# Supplementary material for: Hotspots and trends of electrochemical biosensor technology: a bibliometric analysis from 2003 to 2023
Source: RSC Adv. 2023 Oct 19;13(44):30704–17. doi: 10.1039/d3ra05889a (PMC10585615; doi:10.1039/d3ra05889a)
Supplement: RA-013-D3RA05889A-s001 [file RA-013-D3RA05889A-s001.zip]

Archive with 47 entries (47 files):
- data-1.xlsx
- data-10.xlsx
- data-11.xlsx
- data-12.xlsx
- data-13.xlsx
- data-14.xlsx
- data-15.xlsx
- data-16.xlsx
- data-17.xlsx
- data-18.xlsx
- data-19.xlsx
- data-2.xlsx
- data-20.xlsx
- data-21.xlsx
- data-22.xlsx
- data-23.xlsx
- data-24.xlsx
- data-25.xlsx
- data-26.xlsx
- data-27.xlsx
- data-28.xlsx
- data-29.xlsx
- data-3.xlsx
- data-30.xlsx
- data-31.xlsx
- data-32.xlsx
- data-33.xlsx
- data-34.xlsx
- data-35.xlsx
- data-36.xlsx
- data-37.xlsx
- data-38.xlsx
- data-39.xlsx
- data-4.xlsx
- data-40.xlsx
- data-41.xlsx
- data-42.xlsx
- data-43.xlsx
- data-44.xlsx
- data-45.xlsx
- data-46.xlsx
- data-47.xlsx
- data-5.xlsx
- data-6.xlsx
- data-7.xlsx
- data-8.xlsx
- data-9.xlsx
