# Supplementary material for: Hotspots and trends of electrochemical biosensor technology: a bibliometric analysis from 2003 to 2023
Source: RSC Adv. 2023 Oct 19;13(44):30704–17. doi: 10.1039/d3ra05889a (PMC10585615; doi:10.1039/d3ra05889a)
Supplement: RA-013-D3RA05889A-s001 [file RA-013-D3RA05889A-s001.zip › data-1.xlsx]

FN Clarivate Analytics Web of Science
VR 1.0
PT J
AU Liu, J
   Yin, LF
   Dai, YR
   Jiang, F
   Niu, JF
AF Liu Jia
   Yin Lifeng
   Dai Yunrong
   Jiang Fan
   Niu Junfeng
TI Application of Electrochemical Enzyme Biosensor in Environmental
   Pollution Monitoring
SO PROGRESS IN CHEMISTRY
LA Chinese
DT Article
DE enzyme; enzyme biosensor; immobilization materials; immobilization
   methods; environmental monitoring
ID HEAVY-METAL IONS; METHYL VIOLOGEN/NAFION(R)/NITRATE REDUCTASE;
   AMPEROMETRIC BIOSENSOR; NITRATE BIOSENSOR; CONDUCTOMETRIC BIOSENSOR;
   INHIBITIVE DETERMINATION; PHENOLIC-COMPOUNDS; MODIFIED ELECTRODE;
   TYROSINASE ENZYME; NATURAL-WATER
AB Electrochemical enzyme biosensor is a kind of widely used biosensor which combines the specificity of interaction of enzyme and its substrate with the strong function of electrochemical analysis and is well-suited for real-time, on-site detection and analysis in the field with high sensitivity, selectivity, rapid response time and easy operation. Electrochemical enzyme biosensors have a wide range of application in the areas of pharmaceutical studies, clinical diagnostics, food quality control, agriculture industries as well as environmental monitoring. The effective immobilization of enzymes on the electrode is the critical step to construct an electrochemical enzyme biosensor. The selection of appropriate immobilization methods for constructing of electrochemical enzyme biosensor governs the efficiency of the biosensor in terms of electron transfer kinetics, mass transport, operational stability, repeatability and reproducibility. On the basis of briefly clarifying the working principle of electrochemical enzyme biosensor, this review summarizes enzyme immobilization methods used in constructing of an electrochemical enzyme biosensor. The advantages and disadvantages of different immobilization methods are also discussed. In addition, the applications of electrochemical enzyme biosensor in environmental pollution monitoring including organic pollutants, inorganic pollutants and heavy metal are highlighted and the prospects of electrochemical enzyme biosensor used in environmental monitoring are also presented.
C1 [Liu Jia; Yin Lifeng; Dai Yunrong; Jiang Fan; Niu Junfeng] Beijing Normal Univ, Sch Environm, State Key Lab Water Environm Simulat, Beijing 100875, Peoples R China.
C3 Beijing Normal University
RP Niu, JF (通讯作者)，Beijing Normal Univ, Sch Environm, State Key Lab Water Environm Simulat, Beijing 100875, Peoples R China.
EM junfengn@bnu.edu.cn
RI Niu, Junfeng/A-5489-2012; Liu, Jia/C-5630-2011; Dai, Yunrong/C-6932-2013
OI Niu, Junfeng/0000-0003-2592-3103; 
CR Achmann S, 2008, ELECTROANAL, V20, P410, DOI 10.1002/elan.200704069
   Adamski J, 2010, ELECTROCHIM ACTA, V55, P2363, DOI 10.1016/j.electacta.2009.11.099
   Alarcon G, 2010, NANOTECHNOLOGY, V21, DOI 10.1088/0957-4484/21/24/245502
   Albanese D, 2010, COMPUT-AIDED CHEM EN, V28, P283
   [Anonymous], 2005, EPA NEW EPA SETS REF
   Arya SK, 2008, BIOSENS BIOELECTRON, V23, P1083, DOI 10.1016/j.bios.2007.10.018
   Atanassov P, 2007, ELECTROCHEM SOC INTE, V16, P28
   Badihi-Mossberg M, 2007, ELECTROANAL, V19, P2015, DOI 10.1002/elan.200703946
   Bagal-Kestwal D, 2008, BIOSENS BIOELECTRON, V24, P657, DOI 10.1016/j.bios.2008.06.027
   Bendikov TA, 2005, SENSOR ACTUAT B-CHEM, V106, P512, DOI 10.1016/j.snb.2004.07.018
   Berezhetskyy AL, 2008, IRBM, V29, P136, DOI 10.1016/j.rbmret.2007.12.007
   Bontidean I, 2000, J INORG BIOCHEM, V79, P225, DOI 10.1016/S0162-0134(99)00234-2
   Bontidean I, 1998, ANAL CHEM, V70, P4162, DOI 10.1021/ac9803636
   Brady D, 2009, BIOTECHNOL LETT, V31, P1639, DOI 10.1007/s10529-009-0076-4
   BRAUN S, 1990, MATER LETT, V10, P1, DOI 10.1016/0167-577X(90)90002-4
   Campanella L, 2006, ANAL BIOANAL CHEM, V384, P915, DOI 10.1007/s00216-005-0175-6
   Can LQ, 2006, UNCONVENTIONAL ENZYM, P449
   CDHS, 2004, PERCHL DRINK WAT ACT
   Chaki NK, 2002, BIOSENS BIOELECTRON, V17, P1, DOI 10.1016/S0956-5663(01)00277-9
   Chen D, 2007, J PHYS CHEM C, V111, P2351, DOI 10.1021/jp065099w
   Chen D, 2006, SURF SCI REP, V61, P445, DOI 10.1016/j.surfrep.2006.08.001
   Chen D, 2010, CHEM SOC REV, V39, P3157, DOI 10.1039/b923596e
   Chen H, 2008, MAT SCI ENG C-BIO S, V28, P726, DOI 10.1016/j.msec.2007.10.015
   Chen QP, 2009, BIOSENS BIOELECTRON, V24, P2991, DOI 10.1016/j.bios.2009.03.007
   Choi JW, 2003, BIOSENS BIOELECTRON, V18, P1461, DOI 10.1016/S0956-5663(03)00124-6
   CLARK LC, 1962, ANN NY ACAD SCI, V102, P29, DOI 10.1111/j.1749-6632.1962.tb13623.x
   Cosnier S, 2008, BIOELECTROCHEMISTRY, V74, P47, DOI 10.1016/j.bioelechem.2008.04.011
   Dai YR, 2010, PROG CHEM, V22, P1808
   DAVENPORT RJ, 1973, ANAL CHEM, V45, P1979, DOI 10.1021/ac60333a038
   Demkiv O, 2008, TALANTA, V76, P837, DOI 10.1016/j.talanta.2008.04.040
   Dempsey E, 2004, BIOSENS BIOELECTRON, V20, P367, DOI 10.1016/j.bios.2004.02.007
   Dominguez-Renedo O, 2009, TALANTA, V79, P1306, DOI 10.1016/j.talanta.2009.05.043
   Du D, 2010, BIOSENS BIOELECTRON, V25, P2503, DOI 10.1016/j.bios.2010.04.018
   Du D, 2010, BIOSENS BIOELECTRON, V25, P1370, DOI 10.1016/j.bios.2009.10.032
   Dzyadevych SV, 2005, SENSOR ACTUAT B-CHEM, V105, P81, DOI 10.1016/j.snb.2004.02.039
   Eggins B.R., 2002, CHEM SENSORS BIOSENS
   Elkaoutit M, 2007, J AGR FOOD CHEM, V55, P8011, DOI 10.1021/jf0711136
   Fan Q, 2007, BIOSENS BIOELECTRON, V22, P816, DOI 10.1016/j.bios.2006.03.002
   Farre M, 2009, TRAC-TREND ANAL CHEM, V28, P170, DOI 10.1016/j.trac.2008.09.018
   Fiorentino D, 2010, BIOSENS BIOELECTRON, V25, P2033, DOI 10.1016/j.bios.2010.01.033
   Freire RS, 2001, TALANTA, V54, P681, DOI 10.1016/S0039-9140(01)00318-6
   Ghica ME, 2008, MICROCHIM ACTA, V163, P185, DOI 10.1007/s00604-008-0018-1
   Gieseke A, 2006, APPL ENVIRON MICROB, V72, P4283, DOI 10.1128/AEM.00241-06
   Guo DJ, 1988, NONLINEAR PROBLEMS A
   Hammerle M, 2010, BIOSENS BIOELECTRON, V25, P1521, DOI 10.1016/j.bios.2009.10.022
   Haghighi B, 2003, ANAL CHIM ACTA, V487, P3, DOI 10.1016/S0003-2670(03)00077-1
   Hanefeld U, 2009, CHEM SOC REV, V38, P453, DOI 10.1039/b711564b
   Ion AC, 2010, MAT SCI ENG C-MATER, V30, P817, DOI 10.1016/j.msec.2010.03.017
   Isoda N, 2010, BIOELECTROCHEMISTRY, V77, P82, DOI 10.1016/j.bioelechem.2009.06.013
   Ja HX, 2006, ELECTROANALYSIS CHEM, P187
   Jarosz-Wilkolazka A, 2004, ANAL LETT, V37, P1497, DOI 10.1081/AL-120037583
   Kamtekar SD, 1996, ANAL CHEM, V68, P216, DOI 10.1021/ac950681u
   Kamyabi MA, 2008, J ELECTROANAL CHEM, V614, P157, DOI 10.1016/j.jelechem.2007.11.026
   Kang XH, 2009, BIOSENS BIOELECTRON, V25, P901, DOI 10.1016/j.bios.2009.09.004
   Keusgen M, 2002, NATURWISSENSCHAFTEN, V89, P433, DOI 10.1007/s00114-002-0358-3
   Khadro B, 2008, SENSOR MATER, V20, P267
   Kim GY, 2008, J ENVIRON MONITOR, V10, P632, DOI 10.1039/b800553b
   Klosin'ska T, 2009, ANN WARSAW U LIFE SC, V68, P367
   Kochana J, 2008, ANAL BIOANAL CHEM, V391, P1275, DOI 10.1007/s00216-007-1798-6
   Korkut S, 2008, TALANTA, V76, P1147, DOI 10.1016/j.talanta.2008.05.016
   KULYS J, 1992, BIOSENS BIOELECTRON, V7, P187, DOI 10.1016/0956-5663(92)87014-G
   Kuralay F, 2007, ENZYME MICROB TECH, V40, P1156, DOI 10.1016/j.enzmictec.2006.08.025
   Kushwah BS, 2010, J APPL POLYM SCI, V115, P1358, DOI 10.1002/app.31265
   Laothanachareon T, 2008, WORLD J MICROB BIOT, V24, P3049, DOI 10.1007/s11274-008-9851-y
   LOWE CR, 1984, TRENDS BIOTECHNOL, V2, P59, DOI 10.1016/0167-7799(84)90011-8
   Lu XB, 2008, BIOSENS BIOELECTRON, V23, P1236, DOI 10.1016/j.bios.2007.11.006
   Mita DG, 2007, BIOSENS BIOELECTRON, V23, P60, DOI 10.1016/j.bios.2007.03.010
   Moccelini SK, 2010, TALANTA, V82, P164, DOI 10.1016/j.talanta.2010.04.015
   Morales MD, 2002, TALANTA, V57, P1189, DOI 10.1016/S0039-9140(02)00236-9
   MUNNECKE DM, 1979, BIOTECHNOL BIOENG, V21, P2247, DOI 10.1002/bit.260211207
   Munteanu FD, 2010, ANAL LETT, V43, P1126, DOI 10.1080/00032710903518567
   Narayana B, 2009, EURASIAN J ANAL CHEM, V4, P204
   Okeke BC, 2007, J MICROBIOL METH, V68, P69, DOI 10.1016/j.mimet.2006.06.007
   Orbulescu J, 2006, ANAL CHEM, V78, P7016, DOI 10.1021/ac061118m
   Parellada J, 1998, ANAL CHIM ACTA, V362, P47, DOI 10.1016/S0003-2670(98)00087-7
   Pierre AC, 2004, BIOCATAL BIOTRANSFOR, V22, P145, DOI 10.1080/10242420412331283314
   Pohanka M, 2009, ELECTROANAL, V21, P1177, DOI 10.1002/elan.200804528
   Qu YH, 2010, BIOELECTROCHEMISTRY, V77, P139, DOI 10.1016/j.bioelechem.2009.08.001
   Rekha K, 2000, BIOSENS BIOELECTRON, V15, P499, DOI 10.1016/S0956-5663(00)00077-4
   Rodriguez-Mozaz S, 2006, ANAL BIOANAL CHEM, V386, P1025, DOI 10.1007/s00216-006-0574-3
   ROGERS KR, 1995, TRAC-TREND ANAL CHEM, V14, P289, DOI 10.1016/0165-9936(95)97054-5
   Ronkainen NJ, 2010, CHEM SOC REV, V39, P1747, DOI 10.1039/b714449k
   Russell RJ, 1999, ANAL CHEM, V71, P4909, DOI 10.1021/ac990901u
   Ruzgas T, 1996, ANAL CHIM ACTA, V330, P123, DOI 10.1016/0003-2670(96)00169-9
   Salimi A, 2007, SENSOR ACTUAT B-CHEM, V123, P530, DOI 10.1016/j.snb.2006.09.054
   Sheldon RA, 2007, ADV SYNTH CATAL, V349, P1289, DOI 10.1002/adsc.200700082
   Silveira CM, 2010, BIOSENS BIOELECTRON, V25, P2026, DOI 10.1016/j.bios.2010.01.031
   Sohail M, 2008, SENSOR ACTUAT B-CHEM, V133, P333, DOI 10.1016/j.snb.2008.02.032
   Sohail M, 2009, ELECTROANAL, V21, P1411, DOI 10.1002/elan.200804542
   Sole S, 2003, CRIT REV ANAL CHEM, V33, P89, DOI 10.1080/727072334
   Sun X, 2010, BIOSENS BIOELECTRON, V25, P2611, DOI 10.1016/j.bios.2010.04.028
   Tan YM, 2009, BIOSENS BIOELECTRON, V24, P2225, DOI 10.1016/j.bios.2008.11.026
   de Albuquerque YDT, 2007, ANAL CHIM ACTA, V596, P210, DOI 10.1016/j.aca.2007.06.013
   Topcu SM, 2010, APPL BIOCHEM BIOTECH, V160, P856
   Tothill IE, 2001, COMPUT ELECTRON AGR, V30, P205, DOI 10.1016/S0168-1699(00)00165-4
   Tsai HC, 2007, BIOSENS BIOELECTRON, V23, P66, DOI 10.1016/j.bios.2007.03.017
   Tsoulfanidis IA, 2008, MICROCHIM ACTA, V160, P461, DOI 10.1007/s00604-007-0789-9
   UPDIKE SJ, 1967, NATURE, V214, P986, DOI 10.1038/214986a0
   Vidal JC, 2006, TALANTA, V68, P791, DOI 10.1016/j.talanta.2005.06.038
   Vidal JC, 2008, ELECTROANAL, V20, P865, DOI 10.1002/elan.200704115
   Wanekaya AK, 2008, J ENVIRON MONITOR, V10, P703, DOI 10.1039/b806830p
   Wang J., 2006, ANAL ELECTROCHEMISTR, P201
   Wang P, 2009, SENSOR ACTUAT B-CHEM, V140, P577, DOI 10.1016/j.snb.2009.05.005
   Wang XJ, 2006, TALANTA, V69, P450, DOI 10.1016/j.talanta.2005.10.014
   Wang Y, 2011, J MATER CHEM, V21, P5319, DOI 10.1039/c0jm03441j
   Wang Y, 2009, ANAL CHEM, V81, P9710, DOI 10.1021/ac901935a
   Wang Y, 2009, TALANTA, V79, P1135, DOI 10.1016/j.talanta.2009.02.028
   Xu SJ, 2010, ANAL CHEM, V82, P9566, DOI 10.1021/ac102296g
   Yang S, 2009, ANAL CHEM, V81, P3478, DOI 10.1021/ac802739h
   YAROPOLOV AI, 1995, ANAL CHIM ACTA, V308, P137, DOI 10.1016/0003-2670(94)00404-A
   Yin CX, 2009, HEALTH, V1, P76
   Yu ZM, 2010, ENVIRON SCI TECHNOL, V44, P7878, DOI 10.1021/es101573s
   Zazoua A, 2009, MAT SCI ENG C-MATER, V29, P1919, DOI 10.1016/j.msec.2009.03.008
   Zhang YL, 2009, ANAL CHEM, V81, P1982, DOI 10.1021/ac802512d
   Zhang ZQ, 2009, BIOSENS BIOELECTRON, V24, P1574, DOI 10.1016/j.bios.2008.08.010
   Zhao W, 2009, ENVIRON SCI TECHNOL, V43, P6724, DOI 10.1021/es900841n
NR 116
TC 10
Z9 13
U1 20
U2 169
PU CHINESE ACAD SCIENCES
PI BEIJING
PA NO. 33 BEISIHUANXILU,  ZHONGGUANCUN, BEIJING 100080, PEOPLES R CHINA
SN 1005-281X
J9 PROG CHEM
JI Prog. Chem.
PD JAN 24
PY 2012
VL 24
IS 1
BP 131
EP 143
PG 13
WC Chemistry, Multidisciplinary
WE Science Citation Index Expanded (SCI-EXPANDED)
SC Chemistry
GA 883QD
UT WOS:000299647900015
DA 2023-06-30
ER

PT J
AU Mao, XL
   Wu, J
   Ying, YB
AF Mao Xiu-Ling
   Wu Jian
   Ying Yi-Bin
TI Application of Electrochemical Biosensors in Fermentation
SO CHINESE JOURNAL OF ANALYTICAL CHEMISTRY
LA Chinese
DT Article
DE Electrochemical; biosensor; fermentation; glucose; lactic; review
ID INJECTION-ANALYSIS SYSTEM; L-LACTIC ACID; AMPEROMETRIC BIOSENSOR;
   GLUCONOBACTER-OXYDANS; MICROBIAL BIOSENSOR; L-LACTATE; MALOLACTIC
   FERMENTATION; SELECTIVE DETERMINATION; SUCROSE BIOSENSOR; GLUCOSE
AB In this paper, we review the research and development of electrochemical biosensors concerning fermentation during past 10 years. In the first part of the paper a brief introduction oil electrochemical biosensors is given. Then, enzyme biosensors and microbial biosensors for common analytes in ferment process, including glucose, lactic, alcohol and glycerol are described. Finally, the development trends of electrochemical biosensor are discussed.
C1 [Mao Xiu-Ling; Wu Jian; Ying Yi-Bin] Zhejiang Univ, Sch Biosyst Engn & Food Sci, Hangzhou 310029, Zhejiang, Peoples R China.
C3 Zhejiang University
RP Wu, J (通讯作者)，Zhejiang Univ, Sch Biosyst Engn & Food Sci, Hangzhou 310029, Zhejiang, Peoples R China.
EM wujian69@zju.edu.cn
RI Ying, Yibin/H-6839-2013
OI Ying, Yibin/0000-0002-3392-9380; Wu, Jian/0000-0003-4518-7027
CR Babkina E, 2006, ELECTROANAL, V18, P2023, DOI 10.1002/elan.200603608
   Barsan MM, 2007, TALANTA, V71, P1893, DOI 10.1016/j.talanta.2006.08.032
   Chaubey A, 2000, ANAL CHIM ACTA, V407, P97, DOI 10.1016/S0003-2670(99)00797-7
   CHEN F, 2004, DETECTION FOOD SAFET, P162
   Compagnone D, 1998, BIOSENS BIOELECTRON, V13, P875, DOI 10.1016/S0956-5663(98)00055-4
   D'Souza SF, 2001, BIOSENS BIOELECTRON, V16, P337, DOI 10.1016/S0956-5663(01)00125-7
   Esti M, 2004, ANAL CHIM ACTA, V513, P357, DOI 10.1016/j.aca.2003.12.011
   Ferreira LS, 2004, BRAZ J CHEM ENG, V21, P307, DOI 10.1590/S0104-66322004000200021
   Ferreira LS, 2001, SENSOR ACTUAT B-CHEM, V75, P166, DOI 10.1016/S0925-4005(01)00540-8
   Ghamouss F, 2006, ANAL CHIM ACTA, V570, P158, DOI 10.1016/j.aca.2006.04.022
   Gouda MD, 2001, WORLD J MICROB BIOT, V17, P595, DOI 10.1023/A:1012473522593
   Gurban AM, 2006, ANAL LETT, V39, P1543, DOI 10.1080/00032710600713214
   Inaba Y, 2003, BIOSENS BIOELECTRON, V19, P423, DOI 10.1016/S0956-5663(03)00200-8
   Ju H. X., 2006, ELECTROANALYTICAL CH
   Katrlik J, 2006, ANAL CHIM ACTA, V566, P11, DOI 10.1016/j.aca.2006.02.063
   Katrlik J, 2007, ANAL BIOANAL CHEM, V388, P287, DOI 10.1007/s00216-007-1211-5
   Kennedy JF, 2007, J SCI FOOD AGR, V87, P2266, DOI 10.1002/jsfa.2982
   Khoo SB, 1997, ANAL CHIM ACTA, V351, P133, DOI 10.1016/S0003-2670(97)00326-7
   Kriz D, 1998, INSTRUM SCI TECHNOL, V26, P69, DOI 10.1080/10739149808002091
   Kumar MA, 2001, WORLD J MICROB BIOT, V17, P23, DOI 10.1023/A:1016699701903
   Lapa RAS, 2003, FOOD CHEM, V81, P141, DOI 10.1016/S0308-8146(02)00395-3
   LID NH, 1998, CHROMATOGRAPHIA, V47, P501
   Lidgren L, 2006, BIOSENS BIOELECTRON, V21, P2010, DOI 10.1016/j.bios.2005.09.012
   Liu JG, 1998, BIOSENS BIOELECTRON, V13, P1023, DOI 10.1016/S0956-5663(98)00003-7
   Liu ZH, 1999, COLLECT CZECH CHEM C, V64, P1412, DOI 10.1135/cccc19991412
   Mazzei F, 2007, MICROCHEM J, V87, P81, DOI 10.1016/j.microc.2007.05.009
   Min RW, 1998, ANAL CHIM ACTA, V366, P127, DOI 10.1016/S0003-2670(97)00726-5
   Moser I, 2002, BIOSENS BIOELECTRON, V17, P297, DOI 10.1016/S0956-5663(01)00298-6
   Nandakumar MP, 1999, APPL MICROBIOL BIOT, V52, P502, DOI 10.1007/s002530051552
   Nanjo Y, 2006, ANAL SCI, V22, P1135, DOI 10.2116/analsci.22.1135
   Niculescu M, 2003, ANAL LETT, V36, P1721, DOI 10.1081/AL-120023611
   Niculescu M, 2002, ANAL CHIM ACTA, V463, P39, DOI 10.1016/S0003-2670(02)00344-6
   Olschewski H, 2000, ENZYME MICROB TECH, V26, P537, DOI 10.1016/S0141-0229(99)00192-1
   Patel NG, 2001, SENSOR ACTUAT B-CHEM, V75, P101, DOI 10.1016/S0925-4005(01)00545-7
   Pena N, 2002, ANAL LETT, V35, P1931, DOI 10.1081/AL-120014284
   Sefcovicova J, 2008, ENZYME MICROB TECH, V42, P434, DOI 10.1016/j.enzmictec.2008.01.006
   Serban S, 2004, J AGR FOOD CHEM, V52, P5588, DOI 10.1021/jf0494229
   Shkotova LV, 2008, MAT SCI ENG C-BIO S, V28, P943, DOI 10.1016/j.msec.2007.10.038
   Shu HC, 2001, TALANTA, V54, P361, DOI 10.1016/S0039-9140(00)00675-5
   Smutok O, 2006, SENSOR ACTUAT B-CHEM, V113, P590, DOI 10.1016/j.snb.2005.07.055
   Tkac J, 2003, BIOSENS BIOELECTRON, V18, P1125, DOI 10.1016/S0956-5663(02)00244-0
   Tkac J, 2002, BIOELECTROCHEMISTRY, V56, P127, DOI 10.1016/S1567-5394(02)00054-3
   Tkac J, 2000, ANAL CHIM ACTA, V420, P1, DOI 10.1016/S0003-2670(00)01001-1
   Tothill IE, 1997, ENZYME MICROB TECH, V20, P590, DOI 10.1016/S0141-0229(96)00200-1
   Wu J, 2000, ANALYST, V125, P1375, DOI 10.1039/b003387l
   Wu J, 2001, SENSOR ACTUAT B-CHEM, V78, P221, DOI 10.1016/S0925-4005(01)00816-4
   Wu J, 2000, ELECTROCHEM COMMUN, V2, P90, DOI 10.1016/S1388-2481(99)00148-4
   WU J, 2002, MICROAMPEROMETRIC IM
   Zaydan R, 2004, J AGR FOOD CHEM, V52, P8, DOI 10.1021/jf0343985
NR 49
TC 13
Z9 13
U1 26
U2 94
PU ELSEVIER SCIENCE INC
PI NEW YORK
PA 360 PARK AVE SOUTH, NEW YORK, NY 10010-1710 USA
SN 0253-3820
EI 1872-2040
J9 CHINESE J ANAL CHEM
JI Chin. J. Anal. Chem.
PD DEC
PY 2008
VL 36
IS 12
BP 1749
EP 1755
DI 10.1016/S1872-2040(09)60012-8
PG 7
WC Chemistry, Analytical
WE Science Citation Index Expanded (SCI-EXPANDED)
SC Chemistry
GA 407VW
UT WOS:000263393400030
DA 2023-06-30
ER

PT J
AU Chen, JY
   Liu, ZJ
   Peng, HP
   Zheng, YJ
   Lin, Z
   Liu, AL
   Chen, W
   Lin, XH
AF Chen, Jinyuan
   Liu, Zhoujie
   Peng, Huaping
   Zheng, Yanjie
   Lin, Zhen
   Liu, Ailin
   Chen, Wei
   Lin, Xinhua
TI Electrochemical DNA biosensor based on grafting-to mode of terminal
   deoxynucleoside transferase-mediated extension
SO BIOSENSORS & BIOELECTRONICS
LA English
DT Article
DE Electrochemical DNA biosensor; Terminal deoxynucleoside transferase;
   Background; In-situ; Grafting-to
ID INITIATED ENZYMATIC POLYMERIZATION; SENSITIVE DETECTION; AMPLIFICATION;
   POLYMERASE; STRATEGY; HYBRIDIZATION; ASSAY
AB Previously reported electrochemical DNA biosensors based on in-situ polymerization approach reveal that terminal deoxynucleoside transferase (TdTase) has good amplifying performance and promising application in the design of electrochemical DNA biosensor. However, this method, in which the background is significantly affected by the amount of TdTase, suffers from being easy to produce false positive result and poor stability. Herein, we firstly present a novel electrochemical DNA biosensor based on grafting -to mode of TdTase-mediated extension, in which DNA targets are polymerized in homogeneous solution and then hybridized with DNA probes on BSA-based DNA carrier platform. It is surprising to find that the background in the grafting -to mode of TdTase-based electrochemical DNA biosensor have little interference from the employed TdTase. Most importantly, the proposed electrochemical DNA biosensor shows greatly improved detection performance over the in-situ polymerization approach-based electrochemical DNA biosensor.
C1 [Chen, Jinyuan; Peng, Huaping; Zheng, Yanjie; Lin, Zhen; Liu, Ailin; Chen, Wei; Lin, Xinhua] Fujian Med Univ, Dept Pharmaceut Anal, Fac Pharm, Fuzhou 350004, Fujian, Peoples R China.
   [Chen, Jinyuan] Fujian Med Univ, Affiliated Hosp 1, Centralab, Fuzhou 350005, Fujian, Peoples R China.
   [Liu, Zhoujie] Fujian Med Univ, Affiliated Hosp 1, Dept Pharm, Fuzhou 350005, Fujian, Peoples R China.
C3 Fujian Medical University; Fujian Medical University; Fujian Medical
   University
RP Chen, W; Lin, XH (通讯作者)，Fujian Med Univ, Dept Pharmaceut Anal, Fac Pharm, Fuzhou 350004, Fujian, Peoples R China.
EM chenandhu@163.com; xhl1963@sina.com
RI Chen, Wei/E-9781-2012; Liu, Ai-Lin/F-3321-2015; yang,
   zheng/HGC-7753-2022
OI Chen, Wei/0000-0003-3233-8877; Liu, Ai-Lin/0000-0001-7777-1362; 
FU National High Technology and Development of China (863 Project)
   [2012AA022604]; National Natural Science Foundation of China [21275028]
FX The authors gratefully acknowledge the financial support of the National
   High Technology and Development of China (863 Project: 2012AA022604) and
   the National Natural Science Foundation of China (21275028).
CR Ali MM, 2014, CHEM SOC REV, V43, P3324, DOI 10.1039/c3cs60439j
   Chow DC, 2007, LANGMUIR, V23, P11712, DOI 10.1021/la701630g
   Dean FB, 2001, GENOME RES, V11, P1095, DOI 10.1101/gr.180501
   Deiman B, 2002, MOL BIOTECHNOL, V20, P163, DOI 10.1385/MB:20:2:163
   Giljohann DA, 2009, NATURE, V462, P461, DOI 10.1038/nature08605
   Guo QP, 2009, NUCLEIC ACIDS RES, V37, DOI 10.1093/nar/gkn1024
   Hofer K, 2013, J AM CHEM SOC, V135, P13692, DOI 10.1021/ja407142f
   Hu YF, 2015, BIOSENS BIOELECTRON, V63, P331, DOI 10.1016/j.bios.2014.07.066
   Jia HX, 2010, ANGEW CHEM INT EDIT, V49, P5498, DOI 10.1002/anie.201001375
   Kiss MM, 2008, ANAL CHEM, V80, P8975, DOI 10.1021/ac801276c
   Liu X, 2015, ANAL CHEM, V87, P9352, DOI 10.1021/acs.analchem.5b02121
   Liu YH, 2013, ANAL CHEM, V85, P273, DOI 10.1021/ac303397f
   Mei CY, 2016, BIOSENS BIOELECTRON, V80, P105, DOI 10.1016/j.bios.2016.01.009
   Murakami T, 2012, NUCLEIC ACIDS RES, V40, DOI 10.1093/nar/gkr909
   Newman AM, 2014, NAT MED, V20, P552, DOI 10.1038/nm.3519
   Nimitphak T., 2000, NUCLEIC ACIDS RES, V28, pE63
   Paez JG, 2004, NUCLEIC ACIDS RES, V32, DOI 10.1093/nar/gnh069
   Pei H, 2012, J AM CHEM SOC, V134, P11876, DOI 10.1021/ja304118z
   Sassolas A, 2008, CHEM REV, V108, P109, DOI 10.1021/cr0684467
   Shen QM, 2015, ANAL CHEM, V87, P4949, DOI 10.1021/acs.analchem.5b00679
   Shi C, 2014, ANAL CHEM, V86, P336, DOI 10.1021/ac4038043
   Tjong V, 2011, ANAL CHEM, V83, P5153, DOI 10.1021/ac200946t
   Tomita N, 2008, NAT PROTOC, V3, P877, DOI 10.1038/nprot.2008.57
   Van Ness J, 2003, P NATL ACAD SCI USA, V100, P4504, DOI 10.1073/pnas.0730811100
   Vincent M, 2004, EMBO REP, V5, P795, DOI 10.1038/sj.embor.7400200
   Wan Y, 2014, BIOSENS BIOELECTRON, V55, P231, DOI 10.1016/j.bios.2013.11.077
   Wan Y, 2013, BIOSENS BIOELECTRON, V41, P526, DOI 10.1016/j.bios.2012.09.017
   Wang DZ, 2013, BIOSENS BIOELECTRON, V48, P276, DOI 10.1016/j.bios.2013.04.035
   Xuan F, 2015, ACS NANO, V9, P5027, DOI 10.1021/nn507282f
   Yang F, 2014, ANAL CHEM, V86, P11905, DOI 10.1021/ac503728s
   Yuan YJ, 2014, BIOSENS BIOELECTRON, V61, P321, DOI 10.1016/j.bios.2014.05.038
   Zagorodko O, 2014, ANAL CHEM, V86, P11211, DOI 10.1021/ac502705n
NR 32
TC 10
Z9 11
U1 7
U2 176
PU ELSEVIER ADVANCED TECHNOLOGY
PI OXFORD
PA OXFORD FULFILLMENT CENTRE THE BOULEVARD, LANGFORD LANE, KIDLINGTON,
   OXFORD OX5 1GB, OXON, ENGLAND
SN 0956-5663
EI 1873-4235
J9 BIOSENS BIOELECTRON
JI Biosens. Bioelectron.
PD DEC 15
PY 2017
VL 98
BP 345
EP 349
DI 10.1016/j.bios.2017.07.012
PG 5
WC Biophysics; Biotechnology & Applied Microbiology; Chemistry, Analytical;
   Electrochemistry; Nanoscience & Nanotechnology
WE Science Citation Index Expanded (SCI-EXPANDED)
SC Biophysics; Biotechnology & Applied Microbiology; Chemistry;
   Electrochemistry; Science & Technology - Other Topics
GA FD4YO
UT WOS:000407538300048
PM 28704782
DA 2023-06-30
ER

PT J
AU Li, ZY
   Ding, X
   Yin, K
   Xu, ZH
   Cooper, K
   Liu, CC
AF Li, Ziyue
   Ding, Xiong
   Yin, Kun
   Xu, Zhiheng
   Cooper, Kumarasen
   Liu, Changchun
TI Electric field-enhanced electrochemical CRISPR biosensor for DNA
   detection
SO BIOSENSORS & BIOELECTRONICS
LA English
DT Article
DE CRISPR-Cas12a; Pulsed electric field; Nucleic acid enrichment;
   Electrochemical DNA biosensor; Human papillomavirus (HPV)-associated;
   cancer screening
ID METHYLENE-BLUE; HYBRIDIZATION; IMMOBILIZATION; POINT; CARE
AB DNA detection plays an important role in the rapid screening of cancers and early diagnosis of infectious dis-eases. Here, we developed a simple, versatile, electric field-enhanced (EFE), electrochemical CRISPR biosensor to detect DNA targets in a homogeneous solution phase. To improve the detection sensitivity, we applied a pulsed electric field to enrich nucleic acids on the electrode surface. The EFE electrochemical CRISPR biosensor takes advantage of the diffusivity difference between electrochemical oligonucleotide probes and CRISPR-cleaved probes toward a negatively charged working electrode, enabling simple and sensitive electrochemical detec-tion of DNA without the need for complicated immobilization processing of electrochemical probes. Our developed CRISPR biosensor directly detects unamplified human papillomavirus-16 (HPV-16) DNA with a sensitivity of 1 pM. Further, the EFE electrochemical CRISPR biosensor coupled with recombinase polymerase amplification (RPA) successfully detects HPV-16 DNA in clinical samples. Thus, the EFE electrochemical CRISPR biosensor provides a simple, robust, and sensitive detection method for nucleic acid-based molecular diagnostics.
C1 [Li, Ziyue; Ding, Xiong; Yin, Kun; Xu, Zhiheng; Liu, Changchun] Univ Connecticut, Dept Biomed Engn, Hlth Ctr, 263 Farmington Ave, Farmington, CT 06030 USA.
   [Li, Ziyue] Univ Connecticut, Dept Biomed Engn, 260 Glenbrook Rd, Storrs, CT 06029 USA.
   [Cooper, Kumarasen] Univ Penn, Dept Pathol & Lab Med, 3400 Spruce St, Philadelphia, PA 19104 USA.
C3 University of Connecticut; University of Connecticut; University of
   Pennsylvania
RP Liu, CC (通讯作者)，Univ Connecticut, Dept Biomed Engn, Hlth Ctr, 263 Farmington Ave, Farmington, CT 06030 USA.
EM chaliu@uche.edu
RI OZSOZ, Mehmet/AAE-4145-2020; Ding, Xiong/GRO-5333-2022; LI,
   Ziyue/F-3396-2019
OI Yin, Kun/0000-0001-6300-6985; LI, Ziyue/0000-0002-5040-6696; Ding,
   Xiong/0000-0003-0437-0589
FU National Institutes of Health, United State [R01 CA214072, R01 EB023607,
   R61 AI154642]
FX The work was supported, in part, by National Institutes of Health,
   United State R01 CA214072, R01 EB023607, and R61 AI154642.
CR Bown MR, 2006, MICROFLUID NANOFLUID, V2, P513, DOI 10.1007/s10404-006-0097-4
   Broughton JP, 2020, NAT BIOTECHNOL, V38, P870, DOI 10.1038/s41587-020-0513-4
   Bruch R, 2019, ADV MATER, V31, DOI 10.1002/adma.201905311
   Chen JS, 2018, SCIENCE, V360, P436, DOI 10.1126/science.aar6245
   Dai YF, 2019, ANGEW CHEM INT EDIT, V58, P17399, DOI 10.1002/anie.201910772
   Ding X, 2020, NAT COMMUN, V11, DOI 10.1038/s41467-020-18575-6
   Erdem A, 2001, ELECTROANAL, V13, P219, DOI 10.1002/1521-4109(200103)13:3<219::AID-ELAN219>3.0.CO;2-7
   Fixe F, 2005, NANOTECHNOLOGY, V16, P2061, DOI 10.1088/0957-4484/16/10/014
   Fixe F, 2004, BIOSENS BIOELECTRON, V19, P1591, DOI 10.1016/j.bios.2003.12.012
   Gootenberg JS, 2017, SCIENCE, V356, P438, DOI 10.1126/science.aam9321
   Hsieh KW, 2012, ANGEW CHEM INT EDIT, V51, P4896, DOI 10.1002/anie.201109115
   Kadimisetty K, 2018, BIOSENS BIOELECTRON, V109, P156, DOI 10.1016/j.bios.2018.03.009
   Li F, 2021, BIOSENS BIOELECTRON, V179, DOI 10.1016/j.bios.2021.113073
   Li SY, 2018, CELL DISCOV, V4, DOI 10.1038/s41421-018-0028-z
   Ogilvie GS, 2018, JAMA-J AM MED ASSOC, V320, P43, DOI 10.1001/jama.2018.7464
   Panke O, 2007, BIOSENS BIOELECTRON, V22, P2656, DOI 10.1016/j.bios.2006.10.033
   Peterson AW, 2001, NUCLEIC ACIDS RES, V29, P5163, DOI 10.1093/nar/29.24.5163
   Radtkey R., 2000, NUCLEIC ACIDS RES, V28, P17
   Schiffman M., 2007, LANCET
   Sosnowski RG, 1997, P NATL ACAD SCI USA, V94, P1119, DOI 10.1073/pnas.94.4.1119
   Swami N, 2009, LAB CHIP, V9, P3212, DOI 10.1039/b910598k
   Wang R, 2021, SENSOR ACTUAT B-CHEM, V326, DOI 10.1016/j.snb.2020.128618
   Xiao Y, 2007, J AM CHEM SOC, V129, P11896, DOI 10.1021/ja074218y
   Xuan F, 2013, ANAL CHEM, V85, P4586, DOI 10.1021/ac400228q
   Yin K, 2020, ANAL CHEM, V92, P8561, DOI 10.1021/acs.analchem.0c01459
   Yu ZH, 2019, SENSOR ACTUAT B-CHEM, V284, P73, DOI 10.1016/j.snb.2018.12.126
   Zhang DC, 2020, ACS SENSORS, V5, P557, DOI 10.1021/acssensors.9b02461
   Zhou WH, 2018, NAT COMMUN, V9, DOI 10.1038/s41467-018-07324-5
NR 28
TC 22
Z9 24
U1 57
U2 267
PU ELSEVIER ADVANCED TECHNOLOGY
PI OXFORD
PA OXFORD FULFILLMENT CENTRE THE BOULEVARD, LANGFORD LANE, KIDLINGTON,
   OXFORD OX5 1GB, OXON, ENGLAND
SN 0956-5663
EI 1873-4235
J9 BIOSENS BIOELECTRON
JI Biosens. Bioelectron.
PD NOV 15
PY 2021
VL 192
AR 113498
DI 10.1016/j.bios.2021.113498
EA JUL 2021
PG 7
WC Biophysics; Biotechnology & Applied Microbiology; Chemistry, Analytical;
   Electrochemistry; Nanoscience & Nanotechnology
WE Science Citation Index Expanded (SCI-EXPANDED)
SC Biophysics; Biotechnology & Applied Microbiology; Chemistry;
   Electrochemistry; Science & Technology - Other Topics
GA WC1XG
UT WOS:000704056300006
PM 34280652
OA Green Accepted, Bronze
DA 2023-06-30
ER

PT J
AU Yang, SM
   Zha, WL
   Li, H
   Sun, Q
   Liu, B
   Zheng, LZ
AF Yang Shao-Ming
   Zha Wen-Ling
   Li Hong
   Sun Qing
   Liu Bin
   Zheng Long-Zhen
TI Label-free Aptamer Biosensor with Poly(thionine) as an Electrochemical
   Probe
SO CHEMICAL JOURNAL OF CHINESE UNIVERSITIES-CHINESE
LA Chinese
DT Article
DE Poly(thionine); Gold nanoparticles; Aptamer; Thrombin; Biosensor
ID GOLD NANOPARTICLES; APTASENSOR; IMMUNOSENSOR; COMPOSITE; ELECTRODE; FILM
AB A lable-free aptamer biosensor was fabricated with the electropolymerized poly (thionine) as a redox electrochemical probe and gold nanoparticles as the immobilization matrix for aptamer. Electrochemical impedance spectroscopy was used to monitor the self-assembly process of the aptamer biosensor. The electrochemical behavior of the aptamer biosensor was studied by the cyclic voltammetry(CV) and differential pulse voltammetry(DPV). The biosensor shows a good linear range of 1. 0 pg/mL-500 ng/mL for thrombin, R=0.998, with a detection limit of 0. 38 pg/mL. The biosensor has simple preparation procedure, high sensitivity and strong anti-interference ability.
C1 [Yang Shao-Ming; Zha Wen-Ling; Li Hong; Sun Qing; Liu Bin; Zheng Long-Zhen] East China Jiaotong Univ, Sch Basic Sci, Dept Chem & Chem Engn, Nanchang 330013, Peoples R China.
C3 East China Jiaotong University
RP Yang, SM (通讯作者)，East China Jiaotong Univ, Sch Basic Sci, Dept Chem & Chem Engn, Nanchang 330013, Peoples R China.
EM yangsm@yahoo.cn
CR Ahammad AJS, 2011, ELECTROCHIM ACTA, V56, P5266, DOI 10.1016/j.electacta.2011.03.004
   An HZ, 2008, ACTA CHIM SINICA, V66, P633
   Baskar S, 2012, BIOSENS BIOELECTRON, V33, P95, DOI 10.1016/j.bios.2011.12.025
   Centi S, 2007, ANAL CHEM, V79, P1466, DOI 10.1021/ac061879p
   Deng CY, 2009, ANAL CHEM, V81, P739, DOI 10.1021/ac800958a
   Feng H, 2007, ANAL SCI, V23, P235, DOI 10.2116/analsci.23.235
   FRENS G, 1973, NATURE-PHYS SCI, V241, P20, DOI 10.1038/physci241020a0
   Gao Q, 2010, MICROCHIM ACTA, V168, P299, DOI 10.1007/s00604-009-0283-7
   Guo QP, 2008, CHEM J CHINESE U, V29, P37
   Hianik T, 2009, ELECTROANAL, V21, P1223, DOI 10.1002/elan.200904566
   Kong FY, 2011, TALANTA, V85, P2620, DOI 10.1016/j.talanta.2011.08.028
   Lai RY, 2007, ANAL CHEM, V79, P229, DOI 10.1021/ac061592s
   Mir M, 2006, ELECTROCHEM COMMUN, V8, P505, DOI 10.1016/j.elecom.2005.12.022
   Mir M, 2008, ELECTROCHEM COMMUN, V10, P1533, DOI 10.1016/j.elecom.2008.04.040
   Sassolas A, 2009, ELECTROANAL, V21, P1237, DOI 10.1002/elan.200804554
   Sun CY, 2011, CHEM J CHINESE U, V32, P2533
   Sun YY, 2007, ELECTROCHIM ACTA, V52, P7352, DOI 10.1016/j.electacta.2007.06.007
   TURKEVICH J, 1951, DISCUSS FARADAY SOC, P55, DOI 10.1039/df9511100055
   Wang CM, 2010, BIOSENS BIOELECTRON, V26, P437, DOI 10.1016/j.bios.2010.07.097
   Wang L, 2011, CHEM COMMUN, V47, P7794, DOI 10.1039/c1cc11373a
   Yang H, 2009, ELECTROCHEM COMMUN, V11, P38, DOI 10.1016/j.elecom.2008.10.024
   Yuan YL, 2010, ANAL CHIM ACTA, V668, P171, DOI 10.1016/j.aca.2010.04.020
   Zhang YZ, 2012, MICROCHIM ACTA, V176, P463, DOI 10.1007/s00604-011-0742-9
   Zhao J, 2011, BIOSENS BIOELECTRON, V26, P2297, DOI 10.1016/j.bios.2010.09.056
   Zheng L, 2011, CHEM RES CHINESE U, V27, P875
NR 25
TC 9
Z9 9
U1 6
U2 81
PU HIGHER EDUCATION PRESS
PI BEIJING
PA SHATANHOU ST 55, BEIJING 100009, PEOPLES R CHINA
SN 0251-0790
J9 CHEM J CHINESE U
JI Chem. J. Chin. Univ.-Chin.
PD MAR 10
PY 2013
VL 34
IS 3
BP 551
EP 555
DI 10.7503/cjcu20120687
PG 5
WC Chemistry, Multidisciplinary
WE Science Citation Index Expanded (SCI-EXPANDED)
SC Chemistry
GA 119GJ
UT WOS:000317085500012
DA 2023-06-30
ER

PT J
AU Yoon, J
   Lee, T
   Bapurao, GB
   Jo, J
   Oh, BK
   Choi, JW
AF Yoon, Jinho
   Lee, Taek
   Bapurao, Bharate G.
   Jo, Jinhee
   Oh, Byung-Keun
   Choi, Jeong-Woo
TI Electrochemical H2O2 biosensor composed of myoglobin on MoS2
   nanoparticle-graphene oxide hybrid structure
SO BIOSENSORS & BIOELECTRONICS
LA English
DT Article; Proceedings Paper
CT 26th Anniversary World Congress on Biosensors (Biosensors)
CY MAY 24-28, 2016
CL Gothenburg, SWEDEN
SP Ercon Inc
DE MoS2 nanoparticle; Graphene oxide; Myoglobin; Biosensor; Hydrogen
   peroxide; Electrochemical signal enhancement
ID HYDROGEN-PEROXIDE; CYTOCHROME-C; LAYER MOS2; BIOMEMORY DEVICE;
   NITRIC-OXIDE; SINGLE-LAYER; SURFACE; SEMICONDUCTOR; IMMOBILIZATION;
   NANOMATERIALS
AB In this research, the electrochemical biosensor composed of myoglobin (Mb) on molybdenum disulfide nanoparticles (MoS2 NP) encapsulated with graphene oxide (GO) was fabricated for the detection of hydrogen peroxide (H2O2). Hybrid structure composed of MoS2 NP and GO (GO@MoS2) was fabricated for the first time to enhance the electrochemical signal of the biosensor. As a sensing material, Mb was introduced to fabricate the biosensor for H2O2 detection. Formation and immobilization of GO@MoS2 was confirmed by transmission electron microscopy, ultraviolet-visible spectroscopy, scanning electron microscopy, and scanning tunneling microscopy. Immobilization of Mb, and electrochemical property of biosensor were investigated by cyclic voltammetry and amperometric i-t measurements. Fabricated biosensor showed the electrochemical signal enhanced redox current as -1.86 mu A at an oxidation potential and 1.95 A at a reduction potential that were enhanced relative to those of electrode prepared without GO@MoS2 Also, this biosensor showed the reproducibility of electrochemical signal, and retained the property until 9 days from fabrication. Upon addition of H2O2, the biosensor showed enhanced amperometric response current with selectivity relative to that of the biosensor prepared without GO@MoS2. This novel hybrid material-based biosensor can suggest a milestone in the development of a highly sensitive detecting platform for biosensor fabrication with highly sensitive detection of target molecules other than H2O2.
C1 [Yoon, Jinho; Lee, Taek; Bapurao, Bharate G.; Jo, Jinhee; Oh, Byung-Keun; Choi, Jeong-Woo] Sogang Univ, Dept Chem & Biomol Engn, 35 Baekbeom Ro, Seoul 121742, South Korea.
   [Lee, Taek; Choi, Jeong-Woo] Sogang Univ, Inst Integrated Biotechnol, 35 Baekbeom Ro, Seoul 121742, South Korea.
C3 Sogang University; Sogang University
RP Choi, JW (通讯作者)，Sogang Univ, Dept Chem & Biomol Engn, 35 Baekbeom Ro, Seoul 121742, South Korea.
EM jwchoi@sogang.ac.kr
OI Yoon, Jinho/0000-0003-4614-9217; BHARATE, BAPURAO
   GANGARAM/0000-0001-9377-6497
FU Leading Foreign Research Institute Recruitment Program, through the
   National Research Foundation of Korea (NRF); Ministry of Science, ICT
   and Future Planning (MSIP) [2013K1A4A3055268]; National Research
   Foundation of Korea (NRF) grant - Korea Government (MSIP)
   [2014R1A2A1A10051725]; Basic Science Research Program through National
   Research Foundation of Korea (NRF) - Ministry of Education
   [2016R1A6A1A03012845]; National Research Foundation of Korea
   [22A20150013275] Funding Source: Korea Institute of Science & Technology
   Information (KISTI), National Science & Technology Information Service
   (NTIS)
FX This research was supported by the Leading Foreign Research Institute
   Recruitment Program, through the National Research Foundation of Korea
   (NRF), funded by the Ministry of Science, ICT and Future Planning (MSIP)
   (2013K1A4A3055268) and by the National Research Foundation of Korea
   (NRF) grant funded by the Korea Government (MSIP) (no.
   2014R1A2A1A10051725) and Basic Science Research Program through the
   National Research Foundation of Korea (NRF) funded by the Ministry of
   Education (2016R1A6A1A03012845).
CR Ahn JH, 2006, SCIENCE, V314, P1754, DOI 10.1126/science.1132394
   Butler SZ, 2013, ACS NANO, V7, P2898, DOI 10.1021/nn400280c
   Cai H, 2003, ANAL BIOANAL CHEM, V375, P287, DOI 10.1007/s00216-002-1652-9
   Chae Sang Hoon, 2014, Nano Converg, V1, P15, DOI 10.1186/s40580-014-0015-5
   Chhowalla M, 2013, NAT CHEM, V5, P263, DOI [10.1038/nchem.1589, 10.1038/NCHEM.1589]
   Eich RF, 1996, BIOCHEMISTRY-US, V35, P6976, DOI 10.1021/bi960442g
   Feng LZ, 2011, NANOMEDICINE-UK, V6, P317, DOI [10.2217/nnm.10.158, 10.2217/NNM.10.158]
   Ganatra R, 2014, ACS NANO, V8, P4074, DOI 10.1021/nn405938z
   Gilardi G, 2001, CURR OPIN STRUC BIOL, V11, P491, DOI 10.1016/S0959-440X(00)00238-4
   Gilardi G, 2001, TRENDS BIOTECHNOL, V19, P468, DOI 10.1016/S0167-7799(01)01769-3
   Harrison BS, 2007, BIOMATERIALS, V28, P344, DOI 10.1016/j.biomaterials.2006.07.044
   Hedges DHP, 2004, LANGMUIR, V20, P1901, DOI 10.1021/la035795c
   Hubbell JA, 2012, SCIENCE, V337, P303, DOI 10.1126/science.1219657
   Jimenez A, 2014, SENSOR ACTUAT B-CHEM, V190, P111, DOI 10.1016/j.snb.2013.08.072
   Kailashiya J, 2015, BIOSENS BIOELECTRON, V65, P274, DOI 10.1016/j.bios.2014.10.056
   Kim SU, 2008, ULTRAMICROSCOPY, V108, P1390, DOI 10.1016/j.ultramic.2008.04.048
   Kim SU, 2010, BIOMATERIALS, V31, P1293, DOI 10.1016/j.biomaterials.2009.10.032
   Lee KP, 2009, SENSOR ACTUAT B-CHEM, V141, P518, DOI 10.1016/j.snb.2009.06.039
   Lee T, 2011, ELECTROANAL, V23, P2023, DOI 10.1002/elan.201100182
   Lee T, 2010, ADV MATER, V22, P510, DOI 10.1002/adma.200902288
   Li H, 2014, ACCOUNTS CHEM RES, V47, P1067, DOI 10.1021/ar4002312
   Li KW, 2014, TALANTA, V120, P419, DOI 10.1016/j.talanta.2013.11.085
   Liu JY, 2015, ELECTROCHIM ACTA, V161, P17, DOI 10.1016/j.electacta.2015.02.034
   Meyyappan M, 2015, NANO CONVERG, V2, DOI 10.1186/s40580-015-0049-3
   Osim W, 2013, CHEM COMMUN, V49, P9311, DOI 10.1039/c3cc45305g
   Panieri E, 2013, FREE RADICAL BIO MED, V57, P176, DOI 10.1016/j.freeradbiomed.2012.12.024
   Perumal V, 2014, J APPL BIOMED, V12, P1, DOI 10.1016/j.jab.2013.02.001
   Radisavljevic B, 2011, NAT NANOTECHNOL, V6, P147, DOI 10.1038/NNANO.2010.279
   Rapson TD, 2014, BIOSENS BIOELECTRON, V62, P214, DOI 10.1016/j.bios.2014.06.045
   Ross JS, 2013, NAT COMMUN, V4, DOI 10.1038/ncomms2498
   Roy K, 2013, NAT NANOTECHNOL, V8, P826, DOI [10.1038/NNANO.2013.206, 10.1038/nnano.2013.206]
   Shu XH, 2007, ANAL CHEM, V79, P3695, DOI 10.1021/ac0624142
   Thudi L, 2012, COLLOID SURFACE B, V90, P184, DOI 10.1016/j.colsurfb.2011.10.022
   WANG J, 1993, ANALYST, V118, P277, DOI 10.1039/an9931800277
   Yagati AK, 2013, BIOSENS BIOELECTRON, V47, P385, DOI 10.1016/j.bios.2013.03.035
   Yagati AK, 2012, COLLOID SURFACE B, V92, P161, DOI 10.1016/j.colsurfb.2011.11.035
   Zhao GC, 2005, ELECTROCHEM COMMUN, V7, P256, DOI 10.1016/j.elecom.2005.01.006
   Zhao WW, 2014, CHEM REV, V114, P7421, DOI 10.1021/cr500100j
   Zuo XL, 2010, LANGMUIR, V26, P1936, DOI 10.1021/la902496u
NR 39
TC 92
Z9 93
U1 15
U2 514
PU ELSEVIER ADVANCED TECHNOLOGY
PI OXFORD
PA OXFORD FULFILLMENT CENTRE THE BOULEVARD, LANGFORD LANE, KIDLINGTON,
   OXFORD OX5 1GB, OXON, ENGLAND
SN 0956-5663
EI 1873-4235
J9 BIOSENS BIOELECTRON
JI Biosens. Bioelectron.
PD JUL 15
PY 2017
VL 93
BP 14
EP 20
DI 10.1016/j.bios.2016.11.064
PG 7
WC Biophysics; Biotechnology & Applied Microbiology; Chemistry, Analytical;
   Electrochemistry; Nanoscience & Nanotechnology
WE Science Citation Index Expanded (SCI-EXPANDED); Conference Proceedings Citation Index - Science (CPCI-S)
SC Biophysics; Biotechnology & Applied Microbiology; Chemistry;
   Electrochemistry; Science & Technology - Other Topics
GA ES0ZZ
UT WOS:000399259000003
PM 27955988
DA 2023-06-30
ER

PT J
AU Shu, HW
   Wen, W
   Xiong, HY
   Zhang, XH
   Wang, SF
AF Shu, Huawei
   Wen, Wei
   Xiong, Huayu
   Zhang, Xiuhua
   Wang, Shengfu
TI Novel electrochemical aptamer biosensor based on gold nanoparticles
   signal amplification for the detection of carcinoembryonic antigen
SO ELECTROCHEMISTRY COMMUNICATIONS
LA English
DT Article
DE Carcinoemblyonic antigen; Aptamer; Electrochemical biosensor; Gold
   nanoparticles
ID NUCLEIC-ACIDS; HYBRIDIZATION; IMMUNOSENSOR; IMMUNOASSAY; RECOGNITION;
   ANTIBODIES; TOOLS
AB A novel electrochemical aptamer biosensor was designed based on the signal amplification of gold nanoparticles (AuNPs) for the detection of a tumor biomarker, carcinoembryonic antigen (CEA). The electrochemical biosensor was constructed by sandwiching the CEA between an Au electrode modified with thiol-terminated CEA aptamer-1 (Apt1) and the AuNPs with thiol-terminated CEA aptamer-2 (Apt2) and 6-ferrocenyl hexanethiol (Fc). Amperometric detection of Fc by differential pulse voltammetry (DPV) on the electrochemical biosensor was used to quantify the concentration of CEA. The biosensor provided a linear range from 1 to 200 ng/mL for CEA with a detection limit of 0.5 ng/mL Its performance was successfully evaluated with human serum spiked with CEA, indicating that the aptasensor has great potential for practical application. In addition, the electrochemical biosensor exhibited excellent selectivity responses and good stability toward the target analyte. (C) 2013 Elsevier B.V. All rights reserved.
C1 [Wang, Shengfu] Hubei Univ, Minist Educ, Key Lab Synth & Applicat Organ Funct Mol, Hubei Collaborat Innovat Ctr Adv Organ Chem Mat, Wuhan 430062, Peoples R China.
   Hubei Univ, Coll Chem & Chem Engn, Wuhan 430062, Peoples R China.
C3 Hubei University; Hubei University
RP Wang, SF (通讯作者)，Hubei Univ, Minist Educ, Key Lab Synth & Applicat Organ Funct Mol, Hubei Collaborat Innovat Ctr Adv Organ Chem Mat, Wuhan 430062, Peoples R China.
EM wangsf@hubu.edu.cn
RI zhang, Xiuhua/R-9172-2016; Zhang, Xun/HHM-9059-2022
OI zhang, Xiuhua/0000-0003-3586-9921; Zhang, Xun/0000-0001-5411-2727
FU National Natural Science Foundation of China [21175032]; Natural Science
   Fund for Creative Research Groups of Hubei Province of China
   [2011CDA111]
FX This work was supported by the National Natural Science Foundation of
   China (No. 21175032) and the Natural Science Fund for Creative Research
   Groups of Hubei Province of China (No. 2011CDA111).
CR Breaker RR, 2004, NATURE, V432, P838, DOI 10.1038/nature03195
   Cho EJ, 2009, ANNU REV ANAL CHEM, V2, P241, DOI 10.1146/annurev.anchem.1.031207.112851
   DELAROSA AM, 1995, ANAL CHIM ACTA, V312, P85, DOI 10.1016/0003-2670(95)00167-X
   Fan H, 2011, BIOSENS BIOELECTRON, V26, P2655, DOI 10.1016/j.bios.2010.02.021
   Gold L, 1997, P NATL ACAD SCI USA, V94, P59, DOI 10.1073/pnas.94.1.59
   Jayasena SD, 1999, CLIN CHEM, V45, P1628
   Kulasingam V, 2008, NAT CLIN PRACT ONCOL, V5, P588, DOI 10.1038/ncponc1187
   Nam JM, 2004, J AM CHEM SOC, V126, P5932, DOI 10.1021/ja049384+
   Nam JM, 2003, SCIENCE, V301, P1884, DOI 10.1126/science.1088755
   Nam JM, 2002, J AM CHEM SOC, V124, P3820, DOI 10.1021/ja0178766
   Palecek E, 2012, CHEM REV, V112, P3427, DOI 10.1021/cr200303p
   SMITH C, 2010, Patent No. 20100254901
   SZTURMOWICZ M, 1995, EUR J CANCER, V31, pS264
   Tombelli S, 2009, CURR OPIN MOL THER, V11, P179
   Wang J, 2003, ANAL CHEM, V75, P3941, DOI 10.1021/ac0344079
   Yuan JL, 2001, ANAL CHEM, V73, P1869, DOI 10.1021/ac0013305
   Zhang B, 2007, BIOSENS BIOELECTRON, V23, P19, DOI 10.1016/j.bios.2007.03.007
   Zhang J, 2010, ELECTROCHIM ACTA, V55, P4039, DOI 10.1016/j.electacta.2010.02.021
   Zhang SS, 2008, ANAL CHEM, V80, P8382, DOI 10.1021/ac800857p
   Zhang XT, 2008, ANALYST, V133, P485, DOI 10.1039/b714896h
NR 20
TC 83
Z9 86
U1 20
U2 328
PU ELSEVIER SCIENCE INC
PI NEW YORK
PA 360 PARK AVE SOUTH, NEW YORK, NY 10010-1710 USA
SN 1388-2481
EI 1873-1902
J9 ELECTROCHEM COMMUN
JI Electrochem. Commun.
PD DEC
PY 2013
VL 37
BP 15
EP 19
DI 10.1016/j.elecom.2013.09.018
PG 5
WC Electrochemistry
WE Science Citation Index Expanded (SCI-EXPANDED)
SC Electrochemistry
GA 281FP
UT WOS:000329085700005
DA 2023-06-30
ER

PT J
AU Qi, P
   Zhang, D
   Wan, Y
AF Qi, Peng
   Zhang, Dun
   Wan, Yi
TI Development of an Amperometric Microbial Biosensor Based on Thiobacillus
   thioparus Cells for Sulfide and Its Application to Detection of
   Sulfate-Reducing Bacteria
SO ELECTROANALYSIS
LA English
DT Article
DE Electrochemical; Biosensors; Sulfate-reducing bacteria; Sulfide
ID HYDROGEN-SULFIDE; ELECTROCHEMICAL DETERMINATION; ELECTROCATALYTIC
   OXIDATION; GAS-CHROMATOGRAPHY; FLUORESCENT-PROBES; ELECTRODE; INJECTION
AB This paper describes a novel electrochemical microbial biosensor based on Thiobacillus thioparus cells for sulfide detection. The morphology and electrochemical properties of the proposed biosensor were characterized by SEM and cyclic voltammetry, respectively. Working conditions of the microbial biosensor were optimized to obtain good electrochemical performances. Under the optimum conditions, analytical performances were evaluated, and the results suggested that the microbial biosensor could be used for selective detection of sulfide. The microbial biosensor was then successfully applied in detection of sulfate-reducing bacteria by oxidizing its characteristic metabolite, sulfide, which was accumulated in culture media during bacterial growth.
C1 [Qi, Peng; Zhang, Dun; Wan, Yi] Chinese Acad Sci, Inst Oceanol, Key Lab Marine Environm Corros & Biofouling, Qingdao 266071, Peoples R China.
   [Qi, Peng] Univ Chinese Acad Sci, Beijing 100039, Peoples R China.
C3 Chinese Academy of Sciences; Institute of Oceanology, CAS; Chinese
   Academy of Sciences; University of Chinese Academy of Sciences, CAS
RP Zhang, D (通讯作者)，Chinese Acad Sci, Inst Oceanol, Key Lab Marine Environm Corros & Biofouling, 7 Nanhai Rd, Qingdao 266071, Peoples R China.
EM zhangdun@qdio.ac.cn
FU National Natural Science Foundation of China [41306072]; National Key
   Basic Research Program of China [2014CB643304]; Science & Technology
   Basic Research Program of Qingdao [13-1-4-181-jch]
FX This work was supported by the National Natural Science Foundation of
   China (Grant No. 41306072), the National Key Basic Research Program of
   China (2014CB643304), and the Science & Technology Basic Research
   Program of Qingdao (Grant No. 13-1-4-181-jch).
CR Akyilmaz E, 2011, BIOSENS BIOELECTRON, V26, P2590, DOI 10.1016/j.bios.2010.11.012
   Angell P, 2000, CORROS SCI, V42, P897, DOI 10.1016/S0010-938X(99)00116-X
   Arip MNM, 2013, TALANTA, V116, P776, DOI 10.1016/j.talanta.2013.07.065
   Berube PR, 1999, J CHROMATOGR A, V830, P485, DOI 10.1016/S0021-9673(98)00882-6
   Bianca RDD, 2011, NAT REV UROL, V8, P286, DOI 10.1038/nrurol.2011.45
   Bianca RDD, 2009, P NATL ACAD SCI USA, V106, P4513, DOI 10.1073/pnas.0807974105
   Borisov SM, 2008, CHEM REV, V108, P423, DOI 10.1021/cr068105t
   BYFIELD MP, 1994, BIOSENS BIOELECTRON, V9, P373, DOI 10.1016/0956-5663(94)80038-3
   Chung YC, 1996, J BIOTECHNOL, V52, P31, DOI 10.1016/S0168-1656(96)01622-7
   Cmelik J, 2010, TALANTA, V80, P1777, DOI 10.1016/j.talanta.2009.10.022
   Coletta C, 2012, P NATL ACAD SCI USA, V109, P9161, DOI 10.1073/pnas.1202916109
   Colina-Coca C, 2013, TALANTA, V103, P137, DOI 10.1016/j.talanta.2012.10.022
   D'Souza SF, 2001, BIOSENS BIOELECTRON, V16, P337, DOI 10.1016/S0956-5663(01)00125-7
   Davidson JM, 2009, ANAL CHEM, V81, P3669, DOI 10.1021/ac9001035
   Dilgin Y, 2012, SENSOR ACTUAT B-CHEM, V171, P223, DOI 10.1016/j.snb.2012.03.020
   Dilgin Y, 2012, TALANTA, V89, P490, DOI 10.1016/j.talanta.2011.12.074
   Ding L, 2008, CURR MED CHEM, V15, P3160, DOI 10.2174/092986708786848514
   Du ZW, 2007, BIOTECHNOL ADV, V25, P464, DOI 10.1016/j.biotechadv.2007.05.004
   Giovanelli D, 2003, SENSOR ACTUAT B-CHEM, V88, P320, DOI 10.1016/S0925-4005(02)00378-7
   Giovanelli D, 2003, ANALYST, V128, P173, DOI 10.1039/b210665p
   Guenther EA, 2001, ANAL CHEM, V73, P3481, DOI 10.1021/ac0013812
   Jiang Y, 2014, TALANTA, V121, P122, DOI 10.1016/j.talanta.2014.01.001
   Jong T, 2003, WATER RES, V37, P3379, DOI 10.1016/S0043-1354(03)00165-9
   Kaneko Y, 2006, DIABETES, V55, P1391, DOI 10.2337/db05-1082
   Kimura H, 2012, ANTIOXID REDOX SIGN, V17, P45, DOI 10.1089/ars.2011.4345
   Krishnan N, 2011, SCI SIGNAL, V4, DOI 10.1126/scisignal.2002329
   Kuenen JG, 1981, PROKARYOTES HDB HABI, P1023
   Lawrence NS, 2004, ANAL CHIM ACTA, V517, P131, DOI 10.1016/j.aca.2004.03.101
   Lawrence NS, 2003, ANAL CHEM, V75, P2499, DOI 10.1021/ac0206465
   Lawrence NS, 2002, ELECTROANAL, V14, P499, DOI 10.1002/1521-4109(200204)14:7/8<499::AID-ELAN499>3.0.CO;2-P
   Lin VS, 2013, P NATL ACAD SCI USA, V110, P7131, DOI 10.1073/pnas.1302193110
   Lippert AR, 2011, J AM CHEM SOC, V133, P10078, DOI 10.1021/ja203661j
   LIU CH, 1964, ANAL CHEM, V36, P1652, DOI 10.1021/ac60214a052
   Milby TH, 1999, AM J IND MED, V35, P192, DOI 10.1002/(SICI)1097-0274(199902)35:2<192::AID-AJIM11>3.3.CO;2-3
   Mulchandani A, 1998, ANAL CHEM, V70, P4140, DOI 10.1021/ac9805201
   Nagai Y, 2004, FASEB J, V18, P557, DOI 10.1096/fj.03-1052fje
   Oyarzun P, 2003, PROCESS BIOCHEM, V39, P165, DOI 10.1016/S0032-9592(03)00050-5
   Paim LL, 2010, ELECTROCHIM ACTA, V55, P4144, DOI 10.1016/j.electacta.2010.02.082
   Paul BD, 2012, NAT REV MOL CELL BIO, V13, P499, DOI 10.1038/nrm3391
   Peers C, 2012, ANTIOXID REDOX SIGN, V17, P95, DOI 10.1089/ars.2011.4359
   Qi P, 2011, ELECTROANAL, V23, P2796, DOI 10.1002/elan.201100293
   RADFORDKNOERY J, 1993, ANAL CHEM, V65, P976, DOI 10.1021/ac00056a005
   Ramirez M, 2009, BIORESOURCE TECHNOL, V100, P4989, DOI 10.1016/j.biortech.2009.05.022
   Safavi A, 2002, TALANTA, V57, P491, DOI 10.1016/S0039-9140(02)00048-6
   Salimi A, 2006, ELECTROCHIM ACTA, V51, P1952, DOI 10.1016/j.electacta.2005.07.002
   Savizi ISP, 2012, BIOSENS BIOELECTRON, V35, P297, DOI 10.1016/j.bios.2012.03.004
   Su LA, 2011, BIOSENS BIOELECTRON, V26, P1788, DOI 10.1016/j.bios.2010.09.005
   Visser JM, 1997, ARCH MICROBIOL, V167, P295, DOI 10.1007/s002030050447
   Wallace JL, 2007, TRENDS PHARMACOL SCI, V28, P501, DOI 10.1016/j.tips.2007.09.003
   Yagi K, 2007, APPL MICROBIOL BIOT, V73, P1251, DOI 10.1007/s00253-006-0718-6
NR 50
TC 10
Z9 11
U1 2
U2 55
PU WILEY-V C H VERLAG GMBH
PI WEINHEIM
PA POSTFACH 101161, 69451 WEINHEIM, GERMANY
SN 1040-0397
EI 1521-4109
J9 ELECTROANAL
JI Electroanalysis
PD AUG
PY 2014
VL 26
IS 8
BP 1824
EP 1830
DI 10.1002/elan.201400198
PG 7
WC Chemistry, Analytical; Electrochemistry
WE Science Citation Index Expanded (SCI-EXPANDED)
SC Chemistry; Electrochemistry
GA AN4KW
UT WOS:000340557700022
DA 2023-06-30
ER

PT J
AU Long, F
   Li, W
   Chen, WL
   Liu, DN
   Chen, Y
   Zhou, R
   Li, PH
AF Long, Feng
   Li, Wei
   Chen, Wanling
   Liu, Danni
   Chen, Yue
   Zhou, Rui
   Li, Penghui
TI An amperometric biosensor based on Cu2O@Au nanocomposites for the
   detection of galectin-1 via lactose-galectin interactions
SO NANOTECHNOLOGY
LA English
DT Article
DE Galectin-1; nanocomposites; electrochemical biosensor; lactose ligand;
   detection
ID CU2O NANOCRYSTALS; ELECTROCHEMICAL IMMUNOSENSOR; FACILE SYNTHESIS;
   NANOPARTICLES; EXPRESSION; MODULATORS; LIGANDS; MARKER; BREAST; CELLS
AB In this work, a novel label-free electrochemical biosensor is developed for the detection of galectin-1 (Gal-1) based on gold nanoparticle (AuNP) loaded octahedral Cu2O(Cu2O@Au) nanocomposites. The AuNPs on the surface of the Cu2O nanocrystals not only enhance the electrochemical performance, but also serve as the binding sites for the lactose ligand which can specifically bind with Gal-1. The Cu2O@Au nanocomposites provide the synergic effect of electrochemical signal amplification and lactose-galectin reaction as the recognition strategy. Under optimal conditions, the proposed biosensor exhibits a variation of electrochemical responses to different concentrations of Gal-1 ranging from 0.1 pg ml(-1) to 10 ng ml(-1). This work presents an alternative electrochemical biosensor for the detection of tumor biomarkers based on a simple and economical lactose ligand incorporated Cu2O@Au biosensor platform.
C1 [Long, Feng; Li, Wei; Chen, Wanling; Liu, Danni; Li, Penghui] Chinese Acad Sci, Shenzhen Inst Adv Technol, Shenzhen 518055, Peoples R China.
   [Long, Feng; Chen, Yue] Jinan Univ, Clin Med Coll 2, Dept Med Lab, Shenzhen Peoples Hosp, Shenzhen 518020, Peoples R China.
   [Zhou, Rui] Tsinghua Univ, Dept Engn Phys, Beijing 100084, Peoples R China.
C3 Chinese Academy of Sciences; Shenzhen Institute of Advanced Technology,
   CAS; Jinan University; Tsinghua University
RP Li, PH (通讯作者)，Chinese Acad Sci, Shenzhen Inst Adv Technol, Shenzhen 518055, Peoples R China.; Chen, Y (通讯作者)，Jinan Univ, Clin Med Coll 2, Dept Med Lab, Shenzhen Peoples Hosp, Shenzhen 518020, Peoples R China.; Zhou, R (通讯作者)，Tsinghua Univ, Dept Engn Phys, Beijing 100084, Peoples R China.
EM chenyue_dr@163.com; zhour@tsinghua.edu.cn; ph.li@siat.ac.cn
RI Li, Penghui/H-9422-2014
OI Li, Penghui/0000-0001-7257-6381; Long, Feng/0000-0001-8895-2193
FU Shenzhen Science and Technology Research Funding [JCYJ20160429190215470,
   JCYJ20160608141439330]; Youth Innovation Promotion Association of
   Chinese Academy of Sciences [2017416]; Youth Talents of Guangdong
   Science and Technology Innovation [2015TQ01C534]; Science and Technology
   Service Network Initiative of Chinese Academy of Sciences
   [KFJ-STS-QYZX-035]; Leading Talents of Guangdong Province Program
   [00201520]; Shenzhen Peacock Program [KQTD2016030111500545]
FX This work was jointly supported by Shenzhen Science and Technology
   Research Funding (Nos. JCYJ20160429190215470, JCYJ20160608141439330),
   Youth Innovation Promotion Association of Chinese Academy of Sciences
   (No. 2017416), Youth Talents of Guangdong Science and Technology
   Innovation (No. 2015TQ01C534), Science and Technology Service Network
   Initiative of Chinese Academy of Sciences (No. KFJ-STS-QYZX-035),
   Leading Talents of Guangdong Province Program (No. 00201520) as well as
   Shenzhen Peacock Program (No. KQTD2016030111500545).
CR Andre S, 1999, J CANCER RES CLIN, V125, P461, DOI 10.1007/s004320050303
   Ansari AA, 2008, ELECTROCHEM COMMUN, V10, P1246, DOI 10.1016/j.elecom.2008.06.003
   Arcolia V, 2017, INT J ONCOL, V51, P760, DOI 10.3892/ijo.2017.4065
   Bian CF, 2011, PROG BIOCHEM BIOPHYS, V38, P810, DOI 10.3724/SP.J.1206.2011.00162
   Borgohain K, 2002, J APPL PHYS, V92, P1292, DOI 10.1063/1.1491020
   Camby I, 2006, GLYCOBIOLOGY, V16, p137R, DOI 10.1093/glycob/cwl025
   Cao X, 2013, BIOSENS BIOELECTRON, V39, P226, DOI 10.1016/j.bios.2012.07.046
   Chen L, 2015, J OVARIAN RES, V8, DOI 10.1186/s13048-015-0206-7
   Chen S, 2018, BIOSENS BIOELECTRON, V99, P338, DOI 10.1016/j.bios.2017.08.006
   Chuang CH, 2016, BIOSENS BIOELECTRON, V84, P126, DOI 10.1016/j.bios.2015.12.103
   Compagno D, 2014, CURR MOL MED, V14, P630, DOI 10.2174/1566524014666140603101953
   Duffy MJ, 2001, CRIT REV CL LAB SCI, V38, P225, DOI 10.1080/20014091084218
   Feng TT, 2016, ANAL BIOCHEM, V494, P101, DOI 10.1016/j.ab.2015.11.004
   Gomez-Brouchet A, 2010, HUM PATHOL, V41, P1220, DOI 10.1016/j.humpath.2009.10.028
   Huang WC, 2012, J AM CHEM SOC, V134, P1261, DOI 10.1021/ja209662v
   Jung EJ, 2007, INT J CANCER, V120, P2331, DOI 10.1002/ijc.22434
   Katz E, 2005, ANGEW CHEM INT EDIT, V44, P4791, DOI 10.1002/anie.200501126
   Kuo CH, 2008, J PHYS CHEM C, V112, P18355, DOI 10.1021/jp8060027
   Li FY, 2017, BIOSENS BIOELECTRON, V87, P630, DOI 10.1016/j.bios.2016.09.018
   Liu FT, 2005, NAT REV CANCER, V5, P29, DOI 10.1038/nrc1527
   Liu X, 2016, NEW J CHEM, V40, P3075, DOI 10.1039/c5nj03604f
   Liu YY, 2016, BIOSENS BIOELECTRON, V79, P71, DOI 10.1016/j.bios.2015.12.013
   Lu JJ, 2012, BIOSENS BIOELECTRON, V33, P29, DOI 10.1016/j.bios.2011.11.054
   Martinez-Bosch Neus, 2018, Oncotarget, V9, P32984, DOI 10.18632/oncotarget.26034
   Nesmelova IV, 2010, J MOL BIOL, V397, P1209, DOI 10.1016/j.jmb.2010.02.033
   Noda Y, 2016, HUM PATHOL, V52, P101, DOI 10.1016/j.humpath.2016.01.014
   Orozco CA, 2018, P NATL ACAD SCI USA, V115, pE3769, DOI 10.1073/pnas.1722434115
   Ran XQ, 2010, COLLOID SURFACE B, V79, P421, DOI 10.1016/j.colsurfb.2010.05.012
   Won YH, 2012, SENSORS-BASEL, V12, P13019, DOI 10.3390/s121013019
   Xu YT, 2015, NANO ENERGY, V11, P38, DOI 10.1016/j.nanoen.2014.10.011
   Yang MH, 2010, BIOMATERIALS, V31, P3281, DOI 10.1016/j.biomaterials.2010.01.033
   Zhang SS, 2008, ANAL CHEM, V80, P8382, DOI 10.1021/ac800857p
   Zhang X, 2018, BIOSENS BIOELECTRON, V99, P338
   Zhao YT, 2016, ACS APPL MATER INTER, V8, P5813, DOI 10.1021/acsami.5b11192
   Zhou LJ, 2013, SENSOR ACTUAT B-CHEM, V188, P533, DOI 10.1016/j.snb.2013.07.059
   Zou Z, 2011, ELECTROCHIM ACTA, V56, P4657
NR 36
TC 5
Z9 5
U1 6
U2 98
PU IOP PUBLISHING LTD
PI BRISTOL
PA TEMPLE CIRCUS, TEMPLE WAY, BRISTOL BS1 6BE, ENGLAND
SN 0957-4484
EI 1361-6528
J9 NANOTECHNOLOGY
JI Nanotechnology
PD NOV 29
PY 2019
VL 30
IS 48
AR 485706
DI 10.1088/1361-6528/ab3cde
PG 8
WC Nanoscience & Nanotechnology; Materials Science, Multidisciplinary;
   Physics, Applied
WE Science Citation Index Expanded (SCI-EXPANDED)
SC Science & Technology - Other Topics; Materials Science; Physics
GA JA3OF
UT WOS:000487731400006
PM 31430735
DA 2023-06-30
ER

PT J
AU Endo, T
   Takizawa, H
   Yanagida, Y
   Hatsuzawa, T
   Tamiya, E
AF Endo, Tatsuro
   Takizawa, Hikaru
   Yanagida, Yasuko
   Hatsuzawa, Takeshi
   Tamiya, Eiichi
TI Construction of a Biosensor Operating on the Combined Principles of
   Electrochemical Analysis and Localized Surface Plasmon Resonance for
   Multiple Detection of Antigen-Antibody and Enzymatic Reactions on the
   Single Biosensor
SO SENSORS AND MATERIALS
LA English
DT Article
DE biosensor; localized surface plasmon resonance (LSPR); electrochemical
   analysis; hemoglobin Alc (HbAlc)
ID LABEL-FREE DETECTION; SILVER NANOPARTICLES; OPTICAL BIOSENSOR; GOLD;
   SPECTROSCOPY; SENSOR; LAYER
AB In this paper, we describe the construction of a biosensor operating on the combined principles of electrochemical analysis and localized surface plasmon resonance (E-LSPR) using a core-shell nanoparticle-layer substrate for medical applications. The biosensor thus constructed enabled the multiple detection of antigen-antibody and enzymatic reactions on the single biosensor. In addition, we used the biosensor to detect glucose and hemoglobin Alc (HbAlc) for application in diabetes diagnostics. Antigen-antibody reactions were detected on the basis of the principle of LSPR-based optical detection, and enzymatic reactions were detected on the basis of the principle of electrochemical detection using the single biosensor. The E-LSPR biosensor was characterized on the basis of these optical and electrochemical detection principles and the biosensor construction procedure. We found that this biosensor could be used to specifically detect glucose and HbAlc and that the detection of these target molecules using this biosensor was simpler, requiring smaller sample volumes than those required by conventional biosensors. Thus, the E-LSPR biosensor has potential for use in cost-effective, simple, and highly sensitive test kits for medical applications.
C1 [Endo, Tatsuro; Takizawa, Hikaru; Yanagida, Yasuko; Hatsuzawa, Takeshi] Tokyo Inst Technol, Dept Mechanomicro Engn, Interdisciplinary Grad Sch Sci & Engn, Midori Ku, Yokohama, Kanagawa 2268502, Japan.
   [Endo, Tatsuro; Yanagida, Yasuko; Hatsuzawa, Takeshi] Tokyo Inst Technol, Precis & Intelligence Lab, Midori Ku, Yokohama, Kanagawa 2268503, Japan.
   [Tamiya, Eiichi] Osaka Univ, Dept Appl Phys, Grad Sch Engn, Suita, Osaka 5650871, Japan.
C3 Tokyo Institute of Technology; Tokyo Institute of Technology; Osaka
   University
RP Endo, T (通讯作者)，Tokyo Inst Technol, Dept Mechanomicro Engn, Interdisciplinary Grad Sch Sci & Engn, Midori Ku, 4259 Nagatsuta Cho, Yokohama, Kanagawa 2268502, Japan.
EM endo.t.ab@m.titech.ac.jp
RI Yanagida, Yasuko/F-6727-2014; Hatsuzawa, Takeshi/F-1396-2014; Tamiya,
   Eiichi/M-6111-2018; Endo, Tatsuro/E-6188-2016
OI Yanagida, Yasuko/0000-0002-7882-3651; Tamiya,
   Eiichi/0000-0002-7646-4827; Endo, Tatsuro/0000-0002-5704-5483
FU Advanced Measurement and Analysis (SENTAN) of the Japan Science and
   Technology Agency (JST)
FX We thank Dr. Naoki Nagatani of the Okayama University of Science for
   preparing this manuscript. This study was supported by the System
   Development Program for Advanced Measurement and Analysis (SENTAN) of
   the Japan Science and Technology Agency (JST).
CR AHMADI TS, 1997, CLUSTERS COMPOSITES, P125
   Endo T, 2005, SCI TECHNOL ADV MAT, V6, P491, DOI 10.1016/j.stam.2005.03.019
   Endo T, 2005, ANAL CHEM, V77, P6976, DOI 10.1021/ac0513459
   Endo T, 2008, ANAL CHIM ACTA, V614, P182, DOI 10.1016/j.aca.2008.03.022
   Endo T, 2008, ANAL CHIM ACTA, V611, P205, DOI 10.1016/j.aca.2008.01.078
   Endo T, 2007, J PHYS-CONDENS MAT, V19, DOI 10.1088/0953-8984/19/21/215201
   Endo T, 2006, ANAL CHEM, V78, P6465, DOI 10.1021/ac0608321
   Frederix F, 2003, ANAL CHEM, V75, P6894, DOI 10.1021/ac0346609
   Haes AJ, 2002, J AM CHEM SOC, V124, P10596, DOI 10.1021/ja020393x
   Hiep HM, 2008, ANAL CHEM, V80, P1859, DOI 10.1021/ac800087u
   Kudo H, 2006, BIOSENS BIOELECTRON, V22, P558, DOI 10.1016/j.bios.2006.05.006
   NAGATA R, 1995, ANAL CHIM ACTA, V304, P157, DOI 10.1016/0003-2670(94)00612-P
   Nath N, 2002, ANAL CHEM, V74, P504, DOI 10.1021/ac015657x
   Pepper J, 2003, SENSOR ACTUAT B-CHEM, V96, P565, DOI 10.1016/S0925-4005(03)00641-5
   Pickup JC, 2005, BIOSENS BIOELECTRON, V20, P1897, DOI 10.1016/j.bios.2004.08.016
   Poscia A, 2003, BIOSENS BIOELECTRON, V18, P891, DOI 10.1016/S0956-5663(02)00216-6
   Sonnichsen C, 2005, NAT BIOTECHNOL, V23, P741, DOI 10.1038/nbt1100
   Stuart DA, 2005, ANAL CHEM, V77, P4013, DOI 10.1021/ac0501238
   Vo-Dinh T, 2001, SENSOR ACTUAT B-CHEM, V74, P2, DOI 10.1016/S0925-4005(00)00705-X
   Ward WK, 2002, BIOSENS BIOELECTRON, V17, P181, DOI 10.1016/S0956-5663(01)00268-8
NR 20
TC 8
Z9 9
U1 1
U2 23
PU MYU, SCIENTIFIC PUBLISHING DIVISION
PI TOKYO
PA 1-23-3-303 SENDAGI, TOKYO, 113-0022, JAPAN
SN 0914-4935
J9 SENSOR MATER
JI Sens. Mater.
PY 2008
VL 20
IS 6
BP 255
EP 265
PG 11
WC Instruments & Instrumentation; Materials Science, Multidisciplinary
WE Science Citation Index Expanded (SCI-EXPANDED)
SC Instruments & Instrumentation; Materials Science
GA 386GA
UT WOS:000261869100002
DA 2023-06-30
ER

PT J
AU Wang, CY
   Jiang, XQ
   Zhou, B
AF Wang Chunyan
   Jiang Xiaoqing
   Zhou Bo
TI An Electrochemical Biosensor Based on Cu-TPA for Determination of
   Aflatoxin B1
SO CHEMICAL JOURNAL OF CHINESE UNIVERSITIES-CHINESE
LA Chinese
DT Article
DE Copper-terephthalate; Aptamer; Aflatoxin B1; Electrochemical biosensor
ID METAL-ORGANIC FRAMEWORK; MIXED MATRIX MEMBRANES; SENSOR; B-1;
   TEREPHTHALATE; APTASENSOR; DNA; IMMUNOASSAY; CARBON
AB Copper-terephthalate (Cu-TPA), which could produce strong electrochemical signal, was used as a signal probe to design sensitive electrochemical biosensor for determination of aflatoxin B1 (AFB1). Cu-TPA/AuNPs composites contain large amounts of Cu (II), which can obtain strong electrochemical signal. When a certain amount of AFB1 was added, AFB1 and AFB1 aptamer combined to make the signal probe fall off and the electrochemical signal reduced. Under the optimized conditions, this electrochemical biosensor for AFB1 exhibited low detection limit of 4.2 x 10(-6) ng/mL (S/N = 3) and wide linear range of 10(-5)-10 ng/mL. The biosensor was also used to analyze AFB1 spiked beer sample and the recovery rate was 95%-106%.
C1 [Wang Chunyan; Jiang Xiaoqing; Zhou Bo] Nanjing Normal Univ, Sch Chem & Mat Sci, Jiangsu Collaborat Innovat Ctr Biomed Funct Mat, Jiangsu Key Lab New Power Batteries,Jiangsu Key L, Nanjing 210023, Jiangsu, Peoples R China.
C3 Nanjing Normal University
RP Zhou, B (通讯作者)，Nanjing Normal Univ, Sch Chem & Mat Sci, Jiangsu Collaborat Innovat Ctr Biomed Funct Mat, Jiangsu Key Lab New Power Batteries,Jiangsu Key L, Nanjing 210023, Jiangsu, Peoples R China.
EM zhoubo@njnu.edu.cn
FU National Natural Science Foundation of China [21175068]
FX Supported by the National Natural Science Foundation of China(No.
   21175068).
CR ACHESON RJ, 1967, J CHEM SOC A, P1174, DOI 10.1039/j19670001174
   Adams R, 2010, MICROPOR MESOPOR MAT, V131, P13, DOI 10.1016/j.micromeso.2009.11.035
   Bai RY, 2017, CHINESE J ANAL CHEM, V45, P48, DOI 10.1016/S1872-2040(16)60988-X
   Brondani D, 2017, ELECTROANAL, V29, P2810, DOI 10.1002/elan.201700509
   Carson CG, 2009, EUR J INORG CHEM, P2338, DOI 10.1002/ejic.200801224
   Chen ZX, 2009, CRYST GROWTH DES, V9, P5293, DOI 10.1021/cg900797y
   Cheng YD, 2017, J MEMBRANE SCI, V539, P213, DOI 10.1016/j.memsci.2017.06.011
   CUETO S, 1991, ACTA CRYSTALLOGR C, V47, P75, DOI 10.1107/S0108270190006345
   Elder AC, 2018, J PHYS CHEM C, V122, P10413, DOI 10.1021/acs.jpcc.8b00999
   Elder AC, 2017, LANGMUIR, V33, P10153, DOI 10.1021/acs.langmuir.7b01987
   Feijani EA, 2015, CHEM ENG RES DES, V96, P87, DOI 10.1016/j.cherd.2015.02.009
   Ge L, 2017, ANAL CHEM, V89, P11560, DOI 10.1021/acs.analchem.7b02896
   Goud KY, 2016, SENSOR ACTUAT B-CHEM, V235, P466, DOI 10.1016/j.snb.2016.05.112
   Iqbal M, 2015, J MOL STRUCT, V1093, P135, DOI 10.1016/j.molstruc.2015.03.058
   Ji XH, 2007, J AM CHEM SOC, V129, P13939, DOI 10.1021/ja074447k
   Jiang MJ, 2015, TOXINS, V7, P3540, DOI 10.3390/toxins7093540
   Kuang H, 2010, BIOSENS BIOELECTRON, V26, P710, DOI 10.1016/j.bios.2010.06.058
   Kubica P, 2016, MICROPOR MESOPOR MAT, V235, P120, DOI 10.1016/j.micromeso.2016.07.037
   Li Q, 2017, BIOSENS BIOELECTRON, V97, P59, DOI 10.1016/j.bios.2017.05.031
   Li X, 2013, BIOSENS BIOELECTRON, V49, P426, DOI 10.1016/j.bios.2013.05.039
   Lv XH, 2014, SENSOR ACTUAT B-CHEM, V202, P53, DOI 10.1016/j.snb.2014.05.012
   Mak AC, 2010, BIOSENS BIOELECTRON, V25, P1635, DOI 10.1016/j.bios.2009.11.028
   SHERIF FG, 1970, IND ENG CHEM PROD RD, V9, P408, DOI 10.1021/i360035a026
   Wang H, 2016, TALANTA, V147, P556, DOI 10.1016/j.talanta.2015.10.040
   Wang ZH, 2014, J SOLID STATE ELECTR, V18, P2487, DOI 10.1007/s10008-014-2506-z
   Wu L, 2017, ANAL CHEM, V89, P7578, DOI 10.1021/acs.analchem.7b01399
   Yadav DK, 2016, ELECTROCHIM ACTA, V200, P276, DOI 10.1016/j.electacta.2016.03.092
   Zhang JJ, 2016, ANALYST, V141, P4029, DOI [10.1039/c6an00368k, 10.1039/C6AN00368K]
   Zhang J, 2007, NAT PROTOC, V2, P2888, DOI 10.1038/nprot.2007.419
   Zhang XW, 2015, J MATER CHEM A, V3, P4266, DOI 10.1039/c4ta06046f
   Zheng WL, 2016, BIOSENS BIOELECTRON, V80, P574, DOI 10.1016/j.bios.2016.01.091
NR 31
TC 0
Z9 2
U1 14
U2 89
PU HIGHER EDUCATION PRESS
PI BEIJING
PA CHAOYANG DIST, 4, HUIXINDONGJIE, FUSHENG BLDG, BEIJING 100029, PEOPLES R
   CHINA
SN 0251-0790
J9 CHEM J CHINESE U
JI Chem. J. Chin. Univ.-Chin.
PD NOV 10
PY 2019
VL 40
IS 11
BP 2301
EP 2307
DI 10.7503/cjcu20190233
PG 7
WC Chemistry, Multidisciplinary
WE Science Citation Index Expanded (SCI-EXPANDED)
SC Chemistry
GA JY3LB
UT WOS:000504318900007
DA 2023-06-30
ER

PT J
AU Hao, HT
AF Hao, Haitao
TI Optimization Design of Electrochemical Biosensors Based on Gold
   Nanomaterials
SO NANOSCIENCE AND NANOTECHNOLOGY LETTERS
LA English
DT Article
DE Gold Nanomaterials; Electrochemistry; Biosensors; DNA Biosensor;
   Immunobiosensor
AB At present, chemical biosensors still have poor reproducibility and stability due to that the density of nanomaterials particles is not ideal. Therefore, an optimal design method of electrochemical biosensor based on gold nanomaterials is proposed. Two types of sensors, namely DNA biosensor and immune biosensor, were designed in this work. A DNA biosensor with gold nanorod nanocomposite modified electrode was prepared, and its electrical activity was measured by Methylene blue. In contrast, an electrochemical immune sensor with gold nanorod-modified electrode was prepared and used for detection of alpha fetoprotein. The experimental results show that the designed DNA biosensor and electrochemical immune sensor have the advantages of simple preparation, high sensitivity, good selectivity and good stability.
C1 [Hao, Haitao] China Jiliang Univ, Sports Mil Dept, Hangzhou 310018, Peoples R China.
C3 China Jiliang University
RP Hao, HT (通讯作者)，China Jiliang Univ, Sports Mil Dept, Hangzhou 310018, Peoples R China.
FU general research project of humanities and social sciences of the
   Ministry of Education-The development of college students' life safety
   education simulation system based on virtual reality technology
   [13YJAZH032]
FX This study is financially supported by general research project of
   humanities and social sciences of the Ministry of Education-The
   development of college students' life safety education simulation system
   based on virtual reality technology (No. 13YJAZH032).
CR Chen J, 2020, CHINESE CHEM LETT, V31, P1584, DOI 10.1016/j.cclet.2019.09.055
   Duma I. I., 2018, FOLIA ZOOL, V61, P49
   Eun HR, 2016, CURR APPL PHYS, V16, P681, DOI 10.1016/j.cap.2016.03.016
   Fu XW, 2020, INFORM FUSION, V53, P4, DOI 10.1016/j.inffus.2019.06.001
   Ghaseminejad A., 2019, ENVIRON EARTH SCI, V78, P458
   Guo F., 2018, POLYM COMPOSITE, V40, P789
   Hassanain WA, 2017, BIOSENS BIOELECTRON, V91, P664, DOI 10.1016/j.bios.2017.01.032
   Kim JE, 2016, BIOSENS BIOELECTRON, V80, P543, DOI 10.1016/j.bios.2016.02.015
   KUMAR S, 2016, NANOTECHNOLOGY, V27, P435
   Liu Y, 2018, J BIOMED NANOTECHNOL, V14, P2156, DOI 10.1166/jbn.2018.2655
   Marques J, 2018, J ENVIRON MANAGE, V226, P308, DOI 10.1016/j.jenvman.2018.08.054
   Niasar HS, 2018, J ENVIRON MANAGE, V211, P63, DOI 10.1016/j.jenvman.2018.01.051
   Pan D, 2020, MATER EXPRESS, V10, P922, DOI 10.1166/mex.2020.1812
   Rauf S, 2017, ACS SENSORS, V2, P227, DOI 10.1021/acssensors.6b00627
   Rodovalho VR, 2018, BIOSENS BIOELECTRON, V100, P577, DOI 10.1016/j.bios.2017.10.012
   Samdani KJ, 2016, BIOSENS BIOELECTRON, V81, P445, DOI 10.1016/j.bios.2016.03.029
   Swati D., 2018, COMP MATER SCI, V153, P315
   Tulzer G, 2016, NANOTECHNOLOGY, V27, DOI 10.1088/0957-4484/27/16/165501
   Uludag Y, 2016, ANAL BIOANAL CHEM, V408, P7775, DOI 10.1007/s00216-016-9879-z
   Wang MH, 2019, BIOSENS BIOELECTRON, V132, P8, DOI 10.1016/j.bios.2019.02.040
   Yang Y, 2016, BIOSENS BIOELECTRON, V77, P13, DOI 10.1016/j.bios.2015.09.014
   Zheng X, 2020, ADV MATER TECHNOL-US, V5, DOI 10.1002/admt.201900832
   Zhou YL, 2016, BIOSENS BIOELECTRON, V86, P508, DOI 10.1016/j.bios.2016.07.004
NR 23
TC 0
Z9 0
U1 5
U2 49
PU AMER SCIENTIFIC PUBLISHERS
PI VALENCIA
PA 26650 THE OLD RD, STE 208, VALENCIA, CA 91381-0751 USA
SN 1941-4900
EI 1941-4919
J9 NANOSCI NANOTECH LET
JI Nanosci. Nanotechnol. Lett.
PD SEP
PY 2020
VL 12
IS 9
BP 1079
EP 1086
DI 10.1166/nnl.2020.3219
PG 8
WC Nanoscience & Nanotechnology; Materials Science, Multidisciplinary;
   Physics, Applied
WE Science Citation Index Expanded (SCI-EXPANDED)
SC Science & Technology - Other Topics; Materials Science; Physics
GA PY4NY
UT WOS:000612023800004
DA 2023-06-30
ER

PT J
AU Chen, H
   Shao, SB
   Yu, YQ
   Huang, YY
   Zhu, XT
   Zhang, SY
   Fan, J
   Yin, GY
   Chi, B
   Wan, MM
   Mao, C
AF Chen, Huan
   Shao, Shuibin
   Yu, Yueqi
   Huang, Yangyang
   Zhu, Xiaotan
   Zhang, Shiyan
   Fan, Jin
   Yin, Guo Yong
   Chi, Bo
   Wan, Mimi
   Mao, Chun
TI A dual-responsive biosensor for blood lead detection
SO ANALYTICA CHIMICA ACTA
LA English
DT Article
DE Dual-responsive biosensor; Electrochemical/fluorescent detection; Blood
   lead ions; Blood compatibility
ID HYDROLYZED POLYACRYLAMIDE; ELECTROCHEMICAL DETECTION; GOLD
   NANOPARTICLES; HYDROGEN-PEROXIDE; METAL; IONS; REMOVAL;
   PRECONCENTRATION; COMPATIBILITY; ADSORPTION
AB Simple and accurate detection of trace heavy metals in blood is very important. A novel dual-responsive electrochemical/fluorescent biosensor based on magnetic hyperbranched polyamide with heparin modification (MHPAM-H) for blood lead detection has been successfully developed. Upon conjugated with blood lead ions, dual-biosensor could not only display electrochemical signal but also fluorescence signal owing to the enriched amino groups, cavity structure, and good fluorescence properties of HPAM. Blood biocompatibility, construction of the dual-responsive biosensor, electrochemical/fluorescent detection of lead ions in water phase and blood condition, selectivity and stability of the dual-responsive biosensor were investigated in detail. The proposed dual-responsive biosensor displays good linear relationship (1.5 pM-4.8 x 10(3) pM for electrochemical detection and 0.5 pM-4.8 x 10(3) pM for fluorescent detection) with low detection limit (4.4 pM for electrochemical detection and 1.0 pM for fluorescent detection) for blood lead, providing potential application for blood lead detection in the future. (C) 2019 Elsevier B.V. All rights reserved.
C1 [Chen, Huan; Shao, Shuibin; Yu, Yueqi; Huang, Yangyang; Zhu, Xiaotan; Zhang, Shiyan; Wan, Mimi; Mao, Chun] Nanjing Normal Univ, Sch Chem & Mat Sci, Natl & Local Joint Engn Res Ctr Biomed Funct Mat, Nanjing 210023, Jiangsu, Peoples R China.
   [Fan, Jin; Yin, Guo Yong] Nanjing Med Univ, Affiliated Hosp 1, Dept Orthopaed, Nanjing 211166, Jiangsu, Peoples R China.
   [Chi, Bo] Nanjing Tech Univ, Coll Food Sci & Light Ind, State Key Lab Mat Oriented Chem Engn, Nanjing 211816, Peoples R China.
C3 Nanjing Normal University; Nanjing Medical University; Nanjing Tech
   University
RP Wan, MM (通讯作者)，Nanjing Normal Univ, Sch Chem & Mat Sci, Natl & Local Joint Engn Res Ctr Biomed Funct Mat, Nanjing 210023, Jiangsu, Peoples R China.; Mao, C (通讯作者)，Nanjing Normal Univ, Natl & Local Joint Engn Res Ctr Biomed Funct Mat, 1 Wenyuan Rd, Nanjing 210023, Jiangsu, Peoples R China.
EM wanmimi@njnu.edu.cn; maochun@njnu.edu.cn
RI Wan, Mimi/AAA-6351-2022
OI Wan, Mimi/0000-0002-8686-7961
FU Jiangsu Collaborative Innovation Center of Biomedical Functional
   Materials, National Natural Science Foundation of China [51641104,
   21603105, 21571104]; Jiangsu agricultural science and Technology
   Innovation Fund Project [CX(14)2127]; Technology Support Program of
   Science and Technology Department of Jiangsu Province [BE2015703];
   HuaianBiofunctional Materials and Analysis Technology Innovation
   Platform [HAP201612]; Nanjing Normal University, Jiangsu Key Technology
   RD Program [BE2016010];  [BE2015603]
FX The work was supported by Jiangsu Collaborative Innovation Center of
   Biomedical Functional Materials, National Natural Science Foundation of
   China [51641104, 21603105, 21571104]; Research funding of Nanjing Normal
   University, Jiangsu Key Technology RD Program [BE2016010]; China
   [BE2015603]; Jiangsu agricultural science and Technology Innovation Fund
   Project [CX(14)2127]; Technology Support Program of Science and
   Technology Department of Jiangsu Province [BE2015703];
   HuaianBiofunctional Materials and Analysis Technology Innovation
   Platform [HAP201612].
CR Badiei HR, 2013, MICROCHEM J, V108, P131, DOI 10.1016/j.microc.2012.10.013
   Baghdadi S, 2018, J ANAL ATOM SPECTROM, V33, P1903, DOI 10.1039/c8ja00214b
   Bakircioglu Y, 2003, ANAL CHIM ACTA, V485, P9, DOI 10.1016/S0003-2670(03)00348-9
   Bligaard T, 2007, ELECTROCHIM ACTA, V52, P5512, DOI 10.1016/j.electacta.2007.02.041
   Caldwell KL, 2017, PEDIATRICS, V140, DOI 10.1542/peds.2017-0272
   Campbell LM, 2003, J TOXICOL ENV HEAL B, V6, P325, DOI 10.1080/10937400306474
   Cao J, 2010, BIORESOURCE TECHNOL, V101, P2558, DOI 10.1016/j.biortech.2009.10.069
   Carvalho CML, 2008, J BIOL CHEM, V283, P11913, DOI 10.1074/jbc.M710133200
   Chan NCN, 2017, BLOOD, V129, P3270, DOI 10.1182/blood-2017-03-773499
   Conradi S, 1996, J CHROMATOGR A, V745, P103, DOI 10.1016/0021-9673(96)00268-3
   Dalvand A, 2016, J MAGN MAGN MATER, V404, P179, DOI 10.1016/j.jmmm.2015.12.040
   Elshafey R, 2013, BIOSENS BIOELECTRON, V39, P220, DOI 10.1016/j.bios.2012.07.049
   IRVING H, 1948, NATURE, V162, P746, DOI 10.1038/162746a0
   Jedrychowski W, 2008, INT J HYG ENVIR HEAL, V211, P345, DOI 10.1016/j.ijheh.2007.07.023
   Ju J, 2015, ANAL CHEM, V87, P1903, DOI 10.1021/ac5041555
   Kong X, 2017, J MATER CHEM A, V5, P7876, DOI 10.1039/c7ta00246g
   Kuzmov A, 2015, J CONTROL RELEASE, V219, P500, DOI 10.1016/j.jconrel.2015.07.024
   Li M, 2011, ANAL CHIM ACTA, V701, P157, DOI 10.1016/j.aca.2011.06.016
   Li ZL, 2015, J HAZARD MATER, V285, P77, DOI 10.1016/j.jhazmat.2014.11.033
   Liang LL, 2017, ANAL CHEM, V89, P3597, DOI 10.1021/acs.analchem.6b04978
   Liu JL, 2015, BIOSENS BIOELECTRON, V68, P204, DOI 10.1016/j.bios.2014.12.053
   Liu ZG, 2015, SMALL, V11, P2493, DOI 10.1002/smll.201402146
   Ma Fang, 2008, International Journal of Biotechnology, V10, P55, DOI 10.1504/IJBT.2008.017979
   Mai G, 2013, RUSS J ELECTROCHEM+, V49, P447, DOI 10.1134/S102319351305011X
   Maitz MF, 2017, BIOMATERIALS, V135, P53, DOI 10.1016/j.biomaterials.2017.04.044
   Montanaro L, 2001, BIOMATERIALS, V22, P59, DOI 10.1016/S0142-9612(00)00163-0
   Mostafavi M, 2018, BIOSENS BIOELECTRON, V122, P160, DOI 10.1016/j.bios.2018.09.047
   Niu YL, 2017, BIOSENS BIOELECTRON, V92, P1, DOI 10.1016/j.bios.2017.01.069
   Pajkossy T, 2018, ELECTROCHEM COMMUN, V90, P69, DOI 10.1016/j.elecom.2018.04.004
   Papanikolaou NC, 2005, MED SCI MONITOR, V11, pRA329
   Shastri MD, 2017, CURR ALLERGY ASTHM R, V17, DOI 10.1007/s11882-017-0738-6
   Sui XF, 2012, J MATER CHEM, V22, P11261, DOI 10.1039/c2jm30599b
   Sutherland RA, 2002, ANAL CHIM ACTA, V454, P249, DOI 10.1016/S0003-2670(01)01553-7
   Tang WZ, 2019, ANAL CHIM ACTA, V1060, P97, DOI 10.1016/j.aca.2019.01.051
   Tong FY, 2013, J MATER CHEM B, V1, P447, DOI 10.1039/c2tb00250g
   Vachette P, 2002, J BIOL CHEM, V277, P40823, DOI 10.1074/jbc.M207188200
   Varmira K, 2018, TALANTA, V176, P509, DOI 10.1016/j.talanta.2017.08.069
   Wan MM, 2019, ANGEW CHEM INT EDIT, V58, P10582, DOI 10.1002/anie.201904044
   Wan MM, 2016, CHEM-EUR J, V22, P6294, DOI 10.1002/chem.201504532
   Wan MM, 2017, ACS APPL MATER INTER, V9, P18609, DOI 10.1021/acsami.7b05163
   Wang CH, 2005, ADV FUNCT MATER, V15, P1267, DOI 10.1002/adfm.200500048
   Wang H, 2009, J AM CHEM SOC, V131, P8221, DOI 10.1021/ja901132y
   Wang JH, 2010, J COLLOID INTERF SCI, V349, P293, DOI 10.1016/j.jcis.2010.05.010
   Wang Z, 2012, ANAL CHIM ACTA, V725, P81, DOI 10.1016/j.aca.2012.03.005
   Wen YQ, 2011, CHEM COMMUN, V47, P6278, DOI 10.1039/c1cc11486g
   Wu CF, 2006, LANGMUIR, V22, P2956, DOI 10.1021/la060188l
   Wu C, 2008, ACS NANO, V2, P2415, DOI 10.1021/nn800590n
   Xia JY, 2014, ANAL CHEM, V86, P7084, DOI 10.1021/ac5015436
   Xie XY, 2018, ANAL CHIM ACTA, V1034, P56, DOI 10.1016/j.aca.2018.06.050
   Xu JC, 2016, BIOSENS BIOELECTRON, V77, P725, DOI 10.1016/j.bios.2015.10.049
   Xu TT, 2018, BIOSENS BIOELECTRON, V99, P571, DOI 10.1016/j.bios.2017.08.030
   Xu TT, 2017, BIOSENS BIOELECTRON, V95, P87, DOI 10.1016/j.bios.2017.04.015
   Yang W, 2010, BIOMACROMOLECULES, V11, P1840, DOI 10.1021/bm100307d
   Yeom E, 2016, SCI REP-UK, V6, DOI 10.1038/srep24994
   Yola ML, 2015, SENSOR ACTUAT B-CHEM, V210, P149, DOI 10.1016/j.snb.2014.12.098
   Yoshitomi T, 2009, BIOCONJUGATE CHEM, V20, P1792, DOI 10.1021/bc900214f
   Zhao H, 2016, CHEM ENG J, V297, P170, DOI 10.1016/j.cej.2016.04.004
   Zhou Y.F., 2018, ADV MATER, V12
NR 58
TC 19
Z9 19
U1 26
U2 179
PU ELSEVIER
PI AMSTERDAM
PA RADARWEG 29, 1043 NX AMSTERDAM, NETHERLANDS
SN 0003-2670
EI 1873-4324
J9 ANAL CHIM ACTA
JI Anal. Chim. Acta
PD JAN 6
PY 2020
VL 1093
BP 131
EP 141
DI 10.1016/j.aca.2019.09.062
PG 11
WC Chemistry, Analytical
WE Science Citation Index Expanded (SCI-EXPANDED)
SC Chemistry
GA JN5FA
UT WOS:000496923000014
PM 31735206
DA 2023-06-30
ER

PT J
AU Ge, YQ
   Chen, ZH
   Jin, QH
   Mao, HJ
   Liu, JS
   Zhao, JL
AF Ge, Yuqing
   Chen, Zhihua
   Jin, Qinghui
   Mao, Hongju
   Liu, Jianshe
   Zhao, Jianlong
TI Polyaniline/Graphene-Based Electrochemical Biosensor for Sensitive
   Detection of Glucose
SO ASIAN JOURNAL OF CHEMISTRY
LA English
DT Article
DE Graphene; Polyaniline; Glucose oxidase; Electrochemical biosensor
ID GRAPHENE OXIDE; SENSORS; ELECTRODE
AB A novel approach for glucose biosensor fabrication was described. It based on immobilization of glucose oxidase on polyaniline/graphene composite membrane modified glassy carbon electrode. Cyclic voltammetry demonstrated that modified electrodes owned good electrochemical activity, superior sensitivity and high stability. The good electrocatalytical activity toward H2O2 and O-2 might be attributed to the synergistic effect of graphene and polyaniline. The results showed that the electrochemical biosensor had a wide linear response from 0.1 to 10 mM.
C1 [Ge, Yuqing; Jin, Qinghui; Mao, Hongju; Zhao, Jianlong] Chinese Acad Sci, Shanghai Inst Microsyst & Informat Technol, State Key Lab Transducer Technol, Shanghai 200050, Peoples R China.
   [Chen, Zhihua; Liu, Jianshe] Donghua Univ, Sch Environm Sci & Engn, Shanghai 201620, Peoples R China.
C3 Chinese Academy of Sciences; Shanghai Institute of Microsystem &
   Information Technology, CAS; Donghua University
RP Jin, QH (通讯作者)，Chinese Acad Sci, Shanghai Inst Microsyst & Informat Technol, State Key Lab Transducer Technol, Shanghai 200050, Peoples R China.
EM yq_ge@hotmail.com; jinqh@mail.sim.ac.cn; jlzhao@mail.sim.ac.cn
RI Jin, Qinghui/S-8451-2016
FU National Basic Research Program of China (973 Program) [2012-CB933303,
   2011CB707505]; National Science Foundation of China [31000791, 41073060,
   50874032, 21275153]; National Key Technology RD Program [2012BAK-08B05];
   Science and Technology Commission of Shanghai Municipality [11391901900,
   11530700800, 11ZR1443900, 11nm0505800, 12441902600, 10391901600]
FX This work was supported by grants from the National Basic Research
   Program of China (973 Program), No. 2012-CB933303, 2011CB707505, the
   National Science Foundation of China (No. 31000791, 41073060, 50874032,
   21275153), the National Key Technology R&D Program (No. 2012BAK-08B05),
   and Science and Technology Commission of Shanghai Municipality (No.
   11391901900, 11530700800, 11ZR1443900, 11nm0505800 and 12441902600,
   10391901600).
CR Alexeyeva N, 2010, APPL SURF SCI, V256, P3040, DOI 10.1016/j.apsusc.2009.11.070
   Alwarappan S, 2009, J PHYS CHEM C, V113, P8853, DOI 10.1021/jp9010313
   Banks CE, 2005, CHEM COMMUN, P829, DOI 10.1039/b413177k
   Barry RC, 2009, J EXPO SCI ENV EPID, V19, P1, DOI 10.1038/jes.2008.71
   Chung DJ, 2011, APPL SURF SCI, V257, P9390, DOI 10.1016/j.apsusc.2011.06.015
   DIAZ AF, 1980, J ELECTROANAL CHEM, V111, P111, DOI 10.1016/S0022-0728(80)80081-7
   Geim AK, 2007, NAT MATER, V6, P183, DOI 10.1038/nmat1849
   Guo SJ, 2011, CHEM SOC REV, V40, P2644, DOI 10.1039/c0cs00079e
   Huang JX, 2004, J AM CHEM SOC, V126, P851, DOI 10.1021/ja0371754
   HUMMERS WS, 1958, J AM CHEM SOC, V80, P1339, DOI 10.1021/ja01539a017
   Lin YM, 2009, NANO LETT, V9, P422, DOI 10.1021/nl803316h
   Liu ZF, 2008, ADV MATER, V20, P3924, DOI 10.1002/adma.200800366
   Privett BJ, 2008, ANAL CHEM, V80, P4499, DOI 10.1021/ac8007219
   Selvaraju T, 2008, BIOSENS BIOELECTRON, V23, P932, DOI 10.1016/j.bios.2007.09.010
   Shao YY, 2010, ELECTROANAL, V22, P1027, DOI 10.1002/elan.200900571
   Velusamy V, 2010, BIOTECHNOL ADV, V28, P232, DOI 10.1016/j.biotechadv.2009.12.004
   Wang DW, 2009, ACS NANO, V3, P1745, DOI 10.1021/nn900297m
   Wang Y, 2009, ELECTROCHEM COMMUN, V11, P889, DOI 10.1016/j.elecom.2009.02.013
   Zhang JL, 2010, LANGMUIR, V26, P6083, DOI 10.1021/la904014z
   Zhou M, 2009, ANAL CHEM, V81, P5603, DOI 10.1021/ac900136z
NR 20
TC 5
Z9 5
U1 10
U2 49
PU ASIAN JOURNAL OF CHEMISTRY
PI SAHIBABAD
PA 11/100 RAJENDRA NAGAR, SECTOR 3,, SAHIBABAD 201 005, GHAZIABAD, INDIA
SN 0970-7077
J9 ASIAN J CHEM
JI Asian J. Chem.
PD AUG
PY 2013
VL 25
IS 9
BP 5036
EP 5038
DI 10.14233/ajchem.2013.14337
PN A
PG 3
WC Chemistry, Multidisciplinary
WE Science Citation Index Expanded (SCI-EXPANDED)
SC Chemistry
GA 227DC
UT WOS:000325087800077
OA Bronze
DA 2023-06-30
ER

PT J
AU Gao, JJ
   Liu, H
   Tong, C
   Pang, LY
   Feng, YQ
   Zuo, MG
   Wei, ZQ
   Li, JQ
AF Gao, Jiaojiao
   Liu, Hui
   Tong, Cheng
   Pang, Lingyan
   Feng, Yanqi
   Zuo, Minggao
   Wei, Zhiqing
   Li, Junqi
TI Hemoglobin-Mn-3(PO4)(2) hybrid nanoflower with opulent electroactive
   centers for high-performance hydrogen peroxide electrochemical biosensor
SO SENSORS AND ACTUATORS B-CHEMICAL
LA English
DT Article
DE Hemoglobin; Manganese (II) phosphate; Organic/inorganic hybrid
   nanoflower; Electrochemical biosensor; Hydrogen peroxide
ID REDUCED GRAPHENE OXIDE; CARBON NANOTUBES; LIQUID-CHROMATOGRAPHY;
   MODIFIED ELECTRODE; QUANTUM DOTS; HEMOGLOBIN; PROTEIN; MICROSPHERES;
   SENSOR; ELECTROCATALYSIS
AB In our study, flower-like hemoglobin (Hb)-Mn-3(PO4)(2) hybrid nanoflowers (HMHNFs) were synthesized to generate a hydrogen peroxide (H2O2) electrochemical biosensor. Hybrid structure consisted of Hb and Mn-3(PO4)(2) was designed for the first time to enhance the electrochemical signal of biosensor. This new electrochemical sensing material, can efficiently catalyze the reduction of H2O2, amplify electrochemical signal and increase sensitivity. This new designed biosensor exhibited an outstanding electrochemical performance in the selective and sensitive measurement of H2O2 with an extremely low detection limit of 7 nM and the linear range was from 20 nM to 3.6 mu M. The excellent H2O2-sensing performance can be attributed to the unfolding of Hb as well as the high specific surface of HMHNFs that produces opulent exposed electroactive centers for H2O2 reduction. Moreover, HMHNFs-based biosensor performed well in the measurement of H2O2 in both rainwater and human serum samples. These results indicated HMHNFs-based biosensor was a potential candidate in clinical analysis and environmental monitoring.
C1 [Gao, Jiaojiao; Liu, Hui; Tong, Cheng; Pang, Lingyan; Feng, Yanqi; Zuo, Minggao; Wei, Zhiqing; Li, Junqi] Shaanxi Univ Sci & Technol, Sch Mat Sci & Engn, Shaanxi Key Lab Green Preparat & Functionalizat I, Xian 710021, Peoples R China.
C3 Shaanxi University of Science & Technology
RP Liu, H; Pang, LY (通讯作者)，Shaanxi Univ Sci & Technol, Sch Mat Sci & Engn, Shaanxi Key Lab Green Preparat & Functionalizat I, Xian 710021, Peoples R China.
EM liuhui@sust.edu.cn; panglingyan@sust.edu.cn
RI Feng, Yanqi/AAB-1939-2021; Wei, Zhiqing/J-4490-2014
OI Feng, Yanqi/0000-0002-0178-2695; Wei, Zhiqing/0000-0002-5375-4282; Liu,
   Hui/0000-0002-5966-1191
FU National Science Foundation of China [51272147]; Natural Science
   Foundation of Shaanxi Province [2015JM5208, 2018JQ2069]; Foundation for
   Young Scholars of Shaanxi University of Science Technology [2017BJ-06];
   Shaanxi Provincial Education Department [18JK0113]; Graduate Innovation
   Found of Shaanxi University of Science Technology
FX We acknowledge financially support from the National Science Foundation
   of China (51272147), the Natural Science Foundation of Shaanxi Province
   (2015JM5208 and 2018JQ2069), the Foundation for Young Scholars of
   Shaanxi University of Science &Technology (No. 2017BJ-06), the
   Scientific Research Program Funded by Shaanxi Provincial Education
   Department (No.18JK0113) and the Graduate Innovation Found of Shaanxi
   University of Science & Technology.
CR Akram M, 2017, COLLOID SURFACE A, V527, P145, DOI 10.1016/j.colsurfa.2017.05.021
   Amiri-Aref M, 2015, BIOSENS BIOELECTRON, V74, P518, DOI 10.1016/j.bios.2015.07.001
   [Anonymous], BIOPROCESS BIOSYST E
   Baghayeri M, 2019, APPL SURF SCI, V478, P87, DOI 10.1016/j.apsusc.2019.01.201
   Baghayeri M, 2015, BIOSENS BIOELECTRON, V74, P190, DOI 10.1016/j.bios.2015.06.016
   Braik M, 2018, SENSOR ACTUAT B-CHEM, V273, P298, DOI 10.1016/j.snb.2018.06.057
   Cui JD, 2017, COORDIN CHEM REV, V352, P249, DOI 10.1016/j.ccr.2017.09.008
   Cui JD, 2016, SCI REP-UK, V6, DOI 10.1038/srep27928
   Das P, 2016, BIOSENS BIOELECTRON, V79, P386, DOI 10.1016/j.bios.2015.12.055
   Dong SY, 2011, BIOSENS BIOELECTRON, V26, P4082, DOI 10.1016/j.bios.2011.03.039
   Eguilaz M, 2018, BIOSENS BIOELECTRON, V111, P144, DOI 10.1016/j.bios.2018.04.004
   Gao JJ, 2018, ACS APPL MATER INTER, V10, P30441, DOI 10.1021/acsami.8b10968
   Gao LX, 2017, NANOSCALE RES LETT, V12, DOI 10.1186/s11671-016-1784-z
   Ge J, 2012, NAT NANOTECHNOL, V7, P428, DOI [10.1038/nnano.2012.80, 10.1038/NNANO.2012.80]
   George S, 2009, J PHYS CHEM B, V113, P15445, DOI 10.1021/jp905690a
   Gu HY, 2001, J ELECTROANAL CHEM, V516, P119, DOI 10.1016/S0022-0728(01)00669-6
   HAMANO T, 1987, J CHROMATOGR, V411, P423, DOI 10.1016/S0021-9673(00)93994-3
   He LH, 2016, BIOSENS BIOELECTRON, V79, P553, DOI 10.1016/j.bios.2015.12.095
   Iram A, 2013, ARCH BIOCHEM BIOPHYS, V533, P69, DOI 10.1016/j.abb.2013.02.019
   Jamaluddin RZAR, 2018, SENSORS-BASEL, V18, DOI 10.3390/s18051343
   Jevtic M, 2008, CRYST GROWTH DES, V8, P2217, DOI 10.1021/cg7007304
   KAMIN RA, 1980, ANAL CHEM, V52, P1198, DOI 10.1021/ac50058a010
   KLASSEN NV, 1994, ANAL CHEM, V66, P2921, DOI 10.1021/ac00090a020
   Kluger R, 1999, J AM CHEM SOC, V121, P6780, DOI 10.1021/ja9910107
   LAVIRON E, 1979, J ELECTROANAL CHEM, V101, P19, DOI 10.1016/S0022-0728(79)80075-3
   Lee SW, 2015, J NANOBIOTECHNOL, V13, DOI 10.1186/s12951-015-0118-0
   Li B, 2019, SENSOR ACTUAT B-CHEM, V288, P641, DOI 10.1016/j.snb.2019.03.054
   Lin Z, 2014, ACS APPL MATER INTER, V6, P10775, DOI 10.1021/am502757e
   Liu H, 2017, BIOSENS BIOELECTRON, V87, P473, DOI 10.1016/j.bios.2016.08.089
   Liu JL, 2019, ACS SUSTAIN CHEM ENG, V7, P16264, DOI 10.1021/acssuschemeng.9b03292
   Liu JL, 2019, J ALLOY COMPD, V783, P898, DOI 10.1016/j.jallcom.2018.12.330
   Lu XB, 2008, BIOSENS BIOELECTRON, V24, P93, DOI 10.1016/j.bios.2008.03.025
   Lu XB, 2008, BIOSENS BIOELECTRON, V23, P1236, DOI 10.1016/j.bios.2007.11.006
   Ma W, 2010, BIOELECTROCHEMISTRY, V78, P106, DOI 10.1016/j.bioelechem.2009.08.002
   Mai ZB, 2010, J PHYS CHEM B, V114, P7090, DOI 10.1021/jp101082d
   Maurya N, 2018, SPECTROCHIM ACTA A, V199, P32, DOI 10.1016/j.saa.2018.03.023
   Miller EW, 2010, P NATL ACAD SCI USA, V107, P15681, DOI 10.1073/pnas.1005776107
   Padmanathan N, 2018, ACS APPL MATER INTER, V10, P8599, DOI 10.1021/acsami.7b17187
   Palanisamy S, 2019, CARBOHYD POLYM, V204, P152, DOI 10.1016/j.carbpol.2018.10.001
   Sankarasubramanian K, 2019, SENSOR ACTUAT B-CHEM, V285, P164, DOI 10.1016/j.snb.2018.12.161
   Sattarahmady N, 2010, BIOSENS BIOELECTRON, V25, P2329, DOI 10.1016/j.bios.2010.03.031
   Shao H, 2016, ACS APPL MATER INTER, V8, P28592, DOI 10.1021/acsami.6b08354
   Shi F, 2015, BIOSENS BIOELECTRON, V64, P131, DOI 10.1016/j.bios.2014.08.064
   Siddiqui GA, 2018, INT J BIOL MACROMOL, V108, P360, DOI 10.1016/j.ijbiomac.2017.12.001
   Silva RAB, 2012, FOOD CHEM, V133, P200, DOI 10.1016/j.foodchem.2012.01.003
   Steinberg SM, 2013, ENVIRON MONIT ASSESS, V185, P3749, DOI 10.1007/s10661-012-2825-4
   Sun W, 2013, BIOSENS BIOELECTRON, V42, P207, DOI 10.1016/j.bios.2012.10.034
   Teodoro KBR, 2019, CARBOHYD POLYM, V212, P235, DOI 10.1016/j.carbpol.2019.02.053
   Wang QL, 2004, SENSOR ACTUAT B-CHEM, V99, P50, DOI 10.1016/j.snb.2003.10.008
   Wang SF, 2005, LANGMUIR, V21, P9260, DOI 10.1021/la050947k
   Wang YQ, 2014, J PHOTOCH PHOTOBIO B, V141, P26, DOI 10.1016/j.jphotobiol.2014.08.020
   Wang YK, 2019, J MOL LIQ, V275, P304, DOI 10.1016/j.molliq.2018.11.072
   Wang ZH, 2014, MOL BIOSYST, V10, P3130, DOI 10.1039/c4mb00285g
   Wu H, 2015, SENSOR ACTUAT B-CHEM, V221, P694, DOI 10.1016/j.snb.2015.07.025
   Wu H, 2013, BIOSENS BIOELECTRON, V41, P589, DOI 10.1016/j.bios.2012.09.034
   Wu YJ, 2017, SENSOR ACTUAT B-CHEM, V244, P1022, DOI 10.1016/j.snb.2017.01.048
   Xie Q, 2011, BIOMATERIALS, V32, P6588, DOI 10.1016/j.biomaterials.2011.05.055
   Xu JQ, 2015, ACS APPL MATER INTER, V7, P8852, DOI 10.1021/acsami.5b01487
   Yang WY, 2011, ELECTROCHIM ACTA, V56, P6588, DOI 10.1016/j.electacta.2011.04.037
   Yu CM, 2018, SENSOR ACTUAT B-CHEM, V256, P217, DOI 10.1016/j.snb.2017.09.166
   Yu CM, 2010, ELECTROCHIM ACTA, V55, P8738, DOI 10.1016/j.electacta.2010.08.010
   Zhang LY, 2009, BIOPROC BIOSYST ENG, V32, P485, DOI 10.1007/s00449-008-0268-7
   Zhang RZ, 2017, BIOSENS BIOELECTRON, V89, P249, DOI 10.1016/j.bios.2016.01.080
   Zhang XY, 2014, ELECTROCHIM ACTA, V133, P615, DOI 10.1016/j.electacta.2014.04.089
   Zhang ZH, 2015, J POWER SOURCES, V284, P170, DOI 10.1016/j.jpowsour.2015.03.011
   Zhang ZH, 2015, SENSOR ACTUAT B-CHEM, V211, P310, DOI 10.1016/j.snb.2015.01.106
NR 66
TC 33
Z9 33
U1 15
U2 171
PU ELSEVIER SCIENCE SA
PI LAUSANNE
PA PO BOX 564, 1001 LAUSANNE, SWITZERLAND
EI 0925-4005
J9 SENSOR ACTUAT B-CHEM
JI Sens. Actuator B-Chem.
PD MAR 15
PY 2020
VL 307
AR 127628
DI 10.1016/j.snb.2019.127628
PG 10
WC Chemistry, Analytical; Electrochemistry; Instruments & Instrumentation
WE Science Citation Index Expanded (SCI-EXPANDED)
SC Chemistry; Electrochemistry; Instruments & Instrumentation
GA KD8KN
UT WOS:000508110400031
DA 2023-06-30
ER

PT J
AU Wang, YJ
   Kong, LQ
   Shu, GQ
   Sun, GQ
   Feng, YZ
   Zhu, M
AF Wang, Yijian
   Kong, Liqin
   Shu, Guoqiang
   Sun, Guanqquan
   Feng, Yaoze
   Zhu, Ming
TI Development of sensitive and stable electrochemical impedimetric
   biosensor based on T1R1 receptor and its application to detection of
   umami substances
SO FOOD CHEMISTRY
LA English
DT Article
DE Umami; Electrochemical biosensor; Electrochemical impedance spectroscopy
ID HUMAN TASTE RECEPTOR; BIOELECTRONIC TONGUE
AB Umami substances can provide a palatable flavour for food. In this study, an electrochemical impedimetric biosensor was developed for detecting umami substances. This biosensor was fabricated by immobilising T1R1 onto AuNPs/reduced graphene oxide/chitosan which was in advance electro-deposited onto a glassy carbon electrode. The evaluation by the electrochemical impedance spectrum method showed that the T1R1 biosensor performed well with low detection limits and wide linear ranges. Under the optimised incubation time (60 s), the electrochemical response was linearly related to the concentrations of the detected targets monosodium gluta-mate and inosine-5 '-monophosphate within their respective linear range of 10-14 to 10-9 M and 10-16 to 10-13 M. The low detection limit of monosodium glutamate and inosine-5 '-monophosphate was 10-15 M and 10-16 M, respectively. Moreover, the T1R1 biosensor exhibited high specificity to umami substances even in the real food sample. The developed biosensor still retained 89.24% signal intensity after 6-day storage, exhibiting a desirable storability.
C1 [Wang, Yijian; Kong, Liqin; Shu, Guoqiang; Sun, Guanqquan; Feng, Yaoze; Zhu, Ming] Huazhong Agr Univ, Coll Engn, Wuhan 430070, Hubei, Peoples R China.
   [Wang, Yijian; Kong, Liqin; Shu, Guoqiang; Sun, Guanqquan; Feng, Yaoze; Zhu, Ming] Minist Agr & Rural Affairs, Key Lab Agr Equipment Midlower Yangtze River, Wuhan 430070, Peoples R China.
   [Wang, Yijian; Feng, Yaoze] Huazhong Agr Univ, Shenzhen Inst Nutr & Hlth, Shenzhen 518000, Peoples R China.
   [Feng, Yaoze] Chinese Acad Agr Sci, Agr Genom Inst Shenzhen, Shenzhen Branch, Guangdong Lab Lingnan Modern Agr,Genome Anal Lab,M, Shenzhen 518120, Peoples R China.
   [Kong, Liqin; Sun, Guanqquan; Feng, Yaoze; Zhu, Ming] Minist Agr & Rural Affairs, Key Lab Aquaculture Facil Engn, Wuhan 430070, Peoples R China.
C3 Huazhong Agricultural University; Ministry of Agriculture & Rural
   Affairs; Huazhong Agricultural University; China Construction Bank;
   Chinese Academy of Agricultural Sciences; Agriculture Genomes Institute
   at Shenzhen, CAAS; Guangdong Laboratory for Lingnan Modern Agriculture;
   Ministry of Agriculture & Rural Affairs
RP Feng, YZ (通讯作者)，Huazhong Agr Univ, Coll Engn, Wuhan 430070, Hubei, Peoples R China.; Feng, YZ (通讯作者)，Minist Agr & Rural Affairs, Key Lab Aquaculture Facil Engn, Wuhan 430070, Peoples R China.
EM yaoze.feng@mail.hzau.edu.cn
FU National Key Research andDevelopment Program of China [2022YFF0607902];
   Fundamental Research Funds for the Central Universities [2662020GXPY003,
   107/11041910104, SZYJY2021002, SZYJY2022028]; Key R&D Program of Hubei
   Province [2022BBA0057]
FX Acknowledgments This work was supported by the National Key Research
   andDevelopment Program of China (2022YFF0607902) , the Fundamental
   Research Funds for the Central Universities (2662020GXPY003,
   107/11041910104) , the HZAU-AGIS Cooperation Fund (SZYJY2021002,
   SZYJY2022028) and the Key R&D Program of Hubei Province (2022BBA0057) .
   Special thanks also go to Liang Meng, Haopeng Liu, and Tao Yuan from
   College of Engineering of Huazhong Agricultural University for their
   assistance in the experiment.
CR Adler E, 2000, CELL, V100, P693, DOI 10.1016/S0092-8674(00)80705-9
   Ahn SR, 2018, BIOSENS BIOELECTRON, V117, P628, DOI 10.1016/j.bios.2018.06.028
   Ahn SR, 2016, ACS NANO, V10, P7287, DOI 10.1021/acsnano.6b02547
   Alves RC, 2016, CRIT REV FOOD SCI, V56, P2304, DOI 10.1080/10408398.2013.831026
   Chen WZ, 2020, FLAVOUR FRAG J, V35, P695, DOI 10.1002/ffj.3608
   Chen XQ, 2014, ANAL CHEM, V86, P7337, DOI 10.1021/ac500054x
   Chun L, 2012, ACTA PHARMACOL SIN, V33, P312, DOI 10.1038/aps.2011.186
   Dervisevic M, 2017, J FOOD DRUG ANAL, V25, P510, DOI 10.1016/j.jfda.2016.12.005
   Fan YX, 2022, BIOSENS BIOELECTRON, V197, DOI 10.1016/j.bios.2021.113780
   Huang YL, 2019, FOOD FUNCT, V10, P1280, DOI [10.1039/c8fo02522c, 10.1039/C8FO02522C]
   Ikeda K, 2002, CHEM SENSES, V27, P847, DOI 10.1093/chemse/27.9.847
   Kong LQ, 2022, BIOSENS BIOELECTRON, V210, DOI 10.1016/j.bios.2022.114304
   Kurihara K, 2015, BIOMED RES INT, V2015, DOI 10.1155/2015/189402
   Li JS, 2021, BIOSENS BIOELECTRON, V193, DOI 10.1016/j.bios.2021.113627
   Ma J, 2020, FOOD CHEM, V316, DOI 10.1016/j.foodchem.2020.126336
   Miandoab SA, 2022, OPT MATER, V129, DOI 10.1016/j.optmat.2022.112572
   Mishra SK, 2012, BIOELECTROCHEMISTRY, V88, P118, DOI 10.1016/j.bioelechem.2012.07.006
   Moerdijk-Poortvliet TCW, 2022, FOOD CHEM, V370, DOI 10.1016/j.foodchem.2021.131352
   Pei F, 2014, FOOD CHEM, V165, P547, DOI 10.1016/j.foodchem.2014.05.130
   Qiao LX, 2015, BIOSENS BIOELECTRON, V68, P454, DOI 10.1016/j.bios.2015.01.032
   Ramalingam V, 2019, FOOD RES INT, V122, P174, DOI 10.1016/j.foodres.2019.04.007
   Song HS, 2014, ACS NANO, V8, P9781, DOI 10.1021/nn502926x
   Wu LL, 2019, TRENDS FOOD SCI TECH, V83, P259, DOI 10.1016/j.tifs.2018.12.002
   YAMAGUCHI S, 1991, PHYSIOL BEHAV, V49, P833, DOI 10.1016/0031-9384(91)90192-Q
   Yang DQ, 2022, FOOD CHEM, V389, DOI 10.1016/j.foodchem.2022.133019
   Zhang DM, 2013, BIOCHEM BIOPH RES CO, V438, P334, DOI 10.1016/j.bbrc.2013.07.072
   Zhang NL, 2020, TRAC-TREND ANAL CHEM, V129, DOI 10.1016/j.trac.2020.115925
   Zhang Y, 2017, J FOOD SCI, V82, P16, DOI [10.1111/1750-3841.13576, 10.1111/1750-3841.13266]
   Zhao YG, 2019, TRENDS FOOD SCI TECH, V93, P125, DOI 10.1016/j.tifs.2019.09.012
   Zhou YF, 2019, TRAC-TREND ANAL CHEM, V112, P147, DOI 10.1016/j.trac.2019.01.006
NR 30
TC 0
Z9 0
U1 5
U2 5
PU ELSEVIER SCI LTD
PI OXFORD
PA THE BOULEVARD, LANGFORD LANE, KIDLINGTON, OXFORD OX5 1GB, OXON, ENGLAND
SN 0308-8146
EI 1873-7072
J9 FOOD CHEM
JI Food Chem.
PD OCT 15
PY 2023
VL 423
AR 136233
DI 10.1016/j.foodchem.2023.136233
EA MAY 2023
PG 8
WC Chemistry, Applied; Food Science & Technology; Nutrition & Dietetics
WE Science Citation Index Expanded (SCI-EXPANDED)
SC Chemistry; Food Science & Technology; Nutrition & Dietetics
GA I2BQ7
UT WOS:001000893500001
PM 37156142
DA 2023-06-30
ER

PT S
AU Han, YD
   Jang, YH
   Yoon, HC
AF Han, Yong Duk
   Jang, Yo Han
   Yoon, Hyun C.
BE Gu, MB
   Kim, HS
TI Cascadic Multienzyme Reaction-Based Electrochemical Biosensors
SO BIOSENSORS BASED ON APTAMERS AND ENZYMES
SE Advances in Biochemical Engineering-Biotechnology
LA English
DT Article; Book Chapter
DE Biosensors; Cascadic multienzyme reaction; Coupled enzyme assay;
   Electrochemical analysis; Enzyme electrode
ID AMPEROMETRIC BIOSENSOR; ACETYLCHOLINE BIOSENSOR; GOLD NANOPARTICLES;
   GLUCOSE; ENZYMES; FOOD; IMMOBILIZATION; ELECTRODES; SYSTEMS; NADH
AB Since the first glucose biosensor was developed by Clark and Lyons, there have been great efforts to develop effective enzyme biosensors for wide applications. Those efforts are closely related to the enhancement of biosensor performance, including sensitivity improvement, elevation of selectivity, and extension of the range of analytes that may be determined. Introduction of a cascadic multienzyme reaction to the electrochemical biosensor is one of those efforts. By employing more than two enzymes to the biosensor, its sensitivity and accuracy can be enhanced. Also, the narrow application range that is a typical limitation of single enzyme-based biosensor can be overcome. This chapter will discuss the fundamental principles for the development of cascadic multienzyme reaction-based electrochemical biosensors and their applications in clinical and environmental fields.
C1 [Han, Yong Duk; Jang, Yo Han; Yoon, Hyun C.] Ajou Univ, Dept Appl Chem & Biotechnol, Suwon 443749, South Korea.
   [Han, Yong Duk; Jang, Yo Han; Yoon, Hyun C.] Ajou Univ, Dept Mol Sci & Technol, Suwon 443749, South Korea.
C3 Ajou University; Ajou University
RP Yoon, HC (通讯作者)，Ajou Univ, Dept Appl Chem & Biotechnol, Suwon 443749, South Korea.
EM hcyoon@ajou.ac.kr
CR Ahmad M, 2010, J PHYS CHEM C, V114, P9308, DOI 10.1021/jp102505g
   Ahmadalinezhad A, 2011, BIOSENS BIOELECTRON, V26, P4508, DOI 10.1016/j.bios.2011.05.011
   Amine A, 2006, BIOSENS BIOELECTRON, V21, P1405, DOI 10.1016/j.bios.2005.07.012
   Bagal-Kestwal D, 2010, BIOSENS BIOELECTRON, V26, P118, DOI 10.1016/j.bios.2010.05.022
   Bai LJ, 2011, BIOSENS BIOELECTRON, V26, P4331, DOI 10.1016/j.bios.2011.04.032
   Bakker E, 2004, ANAL CHEM, V76, P3285, DOI 10.1021/ac049580z
   Baronas R, 2010, SPRINGER SER CHEM SE, V9, P113, DOI 10.1007/978-90-481-3243-0_7
   Burton SG, 2008, MULTI STEP ENZYME CA
   Chen JR, 2004, BIOTECHNOL ADV, V22, P505, DOI 10.1016/j.biotechadv.2004.03.004
   CLARK LC, 1962, ANN NY ACAD SCI, V102, P29, DOI 10.1111/j.1749-6632.1962.tb13623.x
   Cosnier S, 1999, J ELECTROANAL CHEM, V469, P176, DOI 10.1016/S0022-0728(99)00223-5
   D'Orazio P, 2003, CLIN CHIM ACTA, V334, P41, DOI 10.1016/S0009-8981(03)00241-9
   De M, 2008, ADV MATER, V20, P4225, DOI 10.1002/adma.200703183
   Dhand C, 2011, BIOSENS BIOELECTRON, V26, P2811, DOI 10.1016/j.bios.2010.10.017
   Diaconu M, 2011, MICROCHIM ACTA, V172, P177, DOI 10.1007/s00604-010-0486-y
   Gerard M, 2002, BIOSENS BIOELECTRON, V17, P345, DOI 10.1016/S0956-5663(01)00312-8
   Glindkamp A, 2009, ADV BIOCHEM ENG BIOT, V115, P145, DOI 10.1007/10_2009_10
   Godfrey T, 1983, IND ENZYMOLOGY APPL
   GORTON L, 1995, ELECTROANAL, V7, P23, DOI 10.1002/elan.1140070104
   GORTON L, 1992, ANALYST, V117, P1235, DOI 10.1039/an9921701235
   Han YD, 2012, JPN J APPL PHYS, V51, DOI 10.1143/JJAP.51.06FK01
   Han YD, 2011, ANAL BIOANAL CHEM, V400, P797, DOI 10.1007/s00216-011-4797-6
   Hanefeld U, 2009, CHEM SOC REV, V38, P453, DOI 10.1039/b711564b
   Holme D. J., 1983, ANAL BIOCH
   Hou SH, 2012, BIOSENS BIOELECTRON, V33, P44, DOI 10.1016/j.bios.2011.12.014
   Jamal M, 2009, BIOSENS BIOELECTRON, V24, P2926, DOI 10.1016/j.bios.2009.02.032
   Jeykumari DRS, 2009, CARBON, V47, P957, DOI 10.1016/j.carbon.2008.11.050
   Kandimalla VB, 2006, CRIT REV ANAL CHEM, V36, P73, DOI 10.1080/10408340600713652
   Katakis I, 1997, MIKROCHIM ACTA, V126, P11, DOI 10.1007/BF01242656
   Katrlik J, 1999, ANAL CHIM ACTA, V379, P193, DOI 10.1016/S0003-2670(98)00610-2
   Kimmel DW, 2012, ANAL CHEM, V84, P685, DOI 10.1021/ac202878q
   Li HH, 2009, SENSORS-BASEL, V9, P8547, DOI 10.3390/s91108547
   Li XR, 2011, ELECTROCHIM ACTA, V56, P9378, DOI 10.1016/j.electacta.2011.08.020
   Liang JF, 2000, J PHARM SCI, V89, P979, DOI 10.1002/1520-6017(200008)89:8<979::AID-JPS2>3.0.CO;2-H
   Liu CX, 2007, SENSOR ACTUAT B-CHEM, V122, P295, DOI 10.1016/j.snb.2006.05.043
   Mello LD, 2002, FOOD CHEM, V77, P237, DOI 10.1016/S0308-8146(02)00104-8
   Minakshi CSP, 2008, SENSOR ACTUAT B-CHEM, V133, P251, DOI 10.1016/j.snb.2008.02.036
   Moehlenbrock MJ, 2012, ACS CATAL, V2, P17, DOI 10.1021/cs200482v
   Moehlenbrock MJ, 2011, METHODS MOL BIOL, V679, P1, DOI 10.1007/978-1-60761-895-9_1
   Newman JD, 2006, MOL BIOTECHNOL, V32, P249, DOI 10.1385/MB:32:3:249
   Nikitina O, 2007, SENSOR ACTUAT B-CHEM, V125, P1, DOI 10.1016/j.snb.2007.01.025
   Park BW, 2010, BIOSENS BIOELECTRON, V26, P1, DOI 10.1016/j.bios.2010.04.033
   Pingarron JM, 2008, ELECTROCHIM ACTA, V53, P5848, DOI 10.1016/j.electacta.2008.03.005
   Prodromidis MI, 2002, ELECTROANAL, V14, P241
   Radoi A, 2009, BIOELECTROCHEMISTRY, V76, P126, DOI 10.1016/j.bioelechem.2009.06.008
   Raz SR, 2011, TRAC-TREND ANAL CHEM, V30, P1526, DOI 10.1016/j.trac.2011.04.016
   Ronkainen NJ, 2010, CHEM SOC REV, V39, P1747, DOI 10.1039/b714449k
   Rudolph FB, 1979, METHODS ENZYMOLOGY
   Sassolas A, 2012, BIOTECHNOL ADV, V30, P489, DOI 10.1016/j.biotechadv.2011.09.003
   Schoffelen S, 2012, SOFT MATTER, V8, P1736, DOI 10.1039/c1sm06452e
   SCHUBERT F, 1986, ANAL LETT, V19, P1273
   Shah J, 2003, ELECTROANAL, V15, P157, DOI 10.1002/elan.200390019
   Shao YY, 2010, ELECTROANAL, V22, P1027, DOI 10.1002/elan.200900571
   Shi HB, 2005, ELECTROANAL, V17, P1285, DOI 10.1002/elan.200403223
   Solanki PR, 2009, SENSOR ACTUAT B-CHEM, V141, P551, DOI 10.1016/j.snb.2009.05.034
   Spricigo R, 2009, ANAL BIOANAL CHEM, V393, P225, DOI 10.1007/s00216-008-2432-y
   Stasyuk N, 2012, BIOSENS BIOELECTRON, V37, P46, DOI 10.1016/j.bios.2012.04.031
   Tipton KF, 2002, ENZYME ASSAYS PRACTI
   Trojanowicz M, 2002, ELECTROANAL, V14, P1311, DOI 10.1002/1521-4109(200211)14:19/20<1311::AID-ELAN1311>3.0.CO;2-7
   Turner A. P. F., 1987, BIOSENSORS FUNDAMENT
   Turner APF, 1988, NATO ASI SERIES
   Van Dorst B, 2010, BIOSENS BIOELECTRON, V26, P1178, DOI 10.1016/j.bios.2010.07.033
   Vo-Dinh T, 2000, FRESEN J ANAL CHEM, V366, P540, DOI 10.1007/s002160051549
   Wang BQ, 2000, TALANTA, V51, P565, DOI 10.1016/S0039-9140(99)00315-X
   Wang J, 2005, ELECTROANAL, V17, P7, DOI 10.1002/elan.200403113
   Wang J, 2001, ELECTROANAL, V13, P983, DOI 10.1002/1521-4109(200108)13:12<983::AID-ELAN983>3.0.CO;2-#
   Wang J, 2008, CHEM REV, V108, P814, DOI 10.1021/cr068123a
   Wang Y, 2008, SENSORS-BASEL, V8, P2043, DOI 10.3390/s8042043
   Willner I, 2007, FEBS J, V274, P302, DOI 10.1111/j.1742-4658.2006.05602.x
   WOLLENBERGER U, 1993, TRENDS BIOTECHNOL, V11, P255, DOI 10.1016/0167-7799(93)90137-X
   Wooten M, 2010, ANAL CHEM, V82, P1299, DOI 10.1021/ac902301b
   Xiang Y, 2011, SENSOR ACTUAT B-CHEM, V155, P317, DOI 10.1016/j.snb.2010.12.042
   Xiang Y, 2010, BIOSENS BIOELECTRON, V25, P2539, DOI 10.1016/j.bios.2010.04.007
   Yadav S, 2011, ANAL BIOCHEM, V419, P277, DOI 10.1016/j.ab.2011.07.032
   Yadav S, 2011, BIOSENS BIOELECTRON, V28, P64, DOI 10.1016/j.bios.2011.06.044
   Zhao ZW, 2010, BIOSENSORS, P1
NR 76
TC 5
Z9 6
U1 3
U2 22
PU SPRINGER-VERLAG BERLIN
PI BERLIN
PA HEIDELBERGER PLATZ 3, D-14197 BERLIN, GERMANY
SN 0724-6145
EI 1616-8542
BN 978-3-642-54143-8; 978-3-642-54142-1
J9 ADV BIOCHEM ENG BIOT
JI Adv. Biochem. Eng. Biotechnol.
PY 2014
VL 140
BP 221
EP 251
DI 10.1007/10_2013_228
D2 10.1007/978-3-642-54143-8
PG 31
WC Biotechnology & Applied Microbiology
WE Book Citation Index– Science (BKCI-S); Science Citation Index Expanded (SCI-EXPANDED)
SC Biotechnology & Applied Microbiology
GA BA0KT
UT WOS:000331739700010
PM 23828506
DA 2023-06-30
ER

PT J
AU Yan, SC
   Shi, Y
   Xiao, ZD
   Zhou, MM
   Yan, WF
   Shen, HL
   Hu, D
AF Yan, Shancheng
   Shi, Yi
   Xiao, Zhongdang
   Zhou, Minmin
   Yan, Wenfu
   Shen, Haoliang
   Hu, Dong
TI Development of Biosensors Based on the One-Dimensional Semiconductor
   Nanomaterials
SO JOURNAL OF NANOSCIENCE AND NANOTECHNOLOGY
LA English
DT Review
DE Biosensor; Semiconductor Nanomaterials; Electrochemical; Field-Effect
   Transistor; Optical
ID INDUCE OXIDATIVE STRESS; MAGNETIC NANOPARTICLES; ZINC-OXIDE;
   ELECTROCHEMICAL BIOSENSORS; SILICA NANOPARTICLES; ELECTRICAL DETECTION;
   NANOCOMPOSITE FILM; ZNO NANOPARTICLES; QUANTUM DOTS; NANOWIRE
AB Biosensors are becoming increasingly important due to their applications in biological and chemical analyses, food safety industry, biomedical diagnostics, clinical detection, and environmental monitoring. Recent years, nanostructured semiconductor materials have been used to fabricate biosensors owing to their biocompatibility, low toxicity, high electron mobility, and easy fabrication. In the present study, we focus on recent various biosensors based on the one-dimensional semiconductor nanomaterials such as electrochemical biosensor, field-effect transistors biosensor, and label-free optical biosensor. In particular, the development of the electrochemical biosensor is discussed detailedly.
C1 [Yan, Shancheng; Hu, Dong] Nanjing Univ Posts & Telecommun, Sch Geog & Biol Informat, Nanjing 210046, Peoples R China.
   [Yan, Shancheng; Shi, Yi; Zhou, Minmin; Shen, Haoliang] Nanjing Univ, Sch Elect Sci & Engn, Natl Lab Solid State Microstruct, Nanjing 210093, Peoples R China.
   [Xiao, Zhongdang] Southeast Univ, Sch Biol Sci & Med Engn, State Key Lab Bioelect, Chien Shiung Wu Lab, Nanjing 210096, Peoples R China.
   [Yan, Wenfu] Anhui Univ Technol, Sch Civil Engn & Architecture, Maanshan 243002, Peoples R China.
C3 Nanjing University of Posts & Telecommunications; Nanjing University;
   Southeast University - China; Anhui University of Technology
RP Yan, SC (通讯作者)，Nanjing Univ Posts & Telecommun, Sch Geog & Biol Informat, Nanjing 210046, Peoples R China.
OI Yan, Shancheng/0000-0003-2574-3479
FU National Basic Research Program of China (973 Program) [2007CB936300,
   2011BAE12B01-03]; State Key Laboratory of Bioelectronics, Southeast
   University; Key Laboratory of MEMS of Ministry of Education, Southeast
   University; Scientific Research Foundation of Nanjing University of
   Posts and Telecommunications [NY210083, 2011XZZ12]; Jiangsu Planned
   Projects for Postdoctoral Research Funds [1102015C]; China Postdoctoral
   Science Foundation [2011M500896]
FX This work was financially supported by the National Basic Research
   Program of China (973 Program: 2007CB936300; 2011BAE12B01-03), the Open
   Research Fund of State Key Laboratory of Bioelectronics, Southeast
   University, the open research fund of Key Laboratory of MEMS of Ministry
   of Education, Southeast University, the Scientific Research Foundation
   of Nanjing University of Posts and Telecommunications (NY210083;
   2011XZZ12), Jiangsu Planned Projects for Postdoctoral Research Funds
   (1102015C), and China Postdoctoral Science Foundation (2011M500896).
CR Angnes L, 2011, ELECTROANAL, V23, P2509, DOI 10.1002/elan.201180005
   Ansary AA, 2007, J BIOMED NANOTECHNOL, V3, P406, DOI 10.1166/jbn.2007.045
   Aroua W, 2012, OPT COMMUN, V285, P1970, DOI 10.1016/j.optcom.2011.12.004
   Barrios CA, 2012, SENSOR ACTUAT B-CHEM, V161, P607, DOI 10.1016/j.snb.2011.11.008
   Casanova A, 2011, J BIOMED NANOTECHNOL, V7, P24, DOI 10.1166/jbn.2011.1182
   Chang KS, 2012, BIOSENS BIOELECTRON, V31, P137, DOI 10.1016/j.bios.2011.10.005
   Chen KI, 2011, NANO TODAY, V6, P131, DOI 10.1016/j.nantod.2011.02.001
   Chen Y, 2010, J NANOSCI NANOTECHNO, V10, P6544, DOI 10.1166/jnn.2010.2642
   Cheng SF, 2005, J BIOMED NANOTECHNOL, V1, P143, DOI 10.1166/jbn.2005.020
   Chung T.Y., 2012, NANOTECHNOLOGY, V23
   Credo GM, 2012, ANALYST, V137, P1351, DOI 10.1039/c2an15930a
   Delezoide C, 2012, IEEE PHOTONIC TECH L, V24, P270, DOI 10.1109/LPT.2011.2177518
   Fang DF, 2010, J NANOSCI NANOTECHNO, V10, P7600, DOI 10.1166/jnn.2010.2904
   Farhadyar N, 2011, J BIOMED NANOTECHNOL, V7, P466, DOI 10.1166/jbn.2011.1309
   Gann H, 2010, J BIOMED NANOTECHNOL, V6, P37, DOI 10.1166/jbn.2010.1100
   Gao AR, 2011, NANO LETT, V11, P3974, DOI 10.1021/nl202303y
   Gautam M, 2011, J BIOMED NANOTECHNOL, V7, P161, DOI 10.1166/jbn.2011.1249
   Ge C, 2010, APPL PHYS LETT, V96, DOI 10.1063/1.3394259
   Gu BX, 2009, J PHYS CHEM B, V113, P6553, DOI 10.1021/jp900048m
   Gu BX, 2009, J PHYS CHEM B, V113, P377, DOI 10.1021/jp808001c
   Haji L, 2012, APPL PHYS LETT, V100, DOI 10.1063/1.3692588
   Islam MS, 2012, J BIOMED NANOTECHNOL, V8, P380, DOI 10.1166/jbn.2012.1392
   Israr MQ, 2011, APPL PHYS LETT, V98, DOI 10.1063/1.3599583
   Jayant RD, 2007, J BIOMED NANOTECHNOL, V3, P245, DOI 10.1166/jbn.2007.039
   Jiang Z, 2012, NANO LETT, V12, P1711, DOI 10.1021/nl300256r
   Kavya KC, 2012, J BIOMED NANOTECHNOL, V8, P149, DOI 10.1166/jbn.2012.1363
   Khare P, 2011, J BIOMED NANOTECHNOL, V7, P116, DOI 10.1166/jbn.2011.1229
   Kim JY, 2012, IEEE T NANOTECHNOL, V11, P390, DOI 10.1109/TNANO.2011.2175006
   Kimmel DW, 2012, ANAL CHEM, V84, P685, DOI 10.1021/ac202878q
   Kleps I, 2009, J BIOMED NANOTECHNOL, V5, P300, DOI 10.1166/jbn.2009.1035
   Kong T, 2009, SENSOR ACTUAT B-CHEM, V138, P344, DOI 10.1016/j.snb.2009.01.002
   Kulkarni GS, 2012, NANO LETT, V12, P719, DOI 10.1021/nl203666a
   Kwon DH, 2011, APPL SURF SCI, V257, P4650, DOI 10.1016/j.apsusc.2010.12.109
   Lebret V, 2010, J BIOMED NANOTECHNOL, V6, P176, DOI 10.1166/jbn.2010.1112
   Leinartas K, 2011, J SOLID STATE ELECTR, V15, P2419, DOI 10.1007/s10008-011-1442-4
   Li JS, 2011, ACS NANO, V5, P6661, DOI 10.1021/nn202182p
   Li J, 2009, ELECTROCHEM COMMUN, V11, P1085, DOI 10.1016/j.elecom.2009.03.025
   Li S, 2010, ANAL BIOCHEM, V405, P141, DOI 10.1016/j.ab.2010.05.016
   Li Y, 2011, ANAL SCI, V27, P727, DOI 10.2116/analsci.27.727
   Li ZY, 2009, J BIOMED NANOTECHNOL, V5, P505, DOI 10.1166/jbn.2009.1070
   Lim YC, 2010, J BIOMED NANOTECHNOL, V6, P93, DOI 10.1166/jbn.2010.1103
   Lin SS, 2011, J ELECTROCHEM SOC, V158, pK107, DOI 10.1149/1.3559465
   Lin YF, 2009, CHEMPHYSCHEM, V10, P711, DOI 10.1002/cphc.200800663
   Liu HN, 2008, J NANOSCI NANOTECHNO, V8, P405, DOI 10.1166/jnn.2008.014
   Liu H, 2007, J BIOTECHNOL, V131, P217, DOI 10.1016/j.jbiotec.2007.06.023
   Liu HN, 2010, BIOSENS BIOELECTRON, V26, P1442, DOI 10.1016/j.bios.2010.07.078
   Liu HN, 2010, J NANOSCI NANOTECHNO, V10, P5311, DOI 10.1166/jnn.2010.2386
   Liu HN, 2009, ANAL BIOCHEM, V386, P126, DOI 10.1016/j.ab.2008.11.035
   Liu S, 2011, ANGEW CHEM INT EDIT, V50, P2496, DOI 10.1002/anie.201006469
   Mahmoud MA, 2012, J AM CHEM SOC, V134, P6434, DOI 10.1021/ja300901e
   Makowski MS, 2011, SMALL, V7, P1863, DOI 10.1002/smll.201100211
   Mao X, 2008, J BIOMED NANOTECHNOL, V4, P419, DOI 10.1166/jbn.2008.005
   Mazhorova A, 2012, OPT EXPRESS, V20, P5344, DOI 10.1364/OE.20.005344
   Murphy-Perez E, 2011, ANALYST, V136, P1686, DOI 10.1039/c0an00977f
   Narayanan D, 2012, J BIOMED NANOTECHNOL, V8, P98, DOI 10.1166/jbn.2012.1367
   Padmavathy N, 2011, J BIOMED NANOTECHNOL, V7, P813, DOI 10.1166/jbn.2011.1343
   Piliarik M, 2012, OPT EXPRESS, V20, P672, DOI 10.1364/OE.20.000672
   Qian JQ, 2012, J COLLOID INTERF SCI, V366, P130, DOI 10.1016/j.jcis.2011.09.082
   Rahman MM, 2011, J BIOMED NANOTECHNOL, V7, P351, DOI 10.1166/jbn.2011.1299
   Roy R, 2011, J BIOMED NANOTECHNOL, V7, P110, DOI 10.1166/jbn.2011.1226
   Sagle LB, 2011, NANOMEDICINE-UK, V6, P1447, DOI [10.2217/NNM.11.117, 10.2217/nnm.11.117]
   Sewell SL, 2011, J BIOMED NANOTECHNOL, V7, P685, DOI 10.1166/jbn.2011.1328
   Sharma V, 2011, J BIOMED NANOTECHNOL, V7, P98, DOI 10.1166/jbn.2011.1220
   Shukla RK, 2011, J BIOMED NANOTECHNOL, V7, P100, DOI 10.1166/jbn.2011.1221
   Signore G, 2009, J BIOMED NANOTECHNOL, V5, P722, DOI 10.1166/jbn.2009.1089
   Sipova H, 2012, ANAL CHEM, V84, P30, DOI 10.1021/ac202774k
   Su S, 2010, NANOSCALE, V2, P1704, DOI 10.1039/c0nr00314j
   Syed MA, 2011, J BIOMED NANOTECHNOL, V7, P229, DOI 10.1166/jbn.2011.1281
   Tao CY, 2011, SENSOR ACTUAT B-CHEM, V156, P553, DOI 10.1016/j.snb.2011.01.067
   Tian L, 2009, J BIOMED NANOTECHNOL, V5, P511, DOI 10.1166/jbn.2009.1066
   Umrani RD, 2011, J BIOMED NANOTECHNOL, V7, P148, DOI 10.1166/jbn.2011.1243
   Vaknin O, 2011, ELECTROANAL, V23, P2327, DOI 10.1002/elan.201100250
   Wu C.C., 2011, J NANOSCI NANOTECHNO, V11, P10693
   Yan SC, 2011, J NANOSCI NANOTECHNO, V11, P10320, DOI 10.1166/jnn.2011.5012
   Yan SC, 2010, J ELECTROANAL CHEM, V641, P136, DOI 10.1016/j.jelechem.2009.12.019
   Yang C, 2012, LANGMUIR, V28, P4580, DOI 10.1021/la2044202
   Yang C, 2012, ELECTROCHIM ACTA, V60, P50, DOI 10.1016/j.electacta.2011.10.096
   Yang H, 2009, J BIOMED NANOTECHNOL, V5, P528, DOI 10.1166/jbn.2009.1061
   Yasin Y, 2011, J BIOMED NANOTECHNOL, V7, P486, DOI 10.1166/jbn.2011.1307
   Zhang GJ, 2010, BIOSENS BIOELECTRON, V25, P2447, DOI 10.1016/j.bios.2010.04.001
   Zheng H, 2011, J BIOMED NANOTECHNOL, V7, P648, DOI 10.1166/jbn.2011.1331
   Zhou M, 2011, ACCOUNTS CHEM RES, V44, P1232, DOI 10.1021/ar200096g
NR 82
TC 30
Z9 30
U1 16
U2 149
PU AMER SCIENTIFIC PUBLISHERS
PI VALENCIA
PA 26650 THE OLD RD, STE 208, VALENCIA, CA 91381-0751 USA
SN 1533-4880
EI 1533-4899
J9 J NANOSCI NANOTECHNO
JI J. Nanosci. Nanotechnol.
PD SEP
PY 2012
VL 12
IS 9
BP 6873
EP 6879
DI 10.1166/jnn.2012.6489
PG 7
WC Chemistry, Multidisciplinary; Nanoscience & Nanotechnology; Materials
   Science, Multidisciplinary; Physics, Applied; Physics, Condensed Matter
WE Science Citation Index Expanded (SCI-EXPANDED)
SC Chemistry; Science & Technology - Other Topics; Materials Science;
   Physics
GA 006YR
UT WOS:000308856200001
PM 23035408
DA 2023-06-30
ER

PT J
AU Jimenez-Fierrez, F
   Gonzalez-Sanchez, MI
   Jimenez-Perez, R
   Iniesta, J
   Valero, E
AF Jimenez-Fierrez, Francisco
   Isabel Gonzalez-Sanchez, Maria
   Jimenez-Perez, Rebeca
   Iniesta, Jesus
   Valero, Edelmira
TI Glucose Biosensor Based on Disposable Activated Carbon Electrodes
   Modified with Platinum Nanoparticles Electrodeposited on Poly(Azure A)
SO SENSORS
LA English
DT Article
DE glucose; glucose oxidase; enzymatic biosensor; poly(Azure A); platinum
   nanoparticles; activated screen-printed carbon electrodes
ID HYDROGEN-PEROXIDE; GRAPHENE OXIDE; WHOLE-BLOOD; IMMOBILIZATION; SENSOR;
   NANOCOMPOSITES; SUCROSE; PROTEIN; ENZYME; H2O2
AB Herein, a novel electrochemical glucose biosensor based on glucose oxidase (GOx) immobilized on a surface containing platinum nanoparticles (PtNPs) electrodeposited on poly(Azure A) (PAA) previously electropolymerized on activated screen-printed carbon electrodes (GOx-PtNPs-PAA-aSPCEs) is reported. The resulting electrochemical biosensor was validated towards glucose oxidation in real samples and further electrochemical measurement associated with the generated H2O2. The electrochemical biosensor showed an excellent sensitivity (42.7 mu A mM(-1)cm(-2)), limit of detection (7.6 mu M), linear range (20 mu M-2.3 mM), and good selectivity towards glucose determination. Furthermore, and most importantly, the detection of glucose was performed at a low potential (0.2 V vs. Ag). The high performance of the electrochemical biosensor was explained through surface exploration using field emission SEM, XPS, and impedance measurements. The electrochemical biosensor was successfully applied to glucose quantification in several real samples (commercial juices and a plant cell culture medium), exhibiting a high accuracy when compared with a classical spectrophotometric method. This electrochemical biosensor can be easily prepared and opens up a good alternative in the development of new sensitive glucose sensors.
C1 [Jimenez-Fierrez, Francisco; Isabel Gonzalez-Sanchez, Maria; Jimenez-Perez, Rebeca; Valero, Edelmira] Univ Castilla La Mancha, Higher Tech Sch Ind Engn, Dept Phys Chem, Campus Univ S-N, Albacete 02071, Spain.
   [Iniesta, Jesus] Univ Alicante, Dept Phys Chem, San Vicente Del Raspeig 03690, Spain.
   [Iniesta, Jesus] Univ Alicante, Inst Electrochem, San Vicente Del Raspeig 03690, Spain.
C3 Universidad de Castilla-La Mancha; Universitat d'Alacant; Universitat
   d'Alacant
RP Valero, E (通讯作者)，Univ Castilla La Mancha, Higher Tech Sch Ind Engn, Dept Phys Chem, Campus Univ S-N, Albacete 02071, Spain.
EM Francisco.JFierrez@uclm.es; MIsabel.Gonzalez@uclm.es;
   Rebeca.Jimenez@uclm.es; Jesus.Iniesta@ua.es; Edelmira.Valero@uclm.es
RI Jimenez, Rebeca/AAX-5837-2021; Iniesta, Jesús/L-2203-2014; GONZALEZ
   SANCHEZ, MARIA ISABEL/M-4223-2015; VALERO, EDELMIRA/M-7424-2014
OI Jimenez, Rebeca/0000-0002-5421-2549; Iniesta, Jesús/0000-0003-4350-2169;
   GONZALEZ SANCHEZ, MARIA ISABEL/0000-0002-7390-5420; VALERO,
   EDELMIRA/0000-0001-8636-4574
FU SpanishMinistry of Economy and Competitiveness (MINECO)
   [BFU2016-75609-P, CTQ2016-76231-C2-2-R]; Spanish Ministry of Science,
   Innovation, and Universities [PID2019-106468RB-I00]; Junta de
   Comunidades de Castilla-La Mancha (Spain) [SBPLY/17/180501/000276/2];
   FEDER funds, EU
FX This work was funded by the SpanishMinistry of Economy and
   Competitiveness (MINECO,
   http://www.mineco.gob.es/portal/site/mineco/idi), projects Nos.
   BFU2016-75609-P (AEI/FEDER, UE) and CTQ2016-76231-C2-2-R; the Spanish
   Ministry of Science, Innovation, and Universities, project No.
   PID2019-106468RB-I00; and by the Junta de Comunidades de Castilla-La
   Mancha (Spain), project No. SBPLY/17/180501/000276/2 (cofunded with
   FEDER funds, EU).
CR Agrisuelas J, 2018, POLYMERS-BASEL, V10, DOI 10.3390/polym10010048
   Agrisuelas J, 2017, SENSOR ACTUAT B-CHEM, V249, P499, DOI 10.1016/j.snb.2017.04.136
   Agrisuelas J, 2017, J ELECTROCHEM SOC, V164, pG1, DOI 10.1149/2.0201702jes
   Akhtar MA, 2019, ACS APPL NANO MATER, V2, P1589, DOI 10.1021/acsanm.9b00041
   Al-Sagur H, 2019, BIOSENS BIOELECTRON, V139, DOI 10.1016/j.bios.2019.111323
   Amor-Gutierrez O, 2017, J CHEM EDUC, V94, P806, DOI 10.1021/acs.jchemed.6b00948
   Amor-Gutierrez O, 2017, BIOSENS BIOELECTRON, V93, P40, DOI 10.1016/j.bios.2016.11.008
   Ang LF, 2015, PLOS ONE, V10, DOI 10.1371/journal.pone.0111859
   Brugnerotto P, 2017, ELECTROANAL, V29, P1031, DOI 10.1002/elan.201600697
   Chen C, 2013, RSC ADV, V3, P4473, DOI 10.1039/c2ra22351a
   GAMBORG OL, 1968, NATURE, V220, P604, DOI 10.1038/220604a0
   Gomez-Monedero B, 2019, SENSORS-BASEL, V19, DOI 10.3390/s19071685
   Gonzalez-Sanchez I, 2018, ELECTROCHEM COMMUN, V91, P36, DOI 10.1016/j.elecom.2018.05.002
   Gonzalez-Sanchez MI, 2019, J ELECTROANAL CHEM, V839, P75, DOI 10.1016/j.jelechem.2019.03.026
   Gonzalez-Sanchez MI, 2011, BIOSENS BIOELECTRON, V26, P1883, DOI 10.1016/j.bios.2010.03.024
   Gouda MD, 2002, BIOSENS BIOELECTRON, V17, P503, DOI 10.1016/S0956-5663(02)00021-0
   HEISE HM, 1989, ANAL CHEM, V61, P2009, DOI 10.1021/ac00193a004
   Heller A, 2008, CHEM REV, V108, P2482, DOI 10.1021/cr068069y
   Hossain MF, 2017, PLOS ONE, V12, DOI 10.1371/journal.pone.0173553
   Gonzalez-Sanchez MI, 2017, ELECTROANAL, V29, P1316, DOI 10.1002/elan.201600797
   Jimenez-Perez R, 2020, BIOELECTROCHEMISTRY, V134, DOI 10.1016/j.bioelechem.2020.107526
   Jimenez-Perez R, 2019, SENSOR ACTUAT B-CHEM, V298, DOI 10.1016/j.snb.2019.126878
   Kong FY, 2014, BIOSENS BIOELECTRON, V56, P77, DOI 10.1016/j.bios.2013.12.067
   Liu TJ, 2019, SENSOR ACTUAT B-CHEM, V286, P370, DOI 10.1016/j.snb.2019.02.006
   Liu T, 2016, TALANTA, V156, P134, DOI 10.1016/j.talanta.2016.04.053
   Manoj D, 2018, BIOSENS BIOELECTRON, V103, P104, DOI 10.1016/j.bios.2017.12.030
   Mazeiko V, 2013, SENSOR ACTUAT B-CHEM, V189, P187, DOI 10.1016/j.snb.2013.03.140
   Mazzotta E, 2015, RSC ADV, V5, P83164, DOI 10.1039/c5ra14139g
   Mergel O, 2014, J PHYS CHEM C, V118, P26199, DOI 10.1021/jp508711k
   Nguyen HH, 2019, MATERIALS, V12, DOI 10.3390/ma12010121
   Phetsang S, 2019, BIOELECTROCHEMISTRY, V127, P125, DOI 10.1016/j.bioelechem.2019.01.008
   Raicopol M, 2013, NANOSCALE RES LETT, V8, P1, DOI 10.1186/1556-276X-8-316
   Retama JR, 2003, BIOMATERIALS, V24, P2965, DOI 10.1016/S0142-9612(03)00095-4
   Russell RJ, 1999, ANAL CHEM, V71, P3126, DOI 10.1021/ac990060r
   Samphao A, 2015, TALANTA, V142, P35, DOI 10.1016/j.talanta.2015.01.046
   Sanzo G, 2017, METHODS, V129, P89, DOI 10.1016/j.ymeth.2017.06.005
   Tang H, 2004, ANAL BIOCHEM, V331, P89, DOI 10.1016/j.ab.2004.05.005
   Turkmen E, 2014, ELECTROCHIM ACTA, V123, P93, DOI 10.1016/j.electacta.2013.12.189
   Vukojevic V, 2018, J ELECTROANAL CHEM, V823, P610, DOI 10.1016/j.jelechem.2018.07.013
   Wang J, 2008, CHEM REV, V108, P814, DOI 10.1021/cr068123a
   Wang XY, 2002, J LIQ CHROMATOGR R T, V25, P589, DOI 10.1081/JLC-120008813
   Watla-Iad K, 2007, ANAL CHIM ACTA, V604, P139, DOI 10.1016/j.aca.2007.10.010
   WILSON AM, 1981, J FOOD SCI, V46, P300, DOI 10.1111/j.1365-2621.1981.tb14589.x
   Yang H, 2017, INT J ELECTROCHEM SC, V12, P4958, DOI 10.20964/2017.06.05
   Yang TH, 2008, ELECTROCHEM COMMUN, V10, P1094, DOI 10.1016/j.elecom.2008.05.020
   Zhai DY, 2013, ACS NANO, V7, P3540, DOI 10.1021/nn400482d
   Zhang G, 2015, NANOSCALE SURFACE MO
   Zhong HA, 2011, TALANTA, V85, P104, DOI 10.1016/j.talanta.2011.03.040
NR 48
TC 21
Z9 21
U1 10
U2 63
PU MDPI
PI BASEL
PA ST ALBAN-ANLAGE 66, CH-4052 BASEL, SWITZERLAND
EI 1424-8220
J9 SENSORS-BASEL
JI Sensors
PD AUG
PY 2020
VL 20
IS 16
AR 4489
DI 10.3390/s20164489
PG 15
WC Chemistry, Analytical; Engineering, Electrical & Electronic; Instruments
   & Instrumentation
WE Science Citation Index Expanded (SCI-EXPANDED)
SC Chemistry; Engineering; Instruments & Instrumentation
GA NI9PT
UT WOS:000565678500001
PM 32796638
OA gold, Green Published
DA 2023-06-30
ER

PT J
AU Lin, XF
   Mei, YQ
   He, C
   Luo, Y
   Yang, M
   Kuang, Y
   Ma, XM
   Zhang, HF
   Huang, QT
AF Lin, Xiaofeng
   Mei, Yanqiu
   He, Chen
   Luo, Yan
   Yang, Min
   Kuang, Ying
   Ma, Xiaoming
   Zhang, Huifang
   Huang, Qitong
TI Electrochemical Biosensing Interface Based on Carbon Dots-Fe3O4
   Nanomaterial for the Determination of Escherichia coli O157:H7
SO FRONTIERS IN CHEMISTRY
LA English
DT Article
DE Escherichia coli O157; H7; electrochemical biosensing interface; carbon
   dots; Fe3O4 nanomaterial; DNA biosensor
ID SIGNAL AMPLIFICATION; RAPID DETECTION; IMMUNOSENSOR; GOLD; APTASENSOR;
   LABEL; DOTS
AB Escherichia coli (E. coli) O157:H7 can cause many food safety incidents, which seriously affect human health and economic development. Therefore, the sensitive, accurate, and rapid determination of E. coli O157:H7 is of great significance for preventing the outbreak and spread of foodborne diseases. In this study, a carbon dots-Fe3O4 nanomaterial (CDs-Fe3O4)-based sensitive electrochemical biosensor for E. coli O157:H7 detection was developed. The CDs have good electrical conductivity, and the surface of carbon dots contains abundant carboxyl groups, which can be used to immobilize probe DNA. Meanwhile, the CDs can be used as a reducing agent to prepare CDs-Fe3O4 nanomaterial. The Fe3O4 nanomaterial can improve the performance of the electrochemical biosensor; it also can realize the recovery of CDs-Fe3O4 due to its magnetism. As expected, the electrochemical biosensor has excellent specificity of E. coli O157:H7 among other bacteria. The electrochemical biosensor also exhibited good performance for detecting E. coli O157:H7 with the detection range of 10-10(8) CFU/ml, and the detection limit of this electrochemical biosensor was 6.88 CFU/ml (3S/N). Furthermore, this electrochemical biosensor was successfully used for monitoring E. coli O157:H7 in milk and water samples, indicating that this electrochemical biosensor has good application prospect. More importantly, this research can provide a new idea for the detection of other bacteria and viruses.
C1 [Lin, Xiaofeng; Mei, Yanqiu; He, Chen; Luo, Yan; Yang, Min; Kuang, Ying; Huang, Qitong] Gannan Med Univ, Key Lab Prevent & Treatment Cardiovasc & Cerebrov, Oil Tea Med Hlth Care & Funct Prod Dev Engn Res C, Key Lab Biomat & Biofabricat Tissue Engn Jiangxi, Ganzhou, Peoples R China.
   [Ma, Xiaoming; Zhang, Huifang] Gannan Normal Univ, Key Lab Organopharmaceut Chem Jiangxi Prov, Sch Chem & Chem Engn, Ganzhou, Peoples R China.
C3 Gannan Medical University; Gannan Normal University
RP Huang, QT (通讯作者)，Gannan Med Univ, Key Lab Prevent & Treatment Cardiovasc & Cerebrov, Oil Tea Med Hlth Care & Funct Prod Dev Engn Res C, Key Lab Biomat & Biofabricat Tissue Engn Jiangxi, Ganzhou, Peoples R China.; Zhang, HF (通讯作者)，Gannan Normal Univ, Key Lab Organopharmaceut Chem Jiangxi Prov, Sch Chem & Chem Engn, Ganzhou, Peoples R China.
EM zhanghuifang93@163.com; hqt@gmu.edu.cn
RI Huang, Qitong/GNP-3212-2022; He, Chenxu/O-9573-2014; MA,
   XIAO/HHN-5611-2022
OI Ma, Xiaoming/0000-0001-6875-8289
FU National Natural Science Foundation of China [82060599]; Natural Science
   Foundation of Jiangxi [20202BABL213018]; Science and Technology Project
   of the Education Department of Jiangxi Province [GJJ190795, GJJ190775,
   GJJ190827]; Science and Technology Project of Jiangxi Health Committee
   [202131033]; Research Fund of Gannan Medical University [ZD201901,
   YQ202003, YB201905, YB201931, YB201911]; Science and Technology Plan
   Post-subsidy Project of Ganzhou [2019-60-174]
FX This work has been supported by the National Natural Science Foundation
   of China (No. 82060599), the Natural Science Foundation of Jiangxi (No.
   20202BABL213018), the Science and Technology Project of the Education
   Department of Jiangxi Province (Nos. GJJ190795, GJJ190775 and
   GJJ190827), the Science and Technology Project of Jiangxi Health
   Committee (No. 202131033), the Research Fund of Gannan Medical
   University (Nos. ZD201901, YQ202003, YB201905, YB201931, YB201911), and
   the Science and Technology Plan Post-subsidy Project of Ganzhou (No.
   2019-60-174).
CR Alam AU, 2020, ANAL CHEM, V92, P5532, DOI 10.1021/acs.analchem.0c00402
   Bai HS, 2020, ANALYST, V145, P7340, DOI 10.1039/d0an01258k
   Broza YY, 2019, CHEM REV, V119, P11761, DOI 10.1021/acs.chemrev.9b00437
   Bu SJ, 2020, ANALYST, V145, P4328, DOI 10.1039/d0an00470g
   Chen BS, 2018, J MATER CHEM B, V6, P7684, DOI 10.1039/c8tb02139b
   Dong LH, 2015, CHINESE J ANAL CHEM, V43, P319
   Dong YC, 2020, FRONT CHEM, V8, DOI 10.3389/fchem.2020.00551
   Duan RS, 2021, FRONT CHEM, V9, DOI 10.3389/fchem.2021.689735
   Enesca A, 2020, FRONT CHEM, V8, DOI 10.3389/fchem.2020.583270
   Fan TT, 2018, SENSOR ACTUAT B-CHEM, V266, P9, DOI 10.1016/j.snb.2018.03.112
   Guo Q, 2016, BIOSENS BIOELECTRON, V86, P990, DOI 10.1016/j.bios.2016.07.049
   He H, 2021, MICROCHIM ACTA, V188, DOI 10.1007/s00604-021-04810-4
   He S, 2021, CHINESE CHEM LETT, V32, P1462, DOI 10.1016/j.cclet.2020.09.047
   Hou KJ, 2020, FRONT CHEM, V8, DOI 10.3389/fchem.2020.00548
   Huang QT, 2020, ACS SUSTAIN CHEM ENG, V8, P1644, DOI 10.1021/acssuschemeng.9b06623
   Huang QT, 2017, BIOSENS BIOELECTRON, V94, P507, DOI 10.1016/j.bios.2017.03.048
   Jia AQ, 2020, FRONT CHEM, V8, DOI 10.3389/fchem.2020.00383
   Kuang Y, 2020, FRONT BIOENG BIOTECH, V8, DOI 10.3389/fbioe.2020.614906
   Lee HC, 2020, NANO RES, V13, P1406, DOI 10.1007/s12274-020-2662-7
   Li C, 2021, ANAL CHEM, V93, P1480, DOI 10.1021/acs.analchem.0c03566
   Li Y, 2020, BIOSENS BIOELECTRON, V147, DOI 10.1016/j.bios.2019.111752
   Li ZM, 2016, ANAL METHODS-UK, V8, P548, DOI 10.1039/c5ay02643a
   Li ZM, 2015, ANAL METHODS-UK, V7, P9732, DOI 10.1039/c5ay02373d
   Li ZM, 2015, SENSORS-BASEL, V15, P19212, DOI 10.3390/s150819212
   Lin XF, 2021, MICROCHEM J, V160, DOI 10.1016/j.microc.2020.105604
   Liu HH, 2020, FRONT CHEM, V8, DOI 10.3389/fchem.2020.00758
   Liu L, 2019, J ELECTROANAL CHEM, V840, P84, DOI 10.1016/j.jelechem.2019.03.071
   Liu YL, 2020, FRONT CHEM, V8, DOI 10.3389/fchem.2020.00643
   Mao XJ, 2021, FOOD CHEM, V345, DOI 10.1016/j.foodchem.2020.128807
   Mao XJ, 2020, FOOD CHEM, V309, DOI 10.1016/j.foodchem.2019.125755
   Mo XY, 2019, ANAL METHODS-UK, V11, P1475, DOI 10.1039/c8ay02594k
   Nano A, 2021, J AM CHEM SOC, V143, P11631, DOI 10.1021/jacs.1c04713
   Giang NN, 2021, CHEM ENG J, V417, DOI 10.1016/j.cej.2021.129196
   Qaanei M, 2021, ANAL METHODS-UK, V13, P3101, DOI 10.1039/d1ay00563d
   Sri S, 2021, ANAL CHIM ACTA, V1182, DOI 10.1016/j.aca.2021.338909
   Thakur N, 2020, FRONT CHEM, V8, DOI 10.3389/fchem.2020.597806
   Wu XQ, 2020, NANO RES, V13, P1485, DOI 10.1007/s12274-020-2750-8
   Xie QY, 2014, BIOSENS BIOELECTRON, V54, P262, DOI 10.1016/j.bios.2013.11.002
   Xu ZQ, 2021, CHINESE J CHEM, V39, P265, DOI 10.1002/cjoc.202000334
   Ye Y, 2020, LETT APPL MICROBIOL, V71, P311, DOI 10.1111/lam.13297
   Yi XQ, 2022, NANO RES, V15, P1205, DOI 10.1007/s12274-021-3626-2
   You ZH, 2020, BIOSENS BIOELECTRON, V150, DOI 10.1016/j.bios.2019.111896
   Zhang CC, 2020, FRONT CHEM, V8, DOI 10.3389/fchem.2020.00651
   Zhang MR, 2019, NANO RES, V12, P815, DOI 10.1007/s12274-019-2293-z
   Zhao YA, 2020, ANALYST, V145, P3106, DOI [10.1039/d0an00224k, 10.1039/D0AN00224K]
   Zhou SS, 2020, ACS SENSORS, V5, P588, DOI 10.1021/acssensors.9b02600
   Zhu FJ, 2018, ANAL BIOCHEM, V559, P34, DOI 10.1016/j.ab.2018.08.016
   Zhuan ZC, 2019, CHEMELECTROCHEM, V6, P3570, DOI 10.1002/celc.201900143
   Zhuang ZC, 2021, ENERG ENVIRON SCI, V14, P1016, DOI 10.1039/d0ee03701j
   Zhuang ZC, 2019, SCI BULL, V64, P617, DOI 10.1016/j.scib.2019.04.005
NR 50
TC 6
Z9 6
U1 21
U2 97
PU FRONTIERS MEDIA SA
PI LAUSANNE
PA AVENUE DU TRIBUNAL FEDERAL 34, LAUSANNE, CH-1015, SWITZERLAND
SN 2296-2646
J9 FRONT CHEM
JI Front. Chem.
PD NOV 19
PY 2021
VL 9
AR 769648
DI 10.3389/fchem.2021.769648
PG 8
WC Chemistry, Multidisciplinary
WE Science Citation Index Expanded (SCI-EXPANDED)
SC Chemistry
GA YH0WX
UT WOS:000742898100001
PM 34869216
OA gold, Green Published
DA 2023-06-30
ER

PT J
AU Ilkhani, H
   Farhad, S
AF Ilkhani, Hoda
   Farhad, Siamak
TI A novel electrochemical DNA biosensor for Ebola virus detection
SO ANALYTICAL BIOCHEMISTRY
LA English
DT Article
DE Electrochemical DNA biosensor; Ebola virus; Electrochemical impedance
   spectroscopy; Hybridization
ID AMPLIFICATION; VACCINES; DAMAGE; IONS
AB The aim of this study was to fabricate a novel electrochemical-based DNA-sensing device for Ebola virus DNA diagnostic by an enzyme-amplified detection, which improves the sensitivity and selectivity of the sensor. A thiolated DNA capture probe sequence was immobilized on the screen printed electrode surface and hybridized with biotinylated target strand DNA for the fabrication of Ebola DNA-sensing devices. Prior to the electrochemical detection of the enzymatic product by differential pulse voltammetry (DPV) method, the biotinylated hybrid was labeled with a streptavidin-alkaline phosphatase conjugate on the surface of the working electrode. All the experiment steps were optimized using electrochemical impedance spectroscopy (EIS) and the optimum condition for biosensor fabrication was achieved. A detection limit of 4.7 nM complementary oligonucleotides was obtained using the fabricated biosensor and the standard deviation of the blank solution. The last step, the selectivity and reproducibility of fabricated electrochemical DNA biosensor was obtained.
C1 [Ilkhani, Hoda; Farhad, Siamak] Univ Akron, Dept Mech Engn, Adv Energy & Sensor Lab, Akron, OH 44325 USA.
C3 University System of Ohio; University of Akron
RP Ilkhani, H; Farhad, S (通讯作者)，Univ Akron, Dept Mech Engn, Adv Energy & Sensor Lab, Akron, OH 44325 USA.
EM hilkhani@uakron.edu; sfarhad@uakron.edu
RI Farhad, Siamak/AGG-1463-2022
OI Farhad, Siamak/0000-0002-5810-166X
FU University of Akron; NSF I-Corps Site program
FX The financial support of The University of Akron and NSF I-Corps Site
   program are highly appreciated.
CR Baize S, 2014, NEW ENGL J MED, V371, P1418, DOI 10.1056/NEJMoa1404505
   Chen CC, 2016, BIOSENS BIOELECTRON, V77, P603, DOI 10.1016/j.bios.2015.10.028
   Du YQ, 2014, RSC ADV, V4, P34830, DOI 10.1039/c4ra06298a
   Feng C, 2016, J ELECTROANAL CHEM, V781, P223, DOI 10.1016/j.jelechem.2016.07.008
   Friedrich BM, 2012, VIRUSES-BASEL, V4, P1619, DOI 10.3390/v4091619
   Gosselin E, 2017, J COLLOID INTERF SCI, V508, P443, DOI 10.1016/j.jcis.2017.08.057
   Gulland A., 2014, BMJ BRIT MED J, V349
   Hepel M, 2012, MUTAT RES-FUND MOL M, V735, P1, DOI 10.1016/j.mrfmmm.2012.05.005
   Ilkhani H, 2016, CHEMOSENSORS, V4, DOI 10.3390/chemosensors4040023
   Ilkhani H, 2016, BIOSENS BIOELECTRON, V80, P257, DOI 10.1016/j.bios.2016.01.068
   Ilkhani H, 2012, MAT SCI ENG C-MATER, V32, P653, DOI 10.1016/j.msec.2012.01.002
   Ilkhani H, 2012, J MOL LIQ, V165, P119, DOI 10.1016/j.molliq.2011.10.017
   Ilkhani H, 2011, INT J BIOL MACROMOL, V49, P1117, DOI 10.1016/j.ijbiomac.2011.09.008
   Jones SM, 2005, NAT MED, V11, P786, DOI 10.1038/nm1258
   Kaushik A, 2016, BIOSENS BIOELECTRON, V75, P254, DOI 10.1016/j.bios.2015.08.040
   Li LZ, 2015, ENVIRON SCI TECHNOL, V49, P6149, DOI 10.1021/acs.est.5b00832
   Liu YJ, 2016, J ELECTROANAL CHEM, V781, P265, DOI 10.1016/j.jelechem.2016.06.048
   Mengel J. P., 2016, GENOME ANNOUNC, V4
   Nowicka AM, 2010, BIOPHYS CHEM, V146, P42, DOI 10.1016/j.bpc.2009.10.003
   Olcer Z, 2015, BIOSENS BIOELECTRON, V70, P426, DOI 10.1016/j.bios.2015.03.052
   Pan LH, 2017, BIOSENS BIOELECTRON, V89, P598, DOI 10.1016/j.bios.2016.01.077
   Saidur MR, 2017, BIOSENS BIOELECTRON, V90, P125, DOI 10.1016/j.bios.2016.11.039
   Sarwar UN, 2015, J INFECT DIS, V211, P549, DOI 10.1093/infdis/jiu511
   Sidhu R., 2016, P SPIE INT SOC OPTIC
   Sonato A, 2016, LAB CHIP, V16, P1224, DOI 10.1039/c6lc00057f
   Sun XL, 2015, TALANTA, V131, P521, DOI 10.1016/j.talanta.2014.07.078
   Tian JZ, 2017, INT J ELECTROCHEM SC, V12, P2658, DOI 10.20964/2017.04.30
   Wang YJ, 2015, SENSOR ACTUAT B-CHEM, V209, P313, DOI 10.1016/j.snb.2014.11.134
   Wei W, 2014, J ELECTROANAL CHEM, V714, P25, DOI 10.1016/j.jelechem.2013.12.018
   Yang M, 2017, BIOSENS BIOELECTRON, V89, P612, DOI 10.1016/j.bios.2016.01.075
   Zahmatkeshan M, 2015, COMB CHEM HIGH T SCR, V18, P83, DOI 10.2174/1386207318666141212165513
   Zhou YL, 2014, BIOSENS BIOELECTRON, V54, P244, DOI 10.1016/j.bios.2013.11.026
NR 32
TC 69
Z9 70
U1 14
U2 155
PU ACADEMIC PRESS INC ELSEVIER SCIENCE
PI SAN DIEGO
PA 525 B ST, STE 1900, SAN DIEGO, CA 92101-4495 USA
SN 0003-2697
EI 1096-0309
J9 ANAL BIOCHEM
JI Anal. Biochem.
PD SEP 15
PY 2018
VL 557
BP 151
EP 155
DI 10.1016/j.ab.2018.06.010
PG 5
WC Biochemical Research Methods; Biochemistry & Molecular Biology;
   Chemistry, Analytical
WE Science Citation Index Expanded (SCI-EXPANDED)
SC Biochemistry & Molecular Biology; Chemistry
GA GR5WD
UT WOS:000442711700022
PM 29908157
OA Bronze
DA 2023-06-30
ER

PT J
AU Song, JY
   Teng, H
   Xu, ZY
   Liu, NZ
   Xu, L
   Liu, L
   Gao, FX
   Luo, XL
AF Song, Jingyao
   Teng, He
   Xu, Zhenying
   Liu, Nianzu
   Xu, Liang
   Liu, Lu
   Gao, Fengxian
   Luo, Xiliang
TI Free-standing electrochemical biosensor for carcinoembryonic antigen
   detection based on highly stable and flexible conducting polypyrrole
   nanocomposite
SO MICROCHIMICA ACTA
LA English
DT Article
DE Flexible electrochemical biosensor; Free-standing; Polypyrrole; CEA;
   Non-faradaic electrochemical impedance
ID DESIGN; COPPER
AB A flexible free-standing electrochemical biosensor to detect carcinoembryonic antigen (CEA) is described based on a conducting polypyrrole (PPy) nanocomposite film electrode. The conducting PPy composite was constructed by the sandwiched structure formed by PPy doped with pentaerythritol ethoxylate (PEE) and 2-naphthalene sulfonate (2-NS-PPy) separately via electropolymerization. Gold nanoparticles (AuNPs) were fixed on the PPy composite film by electrodeposition and then connected to CEA aptamer through self-assembly to construct a free-standing electrochemical biosensor breaking away from additional soft substrates and current collector. This PPy composite film-based electrochemical biosensor exhibits satisfying sensing performance for CEA detection, with a linear range from 10(-10) g/mL to 10(-6) g/mL and a detection limit of 0.033 ng/mL, good specificity and long-term sensing stability (96.8% of the original signal after 15 days). The biosensor also presents acceptable reproducibility with 1.7% relative standard deviation. Moreover, this electrochemical biosensor owns the deformation stability that could bear various deformations (twisting, folding, and knotting) without affecting device's sensing performance. It can even maintain 99.4% of the original signal under 25% strain deformation. Due to the superior sensing performance, high stability (mechanical deformation and long-term storage), and flexibility, this free-standing electrochemical biosensor proves huge potential in application of flexible and wearable electronics.
C1 [Song, Jingyao; Teng, He; Xu, Zhenying; Liu, Nianzu; Xu, Liang; Liu, Lu; Gao, Fengxian; Luo, Xiliang] Qingdao Univ Sci & Technol, Key Lab Opt Elect Sensing & Analyt Chem Life Sci, MOE,Coll Chem & Mol Engn, Shandong Key Lab Biochem Anal,Key Lab Analyt Chem, Qingdao 266042, Peoples R China.
C3 Qingdao University of Science & Technology
RP Gao, FX; Luo, XL (通讯作者)，Qingdao Univ Sci & Technol, Key Lab Opt Elect Sensing & Analyt Chem Life Sci, MOE,Coll Chem & Mol Engn, Shandong Key Lab Biochem Anal,Key Lab Analyt Chem, Qingdao 266042, Peoples R China.
EM fengxian@mail.ustc.edu.cn; xiliangluo@qust.edu.cn
RI Luo, Xiliang/B-4764-2008
OI Luo, Xiliang/0000-0001-6075-7089
FU Natural Science Foundation of Shandong Province [ZR2019BB008]; National
   Natural Science Foundation of China [21974075]; Talent Fund of Shandong
   Collaborative Innovation Center of Eco-Chemical Engineering [XTCXQN09];
   Taishan Scholar Program of Shandong Province of China [ts20110829];
   Science and Technology Benefiting the People Project of Qingdao
   [20-3-4-53-nsh]
FX This work was supported by Natural Science Foundation of Shandong
   Province (ZR2019BB008), National Natural Science Foundation of China
   (21974075), Talent Fund of Shandong Collaborative Innovation Center of
   Eco-Chemical Engineering (XTCXQN09), the Taishan Scholar Program of
   Shandong Province of China (ts20110829), and the Science and Technology
   Benefiting the People Project of Qingdao (20-3-4-53-nsh).
CR Achadu OJ, 2020, ACS APPL MATER INTER, V12, P43522, DOI 10.1021/acsami.0c14729
   Bariya M, 2020, SCI ADV, V6, DOI 10.1126/sciadv.abb8308
   Dagci K, 2016, ACS APPL MATER INTER, V8, P2713, DOI [10.1021/acsami.5610973, 10.1021/acsami.5b10973]
   Gao FX, 2021, SENSOR ACTUAT B-CHEM, V334, DOI 10.1016/j.snb.2021.129675
   Gao FX, 2017, ACS APPL MATER INTER, V9, P5692, DOI 10.1021/acsami.7b00717
   Gholami MD, 2020, SENSOR ACTUAT B-CHEM, V310, DOI 10.1016/j.snb.2020.127867
   Gu XF, 2018, BIOSENS BIOELECTRON, V102, P610, DOI 10.1016/j.bios.2017.12.014
   Hong YJ, 2019, ADV FUNCT MATER, V29, DOI 10.1002/adfm.201808247
   Hou L, 2019, BIOSENS BIOELECTRON, V143, DOI 10.1016/j.bios.2019.111605
   Huang KJ, 2015, SENSOR ACTUAT B-CHEM, V209, P570, DOI 10.1016/j.snb.2014.12.023
   Hui X, 2020, ACS APPL MATER INTER, V12, P48928, DOI 10.1021/acsami.0c12239
   Jiao L, 2019, ANAL CHEM, V91, P8461, DOI 10.1021/acs.analchem.9b01527
   Khoshroo A, 2020, SENSOR ACTUAT B-CHEM, V325, DOI 10.1016/j.snb.2020.128778
   Kim J, 2019, NAT BIOTECHNOL, V37, P389, DOI 10.1038/s41587-019-0045-y
   Kim J, 2018, ADV SCI, V5, DOI 10.1002/advs.201800880
   Kim W, 2020, ACS APPL MATER INTER, V12, P20882, DOI 10.1021/acsami.0c03709
   Lei YJ, 2019, SMALL, V15, DOI 10.1002/smll.201901190
   Liu NZ, 2019, ANAL CHEM, V91, P8334, DOI 10.1021/acs.analchem.9b01129
   Nie KC, 2020, ACS APPL MATER INTER, V12, P43024, DOI 10.1021/acsami.0c13962
   Vargas E, 2019, ANGEW CHEM INT EDIT, V58, P6376, DOI 10.1002/anie.201902664
   Wu Q, 2020, ANAL CHEM, V92, P3354, DOI 10.1021/acs.analchem.9b05372
   Xu M, 2019, BIOSENS BIOELECTRON, V124, P96, DOI 10.1016/j.bios.2018.10.019
   Xu SH, 2020, ACS APPL MATER INTER, V12, P373, DOI 10.1021/acsami.9b19709
   Xu ZY, 2020, SENSOR ACTUAT B-CHEM, V319, DOI 10.1016/j.snb.2020.128253
   Xu ZY, 2019, MICROCHIM ACTA, V186, DOI 10.1007/s00604-019-3614-3
   Yang YR, 2020, NAT BIOTECHNOL, V38, P217, DOI 10.1038/s41587-019-0321-x
   Yu L, 2020, ANAL CHEM, V92, P7581, DOI 10.1021/acs.analchem.0c00125
   Zarei SS, 2018, MICROCHIM ACTA, V185, DOI 10.1007/s00604-018-3075-0
   Zhang B, 2021, MICROCHIM ACTA, V188, DOI 10.1007/s00604-021-04719-y
   Zhang KM, 2020, ACS APPL MATER INTER, V12, P45306, DOI 10.1021/acsami.0c13653
   Zhang Y, 2021, NANO RES, V14, P1335, DOI 10.1007/s12274-020-3176-z
   Zhou YL, 2020, COORDIN CHEM REV, V424, DOI 10.1016/j.ccr.2020.213519
NR 32
TC 7
Z9 7
U1 12
U2 137
PU SPRINGER WIEN
PI WIEN
PA SACHSENPLATZ 4-6, PO BOX 89, A-1201 WIEN, AUSTRIA
SN 0026-3672
EI 1436-5073
J9 MICROCHIM ACTA
JI Microchim. Acta
PD JUN
PY 2021
VL 188
IS 6
AR 217
DI 10.1007/s00604-021-04859-1
PG 9
WC Chemistry, Analytical
WE Science Citation Index Expanded (SCI-EXPANDED)
SC Chemistry
GA SK8SF
UT WOS:000656487900001
PM 34057597
DA 2023-06-30
ER

PT J
AU Lin, LQ
   Kang, J
   Weng, SH
   Chen, JH
   Liu, AL
   Lin, XH
   Chen, YZ
AF Lin, Liqing
   Kang, Jie
   Weng, Shaohuang
   Chen, Jinghua
   Liu, Ailin
   Lin, Xinhua
   Chen, Yuanzhong
TI Locked nucleic acids biosensor for detection of BCR/ABL fusion gene
   using benzoate binuclear copper (II) complex as hybridization indicator
SO SENSORS AND ACTUATORS B-CHEMICAL
LA English
DT Article
DE CuR2; DNA hybridization; BCR/ABL fusion gene; Locked nucleic acids;
   Electrochemical biosensor
ID ELECTROCHEMICAL BIOSENSOR; VOLTAMMETRIC DETECTION; DNA BIOSENSOR;
   LEUKEMIA
AB Benzoate binuclear copper (II) complex, [Cu-2(C7H5O2)(4)(C2H6O)(2)] (abbreviated as CuR2) was prepared and its interaction with double-stranded salmon sperm DNA (dsDNA) in pH 7.4 phosphate buffer solution was studied by electrochemical experiments at the Au electrode (AuE). It was revealed that CuR2 presented an excellent electrochemical activity on AuE and could bind with dsDNA by intercalation mode. The CuR2 was further utilized as a new indicator in the fabrication of an electrochemical DNA biosensor for detection of BCR/ABL fusion gene. The biosensor based on nanogold (NG) modified AuE was developed by using thiolated-hairpin locked nucleic acids (LNA) as the capture probe for hybridization with BCR/ABL fusion gene. The results indicated this new method has excellent specificity for single-base mismatch and complementary after hybridization. The constructed electrochemical DNA biosensor achieved a detection limit of 1.0 x 10(-10) M for complementary target DNA with a good stability. (C) 2011 Elsevier B.V. All rights reserved.
C1 [Lin, Liqing; Kang, Jie; Weng, Shaohuang; Chen, Jinghua; Liu, Ailin; Lin, Xinhua] Fujian Med Univ, Fac Pharm, Fuzhou 350004, Peoples R China.
   [Chen, Yuanzhong] Fujian Med Univ, Affiliated Union Hosp, Fujian Inst Hematol, Fuzhou 350001, Peoples R China.
C3 Fujian Medical University; Fujian Medical University
RP Lin, XH (通讯作者)，Fujian Med Univ, Fac Pharm, Fuzhou 350004, Peoples R China.
EM xinhua63@163.com; chenyz@pub3.fz.fj.cn
RI Liu, Ai-Lin/F-3321-2015; Chen, Jing-Hua/J-5171-2019
OI Liu, Ai-Lin/0000-0001-7777-1362; 
FU National Natural Science Foundation of China [20675015, 20805006];
   National High Technology and Development of China (863 Project)
   [2006AA02Z4Z1, 2008AA02Z433]; Important Science and Technology
   Foundation of Fujian Province [2008Y0045, 2009J01023]
FX The authors gratefully acknowledge the financial support of the National
   Natural Science Foundation of China (20675015 and 20805006), the
   financial support of the National High Technology and Development of
   China (863 Project: 2006AA02Z4Z1 and 2008AA02Z433) and the Important
   Science and Technology Foundation of Fujian Province (2008Y0045 and
   2009J01023).
CR Butturini A, 1996, LEUKEMIA RES, V20, P523, DOI 10.1016/0145-2126(95)00057-7
   CARTER MT, 1989, J AM CHEM SOC, V111, P8901, DOI 10.1021/ja00206a020
   Chaires JB, 1997, BIOPOLYMERS, V44, P201, DOI 10.1002/(SICI)1097-0282(1997)44:3<201::AID-BIP2>3.0.CO;2-Z
   Chen JH, 2008, ANAL CHEM, V80, P8028, DOI 10.1021/ac801040e
   Erdem A, 2001, ANAL CHIM ACTA, V437, P107, DOI 10.1016/S0003-2670(01)00942-4
   Fang B, 2008, BIOSENS BIOELECTRON, V23, P1175, DOI 10.1016/j.bios.2007.10.022
   Fang SP, 2006, J AM CHEM SOC, V128, P14044, DOI 10.1021/ja065223p
   FIALKOW PJ, 1967, P NATL ACAD SCI USA, V58, P1468, DOI 10.1073/pnas.58.4.1468
   Ho IT, 2007, J ORG CHEM, V72, P2434, DOI 10.1021/jo062280s
   Jelen F, 2002, BIOELECTROCHEMISTRY, V55, P165, DOI 10.1016/S1567-5394(01)00143-8
   Jiao K, 2005, ELECTROANAL, V17, P997, DOI 10.1002/elan.200403208
   JORGE EC, 1996, AM J MED, V100, P555
   Kang J, 2009, CHINESE J STRUC CHEM, V28, P15
   KANTARJIAN HM, 1993, BLOOD, V82, P691
   Kara P, 2004, ANAL CHIM ACTA, V518, P69, DOI 10.1016/j.aca.2004.04.004
   Kelley SO, 1999, NUCLEIC ACIDS RES, V27, P4830, DOI 10.1093/nar/27.24.4830
   Li F, 2010, BIOSENS BIOELECTRON, V25, P2084, DOI 10.1016/j.bios.2010.02.004
   Li F, 2008, BIOSENS BIOELECTRON, V24, P781, DOI 10.1016/j.bios.2008.06.052
   Li GJ, 2008, ELECTROCHIM ACTA, V53, P2870, DOI 10.1016/j.electacta.2007.10.079
   Li XM, 2007, ANAL CHIM ACTA, V582, P158, DOI 10.1016/j.aca.2006.09.004
   Lin LQ, 2009, ELECTROCHEM COMMUN, V11, P1650, DOI 10.1016/j.elecom.2009.06.015
   Liu SF, 2005, BIOSENS BIOELECTRON, V21, P789, DOI 10.1016/j.bios.2005.02.001
   Miranda-Castro R, 2007, ANAL CHEM, V79, P4050, DOI 10.1021/ac062260q
   MOZAFFAR S, 2004, NEW J CHEM, V28, P1227
   Niu SY, 2009, ELECTROCHIM ACTA, V54, P1564, DOI 10.1016/j.electacta.2008.09.038
   Niu SY, 2008, SENSOR ACTUAT B-CHEM, V135, P200, DOI 10.1016/j.snb.2008.08.022
   Obika S, 1998, TETRAHEDRON LETT, V39, P5401, DOI 10.1016/S0040-4039(98)01084-3
   Olofsson J, 2004, J AM CHEM SOC, V126, P15458, DOI 10.1021/ja047166a
   Pang DW, 1998, ANAL CHEM, V70, P3162, DOI 10.1021/ac980211a
   Qi H, 2007, TALANTA, V72, P1030, DOI 10.1016/j.talanta.2006.12.032
   Storhoff JJ, 1998, J AM CHEM SOC, V120, P1959, DOI 10.1021/ja972332i
   Wang J, 1998, BIOSENS BIOELECTRON, V13, P757, DOI 10.1016/S0956-5663(98)00039-6
   Wegner SV, 2007, J AM CHEM SOC, V129, P3474, DOI 10.1021/ja068342d
   Wengel J, 1999, ACCOUNTS CHEM RES, V32, P301, DOI 10.1021/ar980051p
   Yang CJ, 2007, NUCLEIC ACIDS RES, V35, P4030, DOI 10.1093/nar/gkm358
   Zhang SS, 2007, SENSOR ACTUAT B-CHEM, V124, P290, DOI 10.1016/j.snb.2006.12.040
   Zhang Y, 2007, ELECTROCHEM COMMUN, V9, P35, DOI 10.1016/j.elecom.2006.08.032
NR 37
TC 9
Z9 10
U1 3
U2 29
PU ELSEVIER SCIENCE SA
PI LAUSANNE
PA PO BOX 564, 1001 LAUSANNE, SWITZERLAND
EI 0925-4005
J9 SENSOR ACTUAT B-CHEM
JI Sens. Actuator B-Chem.
PD JUL 5
PY 2011
VL 155
IS 1
BP 1
EP 7
DI 10.1016/j.snb.2010.05.069
PG 7
WC Chemistry, Analytical; Electrochemistry; Instruments & Instrumentation
WE Science Citation Index Expanded (SCI-EXPANDED)
SC Chemistry; Electrochemistry; Instruments & Instrumentation
GA 775JI
UT WOS:000291455200001
DA 2023-06-30
ER

PT J
AU Stukovnik, Z
   Godec, RF
   Bren, U
AF Stukovnik, Zala
   Godec, Regina Fuchs
   Bren, Urban
TI The Use of Yeast Saccharomyces Cerevisiae as a Biorecognition element in
   the Development of a Model Impedimetric Biosensor for Caffeine Detection
SO ACTA CHIMICA SLOVENICA
LA English
DT Article
DE Impedimetric biosensor; Saccharomyces cerevisiae; electrochemical
   impedance spectroscopy; caffeine
ID HEALTH-BENEFITS; CONSUMPTION
AB In the present study, an electrochemical-impedimetric biosensor using Saccharomyces cerevisiae as an effective biorecognition element was designed to detect caffeine. The presented biosensor consists of a previously developed stainless steel electrochemical cell constructed as a three-electrode system in the RCW side-by-side configuration. The electrochemical stability of the sensing electrode was evaluated by measuring the open circuit potential (OCP), and electrochemical impedance spectroscopy (EIS) was applied to determine the impedimetric response of the biosensor with Saccharomyces cerevisiae cells attached to the working electrode (WE) in the absence (0.9% NaCl) and presence (10 mg/mL in 0.9% NaCl) of caffeine. Moreover, the limit of detection (LOD) was determined. In this way, a new approach in biosensor development has been established, which involves assembling a low-cost and disposable electrochemical system to detect alkaloids such as caffeine. The developed biosensor represents a good candidate for detecting caffeine in beverages, foods, and drugs with the merits of time-saving, robustness, low cost, and low detection limit.
C1 [Stukovnik, Zala; Godec, Regina Fuchs; Bren, Urban] Univ Maribor, Fac Chem & Chem Engn, Smetanova 17, Maribor 2000, Slovenia.
   [Bren, Urban] Univ Primorska, Fac Math Nat Sci & Informat Technol, Glagoljaska 8, Koper 6000, Slovenia.
C3 University of Maribor; University of Primorska
RP Bren, U (通讯作者)，Univ Maribor, Fac Chem & Chem Engn, Smetanova 17, Maribor 2000, Slovenia.; Bren, U (通讯作者)，Univ Primorska, Fac Math Nat Sci & Informat Technol, Glagoljaska 8, Koper 6000, Slovenia.
EM urban.bren@um.si
RI Bren, Urban/C-9969-2014
FU Slovenian Research Agency [J1-2471, P20046]
FX Financial support from the Slovenian Research Agency through project
   (J1-2471) and programme (P20046) grants is gratefully acknowledged.
CR Babu VRS, 2007, ANAL CHIM ACTA, V582, P329, DOI 10.1016/j.aca.2006.09.017
   Caballero B., 2003, BOOK ENCY FOOD SCI N
   DePaula J, 2019, BEVERAGES, V5, DOI 10.3390/beverages5020037
   Elif Burcu A., 2019, CURR ANAL CHEM, V15, P467, DOI [10.2174/1573411014666180912131811, DOI 10.2174/1573411014666180912131811]
   Fan XM, 2019, J BRAZIL CHEM SOC, V30, P1762, DOI 10.21577/0103-5053.20190081
   George SE, 2008, CRIT REV FOOD SCI, V48, P464, DOI 10.1080/10408390701522445
   Han ZY, 2021, CHINESE CHEM LETT, V32, P2865, DOI 10.1016/j.cclet.2021.02.013
   Heckman MA, 2010, J FOOD SCI, V75, pR77, DOI 10.1111/j.1750-3841.2010.01561.x
   Kaur Hardeep, 2018, IJHS, V8, P315
   Kivirand K., 2019, ENV BIOSENSORS
   Li SL, 2020, ENVIRON POLLUT, V263, DOI 10.1016/j.envpol.2020.114371
   Martin-Yken H, 2020, BIOSENSORS-BASEL, V10, DOI 10.3390/bios10050051
   Meddings N, 2020, J POWER SOURCES, V480, DOI 10.1016/j.jpowsour.2020.228742
   Mehrotra Parikha, 2016, J Oral Biol Craniofac Res, V6, P153, DOI 10.1016/j.jobcr.2015.12.002
   Nawrot P, 2003, FOOD ADDIT CONTAM A, V20, P1, DOI 10.1080/0265203021000007840
   Persad LAB, 2011, FRONT NEUROSCI-SWITZ, V5, DOI 10.3389/fnins.2011.00116
   Pitt JI, 2009, FUNGI AND FOOD SPOILAGE, THIRD EDITION, P1, DOI 10.1007/978-0-387-92207-2
   Randviir EP, 2013, ANAL METHODS-UK, V5, P1098, DOI 10.1039/c3ay26476a
   Stewart G. G., 2014, ENCY FOOD MICROBIOLO, P309, DOI [10.1080/15572536.2006.11832629, DOI 10.1080/15572536.2006.11832629]
   Stukovnik Z, 2021, ACTA CHIM SLOV, V68, P773, DOI 10.17344/acsi.2020.6545
   Suh SO, 2006, MYCOLOGIA, V98, P1006, DOI 10.3852/mycologia.98.6.1006
   Tanak Ambalika Sanjeev, 2019, Anal Chim Acta X, V3, P100029, DOI 10.1016/j.acax.2019.100029
   Temple JL, 2017, FRONT PSYCHIATRY, V8, DOI 10.3389/fpsyt.2017.00080
   Rigueto CVT, 2020, J WATER PROCESS ENG, V35, DOI 10.1016/j.jwpe.2020.101231
   Tothill I.E., 2003, ENCY FOOD SCI NUTR, P489, DOI DOI 10.1016/B0-12-227055-X/01374-2
   Verster JC, 2012, INT J GEN MED, V5, P187, DOI 10.2147/IJGM.S29313
   Viljoen B.C., 1999, ENCY FOOD MICROBIOLO, P1918
   Xu W, 2013, SCI REP-UK, V3, DOI 10.1038/srep02255
   Ye W, 2020, TOXINS, V12, DOI 10.3390/toxins12010001
NR 29
TC 2
Z9 2
U1 10
U2 16
PU SLOVENSKO KEMIJSKO DRUSTVO
PI LJUBLJANA
PA HAJDRIHOVA 19, LJUBLJANA 1000, SLOVENIA
SN 1318-0207
EI 1580-3155
J9 ACTA CHIM SLOV
JI Acta Chim. Slov.
PY 2022
VL 69
IS 2
BP 378
EP 384
DI 10.17344/acsi.2021.7301
PG 7
WC Chemistry, Multidisciplinary
WE Science Citation Index Expanded (SCI-EXPANDED)
SC Chemistry
GA 6E5JI
UT WOS:000883415800014
PM 35861078
OA gold
DA 2023-06-30
ER

PT J
AU Jiao, LY
   Lu, GJ
   Zhang, CX
   Yuan, Y
   Wang, JX
   Zhang, QM
   Li, PF
AF Jiao, Luyang
   Lu, Guangjian
   Zhang, Chunxiao
   Yuan, Yan
   Wang, Junxiang
   Zhang, Qunmei
   Li, Pingfa
TI Aptamer and graphene-based electrochemical biosensor for dopamine
   determination with high sensitivity and selectivity
SO MICRO & NANO LETTERS
LA English
DT Article
DE biosensors; diseases; electrochemical sensors; molecular biophysics;
   molecular configurations; nanostructured materials; neurophysiology;
   RNA; sensitivity; sheet materials; graphene; nanosensors; C; graphene
   nanosheets; electronic properties; RNA aptamer; specihc recognition;
   cost-effective electrochemical method; convenient electrochemical
   method; dopamine detection; neurodegenerative diseases; psychiatric
   diseases; dopamine metabolism; neurotransmitter; sensitivity; dopamine
   determination; graphene-based electrochemical biosensor; aptamer-based
   electrochemical biosensor
ID GOLD NANOPARTICLES; ASCORBIC-ACID; ELECTRODE; ASSAY
AB Dopamine is a kind of neurotransmitter. The abnormalities in dopamine metabolism may lead to various psychiatric and neurodegenerative diseases. Thus, fast and accurate detection of dopamine is urgently needed. Presented in this Letter is a convenient and cost-effective electrochemical method for the detection of dopamine based on aptamer and graphene. The specific recognition between dopamine and the RNA aptamer allows high selectivity, and the excellent electronic properties of graphene nanosheets ensure the high sensitivity of this biosensor.
C1 [Jiao, Luyang; Li, Pingfa] XinXiang Med Univ, Dept Lab Med, Xinxiang 453003, Peoples R China.
   [Jiao, Luyang; Lu, Guangjian; Zhang, Chunxiao; Yuan, Yan; Wang, Junxiang; Zhang, Qunmei; Li, Pingfa] XinXiang Med Univ, Affiliated Hosp 1, Xinxiang 453003, Peoples R China.
C3 Xinxiang Medical University; Xinxiang Medical University
RP Jiao, LY (通讯作者)，XinXiang Med Univ, Dept Lab Med, Xinxiang 453003, Peoples R China.
EM pingfali@163.com
CR Bagherzadeh M, 2013, ANALYST, V138, P6044, DOI 10.1039/c3an01318a
   Buse J, 2013, NEUROSCI BIOBEHAV R, V37, P1069, DOI 10.1016/j.neubiorev.2012.10.004
   Carrera V, 2007, J CHROMATOGR B, V847, P88, DOI 10.1016/j.jchromb.2006.09.032
   Choi Y, 2013, CHEM MATER, V25, P919, DOI 10.1021/cm304030r
   Citartan M, 2012, BIOSENS BIOELECTRON, V34, P1, DOI 10.1016/j.bios.2012.01.002
   Dalley JW, 2012, NEUROSCIENCE, V215, P42, DOI 10.1016/j.neuroscience.2012.03.065
   Damier P, 1999, BRAIN, V122, P1437, DOI 10.1093/brain/122.8.1437
   Farjami E, 2013, ANAL CHEM, V85, P121, DOI 10.1021/ac302134s
   Galvan A, 2008, CLIN NEUROPHYSIOL, V119, P1459, DOI 10.1016/j.clinph.2008.03.017
   Huang QT, 2013, ANALYST, V138, P5417, DOI 10.1039/c3an00510k
   HUMMERS WS, 1958, J AM CHEM SOC, V80, P1339, DOI 10.1021/ja01539a017
   Lin XH, 2007, SENSOR ACTUAT B-CHEM, V122, P309, DOI 10.1016/j.snb.2006.06.004
   Lindvall N, 2012, MICRO NANO LETT, V7, P749, DOI 10.1049/mnl.2012.0211
   Locatelli A, 2012, OPT EXPRESS, V20, P28479, DOI 10.1364/OE.20.028479
   Miao P, 2013, ANAL CHEM, V85, P7966, DOI 10.1021/ac401762e
   Miao P, 2012, MICRO NANO LETT, V7, P914, DOI 10.1049/mnl.2012.0455
   Miao P, 2009, ELECTROCHEM COMMUN, V11, P1904, DOI 10.1016/j.elecom.2009.08.013
   Nalewajko E, 2007, J PHARMACEUT BIOMED, V43, P1673, DOI 10.1016/j.jpba.2006.12.021
   NESTLER EJ, 1994, CELL, V79, P923, DOI 10.1016/0092-8674(94)90022-1
   Nichkova M, 2013, J NEUROCHEM, V125, P724, DOI 10.1111/jnc.12248
   Park H, 2011, ANAL CHIM ACTA, V685, P65, DOI 10.1016/j.aca.2010.11.010
   Pu WD, 2012, ANAL METHODS-UK, V4, P1662, DOI 10.1039/c2ay25166c
   Rezaei B, 2013, BIOSENS BIOELECTRON, V48, P61, DOI 10.1016/j.bios.2013.03.061
   Su S, 2008, APPL PHYS LETT, V93, DOI 10.1063/1.2959827
   Troiani ED, 2013, J APPL ELECTROCHEM, V43, P919, DOI 10.1007/s10800-013-0577-7
   van Zwol PJ, 2012, PHYS REV LETT, V109, DOI 10.1103/PhysRevLett.109.264301
   Yang HW, 2013, BIOMATERIALS, V34, P5651, DOI 10.1016/j.biomaterials.2013.03.085
   Yang SL, 2013, J ELECTROANAL CHEM, V703, P45, DOI 10.1016/j.jelechem.2013.04.020
   Zhao HM, 2013, MICROCHIM ACTA, V180, P829, DOI 10.1007/s00604-013-1006-7
   Zhao J, 2011, ELECTROCHEM COMMUN, V13, P31, DOI 10.1016/j.elecom.2010.11.005
NR 30
TC 12
Z9 15
U1 10
U2 148
PU INST ENGINEERING TECHNOLOGY-IET
PI HERTFORD
PA MICHAEL FARADAY HOUSE SIX HILLS WAY STEVENAGE, HERTFORD SG1 2AY, ENGLAND
SN 1750-0443
J9 MICRO NANO LETT
JI Micro Nano Lett.
PD DEC
PY 2013
VL 8
IS 12
BP 903
EP 905
DI 10.1049/mnl.2013.0626
PG 3
WC Nanoscience & Nanotechnology; Materials Science, Multidisciplinary
WE Science Citation Index Expanded (SCI-EXPANDED)
SC Science & Technology - Other Topics; Materials Science
GA 285CO
UT WOS:000329371000014
DA 2023-06-30
ER

PT J
AU Ma, DD
   Yuan, YL
   Xiao, XL
   Tang, Q
   Gao, YY
AF Ma, Dandan
   Yuan, Yali
   Xiao, Xilin
   Tang, Qiong
   Gao, Yangyang
TI Ultrasensitive electrochemical biosensor for uranium using
   deoxyribozymes with amplification by gold nanoparticles
SO INTERNATIONAL JOURNAL OF ENVIRONMENTAL ANALYTICAL CHEMISTRY
LA English
DT Article
DE electrochemical biosensor; uranium; gold nanoparticle; deoxyribozymes
ID DNA ENZYME; CLEAVAGE; FILMS; RNA; ELECTRODE; DNAZYMES; SENSORS; COPPER;
   UO22+; IONS
AB A novel highly sensitive and specific electrochemical biosensor for detecting uranium based on specific Deoxyribozymes and gold nanoparticles (AuNPs) is reported. In this work, AuNPs provide excellent electrochemical signal transduction and a large surface area for immobilising numerous Deoxyribozymes, so a low detection limit of 3.24ngL(-1) uranium and a good linear relationship over the range 5.94-35.1ngL(-1) (r=0.994) were obtained. The proposed biosensor presents high specificity and selectivity for uranium and is not affected by other metal ions. Thus, the biosensor protocol offers good selectivity, rapid speed and operational convenience for detection uranium in liquid waste.
C1 [Ma, Dandan; Yuan, Yali; Xiao, Xilin; Gao, Yangyang] Univ South China, Sch Chem & Chem Engn, Hengyang 421001, Hunan, Peoples R China.
   [Tang, Qiong] Human Enviromn Biol Polytech Coll, Dept Publ Basic Courses, Hengyang 421008, Hunan, Peoples R China.
C3 University of South China
RP Yuan, YL (通讯作者)，Univ South China, Sch Chem & Chem Engn, Hengyang 421001, Hunan, Peoples R China.
EM yuanyali6439@126.com
RI yuan, Yuan/ISA-0923-2023
FU Natural Science Foundation of China [11375084]; Science and Technology
   Program of Hunan Province in China [2014FJ6097]
FX The authors gratefully acknowledge the support of the Natural Science
   Foundation of China (No.11375084) and Science and Technology Program of
   Hunan Province in China (No. 2014FJ6097)
CR ABBASI SA, 1989, INT J ENVIRON AN CH, V36, P163, DOI 10.1080/03067318908026869
   Bleise A, 2003, J ENVIRON RADIOACTIV, V64, P93, DOI 10.1016/S0265-931X(02)00041-3
   Breaker R R, 1994, Chem Biol, V1, P223, DOI 10.1016/1074-5521(94)90014-0
   BRUCKNERLEA C, 1995, ELECTROCHIM ACTA, V40, P2897, DOI 10.1016/0013-4686(95)00219-5
   Cao Zehui, 2005, Current Proteomics, V2, P31, DOI 10.2174/1570164053507763
   Cho EJ, 2005, T FLUOR SP, V10, P127
   Daidi T., 2013, TALANTA, V2013, P26
   Fan LS, 2009, ELECTROCHEM COMMUN, V11, P1823, DOI 10.1016/j.elecom.2009.07.026
   Gronin J. R., 2006, INT J ENVIRON AN CH, V6, P255
   Lee JH, 2008, J AM CHEM SOC, V130, P14217, DOI 10.1021/ja803607z
   Li LD, 2011, BIOSENS BIOELECTRON, V26, P2781, DOI 10.1016/j.bios.2010.10.041
   Liu JW, 2007, P NATL ACAD SCI USA, V104, P2056, DOI 10.1073/pnas.0607875104
   Liu J, 2006, NAT PROTOC, V1, P246, DOI 10.1038/nprot.2006.38
   Luo YH, 2012, ANALYST, V137, P1866, DOI 10.1039/c2an00039c
   McIlwee HA, 2008, ANALYST, V133, P673, DOI 10.1039/b717736d
   Mei SHJ, 2003, J AM CHEM SOC, V125, P412, DOI 10.1021/ja0281232
   Nogami EM, 1997, INT J ENVIRON AN CH, V68, P25, DOI 10.1080/03067319708030477
   Orozco J, 2008, ENVIRON SCI TECHNOL, V42, P4877, DOI 10.1021/es8005964
   Palecek E, 2012, CHEM REV, V112, P3427, DOI 10.1021/cr200303p
   Profumo A, 2006, ANAL CHIM ACTA, V557, P45, DOI 10.1016/j.aca.2005.10.037
   Santoro SW, 2000, J AM CHEM SOC, V122, P2433, DOI 10.1021/ja993688s
   Spadavecchia J, 2014, ANALYST, V139, P157, DOI 10.1039/c3an01794j
   Spadavecchia J, 2013, ANAL CHEM, V85, P3288, DOI 10.1021/ac3036316
   Su L, 2006, TALANTA, V70, P68, DOI 10.1016/j.talanta.2006.01.015
   Sun CH, 2010, ANAL CHIM ACTA, V669, P87, DOI 10.1016/j.aca.2010.04.057
   Takeuchi RM, 2007, TALANTA, V71, P771, DOI 10.1016/j.talanta.2006.05.035
   Tang Q, 2013, MICROCHIM ACTA, V180, P1059, DOI 10.1007/s00604-013-1021-8
   Valkovic V., 2000, SAMPLE HANDLING TRAC, P457
   Wang J, 2003, ANAL CHIM ACTA, V500, P247, DOI 10.1016/S0003-2670(03)00725-6
   Wang L, 2006, J AM CHEM SOC, V128, P13358, DOI 10.1021/ja0651355
   Wang W, 2002, CHEM BIOL, V9, P507, DOI 10.1016/S1074-5521(02)00127-8
   Yuan BF, 2007, INT J BIOCHEM CELL B, V39, P1119, DOI 10.1016/j.biocel.2007.03.004
   Zhou B, 2013, SPECTROCHIM ACTA A, V110, P419, DOI 10.1016/j.saa.2013.03.036
NR 33
TC 0
Z9 0
U1 1
U2 17
PU TAYLOR & FRANCIS LTD
PI ABINGDON
PA 4 PARK SQUARE, MILTON PARK, ABINGDON OX14 4RN, OXON, ENGLAND
SN 0306-7319
EI 1029-0397
J9 INT J ENVIRON AN CH
JI Int. J. Environ. Anal. Chem.
PD SEP 2
PY 2014
VL 94
IS 11
BP 1139
EP 1149
DI 10.1080/03067319.2014.954560
PG 11
WC Chemistry, Analytical; Environmental Sciences
WE Science Citation Index Expanded (SCI-EXPANDED)
SC Chemistry; Environmental Sciences & Ecology
GA AR5EX
UT WOS:000343609100006
DA 2023-06-30
ER

PT J
AU Fang, L
   Wang, SH
   Liu, CC
AF Fang, Lei
   Wang, Shih-Han
   Liu, Chung-Chiun
TI An electrochemical biosensor of the ketone 3-beta-hydroxybutyrate for
   potential diabetic patient management
SO SENSORS AND ACTUATORS B-CHEMICAL
LA English
DT Article
DE hydroxybutyrate; ketone body biosensor; thick film screen-printed
   electrode; NADH detection
ID BLOOD KETONES; 3-HYDROXYBUTYRATE; ELECTRODE; GLUCOSE; SENSOR; BODIES;
   SYSTEM
AB An electrochemical biosensor was developed for the monitoring of the concentration of ketone 3-beta-hydroxybutyrate (3HB) in a physiological fluid for the potential diabetic patient management. Current electrochemical detection of 3HB involved at least two stepwise reactions, which may also require a mediator to facilitate the electron transfer. The detection method in this study involved only a single reaction step without any mediator. This biosensor operated at a relatively low electrochemical potential (+200 mV versus Ag/AgCl), and enzyme 3-hydroxybutyrate dehydrogenase (3HBDH, EC 1.1. 1.30) was immobilized on thick film screen-printed iridium-modified working electrode detecting NADH (nicotinamide adenine dinucleotide, reduced form), which was the reaction product of 3HB and NAD(+) (nicotinamide adenine dinucleotide, oxidized form) in the presence of 3HBDH. Electrochemical measurements showed that this biosensor responded well to 3HB in both phosphate buffer and 100% bovine serum. The reproducibility and the interference of this biosensor were studied and assessed. Spectrometric measurements of the ketone 3-beta-hydroxybutyrate were carried out and were used to compare the electrochemical outputs of this biosensor, and the biosensor performed very well compared to the spectrometric study. (C) 2007 Elsevier B.V. All rights reserved.
C1 [Fang, Lei; Liu, Chung-Chiun] Case Western Reserve Univ, Dept Chem Engn, Cleveland, OH 44106 USA.
   [Fang, Lei; Liu, Chung-Chiun] Case Western Reserve Univ, Ctr Elect Design, Cleveland, OH 44106 USA.
   [Wang, Shih-Han] I Shou Univ, Dept Chem Engn, Kaohsiung 840, Taiwan.
C3 Case Western Reserve University; Case Western Reserve University; I Shou
   University
RP Fang, L (通讯作者)，Case Western Reserve Univ, Dept Chem Engn, 10900 Euclid Ave, Cleveland, OH 44106 USA.
EM lxf38@case.edu
CR Byrne HA, 2000, DIABETES CARE, V23, P500, DOI 10.2337/diacare.23.4.500
   Charfen MA, 2005, EMERG MED CLIN N AM, V23, P609, DOI 10.1016/j.emc.2005.03.009
   Chiu R. W. K., 2002, Hong Kong Medical Journal, V8, P172
   CSAKO G, 1990, CLIN CHEM, V36, P1388
   Forrow NJ, 2005, BIOSENS BIOELECTRON, V20, P1617, DOI 10.1016/j.bios.2004.07.009
   Goldstein DE, 2004, DIABETES CARE, V27, P1761, DOI 10.2337/diacare.27.7.1761
   Khan ASA, 2004, DIABETIC MED, V21, P782, DOI 10.1111/j.1464-5491.2004.01233.x
   Kiba N, 2003, ANAL SCI, V19, P1203, DOI 10.2116/analsci.19.1203
   KIMURA M, 1985, CLIN CHEM, V31, P596
   Kwan RCH, 2006, BIOSENS BIOELECTRON, V21, P1101, DOI 10.1016/j.bios.2005.04.005
   Laffel L, 1999, DIABETES-METAB RES, V15, P412, DOI 10.1002/(SICI)1520-7560(199911/12)15:6<412::AID-DMRR72>3.0.CO;2-8
   Li G, 2005, SENSOR ACTUAT B-CHEM, V109, P285, DOI 10.1016/j.snb.2004.12.060
   Tan XC, 2005, ANAL BIOANAL CHEM, V381, P500, DOI 10.1007/s00216-004-2956-8
   Umpierrez GE, 2002, DIABETES SPECTRUM, V15, P28, DOI DOI 10.2337/DIASPECT.15.1.28
   VICARIO C, 1991, J NEUROCHEM, V57, P1700, DOI 10.1111/j.1471-4159.1991.tb06370.x
   Wu FQ, 2005, ANAL CHIM ACTA, V536, P107, DOI 10.1016/j.aca.2004.12.034
NR 16
TC 25
Z9 28
U1 10
U2 46
PU ELSEVIER SCIENCE SA
PI LAUSANNE
PA PO BOX 564, 1001 LAUSANNE, SWITZERLAND
SN 0925-4005
J9 SENSOR ACTUAT B-CHEM
JI Sens. Actuator B-Chem.
PD FEB 22
PY 2008
VL 129
IS 2
BP 818
EP 825
DI 10.1016/j.snb.2007.09.066
PG 8
WC Chemistry, Analytical; Electrochemistry; Instruments & Instrumentation
WE Science Citation Index Expanded (SCI-EXPANDED)
SC Chemistry; Electrochemistry; Instruments & Instrumentation
GA 270QC
UT WOS:000253734300046
DA 2023-06-30
ER

PT J
AU Jonous, ZA
   Shayeh, JS
   Yazdian, F
   Yadegari, A
   Hashemi, M
   Omidi, M
AF Jonous, Zahra Akbari
   Shayeh, Javad Shabani
   Yazdian, Fatemeh
   Yadegari, Amir
   Hashemi, Mohadeseh
   Omidi, Meisam
TI An electrochemical biosensor for prostate cancer biomarker detection
   using graphene oxide-gold nanostructures
SO ENGINEERING IN LIFE SCIENCES
LA English
DT Article
DE biomarker; electrochemical biosensor; prostate cancer; prostate specific
   antigen
ID SIGNAL AMPLIFICATION STRATEGY; IMMUNOSENSOR; ANTIGEN; NANOPARTICLES;
   PSA; FUNCTIONALIZATION; NANOCOMPOSITE; PERFORMANCE; ANTIBODIES;
   CATALYSIS
AB In this paper, a most sensitive electrochemical biosensor for detection of prostate-specific antigen (PSA) was designed. To reach the goal, a sandwich type electrode composed of reduced graphene oxide/ gold nanoparticles (GO/AuNPs), Anti-Total PSA monoclonal antibody, and anti-Free PSA antibody was assembled. The functionalized materials were thoroughly characterized by atomic force microscope spectroscopy, transmission electron microscopy, and X-ray diffraction techniques. The electrochemical properties of each of the modification step were evaluated by cyclic voltammetry and electrochemical impedance spectroscopy. The results presented that the proposed biosensor possesses high sensitivity toward total and free PSA. Furthermore, the fabricated biosensor revealed an excellent selectivity for PSA in comparison to the other tumor markers such as BHCG, Alb, CEA, CA125, and CA19-9. The limit of detection for the proposed electrochemical biosensor was estimated to be around 0.2 and 0.07 ng/mL for total and free PSA antigen, respectively.
C1 [Jonous, Zahra Akbari] Shahid Sadoughi Univ Med Sci, Dept Immunol, Yazd, Iran.
   [Yazdian, Fatemeh] Univ Tehran, Fac New Sci & Technol, Dept Life Sci Engn, Tehran, Iran.
   [Shayeh, Javad Shabani; Yadegari, Amir; Hashemi, Mohadeseh; Omidi, Meisam] Shahid Beheshti Univ, Prot Res Ctr, Tehran, Iran.
   [Hashemi, Mohadeseh] Univ Texas Austin, Biomed Engn Dept, Austin, TX 78712 USA.
C3 University of Tehran; Shahid Beheshti University; University of Texas
   System; University of Texas Austin
RP Omidi, M (通讯作者)，Shahid Beheshti Univ, Prot Res Ctr, Tehran, Iran.
EM m_omidi@sbu.ac.ir
RI omidi, meisam/R-5637-2016
OI omidi, meisam/0000-0001-7534-9459; akbari jonoush,
   zahra/0000-0002-1559-7845
FU Shahid Beheshti University G.C., research Grant
FX The authors would like to declare that this investigation was supported
   by Shahid Beheshti University G.C., research Grant.
CR Akbari jonoush Z., 2017, KOOMESH, V19, P774
   Altintas Z, 2013, SENSOR ACTUAT B-CHEM, V188, P988, DOI 10.1016/j.snb.2013.07.078
   Arya S. K., 2012, BIOSENS J, V1, P1, DOI DOI 10.4303/BJ/H110601
   *AUA, 2000, ONCOLOGY WILLISTON P, V14, P280
   Brawer MK, 1999, CA-CANCER J CLIN, V49, P264, DOI 10.3322/canjclin.49.5.264
   Brown J. Q., 2015, EUR C BIOMEDICAL OPT, V9537
   Byrne B, 2009, SENSORS-BASEL, V9, P4407, DOI 10.3390/s90604407
   Catalona WJ, 1997, JAMA-J AM MED ASSOC, V277, P1452, DOI 10.1001/jama.277.18.1452
   Chen RJ, 2001, J AM CHEM SOC, V123, P3838, DOI 10.1021/ja010172b
   Daniel MC, 2004, CHEM REV, V104, P293, DOI 10.1021/cr030698+
   Duangkaew P, 2017, SENSOR ACTUAT B-CHEM, V239, P430, DOI 10.1016/j.snb.2016.08.037
   Feng JH, 2017, BIOSENS BIOELECTRON, V91, P441, DOI 10.1016/j.bios.2016.12.070
   Hashemi M, 2017, BIOTECHNOL APPL BIOC, V64, P433, DOI 10.1002/bab.1487
   Ho JAA, 2010, ANAL CHEM, V82, P5944, DOI 10.1021/ac1001959
   Hong WJ, 2010, J PHYS CHEM C, V114, P1822, DOI 10.1021/jp9101724
   Huang L, 2005, BIOSENS BIOELECTRON, V21, P483, DOI 10.1016/j.bios.2004.11.016
   Jang HD, 2015, BIOSENS BIOELECTRON, V63, P546, DOI 10.1016/j.bios.2014.08.008
   Jasuja K, 2009, ACS NANO, V3, P2358, DOI 10.1021/nn900504v
   Kavosi B, 2015, BIOSENS BIOELECTRON, V74, P915, DOI 10.1016/j.bios.2015.07.064
   Khalil I, 2016, MATERIALS, V9, DOI 10.3390/ma9060406
   Kim YK, 2010, LANGMUIR, V26, P13065, DOI 10.1021/la102372z
   Lee R, 2006, UROLOGY, V67, P762, DOI 10.1016/j.urology.2005.10.052
   Li MD, 2017, BIOSENS BIOELECTRON, V87, P752, DOI 10.1016/j.bios.2016.08.076
   Liao JC, 2006, J CLIN MICROBIOL, V44, P561, DOI 10.1128/JCM.44.2.561-570.2006
   Majzik A, 2009, GOLD BULL, V42, P113, DOI 10.1007/BF03214921
   Omidi M, 2015, EPL-EUROPHYS LETT, V109, DOI 10.1209/0295-5075/109/18005
   Omidi M, 2013, CHINESE PHYS LETT, V30, DOI 10.1088/0256-307X/30/6/068701
   Qu B, 2008, TALANTA, V76, P785, DOI 10.1016/j.talanta.2008.04.026
   Rusling JF, 2010, ANALYST, V135, P2496, DOI 10.1039/c0an00204f
   Salehifar N, 2015, RSC ADV, V5, P96130, DOI 10.1039/c5ra18694c
   Sharma P, 2013, BIOSENS BIOELECTRON, V39, P99, DOI 10.1016/j.bios.2012.06.061
   Sharma TK, 2015, PROTEOMICS, V15, P1680, DOI 10.1002/pmic.201400503
   Shayeh JS, 2015, APPL SURF SCI, V353, P594, DOI 10.1016/j.apsusc.2015.06.066
   Shayeh JS, 2015, NEW J CHEM, V39, P9454, DOI 10.1039/c5nj01954k
   Siegel RL, 2015, CA-CANCER J CLIN, V65, P5, DOI [10.3322/caac.21332, 10.3322/caac.21254, 10.3322/caac.21387]
   Soppimath KS, 2008, BIOMEDICAL NANOSTRUCTURES, P409
   Stephan C, 2014, BBA-REV CANCER, V1846, P99, DOI 10.1016/j.bbcan.2014.04.001
   Suresh L, 2018, ENZYME MICROB TECH, V112, P43, DOI 10.1016/j.enzmictec.2017.10.009
   Tang CK, 2016, ACS SENSORS, V1, P1036, DOI 10.1021/acssensors.6b00256
   Tothill IE, 2009, SEMIN CELL DEV BIOL, V20, P55, DOI 10.1016/j.semcdb.2009.01.015
   Wang J, 2006, BIOSENS BIOELECTRON, V21, P1887, DOI 10.1016/j.bios.2005.10.027
   [王英泽 WANG Ying-ze], 2009, [生物物理学报, Acta Biophysica Sinica], V25, P168
   Yadegari A, 2017, RSC ADV, V7, P2365, DOI 10.1039/c6ra25938c
   Yang YY, 2018, BIOSENS BIOELECTRON, V99, P450, DOI 10.1016/j.bios.2017.08.018
   Zhang B, 2015, BIOSENS BIOELECTRON, V64, P6, DOI 10.1016/j.bios.2014.08.024
   Zhang DS, 2018, BIOSENS BIOELECTRON, V109, P171, DOI 10.1016/j.bios.2018.03.027
   Zhang J, 2011, CHEM COMMUN, V47, P668, DOI 10.1039/c0cc04198j
   Zhang XY, 2014, SENSOR ACTUAT B-CHEM, V200, P304, DOI 10.1016/j.snb.2014.04.030
   Zhu Y, 2016, ACS APPL MATER INTER, V8, P2573, DOI 10.1021/acsami.5b10285
NR 49
TC 42
Z9 42
U1 10
U2 67
PU WILEY
PI HOBOKEN
PA 111 RIVER ST, HOBOKEN 07030-5774, NJ USA
SN 1618-0240
EI 1618-2863
J9 ENG LIFE SCI
JI Eng. Life Sci.
PD MAR
PY 2019
VL 19
IS 3
BP 206
EP 216
DI 10.1002/elsc.201800093
PG 11
WC Biotechnology & Applied Microbiology
WE Science Citation Index Expanded (SCI-EXPANDED)
SC Biotechnology & Applied Microbiology
GA HN7GV
UT WOS:000460358100007
PM 32625003
OA Green Published
DA 2023-06-30
ER

PT J
AU Nguyet, NT
   Yen, LTH
   Doan, VY
   Hoang, NL
   Thu, VV
   Lan, H
   Trung, T
   Pham, VH
   Tam, PD
AF Nguyen Thi Nguyet
   Le Thi Hai Yen
   Doan, Vu Y.
   Nguyen Luong Hoang
   Vu Van Thu
   Hoang Lan
   Tran Trung
   Vuong-Hung Pham
   Phuong Dinh Tam
TI A label-free and highly sensitive DNA biosensor based on the core-shell
   structured CeO2-NR@Ppy nanocomposite for Salmonella detection
SO MATERIALS SCIENCE AND ENGINEERING C-MATERIALS FOR BIOLOGICAL
   APPLICATIONS
LA English
DT Article
DE Nanocomposite; Polypyrrole; DNA sensor; Nanorod; CeO2
ID ELECTROCHEMICAL PERFORMANCE; NANO-INTERFACE; INVA GENE; CEO2;
   POLYPYRROLE; NANOPARTICLES; ELECTRODE
AB A core-shell cerium oxide nanorod@polypyrrole (CeO2-NR@Ppy) nanocomposite-based electrochemical DNA biosensor was studied for Salmonella detection. The core-shell CeO2-NR@Ppy nanocomposite was prepared by in situ chemical oxidative polymerization of pyrrole monomer on CeO2-NRs, which provided a suitable platform for electrochemical DNA biosensor fabrication. The immobilization of ss-DNA sequences onto nanocomposite-coated microelectrode was performed via covalent attachment method. DNA biosensor electrochemical responses were studied by cyclic voltammetry and electrochemical impedance spectroscopy with [Fe (CN)(6)](3-/4-) as redox probe. Under optimal conditions, DNA biosensor response showed good linearity in the range of 0.01-0.4 nM with sensitivity of 593.7 Omega.nM(-1).cm(-2). The low limit of detection and limit of quantification for the DNA biosensor were 0.084 and 0.28 nM, respectively. The proposed DNA biosensor also showed good results when used in detecting actual Salmonella samples.
C1 [Nguyen Thi Nguyet; Le Thi Hai Yen; Doan, Vu Y.; Nguyen Luong Hoang; Hoang Lan; Vuong-Hung Pham; Phuong Dinh Tam] Hanoi Univ Sci & Technol, AIST, Hanoi, Vietnam.
   [Nguyen Thi Nguyet; Tran Trung] Hung Yen Univ Technol & Educ, Hai Duong, Vietnam.
   [Vu Van Thu] TUU, Fac Occupat Safety & Hlth OSH, Hanoi, Vietnam.
   [Phuong Dinh Tam] Phenikaa Univ, Fac Mat Sci & Engn, Hanoi 1000, Vietnam.
C3 Hanoi University of Science & Technology (HUST)
RP Pham, VH; Tam, PD (通讯作者)，Phenikaa Univ, Fac Mat Sci & Engn, Hanoi 1000, Vietnam.
EM vuong.phamhung@hust.edu.vn; tam.phuongdinh@phenikaa-uni.edu.vn
RI Dinh, Tam Phuong/AAD-5520-2019
OI Dinh, Tam Phuong/0000-0003-0933-4931
FU Vietnam National Foundation for Science and Technology Development
   (NAFOSTED) [103.02-2015.50]
FX This research is funded by Vietnam National Foundation for Science and
   Technology Development (NAFOSTED) under grant number 103.02-2015.50.
CR Ansari AA, 2008, APPL PHYS LETT, V92, DOI 10.1063/1.2953686
   Berdat D, 2008, LAB CHIP, V8, P302, DOI 10.1039/b712609c
   Chuang FY, 2008, J COLLOID INTERF SCI, V320, P194, DOI 10.1016/j.jcis.2008.01.015
   Del Giallo ML, 2005, ANAL LETT, V38, P2509, DOI 10.1080/0032710500369687
   Gao FL, 2017, BIOSENS BIOELECTRON, V96, P62, DOI 10.1016/j.bios.2017.04.024
   Grgur BN, 2008, ELECTROCHIM ACTA, V53, P4627, DOI 10.1016/j.electacta.2008.01.056
   Gumpu MB, 2014, SENSOR ACTUAT B-CHEM, V199, P330, DOI 10.1016/j.snb.2014.04.009
   Kumar E, 2012, J MATER SCI, V47, P7148, DOI 10.1007/s10853-012-6655-0
   Laubender E, 2015, PROCEDIA ENGINEER, V120, P1058, DOI 10.1016/j.proeng.2015.08.729
   Li F, 2011, BIOSENS BIOELECTRON, V26, P2619, DOI 10.1016/j.bios.2010.11.020
   Li Q, 2012, INT J ELECTROCHEM SC, V7, P844
   Li QY, 2016, BIOSENS BIOELECTRON, V80, P674, DOI 10.1016/j.bios.2016.02.025
   Luo R, 2014, SENSOR ACTUAT B-CHEM, V198, P87, DOI 10.1016/j.snb.2014.02.104
   MadhanKumar A., 2017, SYNTHETIC MET, V234, P18
   Murugan R, 2017, CERAM INT, V43, P10494, DOI 10.1016/j.ceramint.2017.05.096
   Nautiyal A, 2018, APPL SURF SCI, V427, P922, DOI 10.1016/j.apsusc.2017.08.093
   Nguyet NT, 2018, J PHYS CHEM SOLIDS, V115, P18, DOI 10.1016/j.jpcs.2017.11.023
   Peterson AW, 2001, NUCLEIC ACIDS RES, V29, P5163, DOI 10.1093/nar/29.24.5163
   Secerov B, 2008, ACTA CHIM SLOV, V55, P486
   Singh M, 2014, J COLLOID INTERF SCI, V425, P52, DOI 10.1016/j.jcis.2014.03.041
   Srivastava M, 2013, J MATER CHEM A, V1, P9792, DOI 10.1039/c3ta11311f
   Tabrizi MA, 2015, BIOSENS BIOELECTRON, V69, P100, DOI 10.1016/j.bios.2015.02.024
   Tam PD, 2009, PHYSICA E, V41, P1567, DOI 10.1016/j.physe.2009.04.035
   Vainrub A, 2002, PHYS REV E, V66, DOI 10.1103/PhysRevE.66.041905
   Wang J., 2006, ANAL ELECTROCHEMISTR, VThird
   Wang X, 2016, IND ENG CHEM RES, V55, P866, DOI 10.1021/acs.iecr.5b03891
   Wei ZX, 2003, ADV MATER, V15, P1382, DOI 10.1002/adma.200305048
   Wu JH, 2008, J POWER SOURCES, V181, P172, DOI 10.1016/j.jpowsour.2008.03.029
   Yagati AK, 2013, BIOSENS BIOELECTRON, V47, P385, DOI 10.1016/j.bios.2013.03.035
   Yuan LY, 2013, ENERG ENVIRON SCI, V6, P470, DOI 10.1039/c2ee23977a
   Zhai YW, 2015, BIOSENS BIOELECTRON, V70, P130, DOI 10.1016/j.bios.2015.03.030
   Zhang DC, 2012, J BIOTECHNOL, V160, P123, DOI 10.1016/j.jbiotec.2012.03.024
   Zhang JT, 2012, J PHYS CHEM C, V116, P5420, DOI 10.1021/jp211474e
NR 33
TC 27
Z9 27
U1 8
U2 127
PU ELSEVIER
PI AMSTERDAM
PA RADARWEG 29, 1043 NX AMSTERDAM, NETHERLANDS
SN 0928-4931
EI 1873-0191
J9 MAT SCI ENG C-MATER
JI Mater. Sci. Eng. C-Mater. Biol. Appl.
PD MAR
PY 2019
VL 96
BP 790
EP 797
DI 10.1016/j.msec.2018.11.059
PG 8
WC Materials Science, Biomaterials
WE Science Citation Index Expanded (SCI-EXPANDED)
SC Materials Science
GA HI9FM
UT WOS:000456760700081
PM 30606592
DA 2023-06-30
ER

PT J
AU Shin, JH
   Lee, MJ
   Choi, JH
   Song, JA
   Kim, TH
   Oh, BK
AF Shin, Jeong-Hyeop
   Lee, Myeong-Jun
   Choi, Jin-Ha
   Song, Ji-ae
   Kim, Tae-Hwan
   Oh, Byung-Keun
TI Electrochemical H2O2 biosensor based on horseradish peroxidase
   encapsulated protein nanoparticles with reduced graphene oxide-modified
   gold electrode
SO NANO CONVERGENCE
LA English
DT Article
DE Hydrogen peroxide; Horseradish peroxidase; Electrochemical; Reduced
   graphene oxide
ID AMPEROMETRIC HYDROGEN-PEROXIDE; FUNCTIONALIZED-GRAPHENE; ENZYME
   IMMOBILIZATION; SENSOR; MYOGLOBIN
AB In this study, an electrochemical biosensor composed of a horseradish peroxidase (HRP)-encapsulated protein nanoparticles (HEPNP) was fabricated for the sensitive and selective detection of H2O2. The HEPNP has a three-dimensional structure that can contain a large amount of HRP; therefore, HEPNP can amplify the electrochemical signals necessary for the detection of H2O2. Furthermore, reduced graphene oxide (rGO) was used to increase the efficiency of electron transfer from the HEPNP to an electrode, which could enhance the electrochemical signal. This biosensor showed a sensitive electrochemical performance for detection of H2O2 with signals in the range from 0.01-100 mu M, and it could detect low concentrations up to 0.01 mu M. Furthermore, this biosensor was operated against interferences from glucose, ascorbic acid, and uric acid. In addition, this fabricated H2O2 biosensor showed selective detection performance in human blood serum. Therefore, the proposed biosensor could promote the sensitive and selective detection of H2O2 in clinical applications.
C1 [Shin, Jeong-Hyeop; Lee, Myeong-Jun; Choi, Jin-Ha; Song, Ji-ae; Kim, Tae-Hwan; Oh, Byung-Keun] Sogang Univ, Dept Chem & Biomol Engn, Seoul 04107, South Korea.
C3 Sogang University
RP Oh, BK (通讯作者)，Sogang Univ, Dept Chem & Biomol Engn, Seoul 04107, South Korea.
EM bkoh@sogang.ac.kr
FU National Research Foundation of Korea (NRF) - Ministry of Science, ICT &
   Future Planning [2019R1F1A1061120]; Korea Environment
   Industry&Technology Institute (KEITI) - Korea Ministry of
   Environment(MOE) [2020003030001]; "Human Resources Program in Energy
   Technology" of the Korea Institute of Energy Technology Evaluation and
   Planning (KETEP) from the Ministry of Trade, Industry & Energy, Republic
   of Korea [20174010201150]; National Research Foundation of Korea
   [22A20150013275] Funding Source: Korea Institute of Science & Technology
   Information (KISTI), National Science & Technology Information Service
   (NTIS)
FX This research was supported by the National Research Foundation of Korea
   (NRF) grant funded by the Ministry of Science, ICT & Future Planning
   (No. 2019R1F1A1061120), Korea Environment Industry&Technology Institute
   (KEITI) through the program for the management of aquatic ecosystem
   health, funded by Korea Ministry of Environment(MOE). (No.
   2020003030001), and "Human Resources Program in Energy Technology" of
   the Korea Institute of Energy Technology Evaluation and Planning
   (KETEP), granted financial resource from the Ministry of Trade, Industry
   & Energy, Republic of Korea. (No. 20174010201150)
CR Bai GM, 2019, ANALYST, V144, P481, DOI 10.1039/c8an01712c
   Cadenas E, 2000, FREE RADICAL BIO MED, V29, P222, DOI 10.1016/S0891-5849(00)00317-8
   Cao XD, 2012, ANALYST, V137, P5785, DOI 10.1039/c2an36237f
   Chang Seung-Cheol, 2017, [Journal of Food Hygiene and Safety, 한국식품위생안전성학회지], V32, P447, DOI 10.13103/JFHS.2017.32.6.447
   Chen WW, 2017, ANAL METHODS-UK, V9, P3213, DOI 10.1039/c7ay00710h
   Chen W, 2012, ANALYST, V137, P49, DOI 10.1039/c1an15738h
   Choi JH, 2014, SCI ADV MATER, V6, P2572, DOI 10.1166/sam.2014.2225
   Cocheme HM, 2011, CELL METAB, V13, P340, DOI 10.1016/j.cmet.2011.02.003
   Dai HX, 2017, BIOSENS BIOELECTRON, V95, P131, DOI 10.1016/j.bios.2017.04.021
   Dai MZ, 2016, TALANTA, V149, P117, DOI 10.1016/j.talanta.2015.11.047
   Dalle-Donne I, 2003, TRENDS MOL MED, V9, P169, DOI 10.1016/S1471-4914(03)00031-5
   Eich RF, 1996, BIOCHEMISTRY-US, V35, P6976, DOI 10.1021/bi960442g
   Gaschler MM, 2017, BIOCHEM BIOPH RES CO, V482, P419, DOI 10.1016/j.bbrc.2016.10.086
   Geim AK, 2007, NAT MATER, V6, P183, DOI 10.1038/nmat1849
   Halliwell B, 2000, FEBS LETT, V486, P10, DOI 10.1016/S0014-5793(00)02197-9
   Huang YX, 2019, CARBON, V152, P354, DOI 10.1016/j.carbon.2019.06.023
   Ishikawa K, 2008, SCIENCE, V320, P661, DOI 10.1126/science.1156906
   Jia YX, 2019, TALANTA, V205, DOI 10.1016/j.talanta.2019.120139
   Kacar C, 2014, APPL SURF SCI, V311, P139, DOI 10.1016/j.apsusc.2014.05.028
   Kong YT, 2003, BIOSENS BIOELECTRON, V19, P227, DOI 10.1016/S0956-5663(03)00216-1
   Kurowska E, 2013, ELECTROCHIM ACTA, V104, P439, DOI 10.1016/j.electacta.2013.01.077
   Lee C, 2008, SCIENCE, V321, P385, DOI 10.1126/science.1157996
   Liu H, 2016, MAT SCI ENG C-MATER, V64, P243, DOI 10.1016/j.msec.2016.03.079
   Marzo ND, 2018, CELLS, V7, P10, DOI [10.3390/cells7100156, DOI 10.3390/CELLS7100156]
   Molaabasi F, 2015, RSC ADV, V5, P33123, DOI 10.1039/c5ra00335k
   Nalini S, 2014, J SOLID STATE ELECTR, V18, P685, DOI 10.1007/s10008-013-2305-y
   Nandini S, 2013, J ELECTROANAL CHEM, V689, P233, DOI 10.1016/j.jelechem.2012.11.004
   Novoselov KS, 2007, SCIENCE, V315, P1379, DOI 10.1126/science.1137201
   Ren QQ, 2017, SENSOR ACTUAT B-CHEM, V245, P615, DOI 10.1016/j.snb.2017.02.001
   Shamsipur M, 2015, RSC ADV, V5, P61725, DOI 10.1039/c5ra09216g
   Song HY, 2014, BIOSENS BIOELECTRON, V56, P137, DOI 10.1016/j.bios.2014.01.014
   Thenmozhi K, 2017, MAT SCI ENG C-MATER, V70, P223, DOI 10.1016/j.msec.2016.08.075
   Wang YY, 2009, ELECTROCHEM COMMUN, V11, P323, DOI 10.1016/j.elecom.2008.11.056
   Yagati AK, 2014, ELECTROANAL, V26, P1259, DOI 10.1002/elan.201400037
   Yang LZ, 2015, SENSOR ACTUAT B-CHEM, V215, P489, DOI 10.1016/j.snb.2015.03.104
   Yoon J, 2017, BIOSENS BIOELECTRON, V93, P14, DOI 10.1016/j.bios.2016.11.064
   Yu JC, 2014, BIOSENS BIOELECTRON, V55, P307, DOI 10.1016/j.bios.2013.12.042
   Zhao HY, 2012, MICROCHIM ACTA, V176, P177, DOI 10.1007/s00604-011-0699-8
   Zhou KF, 2010, ELECTROCHIM ACTA, V55, P3055, DOI 10.1016/j.electacta.2010.01.035
   Zhou Z, 2013, CHEM SOC REV, V42, P3894, DOI 10.1039/c3cs60059a
NR 40
TC 21
Z9 21
U1 5
U2 47
PU SPRINGER
PI NEW YORK
PA ONE NEW YORK PLAZA, SUITE 4600, NEW YORK, NY, UNITED STATES
SN 2196-5404
J9 NANO CONVERG
JI Nano Converg.
PD DEC 16
PY 2020
VL 7
IS 1
AR 39
DI 10.1186/s40580-020-00249-0
PG 8
WC Nanoscience & Nanotechnology; Materials Science, Multidisciplinary;
   Physics, Applied
WE Science Citation Index Expanded (SCI-EXPANDED)
SC Science & Technology - Other Topics; Materials Science; Physics
GA PG1KR
UT WOS:000599501900001
PM 33330946
OA Green Published, gold
DA 2023-06-30
ER

PT J
AU Hu, F
   Zhang, WC
   Zhang, JQ
   Zhang, Q
   Sheng, T
   Gu, YQ
AF Hu, Fang
   Zhang, Wancun
   Zhang, Jiaqi
   Zhang, Qi
   Sheng, Tao
   Gu, Yueqing
TI An electrochemical biosensor for sensitive detection of microRNAs based
   on target-recycled non-enzymatic amplification
SO SENSORS AND ACTUATORS B-CHEMICAL
LA English
DT Article
DE MicroRNA; Electrochemical biosensor; TRNEAS; High sensitivity
ID LIGASE CHAIN-REACTION; TUMOR-CELLS; GOLD; STRATEGY; QUANTIFICATION;
   PLATFORM; MIR-21; CANCER; ASSAY; MIRNA
AB In this study, a simple, economic, and label-free electrochemical biosensor was developed for highly sensitive and selective miR-21 detection based on Fe(CN)(6)(3-)/Fe(CN)(6)(4-) electrochemical signal, which relies on DNA structures conjugating with carboxyl multi-wall carbon nanotubes (MWCNTs-COOH)-modified glassy carbon electrode (GCE). High sensitivity and specificity of the biosensor were achieved by taking advantage of the target-recycled non-enzymatic amplification strategy (TRNEAS), which relies on sequence-specific hairpin strand displacement and does not require the addition of environment-susceptible enzymes. Besides, the SP-DNA strictly binds to the cMWCNTs/GCE via amide bonds, which ensure good electrochemical results and excellent stability for target miRNA detection. The developed miR-21 electrochemical biosensor exhibited a broad linear dynamic range of 0.1 fmol to 5 pmol and a detection limit of 56.7 amol for miR-21 detection in vitro. The relative miR-21 expression levels were particularly detected by our developed miR-21 biosensor and were highly consistent with the stem-loop RT-PCR results. In summary, our developed electrochemical biosensor exhibits great potential for further application in biomedical research and early clinical diagnosis.
C1 [Hu, Fang; Zhang, Wancun; Zhang, Jiaqi; Zhang, Qi; Sheng, Tao; Gu, Yueqing] China Pharmaceut Univ, Sch Engn, Dept Biomed Engn, State Key Lab Nat Med, Nanjing 210009, Jiangsu, Peoples R China.
   [Hu, Fang] China Pharmaceut Univ, Sch Sci, Key Lab Biomed Funct Mat, Nanjing 211198, Jiangsu, Peoples R China.
C3 China Pharmaceutical University; China Pharmaceutical University
RP Gu, YQ (通讯作者)，China Pharmaceut Univ, Sch Engn, Dept Biomed Engn, State Key Lab Nat Med, Nanjing 210009, Jiangsu, Peoples R China.
EM guengineering@cpu.edu.cn
RI , 张万存/AAS-8026-2020
OI Gu, Yueqing/0000-0003-1315-4618
FU National Natural Science Foundation of China [NSFC 81220108012,
   61335007, 81371684, 81000666, 81171395, 81328012]; 973 Key Project
   [2015CB755504]; Priority Academic Program Development of Jiangsu Higher
   Education; Fundamental Research Funds for the Central Universities
   [FY2014LX0038, 2016ZFYX02]
FX We acknowledge financial support from the National Natural Science
   Foundation of China (NSFC 81220108012, 61335007, 81371684, 81000666,
   81171395 and 81328012); the 973 Key Project (2015CB755504); and the
   Priority Academic Program Development of Jiangsu Higher Education; the
   Fundamental Research Funds for the Central Universities (FY2014LX0038,
   2016ZFYX02).
CR Cheng YQ, 2009, ANGEW CHEM INT EDIT, V48, P3268, DOI 10.1002/anie.200805665
   Degliangeli F, 2014, J AM CHEM SOC, V136, P2264, DOI 10.1021/ja412152x
   Deng HP, 2017, BIOSENS BIOELECTRON, V87, P931, DOI 10.1016/j.bios.2016.09.043
   Dong HF, 2013, CHEM REV, V113, P6207, DOI 10.1021/cr300362f
   Graybill RM, 2016, ANAL CHEM, V88, P431, DOI 10.1021/acs.analchem.5b04679
   Guo QS, 2016, BIOSENS BIOELECTRON, V77, P107, DOI 10.1016/j.bios.2015.09.031
   Hou YH, 2018, BIOSENS BIOELECTRON, V99, P186, DOI 10.1016/j.bios.2017.07.035
   Hrdy R, 2017, ANAL CHEM, V89, P8731, DOI 10.1021/acs.analchem.7b00776
   Huang R, 2017, SENSOR ACTUAT B-CHEM, V247, P505, DOI 10.1016/j.snb.2017.03.055
   Huang R, 2015, ANAL CHIM ACTA, V888, P162, DOI 10.1016/j.aca.2015.07.041
   Jia HX, 2010, ANGEW CHEM INT EDIT, V49, P5498, DOI 10.1002/anie.201001375
   Joshi GK, 2014, NANO LETT, V14, P6955, DOI 10.1021/nl503220s
   Kang M, 2017, BIOSENS BIOELECTRON, V95, P55, DOI 10.1016/j.bios.2017.04.008
   Kim E, 2017, ACS SENSORS, V2, P111, DOI 10.1021/acssensors.6b00601
   LEE RC, 1993, CELL, V75, P843, DOI 10.1016/0092-8674(93)90529-Y
   Li BC, 2016, BIOSENS BIOELECTRON, V79, P307, DOI 10.1016/j.bios.2015.12.051
   Li JB, 2016, BIOSENS BIOELECTRON, V77, P435, DOI 10.1016/j.bios.2015.09.069
   Li JB, 2014, CHEM SOC REV, V43, P506, DOI 10.1039/c3cs60312a
   Li SY, 2016, SENSOR ACTUAT B-CHEM, V222, P198, DOI 10.1016/j.snb.2015.08.047
   Li S, 2016, J AM CHEM SOC, V138, P306, DOI 10.1021/jacs.5b10309
   Liao YH, 2014, ANAL CHEM, V86, P4596, DOI 10.1021/ac5007427
   Roy S, 2016, BIOSENS BIOELECTRON, V75, P238, DOI 10.1016/j.bios.2015.08.039
   Selcuklu SD, 2009, BIOCHEM SOC T, V37, P918, DOI 10.1042/BST0370918
   Torrente-Rodriguez RM, 2016, BIOSENS BIOELECTRON, V86, P516, DOI 10.1016/j.bios.2016.07.003
   Varallyay E, 2008, NAT PROTOC, V3, P190, DOI 10.1038/nprot.2007.528
   Wan JZ, 2015, SENSOR ACTUAT B-CHEM, V213, P409, DOI 10.1016/j.snb.2015.02.123
   Wang J, 2005, ELECTROANAL, V17, P7, DOI 10.1002/elan.200403113
   Wang M, 2014, ANAL CHEM, V86, P5606, DOI 10.1021/ac5010376
   Wang Q, 2016, SENSOR ACTUAT B-CHEM, V223, P613, DOI 10.1016/j.snb.2015.09.152
   Wang Y, 2014, GENE, V533, P389, DOI 10.1016/j.gene.2013.09.038
   Wee EJH, 2016, ACS SENSORS, V1, P670, DOI 10.1021/acssensors.6b00105
   Wu XY, 2014, SENSOR ACTUAT B-CHEM, V203, P296, DOI 10.1016/j.snb.2014.06.131
   Yin P, 2008, NATURE, V451, P318, DOI 10.1038/nature06451
   Yuan Z, 2014, ACS APPL MATER INTER, V6, P6181, DOI 10.1021/am500883q
   Zarei M, 2017, TRAC-TREND ANAL CHEM, V91, P26, DOI 10.1016/j.trac.2017.04.001
   Zhao XL, 2016, SMALL, V12, P4662, DOI 10.1002/smll.201503629
   Zhu WY, 2014, BIOSENS BIOELECTRON, V53, P414, DOI 10.1016/j.bios.2013.10.023
NR 37
TC 24
Z9 24
U1 13
U2 213
PU ELSEVIER SCIENCE SA
PI LAUSANNE
PA PO BOX 564, 1001 LAUSANNE, SWITZERLAND
EI 0925-4005
J9 SENSOR ACTUAT B-CHEM
JI Sens. Actuator B-Chem.
PD OCT 15
PY 2018
VL 271
BP 15
EP 23
DI 10.1016/j.snb.2018.05.081
PG 9
WC Chemistry, Analytical; Electrochemistry; Instruments & Instrumentation
WE Science Citation Index Expanded (SCI-EXPANDED)
SC Chemistry; Electrochemistry; Instruments & Instrumentation
GA GK8NB
UT WOS:000436481200003
DA 2023-06-30
ER

PT J
AU Yu, ZX
   Wang, H
   Zhao, YG
   Zhang, F
   Tang, XF
   Xiong, BH
AF Yu, Zhixue
   Wang, Hui
   Zhao, Yiguang
   Zhang, Fan
   Tang, Xiangfang
   Xiong, Benhai
TI Electrochemical Biosensor Using Nitrogen-Doped Graphene/Au
   Nanoparticles/DNAzyme for Ca2+ Determination
SO BIOSENSORS-BASEL
LA English
DT Article
DE electrochemical biosensor; nitrogen-doped graphene; gold nanoparticles;
   DNAzyme; dairy cow; hypocalcemia
ID HIGHLY SENSITIVE DETECTION; DNA BIOSENSOR; SELECTIVE ELECTRODES;
   DAIRY-COWS; IN-VITRO; CALCIUM; DNAZYME; REDUCTION; SENSORS; SHEETS
AB An electrochemical biosensor for detecting Ca2+ concentration was proposed using glass carbon electrodes (GCEs) modified with nitrogen-doped graphene (NGR), gold nanoparticles (AuNPs) and DNAzyme. The resistance signal was amplified through two methods: electrochemical reduction of AuNPs on the NGR surface to increase the specific surface area of the electrode and strengthen the adsorption of DNAzyme; and increasement of the DNAzyme base sequence. The process of electrode modification was characterized by scanning electron microscopy, Raman spectroscopy, cyclic voltammetry (CV), and electrochemical impedance spectroscopy (EIS). Experimental parameters' influence, such as the deposition time of gold nanoparticles and the detection time, were assessed by electrochemical methods. The linear ranges of the electrochemical biosensor were in the range from 5 x 10(-6) to 5 x 10(-5) and 5 x 10(-5) to 4 x 10(-4) M, with a detection limit of 3.8 x 10(-6) M. The concentration of Ca2+ in the serum of dairy cows was determined by the biosensor with satisfactory results, which could be potentially used to diagnose subclinical hypocalcemia.
C1 [Yu, Zhixue; Wang, Hui; Zhao, Yiguang; Zhang, Fan; Tang, Xiangfang; Xiong, Benhai] Chinese Acad Agr Sci, Inst Anim Sci, State Key Lab Anim Nutr, Beijing 100193, Peoples R China.
   [Zhang, Fan] China Agr Univ, Coll Anim Sci & Technol, Beijing 100193, Peoples R China.
C3 Chinese Academy of Agricultural Sciences; Institute of Animal Science,
   CAAS; China Agricultural University
RP Xiong, BH (通讯作者)，Chinese Acad Agr Sci, Inst Anim Sci, State Key Lab Anim Nutr, Beijing 100193, Peoples R China.
EM 82101205310@caas.cn; wanghui10@caas.cn; zhaoyiguang@caas.cn;
   82101199124@caas.cn; tangxiangfang@caas.cn; xiongbenhai@caas.cn
OI Yu, Zhi xue/0000-0001-7970-362X
FU State Key Laboratory of Animal Nutrition [2004DA125184G2104]; Science
   and Technology Innovation Project of Institute of Animal Sciences
   [2021-YWF-ZYSQ-05]; National Key R&D Program of China [2019YFE0125600]
FX This research was funded by the State Key Laboratory of Animal Nutrition
   (No. 2004DA125184G2104), the Science and Technology Innovation Project
   of Institute of Animal Sciences (No. 2021-YWF-ZYSQ-05) and the National
   Key R&D Program of China (2019YFE0125600).
CR Benvidi A, 2015, J ELECTROANAL CHEM, V750, P57, DOI 10.1016/j.jelechem.2015.05.002
   Benyidi A, 2016, TALANTA, V147, P621, DOI 10.1016/j.talanta.2015.10.043
   Benyidi A, 2015, ANAL BIOCHEM, V484, P24, DOI 10.1016/j.ab.2015.05.009
   Cao C, 2020, MICROCHIM ACTA, V187, DOI 10.1007/s00604-020-04263-1
   Ceresa A, 2001, ANAL CHEM, V73, P343, DOI 10.1021/ac001034s
   Chen M, 2016, BIOSENS BIOELECTRON, V85, P684, DOI 10.1016/j.bios.2016.05.051
   Chen XL, 2020, SENSOR ACTUAT B-CHEM, V311, DOI 10.1016/j.snb.2020.127898
   De Marco R, 1999, TALANTA, V49, P385, DOI 10.1016/S0039-9140(99)00003-X
   Du XF, 2020, SENSOR ACTUAT B-CHEM, V319, DOI 10.1016/j.snb.2020.128300
   Eriksen RS, 2001, MAR CHEM, V74, P99, DOI 10.1016/S0304-4203(00)00117-1
   Geim AK, 2007, NAT MATER, V6, P183, DOI 10.1038/nmat1849
   Giovannetti G, 2008, PHYS REV LETT, V101, DOI 10.1103/PhysRevLett.101.026803
   He YL, 2014, BIOSENS BIOELECTRON, V55, P285, DOI 10.1016/j.bios.2013.12.032
   Heaton I, 2020, SENSORS-BASEL, V20, DOI 10.3390/s20205877
   Hendriks SJ, 2020, J DAIRY SCI, V103, P10530, DOI 10.3168/jds.2019-18111
   Hernandez R, 2010, ANALYST, V135, P1979, DOI 10.1039/c0an00148a
   Hossain MZ, 2019, J PHYS CHEM C, V123, P3512, DOI 10.1021/acs.jpcc.8b09619
   Jain R, 2017, TRAC-TREND ANAL CHEM, V97, P363, DOI 10.1016/j.trac.2017.10.009
   Johns VK, 2014, ANAL CHEM, V86, P6184, DOI 10.1021/ac500956j
   Kaur M, 2018, ADV COLLOID INTERFAC, V259, P44, DOI 10.1016/j.cis.2018.07.001
   Komaba S, 2017, ANALYST, V142, P3857, DOI 10.1039/c7an01068k
   Li L, 2018, BIOCONJUGATE CHEM, V29, P1021, DOI 10.1021/acs.bioconjchem.8b00096
   Li T, 2009, ANAL CHEM, V81, P2144, DOI 10.1021/ac900188y
   Li XL, 2008, NAT NANOTECHNOL, V3, P538, DOI 10.1038/nnano.2008.210
   Liao YM, 2020, SENSOR ACTUAT B-CHEM, V310, DOI 10.1016/j.snb.2020.127862
   Lindfors T, 2004, ANAL CHEM, V76, P4387, DOI 10.1021/ac049439q
   Long DH, 2010, LANGMUIR, V26, P16096, DOI 10.1021/la102425a
   Lv H, 2019, CHEM SCI, V10, P6423, DOI 10.1039/c9sc01728c
   Maldonado S, 2005, J PHYS CHEM B, V109, P4707, DOI 10.1021/jp044442z
   Martinez N, 2012, J DAIRY SCI, V95, P7158, DOI 10.3168/jds.2012-5812
   Menon S, 2020, J ELECTROANAL CHEM, V878, DOI 10.1016/j.jelechem.2020.114596
   Neves RC, 2018, J DAIRY SCI, V101, P9321, DOI 10.3168/jds.2018-14587
   Pan DD, 2015, ANAL CHIM ACTA, V853, P297, DOI 10.1016/j.aca.2014.11.004
   Pena-Bahamonde J, 2018, J NANOBIOTECHNOL, V16, DOI 10.1186/s12951-018-0400-z
   POWLEY CR, 1980, ANAL CHEM, V52, P705, DOI 10.1021/ac50054a026
   Prathish KP, 2013, ELECTROCHIM ACTA, V114, P533, DOI 10.1016/j.electacta.2013.10.080
   Radi AE, 2006, J AM CHEM SOC, V128, P117, DOI 10.1021/ja053121d
   Ren W, 2020, CHEMBIOCHEM, V21, P1293, DOI 10.1002/cbic.201900664
   ROBERTSON DL, 1990, NATURE, V344, P467, DOI 10.1038/344467a0
   Santoro SW, 2000, J AM CHEM SOC, V122, P2433, DOI 10.1021/ja993688s
   Sheng ZH, 2012, BIOSENS BIOELECTRON, V34, P125, DOI 10.1016/j.bios.2012.01.030
   Singh S, 2019, BIOSENS BIOELECTRON, V137, P213, DOI 10.1016/j.bios.2019.03.065
   Thanh TD, 2016, BIOSENS BIOELECTRON, V81, P259, DOI 10.1016/j.bios.2016.02.070
   Vazquez M, 2004, SENSOR ACTUAT B-CHEM, V97, P182, DOI 10.1016/j.snb.2003.08.010
   Verhoef W, 2021, VET MED-RES REP, V12, P23, DOI 10.2147/VMRR.S293128
   Wang H, 2022, NANOMATERIALS-BASEL, V12, DOI 10.3390/nano12010004
   Wang H, 2021, BIOELECTROCHEMISTRY, V140, DOI 10.1016/j.bioelechem.2020.107732
   Wang MH, 2015, MICROCHIM ACTA, V182, P2251, DOI 10.1007/s00604-015-1569-6
   Wang P, 2014, SENSOR ACTUAT B-CHEM, V201, P222, DOI 10.1016/j.snb.2014.05.022
   Wang YQ, 2017, SENSOR ACTUAT B-CHEM, V251, P40, DOI 10.1016/j.snb.2017.04.128
   Wang Y, 2010, ACS NANO, V4, P1790, DOI 10.1021/nn100315s
   Wu JK, 2017, INT J ELECTROCHEM SC, V12, P11666, DOI 10.20964/2017.12.46
   Yola ML, 2014, ELECTROCHIM ACTA, V125, P38, DOI 10.1016/j.electacta.2014.01.074
   Yu TM, 2018, CHEMBIOCHEM, V19, P31, DOI 10.1002/cbic.201700498
   Yue J, 2019, ACS APPL MATER INTER, V11, P44566, DOI 10.1021/acsami.9b13737
   Zhang C, 2016, BIOSENS BIOELECTRON, V81, P61, DOI 10.1016/j.bios.2016.02.053
   Zhang LS, 2010, PHYS CHEM CHEM PHYS, V12, P12055, DOI 10.1039/c0cp00789g
   Zhao ZT, 2016, TALANTA, V158, P283, DOI 10.1016/j.talanta.2016.05.065
   Zhou WH, 2017, CHEMBIOCHEM, V18, P518, DOI 10.1002/cbic.201600708
   Zhou WH, 2016, ACS SENSORS, V1, P600, DOI 10.1021/acssensors.5b00306
NR 60
TC 2
Z9 2
U1 15
U2 38
PU MDPI
PI BASEL
PA ST ALBAN-ANLAGE 66, CH-4052 BASEL, SWITZERLAND
EI 2079-6374
J9 BIOSENSORS-BASEL
JI Biosensors-Basel
PD MAY
PY 2022
VL 12
IS 5
AR 331
DI 10.3390/bios12050331
PG 16
WC Chemistry, Analytical; Nanoscience & Nanotechnology; Instruments &
   Instrumentation
WE Science Citation Index Expanded (SCI-EXPANDED)
SC Chemistry; Science & Technology - Other Topics; Instruments &
   Instrumentation
GA 1Q4II
UT WOS:000802652800001
PM 35624632
OA Green Published, gold
DA 2023-06-30
ER

PT J
AU Wang, K
   Feng, M
   He, MQ
   Zhai, FH
   Dai, Y
   He, RH
   Yu, YL
AF Wang, Kun
   Feng, Min
   He, Meng-Qi
   Zhai, Fu-Heng
   Dai, Yu
   He, Rong-Huan
   Yu, Yong-Liang
TI DNA-fueled target recycling-induced two-leg DNA walker for amplified
   electrochemical detection of nucleic acid
SO TALANTA
LA English
DT Article
DE Entropy-driven amplification; DNA walker; Cascade amplification; DNAzyme
   motor; Biosensor
ID HYBRIDIZATION CHAIN-REACTION; STRAND DISPLACEMENT REACTION;
   SURFACE-PLASMON RESONANCE; COLORIMETRIC DETECTION; CASCADE
   AMPLIFICATION; LABEL-FREE; VISUAL DETECTION; GRAPHENE OXIDE;
   CANCER-CELLS; MICRORNA
AB Taking advantage of the homogeneous and heterogeneous electrochemical biosensors, a simple, sensitive, and selective electrochemical biosensor is constructed by combining entropy-driven amplification (EDA) with DNA walker. This electrochemical biosensor realizes the biorecognition and EDA operation in homogeneous solution, which is beneficial to improve the recognition and amplification efficiency. A two-leg DNA walker generated by EDA can walk on the surface of gold electrode for cleaving the immobilized substrate DNA and releasing the electroactive labels, giving rise to a significant decrease of the electrochemical signal. The immobilization of the electroactive labels ensures the reproducibility and reliability of the biosensor. The present cascade amplification assay can be applied to detect target DNA with a detection limit of 0.29 fM, and base mutations can be easily distinguished. Moreover, the proposed electrochemical biosensor shows a satisfactory performance for the detection of target DNA in human serum. Thus, the novel electrochemical biosensor holds promising potential for a future application in disease diagnosis.
C1 [Wang, Kun; He, Meng-Qi; Zhai, Fu-Heng; Dai, Yu; He, Rong-Huan; Yu, Yong-Liang] Northeastern Univ, Coll Sci, Dept Chem, Shenyang 110819, Liaoning, Peoples R China.
   [Feng, Min] Dalian Med Univ, Affiliated Hosp 1, Dalian 116011, Peoples R China.
C3 Northeastern University - China; Dalian Medical University
RP He, RH; Yu, YL (通讯作者)，Northeastern Univ, Coll Sci, Dept Chem, Shenyang 110819, Liaoning, Peoples R China.
EM herh@mail.neu.edu.cn; yuyl@mail.neu.edu.cn
FU National Natural Science Foundation of China [51572044, 21475018];
   Fundamental Research Funds for the Central Universities [N160504010,
   N170507001]
FX This work is financially supported by the National Natural Science
   Foundation of China (51572044, 21475018), and the Fundamental Research
   Funds for the Central Universities (N160504010, N170507001).
CR Chang YY, 2017, ANAL CHEM, V89, P8266, DOI 10.1021/acs.analchem.7b01272
   Chen JB, 2017, ANAL CHEM, V89, P12888, DOI 10.1021/acs.analchem.7b03529
   Ge L, 2016, ANAL CHEM, V88, P2212, DOI 10.1021/acs.analchem.5b03844
   Gu Y, 2017, ANAL CHEM, V89, P10585, DOI 10.1021/acs.analchem.7b02920
   Guo YH, 2017, BIOSENS BIOELECTRON, V94, P651, DOI 10.1016/j.bios.2017.03.066
   He MQ, 2017, ANAL CHEM, V89, P9292, DOI 10.1021/acs.analchem.7b02073
   He MQ, 2017, ANAL BIOANAL CHEM, V409, P1797, DOI 10.1007/s00216-016-0123-7
   Hu H, 2017, ANAL CHEM, V89, P5101, DOI 10.1021/acs.analchem.7b00666
   Huang CP, 2018, TALANTA, V185, P258, DOI 10.1016/j.talanta.2018.03.079
   Huang J, 2017, BIOSENS BIOELECTRON, V91, P417, DOI 10.1016/j.bios.2016.12.061
   Jiang XY, 2017, ANAL CHEM, V89, P4280, DOI 10.1021/acs.analchem.7b00347
   Jiang Y, 2013, J AM CHEM SOC, V135, P7430, DOI 10.1021/ja4023978
   Kim JY, 2017, ANAL CHEM, V89, P13074, DOI 10.1021/acs.analchem.7b04246
   Li C, 2015, CHEM SCI, V6, P4311, DOI 10.1039/c5sc00891c
   Li J, 2018, TALANTA, V176, P428, DOI 10.1016/j.talanta.2017.08.005
   Li XY, 2018, TALANTA, V182, P292, DOI 10.1016/j.talanta.2018.01.089
   Lin XD, 2018, CHEM SCI, V9, P1774, DOI 10.1039/c7sc05246d
   Lin XD, 2017, BIOSENS BIOELECTRON, V94, P471, DOI 10.1016/j.bios.2017.01.008
   Liu SF, 2017, ANAL CHEM, V89, P3108, DOI 10.1021/acs.analchem.6b04871
   Liu XJ, 2018, TALANTA, V185, P352, DOI 10.1016/j.talanta.2018.03.094
   Luo YC, 2013, ANAL CHEM, V85, P9428, DOI 10.1021/ac402446a
   Lv YF, 2015, ANAL CHEM, V87, P11714, DOI 10.1021/acs.analchem.5b02654
   Ou S, 2018, SENSOR ACTUAT B-CHEM, V255, P3057, DOI 10.1016/j.snb.2017.09.130
   Qi HJ, 2018, BIOSENS BIOELECTRON, V110, P207, DOI 10.1016/j.bios.2018.03.065
   Shen ZF, 2018, ANAL CHEM, V90, P3335, DOI 10.1021/acs.analchem.7b04895
   Shi K, 2015, ANAL CHEM, V87, P8578, DOI 10.1021/acs.analchem.5b02418
   Shimron S, 2012, ANAL CHEM, V84, P1042, DOI 10.1021/ac202643y
   Si YM, 2018, ANAL CHEM, V90, P3898, DOI 10.1021/acs.analchem.7b04735
   Wang HJ, 2018, TALANTA, V178, P188, DOI 10.1016/j.talanta.2017.09.021
   Wang K, 2018, BIOSENS BIOELECTRON, V105, P159, DOI 10.1016/j.bios.2018.01.044
   Wang K, 2017, SENSOR ACTUAT B-CHEM, V253, P893, DOI 10.1016/j.snb.2017.07.047
   Wang K, 2017, BIOSENS BIOELECTRON, V87, P116, DOI 10.1016/j.bios.2016.08.017
   Wang K, 2015, BIOSENS BIOELECTRON, V73, P1, DOI 10.1016/j.bios.2015.05.044
   Wang K, 2014, CHEM COMMUN, V50, P14390, DOI 10.1039/c4cc06033d
   Wu Z, 2015, J AM CHEM SOC, V137, P6829, DOI 10.1021/jacs.5b01778
   Xia H, 2016, SCI REP-UK, V6, DOI 10.1038/srep36794
   Zhang DY, 2007, SCIENCE, V318, P1121, DOI 10.1126/science.1148532
   Zhang KY, 2018, SMALL, V14, DOI 10.1002/smll.201703858
   Zhao YX, 2014, BIOSENS BIOELECTRON, V54, P565, DOI 10.1016/j.bios.2013.11.055
   Zhu YC, 2016, ANAL CHEM, V88, P5626, DOI 10.1021/acs.analchem.6b01261
NR 40
TC 15
Z9 15
U1 8
U2 246
PU ELSEVIER
PI AMSTERDAM
PA RADARWEG 29, 1043 NX AMSTERDAM, NETHERLANDS
SN 0039-9140
EI 1873-3573
J9 TALANTA
JI Talanta
PD OCT 1
PY 2018
VL 188
BP 685
EP 690
DI 10.1016/j.talanta.2018.06.049
PG 6
WC Chemistry, Analytical
WE Science Citation Index Expanded (SCI-EXPANDED)
SC Chemistry
GA GP6AG
UT WOS:000440958700087
PM 30029432
DA 2023-06-30
ER

PT J
AU Li, W
   Zhao, ZY
   Yang, W
   Su, Q
   Na, C
   Zhang, XL
   Zhao, R
   Song, HY
AF Li, Wei
   Zhao, Zuyi
   Yang, Wei
   Su, Qin
   Na, Chong
   Zhang, Xueli
   Zhao, Rui
   Song, Haiyan
TI Immobilization of bovine hemoglobin on Au nanoparticles/MoS2 nanosheets
   - Chitosan modified screen-printed electrode as chlorpyrifos biosensor
SO ENZYME AND MICROBIAL TECHNOLOGY
LA English
DT Article
DE Bovine hemoglobin; Electrochemical biosensor; Chlorpyrifos; Square wave
   voltammetry; Au nanoparticles
ID ACETYLCHOLINESTERASE BIOSENSOR; PESTICIDES; PLATFORM
AB In this paper a quick and disposable electrochemical biosensor based on bovine hemoglobin (BHb) is proposed for the determination of chlorpyrifos (CP). The bioelectrode (denoted as AuNPs/MoS2-CS/BHb/SPE) has been designed by immobilizing BHb on the screen printed electrode (SPE) surface modified by gold nanoparticles (AuNPs) and Molybdenum disulfide (MoS2) nanosheets - chitosan (CS) mixture (MoS2-CS). Field emission scanning electron microscopy (FESEM) and electrochemical characterization demonstrate the successful grafting of AuNPs/MoS2-CS/BHb/SPE. Detailed electrochemical impedance spectroscopy (EIS) analysis and cyclic voltammetry (CV) tests show that the proposed bioelectrode exhibits decent electrochemical properties, such as well conductivity and large specific surface area. In-depth electrochemical analysis reveals the redox reaction occurring on the surface of the bioelectrode and the mechanism that CP binds with BHb forming the thin film to inhibit the peak current. The proposed biosensor exhibits sensitive and stable responses for electrochemical assay of CP ranging from 0.004 mu M to 28.52 mu M, with a limit of detection (LOD) as 5.6 nM. The electrochemical biosensor passes the repeatability, reproducibility, stability and anti-interference ability test experiments with good performance. The biosensor also shows its credibility for detecting CP in real vegetable samples (Cabbage and Leek) with recovery (%) ranging from 87% to 109%. The proposed biosensor is of great potential application values for detecting CP and the study is of great reference value for the research and development of biosensors for quantitative detection of organophosphate pesticides (OPs).
C1 [Li, Wei; Zhao, Zuyi; Yang, Wei; Su, Qin; Zhang, Xueli; Zhao, Rui; Song, Haiyan] Shanxi Agr Univ, Coll Agr Engn, Taigu 030801, Shanxi, Peoples R China.
   [Na, Chong] Shanxi Wanjiazhai Water Resources Co Ltd, Xinzhou 030012, Shanxi, Peoples R China.
C3 Shanxi Agricultural University
RP Song, HY (通讯作者)，Shanxi Agr Univ, Coll Agr Engn, Taigu 030801, Shanxi, Peoples R China.
EM yybbao@sxau.edu.cn
FU National Key Research and Development Program of China [2018YFD0700300]
FX This work was funded by the National Key Research and Development
   Program of China (No. 2018YFD0700300).
CR Baranwal A, 2018, INT J BIOL MACROMOL, V110, P110, DOI 10.1016/j.ijbiomac.2018.01.006
   Chauhan N, 2011, BIOSENS BIOELECTRON, V29, P82, DOI 10.1016/j.bios.2011.07.070
   Commission Decision, 2002, OFF J EUR UNION, VL221, P8, DOI DOI 10.1017/CBO9781107415324.004
   Cui Y, 2006, PESTIC BIOCHEM PHYS, V85, P110, DOI 10.1016/j.pestbp.2005.11.004
   del Pino J, 2016, TOXICOLOGY, V353, P48, DOI 10.1016/j.tox.2016.05.007
   Garay F, 2020, J ELECTROANAL CHEM, V878, DOI 10.1016/j.jelechem.2020.114647
   Guler M, 2017, ELECTROCHIM ACTA, V240, P129, DOI 10.1016/j.electacta.2017.04.069
   Jovic-Jovicic N, 2017, APPL SURF SCI, V400, P347, DOI 10.1016/j.apsusc.2016.12.151
   Kaur R, 2020, BIOSENS BIOELECTRON, V167, DOI 10.1016/j.bios.2020.112486
   Liu HH, 2006, J BIOCHEM BIOPH METH, V68, P87, DOI 10.1016/j.jbbm.2006.04.001
   Lu X, 2018, SENSOR ACTUAT B-CHEM, V255, P2575, DOI 10.1016/j.snb.2017.09.063
   Qiu QM, 2019, 2D MATER, V6, DOI 10.1088/2053-1583/ab1165
   Rana S, 2019, ARAB J CHEM, V12, P1121, DOI 10.1016/j.arabjc.2018.08.008
   Schrubbers LC, 2016, TALANTA, V146, P609, DOI 10.1016/j.talanta.2015.07.059
   Song DD, 2018, J HAZARD MATER, V357, P466, DOI 10.1016/j.jhazmat.2018.06.021
   Song YH, 2011, ELECTROCHIM ACTA, V56, P7267, DOI 10.1016/j.electacta.2011.06.054
   Suginta W, 2013, CHEM REV, V113, P5458, DOI 10.1021/cr300325r
   Talan A, 2018, BIOSENS BIOELECTRON, V105, P14, DOI 10.1016/j.bios.2018.01.013
   Uniyal S, 2018, BIOSENS BIOELECTRON, V116, P37, DOI 10.1016/j.bios.2018.05.039
   Wang L, 2017, ANAL CHIM ACTA, V985, P24, DOI 10.1016/j.aca.2017.06.054
   Wang YM, 2012, J ELECTROANAL CHEM, V674, P17, DOI 10.1016/j.jelechem.2012.04.004
   Wen YP, 2016, BIOSENS BIOELECTRON, V79, P894, DOI 10.1016/j.bios.2016.01.028
   Zamfir LG, 2011, BIOSENS BIOELECTRON, V26, P3692, DOI 10.1016/j.bios.2011.02.001
   Zhao FN, 2018, ANAL CHEM, V90, P11658, DOI 10.1021/acs.analchem.8b03250
NR 24
TC 3
Z9 3
U1 2
U2 16
PU ELSEVIER SCIENCE INC
PI NEW YORK
PA STE 800, 230 PARK AVE, NEW YORK, NY 10169 USA
SN 0141-0229
EI 1879-0909
J9 ENZYME MICROB TECH
JI Enzyme Microb. Technol.
PD MAR
PY 2022
VL 154
AR 109959
DI 10.1016/j.enzmictec.2021.109959
PG 9
WC Biotechnology & Applied Microbiology
WE Science Citation Index Expanded (SCI-EXPANDED)
SC Biotechnology & Applied Microbiology
GA 2Q2IA
UT WOS:000820250400005
PM 34891104
DA 2023-06-30
ER

PT J
AU Wang, L
   Meng, TJ
   Yu, GS
   Wu, SS
   Sun, JJ
   Jia, HX
   Wang, H
   Yang, XJ
   Zhang, YF
AF Wang, Lei
   Meng, Tianjiao
   Yu, Guangshun
   Wu, Shasha
   Sun, Jingjing
   Jia, Huixian
   Wang, Huan
   Yang, Xinjian
   Zhang, Yufan
TI A label-free electrochemical biosensor for ultra-sensitively detecting
   telomerase activity based on the enhanced catalytic currents of
   acetaminophen catalyzed by Au nanorods
SO BIOSENSORS & BIOELECTRONICS
LA English
DT Review
DE Telomerase activity; Electrochemical biosensor; Au nanorods;
   Ultra-sensitivity detecting
ID ORDERED MESOPOROUS CARBON; FACILE SYNTHESIS; NANOPARTICLES; CANCER;
   URINE
AB An electrochemical biosensor was designed for the determination of telomerase activity using an enzyme-free, PCR-free, and convenient electrochemical strategy. In this work, the electrochemical biosensor was constructed through the functionalization of Au nanorods with a carboxylic group (AuNRs-3) and subsequent immobilization with capture DNA (cDNA) for sensing telomerase activity. Upon telomerase triggered extension, the telomerase activity is related to the amount of the adsorbed electrocatalyst, leading to the different electrochemical signals for readout. Integrating with the efficient electrocatalysis of AuNRs-3-cDNA towards oxidation of acetaminophen, the prepared biosensor exhibits a wide dynamic correlation of telomerase activity from 1 x 10(2) to 1.04 x 10(7) HeLa cells mL(-1) with a sensitivity of 2.68 HeLa cell mL(-1) and the limit of detection was calculated to be 52.81 HeLa cells mL(-1) under the optimal experimental conditions. Furthermore, the application of this electrochemical biosensor would provide the great potential for analysis of telomerase activity, revealing a powerful platform for early diagnosis of cancers.
C1 [Wang, Lei; Meng, Tianjiao; Yu, Guangshun; Wu, Shasha; Sun, Jingjing; Jia, Huixian; Wang, Huan; Yang, Xinjian; Zhang, Yufan] Hebei Univ, Minist Educ, Key Lab Analyt Sci & Technol Hebei Prov, Coll Chem & Environm Sci,Key Lab Med Chem & Mol D, Baoding 071002, Peoples R China.
C3 Hebei University
RP Wang, H; Yang, XJ; Zhang, YF (通讯作者)，Hebei Univ, Minist Educ, Key Lab Analyt Sci & Technol Hebei Prov, Coll Chem & Environm Sci,Key Lab Med Chem & Mol D, Baoding 071002, Peoples R China.
EM huanwang@hbu.edu.cn; xjyang321@hbu.edu.cn; zyf@hbu.edu.cn
OI Yang, Xinjian/0000-0001-9430-9815; Zhang, Yufan/0000-0002-3104-1070
FU National Natural Science Foundation of China [21505031, 21603051];
   Natural Science Foundation of Hebei Province [B2016201018, B2018201214]
FX The authors gratefully acknowledge the support from the National Natural
   Science Foundation of China (No. 21505031 and No. 21603051) and the
   Natural Science Foundation of Hebei Province (No. B2016201018 and No.
   B2018201214).
CR Akhtar MH, 2018, BIOSENS BIOELECTRON, V116, P108, DOI 10.1016/j.bios.2018.05.049
   Collins K, 1996, CURR OPIN CELL BIOL, V8, P374, DOI 10.1016/S0955-0674(96)80013-5
   Collins K, 2002, ONCOGENE, V21, P564, DOI 10.1038/sj.onc.1205083
   Ding CF, 2016, BIOSENS BIOELECTRON, V83, P102, DOI 10.1016/j.bios.2016.04.012
   Duan RX, 2014, ANAL CHEM, V86, P9781, DOI 10.1021/ac5024364
   GREIDER CW, 1985, CELL, V43, P405, DOI 10.1016/0092-8674(85)90170-9
   Harley CB, 2008, NAT REV CANCER, V8, P167, DOI 10.1038/nrc2275
   KIM NW, 1994, SCIENCE, V266, P2011, DOI 10.1126/science.7605428
   Kong XY, 2017, J COLLOID INTERF SCI, V505, P615, DOI 10.1016/j.jcis.2017.06.068
   Li Y, 2015, BIOSENS BIOELECTRON, V67, P364, DOI 10.1016/j.bios.2014.08.056
   Ling PH, 2016, CHEM COMMUN, V52, P1226, DOI 10.1039/c5cc08418k
   Liu X, 2017, BIOSENS BIOELECTRON, V91, P347, DOI 10.1016/j.bios.2016.12.054
   Masutomi K, 2003, CELL, V114, P241, DOI 10.1016/S0092-8674(03)00550-6
   Ryoo R, 1999, J PHYS CHEM B, V103, P7743, DOI 10.1021/jp991673a
   Sharon E, 2014, ANAL CHEM, V86, P3153, DOI 10.1021/ac5000152
   Shay JW, 2006, NAT REV DRUG DISCOV, V5, P577, DOI 10.1038/nrd2081
   Tian T, 2013, CHEM COMMUN, V49, P2652, DOI 10.1039/c3cc38818b
   Wang JS, 2014, NANOSCALE, V6, P1661, DOI 10.1039/c3nr05185d
   Wang JS, 2012, SMALL, V8, P259, DOI 10.1002/smll.201101938
   Wang L, 2018, J COLLOID INTERF SCI, V512, P127, DOI 10.1016/j.jcis.2017.10.050
   Wang WJ, 2015, ANAL CHEM, V87, P3019, DOI 10.1021/ac504652e
   Wu L, 2015, CHEM SOC REV, V44, P2963, DOI 10.1039/c4cs00370e
   Xiao N, 2010, ANAL CHEM, V82, P3659, DOI 10.1021/ac902924p
   Xiao Y, 2010, J AM CHEM SOC, V132, P15299, DOI 10.1021/ja106513f
   Xu LG, 2016, ADV FUNCT MATER, V26, P1602, DOI 10.1002/adfm.201504587
   Xu XL, 2017, BIOSENS BIOELECTRON, V87, P600, DOI 10.1016/j.bios.2016.09.005
   Yang HT, 2017, ANAL CHEM, V89, P12094, DOI 10.1021/acs.analchem.7b02608
   Yang WQ, 2011, CHEM COMMUN, V47, P3129, DOI 10.1039/c0cc05230b
   Yang XJ, 2012, ADV MATER, V24, P2890, DOI 10.1002/adma.201104797
   Yi Z, 2014, BIOSENS BIOELECTRON, V53, P310, DOI 10.1016/j.bios.2013.09.072
   Zhang HR, 2014, CHEM COMMUN, V50, P12575, DOI 10.1039/c4cc06302c
   Zhang HR, 2014, ANAL CHEM, V86, P3834, DOI 10.1021/ac403960g
   Zhang L, 2016, BIOSENS BIOELECTRON, V77, P144, DOI 10.1016/j.bios.2015.08.045
   Zhang XF, 2016, BIOSENS BIOELECTRON, V75, P101, DOI 10.1016/j.bios.2015.08.013
   Zhang YF, 2015, BIOSENS BIOELECTRON, V66, P191, DOI 10.1016/j.bios.2014.11.022
   Zhang YF, 2014, BIOSENS BIOELECTRON, V53, P250, DOI 10.1016/j.bios.2013.10.001
   Zhu Y, 2013, ANAL CHEM, V85, P1058, DOI 10.1021/ac302923k
   Zong SF, 2014, NANOSCALE, V6, P1808, DOI 10.1039/c3nr04942f
NR 38
TC 60
Z9 62
U1 16
U2 295
PU ELSEVIER ADVANCED TECHNOLOGY
PI OXFORD
PA OXFORD FULFILLMENT CENTRE THE BOULEVARD, LANGFORD LANE, KIDLINGTON,
   OXFORD OX5 1GB, OXON, ENGLAND
SN 0956-5663
EI 1873-4235
J9 BIOSENS BIOELECTRON
JI Biosens. Bioelectron.
PD JAN 15
PY 2019
VL 124
BP 53
EP 58
DI 10.1016/j.bios.2018.09.098
PG 6
WC Biophysics; Biotechnology & Applied Microbiology; Chemistry, Analytical;
   Electrochemistry; Nanoscience & Nanotechnology
WE Science Citation Index Expanded (SCI-EXPANDED)
SC Biophysics; Biotechnology & Applied Microbiology; Chemistry;
   Electrochemistry; Science & Technology - Other Topics
GA HC6TV
UT WOS:000451935500007
PM 30343156
DA 2023-06-30
ER

PT J
AU Ramachandran, R
   Chen, SM
   Kumar, GPG
   Gajendran, P
   Devi, NB
AF Ramachandran, Rasu
   Chen, Shen-Ming
   Kumar, George Peter Gnana
   Gajendran, Pandi
   Devi, Natrajan Biruntha
TI An Overview of Fabricating Nanostructured Electrode Materials for
   Biosensor Applications
SO INTERNATIONAL JOURNAL OF ELECTROCHEMICAL SCIENCE
LA English
DT Review
DE Nanostructured materials; Electroanalytical methods; Electrochemistry;
   Biosensor; Enzyme electrodes
ID ELECTROCHEMICAL DNA BIOSENSOR; FUNCTIONALIZED GRAPHENE OXIDE;
   MULTIWALLED CARBON NANOTUBES; GLUCOSE BIOSENSOR; ENZYMATIC BIOSENSOR;
   AMPEROMETRIC DETECTION; CONDUCTING POLYMERS; PASTE ELECTRODE;
   CHARGE-TRANSFER; NANOPARTICLES
AB Over past few decades different types of nanostructured electrode materials have been reported for the electrochemical analysis and biosensor applications. This article will give overview on the electrode materials based on carbon fiber, carbon nanotube (Single-walled carbon nanotubes and multi-walled carbon nanotubes), graphene oxide, metal oxide, conducting polymer and nanocomposites. The different electrochemical methods such as cyclic voltammetry, square wave voltammetry, differential pulse voltammetry, amperometry, electrochemical impedance spectroscopy and analytical methods such as UV-visible spectroscopy have also been overviewed. The biosensing applications of these nanostructured electrodes to the determination of biologically important analytes such as glucose, cholesterol, dopamine, uric acid, ascorbic acid, chitosan, cytochrome c, paraxon, acetylcholinesterase and hypoxanthine have also been reviewed. There are good prospects to fabricate low cost electrode materials, new conception and attractive aspect for the development of future biosensor applications.
C1 [Ramachandran, Rasu; Gajendran, Pandi] Madura Coll, Dept Chem, Madurai 625011, Tamil Nadu, India.
   [Chen, Shen-Ming] Natl Taipei Univ Technol, Dept Chem Engn & Biotechnol, Electroanal & Bioelectrochem Lab, Taipei 106, Taiwan.
   [Kumar, George Peter Gnana] Madurai Kamaraj Univ, Sch Chem, Dept Phys Chem, Madurai 625021, Tamil Nadu, India.
   [Devi, Natrajan Biruntha] S Vellaichamy Nadar Coll, Dept Chemsitry, Madurai 625021, Tamil Nadu, India.
C3 National Taipei University of Technology; Madurai Kamaraj University
RP Ramachandran, R (通讯作者)，Madura Coll, Dept Chem, Madurai 625011, Tamil Nadu, India.
EM smchen78@ms15.hinet.net
RI chen, shen-ming/F-1633-2014
OI chen, shen-ming/0000-0002-3749-1224
FU Ministry of Science and Technology, Taiwan; India-Taiwan Science and
   Technology Cooperation program, DST, India
FX The research work was supported by the Ministry of Science and
   Technology, Taiwan and India-Taiwan Science and Technology Cooperation
   program, DST, India.
CR Apetrei IM, 2015, J FOOD ENG, V149, P1, DOI 10.1016/j.jfoodeng.2014.09.036
   Arya SK, 2011, BIOSENS BIOELECTRON, V28, P166, DOI 10.1016/j.bios.2011.07.015
   Asl E.H., 2013, TALANTA, V115, P74
   Babu KJ, 2014, J NANOPART RES, V16, DOI 10.1007/s11051-014-2250-4
   Baghayeri M, 2013, ELECTROCHIM ACTA, V108, P22, DOI 10.1016/j.electacta.2013.06.069
   Bai XY, 2013, ELECTROCHIM ACTA, V89, P454, DOI 10.1016/j.electacta.2012.11.086
   Bhadra S, 2009, PROG POLYM SCI, V34, P783, DOI 10.1016/j.progpolymsci.2009.04.003
   Brahman PK, 2013, SENSOR ACTUAT B-CHEM, V177, P807, DOI 10.1016/j.snb.2012.11.073
   Campas M, 2009, SEMIN CELL DEV BIOL, V20, P3, DOI 10.1016/j.semcdb.2009.01.009
   Cao J, 2014, SENSOR ACTUAT B-CHEM, V195, P332, DOI 10.1016/j.snb.2014.01.056
   Chen JL, 2011, ANAL CHEM, V83, P8787, DOI 10.1021/ac2023537
   Chen SM, 2014, INT J ELECTROCHEM SC, V9, P4072
   Chen XJ, 2011, SENSOR ACTUAT B-CHEM, V159, P220, DOI 10.1016/j.snb.2011.06.076
   Choi BG, 2010, ACS NANO, V4, P2910, DOI 10.1021/nn100145x
   Claussen JC, 2009, ACS NANO, V3, P37, DOI 10.1021/nn800682m
   Deng L, 2010, BIOSENS BIOELECTRON, V25, P2189, DOI 10.1016/j.bios.2010.02.005
   Ding L, 2013, ANAL CHIM ACTA, V797, P1, DOI 10.1016/j.aca.2013.07.035
   Dong J, 2010, SENSOR ACTUAT B-CHEM, V150, P141, DOI 10.1016/j.snb.2010.07.029
   Dong SY, 2012, SENSOR ACTUAT B-CHEM, V173, P704, DOI 10.1016/j.snb.2012.07.073
   Du D, 2007, BIOSENS BIOELECTRON, V23, P285, DOI 10.1016/j.bios.2007.05.002
   Du Y, 2007, BIOELECTROCHEMISTRY, V70, P342, DOI 10.1016/j.bioelechem.2006.05.002
   Emre FB, 2011, SENSOR ACTUAT B-CHEM, V158, P117, DOI 10.1016/j.snb.2011.05.052
   Fang Y, 2012, BIOELECTROCHEMISTRY, V88, P1, DOI 10.1016/j.bioelechem.2012.05.006
   Fuentes L. C., 2014, LANGMUIR, V30, P14991
   Ge SG, 2012, BIOSENS BIOELECTRON, V31, P49, DOI 10.1016/j.bios.2011.09.038
   Gholivand MB, 2014, INT J BIOL MACROMOL, V69, P369, DOI 10.1016/j.ijbiomac.2014.05.074
   Ghosh T, 2015, BIOELECTROCHEMISTRY, V102, P1, DOI 10.1016/j.bioelechem.2014.11.001
   Gokoglan TC, 2015, FOOD CHEM, V172, P219, DOI 10.1016/j.foodchem.2014.09.065
   Guo CC, 2012, SENSOR ACTUAT B-CHEM, V164, P82, DOI 10.1016/j.snb.2012.01.057
   Guo XH, 2012, ELECTROCHEM COMMUN, V20, P44, DOI 10.1016/j.elecom.2012.04.004
   Hrapovic S, 2004, ANAL CHEM, V76, P1083, DOI 10.1021/ac035143t
   Hu CY, 2014, ACS APPL MATER INTER, V6, P4170, DOI 10.1021/am405841k
   Huang XJ, 2008, J PHYS CHEM C, V112, P3605, DOI 10.1021/jp710112q
   Jarczewska M, 2014, BIOELECTROCHEMISTRY, V96, P1, DOI 10.1016/j.bioelechem.2013.11.003
   Jeyapragasam T, 2014, SENSOR ACTUAT B-CHEM, V191, P681, DOI 10.1016/j.snb.2013.10.054
   Jiang XY, 2011, SENSOR ACTUAT B-CHEM, V153, P158, DOI 10.1016/j.snb.2010.10.023
   Ju HX, 1996, ANAL CHIM ACTA, V327, P125, DOI 10.1016/0003-2670(96)00067-0
   KAMIN RA, 1980, ANAL CHEM, V52, P1198, DOI 10.1021/ac50058a010
   Kang XH, 2009, BIOSENS BIOELECTRON, V25, P901, DOI 10.1016/j.bios.2009.09.004
   Kanik FE, 2013, INT J BIOL MACROMOL, V59, P111, DOI 10.1016/j.ijbiomac.2013.04.028
   Kesik M, 2014, SENSOR ACTUAT B-CHEM, V205, P39, DOI 10.1016/j.snb.2014.08.058
   Lanzellotto C, 2014, BIOSENS BIOELECTRON, V55, P430, DOI 10.1016/j.bios.2013.12.028
   Lata S, 2013, ANAL BIOCHEM, V437, P1, DOI 10.1016/j.ab.2013.01.030
   Lee JA, 2008, SENSOR ACTUAT B-CHEM, V129, P372, DOI 10.1016/j.snb.2007.08.034
   Li J, 2007, BIOSENS BIOELECTRON, V22, P2898, DOI 10.1016/j.bios.2006.12.004
   Lin M, 2012, ANAL CHIM ACTA, V746, P63, DOI 10.1016/j.aca.2012.08.017
   Liu GD, 2006, ANAL CHEM, V78, P835, DOI 10.1021/ac051559q
   Liu H, 2014, SENSOR ACTUAT B-CHEM, V203, P303, DOI 10.1016/j.snb.2014.07.006
   Liu H, 2014, CERAM INT, V40, P9867, DOI 10.1016/j.ceramint.2014.02.080
   Liu JY, 2014, ACS APPL MATER INTER, V6, P19997, DOI 10.1021/am505547f
   Liu T, 2011, SENSOR ACTUAT B-CHEM, V160, P1255, DOI 10.1016/j.snb.2011.09.059
   Liu Y, 2006, BIOSENS BIOELECTRON, V21, P2195, DOI 10.1016/j.bios.2005.11.014
   Lu J, 2007, CHEM MATER, V19, P6240, DOI 10.1021/cm702133u
   Lucarelli F, 2002, BIOELECTROCHEMISTRY, V58, P113, DOI 10.1016/S1567-5394(02)00133-0
   Mahadeva SK, 2011, SENSOR ACTUAT B-CHEM, V157, P177, DOI 10.1016/j.snb.2011.03.046
   Malhotra BD, 2009, THIN SOLID FILMS, V518, P614, DOI 10.1016/j.tsf.2009.07.036
   Mani V, 2013, BIOSENS BIOELECTRON, V41, P309, DOI 10.1016/j.bios.2012.08.045
   Mao SX, 2013, BIOSENS BIOELECTRON, V48, P258, DOI 10.1016/j.bios.2013.04.026
   Marco JP, 2013, J ELECTROANAL CHEM, V704, P159, DOI 10.1016/j.jelechem.2013.06.021
   Mello LD, 2006, BIOSENS BIOELECTRON, V21, P1374, DOI 10.1016/j.bios.2005.05.012
   MOHAMMADI A, 1986, J ELECTROCHEM SOC, V133, P947, DOI 10.1149/1.2108770
   Mozaffari SA, 2014, ELECTROCHIM ACTA, V146, P538, DOI 10.1016/j.electacta.2014.08.105
   Nasirizadeh N, 2009, TALANTA, V80, P656, DOI 10.1016/j.talanta.2009.07.044
   Nesakumar N, 2014, J COLLOID INTERF SCI, V414, P90, DOI 10.1016/j.jcis.2013.09.052
   Ni YN, 2014, ANAL CHIM ACTA, V821, P34, DOI 10.1016/j.aca.2014.03.006
   Oliveira TMBF, 2014, BIOELECTROCHEMISTRY, V98, P20, DOI 10.1016/j.bioelechem.2014.02.003
   Ribeiro FWP, 2014, BIOELECTROCHEMISTRY, V95, P7, DOI 10.1016/j.bioelechem.2013.09.005
   Peng HP, 2015, SENSOR ACTUAT B-CHEM, V207, P269, DOI 10.1016/j.snb.2014.10.059
   Poorahong S, 2011, BIOSENS BIOELECTRON, V26, P3670, DOI 10.1016/j.bios.2011.01.026
   Prabhakar N, 2008, ELECTROCHIM ACTA, V53, P4344, DOI 10.1016/j.electacta.2007.12.062
   Prakash S, 2013, BIOSENS BIOELECTRON, V41, P43, DOI 10.1016/j.bios.2012.09.031
   Prieto-Simon B, 2008, SENSOR ACTUAT B-CHEM, V129, P459, DOI 10.1016/j.snb.2007.08.004
   Qiu JD, 2011, SENSOR ACTUAT B-CHEM, V160, P287, DOI 10.1016/j.snb.2011.07.049
   Raghu P, 2014, FOOD CHEM, V142, P188, DOI 10.1016/j.foodchem.2013.07.047
   Rahman MA, 2005, BIOSENS BIOELECTRON, V21, P257, DOI 10.1016/j.bios.2004.09.036
   Rahman MM, 2014, SENSOR ACTUAT B-CHEM, V202, P536, DOI 10.1016/j.snb.2014.05.114
   Raj C. R., 2010, J PHY CHEM C, V114, P21427
   Ramachandran R, 2015, INT J ELECTROCHEM SC, V10, P859
   Ramachandran R, 2013, INT J ELECTROCHEM SC, V8, P11680
   Rawal R, 2013, BIOCHEM ENG J, V71, P30, DOI 10.1016/j.bej.2012.11.013
   Reddy KG, 2014, J MOL LIQ, V198, P181, DOI 10.1016/j.molliq.2014.06.019
   Sato N, 2008, SENSOR ACTUAT B-CHEM, V129, P188, DOI 10.1016/j.snb.2007.07.095
   Schuvaico Q.N., 2005, BIOSENS BIOELECTRON, V21, P87
   Shan CS, 2010, BIOSENS BIOELECTRON, V25, P1070, DOI 10.1016/j.bios.2009.09.024
   Shan CS, 2009, ANAL CHEM, V81, P2378, DOI 10.1021/ac802193c
   Sheng QL, 2013, BIOELECTROCHEMISTRY, V94, P39, DOI 10.1016/j.bioelechem.2013.05.003
   Shervedani RK, 2006, BIOELECTROCHEMISTRY, V69, P201, DOI 10.1016/j.bioelechem.2006.01.003
   Shiraishi H, 2007, BIOELECTROCHEMISTRY, V70, P481, DOI 10.1016/j.bioelechem.2006.07.011
   Shukla SK, 2012, TALANTA, V99, P283, DOI 10.1016/j.talanta.2012.05.052
   Singh M, 2014, J COLLOID INTERF SCI, V425, P52, DOI 10.1016/j.jcis.2014.03.041
   Song W, 2011, BIOSENS BIOELECTRON, V26, P3181, DOI 10.1016/j.bios.2010.12.022
   Soylemez S, 2013, SENSOR ACTUAT B-CHEM, V182, P322, DOI 10.1016/j.snb.2013.03.009
   Sun W, 2012, ANAL CHIM ACTA, V752, P39, DOI 10.1016/j.aca.2012.09.009
   Szymanska I, 2001, BIOSENS BIOELECTRON, V16, P911, DOI 10.1016/S0956-5663(01)00237-8
   Tak M, 2014, BIOSENS BIOELECTRON, V59, P200, DOI 10.1016/j.bios.2014.03.036
   Talemi RP, 2015, TALANTA, V131, P460, DOI 10.1016/j.talanta.2014.08.009
   Tsopela A, 2014, BIOSENS BIOELECTRON, V61, P290, DOI 10.1016/j.bios.2014.05.004
   Upadhyay AK, 2009, SENSOR ACTUAT B-CHEM, V141, P557, DOI 10.1016/j.snb.2009.07.025
   Uzun SD, 2014, ACS APPL MATER INTER, V6, P5235, DOI 10.1021/am5005927
   WALTMAN RJ, 1986, CAN J CHEM, V64, P76, DOI 10.1139/v86-015
   Wan Y, 2011, ANAL CHEM, V83, P648, DOI 10.1021/ac103047c
   Wang J, 1997, ANAL CHIM ACTA, V347, P1, DOI 10.1016/S0003-2670(96)00598-3
   Wang J, 2002, ANAL CHIM ACTA, V469, P63, DOI 10.1016/S0003-2670(01)01399-X
   Wang K, 2011, ANALYST, V136, P3349, DOI 10.1039/c1an15227k
   Wang L, 2010, BIOSENS BIOELECTRON, V26, P991, DOI 10.1016/j.bios.2010.08.027
   Wei ZL, 2010, BIOSENS BIOELECTRON, V25, P1434, DOI 10.1016/j.bios.2009.10.045
   Wen YP, 2012, J ELECTROANAL CHEM, V674, P71, DOI 10.1016/j.jelechem.2012.03.021
   Wu JF, 2010, ELECTROCHEM COMMUN, V12, P175, DOI 10.1016/j.elecom.2009.11.020
   Wu XY, 2015, ACS APPL MATER INTER, V7, P713, DOI 10.1021/am507059n
   Xiao F, 2012, ADV FUNCT MATER, V22, P2487, DOI 10.1002/adfm.201200191
   Xu HB, 2014, CHINESE CHEM LETT, V25, P29, DOI 10.1016/j.cclet.2013.10.011
   Xu XA, 2010, ACS NANO, V4, P4292, DOI 10.1021/nn1010057
   Xue KW, 2014, SENSOR ACTUAT B-CHEM, V203, P412, DOI 10.1016/j.snb.2014.07.018
   Yadav SK, 2014, BIOSENS BIOELECTRON, V55, P337, DOI 10.1016/j.bios.2013.12.031
   Yang K, 2010, ANAL CHEM, V82, P9500, DOI 10.1021/ac102189e
   Yang PH, 2014, SENSOR ACTUAT B-CHEM, V194, P71, DOI 10.1016/j.snb.2013.12.074
   Yang YC, 2014, ACS APPL MATER INTER, V6, P7579, DOI 10.1021/am500912m
   Yola ML, 2014, ELECTROCHIM ACTA, V125, P38, DOI 10.1016/j.electacta.2014.01.074
   Yuan CJ, 2011, BIOSENS BIOELECTRON, V26, P2858, DOI 10.1016/j.bios.2010.11.023
   Zeng LJ, 2013, COLLOID SURFACE B, V110, P8, DOI 10.1016/j.colsurfb.2013.04.025
   Zhang GH, 2011, SENSOR ACTUAT B-CHEM, V158, P130, DOI 10.1016/j.snb.2011.05.055
   Zhang J, 2010, BIOSENS BIOELECTRON, V26, P371, DOI 10.1016/j.bios.2010.07.127
   Zhang Q., 2011, SENSOR ACTUAT B-CHEM, V160, P1070
   Zhang Y, 2011, ELECTROCHIM ACTA, V56, P1239, DOI 10.1016/j.electacta.2010.11.011
   Zhong HA, 2011, TALANTA, V85, P104, DOI 10.1016/j.talanta.2011.03.040
   Zhou KF, 2011, ELECTROANAL, V23, P862, DOI 10.1002/elan.201000629
   Zhou M, 2008, ANAL CHEM, V80, P4642, DOI 10.1021/ac702496k
   Zhou M, 2009, ANAL CHEM, V81, P5603, DOI 10.1021/ac900136z
   Zhou N, 2010, CHINESE J ANAL CHEM, V38, P301, DOI 10.1016/S1872-2040(09)60027-X
   Zhou Y., 2015, ACS APPL MATER INTER, V7, P7492
   Zor E, 2013, BIOSENS BIOELECTRON, V42, P321, DOI 10.1016/j.bios.2012.10.068
   Zou HL, 2015, SENSOR ACTUAT B-CHEM, V207, P535, DOI 10.1016/j.snb.2014.10.121
NR 132
TC 15
Z9 15
U1 3
U2 159
PU ESG
PI BELGRADE
PA BORIVOJA STEVANOVICA 25-7, BELGRADE, 11000, SERBIA
SN 1452-3981
J9 INT J ELECTROCHEM SC
JI Int. J. Electrochem. Sci.
PD OCT
PY 2015
VL 10
IS 10
BP 8607
EP 8629
PG 23
WC Electrochemistry
WE Science Citation Index Expanded (SCI-EXPANDED)
SC Electrochemistry
GA CY1ON
UT WOS:000366177100060
DA 2023-06-30
ER

PT J
AU Wang, SG
   Wang, RL
   Sellin, PJ
   Chang, S
AF Wang, Sigen
   Wang, Ruili
   Sellin, Paul J.
   Chang, Sha
TI Carbon Nanotube Based DNA Biosensor for Rapid Detection of Anti-Cancer
   Drug of Cyclophosphamide
SO CURRENT NANOSCIENCE
LA English
DT Article
DE Anti-cancer drug; electrochemical DNA biosensors; cyclophosphamide;
   carbon nanotubes; anticancer drug interactions
ID PERFORMANCE LIQUID-CHROMATOGRAPHY; TANDEM MASS-SPECTROMETRY;
   ELECTROCHEMICAL BIOSENSORS; DEOXYRIBONUCLEIC-ACID; ADENINE SIGNALS;
   FIELD-EMISSION; HUMAN PLASMA; ELECTRODE; DAUNOMYCIN; DIAMETER
AB Deoxyribonucleic acid (DNA) biosensor based on a carbon nanotube (CNT) modified electrode was developed as an anticancer drug screening device for rapid electrochemical detection of cyclophosphamide. Screen-printing technology was employed to fabricate electrodes for biosensor construction. The interaction of cyclophosphamide with double stranded (ds) calf thymus DNA was detected with the developed CNT-based biosensor and compared with the carbon paste based biosensor by using differential pulse voltammetry. The preliminary results indicate that the developed CNT-based DNA biosensor exhibited a faster response and a higher detection reproducibility compared to the carbon paste based biosensor.
C1 [Wang, Sigen; Chang, Sha] Univ N Carolina, Sch Med, Dept Radiat Oncol, Chapel Hill, NC 27599 USA.
   [Wang, Ruili] Univ N Carolina, Sch Pharm, Div Pharmacotherapy & Expt Therapeut, Chapel Hill, NC 27599 USA.
   [Sellin, Paul J.] Univ Surrey, Fac Engn & Phys Sci, Dept Phys, Guildford GU2 7XH, Surrey, England.
C3 University of North Carolina; University of North Carolina Chapel Hill;
   University of North Carolina School of Medicine; University of North
   Carolina; University of North Carolina Chapel Hill; University of Surrey
RP Wang, SG (通讯作者)，Univ N Carolina, Sch Med, Dept Radiat Oncol, CB 7512, Chapel Hill, NC 27599 USA.
EM sgwang@email.unc.edu
OI Sellin, Paul/0000-0002-5221-0515
CR Bagni G, 2006, ANAL CHIM ACTA, V573, P81, DOI 10.1016/j.aca.2006.03.085
   Balasubramanian K, 2006, ANAL BIOANAL CHEM, V385, P452, DOI 10.1007/s00216-006-0314-8
   Brett AMO, 1998, BIOSENS BIOELECTRON, V13, P861, DOI 10.1016/S0956-5663(98)00053-0
   Brett AMO, 1996, ELECTROANAL, V8, P992, DOI 10.1002/elan.1140081104
   Britto PJ, 1996, BIOELECTROCH BIOENER, V41, P121, DOI 10.1016/0302-4598(96)05078-7
   Chu X, 1998, ANAL CHIM ACTA, V373, P29, DOI 10.1016/S0003-2670(98)00362-6
   DiFrancesco R, 2007, J CHROMATOGR B, V852, P545, DOI 10.1016/j.jchromb.2007.02.033
   Ekhart C, 2007, J CHROMATOGR B, V854, P345, DOI 10.1016/j.jchromb.2007.04.024
   Erdem A, 2002, ELECTROANAL, V14, P965, DOI 10.1002/1521-4109(200208)14:14<965::AID-ELAN965>3.0.CO;2-U
   Erdem A, 2001, ANAL CHIM ACTA, V437, P107, DOI 10.1016/S0003-2670(01)00942-4
   Gherghi IC, 2003, J PHARMACEUT BIOMED, V31, P1065, DOI 10.1016/S0731-7085(02)00645-3
   Gooding JJ, 2002, ELECTROANAL, V14, P1149, DOI 10.1002/1521-4109(200209)14:17<1149::AID-ELAN1149>3.0.CO;2-8
   Huitema ADR, 2001, J CHROMATOGR B, V757, P349, DOI 10.1016/S0378-4347(01)00178-5
   IIJIMA S, 1993, NATURE, V363, P603, DOI 10.1038/363603a0
   IIJIMA S, 1991, NATURE, V354, P56, DOI 10.1038/354056a0
   Karadeniz H, 2003, J PHARMACEUT BIOMED, V33, P295, DOI 10.1016/S0731-7085(03)00283-8
   Katz E, 2004, CHEMPHYSCHEM, V5, P1085, DOI 10.1002/cphc.200400193
   Mascini M, 2001, FRESEN J ANAL CHEM, V369, P15, DOI 10.1007/s002160000629
   Meric B, 2002, J PHARMACEUT BIOMED, V30, P1339, DOI 10.1016/S0731-7085(02)00477-6
   Oliveira-Brett AM, 2002, TALANTA, V56, P959, DOI 10.1016/S0039-9140(01)00656-7
   Palecek E, 1998, BIOSENS BIOELECTRON, V13, P621, DOI 10.1016/S0956-5663(98)00017-7
   PALECEK E, 1960, NATURE, V188, P656, DOI 10.1038/188656a0
   Rauf S, 2005, J PHARMACEUT BIOMED, V37, P205, DOI 10.1016/j.jpba.2004.10.037
   RUSTUM AM, 1987, J CHROMATOGR-BIOMED, V422, P125, DOI 10.1016/0378-4347(87)80445-0
   Tans SJ, 1998, NATURE, V393, P49, DOI 10.1038/29954
   Wang J, 1997, ANAL CHIM ACTA, V347, P1, DOI 10.1016/S0003-2670(96)00598-3
   Wang J, 1998, BIOELECTROCH BIOENER, V45, P33, DOI 10.1016/S0302-4598(98)00075-0
   Wang SG, 2004, BIOCHEM BIOPH RES CO, V325, P1433, DOI 10.1016/j.bbrc.2004.10.188
   Wang SG, 2004, DIAM RELAT MATER, V13, P1327, DOI 10.1016/j.diamond.2003.11.070
   Wang SG, 2003, BIOCHEM BIOPH RES CO, V311, P572, DOI 10.1016/j.bbrc.2003.10.031
   Wang SG, 2003, SCRIPTA MATER, V48, P409, DOI 10.1016/S1359-6462(02)00445-1
   Wang S, 2009, CURR NANOSCI, V5, P54, DOI 10.2174/157341309787314638
   Yue GZ, 2002, APPL PHYS LETT, V81, P355, DOI 10.1063/1.1492305
NR 33
TC 7
Z9 7
U1 4
U2 35
PU BENTHAM SCIENCE PUBL LTD
PI SHARJAH
PA EXECUTIVE STE Y-2, PO BOX 7917, SAIF ZONE, 1200 BR SHARJAH, U ARAB
   EMIRATES
SN 1573-4137
EI 1875-6786
J9 CURR NANOSCI
JI Curr. Nanosci.
PD AUG
PY 2009
VL 5
IS 3
BP 312
EP 317
DI 10.2174/157341309788921372
PG 6
WC Biotechnology & Applied Microbiology; Nanoscience & Nanotechnology;
   Materials Science, Multidisciplinary
WE Science Citation Index Expanded (SCI-EXPANDED)
SC Biotechnology & Applied Microbiology; Science & Technology - Other
   Topics; Materials Science
GA 514HZ
UT WOS:000271386300012
DA 2023-06-30
ER

PT J
AU Virbickas, P
   Denas, N
   Valiuniene, A
AF Virbickas, Povilas
   Denas, Narvydas
   Valiuniene, Ausra
TI Electrochemical Mercury Biosensor Based on Electrocatalytic Properties
   of Prussian Blue and Inhibition of Catalase
SO CHEMOSENSORS
LA English
DT Article
DE mercury ion; Prussian blue; catalase; biosensor; electrochemical
   impedance spectroscopy; chronoamperometry
ID ATOMIC-ABSORPTION-SPECTROMETRY; GLUCOSE-OXIDASE BIOSENSOR; CHLORALKALI
   PLANT; GRAPHITE-FURNACE; HEAVY-METALS; TRACE-METALS; VAPOR; WATER;
   SPECIATION; EXPOSURE
AB This paper presents a detailed study of a novel type of electrochemical mercury ion (Hg2+) biosensor developed by combining Prussian blue (PB) and catalase (Cat). The simultaneous PB-catalyzed reduction of hydrogen peroxide and the inhibition of catalase by Hg2+ ions were used as the working principle of the biosensor. The biosensor described in this research was capable of detecting Hg2+ ions at relatively low potentials (+0.2 V vs. Ag|AgCl, KClsat) using chronoamperometry and a fast Fourier transform electrochemical impedance spectroscopy (FFT-EIS). Linear ranges of 0.07 mM-3 mM and 0.13 mM-0.80 mM of Hg2+ ions were obtained using amperometric and impedimetric techniques, respectively. In the course of this work, an amperometric study of the Hg2+ ion biosensor was also carried out on a real sample (tap water containing Hg2+ ions).
C1 [Virbickas, Povilas; Denas, Narvydas; Valiuniene, Ausra] Vilnius Univ, Fac Chem & Geosci, Naugarduko 24, LT-03225 Vilnius, Lithuania.
C3 Vilnius University
RP Valiuniene, A (通讯作者)，Vilnius Univ, Fac Chem & Geosci, Naugarduko 24, LT-03225 Vilnius, Lithuania.
EM povilas.virbickas@chgf.vu.lt; narvydas.denas@chgf.stud.vu.lt;
   ausra.valiuniene@chf.vu.lt
CR Alfonso-Prieto M, 2009, J AM CHEM SOC, V131, P11751, DOI 10.1021/ja9018572
   Allibone J, 1999, J ANAL ATOM SPECTROM, V14, P235, DOI 10.1039/a806193i
   [Anonymous], WEBSITE DEP STAT DAT
   Ashrafi AM, 2019, SENSORS-BASEL, V19, DOI 10.3390/s19132939
   Ayenimo JG, 2016, TALANTA, V148, P502, DOI 10.1016/j.talanta.2015.11.024
   Ayenimo JG, 2015, TALANTA, V137, P62, DOI 10.1016/j.talanta.2015.01.006
   BAXTER DC, 1989, ANAL CHIM ACTA, V225, P175, DOI 10.1016/S0003-2670(00)84605-X
   BERLIN M, 1966, ARCH ENVIRON HEALTH, V12, P33, DOI 10.1080/00039896.1966.10664334
   BERLIN M, 1969, ARCH ENVIRON HEALTH, V18, P719, DOI 10.1080/00039896.1969.10665480
   Bernaus A, 2006, ANAL CHIM ACTA, V565, P73, DOI 10.1016/j.aca.2006.02.020
   Bernhoft RA, 2012, J ENVIRON PUBLIC HEA, V2012, DOI 10.1155/2012/460508
   Chen LF, 2015, RSC ADV, V5, P79874, DOI 10.1039/c5ra15301h
   Chmayssem A., 2015, J WATER SCI, V28, P35, DOI [10.7202/1030005ar, DOI 10.7202/1030005AR]
   Clifton JC, 2007, PEDIATR CLIN N AM, V54, P237, DOI 10.1016/j.pcl.2007.02.005
   Dominguez-Renedo O, 2009, TALANTA, V79, P1306, DOI 10.1016/j.talanta.2009.05.043
   Elsebai B, 2017, J HAZARD MATER, V340, P344, DOI 10.1016/j.jhazmat.2017.07.021
   Gabriunaite I, 2018, ELECTROCHIM ACTA, V283, P1351, DOI 10.1016/j.electacta.2018.04.160
   Geng W, 2008, J HAZARD MATER, V154, P325, DOI 10.1016/j.jhazmat.2007.10.029
   Gray JE, 2015, ENVIRON GEOCHEM HLTH, V37, P35, DOI 10.1007/s10653-014-9628-1
   Guascito MR, 2008, SENSOR ACTUAT B-CHEM, V131, P394, DOI 10.1016/j.snb.2007.11.049
   Gworek B, 2020, ENVIRON SCI EUR, V32, DOI 10.1186/s12302-020-00401-x
   Hermes M, 1997, J SOLID STATE ELECTR, V1, P215, DOI 10.1007/s100080050051
   Fernandez ZH, 2015, FOOD CONTROL, V48, P37, DOI 10.1016/j.foodcont.2014.05.056
   Higueras P, 2003, J GEOCHEM EXPLOR, V80, P95, DOI 10.1016/S0375-6742(03)00185-7
   Hylander LD, 2003, SCI TOTAL ENVIRON, V304, P13, DOI 10.1016/S0048-9697(02)00553-3
   Karadag H, 2015, BIOTECHNOL BIOTEC EQ, V29, P40, DOI 10.1080/13102818.2014.992740
   KOSTA L, 1975, NATURE, V254, P238, DOI 10.1038/254238a0
   Kuralay F, 2007, ENZYME MICROB TECH, V40, P1156, DOI 10.1016/j.enzmictec.2006.08.025
   Li SY, 2019, HEALTH COMMUN, V34, P1250, DOI 10.1080/10410236.2018.1475192
   Liu JX, 2009, T NONFERR METAL SOC, V19, P235, DOI 10.1016/S1003-6326(08)60258-7
   Magar HS, 2021, SENSORS-BASEL, V21, DOI 10.3390/s21196578
   Maghsoudi AS, 2021, INT J NANOMED, V16, P803, DOI 10.2147/IJN.S294417
   Malhotra B.D., 2018, NANOMATERIALS BIOSEN, P1, DOI DOI 10.1016/B978-0-323-44923-6.00001-7
   Mohammadi H, 2005, ANAL CHIM ACTA, V543, P143, DOI 10.1016/j.aca.2005.04.014
   Noel JM, 2016, CHEMELECTROCHEM, V3, P1178, DOI 10.1002/celc.201600196
   Novgorodtseva ON, 2019, J SOLID STATE ELECTR, V23, P2301, DOI 10.1007/s10008-019-04332-3
   NUTTALL KL, 1995, ANN CLIN LAB SCI, V25, P264
   OKAMOTO Y, 1987, B CHEM SOC JPN, V60, P3053, DOI 10.1246/bcsj.60.3053
   Pendergrass AC, 1997, NEUROTOXICOLOGY, V18, P315
   POPKIROV GS, 1992, REV SCI INSTRUM, V63, P5366, DOI 10.1063/1.1143404
   Pourreza N, 2009, J HAZARD MATER, V161, P982, DOI 10.1016/j.jhazmat.2008.04.043
   SINGH SM, 1982, J FISH BIOL, V20, P683, DOI 10.1111/j.1095-8649.1982.tb03978.x
   Tan I, 2011, T NONFERR METAL SOC, V21, P2332, DOI 10.1016/S1003-6326(11)61017-0
   Tinkov AA, 2015, BIOMETALS, V28, P231, DOI 10.1007/s10534-015-9823-2
   Ullrich SM, 2007, SCI TOTAL ENVIRON, V381, P1, DOI 10.1016/j.scitotenv.2007.02.033
   Valiuniene A, 2021, J ELECTROANAL CHEM, V895, DOI 10.1016/j.jelechem.2021.115473
   Valiuniene A, 2020, ELECTROANAL, V32, P503, DOI 10.1002/elan.201900556
   Virbickas P, 2023, ELECTROANAL, V35, DOI 10.1002/elan.202200230
   Virbickas P, 2021, J ELECTROANAL CHEM, V895, DOI 10.1016/j.jelechem.2021.115449
   Virbickas P, 2019, J ELECTROCHEM SOC, V166, pB927, DOI 10.1149/2.0511912jes
   Voegborlo RB, 2007, FOOD CHEM, V100, P853, DOI 10.1016/j.foodchem.2005.09.025
   Yeboah J.O., 2021, J GEOSCI ENV PROT, V9, P135, DOI [10.4236/gep.2021.96008, DOI 10.4236/GEP.2021.96008]
   Yu J, 2017, J SOLID STATE ELECTR, V21, P1175, DOI 10.1007/s10008-016-3468-0
   Zeiner M, 2007, KEM IND, V56, P587
   Zhang YY, 2017, MAT SCI ENG C-MATER, V75, P175, DOI 10.1016/j.msec.2017.02.058
   Zheng CB, 2005, J ANAL ATOM SPECTROM, V20, P746, DOI 10.1039/b503727a
NR 56
TC 0
Z9 0
U1 2
U2 2
PU MDPI
PI BASEL
PA ST ALBAN-ANLAGE 66, CH-4052 BASEL, SWITZERLAND
EI 2227-9040
J9 CHEMOSENSORS
JI Chemosensors
PD MAY 22
PY 2023
VL 11
IS 5
AR 311
DI 10.3390/chemosensors11050311
PG 13
WC Chemistry, Analytical; Electrochemistry; Instruments & Instrumentation
WE Science Citation Index Expanded (SCI-EXPANDED)
SC Chemistry; Electrochemistry; Instruments & Instrumentation
GA H5XJ0
UT WOS:000996687400001
OA gold
DA 2023-06-30
ER

PT J
AU Tezerjani, MD
   Benvidi, A
   Rezaeinasab, M
   Jahanbani, S
   Moshtaghioun, SM
   Youssefi, M
   Zarrini, K
AF Tezerjani, Marzieh Dehghan
   Benvidi, Ali
   Rezaeinasab, Masoud
   Jahanbani, Shahriar
   Moshtaghioun, Seyed Mohammad
   Youssefi, Mostafa
   Zarrini, Kamran
TI An impedimeric biosensor based on a composite of graphene nanosheets and
   polyaniline as a suitable platform for prostate cancer sensing
SO ANALYTICAL METHODS
LA English
DT Article
ID ELECTROCHEMICAL DNA BIOSENSOR; OXIDE; IMPEDANCE; NANOCOMPOSITE;
   HYBRIDIZATION; ELECTRODE; SIGNAL; SHELL; NANOPARTICLES; ANTIGEN
AB In this work, a simple and new electrochemical biosensor based on a glassy carbon electrode (GCE) modified with a nanocomposite of polyaniline (PANI) and graphene oxide (GO) nanosheets for DNA detection was designed. The modification process was characterized by scanning electron microscopy (SEM) and electrochemical methods. The immobilization and hybridization processes were followed using electrochemical techniques and the experimental conditions were optimized, too. The electrochemical response for DNA hybridization was measured using the electrochemical impedance spectroscopy (EIS) method. The obtained calibration graph contains a linear range of 1.0 x 10(-16) M to 1.0 x 10(-8) M and a detection limit of 3.3 x 10(-17) M. The designed biosensor (ssDNA/PANI/GO/GCE) revealed high selectivity for the detection of the complementary sequences from non-complementary sequences, so the fabricated biosensor can be used for the detection of prostate cancer (PCa) DNA sequences.
C1 [Tezerjani, Marzieh Dehghan; Benvidi, Ali; Rezaeinasab, Masoud; Jahanbani, Shahriar] Yazd Univ, Fac Sci, Dept Chem, Yazd, Iran.
   [Moshtaghioun, Seyed Mohammad] Yazd Univ, Fac Sci, Dept Biol, Yazd, Iran.
   [Youssefi, Mostafa; Zarrini, Kamran] Isfahan Univ Technol, Dept Text Engn, Esfahan 8415683111, Iran.
C3 University of Yazd; University of Yazd; Isfahan University of Technology
RP Benvidi, A (通讯作者)，Yazd Univ, Fac Sci, Dept Chem, Yazd, Iran.
EM abenvidi@yazd.ac.ir
RI Moshtaghioun, Seyed Mohammad/N-2384-2017; Youssefi,
   Mostafa/AAE-1959-2022
OI Moshtaghioun, Seyed Mohammad/0000-0002-6281-9674; Youssefi,
   Mostafa/0000-0002-3486-9834
FU Yazd University Research Council
FX The authors wish to thank Yazd University Research Council for financial
   support of this research.
CR Akter R, 2012, ANAL CHEM, V84, P6407, DOI 10.1021/ac300110n
   Benvidi A, 2015, J ELECTROANAL CHEM, V750, P57, DOI 10.1016/j.jelechem.2015.05.002
   Benvidi A., 2016, ELECTROANAL, V28, P1
   Benvidi A, 2016, MICROCHIM ACTA, V183, P1797, DOI 10.1007/s00604-016-1810-y
   Benvidi A, 2015, TALANTA, V137, P80, DOI 10.1016/j.talanta.2015.01.035
   Benyidi A, 2016, TALANTA, V147, P621, DOI 10.1016/j.talanta.2015.10.043
   Benyidi A, 2015, ANAL BIOCHEM, V484, P24, DOI 10.1016/j.ab.2015.05.009
   Chen H, 2008, ADV MATER, V20, P3557, DOI 10.1002/adma.200800757
   Chen M, 2015, ANAL METHODS-UK, V7, P9466, DOI 10.1039/c5ay02505b
   Chen SG, 2012, J AM CHEM SOC, V134, P13252, DOI 10.1021/ja306501x
   Dubuisson E, 2011, ANAL CHEM, V83, P2452, DOI 10.1021/ac102431d
   Gao XZ, 2016, CHEM ENG J, V283, P682, DOI 10.1016/j.cej.2015.08.015
   Han XW, 2013, ANAL BIOCHEM, V443, P117, DOI 10.1016/j.ab.2013.08.027
   He XL, 2014, ANAL METHODS-UK, V6, P6893, DOI 10.1039/c4ay00966e
   Hu YW, 2013, ANALYST, V138, P1067, DOI 10.1039/c2an36620g
   Hu YW, 2012, ANAL CHIM ACTA, V753, P82, DOI 10.1016/j.aca.2012.09.038
   Jain R, 2016, MAT SCI ENG C-MATER, V65, P205, DOI 10.1016/j.msec.2016.03.115
   Jolly P, 2016, BIOSENS BIOELECTRON, V75, P188, DOI 10.1016/j.bios.2015.08.043
   Kim DJ, 2010, BIOSENS BIOELECTRON, V25, P2477, DOI 10.1016/j.bios.2010.04.013
   Li MQ, 2007, ELECTROCHIM ACTA, V52, P3250, DOI 10.1016/j.electacta.2006.10.001
   Liu B, 2012, MICROCHIM ACTA, V178, P163, DOI 10.1007/s00604-012-0822-5
   Liu Z, 2008, J AM CHEM SOC, V130, P10876, DOI 10.1021/ja803688x
   Macdonald DD, 2006, ELECTROCHIM ACTA, V51, P1376, DOI 10.1016/j.electacta.2005.02.107
   Macdonald DD, 2002, ELEC SOC S, V2002, P72
   MACDONALD JR, 1992, ANN BIOMED ENG, V20, P289, DOI 10.1007/BF02368532
   Marcano DC, 2010, ACS NANO, V4, P4806, DOI 10.1021/nn1006368
   Marcasuzaa P, 2010, BIOMACROMOLECULES, V11, P1684, DOI 10.1021/bm100379z
   Mazloum-Ardakani M, 2012, ANAL METHODS-UK, V4, P2127, DOI 10.1039/c2ay25063b
   Partin AW, 1997, JAMA-J AM MED ASSOC, V277, P1445, DOI 10.1001/jama.277.18.1445
   Pedrero M, 2011, ANAL METHODS-UK, V3, P780, DOI 10.1039/c0ay00755b
   Poomrat R., 2016, ANAL CHIM ACTA, V925, P51
   Sapurina I, 2008, POLYM INT, V57, P1295, DOI 10.1002/pi.2476
   SLUYTERSREHBACH M, 1970, J ELECTROANAL CHEM, V26, P237, DOI 10.1016/0368-1874(70)80022-3
   Sridhar G, 2010, J MENS HEALTH, V7, P45, DOI 10.1016/j.jomh.2009.10.006
   Stejskal J, 2002, PURE APPL CHEM, V74, P857, DOI 10.1351/pac200274050857
   Tong P, 2015, ANAL METHODS-UK, V7, P2993, DOI [10.1039/C4AY02482F, 10.1039/c4ay02482f]
   Tzamalis G, 2003, PHYS REV B, V68, DOI 10.1103/PhysRevB.68.245106
   Wang XL, 2015, ANAL METHODS-UK, V7, P2623, DOI [10.1039/C4AY02932A, 10.1039/c4ay02932a]
   Wu YL, 2013, CHINESE CHEM LETT, V24, P1087, DOI 10.1016/j.cclet.2013.07.008
   Wu ZS, 2012, NANO ENERGY, V1, P107, DOI 10.1016/j.nanoen.2011.11.001
   Wu ZS, 2011, ACS NANO, V5, P5463, DOI 10.1021/nn2006249
   Xia XH, 2013, NANO LETT, V13, P4562, DOI 10.1021/nl402741j
   Yan W, 2008, BIOELECTROCHEMISTRY, V72, P21, DOI 10.1016/j.bioelechem.2007.07.003
   Yang T, 2013, ACS APPL MATER INTER, V5, P10889, DOI 10.1021/am403090y
   Zhang Y., 2014, INT J ANTENN PROPAG, V2014, P6, DOI DOI 10.3390/SU6084910
   Zhang Y, 2009, ELECTROCHIM ACTA, V55, P265, DOI 10.1016/j.electacta.2009.08.048
   Zhao N, 2010, ELECTROCHEM COMMUN, V12, P471, DOI 10.1016/j.elecom.2010.01.022
   Zhu QH, 2015, SENSOR ACTUAT B-CHEM, V207, P819, DOI 10.1016/j.snb.2014.10.120
   ZOLTOWSKI P, 1994, J ELECTROANAL CHEM, V375, P45, DOI 10.1016/0022-0728(94)13406-5
NR 49
TC 16
Z9 16
U1 0
U2 18
PU ROYAL SOC CHEMISTRY
PI CAMBRIDGE
PA THOMAS GRAHAM HOUSE, SCIENCE PARK, MILTON RD, CAMBRIDGE CB4 0WF, CAMBS,
   ENGLAND
SN 1759-9660
EI 1759-9679
J9 ANAL METHODS-UK
JI Anal. Methods
PY 2016
VL 8
IS 41
BP 7507
EP 7515
DI 10.1039/c6ay01524g
PG 9
WC Chemistry, Analytical; Food Science & Technology; Spectroscopy
WE Science Citation Index Expanded (SCI-EXPANDED)
SC Chemistry; Food Science & Technology; Spectroscopy
GA EB7WR
UT WOS:000387602300009
DA 2023-06-30
ER

PT J
AU Huang, S
   Lu, SY
   Huang, CS
   Sheng, JR
   Zhang, LX
   Su, W
   Xiao, Q
AF Huang, Shan
   Lu, Shuangyan
   Huang, Chusheng
   Sheng, Jiarong
   Zhang, Lixia
   Su, Wei
   Xiao, Qi
TI An electrochemical biosensor based on single-stranded DNA modified gold
   electrode for acrylamide determination
SO SENSORS AND ACTUATORS B-CHEMICAL
LA English
DT Article
DE Electrochemical biosensor; Acrylamide; Single-stranded DNA; Gold
   electrode; Differential pulse voltammetry
ID VOLTAMMETRIC BIOSENSOR; SILVER NANOPARTICLES; SENSOR; DAMAGE; GUANINE;
   HEMOGLOBIN; EXTRACTS; ADENINE; FOOD
AB Herein, a simple and effective electrochemical biosensor for sensitive detection of acrylamide (AA) was developed by differential pulse voltammetry (DPV) approach. This biosensor was prepared by effective self-assembling process of thiol group functionalized single-stranded DNA (ssDNA) on the surface of gold electrode (GE) through specific Au-S covalent bond. The ssDNA/GE showed a single strong DPV oxidation peak, which was used as the electrochemical signal for AA sensing. The bonding interaction between AA and ssDNA was confirmed by UV-vis absorption spectrometry and DPV. AA and ssDNA formed a single complex and the binding ratio of AA with ssDNA was one AA per guanine base of ssDNA. The electrochemical oxidation of AA-ssDNA adduct on the surface of GE was an adsorption-controlled irreversible reaction and a two-electron two-proton transfer process. Under optimum conditions, ssDNA/GE exhibited excellent DPV response depending on the concentration of AA in 0.4-200 mu M range. The limit of detection was 8.1 nM (3 sigma/slope). This electrochemical biosensor displayed good reproducibility and high stability. This biosensor was successfully applied to the determination of AA in tap water and potato crisps. This electrochemical platform is convenient and efficient, offering great potential for construction of electrochemical biosensors toward various toxic substances. (C) 2015 Elsevier B.V. All rights reserved.
C1 [Huang, Shan; Lu, Shuangyan; Huang, Chusheng; Sheng, Jiarong; Zhang, Lixia; Su, Wei; Xiao, Qi] Guangxi Teachers Educ Univ, Coll Chem & Mat Sci, Nanning 530001, Peoples R China.
C3 Nanning Normal University
RP Xiao, Q (通讯作者)，Guangxi Teachers Educ Univ, Coll Chem & Mat Sci, Nanning 530001, Peoples R China.
EM qi.xiao@whu.edu.cn
FU National Natural Science Foundation of China [21203035, 21403039,
   21563006]; Guangxi Natural Science Foundation [2013GXNSFCA019005,
   2015GXNSFAA139033]; Innovation Project of Guangxi Graduate Education
   [YCSZ2015187]; Guangxi Colleges and Universities Key Laboratory of
   Synthetic and Natural Functional Molecular Chemistry, Guangxi Teachers
   Education University
FX This work was financially supported by the National Natural Science
   Foundation of China (21203035, 21403039, 21563006), the Guangxi Natural
   Science Foundation (2013GXNSFCA019005, 2015GXNSFAA139033), the
   Innovation Project of Guangxi Graduate Education (YCSZ2015187), and
   Guangxi Colleges and Universities Key Laboratory of Synthetic and
   Natural Functional Molecular Chemistry, Guangxi Teachers Education
   University.
CR Abbaspour A, 2012, ANALYST, V137, P1860, DOI 10.1039/c2an15683k
   Abd El-Hady D, 2015, FOOD CHEM, V188, P551, DOI 10.1016/j.foodchem.2015.05.047
   Atay NZ, 2005, J MOL STRUC-THEOCHEM, V728, P249, DOI 10.1016/j.theochem.2005.06.039
   Bard A. J., 2001, ELECTROCHEMICAL METH
   Batra B, 2013, ANAL BIOCHEM, V433, P210, DOI 10.1016/j.ab.2012.10.026
   Beck SE, 2014, ENVIRON SCI TECHNOL, V48, P591, DOI 10.1021/es403850b
   Besaratinia A, 2005, MUTAT RES-GEN TOX EN, V580, P31, DOI 10.1016/j.mrgentox.2004.10.011
   Er E, 2015, ELECTROCHIM ACTA, V157, P252, DOI 10.1016/j.electacta.2015.01.020
   Feng LJ, 2011, ANAL BIOCHEM, V419, P71, DOI 10.1016/j.ab.2011.08.008
   Ferancova A, 2010, BIOSENS BIOELECTRON, V26, P314, DOI 10.1016/j.bios.2010.08.026
   Garabagiu S, 2011, J ELECTROANAL CHEM, V659, P196, DOI 10.1016/j.jelechem.2011.06.003
   Hu QQ, 2015, FOOD CONTROL, V56, P135, DOI 10.1016/j.foodcont.2015.03.021
   Huang KJ, 2014, ELECTROCHIM ACTA, V118, P130, DOI 10.1016/j.electacta.2013.12.019
   Gonzalez-Fuentes FJ, 2014, ELECTROANAL, V26, P1039, DOI 10.1002/elan.201300636
   Kotsiou K, 2011, FOOD CHEM, V124, P242, DOI 10.1016/j.foodchem.2010.06.025
   Krajewska A, 2008, SENSORS-BASEL, V8, P5832, DOI 10.3390/s8095832
   Kurbanoglu S, 2015, ELECTROCHIM ACTA, V169, P233, DOI 10.1016/j.electacta.2015.04.087
   LAVIRON E, 1974, J ELECTROANAL CHEM, V52, P355, DOI 10.1016/S0022-0728(74)80448-1
   Li D, 2014, INT J ELECTROCHEM SC, V9, P7217
   Li GJ, 2012, ELECTROCHIM ACTA, V63, P312, DOI 10.1016/j.electacta.2011.12.107
   Li N, 2005, BIOPHYS CHEM, V116, P199, DOI 10.1016/j.bpc.2005.04.009
   Lin XY, 2015, ANAL CHIM ACTA, V867, P29, DOI 10.1016/j.aca.2015.02.050
   Meng XM, 2012, J SOLID STATE ELECTR, V16, P2837, DOI 10.1007/s10008-012-1710-y
   Mottram DS, 2002, NATURE, V419, P448, DOI 10.1038/419448a
   Omar MMA, 2015, FOOD CHEM, V176, P342, DOI 10.1016/j.foodchem.2014.12.091
   Pelucchi C, 2011, ANN ONCOL, V22, P1487, DOI 10.1093/annonc/mdq610
   Powers SJ, 2013, FOOD ADDIT CONTAM A, V30, P1493, DOI 10.1080/19440049.2013.805439
   Qiu YY, 2011, J HAZARD MATER, V190, P480, DOI 10.1016/j.jhazmat.2011.03.071
   Stobiecka A, 2007, BIOSENS BIOELECTRON, V22, P2165, DOI 10.1016/j.bios.2006.10.008
   Tang WW, 2014, TALANTA, V127, P262, DOI 10.1016/j.talanta.2014.03.069
   Wang GY, 2015, MICROCHIM ACTA, V182, P315, DOI 10.1007/s00604-014-1335-1
   Wei C, 2014, ELECTROCHIM ACTA, V149, P237, DOI 10.1016/j.electacta.2014.10.051
   Zargar B, 2009, ANAL LETT, V42, P1407, DOI 10.1080/00032710902954441
NR 33
TC 54
Z9 55
U1 5
U2 124
PU ELSEVIER SCIENCE SA
PI LAUSANNE
PA PO BOX 564, 1001 LAUSANNE, SWITZERLAND
EI 0925-4005
J9 SENSOR ACTUAT B-CHEM
JI Sens. Actuator B-Chem.
PD MAR 1
PY 2016
VL 224
BP 22
EP 30
DI 10.1016/j.snb.2015.10.008
PG 9
WC Chemistry, Analytical; Electrochemistry; Instruments & Instrumentation
WE Science Citation Index Expanded (SCI-EXPANDED)
SC Chemistry; Electrochemistry; Instruments & Instrumentation
GA CY5PL
UT WOS:000366459500003
DA 2023-06-30
ER

PT J
AU Baek, SH
   Kim, MW
   Park, CY
   Choi, CS
   Kailasa, SK
   Park, JP
   Park, TJ
AF Baek, Seung Hoon
   Kim, Min Woo
   Park, Chan Yeong
   Choi, Chang-Sun
   Kailasa, Suresh Kumar
   Park, Jong Pil
   Park, Tae Jung
TI Development of a rapid and sensitive electrochemical biosensor for
   detection of human norovirus via novel specific binding peptides
SO BIOSENSORS & BIOELECTRONICS
LA English
DT Article
DE Human norovirus; Specific binding peptides; Biosensor; Electrochemical
   impedance spectroscopy
ID MURINE NOROVIRUS; FECAL SPECIMENS; GOLD; GASTROENTERITIS; AMPLIFICATION;
   ELECTRODES; DIAGNOSIS; LINKERS; APTAMER; OYSTERS
AB Human noroviruses cause acute foodbome gastroenteritis outbreaks worldwide. In this study, a highly sensitive and selective electrochemical biosensor was fabricated for the detection of human norovirus using novel peptides as recognition elements. The electrochemical biosensor was fabricated by assembling of eight novel peptides separately on the gold electrode and investigated their efficiencies for sensing human noroviruses. Among eight peptides, NoroBP peptide coated onto the gold electrode exhibited a high binding affinity towards human noroviruses, resulting a progressive decrease in current signals with increasing concentration of human norovirus (0-10(5) copies/mL). As a result, NoroBP-nonFoul(FlexL)(2)-coated gold electrode acts an efficient electrochemical biosensor for highly selective detection of human norovirus with a detection limit of 1.7 copies/mL, which is 3-fold lower than the reported methods. The developed electrochemical biosensor was successfully applied to detect human norovirus prepared by standard procedure from oyster, which suggests that the developed biosensor can be used as a very sensitive and selective point-of-care bioanalytical platform for the detection of human norovirus in various food samples.
C1 [Baek, Seung Hoon; Kim, Min Woo; Park, Chan Yeong; Kailasa, Suresh Kumar; Park, Tae Jung] Chung Ang Univ, Res Inst Halal Ind Technol, Inst Interdisciplinary Convergence Res, Dept Chem, 84 Heukseok Ro, Seoul 06974, South Korea.
   [Choi, Chang-Sun] Chung Ang Univ, Sch Food Sci & Technol, Dept Food & Nutr, Ansung 17546, South Korea.
   [Park, Jong Pil] Daegu Haany Univ, Dept Pharmaceut Engn, Gyongsan 38610, South Korea.
   [Kailasa, Suresh Kumar] SV Natl Inst Technol, Dept Appl Chem, Surat 395007, Gujarat, India.
C3 Chung Ang University; Chung Ang University; Daegu Haany University;
   National Institute of Technology (NIT System); Sardar Vallabhbhai
   National Institute of Technology
RP Park, TJ (通讯作者)，Chung Ang Univ, Res Inst Halal Ind Technol, Inst Interdisciplinary Convergence Res, Dept Chem, 84 Heukseok Ro, Seoul 06974, South Korea.; Park, JP (通讯作者)，Daegu Haany Univ, Dept Pharmaceut Engn, Gyongsan 38610, South Korea.
EM tjpark@cau.ac.kr; jppark@dhu.ac.kr
RI Park, Chan Yeong/CAF-7362-2022; Kailasa, Suresh Kumar/H-4253-2016; Choi,
   Changsun/D-9298-2013
OI Park, Chan Yeong/0000-0002-5875-5364; Kailasa, Suresh
   Kumar/0000-0003-4058-0145; kim, minwoo/0000-0002-3589-8928; Choi,
   Changsun/0000-0001-7730-8538
FU Ministry of Oceans and Fisheries [20160122]; "Cooperative Research
   Program for Agriculture Science and Technology Development" Rural
   Development Administration, Republic of Korea [PJ01280901]; Ministry of
   Trade, Industry & Energy (MI, Korea) [20000773]
FX This research was supported by a part of the project tided 'Development
   of optical detection for food poisoning virus in water for agricultural
   products', funded by the Ministry of Oceans and Fisheries (20160122),
   "Cooperative Research Program for Agriculture Science and Technology
   Development (Project no. PJ01280901)" Rural Development Administration,
   Republic of Korea, and the Technology Innovation Program (20000773,
   Development of nanomultisensors based on wearable patch for
   nonhaematological monitoring of metabolic syndrom) funded By the
   Ministry of Trade, Industry & Energy (MI, Korea)
CR Adegoke O, 2016, BIOSENS BIOELECTRON, V86, P135, DOI 10.1016/j.bios.2016.06.027
   Arai R, 2001, PROTEIN ENG, V14, P529, DOI 10.1093/protein/14.8.529
   Ashiba H, 2017, BIOSENS BIOELECTRON, V93, P260, DOI 10.1016/j.bios.2016.08.099
   Auer S, 2015, SENSOR ACTUAT B-CHEM, V221, P507, DOI 10.1016/j.snb.2015.06.088
   Batule BS, 2018, J AGR FOOD CHEM, V66, P3003, DOI 10.1021/acs.jafc.7b05289
   Beier R, 2014, FEMS MICROBIOL LETT, V351, P162, DOI 10.1111/1574-6968.12366
   Chand R, 2017, BIOSENS BIOELECTRON, V98, P47, DOI 10.1016/j.bios.2017.06.026
   Chung SH, 2015, BIOSENS BIOELECTRON, V67, P625, DOI 10.1016/j.bios.2014.09.083
   Cinti S, 2017, BIOSENS BIOELECTRON, V89, P107, DOI 10.1016/j.bios.2016.07.005
   de Bruin E, 2006, J VIROL METHODS, V137, P259, DOI 10.1016/j.jviromet.2006.06.024
   Fukuda S, 2006, J CLIN MICROBIOL, V44, P1376, DOI 10.1128/JCM.44.4.1376-1381.2006
   Geng R, 2008, BIOMATERIALS, V29, P2794, DOI 10.1016/j.biomaterials.2008.03.004
   Giamberardino A, 2013, PLOS ONE, V8, DOI 10.1371/journal.pone.0079087
   Grieshaber D, 2008, SENSORS-BASEL, V8, P1400, DOI 10.3390/s8031400
   Hong SA, 2015, BIOSENS BIOELECTRON, V64, P338, DOI 10.1016/j.bios.2014.09.025
   Hwang HJ, 2017, BIOSENS BIOELECTRON, V87, P164, DOI 10.1016/j.bios.2016.08.031
   Jo H, 2017, TALANTA, V165, P442, DOI 10.1016/j.talanta.2016.12.091
   Lee M, 2015, J VIROL METHODS, V221, P57, DOI 10.1016/j.jviromet.2015.04.018
   Li S, 2017, SENSOR ACTUAT B-CHEM, V244, P290, DOI 10.1016/j.snb.2016.12.142
   Lu P, 2008, APPL MICROBIOL BIOT, V79, P579, DOI 10.1007/s00253-008-1468-4
   Mahmoud AM, 2014, BIOSENS BIOELECTRON, V56, P328, DOI 10.1016/j.bios.2014.01.019
   MARQUSEE S, 1987, P NATL ACAD SCI USA, V84, P8898, DOI 10.1073/pnas.84.24.8898
   NAHIR TM, 1994, ELECTROCHIM ACTA, V39, P2347, DOI 10.1016/0013-4686(94)00209-6
   Patel MM, 2008, EMERG INFECT DIS, V14, P1224, DOI 10.3201/eid1408.071114
   Pombubpa K, 2012, EUR J CLIN MICROBIOL, V31, P2379, DOI 10.1007/s10096-012-1579-9
   Reta N, 2018, ACS APPL MATER INTER, V10, P6055, DOI 10.1021/acsami.7b13943
   Rooney BL, 2014, VIROL J, V11, DOI 10.1186/1743-422X-11-129
   Seo DJ, 2014, FOOD CONTROL, V41, P178, DOI 10.1016/j.foodcont.2014.01.020
   Shan DM, 1999, J IMMUNOL, V162, P6589
   Shieh YSC, 1999, APPL ENVIRON MICROB, V65, P4709
   Shu HW, 2013, ELECTROCHEM COMMUN, V37, P15, DOI 10.1016/j.elecom.2013.09.018
   Swanson C.J., 2014, J BIOL CHEM, V289
   Venkatesh S, 2013, PLOS PATHOG, V9, DOI 10.1371/journal.ppat.1003483
   Vyas K, 2015, J HOSP INFECT, V91, P176, DOI 10.1016/j.jhin.2015.06.013
   Wu J, 2011, PLOS ONE, V6, DOI 10.1371/journal.pone.0024948
   Xiang L., 2016, IEEE SENS J
   Yakes BJ, 2013, INT J FOOD MICROBIOL, V162, P152, DOI 10.1016/j.ijfoodmicro.2013.01.011
   Yoo JE, 2017, J MICROBIOL BIOTECHN, V27, P816, DOI 10.4014/jmb.1612.12026
NR 38
TC 54
Z9 54
U1 9
U2 150
PU ELSEVIER ADVANCED TECHNOLOGY
PI OXFORD
PA OXFORD FULFILLMENT CENTRE THE BOULEVARD, LANGFORD LANE, KIDLINGTON,
   OXFORD OX5 1GB, OXON, ENGLAND
SN 0956-5663
EI 1873-4235
J9 BIOSENS BIOELECTRON
JI Biosens. Bioelectron.
PD JAN 1
PY 2019
VL 123
BP 223
EP 229
DI 10.1016/j.bios.2018.08.064
PG 7
WC Biophysics; Biotechnology & Applied Microbiology; Chemistry, Analytical;
   Electrochemistry; Nanoscience & Nanotechnology
WE Science Citation Index Expanded (SCI-EXPANDED)
SC Biophysics; Biotechnology & Applied Microbiology; Chemistry;
   Electrochemistry; Science & Technology - Other Topics
GA HA6FY
UT WOS:000450376600027
PM 30195404
DA 2023-06-30
ER

PT J
AU Wu, JK
   Wei, SH
   Lu, YF
   Ren, NN
   Bian, XJ
   Zhang, JL
AF Wu, Jikui
   Wei, Shaohu
   Lu, Yunfei
   Ren, Ningna
   Bian, Xiaojun
   Zhang, Junling
TI Ultrasensitive DNAzyme-based electrochemical biosensor for Pb2+ based on
   FcHT-mediated biocatalytic amplification
SO INTERNATIONAL JOURNAL OF ELECTROCHEMICAL SCIENCE
LA English
DT Article
DE Electrochemical biosensor; Pb2+; DNAzyme; 6-(ferroceney) hexanethiol
   (FcHT); signal amplification
ID SURFACE-PLASMON RESONANCE; LABEL-FREE; LEAD; SENSOR; ELECTRODE; IONS;
   QUADRUPLEX; CLEAVAGE
AB A ultrasensitive DNAzyme-based electrochemical biosensor for Pb2+ was developed by simultaneously modifying with GR-5 DNAzyme-substrate complex and 6-(ferroceney) hexanethiol (FcHT, a electron mediator) on Au electrode. Horseradish peroxide (HRP) was employed as an electrochemical label. The ultrasensitive detection was achieved by the FcHT-mediated biocatalytic cycle between HRP and hydrogen peroxide (H2O2). The electrochemical biosensor was characterized using X-ray photoelectron spectroscopy (XPS) and electrochemical impedance spectroscopy (EIS). Cylic voltammetry was used to monitor the increased electrocatalyzed reduction of H2O2 by HRP. The linear range and the detection limit were determined to be 0.1 nM to 1 mu M and 0.03 nM (S/N=3), respectively. The validity of the proposed biosensor was tested in Pb2+-spiked water samples, and the results agreed well with those obtained by the conventional ICP-MS method.
C1 [Wu, Jikui; Wei, Shaohu; Lu, Yunfei; Ren, Ningna; Bian, Xiaojun] Shanghai Ocean Univ, Coll Food Sci & Technol, Shanghai 201306, Peoples R China.
   [Zhang, Junling] Shanghai Ocean Univ, Key Lab Genet Resources Freshwater Aquaculture &, Shanghai 201306, Peoples R China.
   [Wu, Jikui] Shanghai Ocean Univ, Lab Qual & Safety Risk Assessment Aquat Prod Stor, Minist Agr, Shanghai 201306, Peoples R China.
   [Wu, Jikui] Natl R&D Branch Ctr Freshwater Aquat Prod Proc Te, Shanghai 201306, Peoples R China.
C3 Shanghai Ocean University; Shanghai Ocean University; Ministry of
   Agriculture & Rural Affairs; Shanghai Ocean University
RP Wu, JK (通讯作者)，Shanghai Ocean Univ, Coll Food Sci & Technol, Shanghai 201306, Peoples R China.; Zhang, JL (通讯作者)，Shanghai Ocean Univ, Key Lab Genet Resources Freshwater Aquaculture &, Shanghai 201306, Peoples R China.; Wu, JK (通讯作者)，Shanghai Ocean Univ, Lab Qual & Safety Risk Assessment Aquat Prod Stor, Minist Agr, Shanghai 201306, Peoples R China.; Wu, JK (通讯作者)，Natl R&D Branch Ctr Freshwater Aquat Prod Proc Te, Shanghai 201306, Peoples R China.
EM jkwu@shou.edu.cn; jlzhang@shou.edu.cn
RI Lu, Yunfei/GQZ-6526-2022
FU National Natural Science Foundation of China [41306128]; Shanghai
   Natural Science Foundation [11ZR415400]
FX This work was supported by the National Natural Science Foundation of
   China (No. 41306128) and Shanghai Natural Science Foundation (No.
   11ZR415400).
CR Akter R, 2012, ANAL CHEM, V84, P6407, DOI 10.1021/ac300110n
   Chang IH, 2005, ENVIRON SCI TECHNOL, V39, P3756, DOI 10.1021/es040505f
   Cui L, 2015, ANAL CHEM, V87, P10635, DOI 10.1021/acs.analchem.5b03287
   Elfering H, 1998, ANALYST, V123, P669, DOI 10.1039/a706969c
   Farka Z, 2013, INT J ELECTROCHEM SC, V8, P100
   Ghaedi M, 2011, INT J ELECTROCHEM SC, V6, P4127
   Ghaedi M, 2015, INT J ENVIRON AN CH, V95, P1030, DOI 10.1080/03067319.2015.1078798
   Godwin HA, 2001, CURR OPIN CHEM BIOL, V5, P223, DOI 10.1016/S1367-5931(00)00194-0
   Hossain MF, 2015, INT J ELECTROCHEM SC, V10, P6803
   Hu KC, 2008, ANAL CHEM, V80, P9124, DOI 10.1021/ac8017197
   Khaled E, 2010, INT J ELECTROCHEM SC, V5, P158
   Kim HK, 2007, NAT CHEM BIOL, V3, P763, DOI 10.1038/nchembio.2007.45
   Kim HK, 2007, J AM CHEM SOC, V129, P6896, DOI 10.1021/ja0712625
   Kim JH, 2011, BIOSENS BIOELECTRON, V26, P2125, DOI 10.1016/j.bios.2010.09.018
   Knobloch B, 2005, CHEM-EUR J, V11, P4163, DOI 10.1002/chem.200500013
   Kuo SY, 2015, ANAL CHEM, V87, P4765, DOI 10.1021/ac504845t
   Li T, 2010, ANAL CHEM, V82, P1515, DOI 10.1021/ac902638v
   Li Y, 2013, BIOSENS BIOELECTRON, V48, P244, DOI 10.1016/j.bios.2013.03.085
   Liang WB, 2017, ACS APPL MATER INTER, V9, P39812, DOI 10.1021/acsami.7b12672
   Lin YX, 2015, ANAL CHEM, V87, P8531, DOI 10.1021/acs.analchem.5b02253
   Liu J, 2005, J AM CHEM SOC, V127, P12677, DOI 10.1021/ja053567u
   Liu JW, 2006, ORG BIOMOL CHEM, V4, P3435, DOI 10.1039/b605799c
   Liu JW, 2004, J AM CHEM SOC, V126, P12298, DOI 10.1021/ja046628h
   Liu SF, 2016, BIOSENS BIOELECTRON, V83, P33, DOI 10.1016/j.bios.2016.04.026
   Liu XQ, 2013, ANAL CHEM, V85, P4350, DOI 10.1021/ac303420a
   Lu Y, 2013, BIOSENS BIOELECTRON, V39, P231, DOI 10.1016/j.bios.2012.07.045
   Marbella L, 2009, ANGEW CHEM INT EDIT, V48, P3996, DOI 10.1002/anie.200806297
   Needleman H, 2004, ANNU REV MED, V55, P209, DOI 10.1146/annurev.med.55.091902.103653
   Palou-Mir J, 2017, METAL IONS LIFE SCI, V17, P403, DOI 10.1515/9783110434330-012
   Pelossof G, 2012, ANAL CHEM, V84, P3703, DOI 10.1021/ac3002269
   Rath S, 2008, NANOTECHNOLOGY, V19, DOI 10.1088/0957-4484/19/11/115606
   Shen L, 2008, ANAL CHEM, V80, P6323, DOI 10.1021/ac800601y
   Teh HB, 2014, ANALYST, V139, P5170, DOI [10.1039/C4AN00922C, 10.1039/c4an00922c]
   Wan Y, 2015, ACS APPL MATER INTER, V7, P25618, DOI 10.1021/acsami.5b08817
   Wernette DP, 2007, LANGMUIR, V23, P9513, DOI 10.1021/la701303k
   Wu F, 2013, INT J ELECTROCHEM SC, V8, P7702
   Wu JK, 2017, INT J ELECTROCHEM SC, V12, P11666, DOI 10.20964/2017.12.46
   Wu N, 2016, NANO LETT, V16, P2867, DOI 10.1021/acs.nanolett.6b00789
   Xiao Y, 2007, J AM CHEM SOC, V129, P262, DOI 10.1021/ja067278x
   Yang XR, 2010, CHEM COMMUN, V46, P3107, DOI 10.1039/c002137g
   Yu YJ, 2018, BIOSENS BIOELECTRON, V101, P297, DOI 10.1016/j.bios.2017.10.006
   Zayats M, 2006, J AM CHEM SOC, V128, P13666, DOI 10.1021/ja0651456
   Zhao XY, 2015, INT J ELECTROCHEM SC, V10, P8910
   Zhao XH, 2011, ANAL CHEM, V83, P5062, DOI 10.1021/ac200843x
   Zhu X, 2009, CHEM COMMUN, P6050, DOI 10.1039/b911191c
   Zhuang JY, 2013, BIOSENS BIOELECTRON, V45, P52, DOI 10.1016/j.bios.2013.01.039
NR 46
TC 3
Z9 4
U1 3
U2 26
PU ESG
PI BELGRADE
PA BORIVOJA STEVANOVICA 25-7, BELGRADE, 11000, SERBIA
SN 1452-3981
J9 INT J ELECTROCHEM SC
JI Int. J. Electrochem. Sci.
PD OCT
PY 2018
VL 13
IS 10
BP 9630
EP 9641
DI 10.20964/2018.10.44
PG 12
WC Electrochemistry
WE Science Citation Index Expanded (SCI-EXPANDED)
SC Electrochemistry
GA HD5JW
UT WOS:000452566600031
OA Bronze
DA 2023-06-30
ER

PT J
AU Tasaltin, N
   Aydin, E
   Karakus, S
   Kilislioglu, A
AF Tasaltin, Nevin
   Aydin, Enes
   Karakus, Selcan
   Kilislioglu, Ayben
TI K-carrageenan/PVA/nano-eggshell biocomposite-based non-enzymatic
   electrochemical biosensor for low-level urea detection
SO APPLIED PHYSICS A-MATERIALS SCIENCE & PROCESSING
LA English
DT Article
DE Biosensor; Bioelectronics; Biocomposite; Nanomaterial; Eggshell; Urea
ID KAPPA-CARRAGEENAN; DISK MICROELECTRODE; GLUCOSE-OXIDASE; CARBON-PASTE;
   ELECTRODE; SENSORS; NANOCOMPOSITE; PERFORMANCE; COMPOSITE; REDUCTION
AB As a comprehensive survey on both health and biosensor technologies, in this study, a non-enzymatic electrochemical biosensor based on kappa-carrageenan/PVA/nano-eggshell (K-carrageenan/PVA/nano-eggshell) biocomposite was prepared to detect low-level urea in phosphate-buffered solution (PBS). Novel K-carrageenan/PVA/nano-eggshell biocomposite was prepared by ultrasonics sonochemistry. The electrochemical biosensor showed a sensitivity of 0.018 mu A mu M-1 cm(-2)in a linear range of [250-1000] mu M urea. Urea detection limit of the biosensor was 60 mu M at room temperature.
C1 [Tasaltin, Nevin; Aydin, Enes] Maltepe Univ, Dept Elect Elect Engn, TR-34857 Istanbul, Turkey.
   [Tasaltin, Nevin] Maltepe Univ, Dept Renewable Energy Technol, TR-34857 Istanbul, Turkey.
   [Aydin, Enes] ABB Elect, TR-34775 Istanbul, Turkey.
   [Karakus, Selcan; Kilislioglu, Ayben] Istanbul Univ Cerrahpasa, Dept Chem, TR-34320 Istanbul, Turkey.
C3 Maltepe University; Maltepe University; Istanbul University - Cerrahpasa
RP Tasaltin, N (通讯作者)，Maltepe Univ, Dept Elect Elect Engn, TR-34857 Istanbul, Turkey.; Tasaltin, N (通讯作者)，Maltepe Univ, Dept Renewable Energy Technol, TR-34857 Istanbul, Turkey.
EM nevintasaltin@maltepe.edu.tr
RI Taşaltın, Nevin/T-4554-2018; KARAKUS, SELCAN/D-1532-2019
OI Taşaltın, Nevin/0000-0001-6788-1605; KARAKUS, SELCAN/0000-0002-8368-4609
FU TUBITAK [216M421]
FX This research was supported by TUBITAK Project 216M421.
CR Ahmad R, 2014, SENSOR ACTUAT B-CHEM, V194, P290, DOI 10.1016/j.snb.2013.12.098
   Amatore C, 2009, ANAL CHEM, V81, P4397, DOI 10.1021/ac9003419
   Amatore C, 2008, ANAL CHEM, V80, P7947, DOI 10.1021/ac8010268
   Ansari SA, 2012, BIOTECHNOL ADV, V30, P512, DOI 10.1016/j.biotechadv.2011.09.005
   Bae JH, 2009, ANAL CHEM, V81, P578, DOI 10.1021/ac801715x
   Bobrowski A, 2009, ELECTROANAL, V21, P1449, DOI 10.1002/elan.200904582
   Cherevko S, 2010, TALANTA, V80, P1371, DOI 10.1016/j.talanta.2009.09.038
   Cherevko S, 2009, SENSOR ACTUAT B-CHEM, V142, P216, DOI 10.1016/j.snb.2009.07.023
   Clark S, 2007, J CHROMATOGR A, V1161, P207, DOI 10.1016/j.chroma.2007.05.085
   Cui HF, 2007, ANAL CHIM ACTA, V594, P175, DOI 10.1016/j.aca.2007.05.047
   Douglass EF, 2008, ANAL CHEM, V80, P7670, DOI 10.1021/ac800521z
   Dutta D, 2014, ANAL CHEM, V86, P5914, DOI 10.1021/ac5007365
   Gao FL, 2017, J ELECTROANAL CHEM, V803, P165, DOI 10.1016/j.jelechem.2017.09.036
   Guo JD, 2009, ANAL CHEM, V81, P130, DOI 10.1021/ac801592j
   Hou SC, 2016, NANOMATERIALS-BASEL, V6, DOI 10.3390/nano6040058
   HU XC, 1994, ANALYST, V119, P1829, DOI 10.1039/an9941901829
   HUGGETT ASG, 1957, LANCET, V2, P368
   Huleihel M, 2009, J PHOTOCH PHOTOBIO B, V96, P17, DOI 10.1016/j.jphotobiol.2009.03.009
   Jayakumar R, 2005, CARBOHYD POLYM, V62, P142, DOI 10.1016/j.carbpol.2005.07.017
   Joerger RD, 2007, PACKAG TECHNOL SCI, V20, P231, DOI 10.1002/pts.774
   Khan M, 2015, FOOD ANAL METHOD, V8, P93, DOI 10.1007/s12161-014-9873-z
   Lee CY, 2009, ANAL CHEM, V81, P584, DOI 10.1021/ac801732g
   Liu LY, 2012, ANALYST, V137, P595, DOI 10.1039/c2an15780b
   Luo J, 2012, ANAL CHIM ACTA, V709, P47, DOI 10.1016/j.aca.2011.10.025
   Luo LQ, 2012, BIOELECTROCHEMISTRY, V88, P156, DOI 10.1016/j.bioelechem.2012.03.006
   Mays DE, 2009, ANAL CHIM ACTA, V646, P6, DOI 10.1016/j.aca.2009.05.006
   Menshykau D, 2008, ELECTROANAL, V20, P2387, DOI 10.1002/elan.200804334
   Mobarak NN, 2012, SOLID STATE IONICS, V224, P51, DOI 10.1016/j.ssi.2012.07.010
   Muthusankar E, 2019, SYNTHETIC MET, V254, P134, DOI 10.1016/j.synthmet.2019.06.012
   Nithya M, 2020, MATER LETT, V263, DOI 10.1016/j.matlet.2019.127295
   Ogurtsov VI, 2009, ELECTROANAL, V21, P68, DOI 10.1002/elan.200804375
   Park S, 2006, ANAL CHIM ACTA, V556, P46, DOI 10.1016/j.aca.2005.05.080
   Park S, 2003, ANAL CHEM, V75, P3046, DOI 10.1021/ac0263465
   RAABO E, 1960, SCAND J CLIN LAB INV, V12, P402
   Rajendra NG, 2008, ELECTROANAL, V20, P757, DOI [10.1002/elan.200704073, DOI 10.1002/ELAN.200704073]
   Rowland CE, 2016, MATER TODAY, V19, P464, DOI 10.1016/j.mattod.2016.02.018
   Rudhziah S, 2015, ELECTROCHIM ACTA, V175, P162, DOI 10.1016/j.electacta.2015.02.153
   Ryu J, 2010, BIOSENS BIOELECTRON, V26, P602, DOI 10.1016/j.bios.2010.07.021
   Saxena A, 2011, INT J BIOL MACROMOL, V48, P263, DOI 10.1016/j.ijbiomac.2010.11.008
   Selvakumaran S, 2016, CARBOHYD POLYM, V135, P207, DOI 10.1016/j.carbpol.2015.08.051
   Sharma A, 2017, APPL CLAY SCI, V146, P297, DOI 10.1016/j.clay.2017.06.012
   Sheth DB, 2009, ANAL CHEM, V81, P2129, DOI 10.1021/ac802288g
   SoYoon S, 2014, J ELECTROANAL CHEM, V717, P90, DOI 10.1016/j.jelechem.2014.01.012
   Sriram S, 2019, J ENVIRON MANAGE, V232, P554, DOI 10.1016/j.jenvman.2018.11.071
   Stetter JR, 2008, CHEM REV, V108, P352, DOI 10.1021/cr0681039
   Stradiotto NR, 2003, J BRAZIL CHEM SOC, V14, P159, DOI 10.1590/S0103-50532003000200003
   Svancara I, 2009, ELECTROANAL, V21, P7, DOI 10.1002/elan.200804340
   Tran TQN, 2018, J ELECTROANAL CHEM, V818, P76, DOI 10.1016/j.jelechem.2018.04.003
   Tran TQN, 2017, SENSOR ACTUAT B-CHEM, V243, P78, DOI 10.1016/j.snb.2016.11.126
   Viswanathan N, 2010, J HAZARD MATER, V178, P226, DOI 10.1016/j.jhazmat.2010.01.067
   Vyskocil V, 2009, CRIT REV ANAL CHEM, V39, P173, DOI 10.1080/10408340903011820
   Wang Q, 2012, J ELECTROANAL CHEM, V674, P1, DOI 10.1016/j.jelechem.2012.02.009
   Wang W, 2017, J TAIWAN INST CHEM E, V80, P326, DOI 10.1016/j.jtice.2017.07.017
   WILSON R, 1992, BIOSENS BIOELECTRON, V7, P165, DOI 10.1016/0956-5663(92)87013-F
   Yang ZP, 2015, BIOSENS BIOELECTRON, V74, P85, DOI 10.1016/j.bios.2015.06.022
   Yin HY, 2016, SENSOR ACTUAT B-CHEM, V222, P1018, DOI 10.1016/j.snb.2015.09.047
   Yogeswaran U, 2008, SENSORS-BASEL, V8, P290, DOI 10.3390/s8010290
   Zamora-Sequeira R, 2018, CARBOHYD POLYM, V189, P304, DOI 10.1016/j.carbpol.2018.02.040
   Zhang K, 2009, POLYM DEGRAD STABIL, V94, P2121, DOI 10.1016/j.polymdegradstab.2009.10.002
   Zhao JK, 2020, INT J BIOL MACROMOL, V154, P878, DOI 10.1016/j.ijbiomac.2020.03.087
   Zima J, 2009, CRIT REV ANAL CHEM, V39, P204, DOI 10.1080/10408340903011853
NR 61
TC 6
Z9 6
U1 12
U2 40
PU SPRINGER HEIDELBERG
PI HEIDELBERG
PA TIERGARTENSTRASSE 17, D-69121 HEIDELBERG, GERMANY
SN 0947-8396
EI 1432-0630
J9 APPL PHYS A-MATER
JI Appl. Phys. A-Mater. Sci. Process.
PD OCT 3
PY 2020
VL 126
IS 11
AR 827
DI 10.1007/s00339-020-03960-1
PG 9
WC Materials Science, Multidisciplinary; Physics, Applied
WE Science Citation Index Expanded (SCI-EXPANDED)
SC Materials Science; Physics
GA NZ1WN
UT WOS:000576887100002
DA 2023-06-30
ER

PT J
AU Liu, ZX
   Yin, ZZ
   Zheng, GJ
   Zhang, HY
   Zhou, M
   Li, S
   Kong, Y
AF Liu, Zixuan
   Yin, Zheng-Zhi
   Zheng, Guojun
   Zhang, Hongyu
   Zhou, Min
   Li, Shan
   Kong, Yong
TI Dual-template molecularly imprinted electrochemical biosensor for
   IgG-IgM combined assay based on a dual-signal strategy
SO BIOELECTROCHEMISTRY
LA English
DT Article
DE Dual -template; Molecularly imprinted electrochemical; biosensor;
   Combined assay; Immunoglobulin; Dual -signal strategy
ID GOLD NANOPARTICLES; BORONATE AFFINITY; IMMUNOSENSOR; RECOGNITION;
   SENSOR; NANOCOMPOSITES; IMMUNOASSAY; PLATFORM
AB Detection of immunoglobulins (Igs) is of clinical significance for early diagnosis and timely treatment of diseases. Herein, a dual-template molecularly imprinted (DTMI) electrochemical biosensor was developed for IgG-IgM combined assay. In this DTMI electrochemical biosensor, Prussian blue (PB) and thionine (TH) decorated on graphene oxide (GO) and multi-walled carbon nanotubes (MWCNTs), respectively, were utilized as the dual -signal probes, and Au nanoparticles (AuNPs) were used for Igs anchoring and signal amplification. Poly-pyrrole (PPy) was electrodeposited on the biosensor surface and acted as the molecularly imprinted polymers (MIPs). After the removal of the IgG and IgM templates, the resultant DTMI electrochemical biosensor was used for IgG-IgM combined assay, and the concentrations of IgG and IgM could be indicated by the changes in the peak currents of PB (Delta IPB) and TH (Delta ITH), respectively. The DTMI electrochemical biosensor displayed a wide linear range and a low limit of detection (LOD) for both IgG (28.80 pg mL-1) and IgM (0.58 pg mL-1). Finally, the developed DTMI biosensor was used for IgG-IgM combined assay in clinical serum samples, and the results were comparable to those obtained by conventional immunoturbidimetry, implying its great potential in clinical diagnosis.
C1 [Liu, Zixuan; Li, Shan; Kong, Yong] Changzhou Univ, Sch Petrochem Engn, Jiangsu Key Lab Adv Catalyt Mat & Technol, Changzhou 213164, Peoples R China.
   [Yin, Zheng-Zhi] Jiaxing Univ, Coll Biol, Chem Sci & Engn, Jiaxing 314001, Peoples R China.
   [Zheng, Guojun; Zhang, Hongyu; Zhou, Min] Changzhou 3 Peoples Hosp, Dept Clin Lab, Changzhou 213001, Peoples R China.
   [Li, Shan] Qingdao Univ Sci & Technol, Coll Chem & Mol Engn, Shandong Key Lab Biochem Anal, Qingdao 266042, Peoples R China.
C3 Changzhou University; Jiaxing University; Qingdao University of Science
   & Technology
RP Kong, Y (通讯作者)，Changzhou Univ, Sch Petrochem Engn, Jiangsu Key Lab Adv Catalyt Mat & Technol, Changzhou 213164, Peoples R China.; Yin, ZZ (通讯作者)，Jiaxing Univ, Coll Biol, Chem Sci & Engn, Jiaxing 314001, Peoples R China.
EM yinzhengzhi@zjxu.edu.cn; yzkongyong@cczu.edu.cn
FU Science and Technology Program of Zhejiang Province [LGF22B050008];
   Science and Technology Program of Jiaxing [2022AY10012]; Shandong Key
   Laboratory of Biochemical Analysis [SKLBA2108]; Postgraduate Research
   and Practice Innovation Program of Jiangsu Province [KYCX22_3017]
FX This work was financially supported by Science and Technology Program of
   Zhejiang Province (LGF22B050008) , Science and Technology Program of
   Jiaxing (2022AY10012) , Shandong Key Laboratory of Biochemical Analysis
   (SKLBA2108) and the Postgraduate Research and Practice Innovation
   Program of Jiangsu Province (KYCX22_3017).
CR Armutcu C, 2014, COLLOID SURFACE B, V114, P67, DOI 10.1016/j.colsurfb.2013.08.008
   Bao LL, 2022, SCI REP-UK, V12, DOI 10.1038/s41598-022-14725-6
   Bayin QG, 2021, TALANTA, V227, DOI 10.1016/j.talanta.2021.122207
   Cabral-Miranda G, 2014, J MATER CHEM B, V2, P3087, DOI 10.1039/c3tb21740j
   Darowski M, 2019, ACS APPL MATER INTER, V11, P9265, DOI 10.1021/acsami.8b17951
   Duan D, 2021, SENSOR ACTUAT B-CHEM, V344, DOI 10.1016/j.snb.2021.130222
   Erdossy J, 2016, TRAC-TREND ANAL CHEM, V79, P179, DOI 10.1016/j.trac.2015.12.018
   Fan Y, 2021, ANAL METHODS-UK, V13, P3821, DOI 10.1039/d1ay01032h
   Habibi MM, 2021, BIOELECTROCHEMISTRY, V142, DOI 10.1016/j.bioelechem.2021.107887
   Huang QW, 2019, ANAL CHEM, V91, P4116, DOI 10.1021/acs.analchem.8b05791
   Huang Y, 2022, CHEM ENG J, V435, DOI 10.1016/j.cej.2022.134981
   Jia XL, 2014, BIOSENS BIOELECTRON, V53, P160, DOI 10.1016/j.bios.2013.09.050
   Jiang KQ, 2019, BIOSENS BIOELECTRON, V130, P322, DOI 10.1016/j.bios.2019.02.003
   Jing PJ, 2022, BIOELECTROCHEMISTRY, V146, DOI 10.1016/j.bioelechem.2022.108110
   Kanagavalli P, 2021, J ELECTROANAL CHEM, V897, DOI 10.1016/j.jelechem.2021.115566
   Keihan AH, 2020, J ELECTROANAL CHEM, V862, DOI 10.1016/j.jelechem.2020.114001
   Kong Y, 2013, SENSOR ACTUAT B-CHEM, V183, P187, DOI 10.1016/j.snb.2013.03.139
   Kumar SS, 2007, CHEM MATER, V19, P4722, DOI 10.1021/cm0711820
   Li JP, 2012, ANAL CHEM, V84, P1888, DOI 10.1021/ac2026817
   Li YX, 2013, BIOSENS BIOELECTRON, V42, P612, DOI 10.1016/j.bios.2012.10.069
   Li ZT, 2020, J MED VIROL, V92, P1518, DOI [10.1002/jmv.25727, 10.12052/gdutxb.200076]
   Liang AX, 2022, BIOELECTROCHEMISTRY, V146, DOI 10.1016/j.bioelechem.2022.108154
   Lin QY, 2020, ANAL CHEM, V92, P9454, DOI 10.1021/acs.analchem.0c01635
   Liu ZX, 2022, MICROCHIM ACTA, V189, DOI 10.1007/s00604-022-05204-w
   Lorenzen AL, 2022, ELECTROCHIM ACTA, V404, DOI 10.1016/j.electacta.2021.139757
   Luo J, 2017, ACS APPL MATER INTER, V9, P7735, DOI 10.1021/acsami.6b14733
   Mahshid SS, 2021, BIOSENS BIOELECTRON, V176, DOI 10.1016/j.bios.2020.112905
   Morales-Narvaez E, 2020, BIOSENS BIOELECTRON, V163, DOI 10.1016/j.bios.2020.112274
   Moreira FTC, 2013, BIOSENS BIOELECTRON, V45, P237, DOI 10.1016/j.bios.2013.02.012
   Park M, 2020, BIOSENSORS-BASEL, V10, DOI 10.3390/bios10040038
   Phetsang S, 2021, FRONT CHEM, V9, DOI 10.3389/fchem.2021.671173
   Pothipor C, 2018, JPN J APPL PHYS, V57, DOI 10.7567/JJAP.57.02CA07
   Rahmati Z, 2021, MICROCHEM J, V170, DOI 10.1016/j.microc.2021.106718
   Saucedo NM, 2019, J ANAL TEST, V3, P117, DOI 10.1007/s41664-019-00091-2
   Sharma P, 2011, BIOSENS BIOELECTRON, V26, P4209, DOI 10.1016/j.bios.2011.03.019
   Su HL, 2009, ELECTROCHIM ACTA, V54, P4149, DOI 10.1016/j.electacta.2009.02.057
   Wang SS, 2014, CHEM SCI, V5, P1135, DOI 10.1039/c3sc52986j
   Wang Y, 2018, BIOSENS BIOELECTRON, V107, P47, DOI 10.1016/j.bios.2018.02.012
   Wang ZJ, 2007, CARBON, V45, P2111, DOI 10.1016/j.carbon.2007.05.018
   Wang ZZ, 2020, LAB CHIP, V20, P4255, DOI 10.1039/d0lc00828a
   Xu WJ, 2021, MICROCHIM ACTA, V188, DOI 10.1007/s00604-021-04911-0
   Yakoh A, 2021, BIOSENS BIOELECTRON, V176, DOI 10.1016/j.bios.2020.112912
   Yang TT, 2017, J ELECTROANAL CHEM, V799, P625, DOI 10.1016/j.jelechem.2017.06.031
   Zhang XN, 2016, RSC ADV, V6, P112981, DOI 10.1039/c6ra23710j
NR 44
TC 5
Z9 5
U1 26
U2 57
PU ELSEVIER SCIENCE SA
PI LAUSANNE
PA PO BOX 564, 1001 LAUSANNE, SWITZERLAND
SN 1567-5394
EI 1878-562X
J9 BIOELECTROCHEMISTRY
JI Bioelectrochemistry
PD DEC
PY 2022
VL 148
AR 108267
DI 10.1016/j.bioelechem.2022.108267
PG 10
WC Biochemistry & Molecular Biology; Biology; Biophysics; Electrochemistry
WE Science Citation Index Expanded (SCI-EXPANDED)
SC Biochemistry & Molecular Biology; Life Sciences & Biomedicine - Other
   Topics; Biophysics; Electrochemistry
GA 5B4DK
UT WOS:000863521000001
PM 36148758
DA 2023-06-30
ER

PT J
AU Jett, SE
   Bonham, AJ
AF Jett, Susan E.
   Bonham, Andrew J.
TI Reusable Electrochemical DNA Biosensor for the Detection of Waterborne
   Uranium
SO CHEMELECTROCHEM
LA English
DT Article
DE Biosensor; uranium; electrochemical; E-DNA; environmental contamination
ID APTAMER-BASED SENSORS; HEAVY-METALS; REAGENTLESS; PREDICTION; BINDING;
   PROBE; CELLS; ION
AB We have developed an electrochemical biosensor for the detection of uranium, in the uranyl ion form, at low levels in water. This biosensor could have both academic and environmental monitoring applications. Uranium contamination of water sources poses serious health consequences, and this biosensor may aid in the improvement of targeting and the efficiency of remediation of contaminated water sources by improving the speed of initial identification as well as monitoring during remediation efforts. Our design uses a modified uranyl-binding aptamer that has been inserted into an oligonucleotide scaffold to create a reusable, conformation-switching electrochemical DNA biosensor with an apparent dissociation constant of 15 +/- 5 mu M and a limit of detection within an order of magnitude of the Environmental Protection Agency's maximum contamination level for uranium in drinking water.
C1 [Jett, Susan E.; Bonham, Andrew J.] Metropolitan State Univ Denver, Dept Chem, 1201 5th St, Denver, CO 80204 USA.
C3 Metropolitan State University of Denver
RP Bonham, AJ (通讯作者)，Metropolitan State Univ Denver, Dept Chem, 1201 5th St, Denver, CO 80204 USA.
EM abonham@msudenver.edu
OI Bonham, Andrew/0000-0003-1591-8378
FU Metropolitan State University of Denver's Provost's Office and Letters,
   Arts, and Sciences Dean's Office
FX This work was supported by the Metropolitan State University of Denver's
   Provost's Office and Letters, Arts, and Sciences Dean's Office. We thank
   Teisha J. Rowland, University of Colorado Denver Anschutz Medical Campus
   for helpful editing and discussion.
CR Ammann AA, 2002, ANAL BIOANAL CHEM, V372, P448, DOI 10.1007/s00216-001-1115-8
   Bonham AJ, 2012, J AM CHEM SOC, V134, P3346, DOI 10.1021/ja2115663
   Darolles C, 2010, TOXICOL LETT, V192, P337, DOI 10.1016/j.toxlet.2009.11.009
   Eggers MJ, 2015, GEOSCIENCES, V5, P67, DOI 10.3390/geosciences5010067
   Fan CH, 2003, P NATL ACAD SCI USA, V100, P9134, DOI 10.1073/pnas.1633515100
   Ferguson BS, 2013, SCI TRANSL MED, V5, DOI 10.1126/scitranslmed.3007095
   Hao YH, 2014, BASIC CLIN PHARMACOL, V114, P271, DOI 10.1111/bcpt.12167
   Hermann T, 2000, SCIENCE, V287, P820, DOI 10.1126/science.287.5454.820
   Liu J, 2014, ANAL CHEM, V86, P11417, DOI 10.1021/ac503407e
   Liu JW, 2007, P NATL ACAD SCI USA, V104, P2056, DOI 10.1073/pnas.0607875104
   Lubin AA, 2006, ANAL CHEM, V78, P5671, DOI 10.1021/ac0601819
   Malley DF, 1997, ENVIRON SCI TECHNOL, V31, P3461, DOI 10.1021/es970214p
   Markham NR, 2005, NUCLEIC ACIDS RES, V33, pW577, DOI 10.1093/nar/gki591
   Rowe A. A., 2011, JOVE-J VIS EXP, V52, pe2922
   Rowe AA, 2011, PLOS ONE, V6, DOI 10.1371/journal.pone.0023783
   Safi S, 2013, CHEM-EUR J, V19, P11261, DOI 10.1002/chem.201300989
   Song SP, 2008, TRAC-TREND ANAL CHEM, V27, P108, DOI 10.1016/j.trac.2007.12.004
   Taulan M, 2006, BMC GENOMICS, V7, DOI 10.1186/1471-2164-7-2
   Taylor David M., 1997, Reviews on Environmental Health, V12, P147
   Thiebault C, 2007, TOXICOL SCI, V98, P479, DOI 10.1093/toxsci/kfm130
   Vallee-Belisle A, 2010, CURR OPIN STRUC BIOL, V20, P518, DOI 10.1016/j.sbi.2010.05.001
   White RJ, 2008, LANGMUIR, V24, P10513, DOI 10.1021/la800801v
   Wu PW, 2013, J AM CHEM SOC, V135, P5254, DOI 10.1021/ja400150v
   Xiao Y, 2009, ELECTROANAL, V21, P1267, DOI 10.1002/elan.200804564
NR 24
TC 8
Z9 8
U1 4
U2 59
PU WILEY-V C H VERLAG GMBH
PI WEINHEIM
PA POSTFACH 101161, 69451 WEINHEIM, GERMANY
SN 2196-0216
J9 CHEMELECTROCHEM
JI ChemElectroChem
PD APR
PY 2017
VL 4
IS 4
BP 843
EP 845
DI 10.1002/celc.201600617
PG 3
WC Electrochemistry
WE Science Citation Index Expanded (SCI-EXPANDED)
SC Electrochemistry
GA ES6FJ
UT WOS:000399641500008
DA 2023-06-30
ER

PT J
AU Hajkova-Strejcova, A
   Augustin, M
   Barek, J
   Iffelsberger, C
   Matysik, FM
   Vyskocil, V
AF Hajkova-Strejcova, Andrea
   Augustin, Michal
   Barek, Jiri
   Iffelsberger, Christian
   Matysik, Frank-Michael
   Vyskocil, Vlastimil
TI New strategy in electrochemical investigation of DNA damage demonstrated
   on genotoxic derivatives of fluorene
SO JOURNAL OF ELECTROANALYTICAL CHEMISTRY
LA English
DT Article
DE Electrochemical DNA biosensor; Glassy carbon electrode; Derivatives of
   fluorene; Overlapping signals; Voltammetry; Electrochemical impedance
   spectroscopy; Scannnig electrochemical microscopy
ID VOLTAMMETRIC DETERMINATION; GLASSY-CARBON; 2-AMINOFLUORENE;
   2-ACETYLAMINOFLUORENE; MICROSCOPY; BIOSENSOR; SENSORS; METABOLITES;
   NITRO; ASSAY
AB In this work, a simple and fast electrochemical DNA biosensor based on a glassy carbon electrode (GCE) was prepared by adsorbing double-stranded DNA (dsDNA) from salmon sperm as a biorecognition layer onto the GCE surface. The dsDNA/GCE biosensor was characterized using modern imaging techniques. The prepared dsDNA/GCE biosensor was used for detection of dsDNA damage by 2-aminofluorene (2-AF), its metabolite 2-acetylaminofluorene (2-AAF), and 2,7-diaminofluorene (2,7-DAF). The electrochemical investigation of the interaction between the selected analytes and dsDNA was conducted using a combination of several electrochemical detection techniques (representing a comprehensive electrochemical biosensing approach allowing an overall assessment of dsDNA damage, even when the intrinsic voltammetric signals of the studied analytes overlap with the dsDNA signals): (i) cyclic voltammetry (CV), square wave voltammetry (SWV), and electrochemical impedance spectroscopy (EIS) at the dsDNA/GCE biosensor, and (ii) differential pulse voltammetry (DPV) for measurements directly in solution at the bare GCE. The changes in dsDNA structure caused by structurally similar analytes were observed. The mutual interaction between derivatives of fluorene and dsDNA caused damaging effects of the test substances on the dsDNA structure in vitro.
C1 [Hajkova-Strejcova, Andrea; Augustin, Michal; Barek, Jiri; Vyskocil, Vlastimil] Charles Univ Prague, Fac Sci, Dept Analyt Chem, UNESCO Lab Environm Electrochem, Hlavova 2030-8, Prague 2, Czech Republic.
   [Iffelsberger, Christian; Matysik, Frank-Michael] Univ Regensburg, Inst Analyt Chem, Fac Chem & Pharm, Univ Str 31, D-93040 Regensburg, Germany.
C3 Charles University Prague; University of Regensburg
RP Vyskocil, V (通讯作者)，Charles Univ Prague, Fac Sci, Dept Analyt Chem, UNESCO Lab Environm Electrochem, Hlavova 2030-8, Prague 2, Czech Republic.
EM vlastimil.vyskocil@natur.cuni.cz
RI Matysik, Frank/G-8535-2011
OI Matysik, Frank/0000-0001-7029-1382; Iffelsberger,
   Christian/0000-0003-4217-0043
FU Grant Agency of the Charles University in Prague [GAUK
   430214/2014/B-CH/PrF]; Czech Science Foundation [GACR 20-01589S];
   Specific Charles University Research [SVV 260560]
FX This research was carried out in the framework of the Specific Charles
   University Research (SVV 260560) . A.H.S. thanks the Grant Agency of the
   Charles University in Prague (Project GAUK 430214/2014/B-CH/PrF) , and
   J.B. and V.V. thank the Czech Science Foundation (Project GACR
   20-01589S) for the financial support.
CR Abreu FC, 2002, BIOSENS BIOELECTRON, V17, P913, DOI 10.1016/S0956-5663(02)00082-9
   Adris P, 2006, TOXICOL IN VITRO, V20, P367, DOI 10.1016/j.tiv.2005.08.017
   Aleksic MM, 2014, ACTA CHIM SLOV, V61, P555
   Alexander RR, 1999, ENVIRON TOXICOL CHEM, V18, P420, DOI [10.1002/etc.5620180308, 10.1897/1551-5028(1999)018&lt;0420:SPGAFO&gt;2.3.CO;2]
   Alizadeh M, 2020, FRONT CHEM, V8, DOI 10.3389/fchem.2020.00814
   Armalis S, 2002, ANAL LETT, V35, P1551, DOI 10.1081/AL-120006730
   Bard A.J., 2012, SCANNING ELECTROCHEM, V2nd
   Bergner S, 2013, ANAL CHIM ACTA, V775, P1, DOI 10.1016/j.aca.2012.12.042
   Del Carlo M, 2008, MICROCHIM ACTA, V163, P163, DOI 10.1007/s00604-008-0009-2
   Diculescu VC, 2005, SENSORS-BASEL, V5, P377, DOI 10.3390/s5060377
   Dindar CK, 2021, J PHARMACEUT BIOMED, V195, DOI 10.1016/j.jpba.2021.113891
   Dutta S, 2004, P NATL ACAD SCI USA, V101, P16186, DOI 10.1073/pnas.0406516101
   Fojta M, 2002, ELECTROANAL, V14, P1449, DOI 10.1002/1521-4109(200211)14:21<1449::AID-ELAN1449>3.0.CO;2-Z
   Fojta M, 2016, TRAC-TREND ANAL CHEM, V79, P160, DOI 10.1016/j.trac.2015.11.018
   Fojta M, 2005, PERSP BIOANAL, V1, P385, DOI 10.1016/S1871-0069(05)01012-8
   German N, 2005, COLLECT CZECH CHEM C, V70, P292, DOI 10.1135/cccc20050292
   Gu ZT, 1999, BIOCHEMISTRY-US, V38, P10855, DOI 10.1021/bi991266p
   Hajkova A, 2017, BIOELECTROCHEMISTRY, V116, P1, DOI 10.1016/j.bioelechem.2017.02.003
   Hajkova A, 2015, ELECTROANAL, V27, P101, DOI 10.1002/elan.201400427
   HEFLICH RH, 1994, MUTAT RES-REV GENET, V318, P73, DOI 10.1016/0165-1110(94)90025-6
   Hlavata L, 2014, CENT EUR J CHEM, V12, P604, DOI 10.2478/s11532-014-0516-4
   Hlavata L, 2012, ELECTROCHIM ACTA, V71, P134, DOI 10.1016/j.electacta.2012.03.119
   HOLME JA, 1985, CARCINOGENESIS, V6, P421, DOI 10.1093/carcin/6.3.421
   HOUR TC, 1995, MUTAGENESIS, V10, P433, DOI 10.1093/mutage/10.5.433
   Iffelsberger C, 2017, ANAL CHEM, V89, P1658, DOI 10.1021/acs.analchem.6b03764
   Katz E, 2003, ELECTROANAL, V15, P913, DOI 10.1002/elan.200390114
   Labuda J., 2014, ENCY APPL ELECTROCHE, P346, DOI DOI 10.1007/978-1-4419-6996-5_259
   Labuda J, 2010, PURE APPL CHEM, V82, P1161, DOI 10.1351/PAC-REP-09-08-16
   Lee ME, 2007, IMMUNOPHARM IMMUNOT, V29, P425, DOI 10.1080/08923970701675069
   Liang G, 2013, BIOSENS BIOELECTRON, V48, P238, DOI 10.1016/j.bios.2013.04.008
   Lu KH, 2005, PHYTOMEDICINE, V12, P577, DOI 10.1016/j.phymed.2004.11.005
   Mascini M, 2001, FRESEN J ANAL CHEM, V369, P15, DOI 10.1007/s002160000629
   Matysik F.-M., 2016, TRENDS BIOELECTROANA, V6, P203, DOI [10.1007/11663_2015_5002, DOI 10.1007/11663_2015_5002]
   Morawska K, 2018, BIOELECTROCHEMISTRY, V123, P227, DOI 10.1016/j.bioelechem.2018.06.002
   Nafisi S, 2007, J MOL STRUCT, V827, P35, DOI 10.1016/j.molstruc.2006.05.004
   Ni YN, 2012, BIOSENS BIOELECTRON, V38, P245, DOI 10.1016/j.bios.2012.05.034
   Oliveira SCB, 2008, BIOELECTROCHEMISTRY, V72, P53, DOI 10.1016/j.bioelechem.2007.11.004
   Oliveira-Brett AM, 2002, TALANTA, V56, P959, DOI 10.1016/S0039-9140(01)00656-7
   Oliveira-Brett AM, 2004, ANAL BIOCHEM, V332, P321, DOI 10.1016/j.ab.2004.06.021
   Ozsoz M, 2012, ELECTROCHEMICAL DNA BIOSENSORS, P1, DOI 10.1201/b11988
   Palecek E, 2012, CHEM REV, V112, P3427, DOI 10.1021/cr200303p
   Pang DW, 1996, J ELECTROANAL CHEM, V403, P183, DOI 10.1016/0022-0728(95)04383-7
   Rauf S, 2005, J PHARMACEUT BIOMED, V37, P205, DOI 10.1016/j.jpba.2004.10.037
   Rupar J, 2020, BIOELECTROCHEMISTRY, V135, DOI 10.1016/j.bioelechem.2020.107579
   Temerk Y, 2016, J ELECTROANAL CHEM, V769, P62, DOI 10.1016/j.jelechem.2016.03.020
   Temerk Y, 2015, J ELECTROANAL CHEM, V736, P1, DOI 10.1016/j.jelechem.2014.10.019
   Turcu F, 2004, BIOSENS BIOELECTRON, V20, P925, DOI 10.1016/j.bios.2004.06.011
   Vatsyayan P, 2016, ANAL METHODS-UK, V8, P6847, DOI 10.1039/c6ay01875k
   Vyskocil V, 2011, CURR ORG CHEM, V15, P3059, DOI 10.2174/138527211798357209
   Vyskocil V, 2010, ANAL BIOANAL CHEM, V397, P233, DOI 10.1007/s00216-010-3517-y
NR 50
TC 1
Z9 1
U1 8
U2 24
PU ELSEVIER SCIENCE SA
PI LAUSANNE
PA PO BOX 564, 1001 LAUSANNE, SWITZERLAND
SN 1572-6657
EI 1873-2569
J9 J ELECTROANAL CHEM
JI J. Electroanal. Chem.
PD AUG 1
PY 2022
VL 918
AR 116430
DI 10.1016/j.jelechem.2022.116430
EA JUN 2022
PG 11
WC Chemistry, Analytical; Electrochemistry
WE Science Citation Index Expanded (SCI-EXPANDED)
SC Chemistry; Electrochemistry
GA 2M6GE
UT WOS:000817795100007
DA 2023-06-30
ER

PT J
AU Ying, GQ
   Wang, MJ
   Yi, Y
   Chen, JS
   Mei, JF
   Zhang, YL
   Chen, SQ
AF Ying, GuoQing
   Wang, MinJun
   Yi, Yu
   Chen, JianShu
   Mei, JianFeng
   Zhang, YanLu
   Chen, ShuQing
TI Construction and application of an electrochemical biosensor based on an
   endotoxin aptamer
SO BIOTECHNOLOGY AND APPLIED BIOCHEMISTRY
LA English
DT Article
DE aptamer; biosensor; cyclic voltammetry; electrochemical impedance
   spectroscopy; electrochemistry; endotoxin
ID GOLD ELECTRODES; DNA APTAMERS
AB An electrochemical biosensor that used an aptamer as a biological element was constructed to detect endotoxin. Biolayer interferometry was used to obtain the affinity constant of an aptamer for lipopolysaccharide, which had an equilibrium dissociation constant of 22.9 nM. The amine-terminated aptamer was then assembled on a gold electrode surface using 3-mercaptopropionic acid as an intermediate linker. The modification of the gold electrode was confirmed by cyclic voltammetry and electrochemical impedance spectroscopy. In the range of 0.001-1 EU/mL, the increase in electron transfer resistance of the biosensor was linear with the logarithmic value of the endotoxin concentration. The constructed biosensor exhibits sensitivity and a low limit of detection.
C1 [Ying, GuoQing; Chen, ShuQing] Zhejiang Univ, Coll Pharmaceut Sci, Hangzhou 310013, Zhejiang, Peoples R China.
   [Ying, GuoQing; Wang, MinJun; Yi, Yu; Chen, JianShu; Mei, JianFeng; Zhang, YanLu] ZheJiang Univ Technol, Coll Pharmaceut Sci, Hangzhou, Zhejiang, Peoples R China.
C3 Zhejiang University; Zhejiang University of Technology
RP Chen, SQ (通讯作者)，Zhejiang Univ, Coll Pharmaceut Sci, Hangzhou 310013, Zhejiang, Peoples R China.
EM chenshuqing@zju.edu.cn
CR Alhadrami HA, 2017, ANAL BIOCHEM, V525, P78, DOI 10.1016/j.ab.2017.02.014
   Anwar MA, 2014, MAR DRUGS, V12, P2485, DOI 10.3390/md12052485
   Berezovski M, 2005, J AM CHEM SOC, V127, P3165, DOI 10.1021/ja042394q
   Brett CMA, 2003, ELECTROANAL, V15, P557, DOI 10.1002/elan.200390069
   Cai H, 2006, SENSOR ACTUAT B-CHEM, V114, P433, DOI 10.1016/j.snb.2005.06.017
   Citartan M, 2012, BIOSENS BIOELECTRON, V34, P1, DOI 10.1016/j.bios.2012.01.002
   GEDDES NJ, 1995, THIN SOLID FILMS, V260, P192, DOI 10.1016/0040-6090(94)06474-1
   He F, 2005, J AM CHEM SOC, V127, P12343, DOI 10.1021/ja051507i
   Iwanaga S., 2007, P JAP ACAD, V83, P108
   Kim YG, 2005, BIOCHEM BIOPH RES CO, V329, P312, DOI 10.1016/j.bbrc.2005.01.137
   Liu JW, 2007, ANAL CHEM, V79, P4120, DOI 10.1021/ac070055k
   Ma XY, 2014, J MICROBIOL METH, V98, P94, DOI 10.1016/j.mimet.2014.01.003
   Ronkainen NJ, 2010, CHEM SOC REV, V39, P1747, DOI 10.1039/b714449k
   Su W, 2010, SYNTHETIC MET, V160, P2471, DOI 10.1016/j.synthmet.2010.09.029
   TUERK C, 1990, SCIENCE, V249, P505, DOI 10.1126/science.2200121
   Ying GQ, 2015, BIOTECHNOL LETT, V37, P1601, DOI 10.1007/s10529-015-1839-8
   Zuzuarregui A, 2015, ANALYST, V140, P654, DOI 10.1039/c4an01324g
NR 17
TC 8
Z9 8
U1 11
U2 83
PU WILEY
PI HOBOKEN
PA 111 RIVER ST, HOBOKEN 07030-5774, NJ USA
SN 0885-4513
EI 1470-8744
J9 BIOTECHNOL APPL BIOC
JI Biotechnol. Appl. Biochem.
PD MAY-JUN
PY 2018
VL 65
IS 3
BP 323
EP 327
DI 10.1002/bab.1610
PG 5
WC Biochemistry & Molecular Biology; Biotechnology & Applied Microbiology
WE Science Citation Index Expanded (SCI-EXPANDED)
SC Biochemistry & Molecular Biology; Biotechnology & Applied Microbiology
GA GJ3YD
UT WOS:000435268200004
PM 28887814
DA 2023-06-30
ER

PT J
AU Zhao, MY
   Zhao, XL
   Sun, RT
   Zhang, J
   Wang, HX
   Shi, C
   Ma, CP
   Li, Y
AF Zhao, Mingyuan
   Zhao, Xiaoli
   Sun, Ritong
   Zhang, Jian
   Wang, Haixia
   Shi, Chao
   Ma, Cuiping
   Li, Yong
TI Ultrafast Electrochemical DNA Biosensor Based on Electrical
   Potential-Assisted Hybridization Using Differential Pulse Voltammetry
   (DPV)
SO ANALYTICAL LETTERS
LA English
DT Article
DE Differential pulse voltammetry (DPV); DNA hybridization; electrochemical
   biosensor; ferrocene peptide nucleic acid (Fc-PNA); electrochemical
   impedance spectroscopic (EIS)
ID PEPTIDE NUCLEIC-ACIDS; IMMOBILIZATION
AB A simple electrochemical DNA (E-DNA) biosensor for rapid and specific determination of DNA was developed based on electrical potential-assisted hybridization. The E-DNA biosensor was constructed by a capture probe immobilized on the gold electrode. An external alternating voltage was applied to the electrode interface during DNA hybridization between the capture probe with its target chain and a ferrocene-labeled peptide nucleic acid (Fc-PNA). The PNA was used to minimize the electrostatic repulsion between nucleic acids due to its neutral backbone. The hybridized DNA was examined by differential pulse voltammetry (DPV) and electrochemical impedance spectroscopic (EIS). Compared with the passive hybridization strategy that generally takes several hours, this E-DNA biosensor took the advantage of controllable potential to accelerate nucleic acid hybridization and significantly shorten it to less than 90 s, thereby achieving rapid detection. The electrochemical signal showed a good linear relationship with the target DNA from 10 pM to 10 nM. In addition, this E-DNA biosensor had good specificity that was capable of distinguishing mismatched sequences. The developed biosensor is a promising diagnostic for the rapid and accurate determination of DNA.
C1 [Zhao, Mingyuan; Zhao, Xiaoli; Sun, Ritong; Zhang, Jian; Wang, Haixia; Ma, Cuiping; Li, Yong] Qingdao Univ Sci & Technol, Coll Marine Sci & Biol Engn, Qingdao Nucle Acid Rapid Detect Engn Res Ctr, Shandong Prov Key Lab Biochem Engn, Qingdao 266042, Shandong, Peoples R China.
   [Shi, Chao] Qingdao Univ, Qingdao Nucle Acid Rapid Testing Int Sci & Techno, Coll Life Sci, Dept Pathogen Biol,Sch Basic Med,Affiliated Hosp, Qingdao, Peoples R China.
   [Shi, Chao] Qingdao Univ, Dept Clin Lab, Affiliated Hosp, Qingdao, Peoples R China.
C3 Qingdao University of Science & Technology; Qingdao University; Qingdao
   University
RP Li, Y (通讯作者)，Qingdao Univ Sci & Technol, Coll Marine Sci & Biol Engn, Qingdao Nucle Acid Rapid Detect Engn Res Ctr, Shandong Prov Key Lab Biochem Engn, Qingdao 266042, Shandong, Peoples R China.
EM liyong_55@126.com
FU National Natural Science Foundation of China [81801264]; National Key
   Research and Development Programs of China [2018YFE0113300]; Key Project
   of Shandong Provincial Natural Science Foundation [ZR2020KH030]
FX The study was supported by the National Natural Science Foundation of
   China (81801264), the National Key Research and Development Programs of
   China (2018YFE0113300), and the Key Project of Shandong Provincial
   Natural Science Foundation (ZR2020KH030).
CR Arlinghaus HF, 1997, ANAL CHEM, V69, P3747, DOI 10.1021/ac970267p
   Barreto HG, 2020, J MOL MED, V98, P1727, DOI 10.1007/s00109-020-01992-x
   Choi WS, 2020, DIAGNOSTICS, V10, DOI 10.3390/diagnostics10100775
   DEMIDOV VV, 1994, BIOCHEM PHARMACOL, V48, P1310, DOI 10.1016/0006-2952(94)90171-6
   Ganguli A, 2020, bioRxiv, DOI [10.1073/pnas.2014739117, 10.1101/2020.05.21.108381]
   Gasparac R, 2004, J AM CHEM SOC, V126, P12270, DOI 10.1021/ja0458221
   Gong P, 2008, P NATL ACAD SCI USA, V105, P5301, DOI 10.1073/pnas.0709416105
   Hyrup B, 1996, BIOORGAN MED CHEM, V4, P5, DOI 10.1016/0968-0896(95)00171-9
   Jambrec D, 2015, ANGEW CHEM INT EDIT, V54, P15064, DOI 10.1002/anie.201506672
   Koo KM, 2014, ANALYST, V139, P6178, DOI 10.1039/c4an01641f
   Lin CY, 2018, BIOSENS BIOELECTRON, V117, P474, DOI 10.1016/j.bios.2018.06.056
   Lu RF, 2020, INT J MOL SCI, V21, DOI 10.3390/ijms21082826
   Luo XT, 2008, ANAL CHEM, V80, P7341, DOI 10.1021/ac8010236
   Faria HAM, 2019, BIOSENS BIOELECTRON, V131, P149, DOI 10.1016/j.bios.2019.02.018
   Peterson EM, 2013, LANGMUIR, V29, P8292, DOI 10.1021/la400884t
   Putzbach W, 2013, SENSORS-BASEL, V13, P4811, DOI 10.3390/s130404811
   Rant U, 2004, LANGMUIR, V20, P10086, DOI 10.1021/la0492963
   Ribaut C, 2009, BIOSENS BIOELECTRON, V24, P2721, DOI 10.1016/j.bios.2008.12.018
   Ronkainen NJ, 2010, CHEM SOC REV, V39, P1747, DOI 10.1039/b714449k
   Sehgal Rakesh, 2012, Trop Parasitol, V2, P6, DOI 10.4103/2229-5070.97232
   Si P, 2013, RSC ADV, V3, P3487, DOI 10.1039/c2ra22360k
   Smyrlaki I, 2020, NAT COMMUN, V11, DOI 10.1038/s41467-020-18611-5
   Sun C, 2013, J MATER CHEM B, V1, P801, DOI 10.1039/c2tb00396a
   Taghdisi SM, 2019, BIOSENS BIOELECTRON, V133, P230, DOI 10.1016/j.bios.2019.03.044
   Wang HX, 2021, ANAL LETT, V54, P2473, DOI 10.1080/00032719.2020.1871001
   Wang YN, 2020, VIROL J, V17, DOI 10.1186/s12985-020-01373-3
   Wei F, 2014, AM J RESP CRIT CARE, V190, P1117, DOI 10.1164/rccm.201406-1003OC
   Wong IY, 2010, BIOPHYS J, V98, P2954, DOI 10.1016/j.bpj.2010.03.017
   Xiong E, 2017, ANAL CHEM, V89, P8830, DOI 10.1021/acs.analchem.7b01251
   Zhang YL, 2009, ANAL CHEM, V81, P1982, DOI 10.1021/ac802512d
NR 30
TC 0
Z9 0
U1 5
U2 28
PU TAYLOR & FRANCIS INC
PI PHILADELPHIA
PA 530 WALNUT STREET, STE 850, PHILADELPHIA, PA 19106 USA
SN 0003-2719
EI 1532-236X
J9 ANAL LETT
JI Anal. Lett.
PD MAY 2
PY 2022
VL 55
IS 10
BP 1577
EP 1587
DI 10.1080/00032719.2021.2016791
EA DEC 2021
PG 11
WC Chemistry, Analytical
WE Science Citation Index Expanded (SCI-EXPANDED)
SC Chemistry
GA 0V4WZ
UT WOS:000733794700001
DA 2023-06-30
ER

PT J
AU Zaid, MHM
   Abdullah, J
   Yusof, NA
   Wasoh, H
   Sulaiman, Y
   Noh, MFM
   Issa, R
AF Zaid, Mohd Hazani Mat
   Abdullah, Jaafar
   Yusof, Nor Azah
   Wasoh, Helmi
   Sulaiman, Yusran
   Noh, Mohd Fairulnizal Md
   Issa, Rahizan
TI Reduced Graphene Oxide/TEMPO-Nanocellulose Nanohybrid-Based
   Electrochemical Biosensor for the Determination of Mycobacterium
   tuberculosis
SO JOURNAL OF SENSORS
LA English
DT Article
ID SCREEN-PRINTED ELECTRODES; DNA BIOSENSOR; METHYLENE-BLUE; CELLULOSE;
   OXIDE; FUNCTIONALIZATION; ETHYLENEDIAMINE; POLYANILINE; TECHNOLOGY;
   NANOFIBERS
AB A novel peptide nuclide acid (PNA) electrochemical biosensor based on reduced graphene oxide (NH2-rGO)/2,2,6,6-tetramethylpiperidin-1-yl)oxyl nanocrystalline cellulose (TEMPO-NCC) for the detection of Mycobacterium tuberculosis (M. Tuberculosis) is described. In this study, the nanohybrid films NH2-rGO/TEMPO-NCC were immobilized onto screen-printed carbon electrode (SPE) via a simple drop-coating method. The electrochemical characterization of the designed electrode was investigated using cyclic voltammetry (CV) and impedance spectroscopy (EIS). Meanwhile, the sensitivity and selectivity of the designed biosensor against M. tuberculosis were measured by the differential pulse voltammetry (DPV). The response of the PNA probe-modified (NH2-rGO)/TEMPO-NCC demonstrated that the fabricated biosensor was able to distinguish between complementary, noncomplementary, and one-base mismatch DNA sequences using methylene blue (MB) as the electrochemical indicator. The developed electrochemical biosensor exhibited a linear calibration curve in the concentration range of 1x10-8 M to 1x10-13 M with the limit of detection of 3.14x10-14 M. The developed electrochemical biosensor has also been tested with a polymerase chain reaction (PCR) product of M. tuberculosis DNA which has shown successful results in distinguishing between negative and positive samples of M. tuberculosis.
C1 [Zaid, Mohd Hazani Mat; Abdullah, Jaafar; Yusof, Nor Azah; Sulaiman, Yusran] Univ Putra Malaysia, Inst Adv Technol, Upm Serdan 43400, Selangor De, Malaysia.
   [Zaid, Mohd Hazani Mat] Univ Kebangsaan Malaysia, Ctr Adv Mat & Renewable Resources, Fac Sci & Technol, Bangi 43600, Selangor, Malaysia.
   [Abdullah, Jaafar; Yusof, Nor Azah; Sulaiman, Yusran] Univ Putra Malaysia, Dept Chem, Fac Sci, Upm Serdang 43400, Selangor Darul, Malaysia.
   [Wasoh, Helmi] Univ Putra Malaysia, Dept Bioproc Technol, Fac Biotechnol & Biomol Sci, Upm Serdang 43400, Selangor Darul, Malaysia.
   [Noh, Mohd Fairulnizal Md] Inst Med Res, Cardiovasc Diabet & Nutr Res Ctr, Jalan Pahang, Kuala Lumpur 50588, Malaysia.
   [Issa, Rahizan] Inst Med Res, Bacteriol Unit, Infect Dis Res Ctr, Jalan Pahang, Kuala Lumpur 50588, Malaysia.
C3 Universiti Putra Malaysia; Universiti Kebangsaan Malaysia; Universiti
   Putra Malaysia; Universiti Putra Malaysia; Kementerian Kesihatan
   Malaysia; Kementerian Kesihatan Malaysia
RP Abdullah, J (通讯作者)，Univ Putra Malaysia, Inst Adv Technol, Upm Serdan 43400, Selangor De, Malaysia.; Abdullah, J (通讯作者)，Univ Putra Malaysia, Dept Chem, Fac Sci, Upm Serdang 43400, Selangor Darul, Malaysia.
EM zani.ukm@gmail.com; jafar@upm.edu.my; azahy@upm.edu.my;
   helmi_wmi@upm.edu.my; yusran@upm.edu.my; fairul@imr.gov.my;
   rahizzan@imr.gov.my
RI Zaid, Mohd Hafiz Mohd/R-6517-2018; zaid, zani/AAK-2203-2020; Sulaiman,
   Yusran/J-6213-2014
OI Yusof, Nor Azah/0000-0002-1400-5764; Wasoh, Helmi/0000-0003-1447-3610;
   Abdullah, Jaafar/0000-0001-9686-4804; Sulaiman,
   Yusran/0000-0002-1841-2447
FU Ministry of Education Malaysia through Universiti Putra Malaysia under
   Geran Putra IPB [GP-IPB/2013/9412700]; Ministry of Science, Technology
   and Innovation under Science Fund [03-01-04-SF2045]
FX The authors are grateful for the financial support provided by the
   Ministry of Education Malaysia through Universiti Putra Malaysia under
   Geran Putra IPB (GP-IPB/2013/9412700) and Ministry of Science,
   Technology and Innovation under Science Fund (03-01-04-SF2045).
CR Aderaye Getachew, 2007, Ann Thorac Med, V2, P154, DOI 10.4103/1817-1737.36549
   Agarwal UP, 2010, CELLULOSE, V17, P721, DOI 10.1007/s10570-010-9420-z
   Bard A. J., 2001, ELECTROCHEMICAL METH
   Benvidi A, 2018, ELECTROANAL, V30, P1783, DOI 10.1002/elan.201700654
   Bezerra RDS, 2017, MOLECULES, V22, DOI 10.3390/molecules22112039
   Chen D, 2012, CHEM REV, V112, P6027, DOI 10.1021/cr300115g
   D'Souza SF, 2001, APPL BIOCHEM BIOTECH, V96, P225, DOI 10.1385/ABAB:96:1-3:225
   Renedo OD, 2007, TALANTA, V73, P202, DOI 10.1016/j.talanta.2007.03.050
   Du DX, 2013, SENSOR ACTUAT B-CHEM, V186, P563, DOI 10.1016/j.snb.2013.06.045
   Erdem A, 2000, ANAL CHIM ACTA, V422, P139, DOI 10.1016/S0003-2670(00)01058-8
   Esmaeili C, 2015, SENSORS-BASEL, V15, P24681, DOI 10.3390/s151024681
   Fukuzumi H, 2011, BIOMACROMOLECULES, V12, P4057, DOI 10.1021/bm201079n
   George J, 2015, NANOTECHNOL SCI APPL, V8, P45, DOI 10.2147/NSA.S64386
   Guntupalli R, 2007, BIOSENS BIOELECTRON, V22, P1474, DOI 10.1016/j.bios.2006.06.037
   Hamdan N. A., 2012, CURR RES TUBERCULOSI, V4, P1, DOI DOI 10.3923/CRT.2012.1.12
   Hsu SH, 2014, SENSORS-BASEL, V14, P458, DOI 10.3390/s140100458
   Hu XJ, 2017, PLOS ONE, V12, DOI 10.1371/journal.pone.0187166
   HUEBNER RE, 1993, CLIN INFECT DIS, V17, P968, DOI 10.1093/clinids/17.6.968
   Issa R., 2010, BIOTECHNOLOGY, V9, P304, DOI DOI 10.3923/biotech.2010.304.311
   Jaramillo M, 2013, PANAM HEALT CARE
   Kaguthi G, 2014, Interdiscip Perspect Infect Dis, V2014, P291841, DOI 10.1155/2014/291841
   Kaur R, 2016, J GLOB INFECT DIS, V8, P32, DOI 10.4103/0974-777X.176143
   Kelley SO, 1997, BIOCONJUGATE CHEM, V8, P31, DOI 10.1021/bc960070o
   Kim NH, 2013, J MATER CHEM A, V1, P1349, DOI 10.1039/c2ta00853j
   Ladhar A, 2015, J MOL LIQ, V211, P792, DOI 10.1016/j.molliq.2015.08.014
   Lin N, 2014, EUR POLYM J, V59, P302, DOI 10.1016/j.eurpolymj.2014.07.025
   Liu C, 2014, ANALYST, V139, P5460, DOI 10.1039/c4an00976b
   Ma HL, 2012, J MATER CHEM, V22, P5914, DOI 10.1039/c2jm00145d
   Mach KE, 2019, ANALYST, V144, P1565, DOI [10.1039/c8an02194e, 10.1039/C8AN02194E]
   Malviya R, 2016, MAT SCI ENG C-MATER, V68, P929, DOI 10.1016/j.msec.2016.06.093
   Mandal A, 2011, CARBOHYD POLYM, V86, P1291, DOI 10.1016/j.carbpol.2011.06.030
   McNerney R, 2011, NAT REV MICROBIOL, V9, P204, DOI 10.1038/nrmicro2521
   Mogha NK, 2018, J MATER CHEM B, V6, P5181, DOI 10.1039/c8tb01604f
   Mohamad FS, 2017, SENSORS-BASEL, V17, DOI 10.3390/s17122789
   Moreira FTC, 2016, SENSOR ACTUAT B-CHEM, V223, P927, DOI 10.1016/j.snb.2015.09.157
   Mukundan H, 2012, TUBERCULOSIS, V92, P407, DOI 10.1016/j.tube.2012.05.009
   NICHOLSON RS, 1965, ANAL CHEM, V37, P1351, DOI 10.1021/ac60230a016
   Nielsen P E, 1999, Curr Issues Mol Biol, V1, P89
   Pan D, 2007, SENSORS-BASEL, V7, P2671, DOI 10.3390/s7112671
   Parashar D, 2006, INDIAN J MED RES, V124, P385
   Pellestor F, 2004, EUR J HUM GENET, V12, P694, DOI 10.1038/sj.ejhg.5201226
   Pena-Bahamonde J, 2018, J NANOBIOTECHNOL, V16, DOI 10.1186/s12951-018-0400-z
   Perez DD, 2003, BIOMACROMOLECULES, V4, P1417, DOI 10.1021/bm034144s
   Rashid JIA, 2014, MAT SCI ENG C-MATER, V45, P270, DOI 10.1016/j.msec.2014.09.010
   Raviglione M, 2016, INFECT DIS REP, V8, P33, DOI 10.4081/idr.2016.6570
   Saito T, 2007, BIOMACROMOLECULES, V8, P2485, DOI 10.1021/bm0703970
   SAKULA A, 1982, THORAX, V37, P246, DOI 10.1136/thx.37.4.246
   Salajkova M, 2012, J MATER CHEM, V22, P19798, DOI 10.1039/c2jm34355j
   Sonawane MD, 2016, J CHEM-NY, V2016, DOI 10.1155/2016/9241378
   Soni B, 2015, CARBOHYD POLYM, V134, P581, DOI 10.1016/j.carbpol.2015.08.031
   Tezerjani MD, 2016, ANAL METHODS-UK, V8, P7507, DOI 10.1039/c6ay01524g
   Vardevanyan PO, 2013, J APPL SPECTROSC+, V80, P595, DOI 10.1007/s10812-013-9811-7
   Wang J, 1998, BIOSENS BIOELECTRON, V13, P757, DOI 10.1016/S0956-5663(98)00039-6
   World Health Organization, 2017, 214 WHO, V214
   Xu CH, 2012, MATER CHEM PHYS, V132, P858, DOI 10.1016/j.matchemphys.2011.12.025
   Yantasee W, 2006, ANALYST, V131, P1342, DOI 10.1039/b609211j
   Yin PT, 2015, CHEM REV, V115, P2483, DOI 10.1021/cr500537t
   Zaid MHM, 2017, SENSOR ACTUAT B-CHEM, V241, P1024, DOI 10.1016/j.snb.2016.10.045
   Zhang S, 2000, BIOSENS BIOELECTRON, V15, P273, DOI 10.1016/S0956-5663(00)00076-2
   Zhou LX, 2011, CLIN DEV IMMUNOL, DOI 10.1155/2011/193963
NR 60
TC 25
Z9 25
U1 6
U2 38
PU HINDAWI LTD
PI LONDON
PA ADAM HOUSE, 3RD FLR, 1 FITZROY SQ, LONDON, W1T 5HF, ENGLAND
SN 1687-725X
EI 1687-7268
J9 J SENSORS
JI J. Sens.
PD JAN 21
PY 2020
VL 2020
AR 4051474
DI 10.1155/2020/4051474
PG 11
WC Engineering, Electrical & Electronic; Instruments & Instrumentation
WE Science Citation Index Expanded (SCI-EXPANDED)
SC Engineering; Instruments & Instrumentation
GA KH8CI
UT WOS:000510876200001
OA Green Published, gold
DA 2023-06-30
ER

PT J
AU Song, MJ
   Kim, JH
   Lee, SK
   Lim, DS
   Hwang, SW
   Whang, D
AF Song, Min-Jung
   Kim, Jong-Hoon
   Lee, Seung-Koo
   Lim, Doe-Soon
   Hwang, Sung Woo
   Whang, Dongmok
TI Analytical Characteristics of Electrochemical Biosensor Using
   Pt-Dispersed Graphene on Boron Doped Diamond Electrode
SO ELECTROANALYSIS
LA English
DT Article
DE Electrochemical sensors; Glucose sensors; Boron-doped diamond; Pt
   nanoparticles; Graphene
ID GLUCOSE-OXIDASE; PLATINUM NANOPARTICLES; AMPEROMETRIC BIOSENSOR; CARBON
   NANOTUBES; IMMOBILIZATION; CHOLESTEROL; BEHAVIOR
AB An electrochemical biosensor was developed using Pt-nanoparticles (Pt-NPs) dispersed graphene based on a boron-doped diamond thin film electrode. To compare its performances with those of other biosensors, glucose was used as a target analyte. This biosensor exhibited a wide linear range, a low detection limit and a higher sensitivity compared to other amperometric biosensors using graphene-based electrodes. In addition, the biosensor promotes a direct electron transfer between the redox enzymes and the electrode surface and detects low concentration analytes. The excellent performance of the biosensor is attributed to the synergistic effect of the Pt-NPs, graphene sheet and the BDD thin film. Therefore, it can be a promising application for electrochemical detection of analytes.
C1 [Hwang, Sung Woo; Whang, Dongmok] Korea Univ, Res Ctr Time Domain Nanofunct Devices, Seoul 136713, South Korea.
   [Song, Min-Jung; Kim, Jong-Hoon; Lee, Seung-Koo; Lim, Doe-Soon] Korea Univ, Sch Mat & Sci Engn, Seoul 136713, South Korea.
   [Hwang, Sung Woo] Korea Univ, Dept Elect Engn, Seoul 136713, South Korea.
   [Whang, Dongmok] Sungkyunkwan Univ, SKKU Adv Inst Nanotechnol, Suwon 440746, South Korea.
   [Whang, Dongmok] Sungkyunkwan Univ, Sch Adv Mat Sci & Engn, Suwon 440746, South Korea.
C3 Korea University; Korea University; Korea University; Sungkyunkwan
   University (SKKU); Sungkyunkwan University (SKKU)
RP Hwang, SW (通讯作者)，Korea Univ, Res Ctr Time Domain Nanofunct Devices, Seoul 136713, South Korea.
EM dwhang@skku.edu; swhwang@korea.ac.kr
RI Whang, Dongmok/C-7016-2013
OI Whang, Dongmok/0000-0001-9449-0597
FU National Research Foundation of Korea (NRF); Korean Government (MEST)
   [2011-0000427]; Ministry of Knowledge Economy [RBD-0901-B01920]; Brain
   Korea 21 Project; MEST [2011-0006268]
FX This work was supported by the National Research Foundation of Korea
   (NRF) grant funded by the Korean Government (MEST) (2011-0000427), the
   R&BD project of the Ministry of Knowledge Economy (RBD-0901-B01920), and
   the second stage of the Brain Korea 21 Project in 2011. D. W.
   acknowledges support from the Basic Science Research Program through the
   National Research Foundation of Korea (NRF), funded by MEST
   (2011-0006268).
CR Baby TT, 2010, SENSOR ACTUAT B-CHEM, V145, P71, DOI 10.1016/j.snb.2009.11.022
   Bard A. J., 2001, ELECTROCHEMICAL METH
   Bouamrane P, 1996, J ELECTROANAL CHEM, V405, P95
   Chen XL, 2008, TALANTA, V76, P763, DOI 10.1016/j.talanta.2008.04.023
   Chu X, 2007, TALANTA, V71, P2040, DOI 10.1016/j.talanta.2006.09.013
   Granger MC, 2000, ANAL CHEM, V72, P3793, DOI 10.1021/ac0000675
   Hartl A, 2004, NAT MATER, V3, P736, DOI 10.1038/nmat1204
   Kang XH, 2009, BIOSENS BIOELECTRON, V25, P901, DOI 10.1016/j.bios.2009.09.004
   Kim JH, 2009, DIAM RELAT MATER, V18, P1218, DOI 10.1016/j.diamond.2009.04.012
   Kim KS, 2009, NATURE, V457, P706, DOI 10.1038/nature07719
   Kong T, 2009, SENSOR ACTUAT B-CHEM, V138, P344, DOI 10.1016/j.snb.2009.01.002
   LANDSTRASS MI, 1989, APPL PHYS LETT, V55, P975, DOI 10.1063/1.101694
   Li G, 2005, BIOSENS BIOELECTRON, V20, P2140, DOI 10.1016/j.bios.2004.09.005
   Li J, 2009, ELECTROCHEM COMMUN, V11, P1085, DOI 10.1016/j.elecom.2009.03.025
   Nebel CE, 2009, DIAM RELAT MATER, V18, P910, DOI 10.1016/j.diamond.2008.11.024
   Perret A, 1999, DIAM RELAT MATER, V8, P820, DOI 10.1016/S0925-9635(98)00280-5
   PLESKOV YV, 1987, J ELECTROANAL CHEM, V228, P19
   Shan CS, 2010, BIOSENS BIOELECTRON, V25, P1070, DOI 10.1016/j.bios.2009.09.024
   Shan CS, 2009, ANAL CHEM, V81, P2378, DOI 10.1021/ac802193c
   Song MJ, 2006, JPN J APPL PHYS 1, V45, P7197, DOI 10.1143/JJAP.45.7197
   Song MJ, 2010, MICROCHIM ACTA, V171, P249, DOI 10.1007/s00604-010-0432-z
   Upadhyay S, 2009, BIOSENS BIOELECTRON, V25, P832, DOI 10.1016/j.bios.2009.08.036
   Vidal JC, 2001, ELECTROANAL, V13, P229, DOI 10.1002/1521-4109(200103)13:3<229::AID-ELAN229>3.0.CO;2-3
   Wang J, 2006, DIAM RELAT MATER, V15, P279, DOI 10.1016/j.diamond.2005.09.017
   Wu H, 2009, TALANTA, V80, P403, DOI 10.1016/j.talanta.2009.06.054
   Zhou YL, 2007, BIOSENS BIOELECTRON, V22, P822, DOI 10.1016/j.bios.2006.03.001
   Zou YJ, 2008, BIOSENS BIOELECTRON, V23, P1010, DOI 10.1016/j.bios.2007.10.009
NR 27
TC 22
Z9 22
U1 0
U2 71
PU WILEY-V C H VERLAG GMBH
PI WEINHEIM
PA POSTFACH 101161, 69451 WEINHEIM, GERMANY
SN 1040-0397
EI 1521-4109
J9 ELECTROANAL
JI Electroanalysis
PD OCT
PY 2011
VL 23
IS 10
BP 2408
EP 2414
DI 10.1002/elan.201100265
PG 7
WC Chemistry, Analytical; Electrochemistry
WE Science Citation Index Expanded (SCI-EXPANDED)
SC Chemistry; Electrochemistry
GA 839WC
UT WOS:000296399200021
DA 2023-06-30
ER

PT J
AU Wu, HW
   Liu, SC
   Zhu, WP
   Jiang, JH
   Shen, GL
   Yu, RQ
AF Wu, Huiwang
   Liu, Shucheng
   Zhu, Wenping
   Jiang, Jianhui
   Shen, Guoli
   Yu, Ruqin
TI A Sensitive Electrochemical Biosensor for Detection of Histone
   Deacetylase Activity Using an Acetylated Peptide
SO ELECTROANALYSIS
LA English
DT Article
DE Histone deacetylases (HDACs); Sirtuin2 (SIRT2); Electrochemical
   biosensors; Inhibitors
ID PARKINSONS-DISEASE; INHIBITORS; ASSAY; CANCER; SIRT2; REPRESSION; RPD3;
   UME6; H4
AB A sensitive electrochemical biosensor was developed for activity detection of histone deacetylase sirtuin2 (SIRT2) using an acetylated peptide substrate. This substrate could be recognized by anti-acetylated peptide antibody, which could be detected using secondary antibody conjugated alkaline phosphatase which provided an amplified electrochemical signal. In the presence of SIRT2, the substrate was deacetylated, resulting in a decreased electrochemical signal that was correlated to the concentration of SIRT2. Under optimized conditions, the biosensor exhibited a wide linear range from 1 nM to 500 nM with a detection limit of 0.1 nM. The proposed biosensor was also used for detection of SIRT2 inhibitor.
C1 [Wu, Huiwang; Liu, Shucheng; Zhu, Wenping; Jiang, Jianhui; Shen, Guoli; Yu, Ruqin] Hunan Univ, Coll Chem & Chem Engn, State Key Lab Chemo Biosensing & Chemometr, Changsha 410082, Hunan, Peoples R China.
C3 Hunan University
RP Jiang, JH (通讯作者)，Hunan Univ, Coll Chem & Chem Engn, State Key Lab Chemo Biosensing & Chemometr, Changsha 410082, Hunan, Peoples R China.
EM jianhuijiang@hnu.edu.cn; rqyu@hnu.edu.cn
RI Jiang, Jian-Hui/K-2054-2012
FU NSFC [21025521, 21035001, 21190041]; National Key Basic Research Program
   [2011CB911000]; CSIRT Program; NSF of Hunan Province [10JJ7002];
   Scientific Research Fund of Hunan Provincial Education Department
   [08A065]
FX This work was supported by NSFC (21025521, 21035001, 21190041), National
   Key Basic Research Program (2011CB911000), CSIRT Program, NSF of Hunan
   Province (10JJ7002) and the Scientific Research Fund of Hunan Provincial
   Education Department (08A065).
CR ALLFREY VG, 1964, P NATL ACAD SCI USA, V51, P786, DOI 10.1073/pnas.51.5.786
   Bhaumik SR, 2007, NAT STRUCT MOL BIOL, V14, P1008, DOI 10.1038/nsmb1337
   Chung D, 2002, TRENDS MOL MED, V8, pS10, DOI 10.1016/S1471-4914(02)02303-1
   DarkinRattray SJ, 1996, P NATL ACAD SCI USA, V93, P13143, DOI 10.1073/pnas.93.23.13143
   Dekker FJ, 2009, DRUG DISCOV TODAY, V14, P942, DOI 10.1016/j.drudis.2009.06.008
   Dryden SC, 2003, MOL CELL BIOL, V23, P3173, DOI 10.1128/MCB.23.9.3173-3185.2003
   Garske AL, 2007, ACS CHEM BIOL, V2, P529, DOI 10.1021/cb700160d
   Grozinger CM, 2002, CHEM BIOL, V9, P3, DOI 10.1016/S1074-5521(02)00092-3
   Grunstein M, 1997, NATURE, V389, P349, DOI 10.1038/38664
   Haus P, 2011, J BIOMOL SCREEN, V16, P1206, DOI 10.1177/1087057111424605
   Heltweg B, 2003, J BIOMOL SCREEN, V8, P89, DOI 10.1177/1087057102239644
   Hoffmann K, 2001, BIOCONJUGATE CHEM, V12, P51, DOI 10.1021/bc000051l
   Hoffmann K, 1999, NUCLEIC ACIDS RES, V27, P2057, DOI 10.1093/nar/27.9.2057
   Ito K, 2002, P NATL ACAD SCI USA, V99, P8921, DOI 10.1073/pnas.132556899
   Johnstone RW, 2002, NAT REV DRUG DISCOV, V1, P287, DOI 10.1038/nrd772
   Kadosh D, 1997, CELL, V89, P365, DOI 10.1016/S0092-8674(00)80217-2
   Kelly WK, 2005, J CLIN ONCOL, V23, P3923, DOI 10.1200/JCO.2005.14.167
   Nare B, 1999, ANAL BIOCHEM, V267, P390, DOI 10.1006/abio.1998.3038
   Outeiro TF, 2007, SCIENCE, V317, P516, DOI 10.1126/science.1143780
   Roth SY, 2001, ANNU REV BIOCHEM, V70, P81, DOI 10.1146/annurev.biochem.70.1.81
   Rundlett SE, 1998, NATURE, V392, P831, DOI 10.1038/33952
   Shahbazian MD, 2007, ANNU REV BIOCHEM, V76, P75, DOI 10.1146/annurev.biochem.76.052705.162114
   Taunton J, 1996, SCIENCE, V272, P408, DOI 10.1126/science.272.5260.408
   Vaquero A, 2006, GENE DEV, V20, P1256, DOI 10.1101/gad.1412706
   Verdin E, 2004, METHOD ENZYMOL, V377, P180
   Wang ZB, 2009, CELL, V138, P1019, DOI 10.1016/j.cell.2009.06.049
   Yang XJ, 2004, BIOESSAYS, V26, P1076, DOI 10.1002/bies.20104
NR 27
TC 9
Z9 9
U1 6
U2 43
PU WILEY-V C H VERLAG GMBH
PI WEINHEIM
PA BOSCHSTRASSE 12, D-69469 WEINHEIM, GERMANY
SN 1040-0397
J9 ELECTROANAL
JI Electroanalysis
PD DEC
PY 2012
VL 24
IS 12
BP 2365
EP 2370
DI 10.1002/elan.201200414
PG 6
WC Chemistry, Analytical; Electrochemistry
WE Science Citation Index Expanded (SCI-EXPANDED)
SC Chemistry; Electrochemistry
GA 048KR
UT WOS:000311910800020
DA 2023-06-30
ER

PT J
AU Lai, HC
   Chin, SF
   Pang, SC
   Sum, MSH
   Perera, D
AF Lai, Huat Choi
   Chin, Suk Fun
   Pang, Suh Cem
   Sum, Magdline Sia Henry
   Perera, David
TI Carbon Nanoparticles Based Electrochemical Biosensor Strip for Detection
   of Japanese Encephalitis Virus
SO JOURNAL OF NANOMATERIALS
LA English
DT Article
ID IMMUNOSENSOR; DOTS
AB We reported a disposable and sensitive electrochemical biosensor strip based on carbon nanoparticles modified screen-printed carbon electrode (SPCE) for rapid and sensitive detection of Japanese Encephalitis Virus (JEV). Amino group functionalized carbon nanoparticles were prepared from preformed chitosan nanoparticles. Japanese Encephalitis Virus (JEV) antibody was immobilized onto the surfaces of carbon nanoparticles through amide bonds formation between amino groups of carbon nanoparticles and carboxylic groups of JEV antibody. The analytical performance of SPCE electrochemical biosensor strip was characterized using cyclic voltammetry (CV) and electrochemical impedance spectroscopy (EIS). SPCE electrochemical biosensor strip exhibited a linear detection range of 1-20 ngmL(-1) with a low detection limit of 0.36 ngmL(-1) (at S/N = 3) for JEV, detection sensitivity was 0.024 ngmL(-1) for JEV, and analysis results were obtainable within 10 minutes. The potential clinical application of this SPCE electrochemical biosensor strip was demonstrated by the detection of JEV in human serum.
C1 [Lai, Huat Choi; Chin, Suk Fun; Pang, Suh Cem] Univ Malaysia Sarawak, Fac Resource Sci & Technol, Dept Chem, Kota Samarahan, Sarawak, Malaysia.
   [Sum, Magdline Sia Henry; Perera, David] Univ Malaysia Sarawak, Inst Hlth & Community Med, Kota Samarahan 94300, Sarawak, Malaysia.
C3 University of Malaysia Sarawak; University of Malaysia Sarawak
RP Chin, SF (通讯作者)，Univ Malaysia Sarawak, Fac Resource Sci & Technol, Dept Chem, Kota Samarahan, Sarawak, Malaysia.
EM sukfunchin@gmail.com
RI Chin, Suk Fun/A-6695-2011; Lai, Huat Choi/Y-5377-2019
OI Chin, Suk Fun/0000-0002-4793-6813; Henry Sum, Magdline
   Sia/0000-0002-7830-7649
FU Ministry of Education Malaysia (KPM) [ERGS/STG05(01)/1005/2013(02)]
FX The authors gratefully acknowledge the financial support by the Ministry
   of Education Malaysia (KPM) rendered through the award of the
   Exploratory Research Grant Scheme ERGS/STG05(01)/1005/2013(02) as well
   as a scholarship from the Ph.D. of one of the authors.
CR Bakker E, 2002, ANAL CHEM, V74, P2781, DOI 10.1021/ac0202278
   Bonaparte M, 2014, BMC INFECT DIS, V14, DOI 10.1186/1471-2334-14-156
   Cardosa MJ, 2002, BMC MICROBIOL, V2, DOI 10.1186/1471-2180-2-9
   Chin SF, 2017, MICROCHIM ACTA, V184, P491, DOI 10.1007/s00604-016-2029-7
   Chin SF, 2017, OPT MATER, V73, P77, DOI 10.1016/j.optmat.2017.08.006
   Tuan CV, 2013, ANAL LETT, V46, P1229, DOI 10.1080/00032719.2012.755688
   Coker RJ, 2011, LANCET, V377, P599, DOI 10.1016/S0140-6736(10)62004-1
   Fan W, 2012, COLLOID SURFACE B, V90, P21, DOI 10.1016/j.colsurfb.2011.09.042
   Fong JFY, 2016, BIOSENS BIOELECTRON, V85, P844, DOI 10.1016/j.bios.2016.05.087
   Hombach J, 2005, VACCINE, V23, P5205, DOI [10.1016/j.vaccine.2005.07.002, 10.1016/j.vaccine.2004.11.040]
   Huang KJ, 2012, MICROCHIM ACTA, V177, P419, DOI 10.1007/s00604-012-0805-6
   Jones KE, 2008, NATURE, V451, P990, DOI 10.1038/nature06536
   Li F, 2011, BIOSENS BIOELECTRON, V26, P4253, DOI 10.1016/j.bios.2011.04.028
   Ng YH, 2017, OPT MATER, V70, P50, DOI 10.1016/j.optmat.2017.05.014
   Pejcic B, 2006, ANALYST, V131, P1079, DOI 10.1039/b603402k
   Tran QH, 2013, ADV NAT SCI-NANOSCI, V4, DOI 10.1088/2043-6262/4/3/033001
   Rezaei B, 2011, ELECTROCHIM ACTA, V56, P5702, DOI 10.1016/j.electacta.2011.04.038
   Roy S, 2011, J MATER CHEM, V21, P14725, DOI 10.1039/c1jm12028j
   Sharma A, 2010, THIN SOLID FILMS, V519, P1213, DOI 10.1016/j.tsf.2010.08.071
   Sum M. S. H., 2015, J BIOCH MICROBIOLOGY, V3, P26
   Taleat Z, 2014, MICROCHIM ACTA, V181, P865, DOI 10.1007/s00604-014-1181-1
   Tan SC, 2017, J SENSORS, V2017, DOI 10.1155/2017/7576345
   Tran Quang Huy, 2012, Advances in Natural Sciences: Nanoscience & Nanotechnology, V3, DOI 10.1088/2043-6262/3/1/015012
   Huy TQ, 2011, TALANTA, V86, P271, DOI 10.1016/j.talanta.2011.09.012
NR 24
TC 21
Z9 21
U1 1
U2 18
PU HINDAWI LTD
PI LONDON
PA ADAM HOUSE, 3RD FLR, 1 FITZROY SQ, LONDON, W1T 5HF, ENGLAND
SN 1687-4110
EI 1687-4129
J9 J NANOMATER
JI J. Nanomater.
PY 2017
VL 2017
AR 3615707
DI 10.1155/2017/3615707
PG 7
WC Nanoscience & Nanotechnology; Materials Science, Multidisciplinary
WE Science Citation Index Expanded (SCI-EXPANDED)
SC Science & Technology - Other Topics; Materials Science
GA FR4LI
UT WOS:000419036500001
OA gold, Green Submitted, Green Accepted
DA 2023-06-30
ER

PT J
AU Wang, L
   Chen, XH
   Wang, XL
   Han, XP
   Liu, SF
   Zhao, CZ
AF Wang, Li
   Chen, Xiaohong
   Wang, Xiaoli
   Han, Xiaoping
   Liu, Shufeng
   Zhao, Changzhi
TI Electrochemical synthesis of gold nanostructure modified electrode and
   its development in electrochemical DNA biosensor
SO BIOSENSORS & BIOELECTRONICS
LA English
DT Article
DE DNA immobilization; DNA hybridization; Gold nanostructure;
   Electrodeposition; Electrochemical biosensor
ID SNP DETECTION; SURFACE; NANOPARTICLES; HYBRIDIZATION; SENSITIVITY;
   POLYMERS; SEQUENCE; TARGETS; SENSORS; PROBES
AB In this article, gold nanostructure modified electrodes were achieved by a simple one-step electrodeposition method. The morphologies of modified electrodes could be easily controlled by changing the pH of HAuCl(4) solution. The novel nanoflower-like particles with the nanoplates as the building blocks could be interestingly obtained at pH 5.0. The gold nanoflower modified electrodes were then used for the fabrication of electrochemical DNA biosensor. The DNA biosensor fabrication process was characterized by cyclic voltammetry and electrochemical impedance spectroscopy with the use of ferricyanide as an electrochemical redox indicator. The DNA immobilization and hybridization on gold nanoflower modified electrode was studied with the use of [Ru(NH(3))(6)](3+) as a hybridization indicator. The electrochemical DNA biosensor shows a good selectivity and sensitivity toward the detection of target DNA. A detection limit of 1 pM toward target DNA could be obtained. (C) 2011 Elsevier B.V. All rights reserved.
C1 [Wang, Li; Chen, Xiaohong; Wang, Xiaoli; Han, Xiaoping; Liu, Shufeng; Zhao, Changzhi] Qingdao Univ Sci & Technol, Coll Chem & Mol Engn, Qingdao 266042, Shandong, Peoples R China.
C3 Qingdao University of Science & Technology
RP Liu, SF (通讯作者)，Qingdao Univ Sci & Technol, Coll Chem & Mol Engn, Qingdao 266042, Shandong, Peoples R China.
EM sliu@qust.edu.cn; czzhao@qust.edu.cn
OI Liu, Shufeng/0000-0003-4063-4537
FU National Natural Science Foundation of China [21005043, 20775039];
   Natural Science Foundation of Shandong Province of China [Q2008B05,
   ZR2009BM031, ZR2009BM013, 2009ZRB01393]; Beijing National Laboratory for
   Molecular Sciences
FX This research was supported by the National Natural Science Foundation
   of China (No. 21005043, No. 20775039), the Natural Science Foundation of
   Shandong Province of China (Nos. Q2008B05, ZR2009BM031, ZR2009BM013,
   2009ZRB01393), and open project of Beijing National Laboratory for
   Molecular Sciences.
CR Chang HX, 2007, ANAL CHEM, V79, P5111, DOI 10.1021/ac070639m
   Chen CP, 2009, ANAL CHEM, V81, P36, DOI 10.1021/ac800986q
   Drummond TG, 2003, NAT BIOTECHNOL, V21, P1192, DOI 10.1038/nbt873
   Duan XR, 2007, J AM CHEM SOC, V129, P4154, DOI 10.1021/ja070452c
   Gunnarsson A, 2008, NANO LETT, V8, P183, DOI 10.1021/nl072401j
   Guo S, 2007, CHEM COMMUN, P3163, DOI 10.1039/b705630c
   Guo ZR, 2007, J COLLOID INTERF SCI, V309, P518, DOI 10.1016/j.jcis.2006.12.070
   Hu KC, 2008, ANAL CHEM, V80, P9124, DOI 10.1021/ac8017197
   Kannan B, 2011, ANAL CHEM, V83, P3415, DOI 10.1021/ac1033243
   Katz E, 2004, ELECTROANAL, V16, P19, DOI 10.1002/elan.200302930
   Kim DK, 2007, ANAL CHEM, V79, P1855, DOI 10.1021/ac061909o
   Lee JH, 2007, J COLLOID INTERF SCI, V316, P887, DOI 10.1016/j.jcis.2007.08.053
   Li F, 2011, BIOSENS BIOELECTRON, V26, P2619, DOI 10.1016/j.bios.2010.11.020
   Li H, 2010, ANAL CHEM, V82, P5477, DOI 10.1021/ac101193e
   Li ZP, 2007, ANAL BIOANAL CHEM, V387, P613, DOI 10.1007/s00216-006-0914-3
   Liu G, 2008, J AM CHEM SOC, V130, P6820, DOI 10.1021/ja800554t
   Liu SF, 2010, BIOSENS BIOELECTRON, V25, P1640, DOI 10.1016/j.bios.2009.11.026
   Martin H, 1997, LANGMUIR, V13, P100, DOI 10.1021/la960700a
   Minunni M, 2005, J AM CHEM SOC, V127, P7966, DOI 10.1021/ja051345q
   Moreau F, 2005, J CATAL, V231, P105, DOI 10.1016/j.jcat.2005.01.030
   Munde M, 2007, J AM CHEM SOC, V129, P13732, DOI 10.1021/ja074560a
   Patolsky F, 2000, J AM CHEM SOC, V122, P418, DOI 10.1021/ja992834r
   Qiu LP, 2011, ANAL CHEM, V83, P3050, DOI 10.1021/ac103274j
   Sassolas A, 2008, CHEM REV, V108, P109, DOI 10.1021/cr0684467
   Seefeld TH, 2011, LANGMUIR, V27, P6534, DOI 10.1021/la200649n
   Seo B, 2011, ACS APPL MATER INTER, V3, P441, DOI 10.1021/am101018g
   Soleymani L, 2009, ANGEW CHEM INT EDIT, V48, P8457, DOI 10.1002/anie.200902439
   Steel AB, 1998, ANAL CHEM, V70, P4670, DOI 10.1021/ac980037q
   Taton TA, 2000, SCIENCE, V289, P1757, DOI 10.1126/science.289.5485.1757
   TRASATTI S, 1992, J ELECTROANAL CHEM, V327, P353, DOI 10.1016/0022-0728(92)80162-W
   Wang J, 2003, ANAL CHIM ACTA, V500, P247, DOI 10.1016/S0003-2670(03)00725-6
   Weizmann Y, 2003, J AM CHEM SOC, V125, P3452, DOI 10.1021/ja028850x
   Yang RH, 2008, J AM CHEM SOC, V130, P8351, DOI 10.1021/ja800604z
   Zhang H, 2008, J PHYS CHEM C, V112, P13886, DOI 10.1021/jp802012h
   Zhang J, 2008, ANAL CHEM, V80, P2888, DOI 10.1021/ac701995g
   Zhang SB, 2009, BIOSENS BIOELECTRON, V24, P3201, DOI 10.1016/j.bios.2009.03.012
   Zhu CH, 2011, CRYST GROWTH DES, V11, P748, DOI 10.1021/cg101266d
   Zhu DB, 2008, ANAL CHEM, V80, P3566, DOI 10.1021/ac0713306
NR 38
TC 55
Z9 55
U1 5
U2 117
PU ELSEVIER ADVANCED TECHNOLOGY
PI OXFORD
PA OXFORD FULFILLMENT CENTRE THE BOULEVARD, LANGFORD LANE, KIDLINGTON,
   OXFORD OX5 1GB, OXON, ENGLAND
SN 0956-5663
J9 BIOSENS BIOELECTRON
JI Biosens. Bioelectron.
PD DEC 15
PY 2011
VL 30
IS 1
BP 151
EP 157
DI 10.1016/j.bios.2011.09.003
PG 7
WC Biophysics; Biotechnology & Applied Microbiology; Chemistry, Analytical;
   Electrochemistry; Nanoscience & Nanotechnology
WE Science Citation Index Expanded (SCI-EXPANDED)
SC Biophysics; Biotechnology & Applied Microbiology; Chemistry;
   Electrochemistry; Science & Technology - Other Topics
GA 856BC
UT WOS:000297610200024
PM 21963391
DA 2023-06-30
ER

PT J
AU Gao, J
   Jeffries, L
   Mach, KE
   Craft, DW
   Thomas, NJ
   Gau, V
   Liao, JC
   Wong, PK
AF Gao, Jian
   Jeffries, Lindsie
   Mach, Kathleen E.
   Craft, David W.
   Thomas, Neal J.
   Gau, Vincent
   Liao, Joseph C.
   Wong, Pak Kin
TI A Multiplex Electrochemical Biosensor for Bloodstream Infection
   Diagnosis
SO SLAS TECHNOLOGY
LA English
DT Article
DE infection; biosensor; blood; diagnostics; RNA
ID RAPID IDENTIFICATION; PCR; BACTERIA
AB Accurate and timely detection of bacterial pathogens will improve the clinical management of infections. Herein, we demonstrate an electrochemical biosensor that directly detects bacteria in human blood samples, resulting in the rapid diagnosis of a bloodstream infection. The multiplex biosensor detects the species-specific sequences of the 16S ribosomal RNA of bacteria for pathogen identification in physiological samples without preamplification. The analytical performance characteristics of the biosensor, including the limit of detection and probe cross-reactivity, are evaluated systematically. The feasibility of the biosensor for a diagnosis of a bloodstream infection is demonstrated by identifying bacterial clinical isolates spiked in whole blood and blood culture samples that were tested positive for bacteria. The electrochemical biosensor correctly identifies all the species in the samples with 100% concordance to microbiological analysis.
C1 [Gao, Jian; Wong, Pak Kin] Penn State Univ, Dept Biomed Engn, University Pk, PA 16802 USA.
   [Jeffries, Lindsie] Univ Arizona, Dept Biomed Engn, Tucson, AZ USA.
   [Mach, Kathleen E.; Liao, Joseph C.] Stanford Univ, Sch Med, Dept Urol, Stanford, CA 94305 USA.
   [Craft, David W.] Penn State Milton S Hershey Med Ctr, Pathol & Lab Med, Hershey, PA USA.
   [Thomas, Neal J.] Penn State Univ, Coll Med, Dept Pediat, Hershey, PA USA.
   [Thomas, Neal J.] Penn State Univ, Coll Med, Dept Publ Hlth Sci, Hershey, PA USA.
   [Gau, Vincent] GeneFluidics Inc, Irwindale, CA USA.
   [Wong, Pak Kin] Penn State Univ, Dept Mech Engn, University Pk, PA 16802 USA.
   [Wong, Pak Kin] Penn State Milton S Hershey Med Ctr, Dept Surg, Hershey, PA USA.
C3 Pennsylvania Commonwealth System of Higher Education (PCSHE);
   Pennsylvania State University; Pennsylvania State University -
   University Park; University of Arizona; Stanford University;
   Pennsylvania Commonwealth System of Higher Education (PCSHE);
   Pennsylvania State University; Penn State Health; Pennsylvania
   Commonwealth System of Higher Education (PCSHE); Pennsylvania State
   University; Penn State Health; Pennsylvania Commonwealth System of
   Higher Education (PCSHE); Pennsylvania State University; Penn State
   Health; Pennsylvania Commonwealth System of Higher Education (PCSHE);
   Pennsylvania State University; Pennsylvania State University -
   University Park; Pennsylvania Commonwealth System of Higher Education
   (PCSHE); Pennsylvania State University; Penn State Health
RP Wong, PK (通讯作者)，Penn State Univ, 230 Hallowell Bldg, University Pk, PA 16802 USA.
EM pak@engr.psu.edu
RI Wong, Pak Kin/A-7974-2012; Wong, Pak Kin/AAD-6231-2022; Liao, Joseph
   C/J-5874-2015; Craft, David W/B-8634-2011
OI Wong, Pak Kin/0000-0001-7388-2110; Wong, Pak Kin/0000-0001-7388-2110;
   Liao, Joseph/0000-0003-2448-5463
FU NIH [R01AI117059, R44HD084033]; NSFC [21375068]
FX The authors disclosed receipt of the following financial support for the
   research, authorship, and/or publication of this article: This work was
   supported by NIH R01AI117059, R44HD084033, and NSFC 21375068.
CR Chiu ML, 2010, JALA-J LAB AUTOM, V15, P233, DOI 10.1016/j.jala.2010.02.001
   Dellinger R. P., 2013, INTENS CARE MED, V41, P580, DOI DOI 10.1007/s00134-012-2769-8
   DELLINGER RP, 2013, INTENS CARE MED, V39, P165, DOI [DOI 10.1007/s00134-012-2769-8, DOI 10.1097/CCM.0B013E31827E83AF]
   Hall Margaret Jean, 2011, NCHS Data Brief, P1
   Hogardt M, 2000, J CLIN MICROBIOL, V38, P818, DOI 10.1128/JCM.38.2.818-825.2000
   Iskander KN, 2013, PHYSIOL REV, V93, P1247, DOI 10.1152/physrev.00037.2012
   Kaasch AJ, 2014, J INFECTION, V68, P242, DOI 10.1016/j.jinf.2013.10.015
   Kollef MH, 2008, CLIN INFECT DIS, V47, pS3, DOI 10.1086/590061
   Kuralay F, 2011, TALANTA, V85, P1330, DOI 10.1016/j.talanta.2011.06.012
   Liao JC, 2006, J CLIN MICROBIOL, V44, P561, DOI 10.1128/JCM.44.2.561-570.2006
   Linde-Zwirble WT, 2004, CRIT CARE, V8, P222, DOI 10.1186/cc2917
   Liu TT, 2014, ANN BIOMED ENG, V42, P2314, DOI 10.1007/s10439-014-1040-6
   Liu TT, 2014, NANOMED-NANOTECHNOL, V10, P159, DOI 10.1016/j.nano.2013.07.006
   Mach KE, 2011, TRENDS PHARMACOL SCI, V32, P330, DOI 10.1016/j.tips.2011.03.001
   Mach KE, 2011, J UROLOGY, V185, P148, DOI 10.1016/j.juro.2010.09.022
   Mangold KA, 2005, J CLIN MICROBIOL, V43, P2435, DOI 10.1128/JCM.43.5.2435-2440.2005
   Ouyang MX, 2013, ANALYST, V138, P3660, DOI 10.1039/c3an00259d
   Sin MLY, 2014, EXPERT REV MOL DIAGN, V14, P225, DOI 10.1586/14737159.2014.888313
   Sin MLY, 2013, J MICROELECTROMECH S, V22, P1126, DOI 10.1109/JMEMS.2013.2253545
   Stearns-Kurosawa DJ, 2011, ANNU REV PATHOL-MECH, V6, P19, DOI 10.1146/annurev-pathol-011110-130327
   Turenne CY, 2000, J CLIN MICROBIOL, V38, P513, DOI 10.1128/JCM.38.2.513-520.2000
   Wang TH, 2010, JALA-J ASSOC LAB AUT, V15, pA15, DOI 10.1016/j.jala.2010.03.002
   Won H, 2010, J CLIN MICROBIOL, V48, P3410, DOI 10.1128/JCM.00718-10
   [No title captured]
NR 24
TC 23
Z9 23
U1 4
U2 37
PU ELSEVIER SCIENCE INC
PI NEW YORK
PA STE 800, 230 PARK AVE, NEW YORK, NY 10169 USA
SN 2472-6303
EI 2472-6311
J9 SLAS TECHNOL
JI SLAS Technol.
PD AUG
PY 2017
VL 22
IS 4
SI SI
BP 466
EP 474
DI 10.1177/2211068216651232
PG 9
WC Biochemical Research Methods; Chemistry, Analytical
WE Science Citation Index Expanded (SCI-EXPANDED)
SC Biochemistry & Molecular Biology; Chemistry
GA FB0OM
UT WOS:000405844400011
PM 27226118
OA hybrid, Green Accepted
DA 2023-06-30
ER

PT J
AU Congur, G
   Eksin, E
   Erdem, A
AF Congur, Gulsah
   Eksin, Ece
   Erdem, Arzum
TI Levan modified DNA biosensor for voltammetric detection of
   daunorubicin-DNA interaction
SO SENSORS AND ACTUATORS B-CHEMICAL
LA English
DT Article
DE Levan; Electrochemical biosensor; Daunorubicin; Voltammetry;
   Biomolecular interaction
ID MODIFIED GRAPHITE-ELECTRODES; ELECTROCHEMICAL DETECTION; MICROBIAL
   LEVAN; CARBON; NANOPARTICLES; SENSOR; DRUGS
AB Levan (LVN) is a fructan homopolysaccharide biopolymer which has the unique properties for development of a biosensor platform. Herein, LVN modified disposable electrochemical biosensor was developed for detection of DNA, daunorubicin (DNR) and the biomolecular interaction of DNR with DNA. For this purpose, pencil graphite electrodes (PGE) were used as biosensor platform. The microscopic and electrochemical characterization of LVN-PGEs were done in contrast to the control group and the results were showed that the LVN was successfully modified onto the PGE surface. The optimization of experimental conditions such as LVN concentration and DNA concentration was performed. The detection limit was estimated as 2.74 mu g/mL using the equation I = 0.05 x C-f(sDNA) + 3.54 with the R-2 = 0.99 for DNA using LVN-PGEs. DNR-DNA interaction was investigated under the optimum conditions. Robust, sensitive, biocompatible and disposable biosensor surface was achieved by modification of PGE surface using LVN biopolymer for electrochemical monitoring of DNA, anticancer agent, DNR as well as DNA-DNR interaction. The single-use electrochemical DNA biosensor modified with LVN is a model for further studies on the development of novel biopolymers based biosensors.
C1 [Congur, Gulsah; Eksin, Ece; Erdem, Arzum] Ege Univ, Inst Nat & Appl Sci, Biotechnol Dept, TR-35100 Izmir, Turkey.
   [Erdem, Arzum] Ege Univ, Fac Pharm, Analyt Chem Dept, TR-35100 Izmir, Turkey.
C3 Ege University; Ege University
RP Erdem, A (通讯作者)，Ege Univ, Fac Pharm, Analyt Chem Dept, TR-35100 Izmir, Turkey.
EM arzum.erdem@ege.edu.tr
RI Erdem, Arzum/X-1925-2019
OI Erdem, Arzum/0000-0002-4375-8386
FU Turkish Academy of Sciences (TUBA)
FX A.E. would like to express her gratitude to the Turkish Academy of
   Sciences (TUBA) as the Principal member for its partial support.
CR Chandra P, 2011, BIOSENS BIOELECTRON, V28, P326, DOI 10.1016/j.bios.2011.07.038
   Chandra P, 2011, BIOSENS BIOELECTRON, V26, P4442, DOI 10.1016/j.bios.2011.04.060
   Congur G, 2019, SENS BIO-SENS RES, V22, DOI 10.1016/j.sbsr.2018.100255
   Costa RR, 2014, ACTA BIOMATER, V10, P2653, DOI 10.1016/j.actbio.2014.02.020
   Dal Bello F, 2001, SYST APPL MICROBIOL, V24, P232, DOI 10.1078/0723-2020-00033
   Devi R, 2019, FOOD CHEM, V276, P350, DOI 10.1016/j.foodchem.2018.10.024
   Eksin E, 2017, BIOSENS BIOELECTRON, V92, P207, DOI 10.1016/j.bios.2017.02.016
   Eksin E, 2016, ELECTROANAL, V28, P2514, DOI 10.1002/elan.201501113
   Erdem A., 2020, NUCL ACIDS BIORECOGN, P17
   Erdem A, 2018, ELECTROANAL, V30, P67, DOI 10.1002/elan.201700462
   Erdem A, 2014, COLLOID SURFACE B, V114, P261, DOI 10.1016/j.colsurfb.2013.10.019
   Erdem A, 2011, ANALYST, V136, P1041, DOI 10.1039/c0an00357c
   Erdem A, 2009, ELECTROANAL, V21, P464, DOI 10.1002/elan.200804422
   Erdem A, 2014, COLLOID SURFACE B, V115, P205, DOI 10.1016/j.colsurfb.2013.11.037
   Evtugyn G, 2015, ELECTROANAL, V27, P629, DOI 10.1002/elan.201400564
   Gong ZL, 2014, APPL SURF SCI, V316, P194, DOI 10.1016/j.apsusc.2014.08.003
   Gonzalez-Garcinuno A, 2019, CHEM ENG PROCESS, V141, DOI 10.1016/j.cep.2019.107529
   Gorodetsky AA, 2008, BIOCONJUGATE CHEM, V19, P2285, DOI 10.1021/bc8003149
   Hasanjani HRA, 2019, BIOSENS BIOELECTRON, V128, P1, DOI 10.1016/j.bios.2018.12.039
   Janek RP, 1998, LANGMUIR, V14, P3011, DOI 10.1021/la970980+
   Jiang H, 2009, ELECTROCHEM COMMUN, V11, P126, DOI 10.1016/j.elecom.2008.10.045
   Kim SJ, 2016, CARBOHYD POLYM, V150, P400, DOI 10.1016/j.carbpol.2016.05.021
   Kim SJ, 2015, CHEM COMMUN, V51, P107, DOI 10.1039/c4cc07679f
   Kong FY, 2019, MICROCHIM ACTA, V186, DOI 10.1007/s00604-019-3456-z
   Mantovan J, 2018, FOOD PACKAGING SHELF, V18, P31, DOI 10.1016/j.fpsl.2018.08.003
   Mattos GJ, 2019, BIOELECTROCHEMISTRY, V129, P116, DOI 10.1016/j.bioelechem.2019.05.002
   Miller J., 2005, STAT CHEMOMETRICS AN, V5th, P121, DOI 10.1198/tech.2004
   Mohamadi M, 2015, BIOELECTROCHEMISTRY, V101, P52, DOI 10.1016/j.bioelechem.2014.07.003
   Nishino T, 2013, J AM CHEM SOC, V135, P4592, DOI 10.1021/ja311463b
   Pena-Gonzalez A, 2018, INT J ELECTROCHEM SC, V13, P5005, DOI 10.20964/2018.05.35
   Perveen F, 2018, PLOS ONE, V13, DOI 10.1371/journal.pone.0205764
   Eisele APP, 2019, SENSOR ACTUAT B-CHEM, V287, P18, DOI 10.1016/j.snb.2019.02.004
   Ribeiro JA, 2015, ELECTROCHIM ACTA, V180, P687, DOI 10.1016/j.electacta.2015.08.074
   Ribeiro JA, 2013, ANAL CHEM, V85, P1582, DOI 10.1021/ac3028245
   Robinson KM, 2019, PEDIATR BLOOD CANCER, V66, DOI 10.1002/pbc.27681
   Sarilmiser HK, 2015, J BIOSCI BIOENG, V119, P455, DOI 10.1016/j.jbiosc.2014.09.019
   Shamagsumova R, 2015, SENSOR ACTUAT B-CHEM, V220, P573, DOI 10.1016/j.snb.2015.05.076
   Zhang JL, 2018, INT J ELECTROCHEM SC, V13, P3527, DOI 10.20964/2018.04.130
   Zhu LM, 2012, BIOSENS BIOELECTRON, V35, P507, DOI 10.1016/j.bios.2012.03.026
NR 39
TC 9
Z9 9
U1 16
U2 84
PU ELSEVIER SCIENCE SA
PI LAUSANNE
PA PO BOX 564, 1001 LAUSANNE, SWITZERLAND
EI 0925-4005
J9 SENSOR ACTUAT B-CHEM
JI Sens. Actuator B-Chem.
PD JAN 1
PY 2021
VL 326
AR 128818
DI 10.1016/j.snb.2020.128818
PG 7
WC Chemistry, Analytical; Electrochemistry; Instruments & Instrumentation
WE Science Citation Index Expanded (SCI-EXPANDED)
SC Chemistry; Electrochemistry; Instruments & Instrumentation
GA OH7XH
UT WOS:000582806300018
DA 2023-06-30
ER

PT J
AU Jiang, YJ
   Zhang, XN
   Pei, LJ
   Yue, S
   Ma, L
   Zhou, LY
   Huang, ZH
   He, Y
   Gao, J
AF Jiang, Yanjun
   Zhang, Xiaoning
   Pei, Lijuan
   Yue, Shu
   Ma, Li
   Zhou, Liya
   Huang, Zhihong
   He, Ying
   Gao, Jing
TI Silver nanoparticles modified two-dimensional transition metal carbides
   as nanocarriers to fabricate acetycholinesterase-based electrochemical
   biosensor
SO CHEMICAL ENGINEERING JOURNAL
LA English
DT Article
DE MXene; Ag@Ti3C2Tx nanocomposites; Acetylcholinesterase biosensor;
   Malathion
ID LIQUID FUNCTIONALIZED GRAPHENE; INHIBITION-BASED BIOSENSORS;
   ORGANOPHOSPHORUS PESTICIDES; MODIFIED ELECTRODE; TITANIUM CARBIDE;
   TI3C2TX MXENE; ACETYLCHOLINESTERASE; OXIDE; NANOCOMPOSITES; CARBON
AB The Ag@Ti3C2Tx nanocomposites were successfully synthesized via a reduction process by using the transition metal carbides (MXenes) as reducing agent and support. The obtained Ag@Ti3C2Tx nanocomposites can be deemed as a promising material in electrochemical fields. Using the Ag@Ti3C2Tx nanocomposites as nanocarriers, an acetylcholinesterase (AChE) biosensor was fabricated through drop-casting method for electrochemical detection of organophosphate pesticides (OPs), via enzymatic inhibition pathway. The proposed biosensor that combined the unique electrocatalytic properties and synergistic effects between Ti3C2Tx nanosheets and Ag nanoparticles not only facilitated the electron transfer, but also enlarged the available surface area for OPs detection. The electrochemical behaviors of the fabricated AChE biosensor were performed on an electrochemical workstation. Under optimum conditions, the AChE biosensor showed favorable affinity to acetylthiocholine chloride (ATCl) and the corresponding apparent Michaelis-Menten constant (Km app) value was 257.67 mu M. The AChE biosensor detected malathion in the linear range from 10(-14) to 10(-8) M. In addition, the developed AChE biosensor exhibited satisfactory selectivity, acceptable reproducibility and good stability, which could be used for determination of malathion in a real sample (tap water) with satisfactory recoveries.
C1 [Jiang, Yanjun; Zhang, Xiaoning; Pei, Lijuan; Yue, Shu; Ma, Li; Zhou, Liya; Huang, Zhihong; He, Ying; Gao, Jing] Hebei Univ Technol, Sch Chem Engn & Technol, 8 Guangrong Rd, Tianjin 300130, Peoples R China.
   [Jiang, Yanjun] Hebei Univ Technol, Natl Local Joint Engn Lab Energy Conservat Chem P, Tianjin 300130, Peoples R China.
C3 Hebei University of Technology; Hebei University of Technology
RP Zhou, LY; Gao, J (通讯作者)，Hebei Univ Technol, Sch Chem Engn & Technol, 8 Guangrong Rd, Tianjin 300130, Peoples R China.
EM liyazhou@hebut.edu.cn; jgao@hebut.edu.cn
RI Zhou, Li/GSE-4531-2022
FU National Nature Science Foundation of China [21576068, 21276060,
   21276062, 21306039]; Natural Science Foundation of Tianjin
   [16JCYBJC19800]; Natural Science Foundation of Hebei Province
   [B2015202082, B2016202027, B2017202056]; Program for Top 100 Innovative
   Talents in Colleges and Universities of Hebei Province [SLRC2017029];
   Hebei High Level Personnel of Support Program [A2016002027]; Graduate
   Innovation Support Program in Hebei Province [CXZZSS2017024]
FX This work was supported by the National Nature Science Foundation of
   China (Nos. 21576068, 21276060, 21276062, and 21306039), the Natural
   Science Foundation of Tianjin (16JCYBJC19800), the Natural Science
   Foundation of Hebei Province (B2015202082, B2016202027, and
   B2017202056), the Program for Top 100 Innovative Talents in Colleges and
   Universities of Hebei Province (SLRC2017029) and Hebei High Level
   Personnel of Support Program (A2016002027), the Graduate Innovation
   Support Program in Hebei Province (CXZZSS2017024).
CR Amine A, 2006, BIOSENS BIOELECTRON, V21, P1405, DOI 10.1016/j.bios.2005.07.012
   Arduini F, 2006, ANAL CHIM ACTA, V580, P155, DOI 10.1016/j.aca.2006.07.052
   Arduini F, 2013, SENSOR ACTUAT B-CHEM, V179, P201, DOI 10.1016/j.snb.2012.10.016
   Bala R, 2017, CHEM ENG J, V311, P111, DOI 10.1016/j.cej.2016.11.070
   Cui HF, 2018, BIOSENS BIOELECTRON, V99, P223, DOI 10.1016/j.bios.2017.07.068
   Dong XC, 2012, ACS NANO, V6, P3206, DOI 10.1021/nn300097q
   Du D, 2007, J ELECTROANAL CHEM, V611, P60, DOI 10.1016/j.jelechem.2007.08.007
   Du D, 2010, BIOSENS BIOELECTRON, V25, P1370, DOI 10.1016/j.bios.2009.10.032
   Gao RF, 2009, ELECTROCHEM COMMUN, V11, P608, DOI 10.1016/j.elecom.2008.12.060
   Halim J, 2014, CHEM MATER, V26, P2374, DOI 10.1021/cm500641a
   Huo DQ, 2014, SENSOR ACTUAT B-CHEM, V199, P410, DOI 10.1016/j.snb.2014.04.016
   Ishag ASA, 2016, J AGR FOOD CHEM, V64, P8491, DOI 10.1021/acs.jafc.6b03334
   KAMIN RA, 1980, ANAL CHEM, V52, P1198, DOI 10.1021/ac50058a010
   Kaur B, 2015, CHEMELECTROCHEM, V2, P1164, DOI 10.1002/celc.201500095
   Lei JC, 2015, FRONT PHYS-BEIJING, V10, P276, DOI 10.1007/s11467-015-0493-x
   Li YP, 2017, SENSOR ACTUAT B-CHEM, V238, P945, DOI 10.1016/j.snb.2016.07.152
   Liang X, 2017, ADV MATER, V29, DOI 10.1002/adma.201603040
   Ling Z, 2014, P NATL ACAD SCI USA, V111, P16676, DOI 10.1073/pnas.1414215111
   Liu H, 2015, SENSOR ACTUAT B-CHEM, V218, P60, DOI 10.1016/j.snb.2015.04.090
   Liu LJ, 2008, BIOSENS BIOELECTRON, V24, P306, DOI 10.1016/j.bios.2008.04.003
   Liu Q, 2015, J ELECTROANAL CHEM, V740, P8, DOI 10.1016/j.jelechem.2014.12.037
   Liu YH, 2016, ACS APPL MATER INTER, V8, P20352, DOI 10.1021/acsami.6b04800
   Lorencova L, 2017, ELECTROCHIM ACTA, V235, P471, DOI 10.1016/j.electacta.2017.03.073
   Mirkovic MM, 2016, RSC ADV, V6, P12219, DOI 10.1039/c5ra27554g
   Naguib M, 2014, ADV MATER, V26, P992, DOI 10.1002/adma.201304138
   Naguib M, 2013, J AM CHEM SOC, V135, P15966, DOI 10.1021/ja405735d
   Naguib M, 2012, ACS NANO, V6, P1322, DOI 10.1021/nn204153h
   Naguib M, 2011, ADV MATER, V23, P4248, DOI 10.1002/adma.201102306
   Nasir MZM, 2017, ACS NANO, V11, P5774, DOI 10.1021/acsnano.7b01364
   Pundir CS, 2012, ANAL BIOCHEM, V429, P19, DOI 10.1016/j.ab.2012.06.025
   Qiu JD, 2010, BIOSENS BIOELECTRON, V25, P1447, DOI 10.1016/j.bios.2009.10.043
   Rakhi RB, 2016, SCI REP-UK, V6, DOI 10.1038/srep36422
   Satheeshkumar E, 2016, SCI REP-UK, V6, DOI 10.1038/srep32049
   Shah SA, 2017, CHEM COMMUN, V53, P400, DOI 10.1039/c6cc07733a
   Shan D, 2009, BIOSENS BIOELECTRON, V24, P3671, DOI 10.1016/j.bios.2009.05.038
   Simonian AL, 2001, ANAL CHIM ACTA, V442, P15, DOI 10.1016/S0003-2670(01)01131-X
   Songa EA, 2016, TALANTA, V155, P289, DOI 10.1016/j.talanta.2016.04.046
   Wang F, 2015, BIOSENS BIOELECTRON, V74, P1022, DOI 10.1016/j.bios.2015.08.004
   Wang F, 2015, J ELECTROCHEM SOC, V162, pB16, DOI 10.1149/2.0371501jes
   Wang X, 2014, CHEMELECTROCHEM, V1, P808, DOI 10.1002/celc.201300208
   Wu S, 2013, SENSOR ACTUAT B-CHEM, V177, P724, DOI 10.1016/j.snb.2012.11.069
   Wu XL, 2016, J MEMBRANE SCI, V515, P175, DOI 10.1016/j.memsci.2016.05.048
   Wu XP, 2014, ELECTROCHIM ACTA, V147, P735, DOI 10.1016/j.electacta.2014.10.016
   Xue R, 2012, APPL SURF SCI, V258, P6040, DOI 10.1016/j.apsusc.2012.02.123
   Ying YL, 2015, ACS APPL MATER INTER, V7, P1795, DOI 10.1021/am5074722
   Zhang C, 2017, ACS APPL MATER INTER, V9, P13831, DOI 10.1021/acsami.7b02803
   Zhao HY, 2015, BIOSENS BIOELECTRON, V65, P23, DOI 10.1016/j.bios.2014.10.007
   Zheng YY, 2016, ANAL METHODS-UK, V8, P5288, DOI [10.1039/C6AY01346E, 10.1039/c6ay01346e]
   Zheng YY, 2015, SENSOR ACTUAT B-CHEM, V210, P389, DOI 10.1016/j.snb.2015.01.003
   Zhou LY, 2017, BIOCHEM ENG J, V128, P243, DOI 10.1016/j.bej.2017.10.008
   Zhou Q, 2013, BIOSENS BIOELECTRON, V49, P25, DOI 10.1016/j.bios.2013.04.037
   Zhu J, 2017, COORDIN CHEM REV, V352, P306, DOI 10.1016/j.ccr.2017.09.012
   Zou GD, 2016, ACS APPL MATER INTER, V8, P22280, DOI 10.1021/acsami.6b08089
NR 53
TC 127
Z9 130
U1 17
U2 385
PU ELSEVIER SCIENCE SA
PI LAUSANNE
PA PO BOX 564, 1001 LAUSANNE, SWITZERLAND
SN 1385-8947
EI 1873-3212
J9 CHEM ENG J
JI Chem. Eng. J.
PD MAY 1
PY 2018
VL 339
BP 547
EP 556
DI 10.1016/j.cej.2018.01.111
PG 10
WC Engineering, Environmental; Engineering, Chemical
WE Science Citation Index Expanded (SCI-EXPANDED)
SC Engineering
GA FZ5GF
UT WOS:000427619400057
DA 2023-06-30
ER

PT J
AU Liu, AL
   Wang, K
   Weng, SH
   Lei, Y
   Lin, LQ
   Chen, W
   Lin, XH
   Chen, YZ
AF Liu, Ailin
   Wang, Kun
   Weng, Shaohuang
   Lei, Yun
   Lin, Liqing
   Chen, Wei
   Lin, Xinhua
   Chen, Yuanzhong
TI Development of electrochemical DNA biosensors
SO TRAC-TRENDS IN ANALYTICAL CHEMISTRY
LA English
DT Article
DE DNA detection; Electrochemical DNA biosensor; Enzyme-amplified
   electrochemical DNA assay; Hairpin DNA; Hybridization; Locked nucleic
   acid; Mediator; Nanomaterial; Nucleic-acid biosensor; Peptide nucleic
   acid
ID LOCKED NUCLEIC-ACIDS; POLYMERASE-CHAIN-REACTION; SINGLE-BASE MISMATCHES;
   METHYLENE-BLUE; GOLD ELECTRODE; HYBRIDIZATION; INDICATOR; PROBES;
   SENSOR; NANOPARTICLE
AB Due to the rapid response, the high sensitivity, the good selectivity and the experimental convenience of the electrochemical DNA biosensor, its applications have attracted broad interest.
   This article reviews electrochemical DNA biosensors and different methods proposed for their construction to overcome their limitations in selectivity and sensitivity. We also discuss their performance and future prospects. (C) 2012 Elsevier Ltd. All rights reserved.
C1 [Liu, Ailin; Wang, Kun; Weng, Shaohuang; Lei, Yun; Lin, Liqing; Chen, Wei; Lin, Xinhua] Fujian Med Univ, Dept Pharmaceut Anal, Fac Pharm, Fuzhou 350004, Peoples R China.
   [Liu, Ailin; Wang, Kun; Weng, Shaohuang; Lei, Yun; Lin, Liqing; Chen, Wei; Lin, Xinhua] Fujian Med Univ, Nano Med Technol Res Inst, Fuzhou 350004, Peoples R China.
   [Chen, Yuanzhong] Fujian Med Univ, Fujian Inst Hematol, Union Hosp, Fuzhou 350001, Peoples R China.
C3 Fujian Medical University; Fujian Medical University; Fujian Medical
   University
RP Lin, XH (通讯作者)，Fujian Med Univ, Dept Pharmaceut Anal, Fac Pharm, Fuzhou 350004, Peoples R China.
EM xhl1963@sina.com; chenyz@pub3.fz.fj.cn
RI Chen, Wei/E-9781-2012; Liu, Ai-Lin/F-3321-2015
OI Chen, Wei/0000-0003-3233-8877; Liu, Ai-Lin/0000-0001-7777-1362
FU National High Technology and Development of China (863 Project)
   [2008AA02Z433, SS2012AA023704]; National Natural Science Foundation of
   China [20805006, 20975021, 21175023, 81171668]; Fujian Provincial
   University-Industry Cooperation Science & Technology Major Program
   [2010Y4003]; Foundation of Fujian Key Laboratory of Hematology
   [2009J1004]; Fujian Medical University [09ZD013]; Natural Science
   Foundation of Fujian Province of China [2010J06011]
FX The authors gratefully acknowledge the financial support of the National
   High Technology and Development of China (863 Project: 2008AA02Z433,
   SS2012AA023704), the National Natural Science Foundation of China
   (20805006, 20975021, 21175023, 81171668), the Fujian Provincial
   University-Industry Cooperation Science & Technology Major Program
   (2010Y4003), the Foundation of Fujian Key Laboratory of Hematology
   (2009J1004), the Scientific Research Major Program of Fujian Medical
   University (09ZD013), and the Natural Science Foundation of Fujian
   Province of China (2010J06011).
CR Aguilar ZP, 2003, ANAL CHEM, V75, P3890, DOI 10.1021/ac026211z
   Albers J, 2003, ANAL BIOANAL CHEM, V377, P521, DOI 10.1007/s00216-003-2192-7
   Armistead PM, 2002, BIOCONJUGATE CHEM, V13, P172, DOI 10.1021/bc000129y
   Bartlett John M S, 2003, Methods Mol Biol, V226, P3
   Beaudet AL, 2008, ANNU REV MED, V59, P113, DOI 10.1146/annurev.med.59.012907.101800
   BERG H, 1957, BIOCHEM Z, V329, P274
   Bo Y, 2011, ELECTROCHIM ACTA, V56, P2676, DOI 10.1016/j.electacta.2010.12.034
   Cagnin S, 2009, SENSORS-BASEL, V9, P3122, DOI 10.3390/s90403122
   Cai H, 2003, BIOSENS BIOELECTRON, V18, P1311, DOI 10.1016/S0956-5663(03)00084-8
   Campbell JF, 2010, J PHYS CHEM B, V114, P8861, DOI 10.1021/jp101809e
   Carrara S., 2007, SENSORS TRANSDUCERS, V76, P969
   CARTER MT, 1987, J AM CHEM SOC, V109, P7528, DOI 10.1021/ja00258a046
   Chang HX, 2007, ANAL CHEM, V79, P5111, DOI 10.1021/ac070639m
   Chen JH, 2008, ELECTROCHEM COMMUN, V10, P1448, DOI 10.1016/j.elecom.2008.07.035
   Chen JH, 2008, ANAL CHEM, V80, P8028, DOI 10.1021/ac801040e
   Chen JH, 2008, BIOSENS BIOELECTRON, V24, P349, DOI 10.1016/j.bios.2008.04.008
   Chung DJ, 2011, APPL SURF SCI, V257, P9390, DOI 10.1016/j.apsusc.2011.06.015
   Clack NG, 2008, NAT BIOTECHNOL, V26, P825, DOI 10.1038/nbt1416
   Ding CF, 2010, BIOSENS BIOELECTRON, V25, P1290, DOI 10.1016/j.bios.2009.10.017
   Ding CF, 2010, TALANTA, V80, P1385, DOI 10.1016/j.talanta.2009.09.040
   Ding CF, 2009, BIOSENS BIOELECTRON, V24, P3140, DOI 10.1016/j.bios.2009.03.015
   Ding CF, 2009, TALANTA, V78, P1148, DOI 10.1016/j.talanta.2009.01.036
   Drummond TG, 2003, NAT BIOTECHNOL, V21, P1192, DOI 10.1038/nbt873
   EBERSOLE RC, 1990, J AM CHEM SOC, V112, P3239, DOI 10.1021/ja00164a070
   Elbaz J, 2009, ANGEW CHEM INT EDIT, V48, P133, DOI 10.1002/anie.200802905
   Erdem A, 2001, ELECTROANAL, V13, P219, DOI 10.1002/1521-4109(200103)13:3<219::AID-ELAN219>3.0.CO;2-7
   Fan H, 2010, SENSOR ACTUAT B-CHEM, V149, P98, DOI 10.1016/j.snb.2010.06.023
   Fang B, 2008, BIOSENS BIOELECTRON, V23, P1175, DOI 10.1016/j.bios.2007.10.022
   Fritz J, 2002, P NATL ACAD SCI USA, V99, P14142, DOI 10.1073/pnas.232276699
   Gao ZQ, 2007, ANAL CHEM, V79, P3291, DOI 10.1021/ac061808q
   Gill R, 2005, ANGEW CHEM INT EDIT, V44, P4554, DOI 10.1002/anie.200500830
   Guiducci C, 2004, BIOSENS BIOELECTRON, V19, P781, DOI 10.1016/S0956-5663(03)00266-5
   Hamers RJ, 2008, NATURE, V454, P708, DOI 10.1038/454708a
   HASHIMOTO K, 1994, ANAL CHEM, V66, P3830, DOI 10.1021/ac00093a045
   Hu KC, 2008, ANAL CHEM, V80, P9124, DOI 10.1021/ac8017197
   Hu XF, 2010, TALANTA, V80, P1737, DOI 10.1016/j.talanta.2009.10.015
   Jin Y, 2007, BIOSENS BIOELECTRON, V22, P1126, DOI 10.1016/j.bios.2006.04.011
   JOHNSTON DH, 1995, J AM CHEM SOC, V117, P8933, DOI 10.1021/ja00140a006
   Kelley SO, 1997, BIOCONJUGATE CHEM, V8, P31, DOI 10.1021/bc960070o
   Kim E, 2003, ANAL CHEM, V75, P5665, DOI 10.1021/ac034253x
   Kobayashi M, 2004, ELECTROCHEM COMMUN, V6, P337, DOI 10.1016/j.elecom.2004.01.012
   KOGAN SC, 1987, NEW ENGL J MED, V317, P985, DOI 10.1056/NEJM198710153171603
   Lao RJ, 2005, ANAL CHEM, V77, P6475, DOI 10.1021/ac050911x
   Li F, 2011, BIOSENS BIOELECTRON, V26, P2619, DOI 10.1016/j.bios.2010.11.020
   Li GJ, 2009, BIOSENS BIOELECTRON, V24, P3281, DOI 10.1016/j.bios.2009.04.022
   Lim A.C., 2011, BIOSENS BIOELECTRON, V26, P3825
   Lin LG, 2011, BIOSENS BIOELECTRON, V28, P277, DOI 10.1016/j.bios.2011.07.032
   Lin LQ, 2011, SENSOR ACTUAT B-CHEM, V155, P1, DOI 10.1016/j.snb.2010.05.069
   Lin LQ, 2009, ELECTROCHEM COMMUN, V11, P1650, DOI 10.1016/j.elecom.2009.06.015
   Liu AH, 2004, ANAL CHEM, V76, P2975, DOI 10.1021/ac0303970
   Liu G, 2008, J AM CHEM SOC, V130, P6820, DOI 10.1021/ja800554t
   Liu SF, 2010, BIOSENS BIOELECTRON, V25, P1640, DOI 10.1016/j.bios.2009.11.026
   Lucarelli F, 2002, ANAL CHIM ACTA, V469, P93, DOI 10.1016/S0003-2670(02)00605-0
   Ma HY, 2008, ELECTROANAL, V20, P1220, DOI 10.1002/elan.200704169
   Ma M, 2011, ADV MATER RES-SWITZ, V298, P56, DOI 10.4028/www.scientific.net/AMR.298.56
   Marrazza G, 1999, ANAL CHIM ACTA, V387, P297, DOI 10.1016/S0003-2670(99)00051-3
   Marrazza G, 2000, CLIN CHEM, V46, P31
   Marrazza G, 1999, BIOSENS BIOELECTRON, V14, P43, DOI 10.1016/S0956-5663(98)00102-X
   Maurer K, 2006, PLOS ONE, V1, DOI 10.1371/journal.pone.0000034
   Moore EJ, 2007, ANAL CHEM, V79, P2050, DOI 10.1021/ac0618324
   Niu SY, 2009, J INORG BIOCHEM, V103, P43, DOI 10.1016/j.jinorgbio.2008.09.001
   Ozkan D, 2002, ANAL CHEM, V74, P5931, DOI 10.1021/ac0257905
   PALECEK E, 1960, NATURE, V188, P656, DOI 10.1038/188656a0
   Parab HJ, 2010, BIOSENS BIOELECTRON, V26, P667, DOI 10.1016/j.bios.2010.06.067
   Patolsky F, 2003, CHEM-EUR J, V9, P1137, DOI 10.1002/chem.200390131
   Patolsky F, 2001, J AM CHEM SOC, V123, P5194, DOI 10.1021/ja0036256
   Pita M, 2008, J COLLOID INTERF SCI, V321, P484, DOI 10.1016/j.jcis.2008.02.010
   Reisberg S, 2008, TALANTA, V76, P206, DOI 10.1016/j.talanta.2008.02.044
   Ren R, 2010, BIOSENS BIOELECTRON, V25, P2089, DOI 10.1016/j.bios.2010.02.006
   Roberts DG, 2009, BIOTECHNIQUES, V46, pIX, DOI 10.2144/000112887
   Steel AB, 1998, ANAL CHEM, V70, P4670, DOI 10.1021/ac980037q
   Sun W, 2010, BIOSENS BIOELECTRON, V25, P1264, DOI 10.1016/j.bios.2009.10.011
   Sun XY, 1998, TALANTA, V47, P487, DOI 10.1016/S0039-9140(98)00108-8
   Thiruppathiraja C, 2011, ANAL BIOCHEM, V417, P73, DOI 10.1016/j.ab.2011.05.034
   Ting BP, 2009, BIOSENS BIOELECTRON, V25, P282, DOI 10.1016/j.bios.2009.07.005
   Tost J, 2005, CLIN BIOCHEM, V38, P335, DOI 10.1016/j.clinbiochem.2004.12.005
   Wang J, 1998, J AM CHEM SOC, V120, P8281, DOI 10.1021/ja980619p
   Wang J, 1997, ANAL CHIM ACTA, V344, P111, DOI 10.1016/S0003-2670(97)00039-1
   Wang J, 1999, CHEM-EUR J, V5, P1681, DOI 10.1002/(SICI)1521-3765(19990604)5:6<1681::AID-CHEM1681>3.0.CO;2-U
   Wang J, 2003, ANAL CHEM, V75, P3941, DOI 10.1021/ac0344079
   Wang J, 2002, J AM CHEM SOC, V124, P4208, DOI 10.1021/ja0255709
   Wang J, 2002, ANALYST, V127, P383, DOI 10.1039/b110821m
   Wang J, 1996, J AM CHEM SOC, V118, P7667, DOI 10.1021/ja9608050
   Wang K, 2011, BIOSENS BIOELECTRON, V26, P2870, DOI 10.1016/j.bios.2010.11.030
   Wang K, 2009, ELECTROANAL, V21, P1159, DOI 10.1002/elan.200804507
   WATSON JD, 1953, NATURE, V171, P964, DOI 10.1038/171964b0
   WATSON JD, 1953, NATURE, V171, P737, DOI 10.1038/171737a0
   Wei F, 2003, BIOSENS BIOELECTRON, V18, P1149, DOI 10.1016/S0956-5663(02)00249-X
   Wei N, 2009, TALANTA, V78, P1227, DOI 10.1016/j.talanta.2008.12.053
   Willner I, 2002, TALANTA, V56, P847, DOI 10.1016/S0039-9140(01)00658-0
   Xue D, 2007, J AM CHEM SOC, V129, P1854, DOI 10.1021/ja067339r
   Yang IV, 2001, ANAL CHEM, V73, P5316, DOI 10.1021/ac010062n
   Yang K, 2011, BIOSENS BIOELECTRON, V28, P257, DOI 10.1016/j.bios.2011.07.028
   Zhang DD, 2010, BIOSENS BIOELECTRON, V25, P1088, DOI 10.1016/j.bios.2009.09.032
   Zhang J, 2007, PROG CHEM, V19, P1576
   Zhang S, 2000, BIOSENS BIOELECTRON, V15, P273, DOI 10.1016/S0956-5663(00)00076-2
   Zhong G.X., 2011, BIOSENS BIOELECTRON, V25, P282
   Zhu NN, 2005, ANAL CHIM ACTA, V545, P21, DOI 10.1016/j.aca.2005.04.015
NR 98
TC 127
Z9 132
U1 15
U2 169
PU ELSEVIER SCI LTD
PI OXFORD
PA THE BOULEVARD, LANGFORD LANE, KIDLINGTON, OXFORD OX5 1GB, OXON, ENGLAND
SN 0165-9936
EI 1879-3142
J9 TRAC-TREND ANAL CHEM
JI Trac-Trends Anal. Chem.
PD JUL-AUG
PY 2012
VL 37
BP 101
EP 111
DI 10.1016/j.trac.2012.03.008
PG 11
WC Chemistry, Analytical
WE Science Citation Index Expanded (SCI-EXPANDED)
SC Chemistry
GA 976WN
UT WOS:000306618200021
DA 2023-06-30
ER

PT J
AU Liu, A
   Xu, SR
   Deng, HY
   Wang, XC
AF Liu, Ang
   Xu, Shaorui
   Deng, Hongyu
   Wang, Xiaochun
TI A New Electrochemical HbA1c Biosensor Based on Flow Injection and
   Screen-Printed Electrode
SO INTERNATIONAL JOURNAL OF ELECTROCHEMICAL SCIENCE
LA English
DT Article
DE HbA(1c); screen printed electrode; electrochemical biosensor;
   reusability
ID GLYCATED HEMOGLOBIN; AMPEROMETRIC BIOSENSOR; IMPEDANCE MEASUREMENT; GOLD
   NANOPARTICLES; GRAPHENE OXIDE; SENSORS; WATER; FILM
AB In this paper a novel elctrochemical HbA(1c) biosensor based on flow injection and screen-printed electrode was developed. The reticulated vitreous carbon (RVC) electrode was modified with 3aminophenylboronic acid, chitosan (CS), and tetraenthoxyl silica (TEOS), which entrapped carbon nanotubes to form a sol-gel film at the surface of the screen-printed electrode. The electrochemical behavior of the biosensor was investigated using cyclic voltammograms and amperometric method. Then the reusability of RVC electrode was investigated at various pH values. Furthermore, the selectivity and stability of the HbA1c biosensor was studied. The biosensor was also employed to detect the real samples, and the results were compared to automatic biochemical analysis.
C1 [Liu, Ang; Xu, Shaorui; Wang, Xiaochun] Cent S Univ, Xiangya Sch Med, Dept Lab Med, Changsha 410013, Hunan, Peoples R China.
   [Deng, Hongyu] Cent S Univ, Xiangya Sch Med, Hunan Canc Hosp, Dept Clin Lab, Changsha 410013, Hunan, Peoples R China.
   [Deng, Hongyu] Cent S Univ, Xiangya Sch Med, Affiliated Canc Hosp, Changsha 410013, Hunan, Peoples R China.
C3 Central South University; Central South University; Central South
   University
RP Wang, XC (通讯作者)，Cent S Univ, Xiangya Sch Med, Dept Lab Med, Changsha 410013, Hunan, Peoples R China.
EM 137601001@csu.edu.cn
CR Abrantes L. M., 2014, ENCY APPL ELECTROCHE, P2077
   Azzouzi S, 2015, BIOSENS BIOELECTRON, V69, P280, DOI 10.1016/j.bios.2015.03.012
   Baccarin M, 2016, MAT SCI ENG C-MATER, V58, P97, DOI 10.1016/j.msec.2015.08.013
   Bode Bruce W, 2007, J Diabetes Sci Technol, V1, P405
   Bunyakul N, 2015, SENSORS-BASEL, V15, P547, DOI 10.3390/s150100547
   Chawla S, 2012, ANAL BIOCHEM, V430, P156, DOI 10.1016/j.ab.2012.08.002
   Chen JH, 2015, ANALYST, V140, P4991, DOI [10.1039/c5an00637f, 10.1039/C5AN00637F]
   Chuang YC, 2012, SENSOR ACTUAT B-CHEM, V171, P1222, DOI 10.1016/j.snb.2012.06.084
   D'Orazio P., 2014, TIETZ FUNDAMENTALS E, V7e, P151
   Gubala V, 2012, ANAL CHEM, V84, P487, DOI 10.1021/ac2030199
   Hsieh KM, 2013, BIOSENS BIOELECTRON, V49, P450, DOI 10.1016/j.bios.2013.05.059
   Lenghartova K, 2015, ACTA CHIM SLOV, V62, P152
   Little RR, 2013, CLIN CHIM ACTA, V418, P63, DOI 10.1016/j.cca.2012.12.026
   Liu A, 2015, INT J ELECTROCHEM SC, V10, P9342
   Lowinsohn D, 2014, INT J ELECTROCHEM SC, V9, P3458
   Mo X, 2015, J HAZARD MATER, V286, P493, DOI 10.1016/j.jhazmat.2015.01.002
   Sacks D.B., 2014, TIETZ FUNDAMENTALS E, V7e, P608
   Shimomura T, 2013, ANAL BIOANAL CHEM, V405, P297, DOI 10.1007/s00216-012-6494-5
   Tsai JZ, 2016, BIOSENS BIOELECTRON, V77, P1175, DOI 10.1016/j.bios.2015.11.002
   Venckus T, 2014, ELECTROANAL, V26, P2273, DOI 10.1002/elan.201400293
   Zhang J, 2008, SCIENCE, V322, P73, DOI 10.1126/science.1161916
   Zhou YL, 2015, BIOSENS BIOELECTRON, V64, P442, DOI 10.1016/j.bios.2014.09.058
NR 22
TC 10
Z9 11
U1 0
U2 25
PU ESG
PI BELGRADE
PA BORIVOJA STEVANOVICA 25-7, BELGRADE, 11000, SERBIA
SN 1452-3981
J9 INT J ELECTROCHEM SC
JI Int. J. Electrochem. Sci.
PD APR
PY 2016
VL 11
IS 4
BP 3086
EP 3094
PG 9
WC Electrochemistry
WE Science Citation Index Expanded (SCI-EXPANDED)
SC Electrochemistry
GA DL1LP
UT WOS:000375393900047
DA 2023-06-30
ER

PT J
AU Zhang, WC
   Zhang, P
   Liang, Y
   Cheng, W
   Li, LF
   Wang, HM
   Yu, ZD
   Liu, Y
   Zhang, XW
AF Zhang, Wancun
   Zhang, Pin
   Liang, Ying
   Cheng, Weyland
   Li, Lifeng
   Wang, Huanmin
   Yu, Zhidan
   Liu, Yan
   Zhang, Xianwei
TI Rapid electrochemical quantification of trace Hg2+ using a hairpin DNA
   probe and quantum dot modified screen-printed gold electrodes
SO RSC ADVANCES
LA English
DT Article
ID LIGASE CHAIN-REACTION; INORGANIC MERCURY; NANOPOROUS GOLD; SPECTROMETRY;
   BIOSENSOR; SENSOR; LEAD
AB Rapid, simple, sensitive and specific approaches for mercury(ii) (Hg2+) detection are essential for toxicology assessment, environmental protection, food analysis and human health. In this study, a ratiometric hairpin DNA probe based electrochemical biosensor, which relies on hairpin DNA probes conjugated with water-soluble and carboxyl functionalized quaternary Zn-Ag-In-S quantum dot (QD) on screen-printed gold electrodes (SPGE), referred to as the HP-QDs-SPGE electrochemical biosensor in this study, was developed for Hg2+ detection. Based on the "turn-off" reaction of a hairpin DNA probe binding with a mismatched target and Hg2+ through the formation of T-Hg2+-T coordination, the HP-QDs-SPGE electrochemical biosensor can rapidly quantify trace Hg2+ with high ultrasensitivity, specificity, repeatability and reproducibility. The conformational change of the hairpin DNA probe caused a significant decrease in electrochemical intensity, which could be used for the quantification of Hg2+. The linear dynamic range and high sensitivity of the HP-QDs-SPGE electrochemical biosensor for the detection of Hg2+ was studied in vitro, with a broad linear dynamic range of 10 pM to 1 mu M and detection limits of 0.11 pM. In particular, this HP-QDs-SPGE electrochemical biosensor showed excellent selectivity toward Hg2+ ions in the presence of other metal ions. More importantly, this biosensor has been successfully used to detect Hg2+ in deionized water, tap water, groundwater and urine samples with good recovery rate and small relative standard deviations. In summary, the developed HP-QDs-SPGE electrochemical biosensor exhibited promising potential for further applications in on-site analysis.
C1 [Zhang, Wancun; Zhang, Pin; Liang, Ying; Cheng, Weyland; Li, Lifeng; Wang, Huanmin; Yu, Zhidan] Zhengzhou Univ, Childrens Hosp, Henan Key Lab Childrens Genet & Metab Dis, Zhengzhou Key Lab Precise Diag & Treatment Childr, Zhengzhou 450018, Peoples R China.
   [Liu, Yan; Zhang, Xianwei] Zhengzhou Univ, Affiliated Hosp 1, Dept Med, Zhengzhou, Peoples R China.
C3 Zhengzhou University; Zhengzhou University
RP Yu, ZD (通讯作者)，Zhengzhou Univ, Childrens Hosp, Henan Key Lab Childrens Genet & Metab Dis, Zhengzhou Key Lab Precise Diag & Treatment Childr, Zhengzhou 450018, Peoples R China.; Liu, Y; Zhang, XW (通讯作者)，Zhengzhou Univ, Affiliated Hosp 1, Dept Med, Zhengzhou, Peoples R China.
EM zhidanyu2013@126.com; lyJenny106@163.com; zhangxw956658@126.com
RI , 张万存/AAS-8026-2020; Li, Lifeng/HKE-4006-2023
OI Li, Lifeng/0000-0002-7573-2367; Li, Lifeng/0000-0002-7492-4017; Cheng,
   Weyland/0000-0002-1846-2946
FU China Postdoctoral Science Foundation [2020M672301]; scientific and
   technological projects of Henan province [202102310068, 222102310270];
   Henan medical science and technology program [LHGJ20190937,
   LHGJ20190887]; Henan provincial key laboratory of children's genetics
   and metabolic diseases foundation [SS201902, SS201906]; Henan neural
   development engineering research center for children foundation
   [SG201904, SG201906]
FX This work was supported by the China Postdoctoral Science Foundation
   (No. 2020M672301), scienti.c and technological projects of Henan
   province (202102310068, 222102310270), Henan medical science and
   technology program (LHGJ20190937 and LHGJ20190887), Henan provincial key
   laboratory of children's genetics and metabolic diseases foundation
   (SS201902 and SS201906), Henan neural development engineering research
   center for children foundation (SG201904 and SG201906).
CR Arumugasamy SK, 2020, APPL SURF SCI, V508, DOI 10.1016/j.apsusc.2020.145294
   BANNON DI, 1994, CLIN CHEM, V40, P1730
   Blank AB, 1998, X-RAY SPECTROM, V27, P147, DOI 10.1002/(SICI)1097-4539(199805/06)27:3<147::AID-XRS263>3.3.CO;2-G
   BOWINS RJ, 1994, J ANAL ATOM SPECTROM, V9, P1233, DOI 10.1039/ja9940901233
   Brisset H, 2018, ANAL CHEM, V90, P4978, DOI 10.1021/acs.analchem.8b00357
   Cadkova M, 2018, TALANTA, V182, P111, DOI 10.1016/j.talanta.2018.01.054
   Deng DW, 2013, PHYS CHEM CHEM PHYS, V15, P5078, DOI 10.1039/c3cp00046j
   Ehzari H, 2020, TALANTA, V210, DOI 10.1016/j.talanta.2019.120641
   Ellis AT, 1998, J ANAL ATOM SPECTROM, V13, p209R, DOI 10.1039/a808049f
   Fu L, 2020, SENSOR ACTUAT B-CHEM, V304, DOI 10.1016/j.snb.2019.127390
   Ganguly A, 2018, ACS APPL BIO MATER, V1, P1184, DOI 10.1021/acsabm.8b00398
   Hasan A, 2020, TALANTA, V215, DOI 10.1016/j.talanta.2020.120939
   Hu F, 2020, ANAL CHIM ACTA, V1109, P9, DOI 10.1016/j.aca.2020.02.062
   Hu F, 2018, SENSOR ACTUAT B-CHEM, V271, P15, DOI 10.1016/j.snb.2018.05.081
   Kan C, 2019, MICROCHEM J, V150, DOI 10.1016/j.microc.2019.104142
   Kang M, 2016, CURR APPL PHYS, V16, P446, DOI 10.1016/j.cap.2016.01.006
   Lai C, 2018, ACS SENSORS, V3, P2566, DOI 10.1021/acssensors.8b00926
   Lee JS, 2007, ANGEW CHEM INT EDIT, V46, P4093, DOI 10.1002/anie.200700269
   Li W, 2019, TALANTA, V204, P224, DOI 10.1016/j.talanta.2019.05.086
   Liu ZG, 2019, SENSOR ACTUAT B-CHEM, V287, P517, DOI 10.1016/j.snb.2019.02.080
   Lopez-Pacheco IY, 2019, SCI TOTAL ENVIRON, V690, P1068, DOI 10.1016/j.scitotenv.2019.07.052
   Lou HH, 2012, SENSOR ACTUAT B-CHEM, V166, P246, DOI 10.1016/j.snb.2012.02.053
   Motia S, 2020, TALANTA, V216, DOI 10.1016/j.talanta.2020.120953
   Ono A, 2004, ANGEW CHEM INT EDIT, V43, P4300, DOI 10.1002/anie.200454172
   Ratner N, 2015, ANAL CHEM, V87, P5148, DOI 10.1021/ac504584f
   Safari N, 2020, J ENVIRON MANAGE, V276, DOI 10.1016/j.jenvman.2020.111263
   Teh HB, 2014, SENSOR ACTUAT B-CHEM, V195, P623, DOI 10.1016/j.snb.2014.01.089
   Tormin TF, 2016, ELECTROANAL, V28, P940, DOI 10.1002/elan.201501012
   Tseng CM, 1997, J ANAL ATOM SPECTROM, V12, P743, DOI 10.1039/a700956i
   Wu SH, 2018, BIOSENS BIOELECTRON, V104, P145, DOI 10.1016/j.bios.2018.01.004
   Xie SB, 2018, ANAL CHIM ACTA, V1023, P22, DOI 10.1016/j.aca.2018.04.019
   Xu HF, 2011, CHEM COMMUN, V47, P12158, DOI 10.1039/c1cc14265h
   Yao LL, 2020, ACS APPL MATER INTER, V12, P6268, DOI 10.1021/acsami.9b19434
   Yu YL, 2007, J ANAL ATOM SPECTROM, V22, P650, DOI 10.1039/b700590c
   Yuan T, 2011, CHEM COMMUN, V47, P11951, DOI 10.1039/c1cc14854k
   Zaib M, 2015, BIOSENS BIOELECTRON, V74, P895, DOI 10.1016/j.bios.2015.07.058
   Zeng GM, 2017, BIOSENS BIOELECTRON, V90, P542, DOI 10.1016/j.bios.2016.10.018
   Zhang W., 2020, TALANTA, P121
   Zhang WC, 2019, NEW J CHEM, V43, P14327, DOI 10.1039/c9nj03994e
   Zhang WC, 2018, TALANTA, V179, P685, DOI 10.1016/j.talanta.2017.11.068
   Ziolkowski R, 2019, ELECTROCHIM ACTA, V305, P329, DOI 10.1016/j.electacta.2019.03.070
   Zribi R, 2020, SENSOR ACTUAT B-CHEM, V303, DOI 10.1016/j.snb.2019.127229
NR 42
TC 3
Z9 3
U1 13
U2 35
PU ROYAL SOC CHEMISTRY
PI CAMBRIDGE
PA THOMAS GRAHAM HOUSE, SCIENCE PARK, MILTON RD, CAMBRIDGE CB4 0WF, CAMBS,
   ENGLAND
EI 2046-2069
J9 RSC ADV
JI RSC Adv.
PD APR 28
PY 2022
VL 12
IS 21
BP 13448
EP 13455
DI 10.1039/d2ra01817a
PG 8
WC Chemistry, Multidisciplinary
WE Science Citation Index Expanded (SCI-EXPANDED)
SC Chemistry
GA 0Y5AH
UT WOS:000790402300001
PM 35527727
OA gold, Green Published
DA 2023-06-30
ER

PT J
AU Rounaghi, G
   Kakhki, RM
AF Rounaghi, Gholamhossein
   Kakhki, Roya Mohammadzadeh
TI Preparation and electrochemical application of a new biosensor based on
   plant tissue/polypyrrole for determination of acetaminophen
SO BULLETIN OF MATERIALS SCIENCE
LA English
DT Article
DE Acetaminophen; banana tissue; polypyrrole; voltammetry
ID SIMULTANEOUS VOLTAMMETRIC DETERMINATION; CONDUCTING POLYMERS; DOSAGE
   FORMS; PARACETAMOL; ELECTRODE; TISSUE; FILMS; PHARMACEUTICALS; TABLETS;
   SENSOR
AB Banana tissue containing polyphenol oxidase was incorporated into polypyrrole matrix to make a biosensor for the analysis of acetaminophen (ACT). The electrocatalytic behaviour of oxidized acetaminophen was studied at the surface of the biosensor, using various electrochemical methods. The advantages of this biosensor for the determination of acetaminophen are excellent catalytic activity, good detection limit and high exchange current density. The electrochemical and structural properties of the electrode were assessed using cyclic voltammetry, differential voltammetry, chronoamperometric techniques. The analytical properties (sensitivity, I (p) ) of this biosensor increased with plant tissue loading. Also this new biosensor was successfully applied for determination of acetaminophen in biologic samples.
C1 [Rounaghi, Gholamhossein] Ferdowsi Univ Mashhad, Fac Sci, Dept Chem, Mashhad, Iran.
   [Kakhki, Roya Mohammadzadeh] Univ Zabol, Fac Sci, Dept Chem, Zabol, Iran.
C3 Ferdowsi University Mashhad
RP Rounaghi, G (通讯作者)，Ferdowsi Univ Mashhad, Fac Sci, Dept Chem, Mashhad, Iran.
EM ronaghi@um.ac.ir
CR Akyilmaz E, 2000, TALANTA, V53, P505, DOI 10.1016/S0039-9140(00)00517-8
   BARD AJ, 1980, ELECTROCHEMICAL METH
   BOTRE F, 1991, ANAL CHIM ACTA, V255, P59, DOI 10.1016/0003-2670(91)85087-9
   Cosnier S, 1999, BIOSENS BIOELECTRON, V14, P443, DOI 10.1016/S0956-5663(99)00024-X
   Dunkerley S., 1997, Laboratory Automation and Information Management, V33, P107, DOI 10.1016/S1381-141X(97)00016-6
   Erk N, 2001, J PHARMACEUT BIOMED, V24, P469, DOI 10.1016/S0731-7085(00)00447-7
   Eustaquio A, 1999, ANAL CHIM ACTA, V383, P283, DOI 10.1016/S0003-2670(98)00815-0
   Fanjul-Bolado P, 2009, ANAL CHIM ACTA, V638, P133, DOI 10.1016/j.aca.2009.02.019
   Felix FS, 2006, BIOSENS BIOELECTRON, V21, P2283, DOI 10.1016/j.bios.2005.10.025
   GENIES EM, 1983, J ELECTROANAL CHEM, V149, P101, DOI 10.1016/S0022-0728(83)80561-0
   Gerard M, 2002, BIOSENS BIOELECTRON, V17, P345, DOI 10.1016/S0956-5663(01)00312-8
   Ghorbani-Bidkorbeh F, 2010, ELECTROCHIM ACTA, V55, P2752, DOI 10.1016/j.electacta.2009.12.052
   Khomenko VG, 2005, ELECTROCHIM ACTA, V50, P1675, DOI 10.1016/j.electacta.2004.10.024
   Kumar KG, 1997, J PHARMACEUT BIOMED, V15, P1725, DOI 10.1016/S0731-7085(96)01976-0
   Kumar SA, 2008, TALANTA, V76, P997, DOI 10.1016/j.talanta.2008.04.057
   Li YF, 1997, ELECTROCHIM ACTA, V42, P203, DOI 10.1016/0013-4686(96)00145-4
   Liawruangrath S, 2001, ANAL CHIM ACTA, V448, P37, DOI 10.1016/S0003-2670(01)01332-0
   Lima AWO, 1997, ANAL CHIM ACTA, V354, P325, DOI 10.1016/S0003-2670(97)00428-5
   Lourencao BC, 2009, TALANTA, V78, P748, DOI 10.1016/j.talanta.2008.12.040
   Majidi MR, 2006, J ELECTROANAL CHEM, V589, P32, DOI 10.1016/j.jelechem.2006.01.016
   OUNGPIPAT W, 1994, ANAL CHIM ACTA, V295, P37, DOI 10.1016/0003-2670(94)80332-3
   Perez JL, 1999, TALANTA, V48, P1199, DOI 10.1016/S0039-9140(98)00316-6
   Ramanavicius A, 2004, ADV BIOMATERIALS MED
   Raoof JB, 2004, ELECTROCHIM ACTA, V49, P271, DOI 10.1016/j.electacta.2003.08.009
   Rodenas V, 2000, TALANTA, V52, P517, DOI 10.1016/S0039-9140(00)00397-0
   ShangGuan XD, 2008, ANAL BIOANAL CHEM, V391, P1049, DOI 10.1007/s00216-008-2096-7
   Silva MLS, 2006, ANAL CHIM ACTA, V573, P383, DOI 10.1016/j.aca.2006.02.003
   Sima V, 2008, J PHARMACEUT BIOMED, V48, P1195, DOI 10.1016/j.jpba.2008.08.018
   Speed DJ, 2001, J ANAL TOXICOL, V25, P198, DOI 10.1093/jat/25.3.198
   Sun D, 2007, MICROCHIM ACTA, V158, P131, DOI 10.1007/s00604-006-0691-x
   Tian FM, 2001, CHINESE CHEM LETT, V12, P1011
   Vidal JC, 1999, SENSOR ACTUAT B-CHEM, V57, P219, DOI 10.1016/S0925-4005(99)00082-9
   VILCHEZ JL, 1995, J PHARMACEUT BIOMED, V13, P1119, DOI 10.1016/0731-7085(95)01537-U
   WANG J, 1988, ANAL CHEM, V60, P1545, DOI 10.1021/ac00166a014
   Wang Y, 1999, CHIN J CHROMATOGR, V172, P68
   Xiong HY, 2009, MICROCHIM ACTA, V167, P129, DOI 10.1007/s00604-009-0235-2
   Xu ZM, 2009, MICROCHIM ACTA, V164, P387, DOI 10.1007/s00604-008-0072-8
   Yang B Y, 1999, CHIN J CHROMATOGR, P17477
NR 38
TC 5
Z9 5
U1 5
U2 73
PU INDIAN ACAD SCIENCES
PI BANGALORE
PA C V RAMAN AVENUE, SADASHIVANAGAR, P B #8005, BANGALORE 560 080, INDIA
SN 0250-4707
EI 0973-7669
J9 B MATER SCI
JI Bull. Mat. Sci.
PD OCT
PY 2012
VL 35
IS 5
BP 811
EP 816
DI 10.1007/s12034-012-0355-x
PG 6
WC Materials Science, Multidisciplinary
WE Science Citation Index Expanded (SCI-EXPANDED)
SC Materials Science
GA 040GT
UT WOS:000311310900016
OA Bronze
DA 2023-06-30
ER

PT J
AU Yang, YX
   Yu, D
   Xu, XY
   Zhao, YS
   Mi, YP
   Gao, FM
AF Yang, Yunxia
   Yu, Dan
   Xu, Xiaoyue
   Zhao, Yisong
   Mi, Yuping
   Gao, Faming
TI One-dimensional bimetallic PdRh alloy mesoporous nanotubes constructed
   for ultra-sensitive detection of carbamate pesticide
SO ANALYTICAL BIOCHEMISTRY
LA English
DT Article
DE One-dimensional nanostructure; PdRh alloy; Mesoporous nanotube;
   Electrochemical biosensors; Carbaryl
ID ELECTROCHEMICAL BIOSENSOR; AMPEROMETRIC BIOSENSOR; GRAPHENE OXIDE;
   ACETYLCHOLINESTERASE; GOLD; NANOPARTICLES; IMMOBILIZATION;
   ORGANOPHOSPHORUS; MONOLAYER; NANOWIRES
AB Bimetallic nanomaterials with various dimensions have been successfully explored in electrochemical biosensor to detect the carbamate pesticide. One-dimensional bimetallic nanomaterials with mesoporous, which possess bigger electrochemical active area, more catalytic active sites and faster electron transmission efficiency, may have excellent performance in electrochemical biosensor, but have been rarely reported. In order to confirm this hypothesis, one-dimensional PdRh alloy mesoporous nanotubes were prepared and applied as a platform for carbamate pesticide electrochemical detection. Upon optimum conditions, the constructed AChE sensor showed an ultrahigh sensitivity (0.279 mu A/nM), a wide linear range (9.44 x 10-8 - 0.944 mg/L) and a low detection limit (9.44 x 10-8 mg/L) for carbaryl. And the biosensor exhibited outstanding anti-interference ability, precision and stability. Moreover, the actual sample detection of the biosensor has been demonstrated with a satisfactory recovery (94.01%-102.80%). The remarkable property may attribute to the integrated advantages of onedimensional mesoporous structure and bimetallic alloy.
C1 [Yang, Yunxia; Yu, Dan; Xu, Xiaoyue; Zhao, Yisong; Mi, Yuping; Gao, Faming] Yanshan Univ, Dept Appl Chem, Key Lab Appl Chem, Qinhuangdao 066004, Peoples R China.
C3 Yanshan University
RP Gao, FM (通讯作者)，Yanshan Univ, Dept Appl Chem, Key Lab Appl Chem, Qinhuangdao 066004, Peoples R China.
EM fmgao@ysu.edu.cn
FU National Nat-ural Science Foundation of China [21875205]; Hebei Province
   Foundation for the National Natural Science Foundation [206Z4404G,
   B2021203016]
FX Acknowledgements The authors acknowledge financial support from the
   National Nat-ural Science Foundation of China (Grant No. 21875205) .
   Hebei Province Foundation for the National Natural Science Foundation
   (Grant No. 206Z4404G, B2021203016) .
CR Bilal S, 2021, FOOD CHEM, V346, DOI 10.1016/j.foodchem.2020.128894
   Chen W, 2017, J MATER CHEM A, V5, P7064, DOI 10.1039/c7ta01197k
   Chen Y, 2021, FOOD CHEM, V345, DOI 10.1016/j.foodchem.2020.128560
   da Silva MKL, 2018, SENSOR ACTUAT B-CHEM, V277, P555, DOI 10.1016/j.snb.2018.09.051
   Du D, 2008, ANALYST, V133, P1790, DOI 10.1039/b803851a
   Du D, 2007, COLLOID SURFACE B, V58, P145, DOI 10.1016/j.colsurfb.2007.03.006
   Feng JJ, 2017, SENSOR ACTUAT B-CHEM, V247, P490, DOI 10.1016/j.snb.2017.03.053
   Guo HZ, 2015, CHEMSUSCHEM, V8, P486, DOI 10.1002/cssc.201403037
   Ha TB, 2018, J ELECTRON MATER, V47, P1686, DOI 10.1007/s11664-017-5880-3
   Hatefi-Mehrjardi A, 2013, ELECTROCHIM ACTA, V114, P394, DOI 10.1016/j.electacta.2013.09.090
   Hou HL, 2020, PROG MATER SCI, V113, DOI 10.1016/j.pmatsci.2020.100671
   Hussain M, 2020, J CHEM-NY, V2020, DOI 10.1155/2020/8180320
   Jiang B, 2017, NAT COMMUN, V8, DOI 10.1038/ncomms15581
   Jiang YJ, 2018, CHEM ENG J, V339, P547, DOI 10.1016/j.cej.2018.01.111
   Katsaros N, 2002, CRIT REV ONCOL HEMAT, V42, P297, DOI 10.1016/S1040-8428(01)00222-0
   Kaushal J, 2021, ECOTOX ENVIRON SAFE, V207, DOI 10.1016/j.ecoenv.2020.111483
   Kim SJ, 2017, ADV MATER, V29, DOI 10.1002/adma.201700737
   Li YP, 2017, SENSOR ACTUAT B-CHEM, V238, P945, DOI 10.1016/j.snb.2016.07.152
   Liang HW, 2010, ADV MATER, V22, P3925, DOI 10.1002/adma.200904391
   Lim H, 2020, NAT PROTOC, V15, P2980, DOI 10.1038/s41596-020-0359-8
   Liu DB, 2012, ANAL CHEM, V84, P4185, DOI 10.1021/ac300545p
   Liu Q, 2015, J ELECTROANAL CHEM, V740, P8, DOI 10.1016/j.jelechem.2014.12.037
   Liu W, 2018, SENSOR ACTUAT B-CHEM, V255, P1325, DOI 10.1016/j.snb.2017.08.123
   Lu X, 2019, SENSOR ACTUAT B-CHEM, V284, P103, DOI 10.1016/j.snb.2018.12.125
   Lu X, 2018, SENSOR ACTUAT B-CHEM, V255, P2575, DOI 10.1016/j.snb.2017.09.063
   Mandal S, 2004, CHEM MATER, V16, P3714, DOI 10.1021/cm0352504
   Meng TJ, 2020, SENSOR ACTUAT B-CHEM, V323, DOI 10.1016/j.snb.2020.128621
   Nantaphol S, 2017, BIOSENS BIOELECTRON, V98, P76, DOI 10.1016/j.bios.2017.06.034
   Naresh N, 2018, ELECTROCHIM ACTA, V282, P792, DOI 10.1016/j.electacta.2018.06.094
   Qi JF, 2021, SENSOR ACTUAT B-CHEM, V337, DOI 10.1016/j.snb.2021.129760
   Qiu XY, 2016, J POWER SOURCES, V302, P195, DOI 10.1016/j.jpowsour.2015.10.065
   Santos CS, 2015, J APPL ELECTROCHEM, V45, P325, DOI 10.1007/s10800-015-0791-6
   Song YG, 2018, RSC ADV, V8, P27008, DOI 10.1039/c8ra04596h
   Song YH, 2016, J HAZARD MATER, V304, P103, DOI 10.1016/j.jhazmat.2015.10.058
   Stachniuk A, 2016, FOOD ANAL METHOD, V9, P1654, DOI 10.1007/s12161-015-0342-0
   Su B, 2012, CHEM SOC REV, V41, P7832, DOI 10.1039/c2cs35187k
   Van Dyk JS, 2011, CHEMOSPHERE, V82, P291, DOI 10.1016/j.chemosphere.2010.10.033
   Wang H, 2013, BIOSENS BIOELECTRON, V49, P14, DOI 10.1016/j.bios.2013.04.041
   Wang L, 2020, BIOSENS BIOELECTRON, V148, DOI 10.1016/j.bios.2019.111834
   Wang L, 2019, SENSOR ACTUAT B-CHEM, V278, P133, DOI 10.1016/j.snb.2018.09.034
   Wang L, 2019, BIOSENS BIOELECTRON, V124, P53, DOI 10.1016/j.bios.2018.09.098
   Wei QL, 2017, ADV MATER, V29, DOI 10.1002/adma.201602300
   Yan X, 2019, SENSOR ACTUAT B-CHEM, V290, P640, DOI 10.1016/j.snb.2019.04.045
   Yang YX, 2021, NANOTECHNOLOGY, V32, DOI 10.1088/1361-6528/ac13e8
   Yang YX, 2020, MICROCHEM J, V159, DOI 10.1016/j.microc.2020.105427
   Yao JJ, 2020, TRAC-TREND ANAL CHEM, V131, DOI 10.1016/j.trac.2020.116022
NR 46
TC 1
Z9 1
U1 13
U2 39
PU ACADEMIC PRESS INC ELSEVIER SCIENCE
PI SAN DIEGO
PA 525 B ST, STE 1900, SAN DIEGO, CA 92101-4495 USA
SN 0003-2697
EI 1096-0309
J9 ANAL BIOCHEM
JI Anal. Biochem.
PD SEP 1
PY 2022
VL 652
AR 114726
DI 10.1016/j.ab.2022.114726
EA MAY 2022
PG 8
WC Biochemical Research Methods; Biochemistry & Molecular Biology;
   Chemistry, Analytical
WE Science Citation Index Expanded (SCI-EXPANDED)
SC Biochemistry & Molecular Biology; Chemistry
GA 1Z2XW
UT WOS:000808694300003
PM 35588856
DA 2023-06-30
ER

PT J
AU Shi, F
   Wang, BL
   Yan, LJ
   Wang, B
   Niu, YY
   Wang, LS
   Sun, W
AF Shi, Fan
   Wang, Baoli
   Yan, Lijun
   Wang, Bei
   Niu, Yanyan
   Wang, Lisi
   Sun, Wei
TI In-situ growth of nitrogen-doped carbonized polymer dots on black
   phosphorus for electrochemical DNA biosensor of Escherichia coli O157:
   H7
SO BIOELECTROCHEMISTRY
LA English
DT Article
DE Electrochemical DNA biosensor; Escherichia coli O157: H7; Black
   phosphorus; Nitrogen-doped carbonized polymer dots; Polymerase chain
   reaction
ID QUANTUM DOTS; NUC GENE; GRAPHENE; ELECTRODE; SENSOR; OXIDE
AB Sensitive and accurate detection technology for pathogenic bacteria is of great social and economic significance in foodborne disease and food safety. In this paper, a novel portable electrochemical DNA biosensor for the detection of specific DNA sequence of Escherichia coli (E. coli) O157: H7 was constructed. To enhance the performance of the electrochemical sensor, a functionalized nitrogen-doped carbonized polymer dots in-situ grown on few-layer black phosphorus (N-CPDs@FLBP) was synthesized and used as the modifier on the surface of screen-printed electrode. Combining gold nanoparticles as immobilization matrix and methylene blue as electrochemical indicator, the analytical performance of this electrochemical DNA biosensor was evaluated using standard complementary ssDNA sequence in the linear concentration range from 1.0 x 10(-19) to 1.0 x 10(-6) mol/ L with a low detection limit as 3.33 x 10(-20) mol/L (3 sigma). Furthermore, the portable electrochemical DNA biosensor was proposed based on polymerase chain reaction amplification for the detection of the E. coli O157: H7 genomic DNA from chicken meat, which verified the feasibility for practical samples detection. The research has great theoretical and practical significance for the development of electrochemical biosensor of pathogenic bacteria.
C1 [Shi, Fan; Wang, Baoli; Yan, Lijun; Wang, Bei; Niu, Yanyan; Wang, Lisi; Sun, Wei] Hainan Normal Univ, Coll Chem & Chem Engn, Key Lab Water Pollut Treatment & Resource Rouse Ha, Key Lab Funct Mat & Photoelectrochemistry Haikou, Haikou 571158, Peoples R China.
   [Wang, Baoli] Coll Hlth Sci, Hainan Technol & Business Coll, Haikou 570102, Peoples R China.
   [Yan, Lijun] Hainan Med Univ, Sch Trop Med, Key Lab Trop Translat Med Minist Educ, Lab Med, Haikou 571199, Hainan, Peoples R China.
C3 Hainan Normal University; Hainan Medical University
RP Sun, W (通讯作者)，Hainan Normal Univ, Coll Chem & Chem Engn, Key Lab Water Pollut Treatment & Resource Rouse Ha, Key Lab Funct Mat & Photoelectrochemistry Haikou, Haikou 571158, Peoples R China.
EM sunwei@hainnu.edu.cn
RI Shi, Fan/J-2045-2015; sun, wei/GYU-5320-2022; wei, wei/IQW-1347-2023
OI Shi, Fan/0000-0001-9329-077X; Shi, Fan/0000-0002-5242-8389; Sun,
   Wei/0000-0002-9923-7328
FU National Natural Science Foundation of China [21964007, 22102043];
   Specific Research Fund of the Innovation Platform for Academicians of
   Hainan Province [YSPTZX202126]; Graduate Student Innovation Project of
   College of Chemistry and Chemical Engineering Hainan Normal Uni- versity
   [Hgb202010]; Innovation Platform for Academicians of Hainan Province;
   Hainan Provincial Natural Science Foundation of High Level-talent
   Project [220RC594]
FX This work is supported by the National Natural Science Foundation of
   China [21964007, 22102043] , the Specific Research Fund of the
   Innovation Platform for Academicians of Hainan Province [YSPTZX202126] ,
   the Innovation Platform for Academicians of Hainan Province, Hainan
   Provincial Natural Science Foundation of High Level-talent Project
   [220RC594] and Graduate Student Innovation Project of College of
   Chemistry and Chemical Engineering Hainan Normal Uni- versity
   [Hgb202010] .
CR Ariffin EY, 2020, SENSORS-BASEL, V20, DOI 10.3390/s20051279
   Arora K, 2007, ANAL CHEM, V79, P6152, DOI 10.1021/ac070403i
   Aslan M, 2021, FULLER NANOTUB CAR N, V29, P1026, DOI 10.1080/1536383X.2021.1926452
   Bai XF, 2022, J MATER SCI, V57, P10328, DOI 10.1007/s10853-022-07314-5
   Bat-Erdene M, 2017, SMALL METHODS, V1, DOI 10.1002/smtd.201700260
   Brosel-Oliu S, 2018, SENSOR ACTUAT B-CHEM, V255, P2988, DOI 10.1016/j.snb.2017.09.121
   Dronina J, 2021, BIOSENS BIOELECTRON, V175, DOI 10.1016/j.bios.2020.112867
   Nguyen DQ, 2018, MICROCHIM ACTA, V185, DOI 10.1007/s00604-018-3001-5
   Edmonds MT, 2015, ACS APPL MATER INTER, V7, P14557, DOI 10.1021/acsami.5b01297
   Favron A, 2015, NAT MATER, V14, P826, DOI [10.1038/nmat4299, 10.1038/NMAT4299]
   Gao H, 2020, ACS PHOTONICS, V7, P5430, DOI 10.1021/acsphotonics.0c01240
   Gupta AK, 2009, ACS NANO, V3, P45, DOI 10.1021/nn8003636
   Gusmao R, 2017, ANGEW CHEM INT EDIT, V56, P8052, DOI 10.1002/anie.201610512
   Hanlon D, 2015, NAT COMMUN, V6, DOI 10.1038/ncomms9563
   Hill SA, 2016, NANOSCALE, V8, P18630, DOI 10.1039/c6nr07336k
   Huang YH, 2021, ELECTROCHEM COMMUN, V129, DOI 10.1016/j.elecom.2021.107095
   Jaiswal N, 2018, SENSOR ACTUAT B-CHEM, V275, P312, DOI 10.1016/j.snb.2018.07.055
   Jia J, 2021, TALANTA, V231, DOI 10.1016/j.talanta.2021.122350
   Kang ZH, 2019, NANOSCALE, V11, P19214, DOI 10.1039/c9nr05647e
   Kim JH, 2021, LWT-FOOD SCI TECHNOL, V152, DOI 10.1016/j.lwt.2021.112242
   Lei WY, 2018, NANO ENERGY, V50, P552, DOI 10.1016/j.nanoen.2018.06.001
   Li Y, 2020, BIOSENS BIOELECTRON, V147, DOI 10.1016/j.bios.2019.111752
   Li YM, 2020, FRONT MICROBIOL, V11, DOI 10.3389/fmicb.2020.01202
   Li Y, 2021, J COLLOID INTERF SCI, V603, P131, DOI 10.1016/j.jcis.2021.06.002
   Liu H, 2014, ACS NANO, V8, P4033, DOI 10.1021/nn501226z
   Liu JJ, 2018, SMALL, V14, DOI 10.1002/smll.201703919
   Luo ZZ, 2017, ADV ENERGY MATER, V7, DOI 10.1002/aenm.201601285
   Molaei MJ, 2020, SOL ENERGY, V196, P549, DOI 10.1016/j.solener.2019.12.036
   Nadzirah S, 2020, MICROCHIM ACTA, V187, DOI 10.1007/s00604-020-4214-y
   Ni ZH, 2009, ACS NANO, V3, P569, DOI 10.1021/nn900130g
   Niu XL, 2018, J ELECTROANAL CHEM, V811, P78, DOI 10.1016/j.jelechem.2018.01.038
   Niu XL, 2018, CURR ANAL CHEM, V14, P159, DOI 10.2174/1573411013666170607123122
   Rajapaksha RDAA, 2017, MICROSYST TECHNOL, V23, P5771, DOI 10.1007/s00542-017-3498-2
   Ren XY, 2021, NPJ 2D MATER APPL, V5, DOI 10.1038/s41699-021-00225-0
   Sahu S, 2012, CHEM COMMUN, V48, P8835, DOI 10.1039/c2cc33796g
   Schneider J, 2017, J PHYS CHEM C, V121, P2014, DOI 10.1021/acs.jpcc.6b12519
   Sharp A, 2020, ZOONOSES PUBLIC HLTH, V67, P467, DOI 10.1111/zph.12744
   Shi Y, 2020, CHEM COMMUN, V56, P11613, DOI 10.1039/d0cc03698f
   Sofer Z, 2017, ANGEW CHEM INT EDIT, V56, P9891, DOI 10.1002/anie.201705722
   Song T, 2021, J COLLOID INTERF SCI, V584, P474, DOI 10.1016/j.jcis.2020.09.103
   Tao SY, 2019, J PHYS CHEM LETT, V10, P5182, DOI 10.1021/acs.jpclett.9b01384
   Tao SY, 2018, ANGEW CHEM INT EDIT, V57, P2393, DOI 10.1002/anie.201712662
   Tao SY, 2017, MATER TODAY CHEM, V6, P13, DOI 10.1016/j.mtchem.2017.09.001
   Townsend A, 2020, FOOD MICROBIOL, V92, DOI 10.1016/j.fm.2020.103575
   Wang C, 2022, MICROCHIM ACTA, V189, DOI 10.1007/s00604-022-05210-y
   Wang H, 2019, BIOSENS BIOELECTRON, V142, DOI 10.1016/j.bios.2019.111531
   Wang X, 2019, SMALL, V15, DOI 10.1002/smll.201901530
   Wang Y, 2015, SMALL, V11, P3575, DOI 10.1002/smll.201403718
   Wu S, 2018, NANO LETT, V18, P5618, DOI 10.1021/acs.nanolett.8b02092
   Xia CL, 2018, CHEM-EUR J, V24, P11303, DOI 10.1002/chem.201802712
   Xu KK, 2021, J MICROMECH MICROENG, V31, DOI 10.1088/1361-6439/abf333
   Xu KK, 2019, OPT MATER EXPRESS, V9, P3985, DOI 10.1364/OME.9.003985
   Yan LJ, 2022, CURR ANAL CHEM, V18, P781, DOI 10.2174/1573411017666211217164846
   Yan LJ, 2021, CURR ANAL CHEM, V17, P418, DOI 10.2174/1573411016999200820160754
   Yang Y, 2018, CHEM LETT, V47, P1478, DOI 10.1246/cl.180691
   Zebda A, 2011, NAT COMMUN, V2, DOI 10.1038/ncomms1365
   Zhan FP, 2021, MICROCHEM J, V164, DOI 10.1016/j.microc.2021.106079
   Zhao YA, 2020, ANALYST, V145, P3106, DOI [10.1039/d0an00224k, 10.1039/D0AN00224K]
NR 58
TC 8
Z9 8
U1 14
U2 29
PU ELSEVIER SCIENCE SA
PI LAUSANNE
PA PO BOX 564, 1001 LAUSANNE, SWITZERLAND
SN 1567-5394
EI 1878-562X
J9 BIOELECTROCHEMISTRY
JI Bioelectrochemistry
PD DEC
PY 2022
VL 148
AR 108226
DI 10.1016/j.bioelechem.2022.108226
EA AUG 2022
PG 11
WC Biochemistry & Molecular Biology; Biology; Biophysics; Electrochemistry
WE Science Citation Index Expanded (SCI-EXPANDED)
SC Biochemistry & Molecular Biology; Life Sciences & Biomedicine - Other
   Topics; Biophysics; Electrochemistry
GA 5A9HE
UT WOS:000863189300004
PM 36030676
DA 2023-06-30
ER

PT J
AU Wang, W
   Deng, Y
   Li, S
   Liu, HN
   Lu, ZX
   Zhang, LM
   Lin, L
   Xu, LJ
AF Wang, Wei
   Deng, Yan
   Li, Song
   Liu, Hongna
   Lu, Zhuoxuan
   Zhang, Liming
   Lin, Lin
   Xu, Lijian
TI A Novel Acetylcholine Bioensor and Its Electrochemical Behavior
SO JOURNAL OF BIOMEDICAL NANOTECHNOLOGY
LA English
DT Article
DE Acetylcholinesterase; Acetylthiocholine Iodide; Electrochemical;
   Nano-Porous Pseudo Carbon Paste Electrode
ID CARBON NANOTUBES; RAPID DETECTION; NANOPARTICLES; SYSTEM; BIOSENSOR;
   CANCER; AGENT; OXIDE
AB A novel type of acetylcholine electrochemical biosensor was successfully fabricated by dropping beta-cyclodextrin solution, acetylcholinesterase solution and Nation-methanol solution to the homemade nano-porous pseudo carbon paste electrode (nano-PPCPE) as working electrode, and then the electrochemical behavior of the as-prepared biosensor was studied through the acetylthiocholine iodide (ATChl). It was shown that the modified nano-PPCPE displays a high selectivity and sensitivity. The acetylcholine biosensor showed the linear range from 5 x 10(-6) M to 2 x 10(-4) M with the detection limit of 1.5 x 10(-7) M.
C1 [Wang, Wei; Deng, Yan; Li, Song; Lu, Zhuoxuan; Zhang, Liming; Lin, Lin; Xu, Lijian] Hunan Univ Technol, Key Lab Green Packaging & Applicat Biol Nanotechn, Zhuzhou 412007, Peoples R China.
   [Deng, Yan; Liu, Hongna] Southeast Univ, State Key Lab Bioelect, Nanjing 210096, Jiangsu, Peoples R China.
C3 Hunan University of Technology; Southeast University - China
RP Deng, Y (通讯作者)，Hunan Univ Technol, Key Lab Green Packaging & Applicat Biol Nanotechn, Zhuzhou 412007, Peoples R China.
EM dy_dengyan@yahoo.com.cn
FU National Key Program for Developing Basic Research of China
   [2010CB933903]; NSFC [60971045, 21205013, 21205036, 61271056, 61001053];
   Hunan Science and Technology Projects [2012SK3105, 2010sk2003]; Natural
   Science Foundation of Hunan Province [12JJ6060, 12JJ9038]; Scientific
   Research Fund of Hunan Provincial Education Department [11A030]; China
   Postdoctoral Science Foundation [2012M520980, 2012M520981]
FX This research was financially supported by the National Key Program for
   Developing Basic Research of China (2010CB933903), NSFC (60971045,
   21205013, 21205036, 61271056 and 61001053), Hunan Science and Technology
   Projects (2012SK3105 and 2010sk2003), Natural Science Foundation of
   Hunan Province (12JJ6060 and 12JJ9038), Scientific Research Fund of
   Hunan Provincial Education Department (11A030) and China Postdoctoral
   Science Foundation (2012M520980 and 2012M520981).
CR Arduini F, 2012, ELECTROANAL, V24, P581, DOI 10.1002/elan.201100540
   Chan SHS, 2012, PEDIATR NEUROL, V47, P137, DOI 10.1016/j.pediatrneurol.2012.04.022
   Ebrahimi B., 2012, BIOTECHNOL BIOPROC E, V15, P383
   Evtugyn GA, 2012, ELECTROANAL, V24, P554, DOI 10.1002/elan.201100538
   Fernandez-Carvajal AM, 2006, J MOL NEUROSCI, V30, P121, DOI 10.1385/JMN:30:1:121
   Gupta SK, 2011, J BIOMED NANOTECHNOL, V7, P179, DOI 10.1166/jbn.2011.1258
   Hahm JI, 2013, J BIOMED NANOTECHNOL, V9, P1, DOI 10.1166/jbn.2013.1468
   Hahm JI, 2011, J BIOMED NANOTECHNOL, V7, P731, DOI 10.1166/jbn.2011.1341
   He L, 2011, J NANOSCI NANOTECHNO, V11, P2256, DOI 10.1166/jnn.2011.3149
[truncated: 2,759,543 more chars]
