# Supplementary material for: Hotspots and trends of electrochemical biosensor technology: a bibliometric analysis from 2003 to 2023
Source: RSC Adv. 2023 Oct 19;13(44):30704–17. doi: 10.1039/d3ra05889a (PMC10585615; doi:10.1039/d3ra05889a)
Supplement: RA-013-D3RA05889A-s001 [file RA-013-D3RA05889A-s001.zip › data-10.xlsx]

FN Clarivate Analytics Web of Science
VR 1.0
PT J
AU Ali, A
   Fakhar-E-Alam, M
   Abbas, N
   Wazir, Z
   Willander, M
   Tufail, M
   Atif, M
AF Ali, Akbar
   Fakhar-E-Alam, Muhammad
   Abbas, Najeeb
   Wazir, Zafar
   Willander, Magnus
   Tufail, Muhammad
   Atif, M.
TI Silver-chitosan nanobiocomposite as urea biosensor
SO OPTOELECTRONICS AND ADVANCED MATERIALS-RAPID COMMUNICATIONS
LA English
DT Article
DE Ag nanoparticles (Ag NPs); Nanobiocomposite; Urea biosensor; Scanning
   electron microscope (SEM); X-ray diffraction
ID NANOPARTICLES; IMMOBILIZATION; ALPHA-FE2O3; GOLD
AB Silver nanoparticles (Ag NPs) were synthesized by aqueous chemical growth technique. The above mentioned synthesized materials were characterized by applying scanning electron microscope (SEM) and X-ray diffraction for confirmation of morphological analysis, compositional purity, and crystalline property and emission characteristics as well. In order to fabricate the urea biosensor (potentiometric), a solution of deionized water and chitosan was prepared having Ag NPs. The said solution was dropped on the glass fiber filter having diameter of 2 cm. A wire of copper having thickness of approximately 500 pm was used for the voltage signal to pull out from the said working nanoparticles (NPs). To improve the strength, sensitivity and the quality of the potentiometric urea biosensor, a specific functional surface of Ag NPs was attained by electrostatic restrained of an enzyme (urease) onto the chitosan-Ag (a nanobiocomposite). The potentiometric reaction was measured via electrochemical detection technique. The potentiometric urea biosensor illustrates significant sensibility at room temperature with approximate to 42 mV as per span. Furthermore, the said biosensor showed an appropriate stable response within 7 sec.
C1 [Ali, Akbar; Wazir, Zafar; Tufail, Muhammad] Riphah Int Univ, Fac Basic Sci, Islamabad, Pakistan.
   [Fakhar-E-Alam, Muhammad; Abbas, Najeeb] GC Univ, Fac Sci & Technol, Dept Phys, Faisalabad, Pakistan.
   [Willander, Magnus] Linkoping Univ, Dept Sci & Technol, SE-60174 Norrkoping, Sweden.
   [Atif, M.] King Saud Univ, Dept Phys & Astron, Riyadh, Saudi Arabia.
   [Atif, M.] Natl Inst Laser & Optron, Islamabad, Pakistan.
C3 Government College University Faisalabad; Linkoping University; King
   Saud University
RP Atif, M (通讯作者)，Riphah Int Univ, Fac Basic Sci, Islamabad, Pakistan.
EM atifhull@gmail.com
RI Atif, Muhammad/C-4789-2013; Atif, Muhammad/Z-5682-2019
OI Atif, Muhammad/0000-0002-7356-4275; Atif, Muhammad/0000-0002-7356-4275
FU King Saud University, Deanship of Scientific Research, College of
   Science Research Center
FX This project was supported by King Saud University, Deanship of
   Scientific Research, College of Science Research Center.
CR Chen ZP, 2007, BIOSENS BIOELECTRON, V23, P485, DOI 10.1016/j.bios.2007.06.005
   Chin J., 2009, CHEM SOC, V56, P703
   Hsu LC, 2008, J PHYS D APPL PHYS, V41, DOI 10.1088/0022-3727/41/18/185003
   Hussain J. I., 2011, ADV MAT LETT, V2, P188, DOI DOI 10.5185/AMLETT.2011.1206
   Kan MX, 2011, CHINESE CHEM LETT, V22, P458, DOI 10.1016/j.cclet.2010.12.009
   Kang XH, 2007, J NANOSCI NANOTECHNO, V7, P1618, DOI 10.1166/jnn.2007.345
   Kaushika A, 2008, BIOSENS BIOELECTRON, V24, P676, DOI 10.1016/j.bios.2008.06.032
   Liu XQ, 1997, SENSOR ACTUAT B-CHEM, V40, P161, DOI 10.1016/S0925-4005(97)80256-0
   Luo XL, 2005, BIOSENS BIOELECTRON, V21, P190, DOI 10.1016/j.bios.2004.07.029
   Ren CB, 2005, ANAL BIOANAL CHEM, V381, P1179, DOI 10.1007/s00216-004-3032-0
   Shi WT, 2010, BIOSENS BIOELECTRON, V26, P1098, DOI 10.1016/j.bios.2010.08.072
   Stumm W., 1981, AQUATIC CHEM, V480
   Sun YG, 2002, SCIENCE, V298, P2176, DOI 10.1126/science.1077229
   Tiwari A, 2009, EXPRESS POLYM LETT, V3, P553, DOI 10.3144/expresspolymlett.2009.69
   Yang LX, 2008, B MATER SCI, V31, P919, DOI 10.1007/s12034-008-0146-6
   Zhang ZX, 2011, ANALYST, V136, P4960, DOI 10.1039/c1an15602k
NR 16
TC 0
Z9 0
U1 0
U2 11
PU NATL INST OPTOELECTRONICS
PI BUCHAREST-MAGURELE
PA 1 ATOMISTILOR ST, PO BOX MG-5, BUCHAREST-MAGURELE 76900, ROMANIA
SN 1842-6573
EI 2065-3824
J9 OPTOELECTRON ADV MAT
JI Optoelectron. Adv. Mater.-Rapid Commun.
PD NOV-DEC
PY 2014
VL 8
IS 11-12
BP 1238
EP 1242
PG 5
WC Materials Science, Multidisciplinary; Optics
WE Science Citation Index Expanded (SCI-EXPANDED)
SC Materials Science; Optics
GA AY3WL
UT WOS:000347510200047
DA 2023-06-30
ER

PT J
AU Chawla, S
   Pundir, CS
AF Chawla, Sheetal
   Pundir, Chandra Shekhar
TI An electrochemical biosensor for fructosyl valine for glycosylated
   hemoglobin detection based on core-shell magnetic bionanoparticles
   modified gold electrode
SO BIOSENSORS & BIOELECTRONICS
LA English
DT Article
DE Fructosyl valine; Fructosyl amino-acid oxidase; Immobilization;
   Amperometric biosensor; Core-shell magnetic bionanoparticles
ID GLYCATED HEMOGLOBIN; DIABETES-MELLITUS; NANOPARTICLES; CHITOSAN
AB A high-performance amperometric fructosyl valine (FV) biosensor was developed, based on immobilization of fructosyl amino-acid oxidase (FAO) on core-shell magnetic bionanoparticles modified gold electrode. Chitosan was used to introduce amino groups onto the surface of core-shell magnetic bionanoparticles (MNPs). With FAO as an enzyme model, a new fructosyl valine biosensor was fabricated. The biosensor showed optimum response, when operated at 50 mV s(-1) in 0.1 M potassium phosphate buffer, pH 7.5 and 35 degrees C. The biosensor exhibited excellent sensitivity [the detection limit is down to 0.1 mM for EV], fast response time (less than 4 s), wide linear range (from 0 to 2 mM). Analytical recovery of added FV was 95.00-98.50%. Within batch and between batch coefficients of variation were <2.58% and <5.63%, respectively. The enzyme electrode was used 250 times over 3 months, when stored at 4 degrees C. (C) 2011 Elsevier B.V. All rights reserved.
C1 [Chawla, Sheetal; Pundir, Chandra Shekhar] Maharshi Dayanand Univ, Dept Biochem, Rohtak 124001, Haryana, India.
C3 Maharshi Dayanand University
RP Pundir, CS (通讯作者)，Maharshi Dayanand Univ, Dept Biochem, Rohtak 124001, Haryana, India.
EM pundircs@rediffmail.com
CR BENNETT PH, 1971, LANCET, V2, P125
   Bhattarai N, 2005, BIOMATERIALS, V26, P6176, DOI 10.1016/j.biomaterials.2005.03.027
   Bruni S, 1999, NANOSTRUCT MATER, V11, P573, DOI 10.1016/S0965-9773(99)00335-9
   Daniel MC, 2004, CHEM REV, V104, P293, DOI 10.1021/cr030698+
   Fang L, 2009, SENSOR ACTUAT B-CHEM, V137, P235, DOI 10.1016/j.snb.2008.09.045
   GOLDSTEIN DE, 1986, CLIN CHEM, V32, pB64
   Goldstein DE, 2004, DIABETES CARE, V27, P1761, DOI 10.2337/diacare.27.7.1761
   HAGEMAN JH, 1977, ANAL BIOCHEM, V80, P547, DOI 10.1016/0003-2697(77)90678-9
   HORIUCHI T, 1989, AGR BIOL CHEM TOKYO, V53, P103, DOI 10.1080/00021369.1989.10869245
   John WG, 1997, ANN CLIN BIOCHEM, V34, P17, DOI 10.1177/000456329703400105
   JOHN WG, 2003, 41 CCLMFESCC, P1199
   KEIL P, 1985, ACTA CHEM SCAND B, V39, P191, DOI 10.3891/acta.chem.scand.39b-0191
   KING H, 1993, DIABETES CARE, V16, P157, DOI 10.2337/diacare.16.1.157
   Krishnamurti U, 2001, CLIN CHEM, V47, P1157
   Kuang HM, 2002, ACTA PHYS-CHIM SIN, V18, P477, DOI 10.3866/PKU.WHXB20020520
   MARKOVARGA G, 1995, TRAC-TREND ANAL CHEM, V14, P319, DOI 10.1016/0165-9936(95)97059-A
   Ogawa K, 2002, ANAL BIOANAL CHEM, V373, P211, DOI 10.1007/s00216-002-1319-6
   Rajkumar R, 2007, BIOSENS BIOELECTRON, V22, P3318, DOI 10.1016/j.bios.2007.03.001
   Sode K, 2001, ANAL CHIM ACTA, V435, P151, DOI 10.1016/S0003-2670(00)01304-0
   Stollner D, 2002, ANAL CHIM ACTA, V470, P111, DOI 10.1016/S0003-2670(02)00779-1
   Sun QY, 2004, CURR OPIN SOLID ST M, V8, P111, DOI 10.1016/j.cossms.2004.01.005
   Tian F, 2003, J MATER SCI, V38, P4709, DOI 10.1023/A:1027466716950
   Tsang SC, 2000, CHEM PHYS LETT, V322, P553, DOI 10.1016/S0009-2614(00)00470-X
   Turner APF, 1999, CLIN CHEM, V45, P1596
   Wang J, 1999, J PHARMACEUT BIOMED, V19, P47, DOI 10.1016/S0731-7085(98)00056-9
   Win KY, 2005, BIOMATERIALS, V26, P2713, DOI 10.1016/j.biomaterials.2004.07.050
   Wyrna D., 2002, NANO LETT, V2, P419
   Zhang Y, 2007, BIOSENS BIOELECTRON, V22, P2121, DOI 10.1016/j.bios.2006.09.030
NR 28
TC 53
Z9 53
U1 0
U2 48
PU ELSEVIER ADVANCED TECHNOLOGY
PI OXFORD
PA OXFORD FULFILLMENT CENTRE THE BOULEVARD, LANGFORD LANE, KIDLINGTON,
   OXFORD OX5 1GB, OXON, ENGLAND
SN 0956-5663
EI 1873-4235
J9 BIOSENS BIOELECTRON
JI Biosens. Bioelectron.
PD APR 15
PY 2011
VL 26
IS 8
BP 3438
EP 3443
DI 10.1016/j.bios.2011.01.021
PG 6
WC Biophysics; Biotechnology & Applied Microbiology; Chemistry, Analytical;
   Electrochemistry; Nanoscience & Nanotechnology
WE Science Citation Index Expanded (SCI-EXPANDED)
SC Biophysics; Biotechnology & Applied Microbiology; Chemistry;
   Electrochemistry; Science & Technology - Other Topics
GA 754OE
UT WOS:000289863900008
PM 21324667
DA 2023-06-30
ER

PT J
AU He, XR
   Yu, JH
   Ge, SG
   Zhang, XM
   Lin, Q
   Zhu, H
   Feng, S
   Yuan, L
   Huang, JD
AF He Xiao-Rui
   Yu Jing-Hua
   Ge Shen-Guang
   Zhang Xiu-Ming
   Lin Qing
   Zhu Han
   Feng Shuo
   Yuan Liang
   Huang Jia-Dong
TI Amperometric L-lactate Biosensor Based on Sol-Gel Film and Multi-walled
   Carbon Nanotubes/Platinum Nanoparticles Enhancement
SO CHINESE JOURNAL OF ANALYTICAL CHEMISTRY
LA Chinese
DT Article
DE Biosensor; L-lactate; Sol-gel; Platinum nanoparticles; Multi-walled
   carbon nanotubes
ID GLUCOSE; OXIDASE; FABRICATION; SENSORS
AB An electrochemical L-lactate biosensor was fabricated by combining Platinum nanoparticles (Pt-nano) with multi-walled carbon nanotubes(MWCNTs). L-lactate oxidase(LOD) was immobilized on the surface of the glassy carbon electrode(GCE) modified with MWCNTs and Pt-nano. The surface of resulting LOD/MWCNTs/Pt-nano electrode was covered by a thin layer of sol-gel to avoid the loss of LOD and to improve the anti-interference ability. The cyclic voltammetric results indicated that MWCNTs/Pt-nano catalyst displayed a higher performance than MWCNTs. Under the optimized conditions, i.e., applied potential of 0.5 V, pH 6.4, 25 degrees C, the proposed biosensor's determination range was 0.2 - 2.0 mmol/L., response time was within 5 s, and the sensitivity was 6.36 mu A/(mmol/L). It still kept 90% activity after 4 weeks. The fabricated biosensor had practically good selectivity against interferences. The results for whole blood samples analyzed by the present biosensor showed a good agreement with those analyzed by spectrophotometric method.
C1 [Feng Shuo; Yuan Liang; Huang Jia-Dong] Univ Jinan, Coll Med & Life Sci, Jinan 250022, Peoples R China.
   [He Xiao-Rui; Yu Jing-Hua; Ge Shen-Guang; Zhang Xiu-Ming; Lin Qing] Univ Jinan, Coll Chem & Chem Engn, Jinan 250022, Peoples R China.
   [Zhu Han] Univ Jinan, Coll Quan Cheng, Jinan 250022, Peoples R China.
C3 University of Jinan; University of Jinan; University of Jinan
RP Huang, JD (通讯作者)，Univ Jinan, Coll Med & Life Sci, Jinan 250022, Peoples R China.
EM chm_huangjd@ujn.edu.cn
RI Yu, Jinghua/L-3794-2017; Ge, Shenguang/R-7748-2016
OI Yu, Jinghua/0000-0001-5043-0322; Ge, Shenguang/0000-0002-0537-6491
CR Chen RJ, 2004, J AM CHEM SOC, V126, P1563, DOI 10.1021/ja038702m
   Elzanowska H, 2004, ELECTROANAL, V16, P478, DOI 10.1002/elan.200402837
   Garjonyte R, 2001, SENSOR ACTUAT B-CHEM, V79, P33, DOI 10.1016/S0925-4005(01)00845-0
   Jiang LY, 2008, CHINESE J ANAL CHEM, V36, P1563
   Johnson KA, 2002, J CHEM EDUC, V79, P74, DOI 10.1021/ed079p74
   Kurita R, 2002, SENSOR ACTUAT B-CHEM, V87, P296, DOI 10.1016/S0925-4005(02)00249-6
   Li CI, 2002, BIOSENS BIOELECTRON, V17, P323, DOI 10.1016/S0956-5663(01)00287-1
   Li jima S., 1991, NATURE, V354, P56
   Patel NG, 2000, SENSOR ACTUAT B-CHEM, V67, P134, DOI 10.1016/S0925-4005(00)00410-X
   Qin X, 2008, CHINESE J ANAL CHEM, V36, P827
   Rahman MM, 2009, ANAL BIOCHEM, V384, P159, DOI 10.1016/j.ab.2008.09.030
   Wang J, 2003, ANAL CHEM, V75, P2075, DOI 10.1021/ac030007+
   Wang J, 2003, J AM CHEM SOC, V125, P2408, DOI 10.1021/ja028951v
   Wang JX, 2002, ANAL CHEM, V74, P1993, DOI 10.1021/ac010978u
   Zhang XZ, 2008, CHINESE J ANAL CHEM, V36, P197
NR 15
TC 7
Z9 8
U1 5
U2 22
PU ELSEVIER SCIENCE INC
PI NEW YORK
PA 360 PARK AVE SOUTH, NEW YORK, NY 10010-1710 USA
SN 0253-3820
EI 1872-2040
J9 CHINESE J ANAL CHEM
JI Chin. J. Anal. Chem.
PD JAN
PY 2010
VL 38
IS 1
BP 57
EP 61
DI 10.3724/SP.J.1096.2010.00057
PG 5
WC Chemistry, Analytical
WE Science Citation Index Expanded (SCI-EXPANDED)
SC Chemistry
GA 553MQ
UT WOS:000274371500010
DA 2023-06-30
ER

PT J
AU Yuan, L
   Tu, WW
   Bao, JC
   Dai, ZH
AF Yuan, Ling
   Tu, Wenwen
   Bao, Jianchun
   Dai, Zhihui
TI Versatile Biosensing Platform for DNA Detection Based on a DNAzyme and
   Restriction-Endonuclease-Assisted Recycling
SO ANALYTICAL CHEMISTRY
LA English
DT Article
ID ULTRASENSITIVE ELECTROCHEMICAL DETECTION; HYBRIDIZATION CHAIN-REACTION;
   TUMOR-SUPPRESSOR GENE; AMPLIFIED DETECTION; NUCLEIC-ACIDS; LABEL-FREE;
   MIMICKING DNAZYME; NADH OXIDASE; HAIRPIN DNA; P53
AB On the basis of a DNAzyme and a restriction-endonuclease-assisted target recycling strategy using Pd-Au alloy nanocrystals to immobilize probe DNA on an electrode and catalyze the reduction of H2O2 which amplified signal and promoted the detection sensitivity, a versatile biosensing platform for DNA detection was proposed. Using p53 and oral cancer genes as models, hemin/G-quadruplex simultaneously acted as a reduced nicotinamide adenine dinucleotide (NADH) oxidase and a horseradish peroxidase (HRP)-mimicking DNAzyme, and a versatile DNA biosensor was designed for the first time based on the good electrocatalytic activity of Pd-Au alloy nanocrystals. Hemin/G-quadruplex catalyzed the reduction of H2O2, which was generated from NADH in the presence of O2, to produce an electrochemical signal when thionine functioned as the electron mediator. Moreover, the nicking endonuclease N.BstNB I caused the target DNA to cycle for multiple rounds and further amplified the electrochemical response. This versatile DNA biosensor exhibited linear ranges for the detection of p53 and oral cancer genes from 0.1 fmol L-1 to 0.1 nmol L-1 and 0.1 fmol L-1 to 1 nmol L-1, respectively. The detection limits, established as 3s, were estimated to be 0.03 and 0.06 fmol L-1 for the p53 and oral cancer genes, respectively. The as-prepared biosensor could discriminate mismatched sequences, indicating a satisfactory selectivity and validating the feasibility of the proposed strategy. More importantly, simply by changing the helper DNA, this versatile DNA biosensor could detect different target DNA species, which could create a new avenue for the potential diagnosis of cancer.
C1 [Dai, Zhihui] Nanjing Normal Univ, Coll Chem & Mat Sci, Jiangsu Collaborat Innovat Ctr Biomed Funct Mat, Nanjing 210023, Jiangsu, Peoples R China.
   Nanjing Normal Univ, Coll Chem & Mat Sci, Jiangsu Key Lab Biofunct Mat, Nanjing 210023, Jiangsu, Peoples R China.
C3 Nanjing Normal University; Nanjing Normal University
RP Dai, ZH (通讯作者)，Nanjing Normal Univ, Coll Chem & Mat Sci, Jiangsu Collaborat Innovat Ctr Biomed Funct Mat, Nanjing 210023, Jiangsu, Peoples R China.
EM daizhihuii@njnu.edu.cn
FU National Natural Science Foundation of China [21175069, 21475062,
   21205061]; Natural Science Foundation of Jiangsu [BK2012448]; Foundation
   of the Jiangsu Education Committee [11KJA150003, 121KJB150016]; Priority
   Academic Program Development of Jiangsu Higher Education Institutions;
   Program for Jiangsu Collaborative Innovation Center of Biomedical
   Functional Materials
FX This research was financially supported by the National Natural Science
   Foundation of China (21175069, 21475062, and 21205061), Natural Science
   Foundation of Jiangsu (BK2012448), and Foundation of the Jiangsu
   Education Committee (11KJA150003 and 121KJB150016). We appreciate the
   financial support from the Priority Academic Program Development of
   Jiangsu Higher Education Institutions and the Program for Jiangsu
   Collaborative Innovation Center of Biomedical Functional Materials.
CR Bensaad K, 2007, TRENDS CELL BIOL, V17, P286, DOI 10.1016/j.tcb.2007.04.004
   Chen CH, 2007, ACS NANO, V1, P114, DOI 10.1021/nn700021x
   Chen F, 2010, BIOCHEM PHARMACOL, V80, P724, DOI 10.1016/j.bcp.2010.04.031
   Chen JH, 2011, CHEM COMMUN, V47, P8004, DOI 10.1039/c1cc11929j
   Chen X, 2011, CHEM COMMUN, V47, P12116, DOI 10.1039/c1cc15695k
   Chen Y, 2013, CHEM COMMUN, V49, P2052, DOI 10.1039/c3cc00034f
   Chen Y, 2011, CHEM COMMUN, V47, P12798, DOI 10.1039/c1cc14902d
   Cheng LC, 2012, J MATER CHEM, V22, P2244, DOI 10.1039/c1jm13937a
   De Corte S, 2011, ENVIRON SCI TECHNOL, V45, P8506, DOI 10.1021/es2019324
   De La Escosura-Muniz A., 2007, BIOSENS BIOELECTRON, V22, P1048
   Ferguson BS, 2009, ANAL CHEM, V81, P6503, DOI 10.1021/ac900923e
   Freeman R, 2011, J AM CHEM SOC, V133, P11597, DOI 10.1021/ja202639m
   Furst A, 2013, J AM CHEM SOC, V135, P19099, DOI 10.1021/ja410902j
   Gao F, 2012, CHEM SOC REV, V41, P8009, DOI 10.1039/c2cs35160a
   Golub E, 2011, ANGEW CHEM INT EDIT, V50, P11710, DOI 10.1002/anie.201103853
   Hamidi-Asl E, 2013, ELECTROANAL, V25, P2075, DOI 10.1002/elan.201300155
   He XP, 2013, LANGMUIR, V29, P14328, DOI 10.1021/la403192p
   Huang J, 2011, ANGEW CHEM INT EDIT, V50, P401, DOI 10.1002/anie.201005375
   Kaiser W, 2010, J AM CHEM SOC, V132, P7935, DOI 10.1021/ja908727d
   Kong RM, 2011, ANAL CHEM, V83, P7603, DOI 10.1021/ac2018926
   Kong RM, 2011, ANAL CHEM, V83, P14, DOI 10.1021/ac1025072
   Kruse JP, 2009, CELL, V137, P609, DOI 10.1016/j.cell.2009.04.050
   Ksar F, 2009, CHEM MATER, V21, P3677, DOI 10.1021/cm901364w
   LANE DP, 1992, NATURE, V358, P15, DOI 10.1038/358015a0
   Lee JH, 2009, BIOCHEM BIOPH RES CO, V389, P399, DOI 10.1016/j.bbrc.2009.08.125
   Lee TMH, 2003, LAB CHIP, V3, P100, DOI 10.1039/b300799e
   Li HB, 2013, BIOSENS BIOELECTRON, V50, P180, DOI 10.1016/j.bios.2013.06.041
   Li H, 2010, ANAL CHEM, V82, P5477, DOI 10.1021/ac101193e
   Li Q, 2012, J AM CHEM SOC, V134, P14467, DOI 10.1021/ja304512k
   Liu SF, 2013, ANAL CHEM, V85, P2282, DOI 10.1021/ac303225p
   Lu LM, 2011, J AM CHEM SOC, V133, P11686, DOI 10.1021/ja203693b
   Luo XW, 2013, CHINESE J ANAL CHEM, V41, P1664, DOI 10.1016/S1872-2040(13)60689-1
   Moreno-Hagelsieb L, 2007, BIOSENS BIOELECTRON, V22, P2199, DOI 10.1016/j.bios.2006.10.024
   Nagaiah TC, 2013, ANAL CHEM, V85, P7897, DOI 10.1021/ac401317y
   Palecek E, 2012, CHEM REV, V112, P3427, DOI 10.1021/cr200303p
   Riley T, 2008, NAT REV MOL CELL BIO, V9, P402, DOI 10.1038/nrm2395
   Sassolas A, 2008, CHEM REV, V108, P109, DOI 10.1021/cr0684467
   Shi LH, 2013, J PHYS CHEM C, V117, P12526, DOI 10.1021/jp4013202
   Shimron S, 2012, ANAL CHEM, V84, P1042, DOI 10.1021/ac202643y
   Su S, 2014, ACS APPL MATER INTER, V6, P1152, DOI 10.1021/am404811j
   Wang C, 2013, BIOSENS BIOELECTRON, V47, P324, DOI 10.1016/j.bios.2013.03.020
   Wang F, 2014, ANAL CHEM, V86, P1614, DOI 10.1021/ac4033033
   Wang F, 2011, J AM CHEM SOC, V133, P17149, DOI 10.1021/ja2076789
   Wang Q, 2012, CHEM COMMUN, V48, P2982, DOI 10.1039/c2cc17679c
   Wang XY, 2011, BIOSENS BIOELECTRON, V26, P3608, DOI 10.1016/j.bios.2011.02.012
   Wang ZJ, 2014, NANOSCALE, V6, P3110, DOI 10.1039/c3nr05625b
   Williams RJ, 2003, MOL BIOTECHNOL, V23, P225, DOI 10.1385/MB:23:3:225
   Wilner OI, 2012, CHEM REV, V112, P2528, DOI 10.1021/cr200104q
   Xiao Y, 2007, J AM CHEM SOC, V129, P262, DOI 10.1021/ja067278x
   Yu ZG, 2013, ANAL CHEM, V85, P3340, DOI 10.1021/ac3037987
   Yuan YL, 2012, CHEM COMMUN, V48, P4621, DOI 10.1039/c2cc31423a
   Zhang HJ, 2013, CATAL SCI TECHNOL, V3, P268, DOI 10.1039/c2cy20345f
   Zheleznaya LA, 2009, BIOCHEMISTRY-MOSCOW+, V74, P1457, DOI 10.1134/S0006297909130033
NR 53
TC 48
Z9 48
U1 4
U2 246
PU AMER CHEMICAL SOC
PI WASHINGTON
PA 1155 16TH ST, NW, WASHINGTON, DC 20036 USA
SN 0003-2700
EI 1520-6882
J9 ANAL CHEM
JI Anal. Chem.
PD JAN 6
PY 2015
VL 87
IS 1
SI SI
BP 686
EP 692
DI 10.1021/ac5034903
PG 7
WC Chemistry, Analytical
WE Science Citation Index Expanded (SCI-EXPANDED)
SC Chemistry
GA AY5CH
UT WOS:000347590400072
PM 25493424
DA 2023-06-30
ER

PT J
AU Serrano, VM
   Silva, ISP
   Cardoso, AR
   Sales, MGF
AF Serrano, Veronica Morgado
   Patricio Silva, Ines Simoes
   Cardoso, Ana Rita
   Ferreira Sales, Maria Goreti
TI Carbon Electrodes with Gold Nanoparticles for the Electrochemical
   Detection of miRNA 21-5p
SO CHEMOSENSORS
LA English
DT Article
DE extracellular vesicles; nucleic acids; miRNA 21-5p; electrochemical
   biosensor; cancer biomarkers; neurological biomarkers
ID BIOSENSOR; MICRORNAS; BIOMARKERS; SERUM
AB Extracellular vesicles are involved in many physiological and pathological activities. They transport miRNAs to recipient cells during their role in intercellular communication, making them emerging biomarkers of many diseases. Interest in exosomal miRNAs has grown after they have shown numerous advantages as biomarkers for diagnosis, prognosis, and evaluation of cancer treatment. This work describes the development of a biosensor for the detection of 21-5p miRNA in human serum using screen-printed carbon electrodes modified with gold nanoparticles fabricated in situ, an innovative approach to avoid the use of more expensive gold substrates that provide better analytical outputs. The several variables involved in the assembly of the biosensor were optimized by univariant mode. Under the best conditions, the biosensor showed a linear response from 0.010 fM to 10 pM, with a limit of detection (LOD) of 4.31 aM. The sensitivity was 0.3718 relative ohm per decade concentration in buffered saline solutions, and the standard deviation of the blank is 2.94 ohm. A linear response was also obtained when human serum samples were tested with miRNA 21-5p. Interference from similar miRNA and miss-match miRNA sequences was evaluated and good selectivity for miRNA 21-5p was observed. Overall, the device proposed is an alternative approach to gold substrates, which typically result in more sensitive systems and lower LODs, which compares favorably to current gold-based biosensors for the targeted miRNA. This design may be further extended to other nucleic acids.
C1 [Serrano, Veronica Morgado; Patricio Silva, Ines Simoes; Cardoso, Ana Rita; Ferreira Sales, Maria Goreti] Univ Coimbra, Fac Sci & Technol, BioMark UC CEB LABBELS, P-3030790 Coimbra, Portugal.
   [Cardoso, Ana Rita; Ferreira Sales, Maria Goreti] Polytech Inst Porto, Sch Engn, BioMark ISEP CEB LABBELS, P-4249015 Porto, Portugal.
C3 Universidade de Coimbra; Polytechnic Institute of Porto
RP Sales, MGF (通讯作者)，Univ Coimbra, Fac Sci & Technol, BioMark UC CEB LABBELS, P-3030790 Coimbra, Portugal.; Sales, MGF (通讯作者)，Polytech Inst Porto, Sch Engn, BioMark ISEP CEB LABBELS, P-4249015 Porto, Portugal.
EM vmserrano@uc.pt; isilva@student.uc.pt; uc45752@uc.pt;
   goreti.sales@eq.uc.pt
RI SALES, Maria Goreti FERREIRA/K-9199-2013
OI SALES, Maria Goreti FERREIRA/0000-0001-9936-7336; Cardoso, Ana
   Rita/0000-0002-8641-0865
FU European Commission [FET-Open/H2020/GA829040]; Fundacao para a Ciencia e
   Tecnologia [SFRH/BD/130107/2017]; Fundação para a Ciência e a Tecnologia
   [SFRH/BD/130107/2017] Funding Source: FCT
FX The authors acknowledge funding from the European Commission through the
   project MindGAP (FET-Open/H2020/GA829040). A.R.C. acknowledges Fundacao
   para a Ciencia e Tecnologia her PhD grant (SFRH/BD/130107/2017).
CR Basak I, 2016, CELL MOL LIFE SCI, V73, P811, DOI 10.1007/s00018-015-2093-x
   Boriachek K, 2018, ANALYST, V143, P1662, DOI 10.1039/c7an01843f
   Brazaca LC, 2022, ANAL BIOANAL CHEM, V414, P5507, DOI 10.1007/s00216-022-03956-1
   Cardoso AR, 2016, BIOSENS BIOELECTRON, V80, P621, DOI 10.1016/j.bios.2016.02.035
   Cheng WT, 2020, TALANTA, V219, DOI 10.1016/j.talanta.2020.121242
   Coutinho C, 2019, ANAL BIOANAL CHEM, V411, P1807, DOI 10.1007/s00216-018-1450-7
   da Silva ETSG, 2017, CHEMELECTROCHEM, V4, P778, DOI 10.1002/celc.201600758
   da Silva W, 2018, ANAL METHODS-UK, V10, P5634, DOI 10.1039/c8ay02150c
   de Sa AC, 2020, CHEMOSENSORS, V8, DOI 10.3390/chemosensors8040103
   El-Deab MS, 2005, J ELECTROCHEM SOC, V152, pC730, DOI 10.1149/1.2041948
   Esquela-Kerscher A, 2006, NAT REV CANCER, V6, P259, DOI 10.1038/nrc1840
   Etesami M, 2011, INT J ELECTROCHEM SC, V6, P4676
   Gallo A, 2012, PLOS ONE, V7, DOI 10.1371/journal.pone.0030679
   Harvey D., 2000, MODERN ANAL CHEM
   Jalalian SH, 2019, ANAL BIOCHEM, V571, P1, DOI 10.1016/j.ab.2019.02.013
   Li D, 2019, MED SCI MONITOR, V25, P1871, DOI 10.12659/MSM.915727
   Li XY, 2020, BIOSENS BIOELECTRON, V168, DOI 10.1016/j.bios.2020.112554
   Liu L, 2019, ANAL CHEM, V91, P13198, DOI 10.1021/acs.analchem.9b03622
   Liu P, 2020, ACS APPL MATER INTER, V12, P45648, DOI 10.1021/acsami.0c14621
   Liu WY, 2019, FRONT MOL NEUROSCI, V12, DOI 10.3389/fnmol.2019.00240
   Luo LP, 2020, TALANTA, V207, DOI 10.1016/j.talanta.2019.120298
   Miao P, 2020, ANAL CHEM, V92, P12026, DOI 10.1021/acs.analchem.0c02654
   Park SM, 2003, ANAL CHEM, V75, p455A, DOI 10.1021/ac0313973
   Saldan I, 2018, J SOLID STATE ELECTR, V22, P637, DOI 10.1007/s10008-017-3835-5
   Shi DL, 2019, ONCOTARGETS THER, V12, P6605, DOI 10.2147/OTT.S205994
   Song ZQ, 2020, FRONT MOL NEUROSCI, V13, DOI 10.3389/fnmol.2020.00079
   Tang XQ, 2020, MICROCHIM ACTA, V187, DOI 10.1007/s00604-020-4143-9
   Tavallaie R, 2018, NAT NANOTECHNOL, V13, P1066, DOI 10.1038/s41565-018-0232-x
   Teles FRR, 2008, TALANTA, V77, P606, DOI 10.1016/j.talanta.2008.07.024
   Viswambharan V, 2017, BIOMARK MED, V11, P151, DOI 10.2217/bmm-2016-0242
   Wang H, 2018, CLIN EPIGENETICS, V10, DOI 10.1186/s13148-018-0492-1
   Xiao Lan, 2021, Extracell Vesicles Circ Nucl Acids, V2, P55, DOI 10.20517/evcna.2021.04
   Zapolnik P., 2020, J PRECLIN CLIN RES, V14, P130, DOI [10.26444/jpccr/128009, DOI 10.26444/JPCCR/128009]
   Zhang J, 2021, CHINESE CHEM LETT, V32, P3474, DOI 10.1016/j.cclet.2021.04.056
   Zhang J, 2018, BIOSENS BIOELECTRON, V102, P33, DOI 10.1016/j.bios.2017.10.050
   Zouari M, 2018, ACS OMEGA, V3, P8923, DOI 10.1021/acsomega.8b00986
NR 36
TC 5
Z9 5
U1 4
U2 14
PU MDPI
PI BASEL
PA ST ALBAN-ANLAGE 66, CH-4052 BASEL, SWITZERLAND
EI 2227-9040
J9 CHEMOSENSORS
JI Chemosensors
PD MAY
PY 2022
VL 10
IS 5
AR 189
DI 10.3390/chemosensors10050189
PG 13
WC Chemistry, Analytical; Electrochemistry; Instruments & Instrumentation
WE Science Citation Index Expanded (SCI-EXPANDED)
SC Chemistry; Electrochemistry; Instruments & Instrumentation
GA 1R7EO
UT WOS:000803529400001
OA gold
DA 2023-06-30
ER

PT J
AU Asif, M
   Liu, HW
   Aziz, A
   Wang, HT
   Wang, ZY
   Ajmal, M
   Xiao, F
   Liu, HF
AF Asif, Muhammad
   Liu, Hongwei
   Aziz, Ayesha
   Wang, Haitao
   Wang, Zhengyun
   Ajmal, Muhammad
   Xiao, Fei
   Liu, Hongfang
TI Core-shell iron oxide-layered double hydroxide: High electrochemical
   sensing performance of H2O2 biomarker in live cancer cells with plasma
   therapeutics
SO BIOSENSORS & BIOELECTRONICS
LA English
DT Article
DE Fe3O4 nanospheres; p-type layered double hydroxide; Electrochemical
   biosensor; Hydrogen peroxide detection; Live cells
ID HYDROGEN-PEROXIDE; GOLD NANOPARTICLES; HOLLOW NANOSPHERES; NANOCOMPOSITE
AB In this work, we develop a new type of multifunctional core-shell nanomaterial by controllable integration of CuAl layered double hydroxides (LDHs) over the surface of iron oxides (Fe3O4) nanospheres (NSs) to fabricate (Fe3O4@CuAl NSs) hybrid material with interior tunability of LDH phase and explore its practical application in ultrasensitive detection of emerging biomarker, i.e., H2O2 as cancer diagnostic probe. In addition, atmospheric pressure plasmas (APPs) have also been used as potential therapeutic approach for cancer treatment. Due to the synergistic combination of p-type semiconductive channels of LDHs with multi-functional properties, unique morphology and abundant surface active sites, the Fe3O4@CuAl NSs modified electrode exhibited attractive electrocatalytic activity towards H2O2 reduction. Under the optimized conditions, the proposed biosensor demonstrated striking electrochemical sensing performances to H2O2 including linear range as broad as 8 orders of magnitude, low real detection limit of 1 nM (S/N = 3), high sensitivity, good reproducibility and longterm stability. Arising from the superb efficiency, the electrochemical biosensor has been used for in vitro determination of H2O2 concentrations in human urine and serum samples prior to and following the intake of coffee, and real-time monitoring of H2O2 efflux from different cancer cell lines in normal state and after plasma treatment. We believe that this novel nano-platform of structurally integrated core-shell nanohybrid materials combined with APPs will enhance diagnostic as well as therapeutic window for cancer diseases.
C1 [Asif, Muhammad; Liu, Hongwei; Aziz, Ayesha; Wang, Haitao; Wang, Zhengyun; Ajmal, Muhammad; Xiao, Fei; Liu, Hongfang] Huazhong Univ Sci & Technol, Sch Chem & Chem Engn, Key Lab Large Format Battery Mat & Syst, Minist Educ,Hubei Key Lab Mat Chem & Serv Failure, Wuhan 430074, Peoples R China.
C3 Huazhong University of Science & Technology
RP Xiao, F; Liu, HF (通讯作者)，Huazhong Univ Sci & Technol, Sch Chem & Chem Engn, Key Lab Large Format Battery Mat & Syst, Minist Educ,Hubei Key Lab Mat Chem & Serv Failure, Wuhan 430074, Peoples R China.
EM xiaofei@hust.edu.cn; liuhf@mail.hust.edu.cn
RI liu, hongfang/K-8167-2012; Asif, Muhammad/AAL-3358-2020; Xiao,
   Fei/S-7749-2017; Aziz, AYESHA/AAL-3147-2020; Aziz, Ayesha/AAZ-2486-2020
OI liu, hongfang/0000-0001-5012-7278; Asif, Muhammad/0000-0002-6242-3071;
   Aziz, Ayesha/0000-0001-5424-0438
FU Fundamental Research Funds for the Central Universities [2014QN110]
FX National Natural Science Foundation of China (No. 51572094), the
   Innovation Foundation of Huazhong University of Science (Nos. 2015TS150
   and 2015ZZGH010) and Technology and the Key Laboratory for Large-Format
   Battery Materials and System, ministry of Education and Fundamental
   Research Funds for the Central Universities (No. 2014QN110), We
   acknowledge the support of the Analytical and Testing Center of the
   Huazhong University of Science and Technology for SEM and XPS
   measurements.
CR Ai F, 2009, ANAL CHEM, V81, P8453, DOI 10.1021/ac901300b
   Al-Gaashani R, 2011, J ALLOY COMPD, V509, P8761, DOI 10.1016/j.jallcom.2011.06.056
   Asif M, 2017, SENSOR ACTUAT B-CHEM, V239, P243, DOI 10.1016/j.snb.2016.08.010
   Asif M, 2015, ANAL CHIM ACTA, V898, P34, DOI 10.1016/j.aca.2015.09.053
   Cardoso AR, 2016, BIOSENS BIOELECTRON, V80, P621, DOI 10.1016/j.bios.2016.02.035
   Chandramathi S, 2009, PARASITOLOGY, V136, P359, DOI 10.1017/S0031182008005465
   Chatterjee S, 2012, BIOSENS BIOELECTRON, V35, P302, DOI 10.1016/j.bios.2012.03.005
   Chen M., 2016, BIOSENS BIOELECTRON
   Ding N, 2010, ANAL CHEM, V82, P5897, DOI 10.1021/ac100597s
   Ganesan R, 2005, ANGEW CHEM INT EDIT, V44, P6557, DOI 10.1002/anie.200501272
   Han X., 2015, J COLLOID INTERFACE
   Kaushik NK, 2016, BIOMATERIALS, V87, P118, DOI 10.1016/j.biomaterials.2016.02.014
   Keidar M., 2012, APS M ABSTR
   Ko YH, 2014, MATER LETT, V117, P217, DOI 10.1016/j.matlet.2013.11.119
   Li CY, 2011, ANALYST, V136, P1116, DOI 10.1039/c0an00825g
   Liu CJ, 2016, EUR J MED CHEM, V115, P26, DOI 10.1016/j.ejmech.2016.03.009
   Luo YP, 2009, CHEM COMMUN, P3014, DOI 10.1039/b902150g
   Maji SK, 2014, ACS APPL MATER INTER, V6, P13648, DOI 10.1021/am503110s
   Senapati S, 2016, J CONTROL RELEASE, V224, P186, DOI 10.1016/j.jconrel.2016.01.016
   Shen WF, 2015, MATER SCI ENG B-ADV, V200, P1, DOI 10.1016/j.mseb.2015.05.010
   Song SQ, 2010, APPL CATAL A-GEN, V375, P265, DOI 10.1016/j.apcata.2010.01.008
   Tanaka H, 2015, CLIN PLASMA MED, V3, P72, DOI 10.1016/j.cpme.2015.09.001
   von Woedtke T, 2014, CONTRIB PLASM PHYS, V54, P104, DOI 10.1002/ctpp.201310068
   Wang YL, 2012, ELECTROCHIM ACTA, V70, P193, DOI 10.1016/j.electacta.2012.03.106
   Wang ZH, 2016, J ALLOY COMPD, V682, P432, DOI 10.1016/j.jallcom.2016.04.269
   Weinstain R, 2014, J AM CHEM SOC, V136, P874, DOI 10.1021/ja411547j
   Williams MJ, 2016, RSC ADV, V6, P83520, DOI 10.1039/c6ra11819d
   Wu P, 2011, BIOSENS BIOELECTRON, V26, P4012, DOI 10.1016/j.bios.2011.03.018
   Xi JB, 2016, ACS APPL MATER INTER, V8, P22563, DOI 10.1021/acsami.6b05561
   Xi JB, 2015, ACS APPL MATER INTER, V7, P5583, DOI 10.1021/acsami.5b00600
   Xu ZD, 2015, ANAL CHEM, V87, P3438, DOI 10.1021/ac5047278
   Yahalom Galit, 2013, Biomark Cancer, V5, P71, DOI 10.4137/BIC.S13236
   Yan LG, 2015, J COLLOID INTERF SCI, V448, P508, DOI 10.1016/j.jcis.2015.02.048
   Yan X, 2012, PLASMA PROCESS POLYM, V9, P59, DOI 10.1002/ppap.201100031
   Yang JY, 2014, INT J BIOL MACROMOL, V64, P276, DOI 10.1016/j.ijbiomac.2013.11.033
   Yin XL, 2014, J ELECTROANAL CHEM, V720, P19, DOI 10.1016/j.jelechem.2014.02.017
   Yu CM, 2015, SENSOR ACTUAT B-CHEM, V211, P17, DOI 10.1016/j.snb.2015.01.064
   Yuan M, 2014, SENSOR ACTUAT B-CHEM, V190, P707, DOI 10.1016/j.snb.2013.09.054
   Zhang LH, 2008, ELECTROCHEM COMMUN, V10, P1524, DOI 10.1016/j.elecom.2008.05.022
   Zhang ZZ, 2014, FOOD CHEM TOXICOL, V63, P38, DOI 10.1016/j.fct.2013.10.043
   Zhu H., 2014, ANGEW CHEM, V126, P12716, DOI DOI 10.1002/ange.201406281
   Zhu LL, 2016, BIOSENS BIOELECTRON, V80, P601, DOI 10.1016/j.bios.2016.02.019
NR 42
TC 116
Z9 116
U1 8
U2 361
PU ELSEVIER ADVANCED TECHNOLOGY
PI OXFORD
PA OXFORD FULFILLMENT CENTRE THE BOULEVARD, LANGFORD LANE, KIDLINGTON,
   OXFORD OX5 1GB, OXON, ENGLAND
SN 0956-5663
EI 1873-4235
J9 BIOSENS BIOELECTRON
JI Biosens. Bioelectron.
PD NOV 15
PY 2017
VL 97
BP 352
EP 359
DI 10.1016/j.bios.2017.05.057
PG 8
WC Biophysics; Biotechnology & Applied Microbiology; Chemistry, Analytical;
   Electrochemistry; Nanoscience & Nanotechnology
WE Science Citation Index Expanded (SCI-EXPANDED)
SC Biophysics; Biotechnology & Applied Microbiology; Chemistry;
   Electrochemistry; Science & Technology - Other Topics
GA FA0UW
UT WOS:000405153000049
PM 28624617
DA 2023-06-30
ER

PT J
AU Venkatesh, AG
   Brickner, H
   Looney, D
   Hall, DA
   Aronoff-Spencer, E
AF Venkatesh, A. G.
   Brickner, H.
   Looney, D.
   Hall, D. A.
   Aronoff-Spencer, E.
TI Clinical detection of Hepatitis C viral infection by yeast-secreted
   HCV-core:Gold-binding-peptide
SO BIOSENSORS & BIOELECTRONICS
LA English
DT Article
DE Yeast secretion; Point-of-care diagnostics; Hepatitis C virus;
   Whole-cell biosensor; Electrochemical biosensor
ID CELL-SURFACE DISPLAY; ELECTROCHEMICAL BIOSENSOR; PROTEIN; VIRUS;
   CONSTRUCTION; ANTIBODIES; DIAGNOSIS; PROGRESS; ANTIGENS; ASSAY
AB Access to affordable and field deployable diagnostics are key barriers to the control and eradication of many endemic and emerging infectious diseases. While cost, accuracy, and usability have all improved in recent years, there remains a pressing need for even less expensive and more scalable technologies. To that end, we explored new methods to inexpensively produce and couple protein-based biosensing molecules (affinity reagents) with scalable electrochemical sensors. Previous whole-cell constructs resulted in confounding measurements in clinical testing due to significant cross-reactivity when probing for host-immune (antibody) response to infection. To address this, we developed two complimentary strategies based on either the release of surface displayed or secretion of fusion proteins. These dual affinity biosensing elements couple antibody recognition (using antigen) and sensor surface adhesion (using gold-binding peptide-GBP) to allow single-step reagent production, purification, and biosensor assembly. As a proof-of-concept, we developed Hepatitis C virus (HCV)-core antigen-GBP fusion proteins. These constructs were first tested and optimized for consistent surface adhesion then the assembled immunosensors were tested for cross-reactivity and evaluated for performance in vitro. We observed loss of function of the released reagents while secreted constructs performed well in in vitro testing with 2 orders of dynamic range, and a limit of detection of 32 nM. Finally, we validated the secreted platform with clinical isolates (n = 3) with statistically significant differentiation of positive vs. non-infected serum (p < 0.0001) demonstrating the ability to clearly distinguish HCV positive and negative clinical samples.
C1 [Venkatesh, A. G.; Hall, D. A.] Univ Calif San Diego, Dept Elect & Comp Engn, La Jolla, CA 92093 USA.
   [Brickner, H.; Looney, D.; Aronoff-Spencer, E.] Univ Calif San Diego, Sch Med, La Jolla, CA 92093 USA.
   [Looney, D.] VA San Diego Healthcare Syst, San Diego, CA 92161 USA.
C3 University of California System; University of California San Diego;
   University of California System; University of California San Diego; US
   Department of Veterans Affairs; Veterans Health Administration (VHA); VA
   San Diego Healthcare System
RP Aronoff-Spencer, E (通讯作者)，Univ Calif San Diego, 9500 Gilman Dr, La Jolla, CA 92093 USA.
EM earonoffspencer@ucsd.edu
RI Hall, Drew A/C-6068-2012
OI Hall, Drew A/0000-0003-0674-074X
FU UCSD Institute for Public Health (IPH) [1UL1TR001442-01]; UCSD Clinical
   and Translational Research Institute [UL1TR001442]; Calit2 Strategic
   Research Opportunities (CSRO); UCSD Center for AIDS Research (CFAR) [P30
   AI036214]; NIH [P30 AI036214]; NIAJD; NCI; NIMH; NIDA; NICHD; NHLBI;
   NIA; NIGMS; NIDDK
FX This research was funded in part by the UCSD Institute for Public Health
   (IPH) (Grant No. 1UL1TR001442-01), UCSD Clinical and Translational
   Research Institute (UL1TR001442), Calit2 Strategic Research
   Opportunities (CSRO), and the UCSD Center for AIDS Research (CFAR) (P30
   AI036214). CFAR is an NIH-funded program (P30 AI036214), which is
   supported by the following NIH Institutes and centers: NIAJD, NCI, NIMH,
   NIDA, NICHD, NHLBI, NIA, NIGMS, and NIDDK. Special thanks to Dr. Chip
   Schooley for ongoing laboratory support.
CR Acosta-Rivero N, 2002, BIOCHEM BIOPH RES CO, V295, P81, DOI 10.1016/S0006-291X(02)00635-6
   Armbruster David A, 2008, Clin Biochem Rev, V29 Suppl 1, pS49
   Aronoff-Spencer E, 2016, BIOSENS BIOELECTRON, V86, P690, DOI 10.1016/j.bios.2016.07.023
   BARRERA JM, 1995, VOX SANG, V68, P15, DOI 10.1111/j.1423-0410.1995.tb02538.x
   Baumert TF, 1998, J VIROL, V72, P3827, DOI 10.1128/JVI.72.5.3827-3836.1998
   Castillo J, 2004, SENSOR ACTUAT B-CHEM, V102, P179, DOI 10.1016/j.snb.2004.04.084
   Chen Stephen L, 2006, Int J Med Sci, V3, P47
   Cherf GM, 2015, METHODS MOL BIOL, V1319, P155, DOI 10.1007/978-1-4939-2748-7_8
   Doyle JS, 2013, BRIT J CLIN PHARMACO, V75, P931, DOI 10.1111/j.1365-2125.2012.04419.x
   Du C, 2005, APPL ENVIRON MICROB, V71, P3337, DOI 10.1128/AEM.71.6.3337-3341.2005
   Fisher DG, 2015, OPEN FORUM INFECT DI, V2, DOI 10.1093/ofid/ofv101
   Gray SA, 2012, PLOS ONE, V7, DOI 10.1371/journal.pone.0032042
   Gretch DR, 1997, HEPATOLOGY, V26, pS43, DOI 10.1002/hep.510260708
   Grewal YS, 2014, BIOSENS BIOELECTRON, V55, P417, DOI 10.1016/j.bios.2013.12.043
   Gu B, 2009, SMALL, V5, P2407, DOI 10.1002/smll.200900450
   Hall DA, 2010, BIOSENS BIOELECTRON, V25, P2051, DOI 10.1016/j.bios.2010.01.038
   HARADA S, 1991, J VIROL, V65, P3015, DOI 10.1128/JVI.65.6.3015-3021.1991
   Heo NS, 2012, SENSORS-BASEL, V12, P10097, DOI 10.3390/s120810097
   Hoa XD, 2007, BIOSENS BIOELECTRON, V23, P151, DOI 10.1016/j.bios.2007.07.001
   Kahn M, 2015, J IMMUNOL METHODS, V427, P134, DOI 10.1016/j.jim.2015.11.003
   Kao JH, 1996, DIGEST DIS SCI, V41, P161, DOI 10.1007/BF02208599
   Kushima Y, 2010, J VIROL, V84, P9118, DOI 10.1128/JVI.00402-10
   Lee SW, 2002, SCIENCE, V296, P892, DOI 10.1126/science.1068054
   Lemoine M, 2013, FUTURE VIROL, V8, P371, DOI 10.2217/FVL.13.11
   Lichty JJ, 2005, PROTEIN EXPRES PURIF, V41, P98, DOI 10.1016/j.pep.2005.01.019
   Madesis P, 2010, J BIOTECHNOL, V145, P377, DOI 10.1016/j.jbiotec.2009.12.001
   Majeau N, 2004, J GEN VIROL, V85, P971, DOI 10.1099/vir.0.79775-0
   Morgan JR, 2017, BMC INFECT DIS, V17, DOI 10.1186/s12879-017-2779-9
   Park Y, 2010, J CLIN MICROBIOL, V48, P2253, DOI 10.1128/JCM.01856-09
   Peelle BR, 2005, ACTA BIOMATER, V1, P145, DOI 10.1016/j.actbio.2004.11.004
   Qin JY, 2014, MICROBIOL RES, V169, P733, DOI 10.1016/j.micres.2014.02.001
   RACEK J, 1987, CLIN CHIM ACTA, V162, P129, DOI 10.1016/0009-8981(87)90444-X
   RAWSON DM, 1989, BIOSENSORS, V4, P299, DOI 10.1016/0265-928X(89)80011-2
   Rusmini F, 2007, BIOMACROMOLECULES, V8, P1775, DOI 10.1021/bm061197b
   Sarikaya M, 2003, NAT MATER, V2, P577, DOI 10.1038/nmat964
   Shabani A, 2008, ANAL CHEM, V80, P9475, DOI 10.1021/ac801607w
   Si RW, 2016, ANAL CHEM, V88, P11222, DOI 10.1021/acs.analchem.6b03538
   Slomovic S, 2015, P NATL ACAD SCI USA, V112, P14429, DOI 10.1073/pnas.1508521112
   Stanley B., 1997, NAT BIOTECHNOL, V15, P269
   SU Y-C, 1986, Proceedings of the National Science Council Republic of China Part B Life Sciences, V10, P105
   Sun A, 2016, IEEE T BIOMED CIRC S, V10, P945, DOI 10.1109/TBCAS.2016.2586504
   Sun AC, 2016, SENSOR ACTUAT B-CHEM, V235, P126, DOI 10.1016/j.snb.2016.05.010
   Thai CK, 2004, BIOTECHNOL BIOENG, V87, P129, DOI 10.1002/bit.20149
   van Bloois E, 2011, TRENDS BIOTECHNOL, V29, P79, DOI 10.1016/j.tibtech.2010.11.003
   Venkatesh AG, 2015, BIOSENS BIOELECTRON, V70, P462, DOI 10.1016/j.bios.2015.03.044
   Wang J, 2006, BIOSENS BIOELECTRON, V21, P1887, DOI 10.1016/j.bios.2005.10.027
   World Health Organization, 2016, COMB HEP B C REACH E
   World Health Organization, HEP C
   Zhang YY, 2004, BIOSENS BIOELECTRON, V19, P1733, DOI 10.1016/j.bios.2004.01.009
   Zheng S, 2010, TALANTA, V82, P803, DOI 10.1016/j.talanta.2010.05.059
NR 50
TC 11
Z9 11
U1 3
U2 50
PU ELSEVIER ADVANCED TECHNOLOGY
PI OXFORD
PA OXFORD FULFILLMENT CENTRE THE BOULEVARD, LANGFORD LANE, KIDLINGTON,
   OXFORD OX5 1GB, OXON, ENGLAND
SN 0956-5663
EI 1873-4235
J9 BIOSENS BIOELECTRON
JI Biosens. Bioelectron.
PD NOV 15
PY 2018
VL 119
BP 230
EP 236
DI 10.1016/j.bios.2018.07.026
PG 7
WC Biophysics; Biotechnology & Applied Microbiology; Chemistry, Analytical;
   Electrochemistry; Nanoscience & Nanotechnology
WE Science Citation Index Expanded (SCI-EXPANDED)
SC Biophysics; Biotechnology & Applied Microbiology; Chemistry;
   Electrochemistry; Science & Technology - Other Topics
GA GT6VV
UT WOS:000444659900031
PM 30144754
DA 2023-06-30
ER

PT J
AU Alipour, E
   Allaf, FN
   Mahmoudi-Badiki, T
AF Alipour, Esmaeel
   Allaf, Farhad Nakhostin
   Mahmoudi-Badiki, Tohid
TI Investigation of specific interactions between Nile blue and single type
   oligonucleotides and its application in electrochemical detection of
   hepatitis C 3a virus
SO JOURNAL OF SOLID STATE ELECTROCHEMISTRY
LA English
DT Article
DE Pencil graphite electrode; Nile blue; Differential pulse voltammetry;
   Hepatitis C virus; DNA hybridization indicator
ID DNA HYBRIDIZATION BIOSENSOR; DISCRIMINATION; SEQUENCE; SULFATE; PNA
AB In this study, development of an electrochemical DNA biosensor based on a hepatitis C virus probe was introduced using an electrochemically pre-treated pencil graphite electrode (PPGE) as a transducer and Nile blue (NB) as an electroactive indicator. At first, the electrochemical behaviour of NB on the PPGE was investigated. Then, elucidating the specific interaction of NB with each of the nucleotides of DNA, the interactions of NB with oligonucleotides containing only one base type were studied. In this study, four 18-mer oligonucleotides of poly A, poly T, poly C, and poly G were used as probe and were used as related complementary/non-complementary sequences in the hybridization section. The extent of hybridization was evaluated based on the difference between DPV signals of NB accumulated on the probe-PPGE and NB accumulated on the probe-target-PPGE. Then, the developed biosensor was applied successively for the detection of short sequences of Hepatitis C 3a virus (14 pic). The hybridization between the probe (14 pic) and its complementary sequence (C(2)Comp) as the target was studied. Some hybridization experiments with non-complementary oligonucleotides also showed that the suggested DNA sensor responds selectively to the target. Diagnostic performance of the developed biosensor was described and the detection limit was found to be 1.1 nM with a relative standard deviation of 3.5 % in the 0.1-M Tris-HCl buffer solution (pH 7.0) containing 20 mM NaCl.
C1 [Alipour, Esmaeel; Allaf, Farhad Nakhostin; Mahmoudi-Badiki, Tohid] Univ Tabriz, Dept Analyt Chem, Electroanalyt Chem Lab, Fac Chem, Tabriz, Iran.
C3 University of Tabriz
RP Alipour, E (通讯作者)，Univ Tabriz, Dept Analyt Chem, Electroanalyt Chem Lab, Fac Chem, Tabriz, Iran.
EM i-alipour@tabrizu.ac.ir
RI Mahmoudi, Tohid/AAD-5888-2022; Alipour, Esmaeel/ABG-2361-2020
OI Mahmoudi, Tohid/0000-0002-3708-360X; Alipour,
   Esmaeel/0000-0002-1574-9386
FU Iran National Science Foundation (INSF) [92020049]; University of Tabriz
FX This work was financially supported by the Iran National Science
   Foundation (INSF) (Research proposal no.: 92020049); and University of
   Tabriz.
CR Ahour F, 2013, BIOSENS BIOELECTRON, V45, P287, DOI 10.1016/j.bios.2013.01.063
   BONILLA E, 1987, J HISTOCHEM CYTOCHEM, V35, P619, DOI 10.1177/35.5.3559182
   Chen QG, 1999, ANALYST, V124, P901, DOI 10.1039/a901174i
   Hejazi MS, 2010, ANAL BIOCHEM, V399, P118, DOI 10.1016/j.ab.2009.11.019
   Hejazi MS, 2008, BIOSENS BIOELECTRON, V23, P1588, DOI 10.1016/j.bios.2008.01.021
   Huang CZ, 1999, ANAL CHIM ACTA, V395, P187, DOI 10.1016/S0003-2670(99)00344-X
   Huang CZ, 1999, TALANTA, V49, P495, DOI 10.1016/S0039-9140(99)00012-0
   Ju HX, 2005, ELECTROCHIM ACTA, V50, P1361, DOI 10.1016/j.electacta.2004.08.024
   Le HQA, 2010, TALANTA, V81, P1250, DOI 10.1016/j.talanta.2010.02.017
   LIN CW, 1991, CANCER RES, V51, P2710
   Mitra RK, 2009, J FLUORESC, V19, P353, DOI 10.1007/s10895-008-0423-1
   Pheeney CG, 2013, J AM CHEM SOC, V135, P14944, DOI 10.1021/ja408135g
   Poumaghi-Azar MH, 2006, ANAL CHIM ACTA, V570, P144, DOI 10.1016/j.aca.2006.04.067
   Pournaghi-Azar MH, 2009, ELECTROANAL, V21, P1822, DOI 10.1002/elan.200804570
   Pournaghi-Azar MH, 2010, ELECTROANAL, V21, P1822
   Pournaghi-Azar MH, 2007, ELECTROANAL, V19, P466, DOI 10.1002/elan.200603746
   Reisberg S, 2008, TALANTA, V76, P206, DOI 10.1016/j.talanta.2008.02.044
   Shepard CW, 2005, LANCET INFECT DIS, V5, P558, DOI 10.1016/S1473-3099(05)70216-4
   Slinker JD, 2011, NAT CHEM, V3, P228, DOI 10.1038/NCHEM.982
   Uliana CV, 2014, WORLD J GASTROENTERO, V20, P15476, DOI 10.3748/wjg.v20.i42.15476
   WHO, 2013, GLOB POL REP PREV CO
   Yang YI, 2000, ANAL BIOCHEM, V280, P322, DOI 10.1006/abio.2000.4537
   Zhao GC, 2002, CHINESE J CHEM, V20, P57
NR 23
TC 5
Z9 6
U1 0
U2 22
PU SPRINGER
PI NEW YORK
PA ONE NEW YORK PLAZA, SUITE 4600, NEW YORK, NY, UNITED STATES
SN 1432-8488
EI 1433-0768
J9 J SOLID STATE ELECTR
JI J. Solid State Electrochem.
PD JAN
PY 2016
VL 20
IS 1
BP 183
EP 192
DI 10.1007/s10008-015-2957-x
PG 10
WC Electrochemistry
WE Science Citation Index Expanded (SCI-EXPANDED)
SC Electrochemistry
GA DA9FF
UT WOS:000368113400019
DA 2023-06-30
ER

PT J
AU Karimi, S
   Ghourchian, H
   Rahimi, P
   Rafiee-Pour, HA
AF Karimi, Somayeh
   Ghourchian, Hedayatollah
   Rahimi, Parvaneh
   Rafiee-Pour, Hossain-Ali
TI A nanocomposite based biosensor for cholesterol determination
SO ANALYTICAL METHODS
LA English
DT Article
ID TEMPERATURE IONIC LIQUID; WALLED CARBON NANOTUBES; LAYER-BY-LAYER;
   COMPOSITE FILM; MODIFIED ELECTRODE; OXIDASE; NANOPARTICLES; SENSOR;
   ELECTROCHEMISTRY; BIOCATALYSIS
AB An electrochemical biosensor was prepared by immobilizing cholesterol oxidase (ChOx) on a nanocomposite consisting of amine functionalized multi-walled carbon nanotubes and a room temperature ionic-liquid (1-butyl-3-methylimidazolium tetrafluoroborate). The biosensor was examined for cholesterol quantification in clinical serum samples. ChOx on the modified electrode exhibited a couple of quasi-reversible redox peaks corresponding to the direct electron transfer of FAD/FADH(2) buried in the enzyme structure. A formal potential of -400 mV was obtained for the immobilized enzyme in phosphate buffer solution (0.1 M, pH 7.4). Under the optimized experimental conditions, the biosensor exhibited a linear response towards cholesterol concentration from 26 nM to 3.4 mu M, with a sensitivity of 540 mu A mM(-1) and a detection limit of 12 nM.
C1 [Karimi, Somayeh; Ghourchian, Hedayatollah; Rahimi, Parvaneh] Univ Tehran, Inst Biochem & Biophys, Tehran 1417614411, Iran.
   [Ghourchian, Hedayatollah] Univ Tehran, Nanobiomed Ctr Excellence, Nanosci & Nanotechnol Res Ctr, Tehran 1417614411, Iran.
   [Rafiee-Pour, Hossain-Ali] Univ Kashan, Dept Mol & Cell Biol, Div Biotechnol, Kashan, Iran.
C3 University of Tehran; University of Tehran; University Kashan
RP Ghourchian, H (通讯作者)，Univ Tehran, Inst Biochem & Biophys, Enghelab Ave, Tehran 1417614411, Iran.
EM hadi@ibb.ut.ac.ir
RI Rahimi, Parvaneh/L-6921-2019; Rafiee-Pour, Hossain-Ali/N-7687-2018
OI Rafiee-Pour, Hossain-Ali/0000-0002-0799-6547; Rahimi,
   Parvaneh/0000-0002-8858-5407
FU Research Council of the University of Tehran
FX Financial support provided by the Research Council of the University of
   Tehran is gratefully appreciated. The authors thank Dr A. Azami and
   personnel of the Laboratory of 16th Azar Clinic, University of Tehran,
   Tehran, Iran, for providing human serum samples.
CR Abdelwahab AA, 2010, ELECTROANAL, V22, P21, DOI 10.1002/elan.200900363
   Bond A. M., 1980, ANAL CHEM, P27
   Buzzeo MC, 2004, ANAL CHEM, V76, P4583, DOI 10.1021/ac040042w
   Fukushima T, 2007, CHEM-EUR J, V13, P5048, DOI 10.1002/chem.200700554
   Gopalan AI, 2009, BIOSENS BIOELECTRON, V24, P2211, DOI 10.1016/j.bios.2008.11.034
   Guo ML, 2004, ELECTROANAL, V16, P1992, DOI 10.1002/elan.200403053
   KAMIN RA, 1980, ANAL CHEM, V52, P1198, DOI 10.1021/ac50058a010
   Khan R, 2008, ANAL CHIM ACTA, V616, P207, DOI 10.1016/j.aca.2008.04.010
   Kumar A, 2006, TALANTA, V69, P700, DOI 10.1016/j.talanta.2005.11.003
   LAVIRON E, 1979, J ELECTROANAL CHEM, V101, P19, DOI 10.1016/S0022-0728(79)80075-3
   Li JP, 2003, ELECTROANAL, V15, P1031, DOI 10.1002/elan.200390124
   Liu XH, 2010, COLLOID SURFACE B, V79, P27, DOI 10.1016/j.colsurfb.2010.03.009
   Liu Y, 2007, BIOSENS BIOELECTRON, V23, P35, DOI 10.1016/j.bios.2007.03.009
   Ma HY, 2000, LANGMUIR, V16, P4969, DOI 10.1021/la991296t
   Rahimi P, 2011, ANALYST, V136, P3803, DOI 10.1039/c1an15380c
   SARKAR BCR, 1967, ANAL BIOCHEM, V20, P155, DOI 10.1016/0003-2697(67)90273-4
   Shan D, 2010, BIOSENS BIOELECTRON, V25, P1427, DOI 10.1016/j.bios.2009.10.046
   Shumyantseva V, 2004, BIOSENS BIOELECTRON, V19, P971, DOI 10.1016/j.bios.2003.09.001
   Singh S, 2006, SENSOR ACTUAT B-CHEM, V115, P534, DOI 10.1016/j.snb.2005.10.025
   Singh S, 2004, ANAL CHIM ACTA, V502, P229, DOI 10.1016/j.aca.2003.09.064
   Solanki PR, 2007, LANGMUIR, V23, P7398, DOI 10.1021/la700350x
   Tan XC, 2005, ANAL BIOCHEM, V337, P111, DOI 10.1016/j.ab.2004.10.040
   Tsai YC, 2008, SENSOR ACTUAT B-CHEM, V135, P96, DOI 10.1016/j.snb.2008.07.025
   Turkarslan O, 2009, SENSOR ACTUAT B-CHEM, V136, P484, DOI 10.1016/j.snb.2008.10.016
   Umar A, 2009, ELECTROCHEM COMMUN, V11, P118, DOI 10.1016/j.elecom.2008.10.046
   Walden P. v., 1914, B ACAD IMP SCI ST PE, V8, P405
   Wan J, 2009, ANAL BIOCHEM, V386, P256, DOI 10.1016/j.ab.2008.12.028
   Wang Q, 2007, ELECTROCHIM ACTA, V52, P6630, DOI 10.1016/j.electacta.2007.04.057
   Wang YB, 2005, CHEM PHYS LETT, V402, P96, DOI 10.1016/j.cplett.2004.11.099
   Wei W, 2009, MICROCHIM ACTA, V164, P167, DOI 10.1007/s00604-008-0053-y
   Wisitsoraat A, 2010, BIOSENS BIOELECTRON, V26, P1514, DOI 10.1016/j.bios.2010.07.101
   Wisitsoraat A, 2009, SENSORS-BASEL, V9, P8658, DOI 10.3390/s91108658
   Xiao F, 2007, ANAL CHIM ACTA, V596, P79, DOI 10.1016/j.aca.2007.05.053
   Zhao Q, 2005, FRONT BIOSCI, V10, P326, DOI 10.2741/1530
NR 34
TC 19
Z9 20
U1 0
U2 34
PU ROYAL SOC CHEMISTRY
PI CAMBRIDGE
PA THOMAS GRAHAM HOUSE, SCIENCE PARK, MILTON RD, CAMBRIDGE CB4 0WF, CAMBS,
   ENGLAND
SN 1759-9660
J9 ANAL METHODS-UK
JI Anal. Methods
PD OCT
PY 2012
VL 4
IS 10
BP 3225
EP 3231
DI 10.1039/c2ay25826a
PG 7
WC Chemistry, Analytical; Food Science & Technology; Spectroscopy
WE Science Citation Index Expanded (SCI-EXPANDED)
SC Chemistry; Food Science & Technology; Spectroscopy
GA 012LS
UT WOS:000309238300024
DA 2023-06-30
ER

PT J
AU Johnson, D
   Kim, U
   Mobed-Miremadi, M
AF Johnson, Dwight
   Kim, Unyoung
   Mobed-Miremadi, Maryam
TI Nanocomposite films as electrochemical sensors for detection of catalase
   activity
SO FRONTIERS IN MOLECULAR BIOSCIENCES
LA English
DT Article
DE biosensor; electrochemical; alginate; chitosan; CNT; nanocomposite;
   catalase; encapsulation
ID MULTIWALL CARBON NANOTUBES; HYDROGEN-PEROXIDE; HORSERADISH-PEROXIDASE;
   ELECTRICAL-CONDUCTIVITY; SODIUM ALGINATE; GRAPHENE OXIDE; COMPOSITE;
   CHITOSAN; IMMOBILIZATION; BIOSENSOR
AB Cross-linked hydrogel substrates have garnered attention as they simultaneously enable oxidoreductase reactions in a control volume extended to adsorption of redox capacitors for amplification of electrochemical signals. In this study, the effect of catalase immobilization in mold-casted alginate-based thin films (1 mm x 6 mm x 10 mm) containing multi walled carbon nanotubes (MWCNT) coated with chitosan has been studied via amperometry. The amperometric response was measured as a function of peroxide concentration, at a fixed potential of -0.4 V vs. SPCE in phosphate-buffered saline (pH = 7.4). Results indicate substrate detection is not diffusion-limited by the 100 mu m thick chitosan layer, if the cationic polyelectrolyte is in contact with the sensing carbon electrode, and the linear detection of the enzyme absent in solution is enabled by immobilization (R-2 = 0.9615). The ferricyanide-mediated biosensor exhibited a sensitivity of 4.55 mu A/mM for the optimal formulation at room temperature comparable to other nanomaterial hybrid sensing solution namely amine-functionalized graphene with an average response time of 5 s for the optimal formulation. The suitability of the optimized chitosan-coated alginate slabs nano-environment for co-encapsulation of catalase and carbon nanotubes was confirmed by cyclic voltammetry.
C1 [Johnson, Dwight; Kim, Unyoung; Mobed-Miremadi, Maryam] St Clara Univ, Dept Bioengn, Biol Micro Nanosyst & Biomat Engn Labs, Santa Clara, CA 95053 USA.
RP Kim, U; Mobed-Miremadi, M (通讯作者)，St Clara Univ, Dept Bioengn, Biol Micro Nanosyst & Biomat Engn Labs, Santa Clara, CA 95053 USA.
EM ukim@scu.edu; mmobedmiremadi@scu.edu
FU Bannan School of Engineering
FX The authors would like to acknowledge research funding enabled by the
   Kuehler grant "Thread-Based Electrochemical Detection of Free Radicals
   using 3D-Printed Microneedles" provided by the Bannan School of
   Engineering.
CR Abbaszadeh S, 2014, J SCI FOOD AGR, V94, P2210, DOI 10.1002/jsfa.6541
   Ahadian S, 2014, SCI REP-UK, V4, DOI 10.1038/srep04271
   Ahmad T, 2022, NANOMATERIALS-BASEL, V12, DOI 10.3390/nano12091475
   Babic J, 2012, INT J MOL SCI, V13, P11365, DOI 10.3390/ijms130911365
   Berglund G.I., 2022, STRUCTURE HORSERADIS, DOI [10.2210/pdb1hch/pdb, DOI 10.2210/PDB1HCH/PDB]
   Berglund GI, 2002, NATURE, V417, P463, DOI 10.1038/417463a
   Berlung G.I., 2002, NATURE, V417, P463
   Bochenek MA, 2018, NAT BIOMED ENG, V2, P810, DOI 10.1038/s41551-018-0275-1
   Bonardd S, 2018, CARBOHYD POLYM, V199, P20, DOI 10.1016/j.carbpol.2018.06.088
   Cajnko MM, 2020, BIOTECHNOL BIOFUELS, V13, DOI 10.1186/s13068-020-01705-z
   Chen SH, 2007, BIOSENS BIOELECTRON, V22, P1268, DOI 10.1016/j.bios.2006.05.022
   Chen T, 2018, CRYST GROWTH DES, V18, P2765, DOI 10.1021/acs.cgd.7b01503
   Croisier F, 2013, EUR POLYM J, V49, P780, DOI 10.1016/j.eurpolymj.2012.12.009
   Cui H, 2007, CHEM-EUR J, V13, P6975, DOI 10.1002/chem.200700011
   Cui Z, 2018, THERANOSTICS, V8, P2752, DOI 10.7150/thno.22599
   Derakhshandeh H, 2020, ADV FUNCT MATER, V30, DOI 10.1002/adfm.201905544
   Dou BT, 2018, ANAL CHEM, V90, P5945, DOI 10.1021/acs.analchem.8b00894
   Earp B, 2019, NANOMATERIALS-BASEL, V9, DOI 10.3390/nano9040491
   Esch M, 1999, BIOPOLYMERS, V50, P227
   Feng WJ, 2022, ISCIENCE, V25, DOI 10.1016/j.isci.2021.103629
   Fournier R.L., 2012, BASIC TRANSPORT PHEN
   Fu XZ, 2019, CARBOHYD POLYM, V206, P328, DOI 10.1016/j.carbpol.2018.11.021
   Gao XP, 2020, INT J BIOL MACROMOL, V164, P4423, DOI 10.1016/j.ijbiomac.2020.09.046
   Puscaselu RG, 2020, POLYMERS-BASEL, V12, DOI 10.3390/polym12102417
   Gilshteyn EP, 2019, ACS APPL MATER INTER, V11, P27327, DOI 10.1021/acsami.9b07578
   Golafshan N, 2017, CARBON, V111, P752, DOI 10.1016/j.carbon.2016.10.042
   Goy RC, 2016, REV BRAS FARMACOGN, V26, P122, DOI 10.1016/j.bjp.2015.09.010
   HASINOFF BB, 1970, BIOCHEMISTRY-US, V9, P4930
   Hong J, 2013, ELECTROCHIM ACTA, V89, P317, DOI 10.1016/j.electacta.2012.11.054
   Huang KJ, 2011, ELECTROCHIM ACTA, V56, P2947, DOI 10.1016/j.electacta.2010.12.094
   Hurtado A, 2022, INT J MOL SCI, V23, DOI 10.3390/ijms23094486
   Ji D, 2022, NAT COMMUN, V13, DOI 10.1038/s41467-022-30691-z
   Jiang HJ, 2008, J ELECTROANAL CHEM, V623, P181, DOI 10.1016/j.jelechem.2008.07.024
   Johns J, 2011, J NON-CRYST SOLIDS, V357, P1816, DOI 10.1016/j.jnoncrysol.2011.01.036
   Kaklamani G, 2018, REGEN BIOMATER, V5, P293, DOI 10.1093/rb/rby019
   Khairou KS, 2002, HIGH PERFORM POLYM, V14, P93, DOI 10.1177/0954008302014001092
   Kim YB, 2015, ACS COMB SCI, V17, P87, DOI 10.1021/co500033h
   Lee J, 2017, SENSORS-BASEL, V17, DOI 10.3390/s17122734
   Lee KY, 2012, PROG POLYM SCI, V37, P106, DOI 10.1016/j.progpolymsci.2011.06.003
   Li J, 1996, ANAL CHIM ACTA, V335, P137, DOI 10.1016/S0003-2670(96)00337-6
   Li TT, 2019, NANOMATERIALS-BASEL, V9, DOI 10.3390/nano9050714
   Lin ST, 2016, ADV MATER, V28, P4497, DOI 10.1002/adma.201504152
   Lipcsey M, 2022, BIOMEDICINES, V10, DOI 10.3390/biomedicines10040848
   Liu CY, 2018, POLYMERS-BASEL, V10, DOI 10.3390/polym10080835
   Liu XT, 2014, BIOMED ENVIRON SCI, V27, P676, DOI 10.3967/bes2014.103
   Llorens-Gamez M, 2020, INT J BIOL MACROMOL, V151, P499, DOI 10.1016/j.ijbiomac.2020.02.213
   Llorens-Gamez M, 2018, POLYMERS-BASEL, V10, DOI 10.3390/polym10040405
   Matricardi P, 2013, ADV DRUG DELIVER REV, V65, P1172, DOI 10.1016/j.addr.2013.04.002
   McNamara MC, 2020, FRONT MATER, V7, DOI 10.3389/fmats.2020.00061
   Mihic A, 2015, CIRCULATION, V132, P772, DOI 10.1161/CIRCULATIONAHA.114.014937
   Mobed-Miremadi M., 2013, NANOMEDICINE BIOTECH, V41, DOI [10.3109/10731199.2012.716064, DOI 10.3109/10731199.2012.716064]
   Mobed-Miremadi M, 2013, PROG BIOMATER, V2, DOI 10.1186/2194-0517-2-1
   Murugappan K, 2011, ELECTROCHEM COMMUN, V13, P1435, DOI 10.1016/j.elecom.2011.09.016
   Nesic AR, 2017, NANOTECH AGRIFOOD, V7, P637, DOI 10.1016/B978-0-12-804302-8.00019-4
   Nissim R, 2013, PHYS CHEM CHEM PHYS, V15, P11918, DOI 10.1039/c3cp51732b
   Nordgard C. T., 2021, HDB HYDROCOLLOIDS, VThird, P805, DOI [10.1016/B978-0-12-820104-6.00007-3, DOI 10.1016/B978-0-12-820104-6.00007-3]
   Prakash PA, 2009, SENSORS-BASEL, V9, P1821, DOI 10.3390/s90301821
   Pundir CS, 2018, BIOPROC BIOSYST ENG, V41, P313, DOI 10.1007/s00449-017-1878-8
   Raslan A, 2021, PHARMACEUTICS, V13, DOI 10.3390/pharmaceutics13091473
   Robinson K., 2022, COMBATTING INFECT SM
   Salimi A, 2005, ANAL BIOCHEM, V344, P16, DOI 10.1016/j.ab.2005.05.035
   SCHUBERT F, 1991, ANAL CHIM ACTA, V245, P133, DOI 10.1016/S0003-2670(00)80212-3
   Sekar NC, 2015, SENSOR ACTUAT B-CHEM, V210, P336, DOI 10.1016/j.snb.2014.12.045
   Senel M, 2011, ANAL BIOANAL ELECTRO, V3, P14
   Senel M, 2010, SENSOR ACTUAT B-CHEM, V145, P444, DOI 10.1016/j.snb.2009.12.055
   Serra B, 2008, TALANTA, V75, P1134, DOI 10.1016/j.talanta.2008.01.009
   Serrano-Aroca A, 2018, EUR POLYM J, V103, P198, DOI 10.1016/j.eurpolymj.2018.04.015
   Shaari N, 2015, J POWER SOURCES, V289, P71, DOI 10.1016/j.jpowsour.2015.04.027
   Shu RW, 2020, ACS APPL MATER INTER, V12, P4689, DOI 10.1021/acsami.9b16134
   Sitnikova NA, 2014, ANAL CHEM, V86, P4131, DOI 10.1021/ac500595v
   SLACK MPE, 1981, LANCET, V2, P502
   Soto D, 2021, J ELECTROANAL CHEM, V880, DOI 10.1016/j.jelechem.2020.114826
   Sugadev R., 2022, STRUCTURE BOVINE LIV, DOI [10.2210/pdb1TGU/pdb, DOI 10.2210/PDB1TGU/PDB]
   Tatka L, 2016, IEEE GLOB HUMANIT C, P761, DOI 10.1109/GHTC.2016.7857363
   Thirsk H.R., 1972, GUIDE STUDY ELECTROD
   WONG H, 1991, BIOMAT ARTIF CELL IM, V19, P687, DOI 10.3109/10731199109117847
   Woo S, 2012, ELECTROCHIM ACTA, V59, P509, DOI 10.1016/j.electacta.2011.11.012
   Wu P, 2017, IEEE GLOB HUMANIT C, P211
   Yuk H, 2019, CHEM SOC REV, V48, P1642, DOI 10.1039/c8cs00595h
NR 79
TC 1
Z9 1
U1 9
U2 18
PU FRONTIERS MEDIA SA
PI LAUSANNE
PA AVENUE DU TRIBUNAL FEDERAL 34, LAUSANNE, CH-1015, SWITZERLAND
EI 2296-889X
J9 FRONT MOL BIOSCI
JI Front. Mol. Biosci.
PD SEP 26
PY 2022
VL 9
AR 972008
DI 10.3389/fmolb.2022.972008
PG 14
WC Biochemistry & Molecular Biology
WE Science Citation Index Expanded (SCI-EXPANDED)
SC Biochemistry & Molecular Biology
GA 5S8RU
UT WOS:000875450800001
PM 36225256
OA gold, Green Published
DA 2023-06-30
ER

PT J
AU Huang, XM
   Deng, X
   Qi, WJ
   Wu, D
AF Huang, Xiaomei
   Deng, Xiang
   Qi, Wenjing
   Wu, Di
TI Simultaneous Detection of Hydroquinone and Catechol Using Platinum
   Nanoparticles Decorated Graphene/Poly-Cyclodextrin/Multiwalled Carbon
   Nanotubes (MWCNTs) Nanocomposite Based Biosensor
SO JOURNAL OF NANOSCIENCE AND NANOTECHNOLOGY
LA English
DT Article
DE Graphene (Gr); Multiwall Carbon Nanotubes (MWCNTs); Hydroquinone (HQ);
   Catechol (CC); Electrochemical Biosensor
ID DIHYDROXYBENZENE ISOMERS; LIQUID-CHROMATOGRAPHY; PHENOLIC-COMPOUNDS;
   MODIFIED ELECTRODE; HIGH-PERFORMANCE; POLYPHENOLS; DERIVATIVES;
   COMPOSITE; CHLORIDE; SENSORS
AB Graphene cyclodextrin prepolymer (pre-CD)-multiwall carbon nanotubes (Gr-CDP-MWCNTs) nanocomposites modified on glassy carbon electrode (Gr-CDP-MWCNTs/GCE) are prepared and then platinum particles (PtNPs) are electrodeposited on it. The simultaneous determination of hydroquinone (HQ) and catechol (CC) at PtNPs/Gr-CDP-MWCNTs/GCE is reported in the present work. Synergistic effect of nanomaterials, host-guest chemical reaction ability of CDP, the stacking interaction between detected molecules and Gr-MWCNTs surface are considered as the main reasons of successfully simultaneous detection of HQ and CC. Cyclic voltammetry (CV), scanning electron microscopy (SEM) and different pulse voltammetry (DPV) are employed to characterize the proposed PtNPs/Gr-CDP-MWCNTs electrochemical biosensor. The prepared PtNPs/Gr-CDP-MWCNTs sensor shows linear response ranges of 0.05-27.2 mu M and 0.1-27.2 mu M and have low detection limits (S/N = 3) of 0.015 mu M and 0.03 mu M for simultaneous electrochemical determination of HQ and CC, respectively. It is also applied for the measurement of HQ and CC in local river water samples with recoveries from 98.0 to 102.0% and from 99.3 to 101.5%.
C1 [Huang, Xiaomei; Deng, Xiang] Sichuan Univ Arts & Sci, Dept Chem & Chem Engn, Dazhou 635000, Sichuan, Peoples R China.
   [Qi, Wenjing; Wu, Di] Chongqing Normal Univ, Coll Chem, Chongqing Key Lab Inorgan Funct Mat, Chongqing 401331, Peoples R China.
C3 Sichuan University of Arts & Science; Chongqing Normal University
RP Huang, XM (通讯作者)，Sichuan Univ Arts & Sci, Dept Chem & Chem Engn, Dazhou 635000, Sichuan, Peoples R China.; Qi, WJ (通讯作者)，Chongqing Normal Univ, Coll Chem, Chongqing Key Lab Inorgan Funct Mat, Chongqing 401331, Peoples R China.
FU National Natural Science Foundation of China [21505011]; scientific
   research fund of Sichuan provincial science and technology department
   [2015JY0033]; scientific research fund of Sichuan provincial education
   department [16ZA0356, 18ZA0414]
FX This project was supported by the National Natural Science Foundation of
   China (No. 21505011), scientific research fund of Sichuan provincial
   science and technology department (No. 2015JY0033), scientific research
   fund of Sichuan provincial education department (No. 16ZA0356) and
   scientific research fund of Sichuan provincial education department (No.
   18ZA0414).
CR Asan A, 2003, J CHROMATOGR A, V988, P145, DOI 10.1016/S0021-9673(02)02056-3
   Bai J, 2009, J APPL ELECTROCHEM, V39, P2497, DOI 10.1007/s10800-009-9941-z
   Bekyarova E, 2009, J AM CHEM SOC, V131, P1336, DOI 10.1021/ja8057327
   Bu CH, 2011, COLLOID SURFACE B, V88, P292, DOI 10.1016/j.colsurfb.2011.07.004
   Chen JH, 2007, ADV MATER, V19, P3623, DOI 10.1002/adma.200701059
   Cui H, 1999, J CHROMATOGR A, V855, P171, DOI 10.1016/S0021-9673(99)00670-6
   Das B, 2009, NANOTECHNOLOGY, V20, DOI 10.1088/0957-4484/20/12/125705
   Du HJ, 2011, J ELECTROANAL CHEM, V650, P209, DOI 10.1016/j.jelechem.2010.10.002
   Gan T, 2013, SENSOR ACTUAT B-CHEM, V177, P412, DOI 10.1016/j.snb.2012.11.033
   Garcia-Mesa JA, 2007, J AGR FOOD CHEM, V55, P3863, DOI 10.1021/jf070235v
   Guo QH, 2012, SENSOR ACTUAT B-CHEM, V163, P179, DOI 10.1016/j.snb.2012.01.032
   Indrajit S., 2012, POLYM B, V69, P1
   Li D, 2008, NAT NANOTECHNOL, V3, P101, DOI 10.1038/nnano.2007.451
   Li SF, 2008, TALANTA, V75, P32, DOI 10.1016/j.talanta.2007.10.001
   Liu ZM, 2011, SENSOR ACTUAT B-CHEM, V157, P540, DOI 10.1016/j.snb.2011.05.019
   Lu LM, 2010, ANAL CHIM ACTA, V665, P146, DOI 10.1016/j.aca.2010.03.033
   Lv M, 2010, ELECTROANAL, V22, P199, DOI 10.1002/elan.200900296
   Moldoveanu SC, 2007, J CHROMATOGR A, V1141, P90, DOI 10.1016/j.chroma.2006.11.100
   Nagaraja P, 2001, TALANTA, V55, P1039, DOI 10.1016/S0039-9140(01)00438-6
   Novoselov KS, 2004, SCIENCE, V306, P666, DOI 10.1126/science.1102896
   Pistonesi MF, 2006, TALANTA, V69, P1265, DOI 10.1016/j.talanta.2005.12.050
   Quan YL, 2012, ANALYST, V137, P944, DOI 10.1039/c1an15945c
   Shan D, 2009, BIOSENS BIOELECTRON, V24, P3671, DOI 10.1016/j.bios.2009.05.038
   Si YC, 2008, CHEM MATER, V20, P6792, DOI 10.1021/cm801356a
   Singh E, 2017, ACS APPL MATER INTER, V9, P34544, DOI 10.1021/acsami.7b07063
   Singh R, 2017, RSC ADV, V7, P48597, DOI 10.1039/c7ra07191d
   Stankovich S, 2006, NATURE, V442, P282, DOI 10.1038/nature04969
   Sun YG, 2000, TALANTA, V53, P661, DOI 10.1016/S0039-9140(00)00550-6
   Sundaram RS, 2008, ADV MATER, V20, P3050, DOI 10.1002/adma.200800198
   Umasankar Y, 2011, ANAL BIOCHEM, V411, P71, DOI 10.1016/j.ab.2010.12.002
   Unnikrishnan B, 2012, SENSOR ACTUAT B-CHEM, V169, P235, DOI 10.1016/j.snb.2012.04.075
   Wang LT, 2012, J SOLID STATE ELECTR, V16, P1323, DOI 10.1007/s10008-011-1526-1
   Wang ZH, 2007, SENSOR ACTUAT B-CHEM, V127, P420, DOI 10.1016/j.snb.2007.04.037
   Yang SY, 2010, ELECTROCHEM COMMUN, V12, P1206, DOI 10.1016/j.elecom.2010.06.020
   Zhang H, 2010, MICROCHIM ACTA, V169, P277, DOI 10.1007/s00604-010-0349-6
   Zhao DM, 2009, COLLOID SURFACE B, V74, P317, DOI 10.1016/j.colsurfb.2009.07.044
NR 36
TC 13
Z9 13
U1 2
U2 110
PU AMER SCIENTIFIC PUBLISHERS
PI VALENCIA
PA 26650 THE OLD RD, STE 208, VALENCIA, CA 91381-0751 USA
SN 1533-4880
EI 1533-4899
J9 J NANOSCI NANOTECHNO
JI J. Nanosci. Nanotechnol.
PD DEC
PY 2018
VL 18
IS 12
BP 8118
EP 8123
DI 10.1166/jnn.2018.16295
PG 6
WC Chemistry, Multidisciplinary; Nanoscience & Nanotechnology; Materials
   Science, Multidisciplinary; Physics, Applied; Physics, Condensed Matter
WE Science Citation Index Expanded (SCI-EXPANDED)
SC Chemistry; Science & Technology - Other Topics; Materials Science;
   Physics
GA GX3PI
UT WOS:000447637700013
PM 30189928
DA 2023-06-30
ER

PT J
AU Ziolkowski, R
   Oszwaldowski, S
   Zacharczuk, K
   Zasada, AA
   Malinowska, E
AF Ziolkowski, Robert
   Oszwaldowski, Slawomir
   Zacharczuk, Katarzyna
   Zasada, Aleksandra Anna
   Malinowska, Elzbieta
TI Electrochemical Detection of Bacillus anthracis Protective Antigen Gene
   Using DNA Biosensor Based on Stem-Loop Probe
SO JOURNAL OF THE ELECTROCHEMICAL SOCIETY
LA English
DT Article
ID SEQUENCE-SPECIFIC DETECTION; REAGENTLESS; DISEASE
AB The presented study is focused on the development of repetitive, fast and versatile "on-off" signaling electrochemical genosensor for detection of pagA gene of Bacillus anthracis. Such a sensor will be further used in the portable devices dedicated to molecular diagnostic. The DNA molecular beacon probe was immobilized onto gold electrodes in its folded state through the alkanethiol linker at the 5'-end, while the 3'-end was labeled with methylene blue redox molecule. Initial optimization was conducted for HPLC purified cDNA. Nonetheless application of such prepared biosensor for unpurified PCR product required further investigations. As the sensor response was significantly dependent on the stem-loop architecture, the three different hairpin probes were analyzed. The detected sequence was interior to amplicon, identical as in case of cDNA. The developed "on-off" genosensor allows for detection, in 5 minute, the pagA gene sequence at the level of 5.7 nM with 22.9-86.0 nM linear detection range also in the great excess of other DNA presented in the sample. Both LOD and linear range were significantly improved in case of longer assay time. The biosensor proved its applicability also in detection of pagA gene of Bacillus anthracis in PCR samples amplified with reduced number of cycles. (C) 2018 The Electrochemical Society.
C1 [Ziolkowski, Robert; Malinowska, Elzbieta] Warsaw Univ Technol, Inst Biotechnol, Fac Chem, Chair Med Biotechnol, PL-00664 Warsaw, Poland.
   [Oszwaldowski, Slawomir] Warsaw Univ Technol, Fac Chem, Chair Analyt Chem 7, PL-00664 Warsaw, Poland.
   [Zacharczuk, Katarzyna] Natl Inst Hyg, Dept Bacteriol, Natl Inst Publ Hlth, PL-00791 Warsaw, Poland.
   [Zasada, Aleksandra Anna] Natl Inst Hyg, Dept Sera & Vaccines Evaluat, Natl Inst Publ Hlth, PL-00791 Warsaw, Poland.
   [Malinowska, Elzbieta] CEZAMAT PW, PL-00644 Warsaw, Poland.
C3 Warsaw University of Technology; Warsaw University of Technology;
   National Institute of Hygiene (NIH); National Institute of Public Health
   (NIPH); National Institute of Hygiene (NIH); National Institute of
   Public Health (NIPH)
RP Ziolkowski, R (通讯作者)，Warsaw Univ Technol, Inst Biotechnol, Fac Chem, Chair Med Biotechnol, PL-00664 Warsaw, Poland.
EM rziolkowski@ch.pw.edu.pl
RI Ziolkowski, Robert/J-7802-2019; Malinowska, Elzbieta/H-2889-2013
OI Ziolkowski, Robert/0000-0001-7225-0904; Zasada,
   Aleksandra/0000-0003-2774-0941; Zacharczuk,
   Katarzyna/0000-0003-1476-2172; Malinowska, Elzbieta/0000-0003-4784-7674;
   Oszwaldowski, Slawomir/0000-0001-8545-9221
FU National Centre for Research and Development
   [LIDER/35/0041/L-7/NCBR/2016]; National Science Centre
   [UMO-2014/15/B/NZ6/01771]
FX This work was supported by grants to R.Z from The National Centre for
   Research and Development under the decision no.
   LIDER/35/0041/L-7/NCBR/2016 and to A.A.Z. from National Science Centre
   under the decision no. UMO-2014/15/B/NZ6/01771.
CR Abi A, 2013, ANAL BIOANAL CHEM, V405, P3693, DOI 10.1007/s00216-012-6633-z
   Alahi MEE, 2017, SENSORS-BASEL, V17, DOI 10.3390/s17081885
   Arora K, 2007, SENSOR ACTUAT B-CHEM, V126, P655, DOI 10.1016/j.snb.2007.04.029
   BARD AJ, 1996, ELECTROANALYTICAL CH, V19
   Brossier F, 2004, INFECT IMMUN, V72, P6313, DOI 10.1128/IAI.72.11.6313-6317.2004
   Cai X., 1997, ANAL CHIM ACTA, V76, P344
   Chang HX, 2007, ANAL CHEM, V79, P5111, DOI 10.1021/ac070639m
   Chen ZC, 2011, TOXINS, V3, P1004, DOI 10.3390/toxins3081004
   Crofts TS, 2017, NAT REV MICROBIOL, V15, P422, DOI 10.1038/nrmicro.2017.28
   Fan CH, 2003, P NATL ACAD SCI USA, V100, P9134, DOI 10.1073/pnas.1633515100
   Fasanella A, 2013, VIRULENCE, V4, P659, DOI 10.4161/viru.26517
   Ferapontova EE, 2017, ELECTROANAL, V29, P6, DOI 10.1002/elan.201600593
   Ferrell JE, 1996, TRENDS BIOCHEM SCI, V21, P460, DOI 10.1016/S0968-0004(96)20026-X
   Goel AK, 2015, WORLD J CLIN CASES, V3, P20, DOI 10.12998/wjcc.v3.i1.20
   GOLDBETER A, 1981, P NATL ACAD SCI-BIOL, V78, P6840, DOI 10.1073/pnas.78.11.6840
   Huang E, 2015, HEALTH SECUR, V13, P365, DOI 10.1089/hs.2015.0032
   Kang D, 2012, ANGEW CHEM INT EDIT, V51, P6717, DOI 10.1002/anie.201202204
   Koshland D. E., 1970, MOL BASIS ENZYME REG, V1
   KOSHLAND DE, 1982, SCIENCE, V217, P220, DOI 10.1126/science.7089556
   Lai RY, 2006, P NATL ACAD SCI USA, V103, P4017, DOI 10.1073/pnas.0511325103
   Lazerges M, 2013, ANAL BIOANAL CHEM, V405, P3705, DOI 10.1007/s00216-012-6672-5
   Li FQ, 2016, SENSOR ACTUAT B-CHEM, V234, P648, DOI 10.1016/j.snb.2016.05.025
   Lubin AA, 2006, ANAL CHEM, V78, P5671, DOI 10.1021/ac0601819
   Morens DM, 2013, PLOS PATHOG, V9, DOI 10.1371/journal.ppat.1003467
   She Z, 2017, ANAL CHEM, V89, P4882, DOI 10.1021/acs.analchem.6b04799
   Spencer RC, 2003, J CLIN PATHOL, V56, P182, DOI 10.1136/jcp.56.3.182
   Ho TH, 2017, ANAL BIOANAL CHEM, V409, P4335, DOI 10.1007/s00216-017-0377-8
   Tsourkas A, 2003, NUCLEIC ACIDS RES, V31, P1319, DOI 10.1093/nar/gkg212
   Tyagi S, 1996, NAT BIOTECHNOL, V14, P303, DOI 10.1038/nbt0396-303
   Ventola C Lee, 2015, P T, V40, P277
   Wang YJ, 2011, J ELECTROANAL CHEM, V652, P13, DOI 10.1016/j.jelechem.2010.12.011
   Wu MYC, 2017, TRENDS BIOTECHNOL, V35, P288, DOI 10.1016/j.tibtech.2016.12.005
NR 32
TC 14
Z9 14
U1 2
U2 19
PU ELECTROCHEMICAL SOC INC
PI PENNINGTON
PA 65 SOUTH MAIN STREET, PENNINGTON, NJ 08534 USA
SN 0013-4651
EI 1945-7111
J9 J ELECTROCHEM SOC
JI J. Electrochem. Soc.
PY 2018
VL 165
IS 5
BP B187
EP B195
DI 10.1149/2.0551805jes
PG 9
WC Electrochemistry; Materials Science, Coatings & Films
WE Science Citation Index Expanded (SCI-EXPANDED)
SC Electrochemistry; Materials Science
GA GF2XG
UT WOS:000431803900054
DA 2023-06-30
ER

PT J
AU Gao, F
   Cai, XL
   Tanaka, H
   Zhu, QH
   Gao, F
   Wang, QX
AF Gao, Feng
   Cai, Xili
   Tanaka, Hidekazu
   Zhu, Qionghua
   Gao, Fei
   Wang, Qingxiang
TI A Sensitive DNA Biosensor Using Graphene Oxide as the Multi-Site
   Platform for Probe DNA Immobilization
SO JOURNAL OF THE ELECTROCHEMICAL SOCIETY
LA English
DT Article
ID IONIC LIQUID ELECTRODE; COMPOSITE FILM; GENE SEQUENCE; ELECTROCHEMICAL
   DETECTION; GOLD NANOPARTICLES; METHYLENE-BLUE; GRAPHITE OXIDE;
   L-CYSTEINE; LABEL-FREE; ACID
AB An ultrasensitive DNA biosensor was constructed in this work by using graphene oxide nanosheets (GONs) as the multi-site platform for probe DNA immobilization. First, L-cysteine (L-cys) was self-assembled on a gold electrode surface based on the Au-S chemistry. Then the GONs and amino modified probe DNA was covalently grafted to L-cys/AuE surface in turn, with the aid of 1-(3-Dimethylanminopropy1)-3-ethylcarbodiimide hydrochloride (EDC) and N-Hydroxy succinimide (NHS). The layer upon layer assembly process was characterized with atomic force microscopy and electrochemical methods. Due to the nano-size effect and multiple site characteristic of GONs, the immobilization density of the probe DNA was determined to be as high as 5.72 x 10(-10) mol cm(-2) using methylene blue as the redox probe. The hybridization experiments showed that the biosensor can quantitatively detect target DNA in a wide range from 1.0 x 10(-15) M to 1.0 x 10(-9) M with a detection, limit of 5.0 x 10(-16) M. The selectivity experiments showed that the sensing system could accurately discriminate the complementary sequence from the base mismatched and non-complernentary sequences. (C) 2015 The Electrochemical Society.
C1 [Gao, Feng; Cai, Xili; Zhu, Qionghua; Gao, Fei; Wang, Qingxiang] Minnan Normal Univ, Fujian Prov Univ, Key Lab Analyt Sci, Dept Chem & Environm Sci, Zhangzhou 363000, Peoples R China.
   [Gao, Feng; Tanaka, Hidekazu] Shimane Univ, Grad Sch Sci & Engn, Dept Chem, Matsue, Shimane 6908504, Japan.
C3 Fuzhou University; MinNan Normal University; Shimane University
RP Gao, F (通讯作者)，Minnan Normal Univ, Fujian Prov Univ, Key Lab Analyt Sci, Dept Chem & Environm Sci, Zhangzhou 363000, Peoples R China.
EM fgao1981@126.com; axiang236@126.com
RI Wang, Qingxiang/ABI-8009-2020
OI Wang, Qingxiang/0000-0002-8952-9925
FU National Natural Science Foundation of China [21275127]; Program for New
   Century Excellent Talents in Fujian Province University [JA12204]; Key
   Provincial University Project of Fujian [JK2011032]
FX The work is supported by the National Natural Science Foundation of
   China (No. 21275127), Program for New Century Excellent Talents in
   Fujian Province University (No. JA12204) and Key Provincial University
   Project of Fujian (No. JK2011032).
CR Bao M, 2012, MAT SCI ENG C-MATER, V32, P1808, DOI 10.1016/j.msec.2012.04.061
   Berkes BB, 2014, CHEMPLUSCHEM, V79, P348, DOI 10.1002/cplu.201300423
   Bonanni A, 2012, ACS NANO, V6, P8546, DOI 10.1021/nn301359y
   Chen Q, 2012, COLLOID SURFACE B, V92, P130, DOI 10.1016/j.colsurfb.2011.11.031
   Doluca O, 2014, CHEMPLUSCHEM, V79, P58, DOI 10.1002/cplu.201300310
   Dong SX, 2015, CHEM ENG J, V270, P205, DOI 10.1016/j.cej.2015.01.071
   Du D, 2011, ANAL CHEM, V83, P746, DOI 10.1021/ac101715s
   Gao C, 2014, CHINESE J ANAL CHEM, V42, P853, DOI 10.3724/SP.J.1096.2014.30884
   Gao HW, 2012, ELECTROANAL, V24, P2283, DOI 10.1002/elan.201200403
   Gao L, 2014, BIOSENS BIOELECTRON, V60, P22, DOI 10.1016/j.bios.2014.03.039
   Ge SG, 2012, BIOSENS BIOELECTRON, V31, P49, DOI 10.1016/j.bios.2011.09.038
   Guo HL, 2009, ACS NANO, V3, P2653, DOI 10.1021/nn900227d
   Guo WH, 2014, J ELECTROCHEM SOC, V161, pB248, DOI 10.1149/2.0101412jes
   He SJ, 2010, ADV FUNCT MATER, V20, P453, DOI 10.1002/adfm.200901639
   Hu CY, 2013, ANAL CHEM, V85, P5200, DOI 10.1021/ac400556q
   HUMMERS WS, 1958, J AM CHEM SOC, V80, P1339, DOI 10.1021/ja01539a017
   Jamali AA, 2014, TRAC-TREND ANAL CHEM, V55, P24, DOI 10.1016/j.trac.2013.10.008
   Jin Y, 2007, BIOSENS BIOELECTRON, V22, P1126, DOI 10.1016/j.bios.2006.04.011
   Kara P, 2002, ELECTROANAL, V14, P1685, DOI 10.1002/elan.200290011
   Li D, 2008, NAT NANOTECHNOL, V3, P101, DOI 10.1038/nnano.2007.451
   Li MY, 2009, ELECTROCHIM ACTA, V54, P2284, DOI 10.1016/j.electacta.2008.10.040
   Ligaj M, 2014, ELECTROCHIM ACTA, V128, P67, DOI 10.1016/j.electacta.2013.10.061
   Mao X, 2009, CHEM COMMUN, P3065, DOI 10.1039/b822582f
   Pastre D, 2013, SMALL, V9, P3630, DOI 10.1002/smll.201300546
   Shin HJ, 2009, ADV FUNCT MATER, V19, P1987, DOI 10.1002/adfm.200900167
   Si Y, 2008, NANO LETT, V8, P1679, DOI 10.1021/nl080604h
   Stankovich S, 2007, CARBON, V45, P1558, DOI 10.1016/j.carbon.2007.02.034
   Sun W, 2014, MAT SCI ENG C-MATER, V40, P235, DOI 10.1016/j.msec.2014.03.035
   Sun W, 2013, ELECTROANAL, V25, P1417, DOI 10.1002/elan.201300069
   Sun W, 2012, ELECTROCHIM ACTA, V85, P145, DOI 10.1016/j.electacta.2012.07.133
   Tak M, 2014, BIOSENS BIOELECTRON, V59, P200, DOI 10.1016/j.bios.2014.03.036
   Wang H, 2009, ACS NANO, V3, P2451, DOI 10.1021/nn9006303
   Wang Q, 2014, BIOSENS BIOELECTRON, V55, P266, DOI 10.1016/j.bios.2013.12.034
   Wang ZJ, 2012, NANOSCALE, V4, P2728, DOI 10.1039/c2nr30142c
   Xue Y, 2011, ANALYST, V136, P3725, DOI 10.1039/c1an15238f
   Yang T, 2013, ACS APPL MATER INTER, V5, P3495, DOI 10.1021/am400370s
   Zhang LL, 2012, ELECTROCHIM ACTA, V65, P122, DOI 10.1016/j.electacta.2012.01.029
   Zhang W, 2008, APPL SURF SCI, V254, P4750, DOI 10.1016/j.apsusc.2008.01.102
   Zhang W, 2014, J MATER CHEM B, V2, P3142, DOI 10.1039/c3tb21817a
   Zhang X, 2013, MAT SCI ENG C-MATER, V33, P3851, DOI 10.1016/j.msec.2013.05.022
   Zhang YZ, 2012, ELECTROCHIM ACTA, V71, P239, DOI 10.1016/j.electacta.2012.03.136
   Zhang ZH, 2008, BIOMACROMOLECULES, V9, P1613, DOI 10.1021/bm800111a
   Zheng DL, 2014, BIOSENS BIOELECTRON, V60, P167, DOI 10.1016/j.bios.2014.04.011
   Zhu LM, 2012, BIOSENS BIOELECTRON, V35, P507, DOI 10.1016/j.bios.2012.03.026
NR 44
TC 4
Z9 4
U1 1
U2 39
PU ELECTROCHEMICAL SOC INC
PI PENNINGTON
PA 65 SOUTH MAIN STREET, PENNINGTON, NJ 08534 USA
SN 0013-4651
EI 1945-7111
J9 J ELECTROCHEM SOC
JI J. Electrochem. Soc.
PY 2015
VL 162
IS 12
BP B291
EP B297
DI 10.1149/2.0011512jes
PG 7
WC Electrochemistry; Materials Science, Coatings & Films
WE Science Citation Index Expanded (SCI-EXPANDED)
SC Electrochemistry; Materials Science
GA CU5VO
UT WOS:000363600300024
DA 2023-06-30
ER

PT J
AU Hartati, YW
   Setiawati, TA
   Sofyatin, T
   Fitrilawati, F
   Anggraeni, A
   Gaffar, S
AF Hartati, Yeni W.
   Setiawati, Tia A.
   Sofyatin, Titin
   Fitrilawati, Fitrilawati
   Anggraeni, Anni
   Gaffar, Shabarni
TI Electrochemical DNA biosensor for detection of pork (Sus scrofa) using
   screen printed carbon-reduced graphene oxide electrode
SO SCIENCEASIA
LA English
DT Article
DE DNA biosensor; pork; voltammetry; SPC-RGO electrode
ID ADULTERATION; DESIGN; ASSAY; GENE
AB The identification of pork in foodstuff is critical regarding the counterfeiting of meat and kosherness, which is a particular concern for certain religions. In this study, we developed an electrochemical detection method of pork DNA without the use of DNA amplification by using screen printed carbon-reduced graphene oxide (SPC-RGO) electrode. The probe DNA of CytB gene of S. scrofa mtDNA was immobilized on the SPC-RGO surface by passive adsorption. Differential pulse voltammetry (DPV) was used to characterise the probe-target DNA hybridisation based on the target's guanine oxidation signal. The Placket-Burman and Box Behnken designs were used to select the factors that influence the hybridisation of probe-target DNA and to optimise each parameter. The following findings regarding the several factors that influence the hybridisation process and optimum condition were obtained: 5.0 mu g/ml of probe DNA, 6.0 min of immobilisation time of probe DNA, 20.0 min of probe-target hybridisation time, a scan rate at 0.5 V/s, the pulse amplitude at 50.0 mV, and the washing time of the electrode being as long as 40 s. The limit of detection was obtained at 1.76 mu g/ml for the linear range of 0-10.0 mu g/ml target DNA while the relative standard deviation (RSD) was 2.25%. The DNA biosensor was tested on the isolated DNA samples from pork, chicken and beef while the voltammetry response reveals that it can distinguish the samples. These results indicate that the proposed electrochemical DNA biosensor has the potential to develop the detection method of pork content in the food samples.
C1 [Hartati, Yeni W.; Setiawati, Tia A.; Sofyatin, Titin; Anggraeni, Anni; Gaffar, Shabarni] Univ Padjadjaran, Fac Math & Nat Sci, Dept Chem, Jatinangor 43653, West Java, Indonesia.
   [Fitrilawati, Fitrilawati] Univ Padjadjaran, Fac Math & Nat Sci, Dept Phys, Jatinangor 43653, West Java, Indonesia.
C3 Universitas Padjadjaran; Universitas Padjadjaran
RP Gaffar, S (通讯作者)，Univ Padjadjaran, Fac Math & Nat Sci, Dept Chem, Jatinangor 43653, West Java, Indonesia.
EM shabarni.gaffar@unpad.ac.id
RI Gaffar, Shabarni/AAC-3047-2021; Anggraeni, Anni/AAC-2213-2021; Hartati,
   Yeni Wahyuni/AAC-3763-2021; Fitrilawati, F/AIA-5442-2022
OI Fitrilawati, F/0000-0002-4255-6053; Wahyuni Hartati,
   Yeni/0000-0003-1463-6352
FU Universitas Padjadjaran Competence of Lecturer Research
   [872/UN6.3.1/LT/2017]
FX Universitas Padjadjaran Competence of Lecturer Research supported this
   paper, No. 872/UN6.3.1/LT/2017, awarded to Dra. Titin Sofyatin, M.Si.
CR Ali ME, 2012, GENET MOL RES, V11, P1762, DOI 10.4238/2012.June.29.9
   Ali ME, 2012, J NANOMATER, V2012, DOI 10.1155/2012/103607
   Ali ME, 2011, NANOTECHNOLOGY, V22, DOI 10.1088/0957-4484/22/19/195503
   Ali ME, 2012, FOOD ANAL METHOD, V5, P935, DOI 10.1007/s12161-011-9357-3
   Ali ME, 2012, FOOD ANAL METHOD, V5, P784, DOI 10.1007/s12161-011-9311-4
   Cai YC, 2017, PLOS ONE, V12, DOI 10.1371/journal.pone.0181949
   Calvo JH, 2001, J ANIM SCI, V79, P2108
   Chen FL, 2017, ULTRASON SONOCHEM, V35, P161, DOI 10.1016/j.ultsonch.2016.09.015
   Darling JA, 2007, BIOL INVASIONS, V9, P751, DOI 10.1007/s10530-006-9079-4
   Erdem A, 2006, SENSOR ACTUAT B-CHEM, V114, P591, DOI 10.1016/j.snb.2005.05.031
   Ha J, 2017, KOREAN J FOOD SCI AN, V37, P464, DOI 10.5851/kosfa.2017.37.3.464
   Hartati YW, 2019, FOOD ANAL METHOD, V12, P2591, DOI 10.1007/s12161-019-01593-6
   Hartati YW, 2016, INDONES J CHEM, V16, P87
   He SJ, 2010, ADV FUNCT MATER, V20, P453, DOI 10.1002/adfm.200901639
   Hilder M, 2011, PHYS CHEM CHEM PHYS, V13, P9187, DOI 10.1039/c1cp20173e
   Hu Y., 2015, BIOCOMPATIBLE GRAPHE
   Islam MA, 2009, J HAZARD MATER, V170, P230, DOI 10.1016/j.jhazmat.2009.04.106
   Iwobi AN, 2011, FOOD ANAL METHOD, V4, P389, DOI 10.1007/s12161-010-9178-9
   Karabasanavar NS, 2014, FOOD CHEM, V145, P530, DOI 10.1016/j.foodchem.2013.08.084
   Koppel R, 2011, EUR FOOD RES TECHNOL, V232, P151, DOI 10.1007/s00217-010-1371-y
   Kraber S., 2013, GET STARTED DESIGN E
   Kuswandi B, 2015, J FOOD MEAS CHARACT, V9, P313, DOI 10.1007/s11694-015-9238-3
   Lu CH, 2009, ANGEW CHEM INT EDIT, V48, P4785, DOI 10.1002/anie.200901479
   Nurmalasari R, 2015, PROCEDIA CHEM, V17, P111, DOI 10.1016/j.proche.2015.12.119
   Pokpas K, 2014, INT J ELECTROCHEM SC, V9, P5092
   Raissi S., 2009, WORLD ACAD SCI ENG T, V51, P267
   Suryapratiwi WN, 2017, AIP CONF PROC, V1848, DOI 10.1063/1.4983937
   Teletchea F, 2009, REV FISH BIOL FISHER, V19, P265, DOI 10.1007/s11160-009-9107-4
   Torelli E, 2017, SENSOR ACTUAT B-CHEM, V247, P868, DOI 10.1016/j.snb.2017.03.064
   VANAJA K, 2007, CLIN RES REGUL AFF, V24, P1, DOI DOI 10.1080/10601330701220520
   Wang QX, 2011, ELECTROANAL, V23, P915, DOI 10.1002/elan.201000713
   Yusop MHM, 2012, FOOD ANAL METHOD, V5, P422, DOI 10.1007/s12161-011-9260-y
NR 32
TC 8
Z9 8
U1 2
U2 8
PU SCIENCE SOCIETY THAILAND
PI BANGKOK
PA PUBLIC INFORMATION DEPT, 73/1 RAMA VI RD, RAJDHEVEE, BANGKOK, 00000,
   THAILAND
SN 1513-1874
J9 SCIENCEASIA
JI Scienceasia
PD FEB
PY 2020
VL 46
IS 1
BP 72
EP 79
DI 10.2306/scienceasia1513-1874.2020.011
PG 8
WC Multidisciplinary Sciences
WE Science Citation Index Expanded (SCI-EXPANDED)
SC Science & Technology - Other Topics
GA LB8WB
UT WOS:000524910100011
OA gold
DA 2023-06-30
ER

PT J
AU Aydin, EB
   Aydin, M
   Sezginturk, MK
AF Aydin, Elif Burcu
   Aydin, Muhammet
   Sezgintuerk, Mustafa Kemal
TI A novel electrochemical immunosensor based on acetylene
   black/epoxy-substituted-polypyrrole polymer composite for the highly
   sensitive and selective detection of interleukin 6
SO TALANTA
LA English
DT Article
DE Acetylene black; Epoxy-substituted-polypyrrole polymer; Electrochemical
   impedance spectroscopy
ID LABEL-FREE; BIOSENSOR PLATFORMS; SENSOR; BLACK; NANOMATERIALS;
   APTASENSOR; GOLD; QUANTIFICATION; NANOPARTICLES; SPECTROSCOPY
AB An ultrasensitive immunosensor based on acetylene black (AB)/epoxy-substituted-poly(pyrrole) polymer (EpxSPPyr) composite coated disposable indium tin oxide (ITO) electrode was fabricated for interleukin 6 (IL 6) detection. The EpxS-PPyr polymer was a promising matrix material to increase the loading capacity of immunosensor owing to its large surface area and abundance of epoxy groups. EpxS-PPyr polymer was synthesized by an esterification reaction and used to attach IL 6 receptor owing to its excellent biocompatibility and good conductivity. The electrochemical signals of the electrodes during the immunosensor fabrication were performed with electrochemical impedance spectroscopy and cyclic voltammetry techniques. Additionally, the changes formed on ITO electrode surfaces were followed by scanning electron microscopy and atomic force microscopy analyses. Under optimized conditions, the designed biosensor illustrated an ultra-sensitive signal towards IL 6 antigen at a broad concentration range from 0.01 pg/mL to 50 pg/mL. The detection limit and sensitivity were found as 3.2 fg/mL and 0.29 pg(-1)mLk Omega cm(-2), respectively. Acceptable reproducibility, good storage-stability and excellent selectivity were found for IL 6 determination. Moreover, the proposed biosensor was applied to human serums and the recovery rates were ranged from 99.5 to 100.5 indicating acceptable accuracy. The results illustrated that this immunosensor were suitable for detection of IL 6 in clinical samples.
C1 [Aydin, Elif Burcu; Aydin, Muhammet] Tekirdag Namik Kemal Univ, Sci & Technol Res Ctr, Tekirdag, Turkey.
   [Sezgintuerk, Mustafa Kemal] Canakkale Onsekiz Mart Univ, Fac Engn, Bioengn Dept, Canakkale, Turkey.
C3 Namik Kemal University; Canakkale Onsekiz Mart University
RP Aydin, EB (通讯作者)，Tekirdag Namik Kemal Univ, Sci & Technol Res Ctr, Tekirdag, Turkey.
EM b_e_bahadir@hotmail.com
RI AYDIN, Elif Burcu/ABA-9053-2020; Sezgintürk, Mustafa Kemal/AAY-1439-2021
OI AYDIN, Elif Burcu/0000-0002-1982-4128
FU Scientific and Technological Research Council of Tekirda.g Namik Kemal
   University, TURKEY, TNKU-BAP [NKUBAP.00.ONAP.19.209]
FX This research was supported The Scientific and Technological Research
   Council of Tekirda.g Namik Kemal University, TURKEY, TNKU-BAP (Grant
   number: NKUBAP.00.ONAP.19.209).
CR Arduini F, 2013, SENSOR ACTUAT B-CHEM, V179, P201, DOI 10.1016/j.snb.2012.10.016
   Aydin EB, 2020, TALANTA, V215, DOI 10.1016/j.talanta.2020.120909
   Aydin EB, 2020, SENSOR ACTUAT B-CHEM, V306, DOI 10.1016/j.snb.2019.127613
   Aydin EB, 2018, BIOSENS BIOELECTRON, V121, P80, DOI 10.1016/j.bios.2018.09.008
   Aydin EB, 2017, BIOSENS BIOELECTRON, V97, P169, DOI 10.1016/j.bios.2017.05.056
   Aydin M, 2020, INT J ENVIRON AN CH, V100, P492, DOI 10.1080/03067319.2019.1673744
   Aydin M, 2019, BIOSENS BIOELECTRON, V126, P230, DOI 10.1016/j.bios.2018.10.051
   Aydin M, 2018, BIOSENS BIOELECTRON, V107, P1, DOI 10.1016/j.bios.2018.02.017
   CAREY P, BIOCH APPL RAMAN RES
   Chen AC, 2013, CHEM SOC REV, V42, P5425, DOI 10.1039/c3cs35518g
   Chen XR, 2015, RSC ADV, V5, P105837, DOI 10.1039/c5ra24040a
   Chou TH, 2010, CYTOKINE, V51, P107, DOI 10.1016/j.cyto.2010.04.004
   Costoya A, 2019, INT J PHARMACEUT, V558, P72, DOI 10.1016/j.ijpharm.2018.12.075
   De Gelder J, 2007, J RAMAN SPECTROSC, V38, P1133, DOI 10.1002/jrs.1734
   Deng PH, 2014, MAT SCI ENG C-MATER, V35, P54, DOI 10.1016/j.msec.2013.10.019
   Fatima A, 2020, ANALYST, V145, P2945, DOI 10.1039/c9an02155h
   He Y, 2015, ACS APPL MATER INTER, V7, P13360, DOI 10.1021/acsami.5b01827
   Huang DZ, 2020, ANAL BIOCHEM, V588, DOI 10.1016/j.ab.2019.113468
   Huang KJ, 2015, SENSOR ACTUAT B-CHEM, V209, P570, DOI 10.1016/j.snb.2014.12.023
   Huang Y, 2015, J ELECTROANAL CHEM, V743, P25, DOI 10.1016/j.jelechem.2014.12.034
   Kimmins SD, 2014, POLYMER, V55, P416, DOI 10.1016/j.polymer.2013.09.019
   Kuhar N, 2018, RSC ADV, V8, P25888, DOI 10.1039/c8ra04491k
   Kumar LSS, 2016, ANAL METHODS-UK, V8, P3440, DOI 10.1039/c6ay00331a
   Le Goff A, 2011, ANALYST, V136, P1279, DOI 10.1039/c0an00904k
   Li JP, 2012, ANAL CHEM, V84, P1888, DOI 10.1021/ac2026817
   Liu HY, 2017, MICROCHIM ACTA, V184, P1267, DOI 10.1007/s00604-017-2179-2
   Liu PZ, 2013, ELECTROCHIM ACTA, V113, P176, DOI 10.1016/j.electacta.2013.09.074
   Maduraiveeran G, 2018, BIOSENS BIOELECTRON, V103, P113, DOI 10.1016/j.bios.2017.12.031
   Maduraiveeran G, 2017, TRENDS ENVIRON ANAL, V13, P10, DOI 10.1016/j.teac.2017.02.001
   Malhotra R, 2010, ANAL CHEM, V82, P3118, DOI 10.1021/ac902802b
   Messina GA, 2008, ANAL BIOCHEM, V380, P262, DOI 10.1016/j.ab.2008.05.055
   Movasaghi Z, 2008, APPL SPECTROSC REV, V43, P134, DOI 10.1080/05704920701829043
   Ramanavicius A, 2006, ELECTROCHIM ACTA, V51, P6025, DOI 10.1016/j.electacta.2005.11.052
   Shuai HL, 2016, J MATER CHEM B, V4, P1186, DOI 10.1039/c5tb02214b
   Sitnikova VE, 2020, TALANTA, V214, DOI 10.1016/j.talanta.2020.120857
   Stani C, 2020, SPECTROCHIM ACTA A, V229, DOI 10.1016/j.saa.2019.118006
   Tang ST, 2018, BIOSENS BIOELECTRON, V104, P72, DOI 10.1016/j.bios.2018.01.001
   Tertis M, 2019, BIOSENS BIOELECTRON, V137, P123, DOI 10.1016/j.bios.2019.05.012
   Tertis M, 2017, ELECTROCHIM ACTA, V258, P1208, DOI 10.1016/j.electacta.2017.11.176
   Tietje-Girault J, 2007, SURF COAT TECH, V201, P6025, DOI 10.1016/j.surfcoat.2006.11.009
   Wang GF, 2011, LANGMUIR, V27, P1224, DOI 10.1021/la1033433
   Wang MH, 2019, BIOSENS BIOELECTRON, V135, P22, DOI 10.1016/j.bios.2019.04.018
   Wang R, 2015, ANAL METHODS-UK, V7, P8069, DOI 10.1039/c5ay01625h
   Wang X, 2020, INFRARED PHYS TECHN, V106, DOI 10.1016/j.infrared.2020.103279
   Yang TT, 2019, BIOSENS BIOELECTRON, V141, DOI 10.1016/j.bios.2019.111406
   Yang T, 2013, SENSOR ACTUAT B-CHEM, V178, P310, DOI 10.1016/j.snb.2012.12.107
   Yano K, 1999, TRAC-TREND ANAL CHEM, V18, P199, DOI 10.1016/S0165-9936(98)00119-8
   Zhang KX, 2018, BIOSENS BIOELECTRON, V102, P80, DOI 10.1016/j.bios.2017.11.023
   Zhao S, 2019, J ELECTROANAL CHEM, V834, P33, DOI 10.1016/j.jelechem.2018.12.044
NR 49
TC 29
Z9 29
U1 2
U2 73
PU ELSEVIER
PI AMSTERDAM
PA RADARWEG 29, 1043 NX AMSTERDAM, NETHERLANDS
SN 0039-9140
EI 1873-3573
J9 TALANTA
JI Talanta
PD JAN 15
PY 2021
VL 222
AR 121596
DI 10.1016/j.talanta.2020.121596
PG 9
WC Chemistry, Analytical
WE Science Citation Index Expanded (SCI-EXPANDED)
SC Chemistry
GA OS1RA
UT WOS:000589941600006
PM 33167270
DA 2023-06-30
ER

PT J
AU Asefifeyzabadi, N
   Durocher, G
   Tshilenge, KT
   Alam, T
   Ellerby, LM
   Shamsi, MH
AF Asefifeyzabadi, Narges
   Durocher, Grace
   Tshilenge, Kizito-Tshitoko
   Alam, Tanimul
   Ellerby, Lisa M.
   Shamsi, Mohtashim H.
TI PNA microprobe for label-free detection of expanded trinucleotide
   repeats
SO RSC ADVANCES
LA English
DT Article
ID ELECTROCHEMICAL DETECTION; BIOSENSOR; EXPANSIONS; HYBRIDIZATION;
   ELECTRODES; SEQUENCE; ALLELES
AB We present a PNA microprobe sensing platform to detect trinucleotide repeat mutation by electrochemical impedance spectroscopy. The microprobe platform discriminated Huntington's disease-associated CAG repeats in cell-derived total RNA with S/N 1 : 3. This sensitive, label-free, and PCR-free detection strategy may be employed in the future to develop biosensing platforms for the detection of a plethora of repeat expansion disorders.
C1 [Asefifeyzabadi, Narges; Durocher, Grace; Shamsi, Mohtashim H.] Southern Illinois Univ Carbondale, Sch Chem & Biomol Sci, 1245 Lincoln Dr, Carbondale, IL 62901 USA.
   [Tshilenge, Kizito-Tshitoko; Alam, Tanimul; Ellerby, Lisa M.] Buck Inst Res Aging, 8001 Redwood Blvd, Novato, CA 94945 USA.
C3 Southern Illinois University System; Southern Illinois University; Buck
   Institute for Research on Aging
RP Shamsi, MH (通讯作者)，Southern Illinois Univ Carbondale, Sch Chem & Biomol Sci, 1245 Lincoln Dr, Carbondale, IL 62901 USA.
EM mshamsi@siu.edu
FU National Science Foundation EAGER award [CBET-1940716];
   Neurodegenerative Disease Research Inc.; NIH NINDs [NS100529]
FX MHS acknowledges National Science Foundation EAGER award CBET-1940716 to
   support this research. MHS also acknowledges Neurodegenerative Disease
   Research Inc. for its support. LME acknowledges NIH NINDs NS100529.
CR Akimoto C, 2014, J MED GENET, V51, P419, DOI 10.1136/jmedgenet-2014-102360
   An MC, 2012, CELL STEM CELL, V11, P253, DOI 10.1016/j.stem.2012.04.026
   [Anonymous], 2021, NANOPORE SEQUENCING
   Ardui S, 2018, NUCLEIC ACIDS RES, V46, P2159, DOI 10.1093/nar/gky066
   Asefifeyzabadi N, 2020, ACS APPL MATER INTER, V12, P52156, DOI 10.1021/acsami.0c14912
   Barluenga S, 2015, ACCOUNTS CHEM RES, V48, P1319, DOI 10.1021/acs.accounts.5b00109
   Bartold K, 2018, ACS APPL MATER INTER, V10, P27562, DOI 10.1021/acsami.8b09296
   Briones C, 2012, ANAL BIOANAL CHEM, V402, P3071, DOI 10.1007/s00216-012-5742-z
   Buchman VL, 2013, MOL NEURODEGENER, V8, DOI 10.1186/1750-1326-8-12
   Chen LJ, 2010, J MOL DIAGN, V12, P589, DOI 10.2353/jmoldx.2010.090227
   Crook A, 2019, AMYOTROPH LAT SCL FR, V20, P310, DOI 10.1080/21678421.2019.1588904
   Depienne C, 2021, AM J HUM GENET, V108, P764, DOI 10.1016/j.ajhg.2021.03.011
   Ellerby LM, 2019, NEUROTHERAPEUTICS, V16, P924, DOI 10.1007/s13311-019-00823-3
   Fojta M, 2006, ELECTROANAL, V18, P141, DOI 10.1002/elan.200503379
   Fojta M, 2004, J AM CHEM SOC, V126, P6532, DOI 10.1021/ja048781h
   Hejazi MS, 2011, ELECTROANAL, V23, P503, DOI 10.1002/elan.201000413
   Kinkar L, 2020, PLOS NEGLECT TROP D, V14, DOI 10.1371/journal.pntd.0008552
   Li J, 2017, ACS APPL MATER INTER, V9, P44231, DOI 10.1021/acsami.7b15014
   Liu YL, 2018, NEW J CHEM, V42, P9757, DOI 10.1039/c8nj00443a
   Loomis EW, 2013, GENOME RES, V23, P121, DOI 10.1101/gr.141705.112
   Lucarelli F, 2004, BIOSENS BIOELECTRON, V19, P515, DOI 10.1016/S0956-5663(03)00256-2
   Mirkin SM, 2006, CURR OPIN STRUC BIOL, V16, P351, DOI 10.1016/j.sbi.2006.05.004
   Narzisi G, 2015, FRONT BIOENG BIOTECH, V3, DOI 10.3389/fbioe.2015.00008
   Orr HT, 2007, ANNU REV NEUROSCI, V30, P575, DOI 10.1146/annurev.neuro.29.051605.113042
   Qamar AZ, 2020, J MATER CHEM B, V8, P743, DOI 10.1039/c9tb02208b
   Rackus DG, 2015, CHEM SOC REV, V44, P5320, DOI 10.1039/c4cs00369a
   Raoof JB, 2011, SENSOR ACTUAT B-CHEM, V157, P195, DOI 10.1016/j.snb.2011.03.049
   Rashid J.I.A., 2017, SENS BIOSENSING RES, V16, P19, DOI [10.1016/j.sbsr.2017.09.001, DOI 10.1016/J.SBSR.2017.09.001]
   Shamsi MH, 2010, ANALYST, V135, P2280, DOI 10.1039/c0an00184h
   Shamsi MH, 2011, ANALYST, V136, P3107, DOI 10.1039/c1an15253j
   Sun YG, 2015, TALANTA, V141, P300, DOI 10.1016/j.talanta.2015.03.052
   Taki M, 2019, ANAL BIOANAL CHEM, V411, P6995, DOI 10.1007/s00216-019-02075-8
   van Blitterswijk M, 2012, CURR OPIN NEUROL, V25, P689, DOI 10.1097/WCO.0b013e32835a3efb
   Yang IV, 2001, ANAL CHEM, V73, P5316, DOI 10.1021/ac010062n
   Zhang NZ, 2016, BRAIN RES, V1638, P42, DOI 10.1016/j.brainres.2015.09.020
   Zhao XN, 2015, DNA REPAIR, V32, P96, DOI 10.1016/j.dnarep.2015.04.019
   Zhu XQ, 2017, RSC ADV, V7, P36124, DOI 10.1039/c7ra05268e
NR 37
TC 0
Z9 0
U1 0
U2 5
PU ROYAL SOC CHEMISTRY
PI CAMBRIDGE
PA THOMAS GRAHAM HOUSE, SCIENCE PARK, MILTON RD, CAMBRIDGE CB4 0WF, CAMBS,
   ENGLAND
EI 2046-2069
J9 RSC ADV
JI RSC Adv.
PD MAR 8
PY 2022
VL 12
IS 13
BP 7757
EP 7761
DI 10.1039/d2ra00230b
PG 5
WC Chemistry, Multidisciplinary
WE Science Citation Index Expanded (SCI-EXPANDED)
SC Chemistry
GA ZQ0HA
UT WOS:000766793900001
PM 35424746
OA Green Published, gold
DA 2023-06-30
ER

PT J
AU Wang, FT
   Xu, J
   Hou, YY
   Huang, KJ
   Yu, XM
   Zhou, X
   Tan, XC
AF Wang, Fu-Ting
   Xu, Jing
   Hou, Yang-Yang
   Huang, Ke-Jing
   Yu, Xin-Meng
   Zhou, Xin
   Tan, Xuecai
TI Matching Capacitors to Self-Powered Biosensors for Signal Amplification:
   Toward Ultrasensitive Electrochemical Detection for
   MicroRNA-21-Triggered Catalytic Hairpin Assembly
SO ACS SUSTAINABLE CHEMISTRY & ENGINEERING
LA English
DT Article
DE capacitor; self-powered sensor; MicroRNA; signal amplification;
   ultrasensitive detection
ID CARBON SHELL; BIOCAPACITOR; MICRORNA; STRATEGY
AB A capacitor coupled with enzymatic biofuel cells (EBFCs) can deliver high-power instant output to obtain an amplified detection signal. Herein, matching a capacitor to a self-powered electrochemical biosensor for ultrasensitive determination of microRNA-21 is investigated. The detection system mainly combines a capacitor, EBFCs, and biological amplification technologies. Concretely, EBFCs are integrated into a capacitor-joined circuit, and the capacitor is automatically shorted by a switching regulator to provide an instantaneous current that is rapidly detected with a digital multimeter. A sensitivity of 38.72 mu A/pM is achieved with the contribution of the matching capacitor, which is 6.96 times that without a capacitor. Moreover, the redox reaction on the anode leads to high-voltage outputs at low substrate concentrations and generates electrons when the target miRNA triggers a catalytic hairpin assembly cycle, while the release of the [Fe(CN)(6)](3-) electron acceptor on the cathode is catalyzed to obtain a higher detection signal. As a result, the limit of detection of the developed biosensor is 0.18 fM (S/N = 3) with a linear range of 0.5-10 000 fM, which indicates that the innovative capacitor-matched self-powered biosensor holds great promise for ultrasensitive electrochemical biosensing.
C1 [Wang, Fu-Ting; Xu, Jing; Hou, Yang-Yang; Huang, Ke-Jing; Yu, Xin-Meng; Zhou, Xin] Xinyang Normal Univ, Coll Chem & Chem Engn, Xinyang 464000, Peoples R China.
   [Huang, Ke-Jing; Tan, Xuecai] Guangxi Univ Natl, Key Lab Chem & Engn Forest Prod, Guangxi Key Lab Chem & Engn Forest Prod, Key Lab Guangxi Coll, Nanning 530008, Peoples R China.
   [Huang, Ke-Jing; Tan, Xuecai] Guangxi Univ Natl, Sch Chem & Chem & Engn, Univ Food Safety & Pharmaceut Analyt Chem, Nanning 530008, Peoples R China.
C3 Xinyang Normal University; Guangxi Minzu University; Guangxi Minzu
   University
RP Huang, KJ (通讯作者)，Xinyang Normal Univ, Coll Chem & Chem Engn, Xinyang 464000, Peoples R China.; Huang, KJ; Tan, XC (通讯作者)，Guangxi Univ Natl, Key Lab Chem & Engn Forest Prod, Guangxi Key Lab Chem & Engn Forest Prod, Key Lab Guangxi Coll, Nanning 530008, Peoples R China.; Huang, KJ; Tan, XC (通讯作者)，Guangxi Univ Natl, Sch Chem & Chem & Engn, Univ Food Safety & Pharmaceut Analyt Chem, Nanning 530008, Peoples R China.
EM kejinghuang@163.com; gxuntan@126.com
FU Natural Science Foundation of China [22074130, 21365004]; Zhongyuan
   Thousand Talents Plan-Science and Technology Innovation Leading Talents
   Project [204200510030]; Talent Introduction Start-Up Foundation of
   Guangxi University for Nationalities [2021KJQD08]
FX The authors acknowledge financial support from the Natural Science
   Foundation of China (Nos. 22074130 and 21365004), Zhongyuan Thousand
   Talents Plan-Science and Technology Innovation Leading Talents Project
   (204200510030), and Talent Introduction Start-Up Foundation of Guangxi
   University for Nationalities (2021KJQD08). The authors also acknowledge
   the support from the Analysis Testing Center of Xinyang Normal
   University for material characterization.
CR Baingane A, 2020, IEEE T NANOBIOSCI, V19, P622, DOI 10.1109/TNB.2020.3002453
   Chen YX, 2018, BIOSENS BIOELECTRON, V100, P274, DOI 10.1016/j.bios.2017.09.022
   Chen YX, 2018, BIOSENS BIOELECTRON, V99, P612, DOI 10.1016/j.bios.2017.08.036
   Chen YX, 2020, CHEM COMMUN, V56, P10034, DOI 10.1039/d0cc03745a
   Ebrahimi A, 2020, BIOSENS BIOELECTRON, V170, DOI 10.1016/j.bios.2020.112710
   Franco JH, 2020, BIOSENS BIOELECTRON, V154, DOI 10.1016/j.bios.2020.112077
   Gai PP, 2018, ACS APPL MATER INTER, V10, P9325, DOI 10.1021/acsami.8b01001
   Gu CC, 2020, ACS SUSTAIN CHEM ENG, V8, P16549, DOI 10.1021/acssuschemeng.0c05743
   Gu CC, 2019, ANAL CHEM, V91, P8697, DOI 10.1021/acs.analchem.9b02510
   Hanashi T, 2009, BIOSENS BIOELECTRON, V24, P1837, DOI 10.1016/j.bios.2008.09.014
   Huang SH, 2019, ENERGIES, V12, DOI 10.3390/en12101827
   Jin X, 2020, BIOSENS BIOELECTRON, V168, DOI 10.1016/j.bios.2020.112493
   Jing X., 2021, SENS ACTUATORS B, V327
   Kong XK, 2020, ACS SUSTAIN CHEM ENG, V8, P12437, DOI 10.1021/acssuschemeng.0c03051
   Lansdorp B, 2019, SENSORS-BASEL, V19, DOI 10.3390/s19102380
   Li X, 2019, SENSOR ACTUAT B-CHEM, V286, P191, DOI 10.1016/j.snb.2019.01.152
   Liu X, 2016, CHEM ENG J, V302, P437, DOI 10.1016/j.cej.2016.05.074
   Ma L, 2018, BIOSENS BIOELECTRON, V121, P166, DOI 10.1016/j.bios.2018.08.038
   Milton RD, 2017, J R SOC INTERFACE, V14, DOI 10.1098/rsif.2017.0253
   Mishra S, 2020, ACS APPL BIO MATER, V3, P7821, DOI 10.1021/acsabm.0c01002
   Pagnoncelli KC, 2018, BIOELECTROCHEMISTRY, V122, P11, DOI 10.1016/j.bioelechem.2018.02.007
   Qin JY, 2018, MICROCHIM ACTA, V185, DOI 10.1007/s00604-018-2998-9
   Rewatkar P, 2020, ACS SUSTAIN CHEM ENG, V8, P12313, DOI 10.1021/acssuschemeng.0c04752
   Sailapu SK, 2020, ACS SENSORS, V5, P2909, DOI 10.1021/acssensors.0c01284
   Shen Y, 2021, SENSOR ACTUAT B-CHEM, V329, DOI 10.1016/j.snb.2020.129078
   Shi ZZ, 2019, BIOSENS BIOELECTRON, V141, DOI 10.1016/j.bios.2019.111421
   Shuai HL, 2017, BIOSENS BIOELECTRON, V89, P989, DOI 10.1016/j.bios.2016.10.051
   Slaughter G, 2017, SCI REP-UK, V7, DOI 10.1038/s41598-017-01665-9
   Sode K, 2016, BIOSENS BIOELECTRON, V76, P20, DOI 10.1016/j.bios.2015.07.065
   Wang FT, 2020, NANO ENERGY, V68, DOI 10.1016/j.nanoen.2019.104310
   Wang FT, 2020, J MATER CHEM B, V8, P1389, DOI 10.1039/c9tb02574j
   Wang LL, 2018, NANO ENERGY, V44, P95, DOI 10.1016/j.nanoen.2017.11.055
   Wang YH, 2014, CHEM-EUR J, V20, P12453, DOI 10.1002/chem.201403271
   Wang YH, 2018, MICROCHIM ACTA, V185, DOI 10.1007/s00604-018-3028-7
   Wang YH, 2017, BIOSENS BIOELECTRON, V97, P305, DOI 10.1016/j.bios.2017.06.011
   Wang YH, 2020, SENSOR ACTUAT B-CHEM, V304, DOI 10.1016/j.snb.2019.127418
   Wooten M, 2014, ANAL CHEM, V86, P752, DOI 10.1021/ac403250w
   Xie XC, 2018, J MATER CHEM A, V6, P6754, DOI 10.1039/c8ta00612a
   Xing LL, 2018, CHEM ENG J, V332, P253, DOI 10.1016/j.cej.2017.09.084
   Yang W, 2017, CARBON, V111, P419, DOI 10.1016/j.carbon.2016.10.025
   Zhang JL, 2021, NANO ENERGY, V84, DOI 10.1016/j.nanoen.2021.105853
   Zhong YQ, 2019, NANOTECHNOLOGY, V30, DOI 10.1088/1361-6528/ab2026
   Zhu LP, 2021, ANAL CHEM, V93, P2644, DOI 10.1021/acs.analchem.0c04839
NR 43
TC 30
Z9 30
U1 23
U2 91
PU AMER CHEMICAL SOC
PI WASHINGTON
PA 1155 16TH ST, NW, WASHINGTON, DC 20036 USA
SN 2168-0485
J9 ACS SUSTAIN CHEM ENG
JI ACS Sustain. Chem. Eng.
PD FEB 28
PY 2022
VL 10
IS 8
BP 2673
EP 2680
DI 10.1021/acssuschemeng.1c07082
PG 8
WC Chemistry, Multidisciplinary; Green & Sustainable Science & Technology;
   Engineering, Chemical
WE Science Citation Index Expanded (SCI-EXPANDED)
SC Chemistry; Science & Technology - Other Topics; Engineering
GA ZN7AV
UT WOS:000765183200010
HC Y
HP N
DA 2023-06-30
ER

PT J
AU Anbalagan, AC
   Sawant, SN
AF Anbalagan, Amarnath Chellachamy
   Sawant, Shilpa N.
TI Carboxylic acid-tethered polyaniline as a generic immobilization matrix
   for electrochemical bioassays
SO MICROCHIMICA ACTA
LA English
DT Article
DE Polyaniline; Electrochemical biosensor; Cyclic voltammetry; Cancer
   biomarker; Immobilization; Electroactivity
ID BIOSENSOR; NANOPARTICLES; COMPOSITE; ELECTRODE; POLYMER; FILMS
AB Polyaniline (PANI) was functionalized by thiol-ene click chemistry to obtain carboxylic acid-tethered polyaniline (PCOOH). The versatility of PCOOH as an immobilization matrix was demonstrated by constructing four different biosensors for detection of metabolites and cancer biomarker Immobilization efficiency of PCOOH was investigated by surface plasmon resonance and fluorescence microscopic analysis which revealed dense immobilization of biomolecules on PCOOH as compared to conventional PANI. A sandwich electrochemical biosensor was constructed using PCOOH for detection of liver cancer biomarker, oc-fetoprotein (AFP). The sensor displayed sensitivity of 15.24 mu A (ng mL(-1))(-1) cm(-2), with good specificity, reproducibility (RSD 3.4%), wide linear range (0.25-40 ng mL(-1)) at - 0.1 V (vs. Ag/AgCl), and a low detection limit of 2 pg mL(-1). The sensor was validated by estimating AFP in human blood serum samples where the AFP concentrations obtained are consistent with the values estimated using ELISA. Furthermore, utilization of PCOOH for construction of enzymatic biosensor was demonstrated by covalent immobilization of glucose oxidase, uricase, and horseradish peroxidase (HRP) for detection of glucose, uric acid, and H2O2, respectively. The biosensors displayed reasonable sensitivity (50, 148, 127 mu A mM(-1) cm(-2)), and linear ranges (0.1-5, 0.1-6, 0.1-7 mM) with a detection limit of 10, 1, and 8 mu M for glucose, uric acid, and H2O2, respectively. The present study demonstrates the capability of PCOOH to support and enable oxidation of H2O2 generated by oxidase enzymes as well as HRP enzyme catalyzed reduction of H2O2. Thus, PCOOH offers a great promise as an immobilization matrix for development of high-performance biosensors to quantify a variety of other disease biomarkers.
C1 [Anbalagan, Amarnath Chellachamy; Sawant, Shilpa N.] Bhabha Atom Res Ctr, Chem Div, Mumbai 400085, Maharashtra, India.
   [Sawant, Shilpa N.] Homi Bhabha Natl Inst, Mumbai 400094, Maharashtra, India.
C3 Bhabha Atomic Research Center (BARC); Homi Bhabha National Institute
RP Sawant, SN (通讯作者)，Bhabha Atom Res Ctr, Chem Div, Mumbai 400085, Maharashtra, India.; Sawant, SN (通讯作者)，Homi Bhabha Natl Inst, Mumbai 400094, Maharashtra, India.
EM stawde@barc.gov.in
CR Ali M, 2018, SENSOR ACTUAT A-PHYS, V283, P282, DOI 10.1016/j.sna.2018.10.009
   Amarnath CA, 2020, ELECTROANAL, V32, P2415, DOI 10.1002/elan.202060219
   Amarnath CA, 2019, ELECTROCHIM ACTA, V295, P294, DOI 10.1016/j.electacta.2018.10.132
   Anbumani S, 2021, APPL SURF SCI, V553, DOI 10.1016/j.apsusc.2021.149502
   Bas SZ, 2014, ANAL METHODS-UK, V6, P7752, DOI 10.1039/c4ay01524j
   Bialecki Eldad S, 2005, HPB (Oxford), V7, P26, DOI 10.1080/13651820410024049
   Blomquist M, 2017, ELECTROCHIM ACTA, V247, P89, DOI 10.1016/j.electacta.2017.06.144
   Chen CC, 2008, BIOSENS BIOELECTRON, V23, P765, DOI 10.1016/j.bios.2007.08.014
   Crean C, 2011, SYNTHETIC MET, V161, P285, DOI 10.1016/j.synthmet.2010.11.037
   Du D, 2010, ANAL CHEM, V82, P2989, DOI 10.1021/ac100036p
   Fukuda T, 2020, ANAL BIOCHEM, V590, DOI 10.1016/j.ab.2019.113533
   Fung CM, 2017, SENSOR ACTUAT B-CHEM, V247, P807, DOI 10.1016/j.snb.2017.03.105
   Hale PS, 2005, J CHEM EDUC, V82, P779
   Han CC, 1997, CHEM COMMUN, P553, DOI 10.1039/a608079k
   Kang ET, 1998, PROG POLYM SCI, V23, P277, DOI 10.1016/S0079-6700(97)00030-0
   KARYAKIN AA, 1994, J ELECTROANAL CHEM, V371, P259, DOI 10.1016/0022-0728(93)03244-J
   Lai WQ, 2012, MICROCHIM ACTA, V178, P357, DOI 10.1007/s00604-012-0839-9
   Liu N, 2015, MICROCHIM ACTA, V182, P1143, DOI 10.1007/s00604-014-1435-y
   Murphy M, 2019, APPL SURF SCI, V492, P718, DOI 10.1016/j.apsusc.2019.06.283
   Nandini S, 2013, J ELECTROANAL CHEM, V689, P233, DOI 10.1016/j.jelechem.2012.11.004
   Prabhakar PK, 2011, COLLOID SURFACE B, V86, P146, DOI 10.1016/j.colsurfb.2011.03.033
   Sairam S, 2014, INDIAN J CLIN BIOCHE, V29, P290, DOI 10.1007/s12291-013-0365-5
   Simon E, 2002, BIOELECTROCHEMISTRY, V55, P13, DOI 10.1016/S1567-5394(01)00160-8
   Stejskal J, 2002, PURE APPL CHEM, V74, P857, DOI 10.1351/pac200274050857
   Strong ME, 2021, BIOSENS BIOELECTRON, V177, DOI 10.1016/j.bios.2020.112949
   Thakur B, 2014, RSC ADV, V4, P40917, DOI 10.1039/c4ra05264a
   Thakur B, 2013, CHEMPLUSCHEM, V78, P166, DOI 10.1002/cplu.201200222
   Tian SJ, 2003, CHEM COMMUN, P2738, DOI 10.1039/b309646g
   Tian SJ, 2004, CHEM MATER, V16, P4103, DOI 10.1021/cm049211j
   VREEKE MS, 1995, ANAL CHEM, V67, P4247, DOI 10.1021/ac00119a007
   Wang WG, 2019, SENSOR ACTUAT B-CHEM, V284, P475, DOI 10.1016/j.snb.2019.01.002
   Wu YF, 2009, ANAL CHEM, V81, P1600, DOI 10.1021/ac802345z
   Xiang D, 2015, ANALYST, V140, P644, DOI 10.1039/c4an01549e
   Chain CY, 2021, FRONT CHEM, V8, DOI 10.3389/fchem.2020.605307
   Yang F, 2018, RSC ADV, V8, P13237, DOI 10.1039/c8ra00845k
   Zhang L, 2004, J ELECTROANAL CHEM, V568, P189, DOI 10.1016/j.jelechem.2004.01.022
   Zhang P, 2017, MICROCHIM ACTA, V184, P4037, DOI 10.1007/s00604-017-2437-3
   Zou HY, 2021, MICROCHIM ACTA, V188, DOI 10.1007/s00604-021-04882-2
NR 38
TC 3
Z9 3
U1 3
U2 57
PU SPRINGER WIEN
PI WIEN
PA SACHSENPLATZ 4-6, PO BOX 89, A-1201 WIEN, AUSTRIA
SN 0026-3672
EI 1436-5073
J9 MICROCHIM ACTA
JI Microchim. Acta
PD NOV
PY 2021
VL 188
IS 11
AR 403
DI 10.1007/s00604-021-05059-7
PG 12
WC Chemistry, Analytical
WE Science Citation Index Expanded (SCI-EXPANDED)
SC Chemistry
GA WR2ZA
UT WOS:000714372200001
PM 34731317
DA 2023-06-30
ER

PT J
AU Zuo, JL
   Yuan, YH
   Zhao, M
   Wang, J
   Chen, YH
   Zhu, QQ
   Bai, LJ
AF Zuo, Jianli
   Yuan, Yonghua
   Zhao, Min
   Wang, Jie
   Chen, Yuhan
   Zhu, Qiqi
   Bai, Lijuan
TI An efficient electrochemical assay for miR-3675-3p in human serum based
   on the nanohybrid of functionalized fullerene and metal-organic
   framework
SO ANALYTICA CHIMICA ACTA
LA English
DT Article
DE Idiopathic pulmonary fibrosis; Novel redox nanoprobe; Functionalized
   nanohybrid; Multiple signal amplification
ID ULTRASENSITIVE DETECTION; GOLD NANOPARTICLES; SENSING PLATFORM; REDOX
   NANOPROBE; BIOSENSOR; HYBRIDIZATION; POLYANILINE; IMMUNOASSAY;
   APTASENSOR; STRATEGY
AB Idiopathic pulmonary fibrosis (IPF) is an interstitial lung disease with unclear pathogenesis, for which diagnosis has been a great challenge. Recent researches have revealed that miR-3675-3p is a promising biomarker for IPF diagnosis. Herein, the present work describes a novel electrochemical microRNA biosensor for rapid and sensitive detection of miR-3675-3p based on multiple signal amplification strategies. First of all, fullerene (C-60) is doped with poly(amidoamine) (PAMAM)-functionalized metal organic framework (MOF) to form a new nanohybrid of C-60@PAMAM-MOF, which exhibits more remarkable redox activity compared with the other two synthesized C60-based nanohybrids when triggered by tetraoctylammonium bromide (TOAB). C-60@PAMAM-MOF also possesses a large specific surface area and abundant amino groups to anchor Au nanoparticles (AuNPs) for the immobilization of signal probe (SP) to form tracer label and enhance the electrochemical response signal. In addition, core@shell Au-Pt nanoparticles (Au@PtNPs) are absorbed on chitosan-acetylene black (CS-AB) to act as sensing platform, which can promote electron transfer and increase the loading of capture probe (CP). Under optimum conditions, the proposed biosensor displays a wide linear range for miR-3675-3p from 10 fM to 10 nM, with a limit of detection (LOD) as low as 2.99 fM. More significantly, this biosensor shows a lower LOD and wider linear range than that of qRT-PCR, and its trial application in human serum shows favorable results, which exhibits a promising prospect for IPF diagnosis. (c) 2020 Elsevier B.V. All rights reserved.
C1 [Zuo, Jianli; Yuan, Yonghua; Wang, Jie; Zhu, Qiqi; Bai, Lijuan] Chongqing Med Univ, Coll Pharm, Chongqing Res Ctr Pharmaceut Engn, Chongqing 400016, Peoples R China.
   [Zhao, Min] Chongqing Med Univ, Coll Lab Med, Key Lab Clin Lab Diagnost, Minist Educ, Chongqing 400016, Peoples R China.
   [Chen, Yuhan] Chongqing Med Univ, Dept Resp & Crit Care Med, Affiliated Hosp 1, Chongqing 400016, Peoples R China.
C3 Chongqing Medical University; Chongqing Medical University; Chongqing
   Medical University
RP Bai, LJ (通讯作者)，Chongqing Med Univ, Coll Pharm, Chongqing Res Ctr Pharmaceut Engn, Chongqing 400016, Peoples R China.
EM bailj1018@cqmu.edu.cn
OI Bai, Lijuan/0000-0001-9450-4581
FU National Natural Science Foundation of China [82072378, 81570010];
   Chongqing Talent Program, China (2020); Ba Yu Scholar Program, China
   [YS2019020]; Funds for High Level Young Science and Technology Talent
   Cultivation Plan in Chongqing Medical University, China (2019);
   Discipline Talent Training Program of College of Pharmacy in Chongqing
   Medical University, China [YXY2019XSGG4]; Third Batch of Young Backbone
   Teachers Funding Program in Colleges and Universities of Chongqing,
   China (2016)
FX This work is supported by National Natural Science Foundation of China
   (82072378, 81570010), Chongqing Talent Program, China (2020), Ba Yu
   Scholar Program, China (YS2019020), Funds for High Level Young Science
   and Technology Talent Cultivation Plan in Chongqing Medical University,
   China (2019), Discipline Talent Training Program of College of Pharmacy
   in Chongqing Medical University, China (YXY2019XSGG4) and the Third
   Batch of Young Backbone Teachers Funding Program in Colleges and
   Universities of Chongqing, China (2016).
CR American Thoracic Society, 2005, AM J RESP CRIT CARE, V171, P912, DOI 10.1164/rccm.200406-710ST
   Bai LJ, 2017, BIOMATERIALS, V133, P11, DOI 10.1016/j.biomaterials.2017.04.010
   Bai LJ, 2014, NANOSCALE, V6, P2902, DOI [10.1039/c3nr05930h, 10.1039/c3nr05930]
   Cai FX, 2017, BIOSENS BIOELECTRON, V98, P310, DOI 10.1016/j.bios.2017.07.007
   Chang JF, 2019, CHEM COMMUN, V55, P10603, DOI 10.1039/c9cc05022a
   Chang XJ, 2011, ENVIRON SCI TECHNOL, V45, P9967, DOI 10.1021/es201229a
   Chen HM, 2016, CHEM COMMUN, V52, P7276, DOI 10.1039/c6cc02182d
   Chen YH, 2019, BIOMATERIALS, V216, DOI 10.1016/j.biomaterials.2019.119253
   Chen YH, 2018, BIOSENS BIOELECTRON, V119, P215, DOI 10.1016/j.bios.2018.08.023
   Chen ZC, 2019, NANOSCALE, V11, P11262, DOI 10.1039/c9nr02543j
   Dong HB, 2018, BIOSENS BIOELECTRON, V117, P605, DOI 10.1016/j.bios.2018.06.057
   Fu JH, 2019, ACS APPL MATER INTER, V11, P33238, DOI 10.1021/acsami.9b10531
   Fu YH, 2012, ANGEW CHEM INT EDIT, V51, P3364, DOI 10.1002/anie.201108357
   Goswami S, 2018, CHEM SCI, V9, P4477, DOI 10.1039/c8sc00961a
   GRABAR KC, 1995, ANAL CHEM, V67, P735, DOI 10.1021/ac00100a008
   Guldi DM, 2006, CHEM SOC REV, V35, P471, DOI 10.1039/b511541h
   Han J, 2015, ANAL CHEM, V87, P1669, DOI 10.1021/ac503406p
   Hatamluyi B, 2020, SENSOR ACTUAT B-CHEM, V307, DOI 10.1016/j.snb.2019.127614
   Hu M, 2019, BIOSENS BIOELECTRON, V142, DOI 10.1016/j.bios.2019.111554
   Ibrahim H, 2019, TALANTA, V200, P324, DOI 10.1016/j.talanta.2019.03.029
   Jiao L, 2016, SENSOR ACTUAT B-CHEM, V231, P513, DOI 10.1016/j.snb.2016.03.034
   Jin H, 2019, BIOSENS BIOELECTRON, V145, DOI 10.1016/j.bios.2019.111732
   Kadan-Jamal K, 2020, BIOSENS BIOELECTRON, V168, DOI 10.1016/j.bios.2020.112485
   Lederer DJ, 2018, NEW ENGL J MED, V378, P1811, DOI 10.1056/NEJMra1705751
   Li H, 2018, MATER TODAY, V21, P108, DOI 10.1016/j.mattod.2017.07.006
   Li LL, 2018, MICROCHIM ACTA, V185, DOI 10.1007/s00604-018-2884-5
   Li P, 2014, INT J MOL MED, V33, P1554, DOI 10.3892/ijmm.2014.1712
   Li Y, 2016, ANAL CHIM ACTA, V934, P59, DOI 10.1016/j.aca.2016.06.035
   Li YL, 2018, BIOSENS BIOELECTRON, V102, P307, DOI 10.1016/j.bios.2017.11.047
   Liu L, 2019, BIOSENS BIOELECTRON, V137, P45, DOI 10.1016/j.bios.2019.04.059
   Liu S, 2020, BIOSENS BIOELECTRON, V149, DOI 10.1016/j.bios.2019.111801
   Martinez FJ, 2017, NAT REV DIS PRIMERS, V3, DOI 10.1038/nrdp.2017.74
   Martinez FJ, 2017, LANCET RESP MED, V5, P61, DOI 10.1016/S2213-2600(16)30325-3
   Meng TJ, 2020, SENSOR ACTUAT B-CHEM, V323, DOI 10.1016/j.snb.2020.128621
   Miao CG, 2018, EXP LUNG RES, V44, P178, DOI 10.1080/01902148.2018.1455927
   Pham MH, 2011, LANGMUIR, V27, P15261, DOI 10.1021/la203570h
   Ouyang TL, 2019, ANAL CHEM, V91, P3179, DOI 10.1021/acs.analchem.8b05909
   Pattarayan D, 2018, CLIN REV ALLERG IMMU, V54, P480, DOI 10.1007/s12016-016-8589-9
   RICE RJ, 1990, J AM CHEM SOC, V112, P4617, DOI 10.1021/ja00168a001
   Romagnoli M, 2019, AM J RESP CRIT CARE, V199, P1249, DOI 10.1164/rccm.201810-1947OC
   Sabahi A, 2020, TALANTA, V209, DOI 10.1016/j.talanta.2019.120595
   Shao HL, 2019, BIOSENS BIOELECTRON, V143, DOI 10.1016/j.bios.2019.111616
   Shelke AR, 2018, J COLLOID INTERF SCI, V522, P111, DOI 10.1016/j.jcis.2018.03.046
   Shuai HL, 2016, J MATER CHEM B, V4, P1186, DOI 10.1039/c5tb02214b
   Sun X, 2020, ANAL CHEM, V92, P3032, DOI 10.1021/acs.analchem.9b04162
   Tang ST, 2018, BIOSENS BIOELECTRON, V104, P72, DOI 10.1016/j.bios.2018.01.001
   Tao YY, 2017, BIOSENS BIOELECTRON, V96, P99, DOI 10.1016/j.bios.2017.04.040
   Thirumalraj B, 2015, RSC ADV, V5, P77651, DOI 10.1039/c5ra12018g
   Tian L, 2018, BIOSENS BIOELECTRON, V122, P43, DOI 10.1016/j.bios.2018.09.037
   Wang Y, 2020, BIOMATERIALS, V230, DOI 10.1016/j.biomaterials.2019.119619
   Wang YL, 2019, ACS APPL MATER INTER, V11, P35755, DOI 10.1021/acsami.9b12638
   Xu ZQ, 2017, ANAL CHEM, V89, P8282, DOI 10.1021/acs.analchem.7b01409
   You H, 2018, BIOSENS BIOELECTRON, V117, P706, DOI 10.1016/j.bios.2018.06.011
   Yu YJ, 2018, BIOSENS BIOELECTRON, V101, P297, DOI 10.1016/j.bios.2017.10.006
   Yurdusen A, 2019, IND ENG CHEM RES, V58, P14058, DOI 10.1021/acs.iecr.9b01653
   Zhang KY, 2018, RSC ADV, V8, P16146, DOI 10.1039/c8ra02453g
   Zhang P, 2018, J AM CHEM SOC, V140, P9361, DOI 10.1021/jacs.8b04648
   Zhang YM, 2020, J MATER CHEM B, V8, P114, DOI 10.1039/c9tb02183c
   Zhang YM, 2019, ANAL CHEM, V91, P12100, DOI 10.1021/acs.analchem.9b03427
   Zhu D, 2017, ACS APPL MATER INTER, V9, P35597, DOI 10.1021/acsami.7b11385
   Zhu HY, 2019, BIOSENS BIOELECTRON, V134, P109, DOI 10.1016/j.bios.2019.04.005
NR 61
TC 14
Z9 14
U1 4
U2 66
PU ELSEVIER
PI AMSTERDAM
PA RADARWEG 29a, 1043 NX AMSTERDAM, NETHERLANDS
SN 0003-2670
EI 1873-4324
J9 ANAL CHIM ACTA
JI Anal. Chim. Acta
PD DEC 15
PY 2020
VL 1140
BP 78
EP 88
DI 10.1016/j.aca.2020.10.017
PG 11
WC Chemistry, Analytical
WE Science Citation Index Expanded (SCI-EXPANDED)
SC Chemistry
GA OZ7MJ
UT WOS:000595105300012
PM 33218492
DA 2023-06-30
ER

PT J
AU Sys, M
   Metelka, R
   Mikysek, T
   Vytras, K
AF Sys, Milan
   Metelka, Radovan
   Mikysek, Tomas
   Vytras, Karel
TI Improvement of enzyme carbon paste-based biosensor using carbon
   nanotubes for determination of water-soluble analogue of vitamin E
SO CHEMICAL PAPERS
LA English
DT Article
DE amperometry; biosensor; carbon paste electrode; tyrosinase; vitamin E
ID ANTIOXIDANT CAPACITY; ELECTRODES; OXIDATION; HYDROQUINONE; TYROSINASE;
   LIQUID; PLANTS
AB The catalytic oxidation of a synthetic water-soluble analogue of vitamin E (a-tocopherol, Trolox) by tyrosinase enzyme in the presence of molecular oxygen was studied using electrochemical techniques. This specific enzymatic reaction was exploited for the preparation of a biosensor based on the amperometric reduction of the electroactive product (a-tocoquinone) formed. An electroactive surface of the transducers used was covered with a thin conductive layer of Nafion containing tyrosinase. Significant progress in sensitivity towards polyphenolic compounds such as Trolox was achieved at CPE with carbon nanotubes immobilised on its surface (CPE/CNTs) as electric transducers. The biosensor so developed can be used for the direct determination of total phenolic content (TPC). This important nutrition value can be expressed as the mass equivalent of Trolox, i.e. Trolox equivalent antioxidant capacity (TEAC), which could be used as an alternative to the evaluations currently used based on spectrophotometric methods such as total radical-trapping antioxidant parameter (TRAP), ferric reducing-antioxidant power (FRAP) or 1,1-diphenyl-2-picrylhydrazyl spectrometric assay (DPPH). The effects of the enzyme amount in the Nafion layer (3.0 mu g), the influence of the nanoparticles present, the optimal pH value suitable for enzymatic activity (7.0), and the kinetics of enzymatic and electrochemical reactions were studied using cyclic voltammetry (CV). The determination of optimal conditions for amperometry in batch configuration (working potential, speed of stirring, volume of sample, calibration curve, etc.) was not a target of this electrochemical study. (C) 2014 Institute of Chemistry, Slovak Academy of Sciences
C1 [Sys, Milan; Metelka, Radovan; Mikysek, Tomas; Vytras, Karel] Univ Pardubice, Fac Chem Technol, Dept Analyt Chem, CZ-53210 Pardubice, Czech Republic.
C3 University of Pardubice
RP Vytras, K (通讯作者)，Univ Pardubice, Fac Chem Technol, Dept Analyt Chem, Studentska 573, CZ-53210 Pardubice, Czech Republic.
EM karel.vytras@upce.cz
RI Metelka, Radovan/G-6999-2015
OI Metelka, Radovan/0000-0001-9701-5302
FU Ministry of Education, Youth and Sports of the Czech Republic
   [CZ.1.07/2.3.00/30.0021]; Faculty of Chemical Technology, University of
   Pardubice [SGFChT 06]
FX The support received from the Ministry of Education, Youth and Sports of
   the Czech Republic (project no. CZ.1.07/2.3.00/30.0021) and the Faculty
   of Chemical Technology, University of Pardubice (project no. SGFChT 06)
   is gratefully acknowledged.
CR Barisci JN, 2000, J ELECTROCHEM SOC, V147, P4580, DOI 10.1149/1.1394104
   Brigelius-Flohe R, 1999, FASEB J, V13, P1145, DOI 10.1096/fasebj.13.10.1145
   CORT WM, 1983, J AGR FOOD CHEM, V31, P1330, DOI 10.1021/jf00120a045
   Delicado EN, 1997, BBA-GEN SUBJECTS, V1335, P127, DOI 10.1016/S0304-4165(96)00130-4
   Giacomelli C, 2004, J BRAZIL CHEM SOC, V15, P748, DOI 10.1590/S0103-50532004000500022
   Golumbic C, 1940, J BIOL CHEM, V134, P535
   Ismaya WT, 2011, BIOCHEMISTRY-US, V50, P5477, DOI 10.1021/bi200395t
   KALCHER K, 1995, ELECTROANAL, V7, P5, DOI 10.1002/elan.1140070103
   Kotzian P., 2007, SENSING ELECTROANALY, V2, P181
   Laguerre M, 2007, PROG LIPID RES, V46, P244, DOI 10.1016/j.plipres.2007.05.002
   Mayer AM, 2006, PHYTOCHEMISTRY, V67, P2318, DOI 10.1016/j.phytochem.2006.08.006
   Mikysek T, 2009, ANAL CHEM, V81, P6327, DOI 10.1021/ac9004937
   Moyad M A, 1999, Semin Urol Oncol, V17, P85
   Ozgen M, 2006, J AGR FOOD CHEM, V54, P1151, DOI 10.1021/jf051960d
   Pedrosa VD, 2003, J BRAZIL CHEM SOC, V14, P530, DOI 10.1590/S0103-50532003000400007
   Pohanka M, 2008, J APPL BIOMED, V6, P57, DOI 10.32725/jab.2008.008
   Pourcel L, 2007, TRENDS PLANT SCI, V12, P29, DOI 10.1016/j.tplants.2006.11.006
   Scalbert A, 2005, AM J CLIN NUTR, V81, p215S, DOI 10.1093/ajcn/81.1.215S
   Simons K, 1997, NATURE, V387, P569, DOI 10.1038/42408
   Solna R, 2005, ELECTROANAL, V17, P2137, DOI 10.1002/elan.200403343
   Sun W, 2008, B KOREAN CHEM SOC, V29, P915
   Svancara I, 2001, CRIT REV ANAL CHEM, V31, P311, DOI 10.1080/20014091076785
   Svancara I., 2019, ELECTROANALYSICS ARB
   Svancara I., 2005, SENSING ELECTROANALY, P7
   Sys M, 2013, INT J ELECTROCHEM SC, V8, P9030
   Vytras K, 2009, J SERB CHEM SOC, V74, P1021, DOI 10.2298/JSC0910021V
   Wang J, 2003, J AM CHEM SOC, V125, P2408, DOI 10.1021/ja028951v
NR 27
TC 9
Z9 9
U1 2
U2 21
PU WALTER DE GRUYTER GMBH
PI BERLIN
PA GENTHINER STRASSE 13, D-10785 BERLIN, GERMANY
SN 0366-6352
EI 1336-9075
J9 CHEM PAP
JI Chem. Pap.
PD JAN
PY 2015
VL 69
IS 1
BP 150
EP 157
DI 10.2478/s11696-014-0608-9
PG 8
WC Chemistry, Multidisciplinary
WE Science Citation Index Expanded (SCI-EXPANDED)
SC Chemistry
GA CC1UN
UT WOS:000350130100013
DA 2023-06-30
ER

PT J
AU Mohammadniaei, M
   Koyappayil, A
   Sun, Y
   Min, J
   Lee, MH
AF Mohammadniaei, Mohsen
   Koyappayil, Aneesh
   Sun, Yi
   Min, Junhong
   Lee, Min-Ho
TI Gold nanoparticle/MXene for multiple and sensitive detection of oncomiRs
   based on synergetic signal amplification
SO BIOSENSORS & BIOELECTRONICS
LA English
DT Article
DE MicroRNA; Multiple detection; Electrochemical; Biosensor; Duplex
   specific nuclease; MXene
ID CHAIN-REACTION; LUNG-CANCER; MICRORNA; BIOSENSOR; MXENES; SENSOR
AB Multiple and sensitive detection of oncomiRs for accurate cancer diagnostics is still a challenge. Here, a synergetic amplification strategy was introduced by combining a MXene-based electrochemical signal amplification and a duplex-specific nuclease (DSN)-based amplification system for rapid, attomolar and concurrent quantification of multiple microRNAs on a single platform in total plasma. Synthesized MXene-Ti3C2Tx modified with 5 nm gold nanoparticles (AuNPs) was tasted on a dual screen-printed gold electrode to host vast numbers of DNA probes identically co-immobilized on dedicated electrodes. Interestingly, presence of MXene provided biofouling resistance and enhanced the electrochemical signals by almost 4 folds of magnitude, attributed to its specious surface area and remarkable charge mobility. The 5 nm AuNPs were perfectly distributed within the whole flaky architect of the MXene to give rise to the electrochemical performance of MXene and provide the thiol-Au bonding feature. This synergetic strategy reduced the DSN-based biosensors' assay time to 80 min, provided multiplexability, antifouling activity, substantial sensitivity and specificity (single mutation recognition). The limit of detection of the proposed biosensor for microRNA-21 and microRNA-141 was respectively 204 aM and 138 aM with a wide linear range from 500 aM to 50 nM. As a proof of concept, this newly-developed strategy was coupled with a 96-well adaptive sensing device to successfully profile three cancer plasma samples based on their altered oncomiR abundances.
C1 [Koyappayil, Aneesh; Min, Junhong; Lee, Min-Ho] Chung Ang Univ, Sch Integrat Engn, Seoul 06910, South Korea.
   [Mohammadniaei, Mohsen; Sun, Yi] Tech Univ Denmark, Dept Hlth Technol, Lyngby 2800, Denmark.
C3 Chung Ang University; Technical University of Denmark
RP Min, J; Lee, MH (通讯作者)，Chung Ang Univ, Sch Integrat Engn, Seoul 06910, South Korea.
EM junmin@cau.ac.kr; mhlee7@cau.ac.kr
RI Yi, Sun/AAO-8688-2021; Sun, Yi/H-7851-2012; koyappayil,
   aneesh/GYV-0946-2022; Lee, Min-Ho/ACW-7378-2022
OI Yi, Sun/0000-0002-0210-4730; Sun, Yi/0000-0002-0210-4730; Lee,
   Min-Ho/0000-0002-7028-4745; KOYAPPAYIL, ANEESH/0000-0001-7872-8489;
   Mohammadniaei, Mohsen/0000-0002-4773-2888
FU Ministry of Trade, Industry, and Economy, South Korea [P0005440];
   Ministry of Environment, South Korea [RQ201901136]; Korea Environmental
   Industry & Technology Institute (KEITI) [ARQ201901136002] Funding
   Source: Korea Institute of Science & Technology Information (KISTI),
   National Science & Technology Information Service (NTIS); Korea
   Evaluation Institute of Industrial Technology (KEIT) [P0005440] Funding
   Source: Korea Institute of Science & Technology Information (KISTI),
   National Science & Technology Information Service (NTIS)
FX This work was supported by the Ministry of Trade, Industry, and Economy,
   South Korea (Grant no. P0005440) and the Ministry of Environment, South
   Korea (Grant no. RQ201901136).
CR Abd-El-Fattah AA, 2013, CELL BIOCHEM BIOPHYS, V67, P875, DOI 10.1007/s12013-013-9575-y
   Azzouzi S, 2019, ACS SENSORS, V4, P326, DOI 10.1021/acssensors.8b00942
   Chen YX, 2018, BIOSENS BIOELECTRON, V100, P274, DOI 10.1016/j.bios.2017.09.022
   Condrat CE, 2020, CELLS-BASEL, V9, DOI 10.3390/cells9020276
   Feng XB, 2016, BIOSENS BIOELECTRON, V75, P308, DOI 10.1016/j.bios.2015.08.048
   Gebala M, 2013, CHEMPHYSCHEM, V14, P2208, DOI 10.1002/cphc.201300045
   Guo LX, 2015, IUBMB LIFE, V67, P720, DOI 10.1002/iub.1412
   Guo WJ, 2019, BIOSENS BIOELECTRON, V131, P267, DOI 10.1016/j.bios.2019.02.026
   Kilic T, 2018, BIOSENS BIOELECTRON, V99, P525, DOI 10.1016/j.bios.2017.08.007
   Kumar S, 2018, BIOSENS BIOELECTRON, V121, P243, DOI 10.1016/j.bios.2018.08.076
   Lee T, 2020, ADV SCI, V7, DOI 10.1002/advs.201902477
   Li KK, 2018, SCI CHINA MATER, V61, P728, DOI 10.1007/s40843-017-9196-8
   Li P, 2017, CANCER MED-US, V6, P662, DOI 10.1002/cam4.1024
   Liu C, 2017, NAT COMMUN, V8, DOI 10.1038/ncomms14270
   Liu J, 2019, ADV FUNCT MATER, V29, DOI 10.1002/adfm.201807326
   Lorencova L, 2017, ELECTROCHIM ACTA, V235, P471, DOI 10.1016/j.electacta.2017.03.073
   Lu J, 2019, ANAL CHEM, V91, P7353, DOI 10.1021/acs.analchem.9b01133
   Maduraiveeran G, 2018, BIOSENS BIOELECTRON, V103, P113, DOI 10.1016/j.bios.2017.12.031
   Mishra S, 2014, MOL CANCER, V13, DOI 10.1186/1476-4598-13-212
   Mohammadi H, 2018, ANAL LETT, V51, P411, DOI 10.1080/00032719.2017.1302460
   Mohammadniaei M, 2019, MICROMACHINES-BASEL, V10, DOI 10.3390/mi10100662
   Mohammadniaei M, 2019, BIOSENS BIOELECTRON, V141, DOI 10.1016/j.bios.2019.111468
   Mohammadniaei M, 2019, ACS APPL MATER INTER, V11, P8779, DOI 10.1021/acsami.8b16925
   Mohammadniaei M, 2017, BIOSENS BIOELECTRON, V98, P292, DOI 10.1016/j.bios.2017.07.005
   Rakhi RB, 2016, SCI REP-UK, V6, DOI 10.1038/srep36422
   Song B, 2010, J EXP CLIN CANC RES, V29, DOI 10.1186/1756-9966-29-29
   Steel AB, 1998, ANAL CHEM, V70, P4670, DOI 10.1021/ac980037q
   Wang J, 2016, J CELL PHYSIOL, V231, P25, DOI 10.1002/jcp.25056
   Wang MH, 2019, BIOSENS BIOELECTRON, V128, P137, DOI 10.1016/j.bios.2018.12.048
   Wang Y, 2018, ACS APPL MATER INTER, V10, P28290, DOI 10.1021/acsami.8b07250
   Weber JA, 2010, CLIN CHEM, V56, P1733, DOI 10.1373/clinchem.2010.147405
   Wu L, 2015, CHEM SOC REV, V44, P2963, DOI 10.1039/c4cs00370e
   Xiao Q, 2019, SENSOR ACTUAT B-CHEM, V297, DOI 10.1016/j.snb.2019.126740
   Zhang XL, 2019, BIOSENS BIOELECTRON, V135, P8, DOI 10.1016/j.bios.2019.04.004
   Zhou L, 2019, BIOSENS BIOELECTRON, V126, P657, DOI 10.1016/j.bios.2018.11.028
   Zhu J, 2017, COORDIN CHEM REV, V352, P306, DOI 10.1016/j.ccr.2017.09.012
   Zhu WY, 2014, BIOSENS BIOELECTRON, V53, P414, DOI 10.1016/j.bios.2013.10.023
NR 37
TC 69
Z9 69
U1 21
U2 450
PU ELSEVIER ADVANCED TECHNOLOGY
PI OXFORD
PA OXFORD FULFILLMENT CENTRE THE BOULEVARD, LANGFORD LANE, KIDLINGTON,
   OXFORD OX5 1GB, OXON, ENGLAND
SN 0956-5663
EI 1873-4235
J9 BIOSENS BIOELECTRON
JI Biosens. Bioelectron.
PD JUL 1
PY 2020
VL 159
AR 112208
DI 10.1016/j.bios.2020.112208
PG 9
WC Biophysics; Biotechnology & Applied Microbiology; Chemistry, Analytical;
   Electrochemistry; Nanoscience & Nanotechnology
WE Science Citation Index Expanded (SCI-EXPANDED)
SC Biophysics; Biotechnology & Applied Microbiology; Chemistry;
   Electrochemistry; Science & Technology - Other Topics
GA LK7YY
UT WOS:000531078700014
PM 32364932
OA Green Submitted
DA 2023-06-30
ER

PT J
AU Pournaghi-Azar, MH
   Alipour, E
   Zununi, S
   Froohandeh, H
   Hejazi, MS
AF Pournaghi-Azar, Mohammad Hossein
   Alipour, Esmaeel
   Zununi, Sepideh
   Froohandeh, Haleh
   Hejazi, Mohammad Saeid
TI Direct and rapid electrochemical biosensing of the human interleukin-2
   DNA in unpurified polymerase chain reaction (PCR)-amplified real samples
SO BIOSENSORS & BIOELECTRONICS
LA English
DT Article
DE DNA biosensor; Human interleukin-2 DNA; Pencil graphite electrode;
   Electrochemical biosensor
ID GENETICALLY-MODIFIED ORGANISMS; LASER-INDUCED FLUORESCENCE;
   SURFACE-PLASMON RESONANCE; NUCLEIC-ACIDS; CARBON ELECTRODES; GOLD
   ELECTRODES; PCR; HYBRIDIZATION; LABEL; SEQUENCES
AB Electrochemical detection of polymerase chain reaction (PCR)-amplified human interleukin-2 (IL-2) coding DNA sample (399bp size) without any purification and pre-treatment is described. To achieve this goal, a sensor was made by immobilization of a 20-mer oligonucleotide (chIL-2) as the probe on the pencil graphite electrode (PGE). This probe is related to the antisense strand of human interleukin-2 gene. The results showed that the electrode could effectively sense the PCR product of human interleukin-2 DNA by anodic differential pulse voltammetry (ADPV) based on guanine oxidation signal. In order to inhibit PCR components interfering effects and improve biosensing performance, various factors were investigated. We found that the desorption of non-specifically adsorbed components of the unpurified PCR samples from PGE surface is easily achieved by washing of the electrode in washing solution for about 300 s. The effectiveness of this procedure was confirmed using purified PCR samples. The selectivity of the sensor was assessed with negative control PCR sample and seven different non-complementary PCR products corresponding to 16S rDNA (bigger than 1500 bp) of various bacterial genuses. Diagnostic performance of the biosensor is described and the detection limit is found to be 69 pM. The reliability of the electrochemical biosensing results was verified by electrophoresis of the PCR products. (C) 2008 Elsevier B.V. All rights reserved.
C1 [Pournaghi-Azar, Mohammad Hossein; Alipour, Esmaeel] Univ Tabriz, Fac Chem, Electroanalyt Chem Lab, Tabriz, Azarbadjan, Iran.
   [Zununi, Sepideh; Froohandeh, Haleh; Hejazi, Mohammad Saeid] Tabriz Univ Med Sci, Fac Pharm, Tabriz, Iran.
   [Zununi, Sepideh; Froohandeh, Haleh] Tabriz Univ Med Sci, Res Ctr Pharmaceut Nanotechnol, Tabriz, Iran.
   [Hejazi, Mohammad Saeid] Tabriz Univ Med Sci, Drug Appl Res Ctr, Tabriz, Iran.
C3 University of Tabriz; Tabriz University of Medical Science; Tabriz
   University of Medical Science; Tabriz University of Medical Science
RP Pournaghi-Azar, MH (通讯作者)，Univ Tabriz, Fac Chem, Electroanalyt Chem Lab, Tabriz, Azarbadjan, Iran.
EM pournaghiazar@tabrizu.ac.ir; saeidhejazi@tbzmed.ac.ir
RI Alipour, Esmaeel/ABG-2361-2020; Vahed, Sepideh Zununi/W-2737-2017;
   Hejazi, Mohammad Saeid M. S./A-6863-2017
OI Alipour, Esmaeel/0000-0002-1574-9386; Vahed, Sepideh
   Zununi/0000-0003-0179-4562; Hejazi, Mohammad Saeid M.
   S./0000-0002-1033-3998
CR Berganza J, 2007, BIOSENS BIOELECTRON, V22, P2132, DOI 10.1016/j.bios.2006.09.028
   Carpini G, 2004, BIOSENS BIOELECTRON, V20, P167, DOI 10.1016/j.bios.2004.02.021
   CORBIN DR, 1994, APPL ENVIRON MICROB, V60, P4239, DOI 10.1128/AEM.60.12.4239-4244.1994
   Djellouli N, 2007, BIOSENS BIOELECTRON, V22, P2906, DOI 10.1016/j.bios.2006.12.006
   Eskiocak U, 2007, ANAL CHEM, V79, P8807, DOI 10.1021/ac071014r
   Feriotto G, 2002, J AGR FOOD CHEM, V50, P955, DOI 10.1021/jf0109773
   Garcia-Canas V, 2002, J AGR FOOD CHEM, V50, P1016, DOI 10.1021/jf011033g
   Giakoumaki E, 2003, BIOSENS BIOELECTRON, V19, P337, DOI 10.1016/S0956-5663(03)00193-3
   Hejazi MS, 2008, BIOSENS BIOELECTRON, V23, P1588, DOI 10.1016/j.bios.2008.01.021
   Kara P, 2004, ANAL CHIM ACTA, V518, P69, DOI 10.1016/j.aca.2004.04.004
   Kara P, 2003, CLIN CHIM ACTA, V336, P57, DOI 10.1016/S0009-8981(03)00331-0
   KARLSON U, 1993, J BACTERIOL, V175, P1467, DOI 10.1128/JB.175.5.1467-1474.1993
   Kobayashi M, 2004, ELECTROCHEM COMMUN, V6, P337, DOI 10.1016/j.elecom.2004.01.012
   Liu JY, 2005, ANAL CHEM, V77, P2756, DOI 10.1021/ac048088c
   Lucarelli F, 2002, ANAL CHIM ACTA, V469, P93, DOI 10.1016/S0003-2670(02)00605-0
   Mannelli I, 2003, BIOSENS BIOELECTRON, V18, P129, DOI 10.1016/S0956-5663(02)00166-5
   Mariotti E, 2002, ANAL CHIM ACTA, V453, P165, DOI 10.1016/S0003-2670(01)01458-1
   Meric B, 2002, TALANTA, V56, P837, DOI 10.1016/S0039-9140(01)00650-6
   Minunni M, 2001, FRESEN J ANAL CHEM, V369, P589, DOI 10.1007/s002160100761
   Obeid PJ, 2004, ELECTROPHORESIS, V25, P922, DOI 10.1002/elps.200305772
   Ozkan D, 2002, ANAL CHEM, V74, P5931, DOI 10.1021/ac0257905
   Ozkan-Ariksoysal D, 2008, ANAL CHEM, V80, P588, DOI 10.1021/ac071407q
   Patolsky F, 2000, J AM CHEM SOC, V122, P418, DOI 10.1021/ja992834r
   Permingeat HR, 2002, J AGR FOOD CHEM, V50, P4431, DOI 10.1021/jf020081d
   Poumaghi-Azar MH, 2006, ANAL CHIM ACTA, V570, P144, DOI 10.1016/j.aca.2006.04.067
   Pournaghi-Azar MH, 2007, ELECTROANAL, V19, P466, DOI 10.1002/elan.200603746
   Russell D.W., 2001, ANAL BIOCHEM, V3rd
   Schulein J, 2002, TALANTA, V56, P875, DOI 10.1016/S0039-9140(01)00661-0
   Steichen M, 2007, BIOSENS BIOELECTRON, V22, P2237, DOI 10.1016/j.bios.2006.10.041
   Suye S, 2005, MICROELECTRON ENG, V81, P441, DOI 10.1016/j.mee.2005.03.045
   Vollenhofer S, 1999, J AGR FOOD CHEM, V47, P5038, DOI 10.1021/jf990353l
   Wang J, 2003, ANALYST, V128, P912, DOI 10.1039/b303282e
   Wang RH, 2004, BIOSENS BIOELECTRON, V20, P967, DOI 10.1016/j.bios.2004.06.013
   Willner I, 2002, TALANTA, V56, P847, DOI 10.1016/S0039-9140(01)00658-0
   Xu C, 2001, ANALYST, V126, P62, DOI 10.1039/b005847p
   Yang IV, 2001, ANAL CHEM, V73, P5316, DOI 10.1021/ac010062n
NR 36
TC 53
Z9 53
U1 0
U2 21
PU ELSEVIER ADVANCED TECHNOLOGY
PI OXFORD
PA OXFORD FULFILLMENT CENTRE THE BOULEVARD, LANGFORD LANE, KIDLINGTON,
   OXFORD OX5 1GB, OXON, ENGLAND
SN 0956-5663
EI 1873-4235
J9 BIOSENS BIOELECTRON
JI Biosens. Bioelectron.
PD DEC 1
PY 2008
VL 24
IS 4
BP 524
EP 530
DI 10.1016/j.bios.2008.05.008
PG 7
WC Biophysics; Biotechnology & Applied Microbiology; Chemistry, Analytical;
   Electrochemistry; Nanoscience & Nanotechnology
WE Science Citation Index Expanded (SCI-EXPANDED)
SC Biophysics; Biotechnology & Applied Microbiology; Chemistry;
   Electrochemistry; Science & Technology - Other Topics
GA 377PB
UT WOS:000261262000004
PM 18617384
DA 2023-06-30
ER

PT J
AU Dong, SY
   Zhang, J
   Huang, GQ
   Wei, WB
   Huang, TL
AF Dong, Sheying
   Zhang, Jie
   Huang, Guiqi
   Wei, Wenbo
   Huang, Tinglin
TI Conducting microporous organic polymer with -OH functional groups:
   Special structure and multi-functional integrated property for
   organophosphorus biosensor
SO CHEMICAL ENGINEERING JOURNAL
LA English
DT Article
DE Phloroglucinol-based porous polymer; Microwave synthesis;
   Electrochemical biosensor; Determination of organophosphorus
ID NANOPARTICLES; COF; NANOCOMPOSITES; APTASENSOR; FRAMEWORK; CARBON
AB The potential application of microporous organic polymers (MOPs) in various fields have been demonstrated. However, further study of MOPs based on novel idea and delicate design remain a challenge. Herein, a unique phloroglucinol-based MOP with large numbers of-OH functional groups (OH-POF) was synthesized via simple and cost-effective microwave synthesis. Interestingly, the pi-pi interaction and hydrogen bonding among OH-POF, acetylcholinesterase (AChE), and Nafion (NF) are beneficial to the combination of modification materials and immobilized enzymes into a whole on the surface of electrode. Furthermore, special structure and multi-functional integrated OH-POF material with a hierarchical pore system and large specific surface area as well as excellent electrical conductivity was applied as the immobilizations of AChE on carbon paste electrode (CPE) for improving its catalysis ability to construct organophosphate pesticides (OPs) biosensor. The electrochemical analysis of paraoxon and methyl parathion was achieved with wide linear range (5.0 x 10(-13)-1.0 x 10-8 g center dot mL(-1) for methyl parathion, 1.0 x 10(-13)-1.0 x 10(-9) g center dot mL(-1) for paraoxon) and low limit of detection (LOD) (1.5 x 10-13 g center dot mL(-1) for methyl parathion, 3.4 x 10(-14) g center dot mL(-1) for paraoxon). This work demonstrates the potential value of OH-POF material for electrochemical biosensor. Most importantly, it provides a fresh research idea and reference of further exploring the application of other MOPs in the field of environmental analysis.
C1 [Dong, Sheying; Zhang, Jie; Wei, Wenbo] Xian Univ Architecture & Technol, Sch Chem & Chem Engn, Xian 710055, Peoples R China.
   [Dong, Sheying; Huang, Guiqi; Huang, Tinglin] Xian Univ Architecture & Technol, Sch Environm & Municipal Engn, Xian 710055, Peoples R China.
C3 Xi'an University of Architecture & Technology; Xi'an University of
   Architecture & Technology
RP Dong, SY; Huang, TL (通讯作者)，Xian Univ Architecture & Technol, Sch Chem & Chem Engn, Xian 710055, Peoples R China.
EM dongsyy@126.com
RI huang, ting/GRR-3141-2022
FU Scientific and Technological Research and Development Projects in
   Shaanxi Province [2020GY-306]; National Natural Science Foundation of
   China [21575111]
FX The authors appreciate the support from the Scientific and Technological
   Research and Development Projects in Shaanxi Province (No. 2020GY-306),
   and the National Natural Science Foundation of China (No. 21575111).
CR Arduini F, 2015, MICROCHIM ACTA, V182, P643, DOI 10.1007/s00604-014-1370-y
   Chaoui N, 2017, CHEM SOC REV, V46, P3302, DOI 10.1039/c7cs00071e
   Chen YP, 2018, PROG NAT SCI-MATER, V28, P584, DOI 10.1016/j.pnsc.2018.08.002
   Colozza N, 2020, ELECTROANAL, V32, P345, DOI 10.1002/elan.201900432
   Cui HF, 2018, BIOSENS BIOELECTRON, V99, P223, DOI 10.1016/j.bios.2017.07.068
   Dawson R, 2011, ENERG ENVIRON SCI, V4, P4239, DOI 10.1039/c1ee01971f
   Dong SY, 2018, ACS APPL MATER INTER, V10, P14665, DOI 10.1021/acsami.8b00702
   Govindasamy M, 2017, SCI REP-UK, V7, DOI 10.1038/srep46471
   Gu S, 2016, ACS APPL MATER INTER, V8, P18383, DOI 10.1021/acsami.6b05170
   Hondred JA, 2018, ACS APPL MATER INTER, V10, P11125, DOI 10.1021/acsami.7b19763
   Hu T, 2019, BIOSENS BIOELECTRON, V136, P112, DOI 10.1016/j.bios.2019.04.036
   Jiang JX, 2010, TOP CURR CHEM, V293, P1, DOI 10.1007/128_2009_5
   Kang DW, 2016, ANGEW CHEM INT EDIT, V55, P16123, DOI 10.1002/anie.201609049
   Katsoulidis AP, 2011, CHEM MATER, V23, P1818, DOI 10.1021/cm103206x
   Kaur J, 2019, BIOSENS BIOELECTRON, V123, P85, DOI 10.1016/j.bios.2018.06.018
   Li A, 2011, ENERG ENVIRON SCI, V4, P2062, DOI 10.1039/c1ee01092a
   Li R, 2016, ACS CATAL, V6, P1113, DOI 10.1021/acscatal.5b02490
   Li YG, 2018, BIOSENS BIOELECTRON, V106, P71, DOI 10.1016/j.bios.2018.01.057
   Liang B, 2019, SENSOR ACTUAT B-CHEM, V279, P483, DOI 10.1016/j.snb.2018.09.119
   Liu XK, 2019, BIOSENS BIOELECTRON, V123, P59, DOI 10.1016/j.bios.2018.09.089
   Pachfule P, 2018, J AM CHEM SOC, V140, P1423, DOI 10.1021/jacs.7b11255
   Peng L, 2017, BIOSENS BIOELECTRON, V92, P563, DOI 10.1016/j.bios.2016.10.059
   Rajaji U, 2019, COMPOS PART B-ENG, V160, P268, DOI 10.1016/j.compositesb.2018.10.042
   Sayed MB, 2004, IND ENG CHEM RES, V43, P4822, DOI 10.1021/ie034234d
   Soliman AB, 2017, ACS APPL MATER INTER, V9, P27918, DOI 10.1021/acsami.7b06146
   Song KP, 2016, J PHYS CHEM C, V120, P2187, DOI 10.1021/acs.jpcc.5b10358
   Wei WB, 2018, SENSOR ACTUAT B-CHEM, V260, P189, DOI 10.1016/j.snb.2017.12.207
   Wu DC, 2012, CHEM REV, V112, P3959, DOI 10.1021/cr200440z
   Xu Hu Tao, 2019, BIOSENS BIOELECTRON, V136, P563
   Yue XY, 2016, RSC ADV, V6, P58771, DOI 10.1039/c6ra09335c
   Zhang P, 2019, BIOELECTROCHEMISTRY, V127, P163, DOI 10.1016/j.bioelechem.2019.02.003
   Zhang W, 2012, J HAZARD MATER, V221, P147, DOI 10.1016/j.jhazmat.2012.04.025
   Zhao HY, 2015, BIOSENS BIOELECTRON, V65, P23, DOI 10.1016/j.bios.2014.10.007
   Zhou N, 2019, BIOSENS BIOELECTRON, V127, P92, DOI 10.1016/j.bios.2018.12.024
NR 34
TC 10
Z9 10
U1 14
U2 102
PU ELSEVIER SCIENCE SA
PI LAUSANNE
PA PO BOX 564, 1001 LAUSANNE, SWITZERLAND
SN 1385-8947
EI 1873-3212
J9 CHEM ENG J
JI Chem. Eng. J.
PD FEB 1
PY 2021
VL 405
AR 126682
DI 10.1016/j.cej.2020.126682
PG 9
WC Engineering, Environmental; Engineering, Chemical
WE Science Citation Index Expanded (SCI-EXPANDED)
SC Engineering
GA QT3RG
UT WOS:000626506800002
DA 2023-06-30
ER

PT J
AU Zappi, D
   Masci, G
   Sadun, C
   Tortolini, C
   Antonelli, ML
   Bollella, P
AF Zappi, Daniele
   Masci, Giancarlo
   Sadun, Claudia
   Tortolini, Cristina
   Antonelli, Marta Letizia
   Bollella, Paolo
TI Evaluation of new cholinium-amino acids based room temperature ionic
   liquids (RTILs) as immobilization matrix for electrochemical biosensor
   development: Proof-of-concept with Trametes Versicolor laccase
SO MICROCHEMICAL JOURNAL
LA English
DT Article
DE Cholinium-amino acids ionic room temperature liquids (ChAARTILs);
   Multiwalled carbon nanotubes (MWCNTs); Trametes versicolor laccase
   (TvL); Immobilization strategy; Polyphenol index biosensor
ID DIRECT ELECTRON-TRANSFER; WALLED CARBON NANOTUBES; POLYPHENOL INDEX;
   STRATEGIES; GRAPHENE
AB In this work, we present new cholinium-amino acids room temperature ionic liquids (ChAARTILs) that can be used as an efficient immobilization matrix for electrochemical biosensor development. The ideal immobilization strategy should be able to ensure the highest enzyme loading and a tight enzymatic immobilization, preserving its native structure and biological activity. In this regard, ChAARTILs present different side chains on the amino acids giving rise to van der Waals, pi-pi stacking and hydrogen bonding interactions. All these interactions can affect the nanomaterial organization onto the electrode surface. To this aim, we have evaluated the main electrochemical parameters, namely electroactive area (A(EA)) and the heterogeneous electron transfer rate constant (k(0)), showing how both cations and anions of room temperature ionic liquids (RTILs) can independently affect multi-walled carbon nanotubes (MWCNTs) organization. In particular, [Ch] [Phe] showed the best performance in terms of A(EA) (3.432 cm(2)) and k(0) (4.71.10(-3) cm s(-1)) with a homogeneous distribution of MWCNTs bundles onto the electrodes and a faster electron transfer rate.
   Finally, the modified electrode (MWCNTs-[Ch] [Phe]) has been tested with a model enzyme, namely Trametes versicolor laccase (Tvl), in order to evaluate the possibility to use ChAARTILs as immobilization matrix, preventing enzymatic denaturation phenomena which would affect the biosensor performance in terms of sensitivity, linear range, and stability.
C1 [Zappi, Daniele; Masci, Giancarlo; Sadun, Claudia; Antonelli, Marta Letizia] Sapienza Univ Rome, Dept Chem, P Le Aldo Moro 5, I-00185 Rome, Italy.
   [Tortolini, Cristina; Bollella, Paolo] Sapienza Univ Rome, Dept Chem & Drug Technol, P Le Aldo Moro 5, I-00185 Rome, Italy.
C3 Sapienza University Rome; Sapienza University Rome
RP Bollella, P (通讯作者)，Sapienza Univ Rome, Dept Chem & Drug Technol, P Le Aldo Moro 5, I-00185 Rome, Italy.
EM paolo.bollella@uniroma1.it
RI Zappi, Daniele/ABE-7218-2021; masci, giancarlo/K-3422-2015; Bollella,
   Paolo/U-3963-2019; Zappi, Daniele/U-6258-2019
OI Zappi, Daniele/0000-0002-5690-1946; masci,
   giancarlo/0000-0002-7213-8311; Zappi, Daniele/0000-0002-5690-1946;
   BOLLELLA, PAOLO/0000-0001-9049-6406
FU Italian MIUR (Ministero dell'Istruzione, dell'Universita e della
   Ricerca) [000004_16_RS_DINI]
FX This work was funded by the Italian MIUR (Ministero dell'Istruzione,
   dell'Universita e della Ricerca) Project No 000004_16_RS_DINI. All the
   authors wish to thank IMT Srl Company (Via Cipriano Facchinetti, 67 -
   00159 Roma - ITALY) for the assistance during the project development.
CR Anjana R, 2012, BIOINFORMATION, V8, P1220, DOI 10.6026/97320630081220
   APPELQVIST R, 1985, ANAL CHIM ACTA, V169, P237, DOI 10.1016/S0003-2670(00)86226-1
   Armstrong FA, 2000, ELECTROCHIM ACTA, V45, P2623, DOI 10.1016/S0013-4686(00)00342-X
   ATKINS GL, 1975, BIOCHEM J, V149, P775, DOI 10.1042/bj1490775
   BARD AJ, 1980, ELECTROCHEMICAL METH
   Barsan MM, 2015, ANAL CHIM ACTA, V881, P1, DOI 10.1016/j.aca.2015.02.059
   Baughman RH, 2002, SCIENCE, V297, P787, DOI 10.1126/science.1060928
   Bollella P, 2017, BIOSENS BIOELECTRON, V89, P152, DOI 10.1016/j.bios.2016.03.068
   Ceto X, 2012, ANAL CHIM ACTA, V732, P172, DOI 10.1016/j.aca.2012.02.026
   Davis JJ, 2003, CHEM-EUR J, V9, P3732, DOI 10.1002/chem.200304872
   De Santis S, 2015, PHYS CHEM CHEM PHYS, V17, P20687, DOI 10.1039/c5cp01612f
   Di Fusco M, 2010, TALANTA, V81, P235, DOI 10.1016/j.talanta.2009.11.063
   Ding SF, 2007, ELECTROCHEM COMMUN, V9, P216, DOI 10.1016/j.elecom.2006.09.007
   DOWD JE, 1965, J BIOL CHEM, V240, P863
   ElKaoutit M, 2008, FOOD CHEM, V110, P1019, DOI 10.1016/j.foodchem.2008.03.006
   Fernandes AM, 2011, J PHYS CHEM B, V115, P4033, DOI 10.1021/jp201084x
   Fukumoto K, 2005, J AM CHEM SOC, V127, P2398, DOI 10.1021/ja043451i
   Hafaiedh I., 2012, J BIOMATERIALS NANOB, V3, P31, DOI DOI 10.4236/JBNB.2012.31005
   Hapiot P, 2008, CHEM REV, V108, P2238, DOI 10.1021/cr0680686
   Harbertson JF, 2006, AM J ENOL VITICULT, V57, P280
   Hasanzadeh M, 2012, TRAC-TREND ANAL CHEM, V41, P58, DOI 10.1016/j.trac.2012.09.005
   Hinckley G, 2002, BIOTECHNOL LETT, V24, P2083, DOI 10.1023/A:1021305229969
   Kaar JL, 2003, J AM CHEM SOC, V125, P4125, DOI 10.1021/ja028557x
   Katz Eugenii, 2004, Chemphyschem, V5, P1084, DOI 10.1002/cphc.200400193
   Klein MP, 2011, PROCESS BIOCHEM, V46, P1375, DOI 10.1016/j.procbio.2011.02.021
   Kragl U, 2002, CURR OPIN BIOTECH, V13, P565, DOI 10.1016/S0958-1669(02)00353-1
   Lanzellotto C, 2014, BIOSENS BIOELECTRON, V55, P430, DOI 10.1016/j.bios.2013.12.028
   Lavagnini I, 2004, ELECTROANAL, V16, P505, DOI 10.1002/elan.200302851
   Lawal AT, 2016, MATER RES BULL, V73, P308, DOI 10.1016/j.materresbull.2015.08.037
   Le Goff A, 2011, ANALYST, V136, P1279, DOI 10.1039/c0an00904k
   Lu XB, 2006, ELECTROCHEM COMMUN, V8, P874, DOI 10.1016/j.elecom.2006.03.026
   Marsh KN, 2004, FLUID PHASE EQUILIBR, V219, P93, DOI 10.1016/j.fluid.2004.02.003
   Mazzei F., 2015, INT J ENVIRON HEALTH, V7, P267
   Mohamad N, 2015, BIOTECHNOL BIOTEC EQ, V29, P732, DOI 10.1080/13102818.2015.1034177
   Moniruzzaman M, 2010, BIOCHEM ENG J, V48, P295, DOI 10.1016/j.bej.2009.10.002
   Obanda M, 1997, J SCI FOOD AGR, V74, P209, DOI [10.1002/(SICI)1097-0010(199706)74:2<209::AID-JSFA789>3.3.CO;2-W, 10.1002/(SICI)1097-0010(199706)74:2&lt;209::AID-JSFA789&gt;3.0.CO;2-4]
   Pandey S, 2006, ANAL CHIM ACTA, V556, P38, DOI 10.1016/j.aca.2005.06.038
   Pauliukaite R, 2008, ELECTROANAL, V20, P485, DOI 10.1002/elan.200704081
   Pauliukaite R, 2011, J ELECTROANAL CHEM, V656, P96, DOI 10.1016/j.jelechem.2010.12.033
   Pauliukaite R, 2009, J ELECTROANAL CHEM, V633, P106, DOI 10.1016/j.jelechem.2009.04.031
   Pingarron JM, 2008, ELECTROCHIM ACTA, V53, P5848, DOI 10.1016/j.electacta.2008.03.005
   Pumera M, 2009, CHEM-EUR J, V15, P4970, DOI 10.1002/chem.200900421
   Qiao B, 2008, J PHYS CHEM B, V112, P1743, DOI 10.1021/jp0759067
   Rajesh C, 2009, J CHEM PHYS, V130, DOI 10.1063/1.3079096
   Roman T, 2006, EUR PHYS J D, V38, P117, DOI 10.1140/epjd/e2006-00043-1
   Rusmini F, 2007, BIOMACROMOLECULES, V8, P1775, DOI 10.1021/bm061197b
   Sassolas A, 2012, BIOTECHNOL ADV, V30, P489, DOI 10.1016/j.biotechadv.2011.09.003
   Shiddiky MJA, 2011, BIOSENS BIOELECTRON, V26, P1775, DOI 10.1016/j.bios.2010.08.064
   Silvester DS, 2011, ANALYST, V136, P4871, DOI 10.1039/c1an15699c
   Singleton VL, 1999, METHOD ENZYMOL, V299, P152
   Tilmaciu CM, 2015, FRONT CHEM, V3, DOI 10.3389/fchem.2015.00059
   Turner MB, 2005, BIOMACROMOLECULES, V6, P2497, DOI 10.1021/bm050199d
   Unwin PR, 2016, ACCOUNTS CHEM RES, V49, P2041, DOI 10.1021/acs.accounts.6b00301
   Wang J, 2005, ELECTROANAL, V17, P7, DOI 10.1002/elan.200403113
   Wang JY, 2008, ACS NANO, V2, P2540, DOI 10.1021/nn800510g
   Waterhouse A. L., 2001, CURR PROTOC, DOI [10.1002/0471142913.fai0101s06, DOI 10.1002/0471142913.FAI0101S06]
   Xiang CL, 2008, ELECTROCHEM COMMUN, V10, P38, DOI 10.1016/j.elecom.2007.10.030
   Yang N, 2015, SENSOR ACTUAT B-CHEM, V207, P690, DOI 10.1016/j.snb.2014.10.040
   Zappi D, 2017, TALANTA, V175, P566, DOI 10.1016/j.talanta.2017.07.081
   Zhang YJ, 2005, LANGMUIR, V21, P4797, DOI 10.1021/la050026+
NR 60
TC 16
Z9 16
U1 1
U2 43
PU ELSEVIER
PI AMSTERDAM
PA RADARWEG 29, 1043 NX AMSTERDAM, NETHERLANDS
SN 0026-265X
EI 1095-9149
J9 MICROCHEM J
JI Microchem J.
PD SEP
PY 2018
VL 141
BP 346
EP 352
DI 10.1016/j.microc.2018.05.045
PG 7
WC Chemistry, Analytical
WE Science Citation Index Expanded (SCI-EXPANDED)
SC Chemistry
GA GO1AQ
UT WOS:000439678200045
OA Green Accepted
DA 2023-06-30
ER

PT J
AU Chen, LZ
   Fu, Y
   Wang, NX
   Yang, AN
   Li, YZ
   Wu, J
   Ju, HX
   Yan, F
AF Chen, Lizhen
   Fu, Ying
   Wang, Naixiang
   Yang, Anneng
   Li, Yuanzhe
   Wu, Jie
   Ju, Huangxian
   Yan, Feng
TI Organic Electrochemical Transistors for the Detection of Cell Surface
   Glycans
SO ACS APPLIED MATERIALS & INTERFACES
LA English
DT Article
DE organic electrochemical transistor; glycan; cancer cell; aptamer;
   nanoprobe
ID N-GLYCANS; BREAST-CANCER; GLYCOSYLATION; EXPRESSION; BIOSENSOR; SENSORS;
   ENZYME; ASSAY; STRATEGY
AB Cell surface glycans play critical roles in diverse biological processes, such as cell-cell communication, immunity, infection, development, and differentiation. Their expressions are closely related to cancer growth and metastasis. This work demonstrates an organic electrochemical transistor (OECT)-based biosensor for the detection of glycan expression on living cancer cells. Herein, mannose on human breast cancer cells (MCF-7) as the target glycan model, poly dimethyl diallyl ammonium chloride-multiwall carbon nanotubes (PDDA-MWCNTs) as the loading interface, concanavalin A (Con A) with active mannose binding sites, aptamer and horseradish peroxidase co-immobilized gold nanoparticles (HRP-aptamer-Au NPs) as specific nanoprobes are used to fabricate the OECT biosensor. In this strategy, PDDA-MWCNT interfaces can enhance the loading of Con A, and the target cells can be captured through Con A via active mannose binding sites. Thus, the expression of cell surface can be reflected by the amount of cells captured on the gate. Specific nanoprobes are introduced to the captured cells to produce an OECT signal because of the reduction of hydrogen peroxide catalyzed by HRP conjugated on Au nanoparticles, while the aptamer on nanoprobes can selectively recognize. the MCF-7 cells. It is reasonable that more target cells are captured on the gate electrode, more HRP-nanoprobes are loaded thus a larger signal response. The device shows an obvious response to MCF-7 cells down to 10 cells/mu L and can be used to selectively monitor the change of mannose expression on cell surfaces upon a treatment with the N-glycan inhibitor. The OECT-based biosensor is promising for the analysis of glycan expressions on the surfaces of different types of cells.
C1 [Chen, Lizhen; Wu, Jie; Ju, Huangxian] Nanjing Univ, Sch Chem & Chem Engn, State Key Lab Analyt Chem Life Sci, Nanjing 210023, Jiangsu, Peoples R China.
   [Chen, Lizhen; Fu, Ying; Wang, Naixiang; Yang, Anneng; Li, Yuanzhe; Yan, Feng] Hong Kong Polytech Univ, Dept Appl Phys, Kowloon, Hong Kong, Peoples R China.
C3 Nanjing University; Hong Kong Polytechnic University
RP Ju, HX (通讯作者)，Nanjing Univ, Sch Chem & Chem Engn, State Key Lab Analyt Chem Life Sci, Nanjing 210023, Jiangsu, Peoples R China.; Yan, F (通讯作者)，Hong Kong Polytech Univ, Dept Appl Phys, Kowloon, Hong Kong, Peoples R China.
EM hxju@nju.edu.cn; apafyan@polyu.edu.hk
RI Li, Yuanzhe/Y-6078-2019; Yan, Feng/E-8681-2012; 吴, 婕/ABD-3684-2022;
   Yang, Anneng/ABD-5768-2021; Fu, Ying/HMD-6838-2023
OI Li, Yuanzhe/0000-0002-6147-6294; Yan, Feng/0000-0001-7385-6334; 吴,
   婕/0000-0002-7494-2979; Wang, Naixiang/0000-0002-1374-5242; Ju,
   Huangxian/0000-0002-6741-5302; Fu, Ying/0000-0002-8196-6493
FU Research Grants Council (RGC) of Hong Kong, China [N_PolyU506/13]; Hong
   Kong Polytechnic University [G-SB51, 1-YW0Y]; National Natural Science
   Foundation of China [21361162002, 21635005]
FX This work was financially supported by the Research Grants Council (RGC)
   of Hong Kong, China (project no. N_PolyU506/13), the Hong Kong
   Polytechnic University (project nos. G-SB51, 1-YW0Y), and the National
   Natural Science Foundation of China (21361162002, 21635005).
CR Aykul S, 2016, ANAL BIOCHEM, V508, P97, DOI 10.1016/j.ab.2016.06.025
   Bernards DA, 2007, ADV FUNCT MATER, V17, P3538, DOI 10.1002/adfm.200601239
   Bihar E, 2016, SCI REP-UK, V6, DOI 10.1038/srep27582
   Carneiro MG, 2015, ANGEW CHEM INT EDIT, V54, P6462, DOI 10.1002/anie.201500213
   Chen XJ, 2014, ANAL CHEM, V86, P4278, DOI 10.1021/ac404070m
   Chen YL, 2015, CHEM SCI, V6, P3769, DOI 10.1039/c5sc01031d
   Chen ZH, 2013, ANAL CHEM, V85, P4431, DOI 10.1021/ac303572g
   Cheng W, 2009, ANGEW CHEM INT EDIT, V48, P6465, DOI 10.1002/anie.200902356
   Dennis JW, 2009, CELL, V139, P1229, DOI 10.1016/j.cell.2009.12.008
   Flanagan-Steet HR, 2013, GLYCOCONJUGATE J, V30, P33, DOI 10.1007/s10719-012-9390-5
   FRENS G, 1973, NATURE-PHYS SCI, V241, P20, DOI 10.1038/physci241020a0
   Fu Y, 2017, ADV MATER, V29, DOI 10.1002/adma.201703787
   Fu Y, 2014, BIOSENS BIOELECTRON, V56, P258, DOI 10.1016/j.bios.2014.01.027
   Fu Y, 2013, ANALYST, V138, P7016, DOI 10.1039/c3an01226c
   Ge SG, 2017, ACS APPL MATER INTER, V9, P6670, DOI 10.1021/acsami.6b11966
   Gu JG, 2012, GLYCOCONJUGATE J, V29, P599, DOI 10.1007/s10719-012-9386-1
   Guo LH, 2013, J AM CHEM SOC, V135, P12338, DOI 10.1021/ja405371g
   Haltiwanger RS, 2004, ANNU REV BIOCHEM, V73, P491, DOI 10.1146/annurev.biochem.73.011303.074043
   He RX, 2012, J MATER CHEM, V22, P22072, DOI 10.1039/c2jm33667g
   Hosokawa N, 2001, EMBO REP, V2, P415, DOI 10.1093/embo-reports/kve084
   Kergoat L, 2014, ADV MATER, V26, P5658, DOI 10.1002/adma.201401608
   Khodagholy D, 2013, NAT COMMUN, V4, DOI 10.1038/ncomms3133
   Kim DJ, 2010, BIOSENS BIOELECTRON, V25, P2477, DOI 10.1016/j.bios.2010.04.013
   Lau KS, 2008, GLYCOBIOLOGY, V18, P750, DOI 10.1093/glycob/cwn071
   Liao CZ, 2015, ADV MATER, V27, P7493, DOI 10.1002/adma.201402625
   Liao CZ, 2015, ADV MATER, V27, P676, DOI 10.1002/adma.201404378
   Liao CZ, 2013, J MATER CHEM B, V1, P3820, DOI 10.1039/c3tb20451k
   Lin P, 2012, ADV MATER, V24, P34, DOI 10.1002/adma.201103334
   Lin P, 2011, ADV MATER, V23, P4035, DOI 10.1002/adma.201102017
   Lin P, 2010, ADV MATER, V22, P3655, DOI 10.1002/adma.201000971
   Lin P, 2010, ACS APPL MATER INTER, V2, P1637, DOI 10.1021/am100154e
   Liu M, 2017, J NANOBIOTECHNOL, V15, DOI 10.1186/s12951-017-0311-4
   Mak CH, 2015, J MATER CHEM C, V3, P6532, DOI 10.1039/c5tc01100k
   Marino K, 2010, NAT CHEM BIOL, V6, P713, DOI [10.1038/NCHEMBIO.437, 10.1038/nchembio.437]
   Marth JD, 2008, NAT REV IMMUNOL, V8, P874, DOI 10.1038/nri2417
   Mirkin CA, 1996, NATURE, V382, P607, DOI 10.1038/382607a0
   Nishikaze T, 2012, ANAL CHEM, V84, P9453, DOI 10.1021/ac302286e
   Rivnay J, 2018, NAT REV MATER, V3, DOI 10.1038/natrevmats.2017.86
   Roberts ME, 2008, P NATL ACAD SCI USA, V105, P12134, DOI 10.1073/pnas.0802105105
   Royle L, 2008, ANAL BIOCHEM, V376, P1, DOI 10.1016/j.ab.2007.12.012
   Tang H, 2011, BIOSENS BIOELECTRON, V26, P4559, DOI 10.1016/j.bios.2011.05.025
   Tang H, 2011, ADV FUNCT MATER, V21, P2264, DOI 10.1002/adfm.201002117
   Tarabella G, 2010, APPL PHYS LETT, V97, DOI 10.1063/1.3491216
   Wang DG, 2014, BIOMATERIALS, V35, P8374, DOI 10.1016/j.biomaterials.2014.05.094
   Wang NX, 2018, ACS APPL MATER INTER, V10, P25834, DOI 10.1021/acsami.7b07668
   Xiong C, 2017, SENSOR ACTUAT B-CHEM, V246, P235, DOI 10.1016/j.snb.2017.02.025
   Yang A., 2018, ADV MATER
   Zhang SM, 2017, CHEM MATER, V29, P3126, DOI 10.1021/acs.chemmater.7b00181
   Zhang SM, 2016, J MATER CHEM C, V4, P1382, DOI 10.1039/c5tc03664j
   Zhang XA, 2010, ANAL CHEM, V82, P9455, DOI 10.1021/ac102132p
NR 50
TC 44
Z9 44
U1 12
U2 225
PU AMER CHEMICAL SOC
PI WASHINGTON
PA 1155 16TH ST, NW, WASHINGTON, DC 20036 USA
SN 1944-8244
EI 1944-8252
J9 ACS APPL MATER INTER
JI ACS Appl. Mater. Interfaces
PD JUN 6
PY 2018
VL 10
IS 22
BP 18470
EP 18477
DI 10.1021/acsami.8b01987
PG 8
WC Nanoscience & Nanotechnology; Materials Science, Multidisciplinary
WE Science Citation Index Expanded (SCI-EXPANDED)
SC Science & Technology - Other Topics; Materials Science
GA GI9YD
UT WOS:000434895500006
PM 29749223
DA 2023-06-30
ER

PT J
AU Du, P
   Li, HX
   Cao, W
AF Du, Ping
   Li, Hongxia
   Cao, Wei
TI Construction of DNA sandwich electrochemical biosensor with nanoPbS and
   nanoAu tags on magnetic microbeads
SO BIOSENSORS & BIOELECTRONICS
LA English
DT Article
DE Electrochemical DNA biosensors; Au nanoparticles; PbS nanoparticles;
   Microbeads; Bio bar code
ID INJECTION CHEMILUMINESCENCE DETECTION; BARCODE AMPLIFICATION ASSAY;
   NANOPARTICLE; HYBRIDIZATION; PROTEINS; AU; OLIGONUCLEOTIDES;
   QUANTIFICATION; NANOSTRUCTURES; SENSOR
AB A novel and sensitive sandwich electrochemical biosensor based on the amplification of magnetic microbeads and Au nanoparticles (NPs) modified with bio bar code and PbS nanciparticles was constructed in the present work. In this method, the magnetic microspheres were coated with 4 layers polyelectrolytes in order to increase carboxyl groups on the surface of the magnetic microbeads, which enhanced the amount of the capture DNA. The amino-functionalized capture DNA on the surface of magnetic microbeads hybridized with one end of target DNA, the other end of which was hybridized with signal DNA probe labelled with Au NPs on the terminus. The Au NPs were modified with bio bar code and the PbS NPs were used as a marker for identifying the target oligoncleotide. The modification of magnetic microbeads could immobilize more amino-group terminal capture DNA, and the bio bar code could increase the amount of Au NPs that combined with the target DNA. The detection of lead ions performed by anodic stripping voltammetry (ASV) technology further improved the sensitivity of the biosensor. As a result, the present DNA biosensor showed good selectivity and sensitivity by the combined amplification. Under the optimum conditions, the linear relationship with the concentration of the target DNA was ranging from 2.0 x 10(-14) M to 1.0 x 10(-12) M and a detection limit as low as 5.0 x 10(-15) M Was obtained. (C) 2009 Elsevier B.V. All rights reserved.
C1 [Du, Ping; Li, Hongxia; Cao, Wei] Qingdao Univ Sci & Technol, Coll Chem & Mol Engn, Qingdao 266042, Peoples R China.
   [Du, Ping; Li, Hongxia; Cao, Wei] Qingdao Univ Sci & Technol, Minist Educ, Key Lab Ecochem Engn, Qingdao 266042, Peoples R China.
C3 Qingdao University of Science & Technology; Qingdao University of
   Science & Technology
RP Cao, W (通讯作者)，Qingdao Univ Sci & Technol, Coll Chem & Mol Engn, Qingdao 266042, Peoples R China.
EM cw1968@163.com
FU National Natural Science Foundation of China [20775038]; Scientific and
   Technical Development Project of Qingdao [06-3-1-4-yx, 07-2-3-11-jch];
   National High-tech R&D Program (863 Program) [2007AA09Z113]
FX This work was supported by the National Natural Science Foundation of
   China (no. 20775038), the Scientific and Technical Development Project
   of Qingdao (06-3-1-4-yx; 07-2-3-11-jch), and the National High-tech R&D
   Program (863 Program, no. 2007AA09Z113).
CR Brakmann S, 2004, ANGEW CHEM INT EDIT, V43, P5730, DOI 10.1002/anie.200461112
   Cai H, 2002, ANALYST, V127, P803, DOI 10.1039/b200555g
   Derveaux S, 2008, ANAL CHEM, V80, P85, DOI 10.1021/ac071212i
   Derveaux S, 2007, LANGMUIR, V23, P10272, DOI 10.1021/la701059z
   Ding CF, 2008, BIOSENS BIOELECTRON, V23, P1314, DOI 10.1016/j.bios.2007.12.005
   Drummond TG, 2003, NAT BIOTECHNOL, V21, P1192, DOI 10.1038/nbt873
   FRENS G, 1973, NATURE-PHYS SCI, V241, P20, DOI 10.1038/physci241020a0
   Gasparac R, 2004, J AM CHEM SOC, V126, P12270, DOI 10.1021/ja0458221
   Georganopoulou DG, 2005, P NATL ACAD SCI USA, V102, P2273, DOI 10.1073/pnas.0409336102
   Gerion D, 2003, ANAL CHEM, V75, P4766, DOI 10.1021/ac034482j
   Goluch ED, 2006, LAB CHIP, V6, P1293, DOI 10.1039/b606294f
   Hahm J, 2004, NANO LETT, V4, P51, DOI 10.1021/nl034853b
   He PL, 2007, ANAL CHEM, V79, P8024, DOI 10.1021/ac070772e
   Hill HD, 2006, NAT PROTOC, V1, P324, DOI 10.1038/nprot.2006.51
   Hu KC, 2008, ANAL CHEM, V80, P9124, DOI 10.1021/ac8017197
   Jung DH, 2004, LANGMUIR, V20, P8886, DOI 10.1021/la0485778
   Li D, 2007, CHEM COMMUN, P3544, DOI 10.1039/b704731b
   Liu J, 2006, NAT PROTOC, V1, P246, DOI 10.1038/nprot.2006.38
   Nam JM, 2005, ANAL CHEM, V77, P6985, DOI 10.1021/ac0513764
   Nam JM, 2004, J AM CHEM SOC, V126, P5932, DOI 10.1021/ja049384+
   Nam JM, 2003, SCIENCE, V301, P1884, DOI 10.1126/science.1088755
   Nam JM, 2002, J AM CHEM SOC, V124, P3820, DOI 10.1021/ja0178766
   NENADOVIC MT, 1990, J PHYS CHEM-US, V94, P6390, DOI 10.1021/j100379a044
   Oh BK, 2006, SMALL, V2, P103, DOI 10.1002/smll.200500260
   Pavlov V, 2004, ANAL CHEM, V76, P2152, DOI 10.1021/ac035219l
   Rodriguez MC, 2005, CHEM COMMUN, P4267, DOI 10.1039/b506571b
   Rosi NL, 2005, CHEM REV, V105, P1547, DOI 10.1021/cr030067f
   Shen L, 2008, ANAL CHEM, V80, P6323, DOI 10.1021/ac800601y
   Stoeva SI, 2006, J AM CHEM SOC, V128, P8378, DOI 10.1021/ja0613106
   Stoeva SI, 2006, ANGEW CHEM INT EDIT, V45, P3303, DOI 10.1002/anie.200600124
   Su XD, 2004, ANAL CHEM, V76, P489, DOI 10.1021/ac035175g
   Tang XW, 2006, NANO LETT, V6, P1632, DOI 10.1021/nl060613v
   Thaxton CS, 2005, ANAL CHEM, V77, P8174, DOI 10.1021/ac0514265
   Wang J, 2005, LANGMUIR, V21, P9, DOI 10.1021/la0475977
   Wang J, 2003, J AM CHEM SOC, V125, P3214, DOI 10.1021/ja029668z
   Zhang J, 2008, ANAL CHEM, V80, P2888, DOI 10.1021/ac701995g
   Zhang J, 2006, J AM CHEM SOC, V128, P8575, DOI 10.1021/ja061521a
   Zhang SS, 2008, ANAL CHEM, V80, P7206, DOI 10.1021/ac800847r
   Zhu DB, 2008, ANAL CHEM, V80, P3566, DOI 10.1021/ac0713306
   Zhu NN, 2004, ELECTROANAL, V16, P577, DOI 10.1002/elan.200302835
   Zhu XL, 2006, ANAL CHEM, V78, P2447, DOI 10.1021/ac051962x
   Zuo XL, 2007, J AM CHEM SOC, V129, P1042, DOI 10.1021/ja067024b
NR 42
TC 29
Z9 30
U1 1
U2 33
PU ELSEVIER ADVANCED TECHNOLOGY
PI OXFORD
PA OXFORD FULFILLMENT CENTRE THE BOULEVARD, LANGFORD LANE, KIDLINGTON,
   OXFORD OX5 1GB, OXON, ENGLAND
SN 0956-5663
EI 1873-4235
J9 BIOSENS BIOELECTRON
JI Biosens. Bioelectron.
PD JUL 15
PY 2009
VL 24
IS 11
BP 3223
EP 3228
DI 10.1016/j.bios.2009.04.012
PG 6
WC Biophysics; Biotechnology & Applied Microbiology; Chemistry, Analytical;
   Electrochemistry; Nanoscience & Nanotechnology
WE Science Citation Index Expanded (SCI-EXPANDED)
SC Biophysics; Biotechnology & Applied Microbiology; Chemistry;
   Electrochemistry; Science & Technology - Other Topics
GA 465IY
UT WOS:000267577900007
PM 19447027
DA 2023-06-30
ER

PT J
AU Yang, GJ
   Lai, YX
   Xiao, ZQ
   Tang, CL
   Deng, Y
AF Yang, Gaojian
   Lai, Yuxuan
   Xiao, Ziqi
   Tang, Congli
   Deng, Yan
TI Ultrasensitive electrochemical immunosensor of carcinoembryonic antigen
   based on gold-label silver-stain signal amplification
SO CHINESE CHEMICAL LETTERS
LA English
DT Article
DE Gold-label silver-stain; Carcinoembryonic antigen; Sandwich-type
   immunoassay; Electrochemical immunosensor; Anodic stripping voltammetry
ID REDUCED GRAPHENE OXIDE; RATIOMETRIC FLUORESCENCE DETECTION; SENSITIVE
   DETECTION; TUMOR-MARKERS; NANOPARTICLES; NANOCOMPOSITE; NANOCLUSTERS;
   BIOSENSOR; RELEASE; NANOCRYSTALS
AB A novel gold-label silver-stain electrochemical immunosensor was developed based on polythionine-gold nanoparticles (PTh-Au) modified glassy carbon electrode (GCE) as a platform and secondary antibody labeled Au NPs (Ab(2)-Au) as immumoprobe for carcinoembryonic antigen (CEA) detection. The sandwich-type biosensor adopted anodic stripping voltammetry to detect silver stripping signal when the Ab(2)-Au of the formed immunocomplexes were stained with silver. The optimized detection conditions were investigated. The effect of different electrochemical responses at various concentrations of CEA was checked by anodic stripping voltammetry. This immunosensor showed a low detection limit of 0.055 ng/mL and a wide linear calibration of 0.1-120 ng/mL (R-2 = 0.99856). Moreover, this immunoassay also existed the advantages of good reproducibility, stability and selectivity. Thus, this immunosensing protocol may provide a potential application for effective clinical detection of CEA. (C) 2019 Chinese Chemical Society and Institute of Materia Medica, Chinese Academy of Medical Sciences. Published by Elsevier B.V. All rights reserved.
C1 [Yang, Gaojian; Lai, Yuxuan; Xiao, Ziqi; Tang, Congli; Deng, Yan] Hunan Univ Technol, Hunan Key Lab Biomed Nanomat & Devices, Zhuzhou 412007, Peoples R China.
   [Deng, Yan] Southeast Univ, State Key Lab Bioelect, Nanjing 210096, Jiangsu, Peoples R China.
C3 Hunan University of Technology; Southeast University - China
RP Deng, Y (通讯作者)，Hunan Univ Technol, Hunan Key Lab Biomed Nanomat & Devices, Zhuzhou 412007, Peoples R China.
EM hndengyan@126.com
FU National Natural Science Foundation of China [61471168, 61571187]; China
   Postdoctoral Science Foundation [2016T90403]; Postdoctoral Science
   Foundation ofJiangsu Province [1601021A]; Natural Science Foundation of
   Hunan Province [2017JJ209]; Hunan Key Research Project [2017SK2174]
FX We acknowledge the financial supports of the National Natural Science
   Foundation of China (Nos. 61471168, 61571187), China Postdoctoral
   Science Foundation (No. 2016T90403), Postdoctoral Science Foundation
   ofJiangsu Province (No. 1601021A), the Natural Science Foundation of
   Hunan Province (No. 2017JJ209), and Hunan Key Research Project (No.
   2017SK2174).
CR Bai TT, 2017, J BIOMED NANOTECHNOL, V13, P1178, DOI 10.1166/jbn.2017.2423
   Bai ZQ, 2017, CHINESE CHEM LETT, V28, P1901, DOI 10.1016/j.cclet.2017.05.005
   Cai XH, 2016, BIOSENS BIOELECTRON, V81, P173, DOI 10.1016/j.bios.2016.02.066
   Cao LL, 2017, SENSOR ACTUAT B-CHEM, V252, P44, DOI 10.1016/j.snb.2017.05.148
   Cao LL, 2017, BIOSENS BIOELECTRON, V92, P87, DOI 10.1016/j.bios.2017.02.002
   Chen LL, 2011, SENSOR ACTUAT B-CHEM, V155, P557, DOI 10.1016/j.snb.2011.01.007
   Cui HD, 2017, CHINESE CHEM LETT, V28, P1391, DOI 10.1016/j.cclet.2016.12.038
   Duangkaew P, 2015, BIOSENS BIOELECTRON, V74, P673, DOI 10.1016/j.bios.2015.07.004
   Engelen MJA, 2000, GYNECOL ONCOL, V78, P16, DOI 10.1006/gyno.2000.5811
   Feng TT, 2016, ANAL BIOCHEM, V494, P101, DOI 10.1016/j.ab.2015.11.004
   Gao YS, 2015, RSC ADV, V5, P86910, DOI 10.1039/c5ra16618g
   Ge SG, 2012, ANALYST, V137, P4727, DOI 10.1039/c2an35967g
   Huang KJ, 2010, ANAL CHIM ACTA, V659, P102, DOI 10.1016/j.aca.2009.11.023
   Huang Y, 2018, BIOSENS BIOELECTRON, V102, P560, DOI 10.1016/j.bios.2017.11.037
   Jia YP, 2017, CHINESE CHEM LETT, V28, P691, DOI 10.1016/j.cclet.2017.01.021
   Kong FY, 2011, TALANTA, V85, P2620, DOI 10.1016/j.talanta.2011.08.028
   Lai YX, 2019, CHINESE CHEM LETT, V30, P160, DOI 10.1016/j.cclet.2018.07.011
   Lai YX, 2018, J BIOMED NANOTECHNOL, V14, P1688, DOI 10.1166/jbn.2018.2617
   Li J, 2015, TALANTA, V144, P404, DOI 10.1016/j.talanta.2015.06.065
   Li TT, 2018, J BIOMED NANOTECHNOL, V14, P150, DOI 10.1166/jbn.2018.2491
   Li Y, 2017, NANOSCI NANOTECH LET, V9, P982, DOI 10.1166/nnl.2017.2430
   Liu Y, 2017, J BIOMED NANOTECHNOL, V13, P1253, DOI 10.1166/jbn.2017.2424
   Liu Y, 2016, NANOSCI NANOTECH LET, V8, P785, DOI 10.1166/nnl.2016.2264
   Liu Z, 2014, J ELECTROCHEM SOC, V161, pB75, DOI 10.1149/2.022405jes
   Lu WB, 2014, BIOSENS BIOELECTRON, V53, P346, DOI 10.1016/j.bios.2013.10.007
   Luo C, 2015, RSC ADV, V5, P10994, DOI 10.1039/c4ra14833a
   Miao XM, 2014, SENSOR ACTUAT B-CHEM, V191, P396, DOI 10.1016/j.snb.2013.10.016
   Naghibalhossaini F, 2006, CANCER LETT, V234, P158, DOI 10.1016/j.canlet.2005.03.028
   Pang S. Y., 2017, J BIOMED NANOTECHNOL, V13, P1178
   Ren XL, 2017, J BIOMED NANOTECHNOL, V13, P1425, DOI 10.1166/jbn.2017.2432
   Rizwan M, 2018, BIOSENS BIOELECTRON, V107, P211, DOI 10.1016/j.bios.2018.02.037
   Springer T, 2017, ANAL BIOANAL CHEM, V409, P4087, DOI 10.1007/s00216-017-0355-1
   Sun C, 2014, ANALYST, V139, P4216, DOI 10.1039/c4an00479e
   Sun YY, 2007, ELECTROCHIM ACTA, V52, P7352, DOI 10.1016/j.electacta.2007.06.007
   Tothill IE, 2009, SEMIN CELL DEV BIOL, V20, P55, DOI 10.1016/j.semcdb.2009.01.015
   Wang HQ, 2017, MICROCHIM ACTA, V184, P3247, DOI 10.1007/s00604-017-2287-z
   Wang HQ, 2017, MICROCHIM ACTA, V184, P1045, DOI 10.1007/s00604-017-2101-y
   Wang R, 2018, SENSOR ACTUAT B-CHEM, V254, P1174, DOI 10.1016/j.snb.2017.08.009
   Wang XH, 2017, NANOSCI NANOTECH LET, V9, P227, DOI 10.1166/nnl.2017.2317
   Wang YG, 2018, SENSOR ACTUAT B-CHEM, V255, P125, DOI 10.1016/j.snb.2017.07.129
   Wu D, 2015, ACS APPL MATER INTER, V7, P18786, DOI 10.1021/acsami.5b05443
   Wulfkuhle JD, 2003, NAT REV CANCER, V3, P267, DOI 10.1038/nrc1043
   Xing Y, 2017, INT J NANOMED, V12, P3171, DOI 10.2147/IJN.S132776
   Xue SY, 2015, RSC ADV, V5, P77454, DOI 10.1039/c5ra15038h
   Yang CY, 2014, SENSOR ACTUAT B-CHEM, V197, P149, DOI 10.1016/j.snb.2014.02.036
   Yang HW, 2017, J BIOMED NANOTECHNOL, V13, P655, DOI 10.1166/jbn.2017.2386
   Yang J, 2017, NANOSCI NANOTECH LET, V9, P1491, DOI 10.1166/nnl.2017.2503
   Yang YY, 2017, BIOSENS BIOELECTRON, V90, P31, DOI 10.1016/j.bios.2016.11.029
   Yu QL, 2014, ANAL CHEM, V86, P1518, DOI 10.1021/ac402973n
   Zhou J, 2014, SENSOR ACTUAT B-CHEM, V197, P220, DOI 10.1016/j.snb.2014.02.009
   Zhou WJ, 2014, BIOSENS BIOELECTRON, V53, P494, DOI 10.1016/j.bios.2013.10.020
   Zhu KN, 2017, CHINESE CHEM LETT, V28, P1276, DOI 10.1016/j.cclet.2017.03.020
NR 52
TC 172
Z9 172
U1 16
U2 182
PU ELSEVIER SCIENCE INC
PI NEW YORK
PA 360 PARK AVE SOUTH, NEW YORK, NY 10010-1710 USA
SN 1001-8417
EI 1878-5964
J9 CHINESE CHEM LETT
JI Chin. Chem. Lett.
PD DEC
PY 2018
VL 29
IS 12
BP 1857
EP 1860
DI 10.1016/j.cclet.2018.11.030
PG 4
WC Chemistry, Multidisciplinary
WE Science Citation Index Expanded (SCI-EXPANDED)
SC Chemistry
GA HK8FA
UT WOS:000458223600029
HC Y
HP N
DA 2023-06-30
ER

PT J
AU Zheng, W
   Chen, W
   Weng, WJ
   Liu, LH
   Li, GJ
   Wang, JW
   Sun, W
AF Zheng, Wen
   Chen, Wei
   Weng, Wenju
   Liu, Lihua
   Li, Guangjiu
   Wang, Jiewen
   Sun, Wei
TI Direct electron transfer of horseradish peroxidase at Co3O4-graphene
   nanocomposite modified electrode and electrocatalysis
SO JOURNAL OF THE IRANIAN CHEMICAL SOCIETY
LA English
DT Article
DE Co3O4-graphene nanocomposite; Horseradish peroxidase; Carbon ionic
   liquid electrode; Direct electron transfer; Electrocatalysis
ID COBALT-OXIDE NANOPARTICLES; LAYERED DOUBLE HYDROXIDE; REDUCED GRAPHENE
   OXIDE; IONIC LIQUID ELECTRODE; DIRECT ELECTROCHEMISTRY; COMPOSITE;
   HEMOGLOBIN; MYOGLOBIN; BIOSENSOR; FILM
AB In this paper, the mixture of Co3O4-graphene nanocomposite and horseradish peroxidase (HRP) was spread on the surface of carbon ionic liquid electrode (CILE). Then, Nafion film was used for the immobilization. The results of spectroscopy proved that HRP kept up its native structure in the complex material. Direct electrochemistry of HRP resulted in a couple of quasi-reversible redox waves on cyclic voltammograms, reflecting the realization of direct electron transfer of HRP with electrode. The improvement in electrochemical responses was due to the usage of highly conductive Co3O4-graphene nanocomposite with biocompatible interface. Electrochemical parameters such as the electron transfer coefficient (alpha) was estimated as 0.47, and the apparent heterogeneous electron transfer rate constant (k (s)) was calculated as 2.90 s(-1). The HRP modified electrode exhibited good electrochemical catalytic ability toward the reduction of trichloroacetic acid and NaNO2. As a consequence, an updated third-generation electrochemical HRP biosensor with Co3O4-GR/CILE was constructed successfully.
C1 [Zheng, Wen; Chen, Wei; Weng, Wenju; Li, Guangjiu] Qingdao Univ Sci & Technol, Coll Chem & Mol Engn, Qingdao 266042, Peoples R China.
   [Liu, Lihua] Qingdao Univ Sci & Technol, Coll Electromech Engn, Qingdao 266042, Peoples R China.
   [Wang, Jiewen; Sun, Wei] Hainan Normal Univ, Coll Chem & Chem Engn, Haikou 571158, Peoples R China.
C3 Qingdao University of Science & Technology; Qingdao University of
   Science & Technology; Hainan Normal University
RP Sun, W (通讯作者)，Hainan Normal Univ, Coll Chem & Chem Engn, Haikou 571158, Peoples R China.
EM swyy26@hotmail.com
RI sun, wei/GYU-5320-2022; wei, wei/IQW-1347-2023
OI Sun, Wei/0000-0002-9923-7328
FU National Natural Science Foundation of China [21365010, 21665007];
   International Science and Technology Cooperation Project of Hainan
   Province [KJHZ2015-13]; Science and Research Key Project of Universities
   of Hainan Province [Hnky2016ZD-10]
FX The financial support of this project by the National Natural Science
   Foundation of China (21365010, 21665007), the International Science and
   Technology Cooperation Project of Hainan Province (KJHZ2015-13), the
   Science and Research Key Project of Universities of Hainan Province
   (Hnky2016ZD-10).
CR Baghayeri M, 2015, BIOSENS BIOELECTRON, V74, P190, DOI 10.1016/j.bios.2015.06.016
   BARD AJ, 1980, ELECTROCHEMICAL METH
   Chen XH, 2000, ANAL CHIM ACTA, V412, P89, DOI 10.1016/S0003-2670(99)00877-6
   Chen XQ, 2015, BIOSENS BIOELECTRON, V66, P216, DOI 10.1016/j.bios.2014.11.020
   Chen X, 2008, BIOSENS BIOELECTRON, V24, P356, DOI 10.1016/j.bios.2008.04.007
   Dai ZH, 2005, ELECTROANAL, V17, P862, DOI 10.1002/elan.200403163
   Ding Y, 2010, BIOSENS BIOELECTRON, V26, P542, DOI 10.1016/j.bios.2010.07.050
   Ensafi AA, 2013, TALANTA, V103, P322, DOI 10.1016/j.talanta.2012.10.063
   Fan CH, 2000, ELECTROANAL, V12, P1156, DOI 10.1002/1521-4109(200010)12:14<1156::AID-ELAN1156>3.0.CO;2-4
   Fan YQ, 2013, ELECTROCHIM ACTA, V94, P285, DOI 10.1016/j.electacta.2013.01.114
   Grosse W, 2013, CARBON, V61, P467, DOI 10.1016/j.carbon.2013.05.029
   Lavanya N, 2012, BIOSENS BIOELECTRON, V36, P41, DOI 10.1016/j.bios.2012.03.035
   LAVIRON E, 1979, J ELECTROANAL CHEM, V101, P19, DOI 10.1016/S0022-0728(79)80075-3
   Lee HU, 2013, BIOSENS BIOELECTRON, V42, P342, DOI 10.1016/j.bios.2012.10.020
   Li J, 1996, ANAL CHIM ACTA, V335, P137, DOI 10.1016/S0003-2670(96)00337-6
   Liu LH, 2009, COLLOID SURFACE B, V68, P93, DOI 10.1016/j.colsurfb.2008.09.018
   Lu XB, 2007, J MATER CHEM, V17, P1427, DOI 10.1039/b615467k
   Mate VR, 2013, CATAL COMMUN, V33, P66, DOI 10.1016/j.catcom.2012.12.015
   Nassar AEF, 1997, J PHYS CHEM B, V101, P2224, DOI 10.1021/jp962896t
   Okawa Y., 2015, ANAL CHEM RES, V5, P1, DOI [DOI 10.1016/J.ANCR.2015.05.001, 10.1016/j.ancr.2015.05.001]
   Palanisamy S, 2014, COLLOID SURFACE B, V114, P164, DOI 10.1016/j.colsurfb.2013.10.006
   Peng HP, 2011, ELECTROCHIM ACTA, V56, P4231, DOI 10.1016/j.electacta.2011.01.090
   Qi XW, 2012, BIOELECTROCHEMISTRY, V88, P42, DOI 10.1016/j.bioelechem.2012.05.007
   Saei AA, 2013, TRAC-TREND ANAL CHEM, V42, P216, DOI 10.1016/j.trac.2012.09.011
   Salimi A, 2008, J ELECTROANAL CHEM, V619, P31, DOI 10.1016/j.jelechem.2008.03.003
   Salimi A, 2007, BIOPHYS CHEM, V130, P122, DOI 10.1016/j.bpc.2007.08.004
   Shi F, 2016, MAT SCI ENG C-MATER, V58, P450, DOI 10.1016/j.msec.2015.08.049
   Shi F, 2015, BIOSENS BIOELECTRON, V64, P131, DOI 10.1016/j.bios.2014.08.064
   Song HY, 2014, BIOSENS BIOELECTRON, V56, P137, DOI 10.1016/j.bios.2014.01.014
   Sun W, 2015, SENSOR ACTUAT B-CHEM, V219, P331, DOI 10.1016/j.snb.2015.05.015
   Sun W, 2014, THIN SOLID FILMS, V562, P653, DOI 10.1016/j.tsf.2014.05.002
   Sun W, 2014, MAT SCI ENG C-MATER, V40, P235, DOI 10.1016/j.msec.2014.03.035
   Teymourian H, 2013, BIOSENS BIOELECTRON, V49, P1, DOI 10.1016/j.bios.2013.04.034
   Wang LX, 2011, TALANTA, V83, P1386, DOI 10.1016/j.talanta.2010.11.022
   Wang SF, 2005, LANGMUIR, V21, P9260, DOI 10.1021/la050947k
   Wang WC, 2016, J CHIN CHEM SOC-TAIP, V63, P298, DOI 10.1002/jccs.201500378
   Wang WC, 2016, J IRAN CHEM SOC, V13, P323, DOI 10.1007/s13738-015-0740-7
   Wang XF, 2014, MICROCHIM ACTA, V181, P767, DOI 10.1007/s00604-013-1110-8
   Wang XF, 2014, J SOLID STATE ELECTR, V18, P207, DOI 10.1007/s10008-013-2259-0
   Wang XL, 2016, INT J ELECTROCHEM SC, V11, P1821
   Wyman J, 1968, Q Rev Biophys, V1, P35
   Xia JF, 2016, SENSOR ACTUAT B-CHEM, V225, P305, DOI 10.1016/j.snb.2015.11.060
   Xiang CC, 2013, J POWER SOURCES, V226, P65, DOI 10.1016/j.jpowsour.2012.10.064
   Xiang C, 2009, SENSOR ACTUAT B-CHEM, V136, P158, DOI 10.1016/j.snb.2008.10.058
   Zhan TR, 2012, TALANTA, V94, P189, DOI 10.1016/j.talanta.2012.03.018
   Zhang Y, 2012, SENSOR ACTUAT B-CHEM, V162, P143, DOI 10.1016/j.snb.2011.12.051
   Zhu ZH, 2010, MATER CHEM PHYS, V124, P488, DOI 10.1016/j.matchemphys.2010.06.071
   Zhu ZH, 2010, ANAL CHIM ACTA, V670, P51, DOI 10.1016/j.aca.2010.04.061
NR 48
TC 17
Z9 17
U1 1
U2 58
PU SPRINGER
PI NEW YORK
PA ONE NEW YORK PLAZA, SUITE 4600, NEW YORK, NY, UNITED STATES
SN 1735-207X
EI 1735-2428
J9 J IRAN CHEM SOC
JI J. Iran Chem. Soc.
PD APR
PY 2017
VL 14
IS 4
BP 925
EP 932
DI 10.1007/s13738-016-1042-4
PG 8
WC Chemistry, Multidisciplinary
WE Science Citation Index Expanded (SCI-EXPANDED)
SC Chemistry
GA EL1HZ
UT WOS:000394372500019
DA 2023-06-30
ER

PT J
AU Zhang, DD
   Chen, X
   Ma, WN
   Yang, TF
   Li, DD
   Dai, BL
   Zhang, YM
AF Zhang, Dongdong
   Chen, Xia
   Ma, Weina
   Yang, Tianfeng
   Li, Dandan
   Dai, Bingling
   Zhang, Yanmin
TI Direct electrochemistry of glucose oxidase based on one step
   electrodeposition of reduced graphene oxide incorporating polymerized
   L-lysine and its application in glucose sensing
SO MATERIALS SCIENCE AND ENGINEERING C-MATERIALS FOR BIOLOGICAL
   APPLICATIONS
LA English
DT Article
DE Glucose oxidase; Graphene; L-lysine; Electron transfer; Electrochemical
   biosensor
ID DIRECT ELECTRON-TRANSFER; IONIC LIQUID ELECTRODE; BIOSENSING PLATFORM;
   MACROPOROUS CARBON; ASSEMBLED LAYER; GRAPHITE; FILM; IMMOBILIZATION
AB The direct electron transfer and enzyme catalytic activity were investigated in electrochemical biosensor based on glucose oxidase (GOx) and electrochemical reduced graphene oxide-poly-(L-lysine) (ERGO-PLL) hybrid composite film embedded in a biocompatible matrix of Nafion. The ERGO-PLL was fabricated onto glassy carbon electrode (GCE) through one step electrodeposition of RGO incorporating PLL from graphene oxide-L-lysine aqueous dispersion. The fabrication process of Nafion/GOx/ERGO-PLL/GCE has been characterized by cyclic voltammetry and electrochemical impedance spectroscopy, and the surface morphology of modified electrodes were characterized by scanning electron microscopy. A pair of well-defined redox peaks with formal potential and peak separation of - 0.461 V and 30 mV were observed at scan rate of 50 mV s(-1), the electron transfer rate constant was calculated to be 18.7 s(-1), demonstrated that direct electron transfer between immobilized GOx with ERGO-PLL and GCE was achieved. Moreover, the fabricated enzyme biosensor exhibited excellent electrocatalytic activity for determination of glucose in O-2-free PBS (7.40) with linear voltammetric response from 0.005 to 9.0 mu mol L-1, and detection limits (S/N = 3) of 2.0 mu mol L-1. This work indicates that ERGO-PLL based modified electrode is superior to that of graphene based, and could be applied in biosensors, bioelectronics and electrocatalysis, etc.
C1 [Zhang, Dongdong; Chen, Xia; Ma, Weina; Yang, Tianfeng; Li, Dandan; Dai, Bingling; Zhang, Yanmin] Xi An Jiao Tong Univ, Sch Pharm, Xian 710061, Shaanxi, Peoples R China.
C3 Xi'an Jiaotong University
RP Zhang, YM (通讯作者)，Xi An Jiao Tong Univ, Sch Pharm, Xian 710061, Shaanxi, Peoples R China.
EM zhang2008@mail.xjtu.edu.cn
OI Zhang, Yanmin/0000-0001-7307-9408; Zhang, Dongdong/0000-0001-8561-2345
FU National Natural Science Foundation of China [21305106]; Shaanxi
   Province Natural Science Foundation of China [2019JM-469]
FX This work was supported by the National Natural Science Foundation of
   China (21305106) and Shaanxi Province Natural Science Foundation of
   China (2019JM-469).
CR Bagdziunas G, 2018, BIOSENS BIOELECTRON, V102, P449, DOI 10.1016/j.bios.2017.11.053
   Bard A.J., 2001, ELECTROCHEMICAL METH
   Bonor Jeremy, 2014, Adv Sci Eng Med, V6, P942
   Castrignano S, 2016, BIOTECHNOL APPL BIOC, V63, P157, DOI 10.1002/bab.1392
   Chen C, 2013, RSC ADV, V3, P4473, DOI 10.1039/c2ra22351a
   Chen HF, 2012, ANAL CHIM ACTA, V728, P18, DOI 10.1016/j.aca.2012.03.052
   Dai ZH, 2007, BIOELECTROCHEMISTRY, V70, P250, DOI 10.1016/j.bioelechem.2006.09.009
   Das P, 2016, BIOSENS BIOELECTRON, V79, P386, DOI 10.1016/j.bios.2015.12.055
   Deng CY, 2010, BIOSENS BIOELECTRON, V26, P213, DOI 10.1016/j.bios.2010.06.013
   Feng X, 2015, BIOSENS BIOELECTRON, V70, P411, DOI 10.1016/j.bios.2015.03.046
   Fu CL, 2009, ELECTROCHEM COMMUN, V11, P997, DOI 10.1016/j.elecom.2009.02.042
   Guo SJ, 2011, CHEM SOC REV, V40, P2644, DOI 10.1039/c0cs00079e
   Haghighi B, 2011, ELECTROCHIM ACTA, V56, P10101, DOI 10.1016/j.electacta.2011.08.106
   Hua L, 2012, ANALYST, V137, P5716, DOI 10.1039/c2an35612k
   Huang BZ, 2014, ANAL CHEM, V86, P6940, DOI 10.1021/ac500753f
   Huang YX, 2005, BIOSENS BIOELECTRON, V21, P817, DOI 10.1016/j.bios.2005.01.012
   HUMMERS WS, 1958, J AM CHEM SOC, V80, P1339, DOI 10.1021/ja01539a017
   Kang XH, 2009, BIOSENS BIOELECTRON, V25, P901, DOI 10.1016/j.bios.2009.09.004
   LAVIRON E, 1979, J ELECTROANAL CHEM, V101, P19, DOI 10.1016/S0022-0728(79)80075-3
   Liang B, 2013, BIOSENS BIOELECTRON, V43, P131, DOI 10.1016/j.bios.2012.11.040
   Liu Q, 2007, BIOSENS BIOELECTRON, V22, P3203, DOI 10.1016/j.bios.2007.02.013
   Liu SQ, 2003, BIOSENS BIOELECTRON, V19, P177, DOI 10.1016/S0956-5663(03)00172-6
   Luz RDS, 2006, SENSOR ACTUAT B-CHEM, V114, P1019, DOI 10.1016/j.snb.2005.07.063
   Oztekin Y, 2011, BIOSENS BIOELECTRON, V26, P2541, DOI 10.1016/j.bios.2010.11.001
   Pakapongpan S, 2017, MAT SCI ENG C-MATER, V76, P398, DOI 10.1016/j.msec.2017.03.031
   Piao Y, 2014, SENSOR ACTUAT B-CHEM, V194, P454, DOI 10.1016/j.snb.2013.12.045
   Rafighi P, 2016, SENSOR ACTUAT B-CHEM, V232, P454, DOI 10.1016/j.snb.2016.03.147
   Ren QX, 2016, MAT SCI ENG C-MATER, V68, P308, DOI 10.1016/j.msec.2016.05.124
   Shamsipur M, 2014, MAT SCI ENG C-MATER, V45, P103, DOI 10.1016/j.msec.2014.09.002
   Shan CS, 2010, BIOSENS BIOELECTRON, V25, P1070, DOI 10.1016/j.bios.2009.09.024
   Shan CS, 2009, ANAL CHEM, V81, P2378, DOI 10.1021/ac802193c
   Shangguan X, 2008, ELECTROCHEM COMMUN, V10, P1140, DOI 10.1016/j.elecom.2008.05.033
   SHARP M, 1979, J ELECTROANAL CHEM, V95, P123, DOI 10.1016/S0022-0728(79)80227-2
   Song YH, 2016, ANAL CHEM, V88, P1371, DOI 10.1021/acs.analchem.5b03938
   Song YH, 2014, ANAL CHEM, V86, P1980, DOI 10.1021/ac402742m
   Sun W, 2012, ANAL CHIM ACTA, V751, P59, DOI 10.1016/j.aca.2012.09.006
   Vashist SK, 2015, CARBON, V84, P519, DOI 10.1016/j.carbon.2014.12.052
   Wang L, 2017, ACS APPL MATER INTER, V9, P9089, DOI 10.1021/acsami.6b14624
   Wang L, 2014, ANAL CHEM, V86, P1414, DOI 10.1021/ac401563m
   Wang SF, 2005, LANGMUIR, V21, P9260, DOI 10.1021/la050947k
   Wooten M, 2014, ANAL CHEM, V86, P752, DOI 10.1021/ac403250w
   Zhang DD, 2017, MAT SCI ENG C-MATER, V70, P241, DOI 10.1016/j.msec.2016.08.078
   Zhang DD, 2013, BIOSENS BIOELECTRON, V42, P112, DOI 10.1016/j.bios.2012.10.057
   Zhang DD, 2012, NANO RES, V5, P875, DOI 10.1007/s12274-012-0271-9
   Zhang DD, 2012, ELECTROCHIM ACTA, V75, P71, DOI 10.1016/j.electacta.2012.04.074
   Zhang HF, 2011, SENSOR ACTUAT B-CHEM, V158, P23, DOI 10.1016/j.snb.2011.04.057
   Zhang WJ, 2004, ANAL SCI, V20, P603, DOI 10.2116/analsci.20.603
   Zhao Y, 2016, SCI REP-UK, V6, DOI 10.1038/srep32327
NR 48
TC 19
Z9 20
U1 10
U2 122
PU ELSEVIER
PI AMSTERDAM
PA RADARWEG 29, 1043 NX AMSTERDAM, NETHERLANDS
SN 0928-4931
EI 1873-0191
J9 MAT SCI ENG C-MATER
JI Mater. Sci. Eng. C-Mater. Biol. Appl.
PD NOV
PY 2019
VL 104
AR 109880
DI 10.1016/j.msec.2019.109880
PG 11
WC Materials Science, Biomaterials
WE Science Citation Index Expanded (SCI-EXPANDED)
SC Materials Science
GA JA1HY
UT WOS:000487569300028
PM 31500020
DA 2023-06-30
ER

PT J
AU Nesakumar, N
   Krishnan, UM
   Sethuraman, S
   Rayappan, JBB
AF Nesakumar, Noel
   Krishnan, Uma Maheswari
   Sethuraman, Swaminathan
   Rayappan, John Bosco Balaguru
TI Extended Bio-Analytical Approach for the Determination of Potential
   Toxicants
SO JOURNAL OF COMPUTATIONAL AND THEORETICAL NANOSCIENCE
LA English
DT Article
DE Toxicants; Biosensor; Enzyme; Percentage Inhibition; Recovery;
   Incubation Time
ID BIOSENSOR; OXIDASE; FILM
AB In the view of difficulties in finding the recovery and inhibition of an immobilized enzyme from the degree of inhibition, an equation based upon the degree of inhibition has been developed by considering incubation time at different time intervals. In this work, data of an enzymatic kinetic reaction at different incubation time intervals were used to exemplify practicability of the proposed equation in the field of enzyme-inhibition based electrochemical biosensor. For validation purpose, the results obtained from the extended bio-analytical approach were compared to the degree of inhibition and the results were found to be satisfactory. Using this extended bio-analytical technique, the degree of toxicity of environmental toxicants can be determined.
C1 [Nesakumar, Noel; Krishnan, Uma Maheswari; Sethuraman, Swaminathan; Rayappan, John Bosco Balaguru] Sastra Univ, Ctr Nanotechnol & Adv Biomat CeNTAB, Thanjavur 613401, Tamil Nadu, India.
   [Krishnan, Uma Maheswari; Sethuraman, Swaminathan] Sastra Univ, Sch Chem & Biotechnol, Thanjavur 613401, Tamil Nadu, India.
   [Nesakumar, Noel; Rayappan, John Bosco Balaguru] Sastra Univ, Ctr Nanotechnol & Adv Biomat CeNTAB, Sch Elect & Elect Engn, Thanjavur 613401, Tamil Nadu, India.
C3 Shanmugha Arts, Science, Technology & Research Academy (SASTRA);
   Shanmugha Arts, Science, Technology & Research Academy (SASTRA);
   Shanmugha Arts, Science, Technology & Research Academy (SASTRA)
RP Rayappan, JBB (通讯作者)，Sastra Univ, Ctr Nanotechnol & Adv Biomat CeNTAB, Thanjavur 613401, Tamil Nadu, India.
RI Rayappan, John Bosco Balaguru/K-6842-2013; Nesakumar, Noel/AAQ-1830-2021
OI Rayappan, John Bosco Balaguru/0000-0003-4641-9870; Nesakumar,
   Noel/0000-0003-4761-7430
FU Nano Mission Council [SR/NM/PG-16/2007]; Department of Science and
   Technology, New Delhi [DST/TSG/PT/2008/28, SR/FST/ETI-284/2011(C)]
FX The authors are grateful to the Nano Mission Council, (No.
   SR/NM/PG-16/2007). The authors also wish to express their sincere thanks
   to Department of Science and Technology, New Delhi for their financial
   support (DST/TSG/PT/2008/28 and SR/FST/ETI-284/2011(C)) in buying CH
   electrochemical analyzer. They also wish to acknowledge SASTRA
   University, Thanjavur for extending infrastructural support to carry out
   the study.
CR Basiuk VA, 2008, J COMPUT THEOR NANOS, V5, P1205, DOI 10.1166/jctn.2008.002
   BEDERKA JP, 1975, J PHARM SCI, V64, P528, DOI 10.1002/jps.2600640345
   Botre F, 2001, Ann Ist Super Sanita, V37, P607
   Celasun S, 2013, REV THEOR SCI, V1, P319, DOI 10.1166/rits.2013.1010
   Cocoletzi G. H., 2013, QUANTUM MATTER, V2, P382
   Di Sia P, 2014, REV THEOR SCI, V2, P146, DOI 10.1166/rits.2014.1019
   Dinc E, 2014, J COMPUT THEOR NANOS, V11, P25, DOI 10.1166/jctn.2014.3312
   Gross A, 2008, J COMPUT THEOR NANOS, V5, P894
   Haiying Y., 2011, J COMPUT THEOR NANOS, V8, P1643
   Hartwig A, 2002, FOOD CHEM TOXICOL, V40, P1179, DOI 10.1016/S0278-6915(02)00043-1
   Heitzinger C, 2010, J COMPUT THEOR NANOS, V7, P2574, DOI 10.1166/jctn.2010.1644
   Herman A, 2013, REV THEOR SCI, V1, P3, DOI 10.1166/rits.2013.1002
   Ibrahim M, 2013, REV THEOR SCI, V1, P368, DOI 10.1166/rits.2013.1012
   Loh KS, 2008, SENSORS-BASEL, V8, P5775, DOI 10.3390/s8095775
   Minh C. T., 1979, ANAL CHEM, V51, P91
   Narayananand M., 2012, QUANTUM MATTER, V1, P53, DOI DOI 10.1166/QM.2012.1005
   Nassef HM, 2009, ANAL CHEM, V81, P5299, DOI 10.1021/ac9005342
   Nien PC, 2006, ELECTROANAL, V18, P1408, DOI 10.1002/elan.200603552
   Palmer T., 2004, ENZYMES BIOCH BIOTEC, P153
   Rekha K, 2000, BIOSENS BIOELECTRON, V15, P499, DOI 10.1016/S0956-5663(00)00077-4
   Sawhney R. S., 2014, QUANTUM MATTER, V3, P127
   Srivastava A, 2013, QUANTUM MATTER, V2, P307
   Sun X, 2012, SENSORS-BASEL, V12, P17247, DOI 10.3390/s121217247
   Taitt CR, 2008, SENSORS-BASEL, V8, P8361, DOI 10.3390/s8128361
   Machado JAT, 2011, J COMPUT THEOR NANOS, V8, P268, DOI 10.1166/jctn.2011.1688
   Tuzun B., 2012, QUANTUM MATTER, V1, P136
   Yadav P. S., 2014, QUANTUM MATTER, V3, P39
   Zhao Q, 2013, REV THEOR SCI, V1, P83, DOI 10.1166/rits.2013.1005
NR 28
TC 0
Z9 0
U1 0
U2 1
PU AMER SCIENTIFIC PUBLISHERS
PI VALENCIA
PA 26650 THE OLD RD, STE 208, VALENCIA, CA 91381-0751 USA
SN 1546-1955
EI 1546-1963
J9 J COMPUT THEOR NANOS
JI J. Comput. Theor. Nanosci.
PD JAN
PY 2015
VL 12
IS 1
BP 88
EP 93
DI 10.1166/jctn.2015.3702
PG 6
WC Chemistry, Multidisciplinary; Nanoscience & Nanotechnology; Materials
   Science, Multidisciplinary; Physics, Applied; Physics, Condensed Matter
WE Science Citation Index Expanded (SCI-EXPANDED)
SC Chemistry; Science & Technology - Other Topics; Materials Science;
   Physics
GA CE5RC
UT WOS:000351892300014
DA 2023-06-30
ER

PT J
AU Aydin, EB
   Sezginturk, MK
AF Aydin, Elif Burcu
   Sezginturk, Mustafa Kemal
TI Ultrasensitive detection of interleukin 1 alpha using
   3-phosphonopropionic acid modified FTO surface as an effective platform
   for disposable biosensor fabrication
SO BIOELECTROCHEMISTRY
LA English
DT Article
DE 3-Phosphonopropionic acid; Interleukin-1 alpha; Fluorine doped tin
   oxide; Impedimetric biosensor
ID DOPED TIN OXIDE; SELF-ASSEMBLED MONOLAYERS; ELECTROCHEMICAL IMMUNOASSAY;
   SALIVARY BIOMARKERS; KINETIC-ANALYSIS; NANOPARTICLES; ELECTRODE;
   POLYMER; IMMOBILIZATION; CHITOSAN
AB In this study, we utilized a carboxyalkylphosphonic acid covered fluorine doped tin oxide (FTO) as an electrode material for fabrication of Interleukin 1 alpha (IL-1 alpha) immunosensor. For this aim, anti-IL-1 alpha antibodies were attached on the 3-phosphonopropionic acid (PHP) modified FTO surface covalently. Electrochemical (electrochemical impedance spectroscopy and cyclic voltammetry) and morphological (scanning electron microscopy and atomic force microscopy) characterizations were performed to monitor the successful fabrication of immunoelectrodes. After incubation of anti-IL-1 alpha antibody immobilized FTO electrodes in IL-1 alpha antigen solutions, increases were seen in impedimetric responses. IL-1 alpha antigen was determined in a linear detection range from 0.02 to 2 pg/mL by EIS. The detection limit of the suggested immunosensor was 6 fg/mL. The applicability of the designed biosensor was tested by using human serum and saliva samples and acceptable results were obtained. In addition, high sensitivity, good specificity, low detection limit made the proposed immunosensor a potential technique for IL-1 alpha antigen determination in routine clinical analysis. (C) 2020 Elsevier B.V. All rights reserved.
C1 [Aydin, Elif Burcu] Tekirdag Namik Kemal Univ, Sci & Technol Res Ctr, Tekirdag, Turkey.
   [Sezginturk, Mustafa Kemal] Canakkale Onsekiz Mart Univ, Fac Engn, Bioengn Dept, Canakkale, Turkey.
C3 Namik Kemal University; Canakkale Onsekiz Mart University
RP Aydin, EB (通讯作者)，Tekirdag Namik Kemal Univ, Sci & Technol Res Ctr, Tekirdag, Turkey.
EM b_e_bahadir@hotmail.com
RI Sezgintürk, Mustafa Kemal/AAY-1439-2021; AYDIN, Elif Burcu/ABA-9053-2020
CR Ansari SA, 2019, J ELECTROANAL CHEM, V850, DOI 10.1016/j.jelechem2019.113394
   Ansari SA, 2017, SCI ADV MATER, V9, P2032, DOI 10.1166/sam.2017.3158
   Aydin E.B, TALANTA, V222
   Aydin EB, 2020, SENSOR ACTUAT B-CHEM, V325, DOI 10.1016/j.snb.2020.128788
   Aydin EB, 2017, BIOSENS BIOELECTRON, V97, P169, DOI 10.1016/j.bios.2017.05.056
   Aydin M, 2019, BIOSENS BIOELECTRON, V144, DOI 10.1016/j.bios.2019.111675
   Aydin M, 2019, MACROMOL BIOSCI, V19, DOI 10.1002/mabi.201900109
   Aydin M, 2019, BIOSENS BIOELECTRON, V126, P230, DOI 10.1016/j.bios.2018.10.051
   Aydin M, 2018, BIOSENS BIOELECTRON, V107, P1, DOI 10.1016/j.bios.2018.02.017
   Bagheri H, 2015, RSC ADV, V5, P58491, DOI 10.1039/c5ra09402j
   Chauhan N, 2017, BIOSENS BIOELECTRON, V89, P377, DOI 10.1016/j.bios.2016.06.047
   Chen Y., 2020, SENS ACTUATORS B
   Chen Y, 2019, BIOSENS BIOELECTRON, V145, DOI 10.1016/j.bios.2019.111638
   Chianeh YR, 2014, ASIAN PAC J TROP DIS, V4, pS33, DOI [10.1016/s2222-1808(14)60412-6, DOI 10.1016/S2222-1808(14)60412-6]
   DAASCH LW, 1951, ANAL CHEM, V23, P853, DOI 10.1021/ac60054a008
   Dubey M, 2010, LANGMUIR, V26, P14747, DOI 10.1021/la1021438
   Dursun E, 2015, J NEUROIMMUNOL, V283, P50, DOI 10.1016/j.jneuroim.2015.04.014
   Gouzman I, 2006, SURF SCI, V600, P773, DOI 10.1016/j.susc.2005.11.030
   Gug IT, 2019, TRAC-TREND ANAL CHEM, V113, P301, DOI 10.1016/j.trac.2019.02.020
   HAMAD AWR, 2011, ACAD J CANC RES, V4, P47
   Jagadeesh RV, 2016, ELECTROCHIM ACTA, V197, P1, DOI 10.1016/j.electacta.2016.03.008
   Jasim H, 2018, SCI REP-UK, V8, DOI 10.1038/s41598-018-21131-4
   Jo K, 2011, ELECTROCHIM ACTA, V56, P4828, DOI 10.1016/j.electacta.2011.03.021
   Khaldi K, 2015, LANGMUIR, V31, P8421, DOI 10.1021/acs.langmuir.5b01928
   Khan MM, 2013, MAT SCI ENG C-MATER, V33, P4692, DOI 10.1016/j.msec.2013.07.028
   Korostoff A, 2011, ORAL ONCOL, V47, P282, DOI 10.1016/j.oraloncology.2011.02.006
   Lamberti F, 2013, ACS APPL MATER INTER, V5, P12887, DOI 10.1021/am403292x
   Lee KT, 2014, J MATER CHEM B, V2, P7779, DOI 10.1039/c4tb01191k
   Liu YJ, 2014, ELECTROCHIM ACTA, V140, P108, DOI 10.1016/j.electacta.2014.05.046
   Luschtinetz R, 2007, MACROMOL SYMP, V254, P248, DOI 10.1002/masy.200750837
   Malon RSP, 2014, BIOMED RES INT, V2014, DOI 10.1155/2014/962903
   Mishra R, 2012, ORAL ONCOL, V48, P578, DOI 10.1016/j.oraloncology.2012.01.017
   Nascimento HPO, 2011, COLLOID SURFACE B, V86, P414, DOI 10.1016/j.colsurfb.2011.04.028
   Noroozifar M, 2014, SENSOR ACTUAT B-CHEM, V204, P333, DOI 10.1016/j.snb.2014.07.060
   Panky S, 2013, MATER CHEM PHYS, V137, P892, DOI 10.1016/j.matchemphys.2012.10.031
   Polanska H, 2014, ORAL ONCOL, V50, P168, DOI 10.1016/j.oraloncology.2013.12.008
   Prabhakar N, 2016, ANAL CHIM ACTA, V939, P108, DOI 10.1016/j.aca.2016.08.015
   Rajesh, 2017, APPL BIOCHEM BIOTECH, V183, P672, DOI 10.1007/s12010-017-2510-8
   Rehman SA, 2017, PROTEOMES, V5, DOI 10.3390/proteomes5030021
   ROYALL JA, 1989, AM J PHYSIOL, V257, pL399, DOI 10.1152/ajplung.1989.257.6.L399
   Russo N, 2016, OR SURG OR MED OR PA, V122, P483, DOI 10.1016/j.oooo.2016.05.020
   Snoussi K, 2005, EUR CYTOKINE NETW, V16, P253
   Sultana T, 2000, ENDOCRINOLOGY, V141, P4413, DOI 10.1210/en.141.12.4413
   Tao ZY, 2006, ANAL CHIM ACTA, V564, P59, DOI 10.1016/j.aca.2006.01.076
   Wang AJ, 2019, SENSOR ACTUAT B-CHEM, V292, P164, DOI 10.1016/j.snb.2019.04.128
   Wang AJ, 2019, SENSOR ACTUAT B-CHEM, V288, P721, DOI 10.1016/j.snb.2019.03.061
   Wu BY, 2006, TALANTA, V70, P485, DOI 10.1016/j.talanta.2005.12.036
   Wu BY, 2006, ANAL CHIM ACTA, V557, P106, DOI 10.1016/j.aca.2005.09.075
   Wu H, 2007, ELECTROCHEM COMMUN, V9, P1573, DOI 10.1016/j.elecom.2007.02.024
   Zhang BB, 2010, LANGMUIR, V26, P4514, DOI 10.1021/la9042827
NR 50
TC 4
Z9 4
U1 2
U2 9
PU ELSEVIER SCIENCE SA
PI LAUSANNE
PA PO BOX 564, 1001 LAUSANNE, SWITZERLAND
SN 1567-5394
EI 1878-562X
J9 BIOELECTROCHEMISTRY
JI Bioelectrochemistry
PD APR
PY 2021
VL 138
AR 107698
DI 10.1016/j.bioelechem.2020.107698
PG 10
WC Biochemistry & Molecular Biology; Biology; Biophysics; Electrochemistry
WE Science Citation Index Expanded (SCI-EXPANDED)
SC Biochemistry & Molecular Biology; Life Sciences & Biomedicine - Other
   Topics; Biophysics; Electrochemistry
GA SV0RD
UT WOS:000663533800017
PM 33254051
DA 2023-06-30
ER

PT J
AU Han, J
   Yu, N
   Ma, XL
   Bu, HT
   Xu, JQ
   Bu, HY
AF Han, Jing
   Yu, Nan
   Ma, Xiaoli
   Bu, Huaitian
   Xu, Jiangqiang
   Bu, Huaiyu
TI Reliable and quantitative electrochemical platform for direct detection
   of CYP707A1 gene expression from wheat leaves
SO SENSORS AND ACTUATORS B-CHEMICAL
LA English
DT Article
DE Electrochemical biosensor; Direct detection; CYP707A1 gene expression;
   Triticum aestivum
ID GRAPHENE-QUANTUM DOTS; GOLD NANOPARTICLES; TOLERANCE; PCR; IMMUNOASSAY;
   CATABOLISM; NANOPROBE
AB Gene-expression analysis is increasingly important in biological research, measuring the level of a particular gene expressed within a cell or tissue can provide a lot of valuable information. In this paper, we present a simple electrochemical (EC) biosensor that is capable of detecting CYP707A1 gene expression. Briefly, the target CYP707A1 gene was amplified by reverse transcription-polymerase chain reaction (RT-PCR) extraction from the leaves of Triticum aestivum (wheat). Due to the 5' end of primers for PCR amplification modified with biotin and thiol separately, signal tag (Thi-dsDNA@SA-MB bioconjugate) was formed. The sensing platform was simply constructed by the assembly of typical gold nanostar and graphene with good repeatability. When the ThidsDNA@ SA-MB bioconjugate was captured onto the sensing interface, numerous redox molecule thionine (Thi) could be introduced, producing a significant EC response. As a result, the proposed EC biosensor sensitively detects CYP707A1 express products of T. aestivum with the detection limit is as low as 13 pM. Importantly, the accuracy and reproducibility of this methodology, is comparable favorably with that of real-time RT-PCR (qRT-PCR), the benchmark technology for expression profiling of selected CYP707A1 gene in different drought-treated samples of T. aestivum.
C1 [Yu, Nan; Ma, Xiaoli; Xu, Jiangqiang; Bu, Huaiyu] Northwest Univ, Shaanxi Prov Key Lab Biotechnol, Key Lab Resource Biol & Biotechnol Western China, Minist Educ, Xian 710069, Shaanxi, Peoples R China.
   [Han, Jing] Northwest Univ, Coll Chem & Mat Sci, Key Lab Synthet & Nat Funct Mol Chem, Minist Educ, Xian 710127, Shaanxi, Peoples R China.
   [Bu, Huaitian] SINTEF Ind, POB 124, N-0314 Oslo, Norway.
C3 Northwest University Xi'an; Northwest University Xi'an; SINTEF
RP Bu, HY (通讯作者)，Northwest Univ, Shaanxi Prov Key Lab Biotechnol, Key Lab Resource Biol & Biotechnol Western China, Minist Educ, Xian 710069, Shaanxi, Peoples R China.
EM buhy@nwu.edu.cn
RI Bu, Huaitian/AAP-8528-2020
OI Bu, Huaitian/0000-0001-9590-6486
FU NNSF of China [21473135, 21673180, 21605121]; Natural Science Foundation
   of Shaanxi Province [2017JM3028]; Education Committee of Shaanxi
   Province [15JS109]; 59th China Postdoctoral Science Foundation
   [2016M590966]; Young Talent fund of University Association for Science
   and Technology in Shaanxi, China [20170705]
FX We gratefully acknowledge financial support from the NNSF of China
   (21473135, 21673180, 21605121), the Natural Science Foundation of
   Shaanxi Province (2017JM3028), Education Committee of Shaanxi Province
   (15JS109), the 59th China Postdoctoral Science Foundation Funded Project
   (2016M590966) and the Young Talent fund of University Association for
   Science and Technology in Shaanxi, China (20170705).
CR Bustin SA, 2005, J MOL ENDOCRINOL, V34, P597, DOI 10.1677/jme.1.01755
   Chono M, 2013, BREEDING SCI, V63, P104, DOI 10.1270/jsbbs.63.104
   Cutler SR, 2010, ANNU REV PLANT BIOL, V61, P651, DOI 10.1146/annurev-arplant-042809-112122
   Daniel MC, 2004, CHEM REV, V104, P293, DOI 10.1021/cr030698+
   Gettemy JM, 1998, APPL ENVIRON MICROB, V64, P569
   Han J, 2015, ANAL CHEM, V87, P1669, DOI 10.1021/ac503406p
   Hu L, 2017, ANAL CHEM, V89, P4743, DOI 10.1021/acs.analchem.7b00707
   Islam MN, 2017, BIOSENS BIOELECTRON, V98, P227, DOI 10.1016/j.bios.2017.06.051
   Islam MN, 2017, SMALL METHODS, V1, DOI 10.1002/smtd.201700131
   Ji XM, 2011, PLANT PHYSIOL, V156, P647, DOI 10.1104/pp.111.176164
   Ju J, 2015, ANAL CHEM, V87, P1903, DOI 10.1021/ac5041555
   Kondo S, 2012, J PLANT PHYSIOL, V169, P234, DOI 10.1016/j.jplph.2011.09.007
   Koo KM, 2016, ANAL CHEM, V88, P6781, DOI 10.1021/acs.analchem.6b01182
   Kushiro T, 2004, EMBO J, V23, P1647, DOI 10.1038/sj.emboj.7600121
   Leach LJ, 2014, BMC GENOMICS, V15, DOI 10.1186/1471-2164-15-276
   Li H, 2017, J AM CHEM SOC, V139, P11207, DOI 10.1021/jacs.7b05412
   Li J, 2016, PESTIC BIOCHEM PHYS, V127, P90, DOI 10.1016/j.pestbp.2015.09.012
   Li LL, 2011, ADV FUNCT MATER, V21, P869, DOI 10.1002/adfm.201001550
   Osakabe Y, 2014, FRONT PLANT SCI, V5, DOI 10.3389/fpls.2014.00086
   Priyadarshini E, 2017, SENSOR ACTUAT B-CHEM, V238, P888, DOI 10.1016/j.snb.2016.06.081
   Sun YY, 2016, BIOSENS BIOELECTRON, V78, P7, DOI 10.1016/j.bios.2015.11.014
   Vallee-Belisle A, 2012, J AM CHEM SOC, V134, P15197, DOI 10.1021/ja305720w
   Wang QL, 2018, SENSOR ACTUAT B-CHEM, V260, P48, DOI 10.1016/j.snb.2017.12.105
   Wang Z, 2017, CHEM COMMUN, V53, P9926, DOI 10.1039/c7cc05327d
   Zhang C, 2018, ANAL CHIM ACTA, V999, P123, DOI 10.1016/j.aca.2017.10.032
   Zhang CL, 2018, BIOSENS BIOELECTRON, V102, P94, DOI 10.1016/j.bios.2017.11.014
NR 26
TC 2
Z9 2
U1 3
U2 47
PU ELSEVIER SCIENCE SA
PI LAUSANNE
PA PO BOX 564, 1001 LAUSANNE, SWITZERLAND
EI 0925-4005
J9 SENSOR ACTUAT B-CHEM
JI Sens. Actuator B-Chem.
PD JAN 15
PY 2019
VL 279
BP 274
EP 280
DI 10.1016/j.snb.2018.10.015
PG 7
WC Chemistry, Analytical; Electrochemistry; Instruments & Instrumentation
WE Science Citation Index Expanded (SCI-EXPANDED)
SC Chemistry; Electrochemistry; Instruments & Instrumentation
GA GZ4NT
UT WOS:000449373800034
DA 2023-06-30
ER

PT J
AU Zhang, S
   Zhang, DW
   Sheng, QL
   Zheng, JB
AF Zhang, Sai
   Zhang, Dawei
   Sheng, Qinglin
   Zheng, Jianbin
TI PANI-TiC nanocomposite film for the direct electron transfer of
   hemoglobin and its application for biosensing
SO JOURNAL OF SOLID STATE ELECTROCHEMISTRY
LA English
DT Article
DE Biosensor; Electrochemical; Hemoglobin; PANI-TiC nanocomposite; Hydrogen
   peroxide
ID MULTIWALLED CARBON NANOTUBES; DISK ENZYME ELECTRODE; DIRECT
   ELECTROCHEMISTRY; GLUCOSE-OXIDASE; IONIC LIQUID; PROTEIN
   ELECTROCHEMISTRY; COMPOSITE FILM; GLASSY-CARBON; ELECTROCATALYSIS;
   NANOPARTICLES
AB A novel polyaniline and titanium carbide (PANI-TiC) nanocomposite was synthesized by an in situ chemical oxidative polymerization method, and a hydrogen peroxide (H2O2) biosensor was fabricated by PANI-TiC with hemoglobin (Hb)-modified glassy carbon electrode (GCE). Scanning electron microscope and energy dispersive X-ray spectroscopy showed the morphology and ingredient of PANI-TiC. Electrochemical investigation of the biosensor showed a pair of well-defined, quasi-reversible redox peaks with E (pa) = -0.318 V and E (pc) = -0.356 V (vs SCE) in 0.1 M, pH 7.0 sodium phosphate-buffered saline at the scan rate of 150 mV s(-1). Transfer rate constant (k (s)) was 2.01 s(-1). The Hb/PANI-TiC/GCE showed a good electrochemical catalytic response for the reduction of H2O2 with the linear range from 0.5 to 285.5 mu M and the detection limit of 0.2 mu M (S/N = 3). The apparent Michaelis-Menten constant (K (m)) was estimated to be 1.21 mu M. Therefore, the PANI-TiC as a novel matrix opened up a further possibility for study on the design of enzymatic biosensors with potential applications.
C1 [Zhang, Sai; Zhang, Dawei; Sheng, Qinglin; Zheng, Jianbin] Northwest Univ, Inst Analyt Sci, Shaanxi Prov Key Lab Electroanalyt Chem, Xian 710069, Shaanxi, Peoples R China.
C3 Northwest University Xi'an
RP Zheng, JB (通讯作者)，Northwest Univ, Inst Analyt Sci, Shaanxi Prov Key Lab Electroanalyt Chem, Xian 710069, Shaanxi, Peoples R China.
EM zhengjb@nwu.edu.cn
FU National Science Foundation of China [21275116]; Specialized Research
   Fund for the Doctoral Program of Higher Education of China
   [20126101120023]; Natural Science Foundation of Shaanxi Province, China
   [2012JQ2010, 2012JM2013]; Foundation of Shaanxi Province Educational
   Committee of China [12JK0576]
FX The authors gratefully acknowledge the financial support of this project
   by the National Science Foundation of China (No. 21275116), the
   Specialized Research Fund for the Doctoral Program of Higher Education
   of China (No. 20126101120023), the Natural Science Foundation of Shaanxi
   Province, China (Nos. 2012JQ2010 and 2012JM2013), and the Foundation of
   Shaanxi Province Educational Committee of China (12JK0576).
CR Alicja S, 2012, J POWER SOURCES, V199, P22
   Asberg P, 2003, BIOSENS BIOELECTRON, V19, P199, DOI 10.1016/S0956-5663(03)00220-3
   Bard AJ, 1980, ELECTROCHEMICAL METH
   Baughman RH, 2002, SCIENCE, V297, P787, DOI 10.1126/science.1060928
   Cai CX, 2004, ANAL BIOCHEM, V332, P75, DOI 10.1016/j.ab.2004.05.057
   Davis JJ, 1997, J ELECTROANAL CHEM, V440, P279, DOI 10.1016/S0022-0728(97)80067-8
   Deng CY, 2008, BIOSENS BIOELECTRON, V23, P1272, DOI 10.1016/j.bios.2007.11.009
   Ding Y, 2010, BIOSENS BIOELECTRON, V26, P390, DOI 10.1016/j.bios.2010.07.124
   Dong SY, 2011, BIOSENS BIOELECTRON, V26, P4082, DOI 10.1016/j.bios.2011.03.039
   Ehret R, 1997, BIOSENS BIOELECTRON, V12, P29, DOI 10.1016/0956-5663(96)89087-7
   Feng JJ, 2005, J ELECTROANAL CHEM, V585, P44, DOI 10.1016/j.jelechem.2005.07.010
   Gao RF, 2009, ELECTROCHEM COMMUN, V11, P1527, DOI 10.1016/j.elecom.2009.05.046
   Gemeay AH, 2008, APPL CATAL B-ENVIRON, V80, P106, DOI 10.1016/j.apcatb.2007.11.014
   Gooding JJ, 2003, J AM CHEM SOC, V125, P9006, DOI 10.1021/ja035722f
   Hasegawa K, 2005, J PHYS CHEM SOLIDS, V66, P593, DOI 10.1016/j.jpcs.2004.07.018
   Hong J, 2006, ELECTROCHEM COMMUN, V8, P1572, DOI 10.1016/j.elecom.2006.07.011
   Huang KJ, 2011, THIN SOLID FILMS, V519, P3925, DOI 10.1016/j.tsf.2011.01.342
   Huang KJ, 2010, COLLOID SURFACE B, V78, P69, DOI 10.1016/j.colsurfb.2010.02.014
   KAMIN RA, 1980, ANAL CHEM, V52, P1198, DOI 10.1021/ac50058a010
   Lai C, 2011, J POWER SOURCES, V196, P4735, DOI 10.1016/j.jpowsour.2011.01.077
   LAVIRON E, 1979, J ELECTROANAL CHEM, V101, P19, DOI 10.1016/S0022-0728(79)80075-3
   Liu Q, 2007, BIOSENS BIOELECTRON, V22, P3203, DOI 10.1016/j.bios.2007.02.013
   Liu XJ, 2005, LANGMUIR, V21, P375, DOI 10.1021/la047928f
   Liu Y, 2005, BIOSENS BIOELECTRON, V21, P984, DOI 10.1016/j.bios.2005.03.003
   Ma JH, 2008, MATER SCI ENG B-ADV, V153, P96, DOI 10.1016/j.mseb.2008.10.025
   Ma W, 2010, BIOELECTROCHEMISTRY, V78, P106, DOI 10.1016/j.bioelechem.2009.08.002
   Miao X, 2010, BIOELECTROCHEMISTRY, V79, P187, DOI 10.1016/j.bioelechem.2010.03.003
   Miscoria SA, 2006, SENSOR ACTUAT B-CHEM, V115, P205, DOI 10.1016/j.snb.2005.09.002
   Ou YW, 2010, J POWER SOURCES, V195, P1365, DOI 10.1016/j.jpowsour.2009.09.031
   Pan LJ, 2012, P NATL ACAD SCI USA, V109, P9287, DOI 10.1073/pnas.1202636109
   Qiao K, 2009, BIOELECTROCHEMISTRY, V75, P71, DOI 10.1016/j.bioelechem.2009.01.001
   Qiu JD, 2010, BIOSENS BIOELECTRON, V25, P1447, DOI 10.1016/j.bios.2009.10.043
   Ranjan D., 2006, CARBON, V44, P2489
   Retama JR, 2003, BIOMATERIALS, V24, P2965, DOI 10.1016/S0142-9612(03)00095-4
   Salimi A, 2004, ANAL BIOCHEM, V333, P49, DOI 10.1016/j.ab.2004.06.039
   Salimi A, 2007, BIOPHYS CHEM, V130, P122, DOI 10.1016/j.bpc.2007.08.004
   Salimi A, 2007, BIOSENS BIOELECTRON, V22, P3146, DOI 10.1016/j.bios.2007.02.002
   Shan D, 2007, ELECTROCHEM COMMUN, V9, P529, DOI 10.1016/j.elecom.2006.10.032
   Sheng QL, 2011, SENSOR ACTUAT B-CHEM, V160, P1070, DOI 10.1016/j.snb.2011.09.028
   SHU FR, 1976, ANAL CHEM, V48, P1679, DOI 10.1021/ac50006a014
   Sun W, 2009, ELECTROCHIM ACTA, V54, P4141, DOI 10.1016/j.electacta.2009.02.055
   Sun W, 2009, BIOELECTROCHEMISTRY, V75, P170, DOI 10.1016/j.bioelechem.2009.03.012
   Sun YY, 2006, BIOMATERIALS, V27, P4042, DOI 10.1016/j.biomaterials.2006.03.014
   Vankayala K., 2011, ELECTROCHIM ACTA, V56, P10493
   Wang JX, 2002, ANAL CHEM, V74, P1993, DOI 10.1021/ac010978u
   Wang MZ, 2012, BIOELECTROCHEMISTRY, V86, P46, DOI 10.1016/j.bioelechem.2012.01.009
   Wang Y, 2007, TALANTA, V72, P1134, DOI 10.1016/j.talanta.2007.01.026
   Wu YH, 2006, ANAL CHIM ACTA, V558, P179, DOI 10.1016/j.aca.2005.11.031
   Yang MH, 2004, SENSOR ACTUAT B-CHEM, V101, P269, DOI 10.1016/j.snb.2004.01.003
   Yang WY, 2011, ELECTROCHIM ACTA, V56, P6588, DOI 10.1016/j.electacta.2011.04.037
   Zeng ZY, 2009, THIN SOLID FILMS, V517, P4767, DOI 10.1016/j.tsf.2009.03.007
   Zhai DY, 2013, ACS NANO, V7, P3540, DOI 10.1021/nn400482d
   Zhang GH, 2011, SENSOR ACTUAT B-CHEM, V158, P130, DOI 10.1016/j.snb.2011.05.055
   Zhang L, 2008, BIOELECTROCHEMISTRY, V74, P157, DOI 10.1016/j.bioelechem.2008.07.003
   Zhao YF, 2012, INT J HYDROGEN ENERG, V37, P19395, DOI 10.1016/j.ijhydene.2011.09.123
   Zhou GJ, 2002, SENSOR ACTUAT B-CHEM, V81, P334, DOI 10.1016/S0925-4005(01)00978-9
   Zhou GM, 2011, NEW CARBON MATER, V26, P180, DOI 10.1016/S1872-5805(11)60075-9
   Zhou Y, 2010, ELECTROCHIM ACTA, V55, P3904, DOI 10.1016/j.electacta.2010.02.022
NR 58
TC 12
Z9 12
U1 0
U2 57
PU SPRINGER
PI NEW YORK
PA ONE NEW YORK PLAZA, SUITE 4600, NEW YORK, NY, UNITED STATES
SN 1432-8488
EI 1433-0768
J9 J SOLID STATE ELECTR
JI J. Solid State Electrochem.
PD AUG
PY 2014
VL 18
IS 8
BP 2193
EP 2200
DI 10.1007/s10008-014-2462-7
PG 8
WC Electrochemistry
WE Science Citation Index Expanded (SCI-EXPANDED)
SC Electrochemistry
GA AM4CS
UT WOS:000339800600014
DA 2023-06-30
ER

PT J
AU Zhang, LJ
   Liu, Z
   Xiong, C
   Zheng, L
   Ding, YS
   Lu, HB
   Zhang, GB
   Qiu, LZ
AF Zhang, Lijun
   Liu, Zhen
   Xiong, Can
   Zheng, Lei
   Ding, Yunsheng
   Lu, Hongbo
   Zhang, Guobing
   Qiu, Longzhen
TI Selective recognition of Histidine enantiomers using novel molecularly
   imprinted organic transistor sensor
SO ORGANIC ELECTRONICS
LA English
DT Article
DE Histidine; Chiral recognition biosensors; Organic electrochemical
   transistors; Molecularly imprinted polymers; High selectivity
ID ELECTROCHEMICAL TRANSISTORS; GATE ELECTRODES; ACID; BIOSENSORS;
   GRAPHENE; POLYMER; ENZYME; FILM; NANOPARTICLES; NANOMATERIALS
AB L-Histidine (L-His) is an essential bioactive amino acid, playing a significant role in several biological processes. Therefore, the accurate determination of L-His is of great significance to human health. In this work, a strategy was developed for the chiral detection of L-His using an organic electrochemical transistor (OECT) sensor based on molecularly imprinted polymer (MIP). MIP films were electrodeposited on OECT gate platforms. MIP films designed for specifically recognizing His combined with the amplified function of an OECT yielded highly sensitive and selective OECT biosensor. The properties of the resulting biosensor were characterized by various analytical methods. The results indicated that changes in channel current was proportional to D-His and L-His concentrations from 100 nM to 10 mu M, with the detection limits of 10 nM and 100 nM (S/N > 3), respectively. Furthermore, the highly selective MIP film allowed to differentiate L-His from D-His or D-His from L-His. In terms of selectivity, the tests suggested apparent differences in channel current changes between L-His and D-His and interferences. The applicability of the biosensor for L-His detection in human urine demonstrated this sensor will be ideal transducers for disposable applications in the future.
C1 [Zhang, Lijun; Liu, Zhen; Lu, Hongbo; Zhang, Guobing; Qiu, Longzhen] Hefei Univ Technol, Acad Optoelect Technol, State Key Lab Adv Display Technol, Natl Engn Lab Special Display Technol, Hefei 230009, Anhui, Peoples R China.
   [Ding, Yunsheng; Lu, Hongbo; Zhang, Guobing; Qiu, Longzhen] Hefei Univ Technol, Sch Chem & Chem Engn, Key Lab Adv Funct Mat & Device, Hefei 230009, Anhui, Peoples R China.
   [Xiong, Can; Zheng, Lei] Hefei Univ Technol, Sch Food Sci & Engn, Hefei 230009, Anhui, Peoples R China.
C3 Hefei University of Technology; Hefei University of Technology; Hefei
   University of Technology
RP Qiu, LZ (通讯作者)，Hefei Univ Technol, Acad Optoelect Technol, State Key Lab Adv Display Technol, Natl Engn Lab Special Display Technol, Hefei 230009, Anhui, Peoples R China.
EM lzhqiu@hfut.edu.cn
RI ding, yun/HSB-4834-2023; Zheng, Lei/AAF-6159-2019
OI Qiu, Longzhen/0000-0002-8356-6303; Lu, Hongbo/0000-0001-8034-3035
FU National Natural Science Foundation of China (NSFC) [51573036,
   51703047]; Distinguished Youth Foundation of Anhui Province
   [1808085J03]; China Postdoctoral Science Foundation [2018M632524];
   Fundamental Research Funds for the Central Universities
FX This work was supported by National Natural Science Foundation of China
   (NSFC, Grant no. 51573036, 51703047) the Distinguished Youth Foundation
   of Anhui Province (1808085J03), the China Postdoctoral Science
   Foundation (2018M632524), and the Fundamental Research Funds for the
   Central Universities.
CR Agrawal H, 2016, SENSOR ACTUAT B-CHEM, V227, P204, DOI 10.1016/j.snb.2015.12.047
   Battista E, 2017, ORG ELECTRON, V40, P51, DOI 10.1016/j.orgel.2016.10.037
   Bernards DA, 2008, J MATER CHEM, V18, P116, DOI 10.1039/b713122d
   Bernards DA, 2007, ADV FUNCT MATER, V17, P3538, DOI 10.1002/adfm.200601239
   Bognar J, 2013, ADV FUNCT MATER, V23, P4703, DOI 10.1002/adfm.201300113
   Chen ZB, 2014, ELECTROCHIM ACTA, V116, P258, DOI 10.1016/j.electacta.2013.10.153
   Chen ZL, 2017, MICROCHIM ACTA, V184, P4015, DOI 10.1007/s00604-017-2425-7
   Dabrowski M, 2018, BIOSENS BIOELECTRON, V102, P17, DOI 10.1016/j.bios.2017.10.045
   Dechtrirat D, 2014, ADV FUNCT MATER, V24, P2233, DOI 10.1002/adfm.201303148
   GUALANDI I, 2016, SCI REP UK, V6
   He RX, 2012, J MATER CHEM, V22, P22072, DOI 10.1039/c2jm33667g
   Huang PC, 2016, MICROCHIM ACTA, V183, P1865, DOI 10.1007/s00604-016-1823-6
   Ji XD, 2016, ADV MATER TECHNOL-US, V1, DOI 10.1002/admt.201600042
   Khan MSR, 2016, SENSOR ACTUAT B-CHEM, V233, P697, DOI 10.1016/j.snb.2016.04.075
   Li LD, 2011, BIOSENS BIOELECTRON, V26, P2781, DOI 10.1016/j.bios.2010.10.041
   Liang JF, 2011, CHEM COMMUN, V47, P5476, DOI 10.1039/c1cc10965k
   Liang YM, 2017, SENSOR ACTUAT B-CHEM, V240, P1330, DOI 10.1016/j.snb.2016.08.137
   Liao CZ, 2015, ADV MATER, V27, P676, DOI 10.1002/adma.201404378
   Liao CZ, 2013, POLYM REV, V53, P352, DOI 10.1080/15583724.2013.808665
   Lin HY, 2014, THIN SOLID FILMS, V558, P385, DOI 10.1016/j.tsf.2014.02.057
   Lin P, 2011, ADV MATER, V23, P4035, DOI 10.1002/adma.201102017
   Linares AV, 2009, ADV FUNCT MATER, V19, P1299, DOI 10.1002/adfm.200801222
   Liu P, 2012, SENSOR ACTUAT B-CHEM, V163, P84, DOI 10.1016/j.snb.2012.01.011
   Liu Y, 2017, BIOSENS BIOELECTRON, V92, P140, DOI 10.1016/j.bios.2017.01.036
   Mak CH, 2015, J MATER CHEM C, V3, P6532, DOI 10.1039/c5tc01100k
   Pappa AM, 2016, ADV HEALTHC MATER, V5, P2295, DOI 10.1002/adhm.201600494
   Pisarevskaya EY, 2010, RUSS J ELECTROCHEM+, V46, P1042, DOI 10.1134/S1023193510090107
   Prasad BB, 2011, BIOSENS BIOELECTRON, V28, P117, DOI 10.1016/j.bios.2011.07.008
   Que XH, 2013, ELECTROANAL, V25, P531, DOI 10.1002/elan.201200468
   Rao HB, 2018, BIOSENS BIOELECTRON, V100, P341, DOI 10.1016/j.bios.2017.09.016
   Sutradhar S, 2017, J MATER CHEM B, V5, P5835, DOI 10.1039/c7tb01089c
   Tang H, 2011, BIOSENS BIOELECTRON, V26, P4559, DOI 10.1016/j.bios.2011.05.025
   Tang H, 2011, ADV FUNCT MATER, V21, P2264, DOI 10.1002/adfm.201002117
   Thredgold LD, 2015, ANAL METHODS-UK, V7, P1802, DOI [10.1039/C4AY02866J, 10.1039/c4ay02866j]
   Wang B, 2016, SENSOR ACTUAT B-CHEM, V236, P294, DOI 10.1016/j.snb.2016.06.017
   Wei WW, 2017, SENSORS-BASEL, V17, DOI 10.3390/s17091997
   Wu CT, 2016, ANAL CHEM, V88, P2899, DOI 10.1021/acs.analchem.5b04796
   Wu Z., 2016, SCI TECHNO ENG, V19, P208
   Xiong C, 2017, SENSOR ACTUAT B-CHEM, V246, P235, DOI 10.1016/j.snb.2017.02.025
   Zhang LJ, 2018, BIOSENS BIOELECTRON, V105, P121, DOI 10.1016/j.bios.2018.01.035
   Zhang LJ, 2018, BIOSENS BIOELECTRON, V100, P235, DOI 10.1016/j.bios.2017.09.006
   Zhang M, 2014, ADV FUNCT MATER, V24, P978, DOI 10.1002/adfm.201302359
   Zhang ZH, 2011, ELECTROANAL, V23, P2446, DOI 10.1002/elan.201100231
   Zhang ZH, 2010, BIOSENS BIOELECTRON, V26, P696, DOI 10.1016/j.bios.2010.06.062
   Zhang ZZ, 2017, ANALYST, V142, P1821, DOI 10.1039/c7an00415j
   Zhu XH, 2016, NANOSCALE, V8, P2205, DOI 10.1039/c5nr07826a
NR 46
TC 21
Z9 21
U1 3
U2 103
PU ELSEVIER SCIENCE BV
PI AMSTERDAM
PA PO BOX 211, 1000 AE AMSTERDAM, NETHERLANDS
SN 1566-1199
EI 1878-5530
J9 ORG ELECTRON
JI Org. Electron.
PD OCT
PY 2018
VL 61
BP 254
EP 260
DI 10.1016/j.orgel.2018.05.063
PG 7
WC Materials Science, Multidisciplinary; Physics, Applied
WE Science Citation Index Expanded (SCI-EXPANDED)
SC Materials Science; Physics
GA GN3HK
UT WOS:000438894600031
DA 2023-06-30
ER

PT J
AU Chang, Y
   Ma, XH
   Sun, T
   Liu, L
   Hao, YQ
AF Chang, Yong
   Ma, Xiaohua
   Sun, Ting
   Liu, Lin
   Hao, Yuanqiang
TI Electrochemical detection of kinase by converting homogeneous analysis
   into heterogeneous assay through avidin-biotin interaction
SO TALANTA
LA English
DT Article
DE Electrochemical biosensor; Kinase; Phosphorylation; Immobilization-free;
   Avidin-biotin interaction
ID PHOTOELECTROCHEMICAL BIOSENSOR; SIGNAL AMPLIFICATION;
   IMMOBILIZATION-FREE; GOLD NANOPARTICLES; A ACTIVITY; PHOS-TAG; PROTEIN;
   PHOSPHORYLATION; STRATEGY; BEACON
AB In the classical heterogeneous electrochemical assay, phosphorylation of peptide substrate is usually performed on the solid-liquid surface. However, immobilization of probe on the solid surface may limit the interaction between the reaction site of probe and the active center of kinase due to the steric hindrance effect. In this work, we proposed a heterogeneous electrochemical method for kinase detection, in which the probe is immobilizationfree during the phosphorylation reaction. A biotinylated peptide was used as the kinase substrate. After phosphorylation, the biotinylated phosphopeptide was captured by the neutravidin (NA)-modified electrode through the avidin-biotin interaction. The phosphate groups on the electrode surface were then recognized by the conjugates preformed between biotinylated Phos-tag (TM) (Bio-tag-Phos) and ferrocene (Fc)-capped NA-modified gold nanoparticle (Fc-AuNP-NA). The method integrates the advantages of homogeneous reaction and heterogeneous detection with high simplicity, sensitivity and specificity. The strategy can be applied to design other heterogeneous biosensors without the immobilization of probe during the enzyme catalyzed reaction.
C1 [Chang, Yong; Sun, Ting; Liu, Lin] Anyang Normal Univ, Coll Chem & Chem Engn, Anyang 455000, Henan, Peoples R China.
   [Ma, Xiaohua; Liu, Lin; Hao, Yuanqiang] Shangqiu Normal Univ, Coll Chem & Chem Engn, Shangqiu 476000, Henan, Peoples R China.
   [Chang, Yong] Jiangnan Univ, Sch Chem & Mat Engn, Wuxi 214122, Jiangsu, Peoples R China.
C3 Anyang Normal University; Shangqiu Normal University; Jiangnan
   University
RP Liu, L (通讯作者)，Anyang Normal Univ, Coll Chem & Chem Engn, Anyang 455000, Henan, Peoples R China.; Hao, YQ (通讯作者)，Shangqiu Normal Univ, Coll Chem & Chem Engn, Shangqiu 476000, Henan, Peoples R China.
EM liulin@aynu.edu.cn; hao0736@163.com
RI MA, XIAO/HHN-5611-2022
OI Hao, Yuanqiang/0000-0003-1038-0089; Liu, Lin/0000-0001-7982-6005; Yong,
   Chang/0000-0001-7807-9730
FU Program for Innovative Research Team of Science and Technology in the
   University of Henan Province [21IRTSTHN005]; National Natural Science
   Foundation of China [21804085]
FX This work was supported by the Program for Innovative Research Team of
   Science and Technology in the University of Henan Province
   (21IRTSTHN005) and the National Natural Science Foundation of China
   (21804085).
CR Bhalla N, 2015, SCI REP-UK, V5, DOI 10.1038/srep08687
   Cai HH, 2018, TALANTA, V189, P353, DOI 10.1016/j.talanta.2018.07.002
   Chand R, 2015, J ELECTROCHEM SOC, V162, pB89, DOI 10.1149/2.0821504jes
   Chen YL, 2019, ANAL CHEM, V91, P4017, DOI 10.1021/acs.analchem.8b05432
   Chen YH, 2021, ANAL CHEM, V93, P5556, DOI 10.1021/acs.analchem.1c00138
   Chen ZQ, 2018, ACS APPL BIO MATER, V1, P1557, DOI 10.1021/acsabm.8b00451
   Lopez DMD, 2021, CHEM-EUR J, V27, P5498, DOI 10.1002/chem.202005187
   Hu Q, 2020, TALANTA, V206, DOI 10.1016/j.talanta.2019.120173
   Hu Q, 2019, ANAL CHEM, V91, P1936, DOI 10.1021/acs.analchem.8b04221
   Ji J, 2009, CHEM COMMUN, P1508, DOI 10.1039/b820738k
   Kerman K, 2007, CHEM COMMUN, P5019, DOI 10.1039/b713048a
   Lee CS, 2020, TALANTA, V215, DOI 10.1016/j.talanta.2020.120899
   Li M, 2019, J AM CHEM SOC, V141, P18910, DOI 10.1021/jacs.9b11015
   Li T, 2013, ANAL CHEM, V85, P7033, DOI 10.1021/ac4010502
   Lin YQ, 2015, ANAL CHEM, V87, P8047, DOI 10.1021/acs.analchem.5b01834
   Liu JQ, 2014, TALANTA, V129, P328, DOI 10.1016/j.talanta.2014.05.043
   Liu QT, 2015, TALANTA, V136, P114, DOI 10.1016/j.talanta.2014.12.020
   Liu SF, 2014, ANAL CHEM, V86, P4008, DOI 10.1021/ac500426b
   Liu XH, 2014, ANAL CHEM, V86, P2345, DOI 10.1021/ac402626g
   Liu X, 2014, TRAC-TREND ANAL CHEM, V58, P40, DOI 10.1016/j.trac.2014.01.009
   Lu LH, 2017, ANAL CHEM, V89, P8328, DOI 10.1021/acs.analchem.7b01538
   Martic S, 2012, J AM CHEM SOC, V134, P17036, DOI 10.1021/ja302586q
   Miao P, 2012, BIOCONJUGATE CHEM, V23, P141, DOI 10.1021/bc200523p
   Shin IS, 2014, ANAL CHEM, V86, P10992, DOI 10.1021/ac502549s
   Snir E, 2011, LANGMUIR, V27, P11212, DOI 10.1021/la202247m
   Tan Y, 2015, ANAL CHEM, V87, P11826, DOI 10.1021/acs.analchem.5b03314
   Wang JX, 2012, ANAL CHEM, V84, P6400, DOI 10.1021/ac203368h
   Wang J, 2011, J ELECTROANAL CHEM, V656, P274, DOI 10.1016/j.jelechem.2010.10.012
   Wang JX, 2020, FRONT CHEM, V8, DOI 10.3389/fchem.2020.00339
   Wang LJ, 2015, ANAL CHEM, V87, P4696, DOI 10.1021/ac504358q
   Wang M, 2013, CHEM COMMUN, V49, P8788, DOI 10.1039/c3cc43290d
   Wang Y, 2019, TALANTA, V196, P197, DOI 10.1016/j.talanta.2018.12.035
   Wang ZH, 2015, BIOSENS BIOELECTRON, V68, P771, DOI 10.1016/j.bios.2015.02.006
   Wang ZH, 2014, ANAL CHEM, V86, P6153, DOI 10.1021/ac501375s
   Wei MY, 2012, TRAC-TREND ANAL CHEM, V39, P130, DOI 10.1016/j.trac.2012.07.003
   Wen Q, 2013, ANAL CHEM, V85, P11681, DOI 10.1021/ac403308b
   Wilner OI, 2008, CHEM-EUR J, V14, P7774, DOI 10.1002/chem.200800765
   Wu LL, 2021, CHEM REV, V121, P12035, DOI 10.1021/acs.chemrev.0c01140
   Xia N, 2021, ACS SENSORS, V6, P1166, DOI 10.1021/acssensors.0c02415
   Xu RH, 2020, J ELECTROANAL CHEM, V877, DOI 10.1016/j.jelechem.2020.114645
   Xu SJ, 2010, ANAL CHEM, V82, P9566, DOI 10.1021/ac102296g
   Xu XH, 2009, CHEM COMMUN, P6946, DOI 10.1039/b913943e
   Xuan F, 2012, ANAL CHEM, V84, P5216, DOI 10.1021/ac301033w
   Yan ZY, 2016, ANAL CHEM, V88, P922, DOI 10.1021/acs.analchem.5b03661
   Yin HS, 2015, BIOSENS BIOELECTRON, V64, P462, DOI 10.1016/j.bios.2014.09.070
   Yin HS, 2015, BIOSENS BIOELECTRON, V63, P26, DOI 10.1016/j.bios.2014.07.016
   Zhou YL, 2020, COORDIN CHEM REV, V424, DOI 10.1016/j.ccr.2020.213519
NR 47
TC 9
Z9 9
U1 5
U2 38
PU ELSEVIER
PI AMSTERDAM
PA RADARWEG 29, 1043 NX AMSTERDAM, NETHERLANDS
SN 0039-9140
EI 1873-3573
J9 TALANTA
JI Talanta
PD NOV 1
PY 2021
VL 234
AR 122649
DI 10.1016/j.talanta.2021.122649
EA JUN 2021
PG 6
WC Chemistry, Analytical
WE Science Citation Index Expanded (SCI-EXPANDED)
SC Chemistry
GA UD6UP
UT WOS:000687341900011
PM 34364458
DA 2023-06-30
ER

PT J
AU Ozoglu, O
   Uzunoglu, A
   Unal, MA
   Gumustas, M
   Ozkan, SA
   Korukluoglu, M
   Altuntas, EG
AF Ozoglu, Ozum
   Uzunoglu, Aytekin
   Unal, Mehmet Altay
   Gumustas, Mehmet
   Ozkan, Sibel Aysil
   Korukluoglu, Mihriban
   Altuntas, Evrim Gunes
TI Electrochemical detection of lactate produced by foodborne presumptive
   lactic acid bacteria
SO JOURNAL OF BIOSCIENCE AND BIOENGINEERING
LA English
DT Article
DE Lactate; Amperometric biosensor; Lactic acid bacteria; Electrochemical
   detection; Quick measurement]
ID AMPEROMETRIC BIOSENSOR; FOOD; OXIDASE; GLUCOSE
AB The detection of lactate is an important indicator of the freshness, stability, and storage stability of products as well as the degree of fermentation in the food industry. In addition, it can be used as a diagnostic tool in patients' healthcare since it is known that the lactate level in blood increases in some pathological conditions. Thus, the determination of lactate level plays an important role in not only the food industry but also in health fields. As a result, biosensor technologies, which are quick, cheap, and easy to use, have become important for lactate detection. In the current study, amperometric lactate biosensors based on lactate oxidase immobilization (with Nafion 5% wt) were designed and the limit of detection, linear range, and sensitivity values were determined to be 31 mu M, 50-350 mu M, and 0.04 mu A mu M-1 cm-2, respectively. Then, it was used for the measurement of lactic acid that produced by six different and morphologically identified presumptive lactic acid bacteria (LAB) which are isolated from different naturally fermented cheese samples. The biosensors were then used to successfully perform lactate measurements within 3 min for each sample, even though a few of them were out of the limit of detection. Thus, electrochemical biosensors should be used as an alternative and quick solutions for the measurement of lactate metabolites rather than the traditional methods which require long working hours. This is the first study to use a biosensor to measure lactate produced by foodborne LAB in a real sample. (c) 2023, The Society for Biotechnology, Japan. All rights reserved.
C1 [Ozoglu, Ozum; Korukluoglu, Mihriban] Bursa Uludag Univ, Fac Agr, Dept Food Engn, TR-16059 Bursa, Turkiye.
   [Uzunoglu, Aytekin] Necmettin Erbakan Univ, Fac Engn, Dept Met & Mat Engn, TR-42090 Konya, Turkiye.
   [Unal, Mehmet Altay] Ankara Univ, Stem Cell Inst, TR-06520 Ankara, Turkiye.
   [Gumustas, Mehmet] Ankara Univ, Inst Forens Sci, Dept Forens Toxicol, TR-06590 Ankara, Turkiye.
   [Ozkan, Sibel Aysil] Ankara Univ, Fac Pharm, Dept Analyt Chem, TR-06590 Ankara, Turkiye.
   [Altuntas, Evrim Gunes] Ankara Univ, Biotechnol Inst, Gumusdere Campus, TR-06135 Ankara, Turkiye.
C3 Uludag University; Necmettin Erbakan University; Ankara University;
   Ankara University; Ankara University; Ankara University
RP Ozoglu, O (通讯作者)，Bursa Uludag Univ, Fac Agr, Dept Food Engn, TR-16059 Bursa, Turkiye.
EM ozoglu@uludag.edu.tr
RI Ozoglu, Ozum/M-2717-2018
OI Ozoglu, Ozum/0000-0003-3600-142X; UNAL, Mehmet Altay/0000-0001-8607-5043
FU Ankara University Coordinatorship of Scientific Research Projects (BAP)
   [17H0415001]
FX This study was supported by the Ankara University Coordinatorship of
   Scientific Research Projects (BAP) with the number 17H0415001 projects.
   This study is a part of a master's degree thesis of Ozum Ozoglu
   submitted to the Institute of Natural and Applied Sciences, Bursa Uludag
   University, Bursa, Turkey. Studies were performed at System
   Biotechnology Advanced Research Unit Laboratory, Biotechnology
   Institute, Ankara University and Department of Metallurgical and
   Materials Engineering, Faculty of Engineering, Necmettin Erbakan
   University. All authors thank to Dr. Kenan Can Tok (Institute of
   Forensic Sciences, Department of Forensic Toxicology, Ankara University,
   Ankara, Turkey) for partly laboratory performances supports.
CR Alizadeh T, 2019, TALANTA, V192, P103, DOI 10.1016/j.talanta.2018.08.027
   Alocilja EC, 2003, BIOSENS BIOELECTRON, V18, P841, DOI 10.1016/S0956-5663(03)00009-5
   Altuntas E. G., 2010, GIDA - Journal of Food, V35, P197
   Canbay E, 2015, FOOD CHEM, V169, P197, DOI 10.1016/j.foodchem.2014.07.140
   Casero E, 2014, MICROCHIM ACTA, V181, P79, DOI 10.1007/s00604-013-1070-z
   Cunha-Silva H, 2019, COLLOID SURFACE B, V184, DOI 10.1016/j.colsurfb.2019.110490
   Cunha-Silva H, 2018, TALANTA, V188, P779, DOI 10.1016/j.talanta.2018.06.054
   Dagar K, 2017, ENZYME MICROB TECH, V96, P177, DOI 10.1016/j.enzmictec.2016.10.014
   Dodevska T, 2019, ACTA CHIM SLOV, V66, P762, DOI 10.17344/acsi.2019.5261
   Gerhardt P., 1981, MANUAL METHODS GEN B
   Gupta R, 2021, J HAZARD MATER, V401, DOI [10.1016/j.jhazmal.2020.123379, 10.1016/j.jhazmat.2020.123379]
   Halpin G, 2021, SENSOR ACTUATOR REP, V3, DOI 10.1016/j.snr.2021.100032
   Harrigan W. F., 1976, LAB METHODS FOOD DAI, P452
   Hashemzadeh S, 2019, MICROCHIM ACTA, V186, DOI 10.1007/s00604-019-3791-0
   Ispas CR, 2012, ANAL LETT, V45, P168, DOI 10.1080/00032719.2011.633188
   Istrate OM, 2021, CHEMOSENSORS, V9, DOI 10.3390/chemosensors9040074
   Katrlik J, 1999, ANAL CHIM ACTA, V379, P193, DOI 10.1016/S0003-2670(98)00610-2
   Kucherenko IS, 2019, TRAC-TREND ANAL CHEM, V110, P160, DOI 10.1016/j.trac.2018.11.004
   Liu MY, 2022, BIOSENSORS-BASEL, V12, DOI 10.3390/bios12040210
   Mazzei F, 1996, FOOD CHEM, V55, P413, DOI 10.1016/0308-8146(95)00168-9
   McGrath TF, 2013, BIOSENS BIOELECTRON, V41, P96, DOI 10.1016/j.bios.2012.07.081
   Mello LD, 2002, FOOD CHEM, V77, P237, DOI 10.1016/S0308-8146(02)00104-8
   Monosik R, 2012, FOOD ANAL METHOD, V5, P40, DOI 10.1007/s12161-011-9222-4
   Moser I, 2002, BIOSENS BIOELECTRON, V17, P297, DOI 10.1016/S0956-5663(01)00298-6
   Nikolaus N, 2008, MICROCHIM ACTA, V160, P15, DOI 10.1007/s00604-007-0834-8
   Omanovic-Miklicanin E, 2017, FOOD CHEM, V235, P98, DOI 10.1016/j.foodchem.2017.05.031
   Ozoglu O., 2019, THESIS BURSA ULUDAG
   Ozoglu O., 2017, TURK J MED SCI, V2, P180
   Pereira TC, 2019, MICROCHIM ACTA, V186, DOI 10.1007/s00604-019-3898-3
   Perez S, 2012, ELECTROANAL, V24, P967, DOI 10.1002/elan.201100628
   Rassaei L, 2014, ANAL BIOANAL CHEM, V406, P123, DOI 10.1007/s00216-013-7307-1
   Rathee Kavita, 2016, Biochem Biophys Rep, V5, P35, DOI 10.1016/j.bbrep.2015.11.010
   Romero MR, 2010, ANAL CHEM, V82, P5568, DOI 10.1021/ac1004426
   Sarma AK, 2009, BIOSENS BIOELECTRON, V24, P2313, DOI 10.1016/j.bios.2008.09.026
   Sarvesh Rustagi, 2013, Advances in Bio Research, V4, P168
   Shkotova L, 2019, SN APPL SCI, V1, DOI 10.1007/s42452-019-0315-9
   Sun C, 2015, ANALYST, V140, P797, DOI 10.1039/c4an01602e
   Thakur MS, 2013, J FOOD SCI TECH MYS, V50, P625, DOI 10.1007/s13197-012-0783-z
   Tothill IE, 2001, COMPUT ELECTRON AGR, V30, P205, DOI 10.1016/S0168-1699(00)00165-4
   Uzunoglu A., 2016, NANOPARTICLE BASED E
   Uzunoglu A, 2018, J ELECTROCHEM SOC, V165, pB436, DOI 10.1149/2.0601810jes
   Uzunoglu A, 2016, J ELECTROCHEM SOC, V163, pB379, DOI 10.1149/2.1201607jes
   Uzunoglu A, 2016, MICROCHIM ACTA, V183, P1667, DOI 10.1007/s00604-016-1796-5
   Velasco-Garcia MN, 2003, BIOSYST ENG, V84, P1, DOI 10.1016/S1537-5110(02)00236-2
   Vokhmyanina DV, 2020, TALANTA, V208, DOI 10.1016/j.talanta.2019.120393
   Wani Towseef, 2013, Asian Journal of Home Science, V8, P347
   Weber J, 2006, SENSOR ACTUAT B-CHEM, V117, P308, DOI 10.1016/j.snb.2005.12.025
   Ye YL, 2020, TRAC-TREND ANAL CHEM, V122, DOI 10.1016/j.trac.2019.115718
   Yu MK, 2021, J ELECTROANAL CHEM, V882, DOI 10.1016/j.jelechem.2021.115029
NR 49
TC 0
Z9 0
U1 8
U2 8
PU SOC BIOSCIENCE BIOENGINEERING JAPAN
PI OSAKA
PA OSAKA UNIV, FACULTY ENGINEERING, 2-1 YAMADAOKA, SUITA, OSAKA, 565-0871,
   JAPAN
SN 1389-1723
EI 1347-4421
J9 J BIOSCI BIOENG
JI J. Biosci. Bioeng.
PD APR
PY 2023
VL 135
IS 4
BP 313
EP 320
DI 10.1016/j.jbiosc.2022.12.014
PG 8
WC Biotechnology & Applied Microbiology; Food Science & Technology
WE Science Citation Index Expanded (SCI-EXPANDED)
SC Biotechnology & Applied Microbiology; Food Science & Technology
GA C5TL9
UT WOS:000962536900001
PM 36828687
OA Green Submitted
DA 2023-06-30
ER

PT J
AU Mikula, E
   Silva, CE
   Kopera, E
   Zdanowski, K
   Radecki, J
   Radecka, H
AF Mikula, Edyta
   Silva, Cristiane Erdmann
   Kopera, Edyta
   Zdanowski, Konrad
   Radecki, Jerzy
   Radecka, Hanna
TI Highly sensitive electrochemical biosensor based on redox - active
   monolayer for detection of anti-hemagglutinin antibodies against
   swine-origin influenza virus H1N1 in sera of vaccinated mice
SO BMC VETERINARY RESEARCH
LA English
DT Article
DE Detection of antibodies in mice sera; Avian swine virus;
   Histidine-tagged hemagglutinin monomer; Electrochemical biosensor
ID TAGGED PROTEINS; CULTURE-MEDIUM; GOLD; ELECTRODE; HUMANS; ELISA; H5N1;
   IMMOBILIZATION; IMMUNOSENSOR; EMERGENCE
AB BackgroundIn this work, we report an electrochemical biosensor for the detection of anti-hemagglutinin antibodies against the swine virus H1N1 present in mice sera immunized with mixture of His(6)-H1 HA in monomeric and oligomeric form. The oriented immobilization of the recombinant His-tagged hemagglutinin (His(6)-H1 HA) consists of: (i) formation of a mixed layer of 4-mercaptobutanol (MBT) and the thiol derivative of dipyrromethene (DPM); (ii) complexation ofCu (II) by DPM; (iii) immobilization of His(6)-H1 HA via coordination bonds between Cu (II) sites from DPM-Cu (II) complex and imidazole nitrogen atoms of a histidine tag; (iv) filling free spaces with bovine serum albumin. The interactions between recombinant His(6)- H1 HA covalently attached to the electrode surface and the anti-hemagglutinin H1 antibodies present in mice sera were explored with Osteryoung square-wave voltammetry.ResultsThis analytical device was able to detect the antibodies present in vaccinated mice sera diluted from 1x10(9) to 1x10(8) fold.ConclusionsThe unprecedented sensitivity of described biosensor is much better than widely use ELISA test and other analytical methods for determination of antibodies against the influenza A viruses. It has been proved that redox active DPM-Cu (II) monolayer is a universal platform suitable for stable and oriented immobilization of any His-tagged sensing elements. Thus, this universal layer could be a base of numerous analytical devices suitable for detection of antibodies against different viruses.
C1 [Mikula, Edyta; Radecki, Jerzy; Radecka, Hanna] Polish Acad Sci, Inst Anim Reprod & Food Res, Tuwima 10, PL-10748 Olsztyn, Poland.
   [Silva, Cristiane Erdmann] Univ Estadual Ponta Grossa, Setor Ciencias Exatas & Terra, Dept Quim, Av Carlos Cavalcanti 4748, BR-84030900 Ponta Grossa, PR, Brazil.
   [Kopera, Edyta; Zdanowski, Konrad] Polish Acad Sci, Inst Biochem & Biophys, Pawinskiego 5a, PL-02106 Warsaw, Poland.
   [Kopera, Edyta] Olimp Labs, Res & Dev Ctr, Pustynia, Debica, Poland.
   [Zdanowski, Konrad] Univ Nat Sci & Humanities, Inst Chem, 3 Maja 54, PL-08110 Siedlce, Poland.
C3 Polish Academy of Sciences; Institute of Animal Reproduction & Food
   Research of the Polish Academy of Sciences; Universidade Estadual de
   Ponta Grossa; Polish Academy of Sciences; Institute of Biochemistry &
   Biophysics - Polish Academy of Sciences
RP Radecka, H (通讯作者)，Polish Acad Sci, Inst Anim Reprod & Food Res, Tuwima 10, PL-10748 Olsztyn, Poland.
EM h.radecka@pan.olsztyn.pl
RI Mikuła, Edyta/H-7222-2017; RADECKA, Hanna/H-7240-2017; RADECKI,
   Jerzy/H-7241-2017
OI Mikuła, Edyta/0000-0001-5197-5770; RADECKA, Hanna/0000-0002-9394-2325;
   RADECKI, Jerzy/0000-0002-7975-2250
FU National Centre for Research and Development (NCBiR) [PBS2/A7/14/2014];
   Institute of Animal Reproduction and Food Research, Polish Academy of
   Sciences, Olsztyn, Poland; National Council of Scientific and
   Technological Development-Brazil (CNPq)
FX The design of the study and collection, analysis, and interpretation of
   data were supported by the National Centre for Research and Development
   (NCBiR) under grant no. PBS2/A7/14/2014 and Institute of Animal
   Reproduction and Food Research, Polish Academy of Sciences, Olsztyn,
   Poland. Cristiane Andreia Erdmann was supported by National Council of
   Scientific and Technological Development-Brazil (CNPq), with a
   fellowship within the program Science without Borders. The article
   processing charge was covered by the KNOW Consortium: "Healthy Animal -
   Safe Food" (Ministry of Sciences and Higher Education; Dec:
   05-1/KNOW2/2015).
CR Al Khatib HA, 2018, ARCH VIROL, V163, P3035, DOI 10.1007/s00705-018-3962-z
   Alvarez MM, 2010, PLOS ONE, V5, DOI 10.1371/journal.pone.0010176
   Arunorat J, 2017, RES VET SCI, V114, P6, DOI 10.1016/j.rvsc.2017.02.022
   Arya SK, 2014, SENSOR ACTUAT B-CHEM, V194, P127, DOI 10.1016/j.snb.2013.12.066
   Bai L, 2011, CHINESE MED J-PEKING, V124, P3399, DOI 10.3760/cma.j.issn.0366-6999.2011.20.034
   Bard J., 2001, ELECTROCHEMICAL METH, V2
   Carney PJ, 2010, CLIN VACCINE IMMUNOL, V17, P1407, DOI 10.1128/CVI.00509-09
   Dandagi GL, 2011, LUNG INDIA, V28, P34, DOI 10.4103/0970-2113.76299
   Dawood FS, 2012, LANCET INFECT DIS, V12, P687, DOI 10.1016/S1473-3099(12)70121-4
   Ta DT, 2016, BIOSENSORS-BASEL, V6, DOI 10.3390/bios6030034
   Farka Z, 2017, CHEM REV, V117, P9973, DOI 10.1021/acs.chemrev.7b00037
   Forrest Heather L., 2010, Animal Health Research Reviews, V11, P3, DOI 10.1017/S1466252310000071
   Grosan CB, 2012, ELECTROCHIM ACTA, V63, P146, DOI 10.1016/j.electacta.2011.12.071
   Huang Y, 2018, J APPL MICROBIOL, V124, P294, DOI 10.1111/jam.13628
   Iwata R, 2008, COLLOID SURFACE B, V62, P288, DOI 10.1016/j.colsurfb.2007.10.018
   Jarocka U, 2015, ANAL BIOANAL CHEM, V407, P7807, DOI 10.1007/s00216-015-8949-y
   Jarocka U, 2014, BIOSENS BIOELECTRON, V55, P301, DOI 10.1016/j.bios.2013.12.030
   Kamikawa TL, 2010, BIOSENS BIOELECTRON, V26, P1346, DOI 10.1016/j.bios.2010.07.047
   Kothalawala H, 2006, VET QUART, V28, P45, DOI 10.1080/01652176.2006.9695207
   Kurzatkowska K, 2016, J ELECTROANAL CHEM, V767, P76, DOI 10.1016/j.jelechem.2016.02.012
   Lebarbenchon C, 2012, J VET DIAGN INVEST, V24, P161, DOI 10.1177/1040638711416626
   LEE BW, 1993, J VIROL METHODS, V45, P121, DOI 10.1016/0166-0934(93)90097-B
   Li GR, 2018, EMERG MICROBES INFEC, V7, DOI 10.1038/s41426-018-0079-0
   Luckarift HR, 2012, ELECTROANAL, V24, P931, DOI 10.1002/elan.201100677
   Meijer A, 2006, J VIROL METHODS, V132, P113, DOI 10.1016/j.jviromet.2005.10.001
   Mikula E, 2013, SENSORS-BASEL, V13, P11586, DOI 10.3390/s130911586
   Moreno A, 2013, J VIROL METHODS, V187, P424, DOI 10.1016/j.jviromet.2012.11.006
   Nelson MI, 2012, J GEN VIROL, V93, P2195, DOI 10.1099/vir.0.044974-0
   Neumann G, 2009, NATURE, V459, P931, DOI 10.1038/nature08157
   Palchetti I, 2008, ANAL BIOANAL CHEM, V391, P455, DOI 10.1007/s00216-008-1876-4
   Peiris JSM, 2009, J CLIN VIROL, V45, P169, DOI 10.1016/j.jcv.2009.06.006
   Prokopyeva EA, 2016, INFECT GENET EVOL, V39, P265, DOI 10.1016/j.meegid.2016.01.022
   Radecka H, 2016, STEPS FORWARDS IN DIAGNOSING AND CONTROLLING INFLUENZA, P47, DOI 10.5772/64423
   Rapp BE, 2010, ANAL BIOANAL CHEM, V398, P2403, DOI 10.1007/s00216-010-3906-2
   Rewar S, 2015, ANN GLOB HEALTH, V81, P645, DOI 10.1016/j.aogh.2015.08.014
   Rowe T, 1999, J CLIN MICROBIOL, V37, P937, DOI 10.1128/JCM.37.4.937-943.1999
   Serafin V, 2011, ELECTROANAL, V23, P169, DOI 10.1002/elan.201000419
   Stelzer-Braid S, 2008, J CLIN VIROL, V43, P241, DOI 10.1016/j.jcv.2008.06.012
   Su S, 2017, TRENDS MICROBIOL, V25, P713, DOI 10.1016/j.tim.2017.06.008
   Suptawiwat O, 2018, VIRUS RES, V250, P43, DOI 10.1016/j.virusres.2018.03.020
   Wasowicz M, 2008, BIOSENS BIOELECTRON, V24, P284, DOI 10.1016/j.bios.2008.04.002
   Wasowicz M, 2010, SENSORS-BASEL, V10, P5409, DOI 10.3390/s100605409
   World Health Organization, 2010, H1N1 POSTP PER
   World Health Organization (WHO), 2010, PAND H1N1 2009 UPD 1
   Wu J, 2015, SCI REP-UK, V5, P1, DOI DOI 10.1007/978-3-642-29807-3_
   Zhang ZH, 2012, ELECTROANAL, V24, P1424, DOI 10.1002/elan.201200002
NR 46
TC 14
Z9 14
U1 1
U2 7
PU BMC
PI LONDON
PA CAMPUS, 4 CRINAN ST, LONDON N1 9XW, ENGLAND
SN 1746-6148
J9 BMC VET RES
JI BMC Vet. Res.
PD NOV 6
PY 2018
VL 14
AR 328
DI 10.1186/s12917-018-1668-9
PG 9
WC Veterinary Sciences
WE Science Citation Index Expanded (SCI-EXPANDED)
SC Veterinary Sciences
GA GZ4KJ
UT WOS:000449363400004
PM 30400888
OA Green Published, gold
DA 2023-06-30
ER

PT J
AU El-Said, WA
   Al-Bogami, AS
   Alshitari, W
AF El-Said, Waleed A.
   Al-Bogami, Abdullah S.
   Alshitari, Wael
TI Synthesis of gold nanoparticles@reduced porous graphene-modified ITO
   electrode for spectroelectrochemical detection of SARS-CoV-2 spike
   protein
SO SPECTROCHIMICA ACTA PART A-MOLECULAR AND BIOMOLECULAR SPECTROSCOPY
LA English
DT Article
DE Gold nanoparticles; Reduced porous graphene oxide modified; ITO
   electrode; Surface enhanced-Raman spectroscopy; COVID-19; Square wave
   voltammetry; Spectroelectrochemical biosensor
ID RAMAN-SPECTROSCOPY; ELECTROCHEMICAL SENSOR; CORONAVIRUS; CHIP
AB Here, we reported the synthesis of reduced porous graphene oxide (rPGO) decorated with gold nanopar-ticles (Au NPs) to modify the ITO electrode. Then we used this highly uniform Au NPs@rPGO modified ITO electrode as a surface-enhanced Raman spectroscopy-active surface and a working electrode. The uses of the Au nanoparticles and porous graphene enhance the Raman signals and the electrochemical conduc-tivity. COVID-19 protein-based biosensor was developed based on immobilization of anti-COVID-19 anti-bodies onto the modified electrode and its uses as a probe for capturing the COVID-19 protein. The developed biosensor showed the capability of monitoring the COVID-19 protein within a concentration range from 100 nmol/L to 1 pmol/L with a limit of detection (LOD) of 75 fmol/L. Furthermore, COVID-19 protein was detected based on electrochemical techniques within a concentration range from 100 nmol/L to 500 fmol/L that showed a LOD of 39.5 fmol/L. Finally, three concentrations of COVID-19 protein spiked in human serum were investigated. Thus, the present sensor showed high efficiency towards the detection of COVID-19. (c) 2021 Elsevier B.V. All rights reserved.
C1 [El-Said, Waleed A.; Al-Bogami, Abdullah S.; Alshitari, Wael] Univ Jeddah, Coll Sci, Dept Chem, POB 80327, Jeddah 21589, Saudi Arabia.
C3 University of Jeddah
RP El-Said, WA (通讯作者)，Univ Jeddah, Coll Sci, Dept Chem, POB 80327, Jeddah 21589, Saudi Arabia.
EM waahmed@uj.edu.sa
RI Al-Bogami, Abdullah S/H-7774-2012
FU King Abdulaziz City for Science and Technology (KACST), Riyadh, Saudi
   Arabia [5-20-01-031-0009]; KACST
FX This research is funded by King Abdulaziz City for Science and
   Technology (KACST), Riyadh, Saudi Arabia (Grant number:
   5-20-01-031-0009). We gratefully acknowledge the financial support of
   the KACST.
CR Abbas Y, 2020, ACS APPL NANO MATER, V3, P11383, DOI 10.1021/acsanm.0c02466
   Ali MA, 2021, ADV MATER, V33, DOI 10.1002/adma.202006647
   Althagafi II, 2019, PLOS ONE, V14, DOI 10.1371/journal.pone.0210652
   [Anonymous], LANCET, DOI 10.1016/S0140-6736(20)30183-5
   Asad M, 2020, ELECTROANAL, V32, P11, DOI 10.1002/elan.201900468
   Ashton L, 2010, J MOL STRUCT, V974, P132, DOI 10.1016/j.molstruc.2010.03.005
   Baker AE, 2014, MABS-AUSTIN, V6, P1509, DOI 10.4161/19420862.2014.975100
   Chen N, 2020, NAT COMMUN, V11, DOI 10.1038/s41467-020-18590-7
   Choi JH, 2020, APPL SURF SCI, V506, DOI 10.1016/j.apsusc.2019.144669
   Choi JH, 2020, NANO LETT, V20, P7670, DOI 10.1021/acs.nanolett.0c03205
   Cui FY, 2020, BIOSENS BIOELECTRON, V165, DOI 10.1016/j.bios.2020.112349
   Demirel G, 2019, NAT COMMUN, V10, DOI 10.1038/s41467-019-13505-7
   El-Said W.A., 2020, J ELECTROANAL CHEM, V879
   El-Said WA, 2019, SPECTROCHIM ACTA A, V217, P288, DOI 10.1016/j.saa.2019.03.115
   El-Said WA, 2018, NANO CONVERG, V5, DOI 10.1186/s40580-018-0143-4
   El-Said WA, 2020, SPECTROCHIM ACTA A, V229, DOI 10.1016/j.saa.2019.117890
   El-Said WA, 2015, BIOMATERIALS, V40, P80, DOI 10.1016/j.biomaterials.2014.11.023
   El-Said WA, 2011, J NANOSCI NANOTECHNO, V11, P6539, DOI 10.1166/jnn.2011.4377
   El-Said WA, 2010, ULTRAMICROSCOPY, V110, P676, DOI 10.1016/j.ultramic.2010.02.031
   El-Said WA, 2009, THIN SOLID FILMS, V518, P661, DOI 10.1016/j.tsf.2009.07.062
   Ettah I, 2018, ANTIBODIES, V7, DOI 10.3390/antib7030024
   Huang JA, 2019, NAT COMMUN, V10, DOI 10.1038/s41467-019-13242-x
   Ji TX, 2020, BIOSENS BIOELECTRON, V166, DOI 10.1016/j.bios.2020.112455
   Jiao J., 2020, BIOSENS BIOELECTRON, V167
   Kaushik AK, 2020, ACS APPL BIO MATER, V3, P7306, DOI 10.1021/acsabm.0c01004
   Kevadiya BD, 2021, NAT MATER, V20, P593, DOI 10.1038/s41563-020-00906-z
   Khalifa MM, 2019, SCI REP-UK, V9, DOI 10.1038/s41598-019-54667-0
   Kim JM, 2020, OSONG PUBLIC HEALTH, V11, P3
   Kim N, 2020, NAT COMMUN, V11, DOI 10.1038/s41467-019-13615-2
   Kim TH, 2013, NANOMED-NANOTECHNOL, V9, P336, DOI 10.1016/j.nano.2012.08.006
   Li RF, 2020, NAT COMMUN, V11, DOI 10.1038/s41467-020-17008-8
   McAvan BS, 2020, ANAL CHEM, V92, P10381, DOI 10.1021/acs.analchem.0c00627
   Mertens P, 2020, FRONT MED-LAUSANNE, V7, DOI 10.3389/fmed.2020.00225
   Ministry of Health (MOH). Command and Control Center, 2020, NAT PUBL HLTH EV 202
   Miripour ZS, 2020, BIOSENS BIOELECTRON, V165, DOI 10.1016/j.bios.2020.112435
   Moitra P, 2020, ACS NANO, V14, P7617, DOI 10.1021/acsnano.0c03822
   Qiu GG, 2020, ACS NANO, V14, P5268, DOI 10.1021/acsnano.0c02439
   Senel M, 2020, ANAL CHEM, V92, P7746, DOI 10.1021/acs.analchem.0c00835
   Seo G, 2020, ACS NANO, V14, P12257, DOI [10.1021/acsnano.0c06726, 10.1021/acsnano.0c02823]
   Shin JW, 2017, SENSORS-BASEL, V17, DOI 10.3390/s17122771
   Tymm C, 2020, CELL MOL BIOENG, V13, P313, DOI 10.1007/s12195-020-00642-z
   Wang F, 2021, BIOSENS BIOELECTRON, V177, DOI 10.1016/j.bios.2020.112932
   Wen ZQ, 2007, J PHARM SCI-US, V96, P2861, DOI 10.1002/jps.20895
   World Health Organization, 2020, MIDDLE E RESP SYNDRO
   World Health Organization (WHO), 2020, MERS SITUATION UPDAT
   Wu F, 2020, NATURE, V579, P265, DOI 10.1038/s41586-020-2008-3
   Xie LF, 2020, J PHYS CHEM LETT, V11, P1022, DOI 10.1021/acs.jpclett.9b03724
   Yilmaz D, 2020, BIOTECHNOL PROGR, V36, DOI 10.1002/btpr.2947
   Zaki AM, 2012, NEW ENGL J MED, V367, P1814, DOI 10.1056/NEJMoa1211721
NR 49
TC 20
Z9 22
U1 6
U2 79
PU PERGAMON-ELSEVIER SCIENCE LTD
PI OXFORD
PA THE BOULEVARD, LANGFORD LANE, KIDLINGTON, OXFORD OX5 1GB, ENGLAND
SN 1386-1425
EI 1873-3557
J9 SPECTROCHIM ACTA A
JI Spectroc. Acta Pt. A-Molec. Biomolec. Spectr.
PD JAN 5
PY 2022
VL 264
AR 120237
DI 10.1016/j.saa.2021.120237
EA AUG 2021
PG 8
WC Spectroscopy
WE Science Citation Index Expanded (SCI-EXPANDED)
SC Spectroscopy
GA UY9NU
UT WOS:000701842600014
PM 34352502
OA Green Published, Bronze
DA 2023-06-30
ER

PT J
AU Zhang, S
   Chen, K
   Zhu, L
   Xu, MR
   Song, YP
   Zhang, ZH
   Du, M
AF Zhang, Shuai
   Chen, Kun
   Zhu, Lei
   Xu, Miaoran
   Song, Yingpan
   Zhang, Zhihong
   Du, Miao
TI Direct growth of two-dimensional phthalocyanine-based COF on Cu-MOF to
   construct a photoelectrochemical-electrochemical dual-mode biosensing
   platform for high-efficiency determination of Cr(iii)
SO DALTON TRANSACTIONS
LA English
DT Article
ID METAL-ORGANIC FRAMEWORKS; VISIBLE-LIGHT; CARBON NANOPARTICLES;
   ELECTRON-TRANSFER; NANOSTRUCTURES; PHOTOCURRENT; GENERATION; APTASENSOR;
   POLYMERS; PROGRESS
AB A photoelectrochemical (PEC)-electrochemical (EC) dual-mode biosensing strategy based on COF@MOF heterostructure was developed for efficiently analyzing Cr(iii) ions. A two-dimensional phthalocyanine-based COF (CoPc-PT-COF) was in situ grown on a Cu-based MOF (Cu-MOF) substrate via covalent binding between carboxyl groups in Cu-MOF and amino groups in CoPc-PT-COF (denoted as CoPc-PT-COF@Cu-MOF). The coexistence of both phthalocyanine and bipyridine in CoPc-PT-COF@Cu-MOF affords the outperformed electro- and photo-activities, thus serving as a photoelectric beacon with favorable energy-band configuration and amplified electrochemical response. Due to the high porosity and rich functionality of the obtained heterostructure, the DNA strands can be tightly anchored over CoPc-PT-COF@Cu-MOF via diverse interactions. Thanks to the specific recognition between DNA strands and Cr3+ ions, the CoPc-PT-COF@Cu-MOF-based biosensor can be used to determine Cr3+ ions in an aqueous environment by PEC-EC mode. The gained biosensor shows an extremely low limit of detection (LOD) of 14.5 fM (for PEC) and 22.9 fM (for EC) within the Cr3+ concentration range from 0.1 pM to 100 nM, along with high selectivity, good reproducibility and stability. Moreover, this novel biosensor exhibits acceptable applicability for analyzing the trace Cr3+ from diverse samples (e.g., river and tap water). As a result, this work provides new insights into the construction of a high-efficiency PEC-EC dual-mode biosensor for detecting heavy metal ions from complex environments.
C1 [Zhang, Shuai; Chen, Kun; Zhu, Lei; Xu, Miaoran; Song, Yingpan; Zhang, Zhihong; Du, Miao] Zhengzhou Univ Light Ind, Coll Mat & Chem Engn, Zhengzhou 450001, Peoples R China.
C3 Zhengzhou University of Light Industry
RP Zhang, ZH; Du, M (通讯作者)，Zhengzhou Univ Light Ind, Coll Mat & Chem Engn, Zhengzhou 450001, Peoples R China.
EM mainzhh@163.com; dumiao@zzuli.edu.cn
OI Song, Yingpan/0000-0002-2265-0974
FU Distinguished Youth Science Foundation of Henan Province, China
   [202300410492]; Key Research Project of University of Henan Province,
   China [19zx004]
FX This work was supported by the Distinguished Youth Science Foundation of
   Henan Province, China (202300410492) and the Key Research Project of
   University of Henan Province, China (19zx004).
CR Alizadeh T, 2017, ELECTROCHIM ACTA, V247, P812, DOI 10.1016/j.electacta.2017.07.081
   Allegrini F, 2014, ANAL CHEM, V86, P7858, DOI 10.1021/ac501786u
   Cui L, 2020, BIOSENS BIOELECTRON, V168, DOI 10.1016/j.bios.2020.112545
   De S, 2021, DALTON T, V50, P1166, DOI 10.1039/d0dt03903a
   Dinh KN, 2020, J MATER CHEM A, V8, P7297, DOI 10.1039/c9ta13651g
   Dutta A, 2021, COORDIN CHEM REV, V445, DOI 10.1016/j.ccr.2021.214074
   Ejeta SY, 2021, ANAL CHIM ACTA, V1152, DOI 10.1016/j.aca.2021.338272
   El-Shishtawy RM, 2020, MATERIALS, V13, DOI 10.3390/ma13122695
   Friedl J, 2017, ELECTROCHIM ACTA, V227, P235, DOI 10.1016/j.electacta.2017.01.010
   Gao J, 2016, CHEM-ASIAN J, V11, P2778, DOI 10.1002/asia.201600446
   Gong YY, 2018, WATER RES, V147, P440, DOI 10.1016/j.watres.2018.10.024
   Hankin A, 2019, J MATER CHEM A, V7, P26162, DOI 10.1039/c9ta09569a
   Huang RF, 2010, ANAL CHIM ACTA, V676, P41, DOI 10.1016/j.aca.2010.07.033
   Kang MM, 2020, CHEM ENG J, V395, DOI 10.1016/j.cej.2020.125117
   Keller N, 2021, CHEM SOC REV, V50, P1813, DOI 10.1039/d0cs00793e
   Kuila A, 2017, CHEMISTRYSELECT, V2, P6163, DOI 10.1002/slct.201700998
   Lin SY, 2021, FARADAY DISCUSS, V225, P371, DOI 10.1039/d0fd00021c
   Lin SH, 2016, ANGEW CHEM INT EDIT, V55, P8715, DOI 10.1002/anie.201602850
   Liu JQ, 2020, COORDIN CHEM REV, V406, DOI 10.1016/j.ccr.2019.213145
   Liu RY, 2021, CHEM SOC REV, V50, P120, DOI 10.1039/d0cs00620c
   Liu TT, 2020, ACS APPL MATER INTER, V12, P47090, DOI 10.1021/acsami.0c15147
   Liu XK, 2019, BIOSENS BIOELECTRON, V123, P59, DOI 10.1016/j.bios.2018.09.089
   Mazrad ZAI, 2018, J MATER CHEM B, V6, P1149, DOI 10.1039/c7tb03323k
   Numan A, 2021, J HAZARD MATER, V409, DOI 10.1016/j.jhazmat.2020.124493
   Pan Z, 2021, CHEMOSPHERE, V262, DOI 10.1016/j.chemosphere.2020.127876
   Ren XH, 2021, COORDIN CHEM REV, V435, DOI 10.1016/j.ccr.2021.213781
   Richtera L, 2016, ANALYST, V141, P5577, DOI 10.1039/c6an00983b
   Salimi A, 2015, ELECTROCHIM ACTA, V156, P207, DOI 10.1016/j.electacta.2014.12.146
   Shang HY, 2020, BIOSENS BIOELECTRON, V159, DOI 10.1016/j.bios.2020.112202
   Sun HC, 2020, NANO TODAY, V35, DOI 10.1016/j.nantod.2020.100985
   Victorious A, 2019, FRONT CHEM, V7, DOI 10.3389/fchem.2019.00617
   Wang MC, 2019, J AM CHEM SOC, V141, P16810, DOI 10.1021/jacs.9b07644
   Wang ZH, 2019, BIOSENS BIOELECTRON, V132, P360, DOI 10.1016/j.bios.2019.02.061
   Wu MX, 2021, COORDIN CHEM REV, V430, DOI 10.1016/j.ccr.2020.213735
   Xu HP, 2020, NAT ENERGY, V5, P623, DOI 10.1038/s41560-020-0666-x
   Xue QS, 2020, MICROCHIM ACTA, V187, DOI 10.1007/s00604-020-04232-8
   Yang H, 2019, J MATER CHEM A, V7, P10439, DOI 10.1039/c9ta02357g
   Ye M, 2019, J HAZARD MATER, V365, P674, DOI 10.1016/j.jhazmat.2018.11.069
   Zhan GW, 2019, ADV FUNCT MATER, V29, DOI 10.1002/adfm.201806720
   Zhang HW, 2021, SENSOR ACTUAT B-CHEM, V329, DOI 10.1016/j.snb.2020.129144
   Zhang MR, 2018, SCRIPTA MATER, V146, P115, DOI 10.1016/j.scriptamat.2017.11.022
   Zhang ZH, 2017, BIOSENS BIOELECTRON, V89, P735, DOI 10.1016/j.bios.2016.11.019
   Zhao K, 2021, CHEMOSPHERE, V281, DOI 10.1016/j.chemosphere.2021.130880
   Zhao WW, 2016, TRAC-TREND ANAL CHEM, V82, P307, DOI 10.1016/j.trac.2016.06.020
   Zheng SW, 2020, J PHYS CHEM LETT, V11, P9649, DOI 10.1021/acs.jpclett.0c02952
   Zhou N, 2019, BIOSENS BIOELECTRON, V127, P92, DOI 10.1016/j.bios.2018.12.024
   Zhou WH, 2016, INORG CHEM, V55, P8193, DOI 10.1021/acs.inorgchem.6b01357
NR 47
TC 12
Z9 11
U1 87
U2 342
PU ROYAL SOC CHEMISTRY
PI CAMBRIDGE
PA THOMAS GRAHAM HOUSE, SCIENCE PARK, MILTON RD, CAMBRIDGE CB4 0WF, CAMBS,
   ENGLAND
SN 1477-9226
EI 1477-9234
J9 DALTON T
JI Dalton Trans.
PD OCT 19
PY 2021
VL 50
IS 40
BP 14285
EP 14295
DI 10.1039/d1dt02710g
EA SEP 2021
PG 11
WC Chemistry, Inorganic & Nuclear
WE Science Citation Index Expanded (SCI-EXPANDED)
SC Chemistry
GA WI7VF
UT WOS:000698349600001
PM 34553722
DA 2023-06-30
ER

PT J
AU Zhang, SL
   Zhang, L
   Zhang, X
   Yang, PH
   Cai, JY
AF Zhang, Shaolian
   Zhang, Lu
   Zhang, Xi
   Yang, Peihui
   Cai, Jiye
TI An efficient nanomaterial-based electrochemical biosensor for sensitive
   recognition of drug-resistant leukemia cells
SO ANALYST
LA English
DT Article
ID BREAST-CANCER CELLS; AT-BSA; ULTRASENSITIVE DETECTION; POLYANILINE
   NANOFIBERS; CHOLESTEROL BIOSENSOR; SELECTIVE DETECTION; GOLD
   NANOPARTICLES; CARBON NANOTUBES; TUMOR-CELLS; LABEL-FREE
AB A novel electrochemical cytosensor was developed for the fast and high-sensitivity recognition of drug-resistant leukemia K562/ADM cells based on the P-glycoprotein (P-gp) expression level on a cell membrane. The nanocomposite interface of the gold nanoparticles/polyaniline nanofibers (AuNPs/PANI-NF) was chosen to design the biosensor for electrochemical detection. Au/PANI-NF-based cytosensors coated with anti-P-glycoprotein (anti-P-gp) molecules could provide a biomimetic interface for the immunosensing of cell surface P-glycoprotein, and thus could capture the over-expression P-gp cells. Transmission electron microscopy (TEM) indicated that the gold nanoparticles were uniformly anchored along the structure of the PANI-NF surface, displaying fibrillar morphology with a diameter of similar to 70 nm, and atomic force microscopy (AFM) further presented the morphology of the nanocomposite film. Owing to the high affinity of anti-P-gp for leukemia K562/ADM cells of the propounded sensing platform, the proposed biosensor exhibited excellent analytical performance for leukemia K562/ADM cells, ranging from 1.6 x 10(2) to 1.6 x 10(6) cells per mL with a detection limit of 80 cells per mL. Recovery experiments indicated that the sensitivity reported here is suitable for practical application. The cell surface P-gp expression level was analysed by flow cytometric experiments, which confirmed the above recognized result. This strategy is also a cost-effective and convenient operation, implying great promise for the sensitive recognition of cancer cells and cell surface receptors; thus, it is helpful in cancer diagnosis.
C1 [Zhang, Shaolian; Zhang, Lu; Zhang, Xi; Yang, Peihui; Cai, Jiye] Jinan Univ, Dept Chem, Guangzhou 510632, Guangdong, Peoples R China.
C3 Jinan University
RP Yang, PH (通讯作者)，Jinan Univ, Dept Chem, Guangzhou 510632, Guangdong, Peoples R China.
EM zhangshaolian1990@163.com; typh@jnu.edu.cn
OI Cai, Jiye/0000-0002-4791-3320
FU National Natural Science Foundation China [21375048]; Major State Basic
   Research Development Program of China (973 Program) [2010CB833603]
FX This work was supported by grants from National Natural Science
   Foundation China (no. 21375048), the Major State Basic Research
   Development Program of China (973 Program) (no. 2010CB833603).
CR Ahn JH, 2013, J CELL PHYSIOL, V228, P1496, DOI 10.1002/jcp.24305
   Akfirat C, 2013, J PATHOL, V230, P291, DOI 10.1002/path.4180
   Barreto JA, 2011, ADV MATER, V23, pH18, DOI 10.1002/adma.201100140
   FRENS G, 1973, NATURE-PHYS SCI, V241, P20, DOI 10.1038/physci241020a0
   Ghosh K, 2010, J MATER CHEM, V20, P4128, DOI 10.1039/b923139k
   Haghighi B, 2013, COLLOID SURFACE B, V103, P566, DOI 10.1016/j.colsurfb.2012.11.010
   Hu CY, 2014, ACS APPL MATER INTER, V6, P4170, DOI 10.1021/am405841k
   Hu CY, 2013, ANAL CHEM, V85, P5200, DOI 10.1021/ac400556q
   Hu CY, 2013, BIOSENS BIOELECTRON, V41, P656, DOI 10.1016/j.bios.2012.09.035
   Hu CY, 2012, ANAL CHEM, V84, P10324, DOI 10.1021/ac3023795
   Hu FX, 2012, BIOSENS BIOELECTRON, V34, P202, DOI 10.1016/j.bios.2012.02.003
   Huang J., 2006, ANGEW CHEM, P367, DOI [DOI 10.1002/ange.200460616, DOI 10.1002/ANGE.200460616]
   Huang JX, 2003, J AM CHEM SOC, V125, P314, DOI 10.1021/ja028371y
   Kuhnke D, 2007, BRAIN PATHOL, V17, P347, DOI 10.1111/j.1750-3639.2007.00075.x
   Liu HL, 2013, ANAL CHIM ACTA, V776, P24, DOI 10.1016/j.aca.2013.03.040
   Liu JY, 2013, BIOSENS BIOELECTRON, V41, P436, DOI 10.1016/j.bios.2012.09.002
   Liu Y, 2013, ELECTROCHEM COMMUN, V33, P59, DOI [10.1016/j.elecom.2013.04.018, 10.3969/j.issn.1006-6047.2013.08.010]
   Marie JP, 1999, ADV EXP MED BIOL, V457, P1
   Norgaard JM, 2000, INT J HEMATOL, V72, P290
   Park M, 2011, CARBON, V49, P811, DOI 10.1016/j.carbon.2010.10.019
   Peng X, 2014, CHEM SOC REV, V43, P3303, DOI 10.1039/c3cs60407a
   Prathap MUA, 2012, COLLOID SURFACE B, V89, P108, DOI 10.1016/j.colsurfb.2011.09.002
   Rawal R, 2011, ANAL BIOANAL CHEM, V401, P2599, DOI 10.1007/s00216-011-5325-4
   Sharma J, 2009, SCIENCE, V323, P112, DOI 10.1126/science.1165831
   Shin WH, 2012, NANO LETT, V12, P2283, DOI 10.1021/nl3000908
   Singh S, 2006, ANAL CHIM ACTA, V568, P126, DOI 10.1016/j.aca.2005.10.008
   Song HY, 2013, ANAL CHIM ACTA, V788, P24, DOI 10.1016/j.aca.2013.06.016
   Spain E, 2011, BIOSENS BIOELECTRON, V26, P2613, DOI 10.1016/j.bios.2010.11.017
   Tao L, 2013, ANAL CHIM ACTA, V761, P194, DOI 10.1016/j.aca.2012.11.046
   Tlili C, 2013, ANAL CHEM, V85, P4893, DOI 10.1021/ac302699x
   Wang H, 2013, BIOSENS BIOELECTRON, V50, P167, DOI 10.1016/j.bios.2013.04.047
   Wang H, 2012, CHINESE J ANAL CHEM, V40, P184, DOI 10.1016/S1872-2040(11)60527-6
   Wu Q, 2010, ACS NANO, V4, P1963, DOI 10.1021/nn1000035
   Wu XJ, 2011, J ELECTROANAL CHEM, V656, P174, DOI 10.1016/j.jelechem.2010.11.035
   Xia N, 2013, BIOSENS BIOELECTRON, V47, P461, DOI 10.1016/j.bios.2013.03.074
   Yan M, 2013, ANAL CHIM ACTA, V798, P33, DOI 10.1016/j.aca.2013.08.046
   Yang SH, 2007, APPL PHYS LETT, V90, DOI 10.1063/1.2428411
   Zhai DY, 2013, ACS NANO, V7, P3540, DOI 10.1021/nn400482d
   Zhang DD, 2013, BIOSENS BIOELECTRON, V42, P112, DOI 10.1016/j.bios.2012.10.057
   Zhang HF, 2013, SYNTHETIC MET, V167, P5, DOI 10.1016/j.synthmet.2013.01.020
   Zhang JJ, 2011, ANAL CHEM, V83, P7902, DOI 10.1021/ac201804b
   Zheng TT, 2013, ANAL CHEM, V85, P5609, DOI 10.1021/ac400994p
   Zhu XL, 2013, ANAL CHIM ACTA, V764, P59, DOI 10.1016/j.aca.2012.12.024
NR 43
TC 30
Z9 30
U1 1
U2 93
PU ROYAL SOC CHEMISTRY
PI CAMBRIDGE
PA THOMAS GRAHAM HOUSE, SCIENCE PARK, MILTON RD, CAMBRIDGE CB4 0WF, CAMBS,
   ENGLAND
SN 0003-2654
EI 1364-5528
J9 ANALYST
JI Analyst
PY 2014
VL 139
IS 14
BP 3629
EP 3635
DI 10.1039/c4an00420e
PG 7
WC Chemistry, Analytical
WE Science Citation Index Expanded (SCI-EXPANDED)
SC Chemistry
GA AJ9LO
UT WOS:000338032500019
PM 24889704
DA 2023-06-30
ER

PT J
AU Khoris, IM
   Nasrin, F
   Chowdhury, AD
   Park, EY
AF Khoris, Indra Memdi
   Nasrin, Fahmida
   Chowdhury, Ankan Dutta
   Park, Enoch Y.
TI Advancement of dengue virus NS1 protein detection by 3D-nanoassembly
   complex gold nanoparticles utilizing competitive sandwich aptamer on
   disposable electrode
SO ANALYTICA CHIMICA ACTA
LA English
DT Article
DE Gold nanoassembly; Aptamer biosensor; Colorimetric electrochemical;
   Dengue virus NS1; Redox nanocarrier
ID ASSAY
AB Signal amplification have been centralized in developing the highly reliable biosensor for analyte detection with a narrow detection window. We proposed an aptasensor to provide a highly sensitive early-stage diagnostic platform of dengue virus NS1 protein (DENV-NS1) by dual-approach e colorimetric and electrochemical detection. This work utilized two different aptamers specific to DENV-NS1: One conjugated to gold nanoparticles (AuNPs), forming AuNPs-Apt1 and its complementary sequence aptamer, forming AuNPs-Apt2. The unbound Apt1 of AuNPs-Apt1 by DENV-NS1 were to hybridize to AuNPs-Apt2 and induced a 3D-nanoassembled formation, resulting in DENV-NS1 concentration-dependent plasmonic color change. Occurrence of the hybridization of Apt1 and Apt2, the 3D-assembled hybridized aptamers of AuNPs was incubated with methylene blue (MB) solution, which intercalated a high number of MB molecules within the duplex structure of aptamers, and the complex was captured on the Apt2-conjugated disposable gold electrode (DGE). The developed aptamer-based biosensor showed high sensitivity with colorimetric response down to 1.28 pg/mL and electrochemical approach down to 30 fg/mL of DENV-NS1 with good selectivity. This work showcases an advanced utilization of aptamer and its complementary anti-sense aptamer in signal amplification and nanocarrier for biosensing.
C1 [Khoris, Indra Memdi; Park, Enoch Y.] Shizuoka Univ, Grad Sch Sci & Technol, Dept Biosci, Suruga Ku, 836 Ohya, Shizuoka 4228529, Japan.
   [Nasrin, Fahmida; Chowdhury, Ankan Dutta; Park, Enoch Y.] Shizuoka Univ, Res Inst Green Sci & Technol, Suruga Ku, 836 Ohya, Shizuoka 4228529, Japan.
   [Chowdhury, Ankan Dutta] Amity Univ Kolkata, Amity Inst Nanotechnol, Major Arterial Rd South East,AA 2, Kolkata 700135, W Bengal, India.
C3 Shizuoka University; Shizuoka University
RP Park, EY (通讯作者)，Shizuoka Univ, Res Inst Green Sci & Technol, Suruga Ku, 836 Ohya, Shizuoka 4228529, Japan.
EM Indra.memdi.khoris.17@shizuoka.ac.jp; Fahmida.Nasrin.17@shizuoka.ac.jp;
   dc_ankan@yahoo.co.in; park.enoch@shizuoka.ac.jp
RI Khoris, Indra Memdi/AGY-2664-2022; Dutta Chowdhury, Ankan/IAM-8588-2023
OI Khoris, Indra Memdi/0000-0002-8164-4822; Dutta Chowdhury,
   Ankan/0000-0002-6391-5895
FU Japan Society for the Promotion of Science (JSPS) [20J22358]; Fund for
   the Promotion of Joint In-ternational Research, Fostering Joint
   International Research B [20KK0115]; Japan Agency for Medical Research
   and Development [20hm0102080h0001]; Grants-in-Aid for Scientific
   Research [20J22358] Funding Source: KAKEN
FX IMK sincerely thank the Japan Society for the Promotion of Science
   (JSPS) for a research fellowship-DC (20J22358) . This work was partially
   supported by the Fund for the Promotion of Joint In-ternational
   Research, Fostering Joint International Research B (Grant No. 20KK0115)
   and the Japan Agency for Medical Research and Development
   (20hm0102080h0001) .
CR Abraham PR, 2021, SCI REP-UK, V11, DOI 10.1038/s41598-021-02965-x
   Bachour B, 2021, TALANTA, V233, DOI 10.1016/j.talanta.2021.122527
   Baeissa A, 2010, ACS APPL MATER INTER, V2, P3594, DOI 10.1021/am100780d
   Chowdhury AD, 2018, ANAL CHEM, V90, P12464, DOI 10.1021/acs.analchem.8b01802
   Colon-Gonzalez FJ, 2021, LANCET PLANET HEALTH, V5, pE404, DOI 10.1016/S2542-5196(21)00132-7
   Dhal A., 2020, SENSORS INT, V1, DOI [10.1016/j.sintl.2020.100030, DOI 10.1016/J.SINTL.2020.100030]
   Eivazzadeh-Keihan R., 2019, MICROCHIM ACTA, V186, P3249
   Farjami E, 2010, ANALYST, V135, P1443, DOI 10.1039/c0an00049c
   Ganganboina AB, 2020, BIOSENS BIOELECTRON, V170, DOI 10.1016/j.bios.2020.112680
   Ganganboina AB, 2020, BIOSENS BIOELECTRON, V157, DOI 10.1016/j.bios.2020.112169
   Gupta R, 2021, SENSOR ACTUAT B-CHEM, V329, DOI 10.1016/j.snb.2020.129100
   He MQ, 2020, ANAL CHEM, V92, P1395, DOI 10.1021/acs.analchem.9b04573
   He MQ, 2019, SMALL METHODS, V3, DOI 10.1002/smtd.201900017
   Idili A, 2021, ACS SENSORS, V6, P3093, DOI 10.1021/acssensors.1c01222
   Iswardy E, 2017, BIOSENS BIOELECTRON, V95, P174, DOI 10.1016/j.bios.2017.04.011
   Kabir MA, 2021, BIOSENSORS-BASEL, V11, DOI 10.3390/bios11070206
   Khezrian S, 2013, BIOSENS BIOELECTRON, V43, P218, DOI 10.1016/j.bios.2012.12.006
   Khoris IM, 2021, ACS APPL MATER INTER, V13, P36868, DOI 10.1021/acsami.1c08813
   Khoris IM, 2021, NANOSCALE, V13, P388, DOI 10.1039/d0nr06893d
   Lai SC, 2019, J CLIN MICROBIOL, V57, DOI [10.1128/JCM.00221-19, 10.1128/jcm.00221-19]
   Liu XF, 2019, BIOSENS BIOELECTRON, V129, P87, DOI 10.1016/j.bios.2018.12.056
   Luo M, 2020, ANGEW CHEM INT EDIT, V59, P17250, DOI 10.1002/anie.202007616
   Morya V, 2020, ACS BIOMATER SCI ENG, V6, P6021, DOI 10.1021/acsbiomaterials.0c01125
   Nasrin F, 2020, MICROCHIM ACTA, V187, DOI 10.1007/s00604-020-04656-2
   Nawaz MH, 2018, ANAL CHIM ACTA, V1026, P1, DOI 10.1016/j.aca.2018.04.032
   Nguyen TTQ, 2022, BIOSENS BIOELECTRON, V198, DOI 10.1016/j.bios.2021.113835
   Parkash O, 2021, DIAGNOSTICS, V11, DOI 10.3390/diagnostics11010033
   Rodovalho VR, 2018, BIOSENS BIOELECTRON, V100, P577, DOI 10.1016/j.bios.2017.10.012
   Santos A, 2018, BIOSENS BIOELECTRON, V100, P519, DOI 10.1016/j.bios.2017.09.014
   Sheibani S, 2021, COMMUN MATER, V2, DOI 10.1038/s43246-020-00114-x
   Suthanthiraraj PPA, 2019, BIOSENS BIOELECTRON, V132, P38, DOI 10.1016/j.bios.2019.02.036
   Taghdisi SM, 2019, BIOSENS BIOELECTRON, V123, P14, DOI 10.1016/j.bios.2018.09.081
   Takemura K, 2021, ACS SENSORS, V6, P2605, DOI 10.1021/acssensors.1c00308
   Tate Jill, 2004, Clin Biochem Rev, V25, P105
   Vazquez-Guardado A, 2021, NANO LETT, V21, P7505, DOI 10.1021/acs.nanolett.1c01609
   Wang C, 2020, BIOSENS BIOELECTRON, V167, DOI 10.1016/j.bios.2020.112478
   Wasik D, 2018, ANAL CHEM, V90, P679, DOI 10.1021/acs.analchem.7b03407
   Weerathunge P, 2019, ANAL CHEM, V91, P3270, DOI 10.1021/acs.analchem.8b03300
   Xu LZ, 2020, BIOSENS BIOELECTRON, V169, DOI 10.1016/j.bios.2020.112576
   Yanagisawa N, 2018, PLOS NEGLECT TROP D, V12, DOI 10.1371/journal.pntd.0006755
   Zhang XB, 2021, BIOSENS BIOELECTRON, V180, DOI 10.1016/j.bios.2021.113146
   Zhang ZP, 2018, ELECTROCHIM ACTA, V282, P588, DOI 10.1016/j.electacta.2018.06.120
NR 42
TC 2
Z9 2
U1 8
U2 29
PU ELSEVIER
PI AMSTERDAM
PA RADARWEG 29, 1043 NX AMSTERDAM, NETHERLANDS
SN 0003-2670
EI 1873-4324
J9 ANAL CHIM ACTA
JI Anal. Chim. Acta
PD MAY 15
PY 2022
VL 1207
AR 339817
DI 10.1016/j.aca.2022.339817
EA APR 2022
PG 8
WC Chemistry, Analytical
WE Science Citation Index Expanded (SCI-EXPANDED)
SC Chemistry
GA 1W5WN
UT WOS:000806844300004
PM 35491045
OA Bronze
DA 2023-06-30
ER

PT J
AU Oliveira, SCB
   Oliveira-Brett, AM
AF Oliveira, S. Carlos B.
   Oliveira-Brett, Ana Maria
TI In Situ DNA Oxidative Damage by Electrochemically Generated Hydroxyl
   Free Radicals on a Boron-Doped Diamond Electrode
SO LANGMUIR
LA English
DT Article
ID ETHIDIUM BROMIDE INTERCALATION; RADIATION; OXYGEN; INHIBITION;
   MECHANISMS; ATTACK
AB In situ DNA oxidative damage by electrochemically generated hydroxyl free radicals has been directly demonstrated on a boron-doped diamond electrode. The DNA-electrochemical biosensor incorporates immobilized double-stranded DNA (dsDNA) as molecular recognition element on the electrode surface, and measures in situ specific binding processes with dsDNA, as it is a complementary tool for the study of bimolecular interaction mechanisms of compounds binding to DNA and enabling the screening and evaluation of the effect caused to DNA by radicals and health hazardous compounds. Oxidants, particularly reactive oxygen species (ROS), play an important role in dsDNA oxidative damage which is strongly related to mutagenesis, carcinogenesis, autoirnmune inflammatory, and neurodegenerative diseases. The hydroxyl radical is considered the main contributing ROS to endogenous oxidation of cellular dsDNA causing double-stranded and single-stranded breaks, free bases, and 8-oxoguanine occurrence. The dsDNA-electrochemical biosensor was used to study the interaction between dsDNA immobilized on a boron-doped diamond electrode surface and in situ electrochemically generate hydroxyl radicals. Non-denaturing agarose gel-electrophoresis of the dsDNA films on the electrode surface after interaction with the electrochemically generated hydroxyl radicals clearly showed the occurrence of in situ dsDNA oxidative damage. The importance of the dsDNA-electrochemical biosensor in the evaluation of the dsDNA-hydroxyl radical interactions is clearly demonstrated.
C1 [Oliveira, S. Carlos B.; Oliveira-Brett, Ana Maria] Univ Coimbra, Fac Ciencias & Tecnol, Dept Quim, P-3004535 Coimbra, Portugal.
C3 Universidade de Coimbra
RP Oliveira-Brett, AM (通讯作者)，Univ Coimbra, Fac Ciencias & Tecnol, Dept Quim, P-3004535 Coimbra, Portugal.
EM brett@ci.uc.pt
RI Oliveira-Brett, Ana Maria/C-8936-2014; BEZERRA DE OLIVEIRA, SEVERINO
   CARLOS/W-2861-2019
OI Oliveira-Brett, Ana Maria/0000-0002-6244-0891; BEZERRA DE OLIVEIRA,
   SEVERINO CARLOS/0000-0003-3968-5046; Oliveira,
   Severino/0000-0002-7322-1184
FU Fundacao para a Ciencia e Tecnologia (FCT) [SFRH/BPD/71965/2010,
   PTDC/QUI-QUI/098562/2008]; European Community; CEMUC-R (Research Unit)
   [285]; POFC-QREN; Fundação para a Ciência e a Tecnologia
   [PTDC/QUI-QUI/098562/2008, SFRH/BPD/71965/2010] Funding Source: FCT
FX Financial support from Fundacao para a Ciencia e Tecnologia (FCT),
   Post-Doctoral Grant SFRH/BPD/71965/2010 (SCB Oliveira), project,
   PTDC/QUI-QUI/098562/2008, POFC-QREN (cofinanced by the European
   Community Fund FEDER/COMPETE), and CEMUC-R (Research Unit 285), is
   gratefully acknowledged.
CR Abolfath RM, 2011, J PHYS CHEM A, V115, P11045, DOI 10.1021/jp204894m
   Bernd E., 1996, NUCLEIC ACIDS RES, V24, P1625
   BRETT CMA, 2003, ENCY ELECTROCHEMISTR, V3, P105
   Brillas E, 2004, ELECTROCHIM ACTA, V49, P4487, DOI 10.1016/j.electacta.2004.05.006
   Brody JR, 2004, ANAL BIOCHEM, V333, P1, DOI 10.1016/j.ab.2004.05.054
   Cadet J, 2005, RADIAT PHYS CHEM, V72, P293, DOI 10.1016/j.radphyschem.2003.12.059
   Chiorcea-Paquim AM, 2009, ELECTROCHIM ACTA, V54, P1978, DOI 10.1016/j.electacta.2008.07.032
   CLAYSON DB, 1994, MUTAT RES, V317, P25, DOI 10.1016/0165-1110(94)90010-8
   Cooke MS, 2003, FASEB J, V17, P1195, DOI 10.1096/fj.02-0752rev
   Dizdaroglu M, 2002, FREE RADICAL BIO MED, V32, P1102, DOI 10.1016/S0891-5849(02)00826-2
   DIZDAROGLU M, 1991, FREE RADICAL BIO MED, V10, P225, DOI 10.1016/0891-5849(91)90080-M
   HALLIWELL B, 1986, ARCH BIOCHEM BIOPHYS, V246, P501, DOI 10.1016/0003-9861(86)90305-X
   Helbock H.J., 1990, METHOD ENZYMOL, V300, P156
   Jean C., 1999, MUTAT RES, V424, P9
   Jeong JB, 2010, CANCER LETT, V293, P58, DOI 10.1016/j.canlet.2009.12.019
   Jing-Jing Z., 2008, ELECTROANAL, V20, P1684
   JOENJE H, 1989, MUTAT RES, V219, P193, DOI 10.1016/0921-8734(89)90001-5
   Kapalka A, 2008, ELECTROCHEM COMMUN, V10, P1215, DOI 10.1016/j.elecom.2008.06.005
   Kapalka A, 2009, ELECTROCHIM ACTA, V54, P2018, DOI 10.1016/j.electacta.2008.06.045
   KASAI H, 1990, MUTAT RES, V243, P249, DOI 10.1016/0165-7992(90)90139-B
   Marselli B, 2003, J ELECTROCHEM SOC, V150, pD79, DOI 10.1149/1.1553790
   Martin R., 1996, GEL ELECTROPHORESIS
   Mei N, 2003, ENVIRON MOL MUTAGEN, V41, P332, DOI 10.1002/em.10165
   Nishikawa M, 2008, CANCER LETT, V266, P53, DOI 10.1016/j.canlet.2008.02.031
   Oliveira SCB, 2008, BIOELECTROCHEMISTRY, V72, P53, DOI 10.1016/j.bioelechem.2007.11.004
   Oliveira SCB, 2010, ANAL BIOANAL CHEM, V398, P1633, DOI 10.1007/s00216-010-4051-7
   Oliveira SCB, 2010, COMB CHEM HIGH T SCR, V13, P628
   Oliveira SCB, 2010, ELECTROCHIM ACTA, V55, P4599, DOI 10.1016/j.electacta.2010.03.016
   Oliveira SCB, 2010, J ELECTROANAL CHEM, V648, P60, DOI 10.1016/j.jelechem.2010.06.020
   Piedade JAP, 2006, ANAL BIOCHEM, V355, P39, DOI 10.1016/j.ab.2006.05.022
   PRUTZ WA, 1984, RADIAT ENVIRON BIOPH, V23, P1, DOI 10.1007/BF01326731
   PRUTZ WA, 1984, RADIAT ENVIRON BIOPH, V23, P7, DOI 10.1007/BF01326732
   RHAESE HJ, 1968, BIOCHIM BIOPHYS ACTA, V155, P476, DOI 10.1016/0005-2787(68)90193-7
   SIES H, 1986, ANGEW CHEM INT EDIT, V25, P1058, DOI 10.1002/anie.198610581
   Sies H., 1991, OXIDATIVE STRESS OXI
NR 35
TC 53
Z9 54
U1 2
U2 52
PU AMER CHEMICAL SOC
PI WASHINGTON
PA 1155 16TH ST, NW, WASHINGTON, DC 20036 USA
SN 0743-7463
J9 LANGMUIR
JI Langmuir
PD MAR 13
PY 2012
VL 28
IS 10
BP 4896
EP 4901
DI 10.1021/la300070x
PG 6
WC Chemistry, Multidisciplinary; Chemistry, Physical; Materials Science,
   Multidisciplinary
WE Science Citation Index Expanded (SCI-EXPANDED)
SC Chemistry; Materials Science
GA 907DD
UT WOS:000301397100037
PM 22335175
DA 2023-06-30
ER

PT J
AU Khoshbin, Z
   Verdian, A
   Taghdisi, SM
   Danesh, NM
   Abnous, K
AF Khoshbin, Zahra
   Verdian, Asma
   Taghdisi, Seyed Mohammad
   Danesh, Noor Mohammd
   Abnous, Khalil
TI A novel liquid crystal assay based on aptazyme-assisted bioprobe for
   ultra-sensitive monitoring of lead ion
SO SENSORS AND ACTUATORS B-CHEMICAL
LA English
DT Article
DE Aptamer; Aptazyme; DNAzyme; Biosensor; Heavy metal; Liquid crystal
ID ELECTROCHEMICAL DETECTION; ULTRASENSITIVE DETECTION; AMPLIFIED
   DETECTION; GOLD NANOPARTICLES; BIOSENSOR; DNAZYME
AB The serious hazards of lead ion (Pb2+) to the human health has caused an importance to develop detection assays with high specificity and sensitivity. Here, a simple optical biosensing array was introduced for the colorimetric detection of ultra-low amounts of Pb2+ ion based on the cleavage activity of an aptazyme strand and long-range directional regularity of liquid crystal molecules (LCs). The presence of Pb2+ activated the cleavage function of the aptazyme strand that caused a break at 3'-part of the immobilized substrate strand on the modified glass platform. So, an alteration in the LCs' alignment from random to vertical state induced a change in the optical aspect of the biosensor platform from colored to dark. The LC-based biosensor could detect the ultra-trace values of Pb2+ as low as 0.84 aM. The successful determination of Pb2+ in some real samples, such as fish, tap water, and human serum, was achieved by the biosensor. The LC-based biosensor is promising for real-time environmental monitoring and food safety control.
C1 [Khoshbin, Zahra; Abnous, Khalil] Mashhad Univ Med Sci, Pharmaceut Technol Inst, Pharmaceut Res Ctr, Mashhad, Iran.
   [Khoshbin, Zahra; Danesh, Noor Mohammd; Abnous, Khalil] Mashhad Univ Med Sci, Sch Pharm, Dept Med Chem, Mashhad, Iran.
   [Verdian, Asma] Res Inst Food Sci & Technol RIFST, Dept Food Safety & Qual Control, Mashhad, Iran.
   [Taghdisi, Seyed Mohammad] Mashhad Univ Med Sci, Pharmaceut Technol Inst, Targeted Drug Delivery Res Ctr, Mashhad, Iran.
   [Taghdisi, Seyed Mohammad] Mashhad Univ Med Sci, Sch Pharm, Dept Pharmaceut Biotechnol, Mashhad, Iran.
   [Taghdisi, Seyed Mohammad] Mashhad Univ Med Sci, Pharmaceut Res Ctr, Sch Pharm, Dept Med Chem, Mashhad, Iran.
C3 Mashhad University Medical Science; Mashhad University Medical Science;
   Mashhad University Medical Science; Mashhad University Medical Science;
   Mashhad University Medical Science
RP Abnous, K (通讯作者)，Mashhad Univ Med Sci, Pharmaceut Technol Inst, Pharmaceut Res Ctr, Mashhad, Iran.; Danesh, NM; Abnous, K (通讯作者)，Mashhad Univ Med Sci, Sch Pharm, Dept Med Chem, Mashhad, Iran.; Taghdisi, SM (通讯作者)，Mashhad Univ Med Sci, Pharmaceut Res Ctr, Sch Pharm, Dept Med Chem, Mashhad, Iran.
EM taghdisihm@mums.ac.ir; nmdanesh46@yahoo.com; abnouskh@mums.ac.ir
RI Khoshbin, Zahra/HTQ-1486-2023; Taghdisi, Seyed Mohammad/F-6694-2017
OI Taghdisi, Seyed Mohammad/0000-0001-9836-2189
FU Iran National Science Foundation (INSF);  [99012771]
FX Acknowledgement This study is financed by Iran National Science
   Foundation (INSF) as a research project (Project Code: 99012771) .
CR Dali M, 2018, J ELECTROANAL CHEM, V813, P9, DOI 10.1016/j.jelechem.2018.02.009
   Dolati S, 2017, SENSOR ACTUAT B-CHEM, V246, P864, DOI 10.1016/j.snb.2017.02.118
   Du XX, 2021, ACS APPL MATER INTER, V13, P22361, DOI 10.1021/acsami.1c02585
   Duong TDS, 2020, COLLOID SURFACE A, V604, DOI 10.1016/j.colsurfa.2020.125304
   Nguyen DK, 2020, MICROCHEM J, V156, DOI 10.1016/j.microc.2020.104834
   Fu T, 2016, TALANTA, V147, P302, DOI 10.1016/j.talanta.2015.10.004
   Guo WF, 2021, J NANOBIOTECHNOL, V19, DOI 10.1186/s12951-021-00914-4
   Huang XY, 2018, J ELECTROANAL CHEM, V816, P75, DOI 10.1016/j.jelechem.2018.03.036
   Jia M, 2020, FOOD CHEM, V317, DOI 10.1016/j.foodchem.2020.126459
   Jin HL, 2022, ANAL BIOANAL CHEM, V414, P1899, DOI 10.1007/s00216-021-03825-3
   Khoshbin Z, 2021, BIOSENS BIOELECTRON, V191, DOI 10.1016/j.bios.2021.113457
   Khoshbin Z, 2018, BIOSENS BIOELECTRON, V116, P130, DOI 10.1016/j.bios.2018.05.051
   Lake RJ, 2019, ACCOUNTS CHEM RES, V52, P3275, DOI 10.1021/acs.accounts.9b00419
   Lalmalsawmi J, 2022, J ELECTROANAL CHEM, V918, DOI 10.1016/j.jelechem.2022.116490
   Liao SZ, 2016, BIOSENS BIOELECTRON, V79, P650, DOI 10.1016/j.bios.2015.12.107
   Liao SZ, 2012, ANAL CHEM, V84, P45, DOI 10.1021/ac202895j
   Liu J, 2020, J HAZARD MATER, V400, DOI 10.1016/j.jhazmat.2020.123218
   Liu RK, 2022, ANAL CHIM ACTA, V1192, DOI 10.1016/j.aca.2021.339329
   Liu SF, 2016, BIOSENS BIOELECTRON, V83, P33, DOI 10.1016/j.bios.2016.04.026
   Meng JY, 2021, ELECTROCHIM ACTA, V368, DOI 10.1016/j.electacta.2020.137551
   Schmitteckert EM, 1999, J GEN VIROL, V80, P2501, DOI 10.1099/0022-1317-80-9-2501
   Shayesteh OH, 2020, SPECTROCHIM ACTA A, V226, DOI 10.1016/j.saa.2019.117644
   Song XL, 2019, MICROCHIM ACTA, V186, DOI 10.1007/s00604-019-3612-5
   Su XX, 2019, TALANTA, V203, P203, DOI 10.1016/j.talanta.2019.05.055
   Taghdisi SM, 2015, RSC ADV, V5, P43508, DOI 10.1039/c5ra06326d
   Verdian A, 2022, BIOSENS BIOELECTRON, V199, DOI 10.1016/j.bios.2021.113882
   Vijitvarasan P, 2015, ANAL CHIM ACTA, V896, P152, DOI 10.1016/j.aca.2015.09.011
   Walter JG, 2020, ADV BIOCHEM ENG BIOT, V170, P107, DOI 10.1007/10_2019_92
   Wang LY, 2020, BIOSENS BIOELECTRON, V147, DOI 10.1016/j.bios.2019.111777
   Wang YG, 2020, SENSOR ACTUAT B-CHEM, V319, DOI 10.1016/j.snb.2020.128313
   Wu YY, 2020, FOOD CHEM, V304, DOI 10.1016/j.foodchem.2019.125377
   Yokobayashi Y, 2019, CURR OPIN CHEM BIOL, V52, P72, DOI 10.1016/j.cbpa.2019.05.018
   Yu ZS, 2019, SYNTHETIC MET, V254, P164, DOI 10.1016/j.synthmet.2019.06.017
   Yuan M, 2022, FOOD CHEM, V382, DOI 10.1016/j.foodchem.2022.132173
   Yun W, 2016, BIOSENS BIOELECTRON, V80, P187, DOI 10.1016/j.bios.2016.01.053
   Zhang XB, 2011, ANNU REV ANAL CHEM, V4, P105, DOI 10.1146/annurev.anchem.111808.073617
   Zhang Z, 2022, ARTIF INTELL REV, V55, P4485, DOI 10.1007/s10462-021-10109-w
NR 37
TC 0
Z9 0
U1 32
U2 32
PU ELSEVIER SCIENCE SA
PI LAUSANNE
PA PO BOX 564, 1001 LAUSANNE, SWITZERLAND
EI 0925-4005
J9 SENSOR ACTUAT B-CHEM
JI Sens. Actuator B-Chem.
PD JAN 15
PY 2023
VL 375
AR 132926
DI 10.1016/j.snb.2022.132926
EA NOV 2022
PG 8
WC Chemistry, Analytical; Electrochemistry; Instruments & Instrumentation
WE Science Citation Index Expanded (SCI-EXPANDED)
SC Chemistry; Electrochemistry; Instruments & Instrumentation
GA 7M5SK
UT WOS:000906716700004
DA 2023-06-30
ER

PT J
AU Zhang, RY
   Luo, SH
   Lin, XM
   Hu, XM
   Zhang, Y
   Zhang, XH
   Wu, CM
   Zheng, L
   Wang, Q
AF Zhang, Ru-Yi
   Luo, Shi-Hua
   Lin, Xiao-Min
   Hu, Xiu-Mei
   Zhang, Ye
   Zhang, Xiao-He
   Wu, Chang-Meng
   Zheng, Lei
   Wang, Qian
TI A novel electrochemical biosensor for exosomal microRNA-181 detection
   based on a catalytic hairpin assembly circuit
SO ANALYTICA CHIMICA ACTA
LA English
DT Article
DE Electrochemical biosensor; Exosomal miRNA; Step polymerization catalytic
   hairpin; assembly; Cardiovascular disease
ID EXTRACELLULAR VESICLES; MECHANISM; GENE
AB Exosomal microRNAs (miRNAs) derived from different cells are proposed to be important noninvasive biomarkers for the diagnosis of cardiovascular disease. Recently, sensitive and reliable sensing of exosomal miRNAs has been garnered significant attention. Herein, a novel electrochemical biosensor based on a step polymerization catalytic hairpin assembly (SP-CHA) circuit is designed for exosomal miR-181 detection. Exosomal miR-181 as a trigger, induced SP-CHA process and generated a large number of T shaped concatemers with different length on the electrode surface. These ultra-concatemers could provide a much enhanced signal-to-noise ratio with the linear range from 10 fM to 100 nM and the detection limit of 7.94 fM. Furthermore, this assay was successfully applied to the detection of exosomal miR-181 in serum samples of normal healthy controls and patients with coronary heart disease (CHD) and the results were consistent with those analysis collected from qRT-PCR. The assembly demonstrated great performance in differentiating CHD patients from healthy controls (AUC:0.9867). Collectively, this sensing system possessed high stability and sensitivity with ease of operation and cost efficiency, leading to great potential for exosomal miRNAs detection in cardiovascular disease.
   (c) 2021 Elsevier B.V. All rights reserved.
C1 [Zhang, Ru-Yi; Luo, Shi-Hua; Lin, Xiao-Min; Hu, Xiu-Mei; Zhang, Ye; Zhang, Xiao-He; Wu, Chang-Meng; Zheng, Lei; Wang, Qian] Southern Med Univ, Nanfang Hosp, Dept Lab Med, Guangzhou 510515, Guangdong, Peoples R China.
   [Wang, Qian] Southern Med Univ, Zhujiang Hosp, Dept Lab Med, Guangzhou 510280, Guangdong, Peoples R China.
C3 Southern Medical University - China; Southern Medical University - China
RP Zheng, L; Wang, Q (通讯作者)，Southern Med Univ, Nanfang Hosp, Dept Lab Med, Guangzhou 510515, Guangdong, Peoples R China.
EM nfyyzhenglei@smu.edu.cn; wangqian@smu.edu.cn
FU National Natural Science Foundation of China [81772244, 82072334]
FX This work was supported by the National Natural Science Foundation of
   China (grant numbers: 81772244, 82072334).
CR Bartel DP, 2004, CELL, V116, P281, DOI 10.1016/S0092-8674(04)00045-5
   Boriachek K, 2018, ANALYST, V143, P1662, DOI 10.1039/c7an01843f
   Chen YJ, 2017, FRONT NEUROL, V8, DOI 10.3389/fneur.2017.00057
   Cheng WT, 2020, TALANTA, V219, DOI 10.1016/j.talanta.2020.121242
   Das S, 2017, J AM HEART ASSOC, V6, DOI 10.1161/JAHA.116.004694
   de Couto G, 2017, CIRCULATION, V136, P200, DOI 10.1161/CIRCULATIONAHA.116.024590
   Elton TS, 2013, GENE, V532, P1, DOI 10.1016/j.gene.2012.12.009
   Fang S, 2016, STEM CELL TRANSL MED, V5, P1425, DOI 10.5966/sctm.2015-0367
   He CJ, 2018, THERANOSTICS, V8, P237, DOI 10.7150/thno.21945
   He DG, 2018, ANALYST, V143, P813, DOI 10.1039/c7an01691c
   Kwizera EA, 2018, THERANOSTICS, V8, P2722, DOI 10.7150/thno.21358
   Li BL, 2011, NUCLEIC ACIDS RES, V39, DOI 10.1093/nar/gkr504
   Li Q, 2018, ANALYST, V143, P2304, DOI 10.1039/c8an00437d
   Li XY, 2020, BIOSENS BIOELECTRON, V168, DOI 10.1016/j.bios.2020.112554
   Liu JM, 2019, SMALL, V15, DOI 10.1002/smll.201902989
   Lotvall J, 2014, J EXTRACELL VESICLES, V3, DOI 10.3402/jev.v3.26913
   Luo LP, 2020, TALANTA, V207, DOI 10.1016/j.talanta.2019.120298
   Meckes DG, 2010, P NATL ACAD SCI USA, V107, P20370, DOI 10.1073/pnas.1014194107
   Miao P, 2020, ANAL CHEM, V92, P12026, DOI 10.1021/acs.analchem.0c02654
   Moon JM, 2013, J CEREBR BLOOD F MET, V33, P1976, DOI 10.1038/jcbfm.2013.157
   Pegtel DM, 2019, ANNU REV BIOCHEM, V88, P487, DOI 10.1146/annurev-biochem-013118-111902
   Raposo G, 2013, J CELL BIOL, V200, P373, DOI 10.1083/jcb.201211138
   Rekker K, 2014, CLIN BIOCHEM, V47, P135, DOI 10.1016/j.clinbiochem.2013.10.020
   Tang XQ, 2020, MICROCHIM ACTA, V187, DOI 10.1007/s00604-020-4143-9
   Thery C, 2018, J EXTRACELL VESICLES, V7, DOI 10.1080/20013078.2018.1535750
   TRAMS EG, 1981, BIOCHIM BIOPHYS ACTA, V645, P63, DOI 10.1016/0005-2736(81)90512-5
   Valadi H, 2007, NAT CELL BIOL, V9, P654, DOI 10.1038/ncb1596
   Wang C, 2019, CLIN BIOCHEM, V67, P54, DOI 10.1016/j.clinbiochem.2019.03.008
   Wang RX, 2020, ANAL CHEM, V92, P2176, DOI 10.1021/acs.analchem.9b04814
   Wang XH, 2010, CIRCULATION, V122, P1308, DOI 10.1161/CIRCULATIONAHA.110.964684
   Wei XW, 2020, ANAL CHEM, V92, P6121, DOI 10.1021/acs.analchem.0c00630
   Xia YK, 2021, BIOSENS BIOELECTRON, V173, DOI 10.1016/j.bios.2020.112834
   Zhang J, 2018, BIOSENS BIOELECTRON, V102, P33, DOI 10.1016/j.bios.2017.10.050
   Zhang L, 2018, SMALL, V14, DOI 10.1002/smll.201704008
   Zhou Y, 2016, WIRES RNA, V7, P758, DOI 10.1002/wrna.1363
   Zou LY, 2020, ANAL CHEM, V92, P11953, DOI 10.1021/acs.analchem.0c02345
NR 36
TC 14
Z9 14
U1 6
U2 58
PU ELSEVIER
PI AMSTERDAM
PA RADARWEG 29, 1043 NX AMSTERDAM, NETHERLANDS
SN 0003-2670
EI 1873-4324
J9 ANAL CHIM ACTA
JI Anal. Chim. Acta
PD MAY 1
PY 2021
VL 1157
AR 338396
DI 10.1016/j.aca.2021.338396
EA MAR 2021
PG 9
WC Chemistry, Analytical
WE Science Citation Index Expanded (SCI-EXPANDED)
SC Chemistry
GA RJ5OD
UT WOS:000637650300007
PM 33832593
DA 2023-06-30
ER

PT J
AU Alves, MD
   Correa, RAMD
   da Cruz, FS
   Franco, DL
   Ferreira, LF
AF Alves, Maria de Fatima
   Moreira de Souza Correa, Ricardo Augusto
   da Cruz, Filipe Soares
   Franco, Diego Leoni
   Ferreira, Lucas Franco
TI Electrochemical enzymatic fenitrothion sensor based on a tyrosinase/poly
   (2-hydroxybenzamide)-modified graphite electrode
SO ANALYTICAL BIOCHEMISTRY
LA English
DT Article
DE 2-hydroxybenzamide; Electropolymerisation; Catechol; Biosensor;
   Tyrosinase; Fenitrothion
ID PSEUDOMONAS-PUTIDA JS444; REDUCED GRAPHENE OXIDE; ORGANOPHOSPHORUS
   PESTICIDES; FOOD SAFETY; GOLD NANOPARTICLES; BIOSENSOR; WATER;
   INSECTICIDE; ASSOCIATION; CHEMISTRY
AB This paper reports the electrosynthesis and characterisation of a polymeric film derived from 2-hydroxybenzamide over a graphite electrode and its application as an enzymatic biosensor for the determination and quantification of the pesticide fenitrothion. The material was analysed by scanning electron microscopy and its electrochemical properties characterised by cyclic voltammetry and electrochemical impedance spectroscopy. The enzyme tyrosinase was immobilised over the modified electrode by the drop and dry technique. Catechol was determined by direct reduction of biocatalytically formed o-quinone by employing the flow injection analysis technique. The analytical characteristics of the proposed sensor were optimised as follows: phosphate buffer 0.050 M at pH 6.5, flow rate 5.0 mL min(-1), sample injection volume 150 mu L, catechol concentration 1.0 mM and maximum inhibition time by fenitrothion of 6 min. The biosensors showed a linear response to pesticide concentration from 0.018 to 3.60 mu M. The limit of detection and limit of quantification were calculated as 4.70 nM and 15.9 nM (RSD < 2.7%), respectively. The infra- and inter-electrode RSDs were 3.35% (n = 15) and 8.70% (n = 7), respectively. In addition, water samples spiked with the pesticide showed an average recovery of 97.6% (+/- 1.53).
C1 [Alves, Maria de Fatima; Moreira de Souza Correa, Ricardo Augusto; da Cruz, Filipe Soares; Ferreira, Lucas Franco] Univ Fed Vales Jequitinhonha & Mucuri, Inst Ciencia & Tecnol, Lab Eletroquim & Nanotecnol Aplicada, Rodovia MGT 367,Km 583,5000 Alto Jacuba, BR-39100000 Diamantina, MG, Brazil.
   [Franco, Diego Leoni] Univ Fed Uberlandia, Inst Quim, Lab Eletroanalit Aplicada Biotecnol & Engn Alimen, Grp Eletroquim Aplicada Polimeros & Sensores, Av Getulio Vargas 230, BR-38700128 Patos De Minas, MG, Brazil.
C3 Universidade Federal dos Vales do Jequitinhonha e Mucuri (UFVJM);
   Universidade Federal de Uberlandia
RP Ferreira, LF (通讯作者)，Univ Fed Vales Jequitinhonha & Mucuri, Inst Ciencia & Tecnol, Lab Eletroquim & Nanotecnol Aplicada, Rodovia MGT 367,Km 583,5000 Alto Jacuba, BR-39100000 Diamantina, MG, Brazil.
EM lucas.franco@ict.ufvjm.edu.br
RI Ferreira, Lucas Franco/J-5262-2012; Franco, Diego Leoni/H-1660-2012
OI Ferreira, Lucas Franco/0000-0002-5431-0069; Franco, Diego
   Leoni/0000-0003-4675-971X
FU Conselho Nacional de Desenvolvimento Cientifico e Tecnologico
   [458996/2014-9, 460799/2014-2]; Fundacao de Amparo a Pesquisa do Estado
   de Minas Gerais [APQ-00131-11, APQ-00711-14]; FAPEMIG [CEX-112-10, CEX -
   RED-00010-14]; SECTES/MG
FX The authors are grateful for financial support from Conselho Nacional de
   Desenvolvimento Cientifico e Tecnologico (Process: 458996/2014-9,
   460799/2014-2) and Fundacao de Amparo a Pesquisa do Estado de Minas
   Gerais (Project: APQ-00131-11, APQ-00711-14). The authors wish to thank
   the LMMA sponsored by FAPEMIG (CEX-112-10) and SECTES/MG for their
   support. This work is a collaborative research project of the members of
   the Rede Mineira de Quimica (RQ-MG) supported by FAPEMIG (Project: CEX -
   RED-00010-14).
CR Bao J, 2015, J AGR FOOD CHEM, V63, P10319, DOI 10.1021/acs.jafc.5b03971
   Bolat G, 2018, J ELECTROANAL CHEM, V809, P88, DOI 10.1016/j.jelechem.2017.12.060
   Carvalho FP, 2017, FOOD ENERGY SECUR, V6, P48, DOI 10.1002/fes3.108
   da Cruz FS, 2017, J ELECTROANAL CHEM, V806, P172, DOI 10.1016/j.jelechem.2017.10.070
   Dhull V, 2013, BIOCHEM RES INT, V2013, DOI 10.1155/2013/731501
   Durrieu C, 2016, ENVIRON SCI POLLUT R, V23, P9, DOI 10.1007/s11356-015-5023-4
   Dutta RR, 2014, BIOSENS BIOELECTRON, V52, P166, DOI 10.1016/j.bios.2013.08.050
   Ensafi AA, 2017, SENSOR ACTUAT B-CHEM, V245, P980, DOI 10.1016/j.snb.2017.01.186
   Fartas FM, 2017, SENSORS-BASEL, V17, DOI 10.3390/s17051132
   Feng SL, 2013, J AGR FOOD CHEM, V61, P10467, DOI 10.1021/jf4038858
   Grawe GF, 2015, BIOSENS BIOELECTRON, V63, P407, DOI 10.1016/j.bios.2014.07.069
   Itoh H, 2014, FRONT MICROBIOL, V5, DOI 10.3389/fmicb.2014.00457
   Khaledian S, 2017, J GEN PLANT PATHOL, V83, P231, DOI 10.1007/s10327-017-0721-z
   Lavarias S., 2015, ENVIRON MONIT ASSESS, V65, P187
   Ledda C, 2015, BIOMED RES INT, V2015, DOI 10.1155/2015/280891
   Lei Y, 2007, APPL BIOCHEM BIOTECH, V136, P243, DOI 10.1007/s12010-007-9023-9
   Lei Y, 2006, SENSORS-BASEL, V6, P466, DOI 10.3390/s6040466
   Letcher RJ, 2010, SCI TOTAL ENVIRON, V408, P2995, DOI 10.1016/j.scitotenv.2009.10.038
   Li LZ, 2015, ENVIRON SCI TECHNOL, V49, P6149, DOI 10.1021/acs.est.5b00832
   Liu HX, 2015, J CHIN MED ASSOC, V78, P709, DOI 10.1016/j.jcma.2015.08.006
   Lofrano RCZ, 2004, J MOL CATAL A-CHEM, V218, P73, DOI 10.1016/j.molcata.2004.04.001
   Lofrano RCZ, 2000, J MOL CATAL A-CHEM, V153, P237, DOI 10.1016/S1381-1169(99)00354-4
   Mansour SA, 2009, CHEMOSPHERE, V75, P601, DOI 10.1016/j.chemosphere.2009.01.058
   ONNERFJORD P, 1995, BIOSENS BIOELECTRON, V10, P607, DOI 10.1016/0956-5663(95)96937-T
   Perumal V, 2014, J APPL BIOMED, V12, P1, DOI 10.1016/j.jab.2013.02.001
   Pohanka M, 2016, INT J ELECTROCHEM SC, V11, P7440, DOI 10.20964/2016.09.16
   Pundir CS, 2012, ANAL BIOCHEM, V429, P19, DOI 10.1016/j.ab.2012.06.025
   Qiu JL, 2016, SCI TOTAL ENVIRON, V550, P1134, DOI 10.1016/j.scitotenv.2015.11.108
   Rezg R, 2010, TRENDS FOOD SCI TECH, V21, P345, DOI 10.1016/j.tifs.2010.04.006
   SANCHEZFERRER A, 1995, BBA-PROTEIN STRUCT M, V1247, P1
   Seiber JN, 2011, J AGR FOOD CHEM, V59, P7536, DOI 10.1021/jf103902t
   Seifert J, 2016, PESTIC BIOCHEM PHYS, V129, P43, DOI 10.1016/j.pestbp.2015.10.015
   Shapiro GD, 2016, ENVIRON RES, V147, P71, DOI 10.1016/j.envres.2016.01.040
   Surucu O, 2017, TALANTA, V168, P113, DOI 10.1016/j.talanta.2017.03.033
   Taghavian F, 2016, CELL J, V18, P89
   de Albuquerque YDT, 2007, ANAL CHIM ACTA, V596, P210, DOI 10.1016/j.aca.2007.06.013
   Taylor KW, 2013, ENVIRON HEALTH PERSP, V121, P774, DOI 10.1289/ehp.1205502
   Tuncagil S, 2011, FOOD CHEM, V127, P1317, DOI 10.1016/j.foodchem.2011.01.089
   Van Dyk JS, 2011, CHEMOSPHERE, V82, P291, DOI 10.1016/j.chemosphere.2010.10.033
   Vicentini FC, 2016, ENZYME MICROB TECH, V84, P17, DOI 10.1016/j.enzmictec.2015.12.004
   Vidal JC, 2006, TALANTA, V68, P791, DOI 10.1016/j.talanta.2005.06.038
   Wang RH, 2011, J VIROL METHODS, V178, P52, DOI 10.1016/j.jviromet.2011.08.011
   WHO. World Health Organization, 2004, CHEM HAZ DRINK WAT F
   Yang SH, 2017, CHEMOSPHERE, V186, P446, DOI 10.1016/j.chemosphere.2017.08.004
   Zayed AA, 2015, NEUROTOXICOLOGY, V51, P20, DOI 10.1016/j.neuro.2015.08.011
   Zeng Y, 2016, J ELECTROANAL CHEM, V781, P147, DOI 10.1016/j.jelechem.2016.10.030
   Zhang WY, 2014, TRAC-TREND ANAL CHEM, V54, P1, DOI 10.1016/j.trac.2013.10.007
   Zhang XN, 2015, J INTEGR AGR, V14, P2365, DOI 10.1016/S2095-3119(15)61128-5
   Zhao LJ, 2014, BIOSENS BIOELECTRON, V62, P19, DOI 10.1016/j.bios.2014.06.022
NR 49
TC 19
Z9 19
U1 2
U2 52
PU ACADEMIC PRESS INC ELSEVIER SCIENCE
PI SAN DIEGO
PA 525 B ST, STE 1900, SAN DIEGO, CA 92101-4495 USA
SN 0003-2697
EI 1096-0309
J9 ANAL BIOCHEM
JI Anal. Biochem.
PD JUL 15
PY 2018
VL 553
BP 15
EP 23
DI 10.1016/j.ab.2018.05.014
PG 9
WC Biochemical Research Methods; Biochemistry & Molecular Biology;
   Chemistry, Analytical
WE Science Citation Index Expanded (SCI-EXPANDED)
SC Biochemistry & Molecular Biology; Chemistry
GA GO1CD
UT WOS:000439682100004
PM 29777681
DA 2023-06-30
ER

PT J
AU Nasr, B
   Chatterton, R
   Yong, JHM
   Jamshidi, P
   D'Abaco, GM
   Bjorksten, AR
   Kavehei, O
   Chana, G
   Dottori, M
   Skafidas, E
AF Nasr, Babak
   Chatterton, Rachael
   Yong, Jason Hsien Ming
   Jamshidi, Pegah
   D'Abaco, Giovanna Marisa
   Bjorksten, Andrew Robin
   Kavehei, Omid
   Chana, Gursharan
   Dottori, Mirella
   Skafidas, Efstratios
TI Self-Organized Nanostructure Modified Microelectrode for Sensitive
   Electrochemical Glutamate Detection in Stem Cells-Derived Brain
   Organoids
SO BIOSENSORS-BASEL
LA English
DT Article
DE microelectrodes; electrochemical biosensors; amperometry; glutamate;
   human embryonic stem cells; organoids
ID SUPRATENTORIAL GLIOMAS; HYDROGEN-PEROXIDE; RELEASE; DEHYDROGENASE;
   BIOSENSORS; DISEASE; INTERFERENCES; IMMUNOSENSORS; TRANSPORTERS;
   MICROSENSORS
AB Neurons release neurotransmitters such as glutamate to communicate with each other and to coordinate brain functioning. As increased glutamate release is indicative of neuronal maturation and activity, a system that can measure glutamate levels over time within the same tissue and/or culture system is highly advantageous for neurodevelopmental investigation. To address such challenges, we develop for the first time a convenient method to realize functionalized borosilicate glass capillaries with nanostructured texture as an electrochemical biosensor to detect glutamate release from cerebral organoids generated from human embryonic stem cells (hESC) that mimic various brain regions. The biosensor shows a clear catalytic activity toward the oxidation of glutamate with a sensitivity of 93 +/- 9.5 nA.mu M-1.cm(-2). It was found that the enzyme-modified microelectrodes can detect glutamate in a wide linear range from 5 mu M to 0.5 mM with a limit of detection (LOD) down to 5.6 +/- 0.2 mu M. Measurements were performed within the organoids at different time points and consistent results were obtained. This data demonstrates the reliability of the biosensor as well as its usefulness in measuring glutamate levels across time within the same culture system.
C1 [Nasr, Babak; Chatterton, Rachael; Yong, Jason Hsien Ming; Jamshidi, Pegah; Chana, Gursharan; Dottori, Mirella; Skafidas, Efstratios] Univ Melbourne, Ctr Neural Engn, Melbourne, Vic 3053, Australia.
   [Nasr, Babak; Yong, Jason Hsien Ming; Dottori, Mirella; Skafidas, Efstratios] Univ Melbourne, Dept Elect & Elect Engn, Melbourne, Vic 3010, Australia.
   [Nasr, Babak; Skafidas, Efstratios] Univ Melbourne, ARC Ctr Excellence Integrat Brain Funct, Melbourne, Vic 3010, Australia.
   [D'Abaco, Giovanna Marisa] Univ Melbourne, Dept Biomed Engn, Melbourne, Vic 3010, Australia.
   [Bjorksten, Andrew Robin] Royal Melbourne Hosp, Dept Anaesthesia & Pain Management, Parkville, Vic 3050, Australia.
   [Kavehei, Omid] Univ Sydney, Fac Engn & Informat Technol, Sydney, NSW 2006, Australia.
   [Chana, Gursharan] Univ Melbourne, Royal Melbourne Hosp, Dept Med, Melbourne, Vic 3050, Australia.
   [Dottori, Mirella] Univ Wollongong, Ctr Mol & Med Biosci, Illawarra Hlth & Med Res Inst, Wollongong, NSW 2522, Australia.
C3 University of Melbourne; University of Melbourne; University of
   Melbourne; University of Melbourne; Royal Melbourne Hospital; University
   of Sydney; Royal Melbourne Hospital; University of Melbourne; University
   of Wollongong
RP Nasr, B; Dottori, M (通讯作者)，Univ Melbourne, Ctr Neural Engn, Melbourne, Vic 3053, Australia.; Nasr, B; Dottori, M (通讯作者)，Univ Melbourne, Dept Elect & Elect Engn, Melbourne, Vic 3010, Australia.; Nasr, B (通讯作者)，Univ Melbourne, ARC Ctr Excellence Integrat Brain Funct, Melbourne, Vic 3010, Australia.; Dottori, M (通讯作者)，Univ Wollongong, Ctr Mol & Med Biosci, Illawarra Hlth & Med Res Inst, Wollongong, NSW 2522, Australia.
EM babak.nasr@unimelb.edu.au; rachael.chatterton@florey.edu.au;
   jasony1@student.unimelb.edu.au; golpeg@yahoo.com;
   gdabaco@unimelb.edu.au; andrew.bjorksten@mh.org.au;
   omid.kavehei@sydney.edu.au; gchana@unimelb.edu.au; mdottori@uow.edu.au;
   sskaf@unimelb.edu.au
RI Kavehei, Omid/C-1294-2012
OI Kavehei, Omid/0000-0002-2753-5553; Yong, Jason Hsien
   Ming/0000-0002-5913-0454; Nasr, Babak/0000-0002-5966-5280; Dottori,
   Mirella/0000-0003-0598-4195; Skafidas, Efstratios/0000-0003-4263-9972
FU Australian Research Council Centre of Excellence for Integrative Brain
   Function (ARC Centre Grant) [CE140100007]; Australian Research Council
   Future Fellowship
FX This work was supported by the Australian Research Council Centre of
   Excellence for Integrative Brain Function (ARC Centre Grant
   CE140100007). M. Dottori is supported by the Australian Research Council
   Future Fellowship. The fabrication of glutamate biosensors were partly
   performed at the Melbourne Centre for Nanofabrication (MCN) in the
   Victorian Node of the Australian National Fabrication Facility (ANFF).
   The authors also acknowledge the facilities and technical assistance of
   the Micro Nano Research Facility (MNRF) at RMIT. The authors acknowledge
   the opportunity to use the facilities of School of Physics at The
   University of Melbourne.
CR Abeyrathne CD, 2016, ANALYST, V141, P1922, DOI [10.1039/c5an02301g, 10.1039/C5AN02301G]
   Akagi Y, 2003, J BIOCHEM, V134, P353, DOI 10.1093/jb/mvg152
   Arima J, 2009, FEBS J, V276, P4318, DOI 10.1111/j.1742-4658.2009.07103.x
   Babb TL, 1998, EPILEPSY RES, V32, P24, DOI 10.1016/S0920-1211(98)00037-0
   Birey F, 2017, NATURE, V545, P54, DOI 10.1038/nature22330
   Burmeister JJ, 2013, ACS CHEM NEUROSCI, V4, P721, DOI 10.1021/cn4000555
   Burmeister JJ, 2001, ANAL CHEM, V73, P1037, DOI 10.1021/ac0010429
   Cai LT, 1999, SENSOR ACTUAT B-CHEM, V55, P14, DOI 10.1016/S0925-4005(99)00024-6
   Camacho A, 2006, ARCH MED RES, V37, P11, DOI 10.1016/j.arcmed.2005.05.014
   Chambers SM, 2009, NAT BIOTECHNOL, V27, P275, DOI 10.1038/nbt.1529
   Chikkaveeraiah BV, 2012, ACS NANO, V6, P6546, DOI 10.1021/nn3023969
   Clarke G, 2007, J NEUROSCI METH, V160, P223, DOI 10.1016/j.jneumeth.2006.09.006
   Cordek J, 1999, ANAL CHEM, V71, P1529, DOI 10.1021/ac980850l
   Coulter DA, 2012, GLIA, V60, P1215, DOI 10.1002/glia.22341
   Denham M, 2011, METHODS MOL BIOL, V793, P99, DOI 10.1007/978-1-61779-328-8_7
   Dottori Mirella, 2008, V438, P19, DOI 10.1007/978-1-59745-133-8_3
   Ferrarese C, 1999, J NEURAL TRANSM, V106, P685, DOI 10.1007/s007020050189
   GEISE RJ, 1991, BIOSENS BIOELECTRON, V6, P151, DOI 10.1016/0956-5663(91)87039-E
   Gorton L, 2005, COMP ANAL C, V44, pXXI, DOI 10.1016/S0166-526X(05)44016-7
   Hall SB, 1998, ELECTROCHIM ACTA, V43, P2015, DOI 10.1016/S0013-4686(97)10116-5
   Hires SA, 2008, P NATL ACAD SCI USA, V105, P4411, DOI 10.1073/pnas.0712008105
   Hol EM, 2003, MOL PSYCHIATR, V8, P786, DOI 10.1038/sj.mp.4001379
   HU YB, 1994, BRAIN RES, V659, P117, DOI 10.1016/0006-8993(94)90870-2
   Kergoat L, 2014, ADV MATER, V26, P5658, DOI 10.1002/adma.201401608
   Khampha W, 2004, ANAL CHIM ACTA, V520, P133, DOI 10.1016/j.aca.2004.05.044
   Lilienthal K, 2010, MATER SCI ENG B-ADV, V169, P78, DOI 10.1016/j.mseb.2009.11.020
   Liubinas SV, 2014, NMR BIOMED, V27, P570, DOI 10.1002/nbm.3095
   Lu DL, 2011, ADV FUNCT MATER, V21, P4371, DOI 10.1002/adfm.201100616
   Maragakis NJ, 2004, NEUROBIOL DIS, V15, P461, DOI 10.1016/j.nbd.2003.12.007
   McMahon CP, 2006, ANALYST, V131, P68, DOI 10.1039/b511643k
   Nasr B, 2015, SMALL, V11, P2862, DOI 10.1002/smll.201403540
   Neal A, 2016, J NEURO-ONCOL, V129, P259, DOI 10.1007/s11060-016-2169-y
   Niswender CM, 2016, ACS CHEM NEUROSCI, V7, P1201, DOI 10.1021/acschemneuro.6b00036
   Rakhi RB, 2016, SCI REP-UK, V6, DOI 10.1038/srep36422
   Shi RB, 1996, ANALYST, V121, P1305, DOI 10.1039/an9962101305
   Sirca D, 2014, BIOSENS BIOELECTRON, V61, P526, DOI 10.1016/j.bios.2014.04.054
   Solanki PR, 2011, NPG ASIA MATER, V3, P17, DOI 10.1038/asiamat.2010.137
   Stern E, 2007, NATURE, V445, P519, DOI 10.1038/nature05498
   Sun HH, 2016, SCI REP-UK, V6, DOI 10.1038/srep30905
   Takano T, 2005, P NATL ACAD SCI USA, V102, P16466, DOI 10.1073/pnas.0506382102
   van den Heuvel RHH, 2003, J MOL BIOL, V330, P113, DOI 10.1016/S0022-2836(03)00522-9
   van der Zeyden M, 2008, PHARMACOL BIOCHEM BE, V90, P135, DOI 10.1016/j.pbb.2007.09.004
   Wahono N, 2012, BIOSENS BIOELECTRON, V33, P260, DOI 10.1016/j.bios.2012.01.019
   Walton HS, 2007, NEUROCHEM INT, V50, P1052, DOI 10.1016/j.neuint.2006.10.007
   Weltin A, 2014, BIOSENS BIOELECTRON, V61, P192, DOI 10.1016/j.bios.2014.05.014
   Yuen TI, 2012, NEUROLOGY, V79, P883, DOI 10.1212/WNL.0b013e318266fa89
NR 48
TC 27
Z9 28
U1 2
U2 20
PU MDPI
PI BASEL
PA ST ALBAN-ANLAGE 66, CH-4052 BASEL, SWITZERLAND
EI 2079-6374
J9 BIOSENSORS-BASEL
JI Biosensors-Basel
PD MAR
PY 2018
VL 8
IS 1
AR 14
DI 10.3390/bios8010014
PG 11
WC Chemistry, Analytical; Nanoscience & Nanotechnology; Instruments &
   Instrumentation
WE Science Citation Index Expanded (SCI-EXPANDED)
SC Chemistry; Science & Technology - Other Topics; Instruments &
   Instrumentation
GA GA7XH
UT WOS:000428551500013
PM 29401739
OA Green Published, gold
DA 2023-06-30
ER

PT J
AU Sun, C
   Niu, YL
   Yang, XJ
   Liu, M
   Yang, XD
   Huang, XH
   Zhao, WB
AF Sun, Chong
   Niu, Yanlian
   Yang, Xujie
   Liu, Min
   Yang, Xiaodi
   Huang, Xiaohua
   Zhao, Wenbo
TI Preparation of Hemocompatible Poly(lactic-co-glycolic acid)-F127
   Nanospheres and Their Application to Biosensor for Analysis of Whole
   Blood
SO JOURNAL OF NANOSCIENCE AND NANOTECHNOLOGY
LA English
DT Article
DE Polymeric Nanospheres; Antibiofouling; Biosensor; Glucose Oxidase; Whole
   Blood
ID GLUCOSE-OXIDASE; GOLD NANOPARTICLES; NANOWIRE ARRAYS; L-GLUTAMATE;
   CHITOSAN; CONSTRUCTION; FABRICATION
AB In this paper, the novel poly(lactic-co-glycolic acid)-F127 nanospheres (PLGA-F127 NSs) were synthesized and used to establish an amperometric glucose biosensor that can be applied in whole blood directly. This property of glucose biosensor was based on the antibiofouling property of PLGA-F127 NSs. More details of preparing PLGA-F127 NSs and immobilizing glucose oxidase (GOx) on (PLGA-F127)/glass carbon electrode (GCE) were presented. Then, the electrochemical behaviors of the biosensor in whole blood were studied. The cyclic voltammetric results indicated that GOx immobilized on PLGA-F127 NSs exhibited direct electron transfer reaction, which led to stable amperometric biosensing for glucose with a detection limit of 5.57 x 10(-6) M (S/N = 3). The glucose biosensor did not respond to ascorbic acid (AA) and uric acid (UA) at their concentration normally encountered in blood. The development of materials science will bring significant input to high-performance biosensors relevant to diagnostics and therapy of interest for human health.
C1 [Sun, Chong; Yang, Xujie; Yang, Xiaodi] Nanjing Univ Sci & Technol, Sch Chem Engn, Minist Educ, Key Lab Soft Chem & Funct Mat, Nanjing 210094, Jiangsu, Peoples R China.
   [Niu, Yanlian; Liu, Min; Huang, Xiaohua; Zhao, Wenbo] Nanjing Normal Univ, Coll Chem & Mat Sci, Nanjing 210023, Jiangsu, Peoples R China.
C3 Nanjing University of Science & Technology; Nanjing Normal University
RP Yang, XD (通讯作者)，Nanjing Univ Sci & Technol, Sch Chem Engn, Minist Educ, Key Lab Soft Chem & Funct Mat, Nanjing 210094, Jiangsu, Peoples R China.
FU National Natural Science Foundation of China [20875047]; Priority
   Academic Program Development of Jiangsu Higher Education Institutions;
   Jiangsu Collaborative Innovation Center of Biomedical Functional
   Materials; Base of production, education and research of prospective
   joint research project of Jiangsu Province [BY2011109]
FX The work is supported by National Natural Science Foundation of China
   (20875047), the Priority Academic Program Development of Jiangsu Higher
   Education Institutions, Jiangsu Collaborative Innovation Center of
   Biomedical Functional Materials, and Base of production, education and
   research of prospective joint research project of Jiangsu Province
   (BY2011109).
CR Bakshi MS, 2006, J NANOSCI NANOTECHNO, V6, P1405, DOI 10.1166/jnn.2006.196
   Dai GL, 2002, COLLOID SURFACE B, V24, P171, DOI 10.1016/S0927-7765(01)00239-9
   Deng Y, 2013, J BIOMED NANOTECHNOL, V9, P1378, DOI 10.1166/jbn.2013.1633
   Deng Y, 2013, J BIOMED NANOTECHNOL, V9, P318, DOI 10.1166/jbn.2013.1487
   Fang Y, 2012, BIOELECTROCHEMISTRY, V88, P1, DOI 10.1016/j.bioelechem.2012.05.006
   Huang TK, 2009, J ELECTROANAL CHEM, V636, P123, DOI 10.1016/j.jelechem.2009.08.011
   Hung LH, 2010, LAB CHIP, V10, P1820, DOI 10.1039/c002866e
   IIJIMA S, 1991, NATURE, V354, P56, DOI 10.1038/354056a0
   Innocenzi P, 2010, J PHYS CHEM A, V114, P304, DOI 10.1021/jp908162z
   Jia WJ, 2012, ANAL METHODS-UK, V4, P1432, DOI 10.1039/c2ay05945b
   Jiang H, 2011, LANGMUIR, V27, P11575, DOI 10.1021/la202101q
   Jose MV, 2009, ACTA BIOMATER, V5, P305, DOI 10.1016/j.actbio.2008.07.019
   Kainthan RK, 2007, BIOMATERIALS, V28, P4581, DOI 10.1016/j.biomaterials.2007.07.011
   Kainthan RK, 2006, BIOMATERIALS, V27, P5377, DOI 10.1016/j.biomaterials.2006.06.021
   Kong T, 2009, SENSOR ACTUAT B-CHEM, V138, P344, DOI 10.1016/j.snb.2009.01.002
   Kuntic V, 2011, MOLECULES, V16, P1378, DOI 10.3390/molecules16021378
   Lee D, 2005, ADV MATER, V17, P2828, DOI 10.1002/adma.200500793
   Lee JH, 2000, BIOMATERIALS, V21, P683, DOI 10.1016/S0142-9612(99)00197-0
   Lee SH, 2006, SENSOR ACTUAT B-CHEM, V117, P236, DOI 10.1016/j.snb.2005.11.028
   Liang L, 2002, ANGEW CHEM INT EDIT, V41, P3665, DOI 10.1002/1521-3773(20021004)41:19<3665::AID-ANIE3665>3.0.CO;2-B
   Luo XL, 2004, ANAL BIOCHEM, V334, P284, DOI 10.1016/j.ab.2004.07.005
   Mao C, 2009, COLLOID SURFACE B, V74, P362, DOI 10.1016/j.colsurfb.2009.07.022
   Mao C, 2009, GOLD BULL, V42, P215, DOI 10.1007/BF03214937
   Nath M, 2001, J AM CHEM SOC, V123, P4841, DOI 10.1021/ja010388d
   Paitya N., 2013, J BIONANOSCI, V7, P145
   Park BW, 2012, BIOSENS BIOELECTRON, V38, P295, DOI 10.1016/j.bios.2012.06.005
   Qiu HJ, 2003, ADV FUNCT MATER, V13, P925, DOI 10.1002/adfm.200304366
   Qiu JD, 2007, ELECTROCHEM COMMUN, V9, P2734, DOI 10.1016/j.elecom.2007.09.009
   Safavi A, 2011, BIOSENS BIOELECTRON, V26, P2547, DOI 10.1016/j.bios.2010.11.002
   Sakai T, 2004, LANGMUIR, V20, P8426, DOI 10.1021/la049514s
   Shafer-Peltier KE, 2003, J AM CHEM SOC, V125, P588, DOI 10.1021/ja028255v
   Unnikrishnan B, 2013, BIOSENS BIOELECTRON, V39, P70, DOI 10.1016/j.bios.2012.06.045
   Valentini F, 2003, ANAL CHEM, V75, P5413, DOI 10.1021/ac0300237
   Walker CH, 2001, J AM CHEM SOC, V123, P3846, DOI 10.1021/ja005812+
   Walter EC, 2003, CHEMPHYSCHEM, V4, P131, DOI 10.1002/cphc.200390022
   Wang W, 2013, J BIOMED NANOTECHNOL, V9, P736, DOI 10.1166/jbn.2013.1577
   Wiley B, 2004, NANO LETT, V4, P1733, DOI 10.1021/nl048912c
   Wisniewski N, 2000, COLLOID SURFACE B, V18, P197, DOI 10.1016/S0927-7765(99)00148-4
   Wu BY, 2007, BIOSENS BIOELECTRON, V22, P838, DOI 10.1016/j.bios.2006.03.009
   Wu SG, 2012, BIOSENS BIOELECTRON, V38, P289, DOI 10.1016/j.bios.2012.06.001
   Wu XM, 2008, ELECTROCHIM ACTA, V54, P738, DOI 10.1016/j.electacta.2008.06.071
   Ye JS, 2004, ELECTROCHEM COMMUN, V6, P66, DOI 10.1016/j.elecom.2003.10.013
   Zhao W, 2005, LANGMUIR, V21, P9630, DOI 10.1021/la051370+
   Zheng H, 2002, BIOSENS BIOELECTRON, V17, P541, DOI 10.1016/S0956-5663(02)00010-6
   Zhou CS, 2013, ANAL CHEM, V85, P1171, DOI 10.1021/ac303107d
   Zhou M, 2008, BIOSENS BIOELECTRON, V24, P442, DOI 10.1016/j.bios.2008.04.025
   Zoldak G, 2004, J BIOL CHEM, V279, P47601, DOI 10.1074/jbc.M406883200
NR 47
TC 5
Z9 5
U1 2
U2 44
PU AMER SCIENTIFIC PUBLISHERS
PI VALENCIA
PA 26650 THE OLD RD, STE 208, VALENCIA, CA 91381-0751 USA
SN 1533-4880
EI 1533-4899
J9 J NANOSCI NANOTECHNO
JI J. Nanosci. Nanotechnol.
PD JAN
PY 2015
VL 15
IS 1
BP 105
EP 111
DI 10.1166/jnn.2015.8771
PG 7
WC Chemistry, Multidisciplinary; Nanoscience & Nanotechnology; Materials
   Science, Multidisciplinary; Physics, Applied; Physics, Condensed Matter
WE Science Citation Index Expanded (SCI-EXPANDED)
SC Chemistry; Science & Technology - Other Topics; Materials Science;
   Physics
GA AT6NA
UT WOS:000345054000011
PM 26328311
DA 2023-06-30
ER

PT J
AU Hu, Q
   Su, LF
   Chen, ZH
   Huang, YY
   Qin, DD
   Niu, L
AF Hu, Qiong
   Su, Luofeng
   Chen, Zhuohua
   Huang, Yanyu
   Qin, Dongdong
   Niu, Li
TI Coenzyme-Mediated Electro-RAFT Polymerization for Amplified
   Electrochemical Interrogation of Trypsin Activity
SO ANALYTICAL CHEMISTRY
LA English
DT Article
ID PROTEASE ACTIVITY
AB Trypsin is a key proteolytic enzyme in the digestive system and its abnormal levels are indicative of some pancreatic diseases. Taking advantage of the coenzyme-mediated electro-grafting of ferrocenyl polymers as a novel strategy for signal amplification, herein, a signal-on cleavage-based electrochemical biosensor is reported for the highly selective interrogation of trypsin activity at ultralow levels. The construction of the trypsin biosensor involves (i) the immobilization of peptide substrates (without free carboxyl groups) via the N-terminus, (ii) the tryptic cleavage of peptide substrates, (iii) the site-specific labeling of the reversible addition-fragmentation chain transfer (RAFT) agents, and (iv) the grafting of ferrocenyl polymers through the electro-RAFT (eRAFT) polymerization, which is mediated by potentiostatic reduction of nicotinamide adenine dinucleotide (NAD(+)) coenzymes. Through the NAD+-mediated eRAFT (NAD(+)-eRAFT) polymerization of ferrocenylmethyl methacrylate (FcMMA), the presence of a few tryptic cleavage events can eventually result in the recruitment of a considerable amount of ferrocene redox tags. Obviously, the NAD(+)-eRAFT polymerization is low-cost and easy to operate as a highly efficient strategy for signal amplification. As expected, the as-constructed biosensor is highly selective and sensitive toward the signal-on interrogation of trypsin activity. Under optimal conditions, the detection limit can be as low as 18.2 mu U/mL (similar to 72.8 pg/mL). The results also demonstrate that the as-constructed electrochemical trypsin biosensor is applicable to inhibitor screening and the interrogation of enzyme activity in the presence of complex sample matrices. Moreover, it is low-cost, less susceptible to false-positive results, and relatively easy to fabricate, thus holding great potential in diagnostic and therapeutic applications.
C1 [Hu, Qiong; Su, Luofeng; Chen, Zhuohua; Huang, Yanyu; Qin, Dongdong; Niu, Li] Guangzhou Univ, Ctr Adv Analyt Sci, Sch Chem & Chem Engn, Guangzhou 510006, Peoples R China.
C3 Guangzhou University
RP Niu, L (通讯作者)，Guangzhou Univ, Ctr Adv Analyt Sci, Sch Chem & Chem Engn, Guangzhou 510006, Peoples R China.
EM lniu@gzhu.edu.cn
RI hu, qiong/P-8012-2017
OI hu, qiong/0000-0001-6360-1813; /0000-0003-3652-2903
FU National Natural Science Foundation of China [21904026]; Guangzhou
   University [RQ2021011]
FX This work was supported by the National Natural Science Foundation of
   China (21904026) and the start-up funding from Guangzhou University
   (RQ2021011).
CR Adjemian J, 2010, LANGMUIR, V26, P10347, DOI 10.1021/la100397g
   Cao Y, 2013, BIOSENS BIOELECTRON, V45, P1, DOI 10.1016/j.bios.2012.12.061
   Dai H, 2017, BIOSENS BIOELECTRON, V92, P687, DOI 10.1016/j.bios.2016.10.028
   ELIAS E, 1977, LANCET, V2, P66
   Goldberg JM, 2014, J AM CHEM SOC, V136, P2086, DOI 10.1021/ja412297x
   Gonzalez-Fernandez E, 2016, BIOSENS BIOELECTRON, V84, P82, DOI 10.1016/j.bios.2015.11.088
   He MQ, 2020, ANAL CHEM, V92, P1395, DOI 10.1021/acs.analchem.9b04573
   He P, 2019, ACS SENSORS, V4, P992, DOI 10.1021/acssensors.9b00133
   Hu JJ, 2015, ANAL CHEM, V87, P4409, DOI 10.1021/acs.analchem.5b00230
   Hu Q, 2021, BIOSENS BIOELECTRON, V178, DOI 10.1016/j.bios.2021.113010
   Hu Q, 2020, ANAL CHEM, V92, P15982, DOI 10.1021/acs.analchem.0c03467
   Hu Q, 2020, J MATER CHEM B, V8, P3327, DOI 10.1039/c9tb02419k
   Hu Q, 2020, BIOSENS BIOELECTRON, V165, DOI 10.1016/j.bios.2020.112358
   Hu Q, 2020, ANAL CHEM, V92, P3470, DOI 10.1021/acs.analchem.9b05647
   Hu Q, 2019, ANAL CHEM, V91, P1936, DOI 10.1021/acs.analchem.8b04221
   Hu Q, 2018, ANAL CHEM, V90, P12207, DOI 10.1021/acs.analchem.8b03416
   Hu Q, 2017, ANAL CHEM, V89, P9253, DOI 10.1021/acs.analchem.7b02039
   Lefkowitz RB, 2010, ELECTROPHORESIS, V31, P2442, DOI 10.1002/elps.201000011
   Li MJ, 2019, ACS SENSORS, V4, P2854, DOI 10.1021/acssensors.9b01783
   Liang RP, 2014, ANAL CHEM, V86, P9256, DOI 10.1021/ac502318x
   Liu H, 2020, ANALYST, V145, P2204, DOI 10.1039/d0an00156b
   Lorandi F, 2019, MACROMOLECULES, V52, P1479, DOI 10.1021/acs.macromol.9b00112
   Nothling MD, 2020, ADV SCI, V7, DOI 10.1002/advs.202001656
   Perrier S, 2017, MACROMOLECULES, V50, P7433, DOI 10.1021/acs.macromol.7b00767
   Rick W., 1974, METHODS ENZYM ANAL, P1013, DOI DOI 10.1016/B978-0-12-091302-2.50099-2
   Sang W, 2017, ACS MACRO LETT, V6, P1337, DOI 10.1021/acsmacrolett.7b00886
   SCHMAKEL CO, 1975, J AM CHEM SOC, V97, P5083, DOI 10.1021/ja00851a010
   SEE WA, 1991, TRANSPLANTATION, V52, P630, DOI 10.1097/00007890-199110000-00010
   Stoytcheva M, 2013, BIOSENS BIOELECTRON, V41, P862, DOI 10.1016/j.bios.2012.08.039
   Strover LT, 2020, MACROMOLECULES, V53, P10315, DOI 10.1021/acs.macromol.0c02392
   Strover LT, 2019, ACS MACRO LETT, V8, P1316, DOI 10.1021/acsmacrolett.9b00598
   Wang Y, 2017, MACROMOLECULES, V50, P7872, DOI 10.1021/acs.macromol.7b02005
   Wu YF, 2012, ACCOUNTS CHEM RES, V45, P1441, DOI 10.1021/ar200310f
   Wu YF, 2009, ANAL CHEM, V81, P7015, DOI 10.1021/ac9011254
   Wu ZT, 2015, BIOSENS BIOELECTRON, V65, P375, DOI 10.1016/j.bios.2014.10.065
   Yuan L, 2012, BIOSENS BIOELECTRON, V38, P79, DOI 10.1016/j.bios.2012.05.007
   Zaccheo BA, 2011, ANAL CHEM, V83, P1185, DOI 10.1021/ac103115z
   Zhao D, 2017, SENSOR ACTUAT B-CHEM, V247, P392, DOI 10.1016/j.snb.2017.03.031
   Zhao L, 2017, ACS APPL MATER INTER, V9, P3400, DOI 10.1021/acsami.6b14118
   Zhou S, 2016, ACS SENSORS, V1, P607, DOI 10.1021/acssensors.6b00043
NR 40
TC 13
Z9 13
U1 6
U2 36
PU AMER CHEMICAL SOC
PI WASHINGTON
PA 1155 16TH ST, NW, WASHINGTON, DC 20036 USA
SN 0003-2700
EI 1520-6882
J9 ANAL CHEM
JI Anal. Chem.
PD JUL 13
PY 2021
VL 93
IS 27
BP 9602
EP 9608
DI 10.1021/acs.analchem.1c01766
EA JUN 2021
PG 7
WC Chemistry, Analytical
WE Science Citation Index Expanded (SCI-EXPANDED)
SC Chemistry
GA TK6GP
UT WOS:000674254900037
PM 34185503
DA 2023-06-30
ER

PT J
AU Peng, L
   Dong, SY
   Li, N
   Suo, GC
   Huang, TL
AF Peng, Lei
   Dong, Sheying
   Li, Nan
   Suo, Gaochao
   Huang, Tinglin
TI Construction of a biocompatible system of hemoglobin based on
   AuNPs-carbon aerogel and ionic liquid for amperometric biosensor
SO SENSORS AND ACTUATORS B-CHEMICAL
LA English
DT Article
DE Au-CA; IL; Hb; Amperometric biosensor
ID DIRECT ELECTROCHEMISTRY; ELECTRON-TRANSFER; COMPOSITE FILM;
   ELECTROCATALYSIS; NANOCOMPOSITE; NANOPARTICLES; MYOGLOBIN; NANOTUBE;
   CATALYSTS; GRAPHENE
AB Carbon aerogel (CA) composite has potential application in biosensor design. In this article, AuNPs-carbon aerogel (Au-CA) was prepared by ethylene glycol (EG) reducing method, and its morphology was characterized by scanning electron microscopy (SEM) and energy dispersive spectrometer (EDS). Furthermore, a novel biocompatible platform based on Au-CA and ionic liquid (IL) was applied to the immobilization of hemoglobin (Hb) for fabricating amperometric biosensor. Results of spectroscopic and electrochemical examinations indicated that the platform could provide more sites and channels for the immobilization of Hb, aiding in the prevention of the denaturation and leakage of Hb, and enhancing the electron conductivity. In addition, the electrocatalytic property of the biosensor was investigated using hydrogen peroxide (H2O2) and nitrite (NO2-) as model compounds. The corresponding results revealed the biosensor has fast responses (within 7 s), good dynamic response ranges and low detection limits (2.0 mu M for H2O2 and 1.3 mu M for NO2-). (C) 2015 Elsevier B.V. All rights reserved.
C1 [Peng, Lei; Dong, Sheying; Huang, Tinglin] Xian Univ Architecture & Technol, Sch Environm & Municipal Engn, Xian 710055, Peoples R China.
   [Dong, Sheying; Li, Nan; Suo, Gaochao] Xian Univ Architecture & Technol, Coll Sci, Xian 710055, Peoples R China.
C3 Xi'an University of Architecture & Technology; Xi'an University of
   Architecture & Technology
RP Dong, SY (通讯作者)，Xian Univ Architecture & Technol, Sch Environm & Municipal Engn, Xian 710055, Peoples R China.
EM dongsyy@126.com
FU National Natural Science Foundation of China [50830303, 51008242];
   Projects in the National Science Technology [2012BAC04B02]; Overall
   Innovation Project of Science & Technology in Shaanxi Province
   [2011KTCG03-07]; Research Achievements Foundation of Xi' an University
   of Architecture and Technology [ZC1004]
FX The authors appreciate the support from the National Natural Science
   Foundation of China (No. 50830303), the Projects in the National Science
   & Technology (No. 2012BAC04B02), the Overall Innovation Project of
   Science & Technology in Shaanxi Province (No. 2011KTCG03-07), the
   Research Achievements Foundation of Xi'an University of Architecture and
   Technology (No. ZC1004), and the National Natural Science Foundation of
   China (51008242).
CR Carrott PJM, 2010, MICROPOR MESOPOR MAT, V131, P75, DOI 10.1016/j.micromeso.2009.12.005
   Chang XH, 2010, POLYMER, V51, P3801, DOI 10.1016/j.polymer.2010.06.018
   Dong SY, 2013, ANAL CHEM, V85, P11739, DOI 10.1021/ac4015098
   Dong SY, 2012, SENSOR ACTUAT B-CHEM, V173, P704, DOI 10.1016/j.snb.2012.07.073
   Dong SY, 2011, BIOSENS BIOELECTRON, V26, P4082, DOI 10.1016/j.bios.2011.03.039
   ElKaoutit M, 2012, COLLOID SURFACE B, V92, P42, DOI 10.1016/j.colsurfb.2011.11.023
   GEORGE P, 1953, BIOCHEM J, V55, P236, DOI 10.1042/bj0550236
   Gu ZG, 2011, ELECTROCHIM ACTA, V56, P9162, DOI 10.1016/j.electacta.2011.07.117
   Hua MY, 2011, ELECTROCHIM ACTA, V56, P9488, DOI 10.1016/j.electacta.2011.08.043
   Huang KJ, 2012, PROCESS BIOCHEM, V47, P1171, DOI 10.1016/j.procbio.2012.04.014
   Immoos CE, 2004, J AM CHEM SOC, V126, P4934, DOI 10.1021/ja038925c
   LAVIRON E, 1979, J ELECTROANAL CHEM, V101, P19, DOI 10.1016/S0022-0728(79)80075-3
   Lee YJ, 2010, CURR APPL PHYS, V10, P682, DOI 10.1016/j.cap.2009.08.017
   Liu SQ, 2004, BIOSENS BIOELECTRON, V19, P963, DOI 10.1016/j.bios.2003.08.025
   Liu Y, 2011, ELECTROCHIM ACTA, V56, P3238, DOI 10.1016/j.electacta.2011.01.037
   Maldonado-Hodar FJ, 2012, CATAL COMMUN, V17, P89, DOI 10.1016/j.catcom.2011.10.019
   Martin L, 2012, TETRAHEDRON, V68, P6517, DOI 10.1016/j.tet.2012.05.099
   Moreno-Castilla C, 2012, CARBON, V50, P3324, DOI 10.1016/j.carbon.2011.12.047
   Qiu CC, 2012, ELECTROCHIM ACTA, V67, P140, DOI 10.1016/j.electacta.2012.02.011
   RUSLING JF, 1993, J AM CHEM SOC, V115, P11891, DOI 10.1021/ja00078a030
   Serp P., 2009, CARBON MAT CATALYSIS
   Shan CS, 2010, BIOSENS BIOELECTRON, V25, P1070, DOI 10.1016/j.bios.2009.09.024
   Shiddiky MJA, 2011, BIOSENS BIOELECTRON, V26, P1775, DOI 10.1016/j.bios.2010.08.064
   Spinace EV, 2004, J POWER SOURCES, V137, P17, DOI 10.1016/j.jpowsour.2004.05.030
   Sun W, 2012, ELECTROANAL, V24, P1973, DOI 10.1002/elan.201200103
   Tang XL, 2007, CHINESE J ANAL CHEM, V35, P216
   Wang JZ, 2012, MATER LETT, V68, P446, DOI 10.1016/j.matlet.2011.10.106
   Wang LX, 2011, TALANTA, V83, P1386, DOI 10.1016/j.talanta.2010.11.022
   Wang SF, 2005, LANGMUIR, V21, P9260, DOI 10.1021/la050947k
   Wu DC, 2004, CARBON, V42, P2033, DOI 10.1016/j.carbon.2004.04.003
   Yamazaki I, 1978, Adv Biophys, V11, P249
   Yu CM, 2013, COLLOID SURFACE B, V103, P231, DOI 10.1016/j.colsurfb.2012.10.005
   Zhang JJ, 2008, ELECTROCHEM COMMUN, V10, P355, DOI 10.1016/j.elecom.2007.12.017
   Zhang LL, 2014, SENSOR ACTUAT B-CHEM, V197, P164, DOI 10.1016/j.snb.2014.02.077
   Zhang Y, 2008, ELECTROCHEM COMMUN, V10, P1400, DOI 10.1016/j.elecom.2008.07.022
   Zhang Y, 2012, SENSOR ACTUAT B-CHEM, V162, P143, DOI 10.1016/j.snb.2011.12.051
   Zhao YD, 2005, TALANTA, V65, P489, DOI 10.1016/j.talanta.2004.06.028
   Zheng W, 2008, TALANTA, V74, P1414, DOI 10.1016/j.talanta.2007.09.017
NR 38
TC 33
Z9 35
U1 2
U2 103
PU ELSEVIER SCIENCE SA
PI LAUSANNE
PA PO BOX 564, 1001 LAUSANNE, SWITZERLAND
SN 0925-4005
J9 SENSOR ACTUAT B-CHEM
JI Sens. Actuator B-Chem.
PD APR
PY 2015
VL 210
BP 418
EP 424
DI 10.1016/j.snb.2014.12.122
PG 7
WC Chemistry, Analytical; Electrochemistry; Instruments & Instrumentation
WE Science Citation Index Expanded (SCI-EXPANDED)
SC Chemistry; Electrochemistry; Instruments & Instrumentation
GA CC0BM
UT WOS:000350000000055
DA 2023-06-30
ER

PT J
AU Cancelliere, R
   Tinno, AD
   Cataldo, A
   Bellucci, S
   Micheli, L
AF Cancelliere, Rocco
   Tinno, Alessio Di
   Cataldo, Antonino
   Bellucci, Stefano
   Micheli, Laura
TI Powerful Electron-Transfer Screen-Printed Platforms as Biosensing Tools:
   The Case of Uric Acid Biosensor
SO BIOSENSORS-BASEL
LA English
DT Article
DE nanomaterials; screen-printed electrodes; uric acid; point-of-care
   device
ID ELECTROCHEMICAL BIOSENSORS; AMPEROMETRIC BIOSENSOR; GRAPHENE;
   PERFORMANCE; XANTHINE; SENSORS; SERUM; FIELD
AB The use of carbon nanomaterials (CNMs) in sensors and biosensor realization is one of the hottest topics today in analytical chemistry. In this work, a comparative in-depth study, exploiting different nanomaterial (MWNT-CO2H, -NH2, -OH and GNP) modified screen-printed electrodes (SPEs), is reported. In particular, the sensitivity, the heterogeneous electron transfer constant (k(0)), and the peak-to-peak separation (Delta E) have been calculated and analyzed. After which, an electrochemical amperometric sensor capable of determining uric acid (UA), based on the nano-modified platforms previously characterized, is presented. The disposable UA biosensor, fabricated modifying working electrode (WE) with Prussian Blue (PB), carbon nanotubes, and uricase enzyme, showed remarkable analytical performances toward UA with high sensitivity (CO2H 418 mu A mu M-1 cm(-2) and bare SPE-based biosensor, 33 mu A mu M-1 cm(-2)), low detection limits (CO2H 0.5 nM and bare SPE-based biosensors, 280 nM), and good repeatability (CO2H and bare SPE-based biosensors, 5% and 10%, respectively). Moreover, the reproducibility (RSD%) of these platforms in tests conducted for UA determination in buffer and urine samples results are equal to 6% and 15%, respectively. These results demonstrate that the nanoengineered electrode exhibited good selectivity and sensitivity toward UA even in the presence of interfering species, thus paving the way for its application in other bio-fluids such as simple point-of-care (POC) devices.
C1 [Cancelliere, Rocco; Tinno, Alessio Di; Micheli, Laura] Univ Roma Tor Vergata, Dept Chem Sci & Technol, Via Ric Sci 1, I-00133 Rome, Italy.
   [Cataldo, Antonino; Bellucci, Stefano] INFN, Lab Nazl Frascati, Via E Fermi 54, I-00044 Frascati, Italy.
C3 University of Rome Tor Vergata; Istituto Nazionale di Fisica Nucleare
   (INFN)
RP Micheli, L (通讯作者)，Univ Roma Tor Vergata, Dept Chem Sci & Technol, Via Ric Sci 1, I-00133 Rome, Italy.; Bellucci, S (通讯作者)，INFN, Lab Nazl Frascati, Via E Fermi 54, I-00044 Frascati, Italy.
EM rocco.cancelliere@uniroma2.it; alessio.ditinno@uniroma2.it;
   antonino.cataldo@lnf.infn.it; bellucci@lnf.infn.it;
   laura.micheli@uniroma2.it
RI Bellucci, Stefano/C-9235-2011; Cancelliere, Rocco/GXV-0231-2022;
   Micheli, Laura/F-5712-2019
OI Bellucci, Stefano/0000-0003-0326-6368; Micheli,
   Laura/0000-0002-6970-0318; Cancelliere, Rocco/0000-0002-3278-0414;
   Cataldo, Antonino/0000-0003-4662-9106
CR Alabsi SS, 2020, IEEE ACCESS, V8, P69509, DOI 10.1109/ACCESS.2020.2987204
   Arduini F, 2017, ANAL CHIM ACTA, V959, P15, DOI 10.1016/j.aca.2016.12.035
   Arduini F, 2016, TRAC-TREND ANAL CHEM, V79, P114, DOI 10.1016/j.trac.2016.01.032
   Arslan F, 2008, SENSORS-BASEL, V8, P5492, DOI 10.3390/s8095492
   Brownson DAC., 2016, HDB GRAPHENE ELECTRO, DOI [10.1007/978-1-4471-6428-9, DOI 10.1007/978-1-4471-6428-9]
   Cancelliere R, 2021, APPL SURF SCI, V567, DOI 10.1016/j.apsusc.2021.150791
   Cancelliere R, 2020, ELECTROCHEM COMMUN, V121, DOI 10.1016/j.elecom.2020.106862
   Cancelliere R, 2021, TALANTA, V223, DOI 10.1016/j.talanta.2020.121671
   Cancelliere R, 2019, BIOSENSORS-BASEL, V9, DOI 10.3390/bios9040139
   Chaudhari RD, 2012, SENSOR ACTUAT B-CHEM, V173, P882, DOI 10.1016/j.snb.2012.08.001
   Cooper N, 2006, J CHROMATOGR B, V837, P1, DOI 10.1016/j.jchromb.2006.02.060
   Dabrowska A, 2014, PHYS STATUS SOLIDI B, V251, P2599, DOI 10.1002/pssb.201451175
   Dai XH, 2007, J CHROMATOGR B, V857, P287, DOI 10.1016/j.jchromb.2007.07.035
   Renedo OD, 2007, TALANTA, V73, P202, DOI 10.1016/j.talanta.2007.03.050
   Du X, 2020, NAT COMMUN, V11, DOI 10.1038/s41467-019-14037-w
   Dumitrescu I, 2009, CHEM COMMUN, P6886, DOI 10.1039/b909734a
   Dussossoy D, 1996, J PHARM SCI, V85, P955, DOI 10.1021/js960009s
   Earp B, 2020, MATER RES BULL, V131, DOI 10.1016/j.materresbull.2020.110969
   Ehtesabi H, 2020, MATER TODAY CHEM, V17, DOI 10.1016/j.mtchem.2020.100342
   Elgrishi N, 2018, J CHEM EDUC, V95, P197, DOI 10.1021/acs.jchemed.7b00361
   Erden PE, 2013, TALANTA, V107, P312, DOI 10.1016/j.talanta.2013.01.043
   Fang AJ, 2016, BIOSENS BIOELECTRON, V86, P664, DOI 10.1016/j.bios.2016.07.055
   Favero G, 2015, NANOMATERIALS-BASEL, V5, P1995, DOI 10.3390/nano5041995
   Feig DI, 2008, NEW ENGL J MED, V359, P1811, DOI 10.1056/NEJMra0800885
   Freeman CJ, 2021, BIOSENSORS-BASEL, V11, DOI 10.3390/bios11010010
   Geim A.K., 2009, RISE GRAPHENE NANOSC, V11, P19, DOI 10.1142/9789814287005_0002
   Gergeroglu H, 2020, SN APPL SCI, V2, DOI 10.1007/s42452-020-2404-1
   Honeychurch KC, 2018, BIOSENSORS-BASEL, V8, DOI 10.3390/bios8030057
   Huang QT, 2020, ACS SUSTAIN CHEM ENG, V8, P1644, DOI 10.1021/acssuschemeng.9b06623
   Income K, 2019, INT J ANAL CHEM, V2019, DOI 10.1155/2019/3457247
   KONOPKA SJ, 1970, ANAL CHEM, V42, P1741, DOI 10.1021/ac50160a042
   Li XJ, 2019, TRAC-TREND ANAL CHEM, V113, P1, DOI 10.1016/j.trac.2019.01.008
   Liu XF, 2014, RSC ADV, V4, P42632, DOI 10.1039/c4ra05853d
   MARCUS RA, 1957, J CHEM PHYS, V26, P867, DOI 10.1063/1.1743423
   Matos RC, 2000, ANAL CHIM ACTA, V404, P151, DOI 10.1016/S0003-2670(99)00674-1
   Mo FY, 2019, FOOD CHEM, V292, P253, DOI 10.1016/j.foodchem.2019.04.034
   NICHOLSON RS, 1965, ANAL CHEM, V37, P1351, DOI 10.1021/ac60230a016
   Panahi Z, 2021, SENSOR ACTUATOR REP, V3, DOI 10.1016/j.snr.2021.100051
   Pavlicek V, 2014, ELECTROPHORESIS, V35, P956, DOI 10.1002/elps.201300293
   Pumera M, 2013, ELECTROCHEM COMMUN, V36, P14, DOI 10.1016/j.elecom.2013.08.028
   RAAB LS, 1991, J CELL BIOCHEM, V47, P18, DOI 10.1002/jcb.240470104
   Ramanavicius A, 2007, ANAL BIOANAL CHEM, V387, P1899, DOI 10.1007/s00216-006-1065-2
   Ramnani P, 2016, CHEMOSPHERE, V143, P85, DOI 10.1016/j.chemosphere.2015.04.063
   Randviir EP, 2018, ELECTROCHIM ACTA, V286, P179, DOI 10.1016/j.electacta.2018.08.021
   Ricci F, 2003, ANAL CHIM ACTA, V485, P111, DOI 10.1016/S0003-2670(03)00403-3
   Serrano N, 2019, SENSORS-BASEL, V19, DOI 10.3390/s19184039
   Shao YY, 2010, ELECTROANAL, V22, P1027, DOI 10.1002/elan.200900571
   Sher M, 2021, TRAC-TREND ANAL CHEM, V143, DOI 10.1016/j.trac.2021.116374
   Tanaka Y, 2004, J CHROMATOGR A, V1051, P193, DOI 10.1016/j.chroma.2004.06.053
   Tudorache M, 2007, ANAL BIOANAL CHEM, V388, P565, DOI 10.1007/s00216-007-1293-0
   Verma S, 2019, INT J BIOL MACROMOL, V130, P333, DOI 10.1016/j.ijbiomac.2019.02.121
   Vicentini FC, 2015, ELECTROCHIM ACTA, V157, P125, DOI 10.1016/j.electacta.2014.11.204
   Wang Y., 2018, MICROMECHANICS NANOM, P123
   Wang YY, 2018, MICROCHIM ACTA, V185, DOI 10.1007/s00604-018-2814-6
   Xie F, 2019, TRAC-TREND ANAL CHEM, V119, DOI 10.1016/j.trac.2019.115624
   Yan QH, 2020, SCI REP-UK, V10, DOI 10.1038/s41598-020-67394-8
   Yoon H, 2020, SENSOR ACTUAT B-CHEM, V311, DOI 10.1016/j.snb.2020.127866
   Yu JH, 2011, BIOSENS BIOELECTRON, V26, P3284, DOI 10.1016/j.bios.2010.12.044
NR 58
TC 7
Z9 7
U1 6
U2 21
PU MDPI
PI BASEL
PA ST ALBAN-ANLAGE 66, CH-4052 BASEL, SWITZERLAND
EI 2079-6374
J9 BIOSENSORS-BASEL
JI Biosensors-Basel
PD JAN
PY 2022
VL 12
IS 1
AR 2
DI 10.3390/bios12010002
PG 17
WC Chemistry, Analytical; Nanoscience & Nanotechnology; Instruments &
   Instrumentation
WE Science Citation Index Expanded (SCI-EXPANDED)
SC Chemistry; Science & Technology - Other Topics; Instruments &
   Instrumentation
GA ZC6MS
UT WOS:000757632300001
PM 35049630
OA Green Published, gold
DA 2023-06-30
ER

PT J
AU El-Sherif, DM
   Abouzid, M
   Gaballah, MS
   Ahmed, AA
   Adeel, M
   Sheta, SM
AF El-Sherif, Dina M.
   Abouzid, Mohamed
   Gaballah, Mohamed S.
   Ahmed, Alhassan Ali
   Adeel, Muhammad
   Sheta, Sheta M.
TI New approach in SARS-CoV-2 surveillance using biosensor technology: a
   review
SO ENVIRONMENTAL SCIENCE AND POLLUTION RESEARCH
LA English
DT Review
DE Biosensors; SARS-CoV-2; Detection; Epidemiology; Techniques;
   Microfluidic
ID MOBILE-HEALTH; CAPILLARY-ELECTROPHORESIS; ELECTROCHEMICAL BIOSENSOR;
   INFECTIOUS-DISEASES; WASTE-WATER; VIRUS; PLATFORM; SURFACE;
   NANOPARTICLES; SYSTEMS
AB Biosensors are analytical tools that transform the bio-signal into an observable response. Biosensors are effective for early detection of severe acute respiratory syndrome coronavirus 2 (SARS-CoV-2) infection because they target viral antigens to assess clinical development and provide information on the severity and critical trends of infection. The biosensors are capable of being on-site, fast, and extremely sensitive to the target viral antigen, opening the door for early detection of SARS-CoV-2. They can screen individuals in hospitals, airports, and other crowded locations. Microfluidics and nanotechnology are promising cornerstones for the development of biosensor-based techniques. Recently, due to high selectivity, simplicity, low cost, and reliability, the production of biosensor instruments have attracted considerable interest. This review article precisely provides the extensive scientific advancement and intensive look of basic principles and implementation of biosensors in SARS-CoV-2 surveillance, especially for human health. In this review, the importance of biosensors including Optical, Electrochemical, Piezoelectric, Microfluidic, Paper-based biosensors, Immunosensors, and Nano-Biosensors in the detection of SARS-CoV-2 has been underscored. Smartphone biosensors and calorimetric strips that target antibodies or antigens should be developed immediately to combat the rapidly spreading SARS-CoV-2. Wearable biosensors can constantly monitor patients, which is a highly desired feature of biosensors. Finally, we summarized the literature, outlined new approaches and future directions in diagnosing SARS-CoV-2 by biosensor-based techniques.
C1 [El-Sherif, Dina M.; Gaballah, Mohamed S.] Natl Inst Oceanog & Fisheries, NIOF, Cairo, Egypt.
   [Abouzid, Mohamed] Poznan Univ Med Sci, Fac Pharm, Dept Phys Pharm & Pharmacokinet, PL-60781 Poznan, Poland.
   [Gaballah, Mohamed S.] China Agr Univ, Minist Agr, Coll Engn, Key Lab Clean Renewable Energy Utilizat Technol, Beijing 100083, Peoples R China.
   [Ahmed, Alhassan Ali] Poznan Univ Med Sci, Dept Bioinformat & Computat Biol, Poznan, Poland.
   [Adeel, Muhammad] Beijing Normal Univ, Adv Inst Nat Sci, BNU HKUST Lab Green Innovat, Zhuhai Subcampus,18 Jinfeng Rd, Zhuhai, Guangdong, Peoples R China.
   [Sheta, Sheta M.] Natl Res Ctr, Inorgan Chem Dept, 33 El Behouth St, Giza 12622, Egypt.
C3 Egyptian Knowledge Bank (EKB); National Institute of Oceanography &
   Fisheries (NIOF); Poznan University of Medical Sciences; China
   Agricultural University; Ministry of Agriculture & Rural Affairs; Poznan
   University of Medical Sciences; Beijing Normal University; Egyptian
   Knowledge Bank (EKB); National Research Centre (NRC)
RP El-Sherif, DM (通讯作者)，Natl Inst Oceanog & Fisheries, NIOF, Cairo, Egypt.; Abouzid, M (通讯作者)，Poznan Univ Med Sci, Fac Pharm, Dept Phys Pharm & Pharmacokinet, PL-60781 Poznan, Poland.
EM dina.moh55@yahoo.com; mabouzid@outlook.com
RI Ahmed, Alhassan Ali/ABF-1283-2021; Adeel, Muhammad/J-8546-2017;
   El-Sherif, Dina M./AAQ-7938-2021; Sheta, Sheta/E-6049-2018; Gaballah,
   Mohamed/A-9579-2019; Adeel, Muhammad/P-6143-2019; Abouzid,
   Mohamed/AAE-3270-2019
OI Ahmed, Alhassan Ali/0000-0003-1912-0195; El-Sherif, Dina
   M./0000-0002-8798-9004; Sheta, Sheta/0000-0002-8069-7105; Gaballah,
   Mohamed/0000-0002-6064-5631; Adeel, Muhammad/0000-0002-2462-8260;
   Abouzid, Mohamed/0000-0002-8917-671X
FU NAWA Polish National Agency for Academic Exchange
   [PPI/STE/2020/1/00014/DEC/02]
FX Mr. Mohamed Abouzid and Mr. Alhassan Ali Ahmed are participants of STER
   Internationalisation of Doctoral Schools Programme from NAWA Polish
   National Agency for Academic Exchange No. PPI/STE/2020/1/00014/DEC/02.
CR Abouzid M, 2021, J TRANSL MED, V19, DOI 10.1186/s12967-021-02767-9
   Ahmed F, 2020, LANCET PUBLIC HEALTH, V5, pE240, DOI 10.1016/S2468-2667(20)30085-2
   AIZAWA M, 1994, ADV CLIN CHEM, V31, P247, DOI 10.1016/S0065-2423(08)60337-6
   Altintas Z, 2015, ANAL CHEM, V87, P6801, DOI 10.1021/acs.analchem.5b00989
   [Anonymous], 2020, REUTERS
   Antiochia R, 2021, BIOSENSORS-BASEL, V11, DOI 10.3390/bios11040110
   Antiochia R, 2020, MICROCHIM ACTA, V187, DOI 10.1007/s00604-020-04615-x
   Arata H, 2012, PLOS ONE, V7, DOI 10.1371/journal.pone.0048329
   Baek J, 2011, ANGEW CHEM INT EDIT, V50, P627, DOI 10.1002/anie.201006412
   Bahl S, 2020, APOLLO MED, V0, P0, DOI [DOI 10.4103/AM.AM_56_20, 10.4103/am.am_56_20]
   Barcelo D, 2020, CASE STUD CHEM ENV E, V2, DOI 10.1016/j.cscee.2020.100042
   Baxendale IR, 2006, CHEM COMMUN, P4835, DOI 10.1039/b612197g
   Beebe DJ, 2002, ANNU REV BIOMED ENG, V4, P261, DOI 10.1146/annurev.bioeng.4.112601.125916
   Bell J, 2020, ARXIV200404059CS
   Berke A, 2020, ARXIV200314412CS
   Bhalla N, 2020, ACS NANO, V14, P7783, DOI 10.1021/acsnano.0c04421
   Bisoffi M, 2008, BIOSENS BIOELECTRON, V23, P1397, DOI 10.1016/j.bios.2007.12.016
   Bissonnette L, 2017, EXPERT REV MOL DIAGN, V17, P471, DOI 10.1080/14737159.2017.1310619
   Boulos MKN, 2020, INT J HEALTH GEOGR, V19, DOI 10.1186/s12942-020-00202-8
   Brindha J, 2018, ENVIRON CHEM LETT, V16, P1325, DOI 10.1007/s10311-018-0759-y
   Broeders J, 2013, IEEE SENS J, V13, P2659, DOI 10.1109/JSEN.2013.2256346
   Buerk DG., 1995, BIOSENSORS THEORY AP
   Calvo RA, 2020, BMJ-BRIT MED J, V369, DOI 10.1136/bmj.m1373
   Cannon B, 2012, ANAL BIOCHEM, V431, P40, DOI 10.1016/j.ab.2012.08.017
   Chaki NK, 2002, BIOSENS BIOELECTRON, V17, P1, DOI 10.1016/S0956-5663(01)00277-9
   Chen C, 2020, ANALYST, V145, P1605, DOI 10.1039/c9an01998g
   Chen S, 2009, NANOTECHNOLOGY, V20, DOI 10.1088/0957-4484/20/43/434015
   Cho H., 2020, CONTACT TRACING MOBI
   Cho IH, 2020, BIOMATER RES, V24, DOI 10.1186/s40824-019-0181-y
   Choi JR, 2020, FRONT CHEM, V8, DOI 10.3389/fchem.2020.00517
   Choi K, 2012, ANNU REV ANAL CHEM, V5, P413, DOI 10.1146/annurev-anchem-062011-143028
   Cooper MA, 2002, NAT REV DRUG DISCOV, V1, P515, DOI 10.1038/nrd838
   Cortez NG, 2014, NEW ENGL J MED, V371, P372, DOI 10.1056/NEJMhle1403384
   Cyfryzacji, 2020, MINISTERSTWO CYFRYZA
   Damborsky P, 2016, ESSAYS BIOCHEM, V60, P91, DOI 10.1042/EBC20150010
   Danilov A, 2018, BIOSENS BIOELECTRON, V104, P102, DOI 10.1016/j.bios.2017.12.001
   del Rio JS, 2019, NAT NANOTECHNOL, V14, P1143, DOI 10.1038/s41565-019-0566-z
   Desmet C, 2016, BIOSENS BIOELECTRON, V76, P145, DOI 10.1016/j.bios.2015.06.052
   Dupont D., 2011, ENCY DAIRY SCI, VSecond, P177, DOI [10.1016/B978-0-12-374407-4.00016-9, DOI 10.1016/B978-0-12-374407-4.00016-9]
   Dyer O, 2020, BMJ-BRIT MED J, V368, DOI 10.1136/bmj.m833
   Ejeian F, 2018, BIOSENS BIOELECTRON, V118, P66, DOI 10.1016/j.bios.2018.07.019
   Estcourt CS, 2017, LANCET PUBLIC HEALTH, V2, pE182, DOI 10.1016/S2468-2667(17)30034-8
   Fallah MP, 2017, PLOS MED, V14, DOI 10.1371/journal.pmed.1002227
   Farsinezhad S, 2013, J NANOSCI NANOTECHNO, V13, P2885, DOI 10.1166/jnn.2013.7409
   Ferretti L, 2020, SCIENCE, V368, P619, DOI 10.1126/science.abb6936
   Formisano N, 2015, ELECTROCHEM COMMUN, V57, P70, DOI 10.1016/j.elecom.2015.05.014
   Fuerstman MJ, 2003, LANGMUIR, V19, P4714, DOI 10.1021/la030054x
   Gaur S, 2020, INFECT CONT HOSP EP, V41, P729, DOI 10.1017/ice.2020.98
   Gautschi G., 2002, PIEZOELECTRIC SENSOR, P73, DOI DOI 10.1007/978-3-662-04732-3
   Ge XX, 2014, TRAC-TREND ANAL CHEM, V58, P31, DOI 10.1016/j.trac.2014.03.008
   Geissler D, 2010, ANGEW CHEM INT EDIT, V49, P1396, DOI 10.1002/anie.200906399
   Ghaffari M, 2021, EMERGENT MATER, V4, P19, DOI 10.1007/s42247-020-00143-9
   GIBSON TD, 1992, BIOSENS BIOELECTRON, V7, P701, DOI 10.1016/0956-5663(92)85052-C
   Gorkin R, 2010, LAB CHIP, V10, P1758, DOI 10.1039/b924109d
   GREEN N, 1982, CELL, V28, P477, DOI 10.1016/0092-8674(82)90202-1
   Hall DA, 2010, BIOSENS BIOELECTRON, V25, P2177, DOI 10.1016/j.bios.2010.01.039
   Hall DA, 2013, IEEE J SOLID-ST CIRC, V48, P1290, DOI 10.1109/JSSC.2013.2245058
   Han JH, 2016, SENSOR ACTUAT B-CHEM, V228, P36, DOI 10.1016/j.snb.2015.07.068
   Han YD, 2020, BIOCHIP J, V14, P32, DOI 10.1007/s13206-020-4104-8
   Hannah S, 2020, BIOELECTROCHEMISTRY, V133, DOI 10.1016/j.bioelechem.2020.107480
   HARRISON DJ, 1992, ANAL CHEM, V64, P1926, DOI 10.1021/ac00041a030
   Hayward AC, 2014, LANCET RESP MED, V2, P445, DOI 10.1016/S2213-2600(14)70034-7
   Huang JC, 2009, BIOSENS BIOELECTRON, V25, P320, DOI 10.1016/j.bios.2009.07.012
   Huang XW, 2018, ANALYST, V143, P5339, DOI 10.1039/c8an01269e
   Imran S, 2021, MICROMACHINES-BASEL, V12, DOI 10.3390/mi12020174
   Jin YH, 2020, MILITARY MED RES, V7, DOI 10.1186/s40779-020-0233-6
   Kamikawa TL, 2012, IEEE T NANOTECHNOL, V11, P88, DOI 10.1109/TNANO.2011.2157936
   Kirby B. J., 2010, MICRO NANOSCALE FLUI
   Kirimli CE, 2014, ANALYST, V139, P2754, DOI 10.1039/c4an00215f
   Kong L. X., 2015, J LAB AUTOM
   Kroger S, 1997, ANAL CHIM ACTA, V347, P9, DOI 10.1016/S0003-2670(96)00634-4
   Kudr J, 2021, TRAC-TREND ANAL CHEM, V136, DOI 10.1016/j.trac.2021.116192
   Tetteh EK, 2020, WATER-SUI, V12, DOI 10.3390/w12102680
   Lai SHS, 2021, INT ORTHOP, V45, P65, DOI 10.1007/s00264-020-04646-2
   Langone M, 2021, ENVIRON POLLUT, V268, DOI 10.1016/j.envpol.2020.115806
   Latif S, 2017, FUTURE INTERNET, V9, DOI 10.3390/fi9040093
   Latif S, 2017, IEEE ACCESS, V5, P11540, DOI 10.1109/ACCESS.2017.2710800
   Lee J, 2015, BIOSENS BIOELECTRON, V64, P311, DOI 10.1016/j.bios.2014.09.021
   Li LL, 2018, NANO LETT, V18, P3322, DOI 10.1021/acs.nanolett.8b00003
   Li ZT, 2020, J MED VIROL, V92, P1518, DOI [10.1002/jmv.25727, 10.12052/gdutxb.200076]
   Ligler FS, 2002, ANAL CHEM, V74, P713, DOI 10.1021/ac015607s
   Loncaric C, 2012, SENSOR ACTUAT B-CHEM, V161, P908, DOI 10.1016/j.snb.2011.11.061
   Lu GW, 2013, NATURE, V500, P227, DOI 10.1038/nature12328
   Ma JB, 2021, FRONT ENV SCI ENG, V15, DOI 10.1007/s11783-021-1420-8
   Ma RM, 2019, NAT NANOTECHNOL, V14, P12, DOI 10.1038/s41565-018-0320-y
   Maddali H, 2021, CHEMBIOCHEM, V22, P1176, DOI 10.1002/cbic.202000744
   Maghded HS, 2020, 2020 IEEE 21ST INTERNATIONAL CONFERENCE ON INFORMATION REUSE AND INTEGRATION FOR DATA SCIENCE (IRI 2020), P180, DOI 10.1109/IRI49571.2020.00033
   Mahari S., 2020, ECOVSENS ULTRASENSIT
   Manz A., 1990, Sensors and Actuators B (Chemical), VB1, P244, DOI 10.1016/0925-4005(90)80209-I
   MANZ A, 1992, J CHROMATOGR, V593, P253, DOI 10.1016/0021-9673(92)80293-4
   Mao CB, 2009, ANGEW CHEM INT EDIT, V48, P6790, DOI 10.1002/anie.200900231
   Mao K, 2020, BIOSENS BIOELECTRON, V169, DOI 10.1016/j.bios.2020.112617
   Mark D, 2010, CHEM SOC REV, V39, P1153, DOI 10.1039/b820557b
   Martinez AW, 2007, ANGEW CHEM INT EDIT, V46, P1318, DOI 10.1002/anie.200603817
   Mehta S, 2018, NAT CELL BIOL, V20, P1215, DOI 10.1038/s41556-018-0200-6
   Miodek A, 2015, SENSORS-BASEL, V15, P25015, DOI 10.3390/s151025015
   Mitsakakis K, 2011, ANAL CHIM ACTA, V699, P1, DOI 10.1016/j.aca.2011.05.016
   Mohankumar P, 2021, MEASUREMENT, V167, DOI 10.1016/j.measurement.2020.108293
   MURATSUGU M, 1993, ANAL CHEM, V65, P2933, DOI 10.1021/ac00068a036
   Nam JM, 2003, SCIENCE, V301, P1884, DOI 10.1126/science.1088755
   Namisango E, 2016, BMC PALLIAT CARE, V15, DOI 10.1186/s12904-016-0092-9
   Narita F, 2021, ADV MATER, V33, DOI 10.1002/adma.202005448
   Nemudryi Artem, 2020, Cell Rep Med, V1, P100098, DOI [10.1101/2020.04.15.20066746, 10.1016/j.xcrm.2020.100098]
   Newton, 2020, GOOGLE USES LOCATION
   Nidzworski D, 2014, BIOSENS BIOELECTRON, V59, P239, DOI 10.1016/j.bios.2014.03.050
   Nomngongo PN, 2012, PHYS CHEM EARTH, V50-52, P252, DOI 10.1016/j.pce.2012.08.001
   Osman DI, 2019, BIOSENS BIOELECTRON, V141, DOI 10.1016/j.bios.2019.111451
   Palenzuela CLM, 2018, TRAC-TREND ANAL CHEM, V103, P110, DOI 10.1016/j.trac.2018.03.016
   Pashchenko O, 2018, ACS INFECT DIS, V4, P1162, DOI 10.1021/acsinfecdis.8b00023
   Perkel JM, 2017, NATURE, V545, P119, DOI 10.1038/545119a
   Pineda MF, 2009, IEEE SENS J, V9, P470, DOI 10.1109/JSEN.2009.2014427
   Pohanka M, 2018, MATERIALS, V11, DOI 10.3390/ma11030448
   Puigmarti-Luis J, 2014, CHEM SOC REV, V43, P2253, DOI 10.1039/c3cs60372e
   Puleo CM, 2009, LAB CHIP, V9, P1065, DOI 10.1039/b819605b
   Qadir J, 2017, IEEE ACCESS, V5, P27818, DOI 10.1109/ACCESS.2017.2783118
   Qin JH, 2007, LAB CHIP, V7, P186, DOI 10.1039/b613414a
   Qiu GG, 2020, ACS NANO, V14, P5268, DOI 10.1021/acsnano.0c02439
   Quinn J, 2014, AI MAG, V35, P36, DOI 10.1609/aimag.v35i3.2529
   Ramfos I, 2015, MEAS SCI TECHNOL, V26, DOI 10.1088/0957-0233/26/1/015701
   Rasheed PA, 2015, ANALYST, V140, P2713, DOI 10.1039/c5an00004a
   Riberio VB., 2020, TALANTA OPEN, V2, DOI 10.1016/j.talo.2020.100007
   Roda A, 2016, TRAC-TREND ANAL CHEM, V79, P317, DOI 10.1016/j.trac.2015.10.019
   Rodriguez GA, 2019, OPT EXPRESS, V27, P9536, DOI 10.1364/OE.27.009536
   Rose HM, 2014, P NATL ACAD SCI USA, V111, P11697, DOI 10.1073/pnas.1406797111
   Rossi AM, 2007, BIOSENS BIOELECTRON, V23, P741, DOI 10.1016/j.bios.2007.06.004
   Rowe CA, 1999, ANAL CHEM, V71, P3846, DOI 10.1021/ac981425v
   Samson R, 2020, 3 BIOTECH, V10, DOI 10.1007/s13205-020-02369-0
   Seshadri Dhruv R, 2020, Front Digit Health, V2, P8, DOI 10.3389/fdgth.2020.00008
   SETHI RS, 1994, BIOSENS BIOELECTRON, V9, P243, DOI 10.1016/0956-5663(94)80127-4
   Sheervalilou R, 2021, APPL MICROBIOL BIOT, V105, P2615, DOI 10.1007/s00253-021-11197-y
   Sheta SM, 2019, RSC ADV, V9, P20463, DOI 10.1039/c9ra03030a
   SHETA SM, APPL ORGANOMET CHEM, V33
   Singh S, 2021, ENVIRON CHEM LETT, V19, P1917, DOI 10.1007/s10311-021-01202-1
   Socorro-Leranoz AB., 2019, BIOSENS BIOELECTRON, V1
   Solanki PR, 2011, NPG ASIA MATER, V3, P17, DOI 10.1038/asiamat.2010.137
   Squires TM, 2005, REV MOD PHYS, V77, P977, DOI 10.1103/RevModPhys.77.977
   Stumpf F, 2016, LAB CHIP, V16, P199, DOI 10.1039/c5lc00871a
   Suleman S, 2021, CHEM ENG J, V414, DOI 10.1016/j.cej.2021.128759
   Sun AC, 2016, SENSOR ACTUAT B-CHEM, V235, P126, DOI 10.1016/j.snb.2016.05.010
   Sun F, 2020, LAB CHIP, V20, P1621, DOI 10.1039/d0lc00304b
   Tabeling P., 2005, INTRO MICROFLUIDICS
   Takemura K, 2017, BIOSENS BIOELECTRON, V89, P998, DOI 10.1016/j.bios.2016.10.045
   Tan SH, 2014, SCI REP-UK, V4, DOI 10.1038/srep04787
   Tekin HC, 2013, LAB CHIP, V13, P1053, DOI 10.1039/c3lc41285g
   Tort N, 2017, BIOSENS BIOELECTRON, V90, P13, DOI 10.1016/j.bios.2016.11.022
   Troncoso C, 2020, ARXIV200512273CS
   Varshney M, 2009, BIOSENS BIOELECTRON, V24, P2951, DOI 10.1016/j.bios.2008.10.001
   Verma Neelam, 2013, ISRN Biotechnol, V2013, P236062, DOI 10.5402/2013/236062
   Vidic J, 2021, CURR OPIN ELECTROCHE, V29, DOI 10.1016/j.coelec.2021.100750
   Wang BJ, 2013, BIOSENS BIOELECTRON, V40, P368, DOI 10.1016/j.bios.2012.08.011
   Wang J, 2020, ENVIRON POLLUT, V262, DOI 10.1016/j.envpol.2020.114665
   Wang LF, 2019, CURR OPIN VIROL, V34, P79, DOI 10.1016/j.coviro.2018.12.007
   Wang RH, 2011, J VIROL METHODS, V178, P52, DOI 10.1016/j.jviromet.2011.08.011
   WEIS W, 1988, NATURE, V333, P426, DOI 10.1038/333426a0
   WHO, 2020, WAT SAN HYG WAST MAN, P1
   Wood CS, 2019, NATURE, V566, P467, DOI 10.1038/s41586-019-0956-2
   Wu AR, 2014, NAT METHODS, V11, P41, DOI 10.1038/nmeth.2694
   Wu K, 2017, ACS SENSORS, V2, P1594, DOI 10.1021/acssensors.7b00432
   Xi X, 2020, ADV FUNCT MATER, V30, DOI 10.1002/adfm.201905361
   Xiao F, 2012, ADV FUNCT MATER, V22, P2487, DOI 10.1002/adfm.201200191
   Xu LZ, 2020, BIOSENS BIOELECTRON, V170, DOI 10.1016/j.bios.2020.112673
   Yamashita T, 2016, SCI REP-UK, V6, DOI 10.1038/srep38552
   Ye J, 2020, S CHINA MORNING POST
   Ye Y., 2020, ARXIV200312232
   Yildirim N, 2013, IEEE SENSOR, P1887
   Yoneki E, 2014, AD HOC NETW, V13, P83, DOI 10.1016/j.adhoc.2012.06.003
   Yoo EH, 2010, SENSORS-BASEL, V10, P4558, DOI 10.3390/s100504558
   Zaidi SA, 2021, BIOSENSORS-BASEL, V11, DOI 10.3390/bios11030089
   Zamani P, 2016, BIOSENS BIOELECTRON, V79, P213, DOI 10.1016/j.bios.2015.12.018
   Zengerle R, 2020, HAHN SCHICKARD GESEL
   Zhou N, 2006, ANAL CHEM, V78, P5227, DOI 10.1021/ac0605492
   Zuo P, 2013, LAB CHIP, V13, P3921, DOI 10.1039/c3lc50654a
NR 172
TC 12
Z9 12
U1 14
U2 81
PU SPRINGER HEIDELBERG
PI HEIDELBERG
PA TIERGARTENSTRASSE 17, D-69121 HEIDELBERG, GERMANY
SN 0944-1344
EI 1614-7499
J9 ENVIRON SCI POLLUT R
JI Environ. Sci. Pollut. Res.
PD JAN
PY 2022
VL 29
IS 2
BP 1677
EP 1695
DI 10.1007/s11356-021-17096-z
EA OCT 2021
PG 19
WC Environmental Sciences
WE Science Citation Index Expanded (SCI-EXPANDED)
SC Environmental Sciences & Ecology
GA YC3BT
UT WOS:000710610700005
PM 34689274
OA Bronze, Green Published
DA 2023-06-30
ER

PT J
AU Chen, XJ
   Chen, ZX
   Tian, R
   Yan, W
   Yao, C
AF Chen, Xiaojun
   Chen, Zixuan
   Tian, Rong
   Yan, Wei
   Yao, Cheng
TI Glucose biosensor based on three dimensional ordered macroporous
   self-doped polyaniline/Prussian blue bicomponent film
SO ANALYTICA CHIMICA ACTA
LA English
DT Article
DE Three dimensional ordered macroporous; Self-doped polyaniline; Prussian
   blue; Glucose oxidase; Biosensor
ID ELECTROCHEMICAL DEPOSITION; COMPOSITE FILM; INVERSE OPALS; OXIDASE;
   HYBRID; GOLD; ENZYME; NANOPARTICLES; FABRICATION; ELECTRODES
AB In this paper, a three dimensional ordered macroporous self-doped polyaniline/Prussian blue (3DOM SPAN/PB) bicomponent film was fabricated via the inverted crystal template technique using step-by-step electrodeposition. In this bicomponent film, PB not only acted as a redox mediator, but also presented increased stability in neutral or weak alkaline solution by the protection of SPAN layer on the top. A novel glucose biosensor was fabricated based on the large active surface area and excellent conductivity possessed by the 3DOM SPAN/PB film. The applying experimental conditions of the glucose biosensor have been optimized. Under the optimal conditions, the biosensor showed a wide linear range over three orders of magnitude in glucose concentrations (from 2 to 1600 mu M) and a low detection limit of 0.4 mu M. Moreover, the biosensor exhibited short response time, high selectivity and excellent operation stability, which can be applied to detect the blood sugar in real samples without any pretreatment. (C) 2012 Elsevier B.V. All rights reserved.
C1 [Chen, Xiaojun; Chen, Zixuan; Tian, Rong; Yao, Cheng] Nanjing Univ Technol, Coll Sci, Nanjing 210009, Jiangsu, Peoples R China.
   [Chen, Xiaojun] Nanjing Univ Technol, State Key Lab Mat Oriented Chem Engn, Nanjing 210009, Jiangsu, Peoples R China.
   [Yan, Wei] Shanghai Univ, Nano Sci & Technol Res Ctr, Shanghai 200444, Peoples R China.
C3 Nanjing Tech University; Nanjing Tech University; Shanghai University
RP Chen, XJ (通讯作者)，Nanjing Univ Technol, Coll Sci, Nanjing 210009, Jiangsu, Peoples R China.
EM chenxj_njut@126.com
RI Yao, Cheng/H-4640-2013; Chen, Zixuan/L-2669-2018
OI Chen, Zixuan/0000-0002-3017-1121
FU National Natural Science Foundation of China [20905035, 20805030]; Youth
   Scientific Development Foundation of NJUT [39704002]; MOE Key Laboratory
   of Analytical Chemistry for Life Science [KLACLS1012]; State Key
   Laboratory of Materials-Oriented Chemical Engineering [KL10-15];
   Education Department of Jiangsu Province
FX We greatly appreciate the support from the National Natural Science
   Foundation of China (20905035, 20805030), Youth Scientific Development
   Foundation of NJUT (39704002), MOE Key Laboratory of Analytical
   Chemistry for Life Science (KLACLS1012) and State Key Laboratory of
   Materials-Oriented Chemical Engineering (KL10-15). This work is also
   sponsored by Qing Lan Project of Education Department of Jiangsu
   Province.
CR Bartlett PN, 2003, J MATER CHEM, V13, P2596, DOI 10.1039/b304496c
   Bartlett PN, 2002, CHEM MATER, V14, P2199, DOI 10.1021/cm011272j
   Brahim S, 2002, BIOSENS BIOELECTRON, V17, P53, DOI 10.1016/S0956-5663(01)00262-7
   BRIGHT HJ, 1969, J BIOL CHEM, V244, P3625
   Chen XJ, 2011, BIOELECTROCHEMISTRY, V82, P87, DOI 10.1016/j.bioelechem.2011.05.004
   Chen XJ, 2010, ANALYST, V135, P2629, DOI 10.1039/c0an00264j
   de Mattos IL, 2005, TALANTA, V66, P1281, DOI 10.1016/j.talanta.2005.01.044
   Deng CY, 2006, ANAL CHIM ACTA, V557, P85, DOI 10.1016/j.aca.2005.10.009
   Ding SH, 2006, LANGMUIR, V22, P7105, DOI 10.1021/la060273t
   Fu GL, 2011, BIOSENS BIOELECTRON, V26, P3973, DOI 10.1016/j.bios.2011.03.007
   Gu M, 2010, SENSOR ACTUAT B-CHEM, V148, P486, DOI 10.1016/j.snb.2010.05.057
   Karyakin AA, 1999, ELECTROCHEM COMMUN, V1, P78, DOI 10.1016/S1388-2481(99)00010-7
   Karyakin AA, 2004, ANAL CHEM, V76, P474, DOI 10.1021/ac034859l
   Kumar AS, 2005, ELECTROANAL, V17, P210, DOI 10.1002/elan.200403086
   Li GC, 2004, MACROMOLECULES, V37, P2683, DOI 10.1021/ma035891k
   Li H, 2011, J MATER CHEM, V21, P1730, DOI 10.1039/c0jm02554b
   Li L, 2008, BIOELECTROCHEMISTRY, V74, P170, DOI 10.1016/j.bioelechem.2008.07.006
   Luo Y.C., 2004, SENSOR ACTUAT B-CHEM, V97, P249
   O'Halloran MP, 2001, TALANTA, V55, P605, DOI 10.1016/S0039-9140(01)00469-6
   Owino JHO, 2007, ANAL BIOANAL CHEM, V388, P1069, DOI 10.1007/s00216-007-1333-9
   Ramirez D, 2008, PHYS STATUS SOLIDI A, V205, P2365, DOI 10.1002/pssa.200779442
   Ricci F, 2005, BIOSENS BIOELECTRON, V21, P389, DOI 10.1016/j.bios.2004.12.001
   Ricci F, 2003, BIOSENS BIOELECTRON, V18, P165, DOI 10.1016/S0956-5663(02)00169-0
   Salazar P, 2011, SENSOR ACTUAT B-CHEM, V152, P137, DOI 10.1016/j.snb.2010.11.056
   Sawant SN, 2004, PHILOS MAG, V84, P2127, DOI 10.1080/14786430410001678190
   Stein A, 2008, CHEM MATER, V20, P649, DOI 10.1021/cm702107n
   Subramanian G, 1999, ADV MATER, V11, P1261, DOI 10.1002/(SICI)1521-4095(199910)11:15<1261::AID-ADMA1261>3.0.CO;2-A
   SUN Y, 1990, J CHEM SOC CHEM COMM, P529, DOI 10.1039/c39900000529
   Tan XC, 2005, ANAL BIOANAL CHEM, V381, P500, DOI 10.1007/s00216-004-2956-8
   Walcarius A, 2008, TRAC-TREND ANAL CHEM, V27, P593, DOI 10.1016/j.trac.2008.03.011
   Wang DY, 2001, ADV MATER, V13, P350, DOI 10.1002/1521-4095(200103)13:5<350::AID-ADMA350>3.0.CO;2-X
   Wang J, 1999, ANAL CHIM ACTA, V395, P11, DOI 10.1016/S0003-2670(99)00306-2
   Wang J, 2008, CHEM REV, V108, P814, DOI 10.1021/cr068123a
   Wang XY, 2009, BIOSENS BIOELECTRON, V24, P1527, DOI 10.1016/j.bios.2008.09.025
   Wei ZX, 2003, ADV MATER, V15, P1382, DOI 10.1002/adma.200305048
   Wu Z, 2008, CHEM-EUR J, V14, P11358, DOI 10.1002/chem.200801250
   Yan F, 2004, CHEM MATER, V16, P1622, DOI 10.1021/cm035044w
   Zhang CQ, 2009, MATER LETT, V63, P592, DOI 10.1016/j.matlet.2008.11.041
   Zhang MH, 2011, BIOPROC BIOSYST ENG, V34, P1143, DOI 10.1007/s00449-011-0565-4
   Zhu LD, 2006, ELECTROANAL, V18, P1842, DOI 10.1002/elan.200603594
NR 40
TC 36
Z9 40
U1 2
U2 117
PU ELSEVIER
PI AMSTERDAM
PA RADARWEG 29, 1043 NX AMSTERDAM, NETHERLANDS
SN 0003-2670
EI 1873-4324
J9 ANAL CHIM ACTA
JI Anal. Chim. Acta
PD APR 20
PY 2012
VL 723
BP 94
EP 100
DI 10.1016/j.aca.2012.02.032
PG 7
WC Chemistry, Analytical
WE Science Citation Index Expanded (SCI-EXPANDED)
SC Chemistry
GA 924DH
UT WOS:000302670600014
PM 22444579
DA 2023-06-30
ER

PT J
AU Liu, D
   Luo, P
   Sun, WW
   Zhang, LP
   Wang, Z
AF Liu, Ding
   Luo, Peng
   Sun, Wenwen
   Zhang, Liping
   Wang, Zheng
TI Detection of beta-glucans using an amperometric biosensor based on
   high-affinity interaction between Dectin-1 and beta-glucans
SO ANALYTICAL BIOCHEMISTRY
LA English
DT Article
DE Fungal infection; beta-Glucans; Dectin-1; Biosensor
ID INVASIVE ASPERGILLOSIS; GALACTOMANNAN ANTIGENEMIA; RISK-FACTORS;
   DIAGNOSIS; CANCER; CANDIDEMIA; CULTURES; RECEPTOR
AB Early diagnosis of fungal infection plays an important role in increasing antifungal therapeutic response, but meaningful tests such as microbiological cultures and histopathological diagnosis are usually insensitive and time-consuming. A sensitive amperometric biosensor for beta-glucans was fabricated by immobilizing Dectin-1 onto Nafion-thionine-gold nanoparticle-chitosan multilayer films to trap its corresponding ligand from sample solution. On formation of ligand-receptor complex, detection of beta-glucans was accomplished by monitoring the decrease of the electrochemical signal of the modified electrode due to the inhibition of the transmission of electrons. Dectin-1 was constructed by cloning the extracellular carbohydrate recognition domain of the mouse Dectin gene into the pET28a(+) prokaryotic expression vector. Optimal conditions and analytical performances of the described biosensor were investigated. Under the optimal conditions, the biosensor response for beta-glucans presented good accuracy, stability, and reproducibility. The proposed biosensor not only could be used for rapid analysis of serum beta-glucans but also provided a screening procedure for the determination of fungal infections. (C) 2010 Elsevier Inc. All rights reserved.
C1 [Liu, Ding; Wang, Zheng] Third Mil Med Univ, Dept Lab Med, Daping Hosp, Chongqing 400042, Peoples R China.
   [Luo, Peng; Sun, Wenwen; Zhang, Liping] Chongqing Med Univ, Dept Lab Med, Affiliated Hosp 1, Chongqing 400016, Peoples R China.
C3 Army Medical University; Chongqing Medical University
RP Liu, D (通讯作者)，Third Mil Med Univ, Dept Lab Med, Daping Hosp, Chongqing 400042, Peoples R China.
EM liudingcq@sohu.com
FU Natural Science Foundation Project of Chongqing, China [2007BB5079]
FX Financial support of this work was provided by the Natural Science
   Foundation Project of Chongqing, China (2007BB5079).
CR Abbasi S, 1999, CLIN INFECT DIS, V29, P1210, DOI 10.1086/313445
   Aubry A, 2006, J CLIN MICROBIOL, V44, P389, DOI 10.1128/JCM.44.2.389-394.2006
   BERENGUER J, 1993, DIAGN MICR INFEC DIS, V17, P103, DOI 10.1016/0732-8893(93)90020-8
   Boutati EI, 1997, BLOOD, V90, P999, DOI 10.1182/blood.V90.3.999.999_999_1008
   Bretagne S, 2006, CLIN CHIM ACTA, V363, P221, DOI 10.1016/j.cccn.2005.05.051
   Bretagne S, 2005, FEMS IMMUNOL MED MIC, V45, P361, DOI 10.1016/j.femsim.2005.05.012
   Brown GD, 2002, J EXP MED, V196, P407, DOI 10.1084/jem.20020470
   Brown GD, 2003, J EXP MED, V197, P1119, DOI 10.1084/jem.20021890
   CAREY RN, 2001, EP15A NAT COMM CLIN
   Chen DD, 2002, ANAL BIOANAL CHEM, V372, P737, DOI 10.1007/s00216-001-1214-6
   DUTHIE R, 1995, CLIN INFECT DIS, V20, P598, DOI 10.1093/clinids/20.3.598
   Giacchino M, 2006, J CLIN MICROBIOL, V44, P3432, DOI 10.1128/JCM.00856-06
   GRABAR KC, 1995, ANAL CHEM, V67, P735, DOI 10.1021/ac00100a008
   Hope WW, 2005, LANCET INFECT DIS, V5, P609, DOI 10.1016/S1473-3099(05)70238-3
   Horvath JA, 1996, AM J MED, V100, P171, DOI 10.1016/S0002-9343(97)89455-7
   KROUWER JS, 2002, EP9A2 NAT COMM CLIN
   Marr KA, 2004, J INFECT DIS, V190, P641, DOI 10.1086/422009
   Mennink-Kersten MASH, 2006, J CLIN MICROBIOL, V44, P1711, DOI 10.1128/JCM.44.5.1711-1718.2006
   Odabasi Z, 2004, CLIN INFECT DIS, V39, P199, DOI 10.1086/421944
   Ou CF, 2007, ANAL CHIM ACTA, V603, P205, DOI 10.1016/j.aca.2007.08.052
   Pagano L, 1999, EUR J HAEMATOL, V63, P77, DOI 10.1111/j.1600-0609.1999.tb01120.x
   Palma AS, 2006, J BIOL CHEM, V281, P5771, DOI 10.1074/jbc.M511461200
   Pereira AC, 2006, ELECTROANAL, V18, P1208, DOI 10.1002/elan.200603509
   Viscoli C, 1999, CLIN INFECT DIS, V28, P1071, DOI 10.1086/514731
   Wallace JM, 1998, CHEST, V114, P131, DOI 10.1378/chest.114.1.131
   Wang J, 1998, ANAL CHIM ACTA, V360, P171, DOI 10.1016/S0003-2670(97)00684-3
   Wheat LJ, 2008, EUR J CLIN MICROBIOL, V27, P245, DOI 10.1007/s10096-007-0437-7
   Wu J, 2008, CLIN CHEM, V54, P1481, DOI 10.1373/clinchem.2007.102350
   Zhao S, 2006, BIOELECTROCHEMISTRY, V69, P158, DOI 10.1016/j.bioelechem.2006.01.001
NR 29
TC 9
Z9 9
U1 0
U2 18
PU ACADEMIC PRESS INC ELSEVIER SCIENCE
PI SAN DIEGO
PA 525 B ST, STE 1900, SAN DIEGO, CA 92101-4495 USA
SN 0003-2697
EI 1096-0309
J9 ANAL BIOCHEM
JI Anal. Biochem.
PD SEP 1
PY 2010
VL 404
IS 1
BP 14
EP 20
DI 10.1016/j.ab.2010.04.023
PG 7
WC Biochemical Research Methods; Biochemistry & Molecular Biology;
   Chemistry, Analytical
WE Science Citation Index Expanded (SCI-EXPANDED)
SC Biochemistry & Molecular Biology; Chemistry
GA 624FX
UT WOS:000279803400003
PM 20417609
DA 2023-06-30
ER

PT J
AU Hou, YY
   Xie, WZ
   Tan, XC
   Huang, KJ
   Xu, J
AF Hou, Yang-Yang
   Xie, Wan-Zhen
   Tan, Xuecai
   Huang, Ke-Jing
   Xu, Jing
TI Superior graphdiyne self-powered biosensing platform with highly
   sensitivity and reliability for dual-mode detection of MicroRNA by
   integrating T7 Exonuclease and 3D DNA walker induced rolling circle
   amplification
SO ANALYTICA CHIMICA ACTA
LA English
DT Article
DE 3D DNA walker; Rolling circle amplification; Self-powered biosensor;
   Graphdiyne; Dual-mode detection
ID STRATEGY; NANOMATERIALS; LABEL
AB A highly sensitivity self-powered biosensor is developed based on T7 exonuclease (T7 Exo) and 3D DNA walker induced rolling circle amplification (RCA) for electrochemical/colorimetric dual-mode detection of microRNA-21 (miRNA-21) with improved reliability. Taking its advantage of fascinating properties, such as high struc-ture defects and good conductivity, graphdiyne is prepared and used to prepare high-performance enzyme biofuel cell. T7 Exo-assisted 3D DNA walker target recognition triggers RCA reaction to obtain a significantly amplified signal response. A capacitor is integrated to the enzyme biofuel cell to further amplify the electro-chemical output signal of the self-powered biosensor. In detection system, glucose oxidase catalyzes glucose oxidation to produce hydrogen peroxide, and 3,3 ',5,5 '-tetramethylbenzidine (TMB) is then catalyzed to generate colored products, so as to achieve the colorimetric detection of the target. Analysis signals of diverse modes are recorded independently. Consequently, detection of microRNA with improved reliability and wider signal response range are achieved by electrochemical/colorimetric dual-mode with detection limits of 0.15 and 33 fM (S/N = 3) respectively. In addition, the proposed self-powered biosensor successfully applied for the detection of miRNA-21 in human serum samples, confirming its practical applicability in clinical diagnosis. It is powerfully anticipated the proposed self-powered biosensor possesses great potential to be applied to other biomedical domains.
C1 [Tan, Xuecai; Huang, Ke-Jing] Univ Food Safety & Pharmaceut Analyt Chem, Sch Chem & Chem Engn, Key Lab Guangxi Coll & Univ Food Safety & Pharmac, Key Lab Chem & Engn Forest Prod,Guangxi Key Lab C, Nanning 530008, Peoples R China.
   [Hou, Yang-Yang; Xu, Jing] Xinyang Normal Univ, Coll Chem & Chem Engn, Xinyang 464000, Peoples R China.
   [Xie, Wan-Zhen] Lib Guangxi Minzu Univ, Nanning 530008, Peoples R China.
C3 Xinyang Normal University
RP Huang, KJ (通讯作者)，Univ Food Safety & Pharmaceut Analyt Chem, Sch Chem & Chem Engn, Key Lab Guangxi Coll & Univ Food Safety & Pharmac, Key Lab Chem & Engn Forest Prod,Guangxi Key Lab C, Nanning 530008, Peoples R China.; Xu, J (通讯作者)，Xinyang Normal Univ, Coll Chem & Chem Engn, Xinyang 464000, Peoples R China.
EM kejinghuang@163.com; xujing@xynu.edu.cn
FU Talent Intro-duction Start-Up Foundation of Guangxi Minzu University
   [2021KJQD08]; Natural Science Foundation of China [22074130]; specific
   research project of Guangxi for research bases and talents [AD21220089];
   Zhongyuan Thousand Talents Plan-Science and Technology Innovation
   Leading Talents Project [204200510030]; Analysis Testing Center of
   Xinyang Normal University
FX The authors acknowledge financial support from the Talent Intro-duction
   Start-Up Foundation of Guangxi Minzu University (2021KJQD08) , Natural
   Science Foundation of China (No. 22074130) , the specific research
   project of Guangxi for research bases and talents (AD21220089) ,
   Zhongyuan Thousand Talents Plan-Science and Technology Innovation
   Leading Talents Project (204200510030) . The authors acknowledge the
   supported from the Analysis Testing Center of Xinyang Normal University
   for the materials characterization.
CR Bahari D, 2022, BIOSENS BIOELECTRON, V195, DOI 10.1016/j.bios.2021.113657
   Chai SQ, 2021, ANAL CHEM, V93, P14545, DOI 10.1021/acs.analchem.1c03544
   Chen YX, 2018, BIOSENS BIOELECTRON, V99, P612, DOI 10.1016/j.bios.2017.08.036
   Chen YX, 2019, NANO ENERGY, V61, P173, DOI 10.1016/j.nanoen.2019.04.056
   Cheng H, 2019, ANAL CHEM, V91, P10672, DOI 10.1021/acs.analchem.9b01947
   Cheng JS, 2014, ANAL CHEM, V86, P11782, DOI 10.1021/ac503277w
   Deng HM, 2020, ANAL CHEM, V92, P8364, DOI 10.1021/acs.analchem.0c00918
   Dutta S, 2022, NANO ENERGY, V96, DOI 10.1016/j.nanoen.2022.107074
   Feng QM, 2018, BIOSENS BIOELECTRON, V100, P571, DOI 10.1016/j.bios.2017.09.037
   Gan HY, 2019, ANAL CHIM ACTA, V1074, P142, DOI 10.1016/j.aca.2019.05.013
   Gu CC, 2017, ACS APPL MATER INTER, V9, P35721, DOI 10.1021/acsami.7b07104
   Hu CY, 2021, ANAL CHIM ACTA, V1174, DOI 10.1016/j.aca.2021.338715
   Hu Y, 2021, ANAL CHEM, V93, P12367, DOI 10.1021/acs.analchem.1c02184
   Huang CS, 2018, CHEM REV, V118, P7744, DOI 10.1021/acs.chemrev.8b00288
   Huang J, 2019, ANAL CHEM, V91, P6981, DOI 10.1021/acs.analchem.9b01603
   Hui L, 2019, J AM CHEM SOC, V141, P10677, DOI 10.1021/jacs.9b03004
   Li D, 2020, ANAL CHEM, V92, P12769, DOI 10.1021/acs.analchem.0c03335
   Li J, 2016, J AM CHEM SOC, V138, P3954, DOI 10.1021/jacs.5b12758
   Li JQ, 2018, ADV MATER, V30, DOI 10.1002/adma.201800548
   Li YX, 2019, BIOSENS BIOELECTRON, V130, P269, DOI 10.1016/j.bios.2019.02.002
   Li YJ, 2014, CHEM SOC REV, V43, P2572, DOI 10.1039/c3cs60388a
   Peng X, 2019, ANAL CHEM, V91, P14920, DOI 10.1021/acs.analchem.9b03263
   Wang FT, 2022, ACS SUSTAIN CHEM ENG, V10, P2673, DOI 10.1021/acssuschemeng.1c07082
   Wang FT, 2022, NANOSCALE, V14, P815, DOI 10.1039/d1nr06271a
   Wang G, 2021, CHEM SOC REV, V50, P2388, DOI 10.1039/d0cs00187b
   Wang Q, 2021, SENSOR ACTUAT B-CHEM, V345, DOI 10.1016/j.snb.2021.130387
   Wang YH, 2020, SENSOR ACTUAT B-CHEM, V304, DOI 10.1016/j.snb.2019.127418
   Wen SP, 2019, ANAL CHEM, V91, P12298, DOI 10.1021/acs.analchem.9b02476
   Wu N, 2020, ANAL CHEM, V92, P11111, DOI 10.1021/acs.analchem.0c01074
   Xian LM, 2019, J AM CHEM SOC, V141, P20490, DOI 10.1021/jacs.9b11272
   Xu J, 2021, SENSOR ACTUAT B-CHEM, V327, DOI 10.1016/j.snb.2020.128933
   Yin YM, 2020, ANAL CHEM, V92, P9247, DOI 10.1021/acs.analchem.0c01592
   Zhang JL, 2021, NANO ENERGY, V84, DOI 10.1016/j.nanoen.2021.105853
   Zhang WY, 2020, TALANTA, V219, DOI 10.1016/j.talanta.2020.121332
   Zhang XB, 2022, ANAL CHEM, V94, P2569, DOI 10.1021/acs.analchem.1c04537
   Zhang XB, 2021, BIOSENS BIOELECTRON, V180, DOI 10.1016/j.bios.2021.113146
   Zhou CX, 2021, ANAL CHEM, V93, P5459, DOI 10.1021/acs.analchem.0c05134
NR 37
TC 6
Z9 5
U1 41
U2 41
PU ELSEVIER
PI AMSTERDAM
PA RADARWEG 29, 1043 NX AMSTERDAM, NETHERLANDS
SN 0003-2670
EI 1873-4324
J9 ANAL CHIM ACTA
JI Anal. Chim. Acta
PD JAN 25
PY 2023
VL 1239
AR 340696
DI 10.1016/j.aca.2022.340696
EA DEC 2022
PG 9
WC Chemistry, Analytical
WE Science Citation Index Expanded (SCI-EXPANDED)
SC Chemistry
GA 7J5IY
UT WOS:000904616200003
PM 36628764
DA 2023-06-30
ER

PT J
AU Chand, R
   Ramalingam, S
   Neethirajan, S
AF Chand, Rohit
   Ramalingam, Saipriya
   Neethirajan, Suresh
TI A 2D transition-metal dichalcogenide MoS2 based novel nanocomposite and
   nanocarrier for multiplex miRNA detectiont
SO NANOSCALE
LA English
DT Article
ID AVIUM SUBSP PARATUBERCULOSIS; LIQUID EXFOLIATION; JOHNES-DISEASE;
   NANOSHEETS; IMMUNOASSAY; FABRICATION; APTASENSOR; DIAGNOSIS; GRAPHENE
AB Nanoscale MoS2 has attracted extensive attention for sensing due to its superior properties. This study outlines a microfluidic and electrochemical biosensing methodology for the multiplex detection of paratuberculosis-specific miRNAs. Herein, we report the synthesis of MoS2 nanosheets decorated with a copper ferrite (CuFe2O4) nanoparticle composite and molecular probe immobilized MoS2 nanosheets as nanocarriers for the electrochemical detection of miRNAs. Paratuberculosis is a bacterial infection of the intestinal tract of dairy cattle, and is a cause of substantial economic and animal losses all over the world. The designed biosensing electrode was modified with the synthesized MoS2-CuFe2O4 nanocomposites for a highly amplified signal generation. Additionally, selective detection of miRNAs was accomplished by functionalizing the MoS2 nanosheets with a miRNA-specific biotin-tagged thiolated molecular probe and ferrocene thiol. The presence of target miRNA triggered the opening of the molecular probe present on the nanocarriers. The interaction of the molecular probe and miRNA resulted in an increase in the electrochemical signal from ferrocene. The optimized microfluidic biosensor was employed to detect a range of miRNA concentrations from the target analyte. Using square wave voltammetric analysis, a detection limit of 0.48 pM was calculated, with a detection range of 1 pM to 1.5 nM. The application of the biosensor was also assessed by detecting miRNAs in spiked serum and positive clinical samples. The developed nanomaterial enabled biosensor easily discriminated between the target miRNAs and other interfering molecules. The developed microfluidic biosensor has the potential to be used as a point-of-care, miRNA based diagnostic tool for paratuberculosis in dairy cows.
C1 [Chand, Rohit; Ramalingam, Saipriya; Neethirajan, Suresh] Univ Guelph, Sch Engn, BioNano Lab, Guelph, ON N1G 2W1, Canada.
C3 University of Guelph
RP Neethirajan, S (通讯作者)，Univ Guelph, Sch Engn, BioNano Lab, Guelph, ON N1G 2W1, Canada.
EM sneethir@uoguelph.ca
RI Neethirajan, Suresh/CAA-9941-2022; Neethirajan, Suresh/H-3146-2019;
   Oganov, Artem R./O-8234-2019
OI Neethirajan, Suresh/0000-0003-0990-0235; Oganov, Artem
   R./0000-0001-7082-9728
CR Britton LE, 2016, VET J, V209, P32, DOI 10.1016/j.tvjl.2015.10.033
   Chand R, 2018, SENSOR ACTUAT B-CHEM, V261, P31, DOI 10.1016/j.snb.2018.01.140
   Chand R, 2017, BIOSENS BIOELECTRON, V98, P47, DOI 10.1016/j.bios.2017.06.026
   Chhowalla M, 2013, NAT CHEM, V5, P263, DOI [10.1038/nchem.1589, 10.1038/NCHEM.1589]
   Coleman JN, 2011, SCIENCE, V331, P568, DOI 10.1126/science.1194975
   Ding SW, 2017, ACS SENSORS, V2, P210, DOI 10.1021/acssensors.6b00581
   Farrell D, 2015, PLOS ONE, V10, DOI 10.1371/journal.pone.0134310
   Gawande MB, 2016, CHEM REV, V116, P3722, DOI 10.1021/acs.chemrev.5b00482
   Hsieh MH, 2017, J MATER CHEM A, V5, P4114, DOI 10.1039/c6ta08455a
   Kilic T, 2018, BIOSENS BIOELECTRON, V99, P525, DOI 10.1016/j.bios.2017.08.007
   Liu J, 2006, NAT PROTOC, V1, P246, DOI 10.1038/nprot.2006.38
   Malvisi M, 2016, PLOS ONE, V11, DOI 10.1371/journal.pone.0164461
   Manzeli S, 2017, NAT REV MATER, V2, DOI 10.1038/natrevmats.2017.33
   Okafor C, 2008, SENSORS-BASEL, V8, P6015, DOI 10.3390/s8096015
   Qian XY, 2018, NANOSCALE, V10, P1766, DOI 10.1039/c7nr07213a
   Samadi M, 2018, NANOSCALE HORIZ, V3, P90, DOI 10.1039/c7nh00137a
   Shaughnessy RG, 2015, PLOS ONE, V10, DOI 10.1371/journal.pone.0145089
   Sim DM, 2015, ACS NANO, V9, P12115, DOI 10.1021/acsnano.5b05173
   Song CY, 2016, NANOSCALE, V8, P17365, DOI 10.1039/c6nr05504d
   Song I, 2015, RSC ADV, V5, P7495, DOI 10.1039/c4ra11852a
   Sweeney RW, 1996, VET CLIN N AM-FOOD A, V12, P305, DOI 10.1016/S0749-0720(15)30408-4
   Tiwari A, 2006, CAN VET J, V47, P874
   Tuteja SK, 2017, CHEM COMMUN, V53, P10002, DOI 10.1039/c7cc04894g
   Tuteja SK, 2017, NANOSCALE, V9, P10886, DOI 10.1039/c7nr04307d
   Wang JY, 2017, SCI REP-UK, V7, DOI 10.1038/s41598-017-09214-0
   Wang QY, 2017, NANOSCALE, V9, P18194, DOI 10.1039/c7nr06902b
   Yakes BJ, 2008, CLIN VACCINE IMMUNOL, V15, P227, DOI 10.1128/CVI.00334-07
   Ye C, 2017, NANOSCALE, V9, P7526, DOI 10.1039/c7nr02037f
   Yu J, 2015, THERANOSTICS, V5, P931, DOI 10.7150/thno.11802
   Zhang G, 2016, ENERG ENVIRON SCI, V9, P1190, DOI 10.1039/c5ee03761a
NR 30
TC 28
Z9 28
U1 5
U2 160
PU ROYAL SOC CHEMISTRY
PI CAMBRIDGE
PA THOMAS GRAHAM HOUSE, SCIENCE PARK, MILTON RD, CAMBRIDGE CB4 0WF, CAMBS,
   ENGLAND
SN 2040-3364
EI 2040-3372
J9 NANOSCALE
JI Nanoscale
PD MAY 7
PY 2018
VL 10
IS 17
BP 8217
EP 8225
DI 10.1039/C8NR00697K
PG 9
WC Chemistry, Multidisciplinary; Nanoscience & Nanotechnology; Materials
   Science, Multidisciplinary; Physics, Applied
WE Science Citation Index Expanded (SCI-EXPANDED)
SC Chemistry; Science & Technology - Other Topics; Materials Science;
   Physics
GA GF8YE
UT WOS:000432261400040
PM 29682650
DA 2023-06-30
ER

PT J
AU Bunyakul, N
   Promptmas, C
   Baeumner, AJ
AF Bunyakul, Natinan
   Promptmas, Chamras
   Baeumner, Antje J.
TI Microfluidic biosensor for cholera toxin detection in fecal samples
SO ANALYTICAL AND BIOANALYTICAL CHEMISTRY
LA English
DT Article
DE Biosensor; Microfluidic; Liposomes; Cholera toxin; Fecal sample
ID ULTRASENSITIVE DETECTION; SENSITIVE DETECTION; IMMUNOASSAY;
   IMMUNOSENSOR; GANGLIOSIDE; BIOMARKER; DIARRHEA
AB Sample preparation and processing steps are the most critical assay aspects that require our attention in the development of diagnostic devices for analytes present in complex matrices. In the best scenarios, diagnostic devices should use only simple sample processing. We have therefore investigated minimal preparation of stool samples and their effect on our sensitive microfluidic immunosensor for the detection of cholera toxin. This biosensor was previously developed and tested in buffer solutions only, using either fluorescence or electrochemical detection strategies. The microfluidic devices were made from polydimethylsiloxane using soft lithography and silicon templates. Cholera toxin subunit B (CTB)-specific antibodies immobilized onto superparamagnetic beads and ganglioside GM(1)-containing liposomes were used for CTB recognition in the detection system. Quantification of CTB was tested by spiking it in human stool samples. Here, optimal minimal sample processing steps, including filtration and centrifugation, were optimized using a microtiter plate assay owing to its high-throughput capabilities. Subsequently, it was transferred to the microfluidic systems, enhancing the diagnostic characteristic of the biosensor. It was found that the debris removal obtained through simple centrifugation resulted in an acceptable removal of matrix effects for the fluorescence format, reaching a limit of detection of only 9.0 ng/mL. However, the electron transfer in the electrochemical format was slightly negatively affected (limit of detection of 31.7 ng/mL). Subsequently, cross-reactivity using the heat-labile Escherichia coli toxin was investigated using the electrochemical microfluidic immunosensors and was determined to be negligible. With minimal sample preparation required, these microfluidic liposome-based systems have demonstrated excellent analytical performance in a complex matrix and will thus be applicable to other sample matrices.
C1 [Bunyakul, Natinan; Promptmas, Chamras] Mahidol Univ, Fac Med Technol, Dept Clin Chem, Nakhon Pathom 73170, Thailand.
   [Baeumner, Antje J.] Cornell Univ, Dept Biol & Environm Engn, Ithaca, NY 14853 USA.
C3 Mahidol University; Cornell University
RP Baeumner, AJ (通讯作者)，Univ Regensburg, Inst Analyt Chem Chemo & Biosensors, D-93053 Regensburg, Germany.
EM baeumner@cornell.edu
RI Baeumner, Antje J/I-8870-2016
OI Baeumner, Antje J/0000-0001-7148-3423
FU National Science Foundation [ECS-0335765]; Thailand Research Fund
   through the RGJ-PhD program in Thailand; Commission on Higher Education,
   Ministry of Education, Thailand
FX The authors thank Wijit Wonglumsom of Mahidol University for help with
   the bacterial biochemical tests. We thank Sutas Boonyong of Nakhon
   Pathom Hospital, Thailand, for help in obtaining the stool samples. We
   also thank John Connelly for IDUA electrode fabrication. This work was
   performed in part at the Cornell Nanofabrication Facility, a member of
   the National Nanofabrication Users Network, which is supported by the
   National Science Foundation (grant ECS-0335765). This research was also
   supported in part by the Thailand Research Fund through the RGJ-PhD
   program in Thailand and the Commission on Higher Education, Ministry of
   Education, Thailand.
CR Ahn-Yoon S, 2003, ANAL CHEM, V75, P2256, DOI 10.1021/ac026428t
   BARTLETT GR, 1959, J BIOL CHEM, V234, P466
   Bunyakul N, 2009, ANAL BIOANAL CHEM, V393, P177, DOI 10.1007/s00216-008-2364-6
   Chen JC, 2007, J ETHNOPHARMACOL, V113, P233, DOI 10.1016/j.jep.2007.05.031
   Chikkaveeraiah BV, 2011, BIOSENS BIOELECTRON, V26, P4477, DOI 10.1016/j.bios.2011.05.005
   Chiriaco MS, 2011, LAB CHIP, V11, P658, DOI 10.1039/c0lc00409j
   Choi S, 2011, MICROFLUID NANOFLUID, V10, P231, DOI 10.1007/s10404-010-0638-8
   Darain F, 2009, BIOSENS BIOELECTRON, V24, P1744, DOI 10.1016/j.bios.2008.09.004
   Goral VN, 2006, LAB CHIP, V6, P414, DOI 10.1039/b513239h
   Gottschalk PG, 2005, ANAL BIOCHEM, V343, P54, DOI 10.1016/j.ab.2005.04.035
   Heinze BC, 2010, ANAL BIOANAL CHEM, V398, P2693, DOI 10.1007/s00216-010-4201-y
   Heinze BC, 2009, SENSOR ACTUAT B-CHEM, V138, P491, DOI 10.1016/j.snb.2009.02.058
   HOLMGREN J, 1975, P NATL ACAD SCI USA, V72, P2520, DOI 10.1073/pnas.72.7.2520
   Arevalo FJ, 2011, TALANTA, V83, P966, DOI 10.1016/j.talanta.2010.11.007
   Kellner C, 2011, ELECTROPHORESIS, V32, P926, DOI 10.1002/elps.201000667
   Kim JS, 2009, ANAL CHEM, V81, P5426, DOI 10.1021/ac9005827
   Kwakye S, 2003, ANAL BIOANAL CHEM, V376, P1062, DOI 10.1007/s00216-003-2063-2
   Li YY, 2011, ANAL BIOCHEM, V415, P87, DOI 10.1016/j.ab.2011.04.026
   Lian W, 2010, ANAL BIOCHEM, V401, P271, DOI 10.1016/j.ab.2010.02.040
   Liang WB, 2012, BIOSENS BIOELECTRON, V31, P480, DOI 10.1016/j.bios.2011.11.021
   Liu Y, 2009, ANAL CHIM ACTA, V650, P77, DOI 10.1016/j.aca.2009.06.048
   MCDOWALL J, 2005, CHOLERA TOXIN
   Mir M, 2009, ELECTROPHORESIS, V30, P3386, DOI 10.1002/elps.200900319
   Pereira SV, 2011, ANALYST, V136, P4745, DOI 10.1039/c1an15569e
   Phillips KS, 2005, ANAL CHEM, V77, P327, DOI 10.1021/ac049356+
   Rivero-Marcotegui A, 1998, CLIN CHEM, V44, P1540
   Selby C, 1999, ANN CLIN BIOCHEM, V36, P704, DOI 10.1177/000456329903600603
   SPANGLER BD, 1992, MICROBIOL REV, V56, P622, DOI 10.1128/MMBR.56.4.622-647.1992
   TERRY SC, 1979, IEEE T ELECTRON DEV, V26, P1880, DOI 10.1109/T-ED.1979.19791
   Thomsen V, 2003, SPECTROSCOPY, V18, P112
   Verdoy D, 2012, BIOSENS BIOELECTRON, V32, P259, DOI 10.1016/j.bios.2011.12.032
   World Health Organization, 2013, CHOLERA
   Zaytseva NV, 2005, LAB CHIP, V5, P805, DOI 10.1039/b503856a
   Zhang H, 2012, ANAL BIOCHEM, V426, P30, DOI 10.1016/j.ab.2012.03.030
   Zhao H, 2010, DIAM RELAT MATER, V19, P182, DOI 10.1016/j.diamond.2009.10.004
NR 35
TC 20
Z9 21
U1 4
U2 54
PU SPRINGER HEIDELBERG
PI HEIDELBERG
PA TIERGARTENSTRASSE 17, D-69121 HEIDELBERG, GERMANY
SN 1618-2642
EI 1618-2650
J9 ANAL BIOANAL CHEM
JI Anal. Bioanal. Chem.
PD JAN
PY 2015
VL 407
IS 3
BP 727
EP 736
DI 10.1007/s00216-014-7947-9
PG 10
WC Biochemical Research Methods; Chemistry, Analytical
WE Science Citation Index Expanded (SCI-EXPANDED)
SC Biochemistry & Molecular Biology; Chemistry
GA AZ7ZY
UT WOS:000348435600011
PM 24958345
DA 2023-06-30
ER

PT J
AU Ravera, M
   Bagni, G
   Mascini, M
   Dabrowiak, JC
   Osella, D
AF Ravera, Mauro
   Bagni, Graziana
   Mascini, Marco
   Dabrowiak, James C.
   Osella, Domenico
TI The activation of platinum(II) antiproliferative drugs in carbonate
   medium evaluated by means of a DNA-biosensor
SO JOURNAL OF INORGANIC BIOCHEMISTRY
LA English
DT Article
DE platinum drugs; carbonate buffer; DNA-biosensor
ID DEOXYRIBONUCLEIC-ACID; AQUEOUS-SOLUTION; CARBOPLATIN; CISPLATIN;
   OXALIPLATIN; DISPLACEMENT; HYDROLYSIS; PRODUCTS; COMPLEX
AB We report on the binding of cisplatin, carboplatin and oxaliplatin to double-stranded DNA in two different (phosphate and carbonate) buffers, using an electrochemical DNA-biosensor. The propensity of the electrophilic agent produced by hydrolysis to interact with DNA was measured as a function of the decrease of guanine oxidation signal of the metal-DNA adduct immobilized on a screen-printed electrode, by using square wave voltammetry. The results obtained confirm that carbonate reacts with platinum drugs to form activated carbonato complexes, which are able to react readily with DNA. (c) 2007 Elsevier Inc. All rights reserved.
C1 Univ Piemonte Orientale, Dipartimento Sci Ambiente Vita, I-15100 Alessandria, Italy.
   Univ Florence, Dipartimento Chim, I-50019 Sesto Fiorentino, Italy.
   Syracuse Univ, Dept Chem, Syracuse, NY 13244 USA.
C3 University of Eastern Piedmont Amedeo Avogadro; University of Florence;
   Syracuse University
RP Osella, D (通讯作者)，Univ Piemonte Orientale, Dipartimento Sci Ambiente Vita, Via Bellini 25g, I-15100 Alessandria, Italy.
EM domenico.osella@mfn.unipmn.it
RI Ravera, Mauro/F-3068-2016; osella, domenico/E-6389-2015
OI Ravera, Mauro/0000-0002-4732-7508; osella, domenico/0000-0002-6706-9454
CR Bagni G, 2006, ANAL CHIM ACTA, V573, P81, DOI 10.1016/j.aca.2006.03.085
   Bagni G, 2005, CURR PHARM ANAL, V1, P217, DOI 10.2174/157341205774597904
   Binter A, 2006, J INORG BIOCHEM, V100, P1219, DOI 10.1016/j.jinorgbio.2006.01.040
   Brabec V, 2000, ELECTROCHIM ACTA, V45, P2929, DOI 10.1016/S0013-4686(00)00370-4
   BRANDSTETEROVA E, 1991, NEOPLASMA, V38, P415
   Brett AMO, 1996, ELECTROANAL, V8, P992, DOI 10.1002/elan.1140081104
   CAGNINI A, 1995, SENSOR ACTUAT B-CHEM, V24, P85, DOI 10.1016/0925-4005(95)85018-X
   CANOVESE L, 1988, J CHEM SOC DALTON, P2135, DOI 10.1039/dt9880002135
   Centerwall CR, 2006, MOL PHARMACOL, V70, P348, DOI 10.1124/mol.106.023184
   Centerwall CR, 2005, J AM CHEM SOC, V127, P12768, DOI 10.1021/ja053353c
   Chiti G, 2001, ANAL CHIM ACTA, V427, P155, DOI 10.1016/S0003-2670(00)00985-5
   Di Pasqua AJ, 2006, CHEM RES TOXICOL, V19, P139, DOI 10.1021/tx050261s
   Erdem A, 2005, J PHARMACEUT BIOMED, V38, P645, DOI 10.1016/j.jpba.2005.02.010
   Erdem A, 2002, ELECTROANAL, V14, P965, DOI 10.1002/1521-4109(200208)14:14<965::AID-ELAN965>3.0.CO;2-U
   FREY U, 1993, INORG CHEM, V32, P1333, DOI 10.1021/ic00060a005
   Gross E, 2002, AM J PHYSIOL-RENAL, V283, pF876, DOI 10.1152/ajprenal.00148.2002
   Heudi O, 1999, BIOPHARM DRUG DISPOS, V20, P107, DOI 10.1002/(SICI)1099-081X(199903)20:2<107::AID-BDD161>3.3.CO;2-S
   Jerremalm E, 2002, J PHARM SCI, V91, P2116, DOI 10.1002/jps.10201
   Luo FR, 1999, J CHROMATOGR B, V724, P345, DOI 10.1016/S0378-4347(98)00565-9
   Mascini M, 2006, BIOMETALS, V19, P409, DOI 10.1007/s10534-005-4340-3
   MAULDIN SK, 1988, BIOCHEM PHARMACOL, V37, P3321, DOI 10.1016/0006-2952(88)90646-6
   MILLER SE, 1991, INORG CHIM ACTA, V190, P135, DOI 10.1016/S0020-1693(00)80242-X
   PALECEK E, 1960, NATURE, V188, P656, DOI 10.1038/188656a0
   Rauf S, 2005, J PHARMACEUT BIOMED, V37, P205, DOI 10.1016/j.jpba.2004.10.037
   Ravera M, 2004, J INORG BIOCHEM, V98, P984, DOI 10.1016/j.jinorgbio.2004.02.015
   REICHMANN ME, 1954, J AM CHEM SOC, V76, P3047, DOI 10.1021/ja01640a067
   Steenken S, 1997, J AM CHEM SOC, V119, P617, DOI 10.1021/ja962255b
NR 27
TC 30
Z9 30
U1 1
U2 14
PU ELSEVIER SCIENCE INC
PI NEW YORK
PA 360 PARK AVE SOUTH, NEW YORK, NY 10010-1710 USA
SN 0162-0134
J9 J INORG BIOCHEM
JI J. Inorg. Biochem.
PD JUL
PY 2007
VL 101
IS 7
BP 1023
EP 1027
DI 10.1016/j.jinorgbio.2007.03.017
PG 5
WC Biochemistry & Molecular Biology; Chemistry, Inorganic & Nuclear
WE Science Citation Index Expanded (SCI-EXPANDED)
SC Biochemistry & Molecular Biology; Chemistry
GA 191DI
UT WOS:000248109800006
PM 17524484
DA 2023-06-30
ER

PT J
AU Rana, K
   Mittal, J
   Narang, J
   Mishra, A
   Pudake, RN
AF Rana, Kritika
   Mittal, Jagjiwan
   Narang, Jagriti
   Mishra, Annu
   Pudake, Ramesh Namdeo
TI Graphene Based Electrochemical DNA Biosensor for Detection of False Smut
   of Rice (Ustilaginoidea virens)
SO PLANT PATHOLOGY JOURNAL
LA English
DT Article
DE DNA probe; false smut; graphene; nanosensors; plant pathogen
   electrochemical
ID METHYLENE-BLUE; GENOSENSOR; SEQUENCE
AB False smut caused by Ustilaginoidea virens is an important rice fungal disease that significantly decreases its production. In the recent past, conventional methods have been developed for its detection that is time-consuming and need high-cost equipments. The research and development in nanotechnology have made it possible to assemble efficient recognition interfaces in biosensors. In this study, we present a simple, sensitive, and selective oxidized graphene-based geno-biosensor for the detection of rice false smut. The biosensor has been developed using a probe DNA as a biological recognition element on paper electrodes, and oxidized graphene to enhance the limit of detection and sensitivity of the sensor. Probe single-stranded DNA (ssDNA) and target ssDNA hybridization on the interface surface has been quantitatively measured with the electrochemical analysis tools namely, cyclic voltammetry, and linear sweep voltammetry. To confirm the selectivity of the device, probe hybridization with non-complementary ssDNA target has been studied. In our study, the developed sensor was able to detect up to 10 fM of target ssDNA. The paper electrodes were employed to produce an effective and cost-effective platform for the immobilization of the DNA and can be extended to design low-cost biosensors for the detection of the other plant pathogens.
C1 [Rana, Kritika; Mittal, Jagjiwan; Narang, Jagriti; Mishra, Annu; Pudake, Ramesh Namdeo] Amity Univ Uttar Pradesh, Amity Inst Nanotechnol, Noida 201303, UP, India.
   [Narang, Jagriti] Jamia Hamdard, Dept Biotechnol, New Delhi 110062, India.
C3 Amity University Noida; Jamia Hamdard University
RP Pudake, RN (通讯作者)，Amity Univ Uttar Pradesh, Amity Inst Nanotechnol, Noida 201303, UP, India.
EM rnpudake@amity.edu
RI Pudake, Ramesh Namdeo/F-1979-2015
OI Pudake, Ramesh Namdeo/0000-0003-0124-8537
CR Bhargava P., 2018, J PHARMACOGN PHYTOCH, V7, P1537
   Cesewski E, 2020, BIOSENS BIOELECTRON, V159, DOI 10.1016/j.bios.2020.112214
   Chen YJ, 2020, BIOSENS BIOELECTRON, V153, DOI 10.1016/j.bios.2020.112049
   Chen Y, 2014, PHYTOPARASITICA, V42, P371, DOI 10.1007/s12600-013-0372-3
   Cinti S, 2017, BIOSENS BIOELECTRON, V93, P46, DOI 10.1016/j.bios.2016.10.091
   Fang Y, 2015, BIOSENSORS-BASEL, V5, P537, DOI 10.3390/bios5030537
   Faubion J., 2016, ENCY FOOD GRAINS, P367
   Fu XX, 2015, TOXINS, V7, P3481, DOI 10.3390/toxins7093481
   Jain U., 2021, BIOSENSORS AGR RECEN, P205
   Jaiswal M, 2020, SENSOR ACTUAT B-CHEM, V310, DOI 10.1016/j.snb.2020.127826
   Justino CIL, 2017, TRAC-TREND ANAL CHEM, V91, P53, DOI 10.1016/j.trac.2017.04.003
   Kara P, 2002, ELECTROCHEM COMMUN, V4, P705, DOI 10.1016/S1388-2481(02)00428-9
   Khan MZH, 2020, BIOSENS BIOELECTRON, V166, DOI 10.1016/j.bios.2020.112431
   Khater M, 2017, BIOSENS BIOELECTRON, V93, P72, DOI 10.1016/j.bios.2016.09.091
   Krishnan SK, 2019, RSC ADV, V9, P8778, DOI 10.1039/c8ra09577a
   Kumar V., 2020, MAT SCI ENERG TECHNO, V3, P255
   Li H, 2013, GENET MOL RES, V12, P6433, DOI 10.4238/2013.December.10.4
   Li Z, 2020, NANOSCALE ADV, V2, P3083, DOI 10.1039/c9na00724e
   Lu DH, 2009, J PLANT PATHOL, V91, P443
   Malesevic A, 2008, NANOTECHNOLOGY, V19, DOI 10.1088/0957-4484/19/30/305604
   Mathur A, 2018, INT J BIOL MACROMOL, V112, P364, DOI 10.1016/j.ijbiomac.2018.01.143
   Mittal J, 2020, MATER SCI ENG B-ADV, V253, DOI 10.1016/j.mseb.2019.114485
   Morales-Narvaez E, 2019, ADV MATER, V31, DOI 10.1002/adma.201805043
   Narang J, 2017, BIOSENS BIOELECTRON, V88, P249, DOI 10.1016/j.bios.2016.08.043
   Pannu P. P. S., 2010, Indian Phytopathology, V63, P234
   Pudake RN, 2019, NANOSCIENCE SUSTAINA
   Pumera M, 2011, MATER TODAY, V14, P308, DOI 10.1016/S1369-7021(11)70160-2
   Rohs R, 2001, INDIAN J BIOCHEM BIO, V38, P1
   Singh R. A., 1978, Indian Phytopathology, V31, P186
   Singhal C, 2017, BIOSENS BIOELECTRON, V97, P75, DOI 10.1016/j.bios.2017.05.047
   Sun W, 2020, ANNU REV PHYTOPATHOL, V58, P363, DOI 10.1146/annurev-phyto-010820-012908
   Suvarnaphaet P, 2017, SENSORS-BASEL, V17, DOI 10.3390/s17102161
   Tanaka E, 2008, MYCOSCIENCE, V49, P115, DOI 10.1007/s10267-007-0401-5
   Tang JT, 2017, PLANT DIS, V101, P1515, DOI 10.1094/PDIS-08-16-1088-RE
   Wang XH, 2016, TOXINS, V8, DOI 10.3390/toxins8090262
   Wongkaew P., 2014, American Journal of Plant Sciences, V5, P2256, DOI 10.4236/ajps.2014.515240
   Yang X, 2018, PLANT DIS, V102, P1741, DOI [10.1094/PDIS-01-18-0065-RE, 10.1094/pdis-01-18-0065-re]
   Zhou YL, 2003, J PHYTOPATHOL, V151, P513, DOI 10.1046/j.1439-0434.2003.00761.x
   Zulkifli H, 2016, PROCEDIA CHEM, V20, P98, DOI 10.1016/j.proche.2016.07.017
NR 39
TC 1
Z9 1
U1 3
U2 17
PU KOREAN SOC PLANT PATHOLOGY
PI SEOUL
PA 904-NEW BLDG, KOREAN SCIENCE &TECHNOLOGY CENTER, 22 TEHERAN-RO 7-GIL,
   GANGNAMGU, SEOUL, 06130, SOUTH KOREA
SN 1598-2254
EI 2093-9280
J9 PLANT PATHOLOGY J
JI Plant Pathol. J.
PD JUN
PY 2021
VL 37
IS 3
BP 291
EP 298
DI 10.5423/PPJ.OA.11.2020.0207
PG 8
WC Agriculture, Multidisciplinary; Plant Sciences
WE Science Citation Index Expanded (SCI-EXPANDED)
SC Agriculture; Plant Sciences
GA SO1AB
UT WOS:000658711200008
PM 34111918
OA Green Published, gold
DA 2023-06-30
ER

PT J
AU Liu, ZJ
   Yang, LY
   Wei, QX
   Ye, CL
   Xu, XW
   Zhong, GX
   Zheng, YJ
   Chen, JY
   Lin, XH
   Liu, AL
AF Liu, Zhou-Jie
   Yang, Liang-Yong
   Wei, Qing-Xia
   Ye, Chen-Liu
   Xu, Xiong-Wei
   Zhong, Guang-Xian
   Zheng, Yan-Jie
   Chen, Jin-Yuan
   Lin, Xin-Hua
   Liu, Ai-Lin
TI A novel ligase chain reaction-based electrochemical biosensing strategy
   for highly sensitive point mutation detection from human whole blood
SO TALANTA
LA English
DT Article
DE Electrochemical biosensor; Point mutation; CYP2C19*2 allele; Ligase
   chain reaction; Clinical sample
ID COLORIMETRIC DETECTION; DNA; AMPLIFICATION; PCR; HYBRIDIZATION;
   ADSORPTION; LABEL; ELCR
AB Challenged by the detection of trace amounts of mutants and disturbance from endogenous substances in clinical samples, herein, we present a novel electrochemical biosensor based on ligase chain reaction (eLCR) via the thermostable ligase with high mutation recognizing ability. The lengthened double-stranded DNAs exponentially generated via LCR were uniformly distributed on a bovine serum albumin-modified gold electrode, in which the phosphate buffer was tactfully added to remove adsorbed uninterested-probes, and thereafter the amperometry current was collected for the specific binding of streptavidin-poly-HRP and subsequent catalysis in the 3, 3', 5, 5'-tetramethylbenzidine substrate that contained hydrogen peroxide. It found that, under optimized conditions, the proposed biosensor exhibited a high selectivity of mutant targets from the 10(4)-fold excess of co-existent wild targets within a detection limit of 0.5 fM. Impressively, without the involvement of pre-PCR, the homozygous mutants were specifically distinguished from the wild genotype of CYP2C19*2 allele in human whole blood samples. Therefore, the proposed eLCR, due to its advantages in simple primer design, operational ease and ease of miniaturization, has demonstrated its considerable potential for point-of-care testing in the diagnosis of point mutation-related diseases and personalized medicine.
C1 [Liu, Zhou-Jie; Yang, Liang-Yong; Wei, Qing-Xia; Xu, Xiong-Wei; Zhong, Guang-Xian; Chen, Jin-Yuan] Fujian Med Univ, Dept Pharm, Affiliated Hosp 1, Cent Lab,Fujian Prov Key Lab Precis Med Canc, Fuzhou 350005, Peoples R China.
   [Ye, Chen-Liu; Zheng, Yan-Jie; Lin, Xin-Hua; Liu, Ai-Lin] Fujian Med Univ, Fac Pharm, Dept Pharmaceut Anal, Higher Educ Key Lab Nano Biomed Technol Fujian Pr, Fuzhou 350122, Peoples R China.
C3 Fujian Medical University; Fujian Medical University
RP Chen, JY (通讯作者)，Fujian Med Univ, Dept Pharm, Affiliated Hosp 1, Cent Lab,Fujian Prov Key Lab Precis Med Canc, Fuzhou 350005, Peoples R China.; Lin, XH; Liu, AL (通讯作者)，Fujian Med Univ, Fac Pharm, Dept Pharmaceut Anal, Higher Educ Key Lab Nano Biomed Technol Fujian Pr, Fuzhou 350122, Peoples R China.
EM cjyfjmu@163.com; xhl1963@sina.com; ailinliu@fjmu.edu.cn
RI zheng, yan/GQY-6668-2022; yang, zheng/HGC-7753-2022
FU National Natural Science Foundation of China [21775023, 21705021];
   Medical Elite Cultivation Program of Fujian Province [2018-ZQN-49];
   Medical Innovation Project of Fujian Province [2016-CX-44]; Social
   Development Guiding Programs of Fujian Province of China [2019Y0012];
   Startup Fund for Scientific Research, Fujian Medical University
   [2017XQ1057]; Special Fund of Youth Top-Notch Innovative Talents of
   Fujian Province [SQNBJ201601]
FX This work was financially supported by the National Natural Science
   Foundation of China (21775023, 21705021); the Medical Elite Cultivation
   Program of Fujian Province (2018-ZQN-49); the Medical Innovation Project
   of Fujian Province (2016-CX-44); Social Development Guiding Programs of
   Fujian Province of China (2019Y0012); the Startup Fund for Scientific
   Research, Fujian Medical University (2017XQ1057); and the Special Fund
   of Youth Top-Notch Innovative Talents of Fujian Province (SQNBJ201601).
CR Aggeli D, 2018, NUCLEIC ACIDS RES, V46, DOI 10.1093/nar/gky022
   Bengtson HN, 2017, BIOSENS BIOELECTRON, V94, P176, DOI 10.1016/j.bios.2017.02.051
   Castro A, 2000, ANALYST, V125, P9, DOI 10.1039/a908067h
   Cheng YQ, 2013, ANALYST, V138, P2958, DOI 10.1039/c3an36920j
   Coll F, 2018, NAT GENET, V50, P307, DOI 10.1038/s41588-017-0029-0
   Das J, 2018, ANGEW CHEM INT EDIT, V57, P3711, DOI 10.1002/anie.201800455
   Farrar JS, 2015, CLIN CHEM, V61, P145, DOI 10.1373/clinchem.2014.228304
   Ho CL, 2004, CANCER RES, V64, P6915, DOI 10.1158/0008-5472.CAN-04-2067
   Hu SC, 2018, CHEM COMMUN, V54, P3223, DOI 10.1039/c8cc00838h
   Huang Y, 2009, J AM CHEM SOC, V131, P2478, DOI 10.1021/ja808700d
   Jambrec D, 2018, ELECTROCHIM ACTA, V276, P233, DOI 10.1016/j.electacta.2018.04.180
   Kim JH, 2017, ADV MATER, V29, DOI 10.1002/adma.201702945
   Li HX, 2004, J AM CHEM SOC, V126, P10958, DOI 10.1021/ja048749n
   Liu YH, 2018, J ELECTROANAL CHEM, V827, P27, DOI 10.1016/j.jelechem.2018.09.001
   Liu YH, 2013, ANAL CHEM, V85, P273, DOI 10.1021/ac303397f
   Nano A, 2017, J AM CHEM SOC, V139, P17301, DOI 10.1021/jacs.7b10639
   Park JH, 2017, BIOSENS BIOELECTRON, V91, P122, DOI 10.1016/j.bios.2016.10.065
   Park S, 2018, J AM CHEM SOC, V140, P2409, DOI 10.1021/jacs.7b12382
   Price TJ, 2014, LANCET ONCOL, V15, P569, DOI 10.1016/S1470-2045(14)70118-4
   Yamanaka ES, 2018, BIOSENS BIOELECTRON, V109, P177, DOI 10.1016/j.bios.2018.03.008
   Shen W, 2012, CHEM COMMUN, V48, P10225, DOI 10.1039/c2cc35070j
   Shen W, 2012, J AM CHEM SOC, V134, P14678, DOI 10.1021/ja306265n
   Sidransky D, 2002, NAT REV CANCER, V2, P210, DOI 10.1038/nrc755
   Somasundaram S, 2019, J AM CHEM SOC, V141, P11721, DOI 10.1021/jacs.9b06229
   Song YK, 2013, SMALL, V9, P1096, DOI 10.1002/smll.201202242
   Soria JC, 2015, LANCET ONCOL, V16, P990, DOI 10.1016/S1470-2045(15)00121-7
   van Grinsven B, 2012, ACS NANO, V6, P2712, DOI 10.1021/nn300147e
   Wee EJH, 2013, LAB CHIP, V13, P4385, DOI 10.1039/c3lc50528f
   Wee EJH, 2012, CHEM COMMUN, V48, P12014, DOI 10.1039/c2cc35841g
   Zhang CL, 2018, BIOSENS BIOELECTRON, V102, P94, DOI 10.1016/j.bios.2017.11.014
   Zhang X, 2014, LANGMUIR, V30, P839, DOI 10.1021/la404633p
   Zhang X, 2012, LANGMUIR, V28, P3896, DOI 10.1021/la205036p
   Zhang Z, 2017, ANAL CHEM, V89, P12466, DOI 10.1021/acs.analchem.7b03564
   Zhou LM, 2015, CLIN CHEM, V61, P724, DOI 10.1373/clinchem.2014.236208
NR 34
TC 9
Z9 9
U1 2
U2 50
PU ELSEVIER
PI AMSTERDAM
PA RADARWEG 29, 1043 NX AMSTERDAM, NETHERLANDS
SN 0039-9140
EI 1873-3573
J9 TALANTA
JI Talanta
PD AUG 15
PY 2020
VL 216
AR 120966
DI 10.1016/j.talanta.2020.120966
PG 8
WC Chemistry, Analytical
WE Science Citation Index Expanded (SCI-EXPANDED)
SC Chemistry
GA LS2GJ
UT WOS:000536207600033
PM 32456905
DA 2023-06-30
ER

PT J
AU Zhang, XJ
   Dong, JP
   Qian, XZ
   Zhao, CJ
AF Zhang, Xiaojuan
   Dong, Junping
   Qian, Xiuzhen
   Zhao, Chongjun
TI One-pot synthesis of an RGO/ZnO nanocomposite on zinc foil and its
   excellent performance for the nonenzymatic sensing of xanthine
SO SENSORS AND ACTUATORS B-CHEMICAL
LA English
DT Article
DE Reduced graphene oxide; Zinc oxide; Xanthine; Nonenzymatic biosensor
ID GLASSY-CARBON ELECTRODE; URIC-ACID; ELECTROCHEMICAL SENSOR; BIOSENSOR
   APPLICATIONS; GRAPHENE; HYPOXANTHINE; NANOPARTICLES; ZNO; OXIDATION;
   HYBRID
AB A novel nonenzymatic xanthine (Xa) sensor was developed based on reduced graphene oxide (RGO)/zinc oxide (ZnO)/Zn foil. RGO/ZnO nanocomposites were grown directly on the surface of zinc foil through a hydrothermo-assisted redox reaction between graphene oxide (GO) and Zn foil. The as-synthesized RGO/ZnO/Zn foils were characterized through X-ray diffraction (XRD), Raman spectroscopy, and a field emission scanning electron microscope (FESEM), and the results confirmed that ZnO nanoparticles were dispersed highly inside RGO sheets. The RGO/ZnO/Zn foil was used directly as a xanthine electrochemical sensor, and its performance was evaluated through cyclic voltammetry and differential pulse voltammetry in a pH 7.0 phosphate buffer solution. This nonenzymatic biosensor showed a linear response to xanthine in concentrations ranging from 5 to 400 mu M, with a sensitivity of 2.10 mu A.mu M-1 cm(-2) and a detection limit of 1.67 mu M (S/N = 3). The present work supplies a new insight into the one-step preparation of graphene/metal oxide composite film on the conductive metal substrate and its application as an electrochemical sensor. (C) 2015 Elsevier B.V. All rights reserved.
C1 [Zhang, Xiaojuan; Qian, Xiuzhen; Zhao, Chongjun] E China Univ Sci & Technol, Shanghai Key Lab Adv Polymer Mat, Sch Mat Sci & Engn, Key Lab Ultrafine Mat,Minist Educ, Shanghai 200237, Peoples R China.
   [Dong, Junping] Shanghai Univ, Dept Chem, Coll Sci, Shanghai 200444, Peoples R China.
C3 East China University of Science & Technology; Shanghai University
RP Zhao, CJ (通讯作者)，Shanghai Univ, Dept Chem, Coll Sci, Shanghai 200444, Peoples R China.
EM jpdong@shu.edu.cn; chongjunzhao@ecust.edu.cn
FU National Natural Science Foundation of China [20504026]; Shanghai
   Natural Science Foundation [13ZR1411900]; Shanghai Leading Academic
[truncated: 3,074,170 more chars]
