# Supplementary material for: Hotspots and trends of electrochemical biosensor technology: a bibliometric analysis from 2003 to 2023
Source: RSC Adv. 2023 Oct 19;13(44):30704–17. doi: 10.1039/d3ra05889a (PMC10585615; doi:10.1039/d3ra05889a)
Supplement: RA-013-D3RA05889A-s001 [file RA-013-D3RA05889A-s001.zip › data-11.xlsx]

FN Clarivate Analytics Web of Science
VR 1.0
PT J
AU Soida, A
   Valenti, G
   Marcaccio, M
   Giorgio, M
   Pelicci, PG
   Paolucci, F
   Rapino, S
AF Soida, Alice
   Valenti, Giovanni
   Marcaccio, Massimo
   Giorgio, Marco
   Pelicci, Pier Giuseppe
   Paolucci, Francesco
   Rapino, Stefania
TI Glucose and Lactate Miniaturized Biosensors for SECM-Based High Spatial
   Resolution Analysis: A Comparative Study
SO ACS SENSORS
LA English
DT Article
DE glucose sensor; lactate sensor; microelectrodes; electrochemical
   modification; high-spatial resolution; SECM; single cell analysis
ID SCANNING ELECTROCHEMICAL MICROSCOPY; OXYGEN-CONSUMPTION;
   HYDROGEN-PEROXIDE; LIVING CELLS; SHEAR-FORCE; TOPOGRAPHY; MODE
AB With the aim of developing miniaturized enzymatic biosensors suitable for in vitro diagnostic applications, such as monitoring of metabolites at single cell level, glucose and lactate biosensors were fabricated by immobilizing enzymes (glucose oxidase and lactate oxidase, respectively) on 10 mu m Pt ultramicroelectrodes. These electrodes are meant to be employed as probes for scanning electrochemical microscopy (SECM), which is a unique technique for high spatial -resolution electrochemical-based analysis. The use of enzymatic moieties improves sensitivity, time scale response, and information content of the microprobes; however, protein immobilization is a key step in the biosensor preparation that greatly affects the overall performance. A crucial aspect is the miniaturization of the sensing, preserving their sensitivity. In this work, we investigated the most common enzyme immobilization techniques. Several fabrication routes are reported and the main figures of merit, such as sensitivity, detection limit, response time, reproducibility, spatial resolution, biosensor efficiency, permeability, selectivity, and the ability to block electro-active interfering species, are investigated and compared. With the intent of using the microprobes for in vitro functional imaging of single living cells, we carefully evaluate the spatial resolution achieved by our modified electrodes on 2D SECM imaging. Metabolic activity of single MCF10A cells were obtained by monitoring the glucose concentrations in close proximity of single living cell, using the UME-based biosensor probes prepared. A voltage-switch approach was implemented to disentangle the topographical contribution of the cells enabling quantitative measurements of cellular uptakes.
C1 [Soida, Alice; Valenti, Giovanni; Marcaccio, Massimo; Paolucci, Francesco; Rapino, Stefania] Univ Bologna, Chem Dept Giacomo Ciamician, Via Selmi 2, I-40126 Bologna, Italy.
   [Soida, Alice; Giorgio, Marco; Pelicci, Pier Giuseppe; Rapino, Stefania] European Inst Oncol, Expt Oncol Dept, Via Adamello 16, I-20139 Milan, Italy.
C3 University of Bologna; IRCCS European Institute of Oncology (IEO)
RP Paolucci, F; Rapino, S (通讯作者)，Univ Bologna, Chem Dept Giacomo Ciamician, Via Selmi 2, I-40126 Bologna, Italy.; Rapino, S (通讯作者)，European Inst Oncol, Expt Oncol Dept, Via Adamello 16, I-20139 Milan, Italy.
EM francesco.paolucci@unibo.it; stefania.rapino3@unibo.it
RI Pelicci, Pier Giuseppe/AAL-6572-2020; Valenti, Giovanni/M-5876-2017;
   Giorgio, Marco/I-9425-2012; Paolucci, Francesco/A-8708-2008
OI Valenti, Giovanni/0000-0002-6223-2072; Giorgio,
   Marco/0000-0002-5842-6042; Paolucci, Francesco/0000-0003-4614-8740;
   SOLDA', ALICE/0000-0002-4587-0152; PELICCI, PIER
   GIUSEPPE/0000-0002-5076-2316
FU Italian Foundation for Cancer Research (FIRC)
FX We acknowledge the Italian Ministry of Health for GR-2011-02348455,
   Associazione Italiana per la Ricerca sul Cancro (AIRC), and the
   University of Bologna. A.S. acknowledges the Italian Foundation for
   Cancer Research (FIRC) for providing her the "Guglielmo Lucatello e Gino
   Mazzega" research fellowship.
CR Adeloju SB, 2001, BIOSENS BIOELECTRON, V16, P133, DOI 10.1016/S0956-5663(00)00117-2
   Amatore C, 2007, LAB CHIP, V7, P233, DOI 10.1039/b611569a
   Bakalis E, 2016, ANAL CHEM, V88, P5790, DOI 10.1021/acs.analchem.6b00343
   Bard AJ, 2001, MG ELEC CH, P1
   Ciobanu M, 2008, ANAL CHEM, V80, P2717, DOI 10.1021/ac7021184
   Dale N, 2013, MICROELECTRODE BIOSE, P95
   Dale N., 2009, ANAL CHEM, V64S, P86
   Dale N., 2009, ANAL CHIM ACTA, V64S, P86
   Eklund SE, 2004, ANAL CHEM, V76, P519, DOI 10.1021/ac034641z
   Filice FP, 2015, J PHYS CHEM C, V119, P21473, DOI 10.1021/acs.jpcc.5b05568
   HARRAR JE, 1963, ANAL CHEM, V35, P893, DOI 10.1021/ac60200a037
   HORROCKS BR, 1993, ANAL CHEM, V65, P3605, DOI 10.1021/ac00072a013
   Horrocks BR, 2001, MG ELEC CH, P445
   Ino K, 2009, ELECTROPHORESIS, V30, P3406, DOI 10.1002/elps.200900244
   Justino CIL, 2010, TRAC-TREND ANAL CHEM, V29, P1172, DOI 10.1016/j.trac.2010.07.008
   Kirwan SM, 2007, SENSORS-BASEL, V7, P420, DOI 10.3390/s7040420
   Koppenol WH, 2011, NAT REV CANCER, V11, P325, DOI 10.1038/nrc3038
   Kueng A, 2003, ANGEW CHEM INT EDIT, V42, P3238, DOI 10.1002/anie.200351111
   Kurzawa C, 2002, ANAL CHEM, V74, P355, DOI 10.1021/ac010830a
   Laforge FO, 2009, ANAL CHEM, V81, P3143, DOI 10.1021/ac900335c
   Lee Y, 2002, ANAL CHEM, V74, P3634, DOI 10.1021/ac015713u
   Li MSM, 2014, J INORG BIOCHEM, V136, P177, DOI 10.1016/j.jinorgbio.2014.02.009
   Macpherson JV, 2000, ANAL CHEM, V72, P276, DOI 10.1021/ac990921w
   Marcu R, 2012, BIOELECTROCHEMISTRY, V85, P21, DOI 10.1016/j.bioelechem.2011.11.005
   Marinesco S., 2013, MICROELECTRODE BIOSE, V80, P3
   Meunier A, 2014, ELECTROCHIM ACTA, V126, P74, DOI 10.1016/j.electacta.2013.07.110
   Nebel M, 2013, ANGEW CHEM INT EDIT, V52, P6335, DOI 10.1002/anie.201301098
   Osbourn DM, 2005, ANAL CHEM, V77, P6999, DOI 10.1021/ac050326w
   Pan DW, 2005, SENSOR ACTUAT B-CHEM, V104, P68, DOI 10.1016/j.snb.2004.04.100
   Pedraza E, 2015, LAB CHIP, V15, P3880, DOI 10.1039/c5lc00616c
   Rapino S, 2015, ELECTROCHIM ACTA, V179, P65, DOI 10.1016/j.electacta.2015.04.053
   Rothwell SA, 2010, SENSORS-BASEL, V10, P6439, DOI 10.3390/s100706439
   Schuhmann W., 2002, ELECTROCHEMICAL MICR, P409
   Schulte A, 2012, METHOD ENZYMOL, V504, P237, DOI 10.1016/B978-0-12-391857-4.00012-4
   Shin MC, 1996, BIOSENS BIOELECTRON, V11, P171, DOI 10.1016/0956-5663(96)83724-9
   Shin MC, 1996, BIOSENS BIOELECTRON, V11, P161, DOI 10.1016/0956-5663(96)83723-7
   Sun P, 2007, PHYS CHEM CHEM PHYS, V9, P802, DOI 10.1039/b612259k
   Takahashi Y, 2012, P NATL ACAD SCI USA, V109, P11540, DOI 10.1073/pnas.1203570109
   Takahashi Y, 2011, ANGEW CHEM INT EDIT, V50, P9638, DOI 10.1002/anie.201102796
   Takahashi Y, 2010, J AM CHEM SOC, V132, P10118, DOI 10.1021/ja1029478
   Ueda A, 2007, ANGEW CHEM INT EDIT, V46, P8238, DOI 10.1002/anie.200702617
   Watanabe H, 2014, IEEE T BIO-MED ENG, V61, P1822, DOI 10.1109/TBME.2014.2308058
   Wessel AK, 2013, NAT REV MICROBIOL, V11, P337, DOI 10.1038/nrmicro3010
   Williams CG, 2009, ANAL CHEM, V81, P2486, DOI 10.1021/ac802114r
   Wittstock G, 2007, ANGEW CHEM INT EDIT, V46, P1584, DOI 10.1002/anie.200602750
   Xue YD, 2010, CHEM COMMUN, V46, P7388, DOI 10.1039/c0cc01700k
   Yasukawa T, 2008, ANAL CHEM, V80, P3722, DOI 10.1021/ac800143t
   Zhao XC, 2010, ANAL CHEM, V82, P8371, DOI 10.1021/ac101524v
NR 48
TC 39
Z9 40
U1 4
U2 88
PU AMER CHEMICAL SOC
PI WASHINGTON
PA 1155 16TH ST, NW, WASHINGTON, DC 20036 USA
SN 2379-3694
J9 ACS SENSORS
JI ACS Sens.
PD SEP
PY 2017
VL 2
IS 9
BP 1310
EP 1318
DI 10.1021/acssensors.7b00324
PG 9
WC Chemistry, Multidisciplinary; Chemistry, Analytical; Nanoscience &
   Nanotechnology
WE Science Citation Index Expanded (SCI-EXPANDED)
SC Chemistry; Science & Technology - Other Topics
GA FI3IR
UT WOS:000411853000010
PM 28836760
DA 2023-06-30
ER

PT J
AU Kumar, B
   Sinha, SK
AF Kumar, Bittu
   Sinha, Sudip Kumar
TI Nanostructured Cu2O deposited on TiO2 nanotube arrays for
   ultra-sensitive non-enzymatic glucose electrochemical biosensor
SO IONICS
LA English
DT Article
DE Glucose; Nanotubes; Biosensors; Non-enzymatic
ID CHOLESTEROL OXIDASE; ELECTRON-TRANSFER; NANOPARTICLES; SENSOR;
   COMPOSITE; ELECTRODEPOSITION; NANOWIRES; GRAPHENE
AB This work describes an amperometry-based non-enzymatic glucose biosensor constructed from copper oxide nanoparticles that have been decocted with TiO2 nanotubes (TNTs). The synthesis of TiO2 nanotubes on the Ti6Al4V alloy plate was accomplished by a simple anodization process. The as-deposited TiO 2 nanotubes were subsequently decorated with Cu2O nanoparticles (NPs) using the chemical bath deposition (CBD) method. The surface morphology, phase aggregate, elemental composition, and crystal structure of the nanohybrid assemblies were studied by X-ray diffraction, field emission scanning electron microscopy (FE-SEM), and energy dispersive X-ray spectroscopy (EDX) analysis. Amperometry, cyclic voltammetry (CV), and electrochemical impedance spectroscopy (EIS) were used to investigate the electrochemical and electrocatalytic behavior of the as prepared specimens. The addition of Cu2O NPs to TNTs produces a biocompatible surface which is electrochemically very active resulting in enhanced electronic conductivity at the electrode surface. The electrode was modified in this form to measure the concentration of glucose in a 0.1 M NaOH solution. Furthermore, the hybrid electrode displayed good sensitivity (101.65 RA mM(-1) cm(-2)) compared to the aligned TNTs with a low detection limit (0.655 mM) and response time (12 s). The sensors also exhibited excellent reproducibility, repeatability, and stability. Due to its superior electrochemical properties, the non-enzymatic glucose biosensor holds promising potential for continuous glucose monitoring in a various application, including the biomedical industry and healthcare use. This research showed the significant utilization of Cu2O-decorated TNTs for the development of robust reliable and reproducible biosensors.
C1 [Kumar, Bittu; Sinha, Sudip Kumar] Natl Inst Technol, Dept Met & Mat Engn, Raipur 492010, Madhya Pradesh, India.
C3 National Institute of Technology (NIT System); National Institute of
   Technology Raipur
RP Sinha, SK (通讯作者)，Natl Inst Technol, Dept Met & Mat Engn, Raipur 492010, Madhya Pradesh, India.
EM sksinha.mme@nitrr.ac.in
RI SINHA, SUDIP/AGR-1253-2022
FU Minister of Education
FX This effort was funded financially by the Minister of Education as a
   fellowship for carrying out this work.
CR Alberti KGMM, 1998, DIABETIC MED, V15, P539, DOI 10.1002/(SICI)1096-9136(199807)15:7<539::AID-DIA668>3.0.CO;2-S
   Bao SJ, 2008, ADV FUNCT MATER, V18, P591, DOI 10.1002/adfm.200700728
   Bard A. J., 2001, ELECTROCHEMICAL METH
   Birch G., 1963, PROC ASS CLIN BIOCH, V2, P216
   Canute S, 2021, J PHASE CHANG MAT, V1, P1
   Chen XL, 2016, MAT SCI ENG C-MATER, V62, P323, DOI 10.1016/j.msec.2016.01.068
   Fuglerud SS, 2019, APPL OPTICS, V58, P2456, DOI 10.1364/AO.58.002456
   Gao A, 2016, SENSOR ACTUAT B-CHEM, V232, P150, DOI 10.1016/j.snb.2016.03.122
   He XS, 2011, J POWER SOURCES, V196, P3119, DOI 10.1016/j.jpowsour.2010.12.001
   Huo CL, 2012, J COLLOID INTERF SCI, V384, P55, DOI 10.1016/j.jcis.2012.06.029
   Ivaskova Martina, 2015, Materials Science Forum, V818, P149, DOI 10.4028/www.scientific.net/MSF.818.149
   Jiang LC, 2009, ELECTROANAL, V21, P988, DOI 10.1002/elan.200804502
   Kafi AKM, 2011, J ELECTROANAL CHEM, V662, P64, DOI 10.1016/j.jelechem.2011.03.021
   Lee YJ, 2010, BIOSENS BIOELECTRON, V26, P1353, DOI 10.1016/j.bios.2010.07.048
   Li CL, 2010, BIOSENS BIOELECTRON, V26, P903, DOI 10.1016/j.bios.2010.07.007
   Li Z, 2016, J NANOTECHNOL, V2016, DOI 10.1155/2016/9454830
   Li ZJ, 2015, SENSOR ACTUAT B-CHEM, V208, P505, DOI 10.1016/j.snb.2014.11.054
   Liao JJ, 2015, SENSOR ACTUAT B-CHEM, V208, P457, DOI 10.1016/j.snb.2014.11.038
   Lin XY, 2016, SENSOR ACTUAT B-CHEM, V233, P100, DOI 10.1016/j.snb.2016.04.019
   Liu AH, 2006, ADV FUNCT MATER, V16, P371, DOI 10.1002/adfm.200500202
   Long M, 2014, BIOSENS BIOELECTRON, V59, P243, DOI 10.1016/j.bios.2014.03.032
   Luo SL, 2011, TALANTA, V86, P157, DOI 10.1016/j.talanta.2011.08.051
   Luo YP, 2009, ANAL CHEM, V81, P3035, DOI 10.1021/ac802721x
   Luo YP, 2009, ELECTROCHEM COMMUN, V11, P174, DOI 10.1016/j.elecom.2008.10.056
   Luo ZM, 2013, CARBON, V57, P470, DOI 10.1016/j.carbon.2013.02.020
   Meng FH, 2013, BIOSENS BIOELECTRON, V42, P141, DOI 10.1016/j.bios.2012.10.051
   Naikoo GA, 2021, FRONT CHEM, V9, DOI 10.3389/fchem.2021.748957
   Ostojic J, 2017, MOLECULES, V22, DOI 10.3390/molecules22071120
   Park S, 2006, ANAL CHIM ACTA, V556, P46, DOI 10.1016/j.aca.2005.05.080
   Priyanka D, 2022, J PHASE CHANG MAT, V2, P1
   Science Buddies Staff, 2022, SWEET IT IS MEAS GLU
   Si P, 2011, ACS NANO, V5, P7617, DOI 10.1021/nn202714c
   Stradiotto NR, 2003, J BRAZIL CHEM SOC, V14, P159, DOI 10.1590/S0103-50532003000200003
   Su L, 2012, ANAL CHEM, V84, P5753, DOI 10.1021/ac300939z
   Tian L, 2015, MATER RES INNOV, V19, P160, DOI 10.1179/1433075X14Y.0000000236
   Tripathy N, 2014, RSC ADV, V4, P46049, DOI 10.1039/c4ra06583b
   Umar A, 2009, ELECTROCHEM COMMUN, V11, P118, DOI 10.1016/j.elecom.2008.10.046
   Wang GF, 2013, MICROCHIM ACTA, V180, P161, DOI 10.1007/s00604-012-0923-1
   Wang XJ, 2017, MAT SCI ENG C-MATER, V80, P174, DOI 10.1016/j.msec.2017.05.137
   Wang ZL, 2003, J PHYS CHEM B, V107, P8275, DOI 10.1021/jp035557q
   World Health Organisation International Diabetes Federation, 2006, DEF DIAGN DIAB MELL
   Xu JW, 2017, SENSOR ACTUAT B-CHEM, V244, P38, DOI 10.1016/j.snb.2016.12.088
   Yang Q, 2015, ACS APPL MATER INTER, V7, P12719, DOI 10.1021/acsami.5b03401
   Yu JH, 2003, BIOSENS BIOELECTRON, V19, P401, DOI 10.1016/S0956-5663(03)00199-4
   Zhang J, 2015, SENSOR ACTUAT B-CHEM, V211, P385, DOI 10.1016/j.snb.2015.01.100
   Zhang JiuXu, 2016, Proceedings of the Florida State Horticultural Society, V129, P178
   Zhang SS, 2011, ELECTROCHEM COMMUN, V13, P861, DOI 10.1016/j.elecom.2011.05.022
   Zhao Y, 2016, SCI REP-UK, V6, DOI 10.1038/srep32327
   Zhou XM, 2012, SENSOR ACTUAT B-CHEM, V168, P1, DOI 10.1016/j.snb.2011.12.012
   Zhu J, 2015, SENSOR ACTUAT B-CHEM, V221, P450, DOI 10.1016/j.snb.2015.06.131
   Zhuang ZJ, 2008, ANALYST, V133, P126, DOI 10.1039/b712970j
NR 51
TC 0
Z9 0
U1 10
U2 11
PU SPRINGER HEIDELBERG
PI HEIDELBERG
PA TIERGARTENSTRASSE 17, D-69121 HEIDELBERG, GERMANY
SN 0947-7047
EI 1862-0760
J9 IONICS
JI Ionics
PD FEB
PY 2023
VL 29
IS 2
BP 793
EP 805
DI 10.1007/s11581-022-04830-x
EA NOV 2022
PG 13
WC Chemistry, Physical; Electrochemistry; Physics, Condensed Matter
WE Science Citation Index Expanded (SCI-EXPANDED)
SC Chemistry; Electrochemistry; Physics
GA 8D0LA
UT WOS:000888689900001
DA 2023-06-30
ER

PT J
AU Li, GY
   Xue, YW
   Wang, CX
   Li, XH
   Li, SN
   Huang, Y
   Zhou, ZD
AF Li, Guiyin
   Xue, Yewei
   Wang, Chaoxian
   Li, Xinhao
   Li, Shengnan
   Huang, Yong
   Zhou, Zhide
TI Persimmon Tannin-Reduction Graphene Oxide-Platinum-Palladium
   Nanocomposite Decorated on Screen-Printed Carbon Electrode for Enhanced
   Electrocatalytic Reduction of Hydrogen Peroxide
SO JOURNAL OF BIOMEDICAL NANOTECHNOLOGY
LA English
DT Article
DE Hydrogen Peroxide; Electrochemical Detection; Pt@Pd Nanoparticles;
   Persimmon Tannin; Non -Enzymatic Biosensor; tivity; harsh storage
   conditions; high cost; insufficient sta
ID NANOPARTICLES; COMPOSITE; H2O2
AB According to studies, Hydrogen peroxide (H2O2) is a significant biomarker of physiological processes. Unnormal H2O2 levels in human body may result indiseases. Hence, there is an incrasing demand for monitoring the H2O2 concentraIP: 203.8.109 20 On: Thu, 22 Sep 2022 10:00:37 tions in biological specimen. Here, we construct a non-enzymatic H2O2 electrochemical biosensor based on persimmon tannin-reduced graphene oxide-platinum-palladium nanocomposite (PrG-Pt@Pd NPs) modified with screen-printed carDelivered by Ingenta bon electrode (SPE). Combined with suitable electrocatalytic mode for Pt@Pd NPs, high specific large specific volume and good electrical conductivity of RGO, well as the superior sorption capacity of PT for metal-based nano-ion, the PrGPt@Pd striped pleasing heterogeneous catalytic activity toward H2O2 reduction via the synergistic effect. In experimental conditions of optimal, this non-enzymatic electrochemical sensor exhibited excellent electrocatalytic performance for H2O2 with less negative potential (-0.5 V), fast response time (<3 s), it shows good linearity in the range of 5.0-100.0 mu M, in addition to this LOD of this sensor was 0.059 mu M as well as the excellent sensitivity of the sensor (13.696 mu A center dot mu M-1 center dot cm-2). Due to excellent specificity, lower detection limit, and good recovery (98.70-99.96%) in the spiked measurements of human serum samples, this non-enzymatic electrochemical biosensor paves the way for H2O2 detection at ultra-low concentrations in physiology and diagnosis.
C1 [Li, Guiyin; Wang, Chaoxian] Guangdong Univ Petrochem Technol, Coll Chem, Maoming 525000, Guangdong, Peoples R China.
   [Li, Guiyin; Xue, Yewei; Li, Xinhao; Li, Shengnan; Zhou, Zhide] Guilin Univ Elect Technol, Sch Life & Environm Sci, Guilin 541004, Guangxi, Peoples R China.
   [Li, Guiyin; Huang, Yong] Guangxi Med Univ, Natl Ctr Int Res Biol Targeting Diag & Therapy, Collaborat Innovat Ctr Targeting Tumor Diag & Ther, Guangxi Key Lab Biol Targeting Diag & Therapy Res, Nanning 530021, Guangxi, Peoples R China.
C3 Guangdong University of Petrochemical Technology; Guilin University of
   Electronic Technology; Guangxi Medical University
RP Zhou, ZD (通讯作者)，Guilin Univ Elect Technol, Sch Life & Environm Sci, Guilin 541004, Guangxi, Peoples R China.; Huang, Y (通讯作者)，Guangxi Med Univ, Natl Ctr Int Res Biol Targeting Diag & Therapy, Collaborat Innovat Ctr Targeting Tumor Diag & Ther, Guangxi Key Lab Biol Targeting Diag & Therapy Res, Nanning 530021, Guangxi, Peoples R China.
EM huangyong503@126.com; zzdlgy@163.com
FU National Nature Science Foundation of China [62161009]; Open Fund of
   Guangxi Key Laboratory of Bio-targeting Theranostics [GXSWBX201902,
   GXSWBX201903]; Open Fund of Guangxi Key Laboratory of Metabolic Diseases
   Research [20-065-76]; Projects of Talents Recruitment of GDUPT
   [XJ2022000401]
FX This work was financially sup-ported by the National Nature Science
   Foundation of China (No. 62161009) , the Open Fund of Guangxi Key
   Laboratory of Bio-targeting Theranostics (Nos. GXSWBX201902 and
   GXSWBX201903) , the Open Fund of Guangxi Key Laboratory of Metabolic
   Diseases Research (No. 20-065-76) and Projects of Talents Recruitment of
   GDUPT (XJ2022000401) .
CR Bai ZH, 2016, BIOSENS BIOELECTRON, V82, P185, DOI 10.1016/j.bios.2016.04.004
   Bailey D, 2021, NEUROSURGERY, V89, pE3, DOI 10.1093/neuros/nyab107
   Bian T, 2019, J ALLOY COMPD, V788, P1334, DOI 10.1016/j.jallcom.2019.02.195
   Cui H, 2021, ANALYST, V146, P5951, DOI 10.1039/d1an01323h
   Dash SR, 2021, ANAL CHIM ACTA, V1167, DOI 10.1016/j.aca.2021.338562
   Fan WT, 2020, ANAL CHEM, V92, P15639, DOI 10.1021/acs.analchem.0c04015
   Huang Y, 2018, MAT SCI ENG C-MATER, V92, P590, DOI 10.1016/j.msec.2018.07.021
   Huang ZN, 2019, ECOTOX ENVIRON SAFE, V172, P167, DOI 10.1016/j.ecoenv.2019.01.091
   Ibrahim A, 2021, J ENVIRON CHEM ENG, V9, DOI 10.1016/j.jece.2020.105007
   Li B, 2021, ANAL CHIM ACTA, V1143, P73, DOI 10.1016/j.aca.2020.11.038
   Li GY, 2021, J BIOMED NANOTECHNOL, V17, P2444, DOI 10.1166/jbn.2021.3215
   Li GY, 2021, BIOELECTROCHEMISTRY, V138, DOI 10.1016/j.bioelechem.2020.107696
   Li QL, 2020, MICROCHIM ACTA, V187, DOI 10.1007/s00604-019-3829-3
   Li XL, 2020, J COLLOID INTERF SCI, V570, P300, DOI 10.1016/j.jcis.2020.02.118
   Li YY, 2020, ACS APPL MATER INTER, V12, P3430, DOI 10.1021/acsami.9b19126
   Li Z, 2020, CHEMELECTROCHEM, V7, P1581, DOI 10.1002/celc.202000019
   Liu JB, 2018, MICROCHIM ACTA, V185, DOI 10.1007/s00604-018-2717-6
   Liu MM, 2021, APPL SURF SCI, V542, DOI 10.1016/j.apsusc.2020.148699
   Liu ZG, 2021, J BIOMED NANOTECHNOL, V17, P2043, DOI 10.1166/jbn.2021.3177
   Lu ZW, 2021, J HAZARD MATER, V402, DOI [10.1016/j.hazmat.2020.123774, 10.1016/j.jhazmat.2020.123774]
   Meira F.H.A., 2020, ELECTROANAL, V32, P2231
   Mohamed A, 2021, BIOTECHNOL BIOENG, V118, P2815, DOI 10.1002/bit.27794
   Neampet S, 2019, MICROCHIM ACTA, V186, DOI 10.1007/s00604-019-3845-3
   Ngamaroonchote A, 2020, MICROCHIM ACTA, V187, DOI 10.1007/s00604-020-04542-x
   Ruan XF, 2021, BIOSENS BIOELECTRON, V184, DOI 10.1016/j.bios.2021.113238
   Sha R, 2018, MICROCHIM ACTA, V185, DOI 10.1007/s00604-018-2927-y
   Shamkhalichenar H, 2020, J ELECTROCHEM SOC, V167, DOI 10.1149/1945-7111/ab644a
   Tantawi O, 2019, SCI TOTAL ENVIRON, V654, P107, DOI 10.1016/j.scitotenv.2018.10.372
   Tong YX, 2021, ANAL CHEM, V93, P16683, DOI 10.1021/acs.analchem.1c04299
   Waifalkar PP, 2018, COLLOID SURFACE B, V167, P425, DOI 10.1016/j.colsurfb.2018.04.042
   Wang WX, 2021, ANAL CHEM, V93, P3301, DOI 10.1021/acs.analchem.0c05364
   Wang ZM, 2020, MAT SCI ENG C-MATER, V108, DOI 10.1016/j.msec.2019.110196
   Xing Y, 2021, ANAL CHIM ACTA, V1173, DOI 10.1016/j.aca.2021.338713
   Xu LL, 2021, TALANTA, V233, DOI 10.1016/j.talanta.2021.122578
   Yang L, 2021, J ELECTROANAL CHEM, V881, DOI 10.1016/j.jelechem.2020.114965
   Yue S, 2021, SCI REP-UK, V11, DOI 10.1038/s41598-021-91944-3
   Zhang GJ, 2021, BIOSENS BIOELECTRON, V173, DOI 10.1016/j.bios.2020.112785
   Zhang QF, 2020, FUNCT MATER LETT, V13, DOI 10.1142/S1793604720510479
   Zhang WX, 2021, MICROCHIM ACTA, V188, DOI 10.1007/s00604-021-04826-w
   Zhang YY, 2019, MICROCHIM ACTA, V186, DOI 10.1007/s00604-019-3502-x
   Zhong Y, 2020, MICROCHIM ACTA, V187, DOI 10.1007/s00604-020-04480-8
   Zhou J, 2017, ELECTROCHIM ACTA, V250, P152, DOI 10.1016/j.electacta.2017.08.044
   Zhou X, 2021, J COLLOID INTERF SCI, V599, P752, DOI 10.1016/j.jcis.2021.05.006
   Zuo YY, 2021, MOLECULES, V26, DOI 10.3390/molecules26113352
NR 44
TC 0
Z9 0
U1 3
U2 8
PU AMER SCIENTIFIC PUBLISHERS
PI VALENCIA
PA 26650 THE OLD RD, STE 208, VALENCIA, CA 91381-0751 USA
SN 1550-7033
EI 1550-7041
J9 J BIOMED NANOTECHNOL
JI J. Biomed. Nanotechnol.
PD MAY
PY 2022
VL 18
IS 5
BP 1468
EP 1480
DI 10.1166/jbn.2022.3353
PG 13
WC Nanoscience & Nanotechnology; Materials Science, Biomaterials
WE Science Citation Index Expanded (SCI-EXPANDED)
SC Science & Technology - Other Topics; Materials Science
GA 4X3VP
UT WOS:000860774200004
DA 2023-06-30
ER

PT J
AU Liu, M
   Chen, SS
   Zhao, XZ
   Ye, YH
   Li, J
   Zhu, QS
   Zhao, B
   Zhao, WB
   Huang, XH
   Shen, J
AF Liu, Min
   Chen, Shanshan
   Zhao, Xianzheng
   Ye, Yuhang
   Li, Juan
   Zhu, Qinshu
   Zhao, Bo
   Zhao, Wenbo
   Huang, Xiaohua
   Shen, Jian
TI Biocompatible phosphonic acid-functionalized silica nanoparticles for
   sensitive detection of hypoxanthine in real samples
SO TALANTA
LA English
DT Article
DE Silica; Phosphonic acid-functionalized; Biomimetic; Xanthine oxidase;
   Biosensor
ID GLUCOSE BIOSENSOR; XANTHINE-OXIDASE; CARBON NANOTUBES; NANOSPHERES;
   FILM; ELECTROCHEMILUMINESCENCE; ELECTROCHEMISTRY; FABRICATION;
   MEMBRANES; CHITOSAN
AB A novel hypoxanthine biosensor fabricated by immobilizing the xanthine oxidase (XOD) onto the phosphonic acid-functionalized silica (SiO2-P) film on the surface of glassy carbon electrode (GCE) was designed and constructed in this work. A biomimetic platform was designed with the phosphonic acid-functionalized silica nanoparticles (SiO2-P NPs) synthesized by the method of reverse microemulsion and electrostatic binding. In such a platform, XOD was selected as model protein to fabricate hypoxanthine biosensor based on SiO2-P NPs. The nanocomposite was characterized with transmission electron microscopy (TEM), energy dispersive X-ray spectrometer (EDS) and electrochemical impedance spectroscopy (EIS). Based on the advantageous functions of SiO2-P NPs, the entrapped XOD could preserve its bioactivity and exhibited an excellent electrochemical behavior with a formal potential of -0.37 V in phosphate buffer solution (PBS, pH = 7). Response studies to hypoxanthine were carried out using current-time response curve. The biosensor exhibited a wide linear response ranging from 1.00 x 10(-6) to 2.61 x 10(-4) M. The detection limit of 2.33 x 10(-7) M at a signal-to-noise ratio of 3 was lower than that most reported previously. In addition, the electrode modified with XOD/(SiO2-P NPs) film also had a strong anti-interference ability in the presence of uric acid (UA) and ascorbic acid (AA). The assay results of hypoxanthine in fish samples were in a good agreement with the reference values. (C) 2013 Elsevier B.V. All rights reserved.
C1 [Liu, Min; Chen, Shanshan; Zhao, Xianzheng; Ye, Yuhang; Li, Juan; Zhu, Qinshu; Zhao, Bo; Zhao, Wenbo; Huang, Xiaohua; Shen, Jian] Nanjing Normal Univ, Coll Chem & Mat Sci, Jiangsu Key Lab Biofunct Mat, Nanjing 210023, Jiangsu, Peoples R China.
   [Shen, Jian] Nanjing Univ, Sch Chem & Chem Engn, Res Ctr Surface & Interface Chem & Engn Technol, Nanjing 210093, Jiangsu, Peoples R China.
C3 Nanjing Normal University; Nanjing University
RP Zhao, WB (通讯作者)，Nanjing Normal Univ, Coll Chem & Mat Sci, Jiangsu Key Lab Biofunct Mat, Nanjing 210023, Jiangsu, Peoples R China.
EM zhaowenbo@njnu.edu.cn; xiaohuahuang_njnu@yahoo.cn
RI Shen, jian/GQO-8955-2022; Shen, Jian/ABC-5878-2021; Shen,
   Jian/F-1129-2019
OI Shen, jian/0000-0002-9009-6151; Shen, Jian/0000-0002-9009-6151; Shen,
   Jian/0000-0002-9009-6151
FU NSFC [20971069]; NSFJS [8E2011196]; foundation of the Jiangsu education
   committee [CXZZ11_0890]; Key Scientific and Technological Project of
   Shanghai Science and Technology Commission [10391901800]; Priority
   Academic Program Development of Jiangsu Higher Education Institution,
   Base of PER of PJRP of Jiangsu [BY2011109]; Foundation of Jiangsu
   Collaborative Innovation Center of Biomedical Functional Materials;
   Natural Science Foundation of the Jiangsu Higher Education Institutions
   of China [11KJB150009]
FX The work was supported by NSFC (20971069), NSFJS (8E2011196), the
   foundation of the Jiangsu education committee (CXZZ11_0890), Key
   Scientific and Technological Project of Shanghai Science and Technology
   Commission (10391901800), the Project Funded by the Priority Academic
   Program Development of Jiangsu Higher Education Institution, Base of PER
   of PJRP of Jiangsu (BY2011109), the Foundation of Jiangsu Collaborative
   Innovation Center of Biomedical Functional Materials, and the Natural
   Science Foundation of the Jiangsu Higher Education Institutions of China
   (11KJB150009).
CR [Anonymous], 2008, DISC STUD VERS 2 1
   Bagwe RP, 2006, LANGMUIR, V22, P4357, DOI 10.1021/la052797j
   Torres AC, 2013, ANAL BIOANAL CHEM, V405, P3813, DOI 10.1007/s00216-012-6631-1
   Chen ZG, 2008, J AM CHEM SOC, V130, P3023, DOI 10.1021/ja076151k
   Collings AF, 1997, REP PROG PHYS, V60, P1397, DOI 10.1088/0034-4885/60/11/005
   Ding SN, 2006, CHEM COMMUN, P3631, DOI 10.1039/b606073k
   Feng JJ, 2012, MICROCHIM ACTA, V176, P201, DOI 10.1007/s00604-011-0721-1
   Frisch M. J., 2004, GAUSSIAN 03 REVISION
   Hendry E, 2010, NAT NANOTECHNOL, V5, P783, DOI [10.1038/nnano.2010.209, 10.1038/NNANO.2010.209]
   Jie GF, 2011, ANAL CHEM, V83, P3873, DOI 10.1021/ac200383z
   Jin W, 2002, ANAL CHIM ACTA, V461, P1, DOI 10.1016/S0003-2670(02)00229-5
   Kandimalla VB, 2006, CRIT REV ANAL CHEM, V36, P73, DOI 10.1080/10408340600713652
   Legrand S, 2008, NEW J CHEM, V32, P588, DOI 10.1039/b718668a
   Lin ZY, 2008, ANAL CHEM, V80, P2826, DOI 10.1021/ac702471r
   Mendel RR, 2012, BBA-MOL CELL RES, V1823, P1568, DOI 10.1016/j.bbamcr.2012.02.007
   Mequanint K, 2006, BIOMACROMOLECULES, V7, P883, DOI 10.1021/bm0507047
   Mir MA, 2012, J PHYS CHEM B, V116, P5711, DOI 10.1021/jp207803c
   Pang X, 2010, MACROMOLECULES, V43, P10376, DOI 10.1021/ma101862b
   Rassaei L, 2008, NEW J CHEM, V32, P1253, DOI 10.1039/b800331a
   RODRIGUES CG, 1991, J ELECTROANAL CHEM, V312, P131, DOI 10.1016/0022-0728(91)85148-I
   Shan D, 2009, BIOSENS BIOELECTRON, V24, P3556, DOI 10.1016/j.bios.2009.05.009
   Shi GY, 2002, ANALYST, V127, P396, DOI 10.1039/b108462n
   Shim M, 2002, NANO LETT, V2, P285, DOI 10.1021/nl015692j
   Sreerama N, 2004, METHOD ENZYMOL, V383, P318
   Sun C, 2013, ANAL CHIM ACTA, V776, P17, DOI 10.1016/j.aca.2013.03.032
   Sun C, 2013, J MATER CHEM B, V1, P801, DOI 10.1039/c2tb00396a
   Wang L, 2004, ANAL SCI, V20, P635, DOI 10.2116/analsci.20.635
   Wang Y, 2011, COLLOID SURFACE B, V88, P614, DOI 10.1016/j.colsurfb.2011.07.051
   Yan W, 2008, BIOSENS BIOELECTRON, V23, P925, DOI 10.1016/j.bios.2007.09.002
   Ye P, 2006, BIOMATERIALS, V27, P4169, DOI 10.1016/j.biomaterials.2006.03.027
   Zhang J, 2010, BIOSENS BIOELECTRON, V26, P371, DOI 10.1016/j.bios.2010.07.127
   Zhang L, 2012, ANALYST, V137, P3126, DOI 10.1039/c2an35284b
   Zhang YY, 2011, TALANTA, V85, P2154, DOI 10.1016/j.talanta.2011.07.059
   Zhao WB, 2013, ELECTROCHIM ACTA, V89, P278, DOI 10.1016/j.electacta.2012.11.031
   Zhao WB, 2013, BIOSENS BIOELECTRON, V44, P1, DOI 10.1016/j.bios.2012.12.036
   Zhao YN, 2013, J POWER SOURCES, V224, P28, DOI 10.1016/j.jpowsour.2012.09.080
   Zhu WL, 2011, J NANOSCI NANOTECHNO, V11, P138, DOI 10.1166/jnn.2011.2673
   Zuckerbraun BS, 2010, CIRCULATION, V121, P98, DOI 10.1161/CIRCULATIONAHA.109.891077
NR 38
TC 17
Z9 17
U1 2
U2 57
PU ELSEVIER
PI AMSTERDAM
PA RADARWEG 29, 1043 NX AMSTERDAM, NETHERLANDS
SN 0039-9140
EI 1873-3573
J9 TALANTA
JI Talanta
PD DEC 15
PY 2013
VL 117
BP 536
EP 542
DI 10.1016/j.talanta.2013.08.061
PG 7
WC Chemistry, Analytical
WE Science Citation Index Expanded (SCI-EXPANDED)
SC Chemistry
GA 277EI
UT WOS:000328801400078
PM 24209378
DA 2023-06-30
ER

PT J
AU McLeod, J
   Park, C
   Cunningham, A
   O'Donnell, L
   Brown, RS
   Kelly, F
   She, Z
AF McLeod, Jennifer
   Park, Chankyu
   Cunningham, Alexandra
   O'Donnell, Lynne
   Brown, R. Stephen
   Kelly, Fiona
   She, Zhe
TI Developing a toll-like receptor biosensor for Gram-positive bacterial
   detection and its storage strategies
SO ANALYST
LA English
DT Article
ID PAPER-BASED ELISA; ESCHERICHIA-COLI; RAPID DETECTION; ELECTROCHEMICAL
   DETECTION; GOLD; RECOGNITION; ELECTRODES; MONOLAYERS; SENSOR; ARRAY
AB The biorecognition ability of hybridized toll-like receptors (TLRs) 2 and 6 proteins on electrode surfaces has been studied. TLR biosensors have been designed to be non-specific to particular bacterial strains but rather to provide broad spectrum detection of cells and toxins containing relevant pathogen-associated molecular patterns (PAMPs). Our electrochemical TLR2/6 biosensors demonstrated selective detection towards Gram-positive bacterial whole-cells and a synthetic diacylated lipopeptide (Pam2CSK4), a PAMP. Responses towards Bacillus licheniformis (B. licheniformis) and Enterococcus hirae (E. hirae) were obtained. The biosensor was able to differentiate signals between B. licheniformis and a Gram-negative bacterial cell (control) as low as 100 CFU mL(-1). One challenge in developing protein-based biosensors is to improve the shelf-life of the biosensor chips and preserve the detection activity of the protein molecules, therefore we did our first exploration into storage conditions. The activity of stored biosensors was found to be strongly dependent on storage medium, and that effective 'shelf-life' was obtained makes an important step towards creating robust sensors for real-life applications.
C1 [McLeod, Jennifer; Park, Chankyu; Cunningham, Alexandra; Brown, R. Stephen; She, Zhe] Queens Univ, Dept Chem, Kingston, ON K7L 3N6, Canada.
   [McLeod, Jennifer; Brown, R. Stephen; She, Zhe] Queens Univ, Beaty Water Res Ctr, Kingston, ON K7L 3N6, Canada.
   [O'Donnell, Lynne] Queens Univ, Sch Environm Studies, Kingston, ON K7L 3N6, Canada.
   [Kelly, Fiona] Royal Mil Coll Canada, Dept Chem & Chem Engn, POB 17000,Stn Forces, Kingston, ON K7K 7B4, Canada.
C3 Queens University - Canada; Queens University - Canada; Queens
   University - Canada; Royal Military College - Canada
RP She, Z (通讯作者)，Queens Univ, Dept Chem, Kingston, ON K7L 3N6, Canada.; She, Z (通讯作者)，Queens Univ, Beaty Water Res Ctr, Kingston, ON K7L 3N6, Canada.
EM zhe.she@queensu.ca
RI Park, Chankyu/C-1936-2011
OI Park, Chankyu/0000-0003-4855-2210
FU Natural Sciences and Engineering Research Council; Department of
   National Defence Canada; Canada Foundation for Innovation; Queen's
   University
FX Z. S., F. K. and R. S. B. would like to thank Natural Sciences and
   Engineering Research Council for research grants. Z. S. and F. K would
   like to acknowledge Department of National Defence Canada for the
   financial support. Supports from the Canada Foundation for Innovation
   and Queen's University are greatly appreciated.
CR Ahmed A, 2014, CLIN MICROBIOL REV, V27, P631, DOI 10.1128/CMR.00120-13
   Altintas Z, 2018, BIOSENS BIOELECTRON, V100, P541, DOI 10.1016/j.bios.2017.09.046
   Amini K., 2015, JSM ENV SCI ECOL, V1, P1012
   Amini K, 2014, ANAL METHODS-UK, V6, P3322, DOI 10.1039/c4ay00369a
   Bramburger AJ, 2015, J GREAT LAKES RES, V41, P298, DOI 10.1016/j.jglr.2014.12.008
   Chen AC, 2013, ANAL METHODS-UK, V5, P2158, DOI 10.1039/c3ay40155c
   Crudden CM, 2016, NAT COMMUN, V7, DOI 10.1038/ncomms12654
   Crudden CM, 2014, NAT CHEM, V6, P409, DOI [10.1038/NCHEM.1891, 10.1038/nchem.1891]
   Falcone N, 2017, ANAL METHODS-UK, V9, P1643, DOI [10.1039/C6AY03309A, 10.1039/c6ay03309a]
   Gomez-Cruz J, 2018, BIOSENS BIOELECTRON, V106, P105, DOI 10.1016/j.bios.2018.01.055
   Hao RZ, 2009, BIOSENS BIOELECTRON, V24, P1330, DOI 10.1016/j.bios.2008.07.071
   Kawai T, 2010, NAT IMMUNOL, V11, P373, DOI 10.1038/ni.1863
   Kuss S, 2018, CHEM-ASIAN J, V13, P2758, DOI 10.1002/asia.201800798
   Kwon JH, 2012, AM J CLIN PATHOL, V137, P778, DOI 10.1309/AJCP4KVGQZEG1YDM
   Lam B, 2013, NAT COMMUN, V4, DOI 10.1038/ncomms3001
   Lin DH, 2018, SENSOR ACTUAT B-CHEM, V257, P324, DOI 10.1016/j.snb.2017.10.140
   Liu YJ, 2018, FOOD CONTROL, V86, P275, DOI 10.1016/j.foodcont.2017.11.025
   Lynk TP, 2018, ANAL CHEM, V90, P12639, DOI 10.1021/acs.analchem.8b02806
   Mao S, 2015, SMALL, V11, P5336, DOI 10.1002/smll.201500831
   Mayall RM, 2017, BIOSENS BIOELECTRON, V87, P794, DOI 10.1016/j.bios.2016.09.009
   Mayall RM, 2019, ACS SENSORS, V4, P143, DOI 10.1021/acssensors.8b01069
   Meunier A, 2015, CHEMELECTROCHEM, V2, P434, DOI 10.1002/celc.201402273
   Mouffouk F, 2011, BIOSENS BIOELECTRON, V26, P3517, DOI 10.1016/j.bios.2011.01.037
   Neufeld T, 2003, ANAL CHEM, V75, P580, DOI 10.1021/ac026083e
   Pang B, 2018, ANAL BIOCHEM, V542, P58, DOI 10.1016/j.ab.2017.11.010
   Phares N, 2009, ANAL CHEM, V81, P1095, DOI 10.1021/ac8021983
   R&D systems, TOLL LIK REC TLRS RE
   Serra B, 2008, ANAL BIOANAL CHEM, V391, P1853, DOI 10.1007/s00216-008-2141-6
   Sharma H, 2013, BIOSENS BIOELECTRON, V45, P158, DOI 10.1016/j.bios.2013.01.068
   She Z, 2017, ANAL CHEM, V89, P4882, DOI 10.1021/acs.analchem.6b04799
   She Z, 2017, CHEM COMMUN, V53, P2946, DOI 10.1039/c7cc00863e
   She Z, 2015, ANAL CHEM, V87, P4218, DOI 10.1021/ac5042439
   Shih CM, 2015, TALANTA, V145, P2, DOI 10.1016/j.talanta.2015.07.051
   Tripathi SM, 2012, BIOSENS BIOELECTRON, V35, P308, DOI 10.1016/j.bios.2012.03.006
   Vasselon T, 2002, INFECT IMMUN, V70, P1033, DOI 10.1128/IAI.70.3.1033-1041.2002
   VONHIPPE.PH, 1969, ACCOUNTS CHEM RES, V2, P257, DOI 10.1021/ar50021a001
   Wongkaew N, 2019, CHEM REV, V119, P120, DOI 10.1021/acs.chemrev.8b00172
   Yamada K, 2016, BIOSENS BIOELECTRON, V77, P137, DOI 10.1016/j.bios.2015.09.030
   Yang L, 2008, BIOTECHNOL ADV, V26, P135, DOI 10.1016/j.biotechadv.2007.10.003
   Yeo TY, 2011, BIOSENS BIOELECTRON, V28, P139, DOI 10.1016/j.bios.2011.07.010
   You YS, 2018, BIOSENS BIOELECTRON, V100, P389, DOI 10.1016/j.bios.2017.09.033
   Zhang H, 2016, ANALYST, V141, P6080, DOI 10.1039/c6an01111j
   Zhang YJ, 2006, CURR OPIN CHEM BIOL, V10, P658, DOI 10.1016/j.cbpa.2006.09.020
   Zhou Y, 2017, ANAL CHEM, V89, P5735, DOI 10.1021/acs.analchem.6b03751
NR 44
TC 9
Z9 9
U1 1
U2 14
PU ROYAL SOC CHEMISTRY
PI CAMBRIDGE
PA THOMAS GRAHAM HOUSE, SCIENCE PARK, MILTON RD, CAMBRIDGE CB4 0WF, CAMBS,
   ENGLAND
SN 0003-2654
EI 1364-5528
J9 ANALYST
JI Analyst
PD SEP 21
PY 2020
VL 145
IS 18
BP 6024
EP 6031
DI 10.1039/d0an01050b
PG 8
WC Chemistry, Analytical
WE Science Citation Index Expanded (SCI-EXPANDED)
SC Chemistry
GA NN7KC
UT WOS:000568961600024
PM 32724992
OA Green Published
DA 2023-06-30
ER

PT J
AU Kaur, M
   Gaba, J
   Singh, K
   Bhatia, Y
   Singh, A
   Singh, N
AF Kaur, Manpreet
   Gaba, Jyoti
   Singh, Komal
   Bhatia, Yashika
   Singh, Anoop
   Singh, Narinder
TI Recent Advances in Recognition Receptors for Electrochemical Biosensing
   of Mycotoxins-A Review
SO BIOSENSORS-BASEL
LA English
DT Review
DE biosensors; mycotoxins; recognition receptors; electrochemical
   biosensing
ID WALLED CARBON NANOTUBES; GRAPHENE QUANTUM DOTS; AFLATOXIN B-1;
   IMPEDIMETRIC IMMUNOSENSOR; ULTRASENSITIVE DETECTION; MAGNETIC GRAPHENE;
   RAPID DETECTION; THIN-FILMS; APTASENSOR; NANOPARTICLES
AB Mycotoxins are naturally occurring toxic secondary metabolites produced by fungi in cereals and foodstuffs during the stages of cultivation and storage. Electrochemical biosensing has emerged as a rapid, efficient, and economical approach for the detection and quantification of mycotoxins in different sample media. An electrochemical biosensor consists of two main units, a recognition receptor and a signal transducer. Natural or artificial antibodies, aptamers, molecularly imprinted polymers (MIP), peptides, and DNAzymes have been extensively employed as selective recognition receptors for the electrochemical biosensing of mycotoxins. This article affords a detailed discussion of the recent advances and future prospects of various types of recognition receptors exploited in the electrochemical biosensing of mycotoxins.
C1 [Kaur, Manpreet; Gaba, Jyoti; Singh, Komal; Bhatia, Yashika] Punjab Agr Univ, Dept Chem, Ludhiana 141004, India.
   [Singh, Anoop; Singh, Narinder] Indian Inst Technol, Dept Chem, Ropar 140001, India.
C3 Punjab Agricultural University; Indian Institute of Technology System
   (IIT System); Indian Institute of Technology (IIT) - Ropar
RP Kaur, M (通讯作者)，Punjab Agr Univ, Dept Chem, Ludhiana 141004, India.
EM manpreetchem@pau.edu
OI kaur, manpreet/0000-0002-3637-7681; SINGH, ANOOP/0000-0001-8245-4361
FU Department of Science and Technology, New Delhi, India
   [DST/SEED/SCSP/STI/2019/108]
FX Narinder Singh acknowledge the financial support provided by Department
   of Science and Technology, New Delhi, India in the form of a sponsored
   project No. DST/SEED/SCSP/STI/2019/108(G).
CR Abnous K, 2017, BIOSENS BIOELECTRON, V94, P374, DOI 10.1016/j.bios.2017.03.028
   Abyaneh HK, 2020, FOOD CHEM, V310, DOI 10.1016/j.foodchem.2019.125848
   Akgonullu S, 2020, TALANTA, V219, DOI 10.1016/j.talanta.2020.121219
   Alshehri R, 2016, J MED CHEM, V59, P8149, DOI 10.1021/acs.jmedchem.5b01770
   An KH, 2004, ADV MATER, V16, P1005, DOI 10.1002/adma.200306176
   Azri FA, 2020, MICROCHIM ACTA, V187, DOI 10.1007/s00604-020-4218-7
   Azri FA, 2017, SENSORS-BASEL, V17, DOI 10.3390/s17122776
   Bai LJ, 2011, ANAL CHIM ACTA, V698, P14, DOI 10.1016/j.aca.2011.04.044
   Balamurugan S, 2008, ANAL BIOANAL CHEM, V390, P1009, DOI 10.1007/s00216-007-1587-2
   Basu J, 2015, BIOSENS BIOELECTRON, V68, P544, DOI 10.1016/j.bios.2015.01.046
   Berthiller F, 2007, INT J FOOD MICROBIOL, V119, P33, DOI 10.1016/j.ijfoodmicro.2007.07.022
   Bhardwaj H, 2020, ANAL BIOANAL CHEM, V412, P7029, DOI 10.1007/s00216-020-02840-0
   Bone L, 2010, ANAL METHODS-UK, V2, P335, DOI 10.1039/b9ay00297a
   Castillo G, 2015, FOOD CONTROL, V52, P9, DOI 10.1016/j.foodcont.2014.12.008
   Catanante G, 2016, ELECTROANAL, V28, P1750, DOI 10.1002/elan.201600181
   Coppa CFSC, 2019, TRENDS FOOD SCI TECH, V92, P81, DOI 10.1016/j.tifs.2019.08.014
   Chen AC, 2013, CHEM SOC REV, V42, P5425, DOI 10.1039/c3cs35518g
   Chen JH, 2010, ENZYME MICROB TECH, V47, P119, DOI 10.1016/j.enzmictec.2010.06.008
   Chen W, 2018, BIOSENS BIOELECTRON, V117, P845, DOI 10.1016/j.bios.2018.07.012
   De Rycke E, 2021, FOOD CHEM, V353, DOI 10.1016/j.foodchem.2021.129342
   Dong N, 2022, SENSOR ACTUAT B-CHEM, V354, DOI 10.1016/j.snb.2021.130984
   Dridi F, 2015, SENSOR ACTUAT B-CHEM, V221, P480, DOI 10.1016/j.snb.2015.06.120
   Du Y, 2016, NANOSCALE, V8, P2532, DOI 10.1039/c5nr07579c
   Dumitrescu I, 2009, CHEM COMMUN, P6886, DOI 10.1039/b909734a
   Evtugyn G, 2021, CHEMOSENSORS, V9, DOI 10.3390/chemosensors9070180
   Evtugyn G, 2019, CHEMOSENSORS, V7, DOI 10.3390/chemosensors7010010
   Fang YS, 2014, BIOSENS BIOELECTRON, V53, P238, DOI 10.1016/j.bios.2013.09.063
   Gan N, 2013, TOXINS, V5, P865, DOI 10.3390/toxins5050865
   Georgakilas V, 2015, CHEM REV, V115, P4744, DOI 10.1021/cr500304f
   Goud KY, 2018, BIOSENS BIOELECTRON, V121, P205, DOI 10.1016/j.bios.2018.08.029
   Goud KY, 2016, SENSOR ACTUAT B-CHEM, V235, P466, DOI 10.1016/j.snb.2016.05.112
   Guan Y, 2023, FOOD CHEM, V403, DOI 10.1016/j.foodchem.2022.134316
   Guo ZJ, 2011, TALANTA, V85, P2517, DOI 10.1016/j.talanta.2011.08.015
   Gupta R, 2022, CRIT REV ANAL CHEM, DOI 10.1080/10408347.2022.2128634
   Gutierrez R Alvaro V, 2016, Biotechnol Rep (Amst), V11, P12, DOI 10.1016/j.btre.2016.05.006
   Gutierrez R Alvaro V, 2015, Biotechnol Rep (Amst), V8, P144, DOI 10.1016/j.btre.2015.10.001
   Hathout AS, 2014, ANN MICROBIOL, V64, P905, DOI 10.1007/s13213-014-0899-7
   Hong P, 2012, SENSORS-BASEL, V12, P1181, DOI 10.3390/s120201181
   Hosseinzadeh L, 2020, ADV CLIN CHEM, V99, P237, DOI 10.1016/bs.acc.2020.02.010
   Hu HF, 2015, RSC ADV, V5, P55209, DOI 10.1039/c5ra06300k
   Hu XP, 2022, SENSOR ACTUAT B-CHEM, V359, DOI 10.1016/j.snb.2022.131582
   Jafari M, 2017, J TOXICOL-US, V2017, DOI 10.1155/2017/2461354
   Jalalian SH, 2018, BIOSENS BIOELECTRON, V117, P487, DOI 10.1016/j.bios.2018.06.055
   Jarczewska M, 2016, ANAL METHODS-UK, V8, P3861, DOI 10.1039/c6ay00499g
   Ji C, 2016, ANIM NUTR, V2, P127, DOI 10.1016/j.aninu.2016.07.003
   Jiang MJ, 2015, TOXINS, V7, P3540, DOI 10.3390/toxins7093540
   Jin H, 2017, BIOSENS BIOELECTRON, V91, P523, DOI 10.1016/j.bios.2017.01.011
   Joshi S, 2016, ANALYST, V141, P1307, DOI 10.1039/c5an02512e
   Kaushik A, 2010, THIN SOLID FILMS, V519, P1160, DOI 10.1016/j.tsf.2010.08.062
   Kinloch IA, 2018, SCIENCE, V362, P547, DOI 10.1126/science.aat7439
   Krittayavathananon A, 2017, ANAL CHEM, V89, P13283, DOI 10.1021/acs.analchem.7b03329
   Kumar M, 2022, ACS APPL MATER INTER, V14, P910, DOI 10.1021/acsami.1c19744
   Li D, 2022, ACS BIOMATER SCI ENG, V8, P626, DOI 10.1021/acsbiomaterials.1c01127
   Li SC, 2011, FOOD CONTROL, V22, P43, DOI 10.1016/j.foodcont.2010.05.005
   Li YY, 2020, J HAZARD MATER, V387, DOI 10.1016/j.jhazmat.2019.122001
   Li ZM, 2016, ANAL METHODS-UK, V8, P548, DOI 10.1039/c5ay02643a
   Liu ZH, 2022, MICROCHEM J, V181, DOI 10.1016/j.microc.2022.107775
   Ma X, 2021, NANOMATERIALS-BASEL, V11, DOI 10.3390/nano11112851
   MacEwan SR, 2014, J CONTROL RELEASE, V190, P314, DOI 10.1016/j.jconrel.2014.06.028
   Magnuson B, 2013, FOOD ADDIT CONTAM A, V30, P1147, DOI 10.1080/19440049.2013.795293
   Marzo AML, 2020, BIOSENS BIOELECTRON, V151, DOI 10.1016/j.bios.2019.111980
   Mir M, 2006, ELECTROCHEM COMMUN, V8, P505, DOI 10.1016/j.elecom.2005.12.022
   Mukherjee S, 2015, IEEE T NANOBIOSCI, V14, P967, DOI 10.1109/TNB.2015.2501364
   Munawar H, 2020, SENSOR ACTUAT B-CHEM, V321, DOI 10.1016/j.snb.2020.128552
   Narayanan J, 2015, BIOSENS BIOELECTRON, V69, P249, DOI 10.1016/j.bios.2015.02.039
   Nasir M, 2017, MICROCHIM ACTA, V184, P323, DOI 10.1007/s00604-016-2036-8
   Ndiaye S, 2022, TOXINS, V14, DOI 10.3390/toxins14110729
   Ning Y, 2020, BIOMED PHARMACOTHER, V132, DOI 10.1016/j.biopha.2020.110902
   Ong JY, 2021, FOODS, V10, DOI 10.3390/foods10071437
   Pacheco JG, 2015, SENSOR ACTUAT B-CHEM, V215, P107, DOI 10.1016/j.snb.2015.03.046
   Papageorgiou DG, 2017, PROG MATER SCI, V90, P75, DOI 10.1016/j.pmatsci.2017.07.004
   Pumera M, 2009, CHEM-EUR J, V15, P4970, DOI 10.1002/chem.200900421
   Queiros RB, 2013, SENSOR ACTUAT B-CHEM, V189, P21, DOI 10.1016/j.snb.2012.11.112
   Radi A, 2020, ELECTROANAL, V32, P1788, DOI 10.1002/elan.201900528
   Rhouati A, 2017, TOXINS, V9, DOI 10.3390/toxins9110349
   Rhouati A, 2013, SENSOR ACTUAT B-CHEM, V176, P1160, DOI 10.1016/j.snb.2012.09.111
   Rossini GP, 2010, EXPERIENTIA SUPPL, V100, P65
   Scotto J, 2020, APPL SURF SCI, V525, DOI 10.1016/j.apsusc.2020.146440
   Shi ZY, 2015, ELECTROANAL, V27, P1097, DOI 10.1002/elan.201400504
   Shrivastava A, 2022, TOXIN REV, V41, P618, DOI 10.1080/15569543.2021.1894175
   Shukla S, 2020, MAT SCI ENG C-MATER, V113, DOI 10.1016/j.msec.2020.110916
   Singh AK, 2021, MICROCHEM J, V171, DOI 10.1016/j.microc.2021.106730
   Singh C, 2013, SENSOR ACTUAT B-CHEM, V185, P258, DOI 10.1016/j.snb.2013.04.040
   Singh E, 2021, MATER CHEM PHYS, V271, DOI 10.1016/j.matchemphys.2021.124851
   Singh N., 2022, ENVIRON RES
   Song KM, 2012, SENSORS-BASEL, V12, P612, DOI 10.3390/s120100612
   Srivastava S, 2016, RSC ADV, V6, P56518, DOI 10.1039/c6ra04469g
   Srivastava S, 2014, APPL BIOCHEM BIOTECH, V174, P960, DOI 10.1007/s12010-014-0965-4
   Srivastava S, 2013, NANOSCALE, V5, P3043, DOI 10.1039/c3nr32242d
   Suea-Ngam A, 2019, ACS SENSORS, V4, P1560, DOI 10.1021/acssensors.9b00237
   Sumitani M, 2004, ANAL SCI, V20, P1153, DOI 10.2116/analsci.20.1153
   Tan YM, 2010, J PHYS CHEM B, V114, P5016, DOI 10.1021/jp100922t
   Tang DAP, 2011, BIOSENS BIOELECTRON, V26, P2090, DOI 10.1016/j.bios.2010.09.012
   Tang J, 2016, BIOSENS BIOELECTRON, V86, P386, DOI 10.1016/j.bios.2016.06.080
   Tong P, 2011, BIOSENS BIOELECTRON, V29, P97, DOI 10.1016/j.bios.2011.07.075
   Topkaya SN, 2021, ELECTROANAL, V33, P277, DOI 10.1002/elan.202060388
   Verma V, 2022, MATER CHEM PHYS, V279, DOI 10.1016/j.matchemphys.2022.125727
   Vidal JC, 2013, BIOSENS BIOELECTRON, V49, P146, DOI 10.1016/j.bios.2013.05.008
   Vidal JC, 2011, ANAL METHODS-UK, V3, P977, DOI 10.1039/c0ay00651c
   Viswanathan S, 2006, ANAL CHEM, V78, P1115, DOI 10.1021/ac051435d
   Wang D, 2015, BIOSENS BIOELECTRON, V63, P185, DOI 10.1016/j.bios.2014.06.070
   Wang H, 2010, FOOD ADDIT CONTAM A, V27, P1261, DOI 10.1080/19440049.2010.487501
   Wang LJ, 2018, WORLD J MICROB BIOT, V34, DOI 10.1007/s11274-018-2528-2
   Wang SG, 2003, ELECTROCHEM COMMUN, V5, P800, DOI 10.1016/j.elecom.2003.07.007
   Wang SW, 2022, ACS APPL MATER INTER, V14, P18845, DOI 10.1021/acsami.2c01014
   Wang ZH, 2016, BIOSENS BIOELECTRON, V79, P136, DOI 10.1016/j.bios.2015.11.093
   Wei M, 2021, ELECTROANAL, V33, P1691, DOI 10.1002/elan.202100043
   Wu SX, 2013, SMALL, V9, P1160, DOI 10.1002/smll.201202896
   Xing KY, 2020, ANAL CHEM, V92, P8422, DOI 10.1021/acs.analchem.0c01073
   Xu J, 2021, SPECTROCHIM ACTA A, V260, DOI 10.1016/j.saa.2021.119898
   Xu R, 2022, J ANIM SCI BIOTECHNO, V13, DOI 10.1186/s40104-022-00714-2
   Yang HX, 2022, SENSOR ACTUAT B-CHEM, V372, DOI 10.1016/j.snb.2022.132619
   Yang XX, 2015, ELECTROANAL, V27, P2679, DOI 10.1002/elan.201500169
   Yao DS, 2006, BIOELECTROCHEMISTRY, V68, P126, DOI 10.1016/j.bioelechem.2005.05.003
   Yu YY, 2013, APPL SURF SCI, V287, P91, DOI 10.1016/j.apsusc.2013.09.078
   Zhang B, 2012, J AGR FOOD CHEM, V60, P8974, DOI 10.1021/jf302051k
   Zhang J, 2010, ANAL CHEM, V82, P1117, DOI 10.1021/ac902914r
   Zhang RF, 2017, CHEM SOC REV, V46, P3661, DOI 10.1039/c7cs00104e
   Zhang SB, 2021, ACS APPL MATER INTER, V13, P9472, DOI 10.1021/acsami.0c20417
   Zheng WL, 2016, BIOSENS BIOELECTRON, V80, P574, DOI 10.1016/j.bios.2016.01.091
   Zhou LT, 2012, SENSOR ACTUAT B-CHEM, V174, P359, DOI 10.1016/j.snb.2012.06.051
   Zhu CX, 2020, BIOSENS BIOELECTRON, V150, DOI 10.1016/j.bios.2019.111814
   Zhu JH, 2012, ENVIRON SCI TECHNOL, V46, P977, DOI 10.1021/es2014133
   Zhu JL, 2017, ACS APPL MATER INTER, V9, P14470, DOI 10.1021/acsami.6b11525
   Zou XF, 2016, J AM CHEM SOC, V138, P2064, DOI 10.1021/jacs.5b11411
NR 125
TC 0
Z9 0
U1 12
U2 12
PU MDPI
PI BASEL
PA ST ALBAN-ANLAGE 66, CH-4052 BASEL, SWITZERLAND
EI 2079-6374
J9 BIOSENSORS-BASEL
JI Biosensors-Basel
PD MAR
PY 2023
VL 13
IS 3
AR 391
DI 10.3390/bios13030391
PG 31
WC Chemistry, Analytical; Nanoscience & Nanotechnology; Instruments &
   Instrumentation
WE Science Citation Index Expanded (SCI-EXPANDED)
SC Chemistry; Science & Technology - Other Topics; Instruments &
   Instrumentation
GA A3ER4
UT WOS:000954003000001
PM 36979603
OA gold, Green Published
DA 2023-06-30
ER

PT J
AU Monti, P
   Bacciu, A
   Arrigo, P
   Marceddu, S
   Migheli, Q
   Serra, PA
   Rocchitta, G
AF Monti, Patrizia
   Bacciu, Andrea
   Arrigo, Paola
   Marceddu, Salvatore
   Migheli, Quirico
   Serra, Pier A.
   Rocchitta, Gaia
TI Chronoamperometry as effective alternative technique for
   electro-synthesis ofortho-phenylendiamine permselective films for
   biosensor applications
SO JOURNAL OF APPLIED POLYMER SCIENCE
LA English
DT Article
DE ascorbic acid rejection; electro-deposition; polyphenylendiamine; Pt
   modification
ID ASCORBIC-ACID; TELEMETRY SYSTEM; ELECTROCHEMICAL DEPOSITION;
   O-PHENYLENEDIAMINE; PT-IR; POLYMER; GLUCOSE; ELECTROPOLYMERIZATION;
   ELECTRODEPOSITION; OXIDASE
AB Analyte quantification in first generation electrochemical biosensors is threatened by electro-active molecules, such as ascorbic acid (AA). Electrochemical deposition ofortho-phenylendiamine (oPD) on transducer considerably reduces AA interfering. These properties of poly-oPD (PPD) are influenced by electro-polymerization conditions. Chronoamperometry (CA) is proposed as an alternative technique foroPD electro-deposition over Pt. Pt/PPD sensors are evaluated through functional parameters related to AA rejection and analytical performances. N-2, O-2, and air bubbled supporting electrolyte and several step duration times are used. Best performing CA-PPD sensor is obtained in N-2-purged phosphate solution containing 300 mMoPD by means of a 1 s step duration/120 steps CA. High performing PPD is achieved in shorter time compared to commonly used constant potential amperometry. Aging of polymeric features and scanning electron microscopy investigations are performed and optimized CA electro-polymerization conditions are used to build up an efficient interference blocking layer in a glucose oxidase biosensor.
C1 [Monti, Patrizia; Migheli, Quirico] Univ Sassari, Ist Nazl Biostrutture & Biosistemi, Dipartimento Agr, Viale Italia 39, I-07100 Sassari, Italy.
   [Monti, Patrizia; Migheli, Quirico] Univ Sassari, Ist Nazl Biostrutture & Biosistemi, Unita Ric, Viale Italia 39, I-07100 Sassari, Italy.
   [Bacciu, Andrea; Arrigo, Paola; Serra, Pier A.; Rocchitta, Gaia] Univ Sassari, Dipartimento Sci Med Chirurg & Sperimentali, Viale S Pietro 43-B, I-07100 Sassari, Italy.
   [Marceddu, Salvatore] Ist CNR Sci Prod Alimentari, Sassari, Italy.
C3 University of Sassari; University of Sassari; University of Sassari
RP Monti, P (通讯作者)，Univ Sassari, Ist Nazl Biostrutture & Biosistemi, Dipartimento Agr, Viale Italia 39, I-07100 Sassari, Italy.; Monti, P (通讯作者)，Univ Sassari, Ist Nazl Biostrutture & Biosistemi, Unita Ric, Viale Italia 39, I-07100 Sassari, Italy.; Serra, PA (通讯作者)，Univ Sassari, Dipartimento Sci Med Chirurg & Sperimentali, Viale S Pietro 43-B, I-07100 Sassari, Italy.
EM pmonti@uniss.it; paserra@uniss.it
RI Migheli, Quirico/B-7203-2009; Marceddu, Salvatore/J-5254-2016;
   Rocchitta, Gaia/HHM-8002-2022
OI Migheli, Quirico/0000-0002-2459-5833; Marceddu,
   Salvatore/0000-0003-2295-721X; monti, patrizia/0000-0003-4541-5245;
   Bacciu, Andrea/0009-0004-7426-5279
CR Basniwal RK, 2013, INT J POLYM MATER PO, V62, P493, DOI 10.1080/00914037.2012.734351
   BREZINA M, 1972, J ELECTROANAL CHEM, V40, P13, DOI 10.1016/0368-1874(72)80226-0
   Brylev O, 2005, J ELECTROANAL CHEM, V581, P22, DOI 10.1016/j.jelechem.2005.04.006
   Calia G, 2015, ANALYST, V140, P3607, DOI [10.1039/c5an00363f, 10.1039/C5AN00363F]
   Camurri G, 2005, J ELECTROANAL CHEM, V585, P181, DOI 10.1016/j.jelechem.2005.08.016
   Cosnier S, 2011, CHEM SOC REV, V40, P2146, DOI 10.1039/c0cs00090f
   Craig JD, 2003, ANAL CHIM ACTA, V495, P33, DOI 10.1016/j.aca.2003.08.025
   Craig JD, 2003, ANALYST, V128, P905, DOI 10.1039/b302833j
   Dai YQ, 2006, ELECTROCHIM ACTA, V52, P297, DOI 10.1016/j.electacta.2006.05.010
   Davey MW, 2000, J SCI FOOD AGR, V80, P825, DOI [10.1002/(SICI)1097-0010(20000515)80:7<825::AID-JSFA598>3.0.CO;2-6, 10.1002/(SICI)1097-0010(20000515)80:7&lt;825::AID-JSFA598&gt;3.0.CO;2-6]
   Deutsch JC, 1998, ANAL BIOCHEM, V255, P1, DOI 10.1006/abio.1997.2293
   El Rhazi M, 2014, TRENDS ENVIRON ANAL, V2, P33, DOI 10.1016/j.teac.2014.02.001
   Farina D, 2017, FOOD CHEM, V218, P479, DOI 10.1016/j.foodchem.2016.09.092
   Fois M, 2019, BIOSENSORS-BASEL, V9, DOI 10.3390/bios9030095
   Killoran SJ, 2008, ELECTROCHIM ACTA, V53, P7303, DOI 10.1016/j.electacta.2008.03.076
   Kirwan SM, 2007, SENSORS-BASEL, V7, P420, DOI 10.3390/s7040420
   Kor K, 2016, TALANTA, V146, P181, DOI 10.1016/j.talanta.2015.08.042
   Liu N, 2017, MICROCHIM ACTA, V184, P147, DOI 10.1007/s00604-016-1996-z
   Liu WL, 2017, BIOSENS BIOELECTRON, V92, P305, DOI 10.1016/j.bios.2016.11.007
   Losito I, 2003, ANAL CHEM, V75, P4988, DOI 10.1021/ac0342424
   LOWRY JP, 1994, ELECTROANAL, V6, P369, DOI 10.1002/elan.1140060504
   Luo XL, 2011, ACTA BIOMATER, V7, P441, DOI 10.1016/j.actbio.2010.09.006
   MALITESTA C, 1990, ANAL CHEM, V62, P2735, DOI 10.1021/ac00223a016
   Malitesta C, 2012, ANAL BIOANAL CHEM, V402, P1827, DOI 10.1007/s00216-011-5405-5
   Monti P, 2018, TALANTA, V186, P53, DOI 10.1016/j.talanta.2018.04.034
   Monti P, 2017, TALANTA, V162, P151, DOI 10.1016/j.talanta.2016.10.019
   Muthirulan P, 2013, J ADV RES, V4, P385, DOI 10.1016/j.jare.2012.07.007
   O'Neill RD, 2008, TRAC-TREND ANAL CHEM, V27, P78, DOI 10.1016/j.trac.2007.11.008
   Puggioni G, 2019, SENSORS-BASEL, V19, DOI 10.3390/s19020422
   Rocchitta G, 2007, SENSOR ACTUAT B-CHEM, V126, P700, DOI 10.1016/j.snb.2007.04.019
   Rocchitta G, 2018, CHEMOSENSORS, V6, DOI 10.3390/chemosensors6040058
   Rocchitta G, 2013, ANAL CHEM, V85, P10282, DOI 10.1021/ac402071w
   Rocchitta G, 2012, ANAL CHEM, V84, P7072, DOI 10.1021/ac301253h
   Rothwell SA, 2008, ELECTROCHEM COMMUN, V10, P1078, DOI 10.1016/j.elecom.2008.05.018
   Rothwell SA, 2010, SENSORS-BASEL, V10, P6439, DOI 10.3390/s100706439
   Rothwell SA, 2010, ELECTROCHIM ACTA, V55, P1051, DOI 10.1016/j.electacta.2009.09.069
   Rothwell SA, 2009, ANAL CHEM, V81, P3911, DOI 10.1021/ac900162c
   Ryan MR, 1997, ANALYST, V122, P1419, DOI 10.1039/a704508e
   Sanjuan AM, 2018, REACT FUNCT POLYM, V133, P103, DOI 10.1016/j.reactfunctpolym.2018.10.007
   Satpati AK, 2013, CHEM MATER, V25, P4165, DOI 10.1021/cm401635v
   Scheller FW, 2019, CURR OPIN ELECTROCHE, V14, P53, DOI 10.1016/j.coelec.2018.12.005
   Schulz EN, 2010, ELECTROCHEM COMMUN, V12, P583, DOI 10.1016/j.elecom.2010.02.005
   Serra PA, 2007, SENSOR ACTUAT B-CHEM, V122, P118, DOI 10.1016/j.snb.2006.05.013
   Shumyantseva VV, 2016, BIOSENS BIOELECTRON, V86, P330, DOI 10.1016/j.bios.2016.05.101
   Smirnoff N, 2018, FREE RADICAL BIO MED, V122, P116, DOI 10.1016/j.freeradbiomed.2018.03.033
   Stejskal J, 2015, PROG POLYM SCI, V41, P1, DOI 10.1016/j.progpolymsci.2014.10.007
   Valizadeh S, 2001, ELECTROCHIM ACTA, V47, P865, DOI 10.1016/S0013-4686(01)00797-6
   Varvara M, 2016, ITAL J FOOD SAF, V5, DOI 10.4081/ijfs.2016.4313
   Wang R, 2015, APPL SURF SCI, V349, P805, DOI 10.1016/j.apsusc.2015.05.067
   Zhou T, 2020, J APPL POLYM SCI, V137, DOI 10.1002/app.48661
NR 50
TC 2
Z9 2
U1 4
U2 38
PU WILEY
PI HOBOKEN
PA 111 RIVER ST, HOBOKEN 07030-5774, NJ USA
SN 0021-8995
EI 1097-4628
J9 J APPL POLYM SCI
JI J. Appl. Polym. Sci.
PD OCT 15
PY 2020
VL 137
IS 39
AR e49172
DI 10.1002/app.49172
PG 12
WC Polymer Science
WE Science Citation Index Expanded (SCI-EXPANDED)
SC Polymer Science
GA MR0IF
UT WOS:000553276700005
DA 2023-06-30
ER

PT J
AU Bhardwaj, H
   Pandey, MK
   Rajesh
   Sumana, G
AF Bhardwaj, Hema
   Pandey, Manoj Kumar
   Rajesh
   Sumana, Gajjala
TI Electrochemical Aflatoxin B1 immunosensor based on the use of graphene
   quantum dots and gold nanoparticles
SO MICROCHIMICA ACTA
LA English
DT Article
DE Electrophoretic deposition; Food toxin; Cyclic voltammetry; Biosensor;
   Indium tin oxide
ID HYDROGEN-PEROXIDE; MODIFIED ELECTRODE; NANOCOMPOSITE; B-1;
   PHOTOLUMINESCENCE; GLUTATHIONE; REDUCTION; GROWTH
AB Electrochemical immunosensor for aflatoxin B1 (AFB1) is described that uses a composite prepared from graphene quantum dots (GQDs) and gold nanoparticles (Au NPs). The GQD-AuNP conjugate was obtained by using 2-aminothiophenol (ATP) as a linker where the carboxy groups of GQD bind to the amino groups of crosslinker via conjugation of thiol binding to the AuNP. To evaluate the conjugation of the GQD-AuNP composite, Fourier transform infrared spectroscopy (FT-IR), and transmission electron microscopy (TEM) was applied. The composite was placed on an indium tin oxide (ITO) electrode and then modified with an antibody against AFB1. By using hexacyanoferrate as the electrochemical probe, the sensor works in the 0.1 to 3.0ngmL(-1) AFB1 concentration range, is highly specific, has good reproducibility and acceptable stability. The biosensor was applied to the analysis of (spiked) maize samples. Conceivably, the method can be utilized to sense other mycotoxins by using their respective antibodies.
C1 [Bhardwaj, Hema; Pandey, Manoj Kumar; Rajesh; Sumana, Gajjala] Natl Phys Lab, CSIR, Dr KS Krishnan Marg, New Delhi 110012, India.
   [Bhardwaj, Hema; Sumana, Gajjala] Natl Phys Lab, CSIR, Acad Sci & Innovat Res, Dr KS Krishnan Marg, New Delhi 110012, India.
C3 Council of Scientific & Industrial Research (CSIR) - India; CSIR -
   National Physical Laboratory (NPL); Academy of Scientific & Innovative
   Research (AcSIR); Council of Scientific & Industrial Research (CSIR) -
   India; CSIR - National Physical Laboratory (NPL)
RP Sumana, G (通讯作者)，Natl Phys Lab, CSIR, Dr KS Krishnan Marg, New Delhi 110012, India.; Sumana, G (通讯作者)，Natl Phys Lab, CSIR, Acad Sci & Innovat Res, Dr KS Krishnan Marg, New Delhi 110012, India.
EM sumanagajjala@gmail.com
OI Bhardwaj, Hema/0000-0003-2948-8006
CR da Rocha MEB, 2014, FOOD CONTROL, V36, P159, DOI 10.1016/j.foodcont.2013.08.021
   Bhardwaj H, 2016, SENSOR ACTUAT B-CHEM, V231, P624, DOI 10.1016/j.snb.2016.03.064
   Dhyani H, 2012, J MATER CHEM, V22, P4970, DOI 10.1039/c2jm15914g
   Dong YQ, 2012, CARBON, V50, P4738, DOI 10.1016/j.carbon.2012.06.002
   Huang KJ, 2011, ELECTROCHIM ACTA, V56, P2947, DOI 10.1016/j.electacta.2010.12.094
   Ji XH, 2007, J AM CHEM SOC, V129, P13939, DOI 10.1021/ja074447k
   Ju J, 2015, ANAL CHEM, V87, P1903, DOI 10.1021/ac5041555
   Karimi-Maleh H, 2014, BIOSENS BIOELECTRON, V60, P1, DOI 10.1016/j.bios.2014.03.055
   Kaushik A, 2008, ELECTROCHEM COMMUN, V10, P1364, DOI 10.1016/j.elecom.2008.07.007
   Li JJ, 2016, ELECTROANAL, V28, P1322, DOI 10.1002/elan.201500490
   Lin BX, 2018, FOOD CHEM, V245, P1176, DOI 10.1016/j.foodchem.2017.11.038
   Lin YQ, 2015, ANAL CHEM, V87, P8047, DOI 10.1021/acs.analchem.5b01834
   Luo XL, 2006, ELECTROANAL, V18, P319, DOI 10.1002/elan.200503415
   Ma HH, 2016, BIOCHEM ENG J, V115, P38, DOI 10.1016/j.bej.2016.08.003
   Ma HH, 2016, BIOSENS BIOELECTRON, V80, P222, DOI 10.1016/j.bios.2016.01.063
   Martin A, 2014, TRAC-TREND ANAL CHEM, V56, P13, DOI 10.1016/j.trac.2013.12.008
   Mollarasouli F, 2017, ELECTROCHIM ACTA, V246, P303, DOI 10.1016/j.electacta.2017.06.003
   Nor NM, 2017, ELECTROCHIM ACTA, V248, P160, DOI 10.1016/j.electacta.2017.07.097
   Okuno J, 2007, BIOSENS BIOELECTRON, V22, P2377, DOI 10.1016/j.bios.2006.09.038
   Owino JHO, 2008, SENSORS-BASEL, V8, P8262, DOI 10.3390/s8128262
   Qian K, 2014, J AM CHEM SOC, V136, P9842, DOI 10.1021/ja504097v
   Rajender G, 2016, J MATER CHEM C, V4, P10852, DOI 10.1039/c6tc03469a
   Randviir EP, 2018, ELECTROCHIM ACTA, V286, P179, DOI 10.1016/j.electacta.2018.08.021
   Sharma A, 2017, MAT SCI ENG C-MATER, V76, P802, DOI 10.1016/j.msec.2017.03.146
   Sharma Arun, 2015, Biotechnol Rep (Amst), V6, P129, DOI 10.1016/j.btre.2015.02.004
   Srivastava S, 2015, RSC ADV, V5, P5406, DOI 10.1039/c4ra12713g
   Srivastava S, 2013, NANOSCALE, V5, P3043, DOI 10.1039/c3nr32242d
   Szabo T, 2006, CHEM MATER, V18, P2740, DOI 10.1021/cm060258+
   Tang LB, 2012, ACS NANO, V6, P5102, DOI 10.1021/nn300760g
   Teixeira S, 2014, ELECTROCHIM ACTA, V136, P323, DOI 10.1016/j.electacta.2014.05.105
   Wan L, 2017, ELECTROCHIM ACTA, V251, P12, DOI 10.1016/j.electacta.2017.08.086
   Yang HM, 2014, ELECTROCHIM ACTA, V123, P470, DOI 10.1016/j.electacta.2014.01.014
   Zhang SB, 2016, ANAL BIOCHEM, V494, P10, DOI 10.1016/j.ab.2015.10.008
   Zhang X, 2016, FOOD CHEM, V192, P197, DOI 10.1016/j.foodchem.2015.06.044
   Zhang ZW, 2014, FOOD CHEM, V146, P314, DOI 10.1016/j.foodchem.2013.09.048
NR 35
TC 48
Z9 50
U1 8
U2 103
PU SPRINGER WIEN
PI WIEN
PA SACHSENPLATZ 4-6, PO BOX 89, A-1201 WIEN, AUSTRIA
SN 0026-3672
EI 1436-5073
J9 MICROCHIM ACTA
JI Microchim. Acta
PD AUG
PY 2019
VL 186
IS 8
AR 592
DI 10.1007/s00604-019-3701-5
PG 12
WC Chemistry, Analytical
WE Science Citation Index Expanded (SCI-EXPANDED)
SC Chemistry
GA IN4YT
UT WOS:000478683800001
PM 31372749
DA 2023-06-30
ER

PT J
AU Jiang, H
   Lee, EC
AF Jiang, Huaide
   Lee, Eun-Cheol
TI Highly selective, reusable electrochemical impedimetric DNA sensors
   based on carbon nanotube/polymer composite electrode without surface
   modification
SO BIOSENSORS & BIOELECTRONICS
LA English
DT Article
DE Biosensor; Carbon nanotube; Polydimethylsiloxane; Impedance
ID NANOTUBES; BIOSENSOR; NANOPARTICLES; ARRAYS; EIS
AB We fabricated a composite of multi-walled carbon nanotube and polydimethylsiloxane and utilized it as an electrode for DNA sensing using electrochemical impedance spectroscopy. Without any surface modification or probe immobilization, often necessary for other electrodes, this electrode also acts as a recognition layer for DNA via pi-pi interactions between the multi-walled carbon nanotube and DNA. This electrode is easily reusable via a simple cleansing process, because there are no covalently bonded adsorbates on the electrode. Compared to previous DNA detection based on differential pulse voltammetry using a similar electrode, the measurement time was reduced from 1 h to less than 30 min, and the limit of detection (25 pM) was reduced by a factor of more than five. In addition, our system can detect the single-base mismatch between the target and probe. Our results indicate that electrochemical impedance spectroscopy is promising for utilizing the multi-walled carbon nanotube and polydimethylsiloxane electrode as a DNA sensor.
C1 [Jiang, Huaide; Lee, Eun-Cheol] Gachon Univ, Grad Sch, Dept Nano Sci & Technol, 1342 Seongnam Daero, Seongnam 13120, Gyeonggi, South Korea.
   [Lee, Eun-Cheol] Gachon Univ, Dept Nanophys, 1342 Seongnam Daero, Seongnam 13120, Gyeonggi, South Korea.
   [Jiang, Huaide; Lee, Eun-Cheol] Gachon Univ, Gachon Bionano Res Inst, 1342 Seongnam Daero, Gyeonggi 13120, South Korea.
C3 Gachon University; Gachon University; Gachon University
RP Lee, EC (通讯作者)，Gachon Univ, Dept Nanophys, 1342 Seongnam Daero, Seongnam 13120, Gyeonggi, South Korea.
EM eclee@gachon.ac.kr
RI Lee, Eun-Cheol/R-9465-2016
OI Lee, Eun-Cheol/0000-0002-8493-0031
FU National Research Foundation of Korea (NRF) - Ministry of Science and
   ICT [2016R1A2B2015389]
FX This work was supported by the National Research Foundation of Korea
   (NRF) funded by the Ministry of Science and ICT (Grant No.
   2016R1A2B2015389).
CR Garrido-Cardenas JA, 2017, SENSORS-BASEL, V17, DOI 10.3390/s17030588
   Bergin SD, 2010, J PHYS CHEM C, V114, P231, DOI 10.1021/jp908923m
   Brett CMA, 1999, ELECTROCHIM ACTA, V44, P4233, DOI 10.1016/S0013-4686(99)00138-3
   Chen M, 2016, BIOSENS BIOELECTRON, V85, P684, DOI 10.1016/j.bios.2016.05.051
   Cui M, 2017, SENSOR ACTUAT B-CHEM, V244, P742, DOI 10.1016/j.snb.2017.01.060
   Drummond TG, 2003, NAT BIOTECHNOL, V21, P1192, DOI 10.1038/nbt873
   Fu YZ, 2005, BIOCHEM ENG J, V23, P37, DOI 10.1016/j.bej.2004.10.008
   Galan T, 2015, BIOSENS BIOELECTRON, V74, P751, DOI 10.1016/j.bios.2015.07.037
   Ghoreishi SM, 2013, J CHIL CHEM SOC, V58, P1513, DOI 10.4067/S0717-97072013000100002
   Gong QJ, 2017, BIOSENS BIOELECTRON, V89, P565, DOI 10.1016/j.bios.2016.02.045
   Gupta VK, 2013, SENSOR ACTUAT B-CHEM, V188, P1201, DOI 10.1016/j.snb.2013.08.034
   Hassen WM, 2008, SENSOR ACTUAT B-CHEM, V134, P755, DOI 10.1016/j.snb.2008.06.020
   Heller MJ, 2002, ANNU REV BIOMED ENG, V4, P129, DOI 10.1146/annurev.bioeng.4.020702.153438
   Henihan G, 2016, BIOSENS BIOELECTRON, V81, P487, DOI 10.1016/j.bios.2016.03.037
   Huang KJ, 2014, ENERGY, V67, P234, DOI 10.1016/j.energy.2013.12.051
   IIJIMA S, 1991, NATURE, V354, P56, DOI 10.1038/354056a0
   Keighley SD, 2008, BIOSENS BIOELECTRON, V24, P906, DOI 10.1016/j.bios.2008.07.041
   Khan WA, 2014, APPL NANOSCI, V4, P633, DOI 10.1007/s13204-013-0242-9
   Li AX, 2007, BIOSENS BIOELECTRON, V22, P1716, DOI 10.1016/j.bios.2006.07.033
   Li J, 2015, BIOSENS BIOELECTRON, V71, P414, DOI 10.1016/j.bios.2015.04.045
   McGlennen RC, 2001, CLIN CHEM, V47, P393
   Noimark S, 2016, ADV FUNCT MATER, V26, P8390, DOI 10.1002/adfm.201601337
   Peng HP, 2015, SENSOR ACTUAT B-CHEM, V207, P269, DOI 10.1016/j.snb.2014.10.059
   Pumera M, 2006, SENSOR ACTUAT B-CHEM, V113, P617, DOI 10.1016/j.snb.2005.07.010
   Rahman MM, 2007, J BRAZIL CHEM SOC, V18, P1150, DOI 10.1590/S0103-50532007000600008
   Ramanathan M, 2016, BIOSENS BIOELECTRON, V77, P580, DOI 10.1016/j.bios.2015.10.014
   Star A, 2006, P NATL ACAD SCI USA, V103, P921, DOI 10.1073/pnas.0504146103
   Weber JE, 2011, MAT SCI ENG C-MATER, V31, P821, DOI 10.1016/j.msec.2010.12.009
   Xu Y, 2006, ELECTROANAL, V18, P1471, DOI 10.1002/elan.200603544
   Yang J, 2007, ANAL BIOCHEM, V365, P24, DOI 10.1016/j.ab.2006.12.039
   Zhao X, 2007, J AM CHEM SOC, V129, P10438, DOI 10.1021/ja071844m
   Zheng M, 2003, NAT MATER, V2, P338, DOI 10.1038/nmat877
NR 32
TC 29
Z9 29
U1 3
U2 69
PU ELSEVIER ADVANCED TECHNOLOGY
PI OXFORD
PA OXFORD FULFILLMENT CENTRE THE BOULEVARD, LANGFORD LANE, KIDLINGTON,
   OXFORD OX5 1GB, OXON, ENGLAND
SN 0956-5663
EI 1873-4235
J9 BIOSENS BIOELECTRON
JI Biosens. Bioelectron.
PD OCT 30
PY 2018
VL 118
BP 16
EP 22
DI 10.1016/j.bios.2018.07.037
PG 7
WC Biophysics; Biotechnology & Applied Microbiology; Chemistry, Analytical;
   Electrochemistry; Nanoscience & Nanotechnology
WE Science Citation Index Expanded (SCI-EXPANDED)
SC Biophysics; Biotechnology & Applied Microbiology; Chemistry;
   Electrochemistry; Science & Technology - Other Topics
GA GT2VI
UT WOS:000444358000003
PM 30055415
DA 2023-06-30
ER

PT J
AU Chokkareddy, R
   Bhajanthri, NK
   Redhi, GG
AF Chokkareddy, Rajasekhar
   Bhajanthri, Natesh Kumar
   Redhi, Gan G.
TI A novel electrochemical biosensor for the detection of ethambutol
SO INDIAN JOURNAL OF CHEMISTRY SECTION A-INORGANIC BIO-INORGANIC PHYSICAL
   THEORETICAL & ANALYTICAL CHEMISTRY
LA English
DT Article
DE Electroanalytical chemistry; Biosensors; Ethambutol; Cyclic voltammetry;
   Different pulse voltammetry
ID 1ST-LINE ANTITUBERCULOSIS DRUGS; MASS-SPECTROMETRY METHOD; ZNO
   NANOPARTICLES; CAPILLARY-ELECTROPHORESIS; ELECTRODE; PYRAZINAMIDE;
   METABOLITES; VALIDATION; BEHAVIOR; PLASMA
AB A glassy carbon electrode (GCE) has been fabricated with zinc oxide nanoparticles (ZnONPs) and reduced graphene oxide (RGO) immobilized with horseradish peroxidase enzyme (HRP) for the voltammetric determination of ethambutol. Electrochemical behaviour of ethambutol has been studied with cyclic voltammetry and differential pulse voltammetry. The HRP-ZnONPs-RGO-GCE exhibits high electrooxidation of ethambutol in phosphate buffer solution at pH 7.0 and the electrochemical signal is significantly enhanced. In addition, the proposed biosensor has been characterized by transmission electron microscopy, Fourier transform infrared spectroscopy and X-ray diffraction. The HRP-ZnONPs-RGO-GCE shows an oxidation peak at -0.2 V with CV. Under the optimized conditions, the DPV technique gave good limit of detection and limit of quantification values of 0.0214 mu M and 0.6713 mu M respectively. The HRP-ZnONPs-RGO-GCE shows excellent background current stability and gives reliable performance with pharmaceutical samples in the terms of sensitivity, reproducibility and repeatability.
C1 [Chokkareddy, Rajasekhar; Bhajanthri, Natesh Kumar; Redhi, Gan G.] Durban Univ Technol, Dept Chem, ZA-4000 Durban, South Africa.
C3 Durban University of Technology
RP Redhi, GG (通讯作者)，Durban Univ Technol, Dept Chem, ZA-4000 Durban, South Africa.
EM chokkareddys@gmail.com; redhigg@dut.ac.za
RI Chokkareddy, Rajasekhar/AAE-5666-2020
OI Redhi, Gan/0000-0002-3105-1279; Chokkareddy, Rajasekhar
   Reddy/0000-0003-4809-6753
FU Durban University of Technology, Durban, South Africa
FX The authors gratefully acknowledge financial support for this work from
   the Durban University of Technology, Durban, South Africa.
CR AbdElhady M., 2012, INT J CARBOHYDR CHEM, V2012, P1, DOI DOI 10.1155/2012/840591
   Abolhasani J, 2014, LUMINESCENCE, V29, P1053, DOI 10.1002/bio.2659
   Ahirwal GK, 2009, SENSORS-BASEL, V9, P881, DOI 10.3390/s90200881
   [Anonymous], 2007, ETH RIF IS PYR DISP
   Becheri A, 2008, J NANOPART RES, V10, P679, DOI 10.1007/s11051-007-9318-3
   Benvidi A, 2017, J ELECTROANAL CHEM, V787, P145, DOI 10.1016/j.jelechem.2017.01.006
   Cheemalapati S, 2014, ANAL METHODS-UK, V6, P6774, DOI 10.1039/c4ay00904e
   Cheemalapati S, 2014, COLLOID SURFACE B, V121, P444, DOI 10.1016/j.colsurfb.2014.06.035
   Cheemalapati S, 2014, J COLLOID INTERF SCI, V418, P132, DOI 10.1016/j.jcis.2013.11.084
   Chokkareddy R., 2017, BIOSENSORS, V7, P1
   Chokkareddy R, 2017, INT J ELECTROCHEM SC, V12, P9190, DOI 10.20964/2017.10.13
   Couto RAS, 2016, SENSORS-BASEL, V16, DOI 10.3390/s16071015
   Espinosa-Mansilla A, 2001, ANAL CHIM ACTA, V427, P129, DOI 10.1016/S0003-2670(00)01195-8
   da Silva JAF, 2010, ELECTROPHORESIS, V31, P570, DOI 10.1002/elps.200900404
   Gennaro MC, 2001, J CHROMATOGR B, V754, P477, DOI 10.1016/S0378-4347(01)00037-8
   Ghoneim MM, 2003, J PHARMACEUT BIOMED, V33, P673, DOI 10.1016/S0731-7085(03)00311-X
   Gowda JI, 2014, ASIAN J PHARM SCI, V9, P42, DOI 10.1016/j.ajps.2013.11.007
   Hee KH, 2015, J PHARMACEUT BIOMED, V102, P253, DOI 10.1016/j.jpba.2014.09.019
   Juan X, 2004, J PHARMACEUT BIOMED, V36, P237, DOI 10.1016/j.jpba.2004.05.021
   Khalil I, 2016, MATERIALS, V9, DOI 10.3390/ma9060406
   Khalil MI, 2014, ARAB J CHEM, V7, P1178, DOI 10.1016/j.arabjc.2013.10.025
   Kumar H., 2013, INT LETT CHEM PHYS A, V14, P26, DOI DOI 10.18052/WWW.SCIPRESS.COM/ILCPA.19.26
   Li G, 2013, SPRINGER, P5
   Lima AEB, 2015, ELECTROANAL, V27, P1
   Liu L, 2015, SENSOR ACTUAT B-CHEM, V211, P170, DOI 10.1016/j.snb.2015.01.069
   Liu Y, 2011, LUMINESCENCE, V26, P397, DOI 10.1002/bio.1243
   Lomillo MAA, 2003, BIOSENS BIOELECTRON, V18, P1165, DOI 10.1016/S0956-5663(02)00251-8
   Loryuenyong V, 2013, ADV MATER SCI ENG, V2013, DOI 10.1155/2013/923403
   Mohammadi N, 2017, SENSOR ACTUAT B-CHEM, V243, P838, DOI 10.1016/j.snb.2016.12.070
   Moharram AH, 2014, J NANOMATER, V2014, DOI 10.1155/2014/716210
   Muttil P, 2007, EUR J PHARM SCI, V32, P140, DOI 10.1016/j.ejps.2007.06.006
   Ngece RF, 2011, INT J ELECTROCHEM SC, V6, P1820
   Ortolani L, 2012, NANO LETT, V12, P5207, DOI 10.1021/nl3023737
   Perantoni CB, 2011, ELECTROANAL, V23, P2582, DOI 10.1002/elan.201100195
   Rao N., 2015, AM JMATER SCI, V5, P66, DOI DOI 10.5923/J.MATERIALS.20150503.02
   Rastogi PK, 2016, ELECTROCHIM ACTA, V188, P818, DOI 10.1016/j.electacta.2015.12.058
   Song SH, 2007, RAPID COMMUN MASS SP, V21, P1331, DOI 10.1002/rcm.2961
   Sun HH, 2016, SCI REP-UK, V6, DOI 10.1038/srep30905
   Talam Satyanarayana, 2012, ISRN Nanotechnology, DOI 10.5402/2012/372505
   Taunk PB, 2015, J RADIAT RES APPL SC, V8, P433, DOI 10.1016/j.jrras.2015.03.006
   Vafaee M, 2007, MATER LETT, V61, P3265, DOI 10.1016/j.matlet.2006.11.089
   Wu WY, 2011, SPECTROCHIM ACTA A, V79, P418, DOI 10.1016/j.saa.2011.02.045
   Zak AK, 2011, MATER LETT, V65, P70, DOI 10.1016/j.matlet.2010.09.029
   Zhang HX, 2010, CARBON, V48, P359, DOI 10.1016/j.carbon.2009.09.037
   Zhou ZF, 2013, ANAL BIOANAL CHEM, V405, P6323, DOI 10.1007/s00216-013-7049-0
NR 45
TC 11
Z9 11
U1 0
U2 3
PU NATL INST SCIENCE COMMUNICATION-NISCAIR
PI NEW DELHI
PA DR K S KRISHNAN MARG, PUSA CAMPUS, NEW DELHI 110 012, INDIA
SN 0376-4710
EI 0975-0975
J9 INDIAN J CHEM A
JI Indian J. Chem. Sect A-Inorg. Bio-Inorg. Phys. Theor. Anal. Chem.
PD JUL
PY 2018
VL 57
IS 7
BP 887
EP 895
PG 9
WC Chemistry, Multidisciplinary
WE Science Citation Index Expanded (SCI-EXPANDED)
SC Chemistry
GA GO6DU
UT WOS:000440125100001
DA 2023-06-30
ER

PT J
AU Rodriguez-Delgado, MM
   Aleman-Nava, GS
   Rodriguez-Delgado, JM
   Dieck-Assad, G
   Martinez-Chapa, SO
   Barcelo, D
   Parra, R
AF Rodriguez-Delgado, Melissa M.
   Aleman-Nava, Gibran S.
   Manuel Rodriguez-Delgado, Jose
   Dieck-Assad, Graciano
   Omar Martinez-Chapa, Sergio
   Barcelo, Damia
   Parra, Roberto
TI Laccase-based biosensors for detection of phenolic compounds
SO TRAC-TRENDS IN ANALYTICAL CHEMISTRY
LA English
DT Review
DE Absorption; Amperometry; Biosensor; Electrochemical transducer;
   Fluorescence; Fungus; Laccase; Optical transducer; Phenol; Transduction
ID IONIC LIQUID; AMPEROMETRIC DETECTION; IMMOBILIZED LACCASE; PLATINUM
   NANOPARTICLES; BISPHENOL-A; ELECTROCHEMICAL BIOSENSOR; SCIENTIFIC
   PRODUCTION; GRAPHITE ELECTRODE; POLYPHENOL INDEX; RHUS-VERNICIFERA
AB Monitoring of phenolic compounds in the food industry and for environmental and medical applications has become more relevant in recent years. Conventional methods for detection and quantification of these compounds, such as spectrophotometry and chromatography, are time consuming and expensive. However, laccase biosensors represent a fast method for on-line and in situ monitoring of these compounds. We discuss the main transduction principles. We divide the electrochemical principle into amperometric, voltammetric, potentiometric and conductometric sensors. We divide optical transducers into fluorescence and absorption. The amperometric transducer method is the most widely studied and used for laccase biosensors. Optical biosensors present higher sensitivity than the other biosensors. Laccase production is dominated by a few fungus genera: Trametes, Aspergillus, and Ganoderma. We present an overview of laccase biosensors used for the determination of phenolic compounds in industrial applications. (C) 2015 The Authors. Published by Elsevier B.V.
C1 [Rodriguez-Delgado, Melissa M.; Aleman-Nava, Gibran S.; Parra, Roberto] Tecnol Monterrey, Monterrey 64849, NL, Mexico.
   [Manuel Rodriguez-Delgado, Jose; Dieck-Assad, Graciano; Omar Martinez-Chapa, Sergio] Tecnol Monterrey, BioMEMS & Biointeract Syst Res Grp, Dept Elect & Comp Engn, Monterrey 64849, NL, Mexico.
   [Barcelo, Damia] Univ Girona, Parc Cient & Tecnol, Catalan Inst Water Res, ICRA, Girona 17003, Spain.
C3 Tecnologico de Monterrey; Tecnologico de Monterrey; Institut Catala de
   Recerca de l'Aigua (ICRA); Universitat de Girona
RP Parra, R (通讯作者)，Tecnol Monterrey, Campus Monterrey,Ave Eugenio Garza Sada 2501, Monterrey 64849, NL, Mexico.
EM r.parra@itesm.mx
RI Rodríguez-Delgado, Melissa/AAH-3654-2020; Dieck-Assad,
   Graciano/AEW-0421-2022; Martinez-Chapa, Sergio O./AAY-9878-2020;
   Parra-Saldívar, Roberto/ABA-6768-2020; BARCELO, DAMIA/O-4558-2016;
   Martinez-Chapa, Sergio O./B-5723-2009; Parra-Saldívar,
   Roberto/D-9611-2012
OI Rodríguez-Delgado, Melissa/0000-0003-3240-3560; Martinez-Chapa, Sergio
   O./0000-0003-2689-1166; Parra-Saldívar, Roberto/0000-0002-4958-5797;
   BARCELO, DAMIA/0000-0002-8873-0491; Martinez-Chapa, Sergio
   O./0000-0003-2689-1166; Parra-Saldívar, Roberto/0000-0002-4958-5797;
   Rodriguez-Delgado, Jose Manuel/0000-0002-4135-8258
FU Chair of Environmental Bioprocesses, Centro de Biotecnologia FEMSA and
   Center of Water for Latin America and the Caribbean; Consejo Nacional de
   Ciencia y Tecnologia (Conacyt) [386805]; BIOCATEM network
FX For supporting this work, the authors thank:; (a) the Chair of
   Environmental Bioprocesses, Centro de Biotecnologia FEMSA and Center of
   Water for Latin America and the Caribbean for the support given during
   this investigation;; (b) Consejo Nacional de Ciencia y Tecnologia
   (Conacyt) for Melissa Rodriguez's scholarship (#386805); and,; (c) the
   BIOCATEM network (Conacyt thematic network).
CR Abdullah J, 2006, SENSOR ACTUAT B-CHEM, V114, P604, DOI 10.1016/j.snb.2005.06.019
   Abdullah J, 2007, SENSORS-BASEL, V7, P2238, DOI 10.3390/s7102238
   Abdullah J, 2006, ANAL BIOANAL CHEM, V386, P1285, DOI 10.1007/s00216-006-0786-6
   Almansa E, 2004, BIOCATAL BIOTRANSFOR, V22, P315, DOI 10.1080/10242420400024508
   Amatatongchai M, 2013, INT J ELECTROCHEM SC, V8, P10526
   Annachhatre AP, 1996, BIOTECHNOL ADV, V14, P35, DOI 10.1016/0734-9750(96)00002-X
   Arica MY, 2009, BIORESOURCE TECHNOL, V100, P665, DOI 10.1016/j.biortech.2008.07.038
   Arora DS, 2010, APPL BIOCHEM BIOTECH, V160, P1760, DOI 10.1007/s12010-009-8676-y
   Arroyo M., 1998, ARS PHARM, V39, P23
   Bai X, 2014, APPL BIOCHEM BIOTECH, V173, P1097, DOI 10.1007/s12010-014-0913-3
   Bailey MR, 2004, APPL MICROBIOL BIOT, V63, P390, DOI 10.1007/s00253-003-1362-z
   Baldrian P, 2006, FEMS MICROBIOL REV, V30, P215, DOI 10.1111/j.1574-4976.2005.00010.x
   Bauer CG, 1999, FRESEN J ANAL CHEM, V364, P179, DOI 10.1007/s002160051320
   Brady D, 2009, BIOTECHNOL LETT, V31, P1639, DOI 10.1007/s10529-009-0076-4
   Brondani D, 2009, SENSOR ACTUAT B-CHEM, V140, P252, DOI 10.1016/j.snb.2009.04.037
   Bryjak J, 2007, BIOCHEM ENG J, V35, P325, DOI 10.1016/j.bej.2007.01.031
   Cabaj J, 2011, SENSOR ACTUAT B-CHEM, V157, P225, DOI 10.1016/j.snb.2011.03.054
   Cajthaml T, 2009, CHEMOSPHERE, V75, P745, DOI 10.1016/j.chemosphere.2009.01.034
   Callahan M.A., 1979, WATER RELATED ENV FA, VII
   Silva MCE, 2011, ECOL ECON, V70, P849, DOI 10.1016/j.ecolecon.2010.11.016
   Chang HS, 2009, J HAZARD MATER, V172, P1, DOI 10.1016/j.jhazmat.2009.06.135
   Chang YW, 2012, J TAIWAN INST CHEM E, V43, P331, DOI 10.1016/j.jtice.2011.12.006
   Chaubey A, 2002, BIOSENS BIOELECTRON, V17, P441, DOI 10.1016/S0956-5663(01)00313-X
   Chawla S, 2012, BIOCHEM ENG J, V68, P76, DOI 10.1016/j.bej.2012.07.008
   Chawla S, 2012, ANAL BIOCHEM, V430, P16, DOI 10.1016/j.ab.2012.07.025
   Chawla S, 2011, J BIOTECHNOL, V156, P39, DOI 10.1016/j.jbiotec.2011.08.008
   Chen XD, 2015, APPL SURF SCI, V328, P444, DOI 10.1016/j.apsusc.2014.12.070
   CHIVUKULA M, 1995, APPL ENVIRON MICROB, V61, P4374, DOI 10.1128/AEM.61.12.4374-4377.1995
   Claus H, 2004, MICRON, V35, P93, DOI 10.1016/j.micron.2003.10.029
   COLE JL, 1990, J AM CHEM SOC, V112, P9534, DOI 10.1021/ja00182a013
   Commission European, PRIOR SUBST WAT FRAM
   Cruz VMV, 2012, IND CROP PROD, V37, P141, DOI 10.1016/j.indcrop.2011.11.029
   Cunha SC, 2013, FOOD CONTROL, V33, P549, DOI 10.1016/j.foodcont.2013.03.028
   Das P, 2014, SENSOR ACTUAT B-CHEM, V192, P737, DOI 10.1016/j.snb.2013.11.021
   De Moya-Anegon F, 2007, SCIENTOMETRICS, V73, P53, DOI 10.1007/s11192-007-1681-4
   Di Fusco M, 2010, TALANTA, V81, P235, DOI 10.1016/j.talanta.2009.11.063
   Diaconu M, 2010, SENSOR ACTUAT B-CHEM, V145, P800, DOI 10.1016/j.snb.2010.01.064
   Duran N, 2002, ENZYME MICROB TECH, V31, P907, DOI 10.1016/S0141-0229(02)00214-4
   Dzyadevych SV, 2008, IRBM, V29, P171, DOI 10.1016/j.rbmret.2007.11.007
   ElKaoutit M, 2008, FOOD CHEM, V110, P1019, DOI 10.1016/j.foodchem.2008.03.006
   Eremia SAV, 2013, TALANTA, V110, P164, DOI 10.1016/j.talanta.2013.02.029
   Fernandes SC, 2008, SENSOR ACTUAT B-CHEM, V133, P202, DOI 10.1016/j.snb.2008.02.023
   Fernandez-Fernandez M, 2013, BIOTECHNOL ADV, V31, P1808, DOI 10.1016/j.biotechadv.2012.02.013
   Ferreira FDP, 2009, J CHROMATOGR A, V1216, P7049, DOI 10.1016/j.chroma.2009.08.067
   Ferry Y, 2005, ELECTROANAL, V17, P113, DOI 10.1002/elan.200403069
   Franzoi AC, 2009, ANALYST, V134, P2320, DOI 10.1039/b911952c
   Franzoi AC, 2009, ANAL CHIM ACTA, V639, P90, DOI 10.1016/j.aca.2009.03.012
   Franzoi AC, 2009, TALANTA, V77, P1322, DOI 10.1016/j.talanta.2008.09.010
   Freire RS, 2002, J BRAZIL CHEM SOC, V13, P456, DOI 10.1590/S0103-50532002000400008
   Freire RS, 2002, ANAL CHIM ACTA, V463, P229, DOI 10.1016/S0003-2670(02)00417-8
   Fu JP, 2014, SENSORS-BASEL, V14, P3543, DOI 10.3390/s140203543
   Gallego A, 2011, CLEAN-SOIL AIR WATER, V39, P774, DOI 10.1002/clen.201000340
   Gamella M, 2006, J AGR FOOD CHEM, V54, P7960, DOI 10.1021/jf061451r
   Gao JJ, 2008, CHEMOSPHERE, V71, P1181, DOI 10.1016/j.chemosphere.2007.10.018
   GHINDILIS AL, 1992, BIOSENS BIOELECTRON, V7, P127, DOI 10.1016/0956-5663(92)90017-H
   Giardina P, 2010, CELL MOL LIFE SCI, V67, P369, DOI 10.1007/s00018-009-0169-1
   Gromov I, 1999, EUR J BIOCHEM, V266, P820, DOI 10.1046/j.1432-1327.1999.00898.x
   Gupta G, 2003, ELECTROANAL, V15, P1577, DOI 10.1002/elan.200302724
   Haghighi B, 2003, ANAL CHIM ACTA, V487, P3, DOI 10.1016/S0003-2670(03)00077-1
   Ho YS, 2012, CHINESE J CHEM ENG, V20, P478, DOI 10.1016/S1004-9541(11)60209-7
   Huang J, 2008, ANAL LETT, V41, P1430, DOI 10.1080/00032710802119525
   Ibarra-Escutia P, 2010, TALANTA, V81, P1636, DOI 10.1016/j.talanta.2010.03.017
   jaafar S., 2005, SAINS MALAYS, V34, P91
   Jarosz-Wilkolazka A, 2005, TALANTA, V66, P1219, DOI 10.1016/j.talanta.2005.01.026
   Jarosz-Wilkolazka A, 2004, ENZYME MICROB TECH, V35, P238, DOI 10.1016/j.enzmictec.2004.04.016
   Jedrychowska A, 2014, J ELECTROANAL CHEM, V720, P64, DOI 10.1016/j.jelechem.2014.03.017
   Jensen UB, 2012, ELECTROCHIM ACTA, V62, P218, DOI 10.1016/j.electacta.2011.12.026
   Junghanns C, 2005, MICROBIOL-SGM, V151, P45, DOI 10.1099/mic.0.27431-0
   Kochana J, 2008, MICROCHEM J, V89, P171, DOI 10.1016/j.microc.2008.02.004
   Kress -Rogers E, 1996, HDB BIOSENSORS ELECT
   Kulys J, 2003, BIOSENS BIOELECTRON, V18, P319, DOI 10.1016/S0956-5663(02)00172-0
   Kulys J, 2007, TALANTA, V72, P526, DOI 10.1016/j.talanta.2006.11.011
   Kushwah B. S., 2011, ADV MAT LETT, V2, P43, DOI [10.5185/amlett.2010.8149, DOI 10.5185/AMLETT.2010.8149]
   Kushwah BS, 2010, J APPL POLYM SCI, V115, P1358, DOI 10.1002/app.31265
   LAL R, 1992, BIOELECTROCH BIOENER, V27, P121, DOI 10.1016/0302-4598(92)87037-U
   Leite OD, 2003, J BRAZIL CHEM SOC, V14, P297, DOI 10.1590/S0103-50532003000200018
   Leite OD, 2003, TALANTA, V59, P889, DOI 10.1016/S0039-9140(02)00650-1
   Li DW, 2014, ACS APPL MATER INTER, V6, P5144, DOI 10.1021/am500375n
   Li YT, 2012, CHEM CENT J, V6, DOI 10.1186/1752-153X-6-103
   Lisdat F, 1997, BIOSENS BIOELECTRON, V12, P1199, DOI 10.1016/S0956-5663(97)00098-5
   Litescu SC, 2010, ANAL LETT, V43, P1089, DOI 10.1080/00032710903518518
   Liu Y, 2007, BIOSENS BIOELECTRON, V23, P35, DOI 10.1016/j.bios.2007.03.009
   Liu Y, 2006, BIOSENS BIOELECTRON, V21, P2195, DOI 10.1016/j.bios.2005.11.014
   Madhavi V, 2009, BIORESOURCES, V4, P1694
   Manzano-Agugliaro F, 2013, RENEW SUST ENERG REV, V18, P134, DOI 10.1016/j.rser.2012.10.020
   Marco MP, 1996, MEAS SCI TECHNOL, V7, P1547, DOI 10.1088/0957-0233/7/11/002
   Mena ML, 2005, ELECTROANAL, V17, P2147, DOI 10.1002/elan.200503345
   Moccelini SK, 2011, BIOSENS BIOELECTRON, V26, P3549, DOI 10.1016/j.bios.2011.01.043
   Montereali MR, 2010, J MOL CATAL B-ENZYM, V64, P189, DOI 10.1016/j.molcatb.2009.07.014
   Morozova OV, 2007, APPL BIOCHEM MICRO+, V43, P523, DOI 10.1134/S0003683807050055
   Munteanu FD, 1998, ANAL CHEM, V70, P2596, DOI 10.1021/ac980022s
   Odaci D, 2006, BIOTECHNOL APPL BIOC, V45, P23, DOI 10.1042/BA20060034
   Okubo Y., 1997, BIBLIOMETRIC INDICAT
   Oliveira TMBF, 2013, TALANTA, V106, P137, DOI 10.1016/j.talanta.2012.12.017
   OMURA T, 1961, J BIOCHEM, V50, P264, DOI 10.1093/oxfordjournals.jbchem.a127442
   Osma JF, 2014, BIOSENSORS: RECENT ADVANCES AND MATHEMATICAL CHALLENGES, P1, DOI 10.3926/oms.98
   Pang Y, 2011, J CENT SOUTH UNIV T, V18, P1849, DOI 10.1007/s11771-011-0913-1
   Pillania RK, 2012, TECHNOL FORECAST SOC, V79, P716, DOI 10.1016/j.techfore.2012.02.003
   Piontek K, 2002, J BIOL CHEM, V277, P37663, DOI 10.1074/jbc.M204571200
   Portaccio M, 2006, J MOL CATAL B-ENZYM, V41, P97, DOI 10.1016/j.molcatb.2006.05.002
   Portaccio M, 2013, ELECTROCHIM ACTA, V109, P340, DOI 10.1016/j.electacta.2013.07.129
   Putzbach W, 2013, SENSORS-BASEL, V13, P4811, DOI 10.3390/s130404811
   Quan D, 2004, B KOREAN CHEM SOC, V25, P1195
   Quan D, 2004, ELECTROANAL, V16, P1576, DOI 10.1002/elan.200302988
   Quan D, 2004, J ELECTROANAL CHEM, V561, P181, DOI 10.1016/j.jelechem.2003.08.003
   Rahman MA, 2008, ANAL CHEM, V80, P8020, DOI 10.1021/ac801033s
   Rawal R, 2012, ENZYME MICROB TECH, V51, P179, DOI 10.1016/j.enzmictec.2012.06.001
   Rochefort D, 2008, J ELECTROANAL CHEM, V617, P53, DOI 10.1016/j.jelechem.2008.01.027
   Rogers KR, 2006, ANAL CHIM ACTA, V568, P222, DOI 10.1016/j.aca.2005.12.067
   Rogers KR, 2001, TALANTA, V54, P1059, DOI 10.1016/S0039-9140(01)00376-9
   Romo-Fernandez LM, 2012, ENERGY SUSTAIN DEV, V16, P500, DOI 10.1016/j.esd.2012.06.005
   Ronkainen NJ, 2010, CHEM SOC REV, V39, P1747, DOI 10.1039/b714449k
   Ropero AB, 2008, INT J ANDROL, V31, P194, DOI 10.1111/j.1365-2605.2007.00832.x
   Roy JJ, 2005, BIOSENS BIOELECTRON, V21, P206, DOI 10.1016/j.bios.2004.08.024
   Santhiago M, 2007, SENSOR ACTUAT B-CHEM, V128, P279, DOI 10.1016/j.snb.2007.06.012
   Sanz J, 2012, ANAL BIOANAL CHEM, V404, P351, DOI 10.1007/s00216-012-6061-0
   Setti L, 1999, ENZYME MICROB TECH, V25, P285, DOI 10.1016/S0141-0229(99)00059-9
   Shi SS, 2012, PROCEDIA ENVIRON SCI, V16, P152, DOI 10.1016/j.proenv.2012.10.021
   Shleev S, 2005, BIOSENS BIOELECTRON, V20, P2517, DOI 10.1016/j.bios.2004.10.003
   Shleev SV, 2004, BIOCHIMIE, V86, P693, DOI 10.1016/j.biochi.2004.08.005
   Silva LIB, 2009, TALANTA, V80, P853, DOI 10.1016/j.talanta.2009.08.003
   Singh M, 2008, SENSOR ACTUAT B-CHEM, V134, P345, DOI 10.1016/j.snb.2008.04.025
   Solomon EI, 1996, CHEM REV, V96, P2563, DOI 10.1021/cr950046o
   Tan YM, 2009, BIOSENS BIOELECTRON, V24, P2225, DOI 10.1016/j.bios.2008.11.026
   Tang H, 2006, ANAL CHIM ACTA, V562, P190, DOI 10.1016/j.aca.2006.01.061
   Tang L, 2008, ANAL BIOANAL CHEM, V391, P679, DOI 10.1007/s00216-008-2049-1
   Thevenot DR, 2001, BIOSENS BIOELECTRON, V16, P121, DOI [10.1016/S0956-5663(01)00115-4, 10.1081/AL-100103209]
   Timur S, 2004, SENSOR ACTUAT B-CHEM, V97, P132, DOI 10.1016/j.snb.2003.07.018
   Torrecilla JS, 2007, J AGR FOOD CHEM, V55, P7418, DOI 10.1021/jf0703351
   Tortolini C, 2010, MICROCHEM J, V96, P301, DOI 10.1016/j.microc.2010.05.004
   U.S. EPA. Environmental protection agency, TOX PRIOR POLL
   Vianello F, 2004, BIOSENS BIOELECTRON, V20, P315, DOI 10.1016/j.bios.2004.01.022
   Wan TJ, 2012, SEP PURIF TECHNOL, V94, P87, DOI 10.1016/j.seppur.2011.07.022
   Wang QX, 2012, THIN SOLID FILMS, V520, P4459, DOI 10.1016/j.tsf.2012.02.069
   Xu XH, 2010, MAT SCI ENG C-MATER, V30, P722, DOI 10.1016/j.msec.2010.03.006
   YAROPOLOV AI, 1995, ANAL CHIM ACTA, V308, P137, DOI 10.1016/0003-2670(94)00404-A
   Yaropolov AI, 2005, J ANAL CHEM+, V60, P553, DOI 10.1007/s10809-005-0138-2
   Yin MS, 2013, EXPERT SYST APPL, V40, P2767, DOI 10.1016/j.eswa.2012.11.002
   Zapp E, 2011, SENSOR ACTUAT B-CHEM, V155, P331, DOI 10.1016/j.snb.2011.04.015
   Zhag Y, 2014, ANAL CHEM, V86, P1115, DOI 10.1021/ac4028774
   Zhang Y, 2007, BIOSENS BIOELECTRON, V22, P2121, DOI 10.1016/j.bios.2006.09.030
   Zhao WB, 2014, LANGMUIR, V30, P11131, DOI 10.1021/la503104x
   Zhi W, 2012, SCI TOTAL ENVIRON, V441, P19, DOI 10.1016/j.scitotenv.2012.09.064
   Zoppellaro G, 2001, J BIOCHEM-TOKYO, V129, P949, DOI 10.1093/oxfordjournals.jbchem.a002942
NR 144
TC 180
Z9 186
U1 18
U2 166
PU ELSEVIER SCI LTD
PI OXFORD
PA THE BOULEVARD, LANGFORD LANE, KIDLINGTON, OXFORD OX5 1GB, OXON, ENGLAND
SN 0165-9936
EI 1879-3142
J9 TRAC-TREND ANAL CHEM
JI Trac-Trends Anal. Chem.
PD DEC
PY 2015
VL 74
BP 21
EP 45
DI 10.1016/j.trac.2015.05.008
PG 25
WC Chemistry, Analytical
WE Science Citation Index Expanded (SCI-EXPANDED)
SC Chemistry
GA CZ0JJ
UT WOS:000366790800009
OA hybrid, Green Published
DA 2023-06-30
ER

PT J
AU Garcia, T
   Revenga-Parraa, M
   Anorga, L
   Arana, S
   Pariente, F
   Lorenzo, E
AF Garcia, T.
   Revenga-Parraa, M.
   Anorga, L.
   Arana, S.
   Pariente, F.
   Lorenzo, E.
TI Disposable DNA biosensor based on thin-film gold electrodes for
   selective Salmonella detection
SO SENSORS AND ACTUATORS B-CHEMICAL
LA English
DT Article
DE MEMS technology; Genosensor; Electrochemical detection; Ruthenium
   complex
ID FOOD SAFETY; PCR
AB The development of a disposable electrochemical biosensor for selective Salmonella detection in presence of other pathogens is described. The device is based on thin-film gold electrodes and is fabricated employing standard microsystems technology. The method involves the immobilization of a thiolated capture probe able to hybridize with its complementary sequence (target). The hybridization event is detected using the ruthenium complex [Ru(NH3)(5)L](2+), where L is [3-(2-phenanthren-9-yl-vinyl)-pyridine]as electrochemical indicator. The combination of MEMS technology to fabricate electrodes with a predetermined configuration and the use of a hybridization redox indicator which interacts preferentially with dsDNA gear to the development of an approach that not only quantifies complementary target sequence, but also is selective to Salmonella in presence of other pathogens, which can act as potential interferents. In base of these results, a multianalyte detection platform including Salmonella, Lysteria and Escherichia coli has been developed. (C) 2011 Elsevier B.V. All rights reserved.
C1 [Garcia, T.; Revenga-Parraa, M.; Pariente, F.; Lorenzo, E.] Univ Autonoma Madrid, Fac Ciencias, Dept Quim Anal & Anal Instrumental, Madrid 28049, Spain.
   [Garcia, T.; Revenga-Parraa, M.; Pariente, F.; Lorenzo, E.] IMDEA Nanociencia, Madrid, Spain.
   [Anorga, L.; Arana, S.] Univ Navarra, CEIT, Microelect & Microsyst Unit, San Sebastian 20018, Spain.
   [Anorga, L.; Arana, S.] Univ Navarra, TECNUN, San Sebastian 20018, Spain.
C3 Autonomous University of Madrid; IMDEA Nanociencia; University of
   Navarra; University of Navarra
RP Lorenzo, E (通讯作者)，Univ Autonoma Madrid, Fac Ciencias, Dept Quim Anal & Anal Instrumental, Madrid 28049, Spain.
EM encarnacion.lorenzo@uam.es
RI Lorenzo, E./K-9825-2014; Arana, Sergio/I-8913-2019; Garcia-Mendiola,
   Tania/E-8808-2013; Mendiola, Tania Garcia/ABE-2060-2021; PARIENTE,
   FELIX/K-7734-2014; Arana, Sergio/C-7762-2017; REVENGA-PARRA,
   MONICA/L-2467-2013
OI Lorenzo, E./0000-0001-8432-9652; Garcia-Mendiola,
   Tania/0000-0002-7634-5844; Mendiola, Tania Garcia/0000-0002-7634-5844;
   PARIENTE, FELIX/0000-0002-5115-8516; Arana, Sergio/0000-0003-0970-7638;
   REVENGA-PARRA, MONICA/0000-0002-0699-7185
FU DIGNA BIOTECH - Fundacion General de la Universidad Autonoma de Madrid
   (FUAM) [085400]; Spanish Ministerio de Ciencia e Innovacion
   [CTQ2008-05775/BQU]; Comunidad de Madrid [AVANSENS-CM S2009/PPQ-1642];
   DIGNA BIOTECH-FUAM
FX The authors thank to Drs. E. Dominguez, A. Aranzazu and J. Jimenez
   Centelles their kind help on providing the multielectrode platforms
   (BST). The financial support of DIGNA BIOTECH - Fundacion General de la
   Universidad Autonoma de Madrid (FUAM) Research Project 085400, the
   Spanish Ministerio de Ciencia e Innovacion Research Project
   CTQ2008-05775/BQU and Comunidad de Madrid Research Project AVANSENS-CM
   S2009/PPQ-1642 is gratefully acknowledged. T. Garcia acknowledges a
   Post-Ph.D. fellow-ship of the DIGNA BIOTECH-FUAM.
CR Alocilja EC, 2003, BIOSENS BIOELECTRON, V18, P841, DOI 10.1016/S0956-5663(03)00009-5
   ALVAREZICAZA M, 1993, ANAL CHEM, V65, pA525, DOI 10.1021/ac00059a001
   Banati D, 2003, FOOD CONTROL, V14, P89, DOI 10.1016/S0956-7135(02)00112-3
   Cosnier S, 2008, ANALYST, V133, P984, DOI 10.1039/b803083a
   Davies P, 1997, SWINE HEALTH PROD, V5, P13
   de Boer E, 1999, INT J FOOD MICROBIOL, V50, P119, DOI 10.1016/S0168-1605(99)00081-1
   De Wael K, 2005, ANAL CHIM ACTA, V554, P60, DOI 10.1016/j.aca.2005.08.038
   Erlenkotter A, 2000, J ELECTROANAL CHEM, V481, P82, DOI 10.1016/S0022-0728(99)00491-X
   Garcia T, 2008, BIOSENS BIOELECTRON, V24, P184, DOI 10.1016/j.bios.2008.03.034
   Garcia T, 2008, ANAL CHEM, V80, P77, DOI 10.1021/ac071095r
   Garcia T, 2010, ANAL BIOANAL CHEM, V398, P1385, DOI 10.1007/s00216-010-4029-5
   Garcia T, 2008, ANAL CHEM, V80, P9443, DOI 10.1021/ac801558b
   Ivnitski D, 1999, BIOSENS BIOELECTRON, V14, P599, DOI 10.1016/S0956-5663(99)00039-1
   Joon-Woo L., 2001, ANAL SCI, V17, P387
   Laschi S, 2006, J ELECTROANAL CHEM, V593, P211, DOI 10.1016/j.jelechem.2006.04.015
   Lermo A, 2008, BIOSENS BIOELECTRON, V23, P1805, DOI 10.1016/j.bios.2008.02.020
   Lermo A, 2007, BIOSENS BIOELECTRON, V22, P2010, DOI 10.1016/j.bios.2006.08.048
   Liu YL, 2007, J MICROBIOL METH, V70, P55, DOI 10.1016/j.mimet.2007.03.011
   Osborne MD, 1996, J ELECTROANAL CHEM, V417, P5, DOI 10.1016/S0022-0728(96)04781-X
   TIETJEN M, 1995, CRIT REV MICROBIOL, V21, P53, DOI 10.3109/10408419509113534
   Wang J, 1998, ELECTROCHIM ACTA, V43, P3459, DOI 10.1016/S0013-4686(98)00092-9
   Yang J, 2007, ANAL BIOCHEM, V365, P24, DOI 10.1016/j.ab.2006.12.039
   Ye YK, 2003, BIOSENS BIOELECTRON, V18, P1501, DOI 10.1016/S0956-5663(03)00121-0
NR 23
TC 30
Z9 30
U1 0
U2 46
PU ELSEVIER SCIENCE SA
PI LAUSANNE
PA PO BOX 564, 1001 LAUSANNE, SWITZERLAND
EI 0925-4005
J9 SENSOR ACTUAT B-CHEM
JI Sens. Actuator B-Chem.
PD JAN 3
PY 2012
VL 161
IS 1
BP 1030
EP 1037
DI 10.1016/j.snb.2011.12.002
PG 8
WC Chemistry, Analytical; Electrochemistry; Instruments & Instrumentation
WE Science Citation Index Expanded (SCI-EXPANDED)
SC Chemistry; Electrochemistry; Instruments & Instrumentation
GA 909GA
UT WOS:000301549400140
DA 2023-06-30
ER

PT J
AU Zhang, NN
   Zhu, X
   Liu, BX
   Chang, Z
   Hao, YQ
   Zhang, YT
   Xu, MT
   Ye, BX
AF Zhang, Ningning
   Zhu, Xu
   Liu, Baoxia
   Chang, Zhu
   Hao, Yuanqiang
   Zhang, Yintang
   Xu, Maotian
   Ye, Baoxian
TI Sensitive Detection of Baicalein Based on GR/DNA/GCE
SO INTERNATIONAL JOURNAL OF ELECTROCHEMICAL SCIENCE
LA English
DT Article
DE Baicalein; Electrochemical sensor; Graphene; DNA
ID PERFORMANCE LIQUID-CHROMATOGRAPHY; SCUTELLARIA-BAICALENSIS; ELECTRODE;
   FLAVONOIDS; RADIX; BIOSENSOR; COMPOSITE; GRAPHENE; PLATFORM; WOGONIN
AB We report herein a sensitive electrochemical assay for the detection of baicalein. The highly-active working electrode was obtained by decorating the glassy carbon electrode modified with graphene and DNA (GR/DNA/GCE), which was characterized by cyclic voltammetry (CV) and electrochemical impedance spectroscopy (EIS). Electrochemical behavior of baicalein on the (GR/DNA/GCE) was systematically studies. Under optimized conditions, the typical oxidation current was found linear with concentration of baicalein in a range of 7.3 x10(-)(7) similar to 1.17x 10(-4) M with a low detection of 3.2x 10(-7) M.
C1 [Zhang, Ningning; Ye, Baoxian] Zhengzhou Univ, Coll Chem & Mol Engn, Zhengzhou 450001, Henan, Peoples R China.
   [Zhu, Xu; Liu, Baoxia; Chang, Zhu; Hao, Yuanqiang; Zhang, Yintang; Xu, Maotian] Shangqiu Normal Univ, Henan Key Lab Biomol Recognit & Sensing, Coll Chem & Chem Engn, Henan Joint Int Res Lab Chemo Biosensing & Early, Shangqiu 476000, Peoples R China.
C3 Zhengzhou University; Shangqiu Normal University
RP Zhu, X (通讯作者)，Shangqiu Normal Univ, Henan Key Lab Biomol Recognit & Sensing, Coll Chem & Chem Engn, Henan Joint Int Res Lab Chemo Biosensing & Early, Shangqiu 476000, Peoples R China.
EM ocina@yeah.net
RI , aHHH/ABG-4217-2020
OI Liu, Baoxia/0000-0003-3620-4454
FU Nation Natural Science Foundation of China [21305085, U1404215,
   21405103, 21405102, 21675109, 21475084]; Innovation Scientists and
   Technicians Troop Construction Projects of Henan Province [41]
FX This work was financially supported by the Nation Natural Science
   Foundation of China (Grant Nos. 21305085, U1404215, 21405103, 21405102,
   21675109 and 21475084) and Innovation Scientists and Technicians Troop
   Construction Projects of Henan Province (No: 41).
CR Chen JY, 2017, BIOSENS BIOELECTRON, V98, P345, DOI 10.1016/j.bios.2017.07.012
   Heo HJ, 2004, J AGR FOOD CHEM, V52, P4128, DOI 10.1021/jf049953x
   Horvath CR, 2005, J CHROMATOGR A, V1062, P199, DOI 10.1016/j.chroma.2004.11.030
   Kuzmanovic D, 2015, DIAM RELAT MATER, V58, P35, DOI 10.1016/j.diamond.2015.06.002
   Le HQA, 2010, TALANTA, V81, P1250, DOI 10.1016/j.talanta.2010.02.017
   Li BQ, 2000, IMMUNOPHARMACOLOGY, V49, P295, DOI 10.1016/S0162-3109(00)00244-7
   Lin MC, 1999, J CHROMATOGR A, V830, P387, DOI 10.1016/S0021-9673(98)00906-6
   Mani V, 2013, BIOSENS BIOELECTRON, V41, P309, DOI 10.1016/j.bios.2012.08.045
   Matsuzaki Y, 1996, JPN J CANCER RES, V87, P170, DOI 10.1111/j.1349-7006.1996.tb03155.x
   MILLAN KM, 1993, ANAL CHEM, V65, P2317, DOI 10.1021/ac00065a025
   Miodek A, 2013, ANAL CHEM, V85, P7704, DOI 10.1021/ac400605p
   Escamilla MN, 2013, TALANTA, V114, P304, DOI 10.1016/j.talanta.2013.05.046
   Novoselov KS, 2012, NATURE, V490, P192, DOI 10.1038/nature11458
   Qi L, 1998, J CAPILLARY ELECTROP, V5, P181
   RANDLES JEB, 1947, DISCUSS FARADAY SOC, V1, P11, DOI 10.1039/df9470100011
   Shieh DE, 2000, ANTICANCER RES, V20, P2861
   Tandel R.D., 2017, J ELECTROCHEM SOC, V164, pH818, DOI [10.1149/2.1771712jes, DOI 10.1149/2.1771712jes, DOI 10.1149/2.1771712JES]
   Tong L, 2012, J PHARMACEUT BIOMED, V70, P6, DOI 10.1016/j.jpba.2012.03.051
   Vestergaard M, 2005, ANAL CHIM ACTA, V538, P273, DOI 10.1016/j.aca.2005.01.067
   Wang F, 2011, TALANTA, V84, P160, DOI 10.1016/j.talanta.2010.12.036
   Wang YC, 2016, INT J ELECTROCHEM SC, V11, P8323, DOI 10.20964/2016.10.03
   Wang YW, 2014, J CHIN CHEM SOC-TAIP, V61, P1245, DOI 10.1002/jccs.201400189
   WEN KC, 1993, J CHROMATOGR, V631, P241, DOI 10.1016/0021-9673(93)80528-G
   Wu JA, 2001, AM J CHINESE MED, V29, P69, DOI 10.1142/S0192415X01000083
   Xie ZK, 2017, TALANTA, V170, P358, DOI 10.1016/j.talanta.2017.04.022
   Xie ZK, 2017, TALANTA, V165, P553, DOI 10.1016/j.talanta.2017.01.021
   Yang B, 2009, ACTA CHIM SINICA, V67, P2585
   Zhou J, 2012, MICROCHIM ACTA, V178, P179, DOI 10.1007/s00604-012-0812-7
   Zhu M, 2004, J BIOL CHEM, V279, P26846, DOI 10.1074/jbc.M403129200
NR 29
TC 4
Z9 5
U1 0
U2 14
PU ESG
PI BELGRADE
PA BORIVOJA STEVANOVICA 25-7, BELGRADE, 11000, SERBIA
SN 1452-3981
J9 INT J ELECTROCHEM SC
JI Int. J. Electrochem. Sci.
PD MAY
PY 2018
VL 13
IS 5
BP 4535
EP 4547
DI 10.20964/2018.05.56
PG 13
WC Electrochemistry
WE Science Citation Index Expanded (SCI-EXPANDED)
SC Electrochemistry
GA GK5YV
UT WOS:000436257800040
OA Bronze
DA 2023-06-30
ER

PT J
AU Goda, T
   Tabata, M
   Miyahara, Y
AF Goda, Tatsuro
   Tabata, Miyuki
   Miyahara, Yuji
TI Electrical and electrochemical monitoring of nucleic acid amplification
SO FRONTIERS IN BIOENGINEERING AND BIOTECHNOLOGY
LA English
DT Review
DE PCR; isothermal amplification; electrical biosensor; pH monitoring;
   field-effect transistor
AB Nucleic acid amplification is a gold standard technique for analyzing a tiny amount of nucleotides in molecular biology, clinical diagnostics, food safety, and environmental testing. Electrical and electrochemical monitoring of the amplification process draws attention over conventional optical methods because of the amenability toward point-of-care applications as there is a growing demand for nucleic acid sensing in situations outside the laboratory. A number of electrical and electrochemical techniques coupled with various amplification methods including isothermal amplification have been reported in the last 10 years. In this review, we highlight recent developments in the electrical and electrochemical monitoring of nucleic acid amplification.
C1 [Goda, Tatsuro; Tabata, Miyuki; Miyahara, Yuji] Tokyo Med & Dent Univ TMDU, Inst Biomat & Bioengn, Tokyo, Japan.
C3 Tokyo Medical & Dental University (TMDU)
RP Miyahara, Y (通讯作者)，Tokyo Med & Dent Univ TMDU, Inst Biomat & Bioengn, Chiyoda Ku, 2-3-10 Kanda Surugadai, Tokyo 1010062, Japan.
EM miyahara.bsr@tmd.ac.jp
RI Tabata, Miyuki/C-4564-2012
OI Tabata, Miyuki/0000-0001-8439-2467
FU MEXT of Japan [2306]; ImPACT Program of Council for Science, Technology
   and Innovation (Cabinet Office, Government of Japan); Center of
   Innovation (COI) Program from Japan Science and Technology (JST) Agency;
   Grants-in-Aid for Scientific Research [26107705] Funding Source: KAKEN
FX This research was financed in part by a Grant-in-Aid for Scientific
   Research on Innovative Areas "Nanomedicine Molecular Science" (#2306)
   from MEXT of Japan, by ImPACT Program of Council for Science, Technology
   and Innovation (Cabinet Office, Government of Japan), and by the Center
   of Innovation (COI) Program from Japan Science and Technology (JST)
   Agency.
CR Ahmed MU, 2010, FOOD CONTROL, V21, P599, DOI 10.1016/j.foodcont.2009.09.001
   Baker M, 2012, NAT METHODS, V9, P541, DOI 10.1038/nmeth.2027
   BURNS DT, 1991, ANAL CHIM ACTA, V254, P197, DOI 10.1016/0003-2670(91)90026-2
   Calin GA, 2006, NAT REV CANCER, V6, P857, DOI 10.1038/nrc1997
   Chen Y, 2012, ANAL CHEM, V84, P7750, DOI 10.1021/ac3012285
   Cheng W, 2012, BIOSENS BIOELECTRON, V36, P12, DOI 10.1016/j.bios.2012.03.032
   Cheng YQ, 2009, ANGEW CHEM INT EDIT, V48, P3268, DOI 10.1002/anie.200805665
   Craw P, 2012, LAB CHIP, V12, P2469, DOI [10.1039/c21c40100b, 10.1039/c2lc40100b]
   Csordas A, 2010, ANGEW CHEM INT EDIT, V49, P355, DOI 10.1002/anie.200904846
   Defever T, 2011, ANAL CHEM, V83, P1815, DOI 10.1021/ac1033374
   Defever T, 2009, J AM CHEM SOC, V131, P11433, DOI 10.1021/ja901368m
   Del Giallo ML, 2005, ANAL CHEM, V77, P6324, DOI 10.1021/ac0506175
   Ding CF, 2013, BIOSENS BIOELECTRON, V42, P486, DOI 10.1016/j.bios.2012.10.015
   Fang TH, 2009, BIOSENS BIOELECTRON, V24, P2131, DOI 10.1016/j.bios.2008.11.009
   Ferguson BS, 2011, J AM CHEM SOC, V133, P9129, DOI 10.1021/ja203981w
   Ferguson BS, 2009, ANAL CHEM, V81, P6503, DOI 10.1021/ac900923e
   FIRE A, 1995, P NATL ACAD SCI USA, V92, P4641, DOI 10.1073/pnas.92.10.4641
   Freage L, 2014, ANAL CHEM, V86, P11326, DOI 10.1021/ac5030667
   Fu LB, 2013, BIOSENS BIOELECTRON, V47, P106, DOI 10.1016/j.bios.2013.03.008
   Gao AR, 2013, NANO LETT, V13, P4123, DOI 10.1021/nl401628y
   Gibson NJ, 1997, ANAL BIOCHEM, V254, P18, DOI 10.1006/abio.1997.2324
   He YQ, 2010, ELECTROCHEM COMMUN, V12, P985, DOI 10.1016/j.elecom.2010.05.007
   Hou T, 2014, SENSOR ACTUAT B-CHEM, V190, P384, DOI 10.1016/j.snb.2013.09.001
   Hsieh KW, 2012, ANGEW CHEM INT EDIT, V51, P4896, DOI 10.1002/anie.201109115
   Huang L, 2013, ANAL CHEM, V85, P10842, DOI 10.1021/ac402228n
   Ji HX, 2012, ANAL CHEM, V84, P7166, DOI 10.1021/ac3015356
   Kivlehan F, 2011, ANALYST, V136, P3635, DOI 10.1039/c1an15289k
   Lee DC, 2013, ELECTROANAL, V25, P1310, DOI 10.1002/elan.201300029
   Lee HJ, 2009, BIOSENS BIOELECTRON, V24, P3550, DOI 10.1016/j.bios.2009.05.010
   Liu YF, 2013, BIOSENS BIOELECTRON, V50, P78, DOI 10.1016/j.bios.2013.06.013
   Lizardi PM, 1998, NAT GENET, V19, P225, DOI 10.1038/898
   Luo XT, 2009, ANALYST, V134, P1957, DOI 10.1039/b912653h
   MARTIN CS, 1995, BIOTECHNIQUES, V18, P910
   Mix M, 2012, ELECTROCHEM COMMUN, V22, P137, DOI 10.1016/j.elecom.2012.06.019
   Mix M, 2009, ELECTROANAL, V21, P826, DOI 10.1002/elan.200804493
   Mori Y, 2001, BIOCHEM BIOPH RES CO, V289, P150, DOI 10.1006/bbrc.2001.5921
   Murakami T, 2009, NUCLEIC ACIDS RES, V37, DOI 10.1093/nar/gkn1014
   Nie J, 2014, CHEM COMMUN, V50, P6211, DOI 10.1039/c4cc00475b
   Notomi T, 2000, NUCLEIC ACIDS RES, V28, DOI 10.1093/nar/28.12.e63
   Patterson AS, 2013, TRENDS BIOTECHNOL, V31, P704, DOI 10.1016/j.tibtech.2013.09.005
   Piepenburg O, 2006, PLOS BIOL, V4, P1115, DOI 10.1371/journal.pbio.0040204
   Pioch D, 2008, APPL MICROBIOL BIOT, V80, P953, DOI 10.1007/s00253-008-1680-2
   Ronaghi M, 1998, SCIENCE, V281, P363, DOI 10.1126/science.281.5375.363
   Rothberg JM, 2011, NATURE, V475, P348, DOI 10.1038/nature10242
   Safavieh M, 2014, BIOSENS BIOELECTRON, V58, P101, DOI 10.1016/j.bios.2014.02.002
   Sakata T, 2006, ANGEW CHEM INT EDIT, V45, P2225, DOI 10.1002/anie.200503154
   SANO T, 1992, SCIENCE, V258, P120, DOI 10.1126/science.1439758
   Sellamuthu A., 2015, DALTON T, V44, P3930, DOI [10.1039/c4dt03590a, DOI 10.1039/C4DT03590A]
   Toumazou C, 2013, NAT METHODS, V10, P641, DOI 10.1038/nmeth.2520
   Vincent M, 2004, EMBO REP, V5, P795, DOI 10.1038/sj.embor.7400200
   Wang C, 2013, BIOSENS BIOELECTRON, V47, P324, DOI 10.1016/j.bios.2013.03.020
   Wang DC, 2013, ELECTROCHEM COMMUN, V33, P80, DOI 10.1016/j.elecom.2013.04.030
   Wang F, 2014, CHEM REV, V114, P2881, DOI 10.1021/cr400354z
   Wang FA, 2013, ANAL CHEM, V85, P8196, DOI 10.1021/ac4013094
   Wang FA, 2012, J AM CHEM SOC, V134, P5504, DOI 10.1021/ja300616w
   Xuan F, 2012, BIOSENS BIOELECTRON, V35, P230, DOI 10.1016/j.bios.2012.02.054
   Yan L, 2014, MOL BIOSYST, V10, P970, DOI 10.1039/c3mb70304e
   Yao B, 2014, CHEM COMMUN, V50, P9704, DOI 10.1039/c4cc03330b
   Zhang H, 2011, CHEM-EUR J, V17, P7531, DOI 10.1002/chem.201002767
   Zhou J, 2012, CHEM COMMUN, V48, P12207, DOI 10.1039/c2cc36820j
   Zhou L, 2007, ANAL CHEM, V79, P7492, DOI 10.1021/ac071059s
   Zhou YT, 2010, NUCLEIC ACIDS RES, V38, DOI 10.1093/nar/gkq556
   Zhu Z, 2013, ANALYST, V138, P5995, DOI 10.1039/c3an01212c
NR 63
TC 13
Z9 14
U1 1
U2 14
PU FRONTIERS MEDIA SA
PI LAUSANNE
PA AVENUE DU TRIBUNAL FEDERAL 34, LAUSANNE, CH-1015, SWITZERLAND
SN 2296-4185
J9 FRONT BIOENG BIOTECH
JI Front. Bioeng. Biotechnol.
PY 2015
VL 3
AR 29
DI 10.3389/fbioe.2015.00029
PG 7
WC Biotechnology & Applied Microbiology; Multidisciplinary Sciences
WE Science Citation Index Expanded (SCI-EXPANDED)
SC Biotechnology & Applied Microbiology; Science & Technology - Other
   Topics
GA VJ1EU
UT WOS:000536548500027
PM 25798440
OA gold, Green Published
DA 2023-06-30
ER

PT J
AU Miao, P
   Han, K
   Sun, HX
   Yin, J
   Zhao, J
   Wang, BD
   Tang, YG
AF Miao, Peng
   Han, Kun
   Sun, Haixuan
   Yin, Jian
   Zhao, Jing
   Wang, Bidou
   Tang, Yuguo
TI Melamine Functionalized Silver Nanoparticles as the Probe for
   Electrochemical Sensing of Clenbuterol
SO ACS APPLIED MATERIALS & INTERFACES
LA English
DT Article
DE silver nanoparticles; clenbuterol; biosensor; melamine; self-assembly
ID GOLD NANOPARTICLES; LIQUID-CHROMATOGRAPHY; MASS-SPECTROMETRY; BIOSENSOR;
   HYDROCHLORIDE; IMMUNOASSAY; PERFORMANCE; SELECTIVITY; MATRIX; SENSOR
AB Clenbuterol, a member of beta-agonist family, has now been a serious threat to human health due to its illegal usage in the livestock feeding. Herein, we describe the application of melamine functionalized silver nanoparticles (M-AgNPs) as the electrochemical probe for simple, fast, highly sensitive and selective detection of clenbuterol. Generally, AgNPs are prepared and functionalized by melamine. After interacting with melamine modified gold electrode in the presence of clenbuterol, M-AgNPs can be immobilized on the surface of the electrode via the hydrogen-bonding interactions between clenbuterol and melamine. This sandwich structure permits sensitive and selective detection of clenbuterol. Since M-AgNPs can provide a couple of well-defined sharp silver stripping peaks, which stands for a highly characteristic solid-state Ag/AgCl reaction, a rather low detection limit of 10 pM can be achieved. The detection range is from 10 pM to 100 nM, which is quite wide. This developed biosensor can potentially be used for clenbuterol detection in biological fluids in the presence of various interferences.
C1 [Miao, Peng; Han, Kun; Sun, Haixuan; Yin, Jian; Wang, Bidou; Tang, Yuguo] Chinese Acad Sci, Suzhou Inst Biomed Engn & Technol, Suzhou 215163, Peoples R China.
   [Miao, Peng; Han, Kun; Sun, Haixuan] Univ Chinese Acad Sci, Beijing 100049, Peoples R China.
   [Zhao, Jing] Shanghai Univ, Sch Life Sci, Lab Biosensing Technol, Shanghai 200444, Peoples R China.
   [Sun, Haixuan] Chinese Acad Sci, Changchun Inst Opt Fine Mech & Phys, Jilin 130033, Jilin, Peoples R China.
C3 Chinese Academy of Sciences; Suzhou Institute of Biomedical Engineering
   & Technology, CAS; Chinese Academy of Sciences; University of Chinese
   Academy of Sciences, CAS; Shanghai University; Chinese Academy of
   Sciences; Changchun Institute of Optics, Fine Mechanics & Physics, CAS
RP Tang, YG (通讯作者)，Chinese Acad Sci, Suzhou Inst Biomed Engn & Technol, Suzhou 215163, Peoples R China.
EM tangyg@sibet.ac.cn
RI Miao, Peng/J-4249-2013; Zhao, Xujun/IRZ-4119-2023; zhao,
   jing/B-3868-2019
OI Miao, Peng/0000-0003-3993-4778; 
FU Knowledge Innovative Program of the Chinese Academy of Sciences
   [KGCX2-YW-913-3]; Innovation Program of Shanghai Municipal Education
   Commission [14YZ026]
FX This work was supported by the Knowledge Innovative Program of the
   Chinese Academy of Sciences (KGCX2-YW-913-3) and Innovation Program of
   Shanghai Municipal Education Commission (14YZ026).
CR Ai KL, 2009, J AM CHEM SOC, V131, P9496, DOI 10.1021/ja9037017
   Bai J, 2012, ANALYST, V137, P4349, DOI 10.1039/c2an35473j
   Bo B, 2013, TALANTA, V113, P36, DOI 10.1016/j.talanta.2013.03.056
   Boudebbouze S, 2013, CHEM COMMUN, V49, P7150, DOI 10.1039/c3cc42838a
   Brambilla G, 2000, TOXICOL LETT, V114, P47, DOI 10.1016/S0378-4274(99)00270-2
   Brovelli S, 2011, NAT COMMUN, V2, DOI 10.1038/ncomms1281
   Cao Y, 2010, BIOSENS BIOELECTRON, V25, P1032, DOI 10.1016/j.bios.2009.09.021
   Chen Y, 2004, CHEM COMMUN, P2804, DOI 10.1039/b411181h
   Chen Y, 2013, ADV MATER, V25, P3100, DOI 10.1002/adma.201204685
   Chi H, 2010, ANALYST, V135, P1070, DOI 10.1039/c000285b
   Crescenzi C, 2001, ANAL CHEM, V73, P2171, DOI 10.1021/ac0014360
   Doty RC, 2005, CHEM MATER, V17, P4630, DOI 10.1021/cm0508017
   Gaichore RR, 2012, J APPL ELECTROCHEM, V42, P979, DOI 10.1007/s10800-012-0466-5
   Guy PA, 1999, J CHROMATOGR B, V736, P209, DOI 10.1016/S0378-4347(99)00466-1
   He PL, 2011, ANAL CHEM, V83, P6988, DOI 10.1021/ac200769f
   He Y, 2011, CHEM COMMUN, V47, P10692, DOI 10.1039/c1cc14389a
   Kim YP, 2007, ANGEW CHEM INT EDIT, V46, P6816, DOI 10.1002/anie.200701418
   Liu G, 2011, BIOSENS BIOELECTRON, V28, P308, DOI 10.1016/j.bios.2011.07.037
   Mehrgardi MA, 2011, BIOSENS BIOELECTRON, V26, P4308, DOI 10.1016/j.bios.2011.04.020
   Miao P, 2013, BIOSENS BIOELECTRON, V49, P20, DOI 10.1016/j.bios.2013.04.038
   Miao P, 2011, ANAL BIOANAL CHEM, V399, P2407, DOI 10.1007/s00216-010-4642-3
   Miao P, 2009, ELECTROCHEM COMMUN, V11, P1904, DOI 10.1016/j.elecom.2009.08.013
   Moghimi N, 2013, ANAL CHEM, V85, P5974, DOI 10.1021/ac400785h
   Ruta J, 2010, J CHROMATOGR A, V1217, P8230, DOI 10.1016/j.chroma.2010.10.106
   Traynor IM, 2003, ANAL CHIM ACTA, V483, P187, DOI 10.1016/S0003-2670(03)00256-3
   WATKINS LE, 1990, J ANIM SCI, V68, P3588
   Wisner JA, 2001, ANGEW CHEM INT EDIT, V40, P3606, DOI 10.1002/1521-3773(20011001)40:19<3606::AID-ANIE3606>3.0.CO;2-O
   Xu H, 2009, ANAL CHEM, V81, P669, DOI 10.1021/ac8020592
   Yi S, 2013, ORG BIOMOL CHEM, V11, P287, DOI 10.1039/c2ob26834e
   Yi S, 2011, CHEM COMMUN, V47, P5500, DOI 10.1039/c1cc11212k
   Yu ZQ, 2013, J AM CHEM SOC, V135, P2883, DOI 10.1021/ja311090e
   Yu ZQ, 2010, ANAL BIOCHEM, V397, P197, DOI 10.1016/j.ab.2009.10.030
   Yuan LF, 2013, ANALYST, V138, P539, DOI 10.1039/c2an36145k
   Zhang C, 2013, NAT MATER, V12, P741, DOI [10.1038/NMAT3647, 10.1038/nmat3647]
   Zhang J, 2009, SMALL, V5, P1414, DOI 10.1002/smll.200900073
   Zhang XF, 2012, BIOSENS BIOELECTRON, V34, P112, DOI 10.1016/j.bios.2012.01.026
   Zhou Y, 2012, TALANTA, V97, P331, DOI 10.1016/j.talanta.2012.04.041
   Zhu GC, 2011, ANAL CHIM ACTA, V697, P61, DOI 10.1016/j.aca.2011.04.031
NR 38
TC 67
Z9 69
U1 2
U2 129
PU AMER CHEMICAL SOC
PI WASHINGTON
PA 1155 16TH ST, NW, WASHINGTON, DC 20036 USA
SN 1944-8244
J9 ACS APPL MATER INTER
JI ACS Appl. Mater. Interfaces
PD JUN 11
PY 2014
VL 6
IS 11
BP 8667
EP 8672
DI 10.1021/am501473m
PG 6
WC Nanoscience & Nanotechnology; Materials Science, Multidisciplinary
WE Science Citation Index Expanded (SCI-EXPANDED)
SC Science & Technology - Other Topics; Materials Science
GA AJ0JN
UT WOS:000337336900086
PM 24785124
DA 2023-06-30
ER

PT J
AU Gu, XF
   Wang, KY
   Qiu, JW
   Wang, YJ
   Tian, S
   He, ZK
   Zong, R
   Kraatz, HB
AF Gu, Xuefang
   Wang, Kaiyue
   Qiu, Jiawei
   Wang, Yajie
   Tian, Shu
   He, Zhenkuan
   Zong, Ran
   Kraatz, Heinz-Bernhard
TI Enhanced electrochemical and SERS signals by self-assembled gold
   microelectrode arrays: A dual readout platform for multiplex immumoassay
   of tumor biomarkers
SO SENSORS AND ACTUATORS B-CHEMICAL
LA English
DT Article
DE Gold microelectrode array; Multiplex immunoassay; Carcinoembryonic
   antigen; Alpha-fetoprotein; Electrochemical-SERS dual readout
ID HIGHLY SENSITIVE DETECTION; ULTRASENSITIVE DETECTION; CANCER BIOMARKERS;
   BIOSENSORS; NANOPARTICLES; NANOWIRES; SURVIVIN
AB In this study, a dual readout biosensor is reported that combines electrochemical and surface-enhanced Raman scattering (SERS) for a multiplexed immunoassay of tumor biomarkers. A gold microelectrode array (GMA) was fabricated by electrodeposition of Au to the bottom of numerous individual silica cavities. Electrochemical studies demonstrate that the GMA possesses unique charge selectivity and an inherently high S/N ratio, which make the GMA especially suitable for differential pulse voltammetry (DPV) and square wave voltammetry (SWV) detection. Hybridization chain reaction (HCR) was designed to increase the load of labelled molecules in this super-sandwich structured biosensor. Meanwhile, the strong plasmon coupling between silver nanoparticles and the underlying gold particles enabled ultrahigh sensitivity of the GMA when using SERS readout. By combining electrochemical and SERS methods, we achieved the high-throughput preliminary screening of alpha-fetoprotein (AFP) and carcinoembryonic antigen (CEA). Further quantitative analysis showed that the two proteins could be determined in a wide concentration range, and their minimum detection limits were 0.6 and 0.3 pg.mL(-1) when using SERS method, respectively. The applicability of the proposed dual readout platform in clinical diagnosis was verified by the detection in human serum samples.
C1 [Gu, Xuefang; Wang, Kaiyue; Qiu, Jiawei; Wang, Yajie; Tian, Shu; He, Zhenkuan; Zong, Ran] Nantong Univ, Sch Chem & Chem Engn, Nantong 226007, Peoples R China.
   [Gu, Xuefang; Tian, Shu; Kraatz, Heinz-Bernhard] Univ Toronto Scarborough, Dept Phys & Environm Sci, 1265 Mil Trail, Toronto, ON M1C 1A4, Canada.
   [Kraatz, Heinz-Bernhard] Univ Toronto, Dept Chem, 80 St George St, Toronto, ON M5S 3H6, Canada.
   [Gu, Xuefang; Qiu, Jiawei; Wang, Yajie] Soochow Univ, Coll Chem Chem Engn & Mat Sci, 199 Renai Rd, Suzhou 215123, Peoples R China.
C3 Nantong University; University of Toronto; University Toronto
   Scarborough; University of Toronto; Soochow University - China
RP Tian, S; Kraatz, HB (通讯作者)，Univ Toronto Scarborough, Dept Phys & Environm Sci, 1265 Mil Trail, Toronto, ON M1C 1A4, Canada.
EM tian0429@ntu.edu.cn; bernie.kraatz@utoronto.ca
RI liu, jia/HKE-9796-2023; wang, ya/HQZ-7558-2023; Li, Jiaxi/HTS-3430-2023;
   liu, jiajia/ISS-0316-2023; li, jiawei/HOA-5023-2023; Yu,
   Kun/IAP-9807-2023; liu, jiajia/IUN-0901-2023
OI Li, Jiaxi/0000-0002-8197-8590; 
FU Natural Science Foundation of China [21505079, 21703285]; Natural
   Science Foundation of Jiangsu Higher Education Institution of China
   [19KJB150004]; Innovative Training Program for undergraduates
   [202010304018Z]; Jiangsu Overseas Research and Training Program; Natural
   Sciences and Engineering Research Council of Canada [RGPIN-2016-06122];
   University of Toronto Scarborough
FX Financial support from the Natural Science Foundation of China (No.
   21505079, 21703285), Natural Science Foundation of Jiangsu Higher
   Education Institution of China (No. 19KJB150004), and the Innovative
   Training Program for undergraduates (202010304018Z) are gratefully
   acknowledged. X.Gu and S. Tian are also supported by the Jiangsu
   Overseas Research and Training Program. H.-B. Kraatz is grateful for
   financial support from Natural Sciences and Engineering Research Council
   of Canada (RGPIN-2016-06122) and from the University of Toronto
   Scarborough.
CR Arya SK, 2011, CHEM REV, V111, P6783, DOI 10.1021/cr100420s
   Carneiro MCCG, 2019, BIOSENS BIOELECTRON, V146, DOI 10.1016/j.bios.2019.111761
   Chang FF, 2016, J AM CHEM SOC, V138, P12166, DOI 10.1021/jacs.6b05187
   Chen YP, 2016, NANOSCALE, V8, P15205, DOI 10.1039/c6nr04017a
   Convertino A, 2016, SCI REP-UK, V6, DOI 10.1038/srep25099
   Focsan M, 2017, SCI REP-UK, V7, DOI 10.1038/s41598-017-14694-1
   Gu XF, 2018, BIOSENS BIOELECTRON, V102, P610, DOI 10.1016/j.bios.2017.12.014
   Guo WL, 2018, J AM CHEM SOC, V140, P15904, DOI 10.1021/jacs.8b09422
   Han X, 2019, TALANTA, V194, P55, DOI 10.1016/j.talanta.2018.09.108
   Hassanain WA, 2018, ANAL CHEM, V90, P10843, DOI 10.1021/acs.analchem.8b02121
   Hu J, 2017, ANAL CHEM, V89, P13105, DOI 10.1021/acs.analchem.7b02222
   Husseinzadeh HD, 2017, J THROMB HAEMOST, V15, P1203, DOI 10.1111/jth.13692
   Ilkhani H, 2016, BIOSENS BIOELECTRON, V80, P257, DOI 10.1016/j.bios.2016.01.068
   Im H, 2013, ADV MATER, V25, P2678, DOI 10.1002/adma.201204283
   Kufe DW, 2009, NAT REV CANCER, V9, P874, DOI 10.1038/nrc2761
   Kurzqtkowska K, 2017, BIOSENS BIOELECTRON, V91, P780, DOI 10.1016/j.bios.2017.01.049
   Li HY, 2017, TRAC-TREND ANAL CHEM, V90, P80, DOI 10.1016/j.trac.2017.02.011
   Li J, 2015, ANAL CHEM, V87, P10698, DOI 10.1021/acs.analchem.5b03456
   Li XT, 2018, TALANTA, V176, P40, DOI 10.1016/j.talanta.2017.08.007
   Manzanares-Palenzuela CL, 2015, BIOSENS BIOELECTRON, V68, P259, DOI 10.1016/j.bios.2015.01.007
   Makam P, 2018, BIOSENS BIOELECTRON, V100, P556, DOI 10.1016/j.bios.2017.09.051
   Molina A, 2014, J PHYS CHEM C, V118, P346, DOI 10.1021/jp409167m
   Ouyang H, 2018, SENSOR ACTUAT B-CHEM, V266, P318, DOI 10.1016/j.snb.2018.03.115
   Rafiee-Pour HA, 2016, BIOSENS BIOELECTRON, V77, P202, DOI 10.1016/j.bios.2015.09.025
   Ratajczak K, 2020, CARBOHYD POLYM, V229, DOI 10.1016/j.carbpol.2019.115463
   Rong Z, 2019, BIOSENS BIOELECTRON, V145, DOI 10.1016/j.bios.2019.111719
   Roy B, 2019, B CHEM SOC JPN, V92, P1883, DOI 10.1246/bcsj.20190215
   Shen KC, 2017, ELECTROCHIM ACTA, V256, P129, DOI 10.1016/j.electacta.2017.10.026
   Shi J, 2018, SPECTROCHIM ACTA A, V191, P1, DOI 10.1016/j.saa.2017.09.068
   Stobiecka M, 2019, BIOSENS BIOELECTRON, V137, P58, DOI 10.1016/j.bios.2019.04.060
   Stobiecka M, 2016, SENSOR ACTUAT B-CHEM, V235, P136, DOI 10.1016/j.snb.2016.04.176
   Sun CH, 2019, ANALYST, V144, P6760, DOI 10.1039/c9an01065c
   Sun DF, 2019, BIOSENS BIOELECTRON, V132, P68, DOI 10.1016/j.bios.2019.02.045
   Sun JY, 2019, NEW J CHEM, V43, P13381, DOI 10.1039/c9nj01598a
   Sun JM, 2006, J AM CHEM SOC, V128, P15756, DOI 10.1021/ja064884j
   Tian S, 2013, ANALYST, V138, P2604, DOI 10.1039/c3an36792d
   Wang JN, 2019, BIOSENS BIOELECTRON, V142, DOI 10.1016/j.bios.2019.111567
   Wang YL, 2016, ANAL METHODS-UK, V8, P5242, DOI 10.1039/c6ay01114d
   Wang ZY, 2017, CHEM REV, V117, P7910, DOI 10.1021/acs.chemrev.7b00027
   Wei BM, 2018, ANAL CHEM, V90, P1506, DOI 10.1021/acs.analchem.7b04852
   Xia F, 2010, J AM CHEM SOC, V132, P14346, DOI 10.1021/ja104998m
   Xiong LH, 2018, ACS NANO, V12, P9549, DOI 10.1021/acsnano.8b05270
   Xu FG, 2017, APPL SURF SCI, V410, P566, DOI 10.1016/j.apsusc.2017.03.174
   Yang T, 2018, SENSOR ACTUAT B-CHEM, V274, P501, DOI 10.1016/j.snb.2018.07.138
   Yang ZJ, 2017, BIOSENS BIOELECTRON, V89, P312, DOI 10.1016/j.bios.2016.09.026
   You PY, 2019, ACS APPL MATER INTER, V11, P9841, DOI 10.1021/acsami.9b00204
   You YH, 2019, ACS APPL MATER INTER, V11, P14286, DOI 10.1021/acsami.8b21861
   Zhai YL, 2018, NANOSCALE, V10, P3089, DOI 10.1039/c7nr07803j
   Zhang B, 2012, ANAL CHEM, V84, P5392, DOI 10.1021/ac3009065
   Zhao JH, 2019, ANAL CHEM, V91, P7828, DOI 10.1021/acs.analchem.9b01553
   Zheng ZH, 2018, TALANTA, V188, P507, DOI 10.1016/j.talanta.2018.06.013
   Zhu AN, 2019, ACS APPL MATER INTER, V11, P44617, DOI 10.1021/acsami.9b16288
NR 52
TC 28
Z9 28
U1 10
U2 152
PU ELSEVIER SCIENCE SA
PI LAUSANNE
PA PO BOX 564, 1001 LAUSANNE, SWITZERLAND
EI 0925-4005
J9 SENSOR ACTUAT B-CHEM
JI Sens. Actuator B-Chem.
PD MAY 1
PY 2021
VL 334
AR 129674
DI 10.1016/j.snb.2021.129674
EA FEB 2021
PG 11
WC Chemistry, Analytical; Electrochemistry; Instruments & Instrumentation
WE Science Citation Index Expanded (SCI-EXPANDED)
SC Chemistry; Electrochemistry; Instruments & Instrumentation
GA RC7BQ
UT WOS:000632952200001
DA 2023-06-30
ER

PT J
AU Yu, MK
   Li, YT
   Hu, YF
   Tang, LN
   Yang, F
   Lv, WL
   Zhang, ZY
   Zhang, GJ
AF Yu, Mengke
   Li, Yu-Tao
   Hu, Youfan
   Tang, Lina
   Yang, Fan
   Lv, Wen-Liang
   Zhang, Zhi-Yong
   Zhang, Guo-Jun
TI Gold nanostructure-programmed fl exible electrochemical biosensor for
   detection of glucose and lactate in sweat
SO JOURNAL OF ELECTROANALYTICAL CHEMISTRY
LA English
DT Article
DE Gold nanostructure; Glucose; Lactate; Sweat; Electrochemical sensor;
   Detection
ID PRESSURE SENSOR; THIN-FILM
AB Flexible electrochemical biosensors used for sweat analysis have aroused great interests in the field of intelligent instruments. Due to the complexity of body fluids, development of ultrasensitive and miniaturized sensors for analysis of sweat is always challengeable. In this research, we fabricate a sensitive and flexible sensor for real-time monitoring of glucose and lactate in sweat at micromolar level and millimolar level by using gold nanopine needles (AuNNs) as the signal amplification strategy. A flexible chip with gold electrode arrays was fabricated in a standard semi-conductor laboratory. AuNNs were deposited on the working electrode by electrochemical deposition method. Enzyme immobilization was carried out on the electrode surface via a cross-linker poly(ethylene glycol) diglycidylether (PEGDE), which is an important component of redox hydrogels capable of retaining the activity of the enzyme to a greater extent than other linkers like glutaraldehyde. The catalytic behavior of AuNNs under different conditions was investigated. The as-fabricated electrochemical sweat biosensor was found to achieve low detection limit down to 7 mu mol L-1 for glucose, 54 mu mol L-1 for lactate, respectively. The sensor also exhibited great selectivity, reproducibility and stability. In addition, human sweat samples were analyzed by the sensor, indicating its potential applications in determination of glucose and lactate as a wearable skin sensor. \
C1 [Yu, Mengke; Li, Yu-Tao; Tang, Lina; Yang, Fan; Zhang, Guo-Jun] Hubei Univ Chinese Med, Sch Lab Med, 16 Huangjia Lake West Rd, Wuhan 430065, Peoples R China.
   [Hu, Youfan; Zhang, Zhi-Yong] Peking Univ, Dept Elect, Key Lab Phys & Chem Nanodevices, 5 Yiheyuan Rd, Beijing 100871, Peoples R China.
   [Lv, Wen-Liang] Hubei Univ Chinese Med, Clin Sch Tradit Chinese Med, 1 Huangjia Lake West Rd, Wuhan 430065, Peoples R China.
C3 Hubei University of Chinese Medicine; Peking University; Hubei
   University of Chinese Medicine
RP Zhang, GJ (通讯作者)，Hubei Univ Chinese Med, Sch Lab Med, 16 Huangjia Lake West Rd, Wuhan 430065, Peoples R China.; Zhang, ZY (通讯作者)，Peking Univ, Dept Elect, Key Lab Phys & Chem Nanodevices, 5 Yiheyuan Rd, Beijing 100871, Peoples R China.; Lv, WL (通讯作者)，Hubei Univ Chinese Med, Clin Sch Tradit Chinese Med, 1 Huangjia Lake West Rd, Wuhan 430065, Peoples R China.
EM gjzhangtj@hotmail.com; zhanggj@hbtcm.edu.cn
RI Li, Yutao/O-9180-2019; Zhang, Zhiyong/A-9502-2013; Yang,
   Fan/AFH-9876-2022; Hu, Youfan/C-9519-2011
OI Li, Yutao/0000-0002-6417-4136; Zhang, Zhiyong/0000-0003-1622-3447; Hu,
   Youfan/0000-0001-9798-1631
FU National Natural Science Foundation of China [21974035]
FX This work was supported by the National Natural Science Foundation of
   China (No. 21974035).
CR [Anonymous], 2021, J ELECTROANAL CHEM, V882
   Bae CW, 2019, ACS APPL MATER INTER, V11, P14567, DOI 10.1021/acsami.9b00848
   Bariya M, 2018, NAT ELECTRON, V1, P160, DOI 10.1038/s41928-018-0043-y
   Cao LL, 2020, ANAL CHIM ACTA, V1096, P34, DOI 10.1016/j.aca.2019.10.049
   Chen JX, 2020, ACS APPL MATER INTER, V12, P7565, DOI 10.1021/acsami.9b20612
   Gao W, 2016, NATURE, V529, P509, DOI 10.1038/nature16521
   Gong S, 2014, NAT COMMUN, V5, DOI 10.1038/ncomms4132
   Han JY, 2020, BIOSENS BIOELECTRON, V170, DOI 10.1016/j.bios.2020.112675
   He WY, 2019, SCI ADV, V5, DOI 10.1126/sciadv.aax0649
   Karpova EV, 2019, ANAL CHEM, V91, P3778, DOI 10.1021/acs.analchem.8b05928
   Lee HB, 2020, BIOSENS BIOELECTRON, V156, DOI 10.1016/j.bios.2020.112133
   Lee H, 2018, ADV HEALTHC MATER, V7, DOI 10.1002/adhm.201701150
   Lee H, 2017, SCI ADV, V3, DOI 10.1126/sciadv.1601314
   Lee SW, 2018, ACS APPL MATER INTER, V10, P36267, DOI 10.1021/acsami.8b13070
   Li LL, 2018, NANO LETT, V18, P3322, DOI 10.1021/acs.nanolett.8b00003
   Lin YJ, 2019, ADV FUNCT MATER, V29, DOI 10.1002/adfm.201902521
   Lu Y, 2019, NANO ENERGY, V58, P624, DOI 10.1016/j.nanoen.2019.01.084
   Mengarda P, 2019, SENSOR ACTUAT B-CHEM, V296, DOI 10.1016/j.snb.2019.126663
   Moyer J, 2012, DIABETES TECHNOL THE, V14, P398, DOI 10.1089/dia.2011.0262
   Nyein HYY, 2019, SCI ADV, V5, DOI 10.1126/sciadv.aaw9906
   Oh SY, 2018, ACS APPL MATER INTER, V10, P13729, DOI 10.1021/acsami.8b03342
   Pan LJ, 2014, NAT COMMUN, V5, DOI 10.1038/ncomms4002
   Toi PT, 2019, ACS APPL MATER INTER, V11, P10707, DOI 10.1021/acsami.8b20583
   Qiu QF, 2018, ELECTROANAL, V30, P1054, DOI 10.1002/elan.201700656
   Sempionatto JR, 2017, LAB CHIP, V17, P1834, DOI 10.1039/c7lc00192d
   Shan CS, 2010, BIOSENS BIOELECTRON, V25, P1070, DOI 10.1016/j.bios.2009.09.024
   Shi RX, 2020, ANAL CHEM, V92, P2136, DOI 10.1021/acs.analchem.9b04687
   Shin KY, 2016, NANO ENERGY, V22, P95, DOI 10.1016/j.nanoen.2016.02.012
   Shu HH, 2015, SENSOR ACTUAT B-CHEM, V220, P331, DOI 10.1016/j.snb.2015.05.094
   Uzunoglu A, 2020, J CLUST SCI, V31, P231, DOI 10.1007/s10876-019-01641-5
   Vasylieva N, 2013, ANAL CHEM, V85, P2507, DOI 10.1021/ac3035794
   Vasylieva N, 2011, BIOSENS BIOELECTRON, V26, P3993, DOI 10.1016/j.bios.2011.03.012
   Wang Y, 2016, MATER HORIZ, V3, P208, DOI 10.1039/c5mh00284b
   Wang YS, 2019, TALANTA, V198, P86, DOI 10.1016/j.talanta.2019.01.104
   Xu G, 2019, ADV MATER TECHNOL-US, V4, DOI 10.1002/admt.201800658
   Xuan X, 2018, BIOSENS BIOELECTRON, V109, P75, DOI 10.1016/j.bios.2018.02.054
   Ye L, 2018, ADV FUNCT MATER, V28, DOI 10.1002/adfm.201706981
   Zhai QF, 2019, ACS APPL MATER INTER, V11, P9724, DOI 10.1021/acsami.8b19383
   Zhang LL, 2020, J NANOSCI NANOTECHNO, V20, P1495, DOI 10.1166/jnn.2020.16952
   Zhao JQ, 2019, ACS SENSORS, V4, P1925, DOI 10.1021/acssensors.9b00891
   Zhao YM, 2019, ANAL CHEM, V91, P6569, DOI 10.1021/acs.analchem.9b00152
NR 41
TC 22
Z9 23
U1 20
U2 114
PU ELSEVIER SCIENCE SA
PI LAUSANNE
PA PO BOX 564, 1001 LAUSANNE, SWITZERLAND
SN 1572-6657
EI 1873-2569
J9 J ELECTROANAL CHEM
JI J. Electroanal. Chem.
PD FEB 1
PY 2021
VL 882
DI 10.1016/j.jelechem.2021.115029
EA JAN 2021
PG 8
WC Chemistry, Analytical; Electrochemistry
WE Science Citation Index Expanded (SCI-EXPANDED)
SC Chemistry; Electrochemistry
GA QT0EX
UT WOS:000626266700002
DA 2023-06-30
ER

PT J
AU Szczepaniak, O
   Ligaj, M
   Kobus-Cisowska, J
   Tichoniuk, M
   Dziedzinski, M
   Przeor, M
   Szulc, P
AF Szczepaniak, Oskar
   Ligaj, Marta
   Kobus-Cisowska, Joanna
   Tichoniuk, Mariusz
   Dziedzinski, Marcin
   Przeor, Monika
   Szulc, Piotr
TI The Genoprotective Role of Naringin
SO BIOMOLECULES
LA English
DT Article; Proceedings Paper
CT International Conference on Biotechnology and Bioengineering (ICBB)
CY SEP 25-28, 2019
CL Poznan, POLAND
DE naringin; DNA; reactive oxygen species; electrochemical DNA biosensor;
   square-wave voltammetry
ID DNA; FLAVONOIDS; BINDING
AB Since ancient times, fruits and edible plants have played a special role in the human diet for enhancing health and maintaining youthfulness. The aim of our work was to determine the interactions between naringin, a natural ingredient of grapefruits, and DNA using an electrochemical biosensor. Electrochemical methods allow analyzing the damages occurring in the structure of nucleic acids and their interactions with xenobiotics. Our study showed that the changes in the location of electrochemical signals and their intensity resulted from the structural alterations in DNA. The signal of adenine was affected at lower concentrations of naringin, but the signal of guanine was unaffected in the same condition. The dynamics of changes occurring in the peak height and surface of adenine related to naringin concentration was also significantly lower. The complete binding of all adenine bases present in the tested double-stranded DNA solution was observed at naringin concentrations ranging from 8.5 to 10.0 mu M. At larger concentrations, this active compound exerted an oxidizing effect on DNA. However, the critical concentrations of naringin were found to be more than twice as high as the dose absorbable in an average human (4 mu M). The results of our work might be helpful in the construction of electrochemical sensors for testing the content of polyphenols and would allow determining their genoprotective functionality.
C1 [Szczepaniak, Oskar; Kobus-Cisowska, Joanna; Dziedzinski, Marcin; Przeor, Monika] Poznan Univ Life Sci, Dept Gastron Sci & Funct Foods, PL-60637 Poznan, Poland.
   [Ligaj, Marta; Tichoniuk, Mariusz] Poznan Univ Econ & Business, Dept Ind Prod Qual & Packaging Dev, PL-61875 Poznan, Poland.
   [Szulc, Piotr] Poznan Univ Life Sci, Dept Agron, PL-60637 Poznan, Poland.
C3 Poznan University of Life Sciences; Poznan University of Economics &
   Business; Poznan University of Life Sciences
RP Szczepaniak, O (通讯作者)，Poznan Univ Life Sci, Dept Gastron Sci & Funct Foods, PL-60637 Poznan, Poland.
EM oskar.szczepaniak@up.poznan.pl; marta.ligaj@ue.poznan.pl;
   joanna.kobus@up.poznan.pl; mariusz.tichoniuk@ue.poznan.pl;
   marcin.dziedzinski@up.poznan.pl; monika.przeor@up.poznan.pl;
   piotr.szulc@up.poznan.pl
RI Szczepaniak, Oskar/AAG-3231-2019; Dziedziński, Marcin/AAK-4211-2020;
   Tichoniuk, Mariusz/X-1026-2019; Przeor, Monika/F-9009-2013; Ligaj,
   Marta/T-5601-2018
OI Szczepaniak, Oskar/0000-0002-9498-819X; Dziedziński,
   Marcin/0000-0003-1069-0095; Tichoniuk, Mariusz/0000-0002-2684-950X;
   Przeor, Monika/0000-0003-2600-8935; Kobus-Cisowska,
   Joanna/0000-0003-2834-0405; Ligaj, Marta/0000-0002-8510-8568; Szulc,
   Piotr/0000-0002-9670-3231
FU Poznan University of Economics and Business [UEP 511023163]; Ministry of
   Science and Higher Education program [005/RID/2018/19]; Department of
   Gastronomy Sciences and Functional Foods of Poznan University of Life
   Sciences [506.751.03.00]; Department of Agronomy Poznan University of
   Life Sciences [506.103.01.00]
FX The work was financed from the statutory funds of Poznan University of
   Economics and Business (UEP 511023163). The publication was co-financed
   within the framework of the Ministry of Science and Higher Education
   program as "Regional Initiative Excellence" in years 2019-2022, project
   number 005/RID/2018/19, by statutory funds of the Department of
   Gastronomy Sciences and Functional Foods of Poznan University of Life
   Sciences, grant number 506.751.03.00 and by statutory funds of the
   Department of Agronomy Poznan University of Life Sciences, grant number
   506.103.01.00.
CR Ahmadi F, 2016, CHEM-BIOL INTERACT, V258, P89, DOI 10.1016/j.cbi.2016.08.020
   Ameer B, 1996, CLIN PHARMACOL THER, V60, P34, DOI 10.1016/S0009-9236(96)90164-2
   Bhattacharjee S, 2016, J PHYS CHEM B, V120, P8942, DOI 10.1021/acs.jpcb.6b06357
   Blasco AJ, 2005, ELECTROPHORESIS, V26, P4664, DOI 10.1002/elps.200500211
   Cavia-Saiz M, 2010, J SCI FOOD AGR, V90, P1238, DOI 10.1002/jsfa.3959
   Corella D, 2014, BIOESSAYS, V36, P526, DOI 10.1002/bies.201300180
   David IG, 2018, ANAL METHODS-UK, V10, P5763, DOI [10.1039/C8AY02281J, 10.1039/c8ay02281j]
   de Lorgeril M, 2013, CURR ATHEROSCLER REP, V15, DOI 10.1007/s11883-013-0370-4
   Dudczak J., 2015, CURRENT TRENDS COMMO
   Fojta M, 2005, PERSP BIOANAL, V1, P385, DOI 10.1016/S1871-0069(05)01012-8
   Jasnowska J, 2004, BIOELECTROCHEMISTRY, V64, P85, DOI 10.1016/j.bioelechem.2004.03.004
   Kanakis CD, 2009, SPECTROSC-INT J, V23, P29, DOI 10.1155/2009/154321
   Kanakis CD, 2007, DNA CELL BIOL, V26, P63, DOI 10.1089/dna.2006.0529
   김순희, 2016, Journal of Ethnic Foods, V3, P26
   Kundu M, 2019, TRENDS FOOD SCI TECH, V88, P157, DOI 10.1016/j.tifs.2019.03.024
   Ligaj M, 2014, ELECTROCHIM ACTA, V128, P67, DOI 10.1016/j.electacta.2013.10.061
   Ligaj M., 2014, COLLECTION S SERIES, P314
   Ligaj M., 2010, BIOCZUJNIKI WYKRYWAN
   Lu CH, 2009, ANGEW CHEM INT EDIT, V48, P4785, DOI 10.1002/anie.200901479
   Maatouk F., 2017, SENSOR LETT, V15, P492, DOI [10.1166/sl.2017.3839, DOI 10.1166/SL.2017.3839]
   Mello LD, 2007, J PHARMACEUT BIOMED, V45, P706, DOI 10.1016/j.jpba.2007.08.007
   Mendoza S, 2015, AGRICULTURAL AND FOOD ELECTROANALYSIS, P23
   Motawi TK, 2014, J PHYSIOL BIOCHEM, V70, P225, DOI 10.1007/s13105-013-0296-x
   Mountzouris J.A., 1996, BIOORGANIC CHEM NUCL, P288
   Nafisi S, 2008, DNA CELL BIOL, V27, P433, DOI 10.1089/dna.2008.0735
   Panwar N, 2019, CHEM REV, V119, P9559, DOI 10.1021/acs.chemrev.9b00099
   Reitsema LJ., 2013, ANTHROPOL REV, V76, P1, DOI [10.2478/anre-2013-0010, DOI 10.2478/anre-2013-0010]
   Stempkowska I, 2007, BIOELECTROCHEMISTRY, V70, P488, DOI 10.1016/j.bioelechem.2006.07.012
   Szczepaniak O.M., 2017, MODZI TOWAROZNAWCY 2, P165
   Tichoniuk M., 2010, KONSTRUKCJA ZASTOSOW
   Yousuf S, 2013, AAPS PHARMSCITECH, V14, P770, DOI 10.1208/s12249-013-9963-z
NR 31
TC 14
Z9 14
U1 0
U2 8
PU MDPI
PI BASEL
PA ST ALBAN-ANLAGE 66, CH-4052 BASEL, SWITZERLAND
EI 2218-273X
J9 BIOMOLECULES
JI Biomolecules
PD MAY
PY 2020
VL 10
IS 5
AR 700
DI 10.3390/biom10050700
PG 16
WC Biochemistry & Molecular Biology
WE Science Citation Index Expanded (SCI-EXPANDED); Conference Proceedings Citation Index - Science (CPCI-S)
SC Biochemistry & Molecular Biology
GA ME9ZV
UT WOS:000545013700037
PM 32365989
OA Green Published, gold
DA 2023-06-30
ER

PT J
AU Norouzi, P
   Faridbod, F
   Larijani, B
   Ganjali, MR
AF Norouzi, Parviz
   Faridbod, Farnoush
   Larijani, Bagher
   Ganjali, Mohammad Reza
TI Glucose Biosensor Based on MWCNTs-Gold Nanoparticles in a Nafion Film on
   the Glassy Carbon Electrode Using Flow Injection FFT Continuous Cyclic
   Voltammetry
SO INTERNATIONAL JOURNAL OF ELECTROCHEMICAL SCIENCE
LA English
DT Article
DE Glucose; glucose oxidase; biosensor; sensor; gold nanoparticles; FFT
   Cyclic voltammetry; flow injection system
ID FAST FOURIER TRANSFORMATION; AU MICROELECTRODE; TRACE AMOUNTS; LEVEL;
   ADSORPTION; NANOTUBE; DRUG
AB A new glucose electrochemical biosensor was designed using a flow injection system. Glucose oxidase (GOx), as a sensing material, was immobilized on to the modified surface of a glassy carbon electrode using nafion polymeric matrix. Gold nanoparticles (AuNPs) and multiwall cabon nanotubes (MWCNTs) were used to modify the surface of the glassy carbon electrode and improve the biosensor response. Fast Fourier transformation continuous cyclic voltammetry (FFTCCV) was used as detection method in which the charge under the peak calculated in a specific potential range. Ferrocene methanol in PBS buffer (pH=7.0) was used as the flowing eluent. It is a pair of well-reversible redox reagent which is used as an electron-transfer mediator. Effect of scan rate, solution flow rate and buffer pH were also studied. The results show that, the linear response range of biosensor was in the range of 0.1 to 10 mu M and the detection limit was calculated 0.03 mu M at a signal-to-noise ratio of 3. The proposed biosensor showed an acceptable reproducibility, good stability and low interferences.
C1 [Norouzi, Parviz; Ganjali, Mohammad Reza] Univ Tehran, Ctr Excellence Electrochem, Tehran, Iran.
   [Norouzi, Parviz; Faridbod, Farnoush; Larijani, Bagher; Ganjali, Mohammad Reza] Univ Tehran Med Sci, Endocrinol & Metab Res Ctr, Tehran, Iran.
C3 University of Tehran; Tehran University of Medical Sciences
RP Norouzi, P (通讯作者)，Univ Tehran, Ctr Excellence Electrochem, Tehran, Iran.
EM ganjali@khayam.ut.ac.ir
RI larijani, Bagher/ABE-3315-2020; Ganjali, Mohammad Reza/C-7640-2009;
   norouzi, parviz/B-4647-2009; Norouzi, Parviz/AAJ-9603-2020; Faridbod,
   Farnoush/C-8793-2009
OI larijani, Bagher/0000-0001-5386-7597; norouzi,
   parviz/0000-0002-3332-6280; Ganjali, Mohammad Reza/0000-0002-2968-0981
CR Ajayan PM, 1999, CHEM REV, V99, P1787, DOI 10.1021/cr970102g
   Daneshgar P, 2009, CURR PHARM ANAL, V5, P246, DOI 10.2174/157341209788922066
   Gan X, 2004, ANAL SCI, V20, P1271, DOI 10.2116/analsci.20.1271
   Ganjali MR, 2008, RUSS J ELECTROCHEM+, V44, P158, DOI 10.1134/S1023193508020031
   Ganjali MR, 2008, MAT SCI ENG C-BIO S, V28, P1311, DOI 10.1016/j.msec.2008.01.004
   Ganjali MR, 2008, RUSS J ELECTROCHEM+, V44, P1135, DOI 10.1134/S102319350810008X
   Ganjali MR, 2005, TALANTA, V66, P1225, DOI 10.1016/j.talanta.2005.01.045
   German N, 2010, MICROCHIM ACTA, V168, P221, DOI 10.1007/s00604-009-0270-z
   Hussain MA, 2009, CURR SCI INDIA, V96, P664
   Labib M, 2010, ANAL CHIM ACTA, V659, P194, DOI 10.1016/j.aca.2009.11.028
   Luo LQ, 2010, SENSOR ACTUAT B-CHEM, V145, P293, DOI 10.1016/j.snb.2009.12.018
   Norouzi P, 2008, PHARMAZIE, V63, P633, DOI 10.1691/ph.2008.7572
   Norouzi P, 2008, MAT SCI ENG C-BIO S, V28, P87, DOI 10.1016/j.msec.2007.08.002
   Norouzi P, 2007, J PHARM SCI-US, V96, P2009, DOI 10.1002/jps.20851
   Norouzi P, 2010, INT J ELECTROCHEM SC, V5, P377
   Norouzi P, 2005, MICROCHIM ACTA, V152, P123, DOI 10.1007/s00604-005-0392-x
   Norouzi P, 2007, J PHARM SCI-US, V96, P893, DOI 10.1002/jps.20648
   Norouzi P, 2009, INT J ELECTROCHEM SC, V4, P1248
   Norouzi P, 2006, ELECTROANAL, V18, P947, DOI 10.1002/elan.200503477
   Norouzi P, 2006, ANAL LETT, V39, P1941, DOI 10.1080/00032710600723841
   Pourjavid MR, 2009, INT J ELECTROCHEM SC, V4, P923
   Siswana M, 2008, SENSORS-BASEL, V8, P5096, DOI 10.3390/s8085096
   Yoo EH, 2010, SENSORS-BASEL, V10, P4558, DOI 10.3390/s100504558
   Zhang FH, 2006, ELECTROANAL, V18, P217, DOI 10.1002/elan.200503401
   Zhang Y, 2004, ELECTROCHIM ACTA, V49, P1981, DOI 10.1016/j.electacta.2003.12.028
   Zhang YF, 2010, ELECTROANAL, V22, P223, DOI 10.1002/elan.200900306
   Zheng LZ, 2010, ANALYST, V135, P1339, DOI 10.1039/b925505b
   Zhong J, 2009, CARBON, V47, P967, DOI 10.1016/j.carbon.2008.11.051
   Zhong X. H., 2010, NANOTECHNOLOGY, P21
   Zou C, 2010, BIOSENS BIOELECTRON, V25, P1277, DOI 10.1016/j.bios.2009.10.014
NR 30
TC 83
Z9 83
U1 0
U2 35
PU ESG
PI BELGRADE
PA BORIVOJA STEVANOVICA 25-7, BELGRADE, 11000, SERBIA
SN 1452-3981
J9 INT J ELECTROCHEM SC
JI Int. J. Electrochem. Sci.
PD SEP
PY 2010
VL 5
IS 9
BP 1213
EP 1224
PG 12
WC Electrochemistry
WE Science Citation Index Expanded (SCI-EXPANDED)
SC Electrochemistry
GA 651UJ
UT WOS:000281952400002
DA 2023-06-30
ER

PT J
AU Lu, XB
   Zhang, HJ
   Ni, YW
   Zhang, Q
   Chen, JP
AF Lu, Xianbo
   Zhang, Haijun
   Ni, Yuwen
   Zhang, Qing
   Chen, Jiping
TI Porous nanosheet-based ZnO microspheres for the construction of direct
   electrochemical biosensors
SO BIOSENSORS & BIOELECTRONICS
LA English
DT Article
DE biosensor; direct electron transfer; hydrogen peroxide; nitrite; ZnO
ID HYDROGEN-PEROXIDE BIOSENSOR; DIRECT ELECTRON-TRANSFER; HEME-PROTEINS;
   CARBON NANOTUBE; ZINC-OXIDE; HEMOGLOBIN; CHITOSAN; FILMS;
   ELECTROCATALYSIS; IMMOBILIZATION
AB Nanosheet-based ZnO microsphere with porous nanostructures was synthesized by a facile chemical bath deposition method followed by thermal treatment. which was explored for the construction of electrochemical biosensors. Spectroscopic and electrochemical researches revealed the ZnO-based composite was a biocompatible immobilization matrix for enzymes with good enzymatic stability and bioactivity. With advantages of nanostructured inorganic-organic hybrid materials, a pair of stable and well-defined quasi-reversible redox peaks of hemoglobin was obtained with a formal potential of -0.345 V (vs. Ag/AgCl) in pH 7.0 buffer. Facilitated direct electron transfer of the metalloenzymes with an apparent heterogeneous electron transfer rate constant (k(s)) of 3.2 s(-1) was achieved on the ZnO-based enzyme electrode. Comparative studies demonstrated the nanosheet-based ZnO microspheres were more effective in facilitating the electron transfer of immobilized enzyme than solid ZnO microspheres, which may result from the unique nanostructures and larger surface area of the porous ZnO. The prepared biosensor displayed good performance for the detection of H2O2 and NaNO2 with a wide linear range of 1-410 and 10-2700 mu M, respectively. The entrapped hemoglobin exhibits high peroxidase-like activity for the catalytic reduction Of H2O2 with an apparent Michaelis-Menten constant (K-M(app)) of 143 mu M. The nanosheet-based ZnO could be a promising matrix for the fabrication of direct electrochemical biosensors, and may find wide potential applications in biomedical detection and environmental analysis. (C) 2008 Elsevier B.V. All rights reserved.
C1 [Lu, Xianbo; Zhang, Haijun; Ni, Yuwen; Zhang, Qing; Chen, Jiping] Chinese Acad Sci, Dalian Inst Chem Phys, Dalian 116023, Peoples R China.
C3 Chinese Academy of Sciences; Dalian Institute of Chemical Physics, CAS
RP Chen, JP (通讯作者)，Chinese Acad Sci, Dalian Inst Chem Phys, Dalian 116023, Peoples R China.
EM chenjp@dicp.ac.cn
RI lu, xianbo/F-4363-2011
OI lu, xianbo/0000-0003-3983-7812
FU National Basic Research Program of China [2003CB415001]
FX This work was financially supported by the National Basic Research
   Program of China (Grant No. 2003CB415001).
CR ARMSTRONG FA, 1988, ACCOUNTS CHEM RES, V21, P407, DOI 10.1021/ar00155a004
   HELLER A, 1990, ACCOUNTS CHEM RES, V23, P128, DOI 10.1021/ar00173a002
   Henzler K, 2007, BIOMACROMOLECULES, V8, P3674, DOI 10.1021/bm700953e
   Huang H, 2002, ANAL BIOCHEM, V308, P141, DOI 10.1016/S0003-2697(02)00242-7
   KAMIN RA, 1980, ANAL CHEM, V52, P1198, DOI 10.1021/ac50058a010
   KAUPPINEN JK, 1981, APPL SPECTROSC, V35, P271, DOI 10.1366/0003702814732634
   Kuo CL, 2005, J PHYS CHEM B, V109, P20115, DOI 10.1021/jp0528919
   LAVIRON E, 1979, J ELECTROANAL CHEM, V101, P19, DOI 10.1016/S0022-0728(79)80075-3
   Lin R, 1997, J AM CHEM SOC, V119, P12689, DOI 10.1021/ja972529a
   Lin YH, 2004, NANO LETT, V4, P191, DOI 10.1021/nl0347233
   Liu SQ, 2004, BIOSENS BIOELECTRON, V19, P963, DOI 10.1016/j.bios.2003.08.025
   Liu ZM, 2005, SENSOR ACTUAT B-CHEM, V106, P394, DOI 10.1016/j.snb.2004.08.023
   Lu XB, 2006, BIOMACROMOLECULES, V7, P975, DOI 10.1021/bm050933t
   Lu XB, 2008, BIOSENS BIOELECTRON, V23, P1236, DOI 10.1016/j.bios.2007.11.006
   Lu XB, 2007, J MATER CHEM, V17, P1427, DOI 10.1039/b615467k
   Lu XB, 2006, BIOMATERIALS, V27, P5740, DOI 10.1016/j.biomaterials.2006.07.026
   Moore RR, 2004, ANAL CHEM, V76, P2677, DOI 10.1021/ac040017q
   Nadzhafova OY, 2004, ELECTROCHEM COMMUN, V6, P205, DOI 10.1016/j.elecom.2003.11.013
   Onuoha AC, 1997, J AM CHEM SOC, V119, P3979, DOI 10.1021/ja964007l
   Scheller FW, 2005, ADV COLLOID INTERFAC, V116, P111, DOI 10.1016/j.cis.2005.05.006
   SCHLERETH DD, 1992, BIOCHEMISTRY-US, V31, P7494, DOI 10.1021/bi00148a009
   Wang CH, 2005, ADV FUNCT MATER, V15, P1267, DOI 10.1002/adfm.200500048
   Wang G, 2003, BIOSENS BIOELECTRON, V18, P335, DOI 10.1016/S0956-5663(02)00152-5
   Wang HH, 2006, J CRYST GROWTH, V291, P187, DOI 10.1016/j.jcrysgro.2006.02.043
   Wang J, 2005, ANALYST, V130, P421, DOI 10.1039/b414248a
   Wang QL, 2004, SENSOR ACTUAT B-CHEM, V99, P50, DOI 10.1016/j.snb.2003.10.008
   Wang SF, 2005, LANGMUIR, V21, P9260, DOI 10.1021/la050947k
   Willner I, 2007, BIOELECTROCHEMISTRY, V70, P2, DOI 10.1016/j.bioelechem.2006.03.013
   Yan CL, 2006, J PHYS CHEM B, V110, P11076, DOI 10.1021/jp060357a
   Zang JF, 2007, ELECTROANAL, V19, P1008, DOI 10.1002/elan.200603808
   Zhao YD, 2005, TALANTA, V65, P489, DOI 10.1016/j.talanta.2004.06.028
   Zhou GJ, 2002, SENSOR ACTUAT B-CHEM, V81, P334, DOI 10.1016/S0925-4005(01)00978-9
   Zhou H, 2005, ANAL CHEM, V77, P6102, DOI 10.1021/ac050924a
NR 33
TC 166
Z9 169
U1 1
U2 196
PU ELSEVIER ADVANCED TECHNOLOGY
PI OXFORD
PA OXFORD FULFILLMENT CENTRE THE BOULEVARD, LANGFORD LANE, KIDLINGTON,
   OXFORD OX5 1GB, OXON, ENGLAND
SN 0956-5663
J9 BIOSENS BIOELECTRON
JI Biosens. Bioelectron.
PD SEP 15
PY 2008
VL 24
IS 1
BP 93
EP 98
DI 10.1016/j.bios.2008.03.025
PG 6
WC Biophysics; Biotechnology & Applied Microbiology; Chemistry, Analytical;
   Electrochemistry; Nanoscience & Nanotechnology
WE Science Citation Index Expanded (SCI-EXPANDED)
SC Biophysics; Biotechnology & Applied Microbiology; Chemistry;
   Electrochemistry; Science & Technology - Other Topics
GA 351LH
UT WOS:000259425300014
PM 18457944
DA 2023-06-30
ER

PT J
AU Niu, K
   Zuo, ZC
   Lu, XB
   Zou, LL
   Chen, JP
AF Niu, Kai
   Zuo, Zicheng
   Lu, Xianbo
   Zou, Lili
   Chen, Jiping
TI Ultrathin graphdiyne nanosheets confining Cu quantum dots as robust
   electrocatalyst for biosensing featuring remarkably enhanced activity
   and stability
SO BIOSENSORS & BIOELECTRONICS
LA English
DT Article
DE Acetylcholinesterase based biosensor; Graphdiyne copper nanocomposite;
   Electrochemistry; Organophosphorus pesticides; Paraoxon; Glucose
ID SOLID-PHASE EXTRACTION; IN-SITU; CARBON ELECTRODE; COPPER NANOWIRES;
   NANOPARTICLES; OXIDATION; NANOCARRIERS; PESTICIDES; MILK; FOAM
AB There is an urgent need for developing electrochemical biosensor based on the acetylcholinesterase (AChE) inhibition to real-time analysis of organophosphorus pesticides (OPs), but it is suffered from the sluggish electrode kinetics and high oxidation potential toward signal species. Herein, a nanocomposite of ultrafine Cu quantum dots (QD) uniformly loaded on three-dimensional ultrathin graphdiyne (GDY) nanosheets (denoted as Cu@GDY) was synthesized via a one-step strategy, which showing high-density of active sites with persistent stability. Then an AChE biosensor based on Cu@GDY was fabricated to detect OPs, and the results revealed that the Cu@GDY nanocomposite can significantly amplifies electrochemical signal and reduces the oxidation potential for OPs. The strong interaction between active site of Cu@GDY and thiocholine signal species caused rapid analyte aggregation and decreased the reaction activation energy of thiocholine electro-oxidation. Benefiting from the excellent catalytic activity of Cu@GDY nanocomposite and reasonable regulation of enzyme inhibition kinetics, the biosensor achieved rapid and sensitive detection of OPs with a detection limit of 1 mu g L-1 for paraoxon. Furthermore, the biosensor demonstrated great reproducibility, good stability and high recovery rate for OPs detection in real samples. Cu@GDY based sensor also displayed high catalytic activities and good selectivity to the non-enzymatic detection of glucose in alkaline medium. Cu@GDY offers a versatile and promising platform for sensors and biosensors featuring remarkably enhanced activity and stability, and can be applied to many other fields as desirable electrocatalyst.
C1 [Niu, Kai; Lu, Xianbo; Zou, Lili; Chen, Jiping] Chinese Acad Sci, Dalian Inst Chem Phys, CAS Key Lab Separat Sci Analyt Chem, 457 Zhongshan Rd, Dalian 116023, Peoples R China.
   [Niu, Kai] Univ Chinese Acad Sci, Beijing 100049, Peoples R China.
   [Zuo, Zicheng] Chinese Acad Sci, CAS Res Educ Ctr Excellence Mol Sci Inst Chem, Inst Chem, Beijing Natl Lab Mol Sci BNLMS,Beijing Natl Lab M, Beijing 100190, Peoples R China.
C3 Chinese Academy of Sciences; Dalian Institute of Chemical Physics, CAS;
   Chinese Academy of Sciences; University of Chinese Academy of Sciences,
   CAS; Chinese Academy of Sciences; Institute of Chemistry, CAS
RP Lu, XB (通讯作者)，Chinese Acad Sci, Dalian Inst Chem Phys, CAS Key Lab Separat Sci Analyt Chem, 457 Zhongshan Rd, Dalian 116023, Peoples R China.
EM xianbolu@dicp.ac.cn
RI lu, xianbo/F-4363-2011; Zou, Lili/ABC-2888-2021
OI lu, xianbo/0000-0003-3983-7812; 
FU National Natural Science Foundation of China [22076181]; Dalian Science
   and Technology Innovation Fund [2020JJ26SN057]; DICP [I202001]
FX This work was financially supported by the National Natural Science
   Foundation of China (Grant No. 22076181), Dalian Science and Technology
   Innovation Fund (2020JJ26SN057) and DICP I202001.
CR Chen GS, 2020, ANGEW CHEM INT EDIT, V59, P13947, DOI 10.1002/anie.202005529
   Chen ZL, 2018, ADV MATER, V30, DOI 10.1002/adma.201802011
   Chia H.L., 2021, ADV FUNCT MATER, V31, P9
   Chowdhury AD, 2019, NAT COMMUN, V10, DOI 10.1038/s41467-019-11644-5
   Cinti S, 2016, ELECTROCHIM ACTA, V188, P574, DOI 10.1016/j.electacta.2015.11.069
   Cinti S, 2019, NAT PROTOC, V14, P2437, DOI 10.1038/s41596-019-0186-y
   Das J, 2021, NAT CHEM, V13, P428, DOI 10.1038/s41557-021-00644-y
   Ding LH, 2020, ACS APPL NANO MATER, V3, P617, DOI 10.1021/acsanm.9b02156
   Ding R, 2020, GREEN CHEM, V22, P835, DOI 10.1039/c9gc03986d
   Dong SY, 2021, CHEM ENG J, V405, DOI 10.1016/j.cej.2020.126682
   Dong XC, 2012, ACS APPL MATER INTER, V4, P3129, DOI 10.1021/am300459m
   Fischer A, 2020, J AM CHEM SOC, V142, P4223, DOI 10.1021/jacs.9b11847
   Gao X, 2019, CHEM SOC REV, V48, P908, DOI 10.1039/c8cs00773j
   Gao ZN, 2005, ELECTROANAL, V17, P619, DOI 10.1002/elan.200403106
   Gawande MB, 2016, CHEM REV, V116, P3722, DOI 10.1021/acs.chemrev.5b00482
   Gu HL, 2021, J AM CHEM SOC, V143, P8679, DOI 10.1021/jacs.1c02326
   Guo LQ, 2017, ANAL CHIM ACTA, V967, P59, DOI 10.1016/j.aca.2017.02.028
   Guo SY, 2020, J AM CHEM SOC, V142, P2074, DOI 10.1021/jacs.9b13678
   He JJ, 2012, J PHYS CHEM C, V116, P26313, DOI 10.1021/jp307408u
   He LC, 2020, J AM CHEM SOC, V142, P6822, DOI 10.1021/jacs.0c02497
   Huan K, 2022, APPL SURF SCI, V573, DOI 10.1016/j.apsusc.2021.151528
   Huang CS, 2018, CHEM REV, V118, P7744, DOI 10.1021/acs.chemrev.8b00288
   Le HT, 2019, BIOSENS BIOELECTRON, V139, DOI 10.1016/j.bios.2019.111327
   Jiang YJ, 2018, CHEM ENG J, V339, P547, DOI 10.1016/j.cej.2018.01.111
   Jin HY, 2021, ADV MATER, V33, DOI 10.1002/adma.202007508
   Kim J, 2019, NAT BIOTECHNOL, V37, P389, DOI 10.1038/s41587-019-0045-y
   Komkova MA, 2018, J AM CHEM SOC, V140, P11302, DOI 10.1021/jacs.8b05223
   Li GX, 2010, CHEM COMMUN, V46, P3256, DOI 10.1039/b922733d
   Li J, 2017, ACS CATAL, V7, P5209, DOI 10.1021/acscatal.7b01781
   Li L, 2021, ADV MATER, V33, DOI 10.1002/adma.202104120
   Li LJ, 2015, J MATER CHEM A, V3, P1953, DOI 10.1039/c4ta05156d
   Li YY, 2022, ANAL CHIM ACTA, V1190, DOI 10.1016/j.aca.2021.339249
   Ling PH, 2018, ANGEW CHEM INT EDIT, V57, P6819, DOI 10.1002/anie.201801369
   Liu JM, 2020, NANO TODAY, V34, DOI 10.1016/j.nantod.2020.100907
   Liu L, 2017, ANGEW CHEM INT EDIT, V56, P10471, DOI 10.1002/anie.201705615
   Mercey G, 2012, ACCOUNTS CHEM RES, V45, P756, DOI 10.1021/ar2002864
   Miao YQ, 2010, CHEM REV, V110, P5216, DOI 10.1021/cr900214c
   Mishra RK, 2020, J AM CHEM SOC, V142, P5991, DOI 10.1021/jacs.0c01883
   Nasir MZM, 2017, ACS NANO, V11, P5774, DOI 10.1021/acsnano.7b01364
   Nguyen PQ, 2021, NAT BIOTECHNOL, V39, P1366, DOI 10.1038/s41587-021-00950-3
   Peng J, 2020, NATURE, V586, P390, DOI 10.1038/s41586-020-2783-x
   Rejczak T, 2017, FOOD CHEM, V217, P225, DOI 10.1016/j.foodchem.2016.08.095
   Shamsipur M, 2016, FOOD CHEM, V204, P289, DOI 10.1016/j.foodchem.2016.02.090
   Shang H, 2018, ANGEW CHEM INT EDIT, V57, P774, DOI 10.1002/anie.201711366
   Song ML, 2020, ADV SCI, V7, DOI 10.1002/advs.202001546
   Vargas E, 2019, ANGEW CHEM INT EDIT, V58, P6376, DOI 10.1002/anie.201902664
   Wang HX, 2020, NAT NANOTECHNOL, V15, P131, DOI 10.1038/s41565-019-0603-y
   Wang JJ, 2017, J SEP SCI, V40, P2398, DOI 10.1002/jssc.201700092
   Wu Y, 2019, SMALL, V15, DOI 10.1002/smll.201900632
   Ye JH, 2020, SENSOR ACTUAT B-CHEM, V305, DOI 10.1016/j.snb.2019.127473
   Zhang BX, 2020, J AM CHEM SOC, V142, P13606, DOI 10.1021/jacs.0c06420
   Zhang T, 2019, ACS APPL NANO MATER, V2, P7775, DOI 10.1021/acsanm.9b01819
   Zhao FN, 2018, ANAL CHEM, V90, P11658, DOI 10.1021/acs.analchem.8b03250
   Zhou Y, 2020, J AM CHEM SOC, V142, P20313, DOI 10.1021/jacs.0c09009
   Zuo ZC, 2020, ADV MATER, V32, DOI 10.1002/adma.202004379
NR 55
TC 7
Z9 7
U1 35
U2 145
PU ELSEVIER ADVANCED TECHNOLOGY
PI OXFORD
PA OXFORD FULFILLMENT CENTRE THE BOULEVARD, LANGFORD LANE, KIDLINGTON,
   OXFORD OX5 1GB, OXON, ENGLAND
SN 0956-5663
EI 1873-4235
J9 BIOSENS BIOELECTRON
JI Biosens. Bioelectron.
PD JUN 1
PY 2022
VL 205
AR 114111
DI 10.1016/j.bios.2022.114111
EA FEB 2022
PG 9
WC Biophysics; Biotechnology & Applied Microbiology; Chemistry, Analytical;
   Electrochemistry; Nanoscience & Nanotechnology
WE Science Citation Index Expanded (SCI-EXPANDED)
SC Biophysics; Biotechnology & Applied Microbiology; Chemistry;
   Electrochemistry; Science & Technology - Other Topics
GA 2Q2UL
UT WOS:000820283300006
PM 35219022
DA 2023-06-30
ER

PT J
AU Wang, Y
   Li, MY
   Zhang, YZ
AF Wang, Ya
   Li, Mengyao
   Zhang, Yuzhong
TI Electrochemical detection of microRNA-21 based on a Au nanoparticle
   functionalized g-C3N4 nanosheet nanohybrid as a sensing platform and a
   hybridization chain reaction amplification strategy
SO ANALYST
LA English
DT Article
ID ULTRASENSITIVE DETECTION; COPPER NANOPARTICLES; SIGNAL AMPLIFICATION;
   SENSITIVE DETECTION; EXPRESSION; SENSOR
AB Here, a sensitive sandwich-type electrochemical biosensor for microRNA-21 detection was reported. It was based on the use of a Au NP functionalized graphite-like carbon nitride nanosheet (g-C3N4 NS) nanohybrid (Au NPs-g-C3N4 NS) as a sensing platform and DNA concatemers containing methylene blue (MB) as a signal probe. The signal probe was prepared by using two different single strand DNAs with a complementary sequence (one of them labeled with MB at the 3 ' end) to form long concatemers via continuous hybridization chain reaction (HCR); thus numerous MB signal molecules were loaded on long concatemers. The biosensor was fabricated following the next step: a thiolated hairpin probe (HP) was first immobilized on the surface of the glassy carbon electrode (GCE) modified with a Au NPs-g-C3N4 NS nanohybrid. After it was blocked with MCH, the modified electrode was sequentially hybridized with microRNA-21 and a signal probe, respectively. As a result, a sandwich structure of HP-microRNA-signal probe covered the surface of the modified electrode. Differential pulse voltammetry (DPV) was employed to measure the sensing signal in phosphate buffered solution (0.10 M PBS, pH 7.4). The experimental conditions were optimized such as the hybridization time and the amount of g-C3N4 NS. The proposed biosensor exhibited a wide linear response range (1.0 fM to 500 nM) and a low limit of detection (0.33 fM; at S/N = 3) under the optimal conditions. Meanwhile, the biosensor could discriminate single base mismatched microRNA-21, indicating that the biosensor possessed high selectivity.
C1 [Wang, Ya; Li, Mengyao; Zhang, Yuzhong] Anhui Normal Univ, Coll Chem & Mat Sci, Anhui Key Lab Chem Biosensing, Wuhu 241002, Peoples R China.
C3 Anhui Normal University
RP Zhang, YZ (通讯作者)，Anhui Normal Univ, Coll Chem & Mat Sci, Anhui Key Lab Chem Biosensing, Wuhu 241002, Peoples R China.
EM zhyz65@mail.ahnu.edu.cn
OI Yuzhong, Zhang/0000-0002-1436-9410
CR Bharti A, 2019, MICROCHIM ACTA, V186, DOI 10.1007/s00604-019-3302-3
   Fang SP, 2006, J AM CHEM SOC, V128, P14044, DOI 10.1021/ja065223p
   Feng QM, 2016, ANAL CHEM, V88, P937, DOI 10.1021/acs.analchem.5b03670
   Ge ZL, 2014, ANAL CHEM, V86, P2124, DOI 10.1021/ac4037262
   Kilic T, 2018, BIOSENS BIOELECTRON, V99, P525, DOI 10.1016/j.bios.2017.08.007
   Li Q, 2018, ANALYST, V143, P2304, DOI 10.1039/c8an00437d
   Liao YH, 2014, ANAL CHEM, V86, P4596, DOI 10.1021/ac5007427
   Liu HY, 2016, MICROCHIM ACTA, V183, P297, DOI 10.1007/s00604-015-1636-z
   Liu LL, 2017, BIOSENS BIOELECTRON, V94, P235, DOI 10.1016/j.bios.2017.02.041
   Lv SZ, 2020, ANAL CHEM, V92, P1470, DOI 10.1021/acs.analchem.9b04710
   Lv WF, 2016, BIOSENS BIOELECTRON, V83, P250, DOI 10.1016/j.bios.2016.04.053
   Miao P, 2015, CHEM COMMUN, V51, P15629, DOI 10.1039/c5cc05499k
   Png KJ, 2012, NATURE, V481, P190, DOI 10.1038/nature10661
   Shu J, 2020, ANAL CHEM, V92, P363, DOI 10.1021/acs.analchem.9b04199
   Shuai HL, 2016, BIOSENS BIOELECTRON, V86, P337, DOI 10.1016/j.bios.2016.06.057
   Tian JQ, 2013, ANAL CHEM, V85, P5595, DOI 10.1021/ac400924j
   Volinia S, 2006, P NATL ACAD SCI USA, V103, P2257, DOI 10.1073/pnas.0510565103
   Wang FJ, 2010, GYNECOL ONCOL, V119, P586, DOI 10.1016/j.ygyno.2010.07.021
   Wang MN, 2015, J ELECTROANAL CHEM, V756, P147, DOI 10.1016/j.jelechem.2015.08.026
   Wang YH, 2019, ANALYST, V144, P2849, DOI 10.1039/c9an00081j
   Wang YH, 2018, J MATER CHEM B, V6, P2134, DOI 10.1039/c8tb00061a
   Wang ZY, 2015, CHEM COMMUN, V51, P6305, DOI 10.1039/c5cc01081k
   Wu XY, 2014, SENSOR ACTUAT B-CHEM, V203, P296, DOI 10.1016/j.snb.2014.06.131
   Xia N, 2013, BIOSENS BIOELECTRON, V47, P461, DOI 10.1016/j.bios.2013.03.074
   Xu FZ, 2014, ANAL CHEM, V86, P6976, DOI 10.1021/ac500955r
   Yang L, 2012, ACS APPL MATER INTER, V4, P6450, DOI 10.1021/am302268t
   Yuan YH, 2017, BIOSENS BIOELECTRON, V97, P325, DOI 10.1016/j.bios.2017.06.022
   Zeng RJ, 2019, ANAL CHEM, V91, P2447, DOI 10.1021/acs.analchem.8b05265
   Zhang B, 2012, ANAL CHEM, V84, P5392, DOI 10.1021/ac3009065
   Zhang JJ, 2017, ANAL BIOCHEM, V539, P1, DOI 10.1016/j.ab.2017.09.017
   Zhang YL, 2009, CHEM COMMUN, P3172, DOI 10.1039/b904579a
   Zhu JJ, 2014, ACS APPL MATER INTER, V6, P16449, DOI 10.1021/am502925j
NR 32
TC 8
Z9 8
U1 4
U2 63
PU ROYAL SOC CHEMISTRY
PI CAMBRIDGE
PA THOMAS GRAHAM HOUSE, SCIENCE PARK, MILTON RD, CAMBRIDGE CB4 0WF, CAMBS,
   ENGLAND
SN 0003-2654
EI 1364-5528
J9 ANALYST
JI Analyst
PD MAY 7
PY 2021
VL 146
IS 9
BP 2886
EP 2893
DI 10.1039/d1an00029b
PG 8
WC Chemistry, Analytical
WE Science Citation Index Expanded (SCI-EXPANDED)
SC Chemistry
GA RW9DE
UT WOS:000646818700010
PM 33710233
DA 2023-06-30
ER

PT J
AU Dabhade, A
   Jayaraman, S
   Paramasivan, B
AF Dabhade, Ajinkya
   Jayaraman, Sivaraman
   Paramasivan, Balasubramanian
TI Development of glucose oxidase-chitosan immobilized paper biosensor
   using screen-printed electrode for amperometric detection of Cr(VI) in
   water
SO 3 BIOTECH
LA English
DT Article
DE Paper biosensor; Screen-printed carbon electrode; Glucose Oxidase;
   Inhibition; Chronoamperometry; Hexavalent Chromium
ID ELECTROCHEMICAL DETECTION; ENZYME IMMOBILIZATION; ANALYTICAL DEVICES;
   CROSS-LINKING; INHIBITION; CHROMIUM; GLUTARALDEHYDE; FABRICATION
AB Hexavalent chromium is a toxic heavy metal getting discharged into the environment and water bodies through various industrial processes. Conventional analysis methods call for expensive equipment and complicated sample pretreatment that made unsuitable for onsite detection. Paper is used as an enzyme immobilization platform because of its property to wick the liquid by capillary action; lightweight, cheap and can be easily patterned or cut according to the requirements for developing biosensor. In this study, enzyme immobilization of glucose oxidase (GOx) on filter paper were examined using three polysaccharides such as chitosan, sodium alginate and dextran for entrapment efficiency, activity and stability of the immobilized enzyme. Among the three, chitosan proved efficient for enzyme entrapment with about 90% efficiency at 0.3% (w/v) chitosan. The stability was checked after 1 week at 4 degrees C and room temperature, where the chitosan entrapped enzyme retained nearly 97% stability at 4 degrees C. Enzyme inhibition study of GOx and Cr(VI) was carried out using chronoamperometry shown uncompetitive type of inhibition. A paper-based electrochemical biosensor strip was developed by immobilizing GOx enzyme on filter paper using chitosan as an entrapping agent and associating it with a screen-printed carbon electrode for amperometric measurements. The linear range of detection was obtained as 0.05-1 ppm with the limit of detection as 0.05 ppm for Cr(VI), which is the standard permissible limit in potable water. The relative standard deviation (5.6%) indicates good reproducibility of the fabricated biosensor.
C1 [Dabhade, Ajinkya; Paramasivan, Balasubramanian] Natl Inst Technol Rourkela, Agr & Environm Biotechnol Grp, Dept Biotechnol & Med Engn, Rourkela 769008, Odisha, India.
   [Jayaraman, Sivaraman] Natl Inst Technol Rourkela, Dept Biotechnol & Med Engn, Med Elect & Instrumentat Grp, Rourkela 769008, Odisha, India.
C3 National Institute of Technology (NIT System); National Institute of
   Technology Rourkela; National Institute of Technology (NIT System);
   National Institute of Technology Rourkela
RP Paramasivan, B (通讯作者)，Natl Inst Technol Rourkela, Agr & Environm Biotechnol Grp, Dept Biotechnol & Med Engn, Rourkela 769008, Odisha, India.
EM biobala@nitrkl.ac.in
RI Balasubramanian, P./P-4785-2019; Jayaraman, Sivaraman/L-7190-2015;
   Paramasivan, Balasubramanian/H-9106-2018
OI Balasubramanian, P./0000-0002-3821-5029; Jayaraman,
   Sivaraman/0000-0002-8185-2672; Paramasivan,
   Balasubramanian/0000-0002-3821-5029
FU Department of Biotechnology and Medical Engineering of National
   Institute of Technology Rourkela; Ministry of Human Resources
   Development (MHRD) of the Government of India (GoI)
FX The authors thank the Department of Biotechnology and Medical
   Engineering of National Institute of Technology Rourkela for providing
   the research facility. The authors greatly acknowledge the Ministry of
   Human Resources Development (MHRD) of the Government of India (GoI) for
   sponsoring the Master's programme of the first author.
CR Amatatongchai M, 2019, ANAL CHIM ACTA, V1077, P255, DOI 10.1016/j.aca.2019.05.047
   Amine A, 2016, BIOSENS BIOELECTRON, V76, P180, DOI 10.1016/j.bios.2015.07.010
   [Anonymous], 2012, TOXICOLOGICAL PROFIL
   Attar A, 2014, J HAZARD MATER, V279, P348, DOI 10.1016/j.jhazmat.2014.07.019
   Ayenimo JG, 2016, TALANTA, V148, P502, DOI 10.1016/j.talanta.2015.11.024
   Bankar SB, 2009, BIOTECHNOL ADV, V27, P489, DOI 10.1016/j.biotechadv.2009.04.003
   Bansod B, 2017, BIOSENS BIOELECTRON, V94, P443, DOI 10.1016/j.bios.2017.03.031
   Beppu MM, 2007, J MEMBRANE SCI, V301, P126, DOI 10.1016/j.memsci.2007.06.015
   Bezerra CS, 2015, J APPL POLYM SCI, V132, DOI 10.1002/app.42125
   Biswas P, 2017, BIOSENS BIOELECTRON, V94, P589, DOI 10.1016/j.bios.2017.03.043
   BRADFORD MM, 1976, ANAL BIOCHEM, V72, P248, DOI 10.1016/0003-2697(76)90527-3
   Calvo-Perez A, 2014, ANAL CHIM ACTA, V833, P15, DOI 10.1016/j.aca.2014.05.006
   Chen C, 2011, ANAL CHEM, V83, P2660, DOI 10.1021/ac1031435
   Cinti S, 2017, SENSORS-BASEL, V17, DOI 10.3390/s17102267
   CORNISHB.A, 1974, BIOCHEM J, V137, P143, DOI 10.1042/bj1370143
   da Silva W, 2020, TALANTA, V208, DOI 10.1016/j.talanta.2019.120427
   DesMarias Thomas Liborio, 2019, Current Opinion in Toxicology, V14, P1, DOI 10.1016/j.cotox.2019.05.003
   Dhanekar S, 2013, BIOSENS BIOELECTRON, V41, P54, DOI 10.1016/j.bios.2012.09.045
   Dungchai W, 2011, ANALYST, V136, P77, DOI 10.1039/c0an00406e
   Dungchai W, 2009, ANAL CHEM, V81, P5821, DOI 10.1021/ac9007573
   Ghica ME, 2013, SENSOR ACTUAT B-CHEM, V178, P270, DOI 10.1016/j.snb.2012.12.113
   Fenton K, 2008, ECS M ABSTR, V7, P202, DOI [10.1149/MA2009-01/41/1425/meta, DOI 10.1149/MA2009-01/41/1425/META]
   Fopase R, 2020, J ENVIRON CHEM ENG, V8, DOI 10.1016/j.jece.2020.104266
   Fopase R, 2019, 3 BIOTECH, V9, DOI 10.1007/s13205-019-1661-4
   Gianni F, 2017, SCI REP-UK, V7, DOI 10.1038/s41598-017-06394-7
   Gunda NSK, 2014, APPL SURF SCI, V305, P522, DOI 10.1016/j.apsusc.2014.03.130
   Hughes G, 2018, ELECTROANAL, V30, P1608, DOI 10.1002/elan.201800104
   Juang YJ, 2017, J TAIWAN INST CHEM E, V80, P71, DOI 10.1016/j.jtice.2017.08.007
   KARYAKIN AA, 1995, ANAL CHEM, V67, P2419, DOI 10.1021/ac00110a016
   Kildeeva NR, 2009, RUSS J BIOORG CHEM+, V35, P360, DOI 10.1134/S106816200903011X
   Krajewska B, 2004, ENZYME MICROB TECH, V35, P126, DOI 10.1016/j.enzmictec.2003.12.013
   Lace A, 2019, INT J ENV RES PUB HE, V16, DOI 10.3390/ijerph16101803
   Lasmi K, 2018, APPL SURF SCI, V446, P3, DOI 10.1016/j.apsusc.2018.03.037
   Lei CX, 2003, TALANTA, V59, P981, DOI 10.1016/S0039-9140(02)00641-0
   Letant SE, 2004, ADV MATER, V16, P689, DOI 10.1002/adma.200306173
   Liana DD, 2012, SENSORS-BASEL, V12, P11505, DOI 10.3390/s120911505
   Libertino S, 2008, SENSORS-BASEL, V8, P5637, DOI 10.3390/s8095637
   Liu LJZ, 2019, TALANTA, V194, P343, DOI 10.1016/j.talanta.2018.10.055
   Liu SP, 2016, SENSORS-BASEL, V16, DOI 10.3390/s16122086
   Lopez-Gallego F, 2013, METHODS MOL BIOL, V1051, P33, DOI 10.1007/978-1-62703-550-7_3
   Moretta R, 2021, SENSORS-BASEL, V21, DOI 10.3390/s21041336
   Nayak S, 2022, INT J ENVIRON AN CH, V102, P3906, DOI 10.1080/03067319.2020.1776864
   Nayak S, 2020, INT J PHYTOREMEDIAT, V22, P804, DOI 10.1080/15226514.2020.1717432
   Nery EW, 2016, J PHARMACEUT BIOMED, V117, P551, DOI 10.1016/j.jpba.2015.08.041
   Noiphung J, 2013, ANAL CHIM ACTA, V788, P39, DOI 10.1016/j.aca.2013.06.021
   Osorio-Gonzalez CS, 2020, TOOLS, TECHNIQUES AND PROTOCOLS FOR MONITORING ENVIRONMENTAL CONTAMINANTS, P245, DOI 10.1016/B978-0-12-814679-8.00012-1
   Prabhakaran DC, 2022, INT J ENVIRON AN CH, V102, P2053, DOI 10.1080/03067319.2020.1748610
   Rodrigues RC, 2019, BIOTECHNOL ADV, V37, P746, DOI 10.1016/j.biotechadv.2019.04.003
   Rong Cao, 2015, Sensing and Bio-Sensing Research, V6, P13, DOI 10.1016/j.sbsr.2015.09.002
   Sekar NC, 2014, SENSOR ACTUAT B-CHEM, V204, P414, DOI 10.1016/j.snb.2014.07.103
   Shuler ML, 2002, BIOPROCESS ENG BASIC, V2, P79
   Song JH, 1999, COMMENT INORG CHEM, V21, P69, DOI 10.1080/02603599908020416
   WHO Expert Comm, 1998, WHO TECH REP SER, V881, P1
   WILSON R, 1992, BIOSENS BIOELECTRON, V7, P165, DOI 10.1016/0956-5663(92)87013-F
   Yang Y, 2019, WATER SCI TECHNOL, V79, P1071, DOI 10.2166/wst.2019.101
   Yang YY, 2017, ANAL CHEM, V89, P71, DOI 10.1021/acs.analchem.6b04581
   Zeng GM, 2004, INT J ENVIRON AN CH, V84, P761, DOI 10.1080/03067310410001730619
   Zhang Q, 2006, J CHROMATOGR A, V1135, P122, DOI 10.1016/j.chroma.2006.09.052
NR 58
TC 8
Z9 8
U1 6
U2 59
PU SPRINGER HEIDELBERG
PI HEIDELBERG
PA TIERGARTENSTRASSE 17, D-69121 HEIDELBERG, GERMANY
SN 2190-572X
EI 2190-5738
J9 3 BIOTECH
JI 3 Biotech
PD MAR 22
PY 2021
VL 11
IS 4
AR 183
DI 10.1007/s13205-021-02736-5
PG 11
WC Biotechnology & Applied Microbiology
WE Science Citation Index Expanded (SCI-EXPANDED)
SC Biotechnology & Applied Microbiology
GA RA6JN
UT WOS:000631523200001
PM 33927974
OA Green Published
DA 2023-06-30
ER

PT J
AU Li, P
   Wang, XF
   Gao, WY
   Yan, W
   Guan, WJ
   Ma, YH
   Yu, Y
   Ji, FM
   Wu, SM
   Ding, KJ
AF Li, Pei
   Wang, Xiaofang
   Gao, Wenyu
   Yan, Wei
   Guan, Weijun
   Ma, Yuehui
   Yu, Yu
   Ji, Fengmin
   Wu, Songmei
   Ding, Kejian
TI Electrochemical method for the quantitative determination of Escherichia
   coli based on gold functionalized FTO substrate
SO ANALYST
LA English
DT Article
ID SURFACE-ROUGHNESS; BIOFILM FORMATION; RAPID DETECTION; BACTERIA;
   ADHESION; BIOSENSOR; NANOPARTICLES; CELLS; FILMS
AB This work presents a novel rapid and sensitive label-free electrochemical method for the detection of bacteria on surface nanostructures. A simple electrochemical deposition and calcination method is employed to prepare different gold nanostructures on FTO substrate. The sensor based on nanostructure gold exhibits excellent linear relation between E. coli DH5 bacteria and the changes of R-ct, especially FTO-GEDC-D30, with a correction coefficient R-2 = 0.998. Both the spectrophotometric (OD600 methods) and fluorescence-staining methods also verified the reliability of electrochemical impedance spectroscopy (EIS) methods for evaluating the antibacterial activity of the gold nanostructure.
C1 [Li, Pei; Wang, Xiaofang; Gao, Wenyu; Yan, Wei; Yu, Yu; Ji, Fengmin; Wu, Songmei; Ding, Kejian] Beijing Jiaotong Univ, Sch Sci, Coll Life Sci & Bioengn, Beijing 100044, Peoples R China.
   [Guan, Weijun; Ma, Yuehui] Chinese Acad Agr Sci, Inst Anim Sci, Beijing 100083, Peoples R China.
C3 Beijing Jiaotong University; Chinese Academy of Agricultural Sciences;
   Institute of Animal Science, CAAS
RP Wu, SM; Ding, KJ (通讯作者)，Beijing Jiaotong Univ, Sch Sci, Coll Life Sci & Bioengn, Beijing 100044, Peoples R China.
EM smwu@bjtu.edu.cn; dkjian@bjtu.edu.cn
RI ma, yue/GXE-9897-2022; Yu, Yu/K-3445-2019
FU Fundamental Research Funds for the Central Universities [S14RC00050,
   S13JB00200, S15JB00310]; National Key R&D Program of China
   [2017YFC0805900]; National Natural Science Foundation of China
   [21503013, 21373255, 31600771]
FX The authors gratefully acknowledge the support for this work from
   National Key R&D Program of China (No. 2017YFC0805900), Fundamental
   Research Funds for the Central Universities (S13JB00200, S14RC00050,
   S15JB00310), the National Natural Science Foundation of China (21503013,
   31600771, 21373255).
CR Anselme K, 2010, ACTA BIOMATER, V6, P3824, DOI 10.1016/j.actbio.2010.04.001
   Bazaka K, 2011, BIOTECHNOL J, V6, P1103, DOI 10.1002/biot.201100027
   Bratov A, 2013, J COLLOID INTERF SCI, V403, P151, DOI 10.1016/j.jcis.2013.04.030
   Brosel-Oliu S., 2015, BIOSENSORSMICRONANOS, DOI [10. 5772/60741, DOI 10.5772/60741]
   Brosel-Oliu S, 2015, ELECTROANAL, V27, P656, DOI 10.1002/elan.201400575
   Cao T, 2006, BIOTECHNOL BIOENG, V94, P167, DOI 10.1002/bit.20841
   Desrousseaux C, 2013, J HOSP INFECT, V85, P87, DOI 10.1016/j.jhin.2013.06.015
   Diu T, 2014, SCI REP-UK, V4, DOI 10.1038/srep07122
   Engel Y, 2012, MATER TODAY, V15, P478, DOI 10.1016/S1369-7021(12)70217-1
   Formisano N, 2016, BIOSENS BIOELECTRON, V85, P103, DOI 10.1016/j.bios.2016.04.063
   Geoghegan M, 2008, FARADAY DISCUSS, V139, P85, DOI 10.1039/b717046g
   Gottenbos B, 2001, J ANTIMICROB CHEMOTH, V48, P7, DOI 10.1093/jac/48.1.7
   Hochbaum AI, 2010, NANO LETT, V10, P3717, DOI 10.1021/nl102290k
   Hoyos-Nogues M, 2016, BIOSENS BIOELECTRON, V86, P377, DOI 10.1016/j.bios.2016.06.066
   Hu CM, 2014, ELECTROCHIM ACTA, V117, P239, DOI 10.1016/j.electacta.2013.11.132
   Ivanova EP, 2012, SMALL, V8, P2489, DOI 10.1002/smll.201200528
   Jia K, 2013, PLASMONICS, V8, P143, DOI 10.1007/s11468-012-9444-3
   Lichter JA, 2008, BIOMACROMOLECULES, V9, P1571, DOI 10.1021/bm701430y
   Luo CH, 2013, BIOSENS BIOELECTRON, V48, P132, DOI 10.1016/j.bios.2013.03.084
   Pogodin S, 2013, BIOPHYS J, V104, P835, DOI 10.1016/j.bpj.2012.12.046
   Qi P, 2013, BIOSENS BIOELECTRON, V39, P282, DOI 10.1016/j.bios.2012.07.078
   Saha K, 2012, CHEM REV, V112, P2739, DOI 10.1021/cr2001178
   Tang YY, 2016, BIOSENS BIOELECTRON, V79, P715, DOI 10.1016/j.bios.2015.12.109
   Terada A, 2012, BIOTECHNOL BIOENG, V109, P1745, DOI 10.1002/bit.24429
   Vernardou D, 2016, ELECTROCHIM ACTA, V196, P294, DOI 10.1016/j.electacta.2016.02.186
   Vernardou D, 2015, CHEM VAPOR DEPOS, V21, P369, DOI 10.1002/cvde.201507193
   Vinogradov SM, 2015, ELECTROCHIM ACTA, V186, P245, DOI 10.1016/j.electacta.2015.10.051
   Wang DH, 2016, FOOD CONTROL, V62, P81, DOI 10.1016/j.foodcont.2015.10.021
   Wu Y, 2011, BIOMATERIALS, V32, P951, DOI 10.1016/j.biomaterials.2010.10.001
   Yang HY, 2016, SENSOR ACTUAT B-CHEM, V229, P297, DOI 10.1016/j.snb.2015.08.034
   Yang L, 2008, BIOTECHNOL ADV, V26, P135, DOI 10.1016/j.biotechadv.2007.10.003
NR 31
TC 9
Z9 9
U1 2
U2 50
PU ROYAL SOC CHEMISTRY
PI CAMBRIDGE
PA THOMAS GRAHAM HOUSE, SCIENCE PARK, MILTON RD, CAMBRIDGE CB4 0WF, CAMBS,
   ENGLAND
SN 0003-2654
EI 1364-5528
J9 ANALYST
JI Analyst
PD MAR 21
PY 2018
VL 143
IS 6
BP 1462
EP 1467
DI 10.1039/c8an00048d
PG 6
WC Chemistry, Analytical
WE Science Citation Index Expanded (SCI-EXPANDED)
SC Chemistry
GA GA0UO
UT WOS:000428030100016
PM 29469161
DA 2023-06-30
ER

PT J
AU Dai, YF
   Xu, W
   Liu, CC
AF Dai, Yifan
   Xu, Wei
   Liu, Chung Chiun
TI Immunoglobulin G-Based Steric Hindrance Assay for Protein Detection
SO ACS SENSORS
LA English
DT Article
DE steric hindrance; electrochemical biosensor; protein G; antibody-based
   detection; protein detection
ID AMYLOID BETA-PROTEIN; BINDING-PROTEIN; SENSOR
AB With the imminent needs of rapid, accurate, simple point-of-care systems for global healthcare industry, electrochemical biosensors have been widely developed owing to their cost-effectiveness and simple instrumentation. However, typical electrochemical biosensors for direct analysis of proteins in the human biological sample still suffer from complex biosensor fabrication, lack of general method, limited sensitivity, and matrix-caused biofouling effect. To resolve these challenges, we developed a general electrochemical sensing strategy based on a designed steric hindrance effect on an antibody surface layer. This strategy utilizes the interaction pattern of protein-G and immunoglobulin G (Fc and Fab regions), providing a steric hindrance effect during the target capturing process. The provided steric hindrance effect minimizes the matrix effect-caused fouling surface and altered the path of electron transfer, delivering a low-fouling and high-sensitivity detection of protein in complex matrices. Also, an enzyme-based horseradish peroxidase/hydroquinone/H2O2 transduction system can also be applied to the system, demonstrating the versatility of this sensing strategy for general electrochemical sensing applications. We demonstrated this platform through the detection of Tau protein and programming death ligand 1 with a subpico molar detection limit within 10 min, satisfying the clinical point-of-care requirements for rapid turnaround time and ultrasensitivity.
C1 [Dai, Yifan; Liu, Chung Chiun] Case Western Reserve Univ, Elect Design Ctr, Cleveland, OH 44106 USA.
   [Dai, Yifan; Liu, Chung Chiun] Case Western Reserve Univ, Dept Chem & Biomol Engn, Cleveland, OH 44106 USA.
   [Xu, Wei] Case Western Reserve Univ, Dept Biomed Engn, Cleveland, OH 44106 USA.
C3 Case Western Reserve University; Case Western Reserve University; Case
   Western Reserve University
RP Liu, CC (通讯作者)，Case Western Reserve Univ, Elect Design Ctr, Cleveland, OH 44106 USA.; Liu, CC (通讯作者)，Case Western Reserve Univ, Dept Chem & Biomol Engn, Cleveland, OH 44106 USA.
EM cx19@case.edu
OI Liu, Chung Chiun/0000-0002-4313-8064; Dai, Yifan/0000-0002-1009-5790
FU Electronics Design Center; Wallace R. Persons Research Fund from Case
   Alumni Association
FX We gratefully appreciate the experimental supports from Electronics
   Design Center and the funding support from Wallace R. Persons Research
   Fund from Case Alumni Association.
CR Bitan G, 2003, P NATL ACAD SCI USA, V100, P330, DOI 10.1073/pnas.222681699
   BJORCK L, 1984, J IMMUNOL, V133, P969
   CAMPUZANO S, 2019, SENSORS, V19, P3762
   Chen-Plotkin AS, 2010, NAT REV NEUROL, V6, P211, DOI 10.1038/nrneurol.2010.18
   Citron M, 1997, NAT MED, V3, P67, DOI 10.1038/nm0197-67
   Cohen TJ, 2013, NAT STRUCT MOL BIOL, V20, P756, DOI 10.1038/nsmb.2555
   Dai YF, 2019, ANGEW CHEM INT EDIT, V58, P12355, DOI 10.1002/anie.201901879
   Dai YF, 2019, ACS SENSORS, V4, P161, DOI 10.1021/acssensors.8b01126
   Dai YF, 2018, BIOSENS BIOELECTRON, V117, P60, DOI 10.1016/j.bios.2018.05.060
   Das J, 2018, ANGEW CHEM INT EDIT, V57, P3711, DOI 10.1002/anie.201800455
   Draisma G, 2009, JNCI-J NATL CANCER I, V101, P374, DOI 10.1093/jnci/djp001
   GRONENBORN AM, 1991, SCIENCE, V253, P657, DOI 10.1126/science.1871600
   Ito Y, 2019, BIOSENS BIOELECTRON, V129, P189, DOI 10.1016/j.bios.2019.01.018
   Kim J, 2019, NAT BIOTECHNOL, V37, P389, DOI 10.1038/s41587-019-0045-y
   Lee I, 2019, BIOSENS BIOELECTRON, V124, P216, DOI 10.1016/j.bios.2018.09.099
   Lee J, 2017, BIOSENS BIOELECTRON, V93, P118, DOI 10.1016/j.bios.2016.09.060
   Mahshid SS, 2017, ACS SENSORS, V2, P718, DOI 10.1021/acssensors.7b00176
   Mahshid SS, 2019, ANAL CHEM, V91, P4943, DOI 10.1021/acs.analchem.9b00648
   Mahshid SS, 2015, J AM CHEM SOC, V137, P15596, DOI 10.1021/jacs.5b04942
   Min SW, 2015, NAT MED, V21, P1154, DOI 10.1038/nm.3951
   PAPADOPULOSELEOPULOS E, 1993, BIO-TECHNOL, V11, P696, DOI 10.1038/nbt0693-696
   Patel SP, 2015, MOL CANCER THER, V14, P847, DOI 10.1158/1535-7163.MCT-14-0983
   Povedano E, 2018, ANGEW CHEM, V130, P8326, DOI DOI 10.1021/CR100228R
   Ruiz-Valdepefias Montiel V., 2018, ACS SENSORS, V3, P211, DOI DOI 10.1021/acssensors.7b00869
   Vallee-Belisle A, 2012, J AM CHEM SOC, V134, P15197, DOI 10.1021/ja305720w
   Wan Y., 2014, ANGEW CHEM INT EDIT, V53, p13 145 13149
   Wang GL, 2018, ACS SENSORS, V3, P1765, DOI 10.1021/acssensors.8b00494
   Yang WR, 2001, J ELECTROANAL CHEM, V516, P10, DOI 10.1016/S0022-0728(01)00649-0
   Zhou WD, 2017, ACS SENSORS, V2, P495, DOI 10.1021/acssensors.7b00136
   Zhu YD, 2018, ANGEW CHEM INT EDIT, V57, P14942, DOI 10.1002/anie.201808666
NR 30
TC 10
Z9 10
U1 8
U2 60
PU AMER CHEMICAL SOC
PI WASHINGTON
PA 1155 16TH ST, NW, WASHINGTON, DC 20036 USA
SN 2379-3694
J9 ACS SENSORS
JI ACS Sens.
PD JAN
PY 2020
VL 5
IS 1
BP 140
EP 146
DI 10.1021/acssensors.9b01902
PG 13
WC Chemistry, Multidisciplinary; Chemistry, Analytical; Nanoscience &
   Nanotechnology
WE Science Citation Index Expanded (SCI-EXPANDED)
SC Chemistry; Science & Technology - Other Topics
GA KG6SF
UT WOS:000510079300020
PM 31829564
DA 2023-06-30
ER

PT J
AU Li, J
   Si, Y
   Park, YE
   Choi, JS
   Jung, SM
   Lee, JE
   Lee, HJ
AF Li, Jingjing
   Si, Yunpei
   Park, Yae Eun
   Choi, Jung-Seok
   Jung, Sung Mi
   Lee, Ji Eun
   Lee, Hye Jin
TI A serotonin voltammetric biosensor composed of carbon nanocomposites and
   DNA aptamer
SO MICROCHIMICA ACTA
LA English
DT Article
DE Serotonin; Serotonin-specific aptamer; Tyrosinase; Voltammetric
   biosensor; Internet gaming disorder; Single-walled carbon nanotubes
AB A sensitive and selective voltammetric biosensor composed of layer-by-layer (LbL) self-assembly of positively charged poly(diallyldimethylammonium)-wrapped oxidized single-walled carbon nanotubes (PDDA-oSWCNTs), negatively charged serotonin (5-hydroxytryptamine, 5-HT)-specific aptamer, and tyrosinase on Au nanoparticles deposited screen printed carbon electrode was developed for measurement of 5-HT. Surface characteristics of 5-HT biosensor were explored using scanning electron microscopy, X-ray photoelectron spectroscopy, and electrochemical impedance spectroscopy. The respective effects of 5-HT-specific aptamer and oSWCNTs on the detection of 5-HT were investigated by differential pulse voltammetry (DPV). The peak current at the potential of 0.29 V (vs. Ag/AgCl) increased with respect to 5-HT concentration resulting in two dynamic ranges from 0.05 to 0.5 and 1 to 20 mu M with a limit of detection of 2 nM from the LbL biosensor in buffer solution, which were better than those without the LbL of aptamer and oSWCNTs. The developed biosensor was applied to the direct determination of 5-HT concentrations in undiluted healthy control and Internet gaming disorder serum samples. The results were verified by comparison with those from liquid chromatography-mass spectrometric analyses.
C1 [Li, Jingjing; Si, Yunpei; Lee, Hye Jin] Kyungpook Natl Univ, Dept Chem & Green Nano Mat Res Ctr, 80 Daehakro, Daegu City 41566, South Korea.
   [Park, Yae Eun; Lee, Ji Eun] Korea Inst Sci & Technol, Ctr Theragnosis, Biomed Res Div, 5 Hwarang Ro 14 Gil, Seoul 02792, South Korea.
   [Choi, Jung-Seok] SMG SNU Boramae Med Ctr, Dept Psychiat, 20 Boramae Ro 5 Gil, Seoul 07061, South Korea.
   [Jung, Sung Mi] Korea Inst Toxicol KIT, Environm Fate & Exposure Res Grp, Jinju 52834, Gyeongsangnam D, South Korea.
C3 Kyungpook National University; Korea Institute of Science & Technology
   (KIST); Seoul National University (SNU); Seoul National University
   Hospital
RP Lee, HJ (通讯作者)，Kyungpook Natl Univ, Dept Chem & Green Nano Mat Res Ctr, 80 Daehakro, Daegu City 41566, South Korea.; Lee, JE (通讯作者)，Korea Inst Sci & Technol, Ctr Theragnosis, Biomed Res Div, 5 Hwarang Ro 14 Gil, Seoul 02792, South Korea.
EM jelee9137@kist.re.kr; hyejinlee@knu.ac.kr
RI LEE, JIEUN/HTN-1777-2023
OI Li, Jingjing/0000-0002-2088-868X
FU National Research Foundation of Korea (NRF) - Korea government (Ministry
   of Science and ICT, MSIT) [NRF-2020R1A4A1018393]
FX This work was supported by the National Research Foundation of Korea
   (NRF) grant funded by the Korea government (Ministry of Science and ICT,
   MSIT) (grant number: NRF-2020R1A4A1018393).
CR Abboud I, 2009, CRIT CARE, V13, DOI 10.1186/cc7972
   Apetrei IM, 2019, MATERIALS, V12, DOI 10.3390/ma12071009
   Babaei A, 2013, SENSOR ACTUAT B-CHEM, V176, P543, DOI 10.1016/j.snb.2012.09.021
   Ghobashy MM, 2018, POLYM BULL, V75, P5477, DOI 10.1007/s00289-018-2336-8
   Haahr ME, 2012, NEUROIMAGE, V61, P884, DOI 10.1016/j.neuroimage.2012.03.050
   Han DH, 2016, INTERNET GAMING DISO, P955
   He PG, 2005, LANGMUIR, V21, P6086, DOI 10.1021/la050581b
   Hsieh MM, 2005, ELECTROPHORESIS, V26, P187, DOI 10.1002/elps.200406123
   Ibanez-Redin G, 2020, MICROCHIM ACTA, V187, DOI 10.1007/s00604-020-04594-z
   Iost RM, 2012, BIOSENS BIOELECTRON, V31, P1, DOI 10.1016/j.bios.2011.10.040
   Israel M, 2003, NEUROCHEM INT, V42, P215, DOI 10.1016/S0197-0186(02)00095-5
   Kanchana P, 2014, MAT SCI ENG C-MATER, V35, P85, DOI 10.1016/j.msec.2013.10.013
   Karikalan N, 2017, SCI REP-UK, V7, DOI 10.1038/s41598-017-02479-5
   Karim MN, 2014, BIOSENS BIOELECTRON, V61, P147, DOI 10.1016/j.bios.2014.05.011
   Khoshnevisan K, 2019, MICROCHIM ACTA, V186, DOI 10.1007/s00604-018-3069-y
   Kuss DJ, 2013, PSYCHOL RES BEHAV MA, V6, P125, DOI 10.2147/PRBM.S39476
   Lee YG, 2017, SENSOR ACTUAT B-CHEM, V244, P157, DOI 10.1016/j.snb.2016.12.114
   Lee YS, 2008, J AFFECT DISORDERS, V109, P165, DOI 10.1016/j.jad.2007.10.020
   Lesch KP, 2000, BEHAV SCI LAW, V18, P581, DOI 10.1002/1099-0798(200010)18:5<581::AID-BSL411>3.0.CO;2-L
   Lin PH, 2020, ANALYST, V145, P1110, DOI 10.1039/c9an02017a
   Mahato K, 2019, BIOSENS BIOELECTRON, V142, DOI 10.1016/j.bios.2019.111502
   MANZ B, 1985, J CLIN CHEM CLIN BIO, V23, P657
   Masson JF, 2020, ACS SENSORS, V5, P3290, DOI 10.1021/acssensors.0c02254
   Nakatsuka N, 2018, SCIENCE, V362, P319, DOI 10.1126/science.aao6750
   Ramon-Marquez T, 2016, BIOSENS BIOELECTRON, V82, P217, DOI 10.1016/j.bios.2016.04.008
   Ran G, 2015, MICROCHIM ACTA, V182, P1323, DOI 10.1007/s00604-015-1454-3
   Sanghavi BJ, 2015, MICROCHIM ACTA, V182, P1, DOI 10.1007/s00604-014-1308-4
   Selvam SP, 2020, SENSOR ACTUAT B-CHEM, V302, DOI 10.1016/j.snb.2019.127161
   Shahid MM, 2019, MAT SCI ENG C-MATER, V100, P388, DOI 10.1016/j.msec.2019.02.107
   Si YP, 2020, ANALYST, V145, P3656, DOI 10.1039/c9an02638j
   Song MJ, 2014, BIOSENS BIOELECTRON, V52, P411, DOI 10.1016/j.bios.2013.08.040
   Sun JB, 2018, MICROMACHINES-BASEL, V9, DOI 10.3390/mi9040142
   Wang GF, 2005, ANAL CHEM, V77, P20, DOI 10.1021/ac0492362
   Wenninger J, 2019, SCI REP-UK, V9, DOI 10.1038/s41598-019-51215-8
   Yadav VK, 2009, CELL, V138, P976, DOI 10.1016/j.cell.2009.06.051
   Zhang J, 2013, ANAL CHEM, V85, P9889, DOI 10.1021/ac4023605
NR 36
TC 10
Z9 10
U1 5
U2 54
PU SPRINGER WIEN
PI WIEN
PA SACHSENPLATZ 4-6, PO BOX 89, A-1201 WIEN, AUSTRIA
SN 0026-3672
EI 1436-5073
J9 MICROCHIM ACTA
JI Microchim. Acta
PD APR
PY 2021
VL 188
IS 4
AR 146
DI 10.1007/s00604-021-04798-x
PG 8
WC Chemistry, Analytical
WE Science Citation Index Expanded (SCI-EXPANDED)
SC Chemistry
GA RH6RZ
UT WOS:000636344600002
PM 33792757
DA 2023-06-30
ER

PT J
AU Xu, LJ
   Du, JJ
   Deng, Y
   Li, ZY
   Xu, CX
   He, NY
   Wang, H
   Shi, ZY
AF Xu Li-Jian
   Du Jing-Jing
   Deng Yan
   Li Zhi-Yang
   Xu Chun-Xiang
   He Nong-Yue
   Wang Hua
   Shi Zhi-Yang
TI Carboxylation of Porous Pseudo-carbon Paste Electrode and Its
   Application to Detection of Escherichia coli O157: H7
SO CHINESE JOURNAL OF ANALYTICAL CHEMISTRY
LA Chinese
DT Article
DE Carbon nanotube functionalized with carboxy group; Porous pseudo-carbon
   paste electrode; Electrochemical biosensor; Gold nanoparticle-catalyzed
   silver enhancement; Bioelectronics; Escherichia coli
ID ANODIC-STRIPPING VOLTAMMETRY; ELECTROCHEMICAL SENSOR; RAPID DETECTION;
   ASSAY
AB A novel and sensitive electrochemical biosensor based on porous pseudo-carbon paste electrode (PPCPE) was described. PPCPE was fabricated by mixing calcium carbonate microspheres as the template, graphite powders and carbon nanotubes as the fillers, pyrrole as the precursor of polymer which actually acted as the pastE. The effects of content of carbon nanotube functionalized with carboxyl group (NWCNT-COOH) in carboxylated of porous pseudo-carbon paste electrode (PPCPE-COOH) and the silver enhancement time were investigated. The results showed that the optimal contents of NWCNT-COOH was 8%, the optimal silver enhancement time was 12 min. A linear relationship between the silver anodic stripping peak current and the concentration logarithm of E. ocli O157:H7 from 1.0 x 10(4) to 1.0 x 10(6) cells/mL was obtained, with a correlation coefficient of 0.9912 and a detection limit of 5.1 x 10(3) cells/mL.
C1 [Xu Li-Jian; Deng Yan; Li Zhi-Yang; He Nong-Yue] Southeast Univ, State Key Lab Bioelect, Nanjing 210096, Peoples R China.
   [Xu Li-Jian; Xu Chun-Xiang] Southeast Univ, Sch Elect Sci & Engn, Nanjing 210096, Peoples R China.
   [Xu Li-Jian; Du Jing-Jing; Deng Yan; He Nong-Yue] Hunan Univ Technol, Hunan Key Lab Green Packaging & Applicat Biol Nan, Zhuzhou 412007, Peoples R China.
   [Wang Hua; Shi Zhi-Yang] Minist Hlth, Jiangsu Ctr Dis Prevent & Control, Key Lab Enter Pathogenic Microbiol, Nanjing 210009, Peoples R China.
C3 Southeast University - China; Southeast University - China; Hunan
   University of Technology
RP He, NY (通讯作者)，Southeast Univ, State Key Lab Bioelect, Nanjing 210096, Peoples R China.
EM nyhe1958@163.com
RI 李, 智洋/AAH-3884-2021; 李, 智/HSG-3507-2023
CR Crawford CG, 2000, J RAPID METH AUT MIC, V8, P249, DOI 10.1111/j.1745-4581.2000.tb00327.x
   Ge Cuicui, 2007, Food Science, China, V28, P171
   Gehring AG, 1998, ANAL BIOCHEM, V258, P293, DOI 10.1006/abio.1998.2597
   Gehring AG, 2004, J IMMUNOL METHODS, V293, P97, DOI 10.1016/j.jim.2004.07.004
   Gehring AG, 1999, J ELECTROANAL CHEM, V469, P27, DOI 10.1016/S0022-0728(99)00183-7
   [官文超 GUAN Wenchao], 2007, [功能材料, Journal of Functional Materials], V38, P1363
   Guo HS, 2005, TALANTA, V68, P61, DOI 10.1016/j.talanta.2005.04.067
   He NY, 2009, J BIOMED NANOTECHNOL, V5, P607, DOI 10.1166/jbn.2009.1069
   Huang CC, 2009, J BIOMED NANOTECHNOL, V5, P579, DOI 10.1166/jbn.2009.1071
   Li ZY, 2009, J BIOMED NANOTECHNOL, V5, P505, DOI 10.1166/jbn.2009.1070
   Park S, 2000, ANAL BIOCHEM, V280, P151, DOI 10.1006/abio.2000.4481
   Perez F, 2001, ANAL CHIM ACTA, V427, P149, DOI 10.1016/S0003-2670(00)00984-3
   Pillai SK, 2010, ADV SCI LETT, V3, P117, DOI 10.1166/asl.2010.1121
   Su XL, 2004, BIOSENS BIOELECTRON, V19, P563, DOI 10.1016/S0956-5663(03)00254-9
   Xu LJ, 2009, ANAL CHIM ACTA, V634, P49, DOI 10.1016/j.aca.2008.12.029
   Xu LJ, 2008, ANAL LETT, V41, P2402, DOI 10.1080/00032710802350591
   Yun W, 2009, CHINESE J ANAL CHEM, V37, P8, DOI 10.1016/S1872-2040(08)60077-8
   Zhou DW, 2010, CHINESE J ANAL CHEM, V38, P225, DOI 10.3724/SP.J.1096.2010.00225
NR 18
TC 3
Z9 3
U1 1
U2 20
PU ELSEVIER SCIENCE INC
PI NEW YORK
PA 360 PARK AVE SOUTH, NEW YORK, NY 10010-1710 USA
SN 0253-3820
EI 1872-2040
J9 CHINESE J ANAL CHEM
JI Chin. J. Anal. Chem.
PD SEP
PY 2010
VL 38
IS 9
BP 1261
EP 1266
DI 10.3724/SP.J.1096.2010.01261
PG 6
WC Chemistry, Analytical
WE Science Citation Index Expanded (SCI-EXPANDED)
SC Chemistry
GA 662KN
UT WOS:000282806300006
DA 2023-06-30
ER

PT J
AU Du, J
   Wang, YF
   Zhou, XB
   Xue, ZH
   Liu, XH
   Sun, K
   Lu, XQ
AF Du, Jie
   Wang, Yanfeng
   Zhou, Xibin
   Xue, Zhonghua
   Liu, Xiuhui
   Sun, Kun
   Lu, Xiaoquan
TI Improved Sensing in Physiological Buffers by Controlling the
   Nanostructure of Prussian Blue Films
SO JOURNAL OF PHYSICAL CHEMISTRY C
LA English
DT Article
ID GLASSY-CARBON ELECTRODE; HYDROGEN-PEROXIDE; GLUCOSE BIOSENSOR;
   ELECTROCHEMICAL PREPARATION; ELECTROCATALYTIC REDUCTION; AMPEROMETRIC
   DETECTION; GOLD NANOPARTICLES; AU NANOPARTICLES; SILICA MATRIX;
   HEXACYANOFERRATE
AB The electrochemical properties of a Prussian blue (PB) electrode were improved by introducing cetyltrimethylammonium bromide (CTAB) and Au nanoparticles (AuNPs) into PB films. The novel hybrid films (PB/CTAB/AuNPs) were fabricated by electrodepositing PB and AuNPs in the presence of CTAB. The electrochemical behavior of the hybrid film in some supporting electrolyte (cations for the K+, Na+, or K+/Na+) was investigated in detail, and well-defined and reversible voltammetric responses were obtained in Na+-based electrolytes. The catalytic activity of the PB/CTAB/AuNPs electrode toward hydrogen peroxide (H2O2) reduction at a neutral pH was also investigated, and the results indicated that the electrochemical reduction of H2O2 in the presence of physiological levels of Na+ was superior to that of a PB-modified electrode. Moreover, the PB/CTAB/AuNPs electrode exhibited good performance, a low detection limit (0.1 mu M), and high stability at a wide range of concentrations (0.882-195 mu M). To determine the performance of PB nanocomposite electrodes in Na+-based phosphate buffers, an amperometric biosensor with a PB/CTAB/AuNPs electrocatalyst was developed. To fabricate this sensor, the enzyme was immobilized in sol-gel and was electrodeposited onto a PB nanocomposite film. The results indicated that the biosensor can be used at a wide range of concentrations (20-400 mu M) and possesses a low detection limit (7 mu M) for glucose. These characteristics demonstrate that PB nanocomposite film can be used as an electron mediator for biosensors in potassium-free phosphate buffers.
C1 [Du, Jie; Wang, Yanfeng; Zhou, Xibin; Xue, Zhonghua; Liu, Xiuhui; Sun, Kun; Lu, Xiaoquan] NW Normal Univ, Key Lab Bioelectrochem & Environm Anal Gansu Prov, Coll Chem & Chem Engn, Lanzhou 730070, Peoples R China.
C3 Northwest Normal University - China
RP Lu, XQ (通讯作者)，NW Normal Univ, Key Lab Bioelectrochem & Environm Anal Gansu Prov, Coll Chem & Chem Engn, Lanzhou 730070, Peoples R China.
EM luxq@nwnu.edu.cn
RI DU, JIE/AAG-5765-2021
FU National Natural Science Foundation of China [20927004, 20775060,
   20875077]; Natural Science Foundation of Gansu Province [096RJZA122];
   Key Laboratory of Ploymer Materials of Gansu Province
FX This work was supported by the National Natural Science Foundation of
   China (No. 20927004, 20775060, 20875077) and the Natural Science
   Foundation of Gansu Province (096RJZA122) and the Key Laboratory of
   Ploymer Materials of Gansu Province.
CR Chen LC, 2002, J SOLID STATE ELECTR, V7, P6, DOI 10.1007/s10008-002-0272-9
   Chen LC, 2002, J NEW MAT ELECTR SYS, V5, P203
   Choi HN, 2007, ELECTROANAL, V19, P1524, DOI 10.1002/elan.200703886
   Crespilho FN, 2006, J PHYS CHEM B, V110, P17478, DOI 10.1021/jp062098v
   Curulli A, 2004, BIOSENS BIOELECTRON, V20, P1223, DOI 10.1016/j.bios.2004.06.026
   Curulli A, 2008, SENSOR LETT, V6, P682, DOI 10.1166/sl.2008.m101
   Dai ZH, 2007, ELECTROANAL, V19, P604, DOI 10.1002/elan.200603769
   DONG SJ, 1991, J ELECTROANAL CHEM, V315, P191, DOI 10.1016/0022-0728(91)80069-3
   Dungchai W, 2009, ANAL CHEM, V81, P5821, DOI 10.1021/ac9007573
   Eftekhari A, 2004, J POWER SOURCES, V126, P221, DOI 10.1016/j.jpowsour.2003.08.007
   Fiorito PA, 2004, TALANTA, V62, P649, DOI 10.1016/j.talanta.2003.09.010
   Ilangovan G, 1997, LANGMUIR, V13, P566, DOI 10.1021/la960053n
   ITAYA K, 1984, J AM CHEM SOC, V106, P3423, DOI 10.1021/ja00324a007
   ITAYA K, 1982, J ELECTROCHEM SOC, V129, P1498, DOI 10.1149/1.2124191
   Jia WZ, 2007, LANGMUIR, V23, P11896, DOI 10.1021/la7020269
   KANEKO M, 1992, J ELECTROANAL CHEM, V325, P325, DOI 10.1016/0022-0728(92)80122-K
   Karyakin AA, 2001, ELECTROANAL, V13, P813, DOI 10.1002/1521-4109(200106)13:10<813::AID-ELAN813>3.0.CO;2-Z
   Karyakin AA, 2004, ANAL CHEM, V76, P474, DOI 10.1021/ac034859l
   Karyakin AA, 2000, ANAL CHEM, V72, P1720, DOI 10.1021/ac990801o
   Kumar SS, 2007, CHEM MATER, V19, P4722, DOI 10.1021/cm0711820
   Kumar SMS, 2006, J ELECTROANAL CHEM, V589, P167, DOI 10.1016/j.jelechem.2006.01.017
   Liang RP, 2008, ELECTROANAL, V20, P2642, DOI 10.1002/elan.200804370
   Lin YH, 2005, CHEM COMMUN, P2226, DOI 10.1039/b500417a
   Lin YQ, 2007, ANAL CHEM, V79, P9577, DOI 10.1021/ac070966u
   Lu XQ, 2006, CHEMPHYSCHEM, V7, P854, DOI 10.1002/cphc.200500492
   Miao YQ, 2007, COLLOID SURFACE A, V295, P135, DOI 10.1016/j.colsurfa.2006.08.042
   Pandey PC, 2008, BIOSENS BIOELECTRON, V24, P842, DOI 10.1016/j.bios.2008.07.016
   PETER LM, 1976, J ELECTROANAL CHEM, V71, P31, DOI 10.1016/S0022-0728(76)80288-4
   Qiu JD, 2007, LANGMUIR, V23, P2133, DOI 10.1021/la062788q
   Razmi H, 2009, ELECTROANAL, V21, P867, DOI 10.1002/elan.200804487
   Ricci F, 2005, BIOSENS BIOELECTRON, V21, P389, DOI 10.1016/j.bios.2004.12.001
   Ricci F, 2007, BIOSENS BIOELECTRON, V22, P854, DOI 10.1016/j.bios.2006.03.004
   Selvarani G, 2008, J POWER SOURCES, V178, P86, DOI 10.1016/j.jpowsour.2007.11.115
   Shirsat MD, 2008, ELECTROANAL, V20, P150, DOI 10.1002/elan.200704028
   Stoica L, 2006, ANAL CHEM, V78, P393, DOI 10.1021/ac050327o
   Suwansa-Ard S, 2008, ELECTROANAL, V20, P308, DOI 10.1002/elan.200704063
   Taguchi M, 2006, J AM CHEM SOC, V128, P10978, DOI 10.1021/ja063461e
   Tian F, 2007, ANAL CHEM, V79, P6760, DOI 10.1021/ac070822f
   Ulasova EA, 2003, ELECTROANAL, V15, P447, DOI 10.1002/elan.200390052
   Vera-Avila LE, 2008, ANAL BIOCHEM, V373, P272, DOI 10.1016/j.ab.2007.08.036
   Vidal JC, 2004, TALANTA, V64, P655, DOI 10.1016/j.talanta.2004.03.038
   Vittal R, 2008, J PHYS CHEM B, V112, P1149, DOI 10.1021/jp074994s
   Vittal R, 2006, ADV COLLOID INTERFAC, V119, P55, DOI 10.1016/j.cis.2005.09.004
   Vittal R, 2002, J PHYS CHEM B, V106, P10135, DOI 10.1021/jp020337i
   Vittal R, 1999, B ELECTROCHEM, V15, P462
   Vittal R, 1999, J ELECTROCHEM SOC, V146, P786, DOI 10.1149/1.1391682
   Walcarius A, 2007, NAT MATER, V6, P602, DOI 10.1038/nmat1951
   Wang XY, 2009, BIOSENS BIOELECTRON, V24, P1527, DOI 10.1016/j.bios.2008.09.025
   Xian YZ, 2007, BIOSENS BIOELECTRON, V22, P2827, DOI 10.1016/j.bios.2006.11.020
   Yang S, 2009, ANAL CHEM, V81, P3478, DOI 10.1021/ac802739h
   Yu H, 2007, J ELECTROANAL CHEM, V606, P55, DOI 10.1016/j.jelechem.2007.04.014
   Zayats M, 2005, J AM CHEM SOC, V127, P12400, DOI 10.1021/ja052841h
   Zhang FH, 2007, BIOSENS BIOELECTRON, V22, P1419, DOI 10.1016/j.bios.2006.06.021
   Zhao G, 2005, CHEM MATER, V17, P3154, DOI 10.1021/cm048078s
   Zhuo Y, 2009, BIOMATERIALS, V30, P2284, DOI 10.1016/j.biomaterials.2009.01.002
NR 55
TC 28
Z9 28
U1 1
U2 22
PU AMER CHEMICAL SOC
PI WASHINGTON
PA 1155 16TH ST, NW, WASHINGTON, DC 20036 USA
SN 1932-7447
J9 J PHYS CHEM C
JI J. Phys. Chem. C
PD SEP 9
PY 2010
VL 114
IS 35
BP 14786
EP 14793
DI 10.1021/jp104796c
PG 8
WC Chemistry, Physical; Nanoscience & Nanotechnology; Materials Science,
   Multidisciplinary
WE Science Citation Index Expanded (SCI-EXPANDED)
SC Chemistry; Science & Technology - Other Topics; Materials Science
GA 684AT
UT WOS:000284520100017
DA 2023-06-30
ER

PT J
AU Malinowski, S
   Wardak, C
   Jaroszynska-Wolinska, J
   Herbert, PAF
   Pietrzak, K
AF Malinowski, Szymon
   Wardak, Cecylia
   Jaroszynska-Wolinska, Justyna
   Herbert, P. Anthony F.
   Pietrzak, Karolina
TI New electrochemical laccase-based biosensor for dihydroxybenzene isomers
   determination in real water samples
SO JOURNAL OF WATER PROCESS ENGINEERING
LA English
DT Article
DE Biosensor; Dihydroxybenzene isomers; Laccase; Corona discharge; Plasma
   polymerization
ID WALLED CARBON NANOTUBES; CATECHOL; HYDROQUINONE; IMMOBILIZATION;
   NANOFIBERS; RESORCINOL; ELECTRODE; PHENOL; MATRIX; ENZYME
AB The toxicity of catechol, hydroquinone and resorcinol requires their determination at low concentration levels over a wide linear range. Therefore, in this work we present a new bio-sensing device fabricated by a Soft Plasma Polymerization (SPP) technique for the determination of dihydroxybenzene isomers in real water samples. The Corona SPP technique was applied to the deposition of a bio-recognition layer based on the laccase enzyme. In comparison to conventional methods of biosensor construction, application of the SPP technique allows reduction of its preparation time from several hours to similar to 2 min with no chemical consumption. The fabricated biosensor was characterized to find the optimum experimental conditions and determine its response time, sensitivity, linear range and selectivity coefficient. The optimum environment of the bio-sensor for generation of catechol, hydroquinone and resorcinol oxidation peaks was found to be acetate buffer at pH = 6.13. The biosensor exhibited a wide linear response both to catechol, hydroquinone and resorcinol with good sensitivity and high regression coefficient. Further studies showed also that the fabricated biosensor can be successfully applied to simultaneous determination of hydroquinone and resorcinol as well as catechol and resorcinol.
C1 [Malinowski, Szymon; Jaroszynska-Wolinska, Justyna] Lublin Univ Technol, Fac Civil Engn & Architecture, Nabystrzycka 40, PL-20618 Lublin, Poland.
   [Wardak, Cecylia; Pietrzak, Karolina] Maria Curie Sklodowska Univ Lublin, Fac Chem, Inst Chem Sci, Dept Analyt Chem, Maria Curie Sklodowska Sq 3, PL-20031 Lublin, Poland.
   [Herbert, P. Anthony F.] Plasma Ireland, 22 Summerhill North, Cork T23 N592, Ireland.
C3 Lublin University of Technology; Maria Curie-Sklodowska University
RP Malinowski, S (通讯作者)，Lublin Univ Technol, Fac Civil Engn & Architecture, Nabystrzycka 40, PL-20618 Lublin, Poland.; Wardak, C (通讯作者)，Maria Curie Sklodowska Univ Lublin, Fac Chem, Inst Chem Sci, Dept Analyt Chem, Maria Curie Sklodowska Sq 3, PL-20031 Lublin, Poland.
EM s.malinowski@pollub.pl; cecylia.wardak@poczta.umcs.lublin.pl
RI Malinowski, Szymon/D-4721-2017; Wardak, Cecylia/U-4968-2018
OI Malinowski, Szymon/0000-0002-9437-9757; Wardak,
   Cecylia/0000-0002-5785-3237; Pietrzak, Karolina/0000-0002-6011-1832
FU Polish Ministry of Science and Higher Education [S/12/II B/2019,
   BS-P-03-002-18-G-01]
FX We acknowledge support from Polish Ministry of Science and Higher
   Education within the statutory work research number S/12/II B/2019 and
   BS-P-03-002-18-G-01.
CR Abdullah J, 2007, SENSORS-BASEL, V7, P2238, DOI 10.3390/s7102238
   Brondani D, 2013, BIOSENS BIOELECTRON, V42, P242, DOI 10.1016/j.bios.2012.10.087
   Casero E, 2013, TALANTA, V115, P401, DOI 10.1016/j.talanta.2013.05.045
   Cui H, 1999, J CHROMATOGR A, V855, P171, DOI 10.1016/S0021-9673(99)00670-6
   Das P, 2014, SENSOR ACTUAT B-CHEM, V192, P737, DOI 10.1016/j.snb.2013.11.021
   Fu JP, 2014, SENSORS-BASEL, V14, P3543, DOI 10.3390/s140203543
   Guo MQ, 2014, SCI TECHNOL ADV MAT, V15, DOI 10.1088/1468-6996/15/3/035005
   Guo QH, 2012, SENSOR ACTUAT B-CHEM, V163, P179, DOI 10.1016/j.snb.2012.01.032
   JaroszynskaWolinska J., 2018, ELMECO AOS, P1, DOI [10.1109/ELMECO.2017.8267752, DOI 10.1109/ELMECO.2017.8267752]
   Liu Y, 2006, BIOSENS BIOELECTRON, V21, P2195, DOI 10.1016/j.bios.2005.11.014
   Malinowski S, 2018, SENSORS-BASEL, V18, DOI 10.3390/s18124086
   Malinowski S, 2018, POLYMERS-BASEL, V10, DOI 10.3390/polym10050532
   Marrubini G, 2005, CHROMATOGRAPHIA, V62, P25, DOI 10.1365/s10337-005-0570-3
   Mazur I, 2015, J FAC AGR KYUSHU U, V60, P297
   Mel LP, 2015, BIOSENS BIOELECTRON, V74, P347, DOI 10.1016/j.bios.2015.06.060
   Nagaraja P, 2001, TALANTA, V55, P1039, DOI 10.1016/S0039-9140(01)00438-6
   Nazari M, 2015, SPECTROCHIM ACTA A, V145, P130, DOI 10.1016/j.saa.2015.01.126
   Pistonesi MF, 2006, TALANTA, V69, P1265, DOI 10.1016/j.talanta.2005.12.050
   Rodriguez-Delgado MM, 2015, TRAC-TREND ANAL CHEM, V74, P21, DOI 10.1016/j.trac.2015.05.008
   Lopez MSP, 2018, MICROCHEM J, V138, P173, DOI 10.1016/j.microc.2018.01.011
   Skoronski E, 2017, INT J BIOL MACROMOL, V99, P121, DOI 10.1016/j.ijbiomac.2017.02.076
   Wang Y, 2016, SENSOR ACTUAT B-CHEM, V223, P501, DOI 10.1016/j.snb.2015.09.117
   Wang ZH, 2007, SENSOR ACTUAT B-CHEM, V127, P420, DOI 10.1016/j.snb.2007.04.037
   Wei C, 2014, ELECTROCHIM ACTA, V149, P237, DOI 10.1016/j.electacta.2014.10.051
   Xu XH, 2010, MAT SCI ENG C-MATER, V30, P722, DOI 10.1016/j.msec.2010.03.006
   Xu Z, 2004, ELECTROANAL, V16, P684, DOI 10.1002/elan.200302843
   Yaropolov AI, 2005, J ANAL CHEM+, V60, P553, DOI 10.1007/s10809-005-0138-2
   Yu JJ, 2009, ELECTROCHIM ACTA, V54, P984, DOI 10.1016/j.electacta.2008.08.029
   Zhang DD, 2009, SENSOR ACTUAT B-CHEM, V136, P113, DOI 10.1016/j.snb.2008.11.010
   Zhou XH, 2013, SENSOR ACTUAT B-CHEM, V181, P661, DOI 10.1016/j.snb.2013.02.021
NR 30
TC 11
Z9 11
U1 8
U2 44
PU ELSEVIER
PI AMSTERDAM
PA RADARWEG 29, 1043 NX AMSTERDAM, NETHERLANDS
SN 2214-7144
J9 J WATER PROCESS ENG
JI J. Water Process. Eng.
PD APR
PY 2020
VL 34
AR 101150
DI 10.1016/j.jwpe.2020.101150
PG 7
WC Engineering, Environmental; Engineering, Chemical; Water Resources
WE Science Citation Index Expanded (SCI-EXPANDED)
SC Engineering; Water Resources
GA KR4PW
UT WOS:000517603300034
DA 2023-06-30
ER

PT J
AU Zhu, X
   Wu, SF
   Li, CL
   Xu, MT
   Ye, BX
AF Zhu, Xu
   Wu, Shufang
   Li, Chunlan
   Xu, Maotian
   Ye, Baoxian
TI Electrochemical Detection of Levo-Tetrahydropalmatine Based on DNA
   Modified Electrode
SO INTERNATIONAL JOURNAL OF ELECTROCHEMICAL SCIENCE
LA English
DT Article
DE Levo-tetrahydropalmatine; DNA; modified electrode; electrochemical
   detection
ID GLASSY-CARBON ELECTRODE; BIOSENSOR; SENSOR
AB DNA was employed in a novel way to contribute to the electroanalysis. Electrochemical oxidized DNA modified glassy carbon electrode (DNA/GCE) by potentiostatic method for Levo-tetrahydropalmatine (L-THP) determination was prepared. For the first time, L-THP was investigated by electrochemical sensor, and the results indicated that this voltammetric sensor exhibited a special recognition capacity towards L-THP determination. Under the optimize condition, the response peak currents had a linear relationship with the L-THP concentrations in range from 5.6x10(-5) mol.L-1 to 2.8x10(-3) mol.L-1 with detection limit of 2.4x10(-6) mol.L-1.
C1 [Zhu, Xu; Li, Chunlan; Xu, Maotian] Shangqiu Normal Univ, Coll Chem & Chem Engn, Henan Key Lab Cultivat Base Nanobiol Analyt Chem, Shangqiu 476000, Peoples R China.
   [Wu, Shufang; Xu, Maotian; Ye, Baoxian] Zhengzhou Univ, Coll Chem & Mol Engn, Zhengzhou 450001, Peoples R China.
C3 Shangqiu Normal University; Zhengzhou University
RP Zhu, X (通讯作者)，Shangqiu Normal Univ, Coll Chem & Chem Engn, Henan Key Lab Cultivat Base Nanobiol Analyt Chem, Shangqiu 476000, Peoples R China.
EM ocina@yeah.net
FU National Natural Science Foundation of China [21305085, 21175091]
FX The authors greatly appreciate the supports of the National Natural
   Science Foundation of China (Nos. 21305085 and 21175091).
CR Bai H. H., 2009, CHINESE J ANAL CHEM, V37, P310
   Chen Y., 2012, CENTRAL S PHARM, V10, P279
   Del Carlo M, 2012, BIOSENS BIOELECTRON, V31, P270, DOI 10.1016/j.bios.2011.10.030
   Fan R., 2003, TIANJIN PHARM, V15, P15
   Ionescu RE, 2006, ELECTROCHEM COMMUN, V8, P1741, DOI 10.1016/j.elecom.2006.08.009
   Li H. M., 2008, CENTRAL S PHARM, V6, P379
   Li Y, 2011, J PHARM ANAL, V1, P258, DOI 10.1016/j.jpha.2011.09.001
   Lin XQ, 2007, BIOELECTROCHEMISTRY, V70, P235, DOI 10.1016/j.bioelechem.2006.02.003
   Liu AL, 2008, TALANTA, V77, P314, DOI 10.1016/j.talanta.2008.06.030
   Lo PH, 2008, COLLOID SURFACE B, V66, P266, DOI 10.1016/j.colsurfb.2008.07.003
   Palaska P, 2007, TALANTA, V72, P1199, DOI 10.1016/j.talanta.2007.01.013
   Patel MK, 2010, BIOSENS BIOELECTRON, V25, P2586, DOI 10.1016/j.bios.2010.04.025
   Rahman A, 2003, ANAL CHEM, V75, P1123, DOI 10.1021/ac0262917
   Singh R, 2010, J BIOTECHNOL, V150, P357, DOI 10.1016/j.jbiotec.2010.09.935
   [唐裕 TANG Yu], 2008, [质谱学报, Journal of Chinese Mass Spectrometry Society], V29, P13
   Tong ZQ, 2007, THIN SOLID FILMS, V515, P8054, DOI 10.1016/j.tsf.2007.04.051
   Wang F, 2006, BIOELECTROCHEMISTRY, V69, P148, DOI 10.1016/j.bioelechem.2006.01.002
   Wang J, 1996, ANAL CHEM, V68, P4365, DOI 10.1021/ac960650e
   [王月荣 Wang Yuerong], 2012, [分析测试学报, Journal of Instrumental Analysis], V31, P267
   Xu XD, 2010, TALANTA, V82, P1122, DOI 10.1016/j.talanta.2010.06.019
   Zhou Y., 2006, GUA QILU PHARM AFF, V25, P402
NR 21
TC 3
Z9 3
U1 0
U2 28
PU ESG
PI BELGRADE
PA BORIVOJA STEVANOVICA 25-7, BELGRADE, 11000, SERBIA
SN 1452-3981
J9 INT J ELECTROCHEM SC
JI Int. J. Electrochem. Sci.
PD AUG
PY 2014
VL 9
IS 8
BP 4617
EP 4626
PG 10
WC Electrochemistry
WE Science Citation Index Expanded (SCI-EXPANDED)
SC Electrochemistry
GA AK3JS
UT WOS:000338320000043
DA 2023-06-30
ER

PT J
AU Wang, X
   Lu, XB
   Wu, LD
   Chen, JP
AF Wang, Xue
   Lu, Xianbo
   Wu, Lidong
   Chen, Jiping
TI 3D metal-organic framework as highly efficient biosensing platform for
   ultrasensitive and rapid detection of bisphenol A
SO BIOSENSORS & BIOELECTRONICS
LA English
DT Article
DE Metal-organic frameworks (MOFs); Bisphenol A; Porous nanomaterials;
   Tyrosinase; Electrochemical biosensor
ID ELECTROCHEMICAL BIOSENSORS; HUMAN HEALTH; CARBON; GRAPHENE; CHITOSAN;
   BPA; NANOPARTICLES; SPECTROMETRY; SEPARATIONS; ESTROGENS
AB As is well known, bisphenol A (BPA), usually exists in daily plastic products, is one of the most important endocrine disrupting chemicals. In this work, copper-centered metal-organic framework (Cu-MOF) was synthesized, which was characterized by SEM, TEM, XRD, FTIR and electrochemical method. The resultant Cu-MOF was explored as a robust electrochemical biosensing platform by choosing tyrosinase (Tyr) as a model enzyme for ultrasensitive and rapid detection of BPA. The Cu-MOF provided a 3D structure with a large specific surface area, which was beneficial for enzyme and BPA absorption, and thus improved the sensitivity of the biosensor. Furthermore, Cu-MOF as a novel sorbent could increase the available BPA concentration to react with tyrosinase through pi-pi. stacking interactions between BPA and Cu-MOF. The Tyr biosensor exhibited a high sensitivity of 0.2242 A M-1 for BPA, a wide linear range from 5.0 x 10(-8) to 3.0 x 10-6 mol L-1, and a low detection limit of 13 nmol L-1. The response time for detection of BPA is less than 11 s. The proposed method was successfully applied to rapid and selective detection of BPA in plastic products with satisfactory results. The recoveries are in the range of 94.0-101.6% for practical applications. With those remarkable advantages, MOFs-based 3D structures show great prospect as robust biosensing platform for ultrasensitive and rapid detection of BPA. Crown Copyright (C) 2014 Published by Elsevier B.V. All rights reserved.
C1 [Wang, Xue; Lu, Xianbo; Chen, Jiping] Chinese Acad Sci, Dalian Inst Chem Phys, Key Lab Separat Sci Analyt Chem, Dalian 116023, Peoples R China.
   [Wang, Xue] Univ Chinese Acad Sci, Beijing 100049, Peoples R China.
   [Wu, Lidong] Chinese Acad Fishery Sci, Beijing 100141, Peoples R China.
C3 Chinese Academy of Sciences; Dalian Institute of Chemical Physics, CAS;
   Chinese Academy of Sciences; University of Chinese Academy of Sciences,
   CAS; Chinese Academy of Fishery Sciences
RP Lu, XB (通讯作者)，Chinese Acad Sci, Dalian Inst Chem Phys, Key Lab Separat Sci Analyt Chem, Dalian 116023, Peoples R China.
EM xianbolu@dicp.ac.cn; chenjp@dicp.ac.cn
RI lu, xianbo/F-4363-2011
OI lu, xianbo/0000-0003-3983-7812; wu, lidong/0000-0002-6397-6516
FU National High Technology Research and Development Program of China
   [2013AA065203]; National Natural Science Foundation of China [20907051];
   Youth Innovation Promotion Association, CAS [2060303]
FX This work was supported by the National High Technology Research and
   Development Program of China (No. 2013AA065203), the National Natural
   Science Foundation of China (No. 20907051), and the Youth Innovation
   Promotion Association, CAS (No. 2060303).
CR Andreescu S, 2004, ANAL CHEM, V76, P552, DOI 10.1021/ac034480z
   Bonanni A, 2012, TRAC-TREND ANAL CHEM, V37, P12, DOI 10.1016/j.trac.2012.02.011
   Corma A, 2010, CHEM REV, V110, P4606, DOI 10.1021/cr9003924
   Cui XY, 2009, ANAL CHEM, V81, P9771, DOI 10.1021/ac901663x
   Feng JJ, 2005, ANAL BIOCHEM, V342, P280, DOI 10.1016/j.ab.2005.04.040
   Fu YC, 2011, ANAL CHEM, V83, P6511, DOI 10.1021/ac200471v
   Furukawa H., 2013, SCIENCE
   Herm ZR, 2014, CHEM MATER, V26, P323, DOI 10.1021/cm402897c
   Horcajada P, 2012, CHEM REV, V112, P1232, DOI 10.1021/cr200256v
   Hu YL, 2013, ANAL CHEM, V85, P6885, DOI 10.1021/ac4011364
   Huang YQ, 2012, ENVIRON INT, V42, P91, DOI 10.1016/j.envint.2011.04.010
   Kang XH, 2009, BIOSENS BIOELECTRON, V25, P901, DOI 10.1016/j.bios.2009.09.004
   Kreno LE, 2012, CHEM REV, V112, P1105, DOI 10.1021/cr200324t
   Kurita K, 2006, MAR BIOTECHNOL, V8, P203, DOI 10.1007/s10126-005-0097-5
   Lee JY, 2007, ADV FUNCT MATER, V17, P1255, DOI 10.1002/adfm.200600944
   Li JR, 2012, CHEM REV, V112, P869, DOI 10.1021/cr200190s
   Li SL, 2013, ENERG ENVIRON SCI, V6, P1656, DOI 10.1039/c3ee40507a
   Lin KS, 2011, CATAL TODAY, V164, P23, DOI 10.1016/j.cattod.2010.11.015
   Lu J, 2012, J CHROMATOGR A, V1258, P128, DOI 10.1016/j.chroma.2012.08.033
   Lu XB, 2008, BIOSENS BIOELECTRON, V24, P93, DOI 10.1016/j.bios.2008.03.025
   Ma WJ, 2013, ANAL CHEM, V85, P7550, DOI 10.1021/ac401576u
   Mao JJ, 2012, ELECTROCHEM COMMUN, V19, P29, DOI 10.1016/j.elecom.2012.02.025
   Mita DG, 2007, BIOSENS BIOELECTRON, V23, P60, DOI 10.1016/j.bios.2007.03.010
   Portaccio M, 2013, ELECTROCHIM ACTA, V109, P340, DOI 10.1016/j.electacta.2013.07.129
   Portaccio M, 2010, BIOSENS BIOELECTRON, V25, P2003, DOI 10.1016/j.bios.2010.01.025
   Qin FX, 2013, CATAL SCI TECHNOL, V3, P2761, DOI 10.1039/c3cy00268c
   Ren J, 2011, MICROCHIM ACTA, V174, P303, DOI 10.1007/s00604-011-0616-1
   Rochester JR, 2013, REPROD TOXICOL, V42, P132, DOI 10.1016/j.reprotox.2013.08.008
   Saei AA, 2013, TRAC-TREND ANAL CHEM, V42, P216, DOI 10.1016/j.trac.2012.09.011
   Schecter A, 2010, ENVIRON SCI TECHNOL, V44, P9425, DOI 10.1021/es102785d
   Song P, 2011, INT J HYDROGEN ENERG, V36, P10468, DOI 10.1016/j.ijhydene.2011.05.120
   Suh MP, 2012, CHEM REV, V112, P782, DOI 10.1021/cr200274s
   Sumida K, 2012, CHEM REV, V112, P724, DOI 10.1021/cr2003272
   US EPA (US Environmental Protection Agency), 2010, BISPH A ACT PLAN
   Vashist SK, 2011, BIOTECHNOL ADV, V29, P169, DOI 10.1016/j.biotechadv.2010.10.002
   Wang Y, 2010, ACS NANO, V4, P1790, DOI 10.1021/nn100315s
   Wu LD, 2012, CHEMSUSCHEM, V5, P1918, DOI 10.1002/cssc.201200274
   Wu LD, 2012, BIOSENS BIOELECTRON, V35, P193, DOI 10.1016/j.bios.2012.02.045
   Yang CZ, 2011, ENVIRON HEALTH PERSP, V119, P989, DOI 10.1289/ehp.1003220
   Yazdinezhad SR, 2013, ANAL CHIM ACTA, V778, P31, DOI 10.1016/j.aca.2013.03.025
   Yin HS, 2010, ANAL CHIM ACTA, V659, P144, DOI 10.1016/j.aca.2009.11.051
   Yoon M, 2012, CHEM REV, V112, P1196, DOI 10.1021/cr2003147
   Zhai DY, 2013, ACS NANO, V7, P3540, DOI 10.1021/nn400482d
   Zhang YW, 2014, BIOSENS BIOELECTRON, V60, P271, DOI 10.1016/j.bios.2014.04.035
   Zhou HC, 2012, CHEM REV, V112, P673, DOI 10.1021/cr300014x
   Zhou QX, 2011, TALANTA, V85, P1598, DOI 10.1016/j.talanta.2011.06.050
NR 46
TC 169
Z9 175
U1 33
U2 747
PU ELSEVIER ADVANCED TECHNOLOGY
PI OXFORD
PA OXFORD FULFILLMENT CENTRE THE BOULEVARD, LANGFORD LANE, KIDLINGTON,
   OXFORD OX5 1GB, OXON, ENGLAND
SN 0956-5663
EI 1873-4235
J9 BIOSENS BIOELECTRON
JI Biosens. Bioelectron.
PD MAR 15
PY 2015
VL 65
BP 295
EP 301
DI 10.1016/j.bios.2014.10.010
PG 7
WC Biophysics; Biotechnology & Applied Microbiology; Chemistry, Analytical;
   Electrochemistry; Nanoscience & Nanotechnology
WE Science Citation Index Expanded (SCI-EXPANDED)
SC Biophysics; Biotechnology & Applied Microbiology; Chemistry;
   Electrochemistry; Science & Technology - Other Topics
GA CA4NA
UT WOS:000348880000043
PM 25461172
DA 2023-06-30
ER

PT J
AU Buchinger, S
   Grill, P
   Morosow, V
   Ben-Yoav, H
   Shacham-Diamand, Y
   Biran, A
   Pedahzur, R
   Belkin, S
   Reifferscheid, G
AF Buchinger, Sebastian
   Grill, Pia
   Morosow, Valeri
   Ben-Yoav, Hadar
   Shacham-Diamand, Yosi
   Biran, Alva
   Pedahzur, Rami
   Belkin, Shimshon
   Reifferscheid, Georg
TI Evaluation of chrono-amperometric signal detection for the analysis of
   genotoxicity by a whole cell biosensor
SO ANALYTICA CHIMICA ACTA
LA English
DT Article
DE Biosensor; Genotoxicity; Electrochemistry; Evaluation; Amperometry;
   p-Aminophenyl-beta-D-galactopyranoside
ID ELECTROCHEMICAL ENZYME-IMMUNOASSAY; ESCHERICHIA-COLI;
   ELECTROCHEMILUMINESCENT ARRAYS; MICROBIAL CHIP; SYSTEM; ASSAY;
   CARCINOGENS; EXPRESSION; TOXICITY; MUTAGENS
AB Electrochemical signal detection can be readily integrated in biosensors and is thus an attractive alternative to optical detection methods. In the field of environmental chemistry and ecotoxicology there is a growing demand for lab-independent devices based on whole cell biosensors for the detection of genotoxic compounds. Because of the broad occurrence of pre-genotoxic compounds that need to be bio-activated, the integration of a system for metabolic activation into such a biosensor is important. The present study evaluates a chrono-amperometric detection method in which para-aminophenyl P-D-galactopyranoside is used as substrate for a reporter gene assay based on the bacterial SOS-response in comparison to a test system for the determination of genotoxicity in water that is standardized according to the International Organization for Standardization (ISO). The evaluation was done in order to analyze the potential of the electrochemical signal detection to be used as a complementary method for the Standard test system and thus to evaluate the usability of electrochemical biosensors for the assessment of genotoxicity of environmental samples. In the present study it is shown that the chrono-amperometric detection of para-aminophenol is specific even in the presence of electro-active species generated by the enzymatic system used for the external bio-activation of contaminants. Under optimized conditions electrochemistry is sufficiently sensitive with a limit of detection that is comparable to the respective ISO-standard. (C) 2009 Elsevier B.V. All rights reserved.
C1 [Buchinger, Sebastian; Reifferscheid, Georg] German Fed Inst Hydrol BfG, Div Qualitat Hydrol, D-56068 Koblez, Germany.
   [Grill, Pia; Morosow, Valeri] Univ Appl Sci Bingen, Div Life Sci & Engn, D-55411 Bingen, Germany.
   [Ben-Yoav, Hadar; Shacham-Diamand, Yosi] Tel Aviv Univ, Fac Engn, Dept Phys Elect, Sch Elect Engn, IL-69978 Tel Aviv, Israel.
   [Biran, Alva; Pedahzur, Rami; Belkin, Shimshon] Hebrew Univ Jerusalem, Inst Life Sci, IL-91904 Jerusalem, Israel.
C3 Tel Aviv University; Hebrew University of Jerusalem
RP Buchinger, S (通讯作者)，German Fed Inst Hydrol BfG, Div Qualitat Hydrol, Am Mainzer Tor 1, D-56068 Koblez, Germany.
EM Buchinger@bafg.de
RI Buchinger, Sebastian/M-3003-2013; Ben-Yoav, Hadar/J-8568-2015; Shacham,
   Yosi/AAK-6983-2021; Belkin, Shimshon/A-8947-2008; Belkin,
   Shimshon/L-3469-2019
OI Buchinger, Sebastian/0000-0003-4859-8972; Ben-Yoav,
   Hadar/0000-0002-6237-0440; Shacham, Yosi/0000-0003-2033-3040; Belkin,
   Shimshon/0000-0001-8283-1673; Biran, Alva/0000-0002-0276-2004;
   Reifferscheid, Georg/0000-0001-6134-8236
FU German Federal Ministry of Education and Research (BMBF) [W7 601,
   02WU0844]; State of Israel Ministry of Science, Culture and Sport (MOST)
FX We gratefully acknowledge the funding by the BMBF-MOST Cooperation in
   Water Technology Research grant number W7 601 (Project 02WU0844)
   supported by the German Federal Ministry of Education and Research
   (BMBF) and the State of Israel Ministry of Science, Culture and Sport
   (MOST).
CR AMES BN, 1973, P NATL ACAD SCI USA, V70, P782, DOI 10.1073/pnas.70.3.782
   AMES BN, 1975, MUTAT RES, V31, P347, DOI 10.1016/0165-1161(75)90046-1
   Ben-Yoav H, 2009, ELECTROCHIM ACTA, V54, P6113, DOI 10.1016/j.electacta.2009.01.061
   Biran I, 2000, ENVIRON MICROBIOL, V2, P285, DOI 10.1046/j.1462-2920.2000.00103.x
   Biran I, 1999, MICROBIOL-SGM, V145, P2129, DOI 10.1099/13500872-145-8-2129
   Bjerketorp J, 2006, CURR OPIN BIOTECH, V17, P43, DOI 10.1016/j.copbio.2005.12.005
   BRANDSMA JA, 1983, NATURE, V305, P243, DOI 10.1038/305243a0
   Buchinger S, 2009, CRYOBIOLOGY, V58, P139, DOI 10.1016/j.cryobiol.2008.11.007
   FORTI GC, 1984, MUTAT RES, V129, P291, DOI 10.1016/0027-5107(84)90083-6
   Guengerich FP, 2006, AAPS J, V8, pE101, DOI 10.1208/aapsj080112
   Hansen P D, 1997, EXS, V81, P109
   Hvastkovs EG, 2007, ANAL CHEM, V79, P1897, DOI 10.1021/ac061975q
   ISO, 2000, 13829 ISO, Vfirst
   Jha AN, 2008, MUTAGENESIS, V23, P207, DOI 10.1093/mutage/gen014
   Jin UH, 2001, GLYCOCONJUGATE J, V18, P779, DOI 10.1023/A:1021103501626
   Kaya T, 2004, CHEM COMMUN, P248, DOI 10.1039/b312462b
   Krishnan S, 2008, ANAL CHEM, V80, P5279, DOI 10.1021/ac800763r
   Ku WW, 2007, MUTAT RES-GEN TOX EN, V627, P59, DOI 10.1016/j.mrgentox.2006.10.004
   KULYS J, 1980, J ELECTROANAL CHEM, V116, P11
   LITTLE JW, 1982, CELL, V29, P11, DOI 10.1016/0092-8674(82)90085-X
   MACDOUGALL D, 1980, ANAL CHEM, V52, P2242, DOI DOI 10.1021/AC50064A004
   Maehana K, 2006, ANAL CHIM ACTA, V560, P24, DOI 10.1016/j.aca.2005.12.034
   Matsui N, 2006, BIOSENS BIOELECTRON, V21, P1202, DOI 10.1016/j.bios.2005.05.004
   Mie Y, 2008, ANAL SCI, V24, P577, DOI 10.2116/analsci.24.577
   Mortelmans K, 2000, MUTAT RES-FUND MOL M, V455, P29, DOI 10.1016/S0027-5107(00)00064-6
   NIWA O, 1993, ANAL CHEM, V65, P1559, DOI 10.1021/ac00059a013
   Norman A, 2005, APPL ENVIRON MICROB, V71, P2338, DOI 10.1128/AEM.71.5.2338-2346.2005
   ODA Y, 1985, MUTAT RES, V147, P219, DOI 10.1016/0165-1161(85)90062-7
   Popovtzer R, 2005, NANO LETT, V5, P1023, DOI 10.1021/nl0503227
   Ptitsyn LR, 1997, APPL ENVIRON MICROB, V63, P4377, DOI 10.1128/AEM.63.11.4377-4384.1997
   QUILLARDET P, 1993, MUTAT RES, V297, P235, DOI 10.1016/0165-1110(93)90019-J
   Reifferscheid G, 2008, MUTAT RES-GEN TOX EN, V649, P15, DOI 10.1016/j.mrgentox.2007.07.015
   ROSEN I, 1989, J ELECTROANAL CHEM, V258, P27, DOI 10.1016/0022-0728(89)85159-9
   Schwartz-Mittelmann A, 2003, ANAL BIOCHEM, V317, P34, DOI 10.1016/S0003-2697(03)00110-6
   Taguchi Kazuyuki, 2004, Environ Sci, V11, P293
   TANG HT, 1988, ANAL CHIM ACTA, V214, P187, DOI 10.1016/S0003-2670(00)80440-7
   Wallenfels K., 1972, ENZYMES, V7, P617
   Wallenfels K, 1960, ENZYMES, P409
NR 38
TC 12
Z9 12
U1 0
U2 30
PU ELSEVIER SCIENCE BV
PI AMSTERDAM
PA PO BOX 211, 1000 AE AMSTERDAM, NETHERLANDS
SN 0003-2670
EI 1873-4324
J9 ANAL CHIM ACTA
JI Anal. Chim. Acta
PD FEB 5
PY 2010
VL 659
IS 1-2
BP 122
EP 128
DI 10.1016/j.aca.2009.11.027
PG 7
WC Chemistry, Analytical
WE Science Citation Index Expanded (SCI-EXPANDED)
SC Chemistry
GA 549KH
UT WOS:000274046900014
PM 20103113
DA 2023-06-30
ER

PT J
AU Kang, XH
   Mai, ZB
   Zou, XY
   Cai, PX
   Mo, JY
AF Kang, Xinhuang
   Mai, Zhibin
   Zou, Xiaoyong
   Cai, Peixiang
   Mo, Jinyuan
TI Glucose biosensors based on platinum nanoparticles-deposited carbon
   nanotubes in sol-gel chitosan/silica hybrid
SO TALANTA
LA English
DT Article
DE glucose; biosensors; carbon nanotubes; platinum nanoparticles; sol-gel;
   chitosan
ID COMPOSITE FILM; GOLD NANOPARTICLES; HYDROGEN-PEROXIDE; ELECTROCATALYTIC
   OXIDATION; AMPEROMETRIC BIOSENSORS; ELECTROCHEMICAL SENSORS; COPPER
   NANOPARTICLES; ENZYME ELECTRODE; MULTILAYER FILMS; REDOX POLYMER
AB A new strategy for fabricating a sensitivity-enhanced glucose biosensor was presented, based on multi-walled carbon nanotubes (CNT), Pt nanoparticles (PtNP) and sol-gel of chitosan (CS)/silica organic-inorganic hybrid composite. PtNP-CS solution was synthesized through the reduction Of PtCl62- by NaBH4 at room temperature. Benefited from the amino groups of CS, a stable PtNP gel was obtained, and a CNT-PtNP-CS solution was prepared by dispersing CNT functionalized with carboxylic groups in PtNP-CS solution. The CS/silica hybrid sol-gel was produced by mixing methyltrimethoxysilane (MTOS) with the CNT-PtNP-CS solution. Then, with the immobilization of glucose oxidase (GOD) into the sol-gel, the glucose biosensor of GOD-CNT-PtNP-CS-MTOS-GCE was fabricated. The properties of resulting glucose biosensor were measured by electrochemical impedance spectroscopy (EIS) and cyclic voltammetry (CV). In phosphate buffer solutions (PBS, pH 6.8), nearly interference free determination of glucose was realized at low applied potential of 0.1 V, with a wide linear range of 1.2 x 10(-6) to 6.0 x 10(-3) M, low detection limit of 3.0 x 10(-7) M, high sensitivity of 2.08 mu A mM(-1), and a fast response time (within 5 s). The results showed that the biosensor provided the high synergistic electrocatalytic action, and exhibited good reproducibility, long-term stability. Subsequently, the novel biosensor was applied for the determination of glucose in human serum sample, and good recovery was obtained (in the range of 95-104%). (C) 2007 Elsevier B.V. All rights reserved.
C1 [Kang, Xinhuang; Mai, Zhibin; Zou, Xiaoyong; Cai, Peixiang; Mo, Jinyuan] Sun Yat Sen Univ, Sch Chem & Chem Engn, Guangzhou 510275, Peoples R China.
   [Kang, Xinhuang] Guangdong Ocean Univ, Coll Sci, Zhanjiang 524088, Peoples R China.
C3 Sun Yat Sen University; Guangdong Ocean University
RP Zou, XY (通讯作者)，Sun Yat Sen Univ, Sch Chem & Chem Engn, Guangzhou 510275, Peoples R China.
EM ceszxy@mail.sysu.edu.cn
CR Bard A. J., 2000, ELECTROCHEMICAL METH
   Chu X, 2007, TALANTA, V71, P2040, DOI 10.1016/j.talanta.2006.09.013
   CLARK LC, 1962, ANN NY ACAD SCI, V102, P29, DOI 10.1111/j.1749-6632.1962.tb13623.x
   Daniel MC, 2004, CHEM REV, V104, P293, DOI 10.1021/cr030698+
   Fiorito PA, 2006, TALANTA, V69, P403, DOI 10.1016/j.talanta.2005.09.040
   Gill I, 2000, TRENDS BIOTECHNOL, V18, P282, DOI 10.1016/S0167-7799(00)01457-8
   Hrapovic S, 2004, ANAL CHEM, V76, P1083, DOI 10.1021/ac035143t
   Huang HZ, 2004, COLLOID SURFACE B, V39, P31, DOI 10.1016/j.colsurfb.2004.08.014
   IKARIYAMA Y, 1987, ANAL LETT, V20, P1791
   Joshi PP, 2005, ANAL CHEM, V77, P3183, DOI 10.1021/ac0484169
   KAMIN RA, 1980, ANAL CHEM, V52, P1198, DOI 10.1021/ac50058a010
   Kang XH, 2007, J NANOSCI NANOTECHNO, V7, P1618, DOI 10.1166/jnn.2007.345
   Kang XH, 2007, ANAL BIOCHEM, V363, P143, DOI 10.1016/j.ab.2007.01.003
   Li JP, 2005, ANAL SCI, V21, P377, DOI 10.2116/analsci.21.377
   Lim SH, 2005, BIOSENS BIOELECTRON, V20, P2341, DOI 10.1016/j.bios.2004.08.005
   Luo XL, 2005, BIOSENS BIOELECTRON, V21, P190, DOI 10.1016/j.bios.2004.07.029
   Male KB, 2004, ANAL CHIM ACTA, V516, P35, DOI 10.1016/j.aca.2004.03.075
   Merkoci A, 2005, TRAC-TREND ANAL CHEM, V24, P826, DOI 10.1016/j.trac.2005.03.019
   Park TM, 1997, TALANTA, V44, P973, DOI 10.1016/S0039-9140(96)02164-9
   Qian L, 2006, TALANTA, V68, P721, DOI 10.1016/j.talanta.2005.05.030
   Qu S, 2007, TALANTA, V71, P1096, DOI 10.1016/j.talanta.2006.06.003
   RADMILOVIC V, 1995, J CATAL, V154, P98, DOI 10.1006/jcat.1995.1151
   Ren ML, 2005, BIOSENS BIOELECTRON, V21, P433, DOI 10.1016/j.bios.2004.08.052
   Rong LQ, 2007, TALANTA, V72, P819, DOI 10.1016/j.talanta.2006.12.037
   Tan XC, 2005, ANAL BIOCHEM, V337, P111, DOI 10.1016/j.ab.2004.10.040
   Tan XC, 2005, ANAL BIOANAL CHEM, V381, P500, DOI 10.1007/s00216-004-2956-8
   Tang H, 2004, ANAL BIOCHEM, V331, P89, DOI 10.1016/j.ab.2004.05.005
   Tsai YC, 2007, J NANOSCI NANOTECHNO, V7, P1611, DOI 10.1166/jnn.2007.344
   Walcarius A, 2005, J MATER CHEM, V15, P3663, DOI 10.1039/b504839g
   Wang BQ, 2000, ANAL CHIM ACTA, V407, P111, DOI 10.1016/S0003-2670(99)00778-3
   Wang BQ, 1998, ANAL CHEM, V70, P3170, DOI 10.1021/ac980160h
   Wang J, 2003, J AM CHEM SOC, V125, P2408, DOI 10.1021/ja028951v
   Welch CM, 2006, ANAL BIOANAL CHEM, V384, P601, DOI 10.1007/s00216-005-0230-3
   Wu YH, 2005, COLLOID SURFACE B, V41, P299, DOI 10.1016/j.colsurfb.2004.12.019
   Xu LH, 2007, ELECTROANAL, V19, P717, DOI 10.1002/elan.200603805
   Xu Q, 2006, SENSOR ACTUAT B-CHEM, V114, P379, DOI 10.1016/j.snb.2005.06.005
   Yang MH, 2006, BIOMATERIALS, V27, P246, DOI 10.1016/j.biomaterials.2005.05.077
   Yang MH, 2006, BIOSENS BIOELECTRON, V21, P1125, DOI 10.1016/j.bios.2005.04.009
   Ye JS, 2006, MICROCHIM ACTA, V152, P267, DOI 10.1007/s00604-005-0446-0
   Zhang MN, 2006, CARBON, V44, P276, DOI 10.1016/j.carbon.2005.07.021
   Zhang SX, 2005, BIOELECTROCHEMISTRY, V67, P15, DOI 10.1016/j.bioelechem.2004.12.002
   Zhao K, 2007, ELECTROANAL, V19, P1069, DOI 10.1002/elan.200603823
   ZHAO M, 2004, ANAL CHEM, V76, P5045
   Zhao Q, 2002, ELECTROANAL, V14, P1609, DOI 10.1002/elan.200290000
   Zhu NN, 2005, ANAL CHIM ACTA, V545, P21, DOI 10.1016/j.aca.2005.04.015
NR 45
TC 146
Z9 149
U1 2
U2 90
PU ELSEVIER SCIENCE BV
PI AMSTERDAM
PA PO BOX 211, 1000 AE AMSTERDAM, NETHERLANDS
SN 0039-9140
EI 1873-3573
J9 TALANTA
JI Talanta
PD JAN 15
PY 2008
VL 74
IS 4
BP 879
EP 886
DI 10.1016/j.talanta.2007.07.019
PG 8
WC Chemistry, Analytical
WE Science Citation Index Expanded (SCI-EXPANDED)
SC Chemistry
GA 261ER
UT WOS:000253062400063
PM 18371723
DA 2023-06-30
ER

PT J
AU Wang, YQ
   Dong, PF
   Huang, J
   Xu, H
   Lei, JP
   Zhang, L
AF Wang, Yeqiu
   Dong, Pengfei
   Huang, Jing
   Xu, Hui
   Lei, Jianping
   Zhang, Lei
TI Direct electrochemistry of silver nanoparticles-decorated metal-organic
   frameworks for telomerase activity sensing via allosteric activation of
   an aptamer hairpin
SO ANALYTICA CHIMICA ACTA
LA English
DT Article
DE Metal organic frameworks; Metal nanoparticles; Electrochemical sensing;
   Telomerase; Biosensor
ID PLATFORM; DESIGN
AB A direct electrochemistry of silver nanoparticles (AgNPs)-anchored metal-organic frameworks (M0Fs) is developed for detection of telomerase activity based on allosteric activation of an aptamer hairpin. AgNPs in situ decorated on PCN-224 (AgNPs/PCN-224) constituted the direct electrochemical labels that were further biofunctionalized by recognition moiety of streptavidin (SA). To achieve the target biosensing, an allosteric hairpin-structured DNA was elaborately designed for signal transduction. The presence of telomerase elongated its primer in the hairpin to displace partial stem strand, thus resulted in the formation of SA aptamer-open structure. Through the specific interaction with aptamer, SA-biofunctionalized AgNPs/PCN-224 probe was attached onto the electrode surface, generating electrochemical signal at + 0.072 V of AgNPs centralized by MOF structure. The direct electrochemical biosensor showed target activity-dependent response from 1.0 x 10(-7) to 1.0 x 10(-1) IU L-1 with a detection limit of 5.4 x 10(-8) IU L-1. Moreover, the sensor was applied in evaluation of telomerase activity in living cancer cells. The established electrochemical detection approach in this work avoids the critical deoxygenation conditions and additional electrocatalytic reagents, which opens a novel biosensing perspective for direct electrochemistry of MOF-based nanocomposites. (C) 2021 Elsevier B.V. All rights reserved.
C1 [Wang, Yeqiu; Xu, Hui; Zhang, Lei] Nanjing Tech Univ, Inst Adv Synth, Sch Chem & Mol Engn, Nanjing 211816, Peoples R China.
   [Wang, Yeqiu; Dong, Pengfei; Huang, Jing; Lei, Jianping] Nanjing Univ, Sch Chem & Chem Engn, State Key Lab Analyt Chem Life Sci, Nanjing 210023, Peoples R China.
C3 Nanjing Tech University; Nanjing University
RP Xu, H; Zhang, L (通讯作者)，Nanjing Tech Univ, Inst Adv Synth, Sch Chem & Mol Engn, Nanjing 211816, Peoples R China.; Lei, JP (通讯作者)，Nanjing Univ, Sch Chem & Chem Engn, State Key Lab Analyt Chem Life Sci, Nanjing 210023, Peoples R China.
EM ias_hxu@njtech.edu.cn; jpl@nju.edu.cn; ias_lzhang@njtech.edu.cn
RI 秋, 王/AGY-3364-2022
OI Zhang, Lei/0000-0001-6212-7371; Xu, Hui/0000-0002-9232-9625
FU National Natural Science Foundation of China [52002169]; Natural Science
   Foundation of Jiangsu Province [BK20170977]; Nanjing Tech University
   [39837143]; Jiangsu Innovative and Entrepreneurial Doctoral Plan
FX The authors are grateful to the financial support from the National
   Natural Science Foundation of China (52002169), Natural Science
   Foundation of Jiangsu Province (BK20170977), and Nanjing Tech University
   (Start-up Grant 39837143). Lei Zhang thanks the financial support by
   Jiangsu Innovative and Entrepreneurial Doctoral Plan.
CR Bakker E, 2002, ANAL CHEM, V74, P2781, DOI 10.1021/ac0202278
   Beitollahi H, 2018, BIOSENS BIOELECTRON, V110, P97, DOI 10.1016/j.bios.2018.03.003
   Beyene HD, 2017, SUSTAIN MATER TECHNO, V13, P18, DOI 10.1016/j.susmat.2017.08.001
   Blackburn EH, 2012, NATURE, V490, P169, DOI 10.1038/490169a
   Cao A, 2010, PHYS CHEM CHEM PHYS, V12, P13499, DOI 10.1039/c0cp00729c
   Chen AC, 2013, CHEM SOC REV, V42, P5425, DOI 10.1039/c3cs35518g
   Dong PF, 2019, BIOSENS BIOELECTRON, V138, DOI 10.1016/j.bios.2019.05.018
   Du PY, 2020, ANAL CHEM, V92, P7980, DOI 10.1021/acs.analchem.0c01651
   Feng ED, 2019, ACS SENSORS, V4, P211, DOI 10.1021/acssensors.8b01244
   Feng QM, 2017, BIOSENS BIOELECTRON, V90, P251, DOI 10.1016/j.bios.2016.11.060
   Furukawa H, 2013, SCIENCE, V341, P974, DOI 10.1126/science.1230444
   Goel S, 2018, ADV MATER, V30, DOI 10.1002/adma.201704367
   Graham MK, 2017, NAT REV UROL, V14, P607, DOI 10.1038/nrurol.2017.104
   Herbert BS, 2006, NAT PROTOC, V1, P1583, DOI 10.1038/nprot.2006.239
   KIM NW, 1994, SCIENCE, V266, P2011, DOI 10.1126/science.7605428
   Lai GS, 2011, ADV FUNCT MATER, V21, P2938, DOI 10.1002/adfm.201100396
   Lanza RP, 2000, SCIENCE, V288, P665, DOI 10.1126/science.288.5466.665
   Lian XZ, 2017, CHEM SOC REV, V46, P3386, DOI 10.1039/c7cs00058h
   Ling PH, 2016, ANAL CHEM, V88, P10680, DOI 10.1021/acs.analchem.6b03131
   Ling PH, 2016, CHEM COMMUN, V52, P1226, DOI 10.1039/c5cc08418k
   Liu JT, 2021, CHEM SOC REV, V50, P1188, DOI 10.1039/d0cs00178c
   Liu SY, 2020, COORDIN CHEM REV, V424, DOI 10.1016/j.ccr.2020.213520
   Liu Y, 2020, ACS OMEGA, V5, P11836, DOI 10.1021/acsomega.0c01459
   Ma J, 2021, ANAL CHEM, V93, P2090, DOI 10.1021/acs.analchem.0c03836
   Ma T, 2020, DALTON T, V49, P17121, DOI 10.1039/d0dt03388j
   Ma W, 2017, J AM CHEM SOC, V139, P11752, DOI 10.1021/jacs.7b03617
   Nault JC, 2019, NAT REV GASTRO HEPAT, V16, P544, DOI 10.1038/s41575-019-0165-3
   Pandey A, 2020, COORDIN CHEM REV, V409, DOI 10.1016/j.ccr.2020.213212
   Park J, 2016, J AM CHEM SOC, V138, P3518, DOI 10.1021/jacs.6b00007
   Rastogi PK, 2014, J MATER CHEM A, V2, P933, DOI 10.1039/c3ta13794e
   Skorupskii G, 2020, J AM CHEM SOC, V142, P6920, DOI 10.1021/jacs.0c01713
   Sun MZ, 2016, ADV FUNCT MATER, V26, P7352, DOI 10.1002/adfm.201601942
   Wang K, 2017, ANAL CHEM, V89, P7262, DOI 10.1021/acs.analchem.7b01882
   Wang Q, 2020, CHEM REV, V120, P1438, DOI 10.1021/acs.chemrev.9b00223
   Wang SJ, 2019, ANAL CHIM ACTA, V1047, P150, DOI 10.1016/j.aca.2018.09.064
   Wang YX, 2016, ADV MATER, V28, P4149, DOI 10.1002/adma.201600108
   Wei YS, 2020, CHEM REV, V120, P12089, DOI 10.1021/acs.chemrev.9b00757
   Xu LG, 2016, ADV FUNCT MATER, V26, P1602, DOI 10.1002/adfm.201504587
   Yadav M, 2013, CHEM COMMUN, V49, P3327, DOI 10.1039/c3cc00293d
   Yan TT, 2018, ANAL CHEM, V90, P14493, DOI 10.1021/acs.analchem.8b04338
   Yang JR, 2021, ANALYST, V146, P1859, DOI 10.1039/d0an02233k
   Yang QH, 2017, CHEM SOC REV, V46, P4774, DOI 10.1039/c6cs00724d
   Zhang CL, 2018, BIOSENS BIOELECTRON, V102, P94, DOI 10.1016/j.bios.2017.11.014
   Zhang XL, 2019, BIOSENS BIOELECTRON, V137, P178, DOI 10.1016/j.bios.2019.04.061
   Zhang Y, 2018, ACS NANO, V12, P651, DOI 10.1021/acsnano.7b07746
NR 45
TC 7
Z9 7
U1 22
U2 116
PU ELSEVIER
PI AMSTERDAM
PA RADARWEG 29, 1043 NX AMSTERDAM, NETHERLANDS
SN 0003-2670
EI 1873-4324
J9 ANAL CHIM ACTA
JI Anal. Chim. Acta
PD NOV 1
PY 2021
VL 1184
AR 339036
DI 10.1016/j.aca.2021.339036
EA SEP 2021
PG 10
WC Chemistry, Analytical
WE Science Citation Index Expanded (SCI-EXPANDED)
SC Chemistry
GA XG3JX
UT WOS:000724653500004
PM 34625244
DA 2023-06-30
ER

PT J
AU Marrugo-Ramirez, J
   Rodriguez-Nunez, M
   Marco, MP
   Mir, M
   Samitier, J
AF Marrugo-Ramirez, Jose
   Rodriguez-Nunez, Montserrat
   Marco, M. -Pilar
   Mir, Monica
   Samitier, Josep
TI Kynurenic Acid Electrochemical Immunosensor: Blood-Based Diagnosis of
   Alzheimer's Disease
SO BIOSENSORS-BASEL
LA English
DT Article
DE Alzheimer&#8217; s disease (AD); immunosensor; kynurenic acid (KYNA);
   electrochemical biosensor; chronoamperometry (CA); electrochemical
   impedance spectroscopy (EIS); blood analysis; point of care diagnosis
   (PoC); in vitro diagnosis (IVD)
AB Alzheimer's disease (AD) is a neurodegenerative disorder, characterized by a functional deterioration of the brain. Currently, there are selected biomarkers for its diagnosis in cerebrospinal fluid. However, its extraction has several disadvantages for the patient. Therefore, there is an urgent need for a detection method using sensitive and selective blood-based biomarkers. Kynurenic acid (KYNA) is a potential biomarker candidate for this purpose. The alteration of the KYNA levels in blood has been related with inflammatory processes in the brain, produced as a protective function when neurons are damaged. This paper describes a novel electrochemical immunosensor for KYNA detection, based on successive functionalization multi-electrode array. The resultant sensor was characterized by cyclic voltammetry (CV), chronoamperometry (CA), and electrochemical impedance spectroscopy (EIS). The proposed biosensor detects KYNA within a linear calibration range from 10 pM to 100 nM using CA and EIS, obtaining a limit of detection (LOD) of 16.9 pM and 37.6 pM in buffer, respectively, being the lowest reported LOD for this biomarker. Moreover, to assess our device closer to the real application, the developed immunosensor was also tested under human serum matrix, obtaining an LOD of 391.71 pM for CA and 278.8 pM for EIS with diluted serum.
C1 [Marrugo-Ramirez, Jose; Mir, Monica; Samitier, Josep] Univ Barcelona, Dept Elect & Biomed Engn, Marti i Franques 1, Barcelona 08028, Spain.
   [Rodriguez-Nunez, Montserrat; Marco, M. -Pilar; Mir, Monica; Samitier, Josep] Ctr Invest Biomed Red Bioingn Biomat & Nanomed CI, Monforte de Lemos 3-5,Pabellon 11, Madrid 28029, Spain.
   [Rodriguez-Nunez, Montserrat; Marco, M. -Pilar; Samitier, Josep] CSIC, Inst Adv Chem Catalonia IQAC, Nanobiotechnol Diagnost Nb4D Grp, Jordi Girona 18-26, Barcelona 08034, Spain.
   [Mir, Monica; Samitier, Josep] Barcelona Inst Sci & Technol BIST, Inst Bioengn Catalonia IBEC, Nanobioengn Grp, 12 Baldiri Reixac 15-21, Barcelona 08028, Spain.
C3 University of Barcelona; CIBER - Centro de Investigacion Biomedica en
   Red; CIBERBBN; Consejo Superior de Investigaciones Cientificas (CSIC);
   CSIC - Centro de Investigacion y Desarrollo Pascual Vila (CID-CSIC);
   CSIC - Instituto de Quimica Avanzada de Cataluna (IQAC); Barcelona
   Institute of Science & Technology; Catalan Institute of Nanoscience &
   Nanotechnology (ICN2); Institut de Bioenginyeria de Catalunya;
   University of Barcelona
RP Mir, M (通讯作者)，Univ Barcelona, Dept Elect & Biomed Engn, Marti i Franques 1, Barcelona 08028, Spain.; Mir, M (通讯作者)，Ctr Invest Biomed Red Bioingn Biomat & Nanomed CI, Monforte de Lemos 3-5,Pabellon 11, Madrid 28029, Spain.; Mir, M (通讯作者)，Barcelona Inst Sci & Technol BIST, Inst Bioengn Catalonia IBEC, Nanobioengn Grp, 12 Baldiri Reixac 15-21, Barcelona 08028, Spain.
EM josealfonso.marrugo@icn2.cat; montse.rodriguez@iqac.csic.es;
   pilar.marco@cid.csic.es; mmir@ibecbarcelona.eu;
   jsamitier@ibecbarcelona.eu
RI MARCO, M-Pilar/A-9836-2015; Mir, Monica/S-1982-2018
OI MARCO, M-Pilar/0000-0002-4064-1668; Mir, Monica/0000-0002-1490-8373;
   Marrugo-Ramirez, Jose/0000-0001-6275-5503; Samitier,
   Josep/0000-0002-1140-3679
FU Commission for Universities and Research of the Department of
   Innovation, Universities, and Enterprise of the Generalitat de Catalunya
   [2017 SGR 1079]; VI National RDi Plan [20082011]; European Regional
   Development Fund [CB06/01/005]; Ministry of Science and Innovation
   [CTQ201129163-C03-01]; Ministry of Economy and Competitiveness
   [PIE14/00061]; Departament d'Universitats, Recerca i Societat de la
   Informacio de la Generalitat de Catalunya [2017 SGR 1441]
FX The work developed by the Nanobioengineering group was funded by
   Commission for Universities and Research of the Department of
   Innovation, Universities, and Enterprise of the Generalitat de
   Catalunya, grant number 2017 SGR 1079 and by the VI National R&D&i Plan
   20082011, Iniciativa Ingenio 2010, Consolider Program, CIBER Actions and
   financed by the Instituto de Salud Carlos III with assistance from the
   European Regional Development Fund, grant number CB06/01/005). The work
   developed by the Nanobiotechnology for Diagnostics (Nb4D) group has been
   funded by the Ministry of Science and Innovation (TryKySeNS project),
   grant number CTQ201129163-C03-01, the Ministry of Economy and
   Competitiveness (Molecular links between diabetes and neurodegenerative
   disorders, Integrated Projects of Excellence in CIBER, grant number
   PIE14/00061 and from the Departament d'Universitats, Recerca i Societat
   de la Informacio de la Generalitat de Catalunya, grant number, 2017 SGR
   1441.
CR Abraham CR, 2001, NEUROBIOL AGING, V22, P931, DOI 10.1016/S0197-4580(01)00302-5
   Alzheimer's Disease International [ADI], 2018, STAT ART DEM RES NEW
   Baran H, 1999, J NEURAL TRANSM, V106, P165, DOI 10.1007/s007020050149
   Chatterjee P, 2018, SCI REP-UK, V8, DOI 10.1038/s41598-018-25968-7
   Dezsi L, 2015, CURR ALZHEIMER RES, V12, P462
   Erabi H, 2020, SCI REP-UK, V10, DOI 10.1038/s41598-020-73918-z
   Flieger J, 2018, MOLECULES, V23, DOI 10.3390/molecules23113012
   Giles GI, 2003, BIOCHEM BIOPH RES CO, V300, P719, DOI 10.1016/S0006-291X(02)02917-0
   Gonzalez-Sanchez M, 2020, BIOMOLECULES, V10, DOI 10.3390/biom10040571
   Gordon BA, 2018, LANCET NEUROL, V17, P241, DOI 10.1016/S1474-4422(18)30028-0
   Gulaj E, 2010, ADV MED SCI-POLAND, V55, P204, DOI 10.2478/v10039-010-0023-6
   Hartai Z, 2007, NEUROCHEM INT, V50, P308, DOI 10.1016/j.neuint.2006.08.012
   Iwasaki M, 2016, BIOMED CHROMATOGR, V30, P384, DOI 10.1002/bmc.3559
   Janek RP, 1998, LANGMUIR, V14, P3011, DOI 10.1021/la970980+
   Johnsson L, 2002, FOOD AGR IMMUNOL, V14, P209, DOI [10.1080/09540100220145000a, 10.1080/09540100220145000]
   KIESSIG S T, 1990, Allergie und Immunologie (Leipzig), V36, P163
   Kinney Jefferson W, 2018, Alzheimers Dement (N Y), V4, P575, DOI 10.1016/j.trci.2018.06.014
   Kozak R, 2014, J NEUROSCI, V34, P10592, DOI 10.1523/JNEUROSCI.1107-14.2014
   Kyprianou D, 2013, TALANTA, V103, P260, DOI 10.1016/j.talanta.2012.10.042
   Linderholm KR, 2012, SCHIZOPHRENIA BULL, V38, P426, DOI 10.1093/schbul/sbq086
   LONG GL, 1983, ANAL CHEM, V55, pA712, DOI 10.1021/ac00258a001
   Majlath Z, 2014, J NEURAL TRANSM, V121, P881, DOI 10.1007/s00702-013-1135-5
   Mir M, 2009, ELECTROPHORESIS, V30, P3386, DOI 10.1002/elps.200900319
   Moroni F, 1999, EUR J PHARMACOL, V375, P87, DOI 10.1016/S0014-2999(99)00196-X
   Olsson SK, 2010, J PSYCHIATR NEUROSCI, V35, P195, DOI 10.1503/jpn.090180
   RANDLES JEB, 1947, DISCUSS FARADAY SOC, V1, P11, DOI 10.1039/df9470100011
   Sas K, 2007, J NEUROL SCI, V257, P221, DOI 10.1016/j.jns.2007.01.033
   Selkoe DJ, 2001, PHYSIOL REV, V81, P741, DOI 10.1152/physrev.2001.81.2.741
   Sellgren CM, 2019, TRANSL PSYCHIAT, V9, DOI 10.1038/s41398-019-0378-9
   Simic G, 2016, BIOMOLECULES, V6, DOI 10.3390/biom6010006
   Sokolova A, 2009, BRAIN PATHOL, V19, P392, DOI 10.1111/j.1750-3639.2008.00188.x
   Song F, 2011, J ALZHEIMERS DIS, V26, P365, DOI 10.3233/JAD-2011-101977
   STONE TW, 1993, PHARMACOL REV, V45, P309
   Torok N, 2020, INT J MOL SCI, V21, DOI 10.3390/ijms21249338
   TURSKI WA, 1988, BRAIN RES, V454, P164, DOI 10.1016/0006-8993(88)90815-3
   Wennstrom M, 2014, INT J TRYPTOPHAN RES, V7, P1, DOI [10.4137/IJTRTR.S13958, 10.4137/IJTR.S13958]
   World Health Organiztion, 2020, DEM KEY FACTS
NR 37
TC 8
Z9 8
U1 9
U2 47
PU MDPI
PI BASEL
PA ST ALBAN-ANLAGE 66, CH-4052 BASEL, SWITZERLAND
EI 2079-6374
J9 BIOSENSORS-BASEL
JI Biosensors-Basel
PD JAN
PY 2021
VL 11
IS 1
AR 20
DI 10.3390/bios11010020
PG 15
WC Chemistry, Analytical; Nanoscience & Nanotechnology; Instruments &
   Instrumentation
WE Science Citation Index Expanded (SCI-EXPANDED)
SC Chemistry; Science & Technology - Other Topics; Instruments &
   Instrumentation
GA PV2SB
UT WOS:000609841500001
PM 33445512
OA gold, Green Published
DA 2023-06-30
ER

PT J
AU Bharti, A
   Agnihotri, N
   Prabhakar, N
AF Bharti, Anu
   Agnihotri, Navneet
   Prabhakar, Nirmal
TI A voltammetric hybridization assay for microRNA-21 using carboxylated
   graphene oxide decorated with gold-platinum bimetallic nanoparticles
SO MICROCHIMICA ACTA
LA English
DT Article
DE MicroRNA-21; Breast Cancer; Electrochemical biosensor; Gene assay;
   Au-PtBNPs
ID BREAST-CANCER; ELECTROCHEMICAL BIOSENSOR; LABEL; NANOCOMPOSITE; MIRNA
AB An electrochemical hybridization assay is described for the determination of microRNA-21. Fluorine tin oxide (FTO) sheets were coated with carboxylated graphene oxide followed by deposition of gold-platinum bimetallic nanoparticles by using chronoamperometry at a potential of -0.2V for 350s. The capture probe was immobilized on the surface of the modified FTO sheets by biotin-avidin interaction. On exposure to microRNA-21, hybridization occurs, and that can be detected at a relatively low working potential of 0.25V by using ferri/ferro-cyanide as an electrochemical probe. The various modifications of the FTO sheets were characterized by means of FE-SEM, FT-IR, contact angle studies and electrochemical techniques. The effects of pH value, EDC-NHS activation time, concentration of capture probe and incubation time were optimized. The sensor has a wide linear response that extends from 1 fM to 1M of microRNA-21, and the detection limit is 1 fM. The sensor is stable for about 15days (by retaining 90% of its initial activity) and can be reused for about 3 times (85% of initial activity) after regeneration with 50mM NaOH solution. The sensor was applied to the analysis of spiked human serum and gave recoveries between 90 and 111%.
C1 [Bharti, Anu; Agnihotri, Navneet; Prabhakar, Nirmal] Panjab Univ, Dept Biochem, Chandigarh 160014, India.
C3 Panjab University
RP Prabhakar, N (通讯作者)，Panjab Univ, Dept Biochem, Chandigarh 160014, India.
EM nirmalprabhakar@gmail.com
OI Agnihotri, Navneet/0000-0001-6063-3473
FU Department of Science and Technology [DST-Purse II], Special Assistance
   Programme (UGC-SAP) [F.4-7/2015/DRS-III (SAP-II)]; DST-SERB
   [EEQ/2017/000239]; Council of Scientific AMP; Industrial Research (CSIR)
   [09/135(0729)/2016-EMR-I]
FX This work was financially supported by Department of Science and
   Technology [DST-Purse II], Special Assistance Programme (UGC-SAP)
   [F.4-7/2015/DRS-III (SAP-II)] and DST-SERB sponsored project
   [EEQ/2017/000239]. Council of Scientific & Industrial Research (CSIR) is
   highly acknowledged for the award of SRF [09/135(0729)/2016-EMR-I].
   Authors also acknowledge Central Instrument Laboratory (CIL) facility of
   Panjab University, Chandigarh for FE-SEM studies. We are thankful to Dr.
   Shweta Rana (Department of Chemistry, Panjab University, Chandigarh) and
   Dr. Suman Singh (Central Scientific Instruments Organisation
   (CSIR-CSIO), Chandigarh) for their support in performing FT-IR and
   Contact angle studies, respectively.
CR Azzouzi S, 2017, BIOSENS BIOELECTRON, V92, P154, DOI 10.1016/j.bios.2017.02.014
   Banyay M, 2003, BIOPHYS CHEM, V104, P477, DOI 10.1016/S0301-4622(03)00035-8
   Chan M, 2013, CLIN CANCER RES, V19, P4477, DOI 10.1158/1078-0432.CCR-12-3401
   Chang CC, 2010, ANAL CHEM, V82, P1207, DOI 10.1021/ac901797j
   Chun L, 2013, SENSOR ACTUAT B-CHEM, V186, P446, DOI 10.1016/j.snb.2013.06.046
   Cui M, 2017, SENSOR ACTUAT B-CHEM, V244, P742, DOI 10.1016/j.snb.2017.01.060
   Dreyer DR, 2010, CHEM SOC REV, V39, P228, DOI 10.1039/b917103g
   Ghani M, 2018, MICROCHIM ACTA, V185, DOI 10.1007/s00604-018-3055-4
   Gupta P, 2018, J ELECTROANAL CHEM, V813, P102, DOI 10.1016/j.jelechem.2018.02.014
   Jain U, 2017, INT J BIOL MACROMOL, V105, P549, DOI 10.1016/j.ijbiomac.2017.07.084
   Kangkamano T, 2018, BIOSENS BIOELECTRON, V102, P217, DOI 10.1016/j.bios.2017.11.024
   Kilic T, 2012, BIOSENS BIOELECTRON, V38, P195, DOI 10.1016/j.bios.2012.05.031
   Lanza G, 2007, MOL CANCER, V6, DOI 10.1186/1476-4598-6-54
   Lapin NA, 2009, J PHYS CHEM B, V113, P8776, DOI 10.1021/jp809096m
   Lee CY, 2015, PHYS CHEM CHEM PHYS, V17, P9369, DOI 10.1039/c5cp00507h
   Leng QX, 2017, ONCOTARGET, V8
   Li Z, 2016, TALANTA, V161, P713, DOI 10.1016/j.talanta.2016.09.033
   Liu LZ, 2015, BIOSENS BIOELECTRON, V70, P351, DOI 10.1016/j.bios.2015.03.051
   Lowery AJ, 2008, CLIN CANCER RES, V14, P360, DOI 10.1158/1078-0432.CCR-07-0992
   Lusi EA, 2009, ANAL CHEM, V81, P2819, DOI 10.1021/ac8026788
   Mandli J, 2017, BIOELECTROCHEMISTRY, V116, P17, DOI 10.1016/j.bioelechem.2017.03.002
   Mattick JS, 2006, HUM MOL GENET, V15, pR17, DOI 10.1093/hmg/ddl046
   McGuire A, 2015, CANCER METAST REV, V34, P145, DOI 10.1007/s10555-015-9551-7
   Miao XM, 2016, BIOSENS BIOELECTRON, V86, P454, DOI 10.1016/j.bios.2016.07.001
   Peng SG, 2015, INTEGR FERROELECTR, V163, P42, DOI 10.1080/10584587.2015.1040328
   Rafiee-Pour HA, 2016, BIOSENS BIOELECTRON, V77, P202, DOI 10.1016/j.bios.2015.09.025
   Su S, 2017, BIOSENS BIOELECTRON, V94, P552, DOI 10.1016/j.bios.2017.03.040
   Thakur H, 2017, MICROCHIM ACTA, V184, P1915, DOI 10.1007/s00604-017-2174-7
   Tian L, 2018, BIOSENS BIOELECTRON, V122, P43, DOI 10.1016/j.bios.2018.09.037
   Tian L, 2018, BIOSENS BIOELECTRON, V99, P564, DOI 10.1016/j.bios.2017.08.035
   Wen W, 2016, BIOSENS BIOELECTRON, V83, P142, DOI 10.1016/j.bios.2016.04.039
   Xin FX, 2009, BIOINFORMATICS, V25, P430, DOI 10.1093/bioinformatics/btn646
   Yang T, 2012, COLLOID SURFACE B, V97, P150, DOI 10.1016/j.colsurfb.2012.04.007
   Yu SY, 2015, SCI REP-UK, V5, DOI 10.1038/srep16369
   Zhai Q, 2015, J ELECTROANAL CHEM, V758, P20, DOI 10.1016/j.jelechem.2015.10.010
   Zhang KY, 2018, RSC ADV, V8, P16146, DOI 10.1039/c8ra02453g
NR 36
TC 24
Z9 26
U1 3
U2 64
PU SPRINGER WIEN
PI WIEN
PA SACHSENPLATZ 4-6, PO BOX 89, A-1201 WIEN, AUSTRIA
SN 0026-3672
EI 1436-5073
J9 MICROCHIM ACTA
JI Microchim. Acta
PD MAR
PY 2019
VL 186
IS 3
AR 185
DI 10.1007/s00604-019-3302-3
PG 11
WC Chemistry, Analytical
WE Science Citation Index Expanded (SCI-EXPANDED)
SC Chemistry
GA HL6WF
UT WOS:000458876100014
PM 30771192
DA 2023-06-30
ER

PT J
AU Song, YH
   Shen, Y
   Gong, CC
   Chen, JY
   Xu, ML
   Wang, LY
   Wang, L
AF Song, Yonghai
   Shen, Yuan
   Gong, Coucong
   Chen, Jingyi
   Xu, Mengli
   Wang, Linyu
   Wang, Li
TI A Novel Glucose Biosensor Based on Tb@Mesoporous Metal-Organic
   Frameworks/Carbon Nanotube Nanocomposites
SO CHEMELECTROCHEM
LA English
DT Article
DE methylene green; glucose dehydrogenase; metal-organic frameworks; carbon
   nanotubes; electrochemical glucose biosensors
ID REDUCED GRAPHENE OXIDE; ENZYMATIC BIOFUEL CELL; CARBON NANOTUBES;
   ELECTRON-TRANSFER; HYDROGEN-PEROXIDE; METHYLENE GREEN; BUCKY PAPERS;
   NANOPARTICLES; ENHANCEMENT; NANOSHEETS
AB This study demonstrates the exploitation of carbon nanotubes (CNTs) combined with mesoporous metal-organic frameworks (Tb@mesoMOFs) to form a novel nanocomposite as the platform to construct electrochemical biosensors for glucose detection. Energy-dispersive X-ray spectroscopy, UV/Vis spectroscopy, scanning electron microscopy, and electrochemical techniques were used to characterize the Tb@mesoMOFs-CNT nanocomposites. The results showed that a thin layer of Tb@mesoMOFs uniformly covered the surface of CNTs. The Tb@mesoMOFs-CNT nanocomposites served as a supporting matrix to load both methylene green (MG) as electron mediators and glucose dehydrogenases (GDH) as electrocatalysts on a glassy carbon electrode (GCE) for constructing an electrochemical glucose biosensor, owing to the large number of micropores of Tb@mesoMOFs and excellent electrical conductivity of the CNTs together with ultrahigh surface area of the nanocomposites. GDH/MG-Tb@MOF-CNTs/GCE showed good performance for glucose detection with a wide linear range of approximately 25 mu M to 17 mM and a low detection limit of 8 mM (R=0.998, n=10). The work also provided a novel idea to prepare excellent MOFs/CNT-based materials for electrochemical sensing.
C1 [Song, Yonghai; Shen, Yuan; Gong, Coucong; Chen, Jingyi; Xu, Mengli; Wang, Linyu; Wang, Li] Jiangxi Normal Univ, Coll Chem & Chem Engn, Key Lab Chem Biol Jiangxi Prov, Key Lab Funct Small Organ Mol,Minist Educ, Nanchang 330022, Jiangxi, Peoples R China.
C3 Jiangxi Normal University
RP Wang, L (通讯作者)，Jiangxi Normal Univ, Coll Chem & Chem Engn, Key Lab Chem Biol Jiangxi Prov, Key Lab Funct Small Organ Mol,Minist Educ, Nanchang 330022, Jiangxi, Peoples R China.
EM lwanggroup@aliyun.com
RI Wang, Li/HMV-1907-2023; wang, lin/HZK-4145-2023; wang, lin/HHM-2225-2022
OI Wang, Li/0000-0003-0510-7985; 
FU National Natural Science Foundation of China [21465014, 21465015,
   21665012]; Natural Science Foundation of Jiangxi Province
   [20143ACB21016]; Ministry of Education by the Specialized Research Fund
   for the Doctoral Program of Higher Education [20133604110002]; Ground
   Plan of Science and Technology Projects of Jiangxi Educational Committee
   [KJLD14023]
FX This work was financially supported by the National Natural Science
   Foundation of China (21465014, 21465015 and 21665012), Natural Science
   Foundation of Jiangxi Province (20143ACB21016), the Ministry of
   Education by the Specialized Research Fund for the Doctoral Program of
   Higher Education (20133604110002), and the Ground Plan of Science and
   Technology Projects of Jiangxi Educational Committee (KJLD14023).
CR Abbasi M, 2016, APPL SURF SCI, V364, P752, DOI 10.1016/j.apsusc.2015.12.120
   *AD ASS, 2014, DIABETES CARE, V37, pS14
   Ahmad R, 2016, CERAM INT, V42, P13464, DOI 10.1016/j.ceramint.2016.05.134
   Barsan MM, 2015, J ELECTROANAL CHEM, V736, P8, DOI 10.1016/j.jelechem.2014.10.026
   Chen HC, 2015, ANAL CHIM ACTA, V867, P83, DOI 10.1016/j.aca.2015.01.027
   Chen Y, 2012, INORG CHEM, V51, P9156, DOI 10.1021/ic301280n
   Cheng HJ, 2012, ELECTROCHIM ACTA, V82, P203, DOI 10.1016/j.electacta.2011.11.122
   Choi T, 2015, BIOSENS BIOELECTRON, V63, P325, DOI 10.1016/j.bios.2014.07.059
   Devasenathipathy R, 2015, ENZYME MICROB TECH, V78, P40, DOI 10.1016/j.enzmictec.2015.06.006
   Dilgin DG, 2015, ANAL METHODS-UK, V7, P990, DOI 10.1039/c4ay02269f
   Ding JW, 2015, RSC ADV, V5, P35338, DOI 10.1039/c5ra04164c
   Ertek B, 2016, RSC ADV, V6, P20058, DOI 10.1039/c5ra25673a
   Feng DW, 2015, NAT COMMUN, V6, DOI 10.1038/ncomms6979
   Feng D, 2009, SENSOR ACTUAT B-CHEM, V138, P539, DOI 10.1016/j.snb.2009.02.048
   Gopalan AI, 2016, BIOSENS BIOELECTRON, V84, P53, DOI 10.1016/j.bios.2015.10.079
   Goran JM, 2013, ANAL CHEM, V85, P1571, DOI 10.1021/ac3028036
   Hwa KY, 2014, BIOSENS BIOELECTRON, V62, P127, DOI 10.1016/j.bios.2014.06.023
   Hyun K, 2015, INT J HYDROGEN ENERG, V40, P2199, DOI 10.1016/j.ijhydene.2014.12.019
   Jiang H, 2016, ACS NANO, V10, P1648, DOI 10.1021/acsnano.5b07367
   Kim DM, 2013, ANAL CHEM, V85, P11643, DOI 10.1021/ac403217t
   Landarani-Isfahani A, 2015, LANGMUIR, V31, P9219, DOI 10.1021/acs.langmuir.5b02004
   Lei CH, 1996, ANAL CHEM, V68, P3344, DOI 10.1021/ac960291n
   Liedana N, 2012, ACS APPL MATER INTER, V4, P5016, DOI 10.1021/am301365h
   Lin YQ, 2014, ANAL CHEM, V86, P3895, DOI 10.1021/ac4042087
   Liu AH, 2017, BIOSENS BIOELECTRON, V87, P25, DOI 10.1016/j.bios.2016.07.050
   Liu D, 2014, J PHYS CHEM C, V118, P2370, DOI 10.1021/jp412099y
   Liu F, 2016, J NANOPART RES, V18, DOI 10.1007/s11051-016-3342-0
   Liu HY, 2013, ANAL METHODS-UK, V5, P6360, DOI 10.1039/c3ay41170b
   Liu JL, 2014, ENERG ENVIRON SCI, V7, P3709, DOI 10.1039/c4ee01475h
   Lu XL, 2013, ANAL CHEM, V85, P4007, DOI 10.1021/ac303743a
   Ma WJ, 2013, ANAL CHEM, V85, P7550, DOI 10.1021/ac401576u
   Meredith MT, 2012, ELECTROCHIM ACTA, V72, P207, DOI 10.1016/j.electacta.2012.04.017
   Monosik R, 2012, ENZYME MICROB TECH, V50, P227, DOI 10.1016/j.enzmictec.2012.01.004
   Pinyou P, 2015, BIOELECTROCHEMISTRY, V106, P22, DOI 10.1016/j.bioelechem.2015.04.003
   Qin XY, 2013, ELECTROCHIM ACTA, V95, P260, DOI 10.1016/j.electacta.2013.02.014
   Radhakrishnan S, 2016, SENSOR ACTUAT B-CHEM, V233, P93, DOI 10.1016/j.snb.2016.04.056
   Rascon F, 2011, J PHYS CHEM C, V115, P1150, DOI 10.1021/jp1064962
   Reid RC, 2013, J ELECTROCHEM SOC, V160, pH612, DOI 10.1149/2.099309jes
   Shieh FK, 2015, J AM CHEM SOC, V137, P4276, DOI 10.1021/ja513058h
   Song YH, 2016, ANAL CHEM, V88, P1371, DOI 10.1021/acs.analchem.5b03938
   Song YH, 2015, ANAL CHIM ACTA, V891, P144, DOI 10.1016/j.aca.2015.08.009
   Song YH, 2013, ANAL METHODS-UK, V5, P4165, DOI 10.1039/c3ay40399h
   Song YH, 2013, ELECTROCHIM ACTA, V93, P17, DOI 10.1016/j.electacta.2013.01.075
   Su ZQ, 2014, RSC ADV, V4, P52598, DOI 10.1039/c4ra07848a
   Tian JQ, 2013, NANOSCALE, V5, P11604, DOI 10.1039/c3nr03693f
   Villarrubia CWN, 2014, J ELECTROCHEM SOC, V161, pH3020, DOI 10.1149/2.0051413jes
   Villarrubia CWN, 2013, ECS J SOLID STATE SC, V2, pM3156, DOI 10.1149/2.021310jss
   Villarrubia CWN, 2011, ACS APPL MATER INTER, V3, P2402, DOI 10.1021/am2003137
   Wang L, 2016, ACS SUSTAIN CHEM ENG, V4, P1531, DOI 10.1021/acssuschemeng.5b01474
   Wang L, 2015, SCI REP-UK, V5, DOI 10.1038/srep14341
   Wei CT, 2014, ANAL METHODS-UK, V6, P1550, DOI 10.1039/c3ay41764f
   Wu WQ, 2016, SENSOR ACTUAT B-CHEM, V232, P633, DOI 10.1016/j.snb.2016.04.006
   Zhang BY, 2015, TALANTA, V131, P243, DOI 10.1016/j.talanta.2014.07.027
   Zhang YY, 2016, J ELECTROCHEM SOC, V163, pF449, DOI 10.1149/2.0321606jes
   Zhao Y, 2015, ELECTROCHIM ACTA, V176, P1272, DOI 10.1016/j.electacta.2015.07.143
   Zhou DM, 1996, ANAL CHIM ACTA, V329, P41
NR 56
TC 27
Z9 28
U1 6
U2 230
PU WILEY-V C H VERLAG GMBH
PI WEINHEIM
PA POSTFACH 101161, 69451 WEINHEIM, GERMANY
SN 2196-0216
J9 CHEMELECTROCHEM
JI ChemElectroChem
PD JUN
PY 2017
VL 4
IS 6
BP 1457
EP 1462
DI 10.1002/celc.201600895
PG 6
WC Electrochemistry
WE Science Citation Index Expanded (SCI-EXPANDED)
SC Electrochemistry
GA FD7GK
UT WOS:000407694400027
DA 2023-06-30
ER

PT J
AU Kim, YS
   Lee, SJ
   Gu, MB
AF Kim, Yeon Seok
   Lee, Su Jin
   Gu, Man Bock
TI Electrochemical aptamer-based biosensors
SO BIOCHIP JOURNAL
LA English
DT Review
DE aptamer; biosensor; aptasensor; electrochemical; signal amplification
ID IN-VITRO SELECTION; LABEL-FREE DETECTION; IMPEDANCE SPECTROSCOPY;
   SENSING PLATFORM; RNA APTAMERS; PROTEIN; REAGENTLESS; SENSORS;
   RECOGNITION; MOLECULES
AB Aptamers are newly emerged sensing elements that are competitive with or sometimes even better than antibodies due to their various advantages: a compact size, cost effectiveness, chemical stability, in vitro synthesis, easy modification, labeling and so on. Therefore, there have recently been intensive advances in aptamer-based biosensors including electrochemical aptasensors that are more proper to the miniaturization and integration of biosensors for high-throughput analysis and point-of-care (POC). In this review, we have summarized new state of the art strategies for an aptamer-based electrochemical sensing platform and manners of signal amplification in the categories of simple label-free electrochemical detection, electrochemical signal amplification using enzymes or nanoparticles, target-induced conformational changes, and displacement formats.
C1 [Kim, Yeon Seok; Lee, Su Jin; Gu, Man Bock] Korea Univ, Coll Life Sci & Biotechnol, Seoul 136701, South Korea.
C3 Korea University
RP Gu, MB (通讯作者)，Korea Univ, Coll Life Sci & Biotechnol, Anam Dong, Seoul 136701, South Korea.
EM mbgu@korea.ac.kr
FU Seoul R BD Program
FX This work was Supported by a Grant from the Seoul R & BD Program.
CR BAGALKOT V, 2006, ANGEW CHEM INT EDIT, V45, P1
   Bagalkot V, 2007, NANO LETT, V7, P3065, DOI 10.1021/nl071546n
   Baker BR, 2006, J AM CHEM SOC, V128, P3138, DOI 10.1021/ja056957p
   Baldrich E, 2005, ANAL CHEM, V77, P4774, DOI 10.1021/ac0502450
   Bang GS, 2005, BIOSENS BIOELECTRON, V21, P863, DOI 10.1016/j.bios.2005.02.002
   Brody E N, 2000, J Biotechnol, V74, P5, DOI 10.1016/S1389-0352(99)00004-5
   Cai H, 2006, SENSOR ACTUAT B-CHEM, V114, P433, DOI 10.1016/j.snb.2005.06.017
   Centi S, 2008, BIOSENS BIOELECTRON, V23, P1602, DOI 10.1016/j.bios.2008.01.020
   Centi S, 2007, ANAL CHEM, V79, P1466, DOI 10.1021/ac061879p
   Cheng AKH, 2007, ANAL CHEM, V79, P5158, DOI 10.1021/ac062214q
   Clark SL, 2002, ELECTROPHORESIS, V23, P1335, DOI 10.1002/1522-2683(200205)23:9<1335::AID-ELPS1335>3.0.CO;2-E
   de-los-Santos-Alvarez N, 2008, TRAC-TREND ANAL CHEM, V27, P437, DOI 10.1016/j.trac.2008.03.003
   Du Y, 2008, ANAL CHEM, V80, P5110, DOI 10.1021/ac800303c
   ELLINGTON AD, 1990, NATURE, V346, P818, DOI 10.1038/346818a0
   Evtugyn GA, 2008, ELECTROANAL, V20, P1300, DOI 10.1002/elan.200704186
   Famulok M, 2000, ACCOUNTS CHEM RES, V33, P591, DOI 10.1021/ar960167q
   FAMULOK M, 1992, J AM CHEM SOC, V114, P3990, DOI 10.1021/ja00036a065
   Farokhzad OC, 2006, P NATL ACAD SCI USA, V103, P6315, DOI 10.1073/pnas.0601755103
   Faulhammer D, 1997, J MOL BIOL, V269, P188, DOI 10.1006/jmbi.1997.1036
   Feng K, 2008, ANAL BIOCHEM, V378, P38, DOI 10.1016/j.ab.2008.03.047
   Feng KJ, 2008, ELECTROCHEM COMMUN, V10, P531, DOI 10.1016/j.elecom.2008.01.024
   Ferapontova EE, 2008, J AM CHEM SOC, V130, P4256, DOI 10.1021/ja711326b
   Geiger A, 1996, NUCLEIC ACIDS RES, V24, P1029, DOI 10.1093/nar/24.6.1029
   Hansen JA, 2006, J AM CHEM SOC, V128, P2228, DOI 10.1021/ja060005h
   He PL, 2007, ANAL CHEM, V79, P8024, DOI 10.1021/ac070772e
   Ikebukuro K, 2005, BIOSENS BIOELECTRON, V20, P2168, DOI 10.1016/j.bios.2004.09.002
   Jayasena SD, 1999, CLIN CHEM, V45, P1628
   JENISON RD, 1994, SCIENCE, V263, P1425, DOI 10.1126/science.7510417
   Katz E, 2003, ELECTROANAL, V15, P913, DOI 10.1002/elan.200390114
   Kim M, 2007, BIOCHIP J, V1, P81
   Kim SK, 2008, BIOCHIP J, V2, P97
   Kim YS, 2007, BIOSENS BIOELECTRON, V22, P2525, DOI 10.1016/j.bios.2006.10.004
   Kim Y, 2008, P NATL ACAD SCI USA, V105, P5664, DOI 10.1073/pnas.0711803105
   Klug SJ, 1999, RNA, V5, P1180, DOI 10.1017/S135583829999088X
   Kusser W, 2000, J Biotechnol, V74, P27
   Lai RY, 2007, ANAL CHEM, V79, P229, DOI 10.1021/ac061592s
   LATHAM JA, 1994, NUCLEIC ACIDS RES, V22, P2817, DOI 10.1093/nar/22.14.2817
   Lee JF, 2004, NUCLEIC ACIDS RES, V32, pD95, DOI 10.1093/nar/gkh094
   Lee M, 2000, ANAL BIOCHEM, V282, P142, DOI 10.1006/abio.2000.4595
   Li BL, 2008, BIOSENS BIOELECTRON, V23, P965, DOI 10.1016/j.bios.2007.09.019
   Li N, 2008, J AM CHEM SOC, V130, P2380, DOI 10.1021/ja076787b
   Li XX, 2008, ELECTROANAL, V20, P1475, DOI 10.1002/elan.200704193
   Liss M, 2002, ANAL CHEM, V74, P4488, DOI 10.1021/ac011294p
   Liu JW, 2006, ANGEW CHEM INT EDIT, V45, P7955, DOI 10.1002/anie.200603106
   Liu JW, 2006, ANGEW CHEM INT EDIT, V45, P90, DOI 10.1002/anie.200502589
   LORSCH JR, 1994, NATURE, V371, P31, DOI 10.1038/371031a0
   Lu Y, 2008, ANAL CHEM, V80, P1883, DOI 10.1021/ac7018014
   Luzi E, 2003, TRAC-TREND ANAL CHEM, V22, P810, DOI 10.1016/S0165-9936(03)01208-1
   Maalouf R, 2007, ANAL CHEM, V79, P4879, DOI 10.1021/ac070085n
   Mann D, 2005, BIOCHEM BIOPH RES CO, V338, P1928, DOI 10.1016/j.bbrc.2005.10.172
   McCauley TG, 2003, ANAL BIOCHEM, V319, P244, DOI 10.1016/S0003-2697(03)00297-5
   Medley CD, 2008, ANAL CHEM, V80, P1067, DOI 10.1021/ac702037y
   Min K, 2008, BIOSENS BIOELECTRON, V23, P1819, DOI 10.1016/j.bios.2008.02.021
   Minunni M, 2004, BIOSENS BIOELECTRON, V20, P1149, DOI 10.1016/j.bios.2004.03.037
   Niazi JH, 2008, BIOORGAN MED CHEM, V16, P1254, DOI 10.1016/j.bmc.2007.10.073
   Numnuam A, 2008, ANAL CHEM, V80, P707, DOI 10.1021/ac701910r
   O'Sullivan CK, 2002, ANAL BIOANAL CHEM, V372, P44, DOI 10.1007/s00216-001-1189-3
   PIEKEN WA, 1991, SCIENCE, V253, P314, DOI 10.1126/science.1857967
   Polsky R, 2006, ANAL CHEM, V78, P2268, DOI 10.1021/ac0519864
   Radi AE, 2006, J AM CHEM SOC, V128, P117, DOI 10.1021/ja053121d
   Radi AE, 2005, ANAL CHEM, V77, P6320, DOI 10.1021/ac0505775
   Ruta J, 2006, ANAL CHEM, V78, P3032, DOI 10.1021/ac060033i
   Schurer H, 2001, BIOORGAN MED CHEM, V9, P2557, DOI 10.1016/S0968-0896(01)00030-X
   Song SP, 2008, TRAC-TREND ANAL CHEM, V27, P108, DOI 10.1016/j.trac.2007.12.004
   Stojanovic MN, 2002, J AM CHEM SOC, V124, P9678, DOI 10.1021/ja0259483
   Tombelli S, 2005, BIOSENS BIOELECTRON, V20, P2424, DOI 10.1016/j.bios.2004.11.006
   TUERK C, 1990, SCIENCE, V249, P505, DOI 10.1126/science.2200121
   Wang J, 2007, ADV MATER, V19, P3943, DOI 10.1002/adma.200602256
   White RR, 2000, J CLIN INVEST, V106, P929, DOI 10.1172/JCI11325
   Willner I, 2007, ANGEW CHEM INT EDIT, V46, P6408, DOI 10.1002/anie.200604524
   Wu ZS, 2007, ANAL CHEM, V79, P2933, DOI 10.1021/ac0622936
   Xiao Y, 2005, J AM CHEM SOC, V127, P17990, DOI 10.1021/ja056555h
   Xiao Y, 2005, ANGEW CHEM INT EDIT, V44, P5456, DOI 10.1002/anie.200500989
   Xiao Y, 2007, J AM CHEM SOC, V129, P262, DOI 10.1021/ja067278x
   Xu DK, 2005, ANAL CHEM, V77, P5107, DOI 10.1021/ac050192m
   Xu Y, 2006, ELECTROANAL, V18, P1449, DOI 10.1002/elan.200603566
   You KM, 2003, BIOTECHNOL BIOPROC E, V8, P64, DOI 10.1007/BF02940259
   Zayats M, 2006, J AM CHEM SOC, V128, P13666, DOI 10.1021/ja0651456
   Zhou L, 2007, ANAL CHEM, V79, P7492, DOI 10.1021/ac071059s
   Zimmerman JM, 2002, NUCLEIC ACIDS RES, V30, P5425, DOI 10.1093/nar/gkf687
   Zuo XL, 2007, J AM CHEM SOC, V129, P1042, DOI 10.1021/ja067024b
NR 81
TC 21
Z9 22
U1 3
U2 65
PU KOREAN BIOCHIP SOCIETY-KBCS
PI SEOUL
PA KOREA SCI & TECHNOL CENT, #310, 635-4, YEOGSAM-DONG, KANGNAM-GU, SEOUL,
   135-703, SOUTH KOREA
SN 1976-0280
EI 2092-7843
J9 BIOCHIP J
JI BioChip J.
PD SEP 20
PY 2008
VL 2
IS 3
BP 175
EP 182
PG 8
WC Biochemical Research Methods; Chemistry, Analytical; Nanoscience &
   Nanotechnology
WE Science Citation Index Expanded (SCI-EXPANDED)
SC Biochemistry & Molecular Biology; Chemistry; Science & Technology -
   Other Topics
GA 350OB
UT WOS:000259361000003
DA 2023-06-30
ER

PT J
AU Chen, LL
   Wang, ZX
   Dou, BX
   Han, K
   Li, W
   Xin, JY
AF Chen, Lin-Lin
   Wang, Zhen-Xing
   Dou, Bo-Xin
   Han, Ke
   Li, Wei
   Xin, Jia-Ying
TI Preparation of Electrode Modified with Methanobactin Functionalized Gold
   Nanoparticle and Mimic Superoxide Dismutase Activity
SO JOURNAL OF NANOSCIENCE AND NANOTECHNOLOGY
LA English
DT Article
DE Methanobactin; Gold Nanoparticles; Superoxide Dismutase; Modified
   Electrode
ID ELECTROCHEMICAL BIOSENSOR; NANORODS; NANOMATERIALS; PORPHYRIN
AB Using a mixed self-assembly method, this research utilized modified Mb-functionalized gold nanoparticles (Mb-AuNPs-MPA) on the gold electrode surface to prepare a biosensor which was applied to detect superoxide anion-free electron mediators. Together with the study on the performance of the sensor, the characteristics of modified nanoclusters were investigated by UV-Vis and FTIR and the electrochemical characteristics of the electrode surface were investigated using electrochemical impedance spectroscopy (EIS) and cyclic voltammetry (CV), respectively. It was demonstrated that the charge transfer resistance (Rct) of the modified electrode (Mb-MPA-AuNPs/Au) was 7862 ft, the exchange current density (i0) was 32.7 pA/cm(2). And a pair of reversible and symmetrical redox peaks appeared after the coordination of Cu2+, and the electrical signal response of Cue /Mb-AuNPs-MPA/Au reached the highest. The superoxide anion generated in the basic DMSO system was determined by CV using the modified electrode Cu2+ Mb-AuNPs-MPA/Au. It was discovered that the superoxide anion had a strong disproportionation effect.
C1 [Chen, Lin-Lin; Wang, Zhen-Xing; Dou, Bo-Xin; Han, Ke; Li, Wei; Xin, Jia-Ying] Harbin Univ Commerce, Key Lab Food Sci & Engn, Harbin 150076, Heilongjiang, Peoples R China.
C3 Harbin University of Commerce
RP Chen, LL (通讯作者)，Harbin Univ Commerce, Key Lab Food Sci & Engn, Harbin 150076, Heilongjiang, Peoples R China.
RI , Jia Xin/GXA-0200-2022; 辛, jiaying/AAA-4648-2020
OI 辛, jiaying/0000-0003-4010-7171
FU Scientific research project in school-level of Harbin University of
   Commerce [18XN079]; Harbin Applied Technology Research and Development
   Project [2014RFQXJ115]; 2017 Graduate Innovation Research Project of
   Harbin University of Commerce [YJSCX2017-461HSD]; Youth Innovative
   Talents Program Project of Harbin University of Commerce [17XN021];
   National natural science foundation of China [21573055]
FX The authors thank the Scientific research project in school-level of
   Harbin University of Commerce (18XN079), Harbin Applied Technology
   Research and Development Project (2014RFQXJ115), 2017 Graduate
   Innovation Research Project of Harbin University of Commerce
   (YJSCX2017-461HSD), Youth Innovative Talents Program Project of Harbin
   University of Commerce (17XN021) and National natural science foundation
   of China (21573055) for support, and the Laboratory of Biocatalysis,
   Food engineering college, Harbin Commerce University of China are
   gratefully acknowledged.
CR Ahmad R, 2016, J NANOSCI NANOTECHNO, V16, P67, DOI 10.1166/jnn.2016.10770
   Bandow N, 2012, J INORG BIOCHEM, V110, P72, DOI 10.1016/j.jinorgbio.2012.02.002
   Bandyopadhyay K, 1998, J ELECTROANAL CHEM, V447, P11, DOI 10.1016/S0022-0728(97)00491-9
   Batinic-Haberle I, 2011, FREE RADICAL BIO MED, V51, P1035, DOI 10.1016/j.freeradbiomed.2011.04.046
   Bi L, 2006, THESIS
   Cao LL, 2017, SENSOR ACTUAT B-CHEM, V252, P44, DOI 10.1016/j.snb.2017.05.148
   Cao LL, 2017, BIOSENS BIOELECTRON, V92, P87, DOI 10.1016/j.bios.2017.02.002
   Chen S, 1991, J FUDAN U, V30, P31
   [陈涛 Chen Tao], 2004, [华中师范大学学报. 自然科学版, Journal of Central China Normal University.Natural Sciences edition], V38, P455
   Chen ZC, 2009, ELECTROCHIM ACTA, V55, P544, DOI 10.1016/j.electacta.2009.09.019
   Choi DW, 2008, J INORG BIOCHEM, V102, P1571, DOI 10.1016/j.jinorgbio.2008.02.003
   Choi DW, 2003, J BACTERIOL, V185, P5755, DOI 10.1128/JB.185.19.5755-5764.2003
   [窦博鑫 Dou Boxin], 2016, [分子催化, Journal of Molecular Catalysis(China)], V30, P391
   El Ghazouani A, 2012, P NATL ACAD SCI USA, V109, P8400, DOI 10.1073/pnas.1112921109
   Gungor SA, 2016, DYES PIGMENTS, V130, P37, DOI 10.1016/j.dyepig.2016.03.007
   Huang YF, 2015, SCI CHINA CHEM, V58, P1759, DOI 10.1007/s11426-015-5437-3
   Joseph J, 2017, ARAB J CHEM, V10, pS1963, DOI 10.1016/j.arabjc.2013.07.024
   Kang DH, 2013, BIOMOL THER, V21, P89, DOI 10.4062/biomolther.2013.015
   Karahalil B, 2011, MOL BIOL REP, V38, P2427, DOI 10.1007/s11033-010-0378-6
   Lai YX, 2019, CHINESE CHEM LETT, V30, P160, DOI 10.1016/j.cclet.2018.07.011
   Lai YX, 2018, J BIOMED NANOTECHNOL, V14, P1688, DOI 10.1166/jbn.2018.2617
   Lai YX, 2018, J BIOMED NANOTECHNOL, V14, P44, DOI 10.1166/jbn.2018.2505
   Li C, 2011, CHEM J CHINESE U, V32, P2046
   [李春雨 Li Chunyu], 2017, [分子催化, Journal of Molecular Catalysis(China)], V31, P480
   Li TT, 2018, J BIOMED NANOTECHNOL, V14, P150, DOI 10.1166/jbn.2018.2491
   Liao P, 2019, J NANOSCI NANOTECHNO, V19, P2054, DOI 10.1166/jnn.2019.16484
   Liu Y, 2018, J BIOMED NANOTECHNOL, V14, P2156, DOI 10.1166/jbn.2018.2655
   Liu Y, 2017, J BIOMED NANOTECHNOL, V13, P1253, DOI 10.1166/jbn.2017.2424
   Mao LL, 2017, SCI CHINA CHEM, V60, P157, DOI 10.1007/s11426-016-0021-0
   NAHIR TM, 1994, ELECTROCHIM ACTA, V39, P2347, DOI 10.1016/0013-4686(94)00209-6
   Ozturk P, 2013, ACTA DERMATOVENER CR, V21, P80
   Tang J, 2015, TALANTA, V137, P18, DOI 10.1016/j.talanta.2015.01.009
   Tovmasyan A, 2017, FREE RADICAL BIO MED, V112, P36, DOI 10.1016/j.freeradbiomed.2017.10.046
   Wang Y, 2005, TRANSIT METAL CHEM, V30, P879, DOI 10.1007/s11243-005-6166-9
   Xin JY, 2014, INT J MOL SCI, V15, P21603, DOI 10.3390/ijms151221603
   Xin JY, 2010, WORLD J MICROB BIOT, V26, P701, DOI 10.1007/s11274-009-0225-x
   Yang HW, 2017, J BIOMED NANOTECHNOL, V13, P655, DOI 10.1166/jbn.2017.2386
   [袁泽利 YUAN Zeli], 2011, [合成化学, Chinese Journal of Synthetic Chemistry], V19, P446
   Zhang CM, 2019, J NANOSCI NANOTECHNO, V19, P2049, DOI 10.1166/jnn.2019.16486
   Zhang L., 2014, MOD ELECT POWER, V31, P34
   Zhang LM, 2014, J BIOMED NANOTECHNOL, V10, P1440, DOI 10.1166/jbn.2014.1932
   Zhang LM, 2014, CHEM MATER, V26, P1794, DOI 10.1021/cm403109k
   Zhou YH, 2016, POLYHEDRON, V117, P788, DOI 10.1016/j.poly.2016.07.027
NR 43
TC 0
Z9 0
U1 0
U2 178
PU AMER SCIENTIFIC PUBLISHERS
PI VALENCIA
PA 26650 THE OLD RD, STE 208, VALENCIA, CA 91381-0751 USA
SN 1533-4880
EI 1533-4899
J9 J NANOSCI NANOTECHNO
JI J. Nanosci. Nanotechnol.
PD DEC
PY 2019
VL 19
IS 12
BP 7967
EP 7973
DI 10.1166/jnn.2019.16939
PG 7
WC Chemistry, Multidisciplinary; Nanoscience & Nanotechnology; Materials
   Science, Multidisciplinary; Physics, Applied; Physics, Condensed Matter
WE Science Citation Index Expanded (SCI-EXPANDED)
SC Chemistry; Science & Technology - Other Topics; Materials Science;
   Physics
GA IF5FD
UT WOS:000473105800064
PM 31196317
DA 2023-06-30
ER

PT J
AU Yu, YY
   Chen, ZG
   Shi, LJ
   Yang, F
   Pan, JB
   Zhang, BB
   Sun, DP
AF Yu, Yanyan
   Chen, Zuanguang
   Shi, Lijuan
   Yang, Fan
   Pan, Jianbin
   Zhang, Beibei
   Sun, Duanping
TI Ultrasensitive Electrochemical Detection of MicroRNA Based on an Arched
   Probe Mediated Isothermal Exponential Amplification
SO ANALYTICAL CHEMISTRY
LA English
DT Article
ID ROLLING-CIRCLE AMPLIFICATION; SEQUENCE-SPECIFIC DETECTION; SENSITIVE
   DETECTION; CANCER-DIAGNOSIS; NUCLEIC-ACIDS; LABEL-FREE; DNA; DNAZYME;
   SIGNAL; STRATEGY
AB In this work, a simple and label-free electrochemical biosensor is developed for microRNA (miRNA) detection on the basis of an arched probe mediated isothermal exponential amplification reaction (EXPAR). The arched probe assembled on the electrode surface consists of two strands that are partially complementary to each other at both ends. The target can hybridize with the complementary sequence of the arched structure, leading to the cleavage of the probe. The strand fixed on the surface of the electrode self-assembles, in the presence of hemin, to G-quadruplex unit, yielding electrochemical signals. The other strand liberated into the solution triggers the EXPAR to recycle and regenerate targets. This method exhibits ultrahigh sensitivity toward miRNA with detection limits of 5.36 fM and a detection range of 3 orders of magnitude. The biosensor is capable of discriminating a single-nucleotide difference between concomitant miRNA and performs well in analyzing crude extractions from cancer cell lines.
C1 [Yu, Yanyan; Chen, Zuanguang; Shi, Lijuan; Zhang, Beibei; Sun, Duanping] Sun Yat Sen Univ, Sch Pharmaceut Sci, Guangzhou 510006, Guangdong, Peoples R China.
   [Yang, Fan] Hubei Univ Chinese Med, Sch Lab Med, Wuhan 430065, Hubei, Peoples R China.
   [Pan, Jianbin] Nanjing Univ, Sch Chem & Chem Engn, State Key Lab Analyt Chem Life Sci, Nanjing 210093, Jiangsu, Peoples R China.
C3 Sun Yat Sen University; Hubei University of Chinese Medicine; Nanjing
   University
RP Chen, ZG (通讯作者)，Sun Yat Sen Univ, Sch Pharmaceut Sci, Guangzhou 510006, Guangdong, Peoples R China.
EM chenzg@mail.sysu.edu.cn
RI Sun, Duanping/M-4632-2017; shi, li/HSF-9608-2023; Yang,
   Fan/AFH-9876-2022
OI Sun, Duanping/0000-0003-1760-2975; Yu, Yanyan/0000-0002-5806-0896
FU National Natural Science Foundation of China [21375152, 21075139]
FX This work was supported by the National Natural Science Foundation of
   China (Grant Nos. 21375152 and 21075139). We thank Dr. Qianqian Ji
   (State Key Laboratory of Biocontrol, School of Life Sciences, Sun
   Yat-sen University) for assistance on total RNA exaction and Dr. Peiqing
   Liu (New Drug Screening Center, Sun Yat-sen University) for the help of
   cell culture.
CR Alhasan AH, 2012, ANAL CHEM, V84, P4153, DOI 10.1021/ac3004055
   Allawi HT, 2004, RNA, V10, P1153, DOI 10.1261/rna.5250604
   Arenz C, 2006, ANGEW CHEM INT EDIT, V45, P5048, DOI 10.1002/anie.200601537
   Baker M, 2010, NAT METHODS, V7, P687, DOI 10.1038/nmeth0910-687
   Calin GA, 2006, NAT REV CANCER, V6, P857, DOI 10.1038/nrc1997
   Chen CF, 2005, NUCLEIC ACIDS RES, V33, DOI 10.1093/nar/gni178
   Cheng W, 2010, ANAL CHEM, V82, P3337, DOI 10.1021/ac100144g
   Cheng YQ, 2009, ANGEW CHEM INT EDIT, V48, P3268, DOI 10.1002/anie.200805665
   Connolly AR, 2010, ANGEW CHEM INT EDIT, V49, P2720, DOI 10.1002/anie.200906992
   Duan RX, 2013, J AM CHEM SOC, V135, P4604, DOI 10.1021/ja311313b
   Fang SP, 2006, J AM CHEM SOC, V128, P14044, DOI 10.1021/ja065223p
   Harcourt EM, 2012, NUCLEIC ACIDS RES, V40, DOI 10.1093/nar/gkr1313
   Hartig JS, 2004, J AM CHEM SOC, V126, P722, DOI 10.1021/ja038822u
   HE L, 2004, NAT REV GENET, V5, P522
   Houbaviy HB, 2003, DEV CELL, V5, P351, DOI 10.1016/S1534-5807(03)00227-2
   Huang JH, 2012, ANAL CHEM, V84, P5939, DOI 10.1021/ac3004727
   Ji HX, 2012, ANAL CHEM, V84, P7166, DOI 10.1021/ac3015356
   Jia HX, 2010, ANGEW CHEM INT EDIT, V49, P5498, DOI 10.1002/anie.201001375
   Kosaka N, 2010, CANCER SCI, V101, P2087, DOI 10.1111/j.1349-7006.2010.01650.x
   Kulcheski FR, 2010, ANAL BIOCHEM, V406, P185, DOI 10.1016/j.ab.2010.07.020
   Lee IH, 2008, NUCLEIC ACIDS RES, V36, DOI 10.1093/nar/gkm1165
   Lee JM, 2010, ANGEW CHEM INT EDIT, V49, P8662, DOI 10.1002/anie.201004000
   Li D, 2007, J AM CHEM SOC, V129, P5804, DOI 10.1021/ja070180d
   Liu N, 2010, DEV CELL, V18, P510, DOI 10.1016/j.devcel.2010.03.010
   Liu SF, 2013, ANAL CHEM, V85, P2282, DOI 10.1021/ac303225p
   Pelossof G, 2012, ANAL CHEM, V84, P3703, DOI 10.1021/ac3002269
   Polsky R, 2006, ANAL CHEM, V78, P2268, DOI 10.1021/ac0519864
   Ren YQ, 2013, ANAL CHEM, V85, P4784, DOI 10.1021/ac400583e
   Sempere LF, 2007, CANCER RES, V67, P11612, DOI 10.1158/0008-5472.CAN-07-5019
   Sullivan CS, 2005, MOL CELL, V20, P3, DOI 10.1016/j.molcel.2005.09.012
   Tavazoie SF, 2008, NATURE, V451, P147, DOI 10.1038/nature06487
   Valoczi A, 2004, NUCLEIC ACIDS RES, V32, DOI 10.1093/nar/gnh171
   Wang GL, 2012, ANAL CHEM, V84, P7037, DOI 10.1021/ac3012544
   Wen YQ, 2012, ANAL CHEM, V84, P7664, DOI 10.1021/ac300616z
   Xiao Y, 2007, J AM CHEM SOC, V129, P262, DOI 10.1021/ja067278x
   Yanaihara N, 2006, CANCER CELL, V9, P189, DOI 10.1016/j.ccr.2006.01.025
   Yang NN, 2012, ANAL CHEM, V84, P2492, DOI 10.1021/ac2032854
   Zhang J, 2006, J AM CHEM SOC, V128, P8575, DOI 10.1021/ja061521a
   Zhang K, 2010, ANAL CHEM, V82, P3207, DOI 10.1021/ac902771k
   Zhang Y, 2012, ANAL CHEM, V84, P9544, DOI 10.1021/ac3024087
   Zhu XL, 2008, ELECTROCHIM ACTA, V53, P4407, DOI 10.1016/j.electacta.2008.01.042
NR 41
TC 134
Z9 136
U1 12
U2 375
PU AMER CHEMICAL SOC
PI WASHINGTON
PA 1155 16TH ST, NW, WASHINGTON, DC 20036 USA
SN 0003-2700
EI 1520-6882
J9 ANAL CHEM
JI Anal. Chem.
PD AUG 19
PY 2014
VL 86
IS 16
BP 8200
EP 8205
DI 10.1021/ac501505a
PG 6
WC Chemistry, Analytical
WE Science Citation Index Expanded (SCI-EXPANDED)
SC Chemistry
GA AN6JT
UT WOS:000340701500026
PM 25054588
DA 2023-06-30
ER

PT J
AU Ferapontova, EE
   Olsen, EM
   Gothelf, KV
AF Ferapontova, Elena E.
   Olsen, Eva M.
   Gothelf, Kurt V.
TI An RNA aptamer-based electrochemical biosensor for detection of
   theophylline in serum
SO JOURNAL OF THE AMERICAN CHEMICAL SOCIETY
LA English
DT Article
ID AMPEROMETRIC ENZYME ELECTRODE; SEQUENCE-SPECIFIC DETECTION; LABEL-FREE;
   REAGENTLESS; RECOGNITION; SENSORS
AB An electrochemical RNA aptamer-based biosensor for rapid and label-free detection of the bronchodilator theophylline was developed. The 5'-disulfide-functionalized end of the RNA aptamer sequence was immobilized on a gold electrode, and the 3'-amino-functionalized end was conjugated with a ferrocene (Fc) redox probe. Upon binding of theophylline the aptamer switches conformation from an open unfolded state to a closed hairpin-type conformation, resulting in the increased electron-transfer efficiency between Fc and the electrode. The electrochemical response, which was measured by differential pulse voltammetry, reaches saturation within a few minutes after addition of theophylline, and the dynamic range for detecting theophylline is 0.2-10 mu M. The electrode displays an inhibited response when applied directly in serum samples treated with RNase inhibitors; however a full response to the theophylline serum concentration was obtained by transferring the electrode to blank serum-free buffer solutions. It was demonstrated that theophylline is detected with high selectivity in the presence of caffeine and theobromine.
C1 [Ferapontova, Elena E.; Olsen, Eva M.; Gothelf, Kurt V.] Aarhus Univ, Dept Chem, Danish Natl Res Fdn, Ctr DNA Nanotechnol CDNA,, DK-8000 Aarhus C, Denmark.
   [Ferapontova, Elena E.; Olsen, Eva M.; Gothelf, Kurt V.] Aarhus Univ, Fac Sci, iNANO, DK-8000 Aarhus C, Denmark.
C3 Aarhus University; Danmarks Grundforskningsfond; Aarhus University
RP Gothelf, KV (通讯作者)，Aarhus Univ, Dept Chem, Danish Natl Res Fdn, Ctr DNA Nanotechnol CDNA,, Langelandsgade 140, DK-8000 Aarhus C, Denmark.
EM e_ferapontova@chem.au.dk; kvg@chem.au.dk
OI Ferapontova, Elena E./0000-0003-1177-3204
CR Baker BR, 2006, J AM CHEM SOC, V128, P3138, DOI 10.1021/ja056957p
   Chahma M, 2004, J ELECTROANAL CHEM, V567, P283, DOI 10.1016/j.jelechem.2004.01.001
   ELLINGTON AD, 1990, NATURE, V346, P818, DOI 10.1038/346818a0
   Fan CH, 2003, P NATL ACAD SCI USA, V100, P9134, DOI 10.1073/pnas.1633515100
   Ferapontova EE, 2007, BIOSENS BIOELECTRON, V22, P2508, DOI 10.1016/j.bios.2006.09.034
   GESTLAND RF, 2005, RNA WORLD
   GILBERT W, 1986, NATURE, V319, P618, DOI 10.1038/319618a0
   GUPTA SK, 1988, CLIN CHEM, V34, P1267
   Hansen JA, 2006, J AM CHEM SOC, V128, P2228, DOI 10.1021/ja060005h
   Hermann T, 2000, SCIENCE, V287, P820, DOI 10.1126/science.287.5454.820
   Herrmann G, 1938, J LAB CLIN MED, V23, P135
   HOWARD CE, 1994, AM J HOSP PHARM, V51, P1672, DOI 10.1093/ajhp/51.13.1672
   Immoos CE, 2004, J AM CHEM SOC, V126, P10814, DOI 10.1021/ja046634d
   JENISON RD, 1994, SCIENCE, V263, P1425, DOI 10.1126/science.7510417
   Kawai M, 2000, METHOD FIND EXP CLIN, V22, P309, DOI 10.1358/mf.2000.22.5.796650
   Lai RY, 2006, P NATL ACAD SCI USA, V103, P4017, DOI 10.1073/pnas.0511325103
   LAVIRON E, 1979, J ELECTROANAL CHEM, V101, P19, DOI 10.1016/S0022-0728(79)80075-3
   MCNEIL CJ, 1992, BIOSENS BIOELECTRON, V7, P375, DOI 10.1016/0956-5663(92)85034-8
   Patel D J, 2000, J Biotechnol, V74, P39, DOI 10.1016/S1389-0352(99)00003-3
   Peterlinz KA, 1997, J AM CHEM SOC, V119, P3401, DOI 10.1021/ja964326c
   Petrovykh DY, 2003, J AM CHEM SOC, V125, P5219, DOI 10.1021/ja029450c
   Polsky R, 2006, ANAL CHEM, V78, P2268, DOI 10.1021/ac0519864
   Radi AE, 2006, J AM CHEM SOC, V128, P117, DOI 10.1021/ja053121d
   Rankin CJ, 2006, NUCLEOS NUCLEOT NUCL, V25, P1407, DOI 10.1080/15257770600919084
   Rimmele M, 2003, CHEMBIOCHEM, V4, P963, DOI 10.1002/cbic.200300648
   Rodriguez MC, 2005, CHEM COMMUN, P4267, DOI 10.1039/b506571b
   ROWE DJF, 1988, ANN CLIN BIOCHEM, V25, P4, DOI 10.1177/000456328802500102
   Steel AB, 2000, BIOPHYS J, V79, P975, DOI 10.1016/S0006-3495(00)76351-X
   TUERK C, 1990, SCIENCE, V249, P505, DOI 10.1126/science.2200121
   TURNBULL JD, 1984, CLIN CHEM, V30, P1721
   WANG J, 1991, ANALYST, V116, P997, DOI 10.1039/an9911600997
   Willner I, 2007, ANGEW CHEM INT EDIT, V46, P6408, DOI 10.1002/anie.200604524
   Xiao Y, 2005, J AM CHEM SOC, V127, P17990, DOI 10.1021/ja056555h
   Xiao Y, 2005, ANGEW CHEM INT EDIT, V44, P5456, DOI 10.1002/anie.200500989
   Zayats M, 2006, J AM CHEM SOC, V128, P13666, DOI 10.1021/ja0651456
   Zimmermann GR, 1997, NAT STRUCT BIOL, V4, P644, DOI 10.1038/nsb0897-644
   Zuo XL, 2007, J AM CHEM SOC, V129, P1042, DOI 10.1021/ja067024b
NR 37
TC 294
Z9 301
U1 12
U2 249
PU AMER CHEMICAL SOC
PI WASHINGTON
PA 1155 16TH ST, NW, WASHINGTON, DC 20036 USA
SN 0002-7863
EI 1520-5126
J9 J AM CHEM SOC
JI J. Am. Chem. Soc.
PD APR 2
PY 2008
VL 130
IS 13
BP 4256
EP +
DI 10.1021/ja711326b
PG 4
WC Chemistry, Multidisciplinary
WE Science Citation Index Expanded (SCI-EXPANDED)
SC Chemistry
GA 282DY
UT WOS:000254549000024
PM 18324816
DA 2023-06-30
ER

PT J
AU Norouzi, P
   Pirali-Hamedani, M
   Ganjali, MR
   Faridbod, F
AF Norouzi, P.
   Pirali-Hamedani, M.
   Ganjali, M. R.
   Faridbod, F.
TI A Novel Acetylcholinesterase Biosensor Based on Chitosan-Gold
   Nanoparticles Film for Determination of Monocrotophos Using FFT
   Continuous Cyclic Voltammetry
SO INTERNATIONAL JOURNAL OF ELECTROCHEMICAL SCIENCE
LA English
DT Article
DE gold nanoparticals; carbon nanotube; acetylcholinesterase;
   monocrotophos; chitosan microspheres; biosensor; FFT cyclic voltammetry
ID FAST FOURIER TRANSFORMATION; AU MICROELECTRODE; MODIFIED ELECTRODE;
   TRACE AMOUNTS; LEVEL; ADSORPTION; DRUG
AB In this paper, a new flow injection enzymatic acetylcholinesterase (AChE) biosensor was designed for selective determination of monocrotophos (an organophosphate pesticide). The biosensor was constructed by modifying glassy carbon electrode surface with gold nanoparticles (AuNPs) and multiwall carbon nanotubes (MWCNTs) while chitosan microspheres used to immobilize AChE. The measurement method was based on fast Fourier transform continuous cyclic voltammetry (FFTCCV) in which the charge under the peak calculated in a specific potential range. The characterization of the biosensor was studied by Scanning Electron Microscopy (SEM) and electrochemical impedance spectroscopy methods (ESI). The combination of MWCNTs and AuNPs promotes the electron transfer and catalyzes the electro-oxidation of thiocholine, and causes the amplifying the detection sensitivity. The inhibition of the enzyme activity by monocrotophos was proportional to monocrotophos concentration in the range of 0.1 to 10 mu M, with a detection limit of 10 nM. Experimental parameters of measurement which affect the sensitivity of the biosensors, including potential scan rate, solution flow rate and buffer pH were optimized. The proposed biosensor shows good reproducibility, long-term storage stability and accuracy in analysis.
C1 [Norouzi, P.; Ganjali, M. R.] Univ Tehran, Fac Chem, Ctr Excellence Electrochem, Tehran, Iran.
   [Norouzi, P.; Ganjali, M. R.; Faridbod, F.] Univ Tehran Med Sci, Endocrinol & Metab Res Ctr, Tehran, Iran.
   [Pirali-Hamedani, M.] Univ Tehran Med Sci, Fac Pharm, Dept Med Chem, Tehran, Iran.
   [Pirali-Hamedani, M.] Pharmaceut Sci Res Ctr, Tehran, Iran.
C3 University of Tehran; Tehran University of Medical Sciences; Tehran
   University of Medical Sciences; Tehran University of Medical Sciences
RP Norouzi, P (通讯作者)，Univ Tehran, Fac Chem, Ctr Excellence Electrochem, Tehran, Iran.
EM norouzi@khayam.ut.ac.ir
RI norouzi, parviz/B-4647-2009; Faridbod, Farnoush/C-8793-2009; Ganjali,
   Mohammad Reza/C-7640-2009; Norouzi, Parviz/AAJ-9603-2020
OI norouzi, parviz/0000-0002-3332-6280; Ganjali, Mohammad
   Reza/0000-0002-2968-0981
CR Daneshgar P, 2009, CURR PHARM ANAL, V5, P246, DOI 10.2174/157341209788922066
   Du D, 2007, BIOSENS BIOELECTRON, V23, P130, DOI 10.1016/j.bios.2007.03.008
   Du D, 2007, J ELECTROANAL CHEM, V605, P53, DOI 10.1016/j.jelechem.2007.03.013
   Ganjali MR, 2008, RUSS J ELECTROCHEM+, V44, P158, DOI 10.1134/S1023193508020031
   Ganjali MR, 2008, MAT SCI ENG C-BIO S, V28, P1311, DOI 10.1016/j.msec.2008.01.004
   Ganjali MR, 2008, RUSS J ELECTROCHEM+, V44, P1135, DOI 10.1134/S102319350810008X
   Ganjali MR, 2005, TALANTA, V66, P1225, DOI 10.1016/j.talanta.2005.01.045
   Liu LP, 2010, BIOELECTROCHEMISTRY, V79, P84, DOI 10.1016/j.bioelechem.2009.12.003
   Luo XL, 2005, CHEM COMMUN, P2169, DOI 10.1039/b419197h
   Lyons MEG, 2008, INT J ELECTROCHEM SC, V3, P819
   Norouzi P, 2008, PHARMAZIE, V63, P633, DOI 10.1691/ph.2008.7572
   Norouzi P, 2008, MAT SCI ENG C-BIO S, V28, P87, DOI 10.1016/j.msec.2007.08.002
   Norouzi P, 2007, J PHARM SCI-US, V96, P2009, DOI 10.1002/jps.20851
   Norouzi P, 2010, INT J ELECTROCHEM SC, V5, P1225
   Norouzi P, 2010, INT J ELECTROCHEM SC, V5, P1008
   Norouzi P, 2010, INT J ELECTROCHEM SC, V5, P377
   Norouzi P, 2005, MICROCHIM ACTA, V152, P123, DOI 10.1007/s00604-005-0392-x
   Norouzi P, 2007, J PHARM SCI-US, V96, P893, DOI 10.1002/jps.20648
   Norouzi P, 2010, INT J ELECTROCHEM SC, V5, P1213
   Norouzi P, 2009, INT J ELECTROCHEM SC, V4, P1248
   Norouzi P, 2006, ELECTROANAL, V18, P947, DOI 10.1002/elan.200503477
   Norouzi P, 2006, ANAL LETT, V39, P1941, DOI 10.1080/00032710600723841
   Periasamy AP, 2009, SENSORS-BASEL, V9, P4034, DOI 10.3390/s90604034
   Pourjavid MR, 2009, INT J ELECTROCHEM SC, V4, P923
   Purves D, 2008, NEUROSCIENCE, P121
   Schulze H, 2003, BIOSENS BIOELECTRON, V18, P201, DOI 10.1016/S0956-5663(02)00184-7
   Wang HJ, 2008, INT J ELECTROCHEM SC, V3, P1258
   Wang XJ, 2006, INT J ELECTROCHEM SC, V1, P55
   Zhang M, 2010, INT J ELECTROCHEM SC, V5, P1026
NR 29
TC 59
Z9 59
U1 0
U2 24
PU ESG
PI BELGRADE
PA BORIVOJA STEVANOVICA 25-7, BELGRADE, 11000, SERBIA
SN 1452-3981
J9 INT J ELECTROCHEM SC
JI Int. J. Electrochem. Sci.
PD OCT
PY 2010
VL 5
IS 10
BP 1434
EP 1446
PG 13
WC Electrochemistry
WE Science Citation Index Expanded (SCI-EXPANDED)
SC Electrochemistry
GA 656JZ
UT WOS:000282329800004
DA 2023-06-30
ER

PT J
AU Zhang, Y
   Li, WW
   Zeng, GM
   Tang, L
   Feng, CL
   Huang, DL
   Li, YP
AF Zhang, Yi
   Li, Wen-Wei
   Zeng, Guang-Ming
   Tang, Lin
   Feng, Chong-Ling
   Huang, Dan-Lian
   Li, Yuan-Ping
TI Novel Neural Network-Based Prediction Model for Quantifying Hydroquinone
   in Compost with Biosensor Measurements
SO ENVIRONMENTAL ENGINEERING SCIENCE
LA English
DT Article
DE hydroquinone; artificial neural network; biosensor; nonlinear
   determination; complex compost system
ID PHENOLIC-COMPOUNDS; AMPEROMETRIC DETERMINATION; ELECTROCHEMICAL SENSOR;
   LIQUID-CHROMATOGRAPHY; PEROXIDASE-ACTIVITIES; LACCASE; ELECTRODE;
   SAMPLES; TONGUE; WATER
AB Hydroquinone generally appears in compost as a direct pollutant or an intermediate product in the aromatic pollutant biodegradation process. The requirement of quantifying its concentration calls for efficient and economical analytical methods. In this study, artificial neural networks (ANNs) were combined with a biosensor to realize nonlinear determination of hydroquinone in a complex composting system. The direct detection range for hydroquinone in compost system using biosensor reached 1.5 x 10(-8) similar to 3.6 x 10(-4) M. Meanwhile, the performance of the ANN model was compared with a nonlinear regression model with respect to the simulation accuracy and adaptability to uncertainty, etc. Nonlinear range analysis could extend the usable detection range of biosensor for hydroquinone and could improve the adaptability of the detecting system in real sample determination. Results illustrated that the combined application of biosensor measurement and artificial neural network analysis was a rapid, sensitive, and robust method in a quantitative study of a composting system. This method could be a good analytical tool for further application in real sample determination in other complex environments which refer to human life and health.
C1 [Zhang, Yi; Zeng, Guang-Ming; Tang, Lin; Feng, Chong-Ling; Huang, Dan-Lian; Li, Yuan-Ping] Hunan Univ, Coll Environm Sci & Engn, Changsha 410082, Hunan, Peoples R China.
   [Li, Wen-Wei] Univ Sci & Technol China, Sch Chem & Mat Sci, Hefei 230026, Peoples R China.
C3 Hunan University; Chinese Academy of Sciences; University of Science &
   Technology of China, CAS
RP Zhang, Y (通讯作者)，Hunan Univ, Coll Environm Sci & Engn, Changsha 410082, Hunan, Peoples R China.
EM ezhangyi123@yahoo.com.cn; zgming@hnu.cn
RI Tang, Lin/M-8040-2014; Li, Wen-Wei/B-6332-2015; li,
   yuanping/GRS-2834-2022
OI Tang, Lin/0000-0001-6996-7955; Li, Wen-Wei/0000-0001-9280-0045; Wang,
   Guangfu/0000-0003-1199-6176
FU National Natural Science Foundation of China [50608029]; National 863
   High Technologies Research Foundation of China [2004AA649370]; National
   Basic Research Program (973 Program) [2005CB724203]; Program of
   Changjiang Scholars and Innovative Research Team in University (PCSIRT);
   Natural Foundation for Distinguished Young Scholars [50425927, 50225926]
FX The study was financially supported by the National Natural Science
   Foundation of China (No. 50608029), the National 863 High Technologies
   Research Foundation of China (No. 2004AA649370), the National Basic
   Research Program (973 Program) (No. 2005CB724203), Program for
   Changjiang Scholars and Innovative Research Team in University (PCSIRT),
   and the Natural Foundation for Distinguished Young Scholars (No.
   50425927, No. 50225926).
CR Andreescu S, 2008, ANAL BIOCHEM, V375, P282, DOI 10.1016/j.ab.2007.12.035
   Bachmann TT, 2000, BIOSENS BIOELECTRON, V15, P193, DOI 10.1016/S0956-5663(00)00055-5
   Bessant C, 1999, ANAL CHEM, V71, P2806, DOI 10.1021/ac9901790
   CANOFENI S, 1994, ANAL LETT, V27, P1659, DOI 10.1080/00032719408007425
   Chapuis-Lard L, 2002, PLANT SCI, V163, P217, DOI 10.1016/S0168-9452(02)00099-7
   de Oliveira IRWZ, 2007, SENSOR ACTUAT B-CHEM, V122, P89, DOI 10.1016/j.snb.2006.05.008
   DiCorcia A, 1996, J CHROMATOGR A, V733, P383, DOI 10.1016/0021-9673(95)00953-1
   Drouvalakis KA, 2008, BIOSENS BIOELECTRON, V23, P1413, DOI 10.1016/j.bios.2007.11.022
   Faure D, 1996, PHYTOCHEMISTRY, V42, P357, DOI 10.1016/0031-9422(95)00869-1
   Forzani ES, 2005, ENVIRON SCI TECHNOL, V39, P1257, DOI 10.1021/es049234z
   Gutes A, 2005, ANAL BIOANAL CHEM, V382, P471, DOI 10.1007/s00216-005-3201-9
   Gutes A, 2005, BIOSENS BIOELECTRON, V20, P1668, DOI 10.1016/j.bios.2004.07.026
   Gutes A, 2005, TALANTA, V66, P1187, DOI 10.1016/j.talanta.2005.01.022
   Gutierrez M, 2007, BIOSENS BIOELECTRON, V22, P2171, DOI 10.1016/j.bios.2006.10.007
   Hasani M, 2007, ANAL BIOCHEM, V365, P74, DOI 10.1016/j.ab.2007.02.010
   Jarosz-Wilkolazka A, 2005, TALANTA, V66, P1219, DOI 10.1016/j.talanta.2005.01.026
   Kim KR, 2000, J CHROMATOGR A, V866, P87, DOI 10.1016/S0021-9673(99)01068-7
   Kochana J, 2008, MICROCHEM J, V89, P171, DOI 10.1016/j.microc.2008.02.004
   Kulys J, 2003, BIOSENS BIOELECTRON, V18, P319, DOI 10.1016/S0956-5663(02)00172-0
   Looner C. G., 1997, PATTERN RECOGNITION
   Marques APGC, 2008, ENVIRON POLLUT, V151, P608, DOI 10.1016/j.envpol.2007.03.015
   Ni YN, 2005, ANAL CHIM ACTA, V537, P321, DOI 10.1016/j.aca.2004.12.080
   NIELSON RH, 1989, IEEE INT JOINT C NEU, V1, P593
   Quadri G, 2008, ENVIRON SCI TECHNOL, V42, P2618, DOI 10.1021/es702144t
   Roy JJ, 2005, BIOSENS BIOELECTRON, V21, P206, DOI 10.1016/j.bios.2004.08.024
   Schafer D, 2007, BIOSENS BIOELECTRON, V22, P1887, DOI 10.1016/j.bios.2006.07.039
   Tang L, 2005, ENZYME MICROB TECH, V36, P960, DOI 10.1016/j.enzmictec.2005.02.009
   Tang L, 2008, ANAL BIOANAL CHEM, V391, P679, DOI 10.1007/s00216-008-2049-1
   Tang L, 2008, ENVIRON SCI TECHNOL, V42, P1207, DOI 10.1021/es7024593
   Tang L, 2006, ANAL CHIM ACTA, V579, P109, DOI 10.1016/j.aca.2006.07.021
   Topping DC, 2007, FOOD CHEM TOXICOL, V45, P70, DOI 10.1016/j.fct.2006.07.019
   Torrecilla JS, 2007, J FOOD ENG, V81, P544, DOI 10.1016/j.jfoodeng.2006.12.003
   Vianello F, 2004, BIOSENS BIOELECTRON, V20, P315, DOI 10.1016/j.bios.2004.01.022
   Zeng GM, 2004, INT J ENVIRON AN CH, V84, P761, DOI 10.1080/03067310410001730619
   Zhang Y, 2007, BIOSENS BIOELECTRON, V22, P2121, DOI 10.1016/j.bios.2006.09.030
NR 35
TC 10
Z9 11
U1 3
U2 26
PU MARY ANN LIEBERT, INC
PI NEW ROCHELLE
PA 140 HUGUENOT STREET, 3RD FL, NEW ROCHELLE, NY 10801 USA
SN 1092-8758
EI 1557-9018
J9 ENVIRON ENG SCI
JI Environ. Eng. Sci.
PD JUN
PY 2009
VL 26
IS 6
BP 1063
EP 1070
DI 10.1089/ees.2008.0235
PG 8
WC Engineering, Environmental; Environmental Sciences
WE Science Citation Index Expanded (SCI-EXPANDED)
SC Engineering; Environmental Sciences & Ecology
GA 446ZQ
UT WOS:000266161800005
DA 2023-06-30
ER

PT J
AU Mustafov, SD
   Mohanty, AK
   Misra, M
   Seydibeyoglu, MO
AF Mustafov, Sibel Demiroglu
   Mohanty, Amar K.
   Misra, Manjusri
   Seydibeyoglu, M. Ozgur
TI Fabrication of conductive Lignin/PAN carbon nanofibers with enhanced
   graphene for the modified electrodes
SO CARBON
LA English
DT Article
DE Lignin; Carbon nanofiber; Graphene; Biosensor
ID FIBER; PERFORMANCE; GRAPHITIZATION; SURFACTANT; BIOSENSOR
AB A screen-printed electrode-based electrochemical sensor modified with graphene reinforced nanofibers for the determination of acetaminophen was fabricated by electrospinning, thermal stabilization, and carbonization. Abundant and inexpensive biopolymer lignin was blended with polyacrylonitrile (PAN) and graphene (GRP) to obtain the deformity-free and an average diameter 105 nm nanofibers (Lignin/PAN/GRP:85/15/1 wt %). The electrospinning process of nanofibers is optimized by the Design of Experiments statistical programme and rheometry were performed. When carbonized at 900 degrees C, Lignin/PAN/GRP carbon nanofiber presents carbon content of these carbon nanofibers amounts to 94.3% measured by Energy Dispersive X-ray Spectroscopy and we statement the transformation of carbon nanofibers with average diameter less than 100 nm and the graphene sheets improved the degree of graphitization of carbon nanofibers. In this work, the electrochemical characterization of carbon nanofiber (CNF) and graphene reinforced carbon nanofiber (CNF-G) modification onto the screen-printed electrode (SPE) has been verified via Cyclic Voltammetry (CV), Electrochemical Impedance Spectroscopy (EIS), and the electrochemical response of acetaminophen of modified electrode was detected by Differential Pulse Voltammetry (DPV). The results revealed that the modified electrodes showed a marked electrochemical activity with a remarkable improvement in conductivity and in response to acetaminophen compared to the bare electrode. (C) 2019 Published by Elsevier Ltd.
C1 [Mustafov, Sibel Demiroglu] Izmir Katip Celebi Univ, Nanotechnol Grad Programme, Izmir, Turkey.
   [Mohanty, Amar K.; Misra, Manjusri] Univ Guelph, Dept Plant Agr, BDDC, Crop Sci Bldg, Guelph, ON, Canada.
   [Mohanty, Amar K.; Misra, Manjusri] Univ Guelph, Sch Engn, Thornbrough Bldg, Guelph, ON N1G 2W1, Canada.
   [Seydibeyoglu, M. Ozgur] Izmir Katip Celebi Univ, Dept Mat Sci & Engn, Izmir, Turkey.
C3 Izmir Katip Celebi University; University of Guelph; University of
   Guelph; Izmir Katip Celebi University
RP Misra, M (通讯作者)，Univ Guelph, Dept Plant Agr, BDDC, Crop Sci Bldg, Guelph, ON, Canada.; Seydibeyoglu, MO (通讯作者)，Izmir Katip Celebi Univ, Dept Mat Sci & Engn, Izmir, Turkey.
EM mmisra@uoguelph.ca; seydibey@gmail.com
RI Seydibeyoğlu, M.Özgür/AEX-9553-2022; mustafov, sibel
   demiroğlu/L-9195-2018
OI Seydibeyoğlu, M.Özgür/0000-0002-2584-7043; 
FU Izmir Katip Celebi University Scientific Research Project
   [BAP-2015-TDR-FEBE-0011]; Natural Sciences and Engineering Research
   Council (NSERC), Canada [400320]; Ontario Ministry of Agriculture, Food,
   and Rural Affairs (OMAFRA) - University of Guelph Bioeconomy Industrial
   uses Research Program [030177]
FX The authors are grateful to Asst. Prof. Dr. Mustafa Erol for his helpful
   comments on XRD analysis. This research is financially supported by
   Izmir Katip Celebi University Scientific Research Project
   BAP-2015-TDR-FEBE-0011. Also, the financial support from the Natural
   Sciences and Engineering Research Council (NSERC), Canada Discovery
   Grants (Project # 400320); and the Ontario Ministry of Agriculture,
   Food, and Rural Affairs (OMAFRA) - University of Guelph Bioeconomy
   Industrial uses Research Program (Project # 030177).
CR Arduini F, 2012, ELECTROANAL, V24, P743, DOI 10.1002/elan.201100561
   Arshad SN, 2011, CARBON, V49, P1710, DOI 10.1016/j.carbon.2010.12.056
   Baker DA, 2013, J APPL POLYM SCI, V130, P713, DOI 10.1002/app.39273
   Baker DA, 2012, J APPL POLYM SCI, V124, P227, DOI 10.1002/app.33596
   Bao QL, 2010, ADV FUNCT MATER, V20, P782, DOI 10.1002/adfm.200901658
   Bosch ME, 2006, J PHARMACEUT BIOMED, V42, P291, DOI 10.1016/j.jpba.2006.04.007
   Buchko CJ, 1999, POLYMER, V40, P7397, DOI 10.1016/S0032-3861(98)00866-0
   Cancado LG, 2006, APPL PHYS LETT, V88, DOI 10.1063/1.2196057
   Chang YZ, 2011, CARBON, V49, P5158, DOI 10.1016/j.carbon.2011.06.099
   Chen T, 2013, MATER TODAY, V16, P272, DOI 10.1016/j.mattod.2013.07.002
   Choi DI, 2013, J SOLID STATE ELECTR, V17, P2471, DOI 10.1007/s10008-013-2112-5
   Ding R, 2016, CARBON, V100, P126, DOI 10.1016/j.carbon.2015.12.078
   Dong XZ, 2015, RSC ADV, V5, P42259, DOI 10.1039/c5ra01241d
   Duval A, 2014, REACT FUNCT POLYM, V85, P78, DOI 10.1016/j.reactfunctpolym.2014.09.017
   Erdem A, 2015, J ELECTROANAL CHEM, V755, P167, DOI 10.1016/j.jelechem.2015.07.031
   Ferrari AC, 2000, PHYS REV B, V61, P14095, DOI 10.1103/PhysRevB.61.14095
   Goudarzi A., 2014, J NANOTECHNOL ENG ME, V5
   Graham GG, 2005, DRUG SAFETY, V28, P227, DOI 10.2165/00002018-200528030-00004
   Gupta A.K., 2015, INT J SCI ENG APPL S, P2395
   Heidari M., 2015, 13 AS TEXT C, P486
   Hoor F. A., 2015, J CHEM, V6
   Huang XS, 2009, MATERIALS, V2, P2369, DOI 10.3390/ma2042369
   Jaber E, 2011, SOFT MATTER, V7, P3852, DOI 10.1039/c0sm00990c
   Kadla JF, 2004, COMPOS PART A-APPL S, V35, P395, DOI 10.1016/j.compositesa.2003.09.019
   Kadla JF, 2002, CHEMICAL MODIFICATION, PROPERTIES, AND USAGE OF LIGNIN, P121
   Kilic T, 2016, J ELECTROCHEM SOC, V163, pB227, DOI 10.1149/2.0481606jes
   Kopperud HM, 1998, MACROMOL CHEM PHYSIC, V199, P2385, DOI 10.1002/(SICI)1521-3935(19981101)199:11<2385::AID-MACP2385>3.3.CO;2-F
   Kubo S., 2006, CARBON FIBERS LIGNIN, P317
   Kumar R. N. Harish, 2014, INT J ENG SCI INVENT, V3, P23
   Kumar SA, 2008, TALANTA, V76, P997, DOI 10.1016/j.talanta.2008.04.057
   Li DW, 2015, RSC ADV, V5, P30602, DOI 10.1039/c5ra03310a
   Lima A. B., 2014, J BRAZIL CHEM SOC, V25, P1
   Liu HC, 2015, ACS SUSTAIN CHEM ENG, V3, P1943, DOI 10.1021/acssuschemeng.5b00562
   Liu Y, 2008, ELECTROCHEM COMMUN, V10, P1431, DOI 10.1016/j.elecom.2008.07.020
   Liu YD, 2012, POLYM REV, V52, P234, DOI 10.1080/15583724.2012.705410
   Lucchese MM, 2010, CARBON, V48, P1592, DOI 10.1016/j.carbon.2009.12.057
   MATHUR RB, 1992, CURR SCI INDIA, V62, P662
   Montgomery DC., 2005, DESIGN ANAL EXPT, DOI DOI 10.1002/9783527809080.CATAZ11063
   Nirmala R, 2013, J COLLOID INTERF SCI, V397, P65, DOI 10.1016/j.jcis.2013.01.057
   Olaleye MT, 2008, EXP TOXICOL PATHOL, V59, P319, DOI 10.1016/j.etp.2007.10.003
   Oroumei A, 2015, ACS SUSTAIN CHEM ENG, V3, P758, DOI 10.1021/acssuschemeng.5b00097
   Panapoy M., 2008, THAMMASAT INT J SCI, V13, P11
   Park C. W., 2017, HOLZFORSCHUNG, V71
   Park SH, 2013, J MATER SCI, V48, P6952, DOI 10.1007/s10853-013-7503-6
   Poursorkhabi V, 2015, J APPL POLYM SCI, V132, DOI 10.1002/app.41260
   Rahatekar SS, 2006, J RHEOL, V50, P599, DOI 10.1122/1.2221699
   Ramalingam KJ, 2014, SYNTHETIC MET, V191, P113, DOI 10.1016/j.synthmet.2014.03.004
   Ruiz-Rosas R, 2010, CARBON, V48, P696, DOI 10.1016/j.carbon.2009.10.014
   Sahatiya P, 2015, RSC ADV, V5, P82481, DOI 10.1039/c5ra15351d
   Saligheh O, 2013, FIBER POLYM, V14, P1864, DOI 10.1007/s12221-013-1864-y
   Sato N, 2008, SENSOR ACTUAT B-CHEM, V129, P188, DOI 10.1016/j.snb.2007.07.095
   Seo DK, 2011, REV ADV MATER SCI, V28, P31
   Seydibeyoglu MO, 2012, J BIOMED BIOTECHNOL, DOI 10.1155/2012/598324
   Shenoy SL, 2005, POLYMER, V46, P3372, DOI 10.1016/j.polymer.2005.03.011
   Si Y, 2008, NANO LETT, V8, P1679, DOI 10.1021/nl080604h
   Soboleva TY, 2008, J ELECTROANAL CHEM, V622, P145, DOI 10.1016/j.jelechem.2008.05.017
   Sun JY, 2016, ELECTROANAL, V28, P439, DOI 10.1002/elan.201500287
   Wang CN, 2014, NANOSCALE, V6, P1377, DOI 10.1039/c3nr04663j
   Xu YX, 2008, J AM CHEM SOC, V130, P5856, DOI 10.1021/ja800745y
   Yang Y, 2017, RSC ADV, V7, P7954, DOI 10.1039/c6ra26807b
   Yuan XY, 2011, POLYM BULL, V67, P1785, DOI 10.1007/s00289-011-0506-z
   Zhang J, 2014, NANOSCALE RES LETT, V9, P1, DOI 10.1186/1556-276X-9-639
   Zhou ZP, 2013, J POWER SOURCES, V222, P410, DOI 10.1016/j.jpowsour.2012.09.004
NR 63
TC 64
Z9 66
U1 10
U2 158
PU PERGAMON-ELSEVIER SCIENCE LTD
PI OXFORD
PA THE BOULEVARD, LANGFORD LANE, KIDLINGTON, OXFORD OX5 1GB, ENGLAND
SN 0008-6223
EI 1873-3891
J9 CARBON
JI Carbon
PD JUN
PY 2019
VL 147
BP 262
EP 275
DI 10.1016/j.carbon.2019.02.058
PG 14
WC Chemistry, Physical; Materials Science, Multidisciplinary
WE Science Citation Index Expanded (SCI-EXPANDED)
SC Chemistry; Materials Science
GA HY5GQ
UT WOS:000468156500031
DA 2023-06-30
ER

PT J
AU Shen, Y
   Gong, JM
   Xu, QX
   Zhou, LL
   Sheng, JH
AF Shen, Yong
   Gong, Jiaomei
   Xu, Qingxia
   Zhou, Lili
   Sheng, Jiahe
TI Target induced framework nucleic acid nanomachine with
   doxorubicin-spherical nucleic acid tags for electrochemical
   determination of human telomerase activity
SO MICROCHIMICA ACTA
LA English
DT Article
DE Biosensor; Tetrahedron; Entropy-driven circuit; Isothermal signal
   amplification; Spherical nanoparticle core; Nucleic acid shell; Square
   wave voltammetry; Cyclic voltammetry; Electrochemical impedance
   spectroscopy
ID DNA; BIOSENSOR
AB A stable and enzyme-free method is described for highly sensitive determination of telomerase activity. It is based on the use of a framework nucleic acid (FNA) nanomachine and doxorubicin-spherical nucleic acid (DSNA) tags. Upon incubation with telomerase, the primer-tetrahedron becomes elongated to form the handed swing arm. The extended swing arm autonomously moves along the predefined track consisting of entropy-tetrahedron by consecutive strand displacement under the aid of fuel-tetrahedron. As a result, many (entropy-tetrahedron)-(fuel-tetrahedron) complexes are assembled for combining the DSNA tags. This results in an amplified electrochemical signal, typically measured at around -0.63 V (Ag/AgCl). The use of an enzyme-free FNA nanomachine and of DSNA tags warrants outstandingly high stability and sensitivity. The method shows a broad dynamic correlation of telomerase activity in cell extracts. The analytical range extends from 10 to 1.0 x 10(4) HeLa cells mL(-1) with a lower detection limit of 2 cells mL(-1). The differences in telomerase activity between different cancer cells can be easily evaluated. The method was further verified by quantifying telomerase activity of cancer cells in accumulated normal cells. Therefore, the sensing method has great potential for clinical application.
   Schematic representation of the electrochemical biosensor based on target induced framework nucleic acid nanomachine with doxorubicin-spherical nucleic acids (DSNA) tags, which can be used to the determination of telomerase activity in accumulated normal cells. dNTP: Deoxynucleotide triphosphates; FT: Fuel-tetrahedron.
C1 [Shen, Yong; Xu, Qingxia; Zhou, Lili; Sheng, Jiahe] Zhengzhou Univ, Dept Clin Lab, Affiliated Canc Hosp, Zhengzhou 450014, Henan, Peoples R China.
   [Gong, Jiaomei] Zhengzhou Univ, Dept Clin Lab, Affiliated Hosp 2, Zhengzhou 450014, Henan, Peoples R China.
C3 Zhengzhou University; Zhengzhou University
RP Shen, Y (通讯作者)，Zhengzhou Univ, Dept Clin Lab, Affiliated Canc Hosp, Zhengzhou 450014, Henan, Peoples R China.
EM zlyyshenyong3058@zzu.edu.cn
FU Health Commission of Henan Province [2018020495]
FX This work was supported by Health Commission of Henan Province
   (No.2018020495).
CR Bagalkot V, 2006, ANGEW CHEM INT EDIT, V45, P8149, DOI 10.1002/anie.200602251
   Bui H, 2018, ACS NANO, V12, P1146, DOI 10.1021/acsnano.7b06699
   Chinen AB, 2017, SMALL, V13, DOI 10.1002/smll.201603847
   Cohen SB, 2007, SCIENCE, V315, P1850, DOI 10.1126/science.1138596
   Ge ZL, 2018, J AM CHEM SOC, V140, P17808, DOI 10.1021/jacs.8b10529
   Haiss W, 2007, ANAL CHEM, V79, P4215, DOI 10.1021/ac0702084
   He CT, 2018, ACS SENSORS, V3, P757, DOI 10.1021/acssensors.8b00059
   He L, 2018, J AM CHEM SOC, V140, P258, DOI 10.1021/jacs.7b09789
   Huang J, 2019, ANAL CHEM, V91, P6981, DOI 10.1021/acs.analchem.9b01603
   Jiang Q, 2012, J AM CHEM SOC, V134, P13396, DOI 10.1021/ja304263n
   Kazemi E, 2019, MICROCHIM ACTA, V186, DOI 10.1007/s00604-019-3956-x
   Kim J, 2018, ADV MATER, V30, DOI 10.1002/adma.201707351
   Lee ST, 2019, MICROCHIM ACTA, V186, DOI 10.1007/s00604-018-3194-7
   Li CC, 2018, CHEM COMMUN, V54, P9317, DOI 10.1039/c8cc05100c
   Li XY, 2019, ACS SENSORS, V4, P1090, DOI 10.1021/acssensors.9b00334
   Li XM, 2016, BIOSENS BIOELECTRON, V80, P98, DOI 10.1016/j.bios.2016.01.048
   Liu J, 2006, NAT PROTOC, V1, P246, DOI 10.1038/nprot.2006.38
   Ma F, 2019, ANAL CHIM ACTA, V1053, P122, DOI 10.1016/j.aca.2018.11.058
   Meng FY, 2018, MICROCHIM ACTA, V185, DOI 10.1007/s00604-018-2936-x
   Peng MS, 2019, CHEM-EUR J, V25, P3598, DOI 10.1002/chem.201805308
   Qian RC, 2014, ANAL CHEM, V86, P8642, DOI 10.1021/ac502538w
   Scalise D, 2019, ANNU REV BIOMED ENG, V21, P469, DOI 10.1146/annurev-bioeng-060418-052357
   Shay JW, 2019, NAT REV GENET, V20, P299, DOI 10.1038/s41576-019-0099-1
   Tan XY, 2016, J AM CHEM SOC, V138, P10834, DOI 10.1021/jacs.6b07554
   Wang DN, 2018, BIOSENS BIOELECTRON, V122, P247, DOI 10.1016/j.bios.2018.09.064
   Wang GW, 2019, MICROCHIM ACTA, V186, DOI 10.1007/s00604-018-3223-6
   Wang HH, 2016, CHEM SCI, V7, P4945, DOI 10.1039/c6sc00802j
   Wang L, 2019, BIOSENS BIOELECTRON, V124, P53, DOI 10.1016/j.bios.2018.09.098
   Wang LJ, 2017, CHEM SCI, V8, P2495, DOI 10.1039/c6sc04801c
   Wang WJ, 2017, CHEM SCI, V8, P174, DOI 10.1039/c6sc01953f
   Wang ZS, 2019, NANOSCALE, V11, P9240, DOI 10.1039/c9nr00033j
   Xiong CY, 2017, ANAL CHEM, V89, P3222, DOI 10.1021/acs.analchem.7b00259
   Xu XW, 2018, ANAL CHEM, V90, P3521, DOI 10.1021/acs.analchem.7b05373
   Yan TT, 2018, ANAL CHEM, V90, P14493, DOI 10.1021/acs.analchem.8b04338
   Yang F, 2018, ACS SENSORS, V3, P903, DOI 10.1021/acssensors.8b00257
   Yang HT, 2017, ANAL CHEM, V89, P12094, DOI 10.1021/acs.analchem.7b02608
   Ye DK, 2018, ANNU REV ANAL CHEM, V11, P171, DOI 10.1146/annurev-anchem-061417-010007
   Zhang K, 2012, J AM CHEM SOC, V134, P16488, DOI 10.1021/ja306854d
   Zhang XJ, 2017, THERANOSTICS, V7, P1847, DOI 10.7150/thno.18930
   Zhou XM, 2012, CHEM SOC REV, V41, P4643, DOI 10.1039/c2cs35045a
NR 40
TC 9
Z9 9
U1 2
U2 52
PU SPRINGER WIEN
PI WIEN
PA SACHSENPLATZ 4-6, PO BOX 89, A-1201 WIEN, AUSTRIA
SN 0026-3672
EI 1436-5073
J9 MICROCHIM ACTA
JI Microchim. Acta
PD JAN 6
PY 2020
VL 187
IS 1
AR 97
DI 10.1007/s00604-019-4095-0
PG 7
WC Chemistry, Analytical
WE Science Citation Index Expanded (SCI-EXPANDED)
SC Chemistry
GA KL0YS
UT WOS:000513159300002
PM 31907624
DA 2023-06-30
ER

PT J
AU Flampouri, E
   Imar, S
   OConnell, K
   Singh, B
AF Flampouri, Evangelia
   Imar, Shahzad
   OConnell, Kieran
   Singh, Baljit
TI Spheroid-3D and Monolayer-2D Intestinal Electrochemical Biosensor for
   Toxicity/Viability Testing: Applications in Drug Screening, Food Safety,
   and Environmental Pollutant Analysis
SO ACS SENSORS
LA English
DT Article
DE spheroid-3D; electrochemical biosensor; screen-printed electrode;
   cytotoxicity; viability; nonspecific esterase; substrate and enzymatic
   product
ID 3-DIMENSIONAL CELL-CULTURE; MULTICELLULAR SPHEROIDS; OKADAIC ACID;
   DICLOFENAC TOXICITY; ASSAY; CYTOTOXICITY; GROWTH; TUMOR; DISCOVERY;
   SYSTEMS
AB The rise of three-dimensional cell culture systems that provide in vivo-like environments for pharmaco-toxicological models has prompted the need for simple and robust viability assays suitable for complex cell architectural structures. This study addresses that challenge with the development of an in vitro enzyme based electrochemical sensor for viability/cytotoxicity assessment of two-dimensional (2D) monolayer and three-dimensional (3D) spheroid culture formats. The biosensor measures the cell viability/toxicity via electrochemical monitoring of the enzymatic activity of nonspecific esterases of viable cells, through the hydrolysis of 1-naphthyl acetate to 1-naphthol. The proposed sensor demonstrated strong correlation (r = 0.979) with viable cell numbers. Furthermore, the model intestinal toxicants diclofenac (DFC, pharmaceutical), okadaic acid (OA, food-safety), and mancozeb (MZB, environmental) were used for the functional evaluation of the proposed sensor using 2D and 3D culture formats. Sensor performance showed high consistency with conventional cell viability/cytotoxicity assays (MTT/CFDA-AM) for all toxicants, with the sensor IC50 values matching the relevant viability LC50 values at the 95% confidence interval range for 2D (DCF: 1.19-1.26 mM, MZB: 10.28-14.18 mu M, OA: 40.91-77.13 nM) and 3D culture formats (DCF: 1.02-4.78 mM, MZB: 11.26-15.16 mu M, OA: 162.09-179.67 nM). The presented results demonstrate the feasibility of the proposed sensor as a robust endpoint screening tool for both 2D and 3D cytotoxicity assessment.
C1 [Flampouri, Evangelia; Imar, Shahzad; OConnell, Kieran; Singh, Baljit] Technol Univ Dublin, MiCRA Biodiagnost Technol Gateway, Tallaght Campus, Dublin D24 FKT9 24, Ireland.
   [OConnell, Kieran; Singh, Baljit] Technol Univ Dublin, Hothouse, City Campus,Aungier St, Dublin D02 HW71 2, Ireland.
RP Singh, B (通讯作者)，Technol Univ Dublin, MiCRA Biodiagnost Technol Gateway, Tallaght Campus, Dublin D24 FKT9 24, Ireland.; Singh, B (通讯作者)，Technol Univ Dublin, Hothouse, City Campus,Aungier St, Dublin D02 HW71 2, Ireland.
EM Baljit.Singh@ittdublin.ie
RI SINGH, Baljit/B-5878-2012
OI SINGH, Baljit/0000-0002-0871-883X
FU Enterprise Ireland; European Regional Development Fund 2014-2020
   Programme (ERDF, European Union); Enterprise Ireland Technology Gateway
   Programme [TG20171013]
FX Dr. Baljit Singh thanks and acknowledges Enterprise Ireland and European
   Regional Development Fund 2014-2020 Programme (ERDF, European Union) for
   provision of financial support. MiCRA Biodiagnostics is funded under the
   Enterprise Ireland Technology Gateway Programme (Grant Number:
   TG20171013).
CR Achilli TM, 2012, EXPERT OPIN BIOL TH, V12, P1347, DOI 10.1517/14712598.2012.707181
   Al-Attrache H, 2016, TOXICOL LETT, V258, P71, DOI 10.1016/j.toxlet.2016.06.008
   Arora T, 2011, INDIAN J PHARM SCI, V73, P1, DOI 10.4103/0250-474X.89750
   Barlow SM, 2002, FOOD CHEM TOXICOL, V40, P145, DOI 10.1016/S0278-6915(01)00117-X
   Baumans V, 2004, GENE THER, V11, pS64, DOI 10.1038/sj.gt.3302371
   Biosensors-A Global Market Overview, 2017, BIOS GLOB MARK OV, P280
   Blockhuys S, 2013, RADIAT RES, V179, P433, DOI 10.1667/RR3070.1
   Bokhari M, 2007, J ANAT, V211, P567, DOI 10.1111/j.1469-7580.2007.00778.x
   Bort R, 1999, J PHARMACOL EXP THER, V288, P65
   Bruggisser R, 2002, PLANTA MED, V68, P445, DOI 10.1055/s-2002-32073
   CARLSSON J, 1983, INT J CANCER, V31, P523, DOI 10.1002/ijc.2910310502
   Daster S, 2017, ONCOTARGET, V8, P1725, DOI 10.18632/oncotarget.13857
   Davies NM, 2000, J PHARM PHARM SCI, V3, P137
   Ding L, 2008, CURR MED CHEM, V15, P3160, DOI 10.2174/092986708786848514
   Edmondson R, 2014, ASSAY DRUG DEV TECHN, V12, P207, DOI 10.1089/adt.2014.573
   Eichler M, 2015, BIOSENS BIOELECTRON, V67, P582, DOI 10.1016/j.bios.2014.09.049
   Fang Y, 2017, SLAS DISCOV, V22, P456, DOI 10.1177/1087057117696795
   Ferron PJ, 2014, MAR DRUGS, V12, P4616, DOI 10.3390/md12084616
   Ganassin Rosemarie C., 2000, P631, DOI 10.1016/B978-012529650-2/50047-0
   Griffith LG, 2006, NAT REV MOL CELL BIO, V7, P211, DOI 10.1038/nrm1858
   Guhad F, 2005, CONTEMP TOP LAB ANIM, V44, P58
   Gupta V.B., 2011, CHRON YOUNG SCI, V2, P21, DOI [10.4103/2229-5186.79345, DOI 10.4103/2229-5186.79345]
   HAUGLAND R, 2006, HDB FLUORESCENT PROB
   Hendriks DFG, 2016, SCI REP-UK, V6, DOI 10.1038/srep35434
   Hoffman L, 2016, ENVIRON TOXICOL PHAR, V41, P78, DOI 10.1016/j.etap.2015.11.002
   Hoffman L, 2012, ENVIRON TOXICOL PHAR, V34, P556, DOI 10.1016/j.etap.2012.06.015
   Kissinger P., 1996, LAB TECHNIQUES ELECT, P1008
   Kumar AC, 2007, TALANTA, V71, P2003, DOI 10.1016/j.talanta.2006.09.010
   Langhans SA, 2018, FRONT PHARMACOL, V9, DOI 10.3389/fphar.2018.00006
   Laschke MW, 2017, TRENDS BIOTECHNOL, V35, P133, DOI 10.1016/j.tibtech.2016.08.004
   Matias WG, 1999, HUM EXP TOXICOL, V18, P345, DOI 10.1191/096032799678840156
   Michael, 2017, BIOMONITORING, V4, P11, DOI [10.1515/bimo-2017-0002, DOI 10.1515/BIMO-2017-0002]
   MOSMANN T, 1983, J IMMUNOL METHODS, V65, P55, DOI 10.1016/0022-1759(83)90303-4
   MUELLERKLIESER W, 1987, J CANCER RES CLIN, V113, P101, DOI 10.1007/BF00391431
   Ng LE, 2008, BIOCHEM BIOPH RES CO, V369, P873, DOI 10.1016/j.bbrc.2008.02.116
   Niklas J, 2011, ANAL BIOCHEM, V416, P218, DOI 10.1016/j.ab.2011.05.039
   Niles AL, 2008, EXPERT OPIN DRUG DIS, V3, P655, DOI 10.1517/17460441.3.6.655
   Niu XY, 2015, ARCH TOXICOL, V89, P107, DOI 10.1007/s00204-014-1242-6
   Ong CS, 2018, BIOTECHNOL ADV, V36, P494, DOI 10.1016/j.biotechadv.2018.02.003
   Orbach SM, 2017, ACS BIOMATER SCI ENG, V3, P1898, DOI 10.1021/acsbiomaterials.6b00699
   Oshikata A, 2011, J BIOSCI BIOENG, V111, P590, DOI 10.1016/j.jbiosc.2011.01.006
   Pampaloni F, 2007, NAT REV MOL CELL BIO, V8, P839, DOI 10.1038/nrm2236
   Phung YT, 2011, J CANCER, V2, P507, DOI 10.7150/jca.2.507
   Qin HW, 2014, ANAL BIOCHEM, V462, P60, DOI 10.1016/j.ab.2014.06.013
   Ramirez-Alcantara V, 2009, AM J PHYSIOL-GASTR L, V297, pG990, DOI 10.1152/ajpgi.00219.2009
   Rescigno M, 2015, GUT, V64, P859, DOI 10.1136/gutjnl-2014-307809
   Sali N, 2016, J PHARMACOL TOX MET, V79, P45, DOI 10.1016/j.vascn.2016.01.004
   Sart S, 2014, TISSUE ENG PART B-RE, V20, P365, DOI [10.1089/ten.teb.2013.0537, 10.1089/ten.TEB.2013.0537]
   Schirmer K, 1997, TOXICOL IN VITRO, V11, P107, DOI 10.1016/S0887-2333(97)00002-7
   Selden C, 2000, INT J ARTIF ORGANS, V23, P774, DOI 10.1177/039139880002301107
   Shin DS, 2018, INT J TOXICOL, V37, P393, DOI 10.1177/1091581818780149
   Sirenko O, 2016, ASSAY DRUG DEV TECHN, V14, P381, DOI 10.1089/adt.2016.729
   Stepanenko AA, 2015, GENE, V574, P193, DOI 10.1016/j.gene.2015.08.009
   Stoddart MJ, 2011, METHODS MOL BIOL, V740, P1, DOI 10.1007/978-1-61779-108-6_1
   Thoma CR, 2014, ADV DRUG DELIVER REV, V69, P29, DOI 10.1016/j.addr.2014.03.001
   Thummel KE, 2007, J CLIN INVEST, V117, P3173, DOI 10.1172/JCI34007
   Tostoes RM, 2012, HEPATOLOGY, V55, P1227, DOI 10.1002/hep.24760
   Tseng H, 2015, SCI REP-UK, V5, DOI 10.1038/srep13987
   Valdiglesias V, 2013, MAR DRUGS, V11, P4328, DOI 10.3390/md11114328
   VanDussen KL, 2015, GUT, V64, P911, DOI 10.1136/gutjnl-2013-306651
   Vidau C, 2009, TOXICOL IN VITRO, V23, P589, DOI 10.1016/j.tiv.2009.01.017
   YASUMOTO T, 1985, TETRAHEDRON, V41, P1019, DOI 10.1016/S0040-4020(01)96469-5
   Yip D, 2013, BIOCHEM BIOPH RES CO, V433, P327, DOI 10.1016/j.bbrc.2013.03.008
   Zang R., 2012, INT J BIOTECHNOL WEL, V1, P31
   Zanoni M, 2016, SCI REP-UK, V6, DOI 10.1038/srep19103
   Zhao SP, 2017, ANAL CHEM, V89, P10153, DOI 10.1021/acs.analchem.7b02267
   Zhu XL, 2017, J HAZARD MATER, V324, P272, DOI 10.1016/j.jhazmat.2016.10.057
   Zhu Y, 2012, J PHARMACOL EXP THER, V343, P362, DOI 10.1124/jpet.112.198077
NR 68
TC 34
Z9 36
U1 5
U2 76
PU AMER CHEMICAL SOC
PI WASHINGTON
PA 1155 16TH ST, NW, WASHINGTON, DC 20036 USA
SN 2379-3694
J9 ACS SENSORS
JI ACS Sens.
PD MAR
PY 2019
VL 4
IS 3
BP 660
EP 669
DI 10.1021/acssensors.8b01490
PG 19
WC Chemistry, Multidisciplinary; Chemistry, Analytical; Nanoscience &
   Nanotechnology
WE Science Citation Index Expanded (SCI-EXPANDED)
SC Chemistry; Science & Technology - Other Topics
GA HQ6UT
UT WOS:000462554200016
PM 30698007
OA Green Published
DA 2023-06-30
ER

PT J
AU Chen, WW
   Yang, WS
   Lu, YL
   Zhu, WJ
   Chen, X
AF Chen, Wanwan
   Yang, Wensheng
   Lu, Yanluo
   Zhu, Wanjun
   Chen, Xu
TI Encapsulation of enzyme into mesoporous cages of metal-organic
   frameworks for the development of highly stable electrochemical
   biosensors
SO ANALYTICAL METHODS
LA English
DT Article
ID HYDROGEN-PEROXIDE BIOSENSORS; HORSERADISH-PEROXIDASE; DRUG-DELIVERY;
   STABILITY; PLATFORM; IMMOBILIZATION; FABRICATION; ELECTRODES; CATALASE;
   SHELLS
AB A water-stable metal-organic framework (MOF) [PCN-333(Fe)] with ultra-large cavities and ultra-high porosity was synthesized and employed to encapsulate horseradish peroxidases (HRP) for the fabrication of electrochemical biosensors. Due to the size-match of a HRP and large cage of PCN-333(Fe), encapsulation of enzyme into the PCN-333(Fe) was achieved. The prepared HRP@PCN-333(Fe) was characterized by XRD, SEM, confocal microscopy, N-2 adsorption isotherms, UV-vis spectroscopy and circular dichroism. The analytical performance of the electrochemical biosensor based on the HRP@PCN-333(Fe) for the detection of H2O2 was investigated by cyclic voltammetry and amperometry. Encapsulation of HRP in PCN-333(Fe) presented a high enzyme loading and excellent electrocatalytic activity toward H2O2 reduction. An extended linear range from 0.5 mu M to 1.5 mM with a low detection limit of 0.09 mM (S/N = 3) was obtained based on the biosensor. More importantly, the operational acid and thermal stabilities of the biosensor were significantly improved due to the HRP adsorbed on the surface of the support. These good properties are mainly attributed to the confinement of HRP in the cage of PCN-333(Fe), which not only essentially eliminates enzyme aggregation and leaching, and improves the catalytic efficiency, but also effectively hinders the conformational change of immobilized HRP when continuously used, or heated under acidic condition. As a result, the encapsulation of enzymes in the mesopore PCN-333(Fe) provides a new and excellent platform for the development of highly stable and sensitive electrochemical biosensors.
C1 [Chen, Wanwan; Yang, Wensheng; Lu, Yanluo; Zhu, Wanjun; Chen, Xu] Beijing Univ Chem Technol, State Key Lab Chem Resource Engn, Beijing 100029, Peoples R China.
C3 Beijing University of Chemical Technology
RP Lu, YL; Chen, X (通讯作者)，Beijing Univ Chem Technol, State Key Lab Chem Resource Engn, Beijing 100029, Peoples R China.
EM chenxu@mail.buct.edu.cn
FU National Natural Science Foundation of China [21175009, 21521005,
   21656001]; Fundamental Research Funds for the Central Universities
   [YS1406]; Beijing Engineering Center for Hierarchical Catalysts
FX This study was supported by the National Natural Science Foundation of
   China (21175009, 21521005 and 21656001), the Fundamental Research Funds
   for the Central Universities (YS1406) and Beijing Engineering Center for
   Hierarchical Catalysts.
CR Cai B, 2014, CERAM INT, V40, P8111, DOI 10.1016/j.ceramint.2014.01.005
   Fan ZJ, 2016, J ELECTROCHEM SOC, V163, pB32, DOI 10.1149/2.0531603jes
   Feng DW, 2015, NAT COMMUN, V6, DOI 10.1038/ncomms6979
   Fried DI, 2013, CHEMCATCHEM, V5, P862, DOI 10.1002/cctc.201200640
   Furukawa H, 2013, SCIENCE, V341, P974, DOI 10.1126/science.1230444
   Gao XC, 2016, SCI REP-UK, V6, DOI 10.1038/srep37705
   Gong CC, 2017, SENSOR ACTUAT B-CHEM, V239, P890, DOI 10.1016/j.snb.2016.08.108
   Gong YF, 2015, BIOSENS BIOELECTRON, V66, P392, DOI 10.1016/j.bios.2014.11.029
   Griselle H. C., 2015, ANAL CHIM ACTA, V854, P129
   Horcajada P, 2010, NAT MATER, V9, P172, DOI [10.1038/nmat2608, 10.1038/NMAT2608, 10.1038/NMAT260B]
   Li J, 2015, ANAL CHEM, V87, P7610, DOI 10.1021/acs.analchem.5b00640
   Li MG, 2012, BIOSENS BIOELECTRON, V38, P239, DOI 10.1016/j.bios.2012.05.035
   Li MF, 2016, J PHYS CHEM C, V120, P17348, DOI 10.1021/acs.jpcc.6b03537
   Li P, 2016, J AM CHEM SOC, V138, P8052, DOI 10.1021/jacs.6b03673
   Lian XZ, 2016, CHEM SCI, V7, P6969, DOI 10.1039/c6sc01438k
   Liu LZ, 2015, ADV FUNCT MATER, V25, P5159, DOI 10.1002/adfm.201501850
   Lopes LC, 2015, ENZYME MICROB TECH, V69, P10, DOI 10.1016/j.enzmictec.2014.11.002
   Lykourinou V, 2011, J AM CHEM SOC, V133, P10382, DOI 10.1021/ja2038003
   Lyu FJ, 2014, NANO LETT, V14, P5761, DOI 10.1021/nl5026419
   Ma WJ, 2013, ANAL CHEM, V85, P7550, DOI 10.1021/ac401576u
   Martin M, 2014, J MATER CHEM B, V2, P739, DOI 10.1039/c3tb21171a
   Park JY, 2015, J AM CHEM SOC, V137, P11801, DOI 10.1021/jacs.5b07373
   Patra S, 2015, J MATER CHEM B, V3, P8983, DOI 10.1039/c5tb01412c
   Rotariu L, 2016, TRAC-TREND ANAL CHEM, V79, P80, DOI 10.1016/j.trac.2015.12.017
   Shieh FK, 2015, J AM CHEM SOC, V137, P4276, DOI 10.1021/ja513058h
   Takahashi H, 2001, MICROPOR MESOPOR MAT, V44, P755, DOI 10.1016/S1387-1811(01)00257-8
   Wang J, 2012, ACS APPL MATER INTER, V4, P1963, DOI 10.1021/am300391j
   Xie SB, 2015, NANOSCALE, V7, P18232, DOI 10.1039/c5nr04532k
   Xu SX, 2014, ANAL METHODS-UK, V6, P6310, DOI 10.1039/c4ay00541d
   Xu ZD, 2015, ANAL CHEM, V87, P3438, DOI 10.1021/ac5047278
NR 30
TC 38
Z9 40
U1 12
U2 288
PU ROYAL SOC CHEMISTRY
PI CAMBRIDGE
PA THOMAS GRAHAM HOUSE, SCIENCE PARK, MILTON RD, CAMBRIDGE CB4 0WF, CAMBS,
   ENGLAND
SN 1759-9660
EI 1759-9679
J9 ANAL METHODS-UK
JI Anal. Methods
PD JUN 7
PY 2017
VL 9
IS 21
BP 3213
EP 3220
DI 10.1039/c7ay00710h
PG 8
WC Chemistry, Analytical; Food Science & Technology; Spectroscopy
WE Science Citation Index Expanded (SCI-EXPANDED)
SC Chemistry; Food Science & Technology; Spectroscopy
GA EW7YI
UT WOS:000402733800017
DA 2023-06-30
ER

PT J
AU Luo, L
   Cui, JW
   Wang, Y
   Wang, Y
   Zheng, HM
   Qin, YQ
   Shu, X
   Yu, DB
   Zhang, Y
   Wu, YC
AF Luo, Lan
   Cui, Jiewu
   Wang, Yao
   Wang, Yan
   Zheng, Hongmei
   Qin, Yongqiang
   Shu, Xia
   Yu, Dongbo
   Zhang, Yong
   Wu, Yucheng
TI Synthesis of NiO/Fe2O3 nanocomposites as substrate for the construction
   of electrochemical biosensors
SO JOURNAL OF SOLID STATE ELECTROCHEMISTRY
LA English
DT Article
DE NiO/Fe2O3 nanocomposites; Synergistic effect; Glucose; Biosensor
ID AMPEROMETRIC GLUCOSE BIOSENSOR; IRON-OXIDE NANOPARTICLES; GOLD
   NANOPARTICLES; HYDROGEN-PEROXIDE; NANOWIRES; ARRAY; COMPOSITE;
   ELECTRODE; IMMOBILIZATION; PERFORMANCE
AB The exploration of substrate materials to construct electrochemical biosensors for glucose monitoring in the field of clinical diagnosis, especially for diabetes is still being investigated extensively. In this paper, NiO/Fe2O3 nanocomposites are designed and synthesized by two-step hydrothermal approach in combination with calcinations. The morphology and microstructure are studied by SEM, XRD, XPS, and TEM systematically. Optimized NiO/Fe2O3 nanocomposites are employed as substrate to construct glucose biosensors, and the electrochemical properties are carried out by cyclic voltammetric and chronoamperometric techniques. The results indicate as-prepared biosensors achieve a high sensitivity of 230.5 mu A cm(-2) mM(-1), wide linear range between 50 and 2867 mu M, and low detection limit of 3.9 mu M towards glucose detection. The synergistic effect between NiO and Fe2O3 as substrate to construct glucose biosensors is elucidated. The selectivity is acceptable based on the detection of glucose concentration for diabetics.
C1 [Luo, Lan; Cui, Jiewu; Wang, Yao; Wang, Yan; Qin, Yongqiang; Shu, Xia; Yu, Dongbo; Zhang, Yong; Wu, Yucheng] Hefei Univ Technol, Sch Mat Sci & Engn, Hefei 230009, Anhui, Peoples R China.
   [Cui, Jiewu; Wang, Yan; Zheng, Hongmei; Qin, Yongqiang; Shu, Xia; Yu, Dongbo; Zhang, Yong; Wu, Yucheng] Key Lab Adv Funct Mat & Devices Anhui Prov, Hefei 230009, Anhui, Peoples R China.
C3 Hefei University of Technology
RP Cui, JW; Wang, Y; Wu, YC (通讯作者)，Hefei Univ Technol, Sch Mat Sci & Engn, Hefei 230009, Anhui, Peoples R China.; Cui, JW; Wang, Y; Wu, YC (通讯作者)，Key Lab Adv Funct Mat & Devices Anhui Prov, Hefei 230009, Anhui, Peoples R China.
EM jwcui@hfut.edu.cn; stone@hfut.edu.cn; ycwu@hfut.edu.cn
RI Yu, Dongbo/P-4165-2019; Yu, Dongbo/B-5102-2014
OI Yu, Dongbo/0000-0002-0471-5105; Yu, Dongbo/0000-0002-0471-5105
FU National Natural Science Foundation of China [51402081, 51502071,
   51272063]; AVIC Institute of Fundamental Technology Innovation Fund
   [JCY2015A001]; Fundamental Research Funds for the Central Universities
   [JZ2016HGTB0719, JZ2017HGTB0203]
FX This work is financially supported by the National Natural Science
   Foundation of China (Nos. 51402081, 51502071 and 51272063) and AVIC
   Institute of Fundamental Technology Innovation Fund (Grant No.
   JCY2015A001). Dr. Jiewu Cui is grateful to the financial support from
   the Fundamental Research Funds for the Central Universities (No.
   JZ2016HGTB0719 and JZ2017HGTB0203).
CR Baby TT, 2010, TALANTA, V80, P2016, DOI 10.1016/j.talanta.2009.11.010
   Baratella D, 2013, BIOSENS BIOELECTRON, V45, P13, DOI 10.1016/j.bios.2013.01.043
   Cai GF, 2012, NANOSCALE, V4, P5724, DOI 10.1039/c2nr31397a
   Chu XF, 2012, J ELECTROANAL CHEM, V676, P20, DOI 10.1016/j.jelechem.2012.04.009
   Cui JW, 2016, NANOSCALE, V8, P770, DOI 10.1039/c5nr05924k
   Cui JW, 2014, ANAL CHIM ACTA, V809, P134, DOI 10.1016/j.aca.2013.11.024
   Egi M, 2008, CRIT CARE MED, V36, P2249, DOI 10.1097/CCM.0b013e318181039a
   Feng X, 2015, BIOSENS BIOELECTRON, V70, P411, DOI 10.1016/j.bios.2015.03.046
   German N, 2015, ELECTROCHIM ACTA, V169, P326, DOI 10.1016/j.electacta.2015.04.072
   Ju J, 2015, ANAL CHEM, V87, P1903, DOI 10.1021/ac5041555
   Katsuki H, 2001, J AM CERAM SOC, V84, P2313, DOI 10.1111/j.1151-2916.2001.tb01007.x
   Kaushika A, 2008, BIOSENS BIOELECTRON, V24, P676, DOI 10.1016/j.bios.2008.06.032
   Li CC, 2008, TALANTA, V77, P455, DOI 10.1016/j.talanta.2008.06.048
   Li Y, 2007, ELECTROCHEM COMMUN, V9, P981, DOI 10.1016/j.elecom.2006.11.035
   Li ZY, 2017, SENSOR ACTUAT B-CHEM, V243, P1092, DOI 10.1016/j.snb.2016.12.033
   Lineweaver H, 1934, J AM CHEM SOC, V56, P658, DOI 10.1021/ja01318a036
   LONG GL, 1983, ANAL CHEM, V55, pA712, DOI 10.1021/ac00258a001
   Patil D, 2012, BIOSENS BIOELECTRON, V31, P176, DOI 10.1016/j.bios.2011.10.013
   Peck MA, 2012, CHEM MATER, V24, P4483, DOI 10.1021/cm300739y
   Perez JM, 2007, NAT NANOTECHNOL, V2, P535, DOI 10.1038/nnano.2007.282
   Ronkainen NJ, 2010, CHEM SOC REV, V39, P1747, DOI 10.1039/b714449k
   Singh J, 2011, APPL PHYS LETT, V98, DOI 10.1063/1.3553765
   Tyagi M, 2012, ANAL CHIM ACTA, V726, P93, DOI 10.1016/j.aca.2012.03.027
   Umar A, 2014, NEW J CHEM, V38, P5873, DOI 10.1039/c4nj01148a
   Wang GM, 2012, NANOSCALE, V4, P3123, DOI 10.1039/c2nr30302g
   Wang HC, 2009, BIOSENS BIOELECTRON, V25, P142, DOI 10.1016/j.bios.2009.06.022
   Wang J, 2008, CHEM REV, V108, P814, DOI 10.1021/cr068123a
   Wang LS, 2013, SENSOR ACTUAT B-CHEM, V176, P9, DOI 10.1016/j.snb.2012.08.077
   Wang SF, 2008, BIOSENS BIOELECTRON, V23, P1781, DOI 10.1016/j.bios.2008.02.014
   Wang YL, 2012, NANOSCALE, V4, P6025, DOI 10.1039/c2nr31256e
   Xiang D, 2015, ANALYST, V140, P644, DOI 10.1039/c4an01549e
   Yamashita T, 2008, APPL SURF SCI, V254, P2441, DOI 10.1016/j.apsusc.2007.09.063
   Yan XY, 2014, J ALLOY COMPD, V593, P184, DOI 10.1016/j.jallcom.2014.01.036
   Yang C, 2012, LANGMUIR, V28, P4580, DOI 10.1021/la2044202
   Yang MH, 2006, BIOMATERIALS, V27, P5944, DOI 10.1016/j.biomaterials.2006.08.014
   Yang PH, 2014, NANO LETT, V14, P731, DOI 10.1021/nl404008e
   Zhai DY, 2013, ACS NANO, V7, P3540, DOI 10.1021/nn400482d
   Zhang XJ, 2011, ANALYST, V136, P5175, DOI 10.1039/c1an15784a
   Zhao JW, 2015, MATER CHEM PHYS, V166, P176, DOI 10.1016/j.matchemphys.2015.09.044
   Zhao YG, 2015, MICROCHIM ACTA, V182, P605, DOI 10.1007/s00604-014-1364-9
   Zhao ZW, 2007, BIOSENS BIOELECTRON, V23, P135, DOI 10.1016/j.bios.2007.03.014
NR 41
TC 1
Z9 1
U1 1
U2 50
PU SPRINGER
PI NEW YORK
PA 233 SPRING ST, NEW YORK, NY 10013 USA
SN 1432-8488
EI 1433-0768
J9 J SOLID STATE ELECTR
JI J. Solid State Electrochem.
PD JUN
PY 2018
VL 22
IS 6
BP 1763
EP 1770
DI 10.1007/s10008-018-3882-6
PG 8
WC Electrochemistry
WE Science Citation Index Expanded (SCI-EXPANDED)
SC Electrochemistry
GA GF1BX
UT WOS:000431668000013
DA 2023-06-30
ER

PT J
AU Hasanzadeh, M
   Shadjou, N
   de la Guardia, M
AF Hasanzadeh, Mohammad
   Shadjou, Nasrin
   de la Guardia, Miguel
TI Electrochemical biosensing using hydrogel nanoparticles
SO TRAC-TRENDS IN ANALYTICAL CHEMISTRY
LA English
DT Review
DE Antigen-antibody interaction; Biological molecule; Biomarker;
   Electroanalytical method; Electrochemical biosensing; Electrochemical
   nanobiosensor; Enzyme; Hydrogel nanoparticle; Immunosensor; Polymer
ID ONE-STEP CONSTRUCTION; HORSERADISH-PEROXIDASE; AMPEROMETRIC BIOSENSOR;
   CARBON NANOTUBES; COMPOSITE FILMS; CROSS-LINKING; IONIC LIQUID;
   CHITOSAN; ELECTRODEPOSITION; ELECTROCATALYSIS
AB Biology and medicine have seen great advancements in the development of nanobiosensors capable of Characterizing and quantifying biomolecules. This review reports a systematic study of the usefulness of hydrogel nanoparticles (HNPs) in the different steps of the electroanalytical process developed in electrochemical biosensing systems. We illustrate the advantages offered by HNPs in detection of analytes with representative recent examples that highlight the scientific interest in widening the use of HNPs in electrochemical biosensing methods. We review different types of HNP-based electrochemical biosensors, such as enzyme, protein, and nucleic acids, in terms of their sensing performance and their potential for future development. (C) 2014 Elsevier B.V. All rights reserved.
C1 [Hasanzadeh, Mohammad] Tabriz Univ Med Sci, Drug Appl Res Ctr, Tabriz 51664, Iran.
   [Shadjou, Nasrin] Urmia Univ, Nano Technol Ctr, Dept Nanochem, Orumiyeh, Iran.
   [de la Guardia, Miguel] Univ Valencia, Dept Analyt Chem, E-46100 Valencia, Spain.
C3 Tabriz University of Medical Science; Urmia University; University of
   Valencia
RP Hasanzadeh, M (通讯作者)，Tabriz Univ Med Sci, Drug Appl Res Ctr, Tabriz 51664, Iran.
EM mhmmd_hasanzadeh@yahoo.com; Nasrin.shadjou@gmail.com
RI Hasanzadeh, Mohammad/M-4114-2016
OI Hasanzadeh, Mohammad/0000-0003-4918-1239; Shadjou,
   Nasrin/0000-0001-5961-3686
FU Drug Applied Research Center; Tabriz University of Medical Sciences and
   Nano Technology Center; Urmia University, Urmia, Iran
FX We gratefully acknowledge the financial support for this work by the
   Drug Applied Research Center, Tabriz University of Medical Sciences and
   Nano Technology Center, Urmia University, Urmia, Iran. We gratefully
   acknowledge the helpful comments of Jafar Soleymani.
CR Alwis KU, 2008, ENVIRON SCI TECHNOL, V42, P2522, DOI 10.1021/es702733k
   Amsden B, 2002, MACROMOLECULES, V35, P3179, DOI 10.1021/ma011708g
   Bansil R, 2006, CURR OPIN COLLOID IN, V11, P164, DOI 10.1016/j.cocis.2005.11.001
   Benavidez T.E., 2010, BIOSENS BIOELECTRON, V26, P991
   Benavidez TE, 2009, ELECTROANAL, V21, P837, DOI 10.1002/elan.200804482
   Casero E, 2013, TALANTA, V115, P401, DOI 10.1016/j.talanta.2013.05.045
   Chen HW, 2010, BIOTECHNOL LETT, V32, P1401, DOI 10.1007/s10529-010-0303-z
   Cui HF, 2009, BIOSENS BIOELECTRON, V24, P1723, DOI 10.1016/j.bios.2008.09.002
   da Silva RMP, 2008, BIOMACROMOLECULES, V9, P2132, DOI 10.1021/bm8001649
   Diaconu M, 2010, SENSOR ACTUAT B-CHEM, V145, P800, DOI 10.1016/j.snb.2010.01.064
   Fan DH, 2010, COLLOID SURFACE B, V76, P44, DOI 10.1016/j.colsurfb.2009.10.007
   Feng LJ, 2009, MICROCHIM ACTA, V164, P49, DOI 10.1007/s00604-008-0030-5
   Gorton L, 1999, ANAL CHIM ACTA, V400, P91, DOI 10.1016/S0003-2670(99)00610-8
   Hasanzadeh M, 2013, TRAC-TREND ANAL CHEM, V45, P93, DOI 10.1016/j.trac.2012.12.017
   Hasanzadeh M, 2012, TRAC-TREND ANAL CHEM, V40, P106, DOI 10.1016/j.trac.2012.06.007
   JONES LR, 1956, ANAL CHEM, V28, P1493, DOI 10.1021/ac60117a045
   Krajewska B, 2004, ENZYME MICROB TECH, V35, P126, DOI 10.1016/j.enzmictec.2003.12.013
   Lai GS, 2009, MICROCHIM ACTA, V165, P159, DOI 10.1007/s00604-008-0114-2
   Liu AL, 2011, SENSOR ACTUAT B-CHEM, V160, P1458, DOI 10.1016/j.snb.2011.10.013
   Liu P., 2011, AM J BIOMED SCI, V3, P69
   Meaney MS, 2008, ANAL CHIM ACTA, V610, P57, DOI 10.1016/j.aca.2008.01.016
   Nita II, 2009, SYNTHETIC MET, V159, P1117, DOI 10.1016/j.synthmet.2009.01.041
   Odaci D, 2010, BIOELECTROCHEMISTRY, V79, P211, DOI 10.1016/j.bioelechem.2010.05.001
   Page EH, 2001, AM J IND MED, V40, P107, DOI 10.1002/ajim.1077
   Zanini VP, 2011, SENSOR ACTUAT B-CHEM, V155, P75, DOI 10.1016/j.snb.2010.11.026
   Lopez MSP, 2010, SENSOR ACTUAT B-CHEM, V150, P36, DOI 10.1016/j.snb.2010.07.045
   Schexnailder P, 2009, COLLOID POLYM SCI, V287, P1, DOI 10.1007/s00396-008-1949-0
   Singh S, 2007, J HAZARD MATER, V144, P15, DOI 10.1016/j.jhazmat.2007.02.018
   Tan SW, 2012, J ELECTROANAL CHEM, V668, P113, DOI 10.1016/j.jelechem.2012.01.011
   Tan SW, 2011, ANAL METHODS-UK, V3, P110, DOI 10.1039/c0ay00505c
   Tsai YC, 2008, SENSOR ACTUAT B-CHEM, V135, P96, DOI 10.1016/j.snb.2008.07.025
   Wang GH, 2006, J PHYS CHEM B, V110, P24864, DOI 10.1021/jp0657078
   Wang T, 2013, BIOELECTROCHEMISTRY, V94, P94, DOI 10.1016/j.bioelechem.2013.04.001
   Xi FN, 2008, BIOSENS BIOELECTRON, V24, P29, DOI 10.1016/j.bios.2008.03.023
   Xi FN, 2009, TALANTA, V78, P1077, DOI 10.1016/j.talanta.2009.01.023
   Xiong HY, 2007, ELECTROCHEM COMMUN, V9, P1648, DOI 10.1016/j.elecom.2007.03.005
   Xu H, 2009, ANAL CHEM, V81, P669, DOI 10.1021/ac8020592
   Yan J, 2011, BIOMICROFLUIDICS, V5, DOI 10.1063/1.3624739
   Yang HC, 2011, ELECTROCHIM ACTA, V56, P1973, DOI 10.1016/j.electacta.2010.12.003
   Zeng XD, 2007, BIOELECTROCHEMISTRY, V71, P135, DOI 10.1016/j.bioelechem.2007.02.006
   Zhou M, 2013, BIOSENS BIOELECTRON, V49, P243, DOI 10.1016/j.bios.2013.05.036
NR 41
TC 45
Z9 46
U1 3
U2 179
PU ELSEVIER SCI LTD
PI OXFORD
PA THE BOULEVARD, LANGFORD LANE, KIDLINGTON, OXFORD OX5 1GB, OXON, ENGLAND
SN 0165-9936
EI 1879-3142
J9 TRAC-TREND ANAL CHEM
JI Trac-Trends Anal. Chem.
PD NOV
PY 2014
VL 62
BP 11
EP 19
DI 10.1016/j.trac.2014.06.011
PG 9
WC Chemistry, Analytical
WE Science Citation Index Expanded (SCI-EXPANDED)
SC Chemistry
GA AT8JP
UT WOS:000345180100009
DA 2023-06-30
ER

PT J
AU Wang, HB
   Zhang, HD
   Zhang, YH
   Chen, H
   Xu, LL
   Huang, KJ
   Liu, YM
AF Wang, Hai-Bo
   Zhang, Hong-Ding
   Zhang, Yue-Hua
   Chen, Huan
   Xu, Lu-Lu
   Huang, Ke-Jing
   Liu, Yan-Ming
TI Tungsten Disulfide Nano-Flowers/Silver Nanoparticles Composites Based
   Electrochemical Sensor for Theophylline Determination
SO JOURNAL OF THE ELECTROCHEMICAL SOCIETY
LA English
DT Article
ID SENSITIVE DETERMINATION; CARBON NANOTUBES; WS2 NANOSHEETS; BIOSENSOR;
   ELECTRODE; PHASE; CHROMATOGRAPHY; PERFORMANCE; DERIVATIVES; FABRICATION
AB Tungsten disulfide (WS2) nano-flowers/silver nanoparticles (Ag NPs) composites modified glassy carbon electrode (GCE) was prepared by a simple procedure and then successfully used to determine theophylline (TP). In this synthesis process, Ag NPs were directly synthesized on the surface of WS2 nano-flowers. The composites were characterized by scanning electron microscopy (SEM) images, transmission electron microscopy (TEM) and X-ray diffraction (XRD). The electrochemical oxidation of theophylline was studied by using cyclic voltammetry (CV) and differential pulse voltammetry (DPV). Compared with the bare GCE and WS2/GCE, the WS2 nano-flowers/Ag NPs composites/GCE could effectively improve the oxidation of theophylline, due to its high surface area and excellent electric conductivity property. Under the optimized experimental conditions, the electrochemical sensor exhibited wide linear range of 0.05 to 150 mu M with detection limit of 3 nM (S/N = 3). Furthermore, the sensor showed high sensitivity, good selectivity, good reproducibility and long-term stability to theophylline detection. At the same time, the fabricated electrode was successfully applied for the determination of theophylline in tea samples and pharmaceutical tablets with satisfying results. These results demonstrated that WS2 nano-flowers/Ag NPs composites were promising substrate for the development of high-performance electrochemical biosensor. (C) 2015 The Electrochemical Society. All rights reserved.
C1 [Wang, Hai-Bo; Zhang, Hong-Ding; Zhang, Yue-Hua; Xu, Lu-Lu; Huang, Ke-Jing; Liu, Yan-Ming] Xinyang Normal Univ, Coll Chem & Chem Engn, Xinyang 464000, Peoples R China.
   [Chen, Huan] China Natl Tobacco Qual Supervis & Test Ctr, Zhengzhou 450001, Peoples R China.
C3 Xinyang Normal University; China National Tobacco Corporation
RP Wang, HB (通讯作者)，Xinyang Normal Univ, Coll Chem & Chem Engn, Xinyang 464000, Peoples R China.
EM wanghaibohn@163.com
RI huang, ke-jing/ABG-4776-2021; Wang, Hai-Bo/AAB-1513-2022
OI Wang, Hai-Bo/0000-0002-8064-1400
FU National Natural Science Foundation of China [21305119, 21375114,
   21105124]; Foundation of Henan Educational Committee [13A150768];
   Program for University Innovative Research Team of Henan
   [15IRT-STHN001]; University Students Sustentation Fund of Xinyang Normal
   University [2014-DXS-131]
FX This work was financially supported by National Natural Science
   Foundation of China (No. 21305119,. 21375114, 21105124), Foundation of
   Henan Educational Committee (No. 13A150768), Program for University
   Innovative Research Team of Henan (No. 15IRT-STHN001), University
   Students Sustentation Fund of Xinyang Normal University (No.
   2014-DXS-131).
CR Chen G, 2002, ANAL CHIM ACTA, V457, P225, DOI 10.1016/S0003-2670(02)00027-2
   Chen JR, 2013, NANO LETT, V13, P3106, DOI 10.1021/nl4010157
   Chen ML, 2010, J CHROMATOGR A, V1217, P3547, DOI 10.1016/j.chroma.2010.03.032
   Cheng L, 2014, ADV MATER, V26, P1886, DOI 10.1002/adma.201304497
   Cui JW, 2015, J ELECTROCHEM SOC, V162, pB62, DOI 10.1149/2.0701503jes
   Ferapontova EE, 2008, J AM CHEM SOC, V130, P4256, DOI 10.1021/ja711326b
   Ferapontova EE, 2007, BIOSENS BIOELECTRON, V22, P2508, DOI 10.1016/j.bios.2006.09.034
   Gan T, 2015, J ELECTROCHEM SOC, V162, pH200, DOI 10.1149/2.0261504jes
   Gao YY, 2013, ANAL METHODS-UK, V5, P5785, DOI 10.1039/c3ay41236a
   Ge J, 2014, NANOSCALE, V6, P6866, DOI 10.1039/c4nr00944d
   Guney S, 2015, SENSOR ACTUAT B-CHEM, V208, P307, DOI 10.1016/j.snb.2014.10.056
   Huang KJ, 2014, SENSOR ACTUAT B-CHEM, V191, P828, DOI 10.1016/j.snb.2013.10.072
   Igarashi T, 2009, BIOL PHARM BULL, V32, P304, DOI 10.1248/bpb.32.304
   Jafari MT, 2011, FOOD CHEM, V126, P1964, DOI 10.1016/j.foodchem.2010.12.054
   LAVIRON E, 1979, J ELECTROANAL CHEM, V101, P19, DOI 10.1016/S0022-0728(79)80075-3
   Li L, 2014, J ELECTROCHEM SOC, V161, pB312, DOI 10.1149/2.0111501jes
   Liu H, 2012, J MATER CHEM, V22, P17437, DOI 10.1039/c2jm33992g
   Liu LQ, 2008, ELECTROANAL, V20, P1194, DOI 10.1002/elan.200704163
   Liu P, 2011, ANALYST, V136, P4152, DOI 10.1039/c1an15318h
   MansouriMajd S, 2013, ELECTROCHIM ACTA, V108, P707, DOI 10.1016/j.electacta.2013.07.029
   Minton NA, 1996, AM J EMERG MED, V14, P606, DOI 10.1016/S0735-6757(96)90111-4
   Qiao FX, 2011, J CHROMATOGR B, V879, P3551, DOI 10.1016/j.jchromb.2011.09.040
   Radisavljevic B, 2011, NAT NANOTECHNOL, V6, P147, DOI 10.1038/NNANO.2010.279
   Raj MA, 2014, ANAL METHODS-UK, V6, P2181, DOI 10.1039/c3ay42279h
   Rankin CJ, 2006, NUCLEOS NUCLEOT NUCL, V25, P1407, DOI 10.1080/15257770600919084
   Safranow K, 2005, J CHROMATOGR B, V819, P229, DOI 10.1016/j.jchromb.2004.11.013
   Saka K, 2007, J CHROMATOGR B, V846, P240, DOI 10.1016/j.jchromb.2006.09.008
   STAVRIC B, 1988, FOOD CHEM TOXICOL, V26, P645, DOI 10.1016/0278-6915(88)90236-0
   Tzanavaras PD, 2010, TALANTA, V81, P1494, DOI 10.1016/j.talanta.2010.02.058
   Voiry D, 2013, NAT MATER, V12, P850, DOI [10.1038/NMAT3700, 10.1038/nmat3700]
   Xi Q, 2014, ANAL CHEM, V86, P1361, DOI 10.1021/ac403944c
   Yang GM, 2014, TALANTA, V127, P116, DOI 10.1016/j.talanta.2014.03.029
   Yang SL, 2010, J CHEM SCI, V122, P919, DOI 10.1007/s12039-010-0080-1
   Yin HS, 2012, FOOD CHEM, V134, P1225, DOI 10.1016/j.foodchem.2012.02.197
   Zhu YH, 2005, J ELECTROANAL CHEM, V581, P303, DOI 10.1016/j.jelechem.2005.05.004
   Zi LJ, 2012, ELECTROCHIM ACTA, V78, P434, DOI 10.1016/j.electacta.2012.06.018
NR 36
TC 50
Z9 52
U1 9
U2 110
PU ELECTROCHEMICAL SOC INC
PI PENNINGTON
PA 65 SOUTH MAIN STREET, PENNINGTON, NJ 08534 USA
SN 0013-4651
EI 1945-7111
J9 J ELECTROCHEM SOC
JI J. Electrochem. Soc.
PY 2015
VL 162
IS 7
BP B173
EP B179
DI 10.1149/2.0941507jes
PG 7
WC Electrochemistry; Materials Science, Coatings & Films
WE Science Citation Index Expanded (SCI-EXPANDED)
SC Electrochemistry; Materials Science
GA CJ6ZM
UT WOS:000355643700045
DA 2023-06-30
ER

PT J
AU Liu, YB
   Chen, DB
   Zhang, WQ
   Zhang, YQ
AF Liu, Yubing
   Chen, Dabin
   Zhang, Weiqiong
   Zhang, Yuanqing
TI Mobile DNA tetrahedron on ultra-low adsorption lipid membrane for
   directional control of cell sensing
SO SENSORS AND ACTUATORS B-CHEMICAL
LA English
DT Article
DE Antifouling; Rare targets; Mobile DNA tetrahedron; Ultra-Low adsorption
   lipid membrane; Whole blood samples; Biosensor
ID HEPG2 TUMOR-CELLS; ELECTROCHEMICAL BIOSENSOR; ANTIFOULING PLATFORM; GOLD
   SURFACE; CANCER-CELLS; PHOSPHORYLCHOLINE; PROTEINS; COPOLYMER; SEQUENCE;
   SENSOR
AB Immune cells can precisely recognize abnormal host cells or tumor cells or invading pathogens. The specificity of immune recognition is mainly dependent on a structure called immune synapse at the interface between lymphocytes and target cells. Immune synapse is formed based on the recruitment of various transmembrane molecules and lipid raft on the fluid lipid bilayer. In addition, densely lipid bilayer formed an antifouling surface to reduce intercellular adhesion and resist nonspecific protein adsorption further. Inspired by the phenomenon, we developed a fluid and antifouling electrochemical aptamer sensor for rare targets based on mixed self-assembled DNA tetrahedron and antifouling lipid bilayer on the gold electrode. The obtained biosensing platform has superior selectivity and sensitivity to target tumor cells, and exhibits excellent anti-protein properties and sensitivity in rare tumor cells detection in complex whole blood samples. The biosensor can also be applied to the detection of other targets, such as small molecule drugs in the blood.
C1 [Liu, Yubing; Zhang, Yuanqing] Sun Yat Sen Univ, Sch Pharmaceut Sci, Guangzhou 510006, Peoples R China.
   [Zhang, Weiqiong] Zengcheng Dist Peoples Hosp, Guangzhou 511300, Guangdong, Peoples R China.
   [Chen, Dabin] Hainan Med Univ, Affiliated Hosp 1, Drug Clin Trial Inst, Haikou 570102, Hainan, Peoples R China.
C3 Sun Yat Sen University; Hainan Medical University
RP Zhang, YQ (通讯作者)，Sun Yat Sen Univ, Sch Pharmaceut Sci, Guangzhou 510006, Peoples R China.; Zhang, WQ (通讯作者)，Zengcheng Dist Peoples Hosp, Guangzhou 511300, Guangdong, Peoples R China.
EM zhweiq2@mail2.sysu.edu.cn; zhangyq65@mail.sysu.edu.cn
RI liu, yubing/HMD-7696-2023
FU National Natural Science Foundation of China [81601571, 81771932,
   21705167]; Guangdong Natural Science Fund for Distinguished Young
   Scholars [2017A030306016, 2016A030306004]; Fundamental Research Funds
   for the Central Universities
FX This research was supported by the National Natural Science Foundation
   of China (No.81601571, 81771932, and 21705167), the Guangdong Natural
   Science Fund for Distinguished Young Scholars(No. 2017A030306016 and
   2016A030306004), and the Fundamental Research Funds for the Central
   Universities.
CR Akkahat P, 2012, LANGMUIR, V28, P5872, DOI 10.1021/la204229t
   Asuri P, 2007, SMALL, V3, P50, DOI 10.1002/smll.200600312
   Bakker E, 2018, ACS SENSORS, V3, P1431, DOI 10.1021/acssensors.8b00798
   Banerjee I, 2011, ADV MATER, V23, P690, DOI 10.1002/adma.201001215
   Barry M, 2002, NAT REV IMMUNOL, V2, P401, DOI 10.1038/nri819
   Bevan MJ, 2004, NAT REV IMMUNOL, V4, P595, DOI 10.1038/nri1413
   Callow JA, 2011, NAT COMMUN, V2, DOI 10.1038/ncomms1251
   Cao B, 2015, CHEM SCI, V6, P782, DOI 10.1039/c4sc02200a
   Chen DB, 2018, BIOSENS BIOELECTRON, V117, P416, DOI 10.1016/j.bios.2018.06.041
   Chen SF, 2010, POLYMER, V51, P5283, DOI 10.1016/j.polymer.2010.08.022
   Chen SF, 2009, BIOMATERIALS, V30, P5892, DOI 10.1016/j.biomaterials.2009.07.001
   Pelaez EC, 2018, BIOSENS BIOELECTRON, V119, P149, DOI 10.1016/j.bios.2018.08.011
   Cui L, 2018, BIOSENS BIOELECTRON, V102, P87, DOI 10.1016/j.bios.2017.11.025
   Cui L, 2018, BIOSENS BIOELECTRON, V99, P1, DOI 10.1016/j.bios.2017.07.028
   Deng R, 2017, ANAL CHEM, V89, P2844, DOI 10.1021/acs.analchem.6b03971
   Eisenstein M, 2006, NATURE, V444, P959, DOI 10.1038/444959a
   Goda T, 2013, CHEM COMMUN, V49, P8683, DOI 10.1039/c3cc44357d
   Gong YK, 2012, MACROMOL BIOSCI, V12, P979, DOI 10.1002/mabi.201200074
   Hong D, 2017, ACS APPL MATER INTER, V9, P9255, DOI 10.1021/acsami.7b01530
   Hucknall A, 2009, ADV MATER, V21, P2441, DOI 10.1002/adma.200900383
   Joos TO, 2000, ELECTROPHORESIS, V21, P2641, DOI 10.1002/1522-2683(20000701)21:13<2641::AID-ELPS2641>3.3.CO;2-X
   Kashefi-Kheyrabadi L, 2014, ANAL CHEM, V86, P4956, DOI 10.1021/ac500375p
   Kimmel DW, 2012, ANAL CHEM, V84, P685, DOI 10.1021/ac202878q
   Knowles BR, 2017, ACS APPL MATER INTER, V9, P18584, DOI 10.1021/acsami.7b04840
   Knutson KL, 2005, CANCER IMMUNOL IMMUN, V54, P721, DOI 10.1007/s00262-004-0653-2
   Lai ZQ, 2017, ONCOL REP, V37, P2688, DOI 10.3892/or.2017.5527
   Li H, 2017, ANGEW CHEM INT EDIT, V56, P7492, DOI 10.1002/anie.201700748
   Liotta LA, 2003, CANCER CELL, V3, P317, DOI 10.1016/S1535-6108(03)00086-2
   Liu NZ, 2018, ACS SENSORS, V3, P1210, DOI 10.1021/acssensors.8b00318
   Liu X, 2014, ACS APPL MATER INTER, V6, P13034, DOI 10.1021/am502921z
   Mahshid SS, 2015, J AM CHEM SOC, V137, P15596, DOI 10.1021/jacs.5b04942
   Nowinski AK, 2012, J AM CHEM SOC, V134, P6000, DOI 10.1021/ja3006868
   Ostuni E., 2009, BIOMATERIALS, V30, P5892
   PRIME KL, 1991, SCIENCE, V252, P1164, DOI 10.1126/science.252.5009.1164
   Ramirez-Priego P, 2018, ACS SENSORS, V3, P2079, DOI 10.1021/acssensors.8b00393
   Ran J, 2014, PROG POLYM SCI, V39, P124, DOI 10.1016/j.progpolymsci.2013.09.001
   Ryu JY, 2014, ACS APPL MATER INTER, V6, P3553, DOI 10.1021/am4057387
   Schlenoff JB, 2014, LANGMUIR, V30, P9625, DOI 10.1021/la500057j
   Schwierz N, 2012, J AM CHEM SOC, V134, P19628, DOI 10.1021/ja304462u
   Sun DP, 2018, BIOSENS BIOELECTRON, V120, P8, DOI 10.1016/j.bios.2018.08.002
   Sun DP, 2018, SENSOR ACTUAT B-CHEM, V268, P359, DOI 10.1016/j.snb.2018.04.142
   Sun DP, 2017, MICROCHIM ACTA, V184, P3487, DOI 10.1007/s00604-017-2376-z
   Sun DP, 2015, ANAL CHIM ACTA, V885, P166, DOI 10.1016/j.aca.2015.05.027
   Wade JH, 2015, ACS CENTRAL SCI, V1, P374, DOI 10.1021/acscentsci.5b00250
   Washburn AL, 2016, ANALYST, V141, P5358, DOI 10.1039/c6an01076h
   Wei ZZ, 2016, ANAL CHIM ACTA, V938, P156, DOI 10.1016/j.aca.2016.07.037
   Williams MA, 2007, ANNU REV IMMUNOL, V25, P171, DOI 10.1146/annurev.immunol.25.022106.141548
   Xu C, 2015, ACS APPL MATER INTER, V7, P17337, DOI 10.1021/acsami.5b04520
   Yang ZH, 2016, ANAL CHEM, V88, P5189, DOI 10.1021/acs.analchem.6b00210
   Zhang F, 2001, J BIOMAT SCI-POLYM E, V12, P515, DOI 10.1163/156856201300194252
NR 50
TC 6
Z9 6
U1 5
U2 118
PU ELSEVIER SCIENCE SA
PI LAUSANNE
PA PO BOX 564, 1001 LAUSANNE, SWITZERLAND
EI 0925-4005
J9 SENSOR ACTUAT B-CHEM
JI Sens. Actuator B-Chem.
PD MAR 15
PY 2020
VL 307
AR 127570
DI 10.1016/j.snb.2019.127570
PG 8
WC Chemistry, Analytical; Electrochemistry; Instruments & Instrumentation
WE Science Citation Index Expanded (SCI-EXPANDED)
SC Chemistry; Electrochemistry; Instruments & Instrumentation
GA KD8KN
UT WOS:000508110400041
DA 2023-06-30
ER

PT J
AU Hwang, HJ
   Ryu, MY
   Park, CY
   Ahn, J
   Park, HG
   Choi, C
   Ha, SD
   Park, TJ
   Park, JP
AF Hwang, Hye Jin
   Ryu, Myung Yi
   Park, Chan Young
   Ahn, Junki
   Park, Hyun Gyu
   Choi, Changsun
   Ha, Sang-Do
   Park, Tae Jung
   Park, Jong Pil
TI High sensitive and selective electrochemical biosensor: Label-free
   detection of human norovirus using affinity peptide as molecular binder
SO BIOSENSORS & BIOELECTRONICS
LA English
DT Article
DE Human norovirus; Affinity peptide; Molecular binder; Limit of detection;
   Sensitivity; Biosensor
ID TROPONIN-I; MURINE NOROVIRUS; IDENTIFICATION; APTAMER; VIRUS; ASSAY
AB Norovirus is known as the major cause of highly infection for gastrointestinal tracts. In this study, robust and highly sensitive biosensors for detecting human norovirus by employing a recognition affinity peptide-based electrochemical platform were described. A series of amino acid-substituted and cysteine-incorporated recognition peptides isolated from evolutionary phage display technique was chemically synthesized and immobilized to a gold sensor layer, the detection performance of the gold-immobilized synthetic peptide-based sensor system was assessed using QCM, CV and EIS. Using EIS, the limit of detection with Noro-1 as a molecular binder was found to be 99.8 nM for recombinant noroviral capsid proteins (rP2) and 7.8 copies/mL for human norovirus, thereby demonstrating a high degree of sensitivity for their corresponding targets. These results suggest that a biosensor which consists of affinity peptides as a molecular binder and miniaturized microdevices as diagnostic tool could be served as a new type of biosensing platform for point-of-care testing. (C) 2016 Elsevier B.V. All rights reserved.
C1 [Hwang, Hye Jin; Ryu, Myung Yi; Park, Jong Pil] Daegu Haany Univ, Dept Pharmaceut Engn, Gyongsan 38610, South Korea.
   [Park, Chan Young; Park, Tae Jung] Chung Ang Univ, Dept Chem, Seoul 06974, South Korea.
   [Ahn, Junki; Park, Hyun Gyu] Korea Adv Inst Sci & Technol, Dept Chem & Biomol Engn, Daejeon 34141, South Korea.
   [Choi, Changsun] Chung Ang Univ, Sch Food Sci & Technol, Dept Food & Nutr, Ansung 17546, South Korea.
   [Ha, Sang-Do] Chung Ang Univ, Sch Food Sci & Technol, Dept Food Sci & Technol, Ansung 17546, South Korea.
C3 Daegu Haany University; Chung Ang University; Korea Advanced Institute
   of Science & Technology (KAIST); Chung Ang University; Chung Ang
   University
RP Park, JP (通讯作者)，Daegu Haany Univ, Dept Pharmaceut Engn, Gyongsan 38610, South Korea.; Park, TJ (通讯作者)，Chung Ang Univ, Dept Chem, Seoul 06974, South Korea.
EM tjpark@cau.ac.kr; jppark@dhu.ac.kr
RI Ha, Sang-Do/AAC-3900-2020; Choi, Changsun/D-9298-2013; PARK, HYUN
   GYU/C-1597-2011
OI Ha, Sang-Do/0000-0002-6810-2092; Choi, Changsun/0000-0001-7730-8538;
   Park, Hyun Gyu/0000-0001-9978-3890; Ahn, Jun Ki/0000-0001-6405-9923
FU Basic Science Research Program through the National Research Foundation
   of Korea (NRF) - the Ministry of Science, ICT & Future Planning (MSIP)
   [NRF-2011-0010312]; NRF grant - MSIP [NRF-2014R1A2A2A01005621]; Ministry
   of Oceans and Fisheries, Korea; BioSynergy Research Project of MSIP
   through NRF [NRF-2015M3A9C4070484]; National Research Foundation of
   Korea [22A20153613139] Funding Source: Korea Institute of Science &
   Technology Information (KISTI), National Science & Technology
   Information Service (NTIS)
FX This work of JPP and TJP was supported by Basic Science Research Program
   through the National Research Foundation of Korea (NRF) funded by the
   Ministry of Science, ICT & Future Planning (MSIP) (NRF-2011-0010312) and
   NRF grant funded by the MSIP (NRF-2014R1A2A2A01005621) and this research
   was a part of the project titled 'Development of portable impedance
   detection system for food poisoning virus in sea foods' funded by the
   Ministry of Oceans and Fisheries, Korea. The work of HGP was supported
   by the BioSynergy Research Project (NRF-2015M3A9C4070484) of the MSIP
   through the NRF.
CR Beier R, 2014, FEMS MICROBIOL LETT, V351, P162, DOI 10.1111/1574-6968.12366
   Bereszczak JZ, 2012, J STRUCT BIOL, V177, P273, DOI 10.1016/j.jsb.2012.01.005
   Bu WM, 2008, J VIROL, V82, P5340, DOI 10.1128/JVI.00135-08
   Chen J, 2016, TALANTA, V147, P523, DOI 10.1016/j.talanta.2015.10.027
   Choi CS, 2016, FOOD ENVIRON VIROL, V8, P141, DOI 10.1007/s12560-016-9234-8
   Chung SH, 2015, BIOSENS BIOELECTRON, V67, P625, DOI 10.1016/j.bios.2014.09.083
   Costantini V, 2010, J CLIN MICROBIOL, V48, P2770, DOI 10.1128/JCM.00654-10
   Cui J, 2016, BIOSENS BIOELECTRON, V85, P324, DOI 10.1016/j.bios.2016.04.094
   Geng R, 2008, BIOMATERIALS, V29, P2794, DOI 10.1016/j.biomaterials.2008.03.004
   Giamberardino A, 2013, PLOS ONE, V8, DOI 10.1371/journal.pone.0079087
   Greenfield NJ, 2006, NAT PROTOC, V1, P2876, DOI 10.1038/nprot.2006.202
   Han L, 2014, J AM CHEM SOC, V136, P12631, DOI 10.1021/ja505272n
   Hong SA, 2015, BIOSENS BIOELECTRON, V64, P338, DOI 10.1016/j.bios.2014.09.025
   Hwang HJ, 2015, RSC ADV, V5, P55300, DOI 10.1039/c5ra09655c
   Hwang HJ, 2016, CHEMISTRYSELECT, V1, P1140, DOI 10.1002/slct.201600173
   Ishida S, 2008, J MED VIROL, V80, P913, DOI 10.1002/jmv.21142
   Kim Y, 2015, J MED CHEM, V58, P9438, DOI 10.1021/acs.jmedchem.5b00762
   Kwon OS, 2010, BIOMATERIALS, V31, P4740, DOI 10.1016/j.biomaterials.2010.02.040
   Lee M, 2015, J VIROL METHODS, V221, P57, DOI 10.1016/j.jviromet.2015.04.018
   Lee SW, 2007, BIOTECHNOL BIOPROC E, V12, P185, DOI 10.1007/BF02931092
   Li YY, 2011, MICROFLUID NANOFLUID, V10, P367, DOI 10.1007/s10404-010-0675-3
   Liu Y, 2003, BIOSENS BIOELECTRON, V18, P1419, DOI 10.1016/S0956-5663(03)00090-3
   Mateo-Marti E, 2007, BIOSENS BIOELECTRON, V22, P1926, DOI 10.1016/j.bios.2006.08.012
   Ogi H, 2011, ANAL CHEM, V83, P4982, DOI 10.1021/ac2007703
   Park JP, 2015, RSC ADV, V5, P90531, DOI 10.1039/c5ra20260d
   Park JP, 2010, BIOTECHNOL BIOENG, V105, P678, DOI 10.1002/bit.22597
   Pombubpa K, 2012, EUR J CLIN MICROBIOL, V31, P2379, DOI 10.1007/s10096-012-1579-9
   Sawada T, 2013, CHEM COMMUN, V49, P5088, DOI 10.1039/c3cc38907c
   Seo DJ, 2014, FOOD CONTROL, V41, P178, DOI 10.1016/j.foodcont.2014.01.020
   Shin S, 2011, CHEM COMMUN, V47, P6611, DOI 10.1039/c1cc11476j
   Suffredini E, 2011, NEW MICROBIOL, V34, P9
   Wang YX, 2009, BIOSENS BIOELECTRON, V24, P3455, DOI 10.1016/j.bios.2009.04.034
   Wu Jonathan, 2010, Journal of Nanobiotechnology, V8, P29, DOI 10.1186/1477-3155-8-29
   Wu J, 2011, PLOS ONE, V6, DOI 10.1371/journal.pone.0024948
   Wu J, 2010, ANAL CHEM, V82, P8235, DOI 10.1021/ac101657h
   Yakes BJ, 2013, INT J FOOD MICROBIOL, V162, P152, DOI 10.1016/j.ijfoodmicro.2013.01.011
   Yea CH, 2016, BIOMATERIALS, V75, P250, DOI 10.1016/j.biomaterials.2015.10.038
   Yoda T, 2000, J MED VIROL, V60, P475, DOI 10.1002/(SICI)1096-9071(200004)60:4<475::AID-JMV17>3.0.CO;2-B
   Zhang BL, 2014, BIOSENS BIOELECTRON, V58, P107, DOI 10.1016/j.bios.2014.02.057
NR 39
TC 97
Z9 103
U1 11
U2 279
PU ELSEVIER ADVANCED TECHNOLOGY
PI OXFORD
PA OXFORD FULFILLMENT CENTRE THE BOULEVARD, LANGFORD LANE, KIDLINGTON,
   OXFORD OX5 1GB, OXON, ENGLAND
SN 0956-5663
EI 1873-4235
J9 BIOSENS BIOELECTRON
JI Biosens. Bioelectron.
PD JAN 15
PY 2017
VL 87
BP 164
EP 170
DI 10.1016/j.bios.2016.08.031
PG 7
WC Biophysics; Biotechnology & Applied Microbiology; Chemistry, Analytical;
   Electrochemistry; Nanoscience & Nanotechnology
WE Science Citation Index Expanded (SCI-EXPANDED)
SC Biophysics; Biotechnology & Applied Microbiology; Chemistry;
   Electrochemistry; Science & Technology - Other Topics
GA EF7HB
UT WOS:000390499600025
PM 27551996
DA 2023-06-30
ER

PT J
AU Cha, BG
   Lee, D
   Kim, T
   Piao, Y
   Kim, J
AF Cha, Bong Geun
   Lee, Dongwoo
   Kim, Taeho
   Piao, Yuanzhe
   Kim, Jaeyun
TI Iron Oxide@Polypyrrole Core-Shell Nanoparticles as the Platform for
   Photothermal Agent and Electrochemical Biosensor
SO JOURNAL OF NANOSCIENCE AND NANOTECHNOLOGY
LA English
DT Article
DE Iron Oxide; Polypyrrole; Core-Shell; Photothermal Agent; Biosensor
ID MAGNETIC NANOPARTICLES; BIOMEDICAL APPLICATIONS; RADICAL POLYMERIZATION;
   GOLD NANOPARTICLES; L-GLUTAMATE; NANOCRYSTALS; CANCER; NANOCOMPOSITES;
   ACETYLCHOLINE; MICROSPHERES
AB Core-shell nanoparticles have been received considerable attentions due to their multifunctionality in a single nanoparticle form derived from different compartments with different physicochemical properties. Although there have been several strategies to prepare core-shell nanoparticles composed of inorganic nanoparticles as core and polymers as shell, it is still challenging to synthesize discrete forms of single core-shell nanoparticles and to control the thickness of polymer shells. Here we propose a simple method to synthesize iron oxide@polypyrrole core-shell nanoparticles using micelles as templates to form polypyrrole shell around single iron oxide nanoparticle. After catalytic polymerization of pyrrole within the micelle with core iron oxide nanoparticle, discrete core-shell nanoparticles were synthesized. The shell thickness was easily controlled by varying monomer amounts and catalytic power. The iron oxide@polypyrrole core-shell nanoparticles showed potential applications as the platforms for the photothermal agents derived from polypyrrole compartments and electrochemical biosensor based on combined characteristics of magnetic core and conductive shells of which sensitivity can be magnetically enhanced.
C1 [Cha, Bong Geun; Lee, Dongwoo; Kim, Jaeyun] Sungkyunkwan Univ, Sch Chem Engn, Suwon 440746, South Korea.
   [Kim, Taeho] Seoul Natl Univ, Sch Chem & Biol Engn, Seoul 151742, South Korea.
   [Piao, Yuanzhe] Seoul Natl Univ, Grad Sch Convergence Sci & Technol, Seoul 151742, South Korea.
   [Piao, Yuanzhe] Adv Inst Convergence Technol, Suwon 443270, South Korea.
C3 Sungkyunkwan University (SKKU); Seoul National University (SNU); Seoul
   National University (SNU)
RP Kim, J (通讯作者)，Sungkyunkwan Univ, Sch Chem Engn, Suwon 440746, South Korea.; Piao, Y (通讯作者)，Seoul Natl Univ, Grad Sch Convergence Sci & Technol, Seoul 151742, South Korea.; Piao, Y (通讯作者)，Adv Inst Convergence Technol, Suwon 443270, South Korea.
RI Kim, Jaeyun/E-2915-2015
OI Kim, Jaeyun/0000-0002-4687-6732; Kim, Taeho/0000-0002-7500-8918
FU NRF - National Research Foundation under the Ministry of Science, ICT
   and Future Planning, Korea [2010-0027955, 2012R1A1A1042735]
FX This work was supported by NRF grants (2010-0027955, 2012R1A1A1042735)
   funded by the National Research Foundation under the Ministry of
   Science, ICT and Future Planning, Korea.
CR Abidian MR, 2010, SMALL, V6, P421, DOI 10.1002/smll.200901868
   Chaudhuri RG, 2012, CHEM REV, V112, P2373, DOI 10.1021/cr100449n
   Deng Y, 2013, J BIOMED NANOTECHNOL, V9, P1378, DOI 10.1166/jbn.2013.1633
   Deng Y, 2013, J BIOMED NANOTECHNOL, V9, P318, DOI 10.1166/jbn.2013.1487
   DUFF DG, 1993, LANGMUIR, V9, P2301, DOI 10.1021/la00033a010
   Esteves ACC, 2007, SMALL, V3, P1230, DOI 10.1002/smll.200600510
   Gallo J, 2013, CHEM SOC REV, V42, P7816, DOI 10.1039/c3cs60149h
   Gelbrich T, 2006, MACROMOLECULES, V39, P3469, DOI 10.1021/ma060006u
   George PM, 2005, BIOMATERIALS, V26, P3511, DOI 10.1016/j.biomaterials.2004.09.037
   Hao R, 2010, ADV MATER, V22, P2729, DOI 10.1002/adma.201000260
   Kalele S, 2006, CURR SCI INDIA, V91, P1038
   Kamata K, 2003, J AM CHEM SOC, V125, P2384, DOI 10.1021/ja0292849
   Lee BH, 2007, J MATER CHEM, V17, P1284, DOI 10.1039/b615712b
   Lee JH, 2011, NAT NANOTECHNOL, V6, P418, DOI [10.1038/NNANO.2011.95, 10.1038/nnano.2011.95]
   Lee N, 2011, P NATL ACAD SCI USA, V108, P2662, DOI 10.1073/pnas.1016409108
   Li DX, 2009, ADV COLLOID INTERFAC, V149, P28, DOI 10.1016/j.cis.2008.12.007
   Mandal TK, 2002, NANO LETT, V2, P3, DOI 10.1021/nl015582c
   Nuss S, 2001, ANGEW CHEM INT EDIT, V40, P4016, DOI 10.1002/1521-3773(20011105)40:21<4016::AID-ANIE4016>3.0.CO;2-J
   Oh WK, 2013, POLYM REV, V53, P407, DOI 10.1080/15583724.2013.805771
   Park J, 2004, NAT MATER, V3, P891, DOI 10.1038/nmat1251
   Reiss P, 2009, SMALL, V5, P154, DOI 10.1002/smll.200800841
   Sanchez C, 2005, J MATER CHEM, V15, P3559, DOI 10.1039/b509097k
   Schartl W, 2000, ADV MATER, V12, P1899, DOI 10.1002/1521-4095(200012)12:24<1899::AID-ADMA1899>3.0.CO;2-T
   Wang C, 2013, ACS NANO, V7, P6782, DOI 10.1021/nn4017179
   Wang W, 2013, J BIOMED NANOTECHNOL, V9, P736, DOI 10.1166/jbn.2013.1577
   Wang Y, 2003, NANO LETT, V3, P789, DOI 10.1021/nl034211o
   Xia A, 2007, SMALL, V3, P1811, DOI 10.1002/smll.200700117
   Xu H, 2006, J AM CHEM SOC, V128, P15582, DOI 10.1021/ja066165a
   Xu XL, 2001, ADV MATER, V13, P1681, DOI 10.1002/1521-4095(200111)13:22<1681::AID-ADMA1681>3.0.CO;2-G
   Yang K, 2012, ADV MATER, V24, P5586, DOI 10.1002/adma.201202625
   Yoon H, 2009, ANGEW CHEM INT EDIT, V48, P2755, DOI 10.1002/anie.200805171
   Zha ZB, 2013, SCI REP-UK, V3, DOI 10.1038/srep02360
   Zhang H, 2008, LANGMUIR, V24, P13748, DOI 10.1021/la8028935
   Zou H, 2008, CHEM REV, V108, P3893, DOI 10.1021/cr068035q
NR 34
TC 4
Z9 4
U1 0
U2 37
PU AMER SCIENTIFIC PUBLISHERS
PI VALENCIA
PA 26650 THE OLD RD, STE 208, VALENCIA, CA 91381-0751 USA
SN 1533-4880
EI 1533-4899
J9 J NANOSCI NANOTECHNO
JI J. Nanosci. Nanotechnol.
PD JUL
PY 2016
VL 16
IS 7
BP 6942
EP 6948
DI 10.1166/jnn.2016.11323
PG 7
WC Chemistry, Multidisciplinary; Nanoscience & Nanotechnology; Materials
   Science, Multidisciplinary; Physics, Applied; Physics, Condensed Matter
WE Science Citation Index Expanded (SCI-EXPANDED)
SC Chemistry; Science & Technology - Other Topics; Materials Science;
   Physics
GA EB1HM
UT WOS:000387100400045
DA 2023-06-30
ER

PT J
AU Jiang, H
   Guo, Q
   Liu, YZ
   Qin, M
   Bikila, TL
   Weng, X
AF Jiang, Hai
   Guo, Qian
   Liu, Yuzhi
   Qin, Mei
   Bikila, Temesgen Leta
   Weng, Xuan
TI A Simple Paper-Based Dual-Analyte Electrochemical Nanobiosensor for
   Mycotoxins Using Phosphorene-Gold Nanocomposites
SO IEEE SENSORS JOURNAL
LA English
DT Article
DE Biosensors; Nanocomposites; Immune system; Scanning electron microscopy;
   Microelectrodes; Probes; Transmission electron microscopy; Aptamer;
   black phosphorus; gold (BP-Au) nanocomposites; dual-analyte detection;
   mycotoxins; paper-based electrochemical nanobiosensor
ID PERFORMANCE LIQUID-CHROMATOGRAPHY; AFLATOXIN B-1; OPTICAL BIOSENSOR;
   OCHRATOXIN-A; ASSAY; DEVICE; WINES; CHAIN; MOS2; MILK
AB In this study, a double-layer structured paper-based electrochemical biosensor was developed for the simultaneous detection of aflatoxin B1 (AFB1) and ochratoxin A (OTA). Microelectrodes were screen-printed on the paper sheet substrate, containing two working electrodes (WEs) and a pair of the shared counter electrode (CE) and reference electrode (RE). Two sheets of paper were overlapped to form two three-electrode setups with common CE and RE. Aptamers that were specific to AFB1 and OTA served as the sensing probes. The incorporation of black phosphorus-gold (BP-Au) nanocomposites facilitated the sensing probe immobilization and detection sensitivity enhancement due to the high surface-to-volume ratio and aptamer-capturing efficiency. To achieve superior performance, critical design parameters, namely the concentration and the self-assembly time of immobilized aptamer probes, as well as the assay time were investigated and optimized. The results demonstrate that under the optimized conditions, the detection limits of AFB1 and OTA sensing were calculated to be 0.023 and 0.039 ng/mL, respectively, with a dynamic range between 0.05 and 10 ng/mL. The applicability of the proposed biosensor was demonstrated by testing spiked wine samples. The resulting recovery was in the range of 94.1%-108.6% for simultaneous detection of AFB1 or OTA with relative standard deviations (RSDs) less than 6.9%. Hence, the constructed paper-based electrochemical nanobiosensor would be a promising method for dual-analyte detection in food safety.
C1 [Jiang, Hai; Weng, Xuan] Univ Elect Sci & Technol China UESTC, Sch Mech & Elect Engn, Chengdu 611731, Sichuan, Peoples R China.
   [Jiang, Hai; Weng, Xuan] UESTC Guangdong, Inst Elect & Informat Engn, Dongguan 523808, Guangdong, Peoples R China.
   [Guo, Qian] Chengdu Aeronaut Polytech, Engn Training Ctr, Chengdu 610100, Sichuan, Peoples R China.
   [Liu, Yuzhi] Sichuan Univ, Sichuan Univ Oxford Univ Huaxi Gastrointestinal C, West China Hosp, Dept Gastroenterol & Hepatol, Chengdu 610041, Sichuan, Peoples R China.
   [Qin, Mei; Bikila, Temesgen Leta] Univ Elect Sci & Technol China, Sch Mech & Elect Engn, Chengdu 611731, Sichuan, Peoples R China.
C3 University of Electronic Science & Technology of China; Sichuan
   University; University of Electronic Science & Technology of China
RP Weng, X (通讯作者)，Univ Elect Sci & Technol China UESTC, Sch Mech & Elect Engn, Chengdu 611731, Sichuan, Peoples R China.
EM haijiang@uestc.edu.cn; 1347780453@qq.com; liuyuzhi121@foxmail.com;
   202122040714@std.uestc.edu.cn; temuleta123@gmail.com;
   xuanweng@uestc.edu.cn
FU National Natural Science Foundation of China [31771078]; Guangdong Basic
   and Applied Basic Research Foundation [2021A1515010681,
   2021A1515010910]; Medico-Engineering Cooperation Funds on Cancer
   Research from the University of Electronic Science and Technology of
   China (UESTC) [ZYGX2021YGCX003, ZYGX2021YGCX011]; Fundamental Research
   Funds for the Central Universities [20826041F4156]; Medico-Engineering
   Cooperation Funds from UESTC [ZYGX2021YGLH221]; Post-Doctor Research
   Project of West China Hospital of Sichuan University [2021HXBH053]
FX This work was supported in part by the National Natural Science
   Foundation of China under Grant 31771078, in part by the Guangdong Basic
   and Applied Basic Research Foundation under Grant 2021A1515010681 and
   Grant 2021A1515010910, in part by the Medico-Engineering Cooperation
   Funds on Cancer Research from the University of Electronic Science and
   Technology of China (UESTC) under Grant ZYGX2021YGCX003 and Grant
   ZYGX2021YGCX011, in part by the Fundamental Research Funds for the
   Central Universities under Grant 20826041F4156, in part by the
   Medico-Engineering Cooperation Funds from UESTC under Grant
   ZYGX2021YGLH221, and in part by the Post-Doctor Research Project of West
   China Hospital of Sichuan University under Grant 2021HXBH053.
CR Amatatongchai M, 2019, ANAL CHIM ACTA, V1077, P255, DOI 10.1016/j.aca.2019.05.047
   Beitollahi H, 2020, SENSORS-BASEL, V20, DOI 10.3390/s20113256
   Boudra H, 2007, J DAIRY SCI, V90, P3197, DOI 10.3168/jds.2006-565
   Bryden WL, 2007, ASIA PAC J CLIN NUTR, V16, P95
   Busman M, 2018, J AOAC INT, V101, P643, DOI 10.5740/jaoacint.17-0338
   Chen L, 2017, FOOD CHEM, V215, P377, DOI 10.1016/j.foodchem.2016.07.148
   Chen YF, 2020, BIOELECTROCHEMISTRY, V133, DOI 10.1016/j.bioelechem.2019.107453
   Cho SY, 2016, ADV MATER, V28, P7020, DOI 10.1002/adma.201601167
   Cincotto FH, 2019, TALANTA, V195, P62, DOI 10.1016/j.talanta.2018.11.022
   Clarke R, 2014, TOXICON, V90, P70, DOI 10.1016/j.toxicon.2014.07.019
   Di Stefano V, 2015, FOOD ANAL METHOD, V8, P569, DOI 10.1007/s12161-014-9934-3
   El Khoury A, 2006, J AGR FOOD CHEM, V54, P8977, DOI 10.1021/jf062085e
   Flores-Flores ME, 2015, FOOD CONTROL, V53, P163, DOI 10.1016/j.foodcont.2015.01.020
   Fan Y, 2019, BIOSENS BIOELECTRON, V135, P1, DOI 10.1016/j.bios.2019.03.063
   Ge XX, 2019, ADV FUNCT MATER, V29, DOI 10.1002/adfm.201900318
   Guo XD, 2020, FRONT CHEM, V8, DOI 10.3389/fchem.2020.00195
   Hu Y, 2022, MICROMACHINES-BASEL, V13, DOI 10.3390/mi13060834
   Indyk HE, 2019, FOOD ANAL METHOD, V12, P2630, DOI 10.1007/s12161-019-01621-5
   Riberi WI, 2018, SENSOR ACTUAT B-CHEM, V254, P1271, DOI 10.1016/j.snb.2017.07.113
   Jiang H, 2022, SENSOR ACTUAT B-CHEM, V354, DOI 10.1016/j.snb.2021.131232
   Jiang H, 2021, FOOD CHEM, V365, DOI 10.1016/j.foodchem.2021.130511
   Karczmarczyk A, 2017, ELECTROCHIM ACTA, V243, P82, DOI 10.1016/j.electacta.2017.05.046
   Kasoju A, 2020, RSC ADV, V10, P11843, DOI 10.1039/d0ra00062k
   Kaur H, 2018, THERANOSTICS, V8, P4016, DOI 10.7150/thno.25958
   Khanmohammadi A, 2020, TALANTA, V206, DOI 10.1016/j.talanta.2019.120251
   Khlangwiset P, 2011, CRIT REV TOXICOL, V41, P740, DOI 10.3109/10408444.2011.575766
   Li DL, 2021, WORLD J MICROB BIOT, V37, DOI 10.1007/s11274-021-03002-9
   Li Q, 2021, ANAL CHIM ACTA, V1170, DOI 10.1016/j.aca.2021.338480
   Li YY, 2020, J HAZARD MATER, V387, DOI 10.1016/j.jhazmat.2019.122001
   Lin TT, 2020, J ELECTROANAL CHEM, V870, DOI 10.1016/j.jelechem.2020.114247
   Lu ZS, 2017, SENSOR ACTUAT B-CHEM, V246, P61, DOI 10.1016/j.snb.2017.02.062
   Mahshid SS, 2019, ANAL CHEM, V91, P4943, DOI 10.1021/acs.analchem.9b00648
   Mehlhorn A, 2018, BIOSENSORS-BASEL, V8, DOI 10.3390/bios8020054
   Milicevic D, 2015, PROC FOOD SCI, V5, P187, DOI 10.1016/j.profoo.2015.09.053
   Qian J, 2018, ANAL CHIM ACTA, V1019, P119, DOI 10.1016/j.aca.2018.02.063
   Rehmat Z, 2019, COLLOID SURFACE B, V174, P569, DOI 10.1016/j.colsurfb.2018.11.060
   Ricci F, 2012, ELECTROCHIM ACTA, V84, P74, DOI 10.1016/j.electacta.2012.06.033
   Saha A, 2018, INT J ENVIRON AN CH, V98, P622, DOI 10.1080/03067319.2018.1485902
   Singh A. K., 2021, FRONTIERS NANOTECHNO, V2, P621
   Singh AK, 2021, BIOELECTROCHEMISTRY, V137, DOI 10.1016/j.bioelechem.2020.107684
   Song SP, 2008, TRAC-TREND ANAL CHEM, V27, P108, DOI 10.1016/j.trac.2007.12.004
   Wang WC, 2020, ANAL METHODS-UK, V12, P646, DOI [10.1039/c9ay02276g, 10.1039/C9AY02276G]
   Wei M, 2020, MICROCHIM ACTA, V187, DOI 10.1007/s00604-019-4089-y
   Weng X, 2022, ADV MATER INTERFACES, V9, DOI 10.1002/admi.202102588
   Wu Y, 2019, ACS SENSORS, V4, P498, DOI 10.1021/acssensors.8b01573
   Xia XH, 2019, FOOD CHEM, V283, P32, DOI 10.1016/j.foodchem.2018.12.117
   Xiang Y, 2018, ELECTROCHIM ACTA, V282, P490, DOI 10.1016/j.electacta.2018.06.055
   Xie MJ, 2022, FOOD CONTROL, V131, DOI 10.1016/j.foodcont.2021.108399
   Xiong Y, 2017, FOOD CONTROL, V78, P317, DOI 10.1016/j.foodcont.2017.03.002
   Xiong ZW, 2021, FOOD CHEM, V338, DOI 10.1016/j.foodchem.2020.128122
   Xu X, 2013, BIOSENS BIOELECTRON, V47, P361, DOI 10.1016/j.bios.2013.03.048
   Yang C, 2011, BIOSENS BIOELECTRON, V26, P2724, DOI 10.1016/j.bios.2010.09.032
   Zareshahrabadi Z, 2020, J FOOD QUALITY, V2020, DOI 10.1155/2020/8858889
   Zhang XX, 2016, FOOD ADDIT CONTAM A, V33, P1355, DOI 10.1080/19440049.2016.1209691
   Zhang X, 2022, ANAL BIOANAL CHEM, V414, P1129, DOI 10.1007/s00216-021-03738-1
   Zhu CX, 2021, BIOSENS BIOELECTRON, V174, DOI 10.1016/j.bios.2020.112654
NR 56
TC 0
Z9 0
U1 15
U2 23
PU IEEE-INST ELECTRICAL ELECTRONICS ENGINEERS INC
PI PISCATAWAY
PA 445 HOES LANE, PISCATAWAY, NJ 08855-4141 USA
SN 1530-437X
EI 1558-1748
J9 IEEE SENS J
JI IEEE Sens. J.
PD OCT 15
PY 2022
VL 22
IS 20
BP 19144
EP 19151
DI 10.1109/JSEN.2022.3203407
PG 8
WC Engineering, Electrical & Electronic; Instruments & Instrumentation;
   Physics, Applied
WE Science Citation Index Expanded (SCI-EXPANDED)
SC Engineering; Instruments & Instrumentation; Physics
GA 5L3UZ
UT WOS:000870341900008
DA 2023-06-30
ER

PT J
AU Flauzino, JMR
   Nguyen, EP
   Yang, QY
   Rosati, G
   Panacek, D
   Brito-Madurro, AG
   Madurro, JM
   Bakandritsos, A
   Otyepka, M
   Merkoci, A
AF Flauzino, Jose M. R.
   Nguyen, Emily P.
   Yang, Qiuyue
   Rosati, Giulio
   Panacek, David
   Brito-Madurro, Ana G.
   Madurro, Joao M.
   Bakandritsos, Aristides
   Otyepka, Michal
   Merkoci, Arben
TI Label-free and reagentless electrochemical genosensor based on graphene
   acid for meat adulteration detection
SO BIOSENSORS & BIOELECTRONICS
LA English
DT Article
DE Food adulteration; DNA biosensor; Non-faradaic electrochemical
   impedance; spectroscopy; Beef; Pork
ID MEDIATED ISOTHERMAL AMPLIFICATION; SURVIVIN MESSENGER-RNA; DNA
   HYBRIDIZATION; IDENTIFICATION; BIOSENSOR; PRODUCTS; PROTEIN; SAMPLES;
   TOOL
AB With the increased demand for beef in emerging markets, the development of quality-control diagnostics that are fast, cheap and easy to handle is essential. Especially where beef must be free from pork residues, due to religious, cultural or allergic reasons, the availability of such diagnostic tools is crucial. In this work, we report a label-free impedimetric genosensor for the sensitive detection of pork residues in meat, by leveraging the biosensing capabilities of graphene acid - a densely and selectively functionalized graphene derivative. A single stranded DNA probe, specific for the pork mitochondrial genome, was immobilized onto carbon screen-printed electrodes modified with graphene acid. It was demonstrated that graphene acid improved the charge transport properties of the electrode, following a simple and rapid electrode modification and detection protocol. Using non-faradaic electrochemical impedance spectroscopy, which does not require any electrochemical indicators or redox pairs, the detection of pork residues in beef was achieved in less than 45 min (including sample preparation), with a limit of detection of 9% w/w pork content in beef samples. Importantly, the sample did not need to be purified or amplified, and the biosensor retained its performance properties unchanged for at least 4 weeks. This set of features places the present pork DNA sensor among the most attractive for further development and commercialization. Furthermore, it paves the way for the development of sensitive and selective point-of-need sensing devices for label-free, fast, simple and reliable monitoring of meat purity.
C1 [Flauzino, Jose M. R.; Brito-Madurro, Ana G.; Madurro, Joao M.] Univ Fed Uberlandia, Inst Biotechnol, BR-38405319 Uberlandia, MG, Brazil.
   [Flauzino, Jose M. R.; Nguyen, Emily P.; Yang, Qiuyue; Rosati, Giulio; Panacek, David; Merkoci, Arben] Autonomous Univ Barcelona, Catalan Inst Nanosci & Nanotechnol, Barcelona 08193, Spain.
   [Panacek, David; Bakandritsos, Aristides; Otyepka, Michal] Palacky Univ Olomouc, Reg Ctr Adv Technol & Mat, Czech Adv Technol & Res Inst CATRIN, Slechtitelu 241-27, Olomouc 78371, Czech Republic.
   [Panacek, David] Palacky Univ Olomouc, Fac Sci, Dept Phys Chem, 17 Listopadu 1192-12, Olomouc 77146, Czech Republic.
   [Madurro, Joao M.] Univ Fed Uberlandia, Inst Chem, BR-38400902 Uberlandia, MG, Brazil.
   [Bakandritsos, Aristides] VSB Tech Univ Ostrava, Ctr Energy & Environm Technol, Nanotechnol Ctr, 17 Listopadu 2172-15, Ostrava 70800, Czech Republic.
   [Otyepka, Michal] VSB Tech Univ Ostrava, IT4Innovat, 17 Listopadu 2172-15, Ostrava 70800, Czech Republic.
C3 Universidade Federal de Uberlandia; Autonomous University of Barcelona;
   Barcelona Institute of Science & Technology; Catalan Institute of
   Nanoscience & Nanotechnology (ICN2); Palacky University Olomouc; Palacky
   University Olomouc; Universidade Federal de Uberlandia; Technical
   University of Ostrava; Technical University of Ostrava
RP Merkoci, A (通讯作者)，CSIC, Nanobioelect & Biosensors Grp, Inst Catala Nanociancia & Nanotecnol ICN2, Campus UAB, Barcelona 08193, Spain.; Merkoci, A (通讯作者)，Barcelona Inst Sci & Technol BIST, Campus UAB, Barcelona 08193, Spain.
EM arben.merkoci@icn2.cat
RI Panacek, David/AAI-6367-2021; Flauzino, José/K-7182-2016; Bakandritsos,
   Aristides/Z-5090-2019; Otyepka, Michal/A-5922-2008; Rosati,
   Giulio/R-9750-2019
OI Flauzino, José/0000-0002-0437-4435; Bakandritsos,
   Aristides/0000-0003-4411-9348; Otyepka, Michal/0000-0002-1066-5677;
   Rosati, Giulio/0000-0002-0227-4561
FU European Union [881603]; CERCA programme, Generalitat de Catalunya;
   Severo Ochoa Centres of Excellence programme - Spanish Research Agency
   (AEI) [SEV-2017-0706]; Coordenacao de Aperfeicoamento de Pessoal de
   Nivel Superior scholarship (CAPES-PRINT, Brazil) [88887.371591/2019-00];
   Internal Student Grant Agency of the Palacky University in Olomouc
   [IGA_PrF_2021_031]; Conselho Nacional de Desenvolvimento Cientifico e
   Tecnologico - CNPq [310782/2018-0, 311737/2018-8]; Fundacao de Amparo a
   Pesquisa do Estado de Minas Gerais - FAPEMIG [CEX-APQ-02902-17]; Czech
   Science Foundation (project GA CR - EXPRO) [19-27454X]; H202 [683024];
   ERDF/ESF project "Nano4Future" [CZ.02.1.01/0.0/0.0/16_019/0000754]
FX We acknowledge funding from the European Union Horizon2020 Programme
   under Grant No. 881603 (Graphene Flagship Core 3). This article reflects
   only the author's view, and the European Commission is not responsible
   for any use that may be made of the information it contains. ICN2 is
   funded by the CERCA programme, Generalitat de Catalunya. The ICN2 is
   supported by the Severo Ochoa Centres of Excellence programme, funded by
   the Spanish Research Agency (AEI, grant no. SEV-2017-0706). J. M. R.
   Flauzino is grateful for the Coordenacao de Aperfeicoamento de Pessoal
   de Nivel Superior scholarship (CAPES-PRINT, Brazil, Grant number:
   88887.371591/2019-00). D. Panacek acknowledges the Internal Student
   Grant Agency of the Palacky University in Olomouc, (IGA_PrF_2021_031).
   A. G. Brito-Madurro acknowledges the funding from Conselho Nacional de
   Desenvolvimento Cientifico e Tecnologico - CNPq (310782/2018-0). J. M.
   Madurro acknowledges the funding from Fundacao de Amparo a Pesquisa do
   Estado de Minas Gerais - FAPEMIG (CEX-APQ-02902-17) and Conselho
   Nacional de Desenvolvimento Cientifico e Tecnologico - CNPq
   (311737/2018-8). A. Bakandritsos acknowledges the funding from the Czech
   Science Foundation, (project GA CR - EXPRO, 19-27454X). M. Otyepka
   acknowledges the ERC grand 2D-CHEM (No 683024 from H202). The work was
   supported also by the ERDF/ESF project "Nano4Future"
   (No.CZ.02.1.01/0.0/0.0/16_019/0000754).
CR Ahmed MU, 2010, FOOD CONTROL, V21, P599, DOI 10.1016/j.foodcont.2009.09.001
   Ali ME, 2011, J NANOMATER, V2011, DOI 10.1155/2011/781098
   Ali M.E., 2012, J NANOMATER, V2012
   Alves-Balvedi RP, 2016, BIOSENS BIOELECTRON, V85, P226, DOI 10.1016/j.bios.2016.05.016
   Bakandritsos A, 2017, ACS NANO, V11, P2982, DOI 10.1021/acsnano.6b08449
   Berggren C, 1999, ELECTROANAL, V11, P156, DOI 10.1002/(SICI)1521-4109(199903)11:3<156::AID-ELAN156>3.0.CO;2-O
   Blanco M, 2019, CHEM SCI, V10, P9438, DOI 10.1039/c9sc02954k
   Cecchetto J, 2017, BIOSENS BIOELECTRON, V87, P949, DOI 10.1016/j.bios.2016.08.097
   Chen HJ, 2019, BIOSENS BIOELECTRON, V131, P53, DOI 10.1016/j.bios.2019.02.025
   Cheong YH, 2019, CHEMELECTROCHEM, V6, P229, DOI 10.1002/celc.201800675
   Chronopoulos DD, 2017, APPL MATER TODAY, V9, P60, DOI 10.1016/j.apmt.2017.05.004
   de la Escosura-Muniz A, 2016, SMALL, V12, P205, DOI 10.1002/smll.201502350
   El Sheikha AF, 2019, TRENDS FOOD SCI TECH, V86, P544, DOI 10.1016/j.tifs.2018.11.012
   Flauzino JMR, 2021, BIOELECTROCHEMISTRY, V140, DOI 10.1016/j.bioelechem.2021.107801
   Flauzino JMR, 2021, ELECTROANAL, V33, P296, DOI 10.1002/elan.202060029
   Hansen A, 2018, GEOFORUM, V93, P57, DOI 10.1016/j.geoforum.2018.05.008
   Hellberg RS, 2017, FOOD CONTROL, V80, P23, DOI 10.1016/j.foodcont.2017.04.025
   de Castro ACH, 2018, J SOLID STATE ELECTR, V22, P2339, DOI 10.1007/s10008-018-3940-0
   Idili A., 2021, ACS SENSORS
   IRWIN DM, 1991, J MOL EVOL, V32, P128, DOI 10.1007/BF02515385
   Jakubec P., 2020, NANOMATERIALS-BASEL, V10, P1
   Mokhtar NFK, 2020, J SCI FOOD AGR, V100, P1687, DOI 10.1002/jsfa.10183
   Kumar Y, 2017, COMPR REV FOOD SCI F, V16, P1359, DOI 10.1111/1541-4337.12309
   Lee TY, 2001, ANAL CHEM, V73, P5629, DOI 10.1021/ac015572w
   Lenarda A, 2019, ACS OMEGA, V4, P19944, DOI 10.1021/acsomega.9b02881
   Matsunaga T, 1999, MEAT SCI, V51, P143, DOI 10.1016/S0309-1740(98)00112-0
   Merkoci A, 2010, BIOSENS BIOELECTRON, V26, P1164, DOI 10.1016/j.bios.2010.07.028
   Moco ACR, 2019, ELECTROANAL, V31, P1597, DOI 10.1002/elan.201900068
   Okuma TA, 2015, FOOD CONTROL, V50, P9, DOI 10.1016/j.foodcont.2014.08.017
   Oliveira D.A., 2018, PROTEIN PEPTIDE LETT, V25, P878
   Oliveira DA, 2018, ANAL BIOCHEM, V549, P157, DOI 10.1016/j.ab.2018.03.023
   Quesada-Gonz alez D., 2018, CHEM SOC VER, V47, P4697
   Rabti A, 2016, CARBON, V108, P481, DOI 10.1016/j.carbon.2016.07.043
   Rahmati S, 2016, FOOD CONTROL, V68, P379, DOI 10.1016/j.foodcont.2016.04.013
   Ratajczak K, 2020, CARBOHYD POLYM, V229, DOI 10.1016/j.carbpol.2019.115463
   Ratajczak K, 2018, NANOMATERIALS-BASEL, V8, DOI 10.3390/nano8070510
   Ratajczak K, 2018, ACS APPL MATER INTER, V10, P17028, DOI 10.1021/acsami.8b02342
   Ribeiro SHD, 2020, ELECTROANAL, V32, P2316, DOI 10.1002/elan.202000043
   Rosati G, 2019, SENS BIO-SENS RES, V26, DOI 10.1016/j.sbsr.2019.100308
   Montiel VRV, 2017, ANAL CHEM, V89, P9474, DOI 10.1021/acs.analchem.7b02412
   Seelajaroen H, 2020, ACS APPL MATER INTER, V12, P250, DOI 10.1021/acsami.9b17777
   Singh PK, 2016, J FOOD SCI TECH MYS, V53, P1759, DOI 10.1007/s13197-015-2041-7
   Stevenson H, 2018, SLAS TECHNOL, V23, P5, DOI 10.1177/2472630317738700
   Stobiecka M, 2007, SENSORS-BASEL, V7, P1462, DOI 10.3390/s7081462
   Stobiecka M, 2019, BIOSENS BIOELECTRON, V137, P58, DOI 10.1016/j.bios.2019.04.060
   Stobiecka M, 2016, SENSOR ACTUAT B-CHEM, V235, P136, DOI 10.1016/j.snb.2016.04.176
   Strong ME, 2021, BIOSENS BIOELECTRON, V177, DOI 10.1016/j.bios.2020.112949
   Thiyagarajan N, 2014, ELECTROCHEM COMMUN, V38, P86, DOI 10.1016/j.elecom.2013.11.016
   Torelli E, 2017, SENSOR ACTUAT B-CHEM, V247, P868, DOI 10.1016/j.snb.2017.03.064
   Vermisoglou E, 2020, BIOSENS BIOELECTRON, V166, DOI 10.1016/j.bios.2020.112436
   Wilson JM, 2018, MOL IMMUNOL, V100, P107, DOI 10.1016/j.molimm.2018.03.018
NR 51
TC 17
Z9 16
U1 8
U2 82
PU ELSEVIER ADVANCED TECHNOLOGY
PI OXFORD
PA OXFORD FULFILLMENT CENTRE THE BOULEVARD, LANGFORD LANE, KIDLINGTON,
   OXFORD OX5 1GB, OXON, ENGLAND
SN 0956-5663
EI 1873-4235
J9 BIOSENS BIOELECTRON
JI Biosens. Bioelectron.
PD JAN 1
PY 2022
VL 195
AR 113628
DI 10.1016/j.bios.2021.113628
EA SEP 2021
PG 9
WC Biophysics; Biotechnology & Applied Microbiology; Chemistry, Analytical;
   Electrochemistry; Nanoscience & Nanotechnology
WE Science Citation Index Expanded (SCI-EXPANDED)
SC Biophysics; Biotechnology & Applied Microbiology; Chemistry;
   Electrochemistry; Science & Technology - Other Topics
GA WA4PO
UT WOS:000702868800002
PM 34543917
DA 2023-06-30
ER

PT J
AU Zhan, FP
   Liao, XL
   Gao, F
   Qiu, WW
   Wang, QX
AF Zhan, Fengping
   Liao, Xiaolei
   Gao, Feng
   Qiu, Weiwei
   Wang, Qingxiang
TI Electroactive crown ester-Cu2+ complex with in-situ modification at
   molecular beacon probe serving as a facile electrochemical DNA biosensor
   for the detection of CaMV 35s
SO BIOSENSORS & BIOELECTRONICS
LA English
DT Article
DE In-situ modification; Electrochemical DNA sensor; 4
   '-aminobenzo-18-crown-6; Copper complex; Molecule beacon
ID GLASSY-CARBON ELECTRODE; HYBRIDIZATION; NANOPARTICLES; GUANINE; SENSOR
AB A novel electrochemical DNA biosensor has been facilely constructed by in-situ assembly of electroactive 4 '-aminobenzo-18-crown-6-copper(II) complex (AbC-Cu2+) on the free terminal of the hairpin-structured molecule beacon. The 3 '-SH modified molecule beacon probe was first immobilized on the gold electrode (AuE) surface through self-assembly chemistry of Au-S bond. Then the crow ester of AbC was covalently coupled with 5 '-COOH on the molecule beacon, and served as a platform to attach the Cu2+ by coordination with ether bond (-O-) of the crown cycle. Thus, an electroactive molecule beacon-based biosensing interface was constructed. In comparison with conventional methods for preparation of electroactive molecule beacon, the approach presented in this work is much simpler, reagent-and labor-saving. Selectivity study shows that the in-situ fabricated electroactive molecule beacon remains excellent recognition ability of pristine molecule beacon probe to well differentiate various DNA fragments. The target DNA can be quantatively determined over the range from 0.10 pM to 0.50 nM. The detection limit of 0.060 pM was estimated based on signal-to-noise ratio of 3. When the biosensor was applied for the detection cauliflower mosaic virus 35s (CaMV 35s) in soybean extraction samples, satisfactory results are achieved. This work opens a new strategy for facilely fabricating electrochemical sensing interface, which also shows great potential in aptasensor and immurosensor fabrication.
C1 [Zhan, Fengping; Liao, Xiaolei; Gao, Feng; Qiu, Weiwei; Wang, Qingxiang] Minnan Normal Univ, Coll Chem & Environm, Fujian Prov Key Lab Morden Analyt Sci & Separat T, Zhangzhou 363000, Peoples R China.
C3 MinNan Normal University
RP Wang, QX (通讯作者)，Minnan Normal Univ, Coll Chem & Environm, Fujian Prov Key Lab Morden Analyt Sci & Separat T, Zhangzhou 363000, Peoples R China.
EM axiang236@126.com
RI Wang, Qingxiang/ABI-8009-2020
OI Wang, Qingxiang/0000-0002-8952-9925
FU National Natural Science Foundation of China [21275127];
   Education-Science Research Project for Young and Middle-aged Teachers of
   Fujian [JA14195, JA15305, JA15314]
FX The work is supported by the National Natural Science Foundation of
   China (No. 21275127), Education-Science Research Project for Young and
   Middle-aged Teachers of Fujian (No. JA14195, JA15305 and JA15314).
CR Alves-Balvedi RP, 2016, BIOSENS BIOELECTRON, V85, P226, DOI 10.1016/j.bios.2016.05.016
   Banyay M, 2003, BIOPHYS CHEM, V104, P477, DOI 10.1016/S0301-4622(03)00035-8
   Chatelain G, 2012, ELECTROCHIM ACTA, V59, P57, DOI 10.1016/j.electacta.2011.10.030
   Chen J, 2015, J ELECTROANAL CHEM, V759, P194, DOI 10.1016/j.jelechem.2015.11.016
   Cox JA, 2004, J SOLID STATE ELECTR, V8, P722, DOI 10.1007/s10008-004-0537-6
   Cui HF, 2015, ANAL CHEM, V87, P1358, DOI 10.1021/ac504206n
   Di Giambattista L, 2011, ANAL BIOANAL CHEM, V399, P2771, DOI 10.1007/s00216-011-4654-7
   Diao P, 2000, J ELECTROANAL CHEM, V480, P59, DOI 10.1016/S0022-0728(99)00445-3
   Drewry JA, 2011, COORDIN CHEM REV, V255, P459, DOI 10.1016/j.ccr.2010.10.018
   Fan CH, 2003, P NATL ACAD SCI USA, V100, P9134, DOI 10.1073/pnas.1633515100
   Fu W, 2016, BIOSENS BIOELECTRON, V77, P702, DOI 10.1016/j.bios.2015.10.043
   Gokel GW, 2004, CHEM REV, V104, P2723, DOI 10.1021/cr020080k
   Habibi B, 2016, MICROCHIM ACTA, V183, P2317, DOI 10.1007/s00604-016-1868-6
   Kjallman THM, 2010, ANALYST, V135, P488, DOI 10.1039/b912797f
   LAVIRON E, 1979, J ELECTROANAL CHEM, V101, P19, DOI 10.1016/S0022-0728(79)80075-3
   Lipp M, 1999, J AOAC INT, V82, P923
   Manzanares-Palenzuela CL, 2015, TRAC-TREND ANAL CHEM, V66, P19, DOI 10.1016/j.trac.2014.10.006
   Malothu R., 2016, J MED PLANTS RES, V9, P1098
   Mehta VN, 2014, MICROCHIM ACTA, V181, P1905, DOI 10.1007/s00604-014-1287-5
   Mircescu NE, 2012, VIB SPECTROSC, V62, P165, DOI 10.1016/j.vibspec.2012.04.008
   Nowicka A, 2016, SCI HORTIC-AMSTERDAM, V209, P132, DOI 10.1016/j.scienta.2016.06.023
   Obradovic M, 2016, J MICROBIOL METH, V126, P60, DOI 10.1016/j.mimet.2016.04.015
   Park IH, 2010, DALTON T, V39, P9696, DOI 10.1039/c0dt00696c
   Sharma VV, 2017, SENSOR ACTUAT B-CHEM, V238, P9, DOI 10.1016/j.snb.2016.07.005
   Tabrizi MA, 2015, BIOSENS BIOELECTRON, V74, P764, DOI 10.1016/j.bios.2015.07.032
   Tyagi S, 1998, NAT BIOTECHNOL, V16, P49, DOI 10.1038/nbt0198-49
   Wang J, 1996, ANAL CHEM, V68, P2629, DOI 10.1021/ac9602433
   Wang QX, 2016, SCI REP-UK, V6, DOI 10.1038/srep22441
   Wang QX, 2013, CHEM-ASIAN J, V8, P1455, DOI 10.1002/asia.201300047
   Wang T, 2016, TALANTA, V158, P179, DOI 10.1016/j.talanta.2016.04.052
   Wang Y, 2015, ANAL METHODS-UK, V7, P2339, DOI [10.1039/C4AY02625J, 10.1039/c4ay02625j]
   Yang WW, 2012, CHEM COMMUN, V48, P8703, DOI 10.1039/c2cc34312f
   Yari A, 2016, SENSOR ACTUAT B-CHEM, V227, P456, DOI 10.1016/j.snb.2015.12.088
   Yilmaz UT, 2016, J ELECTROANAL CHEM, V776, P1, DOI 10.1016/j.jelechem.2016.06.037
   Zheng DL, 2014, BIOSENS BIOELECTRON, V60, P167, DOI 10.1016/j.bios.2014.04.011
   Zheng J, 2015, CHEM SOC REV, V44, P3036, DOI 10.1039/c5cs00020c
NR 36
TC 17
Z9 18
U1 2
U2 117
PU ELSEVIER ADVANCED TECHNOLOGY
PI OXFORD
PA OXFORD FULFILLMENT CENTRE THE BOULEVARD, LANGFORD LANE, KIDLINGTON,
   OXFORD OX5 1GB, OXON, ENGLAND
SN 0956-5663
EI 1873-4235
J9 BIOSENS BIOELECTRON
JI Biosens. Bioelectron.
PD JUN 15
PY 2017
VL 92
BP 589
EP 595
DI 10.1016/j.bios.2016.10.055
PG 7
WC Biophysics; Biotechnology & Applied Microbiology; Chemistry, Analytical;
   Electrochemistry; Nanoscience & Nanotechnology
WE Science Citation Index Expanded (SCI-EXPANDED)
SC Biophysics; Biotechnology & Applied Microbiology; Chemistry;
   Electrochemistry; Science & Technology - Other Topics
GA EO8NR
UT WOS:000396946600081
PM 27829553
DA 2023-06-30
ER

PT J
AU Shanmugam, NR
   Muthukumar, S
   Chaudhry, S
   Anguiano, J
   Prasad, S
AF Shanmugam, Nandhinee Radha
   Muthukumar, Sriram
   Chaudhry, Shajee
   Anguiano, Jonathan
   Prasad, Shalini
TI Ultrasensitive nanostructure sensor arrays on flexible substrates for
   multiplexed and simultaneous electrochemical detection of a panel of
   cardiac biomarkers
SO BIOSENSORS & BIOELECTRONICS
LA English
DT Article
DE Multiplexed detection; Cardiac Troponins; ZnO nanostructures arrays;
   EIS; Mott-Schottky; Point-of-care
ID BIOSENSOR
AB Multiplexed detection of protein biomarkers offers new opportunities for early diagnosis and efficient treatment of complex diseases. Cardiovascular diseases (CVDs) has the highest mortality risk in USA and Europe with 1520 million cases being reported annually. Cardiac Troponins (T and I) are well established protein biomarkers associated with heart muscle damage and point-of-care monitoring of both these two biomarkers has significant benefits on patient care. A flexible disposable electrochemical biosensor device comprising of vertically oriented zinc oxide (ZnO) nanostructures was developed for rapid and simultaneous screening of cardiac Troponin-I (cTnI) and cardiac-Troponin-T (cTnT) in a point-of-care sensor format. The biosensors were designed by selective hydrothermal growth of ZnO nanostructures onto the working electrodes of polyimide printed circuit board platforms, resulting in the generation of high density nanostructure ZnO arrays based electrodes. The size, density and surface terminations of the nanostructures were leveraged towards achieving surface confinement of the target cTnT and cTnI molecules on to the electrode surface. Multiplexing and simultaneous detection was achieved through sensor platform design comprising of arrays of Troponin functionalized ZnO nanostructure electrodes. The sensitivity and specificity of the biosensor was characterized using two types of electrochemical techniques; electrochemical impedance spectroscopy (EIS) and Mott-Schottky analysis on the same sensor platform to demonstrate multi-configurable modes. Limit of detection of 1 pg/mL in human serum was achieved for both cTnI and cTnT. Cross reactivity analysis showed the selectivity of detecting cTnT and cTnI in human serum with wide dynamic range.
C1 [Shanmugam, Nandhinee Radha; Anguiano, Jonathan; Prasad, Shalini] Univ Texas Dallas, Dept Bioengn, 800 West Campbell Rd, Richardson, TX 75080 USA.
   [Muthukumar, Sriram] Enlisense LLC, 1813 Audubon Pond Way, Allen, TX 75013 USA.
   [Chaudhry, Shajee] Univ Texas Dallas, Dept Nat Sci & Math, 800 West Campbell Rd, Richardson, TX 75080 USA.
C3 University of Texas System; University of Texas Dallas; University of
   Texas System; University of Texas Dallas
RP Prasad, S (通讯作者)，Univ Texas Dallas, Dept Bioengn, 800 West Campbell Rd, Richardson, TX 75080 USA.
EM shalini.prasad@utdallas.edu
RI Prasad, Shalini/W-6376-2019; Shanmugam, Nandhinee Radha/D-1896-2017
OI Prasad, Shalini/0000-0002-2404-3801; Shanmugam, Nandhinee
   Radha/0000-0002-8572-7801; Muthukumar, Sriram/0000-0002-8761-7278
FU Cecil and Ida A Green endowment in Systems Biology at the University of
   Texas, Dallas
FX We would like to thank the Cecil and Ida A Green endowment in Systems
   Biology at the University of Texas, Dallas for supporting this research
   effort.
CR Agah A, 2005, P SOC PHOTO-OPT INS, V5699, P403, DOI 10.1117/12.591300
   Ahmad M. I., 2012, J CLIN EXP CARDIOL
   Apple F S, 2001, Cardiovasc Toxicol, V1, P93, DOI 10.1385/CT:1:2:093
   Apple FS, 2005, CLIN CHEM, V51, P2198, DOI 10.1373/clinchem.2005.052886
   Balasubramanian K, 2010, BIOSENS BIOELECTRON, V26, P1195, DOI 10.1016/j.bios.2010.07.041
   BARD AJ, 1993, J PHYS CHEM-US, V97, P7147, DOI 10.1021/j100130a007
   Daniels JS, 2007, ELECTROANAL, V19, P1239, DOI 10.1002/elan.200603855
   Feigel IM, 2011, J MATER CHEM, V21, P8940, DOI 10.1039/c1jm10521c
   Hewlett RM, 2016, ADV MATER, V28, P3893, DOI 10.1002/adma.201503404
   Huang H, 2006, APPL PHYS LETT, V88, DOI 10.1063/1.2172024
   Jaffe AS, 2006, J AM COLL CARDIOL, V48, P1, DOI 10.1016/j.jacc.2006.02.056
   Joos TO, 2002, CURR OPIN CHEM BIOL, V6, P76, DOI 10.1016/S1367-5931(01)00289-7
   KOVAL CA, 1992, CHEM REV, V92, P411, DOI 10.1021/cr00011a004
   Lei Y, 2012, NANOSCALE, V4, P3438, DOI 10.1039/c2nr30334e
   Liu X, 2013, SENSOR ACTUAT B-CHEM, V176, P22, DOI 10.1016/j.snb.2012.08.043
   Marie M, 2015, SENSORS-BASEL, V15, P18714, DOI 10.3390/s150818714
   McDonnell B, 2009, CLIN BIOCHEM, V42, P549, DOI 10.1016/j.clinbiochem.2009.01.019
   Morrison S. R., 1980, ELECTROCHEMISTRY SEM
   Neumann S., 2015, BIOMARKER VALIDATION, P1, DOI [10.1002/9783527680658.ch1, DOI 10.1002/9783527680658.CH1]
   North SH, 2010, ANAL BIOANAL CHEM, V397, P925, DOI 10.1007/s00216-010-3637-4
   Qureshi A, 2012, SENSOR ACTUAT B-CHEM, V171, P62, DOI 10.1016/j.snb.2012.05.077
   Shanmugam NR, 2016, NANOMEDICINE-UK, V11, P1345, DOI 10.2217/nnm-2016-0048
   Thygesen K, 2012, J AM COLL CARDIOL, V60, P1581, DOI 10.1016/j.jacc.2012.08.001
NR 23
TC 62
Z9 62
U1 3
U2 209
PU ELSEVIER ADVANCED TECHNOLOGY
PI OXFORD
PA OXFORD FULFILLMENT CENTRE THE BOULEVARD, LANGFORD LANE, KIDLINGTON,
   OXFORD OX5 1GB, OXON, ENGLAND
SN 0956-5663
EI 1873-4235
J9 BIOSENS BIOELECTRON
JI Biosens. Bioelectron.
PD MAR 15
PY 2017
VL 89
BP 764
EP 772
DI 10.1016/j.bios.2016.10.046
PN 2
PG 9
WC Biophysics; Biotechnology & Applied Microbiology; Chemistry, Analytical;
   Electrochemistry; Nanoscience & Nanotechnology
WE Science Citation Index Expanded (SCI-EXPANDED)
SC Biophysics; Biotechnology & Applied Microbiology; Chemistry;
   Electrochemistry; Science & Technology - Other Topics
GA EG3UE
UT WOS:000390969400011
PM 27818043
DA 2023-06-30
ER

PT J
AU Tiwari, A
   Aryal, S
   Pilla, S
   Gong, SQ
AF Tiwari, Ashutosh
   Aryal, Santosh
   Pilla, Srikanth
   Gong, Shaoqin
TI An amperometric urea biosensor based on covalently immobilized urease on
   an electrode made of hyperbranched polyester functionalized gold
   nanoparticles
SO TALANTA
LA English
DT Article
DE Urea biosensor; Amperometric detection; Covalent immobilization; Boltron
   (R) H40; Gold nanoparticles
ID ENZYME-ELECTRODE; ELECTROCHEMICAL DETECTION; BLOOD-SAMPLES
AB An amperometric biosensor was fabricated for the quantitative determination of urea in aqueous medium using hematein, a pH-sensitive natural dye. The urease(Urs) was covalently immobilized onto an electrode made of gold nanoparticles functionalized with hyperbranched polyester-Boltron (R) H40 (H40-Au) coated onto an indium-tin oxide (ITO) covered glass substrate. The covalent linkage between the Urs enzyme and H40-Au nanoparticles provided the resulting enzyme electrode (Urs/H40-Au/ITO) with a high level of enzyme immobilization and excellent lifetime stability. The response studies were carried out as a function of urea concentration with amperometric and photometric measurements. The biosensor based on Urs/H40-Au/ITO as the working electrode showed a linear current response to the urea concentration ranging from 0.01 to 35 mM. The urea biosensor exhibited a sensitivity of 7.48 nA/mM with a response time of 3s. The Michaelis-Menten constant for the Urs/H40-Au/ITO biosensor was calculated to be 0.96 mM, indicating the Urs enzyme immobilized on the electrode surface had a high affinity to Urea. (C) 2009 Elsevier B.V. All rights reserved.
C1 [Tiwari, Ashutosh; Aryal, Santosh; Pilla, Srikanth; Gong, Shaoqin] Univ Wisconsin, Dept Mech Engn, Milwaukee, WI 53211 USA.
   [Gong, Shaoqin] Univ Wisconsin, Dept Mat, Milwaukee, WI 53211 USA.
C3 University of Wisconsin System; University of Wisconsin Milwaukee;
   University of Wisconsin System; University of Wisconsin Milwaukee
RP Gong, SQ (通讯作者)，Univ Wisconsin, Dept Mech Engn, 3200 N Cramer St, Milwaukee, WI 53211 USA.
EM sgong@uwm.edu
RI Pilla, Srikanth/F-4622-2011; Aryal, Santosh/E-7310-2013; Tiwari,
   Ashutosh/X-5369-2019
OI Pilla, Srikanth/0000-0003-3728-6578; Tiwari,
   Ashutosh/0000-0001-5634-7749; Aryal, Santosh/0000-0002-7807-6342
FU National Science Foundation (NSF), USA [CMMI-0734881]
FX The authors would like to acknowledge the financial support to carry out
   this work from National Science Foundation (NSF), USA under the project
   CMMI-0734881.
CR Adeloju SB, 1997, ANAL CHIM ACTA, V341, P155, DOI 10.1016/S0003-2670(96)00502-8
   Aronson D, 2004, AM J MED, V116, P466, DOI 10.1016/j.amjmed.2003.11.014
   Bertocchi P, 1996, BIOSENS BIOELECTRON, V11, P1, DOI 10.1016/0956-5663(96)83708-0
   Brown KR, 1996, J AM CHEM SOC, V118, P1154, DOI 10.1021/ja952951w
   Cao ZJ, 2008, BIOSENS BIOELECTRON, V24, P222, DOI 10.1016/j.bios.2008.03.021
   Castillo-Ortega MM, 2002, SENSOR ACTUAT B-CHEM, V85, P19, DOI 10.1016/S0925-4005(02)00045-X
   Cho WJ, 1998, ANAL CHEM, V70, P3946, DOI 10.1021/ac980004a
   CONTRACTOR AQ, 1994, ELECTROCHIM ACTA, V39, P1321, DOI 10.1016/0013-4686(94)E0054-4
   EGGENSTEIN C, 2007, BIOSENS BIOELECTRON, V23, P107
   FAWCETT JK, 1960, J CLIN PATHOL, V13, P156, DOI 10.1136/jcp.13.2.156
   GUYTON AC, 1991, SCIENCE, V252, P1813, DOI 10.1126/science.2063193
   Habermuller L, 2000, FRESEN J ANAL CHEM, V366, P560
   Hicks JF, 2001, J AM CHEM SOC, V123, P7048, DOI 10.1021/ja0106826
   Jha SK, 2008, J BIOCHEM BIOPH METH, V70, P1145, DOI 10.1016/j.jprot.2007.12.006
   Kouassi G. K., 2005, J NANOBIOTECHNOL, V3, P1, DOI [10.1186/1477-3155-3-1, DOI 10.1186/1477-3155-3-1]
   Kuralay F, 2006, SENSOR ACTUAT B-CHEM, V114, P500, DOI 10.1016/j.snb.2005.05.026
   Kuralay F, 2005, SENSOR ACTUAT B-CHEM, V109, P194, DOI 10.1016/j.snb.2004.12.043
   Lakard B, 2004, BIOSENS BIOELECTRON, V19, P1641, DOI 10.1016/j.bios.2003.12.035
   Luo YC, 2004, BIOSENS BIOELECTRON, V20, P15, DOI 10.1016/j.bios.2003.11.028
   Magalhaes JMCS, 1998, TALANTA, V47, P183, DOI 10.1016/S0039-9140(98)00066-6
   Pizzariello A, 2001, TALANTA, V54, P763, DOI 10.1016/S0039-9140(01)00331-9
   Polsky R, 2006, ANAL CHEM, V78, P2268, DOI 10.1021/ac0519864
   Prabaharan M, 2008, MACROMOL BIOSCI, V8, P843, DOI 10.1002/mabi.200800010
   Rajesh, 2005, SURF COAT TECH, V198, P231, DOI 10.1016/j.surfcoat.2004.10.022
   Rajesh, 2005, BIOMATERIALS, V26, P3683, DOI 10.1016/j.biomaterials.2004.09.024
   RAMSING A, 1980, ANAL CHIM ACTA, V114, P165, DOI 10.1016/S0003-2670(01)84288-4
   RIKLIN A, 1995, NATURE, V376, P672, DOI 10.1038/376672a0
   Shipway AN, 2000, ADV MATER, V12, P993, DOI 10.1002/1521-4095(200006)12:13<993::AID-ADMA993>3.0.CO;2-3
   Singhal R, 2002, BIOSENS BIOELECTRON, V17, P697, DOI 10.1016/S0956-5663(02)00020-9
   Stred'ansky M, 2000, ANAL CHIM ACTA, V415, P151, DOI 10.1016/S0003-2670(00)00869-2
   SWALEN JD, 1987, LANGMUIR, V3, P932, DOI 10.1021/la00078a011
   Tiwari A, 2008, ELECTROANAL, V20, P2119, DOI 10.1002/elan.200804296
   Tiwari A, 2008, ELECTROANAL, V20, P1775, DOI 10.1002/elan.200804237
   Tiwari A, 2009, TALANTA, V77, P1217, DOI 10.1016/j.talanta.2008.08.029
   Walker J. M., 2000, PRINCIPLES TECHNIQUE
   Wang JX, 2006, APPL PHYS LETT, V88, DOI 10.1063/1.2210078
   Wink T, 1997, ANALYST, V122, pR43, DOI 10.1039/a606964i
   Xiao Y, 2000, ANAL BIOCHEM, V278, P22, DOI 10.1006/abio.1999.4360
   Xiao Y, 1999, ANAL CHIM ACTA, V391, P73, DOI 10.1016/S0003-2670(99)00196-8
   XIE B, 1994, CLIN CHEM, V40, P2282
   Yang ZP, 2007, BIOSENS BIOELECTRON, V22, P3283, DOI 10.1016/j.bios.2007.03.006
   Yun DH, 2005, J KOREAN PHYS SOC, V47, pS445
NR 42
TC 89
Z9 90
U1 0
U2 31
PU ELSEVIER
PI AMSTERDAM
PA RADARWEG 29, 1043 NX AMSTERDAM, NETHERLANDS
SN 0039-9140
EI 1873-3573
J9 TALANTA
JI Talanta
PD JUN 15
PY 2009
VL 78
IS 4-5
BP 1401
EP 1407
DI 10.1016/j.talanta.2009.02.038
PG 7
WC Chemistry, Analytical
WE Science Citation Index Expanded (SCI-EXPANDED)
SC Chemistry
GA 445MR
UT WOS:000266055400030
PM 19362208
DA 2023-06-30
ER

PT J
AU Zou, YJ
   Xiang, CL
   Sun, LX
   Xu, F
AF Zou, Yongjin
   Xiang, Cuili
   Sun, Li-Xian
   Xu, Fen
TI Glucose biosensor based on electrodeposition of platinum nanoparticles
   onto carbon nanotubes and immobilizing enzyme with chitosan-SiO2 sol-gel
SO BIOSENSORS & BIOELECTRONICS
LA English
DT Article
DE Pt nanoparticles; chitosan-SiO2 sol-gel; glucose biosensor; multi-walled
   carbon nanotubes
ID OXIDASE; FILMS; SIO2
[truncated: 3,088,497 more chars]
