# Supplementary material for: Hotspots and trends of electrochemical biosensor technology: a bibliometric analysis from 2003 to 2023
Source: RSC Adv. 2023 Oct 19;13(44):30704–17. doi: 10.1039/d3ra05889a (PMC10585615; doi:10.1039/d3ra05889a)
Supplement: RA-013-D3RA05889A-s001 [file RA-013-D3RA05889A-s001.zip › data-12.xlsx]

FN Clarivate Analytics Web of Science
VR 1.0
PT J
AU Ilgar, M
   Baytemir, G
   Tasaltin, N
   Guelluelue, S
   Yesilyurt, IS
   Karakus, S
AF Ilgar, Merve
   Baytemir, Guelsen
   Tasaltin, Nevin
   Guelluelue, Selim
   Yesilyurt, Ibrahim Saffet
   Karakus, Selcan
TI Multifunctional maca extract coated CuO nanoparticles with antimicrobial
   and dopamine sensing activities: A dual electrochemical-Smartphone
   colorimetric detection system
SO JOURNAL OF PHOTOCHEMISTRY AND PHOTOBIOLOGY A-CHEMISTRY
LA English
DT Article
DE Copper oxide nanoparticle; Dopamine; Biosensor; Smartphone sensor
ID GREEN SYNTHESIS; ADSORBENT; REMOVAL; BIOSENSOR; SENSORS
AB Current trends and future innovative issues focus on the development of smart multifunctional bionanostructures. In this study, novel maca extract-coated CuO nanoparticles (MaE-CuO NPs) were prepared using a green and facile sonication method. Multifunctional MaE-CuO NPs were characterized by different techniques, such as Scanning Electron Microscopy (SEM), Energy Dispersive X-ray Spectroscopy (EDX), High Resolution Transmission Electron Microscopy (HRTEM), Fourier Transform Infrared (FTIR) spectroscopy, X-ray diffraction (XRD), and Brunauer-Emmett-Teller (BET) techniques. According to the results, we proved that the sonosynthesized MaE-CuO NPs had a uniform spherical shape with an average diameter range of similar to 10 nm, while the surface area was 344.645 m(2)/g. The preservative performance of the antimicrobial MaE-CuO NPs was investigated to evaluate the biological activity of the nanostructure against Staphylococcus aureus (S. aureus), Pseudomonas aeruginosa (P. aeruginosa), Escherichia coli (E. coli), Candida albicans (C. albicans), and Aspergillus brasiliensis (A. brasiliensis). Furthermore, the MaE-CuO NPs-based non-enzymatic electrochemical and smart phone colorimetric biosensor detected dopamine in the concentration range from 0.625 to 5 mu M with a high sensitivity of 667 mu A mu M(-1)cm(-2) and a low limit of detection (LOD) value of 16.9 nM. Consequently, we proved that the obtained nanoformulations are promising antimicrobials agents and colorimetric/electrochemical dual mode biosensors.
C1 [Ilgar, Merve; Karakus, Selcan] Istanbul Univ Cerrahpasa, Dept Chem, Istanbul, Turkey.
   [Baytemir, Guelsen; Tasaltin, Nevin; Guelluelue, Selim] Maltepe Univ, Dept Elect & Elect Eng, Istanbul, Turkey.
   [Tasaltin, Nevin] Maltepe Univ, Dept Basic Sci, Istanbul, Turkey.
   [Tasaltin, Nevin] Maltepe Univ, Dept Renewable Energy Tech, Istanbul, Turkey.
   [Tasaltin, Nevin] CONSENS Inc, Maltepe Univ Res Ctr, Istanbul, Turkey.
   [Tasaltin, Nevin; Yesilyurt, Ibrahim Saffet] Maltepe Univ Environm, Energy Tech Res Ctr, Istanbul, Turkey.
   [Yesilyurt, Ibrahim Saffet] Maltepe Univ, Dept Software Engn, Istanbul, Turkey.
   [Karakus, Selcan] Istanbul Univ Cerrahpasa, Fac Engn, Dept Chem, TR-34320 Avcilar, I?stanbul, Turkey.
C3 Istanbul University - Cerrahpasa; Maltepe University; Maltepe
   University; Maltepe University; Maltepe University; Istanbul University
   - Cerrahpasa
RP Karakus, S (通讯作者)，Istanbul Univ Cerrahpasa, Fac Engn, Dept Chem, TR-34320 Avcilar, I?stanbul, Turkey.
EM selcan@iuc.edu.tr
RI Taşaltın, Nevin/T-4554-2018; Ilgar, Merve/C-7876-2019
OI Taşaltın, Nevin/0000-0001-6788-1605; Ilgar, Merve/0000-0003-1392-5056;
   KARAKUS, SELCAN/0000-0002-8368-4609
FU Scientific Research Projects Coordination Unit of Istanbul
   University-Cerrahpasa [32437]
FX This work was supported by Scientific Research Projects Coordination
   Unit of Istanbul University-Cerrahpasa. Project number: 32437. Also, the
   authors express their thanks to Atomikateknik, Atomikateknik
   Applications team and Volkan Erkut for their encouragement and providing
   excellent facilities.
CR Agati M, 2021, MATER CHEM PHYS, V261, DOI 10.1016/j.matchemphys.2021.124244
   Alarcon Yaquetto D.E., TOXICOLOGY, P519, DOI [10.1016/B978-0-12-819092-0.00050-9, DOI 10.1016/B978-0-12-819092-0.00050-9]
   Anand GT, 2021, MATER TODAY-PROC, V36, P427, DOI 10.1016/j.matpr.2020.04.881
   Ananda Murthy H.C., 2018, MAT SCI RES INDIA, V15, P279, DOI [10.13005/msri/150311, DOI 10.13005/MSRI/150311]
   Awual MR, 2020, J ENVIRON CHEM ENG, V8, DOI 10.1016/j.jece.2020.103684
   Awual MR, 2019, J MOL LIQ, V294, DOI 10.1016/j.molliq.2019.111679
   Awual MR, 2019, J ENVIRON CHEM ENG, V7, DOI 10.1016/j.jece.2019.103378
   Awual MR, 2017, CHEM ENG J, V307, P85, DOI 10.1016/j.cej.2016.07.110
   Awual MR, 2016, CHEM ENG J, V303, P539, DOI 10.1016/j.cej.2016.06.040
   Awual MR, 2016, CHEM ENG J, V300, P264, DOI 10.1016/j.cej.2016.04.071
   Awual MR, 2016, CHEM ENG J, V289, P65, DOI 10.1016/j.cej.2015.12.078
   Awual MR, 2015, J HAZARD MATER, V291, P111, DOI 10.1016/j.jhazmat.2015.02.066
   Awual MR, 2015, CHEM ENG J, V266, P368, DOI 10.1016/j.cej.2014.12.094
   Awual MR, 2013, CHEM ENG J, V228, P327, DOI 10.1016/j.cej.2013.05.010
   Balakrishnan M, 2021, LWT-FOOD SCI TECHNOL, V145, DOI 10.1016/j.lwt.2021.111343
   Bilge S, 2021, SENSOR ACTUAT B-CHEM, V343, DOI 10.1016/j.snb.2021.130109
   Bin Yeamin M, 2021, J CLEAN PROD, V291, DOI 10.1016/j.jclepro.2021.125920
   Cai Y, 2021, MATER CHEM PHYS, V258, DOI 10.1016/j.matchemphys.2020.123919
   Cam ME, 2019, EUR POLYM J, V120, DOI 10.1016/j.eurpolymj.2019.109239
   Chan YY, 2021, J ENVIRON CHEM ENG, V9, DOI 10.1016/j.jece.2021.105417
   Chen JJ, 2015, CARBOHYD POLYM, V132, P509, DOI 10.1016/j.carbpol.2015.06.079
   Chethana DM, 2021, CERAM INT, V47, P10381, DOI 10.1016/j.ceramint.2020.06.129
   Chiang CY, 2011, INT J HYDROGEN ENERG, V36, P15519, DOI 10.1016/j.ijhydene.2011.09.041
   Dahl JA, 2007, CHEM REV, V107, P2228, DOI 10.1021/cr050943k
   Darezereshki E, 2011, J MIN METALL B, V47, P73, DOI 10.2298/JMMB1101073D
   Duan HH, 2015, CHEM SOC REV, V44, P5778, DOI 10.1039/c4cs00363b
   Elemike EE, 2019, INORG CHEM COMMUN, V104, P93, DOI 10.1016/j.inoche.2019.03.039
   Engel L, 2021, SENSOR ACTUAT B-CHEM, V330, DOI 10.1016/j.snb.2020.129281
   Galvez AM, 2019, J MICROB BIOTEC FOOD, V8, P970, DOI 10.15414/jmbfs.2019.8.4.970-978
   Gebreyohannes G, 2019, EVID-BASED COMPL ALT, V2019, DOI 10.1155/2019/6212673
   George A, 2020, SURF INTERFACES, V21, DOI 10.1016/j.surfin.2020.100761
   Govindasamy GA, 2021, SCI REP-UK, V11, DOI 10.1038/s41598-020-79547-w
   Grigore ME, 2016, PHARMACEUTICALS-BASE, V9, DOI 10.3390/ph9040075
   Hamrayev H., 2021, J RES NANOSCIENCE NA, V1, P62, DOI [10.37934/jrnn.1.1.6274, DOI 10.37934/JRNN.1.1.6274]
   Hasan M, 2021, J MOL LIQ, V323, DOI 10.1016/j.molliq.2020.114587
   Hasana MM, 2020, J MOL LIQ, V319, DOI 10.1016/j.molliq.2020.114356
   Houacine C, 2018, CURR PHARM DESIGN, V24, P5188, DOI 10.2174/1381612825666190118153057
   Hu KS, 2014, PROG POLYM SCI, V39, P1934, DOI 10.1016/j.progpolymsci.2014.03.001
   Hu XK, 2009, SCI TOTAL ENVIRON, V407, P3070, DOI 10.1016/j.scitotenv.2009.01.033
   Indurkar Abhishek, 2021, Bioprinting, V21, pe00127, DOI 10.1016/j.bprint.2020.e00127
   Islam MA, 2020, J ENVIRON CHEM ENG, V8, DOI 10.1016/j.jece.2019.103515
   Jagadeeshan S., 2021, METAL METAL OXIDES M, P281, DOI [10.1007/978-3-030-56413-1_10, DOI 10.1007/978-3-030-56413-1_10]
   Javed R, 2021, INT J BIOL MACROMOL, V167, P1452, DOI 10.1016/j.ijbiomac.2020.11.099
   Javed R, 2017, MAT SCI ENG C-MATER, V79, P108, DOI 10.1016/j.msec.2017.05.006
   Joseph Blessy, 2020, Journal of Bioresources and Bioproducts, V5, P231, DOI 10.1016/j.jobab.2020.10.001
   Khan S.H., 2020, GREEN MAT WASTEWATER, P13
   Khandaker S, 2021, CHEMOSPHERE, V262, DOI 10.1016/j.chemosphere.2020.127801
   Kubra KT, 2021, J MOL LIQ, V338, DOI 10.1016/j.molliq.2021.116667
   Li YY, 2021, SENSOR ACTUAT B-CHEM, V327, DOI 10.1016/j.snb.2020.128878
   Lillo-Ramiro J, 2021, OPTIK, V229, DOI 10.1016/j.ijleo.2020.166238
   Lu N, 2016, CERAM INT, V42, P11285, DOI 10.1016/j.ceramint.2016.04.046
   Madakka M., 2021, J PHOTOCHEMISTRY PHO, V6, P100028, DOI [10.1016/j.jpap.2021.100028, DOI 10.1016/J.JPAP.2021.100028]
   Maleki B, 2019, APPL ORGANOMET CHEM, V33, DOI 10.1002/aoc.5118
   Mohamed HEA, 2021, MATER TODAY-PROC, V36, P591, DOI 10.1016/j.matpr.2020.05.592
   Mohammed H, 2020, FRONT BIOENG BIOTECH, V8, DOI 10.3389/fbioe.2020.00465
   Molazemhosseini A, 2017, J ELECTROANAL CHEM, V789, P50, DOI 10.1016/j.jelechem.2017.01.041
   Molina A, 2022, SYNTHETIC MET, V287, DOI 10.1016/j.synthmet.2022.117091
   Moosavinejad SM, 2019, MADERAS-CIENC TECNOL, V21, P381, DOI 10.4067/S0718-221X2019005000310
   Nakhaeepour Z, 2019, LIFE SCI, V234, DOI 10.1016/j.lfs.2019.116758
   Nayak R, 2020, J MATER RES TECHNOL, V9, P11045, DOI 10.1016/j.jmrt.2020.07.100
   Palanisamy S, 2016, SCI CHINA CHEM, V59, P387, DOI 10.1007/s11426-015-5500-0
   Peters R., 2014, EFSA SUPPORTING PUBL, VEN-621, P1, DOI DOI 10.2903/SP.EFSA.2014.EN-621
   Rajendaran K, 2019, MAT SCI SEMICON PROC, V91, P230, DOI 10.1016/j.mssp.2018.11.021
   Ramya E., 2019, Environmental Nanotechnology, Monitoring and Management, V12, P333, DOI 10.1016/j.enmm.2019.100240
   Rani N, 2019, MATER TODAY-PROC, V12, P543, DOI 10.1016/j.matpr.2019.03.096
   Rao MP, 2018, MATER RES EXPRESS, V5, DOI 10.1088/2053-1591/aaa660
   Reddy S, 2012, ELECTROCHIM ACTA, V61, P78, DOI 10.1016/j.electacta.2011.11.091
   Ren YH, 2021, INT J BIOL MACROMOL, V174, P392, DOI 10.1016/j.ijbiomac.2021.01.205
   Restrepo Cindy Vanessa, 2021, Environmental Nanotechnology, Monitoring and Management, V15, P382, DOI 10.1016/j.enmm.2021.100428
   Rohilla D, 2020, MAT SCI ENG C-MATER, V110, DOI 10.1016/j.msec.2020.110724
   Roy S, 2019, J NANOMATER, V2019, DOI 10.1155/2019/2840517
   Saber M, 2021, TOXICOL IN VITRO, V70, DOI 10.1016/j.tiv.2020.105032
   Saif S, 2016, NANOMATERIALS-BASEL, V6, DOI 10.3390/nano6110205
   Sangubotla R, 2021, MAT SCI ENG C-MATER, V122, DOI 10.1016/j.msec.2021.111916
   Santhosh AS, 2021, SURF INTERFACES, V26, DOI 10.1016/j.surfin.2021.101377
   Shang X, 2021, J PHOTOCH PHOTOBIO A, V418, DOI 10.1016/j.jphotochem.2021.113426
   Sharma S, 2021, J ENVIRON CHEM ENG, V9, DOI 10.1016/j.jece.2021.105395
   Shirazi FS, 2016, ULTRASON SONOCHEM, V31, P51, DOI 10.1016/j.ultsonch.2015.12.003
   Steinhauer S, 2021, CHEMOSENSORS, V9, DOI 10.3390/chemosensors9030051
   Subramanian V, 2014, NANO TODAY, V9, P6, DOI 10.1016/j.nantod.2014.01.001
   Sundar S, 2018, NANOMATERIALS-BASEL, V8, DOI 10.3390/nano8100823
   Soureshjani PT, 2021, RSC ADV, V11, P10599, DOI 10.1039/d1ra00187f
   Tan E, 2022, POLYM BULL, V79, P7363, DOI 10.1007/s00289-021-03857-w
   Veisi H, 2021, SCI REP-UK, V11, DOI 10.1038/s41598-021-81320-6
   Velsankar K, 2020, J ENVIRON CHEM ENG, V8, DOI 10.1016/j.jece.2020.104123
   Yu YJ, 2019, BIOSENS BIOELECTRON, V131, P207, DOI 10.1016/j.bios.2019.01.063
   Zhang YX, 2021, COLLOID SURFACE A, V612, DOI 10.1016/j.colsurfa.2020.125874
   Zheng B, 2021, OPT LASER TECHNOL, V133, DOI 10.1016/j.optlastec.2020.106522
NR 88
TC 2
Z9 2
U1 14
U2 32
PU ELSEVIER SCIENCE SA
PI LAUSANNE
PA PO BOX 564, 1001 LAUSANNE, SWITZERLAND
SN 1010-6030
EI 1873-2666
J9 J PHOTOCH PHOTOBIO A
JI J. Photochem. Photobiol. A-Chem.
PD OCT 1
PY 2022
VL 431
AR 114075
DI 10.1016/j.jphotochem.2022.114075
EA JUN 2022
PG 13
WC Chemistry, Physical
WE Science Citation Index Expanded (SCI-EXPANDED)
SC Chemistry
GA 2D8VM
UT WOS:000811817500003
DA 2023-06-30
ER

PT J
AU Arkusz, K
   Paradowska, E
AF Arkusz, Katarzyna
   Paradowska, Ewa
TI Impedimetric Detection of Femtomolar Levels of Interleukin 6,
   Interleukin 8, and Tumor Necrosis Factor Alpha Based on Thermally
   Modified Nanotubular Titanium Dioxide Arrays
SO NANOMATERIALS
LA English
DT Article
DE titanium dioxide nanotubes; interleukin 6; interleukin 8; tumor necrosis
   factor; immunosensor; electrochemical impedance spectroscopy
ID ELECTROCHEMICAL IMMUNOSENSOR; HORSERADISH-PEROXIDASE; TIO2 NANOTUBES;
   BIOSENSOR; HEMOGLOBIN; ELECTRODES; STABILITY; SERUM
AB An inexpensive, easy to prepare, and label-free electrochemical impedance spectroscopy-based biosensor has been developed for the selective detection of human interleukin 6 (IL-6), interleukin 8 (CXCL8, IL-8), and tumor necrosis factor (TNF alpha)-potential inflammatory cancer biomarkers. We describe a, so far, newly developed and unexplored method to immobilize antibodies onto a titanium dioxide nanotube (TNT) array by physical adsorption. Immobilization of anti-IL-6, anti-IL-8, and anti-TNF alpha on TNT and the detection of human IL-6, IL-8, and TNF alpha were examined using electrochemical impedance spectroscopy (EIS). The impedimetric immunosensor demonstrates good selectivity and high sensitivity against human biomarker analytes and can detect IL-6, IL-8, and TNF alpha at concentrations as low as 5 pg/mL, equivalent to the standard concentration of these proteins in human blood. The calibration curves evidenced that elaborated biosensors are sensitive to three cytokines within 5 divided by 2500 pg/mL in the 0.01 M phosphate-buffered saline solution (pH 7.4).
C1 [Arkusz, Katarzyna; Paradowska, Ewa] Univ Zielona Gora, Fac Mech Engn, Dept Biomed Engn, Licealna 9 St, PL-65417 Zielona Gora, Poland.
C3 University of Zielona Gora
RP Arkusz, K (通讯作者)，Univ Zielona Gora, Fac Mech Engn, Dept Biomed Engn, Licealna 9 St, PL-65417 Zielona Gora, Poland.
EM k.arkusz@iimb.uz.zgora.pl; e.paradowska@ibem.uz.zgora.pl
RI Arkusz, Katarzyna/AAU-8881-2020
OI Arkusz, Katarzyna/0000-0002-7815-4988
FU  [003/RID/2018/19]
FX K.A. and E.P. acknowledge the financial support from the program of the
   Polish Minister of Science and Higher Education under the name "Regional
   Initiative of Excellence" in 2019-2022, project no. 003/RID/2018/19,
   funding amount 11 936 596.10 PLN.
CR Abdolmajid E, 2019, J BIOMOL STRUCT DYN, V37, P3007, DOI 10.1080/07391102.2018.1499555
   Arkusz K, 2018, ARCH METALL MATER, V63, P765, DOI 10.24425/122402
   Arkusz K, 2020, MATERIALS, V13, DOI 10.3390/ma13010176
   Arkusz K, 2018, ADV INTELL SYST, V623, P339, DOI 10.1007/978-3-319-70063-2_36
   Arkusz K, 2018, J NANOSCI NANOTECHNO, V18, P3713, DOI 10.1166/jnn.2018.14685
   Berggren C, 1998, BIOSENS BIOELECTRON, V13, P1061, DOI 10.1016/S0956-5663(98)00058-X
   Bohmwald K, 2019, FRONT IMMUNOL, V10, DOI 10.3389/fimmu.2019.00452
   Bosnjakovic A, 2012, ANAL CHIM ACTA, V720, P118, DOI 10.1016/j.aca.2012.01.017
   Cao C, 2016, SCI REP-UK, V6, DOI 10.1038/srep23065
   Chen D, 2010, ANAL CHEM, V82, P2253, DOI 10.1021/ac9021055
   Chen H, 2016, MATER DESIGN, V90, P852, DOI 10.1016/j.matdes.2015.11.029
   David JM, 2016, VACCINES-BASEL, V4, DOI 10.3390/vaccines4030022
   Eddin FBK, 2020, SENSORS-BASEL, V20, DOI 10.3390/s20041039
   Garcia-Valverde MT, 2014, J CHROMATOGR A, V1343, P26, DOI 10.1016/j.chroma.2014.03.062
   Gongadze E, 2011, INT J NANOMED, V6, P1801, DOI [10.2147/IJN.S21755, 10.2147/IJN.S16982]
   Guo CX, 2008, BIOSENS BIOELECTRON, V24, P819, DOI 10.1016/j.bios.2008.07.007
   Hakim MMA, 2012, NANO LETT, V12, P1868, DOI 10.1021/nl2042276
   Hashemi A, 2020, INT J NANOMED, V15, P4471, DOI 10.2147/IJN.S248927
   Jafari S, 2020, INT J NANOMED, V15, P3447, DOI 10.2147/IJN.S249441
   Joo J, 2012, ACS NANO, V6, P4375, DOI 10.1021/nn301071c
   Kafi AKM, 2011, J ELECTROANAL CHEM, V662, P64, DOI 10.1016/j.jelechem.2011.03.021
   Kafi AKM, 2008, BIOSENS BIOELECTRON, V24, P566, DOI 10.1016/j.bios.2008.06.004
   Kany S, 2019, INT J MOL SCI, V20, DOI 10.3390/ijms20236008
   Kapoor R, 2009, BIOSENS BIOELECTRON, V24, P2696, DOI 10.1016/j.bios.2009.01.046
   Khan MA, 2020, SENSORS-BASEL, V20, DOI 10.3390/s20030646
   Krishnamoorthy S, 2008, BIOSENS BIOELECTRON, V24, P313, DOI 10.1016/j.bios.2008.04.011
   Kulkarni M, 2015, INT J NANOMED, V10, P1359, DOI 10.2147/IJN.S77492
   Lichtenberg JY, 2019, SENSORS-BASEL, V19, DOI 10.3390/s19112488
   Liu HY, 2018, ONCOTARGET, V9, P2887, DOI 10.18632/oncotarget.20812
   Liu SQ, 2005, LANGMUIR, V21, P8409, DOI 10.1021/la050875x
   Liu Y, 2013, ANALYST, V138, P4321, DOI 10.1039/c3an00818e
   Malhotra R, 2010, ANAL CHEM, V82, P3118, DOI 10.1021/ac902802b
   Mandal SS, 2014, BIOELECTROCHEMISTRY, V98, P46, DOI 10.1016/j.bioelechem.2014.03.003
   Messina GA, 2008, ANAL BIOCHEM, V380, P262, DOI 10.1016/j.ab.2008.05.055
   Montfort A, 2019, FRONT IMMUNOL, V10, DOI 10.3389/fimmu.2019.01818
   Muramatsu Y, 2012, APPL CATAL B-ENVIRON, V119, P74, DOI 10.1016/j.apcatb.2012.02.012
   Nycz M, 2020, ACTA BIOENG BIOMECH, V22, P165, DOI 10.37190/ABB-01479-2019-03
   Nycz M, 2019, NANOMATERIALS-BASEL, V9, DOI 10.3390/nano9081072
   Paradowska E, 2020, MATERIALS, V13, DOI 10.3390/ma13194269
   Paradowska E, 2019, BIOSENSORS-BASEL, V9, DOI 10.3390/bios9040138
   Pedersen LM, 2015, BRAIN BEHAV IMMUN, V46, P132, DOI 10.1016/j.bbi.2015.01.008
   Pui T.S., 2012, WORLD ACAD SCI ENG T, V69, P747
   Rastogi P, 2018, BLOOD RES, V53, P160, DOI 10.5045/br.2018.53.2.160
   Reverberi Roberto, 2007, Blood Transfus, V5, P227, DOI 10.2450/2007.0047-07
   Sardesai NP, 2011, ANAL CHEM, V83, P6698, DOI 10.1021/ac201292q
   Sharma R, 2016, BIOSENS BIOELECTRON, V80, P607, DOI 10.1016/j.bios.2016.02.028
   Sun SW, 2019, SCI REP-UK, V9, DOI 10.1038/s41598-019-45086-2
   Tan W, 2008, BIOSENS BIOELECTRON, V24, P266, DOI 10.1016/j.bios.2008.03.037
   Tang CK, 2012, LAB CHIP, V12, P281, DOI 10.1039/c1lc20833k
   Topkaya SN, 2016, ELECTROANAL, V28, P1402, DOI 10.1002/elan.201501174
   Vogler EA, 2012, BIOMATERIALS, V33, P1201, DOI 10.1016/j.biomaterials.2011.10.059
   Wang GF, 2014, COLLOID SURFACE B, V116, P714, DOI 10.1016/j.colsurfb.2013.11.015
   Wang GF, 2011, LANGMUIR, V27, P1224, DOI 10.1021/la1033433
   Wang M, 2005, J SOLID STATE CHEM, V178, P1996, DOI 10.1016/j.jssc.2005.04.006
   WARD LD, 1993, PROTEIN SCI, V2, P1291, DOI 10.1002/pro.5560020812
   Xie YB, 2013, MAT SCI ENG C-MATER, V33, P5028, DOI 10.1016/j.msec.2013.08.036
   Xu JS, 2020, SCI REP-UK, V10, DOI 10.1038/s41598-020-69643-2
   Yang CY, 2005, LAB CHIP, V5, P1017, DOI 10.1039/b504737d
   Yang T, 2013, SENSOR ACTUAT B-CHEM, V178, P310, DOI 10.1016/j.snb.2012.12.107
   Zhou R, 2019, TALANTA, V205, DOI 10.1016/j.talanta.2019.120135
NR 60
TC 7
Z9 7
U1 2
U2 30
PU MDPI
PI BASEL
PA ST ALBAN-ANLAGE 66, CH-4052 BASEL, SWITZERLAND
EI 2079-4991
J9 NANOMATERIALS-BASEL
JI Nanomaterials
PD DEC
PY 2020
VL 10
IS 12
AR 2399
DI 10.3390/nano10122399
PG 17
WC Chemistry, Multidisciplinary; Nanoscience & Nanotechnology; Materials
   Science, Multidisciplinary; Physics, Applied
WE Science Citation Index Expanded (SCI-EXPANDED)
SC Chemistry; Science & Technology - Other Topics; Materials Science;
   Physics
GA PK4ZD
UT WOS:000602454100001
PM 33266223
OA gold, Green Published
DA 2023-06-30
ER

PT J
AU He, BS
   Wang, L
   Li, MN
AF He, Baoshan
   Wang, Long
   Li, Mannan
TI A biosensor for direct bioelectrocatalysis detection of 3-MCPD in soy
   sauce using Cyt-c incorporated in Au@AgNSs/FeMOF nanocomposite
SO JOURNAL OF THE IRANIAN CHEMICAL SOCIETY
LA English
DT Article
DE 3-Chloro-1; 2-Propandiol; Biosensor; Cyt-c; FeMOF
ID METAL-ORGANIC FRAMEWORKS; SOLID-PHASE EXTRACTION; CYTOCHROME-C;
   GAS-CHROMATOGRAPHY; DIRECT ELECTROCHEMISTRY; CHLOROPROPANOLS 3-MCPD;
   CARBON NANOTUBES; NANOPARTICLES; 1,3-DCP; PERFORMANCE
AB In this work, an electrochemical assay for 3-chloro-1,2-propandiol (3-MCPD) in soy sauce was successfully developed that made use of cytochrome-c (Cyt-c). The synthesized gold-silver nanostars (Au@AgNSs) were deposited on a Fe-based metal-organic frameworks (FeMOF)-coated gold electrode (AuE). The obtained Au@AgNSs/FeMOF/AuE was used as a host matrix for the covalent immobilization of Cyt-c. The direct electrochemical behavior of Cyt-c on the Au@AgNSs/FeMOF-modified electrode and its application as 3-MCPD biosensor was investigated. The results indicated that Cyt-c was successfully adsorbed on the electrode surface and exhibited enzymatic catalytic activity for the oxidation of 3-MCPD. Cyclic voltammetry (CV) measurement showed that the current response of Cyt-c/Au@AgNSs/FeMOF/AuE was 5.7 times higher than that of Au@AgNSs/FeMOF/AuE to the equivalent concentration of 3-MCPD. Under optimal conditions, the CV signal from the biosensor was linearly related to 3-MCPD concentrations from 2 to 100 mg L-1, and the limit of detection was 0.41 mg L-1. The utility of the sensor was verified in actual samples, and an acceptable recovery was obtained.
C1 [He, Baoshan; Wang, Long; Li, Mannan] Henan Univ Technol, Sch Food Sci & Technol, Lianhua Rd 100, Zhengzhou 450001, Henan, Peoples R China.
C3 Henan University of Technology
RP He, BS (通讯作者)，Henan Univ Technol, Sch Food Sci & Technol, Lianhua Rd 100, Zhengzhou 450001, Henan, Peoples R China.
EM hebaoshan@126.com
FU National Natural Science Foundation of China [61301037]; Program for
   Science and Technology Innovation Talents in Universities of Henan
   Province [20HASTIT002]; Cultivation Plan for Young Core Teachers in
   Universities of Henan Province [2017GGJS072]; National Engineering
   Laboratory for Wheat and Corn Further Processing, Henan University of
   Technology [NL2018004]
FX This work was supported by the National Natural Science Foundation of
   China (Grant No. 61301037), the Program for Science and Technology
   Innovation Talents in Universities of Henan Province (No. 20HASTIT002),
   the Cultivation Plan for Young Core Teachers in Universities of Henan
   Province (No. 2017GGJS072) and the National Engineering Laboratory for
   Wheat and Corn Further Processing, Henan University of Technology (No.
   NL2018004).
CR Abu-El-Haj S, 2007, FOOD CONTROL, V18, P81, DOI 10.1016/j.foodcont.2005.08.014
   Bai L, 2010, J CHROMATOGR A, V1217, P302, DOI 10.1016/j.chroma.2009.11.048
   Bathinapatla A, 2016, BIOSENS BIOELECTRON, V77, P116, DOI 10.1016/j.bios.2015.09.004
   Bhardwaj SK, 2017, SENSOR ACTUAT B-CHEM, V240, P10, DOI 10.1016/j.snb.2016.08.138
   Byun JA, 2006, TOXICOL IN VITRO, V20, P272, DOI 10.1016/j.tiv.2005.06.042
   Chen HY, 2019, SENSOR ACTUAT B-CHEM, V286, P401, DOI 10.1016/j.snb.2018.10.036
   Chen QP, 2009, BIOSENS BIOELECTRON, V24, P2991, DOI 10.1016/j.bios.2009.03.007
   Chen YX, 2018, SENSOR ACTUAT B-CHEM, V270, P179, DOI 10.1016/j.snb.2018.05.031
   COLLIER PD, 1991, J AM OIL CHEM SOC, V68, P785, DOI 10.1007/BF02662173
   Dong HB, 2018, SENSOR ACTUAT B-CHEM, V276, P150, DOI 10.1016/j.snb.2018.08.106
   El Ramy R, 2007, FOOD CHEM TOXICOL, V45, P41, DOI 10.1016/j.fct.2006.07.014
   El Ramy R, 2006, REPROD TOXICOL, V22, P485, DOI 10.1016/j.reprotox.2005.12.008
   Genualdi S, 2017, J AGR FOOD CHEM, V65, P981, DOI 10.1021/acs.jafc.6b05051
   Gu WS, 2015, BIOSENS BIOELECTRON, V70, P447, DOI 10.1016/j.bios.2015.03.074
   Hou HS, 2015, ADV MATER, V27, P7861, DOI 10.1002/adma.201503816
   Hu ZX, 2013, J AGR FOOD CHEM, V61, P6614, DOI 10.1021/jf400167f
   Joseph D, 2019, J COLLOID INTERF SCI, V542, P308, DOI 10.1016/j.jcis.2019.01.132
   Kim K, 2008, FOOD CHEM TOXICOL, V46, P955, DOI 10.1016/j.fct.2007.10.025
   Kucherenko IS, 2020, ANAL CHIM ACTA, V1111, P114, DOI 10.1016/j.aca.2020.03.034
   Li Y, 2014, ANAL BIOANAL CHEM, V406, P6319, DOI 10.1007/s00216-014-8059-2
   Liu BF, 2011, CHINESE J ANAL CHEM, V39, P125
   Pashai E, 2018, INT J BIOL MACROMOL, V108, P250, DOI 10.1016/j.ijbiomac.2017.11.157
   PESSELMAN RL, 1988, J CHROMATOGR, V439, P448, DOI 10.1016/S0021-9673(01)83859-0
   Pur MRK, 2016, ANAL BIOANAL CHEM, V408, P7193, DOI 10.1007/s00216-016-9856-6
   Scientific Committee on Food, 2001, OP COMM FOOD 3 MON P
   Shervedani RK, 2014, BIOELECTROCHEMISTRY, V98, P53, DOI 10.1016/j.bioelechem.2014.03.004
   Song Z, 2020, SENSOR ACTUAT B-CHEM, V305, DOI 10.1016/j.snb.2019.127329
   Sun XL, 2014, J AGR FOOD CHEM, V62, P4552, DOI 10.1021/jf4055159
   VELISEK J, 1980, J AGR FOOD CHEM, V28, P1142, DOI 10.1021/jf60232a022
   Vicente E, 2011, TOXICOL LETT, V205, pS145, DOI 10.1016/j.toxlet.2011.05.516
   Wang FT, 2020, NANO ENERGY, V68, DOI 10.1016/j.nanoen.2019.104310
   Wang FT, 2020, J MATER CHEM B, V8, P1389, DOI 10.1039/c9tb02574j
   Wang HS, 2017, COORDIN CHEM REV, V349, P139, DOI 10.1016/j.ccr.2017.08.015
   Wang R, 2019, J HAZARD MATER, V364, P272, DOI 10.1016/j.jhazmat.2018.10.030
   Wang YH, 2019, ANALYST, V144, P2849, DOI 10.1039/c9an00081j
   Wang YH, 2020, SENSOR ACTUAT B-CHEM, V304, DOI 10.1016/j.snb.2019.127418
   Yuan Y, 2019, J ELECTROANAL CHEM, V834, P233, DOI 10.1016/j.jelechem.2018.12.034
   Zhang M, 2019, SENSOR ACTUAT B-CHEM, V282, P85, DOI 10.1016/j.snb.2018.11.005
   Zhou YX, 1999, BIOPHYS CHEM, V79, P55, DOI 10.1016/S0301-4622(99)00038-1
NR 39
TC 5
Z9 5
U1 7
U2 80
PU SPRINGER
PI NEW YORK
PA ONE NEW YORK PLAZA, SUITE 4600, NEW YORK, NY, UNITED STATES
SN 1735-207X
EI 1735-2428
J9 J IRAN CHEM SOC
JI J. Iran Chem. Soc.
PD JAN
PY 2021
VL 18
IS 1
BP 151
EP 158
DI 10.1007/s13738-020-02011-z
EA JUL 2020
PG 8
WC Chemistry, Multidisciplinary
WE Science Citation Index Expanded (SCI-EXPANDED)
SC Chemistry
GA PT8BM
UT WOS:000552937500001
DA 2023-06-30
ER

PT J
AU Faria, HAM
   Zucolotto, V
AF Mendonca Faria, Henrique Antonio
   Zucolotto, Valtencir
TI Label-free electrochemical DNA biosensor for zika virus identification
SO BIOSENSORS & BIOELECTRONICS
LA English
DT Article
DE DNA biosensor; Thermal evaporation; Label-free; Diagnosis; Zika virus;
   Dengue virus
ID SINGLE NUCLEOTIDE POLYMORPHISMS; GOLD ELECTRODES; HYBRIDIZATION;
   SPECTROSCOPY; MONOLAYERS; MOLECULES
AB Seventy years after its discovery, the zika virus emerged in Brazil and spread rapidly throughout the Americas, bringing unusual complications such as microcephaly. The World Health Organization classifies zika as the most harmful viral disease today and considers the development of new diagnostic methods for zika and related diseases, such as dengue, urgent. Although there are tests to identify both infections, current diagnostic methods are slow, nonspecific, and costly. This study describes an impedimetric electrochemical DNA biosensor for label free detection of zika virus. Disposable electrodes were fabricated by thermal evaporation on polyethylene terephthalate substrates covered with a nanometric gold layer manufactured in three-contact configurations. The disposable, evaporated electrodes were morphologically characterized by atomic force microscopy and scanning electron microscopy. The electrode surface was characterized by electroanalytical techniques. Genetic sequences of primers and complementary capture probes were designed based on analysis of the zika and dengue virus genomes. The biosensor used a three-contact electrode to identify DNA sequences in a drop of sample, and for detection of zika virus sequences, it allowed for direct reading of the hybridization event without labeling on disposable electrodes and with a 1.5 h response time. In this system, impedance measurements indicated a limit of detection of 25.0 +/- 1.7 nM. The developed biosensors showed selectivity for zika in the synthetic DNA assays, and therefore, are promising for clinical analysis.
C1 [Mendonca Faria, Henrique Antonio; Zucolotto, Valtencir] Univ Sao Paulo, Phys Inst Sao Carlos, Nanomed & Nanotoxicol Grp, CP 369, BR-13560970 Sao Carlos, SP, Brazil.
C3 Universidade de Sao Paulo
RP Zucolotto, V (通讯作者)，Univ Sao Paulo, Phys Inst Sao Carlos, Nanomed & Nanotoxicol Grp, CP 369, BR-13560970 Sao Carlos, SP, Brazil.
EM henrique.fisica@ifsc.usp.br; zuco@ifsc.usp.br
RI Faria, Henrique Antonio Mendonça/M-5774-2013; Zucolotto,
   Valtencir/B-9103-2012
OI Faria, Henrique Antonio Mendonça/0000-0001-6976-6897; Zucolotto,
   Valtencir/0000-0003-4307-3077
FU CNPq, Brazil [440496/2016-0]; CAPES, Brazil [88881.130763/2016-01,
   2013-57062390615]
FX The authors gratefully acknowledge LNNANO, Campinas-Brazil, from support
   AFM measurement and financial support from CNPq, Brazil (grant number
   440496/2016-0) and CAPES, Brazil (grant number 88881.130763/2016-01) and
   (grant number 2013-57062390615).
CR Bhatt S, 2013, NATURE, V496, P504, DOI 10.1038/nature12060
   Carpini G, 2004, BIOSENS BIOELECTRON, V20, P167, DOI 10.1016/j.bios.2004.02.021
   Chang BY, 2010, ANNU REV ANAL CHEM, V3, P207, DOI 10.1146/annurev.anchem.012809.102211
   Chen CP, 2009, ANAL CHEM, V81, P36, DOI 10.1021/ac800986q
   COMPTON J, 1991, NATURE, V350, P91, DOI 10.1038/350091a0
   Elshafey R, 2015, BIOSENS BIOELECTRON, V68, P295, DOI 10.1016/j.bios.2015.01.002
   Fauci AS, 2016, NEW ENGL J MED, V374, P601, DOI 10.1056/NEJMp1600297
   Ganguli A, 2017, BIOMED MICRODEVICES, V19, DOI 10.1007/s10544-017-0209-9
   Gebala M, 2012, PHYS CHEM CHEM PHYS, V14, P14933, DOI 10.1039/c2cp42382k
   Gebala M, 2010, CHEMPHYSCHEM, V11, P2887, DOI 10.1002/cphc.201000210
   GOLAN Y, 1992, SURF SCI, V264, P312, DOI 10.1016/0039-6028(92)90188-C
   Gooding JJ, 2012, CHEM REC, V12, P92, DOI 10.1002/tcr.201100013
   Haug CJ, 2016, NEW ENGL J MED, V374, P1801, DOI 10.1056/NEJMp1603734
   Hoogvliet JC, 2000, ANAL CHEM, V72, P2016, DOI 10.1021/ac991215y
   Ingebrandt S, 2007, BIOSENS BIOELECTRON, V22, P2834, DOI 10.1016/j.bios.2006.11.019
   Janegitz BC, 2014, J NANOSCI NANOTECHNO, V14, P378, DOI 10.1166/jnn.2014.9234
   Keighley SD, 2008, BIOSENS BIOELECTRON, V23, P1291, DOI 10.1016/j.bios.2007.11.012
   Labuda J, 2010, PURE APPL CHEM, V82, P1161, DOI 10.1351/PAC-REP-09-08-16
   Li CZ, 2005, ANAL CHEM, V77, P478, DOI 10.1021/ac048672l
   Lisdat F, 2008, ANAL BIOANAL CHEM, V391, P1555, DOI 10.1007/s00216-008-1970-7
   McGinnis S, 2004, NUCLEIC ACIDS RES, V32, pW20, DOI 10.1093/nar/gkh435
   Musso D, 2015, J CLIN VIROL, V68, P53, DOI 10.1016/j.jcv.2015.04.021
   Notomi T, 2000, NUCLEIC ACIDS RES, V28, DOI 10.1093/nar/28.12.e63
   Oliveira ON, 2014, ACS APPL MATER INTER, V6, P14745, DOI 10.1021/am5015056
   Ozsoz M, 2012, ELECTROCHEMICAL DNA BIOSENSORS, P1, DOI 10.1201/b11988
   Papadopoulou E, 2015, ANAL CHEM, V87, P1605, DOI 10.1021/ac503063c
   Pardee K, 2016, CELL, V165, P1255, DOI 10.1016/j.cell.2016.04.059
   Park JY, 2008, ANAL CHIM ACTA, V619, P37, DOI 10.1016/j.aca.2008.02.055
   Patolsky F, 2001, NAT BIOTECHNOL, V19, P253, DOI 10.1038/85704
   Petersen LR, 2016, NEW ENGL J MED, V374, P1552, DOI [10.1056/NEJMra1602113, 10.1056/NEJMc1606769]
   Rant U, 2006, BIOPHYS J, V90, P3666, DOI 10.1529/biophysj.105.078857
   Rant U, 2004, LANGMUIR, V20, P10086, DOI 10.1021/la0492963
   Singh RK, 2018, FRONT MICROBIOL, V8, DOI 10.3389/fmicb.2017.02677
   Song JZ, 2017, CLIN CHEM, V63, P714, DOI 10.1373/clinchem.2016.263665
   Thompson JD, 1997, NUCLEIC ACIDS RES, V25, P4876, DOI 10.1093/nar/25.24.4876
   Watterson J, 2002, ANAL CHIM ACTA, V469, P115, DOI 10.1016/S0003-2670(02)00125-3
   Witte C, 2011, ELECTROANAL, V23, P339, DOI 10.1002/elan.201000410
   Yan YR, 2016, SCI REP-UK, V6, DOI 10.1038/srep18810
   Yang KH, 2017, MRS COMMUN, V7, P121, DOI 10.1557/mrc.2017.20
   Zhang DD, 2010, BIOSENS BIOELECTRON, V25, P1088, DOI 10.1016/j.bios.2009.09.032
   Zheng HY, 2013, ANAL METHODS-UK, V5, P5005, DOI 10.1039/c3ay40972d
NR 41
TC 99
Z9 99
U1 5
U2 87
PU ELSEVIER ADVANCED TECHNOLOGY
PI OXFORD
PA OXFORD FULFILLMENT CENTRE THE BOULEVARD, LANGFORD LANE, KIDLINGTON,
   OXFORD OX5 1GB, OXON, ENGLAND
SN 0956-5663
EI 1873-4235
J9 BIOSENS BIOELECTRON
JI Biosens. Bioelectron.
PD APR 15
PY 2019
VL 131
BP 149
EP 155
DI 10.1016/j.bios.2019.02.018
PG 7
WC Biophysics; Biotechnology & Applied Microbiology; Chemistry, Analytical;
   Electrochemistry; Nanoscience & Nanotechnology
WE Science Citation Index Expanded (SCI-EXPANDED)
SC Biophysics; Biotechnology & Applied Microbiology; Chemistry;
   Electrochemistry; Science & Technology - Other Topics
GA HR7AH
UT WOS:000463303800021
PM 30831416
DA 2023-06-30
ER

PT J
AU Gu, MM
   Zhang, JJ
   Li, Y
   Jiang, LP
   Zhu, JJ
AF Gu, Miaomiao
   Zhang, Jingjing
   Li, Ye
   Jiang, Liping
   Zhu, Jun-Jie
TI Fabrication of a novel impedance cell sensor based on the
   polystyrene/polyaniline/Au nanocomposite
SO TALANTA
LA English
DT Article
DE Gold nanoparticles; PS@PANI; HL-60 cells; Biosensor; Electrochemical
   impedance spectroscopy
ID SELF-ASSEMBLED MONOLAYER; ESCHERICHIA-COLI O157-H7; GOLD NANOPARTICLES;
   CANCER-CELLS; IMMUNOSENSOR; ELECTRODES
AB Gold nanoparticles (AuNPs) were assembled on the surface of polystyrene (PS) and polyaniline (PANI) core-shell nanocomposite (PS@PANI) for the immobilization of HL-60 leukemia cells to fabricate a cell electrochemical sensor. The immobilized cells exhibited irreversible voltammetric response and increased the electron transfer resistance with a good correlation to the logarithmic value of concentration ranging from 1.6 x 10(3) to 1.6 x 10(8) cells mL(-1) with a limit of detection of 7.3 x 10(2) cells mL(-1) at 10 sigma. This biosensor was simple, low cost and disposable, which implied that the PS@PANI/Au composites can regard as the potential applications for clinical applications. (C) 2009 Elsevier B.V. All rights reserved.
C1 [Gu, Miaomiao; Zhang, Jingjing; Li, Ye; Jiang, Liping; Zhu, Jun-Jie] Nanjing Univ, Sch Chem & Chem Engn, Key Lab Analyt Chem Life Sci MOE, Nanjing 210093, Peoples R China.
C3 Nanjing University
RP Zhu, JJ (通讯作者)，Nanjing Univ, Sch Chem & Chem Engn, Key Lab Analyt Chem Life Sci MOE, 22 Hankou Rd, Nanjing 210093, Peoples R China.
EM jjzhu@nju.edu.cn
RI jiang, liping/B-4286-2010; Zhang, Jing-Jing/M-9428-2015; Zhang,
   JingJing/AFW-2401-2022
OI Zhang, Jing-Jing/0000-0002-1041-793X; Zhang,
   JingJing/0000-0002-1041-793X
FU National Natural Science Foundation of China for the Key Program
   [20635020]; Creative Research Group [20821063]; National Basic Research
   Program of China [2006CB933201]
FX The work was supported by the National Natural Science Foundation of
   China for the Key Program (20635020), Creative Research Group
   (20821063), and National Basic Research Program of China (2006CB933201).
CR Ci YX, 1998, BIOELECTROCH BIOENER, V45, P247, DOI 10.1016/S0302-4598(98)00097-X
   Hao C, 2007, ELECTROCHEM COMMUN, V9, P1359, DOI 10.1016/j.elecom.2007.01.047
   He F, 2009, TALANTA, V77, P1009, DOI 10.1016/j.talanta.2008.07.063
   Hleli S, 2006, MAT SCI ENG C-BIO S, V26, P322, DOI 10.1016/j.msec.2005.10.054
   Hu HL, 2008, ELECTROCHEM COMMUN, V10, P1121, DOI 10.1016/j.elecom.2008.05.030
   Li CZ, 2005, ANAL CHEM, V77, P478, DOI 10.1021/ac048672l
   Li JJ, 2008, ADV MATER, V20, P138, DOI 10.1002/adma.200701853
   Liu YG, 2008, J PHYS CHEM B, V112, P9237, DOI 10.1021/jp801938w
   Morrin A, 2005, ELECTROCHEM COMMUN, V7, P317, DOI 10.1016/j.elecom.2005.01.014
   Nonner W, 2000, J MOL LIQ, V87, P149, DOI 10.1016/S0167-7322(00)00118-5
   Pedano ML, 2004, ELECTROCHEM COMMUN, V6, P10, DOI 10.1016/j.elecom.2003.10.008
   Ruan CM, 2002, ANAL CHEM, V74, P4814, DOI 10.1021/ac025647b
   Vallhov H, 2006, NANO LETT, V6, P1682, DOI 10.1021/nl060860z
   Yang LJ, 2004, ANAL CHEM, V76, P1107, DOI 10.1021/ac0352575
NR 14
TC 42
Z9 43
U1 2
U2 57
PU ELSEVIER SCIENCE BV
PI AMSTERDAM
PA PO BOX 211, 1000 AE AMSTERDAM, NETHERLANDS
SN 0039-9140
EI 1873-3573
J9 TALANTA
JI Talanta
PD NOV 15
PY 2009
VL 80
IS 1
BP 246
EP 249
DI 10.1016/j.talanta.2009.06.065
PG 4
WC Chemistry, Analytical
WE Science Citation Index Expanded (SCI-EXPANDED)
SC Chemistry
GA 509YR
UT WOS:000271055700038
PM 19782222
DA 2023-06-30
ER

PT J
AU Yang, HP
   Shi, QR
   Song, Y
   Li, XY
   Zhu, CZ
   Du, D
   Lin, YH
AF Yang, Haipeng
   Shi, Qiurong
   Song, Yang
   Li, Xiaoyu
   Zhu, Chengzhou
   Du, Dan
   Lin, Yuehe
TI Glucose Biosensor Based on Mesoporous Pt Nanotubes
SO JOURNAL OF THE ELECTROCHEMICAL SOCIETY
LA English
DT Article
ID MODIFIED ELECTRODE; HYDROGEN-PEROXIDE; GRAPHENE OXIDE; NANOSTRUCTURES;
   SENSORS; NANOPARTICLES; PLATINUM; FILM; IMMOBILIZATION; NANOCOMPOSITE
AB One-dimensional (1D) mesoporous Pt nanotubes (MPtNTs, internal diameter is about 50 nm) with different wall thicknesses (from 7.2 nm to 12.8 nm) were synthesized and used as carriers of glucose oxidase to fabricate amperometric glucose biosensors. The MPtNTs modified electrodes had good response toward H2O2. The response current of the MPtNTs based biosensor toward glucose increased with the decrease of the wall thickness. The as-prepared MPtNTs biosensors with a wall thickness of 7.2 nm manifested high sensitivity (3.19 mu A mM(-1)). Due to its unique structure and morphology, the MPtNTs based biosensor can achieve relative low detection limit. The limit of detection (LOD) of the MPtNTs based biosensor is calculated to be 0.2 mu M, and the linear range is from 0.025 to 2.20 mM. The value of Michaelis constant (K-m) is evaluated to be as low as 3.4 mM. (C) 2017 The Electrochemical Society. All rights reserved.
C1 [Yang, Haipeng] Shenzhen Univ, Shenzhen Key Lab Polymer Sci & Technol, Coll Mat Sci & Engn, Shenzhen 518060, Peoples R China.
   [Yang, Haipeng; Shi, Qiurong; Song, Yang; Li, Xiaoyu; Zhu, Chengzhou; Du, Dan; Lin, Yuehe] Washington State Univ, Sch Mech & Mat Engn, Pullman, WA 99164 USA.
C3 Shenzhen University; Washington State University
RP Yang, HP (通讯作者)，Shenzhen Univ, Shenzhen Key Lab Polymer Sci & Technol, Coll Mat Sci & Engn, Shenzhen 518060, Peoples R China.; Yang, HP; Lin, YH (通讯作者)，Washington State Univ, Sch Mech & Mat Engn, Pullman, WA 99164 USA.
EM yanghp@szu.edu.cn; yuehe.lin@wsu.edu
RI Yang, Haipeng/E-7312-2016; Du, Dan/G-3821-2012; song,
   yang/AAQ-9329-2020; Zhu, Chengzhou/M-3566-2014; li,
   xiaofeng/GXF-9442-2022; Lin, Yuehe/D-9762-2011; li, xiao/GSN-6181-2022
OI Yang, Haipeng/0000-0002-1005-0701; Du, Dan/0000-0003-1952-4042; Zhu,
   Chengzhou/0000-0003-0679-7965; Lin, Yuehe/0000-0003-3791-7587; 
FU Shenzhen Science and Technology Research [JCYJ20150324140036855];
   Guangdong Natural Science Foundation [2015A030313545]; China Scholarship
   Council (CSC)
FX HY acknowledge the financial support from Shenzhen Science and
   Technology Research grant (JCYJ20150324140036855) and Guangdong Natural
   Science Foundation (2015A030313545). QS thanks the support from China
   Scholarship Council (CSC).
CR Bharath G, 2015, J MATER CHEM B, V3, P1360, DOI 10.1039/c4tb01651c
   Brouzgou A, 2015, TOP CATAL, V58, P1311, DOI 10.1007/s11244-015-0499-1
   Eguilaz M, 2015, SENSOR ACTUAT B-CHEM, V216, P629, DOI 10.1016/j.snb.2015.03.112
   Etienne M, 2015, ELECTROANAL, V27, P2028, DOI 10.1002/elan.201500172
   Hahn YB, 2012, CHEM COMMUN, V48, P10369, DOI 10.1039/c2cc34706g
   Ma M, 2015, BIOSENS BIOELECTRON, V64, P477, DOI 10.1016/j.bios.2014.09.057
   Patra S, 2015, J MATER CHEM B, V3, P8983, DOI 10.1039/c5tb01412c
   Ran YX, 2014, CHEM COMMUN, V50, P14877, DOI 10.1039/c4cc04698f
   Shen QM, 2008, J PHYS CHEM C, V112, P16385, DOI 10.1021/jp8060043
   Shi QR, 2015, ACS APPL MATER INTER, V7, P24288, DOI 10.1021/acsami.5b08146
   Song Y, 2016, BIOSENS BIOELECTRON, V76, P195, DOI 10.1016/j.bios.2015.07.002
   Tajabadi MT, 2016, APPL SURF SCI, V386, P418, DOI 10.1016/j.apsusc.2016.06.045
   Tian K, 2015, MAT SCI ENG C-MATER, V46, P548, DOI 10.1016/j.msec.2014.10.064
   Tian K, 2014, MAT SCI ENG C-MATER, V41, P100, DOI 10.1016/j.msec.2014.04.013
   Turkmen E, 2014, ELECTROCHIM ACTA, V123, P93, DOI 10.1016/j.electacta.2013.12.189
   Unnikrishnan B, 2013, BIOSENS BIOELECTRON, V39, P70, DOI 10.1016/j.bios.2012.06.045
   Wang SQ, 2015, NANOSCALE, V7, P11460, DOI 10.1039/c5nr02526e
   Xu Q, 2014, SENSOR ACTUAT B-CHEM, V190, P562, DOI 10.1016/j.snb.2013.09.049
   Xu WL, 2015, J ELECTROANAL CHEM, V741, P8, DOI 10.1016/j.jelechem.2015.01.004
   Yabutani T, 2014, MICROCHIM ACTA, V181, P1871, DOI 10.1007/s00604-014-1270-1
   Yang HP, 2007, BIOSENS BIOELECTRON, V22, P2989, DOI 10.1016/j.bios.2006.12.019
   Yang HP, 2010, BIOSENS BIOELECTRON, V26, P295, DOI 10.1016/j.bios.2010.06.036
   Yang XY, 2014, J ELECTROCHEM SOC, V161, pE3036, DOI 10.1149/2.006408jes
   Zhao MG, 2013, BIOSENS BIOELECTRON, V49, P318, DOI 10.1016/j.bios.2013.05.017
   Zhu CZ, 2015, CHEM REV, V115, P8896, DOI 10.1021/acs.chemrev.5b00255
   Zhu CZ, 2015, ANAL CHEM, V87, P230, DOI 10.1021/ac5039863
NR 26
TC 10
Z9 10
U1 2
U2 55
PU ELECTROCHEMICAL SOC INC
PI PENNINGTON
PA 65 SOUTH MAIN STREET, PENNINGTON, NJ 08534 USA
SN 0013-4651
EI 1945-7111
J9 J ELECTROCHEM SOC
JI J. Electrochem. Soc.
PY 2017
VL 164
IS 6
BP B230
EP B233
DI 10.1149/2.1421706jes
PG 4
WC Electrochemistry; Materials Science, Coatings & Films
WE Science Citation Index Expanded (SCI-EXPANDED)
SC Electrochemistry; Materials Science
GA EV2TH
UT WOS:000401607500144
DA 2023-06-30
ER

PT J
AU Qiu, JD
   Peng, H
   Liang, R
AF Qiu, Jianding
   Peng, Huaping
   Liang, Ruping
TI Ferrocene-modified Fe3O4@SiO2 magnetic nanoparticles as building blocks
   for construction of reagentless enzyme-based biosensors
SO ELECTROCHEMISTRY COMMUNICATIONS
LA English
DT Article
DE Fe3O4@SiO2 nanoparticles; ferrocene monocarboxylic acid; glucose
   oxidase; Biosensors; chitosan
ID GLUCOSE BIOSENSOR; CARBON NANOTUBES; ELECTRON-TRANSFER; CORE;
   IMMUNOASSAY; MEDIATOR; OXIDASE; PARTICLES
AB A novel amperometric glucose biosensor was developed by entrapping glucose oxidase (GOD) in chitosan (CS) composite doped with ferrocene monocarboxylic acid-modified magnetic core-shell Fe3O4@SiO2 nanoparticles (FMC-AFSNPs). It is shown that the obtained magnetic bio-nanoparticles attached to the surface of a carbon paste electrode (CPE) with the employment of a permanent magnet showed excellent electrochemical characteristics and at the same time acted as mediator to transfer electrons between the enzyme and the electrode. Under optimal conditions, this biosensor was able to detect glucose in the linear range from 1.0 x 10(-5) to 4.0 x 10(-3) M with a detection limit of 3.2 mu M (S/N = 3). This immobilization approach effectively improved the stability of the electron transfer mediator and is promising for construction of biosensor and bioelectronic devices. (C) 2007 Elsevier B.V. All rights reserved.
C1 [Qiu, Jianding; Peng, Huaping; Liang, Ruping] Nanchang Univ, Dept Chem, Nanchang 330047, Peoples R China.
C3 Nanchang University
RP Qiu, JD (通讯作者)，Nanchang Univ, Dept Chem, Nanchang 330047, Peoples R China.
EM jdqiu@ncu.edu.cn
RI Qiu, Jianding/A-2259-2012
OI Qiu, Jianding/0000-0002-6793-9499
CR BROWN RS, 1995, ANAL CHIM ACTA, V310, P419, DOI 10.1016/0003-2670(95)00157-U
   CASS AEG, 1984, ANAL CHEM, V56, P667, DOI 10.1021/ac00268a018
   Ding Y, 2006, NANOTECHNOLOGY, V17, P4156, DOI 10.1088/0957-4484/17/16/027
   Guan LH, 2005, CARBON, V43, P2780, DOI 10.1016/j.carbon.2005.05.025
   Heitmann J, 2005, ADV MATER, V17, P795, DOI 10.1002/adma.200401126
   Kandimalla VB, 2006, BIOMATERIALS, V27, P1167, DOI 10.1016/j.biomaterials.2005.07.018
   Li J, 2005, ANAL BIOANAL CHEM, V383, P918, DOI 10.1007/s00216-005-0106-6
   Liu Y, 2005, BIOSENS BIOELECTRON, V21, P984, DOI 10.1016/j.bios.2005.03.003
   Liu ZM, 2005, ANAL CHIM ACTA, V533, P3, DOI 10.1016/j.aca.2004.10.077
   MASSART R, 1981, IEEE T MAGN, V17, P1247, DOI 10.1109/TMAG.1981.1061188
   MORRIS NA, 1992, ELECTROANAL, V4, P1, DOI 10.1002/elan.1140040104
   PHILIPSE AP, 1994, LANGMUIR, V10, P92, DOI 10.1021/la00013a014
   Sakai T, 2004, LANGMUIR, V20, P1036, DOI 10.1021/la035833s
   See KH, 2005, NANOTECHNOLOGY, V16, P1950, DOI 10.1088/0957-4484/16/9/088
   Tang DP, 2006, J PHYS CHEM B, V110, P11640, DOI 10.1021/jp060950s
   Tsiafoulis CG, 2005, ELECTROCHEM COMMUN, V7, P781, DOI 10.1016/j.elecom.2005.04.031
   Wang J, 2006, ANAL CHEM, V78, P6974, DOI 10.1021/ac060809f
   Wellman AD, 2006, ANAL CHEM, V78, P4450, DOI 10.1021/ac060330n
   Zhang FF, 2004, J ELECTROANAL CHEM, V571, P133, DOI 10.1016/j.jelechem.2004.04.019
   Zhao XY, 2004, ANAL CHEM, V76, P1871, DOI 10.1021/ac035198v
NR 20
TC 105
Z9 113
U1 1
U2 103
PU ELSEVIER SCIENCE INC
PI NEW YORK
PA 360 PARK AVE SOUTH, NEW YORK, NY 10010-1710 USA
SN 1388-2481
J9 ELECTROCHEM COMMUN
JI Electrochem. Commun.
PD NOV
PY 2007
VL 9
IS 11
BP 2734
EP 2738
DI 10.1016/j.elecom.2007.09.009
PG 5
WC Electrochemistry
WE Science Citation Index Expanded (SCI-EXPANDED)
SC Electrochemistry
GA 243GY
UT WOS:000251784700019
DA 2023-06-30
ER

PT J
AU Lee, J
   Cho, S
   Lee, J
   Ryu, H
   Park, J
   Lim, S
   Oh, B
   Lee, C
   Huang, W
   Busnaina, A
   Lee, H
AF Lee, JuKyung
   Cho, SiHyeong
   Lee, JungHwan
   Ryu, HeonYul
   Park, JinGoo
   Lim, SunHee
   Oh, ByungDo
   Lee, ChangWoo
   Huang, Wilber
   Busnaina, Ahmed
   Lee, HeaYeon
TI Wafer-scale nanowell array patterning based electrochemical mpedimetric
   immunosensor
SO JOURNAL OF BIOTECHNOLOGY
LA English
DT Article
DE Nanowell arrays (NWA) immunosensor; Wafer-scale nanopatterning;
   Electrochemical impedance spectroscopy (EIS);
   Stress-induced-phosphoprotein-1 (STIP-1)
ID IMPEDANCE; BIOSENSOR; ELECTRODE
AB We have reported that nanowell array (NWA) can enhance electrochemical detection of molecular binding events by controlling the binding sites of the captured molecules. Using NWA biosensor based amperometric analysis, we have detected biological macromolecules such as DNA, protein or aptamers at low concentrations. In this research, we developed an impedimetric immunosensor based on wafer-scale NWA for electrochemical detection of stress-induced-phosphoprotein-1 (STIP-1). In order to develop NWA sensor through the cost-effective combination of high-throughput nanopattern, the NWA electrode was fabricated on Si wafer by krypton-fluoride (KrF) stepper semiconductor process. Finally, 12,500,000 ea nanowell with a 500 nm diameter was fabricated on 4 mm x 2 mm substrate. Next, by using these electrodes, we measured impedance to quantify antigen binding to the immunoaffinity layer. The limit of detection (LOD) of the NWA was improved about 100-fold compared to milli-sized electrodes (4 mm x 2 mm) without an NWA. These results suggest that wafer-scale NWA immunosensor will be useful for biosensing applications because their interface response is appropriate for detecting molecular binding events. (C) 2013 Elsevier B.V. All rights reserved.
C1 [Lee, JuKyung; Busnaina, Ahmed; Lee, HeaYeon] Northeastern Univ, Dept Mech & Ind Engn, Coll Engn, Boston, MA 02115 USA.
   [Cho, SiHyeong; Lee, JungHwan; Ryu, HeonYul; Park, JinGoo] Hanyang Univ, Dept Bionano Technol, Ansan 426791, South Korea.
   [Park, JinGoo] Hanyang Univ, Dept Mat Engn, Ansan 426791, South Korea.
   [Lim, SunHee; Oh, ByungDo] All Medicus Co Ltd, Anyang 431062, South Korea.
   [Lee, ChangWoo] Korea Univ, Battelle Korea, Seoul 136713, South Korea.
   [Huang, Wilber] Abnova Co, Taipei 114, Taiwan.
C3 Northeastern University; Hanyang University; Hanyang University; Korea
   University
RP Lee, H (通讯作者)，Northeastern Univ, Dept Mech & Ind Engn, Coll Engn, Boston, MA 02115 USA.
EM he.lee@neu.edu
OI LEE, JUNG-HWAN/0000-0003-4826-0648
FU Basic Science Research Program of the National Research Foundation of
   Korea (NRF); Ministry of Education, Science and Technology
   [2008-0061862]; National Science Foundation Nanoscale Science and
   Engineering Center (NSEC) [0832785]
FX This research was supported by the Basic Science Research Program of the
   National Research Foundation of Korea (NRF), funded by the Ministry of
   Education, Science and Technology (2008-0061862). And also supported by
   the National Science Foundation Nanoscale Science and Engineering Center
   (NSEC) for High-Rate Nanomanufacturing (grant no. 0832785).
CR Bard A. J., 2001, ELECTROCHEMICAL METH
   Berggren C, 2001, ELECTROANAL, V13, P173, DOI 10.1002/1521-4109(200103)13:3<173::AID-ELAN173>3.0.CO;2-B
   Chen JH, 2010, BIOSENS BIOELECTRON, V26, P144, DOI 10.1016/j.bios.2010.05.033
   Daniels JS, 2007, ELECTROANAL, V19, P1239, DOI 10.1002/elan.200603855
   Diouani MF, 2008, MAT SCI ENG C-BIO S, V28, P580, DOI 10.1016/j.msec.2007.10.043
   Felice CJ, 1999, IEEE T BIO-MED ENG, V46, P1483, DOI 10.1109/10.804577
   Felice J.S., 1992, IEEE T BIOMED ENG, V46, P1310
   Hanien M., 2008, BIOCH ENG J, V39, P443
   HAUSE LL, 1981, IEEE T BIO-MED ENG, V28, P403, DOI 10.1109/TBME.1981.324723
   Kim JM, 2005, J AM CHEM SOC, V127, P2358, DOI 10.1021/ja046169k
   Kim P, 2008, ADV MATER, V20, P31, DOI 10.1002/adma.200700570
   Kim YS, 2007, BIOSENS BIOELECTRON, V22, P2525, DOI 10.1016/j.bios.2006.10.004
   Lee H.Y., 2006, APPL PHYS LETT, V89
   Lee JK, 2009, BIOCHIP J, V3, P287
   Mathebula NS, 2009, CHEM COMMUN, P3345, DOI 10.1039/b905192a
   Primiceri E, 2009, MICROELECTRON ENG, V86, P1477, DOI 10.1016/j.mee.2008.12.026
   Wang TH, 2010, MOL CELL PROTEOMICS, V9, P1873, DOI 10.1074/mcp.M110.000802
   Yang LJ, 2004, BIOSENS BIOELECTRON, V19, P1139, DOI 10.1016/j.bios.2003.10.009
   Yu XB, 2006, ANALYST, V131, P745, DOI 10.1039/b517148b
NR 19
TC 13
Z9 13
U1 0
U2 18
PU ELSEVIER SCIENCE BV
PI AMSTERDAM
PA PO BOX 211, 1000 AE AMSTERDAM, NETHERLANDS
SN 0168-1656
EI 1873-4863
J9 J BIOTECHNOL
JI J. Biotechnol.
PD DEC
PY 2013
VL 168
IS 4
BP 584
EP 588
DI 10.1016/j.jbiotec.2013.08.029
PG 5
WC Biotechnology & Applied Microbiology
WE Science Citation Index Expanded (SCI-EXPANDED)
SC Biotechnology & Applied Microbiology
GA 263YF
UT WOS:000327843200040
PM 24013070
DA 2023-06-30
ER

PT J
AU Tao, CY
   Yan, YR
   Xiang, H
   Zhu, D
   Cheng, W
   Ju, HX
   Ding, SJ
AF Tao, Chenyang
   Yan, Yurong
   Xiang, Hua
   Zhu, Dan
   Cheng, Wei
   Ju, Huangxian
   Ding, Shijia
TI A new mode for highly sensitive and specific detection of DNA based on
   exonuclease III-assisted target recycling amplification and mismatched
   catalytic hairpin assembly
SO CHEMICAL COMMUNICATIONS
LA English
DT Article
ID ULTRASENSITIVE ELECTROCHEMICAL DETECTION; ROLLING CIRCLE AMPLIFICATION;
   CIRCULAR STRAND-DISPLACEMENT; LABEL-FREE; SIGNAL AMPLIFICATION;
   NUCLEIC-ACIDS; QUANTUM DOTS; BIOSENSOR; CIRCUITS; STRATEGY
AB A novel electrochemical sensing strategy was developed for highly sensitive and specific detection of DNA by combining the exonuclease III-assisted target recycling amplification with mismatched catalytic hairpin assembly. The proposed method showed high sensitivity and selectivity with a dynamic response range from 100 fM to 5 nM.
C1 [Tao, Chenyang; Yan, Yurong; Xiang, Hua; Zhu, Dan; Cheng, Wei; Ju, Huangxian; Ding, Shijia] Chongqing Med Univ, Coll Lab Med, Minist Educ, Key Lab Clin Lab Diagnost, Chongqing 400016, Peoples R China.
   [Cheng, Wei] Chongqing Med Univ, Affiliated Hosp 1, Ctr Clin Mol Med Detect, Chongqing 400016, Peoples R China.
   [Ju, Huangxian] Nanjing Univ, Dept Chem, State Key Lab Analyt Chem Life Sci, Nanjing 210093, Jiangsu, Peoples R China.
C3 Chongqing Medical University; Chongqing Medical University; Nanjing
   University
RP Tao, CY (通讯作者)，Chongqing Med Univ, Coll Lab Med, Minist Educ, Key Lab Clin Lab Diagnost, Chongqing 400016, Peoples R China.
EM dingshijia@163.com
RI Ju, Huangxian/B-2265-2010; Cheng, Wei/M-8264-2016; cheng,
   wei/G-5720-2011; xiang, hua/IQW-4450-2023
OI Ju, Huangxian/0000-0002-6741-5302; Cheng, Wei/0000-0002-1921-9761;
   xiang, hua/0000-0001-6570-623X
FU National Natural Science Foundation of China [81371904, 81101638];
   Natural Science Foundation Project of CQ [CSTC2013jjB10019,
   cstc2014kjrc-qnrc10001]
FX This work was funded by the National Natural Science Foundation of China
   (81371904 and 81101638) and the Natural Science Foundation Project of CQ
   (CSTC2013jjB10019 and cstc2014kjrc-qnrc10001).
CR Bi S, 2012, CHEM COMMUN, V48, P1018, DOI 10.1039/c1cc16684k
   Cai ZM, 2014, BIOSENS BIOELECTRON, V61, P370, DOI 10.1016/j.bios.2014.05.046
   Cash KJ, 2009, ANAL CHEM, V81, P656, DOI 10.1021/ac802011d
   Chen C, 2014, BIOSENS BIOELECTRON, V54, P48, DOI 10.1016/j.bios.2013.10.050
   Chen X, 2011, CHEM COMMUN, V47, P12116, DOI 10.1039/c1cc15695k
   Cheng W, 2014, BIOSENS BIOELECTRON, V62, P274, DOI 10.1016/j.bios.2014.06.056
   Freeman R, 2011, NANO LETT, V11, P4456, DOI 10.1021/nl202761g
   Freeman R, 2011, J AM CHEM SOC, V133, P11597, DOI 10.1021/ja202639m
   Guo QP, 2009, NUCLEIC ACIDS RES, V37, DOI 10.1093/nar/gkn1024
   Hu LH, 2013, ELECTROCHEM COMMUN, V35, P104, DOI 10.1016/j.elecom.2013.08.004
   Jiang Yu Sherry, 2014, Angew Chem Int Ed Engl, V53, P1845, DOI 10.1002/anie.201307418
   Jiang Y, 2013, J AM CHEM SOC, V135, P7430, DOI 10.1021/ja4023978
   Lee JG, 2006, LAB CHIP, V6, P886, DOI 10.1039/b515876a
   Li BL, 2012, J AM CHEM SOC, V134, P13918, DOI 10.1021/ja300984b
   Li BL, 2011, NUCLEIC ACIDS RES, V39, DOI 10.1093/nar/gkr504
   Li F, 2011, BIOSENS BIOELECTRON, V26, P2619, DOI 10.1016/j.bios.2010.11.020
   Li HL, 2014, CHEM COMMUN, V50, P704, DOI 10.1039/c3cc47147k
   Liao YH, 2014, ANAL CHEM, V86, P4596, DOI 10.1021/ac5007427
   Liu JW, 2009, CHEM REV, V109, P1948, DOI 10.1021/cr030183i
   Liu SF, 2013, CHEM COMMUN, V49, P2335, DOI 10.1039/c3cc39082a
   Liu SF, 2013, ANAL CHEM, V85, P2282, DOI 10.1021/ac303225p
   Luo CH, 2013, BIOSENS BIOELECTRON, V48, P132, DOI 10.1016/j.bios.2013.03.084
   Ma CP, 2012, ANAL BIOCHEM, V429, P99, DOI 10.1016/j.ab.2012.07.009
   Murakami T, 2009, NUCLEIC ACIDS RES, V37, DOI 10.1093/nar/gkn1014
   Qiu LP, 2013, ANAL CHEM, V85, P8225, DOI 10.1021/ac401300a
   SCHENA M, 1995, SCIENCE, V270, P467, DOI 10.1126/science.270.5235.467
   Scrimin P, 2011, CHEM SOC REV, V40, P4488, DOI 10.1039/c1cs15024c
   Wang F, 2011, J AM CHEM SOC, V133, P17149, DOI 10.1021/ja2076789
   Wang Q, 2014, BIOSENS BIOELECTRON, V55, P266, DOI 10.1016/j.bios.2013.12.034
   Wu H., BIOSENS
   Wu H, 2015, BIOSENS BIOELECTRON, V66, P277, DOI 10.1016/j.bios.2014.11.031
   Xu QF, 2012, ANAL CHEM, V84, P10845, DOI 10.1021/ac303095z
   Yin P, 2008, NATURE, V451, P318, DOI 10.1038/nature06451
   Zhang DC, 2012, J BIOTECHNOL, V160, P123, DOI 10.1016/j.jbiotec.2012.03.024
   Zhang HQ, 2013, CHEM REV, V113, P2812, DOI 10.1021/cr300340p
   Zhang Y, 2015, BIOSENS BIOELECTRON, V68, P343, DOI 10.1016/j.bios.2015.01.026
   Zheng AX, 2012, CHEM COMMUN, V48, P3112, DOI 10.1039/c2cc30305a
   Zhou WJ, 2014, BIOSENS BIOELECTRON, V55, P220, DOI 10.1016/j.bios.2013.12.021
   Zhou ZX, 2013, J MATER CHEM B, V1, P2851, DOI 10.1039/c3tb20206b
   Zhuang JY, 2014, CHEM COMMUN, V50, P2935, DOI 10.1039/c3cc49873e
   Zuo XL, 2010, J AM CHEM SOC, V132, P1816, DOI 10.1021/ja909551b
NR 41
TC 61
Z9 62
U1 6
U2 203
PU ROYAL SOC CHEMISTRY
PI CAMBRIDGE
PA THOMAS GRAHAM HOUSE, SCIENCE PARK, MILTON RD, CAMBRIDGE CB4 0WF, CAMBS,
   ENGLAND
SN 1359-7345
EI 1364-548X
J9 CHEM COMMUN
JI Chem. Commun.
PY 2015
VL 51
IS 20
BP 4220
EP 4222
DI 10.1039/c5cc00385g
PG 3
WC Chemistry, Multidisciplinary
WE Science Citation Index Expanded (SCI-EXPANDED)
SC Chemistry
GA CC5ZV
UT WOS:000350445100018
PM 25669420
DA 2023-06-30
ER

PT J
AU Paladhi, AG
   Manohar, MV
   Pal, K
   Vallinayagam, S
   Packirisamy, ASB
   Bashreer, VA
   Nandhini, RS
   Ukhurebor, KE
AF Paladhi, Amogha G.
   Manohar, M., V
   Pal, Kaushik
   Vallinayagam, Sugumari
   Packirisamy, Azhagu Saravana Babu
   Bashreer, Vajiha Aafrin
   Nandhini, R. Sai
   Ukhurebor, Kingsley Eghonghon
TI Novel electrochemical biosensor key significance of smart intelligence
   (IoMT & IoHT) of COVID-19 virus control management
SO PROCESS BIOCHEMISTRY
LA English
DT Review
DE Electrochemical biosensor; SARS-CoV-2 or COVID-19; Antigen; Viral
   protein
AB Recent outbreak of COVID-19 pandemic has led to the different possibilities of the development of treatment against corona virus. To know the phylogenicity of SARS-CoV, various studies have been conducted with the outcome of the results showing virulence is caused due to spike protein. Various detection techniques with clinical approach like imaging technology, RT-PCR etc. are comparatively expensively than the use of biosensors. Nano-biosensors have an excellent way of approach to track the conditions of individual and public providing information about the existing condition and treatment status. Electrochemical nano-biosensors are referred as an excellent way of detection. The use of graphene based electrochemical nano-biosensors are most advanta-geous due to its elevated properties. Fluorescence investigation is one of the precise ways of sensing, optical biosignals that helps in obtaining real time results with high accuracy and negligible changes. The potential application of nano-biosensors are very wide, improvised and advanced Nanotechnology helps in the use of nano-biosensors detect all possible biosignals. Significant ubiquitous IoT-enabled novel sensor technologies that can be potentially utilized to respond various facets the growing COVID-19 pandemic from diagnostic and therapeutics to the prevention stage.
C1 [Paladhi, Amogha G.] CHIRST Deemed Univ, Bengaluru, Karnataka, India.
   [Manohar, M., V] Deemed Univ, JSS Med Coll, Mysuru, Karnataka, India.
   [Pal, Kaushik] Chandigarh Univ, Univ Ctr Res & Dev, Dept Phys, Mohali, Punjab, India.
   [Vallinayagam, Sugumari; Packirisamy, Azhagu Saravana Babu; Nandhini, R. Sai] Vel Tech Rangarajan Dr Sagunthala R&D Inst Sci & T, Dept Biotechnol, Chennai, Tamil Nadu, India.
   [Bashreer, Vajiha Aafrin] Anna Univ, Ctr Food Technol, Dept Biotechnol, Chennai 600025, Tamil Nadu, India.
   [Ukhurebor, Kingsley Eghonghon] Edo State Univ Uzairue, Dept Phys, PMB 04, Auchi 312101, Edo State, Nigeria.
C3 JSS Academy of Higher Education & Research; JSS Medical College, Mysuru;
   Chandigarh University; Vel Tech Rangarajan Dr Sagunthala R&D Institute
   of Science & Technology; Anna University; Anna University Chennai
RP Pal, K (通讯作者)，Chandigarh Univ, Univ Ctr Res & Dev, Dept Phys, Mohali, Punjab, India.; Vallinayagam, S (通讯作者)，Vel Tech Rangarajan Dr Sagunthala R&D Inst Sci & T, Dept Biotechnol, Chennai, Tamil Nadu, India.
EM kaushikphysics@gmail.com; sugumariv@veltech.edu.in
RI R, Sai Nandhini/IAQ-0721-2023
CR Alhalaili B, 2020, SENSORS-BASEL, V20, DOI 10.3390/s20226591
   Antiochia R, 2020, MICROCHIM ACTA, V187, DOI 10.1007/s00604-020-04615-x
   Beduk T, 2021, ANAL CHEM, V93, P8585, DOI 10.1021/acs.analchem.1c01444
   Castillo-Henriquez L., 2020, SENSORS-BASEL
   Chen LC, 2020, BIOSENS BIOELECTRON, V155, DOI 10.1016/j.bios.2020.112111
   Chung HU, 2020, NAT MED, V26, P418, DOI 10.1038/s41591-020-0792-9
   Kim J, 2019, NAT BIOTECHNOL, V37, P389, DOI 10.1038/s41587-019-0045-y
   Kou XX, 2020, BIOSENS BIOELECTRON, V156, DOI 10.1016/j.bios.2020.112095
   Misra R, 2022, REV MED VIROL, V32, DOI 10.1002/rmv.2267
   Morales-Narvaez E, 2020, BIOSENS BIOELECTRON, V163, DOI 10.1016/j.bios.2020.112274
   Palestino G, 2020, EXPERT REV ANTI-INFE, V18, P849, DOI 10.1080/14787210.2020.1776115
   Phan DT, 2022, BIOSENSORS-BASEL, V12, DOI 10.3390/bios12030139
   Reddy NN, 2021, SILICON-NETH, V13, P3085, DOI 10.1007/s12633-020-00657-1
   Santiago-Malagon S, 2021, BIOSENS BIOELECTRON, V175, DOI 10.1016/j.bios.2020.112879
   Saylan Y, 2019, BIOSENSORS-BASEL, V9, DOI 10.3390/bios9020065
   Saylan Y, 2019, SENSORS-BASEL, V19, DOI 10.3390/s19061279
   Srivastava M, 2021, SCI TOTAL ENVIRON, V754, DOI 10.1016/j.scitotenv.2020.142363
   You ZH, 2020, BIOSENS BIOELECTRON, V150, DOI 10.1016/j.bios.2019.111896
NR 18
TC 6
Z9 6
U1 1
U2 4
PU ELSEVIER SCI LTD
PI OXFORD
PA THE BOULEVARD, LANGFORD LANE, KIDLINGTON, OXFORD OX5 1GB, OXON, ENGLAND
SN 1359-5113
EI 1873-3298
J9 PROCESS BIOCHEM
JI Process Biochem.
PD NOV
PY 2022
VL 122
BP 105
EP 109
DI 10.1016/j.procbio.2022.09.023
EA OCT 2022
PN 2
PG 5
WC Biochemistry & Molecular Biology; Biotechnology & Applied Microbiology;
   Engineering, Chemical
WE Science Citation Index Expanded (SCI-EXPANDED)
SC Biochemistry & Molecular Biology; Biotechnology & Applied Microbiology;
   Engineering
GA 5J0GO
UT WOS:000868726100004
PM 36185573
OA Green Published
DA 2023-06-30
ER

PT J
AU Subjakova, V
   Oravczova, V
   Tatarko, M
   Hianik, T
AF Subjakova, Veronika
   Oravczova, Veronika
   Tatarko, Marek
   Hianik, Tibor
TI Advances in electrochemical aptasensors and immunosensors for detection
   of bacterial pathogens in food
SO ELECTROCHIMICA ACTA
LA English
DT Article
DE Foodborne bacteria; Cell SELEX; DNA aptamers; Antibodies;
   Electrochemical; Biosensors
ID LABEL-FREE DETECTION; SALMONELLA-TYPHIMURIUM DETECTION; SELF-ASSEMBLED
   MONOLAYERS; RAPID DETECTION; LISTERIA-MONOCYTOGENES;
   STAPHYLOCOCCUS-AUREUS; SENSITIVE DETECTION; IMPEDANCE BIOSENSOR;
   IMPEDIMETRIC IMMUNOSENSOR; MULTIPLEXED DETECTION
AB The bacterial pathogens are among main contaminants of food and drinking water. Therefore, development of their fast and sensitive detection is among main priorities in protection of health and for providing safe products at the market. The conventional methods of detection are rather laborious, require qualified staff and usually contain of several steps including preconcentration. Some bacterial species are of zero tolerance; therefore, their detection at the level of 1 colony forming units (CFU) in mL is desirable. The biosensors are good alternative to the common laboratory tests. Among them the immuno- and aptamer- based electrochemical sensors are of increased interest. This review analyses the current trends in development of immuno- and aptasensors for various foodborne pathogens. The sensor design and basic electrochemical methods of detection are explained together with existing conventional methods of bacteria detection. The sensitivity of biosensor, possibility of regeneration and application in food and drinking water samples are presented. The comparative analysis of the properties of immunosensors and aptasensors is performed together with future perspectives. (C) 2021 Elsevier Ltd. All rights reserved.
C1 [Subjakova, Veronika; Oravczova, Veronika; Tatarko, Marek; Hianik, Tibor] Comenius Univ, Fac Math Phys & Informat, Mlynska Dolina F1, Bratislava 84248, Slovakia.
C3 Comenius University Bratislava
RP Hianik, T (通讯作者)，Comenius Univ, Fac Math Phys & Informat, Mlynska Dolina F1, Bratislava 84248, Slovakia.
EM tibor.hianik@fmph.uniba.sk
RI Oravczová, Veronika/HKE-5268-2023; Hianik, Tibor/P-6759-2014
OI Hianik, Tibor/0000-0002-5906-0548
FU Science Grant Agency VEGA [1/0419/20]
FX This work was supported by Science Grant Agency VEGA, project No.
   1/0419/20.
CR Abbaspour A, 2015, BIOSENS BIOELECTRON, V68, P149, DOI 10.1016/j.bios.2014.12.040
   Abdelrasoul GN, 2020, ANAL CHIM ACTA, V1107, P135, DOI 10.1016/j.aca.2020.02.004
   Alexandre DL, 2018, FOOD BIOPROCESS TECH, V11, P748, DOI 10.1007/s11947-017-2051-8
   Alves NJ, 2013, BIOMATERIALS, V34, P5700, DOI 10.1016/j.biomaterials.2013.03.082
   [Anonymous], 2021, EST BURD FOOD DIS PR
   Ansari N, 2017, ANAL BIOCHEM, V533, P18, DOI 10.1016/j.ab.2017.06.008
   Appaturi JN, 2020, ANAL BIOCHEM, V589, DOI 10.1016/j.ab.2019.113489
   Bagheryan Z, 2016, BIOSENS BIOELECTRON, V80, P566, DOI 10.1016/j.bios.2016.02.024
   Bahadir EB, 2016, ARTIF CELL NANOMED B, V44, P248, DOI 10.3109/21691401.2014.942456
   Belgrader P, 1999, SCIENCE, V284, P449, DOI 10.1126/science.284.5413.449
   Bhardwaj J, 2017, SENSOR ACTUAT B-CHEM, V253, P115, DOI 10.1016/j.snb.2017.06.108
   Boelaert F, 2021, EFSA J, V19, DOI 10.2903/j.efsa.2021.6406
   Boozer C, 2004, ANAL CHEM, V76, P6967, DOI 10.1021/ac048908l
   Braiek M, 2012, BIOSENSORS-BASEL, V2, P417, DOI 10.3390/bios2040417
   Brosel-Oliu S, 2018, SENSOR ACTUAT B-CHEM, V255, P2988, DOI 10.1016/j.snb.2017.09.121
   Busch RT, 2019, ACS OMEGA, V4, P15269, DOI 10.1021/acsomega.9b02276
   Byrne B, 2009, SENSORS-BASEL, V9, P4407, DOI 10.3390/s90604407
   Capobianco JA, 2021, FOOD CONTROL, V119, DOI 10.1016/j.foodcont.2020.107456
   Cesewski E, 2020, BIOSENS BIOELECTRON, V159, DOI 10.1016/j.bios.2020.112214
   Charlermroj R, 2012, ANAL BIOCHEM, V421, P26, DOI 10.1016/j.ab.2011.10.005
   Chen Q, 2015, BIOSENS BIOELECTRON, V74, P504, DOI 10.1016/j.bios.2015.06.007
   Cho IH, 2020, BIOMATER RES, V24, DOI 10.1186/s40824-019-0181-y
   Cimafonte M, 2020, SENSORS-BASEL, V20, DOI 10.3390/s20010274
   Cinti S, 2017, SENSORS-BASEL, V17, DOI 10.3390/s17081910
   Coburn B, 2007, IMMUNOL CELL BIOL, V85, P112, DOI 10.1038/sj.icb.7100007
   Crivianu-Gaita V, 2016, BIOSENS BIOELECTRON, V85, P32, DOI 10.1016/j.bios.2016.04.091
   Ding JW, 2020, TRAC-TREND ANAL CHEM, V124, DOI 10.1016/j.trac.2019.115803
   Dinshaw IJ, 2017, J ELECTROANAL CHEM, V806, P88, DOI 10.1016/j.jelechem.2017.10.054
   Duan N, 2018, SENSOR ACTUAT B-CHEM, V255, P2582, DOI 10.1016/j.snb.2017.09.064
   Duan N, 2013, FOOD CONTROL, V33, P239, DOI 10.1016/j.foodcont.2013.03.011
   Dwivedi HP, 2013, APPL MICROBIOL BIOT, V97, P3677, DOI 10.1007/s00253-013-4766-4
   Eagle Biosciences, 2021, COLI 0157 ELISA ASS
   Eng SK, 2015, FRONT LIFE SCI, V8, P284, DOI 10.1080/21553769.2015.1051243
   European Food Safety Authority, 2021, EFSA J, V19, DOI 10.2903/j.efsa.2021.6490
   Fei JF, 2015, RSC ADV, V5, P74548, DOI 10.1039/c5ra12491c
   Foddai ACG, 2020, APPL MICROBIOL BIOT, V104, P4281, DOI 10.1007/s00253-020-10542-x
   Furst AL, 2019, CHEM REV, V119, P700, DOI 10.1021/acs.chemrev.8b00381
   Ge C, 2018, J ELECTROANAL CHEM, V826, P174, DOI 10.1016/j.jelechem.2018.07.002
   GREEN NM, 1963, BIOCHEM J, V89, P585, DOI 10.1042/bj0890585
   Grieshaber D, 2008, SENSORS-BASEL, V8, P1400, DOI 10.3390/s8031400
   Gupta A, 2019, MICROCHIM ACTA, V186, DOI 10.1007/s00604-019-3952-1
   Gupta R, 2021, SENSOR ACTUAT B-CHEM, V329, DOI 10.1016/j.snb.2020.129100
   HADAS E, 1992, J IMMUNOASSAY, V13, P231, DOI 10.1080/15321819208021229
   Han E, 2020, ANAL BIOCHEM, V611, DOI 10.1016/j.ab.2020.113982
   Hasan MR, 2018, ANAL BIOCHEM, V554, P34, DOI 10.1016/j.ab.2018.06.001
   Hianik T, 2021, BIOSENSORS-BASEL, V11, DOI 10.3390/bios11060177
   Hianik T, 2016, ELECTROANAL, V28, P1764, DOI 10.1002/elan.201600153
   Hianik T, 2009, CHEM COMMUN, P6303, DOI 10.1039/b910981a
   Hianik T, 2009, ELECTROANAL, V21, P1223, DOI 10.1002/elan.200904566
   Huang WM, 2019, NAT CHEM, V11, P310, DOI 10.1038/s41557-018-0209-2
   Hwang J, 2016, RSC ADV, V6, P48445, DOI 10.1039/c6ra05446c
   Ivnitski D, 1999, BIOSENS BIOELECTRON, V14, P599, DOI 10.1016/S0956-5663(99)00039-1
   Jamal RB, 2020, SENSORS-BASEL, V20, DOI 10.3390/s20195561
   Jijie R, 2018, SENSOR ACTUAT B-CHEM, V260, P255, DOI 10.1016/j.snb.2017.12.169
   Johnson R, 2018, INFECT IMMUN, V86, DOI 10.1128/IAI.00490-17
   Karbelkar AA, 2020, ACS INFECT DIS, V6, P1567, DOI 10.1021/acsinfecdis.0c00342
   Kaur H, 2020, MICROCHIM ACTA, V187, DOI 10.1007/s00604-020-04444-y
   Kaur H, 2017, BIOSENS BIOELECTRON, V98, P486, DOI 10.1016/j.bios.2017.07.004
   Kaushal S, 2021, SENSOR ACTUAT B-CHEM, V329, DOI 10.1016/j.snb.2020.129141
   KOHLER G, 1975, NATURE, V256, P495, DOI 10.1038/256495a0
   Kokkinos C, 2016, TRAC-TREND ANAL CHEM, V79, P88, DOI 10.1016/j.trac.2015.11.020
   Koutsoumanis K, 2020, EFSA J, V18, DOI 10.2903/j.efsa.2020.6092
   Koutsoumanis K, 2019, EFSA J, V17, DOI 10.2903/j.efsa.2019.5596
   Lara S, 2018, BIOSENSORS-BASEL, V8, DOI 10.3390/bios8040104
   Law JWF, 2015, FRONT MICROBIOL, V5, DOI 10.3389/fmicb.2014.00770
   Lee MTW, 2017, CHEM SCI, V8, P2056, DOI 10.1039/c6sc03655d
   Leva-Bueno J, 2020, MED MICROBIOL IMMUN, V209, P343, DOI 10.1007/s00430-020-00668-0
   Li FQ, 2019, ANAL CHIM ACTA, V1051, P1, DOI 10.1016/j.aca.2018.10.058
   Li YG, 2005, NAT BIOTECHNOL, V23, P885, DOI 10.1038/nbt1106
   Li ZY, 2018, NANOMATERIALS-BASEL, V8, DOI 10.3390/nano8050278
   Li ZH, 2019, SENSORS-BASEL, V19, DOI 10.3390/s19245435
   Lim YC, 2010, J BIOMED NANOTECHNOL, V6, P93, DOI 10.1166/jbn.2010.1103
   Lin DH, 2019, MICROCHIM ACTA, V186, DOI 10.1007/s00604-019-3282-3
   Liu HM, 2021, BIOSENS BIOELECTRON, V177, DOI 10.1016/j.bios.2020.112901
   Lu Y, 2016, J NANOMATER, V2016, DOI 10.1155/2016/3895920
   Malinowska N, 2020, SENSORS-BASEL, V20, DOI 10.3390/s20185324
   Mandal P. K., 2011, American Journal of Food Technology, V6, P87
   Marques AC, 2020, J CONTROL RELEASE, V320, P180, DOI 10.1016/j.jconrel.2020.01.035
   Mathelie-Guinlet M, 2019, SENSOR ACTUAT B-CHEM, V292, P314, DOI 10.1016/j.snb.2019.03.144
   Mi F, 2021, ANALYST, V146, P429, DOI 10.1039/d0an01459a
   Moon J, 2015, SENSORS-BASEL, V15, P8884, DOI 10.3390/s150408884
   Muniandy S, 2017, ANAL BIOANAL CHEM, V409, P6893, DOI 10.1007/s00216-017-0654-6
   MURAMATSU H, 1986, ANAL CHIM ACTA, V188, P257, DOI 10.1016/S0003-2670(00)86049-3
   Murasova P, 2020, J ELECTROANAL CHEM, V863, DOI 10.1016/j.jelechem.2020.114051
   Mutreja R, 2016, BIOSENS BIOELECTRON, V85, P707, DOI 10.1016/j.bios.2016.05.079
   Oravczova V., 2020, PROCEEDINGS, V60, P18, DOI [10.3390/IECB2020-07079, DOI 10.3390/IECB2020-07079]
   Ozalp VC, 2015, ANAL CHIM ACTA, V853, P533, DOI 10.1016/j.aca.2014.10.010
   Pandey A, 2017, BIOSENS BIOELECTRON, V91, P225, DOI 10.1016/j.bios.2016.12.041
   Papadakis G, 2018, BIOSENS BIOELECTRON, V111, P52, DOI 10.1016/j.bios.2018.03.056
   Percival S.L., 2014, MICROBIOLOGICAL ASPE, P89, DOI [DOI 10.1016/B978-0-12-415846-7.00006-8, 10.1016/B978-0-12-415846-7.00006-8]
   Phaneuf CR, 2016, BIOSENSORS-BASEL, V6, DOI 10.3390/bios6040049
   Priyanka B, 2016, INDIAN J MED RES, V144, P327, DOI 10.4103/0971-5916.198677
   Radoshevich L, 2018, NAT REV MICROBIOL, V16, P32, DOI 10.1038/nrmicro.2017.126
   Ranjbar S, 2018, BIOELECTROCHEMISTRY, V123, P70, DOI 10.1016/j.bioelechem.2018.04.018
   Ranjbar S, 2018, SENSOR ACTUAT B-CHEM, V255, P1536, DOI 10.1016/j.snb.2017.08.160
   Razmi N, 2020, BIOSENSORS-BASEL, V10, DOI 10.3390/bios10050054
   Reich P, 2017, INT J MOL SCI, V18, DOI 10.3390/ijms18112484
   Richards DA, 2017, CHEM SCI, V8, P63, DOI 10.1039/c6sc02403c
   Rohde A, 2015, BIOMED RES INT, V2015, DOI 10.1155/2015/145437
   Rouger A, 2017, MICROORGANISMS, V5, DOI 10.3390/microorganisms5030050
   Rozenblum GT, 2019, CHEMOSENSORS, V7, DOI 10.3390/chemosensors7040057
   Rubab M, 2018, BIOSENS BIOELECTRON, V105, P49, DOI 10.1016/j.bios.2018.01.023
   Saad N.A., 2014, P 2 INT C ELECT DES, DOI [10.1109/ICED.2014.70158492, DOI 10.1109/ICED.2014.70158492]
   Scallan E, 2011, EMERG INFECT DIS, V17, P7, DOI 10.3201/eid1701.P11101
   Shaibani PM, 2018, ACS SENSORS, V3, P815, DOI 10.1021/acssensors.8b00063
   Shamloo E, 2019, IRAN J VET RES, V20, P241
   Sharifi S, 2020, BIOSENS BIOELECTRON, V150, DOI 10.1016/j.bios.2019.111933
   Sharma H, 2013, BIOSENS BIOELECTRON, V45, P158, DOI 10.1016/j.bios.2013.01.068
   Sheikhzadeh E, 2016, BIOSENS BIOELECTRON, V80, P194, DOI 10.1016/j.bios.2016.01.057
   Shen YF, 2021, COMPR REV FOOD SCI F, V20, P149, DOI 10.1111/1541-4337.12662
   Shoaib M, 2020, RSC ADV, V10, P24743, DOI 10.1039/d0ra00683a
   Sidhu RK, 2020, SENSORS-BASEL, V20, DOI 10.3390/s20205773
   Silva NFD, 2020, TRENDS FOOD SCI TECH, V99, P621, DOI 10.1016/j.tifs.2020.03.031
   Simoska O, 2019, ANALYST, V144, P6461, DOI 10.1039/c9an01747j
   Soares RRA, 2020, ACS SENSORS, V5, P1900, DOI 10.1021/acssensors.9b02345
   Sobhan A, 2019, LWT-FOOD SCI TECHNOL, V108, P48, DOI 10.1016/j.lwt.2019.03.037
   Song MS, 2017, MOLECULES, V22, DOI 10.3390/molecules22050825
   Soni DK, 2018, CRIT REV MICROBIOL, V44, P590, DOI 10.1080/1040841X.2018.1473331
   Subjakova V, 2021, POLYMERS-BASEL, V13, DOI 10.3390/polym13030341
   Svalova TS, 2020, ANAL BIOANAL CHEM, V412, P5077, DOI 10.1007/s00216-019-02381-1
   Tan L, 2014, BIOSENS BIOELECTRON, V56, P151, DOI 10.1016/j.bios.2014.01.004
   Tong SYC, 2015, CLIN MICROBIOL REV, V28, P603, DOI 10.1128/CMR.00134-14
   Vasquez G, 2017, BIOSENS BIOELECTRON, V87, P453, DOI 10.1016/j.bios.2016.08.082
   Vaughan RD, 2001, ENZYME MICROB TECH, V29, P635, DOI 10.1016/S0141-0229(01)00449-5
   Verma J., 2013, ANAL MICROBES MANUAL, P169, DOI [10.1007/978-3-642-34410-7_13, DOI 10.1007/978-3-642-34410-7_13]
   Vidic J, 2019, SENSORS-BASEL, V19, DOI 10.3390/s19051100
   Vizzini P, 2019, MICROMACHINES-BASEL, V10, DOI 10.3390/mi10080500
   Wan JZ, 2016, SCI REP-UK, V6, DOI 10.1038/srep19806
   Wang HS, 2019, RSC ADV, V9, P16278, DOI 10.1039/c9ra00907h
   Wang L, 2020, TALANTA, V211, DOI 10.1016/j.talanta.2020.120715
   Wang SJ, 2020, BIOCHEM ENG J, V156, DOI 10.1016/j.bej.2020.107513
   Wang WH, 2020, ANAL CHIM ACTA, V1133, P128, DOI 10.1016/j.aca.2020.08.006
   Wang YX, 2014, T ASABE, V57, P585
   Wang YX, 2012, SENSORS-BASEL, V12, P3449, DOI 10.3390/s120303449
   Wu X, 2015, THERANOSTICS, V5, P322, DOI 10.7150/thno.10257
   Xu H, 2006, LANGMUIR, V22, P6313, DOI 10.1021/la0532454
   Xu M, 2016, TALANTA, V148, P200, DOI 10.1016/j.talanta.2015.10.082
   Xu Z, 2018, BIOSENS BIOELECTRON, V99, P500, DOI 10.1016/j.bios.2017.07.060
   Yahyaabadi M.Y., 2017, J APPL BIOTECHNOL RE, V4, P633
   Yamada K, 2016, BIOSENS BIOELECTRON, V77, P137, DOI 10.1016/j.bios.2015.09.030
   Yi JC, 2020, APPL MICROBIOL BIOT, V104, P9877, DOI 10.1007/s00253-020-10940-1
   You ZH, 2020, BIOSENS BIOELECTRON, V150, DOI 10.1016/j.bios.2019.111896
   Yu XF, 2018, J BIOTECHNOL, V266, P39, DOI 10.1016/j.jbiotec.2017.12.011
   Zarei SS, 2018, MICROCHIM ACTA, V185, DOI 10.1007/s00604-018-3075-0
   Zelada-Guillen GA, 2009, ANGEW CHEM INT EDIT, V48, P7334, DOI 10.1002/anie.200902090
   Zhao X, 2014, J MICROBIOL BIOTECHN, V24, P297, DOI 10.4014/jmb.1310.10013
   Zhou CX, 2016, ACS SENSORS, V1, P965, DOI 10.1021/acssensors.6b00333
   Zhu FJ, 2018, ANAL BIOCHEM, V559, P34, DOI 10.1016/j.ab.2018.08.016
   Zou XR, 2019, FRONT MICROBIOL, V10, DOI 10.3389/fmicb.2019.01462
   Zouaoui F, 2020, CHEMOSENSORS, V8, DOI 10.3390/chemosensors8040104
NR 150
TC 14
Z9 14
U1 6
U2 59
PU PERGAMON-ELSEVIER SCIENCE LTD
PI OXFORD
PA THE BOULEVARD, LANGFORD LANE, KIDLINGTON, OXFORD OX5 1GB, ENGLAND
SN 0013-4686
EI 1873-3859
J9 ELECTROCHIM ACTA
JI Electrochim. Acta
PD SEP 1
PY 2021
VL 389
AR 138724
DI 10.1016/j.electacta.2021.138724
EA JUN 2021
PG 19
WC Electrochemistry
WE Science Citation Index Expanded (SCI-EXPANDED)
SC Electrochemistry
GA UD5YU
UT WOS:000687283100004
DA 2023-06-30
ER

PT J
AU Bensana, A
   Achi, F
AF Bensana, Amira
   Achi, Fethi
TI Analytical performance of functional nanostructured biointerfaces for
   sensing phenolic compounds
SO COLLOIDS AND SURFACES B-BIOINTERFACES
LA English
DT Article
DE Biointerfaces; Biosensors; Electroanalytical parameters; Phenolic
   compounds; Colloidal nanocomposites
ID SELF-ASSEMBLED MONOLAYERS; REDUCED GRAPHENE OXIDE; GLASSY-CARBON
   ELECTRODE; TEMPERATURE IONIC LIQUIDS; BISPHENOL-A; ELECTROCHEMICAL
   BIOSENSORS; GOLD NANOPARTICLES; HORSERADISH-PEROXIDASE; AMPEROMETRIC
   BIOSENSOR; TYROSINASE BIOSENSOR
AB Electrochemical biointerfaces are constructed with a wide range of nanomaterials and conducting polymers that strongly affect the analytical performance of biosensors. The analysis of progress toward electrochemical sensing platforms offers opportunities to provide devices for commercial use. The investigation of different methods for the synthesis of phenol biointerfaces leads to design challenges in the field of monitoring phenolic compounds. This paper review the innovative strategies and feature techniques in the construction of phenolic compound biosensors. The focus was made on the preparation methods of nanostructures and nanomaterials design for catalytic improvements of sensing interfaces. The paper also provides a comprehensive overview in the field of enzyme immobilization approaches at solid supports and technical formation of polymer nanocomposites, as well as applications of hybrid organic-inorganic nanocomposites in phenolic biosensors. This review also highlights the recent progress in the electrochemical detection of phenolic compounds and summarizes analytical performance parameters including sensitivity, storage stability, limit of detection, linear range, and Michaelis-Menten kinetic analysis. It also emphasizes advances from the past decade including technical challenges for the construction of suitable biointerfaces for monitoring phenolic compounds.
C1 [Bensana, Amira] Ferhat Abbas Univ Setif 1, Fac Technol, Dept Proc Engn, Lab Genie Proc Chim LGPC, Setif 19000, Algeria.
   [Achi, Fethi] Kasdi Merbah Univ, Lab Valorisat & Promot Saharian Ressources VPSR, Ouargla 30000, Algeria.
C3 Universite Ferhat Abbas Setif; Universite Kasdi Merbah Ouargla
RP Achi, F (通讯作者)，Kasdi Merbah Univ, Lab Valorisat & Promot Saharian Ressources VPSR, Ouargla 30000, Algeria.
EM achi.fethi@univ-ouargla.dz
RI BENSANA, Amira/IQT-1505-2023; ACHI, Fethi/GLS-9267-2022; ACHI,
   Fethi/AAO-4639-2021
OI ACHI, Fethi/0000-0002-4308-6444; 
CR Abd Manan FA, 2019, MAT SCI ENG C-MATER, V99, P37, DOI 10.1016/j.msec.2019.01.082
   Abnous K, 2018, BIOSENS BIOELECTRON, V119, P204, DOI 10.1016/j.bios.2018.08.024
   Abo-Hamad A, 2016, ELECTROCHIM ACTA, V193, P321, DOI 10.1016/j.electacta.2016.02.044
   Achi F, 2015, SENSOR ACTUAT B-CHEM, V207, P413, DOI 10.1016/j.snb.2014.10.033
   Achi F, 2020, NANOTECHNOLOGY LIFE, P275
   Achi F., 2018, MAT BIOMATER SCI, P35
   Al-Ansi N, 2020, MICROCHEM J, V155, DOI 10.1016/j.microc.2020.104706
   Alkasir RSJ, 2010, BIOSENS BIOELECTRON, V26, P43, DOI 10.1016/j.bios.2010.05.001
   ALLARA DL, 1995, BIOSENS BIOELECTRON, V10, P771, DOI 10.1016/0956-5663(95)99215-7
   Amendola V, 2007, J MATER CHEM, V17, P4705, DOI 10.1039/b709621f
   Ao HY, 2020, POLYM TEST, V86, DOI 10.1016/j.polymertesting.2020.106490
   Arroquia A, 2020, MAT SCI ENG C-MATER, V109, DOI 10.1016/j.msec.2019.110602
   Arslan H, 2011, ARTIF CELL BLOOD SUB, V39, P341, DOI 10.3109/10731199.2011.585616
   Attar A, 2016, INT J ENVIRON AN CH, V96, P515, DOI 10.1080/03067319.2016.1172216
   Aydin EB, 2017, TRAC-TREND ANAL CHEM, V97, P309, DOI 10.1016/j.trac.2017.09.021
   Azeman NH, 2020, SENSORS-BASEL, V20, DOI 10.3390/s20143924
   Baghayeri M, 2018, ELECTROANAL, V30, P2160, DOI 10.1002/elan.201800158
   Baghayeri M, 2018, MICROCHIM ACTA, V185, DOI 10.1007/s00604-018-2838-y
   Bahadir EB, 2016, TRAC-TREND ANAL CHEM, V76, P1, DOI 10.1016/j.trac.2015.07.008
   Barrosse-Antle LE, 2010, CHEM-ASIAN J, V5, P202, DOI 10.1002/asia.200900191
   Barsan MM, 2016, TRAC-TREND ANAL CHEM, V79, P286, DOI 10.1016/j.trac.2015.11.019
   Beiranvand S, 2017, MAT SCI ENG C-MATER, V76, P925, DOI 10.1016/j.msec.2017.03.028
   Beiranvand ZS, 2017, ANAL BIOCHEM, V518, P35, DOI 10.1016/j.ab.2016.10.001
   Benitez-Martinez S, 2015, TRAC-TREND ANAL CHEM, V72, P93, DOI 10.1016/j.trac.2015.03.020
   Bensana A., 2018, MAT BIOMATER SCI, V16, P18
   Bensana A, 2019, ANAL LETT, V52, P1215, DOI 10.1080/00032719.2018.1528614
   Bhat SS, 2017, TRAC-TREND ANAL CHEM, V86, P1, DOI 10.1016/j.trac.2016.10.001
   Borse VB, 2020, DRUG DELIV TRANSL RE, V10, P878, DOI 10.1007/s13346-020-00771-y
   Brady D, 2009, BIOTECHNOL LETT, V31, P1639, DOI 10.1007/s10529-009-0076-4
   Broli N, 2019, J FOOD PROCESS PRES, V43, DOI 10.1111/jfpp.13838
   Buber E, 2018, COLLOID SURFACE B, V167, P392, DOI 10.1016/j.colsurfb.2018.04.041
   Butmee P, 2019, J ELECTROANAL CHEM, V833, P370, DOI 10.1016/j.jelechem.2018.12.014
   Cabaj J, 2016, INT J ELECTROCHEM SC, V11, P609
   Canbay E, 2014, ANAL BIOCHEM, V444, P8, DOI 10.1016/j.ab.2013.09.019
   Capehart SL, 2014, BIOCONJUGATE CHEM, V25, P1888, DOI 10.1021/bc5003746
   Cardenas A, 2020, SENSOR ACTUAT B-CHEM, V313, DOI 10.1016/j.snb.2020.128070
   Casalini S, 2017, CHEM SOC REV, V46, P40, DOI 10.1039/c6cs00509h
   Cesarino I, 2013, ELECTROANAL, V25, P394, DOI 10.1002/elan.201200542
   Chaki NK, 2002, BIOSENS BIOELECTRON, V17, P1, DOI 10.1016/S0956-5663(01)00277-9
   Chawla S, 2011, J BIOTECHNOL, V156, P39, DOI 10.1016/j.jbiotec.2011.08.008
   Chen LS, 2013, TALANTA, V105, P250, DOI 10.1016/j.talanta.2012.12.035
   CLARK LC, 1962, ANN NY ACAD SCI, V102, P29, DOI 10.1111/j.1749-6632.1962.tb13623.x
   Claus H, 2004, MICRON, V35, P93, DOI 10.1016/j.micron.2003.10.029
   DANNER DJ, 1973, ARCH BIOCHEM BIOPHYS, V156, P759, DOI 10.1016/0003-9861(73)90329-9
   Das P, 2014, SENSOR ACTUAT B-CHEM, V192, P737, DOI 10.1016/j.snb.2013.11.021
   Dave A., 2020, MAT SCI ENERGY TECHN, V3, P1
   de Brito AR, 2020, J FOOD SCI TECH MYS, V57, P1342, DOI 10.1007/s13197-019-04168-9
   Della Pelle F, 2018, SENSORS-BASEL, V18, DOI 10.3390/s18020462
   Ding J, 2005, CHIRALITY, V17, P281, DOI 10.1002/chir.20153
   Dong WJ, 2017, CHINESE J CHEM, V35, P1305, DOI 10.1002/cjoc.201600728
   Durai L, 2020, MAT SCI ENG C-MATER, V107, DOI 10.1016/j.msec.2019.110217
   Duran N, 2000, APPL CATAL B-ENVIRON, V28, P83, DOI 10.1016/S0926-3373(00)00168-5
   Ensafi AA, 2018, MICROCHIM ACTA, V185, DOI 10.1007/s00604-018-2810-x
   Erbeldinger M, 2000, BIOTECHNOL PROGR, V16, P1129, DOI 10.1021/bp000094g
   Eremia SAV, 2013, TALANTA, V110, P164, DOI 10.1016/j.talanta.2013.02.029
   Fan DH, 2010, COLLOID SURFACE B, V76, P44, DOI 10.1016/j.colsurfb.2009.10.007
   Fernandez L, 2013, SENSOR ACTUAT B-CHEM, V182, P625, DOI 10.1016/j.snb.2013.02.109
   Ferreira M, 2004, BIOSENS BIOELECTRON, V19, P1611, DOI 10.1016/j.bios.2003.12.025
   Fu JP, 2015, APPL SURF SCI, V349, P35, DOI 10.1016/j.apsusc.2015.04.215
   Fu JP, 2014, SENSORS-BASEL, V14, P3543, DOI 10.3390/s140203543
   Fu YC, 2011, ANAL CHEM, V83, P6511, DOI 10.1021/ac200471v
   Gao J, 2012, LANGMUIR, V28, P4464, DOI 10.1021/la204289k
   Guzman JJG, 2018, SENSOR ACTUAT B-CHEM, V255, P1525, DOI 10.1016/j.snb.2017.08.161
   Gevaerd A, 2020, ANAL METHODS-UK, V12, P3608, DOI [10.1039/d0ay01050b, 10.1039/D0AY01050B]
   Gonzalez-Anton R, 2017, ELECTROCHIM ACTA, V255, P239, DOI 10.1016/j.electacta.2017.09.168
   Gooding JJ, 2011, CHEM SOC REV, V40, P2704, DOI 10.1039/c0cs00139b
   Guan Y, 2016, TALANTA, V160, P125, DOI 10.1016/j.talanta.2016.07.003
   Gul Ijaz, 2017, Journal of Applied Biology & Biotechnology, V5, P72, DOI 10.7324/JABB.2017.50313
   Hammani H, 2019, IONICS, V25, P2285, DOI 10.1007/s11581-018-2648-6
   Han E, 2015, ANAL BIOCHEM, V486, P102, DOI 10.1016/j.ab.2015.07.001
   Han M, 2013, MICROCHIM ACTA, V180, P989, DOI 10.1007/s00604-013-1018-3
   Hasanzadeh M, 2012, TRAC-TREND ANAL CHEM, V40, P106, DOI 10.1016/j.trac.2012.06.007
   Hua ZL, 2016, RSC ADV, V6, P25427, DOI 10.1039/c5ra27563f
   Huang M.-T., 1992, PHENOLIC COMPOUNDS F
   Hwu S, 2020, COLLOID SURFACE B, V187, DOI 10.1016/j.colsurfb.2019.110650
   Ibarra-Escutia P, 2010, TALANTA, V81, P1636, DOI 10.1016/j.talanta.2010.03.017
   Jain R, 2017, TRAC-TREND ANAL CHEM, V97, P363, DOI 10.1016/j.trac.2017.10.009
   Ji XP, 2010, CHINESE CHEM LETT, V21, P1239, DOI 10.1016/j.cclet.2010.05.022
   Jiang XH, 2013, MICROCHIM ACTA, V180, P1021, DOI 10.1007/s00604-013-1025-4
   Jin W, 2018, J ANAL SCI TECHNOL, V9, DOI 10.1186/s40543-018-0150-4
   Jon CS, 2019, TRAC-TREND ANAL CHEM, V120, DOI 10.1016/j.trac.2019.115641
   Juarez-Luna PJ, 2019, ANAL METHODS-UK, V11, P5755, DOI [10.1039/c9ay01921a, 10.1039/C9AY01921A]
   Justino CIL, 2017, TRAC-TREND ANAL CHEM, V91, P53, DOI 10.1016/j.trac.2017.04.003
   Justino CIL, 2015, TRAC-TREND ANAL CHEM, V68, P2, DOI 10.1016/j.trac.2015.03.006
   Kalinke C, 2019, ELECTROANAL, V31, P2238, DOI 10.1002/elan.201900072
   Karimi-Maleh H, 2020, J COLLOID INTERF SCI, V560, P208, DOI 10.1016/j.jcis.2019.10.007
   Kerman K, 2008, TRAC-TREND ANAL CHEM, V27, P585, DOI 10.1016/j.trac.2008.05.004
   Keskin S, 2007, J SUPERCRIT FLUID, V43, P150, DOI 10.1016/j.supflu.2007.05.013
   Kim CS, 2003, J CRYST GROWTH, V257, P309, DOI 10.1016/S0022-0248(03)01468-4
   Kirbiyik C, 2020, MICROELECTRON ENG, V231, DOI 10.1016/j.mee.2020.111394
   Kocak CC, 2019, J ELECTROANAL CHEM, V853, DOI 10.1016/j.jelechem.2019.113552
   Kochana J, 2015, TALANTA, V144, P163, DOI 10.1016/j.talanta.2015.05.078
   Kochana J, 2008, MICROCHEM J, V89, P171, DOI 10.1016/j.microc.2008.02.004
   Kochana J, 2012, ACTA CHIM SLOV, V59, P760
   Koel M, 2005, CRIT REV ANAL CHEM, V35, P177, DOI 10.1080/10408340500304016
   Kohori NA, 2018, J SOLID STATE ELECTR, V22, P141, DOI 10.1007/s10008-017-3738-5
   Koutsopoulou E, 2020, APPL CLAY SCI, V190, DOI 10.1016/j.clay.2020.105583
   Lei YJ, 2019, SMALL, V15, DOI 10.1002/smll.201901190
   Lete C, 2017, SENSOR ACTUAT B-CHEM, V240, P801, DOI 10.1016/j.snb.2016.09.045
   Li DW, 2014, ACS APPL MATER INTER, V6, P5144, DOI 10.1021/am500375n
   Li GH, 2016, COLLOID SURFACE A, V509, P408, DOI 10.1016/j.colsurfa.2016.09.028
   Li HQ, 2017, INT J ELECTROCHEM SC, V12, P6714, DOI 10.20964/2017.07.80
   Li JY, 2019, ACS APPL POLYM MATER, V1, P3148, DOI 10.1021/acsapm.9b00795
   Li YF, 2006, ANAL BIOCHEM, V349, P33, DOI 10.1016/j.ab.2005.11.017
   Li YY, 2012, SENSOR ACTUAT B-CHEM, V168, P46, DOI 10.1016/j.snb.2012.01.013
   Li ZK, 2018, J MATER SCI, V53, P7996, DOI 10.1007/s10853-018-2165-z
   Litescu SC, 2010, ANAL LETT, V43, P1089, DOI 10.1080/00032710903518518
   Liu LJ, 2008, BIOSENS BIOELECTRON, V24, P306, DOI 10.1016/j.bios.2008.04.003
   Liu N, 2014, CATAL TODAY, V225, P34, DOI 10.1016/j.cattod.2013.10.090
   Liu T, 2020, BIOSENS BIOELECTRON, V156, DOI 10.1016/j.bios.2020.112145
   Liu XJ, 2011, ANALYST, V136, P696, DOI 10.1039/c0an00752h
   Liu XQ, 2015, SENSOR ACTUAT B-CHEM, V209, P328, DOI 10.1016/j.snb.2014.11.124
   Liu Y, 2019, SENSORS-BASEL, V19, DOI 10.3390/s19071619
   Lo PH, 2008, COLLOID SURFACE B, V66, P266, DOI 10.1016/j.colsurfb.2008.07.003
   Lou CQ, 2020, INT J BIOL MACROMOL, V149, P1130, DOI 10.1016/j.ijbiomac.2020.01.248
   Love JC, 2005, CHEM REV, V105, P1103, DOI 10.1021/cr0300789
   Luczak J, 2008, COLLOID SURFACE A, V329, P125, DOI 10.1016/j.colsurfa.2008.07.012
   Luo RB, 2020, ORG ELECTRON, V76, DOI 10.1016/j.orgel.2019.105451
   Lupa D, 2019, COLLOID INTERFAC SCI, V33, DOI 10.1016/j.colcom.2019.100219
   Maallah R, 2019, SENS BIO-SENS RES, V24, DOI 10.1016/j.sbsr.2019.100279
   Maleki N, 2017, BIOCHEM ENG J, V128, P1, DOI 10.1016/j.bej.2017.09.005
   Mang J, 2009, BIOSENS BIOELECTRON, V24, P1858, DOI 10.1016/j.bios.2008.09.012
   MARKOVARGA G, 1995, TRAC-TREND ANAL CHEM, V14, P319, DOI 10.1016/0165-9936(95)97059-A
   MAYER AM, 1979, PHYTOCHEMISTRY, V18, P193, DOI 10.1016/0031-9422(79)80057-6
   Mayorga-Martinez CC, 2013, BIOSENS BIOELECTRON, V40, P57, DOI 10.1016/j.bios.2012.06.010
   Mehta J, 2016, BIOTECHNOL ADV, V34, P47, DOI 10.1016/j.biotechadv.2015.12.001
   Meng LY, 2020, BIOSENS BIOELECTRON, V159, DOI 10.1016/j.bios.2020.112181
   Miao WS, 2006, ACCOUNTS CHEM RES, V39, P897, DOI 10.1021/ar030252f
   Migneault I, 2004, BIOTECHNIQUES, V37, P790, DOI 10.2144/04375RV01
   Moczko E, 2012, J POLYM SCI POL CHEM, V50, P2286, DOI 10.1002/pola.26009
   Mokhtarzadeh A, 2017, TRAC-TREND ANAL CHEM, V97, P445, DOI 10.1016/j.trac.2017.10.005
   Moniruzzaman M, 2010, ORG BIOMOL CHEM, V8, P2887, DOI 10.1039/b926130c
   Muti M, 2011, COLLOID SURFACE B, V86, P154, DOI 10.1016/j.colsurfb.2011.03.034
   Muzart J, 2006, ADV SYNTH CATAL, V348, P275, DOI 10.1002/adsc.200505273
   Nadifiyine S, 2013, ANAL LETT, V46, P2705, DOI 10.1080/00032719.2013.811679
   Naresh N, 2013, J MATER CHEM A, V1, P8553, DOI 10.1039/c3ta11183k
   Nazari M, 2015, SPECTROCHIM ACTA A, V145, P130, DOI 10.1016/j.saa.2015.01.126
   Neelam, 2019, ANAL BIOCHEM, V581, DOI 10.1016/j.ab.2019.113345
   Njagi J, 2008, ANAL CHEM, V80, P7266, DOI 10.1021/ac800808a
   Omar MN, 2016, ANAL BIOCHEM, V509, P135, DOI 10.1016/j.ab.2016.06.030
   opezPerez G. L, 2020, J MOL LIQ, V302
   Oriero DA, 2015, MICROCHEM J, V118, P166, DOI 10.1016/j.microc.2014.09.005
   Ozoner SK, 2011, CURR APPL PHYS, V11, P402, DOI 10.1016/j.cap.2010.08.010
   Ozoner SK, 2009, ANAL LETT, V42, P3058, DOI 10.1080/00032710903276489
   Palanisamy S, 2017, SCI REP-UK, V7, DOI 10.1038/srep41214
   Pang Y, 2011, J CENT SOUTH UNIV T, V18, P1849, DOI 10.1007/s11771-011-0913-1
   Park J, 2020, CARBON, V161, P599, DOI 10.1016/j.carbon.2020.02.006
   Patel SKS, 2018, BIOCHEM ENG J, V132, P1, DOI 10.1016/j.bej.2017.12.013
   Penu R, 2013, CENT EUR J CHEM, V11, P968, DOI 10.2478/s11532-013-0222-7
   Petersen S, 2009, J PHYS CHEM C, V113, P19830, DOI 10.1021/jp905962f
   Pingarron JM, 2008, ELECTROCHIM ACTA, V53, P5848, DOI 10.1016/j.electacta.2008.03.005
   Portaccio M, 2010, BIOSENS BIOELECTRON, V25, P2003, DOI 10.1016/j.bios.2010.01.025
   Puig D, 1996, TRAC-TREND ANAL CHEM, V15, P362, DOI 10.1016/0165-9936(96)00057-X
   Raghu P, 2014, ENZYME MICROB TECH, V57, P8, DOI 10.1016/j.enzmictec.2014.01.002
   Raghu P, 2013, ENZYME MICROB TECH, V52, P377, DOI 10.1016/j.enzmictec.2013.02.010
   Rawal R, 2012, ENZYME MICROB TECH, V51, P179, DOI 10.1016/j.enzmictec.2012.06.001
   Rawal R, 2012, INT J BIOL MACROMOL, V51, P175, DOI 10.1016/j.ijbiomac.2011.11.022
   Rawal R, 2011, ANAL BIOCHEM, V419, P196, DOI 10.1016/j.ab.2011.07.028
   REIS KP, 1990, CHEM MATER, V2, P219, DOI 10.1021/cm00009a003
   Reza KK, 2017, MICROCHIM ACTA, V184, P1809, DOI 10.1007/s00604-017-2171-x
   Rodriguez-Delgado MM, 2015, TRAC-TREND ANAL CHEM, V74, P21, DOI 10.1016/j.trac.2015.05.008
   Rodriguez-Sevilla E, 2014, SENSORS-BASEL, V14, P14423, DOI 10.3390/s140814423
   Ronkainen NJ, 2010, CHEM SOC REV, V39, P1747, DOI 10.1039/b714449k
   Rotariu L, 2016, TRAC-TREND ANAL CHEM, V79, P80, DOI 10.1016/j.trac.2015.12.017
   Sadeghi S, 2015, APPL BIOCHEM BIOTECH, V175, P1603, DOI 10.1007/s12010-014-1380-6
   Salvo-Comino C, 2020, MATERIALS, V13, DOI 10.3390/ma13030688
   Samanta D, 2011, CHEM SOC REV, V40, P2567, DOI 10.1039/c0cs00056f
   Arribas AS, 2020, J ELECTROANAL CHEM, V857, DOI 10.1016/j.jelechem.2019.113750
   Sanvicens N, 2011, TRAC-TREND ANAL CHEM, V30, P541, DOI 10.1016/j.trac.2011.01.006
   Sarika C, 2016, ARTIF CELL NANOMED B, V44, P1741, DOI 10.3109/21691401.2015.1096793
   SCHILLER JG, 1978, ANAL BIOCHEM, V85, P25, DOI 10.1016/0003-2697(78)90269-5
   Schreiber F, 2004, J PHYS-CONDENS MAT, V16, pR881, DOI 10.1088/0953-8984/16/28/R01
   Sekretaryova AN, 2016, ANAL CHIM ACTA, V907, P45, DOI 10.1016/j.aca.2015.12.006
   Serafin V, 2011, J ELECTROANAL CHEM, V656, P152, DOI 10.1016/j.jelechem.2010.11.038
   Shahamirifard SA, 2018, BIOSENS BIOELECTRON, V114, P30, DOI 10.1016/j.bios.2018.05.009
   Shan D, 2009, BIOSENS BIOELECTRON, V24, P3671, DOI 10.1016/j.bios.2009.05.038
   Shervedani RK, 2012, BIOELECTROCHEMISTRY, V84, P25, DOI 10.1016/j.bioelechem.2011.10.004
   Shetti NP, 2019, COLLOID SURFACE B, V178, P385, DOI 10.1016/j.colsurfb.2019.03.013
   Shimomura T, 2011, SENSOR ACTUAT B-CHEM, V153, P361, DOI 10.1016/j.snb.2010.10.048
   Siddiquee S., 2014, SENS BIOSENS RES, V2, P16, DOI [10.1016/j.sbsr.2014.06.002, DOI 10.1016/j.sbsr.2014.06.002]
   Silva TR, 2016, ANALYST, V141, P216, DOI 10.1039/c5an01784j
   Silvester DS, 2011, ANALYST, V136, P4871, DOI 10.1039/c1an15699c
   Singh RP, 2011, ANALYST, V136, P1216, DOI 10.1039/c0an00601g
   Singh S, 2013, SENSOR ACTUAT B-CHEM, V182, P161, DOI 10.1016/j.snb.2013.02.111
   Sinha A, 2018, TRAC-TREND ANAL CHEM, V105, P424, DOI 10.1016/j.trac.2018.05.021
   Song W, 2011, BIOSENS BIOELECTRON, V26, P3181, DOI 10.1016/j.bios.2010.12.022
   Song YY, 2020, J ELECTROANAL CHEM, V865, DOI 10.1016/j.jelechem.2020.114157
   Sun W, 2013, COLLOID SURFACE B, V101, P177, DOI 10.1016/j.colsurfb.2012.06.010
   Sys M, 2019, MONATSH CHEM, V150, P373, DOI 10.1007/s00706-018-2346-0
   Tangchaikeeree T, 2017, COLLOID SURFACE B, V158, P1, DOI 10.1016/j.colsurfb.2017.06.024
   Teles FRR, 2008, MAT SCI ENG C-BIO S, V28, P1530, DOI 10.1016/j.msec.2008.04.010
   Tembe S, 2006, ANAL BIOCHEM, V349, P72, DOI 10.1016/j.ab.2005.11.016
   Thevenot DR, 2001, BIOSENS BIOELECTRON, V16, P121, DOI [10.1016/S0956-5663(01)00115-4, 10.1081/AL-100103209]
   Tokuda H, 2005, J PHYS CHEM B, V109, P6103, DOI 10.1021/jp044626d
   Tortolini C, 2012, MICROCHEM J, V100, P8, DOI 10.1016/j.microc.2011.08.001
   Trojanowicz M, 1996, TRAC-TREND ANAL CHEM, V15, P38, DOI 10.1016/0165-9936(96)88036-8
   Tu XM, 2011, SCI CHINA CHEM, V54, P1319, DOI 10.1007/s11426-011-4298-7
   Ulman A, 1996, CHEM REV, V96, P1533, DOI 10.1021/cr9502357
   Vermisoglou EC, 2015, APPL SURF SCI, V358, P100, DOI 10.1016/j.apsusc.2015.08.127
   Vicentini FC, 2013, SENSOR ACTUAT B-CHEM, V188, P1101, DOI 10.1016/j.snb.2013.07.109
   Vilian ATE, 2017, SENSOR ACTUAT B-CHEM, V251, P804, DOI 10.1016/j.snb.2017.05.122
   Vlamidis Y, 2017, J ELECTROANAL CHEM, V799, P285, DOI 10.1016/j.jelechem.2017.06.012
   Wang J, 1999, ANAL CHIM ACTA, V399, P21, DOI 10.1016/S0003-2670(99)00572-3
   Wang J, 2006, BIOSENS BIOELECTRON, V21, P1887, DOI 10.1016/j.bios.2005.10.027
   Wang J, 2005, ELECTROANAL, V17, P7, DOI 10.1002/elan.200403113
   Wang J, 2005, ANALYST, V130, P421, DOI 10.1039/b414248a
   Wang K, 2014, SENSOR ACTUAT B-CHEM, V197, P292, DOI 10.1016/j.snb.2014.03.002
   Wang LW, 2010, MICROCHIM ACTA, V171, P217, DOI 10.1007/s00604-010-0433-y
   Wang P, 2009, SENSOR ACTUAT B-CHEM, V140, P577, DOI 10.1016/j.snb.2009.05.005
   Wang SF, 2008, BIOSENS BIOELECTRON, V23, P1781, DOI 10.1016/j.bios.2008.02.014
   Wang S, 2020, COLLOID SURFACE B, V186, DOI 10.1016/j.colsurfb.2019.110706
   Wang T, 2020, ADV MATER, V32, DOI 10.1002/adma.202002475
   Wang X, 2015, BIOSENS BIOELECTRON, V65, P295, DOI 10.1016/j.bios.2014.10.010
   Wang YF, 2012, COLLOID SURFACE B, V90, P62, DOI 10.1016/j.colsurfb.2011.09.045
   Wang YY, 2018, CARBON, V129, P21, DOI 10.1016/j.carbon.2017.11.090
   Wang Y, 2018, BIOELECTROCHEMISTRY, V122, P174, DOI 10.1016/j.bioelechem.2018.04.003
   Wang Yue, 2009, J Environ Sci (China), V21 Suppl 1, pS100, DOI 10.1016/S1001-0742(09)60048-6
   Wangoo N, 2008, J COLLOID INTERF SCI, V323, P247, DOI 10.1016/j.jcis.2008.04.043
   Wisniewski N, 2000, COLLOID SURFACE B, V18, P197, DOI 10.1016/S0927-7765(99)00148-4
   Wu C, 2016, BIOSENS BIOELECTRON, V79, P843, DOI 10.1016/j.bios.2016.01.026
   Wu LD, 2012, BIOSENS BIOELECTRON, V35, P193, DOI 10.1016/j.bios.2012.02.045
   Wu LX, 2018, BIOSENS BIOELECTRON, V107, P69, DOI 10.1016/j.bios.2018.02.021
   Wu SO, 2011, ANAL CHIM ACTA, V686, P81, DOI 10.1016/j.aca.2010.11.053
   Xu XH, 2010, MAT SCI ENG C-MATER, V30, P722, DOI 10.1016/j.msec.2010.03.006
   Xu XH, 2009, MAT SCI ENG C-MATER, V29, P2160, DOI 10.1016/j.msec.2009.04.019
   Xu Z, 2006, TRAC-TREND ANAL CHEM, V25, P899, DOI 10.1016/j.trac.2006.04.008
   Yang J, 2016, J ELECTROANAL CHEM, V766, P16, DOI 10.1016/j.jelechem.2016.01.030
   Yang LJ, 2012, BIOELECTROCHEMISTRY, V84, P44, DOI 10.1016/j.bioelechem.2011.11.001
   Yang Z, 2005, ENZYME MICROB TECH, V37, P19, DOI 10.1016/j.enzmictec.2005.02.014
   Yashas SR, 2020, ENVIRON SCI POLLUT R, V27, P27234, DOI 10.1007/s11356-019-05495-2
   Yoon HC, 2000, ANAL CHEM, V72, P4420, DOI 10.1021/ac0003044
   Yoon J, 2017, COLLOID SURFACE B, V159, P729, DOI 10.1016/j.colsurfb.2017.08.033
   Yuan CJ, 2011, BIOSENS BIOELECTRON, V26, P2858, DOI 10.1016/j.bios.2010.11.023
   Zehani N, 2015, BIOSENS BIOELECTRON, V74, P830, DOI 10.1016/j.bios.2015.07.051
   Zhang DD, 2009, SENSOR ACTUAT B-CHEM, V136, P113, DOI 10.1016/j.snb.2008.11.010
   Zhang YN, 2020, COLLOID SURFACE B, V186, DOI 10.1016/j.colsurfb.2019.110683
   Zhang Z, 2018, ANAL CHIM ACTA, V1009, P65, DOI 10.1016/j.aca.2018.01.008
   Zhao JW, 2009, ANAL SCI, V25, P1083, DOI 10.2116/analsci.25.1083
   Zhao JW, 2009, BIOELECTROCHEMISTRY, V75, P44, DOI 10.1016/j.bioelechem.2009.01.005
   Zhao J, 2011, ELECTROCHEM COMMUN, V13, P31, DOI 10.1016/j.elecom.2010.11.005
   Zhao W, 2005, FRONT BIOSCI-LANDMRK, V10, P1060, DOI 10.2741/1599
   Zhao W, 2006, ELECTROANAL, V18, P1737, DOI 10.1002/elan.200603630
   Zhao WB, 2014, LANGMUIR, V30, P11131, DOI 10.1021/la503104x
   Zheng JS, 2019, MICROCHIM ACTA, V186, DOI 10.1007/s00604-018-3220-9
   Zhou L, 2014, FOOD CHEM, V162, P34, DOI 10.1016/j.foodchem.2014.04.058
   Zhou M, 2009, ANAL CHEM, V81, P5603, DOI 10.1021/ac900136z
   Zhu Y, 2015, ANAL CHIM ACTA, V883, P81, DOI 10.1016/j.aca.2015.05.002
NR 247
TC 4
Z9 4
U1 1
U2 42
PU ELSEVIER
PI AMSTERDAM
PA RADARWEG 29, 1043 NX AMSTERDAM, NETHERLANDS
SN 0927-7765
EI 1873-4367
J9 COLLOID SURFACE B
JI Colloid Surf. B-Biointerfaces
PD DEC
PY 2020
VL 196
AR 111344
DI 10.1016/j.colsurfb.2020.111344
PG 15
WC Biophysics; Chemistry, Physical; Materials Science, Biomaterials
WE Science Citation Index Expanded (SCI-EXPANDED)
SC Biophysics; Chemistry; Materials Science
GA PB4UM
UT WOS:000596317700001
PM 32877829
DA 2023-06-30
ER

PT J
AU Feng, QM
   Zhao, XL
   Guo, YH
   Liu, MK
   Wang, P
AF Feng, Qiumei
   Zhao, Xiaolei
   Guo, Yuehua
   Liu, Mingkai
   Wang, Po
TI Stochastic DNA walker for electrochemical biosensing sensitized with
   gold nanocages@graphene nanoribbons
SO BIOSENSORS & BIOELECTRONICS
LA English
DT Article
DE Stochastic DNA walker; Gold nanocages; Graphene nanoribbons;
   Electrochemical detection; Signal amplification
ID ROLLING CIRCLE AMPLIFICATION; NUCLEIC-ACIDS; ELECTROCHEMILUMINESCENCE
   BIOSENSOR; MICRORNA DETECTION; CARBON NANOTUBES; WALKING MACHINE;
   QUANTUM DOTS; NANOPARTICLES; PLATFORM; CONSTRUCTION
AB A target-driven stochastic DNA walking electrochemical biosensor sensitized with gold nanocages@graphene nanoribbons (Au NCs@GNRs) was explored for sensitive detection of target DNA. Benefited from the large surface area and excellent conductivity of Au NCs and GNRs, the proposed sensing platform not only improved the electron transfer kinetics involved in electrochemical reactions, but also enhanced the loading capability for stem-loop structural DNA segment (H). Upon the addition of target DNA, the hairpin structure of H was opened and H:target DNA duplex was formed based on toehold-mediated DNA strand displacement. In the presence of exonuclease III (Exo III), the H:target DNA duplex was digested. As a result, target DNA spontaneously dissociated from H:target DNA duplex and then hybridized with another H strand. Therefore, the continuous locomotion of target DNA unceasingly triggered new digestion process from near to far along the electrode surface, resulting in great signal amplification. The proposed strategy exhibited excellent detection performances for DNA analysis in complex matrix such as human serum, which illuminated the practical application field of the sensing platform.
C1 [Feng, Qiumei; Zhao, Xiaolei; Liu, Mingkai; Wang, Po] Jiangsu Normal Univ, Sch Chem & Mat Sci, Xuzhou 221116, Peoples R China.
   [Guo, Yuehua] Nantong Univ, Affiliated Hosp, Surg Comprehens Lab, Nantong 226001, Peoples R China.
C3 Jiangsu Normal University; Nantong University
RP Liu, MK; Wang, P (通讯作者)，Jiangsu Normal Univ, Sch Chem & Mat Sci, Xuzhou 221116, Peoples R China.
EM liumingkai@jsnu.edu.cn; wangpo@jsnu.edu.cn
RI Wang, Po/H-4221-2013
OI Wang, Po/0000-0001-6590-2169
FU National Natural Science Foundation of China [21705062, 21675067];
   Natural Science Foundation of Jiangsu Province [BK20170228]; Natural
   Science Foundation of Jiangsu Normal University [16XLR012]; State Key
   Laboratory of Analytical Chemistry for Life Science [SKLACLS1806];
   Priority Academic Program Development of Jiangsu Higher Education
   Institutions
FX We gratefully ac knowledge the National Natural Science Foundation of
   China (No. 21705062, 21675067), the Natural Science Foundation of
   Jiangsu Province (BK20170228), the Natural Science Foundation of Jiangsu
   Normal University (16XLR012), the State Key Laboratory of Analytical
   Chemistry for Life Science (SKLACLS1806), and the project funded by the
   Priority Academic Program Development of Jiangsu Higher Education
   Institutions.
CR Benyidi A, 2015, ANAL BIOCHEM, V484, P24, DOI 10.1016/j.ab.2015.05.009
   Bi S, 2010, ANAL CHEM, V82, P9447, DOI 10.1021/ac1021198
   Cai SX, 2016, BIOSENS BIOELECTRON, V85, P184, DOI 10.1016/j.bios.2016.05.003
   Cheglakov Z, 2006, CHEM COMMUN, P3205, DOI 10.1039/b605205c
   Chen Y, 2015, NANOSCALE, V7, P981, DOI 10.1039/c4nr05387g
   Chen ZX, 2015, J AM CHEM SOC, V137, P1903, DOI 10.1021/ja5112628
   Dong HF, 2010, ANAL CHEM, V82, P5511, DOI 10.1021/ac100852z
   Ensafi AA, 2017, SENSOR ACTUAT B-CHEM, V249, P149, DOI 10.1016/j.snb.2017.04.084
   Gai PP, 2015, CHEM COMMUN, V51, P14735, DOI 10.1039/c5cc06062a
   Gao FL, 2017, J ELECTROANAL CHEM, V803, P165, DOI 10.1016/j.jelechem.2017.09.036
   Gu Y, 2017, ANAL CHEM, V89, P10585, DOI 10.1021/acs.analchem.7b02920
   Guo YH, 2015, CHEM SCI, V6, P4318, DOI 10.1039/c5sc01215e
   Higginbotham AL, 2010, ACS NANO, V4, P2059, DOI 10.1021/nn100118m
   Huang J, 2011, ANGEW CHEM INT EDIT, V50, P401, DOI 10.1002/anie.201005375
   Ji YH, 2017, BIOSENS BIOELECTRON, V96, P201, DOI 10.1016/j.bios.2017.05.008
   Jung C, 2017, ACS NANO, V11, P8047, DOI 10.1021/acsnano.7b02693
   Kosynkin DV, 2009, NATURE, V458, P872, DOI 10.1038/nature07872
   Li B, 2011, NUCLEIC ACIDS RES, V39, P1, DOI DOI 10.1093/NAR/GKR504
   Liu MK, 2014, ACS APPL MATER INTER, V6, P4214, DOI 10.1021/am405900r
   Lv YF, 2015, ANAL CHEM, V87, P11714, DOI 10.1021/acs.analchem.5b02654
   Mei Z, 2017, ANAL CHEM, V89, P633, DOI 10.1021/acs.analchem.6b02797
   Miao XM, 2018, ANAL CHEM, V90, P1098, DOI 10.1021/acs.analchem.7b01991
   Peng LC, 2017, ANAL CHEM, V89, P5036, DOI 10.1021/acs.analchem.7b00418
   Pu QL, 2017, BIOSENS BIOELECTRON, V94, P719, DOI 10.1016/j.bios.2017.03.062
   Qu XM, 2017, ANGEW CHEM INT EDIT, V56, P1855, DOI 10.1002/anie.201611777
   Rafiee MA, 2010, ACS NANO, V4, P7415, DOI 10.1021/nn102529n
   Sherman W, 2009, SCIENCE, V324, P46, DOI 10.1126/science.1172136
   Strerath M, 2005, ANGEW CHEM INT EDIT, V44, P7842, DOI 10.1002/anie.200501444
   Teeter JD, 2017, CHEM COMMUN, V53, P8463, DOI 10.1039/c6cc08006e
   Tian H. V., 2013, ANAL CHEM, V85, P8469
   Wang DF, 2017, NANO LETT, V17, P5368, DOI 10.1021/acs.nanolett.7b01829
   Wang HY, 2018, BIOSENS BIOELECTRON, V103, P32, DOI 10.1016/j.bios.2017.12.035
   Wang LD, 2015, CHEM SCI, V6, P6777, DOI 10.1039/c5sc02784e
   Wang P, 2018, SENSOR ACTUAT B-CHEM, V256, P931, DOI 10.1016/j.snb.2017.10.024
   Wang P, 2017, ELECTROCHEM COMMUN, V81, P74, DOI 10.1016/j.elecom.2017.06.006
   Wang P, 2016, SENSOR ACTUAT B-CHEM, V224, P885, DOI 10.1016/j.snb.2015.10.098
   Wang P, 2015, ELECTROCHEM COMMUN, V61, P36, DOI 10.1016/j.elecom.2015.09.025
   Wang P, 2015, J ELECTROANAL CHEM, V750, P36, DOI 10.1016/j.jelechem.2015.05.006
   Wang P, 2014, SENSOR ACTUAT B-CHEM, V201, P222, DOI 10.1016/j.snb.2014.05.022
   Wang XQ, 2017, ANGEW CHEM INT EDIT, V56, P9029, DOI 10.1002/anie.201703159
   Wang ZZ, 2014, BIOMATERIALS, V35, P9678, DOI 10.1016/j.biomaterials.2014.08.013
   Xu ZQ, 2017, ANAL CHEM, V89, P8282, DOI 10.1021/acs.analchem.7b01409
   Yang KL, 2017, ANALYST, V142, P3740, DOI 10.1039/c7an00413c
   Yang XL, 2016, ACS NANO, V10, P2324, DOI 10.1021/acsnano.5b07102
   Yin P, 2008, NATURE, V451, P318, DOI 10.1038/nature06451
   Zhang HQ, 2015, ANGEW CHEM INT EDIT, V54, P14326, DOI 10.1002/anie.201506312
   Zhang J, 2018, BIOSENS BIOELECTRON, V102, P33, DOI 10.1016/j.bios.2017.10.050
   Zhang Y, 2017, CHEM COMMUN, V53, P2910, DOI 10.1039/c7cc00009j
   Zhao WA, 2008, ANGEW CHEM INT EDIT, V47, P6330, DOI 10.1002/anie.200705982
   Zhou FY, 2017, ANAL CHIM ACTA, V969, P8, DOI 10.1016/j.aca.2017.03.038
NR 50
TC 53
Z9 53
U1 4
U2 330
PU ELSEVIER ADVANCED TECHNOLOGY
PI OXFORD
PA OXFORD FULFILLMENT CENTRE THE BOULEVARD, LANGFORD LANE, KIDLINGTON,
   OXFORD OX5 1GB, OXON, ENGLAND
SN 0956-5663
EI 1873-4235
J9 BIOSENS BIOELECTRON
JI Biosens. Bioelectron.
PD JUN 15
PY 2018
VL 108
BP 97
EP 102
DI 10.1016/j.bios.2018.02.050
PG 6
WC Biophysics; Biotechnology & Applied Microbiology; Chemistry, Analytical;
   Electrochemistry; Nanoscience & Nanotechnology
WE Science Citation Index Expanded (SCI-EXPANDED)
SC Biophysics; Biotechnology & Applied Microbiology; Chemistry;
   Electrochemistry; Science & Technology - Other Topics
GA GD8NR
UT WOS:000430769700014
PM 29522905
DA 2023-06-30
ER

PT J
AU Sharif, MN
   Taufiq, S
   Sohail, M
   Abbas, SR
AF Sharif, M. N.
   Taufiq, S.
   Sohail, M.
   Abbas, S. R.
TI Tuberculosis detection from raw sputum samples using Au-electroplated
   screen-printed electrodes as E-DNA sensor
SO FRONTIERS IN CHEMISTRY
LA English
DT Article
DE IS-6110; mtb detection; tuberculosis; screen printed electrode (SPE);
   electrochemical biosensing
ID MYCOBACTERIUM-TUBERCULOSIS; SIGNAL AMPLIFICATION; GOLD NANOPARTICLES;
   QUANTUM DOTS; BIOSENSOR; GRAPHENE; APTASENSOR
AB Tuberculosis (TB) remains a leading cause of death globally, especially in underdeveloped nations. The main impediment to TB eradication is a lack of efficient diagnostic tools for disease diagnosis. In this work, label free and ultrasensitive electrochemical DNA biosensor for detecting Mycobacterium tuberculosis has been developed based on the electrodeposition of gold nanoparticles on the surface of carbon screen-printed carbon electrode (Zensors) for signal amplification. Particularly, screen-printed electrodes were modified by electrochemical deposition of Au to enhance the conductivity and facilitate the immobilization of ssDNA probes via Au-S bonds. The electrochemically modified SPEs were characterized using Scanning electron microscopy/Energy Dispersive X-Ray Analysis (SEM/EDX) and X-Ray Diffraction (XRD). Cyclic voltammetry (CV) and differential pulse voltammetry (DPV) techniques were used to investigate the DNA hybridization between single-stranded (ssDNA) probe and target DNA (tDNA). Under the ideal conditions, DPV exhibited a correlation coefficient R2 = 0.97, when analyzed with different tDNA concentrations. The proposed DNA biosensor exhibits a good detection range from 2 to 10 nm with a low detection limit of 1.91 nm, as well as high selectivity that, under ideal conditions, distinguishes non-complementary DNA from perfectly matched tDNA. By eliminating the need for DNA purification, this work paves the path for creating disposable biosensors capable of detecting DNA from raw sputum samples.
C1 [Sharif, M. N.; Taufiq, S.; Abbas, S. R.] Sch Interdisciplinary Engn & Sci SINES, Biosensors & Therapeut Lab, Islamabad, Pakistan.
   [Sharif, M. N.; Taufiq, S.; Abbas, S. R.] Atta Ur Rahman Sch Appl Biosci ASAB, Dept Ind Biotechnol, Islamabad, Pakistan.
   [Sohail, M.] Natl Univ Sci & Technol NUST, Sch Nat Sci SNS, Dept Chem, Islamabad, Pakistan.
C3 National University of Sciences & Technology - Pakistan
RP Abbas, SR (通讯作者)，Sch Interdisciplinary Engn & Sci SINES, Biosensors & Therapeut Lab, Islamabad, Pakistan.; Abbas, SR (通讯作者)，Atta Ur Rahman Sch Appl Biosci ASAB, Dept Ind Biotechnol, Islamabad, Pakistan.
EM sabbas@asab.nust.edu.pk
RI Sohail, Manzar/F-1461-2014
OI Sohail, Manzar/0000-0003-1457-2491; Sharif, Muhammad
   Nauman/0000-0002-1492-3442
CR Achkar JM, 2018, CURR OPIN IMMUNOL, V53, P30, DOI 10.1016/j.coi.2018.04.004
   Ashraf G, 2021, ACS APPL MATER INTER, V13, P6023, DOI 10.1021/acsami.0c20645
   Carbone M, 2017, ELECTROCHIM ACTA, V246, P580, DOI 10.1016/j.electacta.2017.06.074
   Chen YH, 2018, BIOSENS BIOELECTRON, V119, P215, DOI 10.1016/j.bios.2018.08.023
   Chu ZJ, 2019, SENSOR ACTUAT B-CHEM, V282, P904, DOI 10.1016/j.snb.2018.11.146
   del Torno-de Roman L, 2016, SENSOR ACTUAT B-CHEM, V227, P48, DOI 10.1016/j.snb.2015.12.053
   Duan FH, 2018, ANAL CHIM ACTA, V1036, P121, DOI 10.1016/j.aca.2018.06.070
   Eloi P, 2020, TUBERCULOSIS, V121, DOI 10.1016/j.tube.2020.101919
   Getahun H, 2015, NEW ENGL J MED, V372, P2127, DOI 10.1056/NEJMra1405427
   Holzinger M, 2014, FRONT CHEM, V2, DOI 10.3389/fchem.2014.00063
   Khalil MMH, 2012, ARAB J CHEM, V5, P431, DOI 10.1016/j.arabjc.2010.11.011
   Khan MZH, 2018, MICROCHIM ACTA, V185, DOI 10.1007/s00604-018-2979-z
   Krishnamurthy S, 2014, NANOSCALE RES LETT, V9, DOI 10.1186/1556-276X-9-627
   Kwak N, 2013, PLOS ONE, V8, DOI 10.1371/journal.pone.0077456
   Li M, 2017, CURR OPIN ELECTROCHE, V3, P137, DOI 10.1016/j.coelec.2017.08.016
   Liu C, 2014, ANALYST, V139, P5460, DOI 10.1039/c4an00976b
   Ma N, 2022, ANAL CHIM ACTA, V1222, DOI 10.1016/j.aca.2022.340167
   Mogha NK, 2018, J MATER CHEM B, V6, P5181, DOI 10.1039/c8tb01604f
   Mohamad FS, 2017, SENSORS-BASEL, V17, DOI 10.3390/s17122789
   N'guessan K, 2016, Int J Mycobacteriol, V5 Suppl 1, pS164, DOI 10.1016/j.ijmyco.2016.09.025
   Niu XL, 2017, J ELECTROANAL CHEM, V806, P116, DOI 10.1016/j.jelechem.2017.10.049
   Pilehvar S, 2017, SENSOR ACTUAT B-CHEM, V240, P1024, DOI 10.1016/j.snb.2016.09.075
   Rashid J.I.A., 2017, SENS BIOSENSING RES, V16, P19, DOI [10.1016/j.sbsr.2017.09.001, DOI 10.1016/J.SBSR.2017.09.001]
   Sgobbi LF, 2016, ELECTROCHIM ACTA, V191, P1010, DOI 10.1016/j.electacta.2015.11.151
   Shamsipur M, 2020, TALANTA, V217, DOI 10.1016/j.talanta.2020.121093
   Shi JJ, 2018, TALANTA, V183, P237, DOI 10.1016/j.talanta.2018.02.087
   Sypabekova M, 2019, BIOSENS BIOELECTRON, V123, P141, DOI 10.1016/j.bios.2018.07.053
   Torres-Chavolla E, 2011, BIOSENS BIOELECTRON, V26, P4614, DOI 10.1016/j.bios.2011.04.055
   Tran VV, 2021, BIOSENS BIOELECTRON, V182, DOI 10.1016/j.bios.2021.113192
   Wang RJ, 2021, ACS OMEGA, V6, P27405, DOI 10.1021/acsomega.1c04326
   Yamanaka K, 2016, SENSORS-BASEL, V16, DOI 10.3390/s16101761
   Yanez-Sedeno P, 2018, SENSORS-BASEL, V18, DOI 10.3390/s18020675
   Zaid MHM, 2017, SENSOR ACTUAT B-CHEM, V241, P1024, DOI 10.1016/j.snb.2016.10.045
NR 33
TC 0
Z9 0
U1 8
U2 8
PU FRONTIERS MEDIA SA
PI LAUSANNE
PA AVENUE DU TRIBUNAL FEDERAL 34, LAUSANNE, CH-1015, SWITZERLAND
SN 2296-2646
J9 FRONT CHEM
JI Front. Chem.
PD NOV 21
PY 2022
VL 10
AR 1046930
DI 10.3389/fchem.2022.1046930
PG 10
WC Chemistry, Multidisciplinary
WE Science Citation Index Expanded (SCI-EXPANDED)
SC Chemistry
GA 6V9SD
UT WOS:000895376900001
PM 36479437
OA gold, Green Published
DA 2023-06-30
ER

PT J
AU Oktaviyanti, IK
   Ali, DS
   Awadh, SA
   Opulencia, MJC
   Yusupov, S
   Dias, R
   Alsaikhan, F
   Mohammed, MM
   Sharma, H
   Mustafa, YF
   Saleh, MM
AF Oktaviyanti, Ika Kustiyah
   Ali, Diyar Salahuddin
   Awadh, Sura A.
   Opulencia, Maria Jade Catalan
   Yusupov, Shukhrat
   Dias, Rui
   Alsaikhan, Fahad
   Mohammed, Mais Mahmood
   Sharma, Himanshu
   Mustafa, Yasser Fakri
   Saleh, Marwan Mahmood
TI Recent advances on applications of immunosensing systems based on
   nanomaterials for CA15-3 breast cancer biomarker detection
SO ANALYTICAL AND BIOANALYTICAL CHEMISTRY
LA English
DT Review
DE Carbohydrate antigen 15-3; CA15-3; Optical; Immunosensor;
   Electrochemical; Fluorescent; Surface plasmon resonance
ID ULTRASENSITIVE ELECTROCHEMICAL IMMUNOSENSOR; CARBOHYDRATE ANTIGEN 15-3;
   MARKER CA 15-3; TUMOR-MARKER; BIOMOLECULAR INTERACTIONS; FLUORESCENT
   BIOSENSOR; OPTICAL BIOSENSOR; SENSING PLATFORM; MOS2 NANOSHEETS; QUANTUM
   DOTS
AB Breast cancer is one of the leading causes of death and is the most routine form of cancer in women in the world. Carbohydrate antigen 15-3 (CA15-3) tumor marker is a serum-based product of the MUC1 gene and different studies have determined the over-regulation of this tumor marker in breast cancer. Moreover, CA15-3 is overexpressed in a number of other types of cancers including lung, ovarian, pancreatic, and colon. The important role of CA-15-3 detection in the screening and diagnosis of breast cancer is proved. Some specific methods for the detection of CA15-3 have significant advantages and also suffer from some disadvantages. Biosensor tools as analytical devices measure biological or chemical reactions, by converting them into electrical signals. Biosensors based on antibody molecules as the detector are called immunosensors. Different types of immunosensors including electrochemical, various optical sensors such as fluorescent, SPR, and colorimetric with immobilization of nanomaterials for improving sensitivity and antibodies can be useful devices for the detection of CA15-3 biomarkers. In this review, we intend to focus on various new immunosensors to overcome the disadvantages of conventional methods for the detection of CA15-3 biomarkers.
C1 [Oktaviyanti, Ika Kustiyah] Lambung Mangkurat Univ, Fac Med, Dept Anat & Pathol, Banjarmasin, South Kalimanta, Indonesia.
   [Ali, Diyar Salahuddin] Salahaddin Univ, Coll Sci, Chem Dept, Erbil 44002, Iraq.
   [Awadh, Sura A.] Al Mustaqbal Univ, Dept Anesthesia, Babylon, Iraq.
   [Opulencia, Maria Jade Catalan] Ajman Univ, Coll Business Adm, Ajman, U Arab Emirates.
   [Yusupov, Shukhrat] Samarkand State Med Inst, Dept Pediat Surg Dis, Samarkand, Uzbekistan.
   [Yusupov, Shukhrat] Tashkent State Dent Inst, Dept Sci Affairs, Makhtumkuli St 103, Tashkent, Uzbekistan.
   [Dias, Rui] Polytech Inst Setubal, Sch Business & Adm, Setubal, Portugal.
   [Dias, Rui] Univ Evora, IIFA, CEFAGE UE, Evora, Portugal.
   [Alsaikhan, Fahad] Prince Sattam Bin Abdulaziz Univ, Dept Clin Pharm, Coll Pharm, Al Kharj, Saudi Arabia.
   [Mohammed, Mais Mahmood] Al Farahidi Univ, Dept Med Lab Tech, Med Technol Coll, Baghdad, Iraq.
   [Sharma, Himanshu] GLA Univ, Dept Comp Engn & Applicat, Mathura, India.
   [Mustafa, Yasser Fakri] Univ Mosul, Dept Pharmaceut Chem, Coll Pharm, Mosul 41001, Iraq.
   [Saleh, Marwan Mahmood] Univ Anbar, Dept Biophys, Coll Appl Sci, Al Anbar, Iraq.
C3 Universitas Lambung Mangkurat; Salahaddin University; Al-Mustaqbal
   University College; Ajman University; Samarkand State Medical
   University; Instituto Politecnico de Setubal; University of Evora;
   Prince Sattam Bin Abdulaziz University; GLA University; University of
   Mosul; University of Anbar
RP Saleh, MM (通讯作者)，Univ Anbar, Dept Biophys, Coll Appl Sci, Al Anbar, Iraq.
EM Salehmarwan1400@gmail.com
RI Mirakhor, Diyar Salahuddin Ali/AAQ-6174-2021; Saleh, Marwan
   Mahmood/M-6945-2017; Al-Saikhan, Fahad I./H-2265-2016; Mustafa, Yasser
   Fakri/D-1589-2019; Dias, Rui Manuel Teixeira Santos/AAG-2727-2019
OI Mirakhor, Diyar Salahuddin Ali/0000-0001-5703-3215; Saleh, Marwan
   Mahmood/0000-0003-2034-0128; Al-Saikhan, Fahad I./0000-0002-4149-3978;
   Mustafa, Yasser Fakri/0000-0002-0926-7428; Dias, Rui Manuel Teixeira
   Santos/0000-0002-6138-3098; Awadh, Dr. Sura/0000-0002-0620-3699
FU Deputyship for Research & Innovation, Ministry of Education in Saudi
   Arabia [IF-PSAU-2021/03/19040]
FX We received funding from the Deputyship for Research & Innovation,
   Ministry of Education in Saudi Arabia through the project number
   (IF-PSAU-2021/03/19040).
CR Abolhasan R, 2021, SCI REP-UK, V11, DOI 10.1038/s41598-021-94380-5
   Agrawal A, 2018, CHEM REV, V118, P3121, DOI 10.1021/acs.chemrev.7b00613
   Akter R, 2016, BIOSENS BIOELECTRON, V80, P123, DOI 10.1016/j.bios.2016.01.035
   Akter R, 2012, ANAL CHEM, V84, P6407, DOI 10.1021/ac300110n
   Ali MA, 2017, LAB CHIP, V17, P274, DOI 10.1039/c6lc01266c
   Amani J, 2018, MICROCHIM ACTA, V185, DOI 10.1007/s00604-017-2532-5
   Anand T, 2015, ANAL CHIM ACTA, V853, P596, DOI 10.1016/j.aca.2014.11.011
   Babamiri B, 2018, BIOSENS BIOELECTRON, V107, P272, DOI 10.1016/j.bios.2018.02.022
   Bahari D, 2021, ANAL BIOANAL CHEM, V413, P4049, DOI 10.1007/s00216-021-03362-z
   Bakker E, 2002, ANAL CHEM, V74, P2781, DOI 10.1021/ac0202278
   Barbeau D, 2014, ANN OCCUP HYG, V58, P579, DOI 10.1093/annhyg/meu004
   Benvidi A, 2015, J ELECTROANAL CHEM, V736, P22, DOI 10.1016/j.jelechem.2014.10.020
   Chambers JP, 2008, CURR ISSUES MOL BIOL, V10, P1
   Chang CC, 2010, ANAL CHEM, V82, P1207, DOI 10.1021/ac901797j
   Chang JF, 2020, ANAL CHEM, V92, P8959, DOI 10.1021/acs.analchem.0c00952
   Chourin S, 2009, ANN ONCOL, V20, P962, DOI 10.1093/annonc/mdp061
   Citartan M, 2013, ANALYST, V138, P3576, DOI 10.1039/c3an36828a
   Cong HP, 2012, ACS NANO, V6, P2693, DOI 10.1021/nn300082k
   Cross GH, 2003, BIOSENS BIOELECTRON, V19, P383, DOI 10.1016/S0956-5663(03)00203-3
   CUSH R, 1993, BIOSENS BIOELECTRON, V8, P347, DOI 10.1016/0956-5663(93)80073-X
   Dabrowski M, 2018, BIOSENS BIOELECTRON, V102, P17, DOI 10.1016/j.bios.2017.10.045
   Deng K, 2018, ANALYST, V143, P1454, DOI 10.1039/c7an02091k
   DeSantis C, 2014, CA-CANCER J CLIN, V64, P52, DOI 10.3322/caac.21203
   Deshpande S.S., 1996, ENZYME IMMUNOASSAYS, DOI [10.1007/978-1-4613-1169-0., DOI 10.1007/978-1-4613-1169-0]
   Djurisic AB, 2006, SMALL, V2, P944, DOI 10.1002/smll.200600134
   Duffy MJ, 2010, CLIN CHIM ACTA, V411, P1869, DOI 10.1016/j.cca.2010.08.039
   Duffy MJ, 2004, CLIN CHEM, V50, P559, DOI 10.1373/clinchem.2003.025288
   Dutta S, 2016, RSC ADV, V6, P21871, DOI 10.1039/c6ra01113f
   Elakkiya V, 2017, IET NANOBIOTECHNOL, V11, P268, DOI 10.1049/iet-nbt.2016.0012
   Fan XD, 2008, ANAL CHIM ACTA, V620, P8, DOI 10.1016/j.aca.2008.05.022
   Fan ZY, 2020, SENSORS-BASEL, V20, DOI 10.3390/s20020446
   Gao ZQ, 2013, ANAL CHEM, V85, P6945, DOI 10.1021/ac401433p
   Ge SG, 2012, ANALYST, V137, P4440, DOI 10.1039/c2an35751h
   Ge XY, 2021, ANAL CHIM ACTA, V1176, DOI 10.1016/j.aca.2021.338750
   Giovanella L, 2002, CLIN CHEM LAB MED, V40, P298, DOI 10.1515/CCLM.2002.047
   Goldsmith SJ, 1975, SEMIN NUCL MED, V2
   Gorgolis G, 2017, 2D MATER, V4, DOI 10.1088/2053-1583/aa7883
   Gupta A, 2015, EUR J CANCER, V51, P2058, DOI 10.1016/j.ejca.2015.07.008
   Hasanzadeh M, 2018, INT J BIOL MACROMOL, V118, P1082, DOI 10.1016/j.ijbiomac.2018.06.091
   Hasanzadeh M, 2018, INT J BIOL MACROMOL, V114, P1008, DOI 10.1016/j.ijbiomac.2018.03.183
   HAYES DF, 1985, J CLIN INVEST, V75, P1671, DOI 10.1172/JCI111875
   Hodnik V, 2009, SENSORS-BASEL, V9, P1339, DOI 10.3390/s9031339
   Hong CL, 2009, ANAL CHIM ACTA, V633, P244, DOI 10.1016/j.aca.2008.11.068
   Hu R, 2014, ANAL CHEM, V86, P5009, DOI 10.1021/ac500618v
   Huang CF, 2014, CHEM ENG J, V242, P69, DOI 10.1016/j.cej.2013.12.083
   Huang L, 2018, ACS APPL NANO MATER, V1, P5019, DOI 10.1021/acsanm.8b01113
   Jayanthi VSPKSA, 2017, BIOSENS BIOELECTRON, V91, P15, DOI 10.1016/j.bios.2016.12.014
   Jeong S, 2020, CLIN BIOCHEM, V78, P43, DOI 10.1016/j.clinbiochem.2020.01.009
   Jia HY, 2018, MICROCHIM ACTA, V185, DOI 10.1007/s00604-018-3056-3
   Jiang H, 2017, CHINESE J ANAL CHEM, V45, P1776, DOI 10.1016/S1872-2040(17)61054-5
   Jiang YH, 2018, RSC ADV, V8, P13408, DOI 10.1039/c8ra01235k
   Jin H, 2017, BIOSENS BIOELECTRON, V92, P378, DOI 10.1016/j.bios.2016.10.093
   Koivunen ME, 2006, LABMEDICINE, V37, P490, DOI 10.1309/MV9RM1FDLWAUWQ3F
   Kong RM, 2015, ANAL BIOANAL CHEM, V407, P369, DOI 10.1007/s00216-014-8267-9
   Lee H, 2007, NANO LETT, V7, P778, DOI 10.1021/nl0630539
   Li H, 2013, BIOSENS BIOELECTRON, V43, P25, DOI 10.1016/j.bios.2012.11.037
   Li WS, 2019, J MATER CHEM B, V7, P5842, DOI 10.1039/c9tb01492f
   Liang YH, 2012, CLIN BIOCHEM, V45, P1689, DOI 10.1016/j.clinbiochem.2012.09.001
   Liu S, 2012, J ELECTROANAL CHEM, V672, P40, DOI 10.1016/j.jelechem.2012.03.007
   Liu X, 2015, SENSOR ACTUAT B-CHEM, V211, P220, DOI 10.1016/j.snb.2015.01.083
   Lu XH, 2020, TRAC-TREND ANAL CHEM, V126, DOI 10.1016/j.trac.2020.115860
   Lu ZS, 2017, SENSOR ACTUAT B-CHEM, V246, P61, DOI 10.1016/j.snb.2017.02.062
   Manuali E, 2012, BMC VET RES, V8, DOI 10.1186/1746-6148-8-86
   Marques RCB, 2018, SENSOR ACTUAT B-CHEM, V255, P918, DOI 10.1016/j.snb.2017.08.107
   Mazloum-Ardakani M, 2015, ELECTROANAL, V27, P2518, DOI 10.1002/elan.201500104
   Meng FH, 2013, BIOSENS BIOELECTRON, V42, P141, DOI 10.1016/j.bios.2012.10.051
   Mohammadi S, 2018, ANAL BIOCHEM, V15, P1826
   Mohammadi S, 2018, ANAL BIOCHEM, V557, P18, DOI 10.1016/j.ab.2018.06.008
   Moreno M, 2007, CANCER LETT, V257, P47, DOI 10.1016/j.canlet.2007.06.016
   Nakhjavani SA, 2018, BIOSENS BIOELECTRON, V122, P8, DOI 10.1016/j.bios.2018.08.047
   Ortiz M, 2011, ORG BIOMOL CHEM, V9, P4770, DOI 10.1039/c1ob05473b
   Ozgur U, 2005, J APPL PHYS, V98, DOI 10.1063/1.1992666
   Pandey CM, 2017, SENSOR ACTUAT B-CHEM, V238, P1060, DOI 10.1016/j.snb.2016.07.121
   Peng LW, 2012, J PHYS CHEM C, V116, P4970, DOI 10.1021/jp209180j
   Perfezou M, 2012, CHEM SOC REV, V41, P2606, DOI 10.1039/c1cs15134g
   Pohanka M, 2008, J APPL BIOMED, V6, P57, DOI 10.32725/jab.2008.008
   Qi HL, 2020, ANAL CHEM, V92, P524, DOI 10.1021/acs.analchem.9b03425
   Ramanavicius A, 2006, ELECTROCHIM ACTA, V51, P6025, DOI 10.1016/j.electacta.2005.11.052
   Ribeiro JA, 2018, BIOSENS BIOELECTRON, V109, P246, DOI 10.1016/j.bios.2018.03.011
   Richards ER, 1998, CANCER IMMUNOL IMMUN, V46, P245, DOI 10.1007/s002620050484
   Saadati A, 2019, INT J BIOL MACROMOL, V132, P748, DOI 10.1016/j.ijbiomac.2019.03.170
   SAFI F, 1991, CANCER-AM CANCER SOC, V68, P574, DOI 10.1002/1097-0142(19910801)68:3<574::AID-CNCR2820680322>3.0.CO;2-B
   Sakamoto S, 2018, J NAT MED-TOKYO, V72, P32, DOI 10.1007/s11418-017-1144-z
   Saleem F, 2013, J AM CHEM SOC, V135, P18304, DOI 10.1021/ja4101968
   Shawky AM, 2021, MATER CHEM PHYS, V272, DOI 10.1016/j.matchemphys.2021.124983
   Song YJ, 2011, ADV MATER, V23, P4215, DOI 10.1002/adma.201101853
   Sun MX, 2020, LUMINESCENCE, V35, P978, DOI 10.1002/bio.3805
   Tang DP, 2013, BIOSENS BIOELECTRON, V46, P37, DOI 10.1016/j.bios.2013.02.027
   Ulbrich K, 2016, CHEM REV, V116, P5338, DOI 10.1021/acs.chemrev.5b00589
   Nguyen VA, 2017, CURR APPL PHYS, V17, P1422, DOI 10.1016/j.cap.2017.08.002
   VanEngelenburg SB, 2008, CURR OPIN CHEM BIOL, V12, P60, DOI 10.1016/j.cbpa.2008.01.020
   Vizcarra E, 1996, BREAST CANCER RES TR, V37, P209, DOI 10.1007/BF01806502
   Wang GH, 2014, NAT MATER, V13, P294, DOI 10.1038/NMAT3872
   Wang YS, 2017, MICROCHIM ACTA, V184, P203, DOI 10.1007/s00604-016-2011-4
   Wheeler MJ, 2001, ANN CLIN BIOCHEM, V38, P217, DOI 10.1258/0004563011900641
   Wu JH, 2021, BIOSENS BIOELECTRON, V171, DOI 10.1016/j.bios.2020.112707
   Wu YE, 2012, ANGEW CHEM INT EDIT, V51, P12524, DOI 10.1002/anie.201207491
   Xiao JW, 2013, PART PART SYST CHAR, V30, P893, DOI 10.1002/ppsc.201300105
   Xu SF, 2011, J MATER CHEM, V21, P4346, DOI 10.1039/c0jm03593a
   Yin JF, 2010, CHEM COMMUN, V46, P7688, DOI 10.1039/c0cc01782e
   Zhang P, 2015, ANAL CHEM, V87, P10385, DOI 10.1021/acs.analchem.5b02495
   Zhang Q, 2017, ANAL CHEM, V89, P12145, DOI 10.1021/acs.analchem.7b02784
   Zhao LJ, 2020, MICROCHEM J, V155, DOI 10.1016/j.microc.2020.104675
NR 103
TC 10
Z9 10
U1 16
U2 44
PU SPRINGER HEIDELBERG
PI HEIDELBERG
PA TIERGARTENSTRASSE 17, D-69121 HEIDELBERG, GERMANY
SN 1618-2642
EI 1618-2650
J9 ANAL BIOANAL CHEM
JI Anal. Bioanal. Chem.
PD JAN
PY 2023
VL 415
IS 2
BP 367
EP 367
DI 10.1007/s00216-022-04150-z
EA MAY 2022
PG 1
WC Biochemical Research Methods; Chemistry, Analytical
WE Science Citation Index Expanded (SCI-EXPANDED)
SC Biochemistry & Molecular Biology; Chemistry
GA 8G5MY
UT WOS:000803824900003
PM 35641643
DA 2023-06-30
ER

PT J
AU Tig, GA
   Zeybek, B
   Pekyardimci, S
AF Tig, Gozde Aydogdu
   Zeybek, Bulent
   Pekyardimci, Sule
TI Electrochemical DNA biosensor based on poly(2,6-pyridinedicarboxylic
   acid) modified glassy carbon electrode for the determination of
   anticancer drug gemcitabine
SO TALANTA
LA English
DT Article
DE Gemcitabine; dsDNA; Glassy carbon electrode; Polymer; Differential pulse
   voltammetry
ID PENCIL GRAPHITE ELECTRODE; STRIPPING VOLTAMMETRIC DETERMINATION; PAT
   GENE FRAGMENT; CALF THYMUS DNA; 2,6-PYRIDINEDICARBOXYLIC ACID; PASTE
   ELECTRODE; URIC-ACID; POLYMER; COMPLEXES; PLASMA
AB In this study, a simple methodology was used to develop a new electrochemical DNA biosensor based on poly(2,6-pyridinedicarboxylic acid) (P(PDCA)) modified glassy carbon electrode (GCE). This modified electrode was used to monitor for the electrochemical interaction between the dsDNA and gemcitabine (GEM) for the first time. A decrease in oxidation signals of guanine after the interaction of the dsDNA with the GEM was used as an indicator for the selective determination of the GEM via differential pulse voltammetry (DPV). The guanine oxidation peak currents were linearly proportional to the concentrations of the GEM in the range of 1-30 mg L-1. Limit of detection (LOD) and limit of quantification (LOQ) were found to be 0.276 mg L-1 and 0.922 mg L-1, respectively. The reproducibility, repeatability, and applicability of the analysis to pharmaceutical dosage forms and human serum samples were also examined. In addition to DPV method, UV-vis and viscosity measurements were utilized to propose the interaction mechanism between the GEM and the dsDNA. The novel DNA biosensor could serve for sensitive, accurate and rapid determination of the GEM. (c) 2016 Elsevier B.V. All rights reserved.
C1 [Tig, Gozde Aydogdu; Pekyardimci, Sule] Ankara Univ, Fac Sci, Dept Chem, TR-06100 Ankara, Turkey.
   [Zeybek, Bulent] Dumlupmar Univ, Fac Sci & Arts, Dept Chem, TR-43100 Kutahya, Turkey.
C3 Ankara University; Dumlupinar University
RP Tig, GA (通讯作者)，Ankara Univ, Fac Sci, Dept Chem, TR-06100 Ankara, Turkey.
EM gaydogdu@science.ankara.edu.tr
RI Zeybek, Bülent/F-1651-2011; Tığ, Gözde Aydoğdu/AAC-4586-2020
OI Zeybek, Bülent/0000-0001-9084-7077; Tığ, Gözde
   Aydoğdu/0000-0001-6959-4298
FU Ankara University Scientific Research Fund [14L0430004]
FX This work is produced from Ph.D. thesis of Gozde Aydogdu Tig (Ankara
   University Graduate School of Natural and Applied Sciences) and
   supported by Ankara University Scientific Research Fund (Grant no.
   14L0430004).
CR Abbaspour A, 2004, ANAL CHEM, V76, P5690, DOI 10.1021/ac049421f
   Arora K, 2007, ANAL CHEM, V79, P6152, DOI 10.1021/ac070403i
   Ay B, 2015, POLYHEDRON, V88, P176, DOI 10.1016/j.poly.2014.12.035
   Aydogdu G, 2014, SENSOR ACTUAT B-CHEM, V197, P211, DOI 10.1016/j.snb.2014.02.083
   Bediako DK, 2012, J AM CHEM SOC, V134, P6801, DOI 10.1021/ja301018q
   Berti F, 2010, BIOSENS BIOELECTRON, V26, P497, DOI 10.1016/j.bios.2010.07.063
   Buoro RM, 2014, BIOELECTROCHEMISTRY, V99, P40, DOI 10.1016/j.bioelechem.2014.05.005
   CARTER MT, 1989, J AM CHEM SOC, V111, P8901, DOI 10.1021/ja00206a020
   Colak AT, 2012, INORG CHIM ACTA, V383, P169, DOI 10.1016/j.ica.2011.11.006
   Dogan-Topal B, 2011, TALANTA, V83, P780, DOI 10.1016/j.talanta.2010.10.049
   Dogan-Topal B, 2009, BIOSENS BIOELECTRON, V24, P2358, DOI 10.1016/j.bios.2008.12.005
   Drevensek P, 2003, J INORG BIOCHEM, V96, P407, DOI 10.1016/S0162-0134(03)00179-X
   Elahi MY, 2011, ANAL BIOCHEM, V411, P176, DOI 10.1016/j.ab.2011.01.006
   Ensafi AA, 2013, BIOSENS BIOELECTRON, V41, P627, DOI 10.1016/j.bios.2012.09.039
   Ensafi AA, 2012, TALANTA, V88, P244, DOI 10.1016/j.talanta.2011.10.038
   Ensafi AA, 2012, BIOSENS BIOELECTRON, V31, P376, DOI 10.1016/j.bios.2011.10.050
   Erdem A, 2005, J PHARMACEUT BIOMED, V38, P645, DOI 10.1016/j.jpba.2005.02.010
   Erkkila KE, 1999, CHEM REV, V99, P2777, DOI 10.1021/cr9804341
   Etaiw SEH, 2015, POLYHEDRON, V87, P383, DOI 10.1016/j.poly.2014.12.011
   Florea A, 2015, TALANTA, V138, P71, DOI 10.1016/j.talanta.2015.01.013
   Guo YX, 2013, ELECTROCHIM ACTA, V113, P69, DOI 10.1016/j.electacta.2013.09.039
   Guo YJ, 2007, SPECTROCHIM ACTA A, V68, P231, DOI 10.1016/j.saa.2006.11.019
   Honeywell R, 2007, J CHROMATOGR B, V847, P142, DOI 10.1016/j.jchromb.2006.09.045
   Jiao K, 2007, SCI CHINA SER B, V50, P538, DOI 10.1007/s11426-007-0034-8
   Kalanur SS, 2009, J ELECTROANAL CHEM, V636, P93, DOI 10.1016/j.jelechem.2009.09.018
   Karabacak M, 2015, SPECTROCHIM ACTA A, V135, P270, DOI 10.1016/j.saa.2014.06.130
   Khan MA, 2003, INT J BIOL MACROMOL, V33, P49, DOI 10.1016/S0141-8130(03)00066-7
   Kirstein MN, 2006, J CHROMATOGR B, V835, P136, DOI 10.1016/j.jchromb.2006.03.023
   Lanz C, 2007, J SEP SCI, V30, P1811, DOI 10.1002/jssc.200600534
   Li LL, 2004, ELECTROANAL, V16, P81, DOI 10.1002/elan.200302921
   Liu S, 2012, ADV MATER, V24, P2037, DOI 10.1002/adma.201200164
   Lopes IC, 2013, ANAL BIOANAL CHEM, V405, P3783, DOI 10.1007/s00216-012-6546-x
   Mahadevan S, 1998, INORG CHEM, V37, P693, DOI 10.1021/ic961066r
   Naik KM, 2013, J IND ENG CHEM, V19, P1933, DOI 10.1016/j.jiec.2013.02.040
   Nataraj A, 2012, J MOL STRUCT, V1027, P1, DOI 10.1016/j.molstruc.2012.05.048
   Nawaz H, 2006, ANAL BIOCHEM, V354, P28, DOI 10.1016/j.ab.2006.04.004
   PLUNKETT W, 1995, SEMIN ONCOL, V22, P3
   Rafique B., 2013, BIOSENS BIOELECTRON, V44, P21
   Rehman SU, 2015, ARCH BIOCHEM BIOPHYS, V576, P49, DOI 10.1016/j.abb.2015.03.024
   Rosell R, 2003, SEMIN ONCOL, V30, P19, DOI 10.1016/S0093-7754(03)00281-1
   Shi JH, 2015, SPECTROCHIM ACTA A, V136, P443, DOI 10.1016/j.saa.2014.09.056
   Singh A, 2013, SENSOR ACTUAT B-CHEM, V185, P675, DOI 10.1016/j.snb.2013.05.014
   Strekowski L, 2007, MUTAT RES-FUND MOL M, V623, P3, DOI 10.1016/j.mrfmmm.2007.03.008
   Teradal NL, 2012, J APPL ELECTROCHEM, V42, P917, DOI 10.1007/s10800-012-0473-6
   Uzun D, 2015, J ELECTROANAL CHEM, V747, P68, DOI 10.1016/j.jelechem.2015.03.036
   Vergani L, 1997, THERMOCHIM ACTA, V294, P193, DOI 10.1016/S0040-6031(96)03123-1
   Wang DF, 2014, J MOL STRUCT, V1068, P210, DOI 10.1016/j.molstruc.2014.04.021
   Wang L, 2004, J COORD CHEM, V57, P1353, DOI 10.1080/00958970410001726407
   Wasylina L., 1999, CHEM HETEROCYCL COMP, V35, P186, DOI DOI 10.1007/BF02251707
   Wickremsinhe ER, 2010, ANAL CHEM, V82, P6576, DOI 10.1021/ac100984h
   Xie JH, 2015, SPECTROCHIM ACTA A, V149, P714, DOI 10.1016/j.saa.2015.04.060
   Yang J, 2007, ANAL BIOCHEM, V365, P24, DOI 10.1016/j.ab.2006.12.039
   Yang T, 2008, TALANTA, V75, P987, DOI 10.1016/j.talanta.2007.12.049
   Yang Z, 2014, NANOSCALE, V6, P1890, DOI 10.1039/c3nr05380f
NR 54
TC 33
Z9 34
U1 1
U2 60
PU ELSEVIER SCIENCE BV
PI AMSTERDAM
PA PO BOX 211, 1000 AE AMSTERDAM, NETHERLANDS
SN 0039-9140
EI 1873-3573
J9 TALANTA
JI Talanta
PD JUL 1
PY 2016
VL 154
BP 312
EP 321
DI 10.1016/j.talanta.2016.03.049
PG 10
WC Chemistry, Analytical
WE Science Citation Index Expanded (SCI-EXPANDED)
SC Chemistry
GA DM9OU
UT WOS:000376696400040
PM 27154680
DA 2023-06-30
ER

PT J
AU Liang, G
   Liu, XH
AF Liang, Gang
   Liu, Xinhui
TI G-quadruplex based impedimetric 2-hydroxyfluorene biosensor using hemin
   as a peroxidase enzyme mimic
SO MICROCHIMICA ACTA
LA English
DT Article
DE 2-Hydroxyfluorene; Fluorene metabolite; G-quadruplex; Biosensor;
   Electrochemical impedance spectroscopy; Charge transfer resistance
ID POLYCYCLIC AROMATIC-HYDROCARBONS; ELECTROCHEMICAL IMPEDANCE
   SPECTROSCOPY; LABEL-FREE; TELOMERASE ACTIVITY; HAIRPIN DNA; METABOLITES;
   SENSORS; CHALLENGES; ELECTRODES; DNAZYMES
AB We describe a sensitive and selective biosensor for the environmental metabolite 2-hydroxyfluorene (2-HOFlu). It is based on electrochemical impedance spectroscopy and was obtained by assembling a thiolated single-stranded DNA on a gold electrode via S-Au covalent bonding. It is then transformed to a K+-stabilized G-quadruplex-hemin complex which exhibits peroxidase-like activity to catalyze the oxidation of 2-HOFlu by H2O2. This results in the formation of insoluble products that are precipitated on the gold electrode. As a result, the charge transfer resistance (R (CT)) between the solution and the electrode surface is strongly increased within 10 min as demonstrated by using the ferro/ferricyanide system as a redox probe. The difference in the charge transfer resistances (Delta R (CT)) before and after incubation of the DNA film with 2-HOFlu and H2O2 serves as the signal for the quantitation of 2-HOFlu with a 1.2. nM detection limit in water of pH 7.4. The assay is highly selective over other selected fluorene derivatives. It was exploited to determine 2-HOFlu in spiked lake water samples where it displayed a detection limit of 3.6 nM. Conceivably, this method has a wide scope in that it may be applied to other analytes for which respective G-quadruplexes are available.
C1 [Liang, Gang; Liu, Xinhui] Beijing Normal Univ, Sch Environm, State Key Lab Water Environm Simulat, Beijing 100875, Peoples R China.
   [Liang, Gang] Chinese Acad Sci, Res Ctr Ecoenvironm Sci, State Key Lab Environm Chem & Ecotoxicol, Beijing 100085, Peoples R China.
C3 Beijing Normal University; Chinese Academy of Sciences; Research Center
   for Eco-Environmental Sciences (RCEES)
RP Liu, XH (通讯作者)，Beijing Normal Univ, Sch Environm, State Key Lab Water Environm Simulat, Beijing 100875, Peoples R China.
EM xhliu@bnu.edu.cn
RI liang, gang/ACU-9853-2022; Liu, Xinhui/AAN-4751-2020
OI Liu, Xinhui/0000-0002-8171-9214
FU National Science Foundation for Innovative Research Group [51121003];
   National Natural Science Foundation of China [21377013]; Major State
   Basic Research Development Program [2013CB430405]; Fundamental Research
   Funds for the Central Universities; China Postdoctoral Science
   Foundation [2014 M550854]
FX We are grateful for financial support from the National Science
   Foundation for Innovative Research Group (51121003) and the National
   Natural Science Foundation of China (21377013), Major State Basic
   Research Development Program (2013CB430405) and Fundamental Research
   Funds for the Central Universities and the China Postdoctoral Science
   Foundation (2014 M550854).
CR Andreescu S, 2004, PURE APPL CHEM, V76, P861, DOI 10.1351/pac200476040861
   Bogomolova A, 2009, ANAL CHEM, V81, P3944, DOI 10.1021/ac9002358
   Campo L, 2008, J CHROMATOGR B, V875, P531, DOI 10.1016/j.jchromb.2008.10.017
   Chen ZB, 2011, TALANTA, V83, P1501, DOI 10.1016/j.talanta.2010.11.042
   Chetiyanukornkul T, 2004, POLYCYCL AROMAT COMP, V24, P467, DOI 10.1080/10406630490471483
   Ding YP, 2005, J ELECTROANAL CHEM, V575, P275, DOI 10.1016/j.jelechem.2004.09.020
   Drummond TG, 2003, NAT BIOTECHNOL, V21, P1192, DOI 10.1038/nbt873
   Haritash AK, 2009, J HAZARD MATER, V169, P1, DOI 10.1016/j.jhazmat.2009.03.137
   Kamiya M, 2005, FOOD CHEM TOXICOL, V43, P1017, DOI 10.1016/j.fct.2005.02.004
   Kosman J, 2011, ANAL CHIM ACTA, V707, P7, DOI 10.1016/j.aca.2011.08.050
   Li XH, 2005, ANAL CHEM, V77, P5766, DOI 10.1021/ac050741o
   Li XX, 2008, BIOSENS BIOELECTRON, V23, P1624, DOI 10.1016/j.bios.2008.01.029
   Liang G, 2013, BIOSENS BIOELECTRON, V48, P238, DOI 10.1016/j.bios.2013.04.008
   Liang G, 2013, ANALYST, V138, P1032, DOI 10.1039/c2an36255d
   Liu L, 2012, SOLID STATE SCI, V14, P1060, DOI 10.1016/j.solidstatesciences.2012.05.025
   Liu XQ, 2011, ACS NANO, V5, P7648, DOI 10.1021/nn202799d
   Luan TG, 2006, CHEMOSPHERE, V65, P2289, DOI 10.1016/j.chemosphere.2006.05.013
   Luo LQ, 2013, NANOSCALE, V5, P5833, DOI 10.1039/c3nr01237a
   Ma LL, 2005, CHEMOSPHERE, V58, P1355, DOI 10.1016/j.chemosphere.2004.09.083
   Orbach R, 2015, CHEM COMMUN, DOI [10.1039/C1034CC09874A, DOI 10.1039/C1034CC09874A]
   Patolsky F, 2003, CHEM-EUR J, V9, P1137, DOI 10.1002/chem.200390131
   Pavlov V, 2004, ANAL CHEM, V76, P2152, DOI 10.1021/ac035219l
   Sepic E, 2003, CHEMOSPHERE, V52, P1125, DOI 10.1016/S0045-6535(03)00321-7
   Toriba A, 2003, ANALYST, V128, P605, DOI 10.1039/b212738e
   Vestergaard M, 2007, SENSORS-BASEL, V7, P3442, DOI 10.3390/s7123442
   Wang GL, 2013, ANAL CHIM ACTA, V768, P76, DOI 10.1016/j.aca.2013.01.026
   Wang P, 2010, CHEM COMMUN, V46, P7781, DOI 10.1039/c0cc00983k
   Wang Y, 2010, MICROCHIM ACTA, V171, P195, DOI 10.1007/s00604-010-0418-x
   Willner I, 2008, CHEM SOC REV, V37, P1153, DOI 10.1039/b718428j
   Won BY, 2011, BIOSENS BIOELECTRON, V30, P73, DOI 10.1016/j.bios.2011.08.029
   [武海英 Wu Haiying], 2009, [石油与天然气化工, Chemical Engineering of Oil and Gas], V38, P72
   Wu LD, 2011, BIOSENS BIOELECTRON, V26, P4040, DOI 10.1016/j.bios.2011.03.027
   Xiao Y, 2004, J AM CHEM SOC, V126, P7430, DOI 10.1021/ja031875r
   Yin CQ, 2008, CHEMOSPHERE, V73, P389, DOI 10.1016/j.chemosphere.2008.05.041
   Yin H, 2012, ANALYST, V27, P7140
   Zhou XH, 2010, ANAL CHIM ACTA, V678, P124, DOI 10.1016/j.aca.2010.08.025
   Zhu GB, 2012, CHEM-ASIAN J, V7, P732, DOI 10.1002/asia.201100839
NR 37
TC 19
Z9 21
U1 2
U2 73
PU SPRINGER WIEN
PI WIEN
PA SACHSENPLATZ 4-6, PO BOX 89, A-1201 WIEN, AUSTRIA
SN 0026-3672
EI 1436-5073
J9 MICROCHIM ACTA
JI Microchim. Acta
PD OCT
PY 2015
VL 182
IS 13-14
BP 2233
EP 2240
DI 10.1007/s00604-015-1565-x
PG 8
WC Chemistry, Analytical
WE Science Citation Index Expanded (SCI-EXPANDED)
SC Chemistry
GA CR5PH
UT WOS:000361394900017
DA 2023-06-30
ER

PT J
AU Wang, ZH
   Sun, N
   He, Y
   Liu, Y
   Li, JH
AF Wang, Zonghua
   Sun, Na
   He, Yao
   Liu, Yang
   Li, Jinghong
TI DNA Assembled Gold Nanoparticles Polymeric Network Blocks Modular Highly
   Sensitive Electrochemical Biosensors for Protein Kinase Activity
   Analysis and Inhibition
SO ANALYTICAL CHEMISTRY
LA English
DT Article
ID ROLLING-CIRCLE AMPLIFICATION; SIGNAL-TRANSDUCTION; ULTRASENSITIVE
   DETECTION; CANCER BIOMARKER; QUADRUPLEX DNA; NUCLEIC-ACIDS;
   CHEMILUMINESCENCE; IMMUNOSENSORS; SCAFFOLDS; MICRORNA
AB A highly sensitive electrochemical biosensor was built for the detection of kinase activity based on the DNA induced gold nanoparticles (AuNPs) polymeric network block signal amplification. In this strategy, the DNA, conjugated AuNPs were integrated with the phosphorylated peptide by Zr4+ and assembled into DNA-AuNPs polymeric network block by the hybridization of cDNA with each side sequences of DNA, and joint DNA(2). The kinase activity was determined by the amperometric responses of [Ru(NH3)(6)](3+) absorbed on the network block by electrostatic interaction. Due to its excellent electroactivity and high accommodation of the DNA- AuNPs polymeric network block for [Ru(NH3)(6)](3+), the current signal was significantly amplified, affording a highly sensitive electrochemical analysis of kinase activity. The asproposed biosensor presents a low detection limit of 0.03 U mL(-1) for protein kinase A (PICA) activity, wide linear range (from 0.03 to 40 U mL(-1)), and excellent stability even in cell lysates and serum samples. This biosensor can also be applied for quantitative kinase inhibitor screening. Finally, the PICA activities from BE4S-2B, A549, and MCF-7 cell lysates were further analyzed, which provided a valuable strategy in developing a high-throughput assay of in vitro kinase activity and inhibitor screening for clinic diagnostics and therapeutics.
C1 [Wang, Zonghua; Sun, Na] Qingdao Univ, Shandong Sino Japanese Ctr Collaborat Res Carbon, Lab Fiber Mat & Modern Text, Growing Base State Key Lab, Qingdao 266071, Shandong, Peoples R China.
   [Sun, Na; He, Yao; Liu, Yang; Li, Jinghong] Tsinghua Univ, Beijing Key Lab Analyt Methods & Instrumentat, Dept Chem, Beijing 100084, Peoples R China.
C3 Qingdao University; Tsinghua University
RP Wang, ZH (通讯作者)，Qingdao Univ, Shandong Sino Japanese Ctr Collaborat Res Carbon, Lab Fiber Mat & Modern Text, Growing Base State Key Lab, Qingdao 266071, Shandong, Peoples R China.
EM wangzonghua@qdu.edu.cn; liu-yang@mail.tsinghua.edu.cn;
   jhli@mail.tsinghua.edu.cn
RI Wang, Zonghua/J-4469-2014; Liu, Yang/K-2505-2012; , 李景虹/D-4283-2012
OI Liu, Yang/0000-0003-0042-5183; , 李景虹/0000-0002-0750-7352
FU National Natural Science Foundation of China [21375073, 21235004,
   21275082]; National Basic Research Program of China [2011CB935704,
   2013CB934004]; European Union [260600]; Tsinghua University Initiative
   Scientific Research Program
FX This work was financially supported by the National Natural Science
   Foundation of China (No. 21375073, No. 21235004, No. 21275082), National
   Basic Research Program of China (No. 2011CB935704, No. 2013CB934004),
   the European Union Seventh Framework Programme (No. 260600,
   "Glyco-HIT"), and Tsinghua University Initiative Scientific Research
   Program.
CR Bertoncello P, 2009, BIOSENS BIOELECTRON, V24, P3191, DOI 10.1016/j.bios.2009.02.013
   Bi S, 2010, ANAL CHEM, V82, P9447, DOI 10.1021/ac1021198
   Burge S, 2006, NUCLEIC ACIDS RES, V34, P5402, DOI 10.1093/nar/gkl655
   Chapin SC, 2011, ANAL CHEM, V83, P7179, DOI 10.1021/ac201618k
   Cho EJ, 2005, J AM CHEM SOC, V127, P2022, DOI 10.1021/ja043490u
   Cho YS, 2000, P NATL ACAD SCI USA, V97, P835, DOI 10.1073/pnas.97.2.835
   Chong YP, 2005, BBA-PROTEINS PROTEOM, V1754, P210, DOI 10.1016/j.bbapap.2005.07.027
   Davis JT, 2007, CHEM SOC REV, V36, P296, DOI 10.1039/b600282j
   Deng R., 2014, ANGEW CHEM INT EDIT, V126, P2421, DOI DOI 10.1002/ANGE.201309388
   GELLERT M, 1962, P NATL ACAD SCI USA, V48, P2013, DOI 10.1073/pnas.48.12.2013
   GRABAR KC, 1995, ANAL CHEM, V67, P735, DOI 10.1021/ac00100a008
   Huang L, 2013, ANAL CHEM, V85, P10842, DOI 10.1021/ac402228n
   Ji HX, 2012, ANAL CHEM, V84, P7166, DOI 10.1021/ac3015356
   Ji J, 2009, CHEM COMMUN, P1508, DOI 10.1039/b820738k
   Juskowiak B, 2006, ANAL CHIM ACTA, V568, P171, DOI 10.1016/j.aca.2005.12.063
   Kerman K, 2007, ANAL CHIM ACTA, V588, P26, DOI 10.1016/j.aca.2007.02.001
   Kerman K, 2007, ANAL CHEM, V79, P6881, DOI 10.1021/ac070438i
   Li JS, 2010, ANAL CHEM, V82, P2811, DOI 10.1021/ac100336n
   Liu GD, 2007, TALANTA, V74, P308, DOI 10.1016/j.talanta.2007.10.014
   Liu HY, 2013, ANAL CHEM, V85, P3385, DOI 10.1021/ac303789x
   Mahmoudian L, 2008, ANAL CHEM, V80, P2483, DOI 10.1021/ac702289j
   Miao P, 2012, BIOCONJUGATE CHEM, V23, P141, DOI 10.1021/bc200523p
   Myhrvold C, 2013, NANO LETT, V13, P4242, DOI 10.1021/nl4019512
   Nie HG, 2009, ANGEW CHEM INT EDIT, V48, P9862, DOI 10.1002/anie.200903503
   Rothman DM, 2005, TRENDS CELL BIOL, V15, P502, DOI 10.1016/j.tcb.2005.07.003
   Rusling JF, 2009, BIOELECTROCHEMISTRY, V76, P189, DOI 10.1016/j.bioelechem.2009.03.011
   Russell C, 2014, ACS NANO, V8, P1147, DOI 10.1021/nn4058825
   SEN D, 1988, NATURE, V334, P364, DOI 10.1038/334364a0
   Sessler JL, 2007, CHEM SOC REV, V36, P314, DOI 10.1039/b604119c
   Sinden RR, 1998, ADV GENOM B, V5, P1
   Stork PJS, 2002, TRENDS CELL BIOL, V12, P258, DOI 10.1016/S0962-8924(02)02294-8
   Stulz E, 2011, CHEM SOC REV, V40, P5633, DOI 10.1039/c1cs90048j
   Tang LH, 2012, ANAL CHEM, V84, P4711, DOI 10.1021/ac203274k
   Wang F, 2014, CHEM REV, V114, P2881, DOI 10.1021/cr400354z
   Wang GF, 2013, ELECTROANAL, V25, P1960, DOI 10.1002/elan.201300184
   Wang J, 2005, PERSP BIOANAL, V1, P369, DOI 10.1016/S1871-0069(05)01011-6
   Wang M, 2013, CHEM COMMUN, V49, P8788, DOI 10.1039/c3cc43290d
   Wang ZJ, 2011, BIOSENS BIOELECTRON, V26, P3881, DOI 10.1016/j.bios.2011.03.002
   Wen YQ, 2012, ANAL CHEM, V84, P7664, DOI 10.1021/ac300616z
   Wieckowska A, 2008, CHEM COMMUN, P2376, DOI 10.1039/b800247a
   WILKINS MHF, 1953, NATURE, V171, P738, DOI 10.1038/171738a0
   Xia F, 2010, J AM CHEM SOC, V132, P14346, DOI 10.1021/ja104998m
   Xu SJ, 2010, ANAL CHEM, V82, P9566, DOI 10.1021/ac102296g
   Xu XH, 2009, CHEM COMMUN, P6946, DOI 10.1039/b913943e
   Yan J, 2012, ANAL CHEM, V84, P9139, DOI 10.1021/ac301809e
   Yin ZY, 2012, NANOSCALE, V4, P293, DOI 10.1039/c1nr11149c
   Zhang ZF, 2005, ANAL CHEM, V77, P3324, DOI 10.1021/ac050036f
   Zhao WA, 2006, ANGEW CHEM INT EDIT, V45, P2409, DOI 10.1002/anie.200600061
   Zhou XM, 2009, ANAL CHEM, V81, P255, DOI 10.1021/ac801914b
NR 49
TC 92
Z9 96
U1 1
U2 250
PU AMER CHEMICAL SOC
PI WASHINGTON
PA 1155 16TH ST, NW, WASHINGTON, DC 20036 USA
SN 0003-2700
EI 1520-6882
J9 ANAL CHEM
JI Anal. Chem.
PD JUN 17
PY 2014
VL 86
IS 12
BP 6153
EP 6159
DI 10.1021/ac501375s
PG 7
WC Chemistry, Analytical
WE Science Citation Index Expanded (SCI-EXPANDED)
SC Chemistry
GA AJ4JX
UT WOS:000337643500079
PM 24814403
DA 2023-06-30
ER

PT J
AU Thirumalraj, B
   Palanisamy, S
   Chen, SM
   De Wael, K
AF Thirumalraj, Balamurugan
   Palanisamy, Selvakumar
   Chen, Shen-Ming
   De Wael, Karolien
TI A Graphene/Gelatin Composite Material for the Entrapment of Hemoglobin
   for Bioelectrochemical Sensing Applications
SO JOURNAL OF THE ELECTROCHEMICAL SOCIETY
LA English
DT Article
ID MULTIWALLED CARBON NANOTUBES; DIRECT ELECTROCHEMISTRY;
   HYDROGEN-PEROXIDE; HORSERADISH-PEROXIDASE; GLUCOSE BIOSENSOR;
   ELECTRON-TRANSFER; ZINC-OXIDE; NANOCOMPOSITE; FABRICATION; SENSOR
AB In the present work, a novel graphene (GN) and gelatin (GTN) composite was prepared and used as an immobilization matrix for hemoglobin (Hb). Compared with Hb immobilized on a bare, GN or GTN modified glassy carbon electrode (GCE), a stable and pair of well-defined quasi redox couple was observed at an Hb modified GN/GTN composite GCE at a formal potential of -0.306 V versus Ag vertical bar AgCl. The direct electrochemical behavior of Hb was greatly enhanced by the presence of both GTN and GN. A heterogeneous electron transfer rate constant (K-s) was calculated as 3.82 s(-1) for Hb immobilized at GN/GTN modified GCE, which indicates the fast direct electron transfer of Hb toward the electrode surface. The biosensor shows a stable and wide linear response for H2O2 in the linear response range from 0.1 mu M to 786.6 mu M with an analytical sensitivity and limit of detection of 0.48 mu A mu M-1 cm(-2) and 0.04 mu M, respectively. The fabricated biosensor holds its high selectivity in the presence of potentially active interfering species and metal ions. The biosensor shows its satisfactory practical ability in the commercial contact lens solution and human serum samples. (C) 2016 The Electrochemical Society. All rights reserved.
C1 [Thirumalraj, Balamurugan; Palanisamy, Selvakumar; Chen, Shen-Ming] Natl Taipei Univ Technol, Dept Chem Engn & Biotechnol, Taipei 106, Taiwan.
   [De Wael, Karolien] Univ Antwerp, Dept Chem, B-2020 Antwerp, Belgium.
C3 National Taipei University of Technology; University of Antwerp
RP Chen, SM (通讯作者)，Natl Taipei Univ Technol, Dept Chem Engn & Biotechnol, Taipei 106, Taiwan.
EM smchen78@ms15.hinet.net
RI chen, shen-ming/F-1633-2014; Palanisamy, Selvakumar/I-5059-2015; De
   Wael, Karolien/U-5545-2018
OI chen, shen-ming/0000-0002-3749-1224; Palanisamy,
   Selvakumar/0000-0003-4707-6179; De Wael, Karolien/0000-0003-4495-0748
FU Ministry of Science and Technology, Taiwan (Republic of China)
   [NSC1012113M027001MY3]
FX This project was supported by the Ministry of Science and Technology
   (project no. NSC1012113M027001MY3), Taiwan (Republic of China). The
   authors express their sincere thanks to Prof. Bih-Show Lou, Chemistry
   Division, Center for General Education, Chang Gung University, Tao-Yuan,
   Taiwan for providing the human serum samples.
CR Aref M. A., 2015, BIOSENS BIOELECTRON, V74, P518
   Avouris P, 2012, MATER TODAY, V15, P86, DOI 10.1016/S1369-7021(12)70044-5
   Baccarin M, 2016, MAT SCI ENG C-MATER, V58, P97, DOI 10.1016/j.msec.2015.08.013
   Bartlett PN, 1998, ANAL CHEM, V70, P3685, DOI 10.1021/ac971088a
   Brownson DAC, 2014, NANOSCALE, V6, P1607, DOI 10.1039/c3nr05643k
   Chen W, 2012, ANALYST, V137, P49, DOI 10.1039/c1an15738h
   Chen XY, 2013, J MATER CHEM A, V1, P10903, DOI 10.1039/c3ta12328f
   Choi W, 2010, CRIT REV SOLID STATE, V35, P52, DOI 10.1080/10408430903505036
   Dong SY, 2012, COLLOID SURFACE B, V100, P133, DOI 10.1016/j.colsurfb.2012.05.009
   Feng QL, 2012, ELECTROCHIM ACTA, V60, P304, DOI 10.1016/j.electacta.2011.11.048
   Ferrari AC, 2006, PHYS REV LETT, V97, DOI 10.1103/PhysRevLett.97.187401
   GARGUILO MG, 1993, ANAL CHEM, V65, P523, DOI 10.1021/ac00053a007
   Ge Y, 2012, J MATER CHEM, V22, P17619, DOI 10.1039/c2jm33173j
   Habibi B, 2015, MICROCHIM ACTA, V182, P957, DOI 10.1007/s00604-014-1403-6
   Haider S, 2007, SENSOR ACTUAT B-CHEM, V124, P517, DOI 10.1016/j.snb.2007.01.024
   Hanaoka S, 2001, ANAL CHIM ACTA, V426, P57, DOI 10.1016/S0003-2670(00)01181-8
   He YP, 2011, ELECTROCHIM ACTA, V56, P2471, DOI 10.1016/j.electacta.2010.11.020
   Huang KJ, 2011, ELECTROCHIM ACTA, V56, P2947, DOI 10.1016/j.electacta.2010.12.094
   Ispas CR, 2012, ANAL LETT, V45, P168, DOI 10.1080/00032719.2011.633188
   Karuppiah C, 2014, SENSOR ACTUAT B-CHEM, V196, P450, DOI 10.1016/j.snb.2014.02.034
   Khan ME, 2016, RSC ADV, V6, P20824, DOI 10.1039/c5ra24575c
   Khan ME, 2015, NEW J CHEM, V39, P8121, DOI 10.1039/c5nj01320h
   Khan ME, 2015, RSC ADV, V5, P26897, DOI 10.1039/c5ra01864a
   Khan MM, 2013, MAT SCI ENG C-MATER, V33, P4692, DOI 10.1016/j.msec.2013.07.028
   Kuila T, 2011, BIOSENS BIOELECTRON, V26, P4637, DOI 10.1016/j.bios.2011.05.039
   Lata S, 2012, PROCESS BIOCHEM, V47, P992, DOI 10.1016/j.procbio.2012.03.018
   Lawal AT, 2015, TALANTA, V131, P424, DOI 10.1016/j.talanta.2014.07.019
   Li H, 2004, COLLOID SURFACE B, V33, P85, DOI 10.1016/j.colsurfb.2003.08.014
   Li J, 1996, ANAL CHIM ACTA, V335, P137, DOI 10.1016/S0003-2670(96)00337-6
   Liu JP, 2009, ELECTROCHEM COMMUN, V11, P202, DOI 10.1016/j.elecom.2008.11.009
   Liu KP, 2011, J MATER CHEM, V21, P12034, DOI 10.1039/c1jm10749f
   Liu KP, 2010, ELECTROCHEM COMMUN, V12, P402, DOI 10.1016/j.elecom.2010.01.004
   Ma W, 2010, BIOELECTROCHEMISTRY, V78, P106, DOI 10.1016/j.bioelechem.2009.08.002
   MATSUBARA C, 1992, ANALYST, V117, P1781, DOI 10.1039/an9921701781
   Mondal T, 2012, J MATER CHEM, V22, P22481, DOI 10.1039/c2jm33398h
   Palanisamy S, 2012, ANAL BIOCHEM, V429, P108, DOI 10.1016/j.ab.2012.07.001
   Periasamy AP, 2011, BIOELECTROCHEMISTRY, V80, P114, DOI 10.1016/j.bioelechem.2010.06.009
   Priya C, 2012, COLLOID SURFACE B, V97, P90, DOI 10.1016/j.colsurfb.2012.04.004
   Pumera M, 2010, TRAC-TREND ANAL CHEM, V29, P954, DOI 10.1016/j.trac.2010.05.011
   Randviir EP, 2014, MATER TODAY, V17, P426, DOI 10.1016/j.mattod.2014.06.001
   SELLERS RM, 1980, ANALYST, V105, P950, DOI 10.1039/an9800500950
   Shao YY, 2010, ELECTROANAL, V22, P1027, DOI 10.1002/elan.200900571
   Sheng QL, 2016, J ELECTROCHEM SOC, V163, pH128, DOI 10.1149/2.0791602jes
   Sun AL, 2012, APPL BIOCHEM BIOTECH, V166, P764, DOI 10.1007/s12010-011-9465-y
   Unnikrishnan B, 2013, BIOSENS BIOELECTRON, V39, P70, DOI 10.1016/j.bios.2012.06.045
   Wang YQ, 2013, J SOLID STATE ELECTR, V17, P881, DOI 10.1007/s10008-012-1939-5
   Wu SX, 2013, SMALL, V9, P1160, DOI 10.1002/smll.201202896
   Xie LL, 2013, COLLOID SURFACE B, V107, P245, DOI 10.1016/j.colsurfb.2013.02.020
   Xu J, 2011, MICROCHIM ACTA, V172, P425, DOI 10.1007/s00604-010-0515-x
   Yoo JM, 2015, CHEM SOC REV, V44, P4835, DOI 10.1039/c5cs00072f
   Zhang RY, 2007, J COLLOID INTERF SCI, V316, P517, DOI 10.1016/j.jcis.2007.08.016
   Zheng W, 2007, ELECTROCHEM COMMUN, V9, P1619, DOI 10.1016/j.elecom.2007.03.007
NR 52
TC 11
Z9 11
U1 1
U2 57
PU ELECTROCHEMICAL SOC INC
PI PENNINGTON
PA 65 SOUTH MAIN STREET, PENNINGTON, NJ 08534 USA
SN 0013-4651
EI 1945-7111
J9 J ELECTROCHEM SOC
JI J. Electrochem. Soc.
PY 2016
VL 163
IS 7
BP B265
EP B271
DI 10.1149/2.0341607jes
PG 7
WC Electrochemistry; Materials Science, Coatings & Films
WE Science Citation Index Expanded (SCI-EXPANDED)
SC Electrochemistry; Materials Science
GA DN9PW
UT WOS:000377412900047
OA Green Accepted
DA 2023-06-30
ER

PT J
AU Zhuang, JJ
   Wan, HT
   Zhang, XB
AF Zhuang, Jianjian
   Wan, Haitao
   Zhang, Xiaobo
TI Electrochemical detection of miRNA-100 in the sera of gastric cancer
   patients based on DSN-assisted amplification
SO TALANTA
LA English
DT Article
DE Biosensor; Gold nanoparticle; miR-100; Detection; Gastric cancer
ID MICRORNA; QUANTIFICATION; GOLD; OPPORTUNITIES; TECHNOLOGIES; CHALLENGES;
   BIOSENSOR; APOPTOSIS; BIOMARKER; MIR-100
AB Gastric cancer (GC) is a common malignant digestive tract tumor that leads to high mortality worldwide. Early diagnosis of GC is very important for adequate treatment. However, a rapid, specific and sensitive method for the detection of GC is currently not available. Here, a biosensor CPs/AuNP-AuE, the gold nanoparticle (AuNP)-modified Au electrode (AuE) which was coupled with DNA capture probes (CPs), was developed to detect the content of miR-100 in the sera of GC patients. The results showed that AuNPs were uniformly deposited on the surface of AuE. AuNPs enhanced the electrical conductivity and improved the effective area of AuE. CPs were successfully assembled on AuNP-AuE that could be digested by duplex-specific nuclease (DSN) from the miR-100/CPs complex on the electrode, improving the sensitivity of the biosensor by recycling miR-100. The data revealed that the biosensor was highly specific for the detection of miR-100, which had the ability to distinguish one base-pair mistake in miR-100. The detection of the biosensor for miR-100 ranged from 100 aM to 10 pM and the limit of detection (LOD) was estimated to be 100 aM. The detection results of 100 human sera samples using this biosensor indicated that the cutoff for the detection of gastric cancer was 5 fM. Therefore the biosensor developed in our study served as a rapid, specific and sensitive strategy for the detection of gastric cancer in clinic.
C1 [Zhuang, Jianjian; Wan, Haitao; Zhang, Xiaobo] Zhejiang Univ, Coll Life Sci, Hangzhou 310058, Peoples R China.
C3 Zhejiang University
RP Zhang, XB (通讯作者)，Zhejiang Univ, Coll Life Sci, Hangzhou 310058, Peoples R China.
EM zxb0812@zju.edu.cn
OI Zhang, Xiaobo/0000-0003-4606-212X
FU National Key Research and Development Program of China [2018YFC0310703];
   China Ocean Mineral Resources RD Association [DY135-B-04]
FX This study was financially supported by the National Key Research and
   Development Program of China (2018YFC0310703) and China Ocean Mineral
   Resources R&D Association (DY135-B-04).
CR Alivisatos AP, 1996, NATURE, V382, P609, DOI 10.1038/382609a0
   Benes V, 2010, METHODS, V50, P244, DOI 10.1016/j.ymeth.2010.01.026
   Chikkaveeraiah BV, 2012, ACS NANO, V6, P6546, DOI 10.1021/nn3023969
   Chivu-Economescu M, 2010, HEPATO-GASTROENTEROL, V57, P1453
   Dave VP, 2019, LAB INVEST, V99, P452, DOI 10.1038/s41374-018-0143-3
   Degliangeli F, 2014, J AM CHEM SOC, V136, P2264, DOI 10.1021/ja412152x
   Escalona-Villalpando RA, 2018, J ELECTROANAL CHEM, V816, P92, DOI 10.1016/j.jelechem.2018.03.037
   Gong Y, 2020, MOL CANCER RES, V18, P287, DOI 10.1158/1541-7786.MCR-19-0612
   Hajkova A, 2017, BIOELECTROCHEMISTRY, V116, P1, DOI 10.1016/j.bioelechem.2017.02.003
   Harris JJ, 2000, LANGMUIR, V16, P2006, DOI 10.1021/la990620h
   Hong CY, 2013, BIOSENS BIOELECTRON, V50, P132, DOI 10.1016/j.bios.2013.06.040
   Kilic T, 2018, BIOSENS BIOELECTRON, V99, P525, DOI 10.1016/j.bios.2017.08.007
   Lai NS, 2015, BRIT J CANCER, V112, P1241, DOI 10.1038/bjc.2015.91
   Li CZ, 2005, ANAL CHEM, V77, P478, DOI 10.1021/ac048672l
   Lukaszewicz-Zajac M, 2011, CLIN EXP MED, V11, P89, DOI 10.1007/s10238-010-0114-5
   Luo MC, 2019, MEDICINE, V98, DOI 10.1097/MD.0000000000014430
   Lv ZC, 2015, TUMOR BIOL, V36, P1619, DOI 10.1007/s13277-014-2760-9
   Mahmoud KA, 2008, ACS NANO, V2, P1051, DOI 10.1021/nn8000774
   Palecek E, 2012, CHEM REV, V112, P3427, DOI 10.1021/cr200303p
   Pang YH, 2019, TALANTA, V192, P387, DOI 10.1016/j.talanta.2018.08.042
   Redshaw N, 2013, BIOTECHNIQUES, V54, P155, DOI 10.2144/000114002
   Ren YQ, 2013, ANAL CHEM, V85, P4784, DOI 10.1021/ac400583e
   Schwarzkopf M, 2016, NUCLEIC ACIDS RES, V44, DOI 10.1093/nar/gkw503
   Shagin DA, 2002, GENOME RES, V12, P1935, DOI 10.1101/gr.547002
   Siegel R.L., 2022, CA-CANCER J CLIN, V72, P7, DOI [10.3322/caac.21590, DOI 10.3322/CAAC.20107]
   Svoboda P, 2015, FEBS LETT, V589, P1694, DOI 10.1016/j.febslet.2015.04.054
   Tezerjani MD, 2016, J ELECTROANAL CHEM, V778, P23, DOI 10.1016/j.jelechem.2016.08.009
   Tian L, 2018, BIOSENS BIOELECTRON, V99, P564, DOI 10.1016/j.bios.2017.08.035
   Tsai MM, 2016, INT J MOL SCI, V17, DOI 10.3390/ijms17060945
   Ucar E, 2008, ADV THER, V25, P1075, DOI 10.1007/s12325-008-0100-4
   Wang JX, 2012, ANAL CHEM, V84, P6400, DOI 10.1021/ac203368h
   Wang JG, 2013, J PHYS CHEM C, V117, P15817, DOI 10.1021/jp400633k
   Wang Q, 2015, ANALYST, V140, P6306, DOI 10.1039/c5an01350j
   Wei XT, 2016, MOL NEUROBIOL, V53, P163, DOI 10.1007/s12035-014-8993-1
   Wu D, 2019, CANCER MED-US, V8, P1576, DOI 10.1002/cam4.2055
   Yang G, 2017, ONCOGENE, V36, P1023, DOI 10.1038/onc.2016.270
NR 36
TC 16
Z9 16
U1 8
U2 59
PU ELSEVIER
PI AMSTERDAM
PA RADARWEG 29, 1043 NX AMSTERDAM, NETHERLANDS
SN 0039-9140
EI 1873-3573
J9 TALANTA
JI Talanta
PD APR 1
PY 2021
VL 225
AR 121981
DI 10.1016/j.talanta.2020.121981
PG 8
WC Chemistry, Analytical
WE Science Citation Index Expanded (SCI-EXPANDED)
SC Chemistry
GA SE4GZ
UT WOS:000652032600048
PM 33592729
DA 2023-06-30
ER

PT J
AU Tong, ZQ
   Yuan, R
   Chai, YQ
   Xie, Y
   Chen, SH
AF Tong, Zhongqiang
   Yuan, Ruo
   Chai, Yaqin
   Xie, Yi
   Chen, Shihong
TI A novel and simple biomolecules immobilization method:
   Electro-deposition ZrO2 doped with HRP for fabrication of hydrogen
   peroxide biosensor
SO JOURNAL OF BIOTECHNOLOGY
LA English
DT Article
DE HRP-ZrO2 thin films; H2O2; biosensor
ID ZIRCONIA THIN-FILMS; HORSERADISH-PEROXIDASE; ELECTROLYTIC DEPOSITION;
   COVALENT IMMOBILIZATION; DIRECT ELECTROCHEMISTRY; AMPEROMETRIC
   DETECTION; PRUSSIAN-BLUE; OXIDASE; ENZYME; NANOPARTICLES
AB For the first time, a very novel and simple immobilization method for fabrication of hydrogen peroxide biosensor was reported in this paper. The biocompatible composite HRP-ZrO2 thin films were synthesized on gold electrode surface based on electro-deposition zirconia doped with horseradish peroxidase (HRP) by cyclic voltammetry scanning in KCl solution containing ZrO2 and HRP. The fabricated process of biosensor was characterized by electrochemical impedance spectroscopy (EIS) and the surface topography of the prepared films was imaged by atomic force microscope (AFM). The HRP in HRP-ZrO2 thin films kept its bioactivity and exhibited excellent electrocatalytical response to the reduction of H2O2. Experimental conditions influencing the biosensor performance such as pH, potential were optimized. The resulting biosensor (HRP-ZrO2/Au electrode) showed a linear response to H2O2 over a concentration range from 0.02 to 9.45 mM with a detection limit of 2 mu M based on a signal-to-noise ratio of 3 under optimized conditions. The apparent Michaelis-Menten constant (K-M(app)) was evaluated to be 8.01 mM, which M indicated the HRP in HRP-ZrO2 thin films kept its native bioactivity and had high affinity for H2O2 Moreover, the proposed biosensor showed high sensitivity, good reproducibility and long-term stability. What is more, this immobilization methodology widened biosensor application in biomolecules immobilization and could further develop for other protein and biomolecules immobilization. (c) 2007 Published by Elsevier B.V.
C1 Southwest Univ, Coll Chem & Engn, Chongqing Key Lab Analyt Chem, Chongqing 400715, Peoples R China.
C3 Southwest University - China
RP Yuan, R (通讯作者)，Southwest Univ, Coll Chem & Engn, Chongqing Key Lab Analyt Chem, Chongqing 400715, Peoples R China.
EM yuanruo@swu.edu.cn
CR BEATA PB, 2006, ELECTROCHIM ACTA, V51, P2173
   Bellezza F, 2005, LANGMUIR, V21, P11099, DOI 10.1021/la051487y
   Bu HZ, 1998, ANAL CHEM, V70, P4320, DOI 10.1021/ac9802877
   Buscher CT, 1996, J AM CHEM SOC, V118, P2950, DOI 10.1021/ja9528590
   CHAN HSO, 1994, J ELECTROANAL CHEM, V379, P293, DOI 10.1016/0022-0728(94)87150-7
   CHECHOT M I, 1987, Prikladnaya Biokhimiya i Mikrobiologiya, V23, P591
   Cosnier S, 1998, ELECTROANAL, V10, P808, DOI 10.1002/(SICI)1521-4109(199809)10:12<808::AID-ELAN808>3.3.CO;2-B
   Delvaux M, 2004, ANAL CHIM ACTA, V525, P221, DOI 10.1016/j.aca.2004.08.054
   Dobson KD, 1997, LANGMUIR, V13, P3392, DOI 10.1021/la962024i
   Doretti L, 1999, BIOTECHNOL APPL BIOC, V29, P67
   Fang MM, 1997, J AM CHEM SOC, V119, P12184, DOI 10.1021/ja972569e
   Ferri T, 1998, BIOELECTROCH BIOENER, V45, P221, DOI 10.1016/S0302-4598(98)00102-0
   Garjonyte R, 2000, BIOSENS BIOELECTRON, V15, P445, DOI 10.1016/S0956-5663(00)00101-9
   Garjonyte R, 1999, SENSOR ACTUAT B-CHEM, V56, P85, DOI 10.1016/S0925-4005(99)00163-X
   Guerrieri A, 2006, BIOSENS BIOELECTRON, V21, P1710, DOI 10.1016/j.bios.2005.08.005
   Halliwell CM, 2002, ANAL CHIM ACTA, V453, P191, DOI 10.1016/S0003-2670(01)01408-8
   KAMIN RA, 1980, ANAL CHEM, V52, P1198, DOI 10.1021/ac50058a010
   Kamiya N, 2000, BIOTECHNOL PROGR, V16, P52, DOI 10.1021/bp990125b
   Karalemas ID, 2000, TALANTA, V53, P391, DOI 10.1016/S0039-9140(00)00506-3
   Koncki R, 1999, BIOSENS BIOELECTRON, V14, P87, DOI 10.1016/S0956-5663(98)00095-5
   LI ZJ, 2004, TALANTA, V63, P647, DOI DOI 10.1016/j.talanta.2003.12.007
   Lindgren A, 2000, BIOSENS BIOELECTRON, V15, P491, DOI 10.1016/S0956-5663(00)00110-X
   Liu HY, 2003, ANAL CHIM ACTA, V481, P91, DOI 10.1016/S0003-2670(03)00071-0
   Liu SQ, 2004, COLLOID SURFACE B, V36, P155, DOI 10.1016/j.colsurfb.2004.03.020
   Liu SQ, 2004, BIOSENS BIOELECTRON, V19, P963, DOI 10.1016/j.bios.2003.08.025
   Liu SQ, 2002, BIOELECTROCHEMISTRY, V57, P149, DOI 10.1016/S1567-5394(02)00114-7
   Liu XY, 2006, BIOMATERIALS, V27, P3904, DOI 10.1016/j.biomaterials.2006.03.007
   Mahiuddin S, 2005, LANGMUIR, V21, P5259, DOI 10.1021/la047161r
   Netchiporouk LI, 1996, ANAL CHEM, V68, P4358, DOI 10.1021/ac960190p
   Pang X, 2005, SURF COAT TECH, V195, P138, DOI 10.1016/j.surfcoat.2004.08.216
   SALOMAO S, 2004, PROCESS BIOCHEM, V39, P883
   Senillou A, 1999, ANAL CHIM ACTA, V401, P117, DOI 10.1016/S0003-2670(99)00520-6
   Song YH, 2006, SENSOR ACTUAT B-CHEM, V114, P1001, DOI 10.1016/j.snb.2005.07.061
   Sung WJ, 2000, ANAL CHEM, V72, P2177, DOI 10.1021/ac9908041
   Vidal JC, 2006, TALANTA, V68, P791, DOI 10.1016/j.talanta.2005.06.038
   Wang G, 2003, BIOSENS BIOELECTRON, V18, P335, DOI 10.1016/S0956-5663(02)00152-5
   Yan YM, 2005, LANGMUIR, V21, P6560, DOI 10.1021/la050043z
   Yu HZ, 2002, ANAL CHEM, V74, P5742, DOI 10.1021/ac025686n
   Yu JH, 2002, ANAL CHEM, V74, P3579, DOI 10.1021/ac011290k
   Zhang L, 2005, BIOSENS BIOELECTRON, V21, P337, DOI 10.1016/j.bios.2004.10.021
   Zhang T, 2003, ANAL CHIM ACTA, V489, P199, DOI 10.1016/S0003-2670(03)00758-X
   Zhitomirsky I, 2000, MATER LETT, V46, P1, DOI 10.1016/S0167-577X(00)00133-6
   ZHITOMIRSKY I, 2002, FUNDAM ADV COLLOID I, P279
   Zhu NN, 2004, ANAL CHIM ACTA, V510, P163, DOI 10.1016/j.aca.2004.01.017
NR 44
TC 75
Z9 77
U1 1
U2 51
PU ELSEVIER
PI AMSTERDAM
PA RADARWEG 29, 1043 NX AMSTERDAM, NETHERLANDS
SN 0168-1656
EI 1873-4863
J9 J BIOTECHNOL
JI J. Biotechnol.
PD FEB 20
PY 2007
VL 128
IS 3
BP 567
EP 575
DI 10.1016/j.jbiotec.2006.12.008
PG 9
WC Biotechnology & Applied Microbiology
WE Science Citation Index Expanded (SCI-EXPANDED)
SC Biotechnology & Applied Microbiology
GA 139AM
UT WOS:000244404400013
PM 17210197
DA 2023-06-30
ER

PT J
AU Barsan, MM
   Matei, E
   Enculescu, M
   Costescu, R
   Preda, N
   Enache, TA
   Enculescu, I
   Diculescu, VC
AF Barsan, Madalina M.
   Matei, Elena
   Enculescu, Monica
   Costescu, Ruxandra
   Preda, Nicoleta
   Enache, Teodor A.
   Enculescu, Ionut
   Diculescu, Victor C.
TI Nanostructured palladium doped nickel electrodes for immobilization of
   oxidases through nickel nanoparticles
SO ELECTROCHIMICA ACTA
LA English
DT Article
DE Biosensor; Magnetic; Palladium; Nickel; Hydrogen peroxide
ID REDUCED GRAPHENE OXIDE; HYDROGEN-PEROXIDE; ELECTROCATALYTIC ACTIVITY;
   ALLOY; NANOWIRES; H2O2
AB The present investigation deals with the development, characterization and application of nano-structured Pd doped Ni electrodes (Pd@Ni), which uses the electrochemical properties of Pd in synergy with the magnetic properties of Ni for biosensors development. The Pd@Ni electrodes have been characterized by X-ray diffraction, scanning electron microscopy with energy dispersive X-ray spectroscopy and X-ray photoelectron spectroscopy. It has been shown that palladium presented spherical assemblies ranging 150-200 nm medium diameter size that covers large areas of the electrode surface while metallic nickel, which confers magnetic properties, showed a uniform granular structure with sizes between 20 and 50 nm. Cyclic voltammetry and electrochemical impedance spectroscopy were performed to understand the electrochemical process at the Pd@Ni electrodes in neutral media. The Pd@Ni electrodes were applied for the electrochemical detection of H2O2. Finally, Ni nanoparticles (NiNP) functionalized with the model enzyme glucose oxidase (GOx-NiNP) have been attached to the Pd@Ni electrode solely through magnetic interactions, and the obtained GOx-NiNP/Pd@Ni biosensor applied for glucose determination in aqueous solutions by fixed potential amperometry at -0.05 V (vs Ag/AgCl) with reduced interferences. (C) 2019 Elsevier Ltd. All rights reserved.
C1 [Barsan, Madalina M.; Matei, Elena; Enculescu, Monica; Costescu, Ruxandra; Preda, Nicoleta; Enache, Teodor A.; Enculescu, Ionut; Diculescu, Victor C.] Natl Inst Mat Phys, Atomistilor 405A, Magurele 077125, Romania.
C3 National Institute of Materials Physics - Romania
RP Diculescu, VC (通讯作者)，Natl Inst Mat Phys, Atomistilor 405A, Magurele 077125, Romania.
EM victor.diculescu@infim.ro
RI Barsan, Madalina M./H-4689-2013; Enculescu, Ionut/D-9806-2011; Matei,
   Elena/G-1626-2011; Enculescu, Monica/C-2091-2011; Preda,
   Nicoleta/B-6789-2012; Diculescu, Victor C/D-4132-2012; matei,
   elena/HHC-6815-2022; Enache, Teodor Adrian/A-8124-2019; Costescu,
   Ruxandra/AAC-4526-2022
OI Barsan, Madalina M./0000-0002-8492-5558; Enculescu,
   Ionut/0000-0002-7322-2128; Matei, Elena/0000-0002-8387-2562; Enculescu,
   Monica/0000-0002-4476-5545; Preda, Nicoleta/0000-0002-6448-6201;
   Diculescu, Victor C/0000-0003-0719-8016; Enache, Teodor
   Adrian/0000-0002-1848-6753; Costescu, Ruxandra/0000-0002-4703-7818;
   Armand, Enache/0000-0003-4491-8051
FU Romanian Ministry of Research and Innovation through Operational
   Programme Competitiveness [NANOBIOSURF-SMIS 103528, PN19-03, 21
   N/08.02.2019]
FX Financial support from the Romanian Ministry of Research and Innovation
   through Operational Programme Competitiveness 2014-2020, Project:
   NANOBIOSURF-SMIS 103528 and PN19-03 (contract no. 21 N/08.02.2019). The
   authors thank Dr. George Stan for XRD measurements.
CR Aziz MA, 2013, MICROCHIM ACTA, V180, P837, DOI 10.1007/s00604-013-1000-0
   Chen AC, 2015, CHEM REV, V115, P11999, DOI 10.1021/acs.chemrev.5b00324
   Corduneanu O, 2008, J ELECTROANAL CHEM, V624, P97, DOI 10.1016/j.jelechem.2008.07.034
   Dey RS, 2014, BIOSENS BIOELECTRON, V62, P357, DOI 10.1016/j.bios.2014.06.063
   Diculescu VC, 2007, J SOLID STATE ELECTR, V11, P887, DOI 10.1007/s10008-007-0275-7
   Gonchar M, 2016, SENSOR LETT, V14, P1169, DOI DOI 10.1166/SL.2016.3748
   Gupta R, 2018, SENSOR ACTUAT B-CHEM, V276, P517, DOI 10.1016/j.snb.2018.08.148
   Hossain MF, 2015, J ELECTROCHEM SOC, V162, pB185, DOI 10.1149/2.0951507jes
   Kim S, 2019, ANALYST, V144, P258, DOI 10.1039/c8an01518j
   Kong LR, 2010, J SOLID STATE CHEM, V183, P2421, DOI 10.1016/j.jssc.2010.08.005
   Laurila T, 2017, ACS OMEGA, V2, P496, DOI 10.1021/acsomega.6b00441
   LIM C, 1994, ELECTROCHIM ACTA, V39, P363, DOI 10.1016/0013-4686(94)80075-8
   Liu AH, 2011, ANAL CHIM ACTA, V703, P172, DOI 10.1016/j.aca.2011.07.039
   Liu SL, 2013, PART PART SYST CHAR, V30, P549, DOI 10.1002/ppsc.201200150
   Momeni S, 2015, APPL BIOCHEM BIOTECH, V176, P1937, DOI 10.1007/s12010-015-1690-3
   Palmer DA, 2011, J SOLUTION CHEM, V40, P680, DOI 10.1007/s10953-011-9670-x
   Park J, 2018, ASIAN PAC J TROP BIO, V8, P1, DOI 10.4103/2221-1691.221037
   Patterson AL, 1939, PHYS REV, V56, P978, DOI 10.1103/PhysRev.56.978
   Qin Y, 2012, J MATER CHEM, V22, P24821, DOI 10.1039/c2jm35321k
   Scognamiglio V, 2013, BIOSENS BIOELECTRON, V47, P12, DOI 10.1016/j.bios.2013.02.043
   Shahvandi SK, 2018, SURF INTERFACES, V12, P71, DOI 10.1016/j.surfin.2018.05.004
   Sun LG, 2015, TALANTA, V138, P100, DOI 10.1016/j.talanta.2015.02.011
   Svitkova J, 2016, CRIT REV ANAL CHEM, V46, P248, DOI 10.1080/10408347.2015.1082125
   TEODORESCU CM, 1994, NUCL INSTRUM METH A, V345, P141, DOI 10.1016/0168-9002(94)90983-0
   VISSCHER W, 1983, SURF SCI, V135, P436, DOI 10.1016/0039-6028(83)90235-2
   Wang J, 2017, RSC ADV, V7, P14152, DOI 10.1039/c7ra00590c
   Wang LL, 2014, NANOSCALE, V6, P4635, DOI 10.1039/c4nr00139g
   Wang QY, 2013, J PHYS CHEM SOLIDS, V74, P1470, DOI 10.1016/j.jpcs.2013.05.008
   Wu CC, 2010, ACS NANO, V4, P1083, DOI 10.1021/nn901270c
   Yang J, 2011, BIOSENS BIOELECTRON, V29, P159, DOI 10.1016/j.bios.2011.08.011
   You JM, 2013, SENSOR ACTUAT B-CHEM, V178, P450, DOI 10.1016/j.snb.2013.01.006
   You JM, 2012, J NANOSCI NANOTECHNO, V12, P3943, DOI 10.1166/jnn.2012.6162
   Yu YY, 2013, ANAL METHODS-UK, V5, P7049, DOI 10.1039/c3ay41544a
NR 33
TC 10
Z9 10
U1 2
U2 49
PU PERGAMON-ELSEVIER SCIENCE LTD
PI OXFORD
PA THE BOULEVARD, LANGFORD LANE, KIDLINGTON, OXFORD OX5 1GB, ENGLAND
SN 0013-4686
EI 1873-3859
J9 ELECTROCHIM ACTA
JI Electrochim. Acta
PD AUG 20
PY 2019
VL 315
BP 102
EP 113
DI 10.1016/j.electacta.2019.04.143
PG 12
WC Electrochemistry
WE Science Citation Index Expanded (SCI-EXPANDED)
SC Electrochemistry
GA IB2OO
UT WOS:000470108800013
DA 2023-06-30
ER

PT J
AU Mandal, SS
   Navratna, V
   Sharma, P
   Gopal, B
   Bhattacharyya, AJ
AF Mandal, Soumit S.
   Navratna, Vikas
   Sharma, Pratyush
   Gopal, B.
   Bhattacharyya, Aninda J.
TI Titania nanotube-modified screen printed carbon electrodes enhance the
   sensitivity in the electrochemical detection of proteins
SO BIOELECTROCHEMISTRY
LA English
DT Article
DE Electrochemical biosensor; Penicillin binding protein 2a; Methicillin
   resistant Staphylococcus aureus; Titania nanotubes
ID RESISTANT STAPHYLOCOCCUS-AUREUS; GRAPHENE; NANOPARTICLES; MYOGLOBIN;
   ALPHA; ASSAY
AB The use of titania nanotubes (TiO2-NT) as the working electrode provides a substantial improvement in the electrochemical detection of proteins. A biosensor designed using this strategy provided a robust method to detect protein samples at very low concentrations (C-protein ca 1 ng/mu l). Reproducible measurements on protein samples at this concentration (I-p,I-a of 80 +/- 1.2 mu A) could be achieved using a sample volume of ca 30 mu l. We demonstrate the feasibility of this strategy for the accurate detection of penicillin binding protein, PBP2a, a marker for methicillin resistant Staphylococcus aureus (MRSA). The selectivity and efficiency of this sensor were also validated using other diverse protein preparations such as a recombinant protein tyrosine phosphatase (PTP10D) and bovine serum albumin (BSA). This electrochemical method also presents a substantial improvement in the time taken (few minutes) when compared to conventional enzyme-linked immunosorbent assay (ELISA) protocols. It is envisaged that this sensor could substantially aid in the rapid diagnosis of bacterial infections in resource strapped environments. (C) 2014 Elsevier B.V. All rights reserved.
C1 [Mandal, Soumit S.; Bhattacharyya, Aninda J.] Indian Inst Sci, Solid State & Struct Chem Unit, Bangalore 560012, Karnataka, India.
   [Navratna, Vikas; Sharma, Pratyush; Gopal, B.] Indian Inst Sci, Mol Biophys Unit, Bangalore 560012, Karnataka, India.
C3 Indian Institute of Science (IISC) - Bangalore; Indian Institute of
   Science (IISC) - Bangalore
RP Bhattacharyya, AJ (通讯作者)，Indian Inst Sci, Solid State & Struct Chem Unit, Bangalore 560012, Karnataka, India.
RI Gopal, Balasubramanian/K-4566-2012; Gopal,
   Balasubramanian/ABG-3754-2021; Navratna, Vikas/AAI-1331-2019; Navratna,
   Vikas/AAD-5036-2021
OI Mandal, Soumit Sankar/0000-0003-2793-1625
CR Anthony RM, 2005, J MICROBIOL METH, V60, P47, DOI 10.1016/j.mimet.2004.08.009
   BARD AJ, 1980, ELECTROCHEMICAL METH, pCH6
   BERNABEU P, 1988, ELECTROCHIM ACTA, V33, P1129, DOI 10.1016/0013-4686(88)80204-4
   Bunea M., 2001, ROUM BIOTECHNOL LETT, V6, P177
   Cao DF, 2003, ANALYST, V128, P1268, DOI 10.1039/b308242c
   Chandramouli Kondethimmanahalli, 2009, Hum Genomics Proteomics, V2009, DOI 10.4061/2009/239204
   Chen X, 2007, CHEM REV, V107, P2891, DOI 10.1021/cr0500535
   Chen YW, 2013, ANALYST, V138, P1075, DOI 10.1039/c2an36430a
   Daniel MC, 2004, CHEM REV, V104, P293, DOI 10.1021/cr030698+
   Das SK, 2009, J PHYS CHEM C, V113, P17367, DOI 10.1021/jp9066907
   Du D, 2010, ANAL CHEM, V82, P2989, DOI 10.1021/ac100036p
   ENGVALL E, 1971, IMMUNOCHEMISTRY, V8, P871, DOI 10.1016/0019-2791(71)90454-X
   Fu ZF, 2006, J IMMUNOL METHODS, V312, P61, DOI 10.1016/j.jim.2006.02.006
   Fuda C, 2004, J BIOL CHEM, V279, P40802, DOI 10.1074/jbc.M403589200
   Ge XX, 2013, BIOSENS BIOELECTRON, V50, P486, DOI 10.1016/j.bios.2013.07.017
   GOLDSMITH S J, 1975, Seminars in Nuclear Medicine, V5, P125, DOI 10.1016/S0001-2998(75)80028-6
   HOFFSTROM BG, 1994, METHOD ENZYMOL, V245, P316
   Kapoor S, 2009, J PHYS CHEM B, V113, P14189, DOI 10.1021/jp9032707
   Katz E., 2004, ANGEW CHEM INT EDIT, V6042, P43
   Li XC, 2009, ANAL CHEM, V81, P8557, DOI 10.1021/ac9015215
   Liu AH, 2005, ANAL CHEM, V77, P8068, DOI 10.1021/ac051640t
   Liu HY, 2010, ANAL CHEM, V82, P5865, DOI 10.1021/ac101110q
   Lu XB, 2009, J MATER CHEM, V19, P4707, DOI 10.1039/b903179k
   Madan LL, 2011, BIOCHEMISTRY-US, V50, P10114, DOI 10.1021/bi201092q
   Mandal SS, 2013, J MATER CHEM B, V1, P3051, DOI 10.1039/c3tb20409j
   Mandal SS, 2012, J PHYS CHEM B, V116, P9604, DOI 10.1021/jp303596q
   Metters JP, 2012, ANAL METHODS-UK, V4, P3140, DOI 10.1039/c2ay25512j
   Metters JP, 2011, ANALYST, V136, P1067, DOI 10.1039/c0an00894j
   Nakatomi Y, 1998, MICROBIOL IMMUNOL, V42, P739, DOI 10.1111/j.1348-0421.1998.tb02347.x
   PAIK CH, 1983, J NUCL MED, V24, P932
   Saito K, 1999, CLIN CHEM, V45, P665
   Schleifer KH., 1986, COAGULASE NEGATIVE S, P11
   Shiga K, 2013, J IMMUNOL METHODS, V388, P40, DOI 10.1016/j.jim.2012.11.012
   Walsh TR, 2002, ANNU REV MICROBIOL, V56, P657, DOI 10.1146/annurev.micro.56.012302.160806
   WANG J, 1992, ANAL CHEM, V64, P1285, DOI 10.1021/ac00035a016
   Wang Y, 2010, ACS NANO, V4, P1790, DOI 10.1021/nn100315s
   Yemini M, 2005, NANO LETT, V5, P183, DOI 10.1021/nl0484189
   Zen JM, 2003, ELECTROANAL, V15, P1073, DOI 10.1002/elan.200390130
   ZHAO JG, 1992, J ELECTROANAL CHEM, V327, P109, DOI 10.1016/0022-0728(92)80140-Y
   Zhou M, 2009, ANAL CHEM, V81, P5603, DOI 10.1021/ac900136z
NR 40
TC 8
Z9 9
U1 1
U2 87
PU ELSEVIER SCIENCE SA
PI LAUSANNE
PA PO BOX 564, 1001 LAUSANNE, SWITZERLAND
SN 1567-5394
EI 1878-562X
J9 BIOELECTROCHEMISTRY
JI Bioelectrochemistry
PD AUG
PY 2014
VL 98
BP 46
EP 52
DI 10.1016/j.bioelechem.2014.03.003
PG 7
WC Biochemistry & Molecular Biology; Biology; Biophysics; Electrochemistry
WE Science Citation Index Expanded (SCI-EXPANDED)
SC Biochemistry & Molecular Biology; Life Sciences & Biomedicine - Other
   Topics; Biophysics; Electrochemistry
GA AI4WV
UT WOS:000336868100006
PM 24691485
DA 2023-06-30
ER

PT J
AU Liang, M
   Wang, L
   Ma, CX
   Zhang, MJ
   Xie, GM
AF Liang, Mo
   Wang, Li
   Ma, Cuixia
   Zhang, Mingjun
   Xie, Guoming
TI Sandwich Immunoassay for Hepatitis C Virus Non-Structural 5A Protein
   Using a Glassy Carbon Electrode Modified with an Au-MoO3/Chitosan
   Nanocomposite
SO ANALYTICAL LETTERS
LA English
DT Article
DE Amperometric i-t curve; Electrochemical immunosensor; Hepatitis C virus
   non-structural 5A protein; Hexagonal mesoporous silicas; Molybdenum
   trioxide nanoparticles
ID AMPEROMETRIC IMMUNOSENSOR; GOLD NANOPARTICLES; ALPHA-FETOPROTEIN; FACILE
   SYNTHESIS; BIOSENSOR; SENSOR; LAYER; NS5A; FILM
AB A novel electrochemical immunosensor was prepared for the detection of the hepatitis C virus non-structural 5A protein. A glassy carbon electrode was modified with an Au-MoO3/Chitosan nanocomposite that warranted good conductivity and biocompatibility. Mesoporous silica with a large specific surface served as a nanocarrier for horseradish peroxidase and the polyclonal antibody as the reporter probe. The immunosensor was characterized by scanning electron microscopy, electrochemical impedance spectroscopy, and cyclic voltammetry. Following the sandwich-type immunoreaction, horseradish peroxidase was efficiently captured on the surface of the electrode to catalyze the decomposition of hydrogen peroxide. The analytical signal was obtained as an amperometric i-t curve (chronoamperometry). The assay reported here had a wide detection range (1ngmL(1) 50 mu gmL(1)) and detection limit as low as 1ngmL(1) of hepatitis C virus non-structural 5A protein. The electrochemical biosensor experiments showed excellent reproducibility, high selectivity, and outstanding stability for the determination of hepatitis C virus non-structural 5A protein, and it was successfully applied to the detection of the analyte in real serum samples.
C1 [Liang, Mo; Wang, Li; Ma, Cuixia; Zhang, Mingjun; Xie, Guoming] Chongqing Med Univ, Dept Lab Med, Minist Educ, Key Lab Med Diagnost, Chongqing 400016, Peoples R China.
   [Zhang, Mingjun] First Peoples Hosp Jiulongpo Dist, Chongqing, Peoples R China.
C3 Chongqing Medical University
RP Xie, GM (通讯作者)，Chongqing Med Univ, Dept Lab Med, Minist Educ, Key Lab Med Diagnost, Chongqing 400016, Peoples R China.
EM guomingxie@cqmu.edu.cn
OI Xie, Guoming/0000-0003-3340-7133
FU Natural Science Foundation of China [81171415]; Foundation of National
   Key Discipline in Laboratory Medicine [2010303]; Science and Technology
   Project of Jiulongpo District Committee in Chongqing
FX This work was supported by the Natural Science Foundation of China (NO.
   81171415), the Foundation of National Key Discipline in Laboratory
   Medicine (NO. 2010303), and the Science and Technology Project of
   Jiulongpo District Committee in Chongqing.
CR Barazzouk S, 2006, SENSOR ACTUAT B-CHEM, V119, P691, DOI 10.1016/j.snb.2006.01.026
   Bellan LM, 2011, WIRES NANOMED NANOBI, V3, P229, DOI 10.1002/wnan.136
   Bore MT, 2005, J PHYS CHEM B, V109, P2873, DOI 10.1021/jp045917p
   Cartwright H, 2012, PHARM DEALS REV, V2, P32
   Colombo M, 1999, BEST PRACT RES CL GA, V13, P519, DOI 10.1053/bega.1999.0045
   Dai ZH, 2007, BIOELECTROCHEMISTRY, V70, P250, DOI 10.1016/j.bioelechem.2006.09.009
   Du SY, 2012, ANAL LETT, V45, P1230, DOI 10.1080/00032719.2012.673105
   Gao M, 2010, NATURE, V465, P96, DOI 10.1038/nature08960
   Giannetto M, 2011, BIOSENS BIOELECTRON, V26, P2232, DOI 10.1016/j.bios.2010.09.040
   Grennan K, 2003, ANAL CHIM ACTA, V500, P287, DOI 10.1016/S0003-2670(03)00942-5
   He J, 2011, J VIROL METHODS, V171, P163, DOI 10.1016/j.jviromet.2010.10.019
   Houghton M, 2011, IMMUNOL REV, V239, P99, DOI 10.1111/j.1600-065X.2010.00977.x
   Hu ZB, 2012, J PHYS CHEM C, V116, P3962, DOI 10.1021/jp211079b
   Huo HY, 2009, MICROCHIM ACTA, V167, P195, DOI 10.1007/s00604-009-0240-5
   Jain PK, 2007, NANO TODAY, V2, P18, DOI 10.1016/S1748-0132(07)70016-6
   KRESGE CT, 1992, NATURE, V359, P710, DOI 10.1038/359710a0
   Lai WQ, 2012, MICROCHIM ACTA, V178, P357, DOI 10.1007/s00604-012-0839-9
   Lan KH, 2002, ONCOGENE, V21, P4801, DOI 10.1038/sj.onc.1205589
   Lavanchy D, 2011, CLIN MICROBIOL INFEC, V17, P107, DOI 10.1111/j.1469-0691.2010.03432.x
   Li JA, 2010, LANGMUIR, V26, P12267, DOI 10.1021/la101225j
   Li SF, 2012, APPL SURF SCI, V258, P2802, DOI 10.1016/j.apsusc.2011.10.138
   Lian WJ, 2012, BIOSENS BIOELECTRON, V38, P163, DOI 10.1016/j.bios.2012.05.017
   Lin JH, 2009, ANAL BIOCHEM, V384, P130, DOI 10.1016/j.ab.2008.09.033
   Liu RJ, 2012, SMALL, V8, P1398, DOI 10.1002/smll.201102298
   Luo XL, 2006, ELECTROANAL, V18, P319, DOI 10.1002/elan.200503415
   Ly KN, 2012, ANN INTERN MED, V156, P271, DOI 10.7326/0003-4819-156-4-201202210-00004
   Ma CX, 2012, MICROCHIM ACTA, V178, P331, DOI 10.1007/s00604-012-0842-1
   Maudar KK, 2012, J GASTROINTEST SURG, V16, P142, DOI 10.1007/s11605-011-1750-0
   Murase S, 2012, ADV MATER, V24, P2459, DOI 10.1002/adma.201104771
   Omidfar K, 2012, ANAL BIOCHEM, V421, P649, DOI 10.1016/j.ab.2011.12.022
   Shakir I, 2012, J SOLID STATE ELECTR, V16, P2197, DOI 10.1007/s10008-012-1648-0
   Sunu SS, 2004, SENSOR ACTUAT B-CHEM, V101, P161, DOI 10.1016/j.snb.2004.02.048
   Tan S. L., 2006, HEPATITIS C VIRUSES, P267
   Wang SS, 2012, J GEN VIROL, V93, P83, DOI 10.1099/vir.0.033860-0
   Wang SF, 2008, BIOSENS BIOELECTRON, V23, P1781, DOI 10.1016/j.bios.2008.02.014
   Wang Y, 2012, BIOSENS BIOELECTRON, V38, P50, DOI 10.1016/j.bios.2012.04.046
   Yamasaki LHT, 2012, VIROL J, V9, DOI 10.1186/1743-422X-9-14
   Zangmeister RA, 2006, ELECTROCHIM ACTA, V51, P5324, DOI 10.1016/j.electacta.2006.02.003
   Zhuo Y, 2005, ELECTROCHEM COMMUN, V7, P355, DOI 10.1016/j.elecom.2005.02.001
NR 39
TC 10
Z9 10
U1 0
U2 65
PU TAYLOR & FRANCIS INC
PI PHILADELPHIA
PA 530 WALNUT STREET, STE 850, PHILADELPHIA, PA 19106 USA
SN 0003-2719
EI 1532-236X
J9 ANAL LETT
JI Anal. Lett.
PD MAY 24
PY 2013
VL 46
IS 8
BP 1241
EP 1254
DI 10.1080/00032719.2012.755684
PG 14
WC Chemistry, Analytical
WE Science Citation Index Expanded (SCI-EXPANDED)
SC Chemistry
GA 135IL
UT WOS:000318281700005
DA 2023-06-30
ER

PT J
AU Du, D
   Ye, XX
   Cai, J
   Liu, JA
   Zhang, AD
AF Du, Dan
   Ye, Xiaoxue
   Cai, Jie
   Liu, Juan
   Zhang, Aidong
TI Acetylcholinesterase biosensor design based on carbon
   nanotube-encapsulated polypyrrole and polyaniline copolymer for
   amperometric detection of organophosphates
SO BIOSENSORS & BIOELECTRONICS
LA English
DT Article
DE Polypyrrole-polyaniline copolymer; Carbon nanotubes; Organophosphates;
   Acetylcholinesterase; Biosensor
ID SCREEN-PRINTED BIOSENSOR; ELECTROCHEMICAL POLYMERIZATION; GOLD
   NANOPARTICLES; MASS-SPECTROMETRY; PESTICIDES; POLYMERS; WATER; FILM;
   IMMOBILIZATION; ENHANCEMENT
AB A simple method to immobilize acetylcholinesterase (AChE) on polypyrrole (PPy) and polyaniline (PANI) copolymer doped with multi-walled carbon nanotubes (MWCNTs) was proposed. The synthesized PAn-PPy-MWCNTs copolymer presented a porous and homogeneous morphology which provided an ideal size to entrap enzyme molecules. Due to the biocompatible microenvironment provided by the copolymer network, the obtained composite was devised for AChE attachment, resulting in a stable AChE biosensor for screening of organophosphates (OPs) exposure. MWCNTs promoted electron-transfer reactions at a lower potential and catalyzed the electro-oxidation of thiocholine, thus increasing detection sensitivity. Based on the inhibition of OPs on the AChE activity, using malathion as a model compound, the inhibition of malathion was proportional to its concentration ranging from 0.01 to 0.5 mu g/mL and from 1 to 25 mu g/mL, with a detection limit of 1.0 ng/mL. The developed biosensor exhibited good reproducibility and acceptable stability, thus providing a new promising tool for analysis of enzyme inhibitors. (C) 2010 Elsevier B.V. All rights reserved.
C1 [Du, Dan; Ye, Xiaoxue; Liu, Juan; Zhang, Aidong] Cent China Normal Univ, Coll Chem, Minist Educ, Key Lab Pesticide & Chem Biol, Wuhan 430079, Peoples R China.
   [Cai, Jie] Wuhan Iron & Steel Co, Ctr Technol, Wuhan 430080, Peoples R China.
C3 Central China Normal University; China Baowu Steel Group
RP Du, D (通讯作者)，Cent China Normal Univ, Coll Chem, Minist Educ, Key Lab Pesticide & Chem Biol, Wuhan 430079, Peoples R China.
EM dudan@mail.ccnu.edu.cn
RI Du, Dan/G-3821-2012
OI Du, Dan/0000-0003-1952-4042
FU National Natural Science Foundation of China [20705010]; Research Fund
   for the Doctoral Program of Higher Education of China [20070511015]
FX The authors are gratefully acknowledging the financial support of the
   National Natural Science Foundation of China (no. 20705010) and the
   Research Fund for the Doctoral Program of Higher Education of China (no.
   20070511015).
CR Arduini F, 2006, ANAL CHIM ACTA, V580, P155, DOI 10.1016/j.aca.2006.07.052
   BERNABEI M, 1993, BIOSENS BIOELECTRON, V8, P265, DOI 10.1016/0956-5663(93)80014-G
   Cakmak G, 2005, SYNTHETIC MET, V151, P10, DOI 10.1016/j.synthmet.2005.02.019
   Cappiello A, 2002, ANAL CHEM, V74, P3547, DOI 10.1021/ac015685f
   Chen J, 2005, CHEM-EUR J, V11, P1467, DOI 10.1002/chem.200400956
   Chen J, 1998, SCIENCE, V282, P95, DOI 10.1126/science.282.5386.95
   Cho CH, 2004, J MATER SCI, V39, P1883, DOI 10.1023/B:JMSC.0000016210.49390.99
   Choi SJ, 2000, ADV MATER, V12, P1547, DOI 10.1002/1521-4095(200010)12:20<1547::AID-ADMA1547>3.0.CO;2-1
   Dams R, 2002, J CHROMATOGR B, V773, P53, DOI 10.1016/S1570-0232(01)00594-3
   Du D, 2007, BIOSENS BIOELECTRON, V23, P130, DOI 10.1016/j.bios.2007.03.008
   Du D, 2007, J ELECTROANAL CHEM, V605, P53, DOI 10.1016/j.jelechem.2007.03.013
   Du D, 2007, ANAL BIOANAL CHEM, V387, P1059, DOI 10.1007/s00216-006-0972-6
   Du D, 2010, BIOSENS BIOELECTRON, V25, P1370, DOI 10.1016/j.bios.2009.10.032
   Du D, 2009, ANAL CHEM, V81, P9314, DOI 10.1021/ac901673a
   Frenich AG, 2005, ANAL CHEM, V77, P4640, DOI 10.1021/ac050252o
   Ganzera M, 2006, J AGR FOOD CHEM, V54, P3768, DOI 10.1021/jf060543d
   Gill I, 2000, TRENDS BIOTECHNOL, V18, P282, DOI 10.1016/S0167-7799(00)01457-8
   Hong SY, 2005, J PHYS CHEM B, V109, P9305, DOI 10.1021/jp050173g
   Islam MF, 2003, NANO LETT, V3, P269, DOI 10.1021/nl025924u
   Kamat PV, 2004, J AM CHEM SOC, V126, P10757, DOI 10.1021/ja0479888
   Kim JH, 2000, BIOSENS BIOELECTRON, V14, P907, DOI 10.1016/S0956-5663(99)00063-9
   KOJIMA T, 1995, J APPL POLYM SCI, V55, P1855, DOI 10.1002/app.1995.070551316
   Kumar MS, 2004, CHEM PHYS LETT, V383, P235, DOI 10.1016/j.cplett.2003.11.032
   Kuznetsova A, 2000, CHEM PHYS LETT, V321, P292, DOI 10.1016/S0009-2614(00)00341-9
   Li BX, 2007, TALANTA, V72, P223, DOI 10.1016/j.talanta.2006.10.023
   Lin YH, 2004, ELECTROANAL, V16, P145, DOI 10.1002/elan.200302933
   Luo XL, 2006, ANAL CHIM ACTA, V575, P39, DOI 10.1016/j.aca.2006.05.064
   MOHAMMADI A, 1986, SYNTHETIC MET, V14, P189, DOI 10.1016/0379-6779(86)90183-9
   Mu SL, 1997, SYNTHETIC MET, V88, P249, DOI 10.1016/S0379-6779(97)03863-0
   Rajan, 2007, SENSOR ACTUAT B-CHEM, V123, P661, DOI 10.1016/j.snb.2006.10.001
   Scott GI, 1999, TOXICOL IND HEALTH, V15, P200, DOI 10.1191/074823399678846673
   Solna R, 2005, ANAL CHIM ACTA, V528, P9, DOI 10.1016/j.aca.2004.10.022
   Sotiropoulou S, 2005, ANAL CHIM ACTA, V530, P199, DOI 10.1016/j.aca.2004.09.007
   Star A, 2001, ANGEW CHEM INT EDIT, V40, P1721, DOI 10.1002/1521-3773(20010504)40:9<1721::AID-ANIE17210>3.0.CO;2-F
   Su C, 2007, J APPL POLYM SCI, V106, P4241, DOI 10.1002/app.26985
   Wang H, 2009, BIOSENS BIOELECTRON, V24, P2377, DOI 10.1016/j.bios.2008.12.013
   Wang J, 2008, TRAC-TREND ANAL CHEM, V27, P619, DOI 10.1016/j.trac.2008.05.009
   WATANABE A, 1981, B CHEM SOC JPN, V54, P2278, DOI 10.1246/bcsj.54.2278
   Wong JW, 2007, J AGR FOOD CHEM, V55, P1117, DOI 10.1021/jf062774q
   Yadavalli VK, 2004, SENSOR ACTUAT B-CHEM, V97, P290, DOI 10.1016/j.snb.2003.08.030
   Young S, 2004, SCI TOTAL ENVIRON, V322, P3, DOI 10.1016/S0048-9697(03)00446-7
   Zhang MN, 2004, LANGMUIR, V20, P8781, DOI 10.1021/la048923l
   Zhang XT, 2004, CARBON, V42, P1455, DOI 10.1016/j.carbon.2004.01.003
   Zhang XT, 2004, CHEMPHYSCHEM, V5, P998, DOI 10.1002/cphc.200301217
   Zhong WB, 2006, MACROMOLECULES, V39, P3224, DOI 10.1021/ma0525076
NR 45
TC 153
Z9 158
U1 2
U2 99
PU ELSEVIER ADVANCED TECHNOLOGY
PI OXFORD
PA OXFORD FULFILLMENT CENTRE THE BOULEVARD, LANGFORD LANE, KIDLINGTON,
   OXFORD OX5 1GB, OXON, ENGLAND
SN 0956-5663
EI 1873-4235
J9 BIOSENS BIOELECTRON
JI Biosens. Bioelectron.
PD JUL 15
PY 2010
VL 25
IS 11
BP 2503
EP 2508
DI 10.1016/j.bios.2010.04.018
PG 6
WC Biophysics; Biotechnology & Applied Microbiology; Chemistry, Analytical;
   Electrochemistry; Nanoscience & Nanotechnology
WE Science Citation Index Expanded (SCI-EXPANDED)
SC Biophysics; Biotechnology & Applied Microbiology; Chemistry;
   Electrochemistry; Science & Technology - Other Topics
GA 614YH
UT WOS:000279095200019
PM 20472422
DA 2023-06-30
ER

PT J
AU Yang, F
   Wang, PL
   Wang, RG
   Zhou, Y
   Su, XO
   He, YJ
   Shi, L
   Yao, DS
AF Yang, Fei
   Wang, Peilong
   Wang, Ruiguo
   Zhou, Ying
   Su, Xiaoou
   He, Yujian
   Shi, Lei
   Yao, Dongsheng
TI Label free electrochemical aptasensor for ultrasensitive detection of
   ractopamine
SO BIOSENSORS & BIOELECTRONICS
LA English
DT Article
DE Ractopamine; Aptamer; Graphene; Gold nanoparticles; Cyclic voltammetry;
   Differential pulse voltammetry
ID PERFORMANCE LIQUID-CHROMATOGRAPHY; SOLID-PHASE EXTRACTION; MULTIRESIDUE
   ANALYSIS; SENSITIVE DETECTION; GOLD NANOPARTICLES; CARBON ELECTRODE;
   APTAMER; BIOSENSOR; URINE; CLENBUTEROL
AB A label free electrochemical (EC) aptasensor for ultrasensitive detection of ractopamine (RAC) was developed. A special immobilization media consisting of gold nanoparticles/poly dimethyl diallyl ammonium chloride-graphene composite (AuNPs/PDDA-GN) was utilized to improve conductivity and performance of the biosensor. The RAC aptamer was attached on AuNPs of the composite membrane via AuS bond. The fabrication process of the EC aptasensor was characterized by electrochemical impedance spectroscopy and cyclic voltammetry. The peak currents obtained by differential pulse voltammetry decreased linearly with the increasing of RAC concentrations and the sensor responds approximately logarithmically over a wide dynamic range of RAC concentration from 1.0 x 10(-12) mol/L to 1.0 x 10(-8) mol/L. The linear correlation coefficient of the developed aptasensor was 0.998, the limit of detection was 5.0 x 10(-13) mol/L. The proposed EC aptasensor displayed good stability, reproducibility and robust operation in animal urine. Particularly, the generality of the fabrication approach of electrochemical aptasensor is highlighted with a further example for illegal drugs detection via the aptamer identification. (C) 2015 Elsevier B.V. All rights reserved.
C1 [Wang, Peilong; Wang, Ruiguo; Su, Xiaoou] Chinese Acad Agr Sci, Inst Qual Stand & Testing Technol Agroprod, Beijing 100081, Peoples R China.
   [Yang, Fei; Shi, Lei] Liaoning Normal Univ, Dept Chem, Dalian 116029, Peoples R China.
   [Zhou, Ying; He, Yujian] Univ Chinese Acad Sci, Beijing 100049, Peoples R China.
   [Yao, Dongsheng] Jinan Univ, Inst Microbial Biotechnol, Guangzhou 510632, Guangdong, Peoples R China.
C3 Chinese Academy of Agricultural Sciences; Institute of Quality Standards
   & Testing Technology for Agro-Products, CAAS; Liaoning Normal
   University; Chinese Academy of Sciences; University of Chinese Academy
   of Sciences, CAS; Jinan University
RP Wang, PL (通讯作者)，Chinese Acad Agr Sci, Inst Qual Stand & Testing Technol Agroprod, Beijing 100081, Peoples R China.
EM wplcon99@163.com; suxiaoou@caas.cn; heyujian@gucas.ac.cn
RI Wang, Peilong/R-4412-2016; Li, Xiaomin/ABI-2638-2020
FU Special Fund for Agroscientific Research in the Public Interest
   [201203088]; NSFC [31201832]; National S&T pillar project
   [2011BAD26B0405]; International Cooperation Program [2012DFA31140];
   Guangdong province Agricultural ST Program [00443690169188037]
FX The authors would like to thank the Special Fund for Agroscientific
   Research in the Public Interest (No. 201203088), the NSFC (No.
   31201832), the National S&T pillar project (No. 2011BAD26B0405), the
   International Cooperation Program (2012DFA31140), and Guangdong province
   Agricultural S&T Program (No. 00443690169188037) for financially
   supporting this research.
CR Alsager OA, 2014, BIOSENS BIOELECTRON, V57, P262, DOI 10.1016/j.bios.2014.02.004
   Bai WQ, 2014, ELECTROCHIM ACTA, V117, P322, DOI 10.1016/j.electacta.2013.11.175
   Barthelmebs L, 2011, SENSOR ACTUAT B-CHEM, V156, P932, DOI 10.1016/j.snb.2011.03.008
   Blomgren A, 2002, J CHROMATOGR A, V975, P157, DOI 10.1016/S0021-9673(02)01359-6
   Carr SN, 2009, MEAT SCI, V81, P533, DOI 10.1016/j.meatsci.2008.10.007
   Chen LY, 2011, ELECTROCHEM COMMUN, V13, P133, DOI 10.1016/j.elecom.2010.11.033
   Citartan M, 2012, BIOSENS BIOELECTRON, V34, P1, DOI 10.1016/j.bios.2012.01.002
   Commission decision, 1996, OFFICIAL J EUROPE L, V125, P10
   ELLINGTON AD, 1990, NATURE, V346, P818, DOI 10.1038/346818a0
   Elliott CT, 1998, ANALYST, V123, P1103, DOI 10.1039/a708697k
   Hermann T, 2000, SCIENCE, V287, P820, DOI 10.1126/science.287.5454.820
   Hernandez-Carrasquilla M, 2000, ANAL CHIM ACTA, V408, P285, DOI 10.1016/S0003-2670(99)00808-9
   Hua X, 2013, ANAL CHIM ACTA, V788, P135, DOI 10.1016/j.aca.2013.06.001
   Jo M, 2011, OLIGONUCLEOTIDES, V21, P85, DOI 10.1089/oli.2010.0267
   Kang Y, 2008, BIOELECTROCHEMISTRY, V73, P76, DOI 10.1016/j.bioelechem.2008.04.024
   Khezrian S, 2013, BIOSENS BIOELECTRON, V43, P218, DOI 10.1016/j.bios.2012.12.006
   Koole A, 1999, J CHROMATOGR B, V726, P149, DOI 10.1016/S0378-4347(99)00050-X
   Kuiper HA, 1998, J ANIM SCI, V76, P195
   Lee JH, 2010, ADV DRUG DELIVER REV, V62, P592, DOI 10.1016/j.addr.2010.03.003
   Li ZY, 2013, BIOSENS BIOELECTRON, V39, P311, DOI 10.1016/j.bios.2012.07.007
   Lin ZY, 2012, ANALYST, V137, P819, DOI 10.1039/c1an15856b
   Meyer C, 2011, J NUCLEIC ACIDS, V2011, DOI 10.4061/2011/904750
   Nielen MWF, 2008, ANAL BIOANAL CHEM, V391, P199, DOI 10.1007/s00216-007-1760-7
   Novoselov KS, 2004, SCIENCE, V306, P666, DOI 10.1126/science.1102896
   Radi A, 2011, INT J ELECTROCHEM, V2011, P1, DOI DOI 10.4061/2011/863196
   Sassolas A, 2011, BIOSENS BIOELECTRON, V26, P3725, DOI 10.1016/j.bios.2011.02.031
   Shan CS, 2009, ANAL CHEM, V81, P2378, DOI 10.1021/ac802193c
   Shao B, 2009, FOOD CHEM, V114, P1115, DOI 10.1016/j.foodchem.2008.10.063
   Wang GX, 2008, J PHYS CHEM C, V112, P8192, DOI 10.1021/jp710931h
   Wang H, 2013, BIOSENS BIOELECTRON, V49, P14, DOI 10.1016/j.bios.2013.04.041
   Wang PL, 2015, BIOSENS BIOELECTRON, V64, P511, DOI 10.1016/j.bios.2014.09.064
   Wei QH, 2015, MATER LETT, V147, P58, DOI 10.1016/j.matlet.2015.02.028
   Xiong YL, 2006, MEAT SCI, V73, P600, DOI 10.1016/j.meatsci.2006.02.016
   Xue Y, 2011, BIOSENS BIOELECTRON, V29, P102, DOI 10.1016/j.bios.2011.08.001
   Yang X, 2014, FOOD CHEM, V145, P619, DOI 10.1016/j.foodchem.2013.08.093
   Yildirim N, 2012, ENVIRON SCI TECHNOL, V46, P3288, DOI 10.1021/es203624w
   Zhang HC, 2012, ANAL LETT, V45, P1736, DOI 10.1080/00032719.2012.677781
   Zhang J, 2014, NANOSCALE RES LETT, V9, P1, DOI 10.1186/1556-276X-9-639
   Zhang MZ, 2009, ANAL BIOANAL CHEM, V395, P2591, DOI 10.1007/s00216-009-3181-2
   Zheng Y, 2011, SENSOR ACTUAT B-CHEM, V156, P95, DOI 10.1016/j.snb.2011.03.077
   Zhou M, 2009, ANAL CHEM, V81, P5603, DOI 10.1021/ac900136z
   Zhou Y, 2014, MICROCHIM ACTA, V181, P1973, DOI 10.1007/s00604-014-1298-2
   Zhou Y, 2013, TALANTA, V112, P20, DOI 10.1016/j.talanta.2013.03.033
   Zhu GC, 2011, ANAL CHIM ACTA, V697, P61, DOI 10.1016/j.aca.2011.04.031
NR 44
TC 69
Z9 71
U1 8
U2 213
PU ELSEVIER ADVANCED TECHNOLOGY
PI OXFORD
PA OXFORD FULFILLMENT CENTRE THE BOULEVARD, LANGFORD LANE, KIDLINGTON,
   OXFORD OX5 1GB, OXON, ENGLAND
SN 0956-5663
EI 1873-4235
J9 BIOSENS BIOELECTRON
JI Biosens. Bioelectron.
PD MAR 15
PY 2016
VL 77
BP 347
EP 352
DI 10.1016/j.bios.2015.09.050
PG 6
WC Biophysics; Biotechnology & Applied Microbiology; Chemistry, Analytical;
   Electrochemistry; Nanoscience & Nanotechnology
WE Science Citation Index Expanded (SCI-EXPANDED)
SC Biophysics; Biotechnology & Applied Microbiology; Chemistry;
   Electrochemistry; Science & Technology - Other Topics
GA CZ0AG
UT WOS:000366766900050
PM 26433067
DA 2023-06-30
ER

PT J
AU Rekertaite, AI
   Valiuniene, A
   Virbickas, P
   Ramanavicius, A
AF Rekertaite, Asta Inese
   Valiuniene, Ausra
   Virbickas, Povilas
   Ramanavicius, Arunas
TI Physicochemical Characteristics of Polypyrrole/(Glucose
   oxidase)/(Prussian Blue)-based Biosensor Modified with Ni- and
   Co-Hexacyanoferrates
SO ELECTROANALYSIS
LA English
DT Article
DE Glucose Biosensor; Polypyrrole; Prussian Blue; Hexanyanoferrates;
   Glucose Oxidase; Bioelectrochemistry; Activation energy; Reaction
   kinetics
ID AMPEROMETRIC BIOSENSOR; GLUCOSE BIOSENSOR; PRUSSIAN BLUE; COPPER
   HEXACYANOFERRATE; COBALT HEXACYANOFERRATE; GOLD NANOPARTICLES; OXIDASE;
   ENZYME; ELECTRODES; ANALOGS
AB In this work, three types of electrodes suitable for amperometric glucose biosensors were designed. One type of electrode was based on bio-selective layer of polypyrrole/(glucose oxidase)/(Prussian Blue) (Ppy/GOx/PB) and it was used as a control electrode regarding to which electrochemical properties of two other types of electrodes were compared. During the formation of Prussian blue layers graphite electrodes were additionally modified by Ni-hexacyanoferrate (NiHCF) and by Co-hexacyanoferrate (CoHCF) in order to design Ppy/GOx/PB-NiHCF and Ppy/GOx/PB-CoHCF electrodes, respectively. Some physicochemical characteristics of all three types of electrodes were evaluated and compared. The Ppy/GOx/PB-NiHCF electrode showed wider linear range of the calibration curve than Ppy/GOx/PB and Ppy/GOx/PB-CoHCF electrodes. The effect of temperature on analytical performance of the Ppy/GOx/PB-NiHCF based biosensor has been evaluated and activation energy of enzyme catalysed reaction has been calculated within the temperature range of 15 degrees C to 30 degrees C.
C1 [Rekertaite, Asta Inese; Valiuniene, Ausra; Virbickas, Povilas; Ramanavicius, Arunas] Vilnius Univ, Fac Chem & Geosci, Dept Phys Chem, Naugarduko St 24, LT-03225 Vilnius, Lithuania.
   [Ramanavicius, Arunas] State Res Inst Ctr Phys & Technol Sci, Lab NanoTechnol, Inst Semicond Phys, A Gostauto G 11, LT-01108 Vilnius, Lithuania.
C3 Vilnius University; Center for Physical Sciences & Technology -
   Lithuania
RP Ramanavicius, A (通讯作者)，Vilnius Univ, Fac Chem & Geosci, Dept Phys Chem, Naugarduko St 24, LT-03225 Vilnius, Lithuania.; Ramanavicius, A (通讯作者)，State Res Inst Ctr Phys & Technol Sci, Lab NanoTechnol, Inst Semicond Phys, A Gostauto G 11, LT-01108 Vilnius, Lithuania.
EM arunas.ramanavicius@chf.vu.lt
RI Valiūnienė, Aušra/AAD-8953-2021
OI Virbickas, Povilas/0000-0003-1204-6770; Ramanavicius,
   Arunas/0000-0002-0885-3556
FU European Regional Development Fund [01.2.2-LMT-K-718]
FX This research is/was funded by the European Regional Development Fund
   according to the supported activity 'Research Projects Implemented by
   World-class Researcher Groups' under Measure No. 01.2.2-LMT-K-718.
CR Aliji I., 2018, MATER RES BULL, V40, P242
   Arslan F, 2011, SENSORS-BASEL, V11, P8152, DOI 10.3390/s110808152
   Atul S., 2011, PEARSON GUIDE OBJECT, P60
   Cai CX, 1997, TALANTA, V44, P339, DOI 10.1016/S0039-9140(96)02049-8
   Chen C, 2006, BIOSENS BIOELECTRON, V22, P639, DOI 10.1016/j.bios.2006.01.023
   Colak O, 2012, INT J ELECTROCHEM SC, V7, P6988
   Ferreira A.A.P., 2013, STATE ART BIOSENSORS, DOI [10.5772/53656, DOI 10.5772/53656]
   Florescu M, 2004, ANAL LETT, V37, P871, DOI 10.1081/AL-120030284
   FORTIER G, 1990, BIOSENS BIOELECTRON, V5, P473, DOI 10.1016/0956-5663(90)80036-D
   German N, 2012, COLLOID SURFACE A, V413, P224, DOI 10.1016/j.colsurfa.2012.02.012
   Guadagnini L, 2010, ELECTROCHIM ACTA, V55, P5036, DOI 10.1016/j.electacta.2010.04.019
   Han LJ, 2013, RSC ADV, V3, P281, DOI 10.1039/c2ra21998k
   Karpova EV, 2017, J ELECTROCHEM SOC, V164, pB3056, DOI 10.1149/2.0091705jes
   Karyakin AA, 2001, ELECTROANAL, V13, P813, DOI 10.1002/1521-4109(200106)13:10<813::AID-ELAN813>3.0.CO;2-Z
   Karyakin AA, 2017, CURR OPIN ELECTROCHE, V5, P92, DOI 10.1016/j.coelec.2017.07.006
   Komkova MA, 2013, BEILSTEIN J NANOTECH, V4, P649, DOI 10.3762/bjnano.4.72
   Koncki R, 2002, CRIT REV ANAL CHEM, V32, P79, DOI 10.1080/10408340290765452
   Kormes DJ, 2009, SENSORS-BASEL, V9, P1599, DOI 10.3390/s90301599
   Kotanen CN, 2018, ELECTROCHIM ACTA, V267, P71, DOI 10.1016/j.electacta.2018.02.042
   Milardovic S, 1997, ANAL CHIM ACTA, V350, P91, DOI 10.1016/S0003-2670(97)00308-5
   Norouzi P, 2010, INT J ELECTROCHEM SC, V5, P1213
   Pauliukaite R, 2005, J SOLID STATE ELECTR, V9, P354, DOI 10.1007/s10008-004-0632-8
   PICKUP PG, 1984, J AM CHEM SOC, V106, P2294, DOI 10.1021/ja00320a014
   Poyard S, 1998, ANAL CHIM ACTA, V364, P165, DOI 10.1016/S0003-2670(98)00184-6
   Ramanavicius A, 2008, ANALYST, V133, P1083, DOI 10.1039/b801501e
   Ramanavicius A, 2017, SENSOR ACTUAT B-CHEM, V240, P220, DOI 10.1016/j.snb.2016.08.142
   Reddy GRK, 2017, MAT SCI ENG C-MATER, V75, P1480, DOI 10.1016/j.msec.2017.02.125
   Revell LE, 2013, J CHEM EDUC, V90, P1024, DOI 10.1021/ed400086w
   Rubio-Retama J, 2005, TALANTA, V68, P99, DOI 10.1016/j.talanta.2005.04.042
   Sangeetha NS, 2014, ANAL CHIM ACTA, V828, P34, DOI 10.1016/j.aca.2014.04.041
   SCHELLER FW, 1988, METHOD ENZYMOL, V137, P29
   Scherrine A., 2016, BIOSENS BIOELECTRON, V79, P835
   Shan D, 2007, BIOSENS BIOELECTRON, V22, P1612, DOI 10.1016/j.bios.2006.07.019
   Sitnikova NA, 2014, ANAL CHEM, V86, P4131, DOI 10.1021/ac500595v
   Sitnikova NA, 2011, ANAL CHEM, V83, P2359, DOI 10.1021/ac1033352
   Sungur S, 2004, J BIOMATER APPL, V18, P265, DOI 10.1177/0885328204040950
   Turner A. P. F., 1990, BIOSENSORS FUNDAMENT, P1
   Yoo EH, 2010, SENSORS-BASEL, V10, P4558, DOI 10.3390/s100504558
   Yu JJ, 2008, TALANTA, V74, P1586, DOI 10.1016/j.talanta.2007.10.005
   Zare H, 2017, ROM BIOTECH LETT, V22, P12611
   Zhang W, 2016, ANGEW CHEM INT EDIT, V55, P8228, DOI 10.1002/anie.201600661
NR 41
TC 28
Z9 28
U1 1
U2 55
PU WILEY-V C H VERLAG GMBH
PI WEINHEIM
PA POSTFACH 101161, 69451 WEINHEIM, GERMANY
SN 1040-0397
EI 1521-4109
J9 ELECTROANAL
JI Electroanalysis
PD JAN
PY 2019
VL 31
IS 1
BP 50
EP 57
DI 10.1002/elan.201800526
PG 8
WC Chemistry, Analytical; Electrochemistry
WE Science Citation Index Expanded (SCI-EXPANDED)
SC Chemistry; Electrochemistry
GA HI2OV
UT WOS:000456285500007
OA Bronze
DA 2023-06-30
ER

PT J
AU Li, YP
   Zhang, YY
   Han, GY
   Xiao, YM
   Li, MY
   Zhou, W
AF Li, Yanping
   Zhang, Yuyu
   Han, Gaoyi
   Xiao, Yaoming
   Li, Miaoyu
   Zhou, Wen
TI An Acetylcholinesterase Biosensor Based on Graphene/Polyaniline
   Composite Film for Detection of Pesticides
SO CHINESE JOURNAL OF CHEMISTRY
LA English
DT Article
DE acetylcholinesterase; organophosphorus pesticides; graphene;
   polyaniline; biosensor
ID ELECTROCHEMICAL SYNTHESIS; AMPEROMETRIC DETECTION; CARBOXYLIC GRAPHENE;
   MODIFIED ELECTRODE; NANOPARTICLES; NANOCOMPOSITE; ENHANCEMENT;
   SENSITIVITY; NANOSHEETS; CARBARYL
AB This work reports a sensitive amperometric biosensor for organophosphate pesticides ( OPs) fabricated through modifying glassy carbon electrode with acetylcholinesterase ( AChE) immobilized on graphene/ polyaniline ( G/ PANI) composite film. The obtained G/ PANI composite films show large specific area, high conductivity, good biocompatibility, and fast redox properties and have perfect layered and encapsulated structures. The as- prepared biosensor shows high affinity to acetylthiocholine ( ATCl) with a Michaelis- Menten constant value of 0.20 mmol/ L. Furthermore, based on the inhibition of the enzymatic activity ( immobilized AChE) caused by the model compound of carbaryl ( one kind of pesticides), it is found that the inhibition activity of carbaryl is proportional to its concentration ranging from 38 to 194 ng center dot mL(-1). The developed biosensor shows a detection limit of 20 ng center dot mL-1 ( S/ N= 3) for OPs detection and exhibits good performance such as good reproducibility and acceptable stability, which makes it possible to provide a new and promising tool for the analysis of enzyme inhibitors.
C1 [Li, Yanping; Zhang, Yuyu; Han, Gaoyi; Xiao, Yaoming; Li, Miaoyu; Zhou, Wen] Inst Mol Sci, Key Lab Shanxi Prov Energy Convers & Storage Mat, Taiyuan 030006, Shanxi, Peoples R China.
RP Han, GY (通讯作者)，Inst Mol Sci, Key Lab Shanxi Prov Energy Convers & Storage Mat, Taiyuan 030006, Shanxi, Peoples R China.
EM han_gaoyis@sxu.edu.cn
RI li, yan/GTI-4638-2022; li, chunyuan/IQW-1618-2023
FU National Natural Science Foundation of China [21407100, 21574076,
   61504076, 21501113]; Natural Science Foundation of Shanxi Province
   [2014011016-1]; Program for the Top Young and Scientific and
   Technological Innovation Programs of Higher Education Institutions in
   Shanxi [02035290 1014]
FX The authors thank the National Natural Science Foundation of China (Nos.
   21407100, 21574076, 61504076 and 21501113), the Natural Science
   Foundation of Shanxi Province (No. 2014011016-1), and the Program for
   the Top Young and Scientific and Technological Innovation Programs of
   Higher Education Institutions in Shanxi (No. 02035290 1014).
CR BERNABEI M, 1993, BIOSENS BIOELECTRON, V8, P265, DOI 10.1016/0956-5663(93)80014-G
   Biswas S, 2010, CHEM MATER, V22, P5667, DOI 10.1021/cm101132g
   Caetano J, 2008, SENSOR ACTUAT B-CHEM, V129, P40, DOI 10.1016/j.snb.2007.07.098
   Cesarino I, 2012, FOOD CHEM, V135, P873, DOI 10.1016/j.foodchem.2012.04.147
   Chang YZ, 2011, CARBON, V49, P5158, DOI 10.1016/j.carbon.2011.06.099
   Chen D, 2010, CHEM SOC REV, V39, P3157, DOI 10.1039/b923596e
   Chen J, 2005, CHEM-EUR J, V11, P1467, DOI 10.1002/chem.200400956
   Chen KW, 2012, J MATER CHEM, V22, P20968, DOI 10.1039/c2jm34816k
   Du D, 2008, BIOSENS BIOELECTRON, V24, P475, DOI 10.1016/j.bios.2008.05.005
   Du D, 2007, BIOSENS BIOELECTRON, V23, P130, DOI 10.1016/j.bios.2007.03.008
   Du D, 2007, BIOSENS BIOELECTRON, V23, P285, DOI 10.1016/j.bios.2007.05.002
   Du D, 2007, COLLOID SURFACE B, V58, P145, DOI 10.1016/j.colsurfb.2007.03.006
   Du D, 2010, BIOSENS BIOELECTRON, V25, P2503, DOI 10.1016/j.bios.2010.04.018
   Du D, 2010, SENSOR ACTUAT B-CHEM, V143, P524, DOI 10.1016/j.snb.2009.09.051
   Feng XM, 2011, ADV FUNCT MATER, V21, P2989, DOI 10.1002/adfm.201100038
   Geim AK, 2007, NAT MATER, V6, P183, DOI 10.1038/nmat1849
   Guan HN, 2012, FOOD RES INT, V49, P15, DOI 10.1016/j.foodres.2012.07.014
   Guo HL, 2009, ACS NANO, V3, P2653, DOI 10.1021/nn900227d
   Hong SY, 2005, J PHYS CHEM B, V109, P9305, DOI 10.1021/jp050173g
   Hu HX, 2015, CHINESE J CHEM, V33, P199, DOI 10.1002/cjoc.201400740
   Kim JH, 2000, BIOSENS BIOELECTRON, V14, P907, DOI 10.1016/S0956-5663(99)00063-9
   Lee JM, 2009, J PHYS CHEM C, V113, P19134, DOI 10.1021/jp9078713
   Li D, 2008, NAT NANOTECHNOL, V3, P101, DOI 10.1038/nnano.2007.451
   Liu GD, 2006, ANAL CHEM, V78, P835, DOI 10.1021/ac051559q
   Liu JQ, 2015, BIOSENS BIOELECTRON, V70, P54, DOI 10.1016/j.bios.2015.03.026
   Liu XF, 2015, CHINESE J CHEM, V33, P981, DOI 10.1002/cjoc.201500123
   Lockridge O, 2009, HANDBOOK OF TOXICOLOGY OF CHEMICAL WARFARE AGENTS, P847, DOI 10.1016/B978-012374484-5.00056-0
   Luo XL, 2006, ANAL CHIM ACTA, V575, P39, DOI 10.1016/j.aca.2006.05.064
   Murugan AV, 2009, CHEM MATER, V21, P5004, DOI 10.1021/cm902413c
   Muszynski R, 2008, J PHYS CHEM C, V112, P5263, DOI 10.1021/jp800977b
   Ruecha N, 2015, ANAL CHIM ACTA, V874, P40, DOI 10.1016/j.aca.2015.02.064
   Ruecha N, 2014, BIOSENS BIOELECTRON, V52, P13, DOI 10.1016/j.bios.2013.08.018
   Saini D, 2012, APPL NANOSCI, V2, P467, DOI 10.1007/s13204-012-0059-y
   Schulze H, 2003, BIOSENS BIOELECTRON, V18, P201, DOI 10.1016/S0956-5663(02)00184-7
   Tan L, 2015, CHINESE J CHEM, V33, P185, DOI 10.1002/cjoc.201400726
   Wang DW, 2009, ACS NANO, V3, P1745, DOI 10.1021/nn900297m
   Wang DH, 2009, ACS NANO, V3, P907, DOI 10.1021/nn900150y
   Wang GC, 2014, SENSOR ACTUAT B-CHEM, V190, P730, DOI 10.1016/j.snb.2013.09.042
   Wang H, 2009, BIOSENS BIOELECTRON, V24, P2377, DOI 10.1016/j.bios.2008.12.013
   Wang K, 2011, ANAL CHIM ACTA, V695, P84, DOI 10.1016/j.aca.2011.03.042
   Wang K, 2011, BIOSENS BIOELECTRON, V26, P2252, DOI 10.1016/j.bios.2010.09.043
   Wang L, 2014, J MATER CHEM A, V2, P4491, DOI 10.1039/c3ta13462h
   Xu C, 2008, J PHYS CHEM C, V112, P19841, DOI 10.1021/jp807989b
   Yang L, 2013, ANAL BIOCHEM, V437, P144, DOI 10.1016/j.ab.2013.03.004
   Yang YQ, 2014, ANALYST, V139, P3055, DOI 10.1039/c4an00068d
   Zhang L, 2012, NANOSCALE, V4, P4674, DOI 10.1039/c2nr30976a
   Zhang Y, 2013, CARBON, V57, P22, DOI 10.1016/j.carbon.2013.01.012
   Zhao HY, 2015, BIOSENS BIOELECTRON, V65, P23, DOI 10.1016/j.bios.2014.10.007
   Zhong WB, 2006, MACROMOLECULES, V39, P3224, DOI 10.1021/ma0525076
   Zhou QQ, 2014, J MATER CHEM A, V2, P17489, DOI 10.1039/c4ta03639e
   Zhou T, 2015, CHINESE J CHEM, V33, P125, DOI 10.1002/cjoc.201400238
NR 51
TC 28
Z9 29
U1 0
U2 80
PU WILEY-V C H VERLAG GMBH
PI WEINHEIM
PA POSTFACH 101161, 69451 WEINHEIM, GERMANY
SN 1001-604X
EI 1614-7065
J9 CHINESE J CHEM
JI Chin. J. Chem.
PD JAN
PY 2016
VL 34
IS 1
SI SI
BP 82
EP 88
DI 10.1002/cjoc.201500747
PG 7
WC Chemistry, Multidisciplinary
WE Science Citation Index Expanded (SCI-EXPANDED)
SC Chemistry
GA DB9OK
UT WOS:000368845600011
DA 2023-06-30
ER

PT J
AU Bao, XJ
   Hong, RB
   Hu, JH
   Zhong, YP
   Liu, P
   Deng, WJ
AF Bao Xiangjun
   Hong Ruibin
   Hu Jianhua
   Zhong Yiping
   Liu Ping
   Deng Wenji
TI Preparation and Properties of Water-soluble Conjugated Polyelectrolyte
SO JOURNAL OF WUHAN UNIVERSITY OF TECHNOLOGY-MATERIALS SCIENCE EDITION
LA English
DT Article
DE conjugated polyelectrolyte; responsive characteristic; bovine serum
   albumin; interaction; biosensor
AB The water-soluble conjugated polyelectrolyte, poly[3-(1'-ethyloxy-2'-N-methylimidazole) thiophene] (PEOIMT), was prepared. Its photophysical and electrochemical properties, and response characteristics to the external condition (e g, temperature response, solvent response and pH response), were investigated. The results show the PEOIMT belongs to the organic semiconductor. The interaction between the PEOIMT and the bovine serum albumin (BSA) was investigated using UV-vis spectroscopy. It was found that the PEOIMT could interact with the BSA. The PEOIMT can be used as a biosensor to detect the BSA.
C1 [Bao Xiangjun; Hong Ruibin; Hu Jianhua; Zhong Yiping; Liu Ping] S China Univ Technol, State Key Lab Luminescent Mat & Devices, Res Inst Mat Sci, Guangzhou 510640, Guangdong, Peoples R China.
   [Bao Xiangjun] Dongguan Bobaishun Petr Chem Co Ltd, Dongguan 523635, Peoples R China.
   [Deng Wenji] S China Univ Technol, Dept Appl Phys, Guangzhou 510640, Guangdong, Peoples R China.
C3 South China University of Technology; South China University of
   Technology
RP Liu, P (通讯作者)，S China Univ Technol, State Key Lab Luminescent Mat & Devices, Res Inst Mat Sci, Guangzhou 510640, Guangdong, Peoples R China.
EM 2674645666@qq.com; mcpliu@scut.edu.cn
FU National Natural Science Foundation of China [20674022, 20774031,
   21074039]; Natural Science Foundation of Guangdong province
   [2006A10702003, 2009B090300025, 2010A090100001]; Specialized Research
   Fund for the Doctoral Program of Higher Education [20090172110011]
FX Funded by the National Natural Science Foundation of China (Nos.
   20674022, 20774031 and 21074039), the Natural Science Foundation of
   Guangdong province (Nos. 2006A10702003, 2009B090300025 and
   2010A090100001) and the Specialized Research Fund for the Doctoral
   Program of Higher Education (No. 20090172110011)
CR Guan L, 2011, SYNTHETIC COMMUN, V41, P3662, DOI 10.1080/00397911.2010.519845
   He ZC, 2012, NAT PHOTONICS, V6, P591, DOI [10.1038/nphoton.2012.190, 10.1038/NPHOTON.2012.190]
   Kim D, 2012, MACROMOL RAPID COMM, V33, P1510, DOI 10.1002/marc.201200441
   Ponomarenko SA, 2003, ADV FUNCT MATER, V13, P591, DOI 10.1002/adfm.200304363
   SHI SQ, 1990, MACROMOLECULES, V23, P2119, DOI 10.1021/ma00210a004
   Thomas SW, 2007, CHEM REV, V107, P1339, DOI 10.1021/cr0501339
   WU HB, 2009, ADV MATER, V21, P1
   Zeng WN, 2012, SENSOR ACTUAT B-CHEM, V171, P652, DOI 10.1016/j.snb.2012.05.049
NR 8
TC 0
Z9 0
U1 1
U2 11
PU JOURNAL WUHAN UNIV TECHNOLOGY
PI WUHAN
PA WUHAN UNIV TECHNOLOGY, WUHAN 430070, PEOPLES R CHINA
SN 1000-2413
EI 1993-0437
J9 J WUHAN UNIV TECHNOL
JI J. Wuhan Univ. Technol.-Mat. Sci. Edit.
PD AUG
PY 2014
VL 29
IS 4
BP 854
EP 857
DI 10.1007/s11595-014-1008-2
PG 4
WC Materials Science, Multidisciplinary
WE Science Citation Index Expanded (SCI-EXPANDED)
SC Materials Science
GA AW6TD
UT WOS:000346400300038
DA 2023-06-30
ER

PT J
AU Luhana, C
   Bo, XJ
   Ju, J
   Guo, LP
AF Luhana, Charles
   Bo, Xiang-Jie
   Ju, Jian
   Guo, Li-Ping
TI A novel enzymatic glucose sensor based on Pt nanoparticles-decorated
   hollow carbon spheres-modified glassy carbon electrode
SO JOURNAL OF NANOPARTICLE RESEARCH
LA English
DT Article
DE Hollow carbon spheres; Glucose oxidase; Platinum nanoparticles; Glucose;
   Biosensor
ID HYDROGEN-PEROXIDE; ELECTROCATALYTIC OXIDATION; BIOSENSOR; OXIDASE;
   NANOTUBES; IMMOBILIZATION; FABRICATION; PLATFORM; MATRIX; FILM
AB A new glucose biosensor was developed based on hollow carbon spheres decorated with platinum nanoparticles (Pt/HCSs)-modified glassy carbon electrode immobilized with glucose oxidase (GOx) with the help of Nafion. The Pt nanoparticles were well dispersed on the HCSs with an average size of 2.29 nm. The detection of glucose was achieved via electrochemical detection of the enzymatically liberated H2O2 at +0.5 V versus Ag/AgCl at physiologic pH of 7.4. The Pt/HCSs-modified electrode exhibited excellent electrocatalytic activities toward both the oxidation and reduction of H2O2. The glucose biosensor showed good electrocatalytic performance in terms of high sensitivity (4.1 mu A mM(-1)), low detection limit (1.8 mu M), fast response time <3 s, and wide linear range (0.04-8.62 mM). The apparent Michaelis-Menten constant (K-m) and the maximum current density (i(max)) values for the biosensor were 10.94 mM and 887 mu A cm(-2) respectively. Furthermore, this biosensor showed an acceptable reproducibility and high stability. The interfering signals from ascorbic acid and uric acid at concentration levels normally found in human blood were not much compared with the response to glucose. Blood serum samples were also tested with this biosensor and a good recovery was achieved for the two spiked serum samples.
C1 [Luhana, Charles; Bo, Xiang-Jie; Ju, Jian; Guo, Li-Ping] NE Normal Univ, Fac Chem, Changchun 130024, Peoples R China.
C3 Northeast Normal University - China
RP Guo, LP (通讯作者)，NE Normal Univ, Fac Chem, Changchun 130024, Peoples R China.
EM guolp078@nenu.edu.cn
RI Ju, Jian/IAQ-2889-2023; xiangjie, bo/B-6703-2012
OI xiangjie, bo/0000-0003-4405-5663; Ju, Jian/0000-0003-4886-0336
FU National Natural Science Foundation of China [21075014]
FX The authors gratefully acknowledge the financial support of the National
   Natural Science Foundation of China (No. 21075014).
CR Bharathi S, 2001, ANALYST, V126, P1919, DOI 10.1039/b105318n
   Bo XJ, 2011, J POWER SOURCES, V196, P8360, DOI 10.1016/j.jpowsour.2011.06.068
   Chakraborty S, 2009, BIOSENS BIOELECTRON, V24, P3264, DOI 10.1016/j.bios.2009.04.015
   Eftekhari A, 2008, NANOSTRUCTURED MAT E
   Florescu M, 2005, TALANTA, V65, P306, DOI 10.1016/j.talanta.2004.07.003
   Gutes A, 2012, BIOSENS BIOELECTRON, V33, P56, DOI 10.1016/j.bios.2011.12.018
   Hall SB, 1998, ELECTROCHIM ACTA, V43, P2015, DOI 10.1016/S0013-4686(97)10116-5
   Jena BK, 2011, BIOSENS BIOELECTRON, V26, P2960, DOI 10.1016/j.bios.2010.11.046
   Li JP, 2005, ANAL SCI, V21, P377, DOI 10.2116/analsci.21.377
   Liu BY, 2008, B MATER SCI, V31, P771, DOI 10.1007/s12034-008-0122-1
   Liu R., 2011, ANGEW CHEM, V123, P6931
   Liu XQ, 2008, BIOSENS BIOELECTRON, V23, P1887, DOI 10.1016/j.bios.2008.02.016
   Liu Y, 2005, BIOSENS BIOELECTRON, V21, P984, DOI 10.1016/j.bios.2005.03.003
   Lu J, 2008, ACS NANO, V2, P1825, DOI 10.1021/nn800244k
   Mahshid SS, 2011, ELECTROCHIM ACTA, V58, P551, DOI 10.1016/j.electacta.2011.09.083
   Manesh KM, 2008, BIOSENS BIOELECTRON, V23, P771, DOI 10.1016/j.bios.2007.08.016
   Ojani R, 2010, ELECTROANAL, V22, P1607, DOI 10.1002/elan.200900068
   Perez JPH, 2008, TALANTA, V75, P1151, DOI 10.1016/j.talanta.2008.01.030
   Plowman BJ, 2011, ANALYST, V136, P5107, DOI 10.1039/c1an15657h
   Qin X, 2012, ANALYST, V137, P143
   Rad AS, 2011, INT J ELECTROCHEM SC, V6, P3671
   Salimi A, 2011, ELECTROCHIM ACTA, V56, P6097, DOI 10.1016/j.electacta.2011.04.073
   Schaefer ZL, 2010, ANGEW CHEM INT EDIT, V49, P7045, DOI 10.1002/anie.201003213
   Su C, 2010, ELECTROANAL, V22, P1901, DOI 10.1002/elan.200900633
   Toghill KE, 2010, INT J ELECTROCHEM SC, V5, P1246
   Tseng KS, 2005, SENSOR ACTUAT B-CHEM, V108, P738, DOI 10.1016/j.snb.2004.12.031
   Wang Y, 2011, J MOL CATAL B-ENZYM, V71, P146, DOI 10.1016/j.molcatb.2011.04.011
   Wang YL, 2011, BIOSENS BIOELECTRON, V30, P107, DOI 10.1016/j.bios.2011.08.038
   Wu H, 2009, TALANTA, V80, P403, DOI 10.1016/j.talanta.2009.06.054
   Xu JZ, 2004, MAT SCI ENG C-BIO S, V24, P833, DOI 10.1016/j.msec.2004.08.028
   Yu JJ, 2008, ELECTROCHEM COMMUN, V10, P1318, DOI 10.1016/j.elecom.2008.06.028
   Yu JJ, 2008, TALANTA, V74, P1586, DOI 10.1016/j.talanta.2007.10.005
   Zhang FY, 2012, INT J ELECTROCHEM SC, V7, P1968
NR 33
TC 20
Z9 20
U1 5
U2 92
PU SPRINGER
PI DORDRECHT
PA VAN GODEWIJCKSTRAAT 30, 3311 GZ DORDRECHT, NETHERLANDS
SN 1388-0764
EI 1572-896X
J9 J NANOPART RES
JI J. Nanopart. Res.
PD OCT
PY 2012
VL 14
IS 10
AR 1158
DI 10.1007/s11051-012-1158-0
PG 9
WC Chemistry, Multidisciplinary; Nanoscience & Nanotechnology; Materials
   Science, Multidisciplinary
WE Science Citation Index Expanded (SCI-EXPANDED)
SC Chemistry; Science & Technology - Other Topics; Materials Science
GA 013YD
UT WOS:000309341200022
DA 2023-06-30
ER

PT J
AU Tan, Y
   Wei, XF
   Zhang, Y
   Wang, PL
   Qiu, B
   Guo, LH
   Lin, ZY
   Yang, HH
AF Tan, Yue
   Wei, Xiaofeng
   Zhang, Ying
   Wang, Peilong
   Qiu, Bin
   Guo, Longhua
   Lin, Zhenyu
   Yang, Huang-Hao
TI Exonuclease-Catalyzed Target Recycling Amplification and
   Immobilization-free Electrochemical Aptasensor
SO ANALYTICAL CHEMISTRY
LA English
DT Article
ID ENZYMATIC SIGNAL AMPLIFICATION; DNA DETECTION; NICKING ENDONUCLEASE;
   APTAMER; OCHRATOXIN; BIOSENSOR; PLATFORM; SWITCH; STRATEGY; SENSOR
AB A simple, sensitive, and selective immobilization-free electrochemical aptasensor had been developed which combines the advantages of the discrimination of the aggregation of long and short DNA on a negatively charged indium tin oxide (ITO) electrode, high selectivity of the aptamer, and high efficiency of exonuclease-catalyzed target recycling amplification. Ochratoxin A (OTA), a type of mycotoxin, has been chosen as the model target. Methylene blue (MB) labeled probe DNA had been hybridized with the OTA aptamer first, which cannot diffuse freely to the negative charged ITO electrode surface due to the repulsion of the negative charges, since the hybridized DNA contains large negative charges. In the presence of target (OTA), the aptamer prefers to form an OTA-aptamer complex in lieu of an aptamer-DNA duplex, which results in the dissociation of probe DNA from the probe DNA-aptamer complex. The released probe DNA could be digested into mononucleotides, including a MB-labeled electroactive mononucleotide (eT), due to the employment of the RecJf exonuclease, a single-stranded DNA specific exonuclease. Since the eT contains little negative charge, it can diffuse easily to the negative charged ITO electrode surface, which results in the enhanced electrochemical response detected. At the same time, the aptamer in the OTA-aptamer complex can be digested by RecJf exonuclease also to liberate the target, which can participate in the next reaction cycling and realize the electrochemical signal amplification. Based on this strategy, an ultrasensitive homogeneous immobilization-free electrochemical aptasensor for OTA can be developed with a low detection limit (LOD) of 0.004 ng mL(-1) (S/N = 3). The proposed biosensor combines the advantages of the simplicity of immobilization-free homogeneous ITO based electrochemical determination, high efficiency of exonuclease-catalyzed target recycling, and high selectivity of the aptamer. The fabricated biosensor has been applied to detect OTA in real samples with satisfactory results. The same strategy can be applied to develop biosensors for diverse targets.
C1 [Tan, Yue; Wei, Xiaofeng; Zhang, Ying; Qiu, Bin; Guo, Longhua; Lin, Zhenyu; Yang, Huang-Hao] Fuzhou Univ, Fujian Prov Key Lab Anal & Detect Food Safety, Key Lab Anal & Detect Food Safety, Minist Educ, Fuzhou 350116, Fujian, Peoples R China.
   [Wang, Peilong] China Agr Acad Sci, Inst Qual Stand & Testing Technol Agr Prod, Minist Agr, Key Lab Agrifood Safety & Qual, Beijing 100081, Peoples R China.
C3 Fuzhou University; Chinese Academy of Agricultural Sciences; Institute
   of Quality Standards & Testing Technology for Agro-Products, CAAS;
   Ministry of Agriculture & Rural Affairs
RP Wang, PL (通讯作者)，China Agr Acad Sci, Inst Qual Stand & Testing Technol Agr Prod, Minist Agr, Key Lab Agrifood Safety & Qual, Beijing 100081, Peoples R China.
EM wplcon99@163.com; zylin@fzu.edu.cn
RI Lin, YI-Bing/AAM-5772-2021; lin, zhenyu/C-8577-2012; Guo,
   Longhua/B-7783-2011; Yang, Huang-Hao/L-9905-2019; Wang,
   Peilong/R-4412-2016; wei, xiao/ISB-6027-2023
OI Lin, YI-Bing/0000-0001-6841-4718; lin, zhenyu/0000-0001-7890-6812; Guo,
   Longhua/0000-0003-0706-0973; Tan, Yue/0000-0002-3020-4077
FU NSFC for Excellent Youth Scholars of China [21222506]; NSFC [21175024,
   21275031]; Nature Sciences Funding of Fujian Province [2014J06005];
   program for New Century Excellent Talents in University [NCET-12-0619]
FX This work was financially supported by NSFC for Excellent Youth Scholars
   of China (21222506), NSFC (21175024, 21275031), Nature Sciences Funding
   of Fujian Province (2014J06005), and program for New Century Excellent
   Talents in University (NCET-12-0619).
CR Dai J, 2003, J AM CHEM SOC, V125, P3716, DOI 10.1021/ja034221r
   ELLINGTON AD, 1992, NATURE, V355, P850, DOI 10.1038/355850a0
   Han K, 2009, ELECTROCHEM COMMUN, V11, P157, DOI 10.1016/j.elecom.2008.10.054
   Heurich M, 2011, SENSOR ACTUAT B-CHEM, V156, P162, DOI 10.1016/j.snb.2011.04.007
   Jiang LP, 2013, ANALYST, V138, P4818, DOI 10.1039/c3an00757j
   Kuang H, 2010, BIOSENS BIOELECTRON, V26, P710, DOI 10.1016/j.bios.2010.06.058
   Li JWJ, 2008, NUCLEIC ACIDS RES, V36, DOI 10.1093/nar/gkn033
   Liu SF, 2013, CHEM COMMUN, V49, P2335, DOI 10.1039/c3cc39082a
   Liu XJ, 2015, ANAL CHEM, V87, P4030, DOI 10.1021/acs.analchem.5b00355
   Liu XQ, 2012, ACS NANO, V6, P3553, DOI 10.1021/nn300598q
   Liu XP, 2009, ANAL BIOCHEM, V389, P63, DOI 10.1016/j.ab.2009.03.019
   Luo XT, 2008, ANAL CHEM, V80, P7341, DOI 10.1021/ac8010236
   Miller JD, 2008, FOOD ADDIT CONTAM A, V25, P219, DOI 10.1080/02652030701744520
   Prieto-Simon B, 2014, ANAL CHEM, V86, P1437, DOI 10.1021/ac402258x
   Sawyers CL, 2008, NATURE, V452, P548, DOI 10.1038/nature06913
   Tan Y, 2015, ANAL CHEM, V87, P9204, DOI 10.1021/acs.analchem.5b01470
   Tong P, 2011, BIOSENS BIOELECTRON, V29, P97, DOI 10.1016/j.bios.2011.07.075
   Turner APF, 2013, CHEM SOC REV, V42, P3184, DOI 10.1039/c3cs35528d
   Wang RW, 2014, J AM CHEM SOC, V136, P2731, DOI 10.1021/ja4117395
   Wei XF, 2014, ANAL CHEM, V86, P3563, DOI 10.1021/ac500101t
   Wu CC, 2013, J AM CHEM SOC, V135, P18644, DOI 10.1021/ja4094617
   Wu YX, 2014, ANAL CHEM, V86, P10389, DOI 10.1021/ac502863m
   Xuan F, 2015, ACS NANO, V9, P5027, DOI 10.1021/nn507282f
   Xuan F, 2013, ANAL CHEM, V85, P4586, DOI 10.1021/ac400228q
   Xuan F, 2012, ANAL CHEM, V84, P5216, DOI 10.1021/ac301033w
   Yang LL, 2015, BIOSENS BIOELECTRON, V70, P268, DOI 10.1016/j.bios.2015.03.067
   Yi HY, 2013, BIOSENS BIOELECTRON, V47, P368, DOI 10.1016/j.bios.2013.03.045
   Zheng J, 2011, ANAL CHEM, V83, P6586, DOI 10.1021/ac201314y
   Zou BJ, 2011, ANGEW CHEM INT EDIT, V50, P7395, DOI 10.1002/anie.201001529
   Zuo XL, 2007, J AM CHEM SOC, V129, P1042, DOI 10.1021/ja067024b
   Zuo XL, 2009, J AM CHEM SOC, V131, P6944, DOI 10.1021/ja901315w
NR 31
TC 63
Z9 64
U1 7
U2 301
PU AMER CHEMICAL SOC
PI WASHINGTON
PA 1155 16TH ST, NW, WASHINGTON, DC 20036 USA
SN 0003-2700
EI 1520-6882
J9 ANAL CHEM
JI Anal. Chem.
PD DEC 1
PY 2015
VL 87
IS 23
BP 11826
EP 11831
DI 10.1021/acs.analchem.5b03314
PG 6
WC Chemistry, Analytical
WE Science Citation Index Expanded (SCI-EXPANDED)
SC Chemistry
GA CX8CV
UT WOS:000365931100032
PM 26542113
DA 2023-06-30
ER

PT J
AU Singal, S
   Srivastava, AK
   Kotnala, RK
   Rajesh
AF Singal, Shobhita
   Srivastava, Avanish K.
   Kotnala, R. K.
   Rajesh
TI Single-frequency impedance analysis of biofunctionalized
   dendrimer-encapsulated Pt nanoparticles-modified screen-printed
   electrode for biomolecular detection
SO JOURNAL OF SOLID STATE ELECTROCHEMISTRY
LA English
DT Article
DE Frequency; Impedance; Phase angle; Screen-printed electrode; Dendrimer;
   Nanoparticle
ID LABEL-FREE DETECTION; ELECTROCHEMICAL IMMUNOSENSOR; PLATINUM
   NANOPARTICLES; GOLD NANOPARTICLES; ELECTROCHEMILUMINESCENCE;
   IMMUNOASSAY; DEPOSITION; BIOSENSORS; MICROCHIP; ENZYME
AB We report the fabrication of polyamidoamine (PAMAM) dendrimer with 128 carboxyl group-encapsulated Pt nanoparticle-modified screen-printed carbon electrode, as an impedimetric biosensor, for the quantitative detection of human cardiac biomarker troponin-I (cTnI). PAMAM-Pt was electrochemically deposited over SPCE and its 128 terminal carboxyl groups were used as anchors for the site-specific biomolecular immobilization of protein antibody, anti-cTnI. The biosensor was characterized by contact angle measurements, transmission electron microscopy, UV-visible spectroscopy, and electrochemical techniques. A single-frequency impedance analysis study was utilized for the biomolecular sensing by monitoring the changes in the phase angle obtained at an optimized frequency resulting from antigen-antibody interactions. An optimized frequency of 100 Hz was obtained at which maximum changes in the phase angle were observed after immunoreactions for a given concentration of analyte. A concentration-dependent increase in the phase angle of the biosensor was observed with increasing cTnI concentration in the range of 1 pg mL(-1) to 100 ng mL(-1). Based on the concentration response data, the dissociation constant was found to be 0.51 pM reflecting high affinity of biosensor towards cTnI analyte arising due to high anti-cTnI loading with a better probe orientation on the 3-dimensional PAMAM-Pt structure.
C1 [Singal, Shobhita; Srivastava, Avanish K.; Kotnala, R. K.; Rajesh] CSIR Natl Phys Lab, Dr KS Krishnan Rd, New Delhi 110012, India.
   [Singal, Shobhita; Kotnala, R. K.; Rajesh] CSIR Natl Phys Lab, Acad Sci & Innovat Res AcSIR, Dr KS Krishnan Rd, New Delhi 110012, India.
C3 Council of Scientific & Industrial Research (CSIR) - India; CSIR -
   National Physical Laboratory (NPL); Academy of Scientific & Innovative
   Research (AcSIR); Council of Scientific & Industrial Research (CSIR) -
   India; CSIR - National Physical Laboratory (NPL)
RP Rajesh (通讯作者)，CSIR Natl Phys Lab, Dr KS Krishnan Rd, New Delhi 110012, India.; Rajesh (通讯作者)，CSIR Natl Phys Lab, Acad Sci & Innovat Res AcSIR, Dr KS Krishnan Rd, New Delhi 110012, India.
EM rajesh_csir@yahoo.com
CR Ahammad AJS, 2011, INT J ELECTROCHEM SC, V6, P1906
   Apple FS, 1997, CLIN CHEM, V43, P2047
   Arotiba OA, 2010, J ELECTROANAL CHEM, V638, P287, DOI 10.1016/j.jelechem.2009.10.032
   Bas SZ, 2011, TALANTA, V87, P189, DOI 10.1016/j.talanta.2011.09.060
   Boujtita M, 1996, ANAL CHIM ACTA, V319, P91, DOI 10.1016/0003-2670(95)00482-3
   Diware MS, 2017, BIOSENS BIOELECTRON, V87, P242, DOI 10.1016/j.bios.2016.08.049
   Figeys D, 2003, ANAL CHEM, V75, P2891, DOI 10.1021/ac030142m
   Hasanzadeh H, 2014, TRAC, V53, P137
   Ho JAA, 2009, ANAL CHEM, V81, P1340, DOI 10.1021/ac801832h
   Hu CY, 2013, BIOSENS BIOELECTRON, V41, P656, DOI 10.1016/j.bios.2012.09.035
   Kim TK, 2014, J CLIN LAB ANAL, V28, P419, DOI 10.1002/jcla.21704
   Kitano H, 2002, SCIENCE, V295, P1662, DOI 10.1126/science.1069492
   Ko S, 2007, BIOSENS BIOELECTRON, V23, P51, DOI 10.1016/j.bios.2007.03.013
   Kumar S, 2017, J MATER RES, V32, P2966, DOI 10.1557/jmr.2017.102
   Lee I, 2012, BIOSENSORS-BASEL, V2, P205, DOI 10.3390/bios2020205
   Li F, 2013, ANALYST, V138, P1844, DOI 10.1039/c3an36805j
   Li ZB, 2017, INT J ELECTROCHEM SC, V12, P2389, DOI 10.20964/2017.03.12
   Liang GD, 2012, ANAL CHEM, V84, P10645, DOI 10.1021/ac302236a
   Lin DJ, 2012, ANAL CHEM, V84, P3662, DOI 10.1021/ac3001435
   Liu CB, 2014, J MATER CHEM A, V2, P4580, DOI 10.1039/c3ta14137c
   Liu DX, 2004, J PHYS CHEM B, V108, P12911, DOI 10.1021/jp048879i
   Mani V, 2009, ACS NANO, V3, P585, DOI 10.1021/nn800863w
   Markovarga G, 1964, J CHROMATOGR A, V660, P153
   Monk P., 2005, FUNDAMENTALS ELECTRO
   Negahdary M, 2017, SENSOR ACTUAT B-CHEM, V252, P62, DOI 10.1016/j.snb.2017.05.149
   North SH, 2010, ANAL BIOANAL CHEM, V397, P925, DOI 10.1007/s00216-010-3637-4
   Periyakaruppan A, 2013, ANAL CHEM, V85, P3858, DOI 10.1021/ac302801z
   Rajesh, 2016, APPL PHYS LETT, V109, DOI 10.1063/1.4972110
   Rusmini F, 2007, BIOMACROMOLECULES, V8, P1775, DOI 10.1021/bm061197b
   Shanmugam NR, 2017, BIOSENS BIOELECTRON, V89, P764, DOI 10.1016/j.bios.2016.10.046
   Shu-Hai J., 2014, PROG BIOCHEM BIOPHYS, V41, P916
   Shumkov AA, 2013, BIONANOSCIENCE, V3, P216, DOI 10.1007/s12668-013-0090-9
   Wang J, 2001, ANAL CHEM, V73, P5323, DOI 10.1021/ac010808h
   Yoon HC, 2000, ANAL CHEM, V72, P922, DOI 10.1021/ac991299a
   Yu TJ, 2012, J PHYS CHEM C, V116, P10516, DOI 10.1021/jp3021672
   Zhao MQ, 1999, ANGEW CHEM INT EDIT, V38, P364, DOI 10.1002/(SICI)1521-3773(19990201)38:3<364::AID-ANIE364>3.0.CO;2-L
NR 36
TC 14
Z9 14
U1 1
U2 41
PU SPRINGER
PI NEW YORK
PA 233 SPRING ST, NEW YORK, NY 10013 USA
SN 1432-8488
EI 1433-0768
J9 J SOLID STATE ELECTR
JI J. Solid State Electrochem.
PD SEP
PY 2018
VL 22
IS 9
BP 2649
EP 2657
DI 10.1007/s10008-018-3977-0
PG 9
WC Electrochemistry
WE Science Citation Index Expanded (SCI-EXPANDED)
SC Electrochemistry
GA GQ1CU
UT WOS:000441363100003
DA 2023-06-30
ER

PT J
AU Nasir, MZM
   Mayorga-Martinez, CC
   Sofer, Z
   Pumera, M
AF Nasir, Muhammad Zafir Mohamad
   Mayorga-Martinez, Carmen C.
   Sofer, Zdenek
   Pumera, Martin
TI Two-Dimensional 1T-Phase Transition Metal Dichalcogenides as
   Nanocarriers To Enhance and Stabilize Enzyme Activity for
   Electrochemical Pesticide Detection
SO ACS NANO
LA English
DT Article
DE fenitrothion; organophosphate pesticide; acetylcholinesterase; 1T phase;
   transition metal dichalcogenides; tungsten disulfide; enzyme biosensor
ID CARBON NANOTUBES; MONOLAYER MOS2; AMPEROMETRIC DETECTION; VALLEY
   POLARIZATION; BIOSENSOR; GRAPHENE; WS2; ACETYLCHOLINESTERASE; EVOLUTION;
   WSE2
AB Single or few layers lithium-exfoliated transition metal dichalcogenides (TMDs) are found to exist predominantly in the conducting metallic 1T-polymorph, which makes it desirable for numerous applications due to its large surface area, good electrical conductivity, and enhanced electrocatalytic capabilities. We demonstrated the use of tert-butyllithium exfoliated TMDs (MoS2, MoSe2, WS2, WSe2) as a platform for the indirect electrochemical detection of an organophosphate pesticide, fenitrothion, via enzymatic inhibition pathway. All four reported materials enhanced the response of the enzymatic biosensor in comparison to the corresponding biosensor in the absence of TMDs. 1T-Phase WS2 outperforms all other TMD materials, and we proved that it serves as an excellent transducer for enhancing electron transfer in a robust model enzyme-based inhibition assay system using cross-linking immobilization with glutaraldehyde. The reported system showed a broad fenitrothion concentration range (1-1000 nM) with an excellent linearity (r = 0.987). Moreover, the system displayed high sensitivity with low limit of detection (2.86 nM) obtained, which far exceeds the required limit set by Food and Agriculture Organisation (FAO) of the United Nations (UN). The feasibility of the proposed system in real samples was demonstrated in apple juice samples with good recoveries of 80.2% and 80.3% obtained at 10 and 1000 nM fenitrothion, respectively.
C1 [Nasir, Muhammad Zafir Mohamad; Mayorga-Martinez, Carmen C.; Pumera, Martin] Nanyang Technol Univ, Div Chem & Biol Chem, Sch Phys & Math Sci, Singapore 637371, Singapore.
   [Sofer, Zdenek] Univ Chem & Technol Prague, Dept Inorgan Chem, Tech 5, Prague 16628 6, Czech Republic.
C3 Nanyang Technological University & National Institute of Education (NIE)
   Singapore; Nanyang Technological University; University of Chemistry &
   Technology, Prague
RP Pumera, M (通讯作者)，Nanyang Technol Univ, Div Chem & Biol Chem, Sch Phys & Math Sci, Singapore 637371, Singapore.
EM pumera.research@gmail.com
RI Pumera, Martin/F-2724-2010; Sofer, Zdenek/A-9690-2010; Mayorga-Martinez,
   Carmen C./O-1710-2017
OI Pumera, Martin/0000-0001-5846-2951; Sofer, Zdenek/0000-0002-1391-4448;
   Mayorga-Martinez, Carmen C./0000-0003-3687-0035
FU Singapore Ministry of Education [MOE2013-T2-1-056, ARC 35/13]; Czech
   Science Foundation (GACR) [16-05167S]; Neuron Foundation for science
FX M.P. acknowledges support from Tier 2 (MOE2013-T2-1-056; ARC 35/13) from
   Singapore Ministry of Education. Z.S. was supported by Czech Science
   Foundation (GACR No. 16-05167S). This work was created with the
   financial support of the Neuron Foundation for science support.
CR Ambrosi A, 2015, CHEM COMMUN, V51, P8450, DOI 10.1039/c5cc00803d
   Ambrosi A, 2015, SMALL, V11, P605, DOI 10.1002/smll.201400401
   Bai S, 2015, NANO RES, V8, P175, DOI 10.1007/s12274-014-0606-9
   Berkdemir A, 2013, SCI REP-UK, V3, DOI 10.1038/srep01755
   Bucur MP, 2013, SENSORS-BASEL, V13, P1603, DOI 10.3390/s130201603
   Cesarino I, 2012, FOOD CHEM, V135, P873, DOI 10.1016/j.foodchem.2012.04.147
   Chang K, 2016, ADV MATER, V28, P10033, DOI 10.1002/adma.201603765
   Chhowalla M, 2013, NAT CHEM, V5, P263, DOI [10.1038/nchem.1589, 10.1038/NCHEM.1589]
   Chia XY, 2015, CHEM REV, V115, P11941, DOI 10.1021/acs.chemrev.5b00287
   Colovic MB, 2013, CURR NEUROPHARMACOL, V11, P315, DOI 10.2174/1570159X11311030006
   De Bievre P., 2005, VALIDATION CHEM MEAS
   ECOBICHON DJ, 1977, CAN MED ASSOC J, V116, P377
   Eng AYS, 2014, ACS NANO, V8, P12185, DOI 10.1021/nn503832j
   Ermer J, 2005, METHOD VALIDATION IN PHARMACEUTICAL ANALYSIS: A GUIDE TO BEST PRACTICE, P1
   FAO (Food and Agriculture Organization of the United Nations), 2004, 178 FAO
   Gan SD, 2013, J INVEST DERMATOL, V133, pE10, DOI 10.1038/jid.2013.287
   He ZL, 2016, APPL MATER TODAY, V3, P23, DOI 10.1016/j.apmt.2016.02.001
   Huang KJ, 2014, SENSOR ACTUAT B-CHEM, V191, P828, DOI 10.1016/j.snb.2013.10.072
   Huang KJ, 2013, ELECTROCHIM ACTA, V107, P379, DOI 10.1016/j.electacta.2013.06.060
   Jha N, 2010, NANOSCALE, V2, P806, DOI 10.1039/b9nr00336c
   Joshi KA, 2005, ELECTROANAL, V17, P54, DOI 10.1002/elan.200403118
   Kesik M, 2014, SENSOR ACTUAT B-CHEM, V205, P39, DOI 10.1016/j.snb.2014.08.058
   Lee J, 2015, BIOSENS BIOELECTRON, V69, P167, DOI 10.1016/j.bios.2015.02.030
   Li H, 2012, ADV FUNCT MATER, V22, P1385, DOI 10.1002/adfm.201102111
   Li SS, 2015, APPL MATER TODAY, V1, P60, DOI 10.1016/j.apmt.2015.09.001
   Lin YH, 2004, ELECTROANAL, V16, P145, DOI 10.1002/elan.200302933
   Liu GD, 2006, ANAL CHEM, V78, P835, DOI 10.1021/ac051559q
   Lukowski MA, 2013, J AM CHEM SOC, V135, P10274, DOI 10.1021/ja404523s
   Mak KF, 2012, NAT NANOTECHNOL, V7, P494, DOI [10.1038/nnano.2012.96, 10.1038/NNANO.2012.96]
   Mayorga-Martinez CC, 2016, ADV FUNCT MATER, V26, P4094, DOI 10.1002/adfm.201600961
   Mayorga-Martinez CC, 2015, ADV FUNCT MATER, V25, P5611, DOI 10.1002/adfm.201502223
   NAMBA T, 1971, AM J MED, V50, P475, DOI 10.1016/0002-9343(71)90337-8
   Oliveira AC, 2011, INT J ANAL CHEM, V2011, DOI 10.1155/2011/974216
   Ozkan S. A., 2012, ELECTROANALYTICAL ME
   Pumera M, 2014, TRAC-TREND ANAL CHEM, V61, P49, DOI 10.1016/j.trac.2014.05.009
   Pumera M, 2014, J MATER CHEM A, V2, P8981, DOI 10.1039/c4ta00652f
   Pumera M, 2011, MATER TODAY, V14, P308, DOI 10.1016/S1369-7021(11)70160-2
   QUINN DM, 1987, CHEM REV, V87, P955, DOI 10.1021/cr00081a005
   Reale F, 2016, APPL MATER TODAY, V3, P11, DOI 10.1016/j.apmt.2015.12.003
   Riley C. M., 1996, DEV VALIDATION ANAL
   ROSENBERRY TL, 1975, ADV ENZYMOL RAMB, V43, P103
   Sahin H, 2013, PHYS REV B, V87, DOI 10.1103/PhysRevB.87.165409
   Saito R, 2016, J PHYS-CONDENS MAT, V28, DOI 10.1088/0953-8984/28/35/353002
   SEKINE T, 1989, MAT SCI ENG B-SOLID, V3, P153, DOI 10.1016/0921-5107(89)90195-5
   Singh VV, 2016, ADV FUNCT MATER, V26, P6270, DOI 10.1002/adfm.201602005
   Su S, 2016, ACS APPL MATER INTER, V8, P6826, DOI 10.1021/acsami.5b12833
   SUGAI S, 1982, PHYS REV B, V26, P6554, DOI 10.1103/PhysRevB.26.6554
   Swartz M.E., 1997, ANAL METHOD DEV VALI
   Szinicz L, 2005, TOXICOLOGY, V214, P167, DOI 10.1016/j.tox.2005.06.011
   TAYLOR P, 1994, ANNU REV PHARMACOL, V34, P281, DOI 10.1146/annurev.pa.34.040194.001433
   Teo WZ, 2014, CHEM-EUR J, V20, P9627, DOI 10.1002/chem.201402680
   Terrones H, 2014, SCI REP-UK, V4, DOI 10.1038/srep04215
   Toh RJ, 2017, ADV FUNCT MATER, V27, DOI 10.1002/adfm.201604923
   Tongay S, 2012, NANO LETT, V12, P5576, DOI 10.1021/nl302584w
   Tonndorf P, 2013, OPT EXPRESS, V21, P4908, DOI 10.1364/OE.21.004908
   Viswanathan S, 2009, BIOSENS BIOELECTRON, V24, P2772, DOI 10.1016/j.bios.2009.01.044
   Voiry D, 2013, NANO LETT, V13, P6222, DOI 10.1021/nl403661s
   Wang H, 2014, SMALL, V10, P2165, DOI 10.1002/smll.201303711
   Wang LM, 2016, SCI REP-UK, V6, DOI 10.1038/srep23409
   Wang QH, 2012, NAT NANOTECHNOL, V7, P699, DOI [10.1038/nnano.2012.193, 10.1038/NNANO.2012.193]
   Wang Y, 2011, J MATER CHEM, V21, P5319, DOI 10.1039/c0jm03441j
   World Health Organization (WHO), 1986, ORG INS GEN INTR
   Wu S, 2011, ANAL CHIM ACTA, V699, P170, DOI 10.1016/j.aca.2011.05.032
   Xi Q, 2014, ANAL CHEM, V86, P1361, DOI 10.1021/ac403944c
   Zeng HL, 2012, NAT NANOTECHNOL, V7, P490, DOI [10.1038/nnano.2012.95, 10.1038/NNANO.2012.95]
NR 65
TC 92
Z9 94
U1 5
U2 221
PU AMER CHEMICAL SOC
PI WASHINGTON
PA 1155 16TH ST, NW, WASHINGTON, DC 20036 USA
SN 1936-0851
EI 1936-086X
J9 ACS NANO
JI ACS Nano
PD JUN
PY 2017
VL 11
IS 6
BP 5774
EP 5784
DI 10.1021/acsnano.7b01364
PG 11
WC Chemistry, Multidisciplinary; Chemistry, Physical; Nanoscience &
   Nanotechnology; Materials Science, Multidisciplinary
WE Science Citation Index Expanded (SCI-EXPANDED)
SC Chemistry; Science & Technology - Other Topics; Materials Science
GA EZ6DG
UT WOS:000404808000056
PM 28586194
DA 2023-06-30
ER

PT J
AU Rahmati, Z
   Roushani, M
   Hosseini, H
AF Rahmati, Zeinab
   Roushani, Mahmoud
   Hosseini, Hadi
TI MOF-Derived Ni-P Bundle-Like Nanorods as High-Performance Substrate for
   Design of Electrochemical Aptasensor Toward Cortisol Detection
SO IEEE SENSORS JOURNAL
LA English
DT Article
DE Sensors; Surface morphology; Biosensors; Surface treatment; Nickel;
   X-ray scattering; Electrodes; Aptamer; cortisol; electrochemical
   biosensor; metal-organic frameworks (MOFs); transition-metal phosphides
ID METAL-ORGANIC FRAMEWORK; POROUS CARBON; NANOPARTICLES; BIOSENSOR
AB preparation of hierarchical nanostruc-tures based on metal-organic frameworks (MOFs)-derived transition-metal phosphides (TMPs) have received much attention due to its attractive properties in the application of electrochemical sensors. In this research, a label-free and ultrasensitive electrochemical aptasensor for cortisol detection using MOF-derived Ni-P bundle-like nanorods (Ni-P) was presented as an efficient substrate for loading aptamer strings. Ni-MOF was synthesized using a facile hydrothermal method and, then, the Ni-P was obtained using a simple phos-phorization of Ni-MOF precursor in N2 atmosphere; it was found that it is made of bundle-like nanorods. The designed aptasensor showed a wide linear sensing range between charge transfer resistance (Rct) and increasing cortisol concentration in the range of 0.1 fM-700 nM with a low detection limit of 10 aM. It is noteworthy that the efficiency of the aptasensor designed by real urine sample was evaluated and the results were compared with the standard enzyme-linked immunosorbent assay (ELISA) method and acceptable results were obtained.
C1 [Rahmati, Zeinab; Roushani, Mahmoud; Hosseini, Hadi] Ilam Univ, Fac Sci, Dept Chem, Ilam 6931851147, Iran.
C3 Ilam University
RP Roushani, M (通讯作者)，Ilam Univ, Fac Sci, Dept Chem, Ilam 6931851147, Iran.
EM z.rahmati95@gmail.com; mahmoudroushani@yahoo.com;
   hadi_hosseini86@yahoo.com
RI roushani, mahmoud/L-4840-2017
OI roushani, mahmoud/0000-0001-6749-5878; Hosseini,
   Hadi/0000-0003-4297-632X
FU Ilam University, Ilam, Iran
FX This work was supported in part by the Ilam University, Ilam, Iran.
CR Beitollahi H, 2020, ACS OMEGA, V5, P2049, DOI 10.1021/acsomega.9b03788
   Bhalla N, 2016, ESSAYS BIOCHEM, V60, P1, DOI 10.1042/EBC20150001
   Citartan M, 2021, TALANTA, V232, DOI 10.1016/j.talanta.2021.122436
   Costantini F, 2019, ACS APPL BIO MATER, V2, P5880, DOI 10.1021/acsabm.9b00831
   Dalirirad S, 2020, ACS OMEGA, V5, P32890, DOI 10.1021/acsomega.0c03223
   Dhull N, 2019, SENSOR ACTUAT B-CHEM, V293, P281, DOI 10.1016/j.snb.2019.05.020
   Elhachem M, 2021, ANTIOXIDANTS-BASEL, V10, DOI 10.3390/antiox10030382
   Farokhi S, 2020, ELECTROCHIM ACTA, V362, DOI 10.1016/j.electacta.2020.137218
   Gao RS, 2022, ELECTROCHIM ACTA, V410, DOI 10.1016/j.electacta.2022.140036
   Gumilar G, 2022, J MATER CHEM A, V10, P6662, DOI 10.1039/d1ta08741j
   Guo CP, 2017, ACS APPL MATER INTER, V9, P41188, DOI 10.1021/acsami.7b14952
   Hedayati N, 2021, SPECTROCHIM ACTA A, V259, DOI 10.1016/j.saa.2021.119840
   HIGAZI A R, 1958, J Egypt Med Assoc, V41, P71
   Jahan I, 2022, J MOL LIQ, V345, DOI 10.1016/j.molliq.2021.117760
   Karmakar E., 2022, NATL SCI REV, V9, P1
   Khan MS, 2019, ANALYST, V144, P1448, DOI 10.1039/c8an02085j
   Kim KS, 2017, SENSOR ACTUAT B-CHEM, V242, P1121, DOI 10.1016/j.snb.2016.09.135
   Lee J, 2009, CHEM SOC REV, V38, P1450, DOI 10.1039/b807080f
   Li JR, 2012, CHEM REV, V112, P869, DOI 10.1021/cr200190s
   Li WT, 2021, ADV MATER, V33, DOI 10.1002/adma.202105163
   Li ZQ, 2015, ACS APPL MATER INTER, V7, P4029, DOI 10.1021/am507660y
   Lin RB, 2020, CHEM-US, V6, P337, DOI 10.1016/j.chempr.2019.10.012
   Liu Y, 2020, LANGMUIR, V36, P7781, DOI 10.1021/acs.langmuir.0c00513
   Long L, 2019, ELECTROCHIM ACTA, V308, P243, DOI 10.1016/j.electacta.2019.04.039
   Madhu S, 2023, J NANOSTRUCTURE CHEM, V13, P115, DOI 10.1007/s40097-022-00486-1
   Madhu S, 2020, ACS APPL ELECTRON MA, V2, P499, DOI 10.1021/acsaelm.9b00730
   Mohankumar P, 2021, MEASUREMENT, V167, DOI 10.1016/j.measurement.2020.108293
   Moore TJ, 2020, ANAL CHEM, V92, P2052, DOI 10.1021/acs.analchem.9b04532
   Munje RD, 2015, SCI REP-UK, V5, DOI 10.1038/srep14586
   Nah JS, 2021, SENSOR ACTUAT B-CHEM, V329, DOI 10.1016/j.snb.2020.129206
   Peng B, 2018, BIOSENS BIOELECTRON, V121, P19, DOI 10.1016/j.bios.2018.08.042
   Peng HJ, 2017, RSC ADV, V7, P34104, DOI 10.1039/c7ra05090a
   Pramudya Y, 2016, J AM CHEM SOC, V138, P15204, DOI 10.1021/jacs.6b08803
   Raff H, 2003, ANN INTERN MED, V138, P980, DOI 10.7326/0003-4819-138-12-200306170-00010
   Rahmati Z, 2021, J ELECTROANAL CHEM, V903, DOI 10.1016/j.jelechem.2021.115858
   Rahmati Z, 2022, TALANTA, V237, DOI 10.1016/j.talanta.2021.122924
   Rahmati Z, 2021, MICROCHEM J, V170, DOI 10.1016/j.microc.2021.106718
   Rahmati Z, 2021, SURF INTERFACES, V22, DOI 10.1016/j.surfin.2020.100813
   Rahmati Z, 2021, MICROCHIM ACTA, V188, DOI 10.1007/s00604-021-04762-9
   Rezapasand S, 2022, J ELECTROANAL CHEM, V918, DOI 10.1016/j.jelechem.2022.116441
   Rezapoor-Fashtali Z, 2022, BIOSENSORS-BASEL, V12, DOI 10.3390/bios12090720
   Roushani B. Z., 2019, NANOCHEMISTRY RES, V4, P35, DOI [10.22036/ncr.2019.01.005.[11]H., DOI 10.22036/NCR.2019.01.005.[11]H]
   Roushani M, 2021, ACS SUSTAIN CHEM ENG, V9, P11080, DOI 10.1021/acssuschemeng.1c02822
   Roushani M, 2021, ELECTROCHIM ACTA, V388, DOI 10.1016/j.electacta.2021.138608
   Roushani M, 2020, MICROCHIM ACTA, V187, DOI 10.1007/s00604-020-04547-6
   Roushani M, 2019, COLLOID SURFACE B, V183, DOI 10.1016/j.colsurfb.2019.110451
   Sel K, 2015, J ELECTRON MATER, V44, P136, DOI 10.1007/s11664-014-3444-3
   Sonawane A, 2021, ACS APPL ELECTRON MA, V3, P230, DOI 10.1021/acsaelm.0c00781
   Stevens RC, 2008, ANAL CHEM, V80, P6747, DOI 10.1021/ac800892h
   Vajhadin F, 2020, BIOSENS BIOELECTRON, V151, DOI 10.1016/j.bios.2019.111984
   Vasudev A, 2013, SENSOR ACTUAT B-CHEM, V182, P139, DOI 10.1016/j.snb.2013.02.096
   Wang CH, 2022, CHEM COMMUN, V58, P1009, DOI 10.1039/d1cc04880e
   Wang JS, 2022, CHEM ENG J, V431, DOI 10.1016/j.cej.2021.133213
   Wang KD, 2018, ACS APPL NANO MATER, V1, P5843, DOI 10.1021/acsanm.8b01501
   Wang S, 2017, ACS NANO, V11, P3943, DOI 10.1021/acsnano.7b00373
   Weerathunge P, 2019, ANAL CHEM, V91, P3270, DOI 10.1021/acs.analchem.8b03300
   Wei XH, 2022, ACS APPL NANO MATER, V5, P1161, DOI 10.1021/acsanm.1c03751
   Wu P, 2021, SMALL STRUCT, V2, DOI 10.1002/sstr.202000119
   Wuttke S, 2017, BIOMATERIALS, V123, P172, DOI 10.1016/j.biomaterials.2017.01.025
   Yang X., 2022, MICROCHEM J, V179
   Ye HN, 2017, INT J ELECTROCHEM SC, V12, P1818, DOI 10.20964/2017.03.03
   Yoo H, 2020, MATER ADV, V1, P2663, DOI 10.1039/d0ma00639d
   Yu CH, 2022, ANALYST, V147, P744, DOI 10.1039/d1an01838h
   Yu H, 2019, RSC ADV, V9, P9577, DOI 10.1039/c9ra01488h
   Zhang S, 2021, CRYST GROWTH DES, V21, P3100, DOI 10.1021/acs.cgd.0c01500
   Zhang YX, 2018, ACS APPL MATER INTER, V10, P39151, DOI 10.1021/acsami.8b11867
   Zhou DD, 2019, ENERGYCHEM, V1, DOI 10.1016/j.enchem.2019.100016
NR 67
TC 1
Z9 1
U1 9
U2 9
PU IEEE-INST ELECTRICAL ELECTRONICS ENGINEERS INC
PI PISCATAWAY
PA 445 HOES LANE, PISCATAWAY, NJ 08855-4141 USA
SN 1530-437X
EI 1558-1748
J9 IEEE SENS J
JI IEEE Sens. J.
PD FEB 1
PY 2023
VL 23
IS 3
BP 1770
EP 1777
DI 10.1109/JSEN.2022.3229403
PG 8
WC Engineering, Electrical & Electronic; Instruments & Instrumentation;
   Physics, Applied
WE Science Citation Index Expanded (SCI-EXPANDED)
SC Engineering; Instruments & Instrumentation; Physics
GA C9TB9
UT WOS:000965248400001
DA 2023-06-30
ER

PT J
AU Ling, PH
   Wang, LY
   Cheng, S
   Gao, XP
   Sun, XY
   Gao, F
AF Ling, Pinghua
   Wang, Linyu
   Cheng, Shan
   Gao, Xianping
   Sun, Xinyu
   Gao, Feng
TI Ultrasensitive electrochemical biosensor for protein detection based on
   target-triggering cascade enzyme-free signal amplification strategy
SO ANALYTICA CHIMICA ACTA
LA English
DT Article
DE Electrochemical biosensor; Thrombin; Enzyme-free; Signal amplification
ID DETECTION PLATFORM; LABEL-FREE; THROMBIN; APTASENSOR; APTAMER; ASSAY;
   DNAZYME; BIND; BIORECOGNITION; NANOCOMPOSITE
AB Herein, a cost-effective, simple and sensitive electrochemical sensing platform was established based on aptamer target recognition and target-triggering signal amplification strategy for protein detection. Due to the high affinity between the aptamer and target, the assistant DNA1 (a1) could release from a1aptamer duplex and trigger the following DNA circuits. The strand displacement and branch migration reaction brought assistant DNA3 (a3) released. Eventually, a large number of duplex structures of a3 -Hairpin DNA3 were formed on the surface of electrode. Consequently, the capture DNA on the surface of platinum nanoparticles could hybridize with the unfolded DNA fragment of Hairpin DNA3 on the sensor surface, resulting in the electrochemical signal readout of H2O2 reduction. Using thrombin as a model target, under the optimal conditions, this method exhibited a linear detection range from 0.5 pM to 300 nM with a detection limit of 0.17 pM. The proposed detection strategy was enzyme-free and exhibited good selectivity and sensitivity for a variety of protein targets detection by using corresponding DNA-based affinity probes, which makes it possible to apply the sensor for sensitivity detection of analytes in bioassays.(c) 2022 Published by Elsevier B.V.
C1 [Ling, Pinghua; Wang, Linyu; Cheng, Shan; Gao, Xianping; Sun, Xinyu; Gao, Feng] Anhui Normal Univ, Coll Chem & Mat Sci, Anhui Key Lab Chemo Biosensing, Minist Educ,Lab Functionalized Mol Solids, Wuhu 241002, Peoples R China.
C3 Anhui Normal University
RP Ling, PH; Gao, F (通讯作者)，Anhui Normal Univ, Coll Chem & Mat Sci, Anhui Key Lab Chemo Biosensing, Minist Educ,Lab Functionalized Mol Solids, Wuhu 241002, Peoples R China.
EM phling@ahnu.edu.cn; fgao@mail.ahnu.edu.cn
FU National Natural Science Foundation of China [22074002,21705004,
   21874001]
FX Acknowledgements We acknowledge the financial support of the National
   Natural Science Foundation of China (22074002,21705004, 21874001) .
CR BOCK LC, 1992, NATURE, V355, P564, DOI 10.1038/355564a0
   Cao XY, 2017, SENSOR ACTUAT B-CHEM, V239, P166, DOI 10.1016/j.snb.2016.08.009
   Centi S, 2007, ANAL CHEM, V79, P1466, DOI 10.1021/ac061879p
   Chen S, 2018, BIOSENS BIOELECTRON, V99, P338, DOI 10.1016/j.bios.2017.08.006
   Chen ZB, 2016, ACS APPL MATER INTER, V8, P102, DOI 10.1021/acsami.5b08975
   Conway EM, 2019, J THROMB HAEMOST, V17, P1785, DOI 10.1111/jth.14586
   Coughlin SR, 2000, NATURE, V407, P258, DOI 10.1038/35025229
   ELLINGTON AD, 1990, NATURE, V346, P818, DOI 10.1038/346818a0
   Fan Y, 2020, SENSOR ACTUAT B-CHEM, V318, DOI 10.1016/j.snb.2020.128045
   Grover SP, 2018, ARTERIOSCL THROM VAS, V38, P709, DOI 10.1161/ATVBAHA.117.309846
   Hernandez-Rodriguez NA, 1999, LUNG CANCER, V26, P157, DOI 10.1016/S0169-5002(99)00077-X
   Hu Q, 2020, ANAL CHEM, V92, P3470, DOI 10.1021/acs.analchem.9b05647
   Inuyama H, 1997, J CELL PHYSIOL, V173, P406, DOI 10.1002/(SICI)1097-4652(199712)173:3<406::AID-JCP13>3.3.CO;2-S
   Jarczewska M, 2018, TALANTA, V189, P45, DOI 10.1016/j.talanta.2018.06.035
   Jennings LK, 2009, THROMB HAEMOSTASIS, V102, P248, DOI 10.1160/TH09-03-0192
   Li J, 2018, ANAL CHIM ACTA, V1038, P126, DOI 10.1016/j.aca.2018.07.011
   Li JJ, 2012, ANAL CHEM, V84, P5170, DOI 10.1021/ac3006268
   Lin YN, 2018, SPECTROCHIM ACTA A, V192, P153, DOI 10.1016/j.saa.2017.10.074
   Malecka K, 2021, ACS APPL MATER INTER, V13, P37979, DOI 10.1021/acsami.1c03784
   Negrier C, 2019, BLOOD REV, V38, DOI 10.1016/j.blre.2019.05.006
   Nierodzik ML, 2006, CANCER CELL, V10, P355, DOI 10.1016/j.ccr.2006.10.002
   Pabinger I, 2009, ARTERIOSCL THROM VAS, V29, P332, DOI 10.1161/ATVBAHA.108.182188
   Park JH, 2014, ANAL BIOCHEM, V462, P10, DOI 10.1016/j.ab.2014.05.015
   Prior SM, 2018, ANAL BIOCHEM, V551, P19, DOI 10.1016/j.ab.2018.05.005
   Roushani M, 2016, MAT SCI ENG C-MATER, V68, P128, DOI 10.1016/j.msec.2016.05.099
   Shandost-fard F, 2017, BIOSENS BIOELECTRON, V87, P724, DOI 10.1016/j.bios.2016.09.048
   Shandost-fard F, 2014, BIOSENS BIOELECTRON, V53, P355, DOI 10.1016/j.bios.2013.09.024
   Sun YL, 2020, ACS APPL MATER INTER, V12, P5569, DOI 10.1021/acsami.9b20255
   Tasset DM, 1997, J MOL BIOL, V272, P688, DOI 10.1006/jmbi.1997.1275
   TUERK C, 1990, SCIENCE, V249, P505, DOI 10.1126/science.2200121
   Umrao S, 2018, SENSOR ACTUAT B-CHEM, V267, P294, DOI 10.1016/j.snb.2018.04.039
   Wu ZT, 2015, BIOSENS BIOELECTRON, V65, P375, DOI 10.1016/j.bios.2014.10.065
   Wu ZT, 2013, BIOSENS BIOELECTRON, V44, P10, DOI 10.1016/j.bios.2013.01.006
   Xu WJ, 2015, CHEM COMMUN, V51, P1472, DOI 10.1039/c4cc08860c
   Yang JM, 2016, ANAL CHEM, V88, P8218, DOI 10.1021/acs.analchem.6b02035
   Yang X, 2017, ANAL CHEM, V89, P11636, DOI 10.1021/acs.analchem.7b03056
   Yu ZG, 2018, SENSOR ACTUAT B-CHEM, V258, P722, DOI 10.1016/j.snb.2017.11.193
   Yun W, 2019, SPECTROCHIM ACTA A, V207, P39, DOI 10.1016/j.saa.2018.08.062
   Zain J, 2000, BLOOD, V95, P3133
   Zhang LL, 2020, ANAL CHEM, V92, P7419, DOI 10.1021/acs.analchem.0c00380
   Zhang YL, 2007, J AM CHEM SOC, V129, P15448, DOI 10.1021/ja0773047
   Zhang YX, 2018, SENSOR ACTUAT B-CHEM, V267, P412, DOI 10.1016/j.snb.2018.04.053
NR 42
TC 3
Z9 3
U1 18
U2 70
PU ELSEVIER
PI AMSTERDAM
PA RADARWEG 29, 1043 NX AMSTERDAM, NETHERLANDS
SN 0003-2670
EI 1873-4324
J9 ANAL CHIM ACTA
JI Anal. Chim. Acta
PD APR 15
PY 2022
VL 1202
AR 339675
DI 10.1016/j.aca.2022.339675
EA MAR 2022
PG 6
WC Chemistry, Analytical
WE Science Citation Index Expanded (SCI-EXPANDED)
SC Chemistry
GA 0P7OL
UT WOS:000784418500010
PM 35341510
DA 2023-06-30
ER

PT J
AU Kaur, B
   Malecka, K
   Cristaldi, DA
   Chay, CS
   Mames, I
   Radecka, H
   Radecki, J
   Stulz, E
AF Kaur, Balwinder
   Malecka, Kamila
   Cristaldi, Domenico A.
   Chay, Clarissa S.
   Mames, Iwona
   Radecka, Hanna
   Radecki, Jerzy
   Stulz, Eugen
TI Approaching single DNA molecule detection with an ultrasensitive
   electrochemical genosensor based on gold nanoparticles and
   cobalt-porphyrin DNA conjugates
SO CHEMICAL COMMUNICATIONS
LA English
DT Article
ID AVIAN INFLUENZA-VIRUS; GENETICALLY-MODIFIED ORGANISMS; LABEL-FREE;
   SELECTIVITY COEFFICIENTS; PROBE DNA; AMPLIFICATION; BIOSENSOR;
   ELECTRODES; SEQUENCE; H5N1
AB We describe an ultrasensitive electrochemical genosensor based on gold nanoparticles and cobalt-porphyrin functionalised ssDNA probes. The sensitivity at the attomolar concentration level arises from an increased density of redox labels on the electrode surface compared to sensors without NP modification. The electrode detects as few as 23 DNA molecules, approaching single molecule detection.
C1 [Kaur, Balwinder; Malecka, Kamila; Radecka, Hanna; Radecki, Jerzy] Polish Acad Sci, Inst Anim Reprod & Food Res, Tuwima 10, PL-10748 Olsztyn, Poland.
   [Cristaldi, Domenico A.; Chay, Clarissa S.; Mames, Iwona; Stulz, Eugen] Univ Southampton, Sch Chem, Southampton SO17 1BJ, Hants, England.
   [Cristaldi, Domenico A.; Chay, Clarissa S.; Mames, Iwona; Stulz, Eugen] Univ Southampton, Inst Life Sci, Southampton SO17 1BJ, Hants, England.
C3 Polish Academy of Sciences; Institute of Animal Reproduction & Food
   Research of the Polish Academy of Sciences; University of Southampton;
   University of Southampton
RP Radecki, J (通讯作者)，Polish Acad Sci, Inst Anim Reprod & Food Res, Tuwima 10, PL-10748 Olsztyn, Poland.; Stulz, E (通讯作者)，Univ Southampton, Sch Chem, Southampton SO17 1BJ, Hants, England.; Stulz, E (通讯作者)，Univ Southampton, Inst Life Sci, Southampton SO17 1BJ, Hants, England.
EM j.radecki@pan.olsztyn.pl; est@soton.ac.uk
RI MALECKA, Kamila/AAI-3106-2021; Stulz, Eugen/B-6843-2009; RADECKA,
   Hanna/H-7240-2017; RADECKI, Jerzy/H-7241-2017
OI MALECKA, Kamila/0000-0002-9136-1359; Stulz, Eugen/0000-0002-5302-2276;
   RADECKA, Hanna/0000-0002-9394-2325; CRISTALDI, DOMENICO
   ANDREA/0000-0002-8279-1496; Chay, Clarissa/0000-0003-3542-1537; RADECKI,
   Jerzy/0000-0002-7975-2250
FU BBSRC [BB/M025624/1] Funding Source: UKRI
CR Aoki H, 2002, ELECTROANAL, V14, P1405, DOI 10.1002/1521-4109(200211)14:19/20<1405::AID-ELAN1405>3.0.CO;2-G
   Ariksoysal DO, 2005, ANAL CHEM, V77, P4908, DOI 10.1021/ac050022+
   Bahadur KCT, 2018, CHEM COMMUN, V54, P5201, DOI 10.1039/c8cc01775a
   Bartolome JP, 2015, ANAL CHEM, V87, P6744, DOI 10.1021/acs.analchem.5b00924
   Brewer A, 2011, ORG BIOMOL CHEM, V9, P777, DOI 10.1039/c0ob00535e
   Bui MPN, 2007, ANAL BIOANAL CHEM, V388, P1185, DOI 10.1007/s00216-007-1354-4
   Chen X, 2011, CHEM COMMUN, V47, P12116, DOI 10.1039/c1cc15695k
   Cui HF, 2015, ANAL CHEM, V87, P1358, DOI 10.1021/ac504206n
   Das J, 2009, J PHYS CHEM C, V113, P6093, DOI 10.1021/jp809850f
   Farjami E, 2011, ANAL CHEM, V83, P1594, DOI 10.1021/ac1032929
   Farjami E, 2010, ANALYST, V135, P1443, DOI 10.1039/c0an00049c
   Ferguson BS, 2009, ANAL CHEM, V81, P6503, DOI 10.1021/ac900923e
   Freitas M, 2016, ACS SENSORS, V1, P1044, DOI 10.1021/acssensors.6b00182
   Grabowska I, 2014, CHEM COMMUN, V50, P4196, DOI 10.1039/c4cc00172a
   Grabowska I, 2013, ANAL CHEM, V85, P10167, DOI 10.1021/ac401547h
   Grabowska I, 2014, BIOSENS BIOELECTRON, V51, P170, DOI 10.1016/j.bios.2013.07.026
   Hui N, 2017, ACS APPL MATER INTER, V9, P2914, DOI 10.1021/acsami.6b11682
   Kashish, 2015, ANAL METHODS-UK, V7, P2616, DOI [10.1039/C5AY00167F, 10.1039/c5ay00167f]
   Kurzatkowska K, 2015, ANAL CHEM, V87, P9702, DOI 10.1021/acs.analchem.5b01988
   Kwon SJ, 2012, J AM CHEM SOC, V134, P10777, DOI 10.1021/ja304074f
   LAVIRON E, 1979, J ELECTROANAL CHEM, V100, P263, DOI 10.1016/S0022-0728(79)80167-9
   Li GJ, 2009, BIOSENS BIOELECTRON, V24, P3281, DOI 10.1016/j.bios.2009.04.022
   Li SL, 2016, SENSOR ACTUAT B-CHEM, V223, P861, DOI 10.1016/j.snb.2015.09.121
   Liu J, 2013, ELECTROCHIM ACTA, V113, P186, DOI 10.1016/j.electacta.2013.09.111
   Liu SF, 2010, BIOELECTROCHEMISTRY, V79, P37, DOI 10.1016/j.bioelechem.2009.10.005
   Lou J, 2015, CHEM COMMUN, V51, P14578, DOI 10.1039/c5cc06156c
   MACCA C, 1995, ANAL CHIM ACTA, V303, P265, DOI 10.1016/0003-2670(94)00511-J
   Malecka K, 2015, BIOSENS BIOELECTRON, V65, P427, DOI 10.1016/j.bios.2014.10.069
   Mayorga-Martinez CC, 2015, J MATER CHEM B, V3, P5166, DOI 10.1039/c5tb00545k
   Mehrgardi MA, 2011, BIOSENS BIOELECTRON, V26, P4308, DOI 10.1016/j.bios.2011.04.020
   Miao XM, 2016, BIOSENS BIOELECTRON, V83, P39, DOI 10.1016/j.bios.2016.04.032
   Moura-Melo S, 2015, ANAL CHEM, V87, P8547, DOI 10.1021/acs.analchem.5b02271
   Oh JH, 2011, ANAL CHEM, V83, P7364, DOI 10.1021/ac201291y
   Ozkan D, 2002, ANAL CHEM, V74, P5931, DOI 10.1021/ac0257905
   Singhal C, 2017, BIOSENS BIOELECTRON, V97, P75, DOI 10.1016/j.bios.2017.05.047
   Swartz M.E., 2012, HDB ANAL VALIDATION
   UMEZAWA Y, 1995, PURE APPL CHEM, V67, P507, DOI 10.1351/pac199567030507
   Wang HS, 2002, ELECTROANAL, V14, P1615, DOI 10.1002/elan.200290001
   Wang P, 2012, CHEM COMMUN, V48, P10754, DOI 10.1039/c2cc35615e
   Wang Q, 2012, CHEM COMMUN, V48, P2982, DOI 10.1039/c2cc17679c
   Zhang T, 2011, CHEM COMMUN, V47, P5774, DOI 10.1039/c1cc11337b
   Zhang ZL, 2005, ANAL BIOANAL CHEM, V381, P833, DOI 10.1007/s00216-004-2972-8
NR 42
TC 21
Z9 21
U1 2
U2 82
PU ROYAL SOC CHEMISTRY
PI CAMBRIDGE
PA THOMAS GRAHAM HOUSE, SCIENCE PARK, MILTON RD, CAMBRIDGE CB4 0WF, CAMBS,
   ENGLAND
SN 1359-7345
EI 1364-548X
J9 CHEM COMMUN
JI Chem. Commun.
PD OCT 11
PY 2018
VL 54
IS 79
BP 11108
EP 11111
DI 10.1039/c8cc05362f
PG 4
WC Chemistry, Multidisciplinary
WE Science Citation Index Expanded (SCI-EXPANDED)
SC Chemistry
GA GV4UB
UT WOS:000446095100008
PM 30101270
OA Green Accepted
DA 2023-06-30
ER

PT J
AU Chin, SF
   Lim, LS
   Pang, SC
   Sum, MSH
   Perera, D
AF Chin, Suk Fun
   Lim, Lih Shan
   Pang, Suh Cem
   Sum, Magdline Sia Henry
   Perera, David
TI Carbon nanoparticle modified screen printed carbon electrode as a
   disposable electrochemical immunosensor strip for the detection of
   Japanese encephalitis virus
SO MICROCHIMICA ACTA
LA English
DT Article
DE Biosensor; Immunoassay; Cyclic voltammetry; Electrochemical impedance
   spectroscopy; Hexacyanoferrate; Nyquist plot; Disposable; Point-of-care;
   Nanomaterials
ID GOLD NANOPARTICLES; ANTIBODY; BIOSENSOR; IMMOBILIZATION; DIAGNOSIS;
   SERUM
AB The authors describe a disposable electrochemical immunosensor strip for the detection of the Japanese encephalitis virus (JEV). The assay is based on the use of a screen printed carbon electrode (SPCE) modified with carbon nanoparticles (CNPs) that were prepared from starch nanoparticles and deposited on the SPCE working electrode whose surface was functionalized with 3-aminopropyl triethoxysilane. Next, antibody of JEV was immobilized on the surfaces of the CNPs. The analytical performance of immunosensor strip was characterized using cyclic voltammetry (with hexacyanoferrate as the redox probe) and electrochemical impedance spectroscopy. The deposition of CNPs enhances the electron transfer kinetics and current intensity of the SPCE by 63% compared to an unmodified SPCE. Under optimized conditions, the calibration plot is linear within the 5-20 ng center dot mL(-1) JEV concentration range, the limit of detection being 2 ng center dot mL(-1) (at an S/N ratio of 3), and the assay time is 20 min. This immunosensor strip was successfully applied to the detection of JEV in human serum samples. It represents a cost-effective alternative to conventional diagnostic tests for JEV.
C1 [Chin, Suk Fun; Lim, Lih Shan; Pang, Suh Cem] Univ Malaysia Sarawak, Fac Resource Sci & Technol, Dept Chem, Kota Samarahan 94300, Sarawak, Malaysia.
   [Sum, Magdline Sia Henry; Perera, David] Univ Malaysia Sarawak, Inst Hlth & Community Med, Kota Samarahan 94300, Sarawak, Malaysia.
C3 University of Malaysia Sarawak; University of Malaysia Sarawak
RP Chin, SF (通讯作者)，Univ Malaysia Sarawak, Fac Resource Sci & Technol, Dept Chem, Kota Samarahan 94300, Sarawak, Malaysia.
EM sukfunchin@gmail.com
RI Chin, Suk Fun/A-6695-2011
OI Chin, Suk Fun/0000-0002-4793-6813
FU Ministry of Higher Education (MOHE) through Fundamental Research Grant
   Scheme (FRGS) [FRGS/STG05(01)/960/2013(01)]; MyBrain15 (MyMaster)
   Programme; Universiti Malaysia Sarawak Zamalah
FX Financial support by Ministry of Higher Education (MOHE) through
   Fundamental Research Grant Scheme (FRGS), Grant no.
   FRGS/STG05(01)/960/2013(01) and MyBrain15 (MyMaster) Programme as well
   as Universiti Malaysia Sarawak Zamalah for graduate scholarship were
   gratefully acknowledged.
CR BURKE DS, 2001, FIELDS VIROLOGY, P1043, DOI 10.1093/emboj/cdg270
   Cardosa MJ, 2002, BMC MICROBIOL, V2, DOI 10.1186/1471-2180-2-9
   Chen ZY, 2011, MOL BIOL REP, V38, P4063, DOI 10.1007/s11033-010-0525-0
   Chin SF, 2011, CARBOHYD POLYM, V86, P1817, DOI 10.1016/j.carbpol.2011.07.012
   Chow L, 1996, Zhonghua Yi Xue Za Zhi (Taipei), V58, P1
   Tuan CV, 2013, ANAL LETT, V46, P1229, DOI 10.1080/00032719.2012.755688
   Chu VT, 2013, ANALYST, V46, P1229
   Erdem A, 2015, J ELECTROANAL CHEM, V755, P167, DOI 10.1016/j.jelechem.2015.07.031
   Fan D-H, 2010, SENSOR ACTUAT B-CHEM, DOI [10.1016/j.snb.2010.03.023, DOI 10.1016/J.SNB.2010.03.023]
   Fischer Marc, 2008, V8, P93
   Florea A, 2013, ELECTROCHEM COMMUN, V33, P127, DOI 10.1016/j.elecom.2013.05.008
   Gulati BR, 2012, J VET SCI, V13, P111, DOI 10.4142/jvs.2012.13.2.111
   Kayal S, 2010, MAT SCI ENG C-MATER, V30, P484, DOI 10.1016/j.msec.2010.01.006
   Lee HJ, 2014, J MICROBIOL, V52, P435, DOI 10.1007/s12275-014-3529-y
   Li F, 2011, BIOSENS BIOELECTRON, V26, P4253, DOI 10.1016/j.bios.2011.04.028
   Lien TTN, 2015, ANAL CHIM ACTA, V892, P69, DOI 10.1016/j.aca.2015.08.036
   Lu BW, 2006, J MAGN MAGN MATER, V304, pE400, DOI 10.1016/j.jmmm.2006.01.222
   Misra UK, 2010, PROG NEUROBIOL, V91, P108, DOI 10.1016/j.pneurobio.2010.01.008
   Moreira FTC, 2016, SENSOR ACTUAT B-CHEM, V223, P927, DOI 10.1016/j.snb.2015.09.157
   Piermarini S, 2013, SENSOR ACTUAT B-CHEM, V179, P170, DOI 10.1016/j.snb.2012.10.090
   Prasad KS, 2012, TALANTA, V88, P445, DOI 10.1016/j.talanta.2011.10.056
   Rastogi V, 2014, J DRUG DELIV, V2014, DOI 10.1155/2014/670815
   Rezaei B, 2011, ELECTROCHIM ACTA, V56, P5702, DOI 10.1016/j.electacta.2011.04.038
   Sharma A, 2010, THIN SOLID FILMS, V519, P1213, DOI 10.1016/j.tsf.2010.08.071
   Swami R, 2008, SCAND J INFECT DIS, V40, P815, DOI 10.1080/00365540802227102
   Talarico D, 2015, TALANTA, V141, P267, DOI 10.1016/j.talanta.2015.04.006
   Tran Quang Huy, 2012, Advances in Natural Sciences: Nanoscience & Nanotechnology, V3, DOI 10.1088/2043-6262/3/1/015012
   Huy TQ, 2011, TALANTA, V86, P271, DOI 10.1016/j.talanta.2011.09.012
   Huy TQ, 2011, APPL SURF SCI, V257, P7090, DOI 10.1016/j.apsusc.2011.03.051
   Vashist SK, 2014, NATURE, V4, P1
   Wu ZC, 2009, INT J MOL SCI, V10, P4198, DOI 10.3390/ijms10104198
   Yazid SNAM, 2013, MICROCHIM ACTA, V180, P137, DOI 10.1007/s00604-012-0908-0
   Zheng D, 2013, MATERIALS, V6, P1011, DOI 10.3390/ma6031011
NR 33
TC 34
Z9 34
U1 2
U2 48
PU SPRINGER WIEN
PI WIEN
PA SACHSENPLATZ 4-6, PO BOX 89, A-1201 WIEN, AUSTRIA
SN 0026-3672
EI 1436-5073
J9 MICROCHIM ACTA
JI Microchim. Acta
PD FEB
PY 2017
VL 184
IS 2
BP 491
EP 497
DI 10.1007/s00604-016-2029-7
PG 7
WC Chemistry, Analytical
WE Science Citation Index Expanded (SCI-EXPANDED)
SC Chemistry
GA EI6UH
UT WOS:000392632100014
OA Green Accepted
DA 2023-06-30
ER

PT J
AU Lim, SA
   Ahmed, MU
AF Lim, Syazana A.
   Ahmed, Minhaz U.
TI A Simple DNA-based Electrochemical Biosensor for Highly Sensitive
   Detection of Ciprofloxacin Using Disposable Graphene
SO ANALYTICAL SCIENCES
LA English
DT Article
DE Ciprofloxacin; DNA electrochemical biosensor; graphene; screen-printed
   electrodes
ID COMPOSITE FILM; ASCORBIC-ACID; CARBON; IMMUNOSENSOR; ELECTRODE; BEHAVIOR
AB In this work we exploited the electrostatic interaction of double stranded DNA (dsDNA) with drug components to construct a simple, but highly sensitive, DNA-electrochemical sensor for detecting ciprofloxacin. The following straightforward three-step procedure was performed to determine ciprofloxacin: (i) dsDNA-layer immobilization on the surface of the working graphene-modified screen-printed carbon electrode; (ii) dsDNA-ciprofloxacin interaction for 2 min; and (iii) electrochemical measurement using square-wave voltammetry. An increased oxidation of the guanine component was observed, at +1.0 V, as a result of the electrostatic interaction of positively charged ciprofloxacin with the negatively charged nucleic acid sugar phosphate. Based on the International Conference on Harmonization Guidelines, a linear relationship between the guanine oxidation peak and ciprofloxacin concentration (0.1 to 100 mu M) was obtained with a detection limit of 0.1 mu M. Our developed sensor is straightforward to construct and use, requiring no multi-step time-consuming preconditioning of electrodes. It is highly sensitive and selective in the detection of ciprofloxacin, and has the potential to be useful in the future fabrication of rapid and portable on-site food safety analysis devices.
C1 [Lim, Syazana A.] Univ Brunei Darussalam, Fac Sci, Environm & Life Sci Programme, Jalan Tungku Link, BE-1410 Gadong, Brunei.
   [Ahmed, Minhaz U.] Univ Brunei Darussalam, Fac Sci, Chem Sci Programme, Biosensors & Biotechnol Lab, Jalan Tungku Link, BE-1410 Gadong, Brunei.
C3 University Brunei Darussalam; University Brunei Darussalam
RP Ahmed, MU (通讯作者)，Univ Brunei Darussalam, Fac Sci, Chem Sci Programme, Biosensors & Biotechnol Lab, Jalan Tungku Link, BE-1410 Gadong, Brunei.
EM minhaz.ahmed@ubd.edu.bn
RI Ahmed, Minhaz Uddin/B-8803-2012
OI Ahmed, Minhaz Uddin/0000-0002-8267-8506; Abdullah Lim,
   Syazana/0000-0001-7458-0499
FU Graduate Research Office of Brunei Darussalam
FX S. A L. would like to thank Graduate Research Office of Brunei
   Darussalam for financial assistance and express gratitude to Ministry of
   Education, Brunei Darussalam for the opportunity to undertake a Ph.D
   course at Universiti Brunei Darussalam.
CR Ahmed MU, 2016, CRIT REV BIOTECHNOL, V36, P495, DOI 10.3109/07388551.2014.992387
   Ahmed MU, 2014, CRIT REV BIOTECHNOL, V34, P180, DOI 10.3109/07388551.2013.778228
   Ahmed MU, 2013, ANALYST, V138, P907, DOI 10.1039/c2an36153a
   Ahmed MU, 2011, BIOCHIP J, V5, P206, DOI 10.1007/s13206-011-5303-0
   Barroso MF, 2011, BIOSENS BIOELECTRON, V26, P2396, DOI 10.1016/j.bios.2010.10.019
   Brahman PK, 2013, SENSOR ACTUAT B-CHEM, V177, P807, DOI 10.1016/j.snb.2012.11.073
   Brett CMA, 1999, ELECTROCHIM ACTA, V44, P4233, DOI 10.1016/S0013-4686(99)00138-3
   Chen AC, 2013, CHEM SOC REV, V42, P5425, DOI 10.1039/c3cs35518g
   Chen D, 2010, CHEM SOC REV, V39, P3157, DOI 10.1039/b923596e
   De Smet J, 2009, J CHROMATOGR B, V877, P961, DOI 10.1016/j.jchromb.2009.02.039
   Diab N, 2014, INT J ELECTROCHEM SC, V9, P1771
   Diculescu VC, 2016, BIOELECTROCHEMISTRY, V107, P50, DOI 10.1016/j.bioelechem.2015.10.004
   Dogan-Topal B., 2010, OPEN CHEM BIOMED MET, V3, P56, DOI 10.2174/1875038901003010056
   Emmerson AM, 2003, J ANTIMICROB CHEMOTH, V51, P13, DOI 10.1093/jac/dkg208
   Fotouhi L, 2010, COLLOID SURFACE B, V81, P110, DOI 10.1016/j.colsurfb.2010.06.030
   Gowtham S, 2007, PHYS REV B, V76, DOI 10.1103/PhysRevB.76.033401
   Gupta V.B., 2011, CHRON YOUNG SCI, V2, P21, DOI [10.4103/2229-5186.79345, DOI 10.4103/2229-5186.79345]
   Hasanzadeh M, 2016, MAT SCI ENG C-MATER, V61, P1002, DOI 10.1016/j.msec.2015.12.020
   Khan G. J., 2015, PROFESSIONAL MED J, V2, P001
   Lim SA, 2015, BIOSENS BIOELECTRON, V70, P48, DOI 10.1016/j.bios.2015.03.022
   Lim SA, 2014, RSC ADV, V4, P58460, DOI 10.1039/c4ra11066h
   Maruyama K, 2001, SENSOR ACTUAT B-CHEM, V76, P215, DOI 10.1016/S0925-4005(01)00645-1
   Nahar S, 2015, ANALYST, V140, P931, DOI 10.1039/c4an01701c
   Nawaz H, 2006, ANAL BIOCHEM, V354, P28, DOI 10.1016/j.ab.2006.04.004
   Oliveira SCB, 2009, BIOELECTROCHEMISTRY, V76, P201, DOI 10.1016/j.bioelechem.2009.03.003
   Pividori MI, 2005, TOP CURR CHEM, V260, P1, DOI 10.1007/b136064
   Pontinha ADR, 2013, BIOELECTROCHEMISTRY, V89, P50, DOI 10.1016/j.bioelechem.2012.08.005
   Popa OM, 2013, ELECTROCHIM ACTA, V112, P486, DOI 10.1016/j.electacta.2013.09.017
   Rezaei B, 2015, BIOSENS BIOELECTRON, V66, P490, DOI 10.1016/j.bios.2014.12.009
   Safavieh M, 2014, BIOSENS BIOELECTRON, V58, P101, DOI 10.1016/j.bios.2014.02.002
   Safavieh M, 2014, ANALYST, V139, P482, DOI 10.1039/c3an01859h
   Tajik S, 2015, TALANTA, V134, P60, DOI 10.1016/j.talanta.2014.10.063
   Tlili C, 2013, ANAL CHEM, V85, P4893, DOI 10.1021/ac302699x
   Uslu B, 2008, TALANTA, V74, P1191, DOI 10.1016/j.talanta.2007.08.023
   Zhang HT, 2011, J ZHEJIANG UNIV-SC B, V12, P884, DOI 10.1631/jzus.B1100076
   Zhang X, 2014, ANAL CHIM ACTA, V835, P29, DOI 10.1016/j.aca.2014.05.020
   Zhuang Y, 2015, NEW J CHEM, V39, P3333, DOI 10.1039/c5nj00019j
   Zou HL, 2015, SENSOR ACTUAT B-CHEM, V207, P535, DOI 10.1016/j.snb.2014.10.121
NR 38
TC 24
Z9 24
U1 2
U2 33
PU JAPAN SOC ANALYTICAL CHEMISTRY
PI TOKYO
PA 26-2 NISHIGOTANDA 1 CHOME SHINAGAWA-KU, TOKYO, 141, JAPAN
SN 0910-6340
EI 1348-2246
J9 ANAL SCI
JI Anal. Sci.
PD JUN
PY 2016
VL 32
IS 6
BP 687
EP 693
DI 10.2116/analsci.32.687
PG 7
WC Chemistry, Analytical
WE Science Citation Index Expanded (SCI-EXPANDED)
SC Chemistry
GA DQ1OW
UT WOS:000378971300014
PM 27302591
OA gold
DA 2023-06-30
ER

PT J
AU He, YM
   Zhou, L
   Deng, L
   Feng, ZM
   Cao, Z
   Yin, YL
AF He, Yumin
   Zhou, Li
   Deng, Lei
   Feng, Zemeng
   Cao, Zhong
   Yin, Yulong
TI An electrochemical impedimetric sensing platform based on a peptide
   aptamer identified by high-throughput molecular docking for sensitive
   L-arginine detection
SO BIOELECTROCHEMISTRY
LA English
DT Article
DE Peptide aptamer; Docking; L-Arg; Biosensor; EIS; Isothermal titration
   calorimetry
AB As a primary building block for protein synthesis, L-arginine (L-Arg) is also a precursor for the synthesis of important metabolites, and is involved in various physiological and pathophysiological processes. L-Arg is a potential biomarker in clinical diagnosis and nutritional status assessment, making it valuable to quantify and monitor this biomolecule. In this study, peptide aptamers that specifically interact with L-Arg were identified by high-throughput molecular docking, and the binding capacities between the synthesized peptide aptamers and L-Arg were then measured by isothermal titration calorimetry. We hypothesized that the peptide aptamer with the greatest binding capacity could be used as the recognition element in a biosensor. A chemosynthetic peptide aptamer modified with mercaptan and spacer units (thioctic acid-GGGG-FGHIHEGY) was thus used to construct label-free electrochemical impedimetric biosensors for L-Arg based on gold electrodes. The optimum biosensor showed good sensitivity to L-Arg with a linear range of 0.1 pM-0.1 mM, and the calculated limit of detection (three times the signal-to-noise ratio) was 0.01 pM. Interference studies and assays of diluted serum samples were also carried out, and satisfactory results obtained. In conclusion, a potential method of peptide aptamer screening and biosensor fabrication for detecting small biological molecules was demonstrated. (C) 2020 Elsevier B.V. All rights reserved.
C1 [He, Yumin; Feng, Zemeng; Yin, Yulong] Chinese Acad Sci, Hunan Prov Key Lab Anim Nutr Physiol & Metab Proc, Hunan Prov Engn Res Ctr Hlth Livestock & Poultry, Inst Subtrop Agr,Minist Agr,Key Lab Agroecol Proc, Changsha 410125, Hunan, Peoples R China.
   [Zhou, Li; Cao, Zhong] Changsha Univ Sci & Technol, Sch Chem & Biol Engn, Collaborat Innovat Ctr Micro Nano Biosensing & Fo, Hunan Prov Key Lab Mat Protect Elect Power & Tran, Changsha 410004, Hunan, Peoples R China.
   [He, Yumin; Yin, Yulong] Hunan Normal Univ, Coll Life Sci, Anim Nutr & Human Hlth Lab, Changsha 410081, Hunan, Peoples R China.
   [Deng, Lei] Cent South Univ, Sch Comp Sci & Engn, Changsha 410075, Peoples R China.
C3 Chinese Academy of Sciences; Institute of Subtropical Agriculture, CAS;
   Ministry of Agriculture & Rural Affairs; Changsha University of Science
   & Technology; Hunan Normal University; Central South University
RP Feng, ZM (通讯作者)，Chinese Acad Sci, Hunan Prov Key Lab Anim Nutr Physiol & Metab Proc, Hunan Prov Engn Res Ctr Hlth Livestock & Poultry, Inst Subtrop Agr,Minist Agr,Key Lab Agroecol Proc, Changsha 410125, Hunan, Peoples R China.
EM fengzemeng@isa.ac.cn
FU National Key Scientific Instrument and Equipment Development Projects of
   China (free application) [31527803]
FX This work was supported by National Key Scientific Instrument and
   Equipment Development Projects of China (free application) (31527803).
CR An K, 2017, ENG LIFE SCI, V17, P847, DOI 10.1002/elsc.201700033
   Arroyo-Curras N, 2017, P NATL ACAD SCI USA, V114, P645, DOI 10.1073/pnas.1613458114
   Asal M, 2018, SENSORS-BASEL, V18, DOI 10.3390/s18061924
   Baek SH, 2019, BIOSENS BIOELECTRON, V123, P223, DOI 10.1016/j.bios.2018.08.064
   Baker BR, 2006, J AM CHEM SOC, V128, P3138, DOI 10.1021/ja056957p
   Baranauskiene L, 2019, CURR OPIN BIOTECH, V55, P9, DOI 10.1016/j.copbio.2018.06.003
   Cao Z, 2019, CHINESE J ANAL CHEM, V47, P229, DOI 10.19756/j.issn.0253-3820.181684
   Chen ZL, 2017, MICROCHIM ACTA, V184, P4015, DOI 10.1007/s00604-017-2425-7
   Cheung YW, 2013, P NATL ACAD SCI USA, V110, P15967, DOI 10.1073/pnas.1309538110
   Daniels JS, 2007, ELECTROANAL, V19, P1239, DOI 10.1002/elan.200603855
   DeLano W.L., 2002, PYMOL OPEN SOURCE MO
   Duan JL, 2016, AMINO ACIDS, V48, P53, DOI 10.1007/s00726-015-2065-3
   Ensor CM, 2002, CANCER RES, V62, P5443
   Fleszar MG, 2018, CHROMATOGRAPHIA, V81, P911, DOI 10.1007/s10337-018-3520-6
   Fuhrmann J, 2009, SCIENCE, V324, P1323, DOI 10.1126/science.1170088
   Geiger A, 1996, NUCLEIC ACIDS RES, V24, P1029, DOI 10.1093/nar/24.6.1029
   Goodsell DS, 1996, J MOL RECOGNIT, V9, P1, DOI 10.1002/(SICI)1099-1352(199601)9:1<1::AID-JMR241>3.0.CO;2-6
   Hall PE, 2019, CLIN CANCER RES, V25, P2708, DOI 10.1158/1078-0432.CCR-18-3729
   HARADA K, 1995, EMBO J, V14, P5798, DOI 10.1002/j.1460-2075.1995.tb00268.x
   Hashkavayi AB, 2019, J PHARMACEUT BIOMED, V163, P180, DOI 10.1016/j.jpba.2018.10.006
   [贺玉敏 He Yumin], 2018, [中国科学. 生命科学, Scientia Sinica Vitae], V48, P1054
   Hinrichs CN, 2018, MOL CANCER THER, V17, P393, DOI 10.1158/1535-7163.MCT-16-0807
   Hodek O, 2017, ANAL BIOANAL CHEM, V409, P2383, DOI 10.1007/s00216-017-0184-2
   Hu WP, 2015, BIOMED RES INT, V2015, DOI 10.1155/2015/658712
   Kinghorn AB, 2017, INT J MOL SCI, V18, DOI 10.3390/ijms18122516
   Li YY, 2017, ANAL BIOANAL CHEM, V409, P6371, DOI 10.1007/s00216-017-0576-3
   Lv CZ, 2017, FOOD ANAL METHOD, V10, P2252, DOI 10.1007/s12161-017-0796-3
   Mateo C, 2007, ENZYME MICROB TECH, V40, P1451, DOI 10.1016/j.enzmictec.2007.01.018
   Mcrae MP, 2016, J CHIROPR MED, V15, P184, DOI 10.1016/j.jcm.2016.06.002
   Mervinetsky E, 2017, SCI REP-UK, V7, DOI 10.1038/s41598-017-10288-z
   Moren L, 2018, BMC CANCER, V18, DOI 10.1186/s12885-018-4040-3
   Omidinia E, 2014, APPL BIOCHEM BIOTECH, V172, P2070, DOI 10.1007/s12010-013-0656-6
   Pessela BCC, 2007, ENZYME MICROB TECH, V40, P310, DOI 10.1016/j.enzmictec.2006.04.015
   Popovic PJ, 2007, J NUTR, V137, p1681S, DOI 10.1093/jn/137.6.1681S
   Qin CF, 2015, J ANIM SCI BIOTECHNO, V6, DOI 10.1186/s40104-015-0052-x
   Rana Hassan, 2016, Biochem Biophys Rep, V5, P396, DOI 10.1016/j.bbrep.2016.01.016
   Reverdatto S, 2015, CURR TOP MED CHEM, V15, P1082, DOI 10.2174/1568026615666150413153143
   Riess C, 2018, CELL PHYSIOL BIOCHEM, V51, P854, DOI 10.1159/000495382
   Rodrigues-Krause J, 2019, NUTRIENTS, V11, DOI 10.3390/nu11010015
   Song YT, 2018, J PHARMACEUT BIOMED, V147, P35, DOI 10.1016/j.jpba.2017.08.050
   Stasyuk NY, 2016, FOOD CHEM, V201, P320, DOI 10.1016/j.foodchem.2016.01.093
   Stasyuk NY, 2014, SENSOR ACTUAT B-CHEM, V204, P515, DOI 10.1016/j.snb.2014.06.112
   Suliburska J, 2014, EUR J NUTR, V53, P387, DOI 10.1007/s00394-013-0533-7
   Szefel J, 2019, ADV MED SCI-POLAND, V64, P104, DOI 10.1016/j.advms.2018.08.018
   Tian MM, 2014, ELECTROPHORESIS, V35, P577, DOI 10.1002/elps.201300416
   Tripathi Ashutosh, 2017, J Mol Med Clin Appl, V2, DOI 10.16966/2575-0305.106
   Verma N., 2017, SENS BIO-SENS RES, V15, P41, DOI [10.1016/j.sbsr.2017.07.004, DOI 10.1016/J.SBSR.2017.07.004]
   Verma Neelam, 2017, Biochem Biophys Rep, V12, P228, DOI 10.1016/j.bbrep.2017.10.006
   Wang S, 2015, RSC ADV, V5, P53796, DOI 10.1039/c5ra08050a
   Ward WHJ, 2001, PROGR MED CHEM, V38, P309, DOI 10.1016/S0079-6468(08)70097-3
   WHITE WC, 1978, ANAL CHEM, V50, P1481, DOI 10.1021/ac50033a025
   Wu J, 2011, PLOS ONE, V6, DOI 10.1371/journal.pone.0024948
   Yagati AK, 2019, BIOELECTROCHEMISTRY, V128, P165, DOI 10.1016/j.bioelechem.2019.04.011
   Yuan HY, 2018, SPECTROCHIM ACTA A, V200, P330, DOI 10.1016/j.saa.2018.04.038
   Zhu Q, 2019, BIOSENS BIOELECTRON, V140, P175, DOI 10.1016/j.bios.2019.111356
   Zhuo ZJ, 2017, INT J MOL SCI, V18, DOI 10.3390/ijms18102142
   Zhybak MT, 2017, MICROCHIM ACTA, V184, P2679, DOI 10.1007/s00604-017-2290-4
NR 57
TC 17
Z9 17
U1 9
U2 85
PU ELSEVIER SCIENCE SA
PI LAUSANNE
PA PO BOX 564, 1001 LAUSANNE, SWITZERLAND
SN 1567-5394
EI 1878-562X
J9 BIOELECTROCHEMISTRY
JI Bioelectrochemistry
PD FEB
PY 2021
VL 137
AR 107634
DI 10.1016/j.bioelechem.2020.107634
PG 8
WC Biochemistry & Molecular Biology; Biology; Biophysics; Electrochemistry
WE Science Citation Index Expanded (SCI-EXPANDED)
SC Biochemistry & Molecular Biology; Life Sciences & Biomedicine - Other
   Topics; Biophysics; Electrochemistry
GA PE9ZF
UT WOS:000598718500016
PM 32882443
DA 2023-06-30
ER

PT J
AU Hu, CY
   Yang, DP
   Zhu, FJ
   Jiang, FJ
   Shen, SY
   Zhang, JL
AF Hu, Chenyi
   Yang, Da-Peng
   Zhu, Fengjuan
   Jiang, Fengjing
   Shen, Shuiyun
   Zhang, Junliang
TI Enzyme-Labeled Pt@BSA Nanocomposite as a Facile Electrochemical
   Biosensing Interface for Sensitive Glucose Determination
SO ACS APPLIED MATERIALS & INTERFACES
LA English
DT Article
DE Pt@BSA nanocomposite; biosensor; glucose oxidase (GOD); oxygen
   reduction; differential pulse voltammetry (DPV)
ID DIRECT ELECTRON-TRANSFER; PLATINUM NANOPARTICLES; CARBON NANOTUBES;
   MICROSPHERES; OXIDASE; GOLD; SPECTROSCOPY; HYDROGELS; POLYMER
AB Electrocatalytic reactions of glucose oxidation based on enzyme-labeled electrochemical biosensors demand a high enzymatic activity and fast electron transfer property to produce the amplified signal response. Through a "green" synthesis method, Pt@BSA nanocomposite was prepared as a biosensing interface for the first time. Herein we presented a convenient and effective glucose sensing matrix based on Pt@BSA nanocomposite along with the covalent adsorption of glucose oxidase (GOD). The electrocatalytic activity toward oxygen reduction was significantly enhanced due to the excellent bioactivity of anchored GOD and superior catalytic performance of interior platinum nanoparticles, which was gradually restrained with the addition of glucose. A sensitive glucose biosensor was then successfully developed upon the restrained oxygen reduction peak current. Differential pulse voltammetry (DPV) was employed to investigate the determination performance of the enzyme biosensor, resulting in a linear response range from 0.05 to 12.05 mM with an optimal detection limit of 0.015 mM. The as-proposed sensing technique revealed high selectivity against endogenous interfering species, satisfactory storage stability, acceptable durability, and favorable fabrication reproducibility with the RSD of 3.8%. During the practical application in human blood serum samples, this glucose biosensor obtained a good detection accuracy of analytical recoveries within 97.5 to 104.0%, providing an alternative scheme for glucose level assay in clinical application.
C1 [Hu, Chenyi; Zhu, Fengjuan; Jiang, Fengjing; Shen, Shuiyun; Zhang, Junliang] Shanghai Jiao Tong Univ, Inst Fuel Cell, Key Lab Power Machinery & Engn, Minist Educ, Shanghai 200240, Peoples R China.
   [Yang, Da-Peng] Chinese Acad Sci, Inst Bioenergy & Bioproc Technol, Lab Biosensing, Qingdao 266101, Peoples R China.
C3 Shanghai Jiao Tong University; Chinese Academy of Sciences; Qingdao
   Institute of Bioenergy & Bioprocess Technology, CAS
RP Yang, DP (通讯作者)，Chinese Acad Sci, Inst Bioenergy & Bioproc Technol, Lab Biosensing, Qingdao 266101, Peoples R China.
EM yangdp@qibebt.ac.cn; junliang.zhang@sjtu.edu.cn
RI Jiang, Fengjing/D-8941-2013; Jiang, Fengjing/W-7838-2019
OI Jiang, Fengjing/0000-0002-1937-1341; Jiang,
   Fengjing/0000-0002-1937-1341; Zhang, Junliang/0000-0003-2370-9699
FU National Natural Science Foundation of China [21373135]
FX This work was supported by National Natural Science Foundation of China
   (Grant 21373135).
CR Alberti KGMM, 1998, DIABETIC MED, V15, P539, DOI 10.1002/(SICI)1096-9136(199807)15:7<539::AID-DIA668>3.0.CO;2-S
   Asberg P, 2003, BIOSENS BIOELECTRON, V19, P199, DOI 10.1016/S0956-5663(03)00220-3
   Ben-Knaz R, 2009, BIOMATERIALS, V30, P1263, DOI 10.1016/j.biomaterials.2008.11.026
   Cai CX, 2004, ANAL BIOCHEM, V332, P75, DOI 10.1016/j.ab.2004.05.057
   Cao X, 2013, ANAL CHEM, V85, P5040, DOI 10.1021/ac400292n
   Chen AC, 2010, CHEM REV, V110, P3767, DOI 10.1021/cr9003902
   Chen XM, 2009, BIOSENS BIOELECTRON, V24, P3475, DOI 10.1016/j.bios.2009.04.046
   Claussen JC, 2011, J PHYS CHEM C, V115, P20896, DOI 10.1021/jp205569z
   Claussen JC, 2012, ADV FUNCT MATER, V22, P3399, DOI 10.1002/adfm.201200551
   Claussen JC, 2011, ACS APPL MATER INTER, V3, P1765, DOI 10.1021/am200299h
   Claussen Jonathan C, 2010, J Diabetes Sci Technol, V4, P312
   Claussen JC, 2009, ACS NANO, V3, P37, DOI 10.1021/nn800682m
   Costentin C, 2008, CHEM REV, V108, P2145, DOI 10.1021/cr068065t
   Cui RJ, 2008, ADV FUNCT MATER, V18, P2197, DOI 10.1002/adfm.200701340
   Deng SY, 2009, BIOSENS BIOELECTRON, V25, P373, DOI 10.1016/j.bios.2009.07.016
   GOCHMAN N, 1972, CLIN CHEM, V18, P943
   Hao C, 2007, ELECTROCHEM COMMUN, V9, P1359, DOI 10.1016/j.elecom.2007.01.047
   Heller A, 2006, CURR OPIN CHEM BIOL, V10, P664, DOI 10.1016/j.cbpa.2006.09.018
   Hrapovic S, 2004, ANAL CHEM, V76, P1083, DOI 10.1021/ac035143t
   Hu CY, 2013, ANAL CHEM, V85, P5200, DOI 10.1021/ac400556q
   Hu CY, 2013, BIOSENS BIOELECTRON, V41, P656, DOI 10.1016/j.bios.2012.09.035
   Hu CY, 2012, ANAL CHEM, V84, P10324, DOI 10.1021/ac3023795
   Huang P, 2011, NANOSCALE, V3, P3623, DOI 10.1039/c1nr10586h
   Huang YX, 2005, BIOSENS BIOELECTRON, V21, P817, DOI 10.1016/j.bios.2005.01.012
   Jia WZ, 2010, TRAC-TREND ANAL CHEM, V29, P306, DOI 10.1016/j.trac.2010.01.006
   KADISH AH, 1968, CLIN CHEM, V14, P116
   Kang XH, 2009, BIOSENS BIOELECTRON, V25, P901, DOI 10.1016/j.bios.2009.09.004
   Karoui R, 2010, CHEM REV, V110, P6144, DOI 10.1021/cr100090k
   Lee MH, 2013, CHEM REV, V113, P5071, DOI 10.1021/cr300358b
   Lin YH, 2004, NANO LETT, V4, P191, DOI 10.1021/nl0347233
   Liu QW, 2013, ANALYST, V138, P5559, DOI 10.1039/c3an00533j
   Liu Y, 2005, BIOSENS BIOELECTRON, V21, P984, DOI 10.1016/j.bios.2005.03.003
   Luo XL, 2004, ANAL BIOCHEM, V334, P284, DOI 10.1016/j.ab.2004.07.005
   LVOV Y, 1995, J AM CHEM SOC, V117, P6117, DOI 10.1021/ja00127a026
   Meng L, 2009, ANAL CHEM, V81, P7271, DOI 10.1021/ac901005p
   Pan LJ, 2012, P NATL ACAD SCI USA, V109, P9287, DOI 10.1073/pnas.1202636109
   Rindzevicius T, 2005, NANO LETT, V5, P2335, DOI 10.1021/nl0516355
   Shan CS, 2009, ANAL CHEM, V81, P2378, DOI 10.1021/ac802193c
   Su L, 2012, ANAL CHEM, V84, P5753, DOI 10.1021/ac300939z
   Suni II, 2008, TRAC-TREND ANAL CHEM, V27, P604, DOI 10.1016/j.trac.2008.03.012
   Tan YM, 2009, BIOSENS BIOELECTRON, V24, P2225, DOI 10.1016/j.bios.2008.11.026
   Tang B, 2008, CHEM-EUR J, V14, P3637, DOI 10.1002/chem.200701871
   URBAN G, 1991, BIOSENS BIOELECTRON, V6, P555, DOI 10.1016/0956-5663(91)80019-T
   Wang H., 2013, ANAL CHEM, V45, P19
   Wang J, 2005, ELECTROANAL, V17, P7, DOI 10.1002/elan.200403113
   Wang J, 2005, SMALL, V1, P1036, DOI 10.1002/smll.200500214
   Wang J, 2005, ANALYST, V130, P421, DOI 10.1039/b414248a
   Wang J, 2008, CHEM REV, V108, P814, DOI 10.1021/cr068123a
   Wang XS, 2012, NANOSCALE, V4, P7766, DOI 10.1039/c2nr32405a
   Wu H, 2009, TALANTA, V80, P403, DOI 10.1016/j.talanta.2009.06.054
   Wu P, 2010, ELECTROCHIM ACTA, V55, P8606, DOI 10.1016/j.electacta.2010.07.079
   Xiao XL, 2012, SENSOR ACTUAT B-CHEM, V165, P126, DOI 10.1016/j.snb.2012.02.029
   Yang WR, 2010, ANGEW CHEM INT EDIT, V49, P2114, DOI 10.1002/anie.200903463
   Yuen JM, 2010, ANAL CHEM, V82, P8382, DOI 10.1021/ac101951j
   Zhai DY, 2013, ACS NANO, V7, P3540, DOI 10.1021/nn400482d
   Zhao HT, 2006, ANAL BIOCHEM, V350, P138, DOI 10.1016/j.ab.2005.11.034
NR 56
TC 72
Z9 73
U1 4
U2 113
PU AMER CHEMICAL SOC
PI WASHINGTON
PA 1155 16TH ST, NW, WASHINGTON, DC 20036 USA
SN 1944-8244
EI 1944-8252
J9 ACS APPL MATER INTER
JI ACS Appl. Mater. Interfaces
PD MAR 26
PY 2014
VL 6
IS 6
BP 4170
EP 4178
DI 10.1021/am405841k
PG 9
WC Nanoscience & Nanotechnology; Materials Science, Multidisciplinary
WE Science Citation Index Expanded (SCI-EXPANDED)
SC Science & Technology - Other Topics; Materials Science
GA AD8YL
UT WOS:000333551500053
PM 24575892
DA 2023-06-30
ER

PT J
AU Sun, XY
   Sun, JD
   Ye, YL
   Ji, J
   Sheng, LA
   Yang, DD
   Sun, XL
AF Sun, Xinyu
   Sun, Jiadi
   Ye, Yongli
   Ji, Jian
   Sheng, Lina
   Yang, Diaodiao
   Sun, Xiulan
TI Metabolic pathway-based self-assembled Au@MXene liver microsome
   electrochemical biosensor for rapid screening of aflatoxin B1
SO BIOELECTROCHEMISTRY
LA English
DT Article
DE Aflatoxin B1; Rat liver microsomes; MXene; Gold nanoparticles; Biosensor
ID CYTOCHROME P450(CAM); GOLD NANOPARTICLE; POLYION FILMS; B-1; KINETICS;
   IMMOBILIZATION; BIOREACTOR; OXIDATION; ENZYMES
AB Cytochrome P450 enzymes (CYPs) catalyze the production of aflatoxin B1 (AFB1) metabolites, which play an important role in carcinogenesis. In this study, we report a simple electrochemical liver-microsome-based biosensor using a composite of gold nanoparticles adsorbed on MXene (Au@MXene) for rapid screening of AFB1. Rat liver microsomes (RLMs) were directly adsorbed on the Au@MXene nanocomposite. The high con-ductivity, large specific surface area, and good biocompatibility of the Au@MXene nanocomposite enabled the direct electron transfer between the RLMs and the electrode and maintained the biological activity of the enzyme in the RLMs to a large extent. The metabolic behavior of the RLM biosensor that was developed for the elec-trocatalyst of AFB1 to its hydroxylation metabolite aflatoxin M1 (AFM1) was confirmed. Based on the change in the electrical signal generated by this metabolic behavior, we established the relationship between AFB1 content and amperometric (I-t) current signal. When the AFB1 concentration ranged from 0.01 mu M to 50 mu M, the AFB1 concentration was linearly related to the electrical signal with a limit of detection of 2.8 nM. The results of the recovery experiments for corn samples showed that the recovery and accuracy of the sensor were consistent with the UPLC-MS/MS method.
C1 [Sun, Xinyu; Sun, Jiadi; Ye, Yongli; Ji, Jian; Sheng, Lina; Yang, Diaodiao; Sun, Xiulan] Jiangnan Univ, Collaborat Innovat Ctr Food Safety & Qual Control, Sch Food Sci & Technol, State Key Lab Food Sci & Technol, Wuxi 214122, Jiangsu, Peoples R China.
C3 Jiangnan University
RP Sun, XL (通讯作者)，Jiangnan Univ, Collaborat Innovat Ctr Food Safety & Qual Control, Sch Food Sci & Technol, State Key Lab Food Sci & Technol, Wuxi 214122, Jiangsu, Peoples R China.
EM sxlzzz@jiangnan.edu.cn
FU National Key Research and Development Program of China, China
   [2021YFA0910204]; National Natural Science Foundation of China, China
   [32125031]; Fundamental Research Funds for the Central Universities,
   China [2020YESS001]; Collaborative Innovation Center of Food Safety and
   Quality Control in Jiangsu Province, Jiangnan University, China;
   2020-2022 Young Talent Support Project, China;  [JUSRP222001]
FX This research was supported by the National Key Research and Development
   Program of China, China (2021YFA0910204) , the Na- tional Natural
   Science Foundation of China, China (32125031) , 2020-2022 Young Talent
   Support Project, China (2020YESS001) , the Funda- mental Research Funds
   for the Central Universities, China (JUSRP222001) , and the
   Collaborative Innovation Center of Food Safety and Quality Control in
   Jiangsu Province, Jiangnan University, China.
CR Bhardwaj H, 2020, FOOD CHEM, V307, DOI 10.1016/j.foodchem.2019.125530
   Deng J, 2018, MUTAT RES-REV MUTAT, V778, P79, DOI 10.1016/j.mrrev.2018.10.002
   Eklund P, 2017, J PHYS D APPL PHYS, V50, DOI 10.1088/1361-6463/aa57bc
   Gallagher EP, 1996, TOXICOL APPL PHARM, V141, P595, DOI 10.1006/taap.1996.0326
   Guengerich FP, 1999, DRUG METAB REV, V31, P141, DOI 10.1081/DMR-100101911
   Hui YY, 2020, FOOD CONTROL, V109, DOI 10.1016/j.foodcont.2019.106902
   KAMIN RA, 1980, ANAL CHEM, V52, P1198, DOI 10.1021/ac50058a010
   Kazlauskaite J, 1996, CHEM COMMUN, P2189, DOI 10.1039/cc9960002189
   Klich MA, 2007, MOL PLANT PATHOL, V8, P713, DOI 10.1111/J.1364-3703.2007.00436.X
   Krishnan S, 2007, ELECTROCHEM COMMUN, V9, P2359, DOI 10.1016/j.elecom.2007.07.002
   Krishnan S, 2011, J AM CHEM SOC, V133, P1459, DOI 10.1021/ja108637s
   Krishnan S, 2009, J AM CHEM SOC, V131, P16215, DOI 10.1021/ja9065317
   Li KK, 2018, SCI CHINA MATER, V61, P728, DOI 10.1007/s40843-017-9196-8
   Liu GH, 2022, APPL SURF SCI, V590, DOI 10.1016/j.apsusc.2022.153125
   Ma R, 2018, TOXINS, V10, DOI 10.3390/toxins10030113
   Mohammadniaei M, 2020, BIOSENS BIOELECTRON, V159, DOI 10.1016/j.bios.2020.112208
   Munge B, 2003, CHEMBIOCHEM, V4, P82, DOI 10.1002/cbic.200390018
   Myndrul V, 2022, BIOSENS BIOELECTRON, V207, DOI 10.1016/j.bios.2022.114141
   Nelson D.R., 2005, J AM CHEM SOC, V127, P12147, DOI [10.1021/ja041050x, DOI 10.1021/JA041050X, DOI 10.1021/ja041050x]
   Nerimetla R, 2018, ELECTROCHIM ACTA, V280, P101, DOI 10.1016/j.electacta.2018.05.085
   Nerimetla R, 2015, CHEM COMMUN, V51, P11681, DOI 10.1039/c5cc03364k
   Nunez C, 2021, TALANTA, V223, DOI 10.1016/j.talanta.2020.121702
   PELKONEN O, 1974, CHEM-BIOL INTERACT, V9, P205, DOI 10.1016/S0009-2797(74)80005-0
   Rakhi RB, 2016, SCI REP-UK, V6, DOI 10.1038/srep36422
   Rawal S, 2011, TOXICOL APPL PHARM, V254, P349, DOI 10.1016/j.taap.2011.05.010
   Rushing BR, 2019, FOOD CHEM TOXICOL, V124, P81, DOI 10.1016/j.fct.2018.11.047
   Shukla A, 2006, ELECTROCHEM COMMUN, V8, P1845, DOI 10.1016/j.elecom.2006.08.020
   Soomro RA, 2020, CHINESE CHEM LETT, V31, P922, DOI 10.1016/j.cclet.2019.12.005
   Walgama C, 2015, ANAL CHEM, V87, P4712, DOI 10.1021/ac5044362
   Walker A, 2020, COLLOID SURFACE B, V189, DOI 10.1016/j.colsurfb.2020.110790
   Wang F, 2015, BIOSENS BIOELECTRON, V74, P1022, DOI 10.1016/j.bios.2015.08.004
   Wang F, 2015, J ELECTROCHEM SOC, V162, pB16, DOI 10.1149/2.0371501jes
   Wu LX, 2018, BIOSENS BIOELECTRON, V107, P69, DOI 10.1016/j.bios.2018.02.021
   Wu ZH, 2022, FOOD CHEM, V372, DOI 10.1016/j.foodchem.2021.131293
   Xia TZ, 2021, BIOSENS BIOELECTRON, V183, DOI 10.1016/j.bios.2021.113243
   Xu X, 2017, ELECTROCHIM ACTA, V258, P1365, DOI 10.1016/j.electacta.2017.11.195
   Yazdani S, 2021, ACS OMEGA, V6, P16847, DOI 10.1021/acsomega.1c01418
   Zargoosh K, 2012, TALANTA, V93, P37, DOI 10.1016/j.talanta.2011.11.029
   Zhang Z, 1997, J CHEM SOC FARADAY T, V93, P1769, DOI 10.1039/a608041c
NR 39
TC 1
Z9 1
U1 15
U2 15
PU ELSEVIER SCIENCE SA
PI LAUSANNE
PA PO BOX 564, 1001 LAUSANNE, SWITZERLAND
SN 1567-5394
EI 1878-562X
J9 BIOELECTROCHEMISTRY
JI Bioelectrochemistry
PD JUN
PY 2023
VL 151
AR 108378
DI 10.1016/j.bioelechem.2023.108378
EA FEB 2023
PG 10
WC Biochemistry & Molecular Biology; Biology; Biophysics; Electrochemistry
WE Science Citation Index Expanded (SCI-EXPANDED)
SC Biochemistry & Molecular Biology; Life Sciences & Biomedicine - Other
   Topics; Biophysics; Electrochemistry
GA 9R8QV
UT WOS:000945912200001
PM 36774719
DA 2023-06-30
ER

PT J
AU Mohamadi, M
   Mostafavi, A
   Torkzadeh-Mahani, M
AF Mohamadi, Maryam
   Mostafavi, Ali
   Torkzadeh-Mahani, Masoud
TI Electrochemical determination of biophenol oleuropein using a simple
   label-free DNA biosensor
SO BIOELECTROCHEMISTRY
LA English
DT Article
DE Oleuropein; DNA biosensor; Voltammetry; Olive leaf
ID OLIVE OIL; VOLTAMMETRIC BEHAVIOR; LIQUID-CHROMATOGRAPHY; RAT PLASMA;
   ANTIOXIDANT; ACID; HYDROXYTYROSOL
AB Oleuropein (Ole), naturally occurring phenolic compound found in olive products, is well known for its benefits for human health. In the present work, a simple, sensitive and rapid determination of Ole was achieved using a label-free electrochemical DNA biosensor. The application was related to the molecular interaction between Ole and double-stranded DNA (dsDNA). So, the voltammetric behavior of Ole at the surface of a DNA-immobilized chitosan-modified carbon paste electrode was studied using differential pulse voltammetry (DPV) where the oxidation peak current of Ole was measured as an analytical signal. A considerable increase was observed in the oxidation signal of Ole at the DNA-coated electrode compared with the DNA-free electrode, indicating the pre-concentration of Ole due to the interaction with the surface-confined DNA layer. In order to use the proposed sensor for real samples, different parameters affecting Ole signal such as, immobilization time and potential, accumulation time and pH, and stripping pH were optimized. Under optimized experimental conditions, a linear concentration range of 0.30-12 mu mol L-1 with a detection limit of 0.090 mu mol L-1 was obtained for Ole determination. The proposed biosensor was successfully applied to the determination of Ole in olive leaf extract and human serum samples. (C) 2014 Elsevier B.V. All rights reserved.
C1 [Mohamadi, Maryam; Mostafavi, Ali] Shahid Bahonar Univ Kerman, Dept Chem, Kerman, Iran.
   [Mohamadi, Maryam] Shahid Bahonar Univ Kerman, Young Res Soc, Kerman, Iran.
   [Torkzadeh-Mahani, Masoud] Grad Univ Adv Technol, Dept Biotechnol, Inst Sci High Technol & Environm Sci, Kerman, Iran.
C3 Shahid Bahonar University of Kerman (SBUK); Shahid Bahonar University of
   Kerman (SBUK); Graduate University of Advanced Technology
RP Mohamadi, M (通讯作者)，Shahid Bahonar Univ Kerman, Dept Chem, Kerman, Iran.
EM m.mohamadi794@gmail.com; mtmahani@gmail.com
RI Torkzadeh-Mahani, Masoud/AAC-1154-2022; Mostafavi, Ali/AAB-7298-2022;
   Mohamadi, Maryam/N-3628-2017; Mostafavi, Ali/O-5972-2017
OI Mohamadi, Maryam/0000-0003-1066-0291; Mostafavi, Ali/0000-0003-2177-9431
FU Research Council of Shahid Bahonar University of Kerman [M/342/41]
FX This work was supported by grants from the Research Council of Shahid
   Bahonar University of Kerman (M/342/41).
CR Al-Azzawie HF, 2006, LIFE SCI, V78, P1371, DOI 10.1016/j.lfs.2005.07.029
   Ansari M, 2011, J IRAN CHEM SOC, V8, P38, DOI 10.1007/BF03246200
   Aouidi F, 2012, IND CROP PROD, V37, P292, DOI 10.1016/j.indcrop.2011.12.024
   Banitaba MH, 2011, ANAL BIOCHEM, V411, P218, DOI 10.1016/j.ab.2011.01.007
   Bard AJ, 1980, ELECTROCHEMICAL METH
   Carluccio MA, 2003, ARTERIOSCL THROM VAS, V23, P622, DOI 10.1161/01.ATV.0000062884.69432.A0
   Del Boccio P, 2003, J CHROMATOGR B, V785, P47, DOI 10.1016/S1570-0232(02)00853-X
   Ding CF, 2010, BIOSENS BIOELECTRON, V25, P1290, DOI 10.1016/j.bios.2009.10.017
   Ding CF, 2010, TALANTA, V80, P1385, DOI 10.1016/j.talanta.2009.09.040
   Ding CF, 2009, TALANTA, V78, P1148, DOI 10.1016/j.talanta.2009.01.036
   Drummond TG, 2003, NAT BIOTECHNOL, V21, P1192, DOI 10.1038/nbt873
   Elamin MH, 2013, FOOD CHEM TOXICOL, V53, P310, DOI 10.1016/j.fct.2012.12.009
   Ensafi AA, 2013, BIOSENS BIOELECTRON, V41, P627, DOI 10.1016/j.bios.2012.09.039
   Harborne J. B., 1998, PHYTOCHEMICAL METHOD
   Kaeidi A, 2011, J ETHNOPHARMACOL, V136, P188, DOI 10.1016/j.jep.2011.04.038
   Marco JP, 2013, SENSOR ACTUAT B-CHEM, V177, P251, DOI 10.1016/j.snb.2012.11.005
   Mirmoghtadaie L, 2013, MAT SCI ENG C-MATER, V33, P1753, DOI 10.1016/j.msec.2012.12.090
   Mohamadi M, 2014, BIOSENS BIOELECTRON, V54, P211, DOI 10.1016/j.bios.2013.10.064
   Negishi K, 1997, NUCLEIC ACIDS RES, V25, P1548, DOI 10.1093/nar/25.8.1548
   Owen R W, 2000, Lancet Oncol, V1, P107, DOI 10.1016/S1470-2045(00)00015-2
   PACHTER JA, 1982, BIOCHEMISTRY-US, V21, P1541, DOI 10.1021/bi00536a012
   Rafique B, 2013, BIOSENS BIOELECTRON, V44, P21, DOI 10.1016/j.bios.2012.12.028
   Ranalli A, 2006, J AGR FOOD CHEM, V54, P434, DOI 10.1021/jf051647b
   Rauf S, 2005, J PHARMACEUT BIOMED, V37, P205, DOI 10.1016/j.jpba.2004.10.037
   Sochor J., 2013, INT J ELECTROCHEM SC, V8
   Tan HW, 2003, J CHROMATOGR B, V785, P187, DOI 10.1016/S1570-0232(02)00855-3
   Tripoli E, 2005, NUTR RES REV, V18, P98, DOI 10.1079/NRR200495
   Tsarbopoulos A, 2003, J CHROMATOGR B, V785, P157, DOI 10.1016/S1570-0232(02)00905-4
   Visioli F, 1998, LIFE SCI, V62, P541, DOI 10.1016/S0024-3205(97)01150-8
   Visioli F, 2002, MED RES REV, V22, P65, DOI 10.1002/med.1028
   Wang YX, 2011, ANAL BIOCHEM, V419, P76, DOI 10.1016/j.ab.2011.08.009
NR 31
TC 25
Z9 25
U1 0
U2 48
PU ELSEVIER SCIENCE SA
PI LAUSANNE
PA PO BOX 564, 1001 LAUSANNE, SWITZERLAND
SN 1567-5394
EI 1878-562X
J9 BIOELECTROCHEMISTRY
JI Bioelectrochemistry
PD FEB
PY 2015
VL 101
BP 52
EP 57
DI 10.1016/j.bioelechem.2014.07.003
PG 6
WC Biochemistry & Molecular Biology; Biology; Biophysics; Electrochemistry
WE Science Citation Index Expanded (SCI-EXPANDED)
SC Biochemistry & Molecular Biology; Life Sciences & Biomedicine - Other
   Topics; Biophysics; Electrochemistry
GA AX8BM
UT WOS:000347135600009
PM 25087151
DA 2023-06-30
ER

PT J
AU Yin, HS
   Zhou, YL
   Xu, J
   Ai, SY
   Cui, L
   Zhu, LS
AF Yin, Huanshun
   Zhou, Yunlei
   Xu, Jing
   Ai, Shiyun
   Cui, Lin
   Zhu, Lusheng
TI Amperometric biosensor based on tyrosinase immobilized onto multiwalled
   carbon nanotubes-cobalt phthalocyanine-silk fibroin film and its
   application to determine bisphenol A
SO ANALYTICA CHIMICA ACTA
LA English
DT Article
DE Tyrosinase; Biosensor; Bisphenol A; Multiwalled carbon nanotubes; Cobalt
   phthalocyanine; Silk fibroin
ID SENSITIVE DETERMINATION; ELECTROCHEMICAL OXIDATION; GAS-CHROMATOGRAPHY;
   POLYCARBONATE BABY; ELECTRODES; WATER; ADSORPTION; EXTRACTION;
   SEROTONIN; MIGRATION
AB An amperometric bisphenol A (BPA) biosensor was fabricated by immobilizing tyrosinase on multiwalled carbon nanotubes (MWNTs)-cobalt phthalocyanine (CoPc)-silk fibroin (SF) composite modified glassy carbon electrode (GCE). In MWNTs-CoPc-SF composite film, SF provided a biocompatible microenvironment for the tyrosinase to retain its bioactivity, MWNTs possessed excellent inherent conductivity to enhance the electron transfer rate and CoPc showed good electrocatalytic activity to electrooxidation of BPA. The cyclic voltammogram of BPA at this biosensor exhibited a well defined anodic peak at 0.625 V. Compared with bare GCE, the oxidation signal of BPA significantly increased; therefore, this oxidation signal was used to determine BPA. The effect factors were optimized and the electrochemical parameters were calculated. The possible oxidation mechanism was also discussed. Under optimum conditions. the oxidation current was proportional to BPA concentration in the range from 5.0 x 10(-8) to 3.0 x 10(-6) M with correlation coefficient of 0.9979 and detection limit of 3.0 x 10(-8) M (S/N = 3). The proposed method was successfully applied to determine BPA in plastic products and the recovery was in the range from 95.36% to 104.39%. (C) 2009 Elsevier B.V. All rights reserved.
C1 [Yin, Huanshun; Zhou, Yunlei; Xu, Jing; Ai, Shiyun; Cui, Lin] Shandong Agr Univ, Coll Chem & Mat Sci, Tai An 271018, Shandong, Peoples R China.
   [Yin, Huanshun; Zhu, Lusheng] Shandong Agr Univ, Coll Resources & Environm, Tai An 271018, Shandong, Peoples R China.
C3 Shandong Agricultural University; Shandong Agricultural University
RP Ai, SY (通讯作者)，Shandong Agr Univ, Coll Chem & Mat Sci, Tai An 271018, Shandong, Peoples R China.
EM ashy@sdau.edu.cn; lushzhu@sdau.edu.cn
RI Zhu, Lusheng/AAY-8181-2020
FU National Natural Science Foundation of China [20775044]; Natural Science
   Foundation of Shandong province, China [Y2006B20]
FX This work was supported by the National Natural Science Foundation of
   China (No. 20775044) and the Natural Science Foundation of Shandong
   province, China (Y2006B20).
CR Adams R.N, 1969, ELECTROCHEMISTRY SOL
   Altman GH, 2003, BIOMATERIALS, V24, P401, DOI 10.1016/S0142-9612(02)00353-8
   ANSON FC, 1964, ANAL CHEM, V36, P932, DOI 10.1021/ac60210a068
   Ballesteros-Gomez A, 2009, J CHROMATOGR A, V1216, P449, DOI 10.1016/j.chroma.2008.06.037
   BESOMBES JL, 1995, ANAL CHIM ACTA, V311, P255, DOI 10.1016/0003-2670(94)00686-G
   Brede C, 2003, FOOD ADDIT CONTAM, V20, P684, DOI [10.1080/0265203031000119061, 10.1080/02652030210134236]
   Brenn-Struckhofova Z, 2006, FOOD ADDIT CONTAM A, V23, P1227, DOI 10.1080/02652030600654382
   Cao XL, 2008, J AGR FOOD CHEM, V56, P6378, DOI 10.1021/jf800870b
   Chen LY, 2008, J ELECTROANAL CHEM, V617, P7, DOI 10.1016/j.jelechem.2008.01.009
   Chen WX, 2003, SCI CHINA SER B, V46, P330, DOI 10.1360/03yb0023
   Chowdappa N, 2009, INT J ELECTROCHEM SC, V4, P425
   Dempsey E, 2004, BIOSENS BIOELECTRON, V20, P367, DOI 10.1016/j.bios.2004.02.007
   Duran N, 2002, ENZYME MICROB TECH, V31, P907, DOI 10.1016/S0141-0229(02)00214-4
   Furtado CA, 2004, J AM CHEM SOC, V126, P6095, DOI 10.1021/ja039588a
   Geraldo DA, 2008, ELECTROCHIM ACTA, V53, P8051, DOI 10.1016/j.electacta.2008.05.083
   Grumetto L, 2008, J AGR FOOD CHEM, V56, P10633, DOI 10.1021/jf802297z
   Huang WS, 2005, B KOREAN CHEM SOC, V26, P1560
   Jiang XH, 2005, ANAL CHIM ACTA, V537, P145, DOI 10.1016/j.aca.2005.01.049
   Kawaguchi M, 2004, J CHROMATOGR B, V805, P41, DOI 10.1016/j.jchromb.2004.02.005
   Kim MA, 2003, ANAL CHIM ACTA, V479, P143, DOI 10.1016/S0003-2670(02)01538-6
   KRISHNAN AV, 1993, ENDOCRINOLOGY, V132, P2279, DOI 10.1210/en.132.6.2279
   Kuramitz H, 2001, CHEMOSPHERE, V45, P37, DOI 10.1016/S0045-6535(01)00032-7
   LAVIRON E, 1974, J ELECTROANAL CHEM, V52, P355, DOI 10.1016/S0022-0728(74)80448-1
   Liu HY, 1996, TALANTA, V43, P111, DOI 10.1016/0039-9140(95)01682-1
   Liu ZM, 2005, ANAL CHIM ACTA, V533, P3, DOI 10.1016/j.aca.2004.10.077
   Luczak T, 2008, ELECTROCHIM ACTA, V53, P5725, DOI 10.1016/j.electacta.2008.03.052
   Makower A, 1996, J CHEM TECHNOL BIOT, V65, P39
   Maragou NC, 2006, J CHROMATOGR A, V1129, P165, DOI 10.1016/j.chroma.2006.06.103
   Mita DG, 2007, BIOSENS BIOELECTRON, V23, P60, DOI 10.1016/j.bios.2007.03.010
   Murugananthan M, 2008, J HAZARD MATER, V154, P213, DOI 10.1016/j.jhazmat.2007.10.011
   Notsu H, 2004, J ELECTROANAL CHEM, V566, P379, DOI 10.1016/j.jelechem.2003.11.049
   Notsu H, 2002, J ELECTROANAL CHEM, V523, P86, DOI 10.1016/S0022-0728(02)00733-7
   Sanz VC, 2005, ANAL CHIM ACTA, V528, P1, DOI 10.1016/j.aca.2004.10.007
   Shin HS, 2001, J CHROMATOGR A, V912, P119, DOI 10.1016/S0021-9673(01)00570-2
   Silva JF, 2007, ELECTROCHEM COMMUN, V9, P1629, DOI 10.1016/j.elecom.2007.03.008
   Tanaka S, 2002, J APPL ELECTROCHEM, V32, P197, DOI 10.1023/A:1014762511528
   vom Saal FS, 2006, ENVIRON RES, V100, P50, DOI 10.1016/j.envres.2005.09.001
   Wang F, 2007, BIOELECTROCHEMISTRY, V70, P356, DOI 10.1016/j.bioelechem.2006.05.003
   Wang FG, 2009, ANAL CHIM ACTA, V638, P23, DOI 10.1016/j.aca.2009.02.013
   Wang HS, 2006, BIOSENS BIOELECTRON, V22, P664, DOI 10.1016/j.bios.2006.02.007
   Wang SF, 2008, BIOSENS BIOELECTRON, V23, P1781, DOI 10.1016/j.bios.2008.02.014
   Wen Y, 2006, J CHROMATOGR A, V1133, P21, DOI 10.1016/j.chroma.2006.08.049
   Xue HG, 2002, TALANTA, V57, P289, DOI 10.1016/S0039-9140(02)00028-0
   Yan F, 2001, ANAL CHEM, V73, P5272, DOI 10.1021/ac015516v
   Ye JS, 2005, ELECTROANAL, V17, P89, DOI 10.1002/elan.200403124
   Yin HS, 2009, J ELECTROANAL CHEM, V626, P80, DOI 10.1016/j.jelechem.2008.11.004
NR 46
TC 161
Z9 171
U1 0
U2 110
PU ELSEVIER
PI AMSTERDAM
PA RADARWEG 29, 1043 NX AMSTERDAM, NETHERLANDS
SN 0003-2670
EI 1873-4324
J9 ANAL CHIM ACTA
JI Anal. Chim. Acta
PD FEB 5
PY 2010
VL 659
IS 1-2
BP 144
EP 150
DI 10.1016/j.aca.2009.11.051
PG 7
WC Chemistry, Analytical
WE Science Citation Index Expanded (SCI-EXPANDED)
SC Chemistry
GA 549KH
UT WOS:000274046900018
PM 20103117
DA 2023-06-30
ER

PT J
AU Ni, Y
   Chen, X
   Ling, C
   Zhu, ZY
   Yue, Y
   Wang, J
   He, AL
   Liu, RJ
AF Ni, Yun
   Chen, Xiu
   Ling, Chen
   Zhu, Ziye
   Yue, Yao
   Wang, Jie
   He, Aolin
   Liu, Ruijiang
TI Electrochemical peptide nucleic acid functionalized alpha-Fe2O3/Fe3O4
   nanosheets for detection of CYP2C19*2 gene
SO MICROCHIMICA ACTA
LA English
DT Article
DE Nanosheet; a-Fe2O3/Fe3O4; Electrochemical sensor; Differential pulse
   voltammetry
ID CLOPIDOGREL
AB The CYP2C19*2 gene carriers and non-carriers are closely related to the dosage of clopidogrel. To correctly guide the use of clopidogrel and promote individualized therapy, an ultra-sensitive electrochemical biosensor was developed for the detection of CYP2C19*2 gene. The heterogeneous a-Fe2O3/Fe3O4 nanosheets were prepared via the hydrothermal-calcination process, and the preparation parameters were optimized. The average diameter and thickness of the nanosheets were approximately 150 nm and 53 nm, respectively; and the saturation magnetization was 80.2 emu/g. The alpha-Fe2O3/ Fe3O4@Au nanosheets were prepared by sodium borohydride reduction method, and self-assembled to the electrode surface with magnetic field. Ultra-sensitive detection of CYP2C19*2 gene was realized through the recognition ability of strong single base mismatching of peptide nucleic acid and signal amplification effect of magnetic a-Fe2O3/Fe3O4@Au nanosheets. Under optimal detection conditions, the current had a good linear correlation with the negative logarithm of CYP2C19*2 gene concentration in the range 1 pM-1 nM, and the detection limit was 0.64 pM ( S/N = 3). Meanwhile, the electrochemical signals of target DNA and incomplete complementary DNA were detected. The constructed biosensor exhibited good selectivity, reproducibility,
C1 [Ni, Yun; Ling, Chen; Zhu, Ziye; Yue, Yao; Wang, Jie; Liu, Ruijiang] Jiangsu Univ, Sch Pharm, Zhenjiang 212013, Peoples R China.
   [Chen, Xiu] Nantong Univ, Peoples Hosp Danyang, Affiliated Danyang Hosp, Zhenjiang 212300, Peoples R China.
   [He, Aolin] Jiangsu Univ, Affiliated Kunshan Hosp, Suzhou 215300, Peoples R China.
C3 Jiangsu University; Nantong University; Jiangsu University
RP Liu, RJ (通讯作者)，Jiangsu Univ, Sch Pharm, Zhenjiang 212013, Peoples R China.; He, AL (通讯作者)，Jiangsu Univ, Affiliated Kunshan Hosp, Suzhou 215300, Peoples R China.
EM aolinhe@163.com; luckystar_lrj@ujs.edu.cn
FU Jiangsu Provincial Postgraduate Scientific Practice and Innovation
   Project [SJCX21_1722]; Science and Technology Innovation Project of CHN
   Energy [GJNY-20-109]
FX This work was supported by the Jiangsu Provincial Postgraduate
   Scientific Practice and Innovation Project (Grant No. SJCX21_1722) and
   the Science and Technology Innovation Project of CHN Energy (Grant No.
   GJNY-20-109).
CR Abdallah AB, 2023, FOOD CHEM, V401, DOI 10.1016/j.foodchem.2022.134058
   Ahmed S, 2022, SCI REP-UK, V12, DOI 10.1038/s41598-022-09679-8
   Ali ZO, 2022, PHARMACOGENET GENOM, V32, P183, DOI 10.1097/FPC.0000000000000469
   Arabi M, 2022, NAT COMMUN, V13, DOI 10.1038/s41467-022-33448-w
   Arabi M, 2021, ADV MATER, V33, DOI 10.1002/adma.202100543
   Arabi M, 2021, BIOSENS BIOELECTRON, V174, DOI 10.1016/j.bios.2020.112825
   Chen Y, 2022, BIOSENSORS-BASEL, V12, DOI 10.3390/bios12090747
   Chinnapaiyan S, 2023, J ALLOY COMPD, V931, DOI 10.1016/j.jallcom.2022.167553
   Costanzo H, 2023, TALANTA, V253, DOI 10.1016/j.talanta.2022.123945
   Dong HD, 2023, VACUUM, V207, DOI 10.1016/j.vacuum.2022.111597
   Dong XZ, 2023, FOOD CHEM, V398, DOI 10.1016/j.foodchem.2022.133761
   European Medicines Agency, 2011, GUIDELINE BIOANALYTI
   Hoang V.-T., 2022, J ALLOY COMPD, DOI [10.2139/ssrn.4186652, DOI 10.1016/J.JALLCOM.2022.167649]
   Hong YM, 2023, FOOD MICROBIOL, V109, DOI 10.1016/j.fm.2022.104135
   Hu QR, 2023, BRAIN RES, V1798, DOI 10.1016/j.brainres.2022.148132
   Hu T, 2022, ANAL CHEM, V94, P8506, DOI 10.1021/acs.analchem.2c01507
   Jia H, 2022, ECLINICALMEDICINE, V47, DOI 10.1016/j.eclinm.2022.101416
   Jiang HY, 2022, BIOSENS BIOELECTRON, V216, DOI 10.1016/j.bios.2022.114622
   Jin HL, 2023, BIOELECTROCHEMISTRY, V149, DOI 10.1016/j.bioelechem.2022.108312
   Kaladari F, 2023, TALANTA, V253, DOI 10.1016/j.talanta.2022.123911
   Lee CR, 2022, CLIN PHARMACOL THER, V112, P959, DOI 10.1002/cpt.2526
   Liao YJ, 2022, PHARMACOGEN PERS MED, V15, P81, DOI 10.2147/PGPM.S335860
   Liu RJ, 2021, APPL SURF SCI, V537, DOI 10.1016/j.apsusc.2020.147868
   Liu RJ, 2022, FRONT CARDIOVASC MED, V9, DOI 10.3389/fcvm.2022.970476
   Oliveira AEF, 2023, TALANTA, V252, DOI 10.1016/j.talanta.2022.123819
   Ostovan A, 2022, ADV MATER, V34, DOI 10.1002/adma.202203154
   Peng YW, 2017, J AM CHEM SOC, V139, P8698, DOI 10.1021/jacs.7b04096
   Rizalputri LN, 2023, NANOTECHNOLOGY, V34, DOI 10.1088/1361-6528/ac9d3f
   Robles-Remacho A, 2023, BIOSENS BIOELECTRON, V219, DOI 10.1016/j.bios.2022.114770
   Shafi A, 2022, TALANTA, V241, DOI 10.1016/j.talanta.2022.123257
   Shao Y, 2022, EMERG MED INT, V2022, DOI 10.1155/2022/1284254
   Si JH, 2022, FRONT NEUROL, V13, DOI 10.3389/fneur.2022.854226
   Song Q, 2023, J ETHNOPHARMACOL, V301, DOI 10.1016/j.jep.2022.115766
   Sun PC, 2022, BIOSENSORS-BASEL, V12, DOI 10.3390/bios12080658
   Tian P, 2006, J APPL MICROBIOL, V100, P564, DOI 10.1111/j.1365-2672.2005.02816.x
   Wang J, 2023, EXP NEUROL, V359, DOI 10.1016/j.expneurol.2022.114236
   Wang L, 2023, BIOACT MATER, V20, P126, DOI 10.1016/j.bioactmat.2022.05.012
   Xing S, 2019, COLLOID SURFACE B, V181, P333, DOI 10.1016/j.colsurfb.2019.05.069
   Yan YY, 2022, ACTA METALL SIN-ENGL, V35, P2069, DOI 10.1007/s40195-022-01435-1
   Yang MC, 2022, SPECTROCHIM ACTA A, V281, DOI 10.1016/j.saa.2022.121578
   Zhang CL, 2018, BIOSENS BIOELECTRON, V102, P94, DOI 10.1016/j.bios.2017.11.014
   Zhang SH, 2023, J ALLOY COMPD, V930, DOI 10.1016/j.jallcom.2022.167050
   Zhu ZQ, 2022, APPL PHYS A-MATER, V128, DOI 10.1007/s00339-022-05706-7
   Zong JX, 2022, J AM HEART ASSOC, V11, DOI 10.1161/JAHA.121.025058
NR 44
TC 0
Z9 0
U1 7
U2 7
PU SPRINGER WIEN
PI WIEN
PA SACHSENPLATZ 4-6, PO BOX 89, A-1201 WIEN, AUSTRIA
SN 0026-3672
EI 1436-5073
J9 MICROCHIM ACTA
JI Microchim. Acta
PD MAY
PY 2023
VL 190
IS 5
AR 189
DI 10.1007/s00604-023-05781-4
PG 10
WC Chemistry, Analytical
WE Science Citation Index Expanded (SCI-EXPANDED)
SC Chemistry
GA E8KV6
UT WOS:000977976100001
PM 37083854
DA 2023-06-30
ER

PT J
AU Cao, RG
   Zhu, B
   Li, JJ
   Xu, DS
AF Cao, Rui-Guo
   Zhu, Bin
   Li, Jingjian
   Xu, Dongsheng
TI Oligonucleotides-based biosensors with high sensitivity and selectivity
   for mercury using electrochemical impedance spectroscopy
SO ELECTROCHEMISTRY COMMUNICATIONS
LA English
DT Article
DE Lable-free; DNA; Biosensor; Mercury; Electrochemical impedance
   spectroscopy
ID HEAVY-METAL IONS; COLORIMETRIC DETECTION; GOLD NANOPARTICLES;
   AQUEOUS-SOLUTION; HG-II; DNA; ELECTRODE; TRANSDUCTION; LEAD(II); SENSORS
AB A novel electrochemical biosensor with high sensitivity and selectivity for mercuric ion detection, based on DNA self-assembly electrode, is designed. Thiol functionalized poly-T oligonucleotides were used as gold electrode modifier through formation of Au-S bond between DNA and gold electrode. In presence of Hg2+ ions, the specific coordination between Hg2+ and thymine bases can change parallel ss-DNA from linear to hairpin structures, which can cause the release of partial DNA molecules from the surface of the electrode. The density of DNA on the surface of electrode correlated with the concentration of mercury in the solution and can be monitored by electrochemical impedance spectroscopy. The limit of detection of this method is pM level of mercuric ions which is far below the upper limit of Hg2+ mandated by United States Environmental Protection Agency (EPA), 2 ppb (10 nM). In addition, this method showed excellent selectivity. A series of divalent metal ions, including Ni2+, Co2+, Mg2+, Zn2+, Ba2+ and Cd2+, have little interference with the detection of Hg2+. (C) 2009 Elsevier B.V. All rights reserved.
C1 [Cao, Rui-Guo; Zhu, Bin; Li, Jingjian; Xu, Dongsheng] Peking Univ, Beijing Natl Lab Mol Sci, Coll Chem & Mol Engn, Beijing 100871, Peoples R China.
C3 Chinese Academy of Sciences; Peking University
RP Li, JJ (通讯作者)，Peking Univ, Beijing Natl Lab Mol Sci, Coll Chem & Mol Engn, Beijing 100871, Peoples R China.
EM lijj@pku.edu.cn
RI Cao, Ruiguo/O-7354-2016
FU NSFC [20573008, 20525309, 20673008, 50821061]; MSTC (MSBRDP)
   [2006CB806102, 2007CB936201]
FX This work is supported by NSFC (Grant Nos. 20573008, 20525309, 20673008,
   50821061) and MSTC (MSBRDP Grant Nos. 2006CB806102, 2007CB936201).
CR Alfonta L, 2001, BIOSENS BIOELECTRON, V16, P675, DOI 10.1016/S0956-5663(01)00231-7
   Bontidean I, 1998, ANAL CHEM, V70, P4162, DOI 10.1021/ac9803636
   BURLINGAME AL, 1996, ANAL CHEM, V68, P599
   Cabello-Carramolino G, 2008, ANAL CHIM ACTA, V614, P103, DOI 10.1016/j.aca.2008.03.021
   Chiang CK, 2008, ANAL CHEM, V80, P3716, DOI 10.1021/ac800142k
   Grandjean P, 1998, ENVIRON RES, V77, P165, DOI 10.1006/enrs.1997.3804
   JACKSON KW, 1996, ANAL CHEM, V68, P231
   Khan MR, 1996, ANAL CHEM, V68, P3290, DOI 10.1021/ac951098g
   Lee JS, 2007, ANGEW CHEM INT EDIT, V46, P4093, DOI 10.1002/anie.200700269
   Li CZ, 2004, CHEM COMMUN, P574, DOI 10.1039/b314642a
   Liu B, 2008, BIOSENS BIOELECTRON, V24, P756, DOI 10.1016/j.bios.2008.06.054
   Liu CW, 2008, LANGMUIR, V24, P8346, DOI 10.1021/la800589m
   Liu CW, 2009, ANAL CHEM, V81, P2383, DOI 10.1021/ac8022185
   Liu J, 2007, ANGEW CHEM INT EDIT, V46, P7587, DOI 10.1002/anie.200702006
   Miyake Y, 2006, J AM CHEM SOC, V128, P2172, DOI 10.1021/ja056354d
   Nolan EM, 2008, CHEM REV, V108, P3443, DOI 10.1021/cr068000q
   Ono A, 2004, ANGEW CHEM INT EDIT, V43, P4300, DOI 10.1002/anie.200454172
   Onyido I, 2004, CHEM REV, V104, P5911, DOI 10.1021/cr030443w
   Patolsky F, 2001, J AM CHEM SOC, V123, P5194, DOI 10.1021/ja0036256
   Renzoni A, 1998, ENVIRON RES, V77, P68, DOI 10.1006/enrs.1998.3832
   Rodriguez MC, 2005, CHEM COMMUN, P4267, DOI 10.1039/b506571b
   Tanaka Y, 2007, J AM CHEM SOC, V129, P244, DOI 10.1021/ja065552h
   Wang H, 2008, ANAL CHEM, V80, P9021, DOI 10.1021/ac801382k
   Wang SP, 2007, ANAL CHEM, V79, P4427, DOI 10.1021/ac0621773
   Xue XJ, 2008, J AM CHEM SOC, V130, P3244, DOI 10.1021/ja076716c
   Yang LJ, 2004, ANAL CHEM, V76, P1107, DOI 10.1021/ac0352575
   Yantasee W, 2003, ANALYST, V128, P467, DOI 10.1039/b300467h
NR 27
TC 60
Z9 63
U1 3
U2 70
PU ELSEVIER SCIENCE INC
PI NEW YORK
PA 360 PARK AVE SOUTH, NEW YORK, NY 10010-1710 USA
SN 1388-2481
EI 1873-1902
J9 ELECTROCHEM COMMUN
JI Electrochem. Commun.
PD SEP
PY 2009
VL 11
IS 9
BP 1815
EP 1818
DI 10.1016/j.elecom.2009.07.029
PG 4
WC Electrochemistry
WE Science Citation Index Expanded (SCI-EXPANDED)
SC Electrochemistry
GA 500ZZ
UT WOS:000270347500023
DA 2023-06-30
ER

PT J
AU Elkaoutit, M
   Naranjo-Rodriguez, I
   Temsamani, KR
   La Vega, MD
   De Cisneros, JLH
AF Elkaoutit, Mohammed
   Naranjo-Rodriguez, Ignacio
   Temsamani, Khalid Riffi
   De La Vega, Manuel Dominguez
   Hidalgo-Hidalgo De Cisneros, Jose Luis
TI Dual laccase-tyrosinase based sonogel-carbon biosensor for monitoring
   polyphenols in beers
SO JOURNAL OF AGRICULTURAL AND FOOD CHEMISTRY
LA English
DT Article
DE sonogel-carbon electrode; amperometric biosensor; signal
   bioamplification; beers; polyphenols; bioelectrochemical index
ID AMPEROMETRIC BIOSENSOR; PHENOLIC-COMPOUNDS; ELECTRODE; OXIDASE; RED;
   (+)-CATECHIN; TISSUE; SENSOR; WINES; INDEX
AB A biosensor based on the bi-immobilization of laccase and tyrosinase phenoloxidase enzymes has been successfully developed. This biosensor employs as the electrochemical transducer the Sonogel-Carbon, a novel type of electrode developed by our group. The immobilization step was accomplished by doping the electrode surface with a mixture of the enzymes, glutaricclialdehyde, and Nafion-ion exchanger, as protective additive. The response of this biosensor, denoted the dual Trametes versicolor laccase (La) and Mushroom tyrosinase (Ty) based Sonogel-Carbon, was optimized directly in beer real samples and its analytical performance with respect to five individual polyphenols was evaluated. The Lac-Ty/Sonogel-Carbon electrode responds to nanomolar concentrations of flavan-3-ols, hydroxycinnamic acids, and hydroxybenzoic acids. The limit of detection, sensitivity, and linear range for caffeic acid, taken as an example, were 26 nM, 167.53 nA M-1, and 0.01-2 mu M, respectively. In addition, the stability and reproducibility of the biosensor were also evaluated in beer samples. The Lac-Ty/sonogel-carbon electrode was verified as very stable in this matrix, maintaining 80% of its stable response for at least three weeks, with a RSD of 3.6% (n = 10). The biosensor was applied to estimate the total polyphenol index in ten beer samples, and a correlation of 0.99 was obtained when the results were compared with those obtained using the Folin-Ciocalteau reagent.
C1 Univ Cadiz, Dept Quim Analit, Fac Ciencias, Cadiz 11510, Spain.
   Univ Cadiz, Dept Fis Mat Condensada, Fac Ciencias, Cadiz, Spain.
C3 Universidad de Cadiz; Universidad de Cadiz
RP De Cisneros, JLH (通讯作者)，Univ Cadiz, Dept Quim Analit, Fac Ciencias, Apdo 40, Cadiz 11510, Spain.
EM jluis.hidalgo@uca.es
RI ELKAOUTIT ZERRY, Mohammed/N-6878-2014; Dominguez, Manuel/K-8119-2014
OI Dominguez, Manuel/0000-0002-7889-7220; Naranjo Rodriguez,
   Ignacio/0000-0001-9133-2171; Hidalgo Hidalgo de Cisneros, Jose
   Luis/0000-0003-2225-6755
CR BOX JD, 1983, WATER RES, V17, P511, DOI 10.1016/0043-1354(83)90111-2
   Boyukbayram AE, 2006, BIOELECTROCHEMISTRY, V69, P164, DOI 10.1016/j.bioelechem.2006.01.006
   BURTON SG, 1994, CATAL TODAY, V22, P459, DOI 10.1016/0920-5861(94)80118-5
   Campanella L, 1999, BIOSENS BIOELECTRON, V14, P179, DOI 10.1016/S0956-5663(98)00117-1
   Chang SC, 2002, BIOSENS BIOELECTRON, V17, P1015, DOI 10.1016/S0956-5663(02)00094-5
   Cordero-Rando MD, 2005, ELECTROANAL, V17, P806, DOI 10.1002/elan.200403157
   Cordero-Rando MDM, 2002, ANAL CHEM, V74, P2423, DOI 10.1021/ac010782u
   Cortacero-Ramirez S, 2003, TRAC-TREND ANAL CHEM, V22, P440, DOI 10.1016/S0165-9936(03)00704-0
   Cosnier S, 1998, ANAL CHEM, V70, P3952, DOI 10.1021/ac980125a
   COSNIER S, 1993, BIOELECTROCH BIOENER, V31, P147, DOI 10.1016/0302-4598(93)80003-D
   Cosnier S, 1996, ANAL CHIM ACTA, V319, P145, DOI 10.1016/0003-2670(95)00479-3
   Cummings EA, 1998, ANALYST, V123, P1975, DOI 10.1039/a804021d
   Cummings EA, 2001, J AM SOC BREW CHEM, V59, P84
   de Cisneros J. L. Hidalgo-Hidalgo, 2001, Patent number, Patent No. [P200100556, 200100556]
   de Pascual-Teresa S, 2000, J AGR FOOD CHEM, V48, P5331, DOI 10.1021/jf000549h
   Eggins BR, 1997, ANAL CHIM ACTA, V347, P281, DOI 10.1016/S0003-2670(97)00162-1
   ELKAOUTIT M, BISENS BIOELECTRON, P2958
   Freire RS, 2002, ANALYST, V127, P258, DOI 10.1039/b110011d
   Gamella M, 2006, J AGR FOOD CHEM, V54, P7960, DOI 10.1021/jf061451r
   GHINDILIS AL, 1992, BIOSENS BIOELECTRON, V7, P127, DOI 10.1016/0956-5663(92)90017-H
   Gomes SASS, 2004, BIOSENS BIOELECTRON, V20, P1211, DOI 10.1016/j.bios.2004.05.013
   Gorinstein S, 2000, NUTR RES, V20, P131, DOI 10.1016/S0271-5317(99)00145-1
   Haghighi B, 2003, ANAL CHIM ACTA, V487, P3, DOI 10.1016/S0003-2670(03)00077-1
   Imabayashi S, 2001, ELECTROANAL, V13, P408, DOI 10.1002/1521-4109(200104)13:5<408::AID-ELAN408>3.0.CO;2-2
   Jarosz-Wilkolazka A, 2005, TALANTA, V66, P1219, DOI 10.1016/j.talanta.2005.01.026
   Jarosz-Wilkolazka A, 2004, ENZYME MICROB TECH, V35, P238, DOI 10.1016/j.enzmictec.2004.04.016
   Jewell WT, 2001, AM J ENOL VITICULT, V52, P219
   JOVANOVIC SV, 1995, J AM CHEM SOC, V117, P9881, DOI 10.1021/ja00144a014
   Kiralp S, 2006, PROCESS BIOCHEM, V41, P236, DOI 10.1016/j.procbio.2005.06.011
   Kong YT, 2001, AM J ENOL VITICULT, V52, P381
   Kurganov BI, 2001, ANAL CHIM ACTA, V427, P11, DOI 10.1016/S0003-2670(00)01167-3
   Mello LD, 2005, FOOD CHEM, V92, P515, DOI 10.1016/j.foodchem.2004.08.019
   Mello LD, 2003, SENSOR ACTUAT B-CHEM, V96, P636, DOI 10.1016/j.snb.2003.07.008
   Mello LD, 2002, FOOD CHEM, V77, P237, DOI 10.1016/S0308-8146(02)00104-8
   Mena ML, 2005, ELECTROANAL, V17, P2147, DOI 10.1002/elan.200503345
   Miller JC., 1993, ESTADISTICA QUIMICA
   Moane S, 1998, ANALYST, V123, P1931, DOI 10.1039/a804020f
   Notsu H, 2004, J ELECTROANAL CHEM, V566, P379, DOI 10.1016/j.jelechem.2003.11.049
   OCONNELL PJ, 2001, SENS UPDATE, V9, P255
   Quan D, 2004, B KOREAN CHEM SOC, V25, P1195
   Rodriguez MC, 2002, ANAL CHIM ACTA, V459, P43, DOI 10.1016/S0003-2670(02)00088-0
   Romani A, 2000, J AGR FOOD CHEM, V48, P1197, DOI 10.1021/jf990767e
   Sanz VC, 2005, ANAL CHIM ACTA, V528, P1, DOI 10.1016/j.aca.2004.10.007
   Schofield P, 2001, ANIM FEED SCI TECH, V91, P21, DOI 10.1016/S0377-8401(01)00228-0
   Siebert KJ, 1996, J AGR FOOD CHEM, V44, P1997, DOI 10.1021/jf950716r
   Singleton V.L., 1965, AM J ENOL VITICULT, V16, p144 LP, DOI 10.5344/ajev.1965.16.3.144
   Solomon EI, 1996, CHEM REV, V96, P2563, DOI 10.1021/cr950046o
   Stanca SE, 2003, TALANTA, V61, P501, DOI 10.1016/S0039-9140(03)00310-2
   Stewart GG, 2004, J CHEM EDUC, V81, P963, DOI 10.1021/ed081p963
   Subagio A, 2001, PHYTOCHEM ANALYSIS, V12, P271, DOI 10.1002/pca.583
   UILDIZ HB, 2006, ENZYME MICROB TECHNO, V39, P945
   Vinson JA, 2003, J AGR FOOD CHEM, V51, P5528, DOI 10.1021/jf034189k
   Walters MT, 1997, J AM SOC BREW CHEM, V55, P91
   YAROPOLOV AI, 1995, ANAL CHIM ACTA, V308, P137, DOI 10.1016/0003-2670(94)00404-A
NR 54
TC 62
Z9 65
U1 2
U2 38
PU AMER CHEMICAL SOC
PI WASHINGTON
PA 1155 16TH ST, NW, WASHINGTON, DC 20036 USA
SN 0021-8561
EI 1520-5118
J9 J AGR FOOD CHEM
JI J. Agric. Food Chem.
PD OCT 3
PY 2007
VL 55
IS 20
BP 8011
EP 8018
DI 10.1021/jf0711136
PG 8
WC Agriculture, Multidisciplinary; Chemistry, Applied; Food Science &
   Technology
WE Science Citation Index Expanded (SCI-EXPANDED)
SC Agriculture; Chemistry; Food Science & Technology
GA 216IG
UT WOS:000249871100004
PM 17848081
DA 2023-06-30
ER

PT J
AU Akgun, M
   Sezginturk, MK
AF Akgun, Mert
   Kemal Sezginturk, Mustafa
TI A novel biosensing system based on ITO-single use electrode for highly
   sensitive analysis of VEGF
SO INTERNATIONAL JOURNAL OF ENVIRONMENTAL ANALYTICAL CHEMISTRY
LA English
DT Article
DE ITO-PET electrode; VEGF-R1; biosensor; breast cancer
ID ENDOTHELIAL GROWTH-FACTOR; MECHANISMS
AB Nowadays, breast cancer is one of the riskiest and common cancer types. The early diagnosis of breast cancer is very important just as in other cancer types. Recent investigations demonstrate the biomarkers can be useful for the disease phase. These biomarkers are the very important materials to determine the good or bad diagnostic of the patient. Vascular endothelial growth factor is considered the most powerful mitogen for endothelial cells and also is an important regulator of vascular permeability and angiogenesis. In the frame of this study, it is purposed to design an electrochemical immunosensor system based on indium-tin oxide covered polyethylene terephthalate electrode. Electrochemical impedance spectroscopy, which is a quick and sensitive method, was used for vascular endothelial growth factor determination. Electrochemical impedance spectroscopy and cyclic voltammetry techniques were used in all optimisation processes of the produced biosensor. Scanning electron microscopy images, energy-dispersive X-ray spectra and mapping, atomic force microscopy and infrared spectra were examined to support the optimisation studies and to reveal surface morphology and chemical components. In the electrochemical characterisation studies, repeatability, reproducibility, storage, regeneration, single frequency impedance, square wave voltammetry and Kramer's-Kronig transform studies were performed. The measurements were taken in human serum.
C1 [Akgun, Mert] Canakkale Onsekiz Mart Univ, Sci Technol Applicat & Res Ctr, Canakkale, Turkey.
   [Kemal Sezginturk, Mustafa] Canakkale Onsekiz Mart Univ, Dept Bioengn, Fac Engn, Canakkale, Turkey.
C3 Canakkale Onsekiz Mart University; Canakkale Onsekiz Mart University
RP Akgun, M (通讯作者)，Canakkale Onsekiz Mart Univ, Sci Technol Applicat & Res Ctr, Canakkale, Turkey.
EM mrtakgn@yahoo.com
RI Sezgintürk, Mustafa Kemal/AAY-1439-2021
OI Akgun, Mert/0000-0002-9878-8566
FU Canakkale Onsekiz Mart University Council of Scientific Research Project
   [FYL-2018-1376]
FX This work was funded by Canakkale Onsekiz Mart University Council of
   Scientific Research Project [Project number: FYL-2018-1376].
CR Aydin EB, 2017, TRAC-TREND ANAL CHEM, V97, P309, DOI 10.1016/j.trac.2017.09.021
   Aydin EB, 2017, BIOSENS BIOELECTRON, V97, P169, DOI 10.1016/j.bios.2017.05.056
   Carmona-Tellez S, 2015, REV MEX FIS, V61, P323
   Chen ZY, 2013, THERMOCHIM ACTA, V552, P123, DOI 10.1016/j.tca.2012.11.002
   Cheng XR, 2014, BIOSENS BIOELECTRON, V53, P513, DOI 10.1016/j.bios.2013.10.003
   Crulhas BP, 2017, ANAL BIOANAL CHEM, V409, P6771, DOI 10.1007/s00216-017-0630-1
   Demirbakan B, 2017, TALANTA, V169, P163, DOI 10.1016/j.talanta.2017.03.076
   Edge M, 1996, POLYM DEGRAD STABIL, V53, P141, DOI 10.1016/0141-3910(96)00081-X
   Ferrara N, 2016, NAT REV DRUG DISCOV, V15, P385, DOI 10.1038/nrd.2015.17
   Khan MZH, 2016, COGENT ENG, V3, DOI 10.1080/23311916.2016.1170097
   Kim M, 2019, FRONT CHEM, V7, DOI 10.3389/fchem.2019.00234
   Kong J, 2007, ACTA BIOCH BIOPH SIN, V39, P549, DOI 10.1111/j.1745-7270.2007.00320.x
   Li JL, 2017, BIOSENS BIOELECTRON, V89, P964, DOI 10.1016/j.bios.2016.09.078
   Lin CW, 2015, BIOSENS BIOELECTRON, V67, P431, DOI 10.1016/j.bios.2014.08.080
   Ma ZY, 2019, CIRCULATION, V139, P1629, DOI 10.1161/CIRCULATIONAHA.118.034961
   Neves KB, 2019, CARDIOVASC RES, V115, P978, DOI 10.1093/cvr/cvz021
   Neves KB, 2018, HYPERTENSION, V71, P638, DOI 10.1161/HYPERTENSIONAHA.117.10490
   Pan LH, 2017, BIOSENS BIOELECTRON, V89, P598, DOI 10.1016/j.bios.2016.01.077
   Pandey AK, 2018, HYPERTENSION, V71, pE1, DOI 10.1161/HYPERTENSIONAHA.117.10271
   Roskoski R, 2017, PHARMACOL RES, V120, P116, DOI 10.1016/j.phrs.2017.03.010
   Saberi-Karimian M, 2019, CRIT REV FOOD SCI, V59, P299, DOI 10.1080/10408398.2017.1366892
   Sezginturk MK, 2011, BIOSENS BIOELECTRON, V26, P4032, DOI 10.1016/j.bios.2011.03.025
   Sherman EJ, 2019, CANCER-AM CANCER SOC, V125, P2984, DOI 10.1002/cncr.32046
   Simons M, 2016, NAT REV MOL CELL BIO, V17, P611, DOI 10.1038/nrm.2016.87
   Wimmer T, 2016, BIOSENS BIOELECTRON, V86, P609, DOI 10.1016/j.bios.2016.07.058
NR 25
TC 8
Z9 8
U1 0
U2 9
PU TAYLOR & FRANCIS LTD
PI ABINGDON
PA 2-4 PARK SQUARE, MILTON PARK, ABINGDON OR14 4RN, OXON, ENGLAND
SN 0306-7319
EI 1029-0397
J9 INT J ENVIRON AN CH
JI Int. J. Environ. Anal. Chem.
PD MAR 15
PY 2020
VL 100
IS 4
SI SI
BP 432
EP 450
DI 10.1080/03067319.2019.1709637
EA JAN 2020
PG 19
WC Chemistry, Analytical; Environmental Sciences
WE Science Citation Index Expanded (SCI-EXPANDED)
SC Chemistry; Environmental Sciences & Ecology
GA KO4UZ
UT WOS:000505140100001
DA 2023-06-30
ER

PT J
AU Wang, J
   Yu, J
   Zhou, XY
   Miao, P
AF Wang, Jue
   Yu, Jing
   Zhou, Xiaoyu
   Miao, Peng
TI Exonuclease and Nicking Endonuclease-Assisted Amplified Electrochemical
   Detection of Coralyne
SO CHEMELECTROCHEM
LA English
DT Article
DE coralyne; exonuclease; endonuclease; nanoparticles; biosensors
ID HYBRIDIZATION CHAIN-REACTION; CAPILLARY-ELECTROPHORESIS; SILVER
   NANOPARTICLES; DNA; AMPLIFICATION; BINDING; DUPLEX; DISPROPORTIONATION;
   INTERCALATION; BIOSENSOR
AB Based on the catalysis of exonuclease I (Exo I) and nicking endonuclease (NEase), a novel electrochemical biosensor for the detection of coralyne is fabricated in this work. Specifically, DNA probe 1 can be protected from Exo I-catalyzed digestion upon interacting with coralyne, the most representative homo-adenine binding molecule. Subsequently, DNA probe 1 can further hybridize with a pendant sequence on top of the DNA tetrahedron, which is previously modified on the gold electrode surface. As the formed duplex contains the recognition site of Nb.BssSI, a type of NEase, the pendant sequence is thus cleaved, releasing the electrochemical probe on the 5'-terminus from the electrode surface. DNA probe 1 is also released, which could then initiate the subsequent cycles of NEase-catalyzed cleavage and amplify the declined electrochemical signals. We can determine coralyne in a linear range from 0.1 to 100 nM with the detection limit of 0.07 nM by using the proposed method. Experiments in real samples also demonstrate good results, showing excellent practical utility of this method. Moreover, it could be extended to assay other analytes by modifying certain DNA sequences.
C1 [Wang, Jue; Yu, Jing; Zhou, Xiaoyu; Miao, Peng] Tongji Univ, Sch Med, Shanghai Peoples Hosp 10, Dept Neurol, Shanghai 200072, Peoples R China.
   [Miao, Peng] Chinese Acad Sci, Suzhou Inst Biomed Engn & Technol, Suzhou 215163, Peoples R China.
C3 Tongji University; Chinese Academy of Sciences; Suzhou Institute of
   Biomedical Engineering & Technology, CAS
RP Miao, P (通讯作者)，Tongji Univ, Sch Med, Shanghai Peoples Hosp 10, Dept Neurol, Shanghai 200072, Peoples R China.; Miao, P (通讯作者)，Chinese Acad Sci, Suzhou Inst Biomed Engn & Technol, Suzhou 215163, Peoples R China.
EM miaopeng@sibet.ac.cn
RI Miao, Peng/J-4249-2013
OI Miao, Peng/0000-0003-3993-4778; Zhou, Xiaoyu/0000-0002-3947-1788
FU National Natural Science Foundation of China [31400847]; Science and
   Technology Program of Suzhou [SYG201605]
FX This work was supported by the National Natural Science Foundation of
   China (Grant no. 31400847) and the Science and Technology Program of
   Suzhou (Grant no. SYG201605).
CR Abi A, 2014, ACS APPL MATER INTER, V6, P8928, DOI 10.1021/am501823q
   Cao Y, 2012, ANAL CHEM, V84, P4314, DOI 10.1021/ac203401h
   Chen M, 2014, J MATER CHEM B, V2, P3204, DOI 10.1039/c4tb00103f
   Chen Y, 2013, J AM CHEM SOC, V135, P2072, DOI 10.1021/ja311367t
   Fu CL, 2016, ANAL CHEM, V88, P10176, DOI 10.1021/acs.analchem.6b02753
   Gatto B, 1996, CANCER RES, V56, P2795
   Guo CL, 2016, NAT CHEM, V8, P484, DOI [10.1038/NCHEM.2480, 10.1038/nchem.2480]
   He L, 2017, ACS NANO, V11, P4060, DOI 10.1021/acsnano.7b00725
   Hou T, 2013, ANALYST, V138, P4728, DOI 10.1039/c3an01024d
   Ivanova OS, 2010, J AM CHEM SOC, V132, P70, DOI 10.1021/ja908780g
   Jain SS, 2003, NUCLEIC ACIDS RES, V31, P4608, DOI 10.1093/nar/gkg648
   Li ZQ, 2016, SENSOR ACTUAT B-CHEM, V230, P779, DOI 10.1016/j.snb.2016.02.143
   Li ZQ, 2014, J CHROMATOGR A, V1361, P286, DOI 10.1016/j.chroma.2014.07.100
   Lin YH, 2011, CHEM COMMUN, V47, P11134, DOI 10.1039/c1cc14429d
   Lv ZZ, 2009, ANALYST, V134, P1647, DOI 10.1039/b909069j
   Meng FY, 2017, CHEMELECTROCHEM, V4, P472, DOI 10.1002/celc.201600680
   Miao P, 2015, CHEM COMMUN, V51, P15629, DOI 10.1039/c5cc05499k
   Miao P, 2015, TRAC-TREND ANAL CHEM, V67, P1, DOI 10.1016/j.trac.2014.12.006
   Miao P, 2014, ACS APPL MATER INTER, V6, P8667, DOI 10.1021/am501473m
   Miao P, 2009, ELECTROCHEM COMMUN, V11, P1904, DOI 10.1016/j.elecom.2009.08.013
   Persil O, 2004, J AM CHEM SOC, V126, P8644, DOI 10.1021/ja0492891
   Polak M, 2002, NUCLEIC ACIDS RES, V30, P983, DOI 10.1093/nar/30.4.983
   Ren JS, 1999, BIOCHEMISTRY-US, V38, P16067, DOI 10.1021/bi992070s
   Shi C, 2016, BIOSENS BIOELECTRON, V80, P54, DOI 10.1016/j.bios.2016.01.039
   Song W, 2013, ELECTROCHEM COMMUN, V31, P16, DOI 10.1016/j.elecom.2013.02.001
   Xu NS, 2012, ANAL CHEM, V84, P2562, DOI 10.1021/ac202796v
   Yang XL, 2016, ACS NANO, V10, P2324, DOI 10.1021/acsnano.5b07102
   Zhang P, 2013, TALANTA, V112, P117, DOI 10.1016/j.talanta.2013.03.013
   Zhang Y, 2017, CHEM COMMUN, V53, P2910, DOI 10.1039/c7cc00009j
   Zhang Z, 2017, NANOSCALE, V9, P2748, DOI 10.1039/c6nr06589a
   Zhou WH, 2017, BIOSENS BIOELECTRON, V87, P171, DOI 10.1016/j.bios.2016.08.033
NR 31
TC 14
Z9 14
U1 1
U2 69
PU WILEY-V C H VERLAG GMBH
PI WEINHEIM
PA POSTFACH 101161, 69451 WEINHEIM, GERMANY
SN 2196-0216
J9 CHEMELECTROCHEM
JI ChemElectroChem
PD AUG
PY 2017
VL 4
IS 8
BP 1828
EP 1831
DI 10.1002/celc.201700400
PG 4
WC Electrochemistry
WE Science Citation Index Expanded (SCI-EXPANDED)
SC Electrochemistry
GA FG6NP
UT WOS:000410498700003
DA 2023-06-30
ER

PT J
AU Rubio-Govea, R
   Hickey, DP
   Garcia-Morales, R
   Rodriguez-Delgado, M
   Dominguez-Rovira, MA
   Minteer, SD
   Ornelas-Soto, N
   Garcia-Garcia, A
AF Rubio-Govea, Rodrigo
   Hickey, David P.
   Garcia-Morales, Raul
   Rodriguez-Delgado, Melissa
   Dominguez-Rovira, Mario A.
   Minteer, Shelley D.
   Ornelas-Soto, Nancy
   Garcia-Garcia, Alejandra
TI MoS2 nanostructured materials for electrode modification in the
   development of a laccase based amperometric biosensor for non-invasive
   dopamine detection
SO MICROCHEMICAL JOURNAL
LA English
DT Article
DE Electrochemical biosensor; Molybdenum disulfide; Laccase; Dopamine;
   Pycnoporus sanguineus
ID GRAPHENE QUANTUM DOTS; MOLYBDENUM-DISULFIDE; SENSITIVE DETECTION;
   ELECTROCHEMICAL BIOSENSORS; PYCNOPORUS-SANGUINEUS; PHYTIC ACID;
   URIC-ACID; NANOPARTICLES; ENZYME; GLUCOSE
AB A novel laccase-based amperometric biosensor was developed through the modification of carbon paper electrodes with layered two-dimensional molybdenum disulfide (MoS2) presented in two different morphologies, flowers (MoS2-F) and ribbons (MoS2-R). Two laccase isoforms from Pycnoporus sanguineus CS43 fungi (LacI and LacII) were evaluated for the first time as a biological recognition element, and their performance was compared with commercial laccase from Trametes versicolor (TvL). The best results were observed with the MoS2-R morphology at a concentration of 2 mg/mL Biosensors modified with MoS2-R and with the three enzymes, showed two linear ranges of detection, from 0.1 to 0.5 mu M and from 1 to 5 mu M. Biosensors modified with LacII exhibited a high sensitivity of 340.3 nA/mu M; and low limit of detection (LOD) of 10 nM, which are the best values reported in the literature for dopamine detection by laccase based biosensor. Optimized electrodes modified with enzymes LacII and TvL were tested in a synthetic urine sample in order to evaluate their practical effectiveness, resulting in LOD of 0.67 and 2.67 mu M respectively, which are below the average concentrations of dopamine normally found in real urine samples (around 2 mu M).
C1 [Rubio-Govea, Rodrigo; Dominguez-Rovira, Mario A.; Garcia-Garcia, Alejandra] Ctr Invest Mat Avanzados SC, Lab Sintesis & Modificac Nanoestruct & Mat Bidime, Unidad Monterrey, Parque PIIT, Apodaca 66628, NL, Mexico.
   [Hickey, David P.; Minteer, Shelley D.] Univ Utah, Dept Chem, Salt Lake City, UT 84112 USA.
   [Hickey, David P.; Minteer, Shelley D.] Univ Utah, Dept Mat Sci & Engn, Salt Lake City, UT 84112 USA.
   [Rubio-Govea, Rodrigo; Garcia-Morales, Raul; Ornelas-Soto, Nancy] Tecnol Monterrey, Escuela Ingn & Ciencias, Lab Nanotecnol Ambiental, Ave Eugeonio Garza Sada 2501, Monterrey 64849, NL, Mexico.
   [Rodriguez-Delgado, Melissa] Univ Autonoma Nuevo Leon, Fac Ciencias Quim, Lab Biotecnol, San Nicolas De Los Garza 66451, Nuevo Leon, Mexico.
C3 Utah System of Higher Education; University of Utah; Utah System of
   Higher Education; University of Utah; Tecnologico de Monterrey;
   Universidad Autonoma de Nuevo Leon
RP Garcia-Garcia, A (通讯作者)，Ctr Invest Mat Avanzados SC, Lab Sintesis & Modificac Nanoestruct & Mat Bidime, Unidad Monterrey, Parque PIIT, Apodaca 66628, NL, Mexico.; Ornelas-Soto, N (通讯作者)，Tecnol Monterrey, Escuela Ingn & Ciencias, Lab Nanotecnol Ambiental, Ave Eugeonio Garza Sada 2501, Monterrey 64849, NL, Mexico.
EM ornel@tec.mx; alejandra.garcia@cimav.edu.mx
RI Gacia, Alejandra/B-1478-2012; Garcia, Alejandra/IQT-2699-2023; Minteer,
   Shelley D/C-4751-2014
OI Gacia, Alejandra/0000-0001-7794-135X; Minteer, Shelley
   D/0000-0002-5788-2249; Dominguez Rovira, Mario
   Alberto/0000-0001-6670-2468; Rubio, Rodrigo/0000-0001-7801-6254
FU Consejo Nacional de Ciencia y Tecnologia (CONACyT) [450198,
   PN-2016-4320]
FX This work was supported by Consejo Nacional de Ciencia y Tecnologia
   (CONACyT) scholarship #450198 and grant #PN-2016-4320. Special thanks to
   Nayely Pineda Aguilar, Francisco E. Longoria Rodriguez and Luis Gerardo
   Silva Vidaurri for their technical support at CIMAV. Authors would also
   like to thank to Iris Aguilar Hernandez at Tec de Monterrey, and to Koun
   Lim at the University of Utah for the invaluable support to this work.
CR Akyilmaz E, 2011, BIOSENS BIOELECTRON, V26, P2590, DOI 10.1016/j.bios.2010.11.012
   [Anonymous], [No title captured]
   [Anonymous], [No title captured]
   [Anonymous], [No title captured]
   [Anonymous], [No title captured]
   Bollella P, 2017, BIOSENS BIOELECTRON, V89, P152, DOI 10.1016/j.bios.2016.03.068
   Cao XY, 2014, MICROCHIM ACTA, V181, P1133, DOI 10.1007/s00604-014-1301-y
   Chhowalla M, 2000, NATURE, V407, P164, DOI 10.1038/35025020
   CHIANELLI RR, 1979, SCIENCE, V203, P1105, DOI 10.1126/science.203.4385.1105
   Du GD, 2010, CHEM COMMUN, V46, P1106, DOI 10.1039/b920277c
   Gan XR, 2017, BIOSENS BIOELECTRON, V89, P56, DOI 10.1016/j.bios.2016.03.042
   Ganta D, 2014, SURF SCI SPECTRA, V21, P19, DOI 10.1116/11.20140401
   He ZL, 2016, APPL MATER TODAY, V3, P23, DOI 10.1016/j.apmt.2016.02.001
   Holmberg S, 2015, ACS CATAL, V5, P7507, DOI 10.1021/acscatal.5b01600
   Hua ZL, 2015, SENSOR ACTUAT B-CHEM, V220, P1169, DOI 10.1016/j.snb.2015.06.108
   Huang KJ, 2014, J HAZARD MATER, V276, P207, DOI 10.1016/j.jhazmat.2014.05.037
   Huh SH, 2011, PHYSICS AND APPLICATIONS OF GRAPHENE - EXPERIMENTS, P73
   Jackowska K, 2013, ANAL BIOANAL CHEM, V405, P3753, DOI 10.1007/s00216-012-6578-2
   Jamal M, 2018, MICROSYST TECHNOL, V24, P4217, DOI 10.1007/s00542-018-3724-6
   Jeong JM, 2017, J COLLOID INTERF SCI, V506, P379, DOI 10.1016/j.jcis.2017.07.061
   Katz L., 1964, J CHEM EDUC, V41, P292, DOI DOI 10.1021/ED041P292.2
   Kohori NA, 2018, J SOLID STATE ELECTR, V22, P141, DOI 10.1007/s10008-017-3738-5
   Leca-Bouvier BD, 2010, RECOGNITION RECEPTORS IN BIOSENSORS, P177, DOI 10.1007/978-1-4419-0919-0_4
   Lee YH, 2012, ADV MATER, V24, P2320, DOI 10.1002/adma.201104798
   Li H, 2012, SMALL, V8, P63, DOI 10.1002/smll.201101016
   Li YH, 2016, J ELECTROANAL CHEM, V767, P84, DOI 10.1016/j.jelechem.2016.02.016
   Li ZK, 2018, J MATER SCI, V53, P7996, DOI 10.1007/s10853-018-2165-z
   Lin XY, 2016, SENSOR ACTUAT B-CHEM, V233, P100, DOI 10.1016/j.snb.2016.04.019
   Madhavi V, 2009, BIORESOURCES, V4, P1694
   Mailley P, 2004, BIOELECTROCHEMISTRY, V63, P291, DOI 10.1016/j.bioelechem.2003.11.008
   Malanoski AP, 2017, NANOSCALE HORIZ, V2, P241, DOI 10.1039/c7nh00052a
   Mani V, 2016, MICROCHIM ACTA, V183, P2267, DOI 10.1007/s00604-016-1864-x
   Mayer AM, 2002, PHYTOCHEMISTRY, V60, P551, DOI 10.1016/S0031-9422(02)00171-1
   Meredith S, 2012, JOVE-J VIS EXP, DOI 10.3791/3949
   Milton RD, 2015, ACS CATAL, V5, P7218, DOI 10.1021/acscatal.5b01777
   Moore CM, 2004, BIOMACROMOLECULES, V5, P1241, DOI 10.1021/bm0345256
   NADING JH, 1984, ARCH DIS CHILD, V59, P166, DOI 10.1136/adc.59.2.166
   Nagaraju G, 2007, NANOSCALE RES LETT, V2, P461, DOI 10.1007/s11671-007-9087-z
   Najmaei S, 2013, NAT MATER, V12, P754, DOI [10.1038/NMAT3673, 10.1038/nmat3673]
   Njagi J, 2010, ANAL CHEM, V82, P989, DOI 10.1021/ac9022605
   Osman AM, 2007, ENZYME MICROB TECH, V40, P1272, DOI 10.1016/j.enzmictec.2006.09.018
   Palanisamy S, 2017, SCI REP-UK, V7, DOI 10.1038/srep41214
   Perumal V, 2014, J APPL BIOMED, V12, P1, DOI 10.1016/j.jab.2013.02.001
   Polonsky K., 2016, WILLIAMS TXB ENDOCRI, P1
   Pramoda K, 2015, ELECTROANAL, V27, P1892, DOI 10.1002/elan.201500021
   Ramirez-Cavazos LI, 2014, J MOL CATAL B-ENZYM, V108, P32, DOI 10.1016/j.molcatb.2014.06.006
   Ranjbakhsh E, 2012, CHEM ENG J, V179, P272, DOI 10.1016/j.cej.2011.10.097
   Ronkainen NJ, 2010, CHEM SOC REV, V39, P1747, DOI 10.1039/b714449k
   Sechi D, 2013, ANAL CHEM, V85, P10733, DOI 10.1021/ac4014868
   Shavanova K, 2016, SENSORS-BASEL, V16, DOI 10.3390/s16020223
   Shervedani RK, 2012, BIOELECTROCHEMISTRY, V84, P25, DOI 10.1016/j.bioelechem.2011.10.004
   Shuai HL, 2017, BIOSENS BIOELECTRON, V89, P989, DOI 10.1016/j.bios.2016.10.051
   Silva TR, 2016, ANALYST, V141, P216, DOI 10.1039/c5an01784j
   Smyth CM, 2016, J PHYS CHEM C, V120, P14719, DOI 10.1021/acs.jpcc.6b04473
   Song HY, 2014, BIOSENS BIOELECTRON, V56, P137, DOI 10.1016/j.bios.2014.01.014
   Su S, 2014, MICROCHIM ACTA, V181, P1497, DOI 10.1007/s00604-014-1178-9
   Thevenot DR, 2001, BIOSENS BIOELECTRON, V16, P121, DOI [10.1016/S0956-5663(01)00115-4, 10.1081/AL-100103209]
   Tsai TC, 2013, SENSOR ACTUAT B-CHEM, V181, P179, DOI 10.1016/j.snb.2013.01.081
   Tukimin N, 2018, J ELECTROCHEM SOC, V165, pB258, DOI 10.1149/2.0201807jes
   Vasilescu I, 2016, BIOSENS BIOELECTRON, V75, P232, DOI 10.1016/j.bios.2015.08.051
   Vlamidis Y, 2017, J ELECTROANAL CHEM, V799, P285, DOI 10.1016/j.jelechem.2017.06.012
   Vranish JN, 2017, NANOSCALE, V9, P5172, DOI 10.1039/c7nr00200a
   Wahlqvist M, 2007, J ELECTRON SPECTROSC, V156, P310, DOI 10.1016/j.elspec.2006.11.032
   Wang K, 2014, SENSOR ACTUAT B-CHEM, V197, P292, DOI 10.1016/j.snb.2014.03.002
   Wang X, 2015, BIOSENS BIOELECTRON, V64, P386, DOI 10.1016/j.bios.2014.09.030
   Wang YH, 2017, BIOSENS BIOELECTRON, V97, P305, DOI 10.1016/j.bios.2017.06.011
   Xiang L, 2007, ELECTROCHIM ACTA, V52, P4144, DOI 10.1016/j.electacta.2006.11.040
   YAROPOLOV AI, 1994, APPL BIOCHEM BIOTECH, V49, P257, DOI 10.1007/BF02783061
   Zhao LJ, 2018, SENSOR ACTUAT B-CHEM, V273, P185, DOI 10.1016/j.snb.2018.06.004
   Zhao WB, 2014, LANGMUIR, V30, P11131, DOI 10.1021/la503104x
   Zhu CZ, 2017, BIOSENS BIOELECTRON, V89, P43, DOI 10.1016/j.bios.2016.06.045
   Zhu CZ, 2015, ANAL CHEM, V87, P230, DOI 10.1021/ac5039863
NR 72
TC 25
Z9 25
U1 3
U2 46
PU ELSEVIER
PI AMSTERDAM
PA RADARWEG 29, 1043 NX AMSTERDAM, NETHERLANDS
SN 0026-265X
EI 1095-9149
J9 MICROCHEM J
JI Microchem J.
PD JUN
PY 2020
VL 155
AR 104792
DI 10.1016/j.microc.2020.104792
PG 13
WC Chemistry, Analytical
WE Science Citation Index Expanded (SCI-EXPANDED)
SC Chemistry
GA LF4EG
UT WOS:000527371500129
DA 2023-06-30
ER

PT J
AU Haghighi, B
   Khosravi, M
   Barati, A
AF Haghighi, Behzad
   Khosravi, Mehdi
   Barati, Ali
TI Fabrication of gallium hexacyanoferrate modified carbon ionic liquid
   paste electrode for sensitive determination of hydrogen peroxide and
   glucose
SO MATERIALS SCIENCE AND ENGINEERING C-MATERIALS FOR BIOLOGICAL
   APPLICATIONS
LA English
DT Article
DE Gallium hexacyanoferrate modified electrode; Carbon ionic liquid paste
   electrode; Electrochemical sensor; Hydrogen peroxide; Glucose
ID ELECTROCHEMICAL CHARACTERIZATION; PERFORMANCE; BIOSENSOR; OXIDASE;
   NANOPARTICLES
AB Gallium hexacyanoferrate (GaHCFe) and graphite powder were homogeneously dispersed into n-dodecylpyridinium hexafluorophosphate and paraffin to fabricate GaHCFe modified carbon ionic liquid paste electrode (CILPE). Mixture experimental design was employed to optimize the fabrication of GaHCFe modified CILPE (GaHCFe-CILPE). A pair of well-defined redox peaks due to the redox reaction of GaHCFe through one-electron process was observed for the fabricated electrode. The fabricated GaHCFe-CILPE exhibited good electrocatalytic activity towards reduction and oxidation of H2O2. The observed sensitivities for the electrocatalytic oxidation and reduction of H2O2 at the operating potentials of +0.8 and -0.2 V were about 13.8 and 18.3 mA M-1, respectively. The detection limit (S/N = 3) for H2O2 was about 1 mu M. Additionally, glucose oxidase (GOx) was immobilized on GaHCFe-CILPE using two methodology, entrapment into Nafion matrix and cross-linking with glutaraldehyde and bovine serum albumin, in order to fabricate glucose biosensor. Linear dynamic rage, sensitivity and detection limit for glucose obtained by the biosensor fabricated using cross-linking methodology were 0.1-6 mM, 0.87 mA M-1 and 30 mu M, respectively and better than those obtained (0.2-6 mM, 0.12 mA M-1 and 50 mu M) for the biosensor fabricated using entrapment methodology. (C) 2014 Elsevier S.V. All rights reserved.
C1 [Haghighi, Behzad; Khosravi, Mehdi; Barati, Ali] Inst Adv Studies Basic Sci, Dept Chem, Gava Zang, Zanjan, Iran.
C3 Institute for Advanced Studies in Basic Sciences (IASBS)
RP Haghighi, B (通讯作者)，Inst Adv Studies Basic Sci, Dept Chem, POBox 45195-1159, Gava Zang, Zanjan, Iran.
EM haghighi@iasbs.ac.ir
RI Haghighi, Behzad/H-1434-2017
OI Haghighi, Behzad/0000-0003-0974-7912
FU Institute for Advanced Studies in Basic Science (IASBS) [G2013IASBS119]
FX The authors acknowledge the Institute for Advanced Studies in Basic
   Science (IASBS, grant number G2013IASBS119) for financial support
CR Ahirwal GK, 2010, BIOSENS BIOELECTRON, V25, P2016, DOI 10.1016/j.bios.2010.01.029
   Alkasir RSJ, 2010, BIOSENS BIOELECTRON, V26, P43, DOI 10.1016/j.bios.2010.05.001
   Asav E, 2010, BIOSENS BIOELECTRON, V25, P1014, DOI 10.1016/j.bios.2009.09.019
   Comba FN, 2010, SENSOR ACTUAT B-CHEM, V149, P306, DOI 10.1016/j.snb.2010.06.020
   Comba FN, 2010, ELECTROANAL, V22, P1566, DOI 10.1002/elan.200900566
   Cornell JA, 2011, PRIMER EXPT MIXTURES
   de Tacconi NR, 2003, CHEM MATER, V15, P3046, DOI 10.1021/cm0341540
   DERRINGER G, 1980, J QUAL TECHNOL, V12, P214, DOI 10.1080/00224065.1980.11980968
   Eriksson L, 1998, CHEMOMETR INTELL LAB, V43, P1, DOI 10.1016/S0169-7439(98)00126-9
   Ferreira M, 2004, BIOSENS BIOELECTRON, V19, P1611, DOI 10.1016/j.bios.2003.12.025
   Ges IA, 2010, BIOSENS BIOELECTRON, V25, P1019, DOI 10.1016/j.bios.2009.09.018
   Haghighi B, 2012, ELECTROANAL, V24, P2165, DOI 10.1002/elan.201200277
   Haghighi B, 2009, ELECTROANAL, V21, P1862, DOI 10.1002/elan.200904647
   Haghighi B, 2009, ELECTROANAL, V21, P1057, DOI 10.1002/elan.200804511
   Huddleston JG, 1998, CHEM COMMUN, P1765, DOI 10.1039/a803999b
   Karyakin AA, 1999, ELECTROCHEM COMMUN, V1, P78, DOI 10.1016/S1388-2481(99)00010-7
   KARYAKIN AA, 1994, ANAL LETT, V27, P2861, DOI 10.1080/00032719408000297
   KARYAKIN AA, 1995, ANAL CHEM, V67, P2419, DOI 10.1021/ac00110a016
   Karyakin AA, 1999, SENSOR ACTUAT B-CHEM, V57, P268, DOI 10.1016/S0925-4005(99)00154-9
   Khuri AI, 1998, COMPUT STAT DATA AN, V27, P433, DOI 10.1016/S0167-9473(98)00016-4
   LAVIRON E, 1979, J ELECTROANAL CHEM, V101, P19, DOI 10.1016/S0022-0728(79)80075-3
   Li YH, 2009, MICROCHIM ACTA, V165, P393, DOI 10.1007/s00604-009-0150-6
   Liu HT, 2005, ELECTROCHEM COMMUN, V7, P1357, DOI 10.1016/j.elecom.2005.09.018
   Luckarift HR, 2010, ELECTROANAL, V22, P784, DOI 10.1002/elan.200980003
   Maleki N, 2006, ANAL CHEM, V78, P3820, DOI 10.1021/ac060070+
   Moscone D, 2001, ANAL CHEM, V73, P2529, DOI 10.1021/ac001245x
   Musameh MM, 2008, BIOSENS BIOELECTRON, V24, P87, DOI 10.1016/j.bios.2008.03.015
   Nenkova R, 2010, SENSOR ACTUAT B-CHEM, V148, P59, DOI 10.1016/j.snb.2010.05.034
   Ricci F, 2003, ANAL LETT, V36, P1921, DOI 10.1081/AL-120023622
   Svancara I, 2009, CENT EUR J CHEM, V7, P598, DOI 10.2478/s11532-009-0097-9
   Yu H, 2007, ELECTROCHIM ACTA, V52, P4403, DOI 10.1016/j.electacta.2006.12.021
   Zhang L, 2009, ELECTROANAL, V21, P1835, DOI 10.1002/elan.200904620
NR 32
TC 25
Z9 25
U1 1
U2 44
PU ELSEVIER
PI AMSTERDAM
PA RADARWEG 29, 1043 NX AMSTERDAM, NETHERLANDS
SN 0928-4931
EI 1873-0191
J9 MAT SCI ENG C-MATER
JI Mater. Sci. Eng. C-Mater. Biol. Appl.
PD JUL 1
PY 2014
VL 40
BP 204
EP 211
DI 10.1016/j.msec.2014.03.058
PG 8
WC Materials Science, Biomaterials
WE Science Citation Index Expanded (SCI-EXPANDED)
SC Materials Science
GA AK4IO
UT WOS:000338388400027
PM 24857484
DA 2023-06-30
ER

PT J
AU Gong, JM
   Wang, LY
   Zhang, LZ
AF Gong, Jingming
   Wang, Lianyi
   Zhang, Lizhi
TI Electrochemical biosensing of methyl parathion pesticide based on
   acetylcholinesterase immobilized onto Au-polypyrrole interlaced
   network-like nanocomposite
SO BIOSENSORS & BIOELECTRONICS
LA English
DT Article
DE Polypyrrole nanowires; Gold nanopaticles; Acetylcholinesterase; Methyl
   parathion; Biosensor
ID 3 ORGANOPHOSPHORUS PESTICIDES; NERVE AGENTS; AMPEROMETRIC BIOSENSOR;
   MASS-SPECTROMETRY; CARBON ELECTRODE; GLUCOSE-OXIDASE; PRUSSIAN-BLUE;
   ENZYME SENSOR; NANOPARTICLES; DESIGN
AB We developed a simple strategy for designing a highly sensitive electrochemical biosensor for organophosphate pesticides (OPs) based on acetylcholinesterase (AChE) immobilized onto Au nanoparticles-polypyrrole nanowires composite film modifid glassy carbon electrode (labeled as AChE-Au-PPy/GCE). Where, the generated Au nanoparticles (AuNPs) were homogenously distributed onto the interlaced PPy nanowires (PPy NWs) matrix, constructing a three-dimensional porous network. This network-like nanocomposite not only provided a biocompatible microenvironment to keep the bioactivity of AChE, but also exhibited a strong synergetic effect on improving the sensing properties of OPs. The combination of AuNPs and PPyNWs greatly catalyzed the oxidation of the enzymatically generated thiocholine product, thus increasing the detection sensitivity. On the basis of the inhibition of OPs on the enzymatic activity of AChE, the conditions for OPs detection were optimized by using methyl parathion as a model OP compound. The inhibition of methyl parathion was proportional to its concentration ranging from 0.005 to 0.12 and 0.5 to 4.5 mu g mL(-1). The detection limit was 2 ng mL(-1). The developed biosensor exhibited good reproducibility and acceptable stability. This study provides a new promise tool for analysis of organophosphate pesticides. (C) 2008 Elsevier B.V. All rights reserved.
C1 [Gong, Jingming; Wang, Lianyi; Zhang, Lizhi] Cent China Normal Univ, Coll Chem, Minist Educ, Key Lab Pesticide & Chem Biol, Wuhan 430079, Peoples R China.
C3 Central China Normal University
RP Gong, JM (通讯作者)，Cent China Normal Univ, Coll Chem, Minist Educ, Key Lab Pesticide & Chem Biol, Wuhan 430079, Peoples R China.
EM jmgong@mail.ccnu.edu.cn; zhanglz@mail.ccnu.edu.cn
FU National Basic Research Program of China [2007CB613301]; National
   Science Foundation of China [20803026, 20503009, 20673041, 20777026];
   New Century Excellent Talents in University [NCET-07-0352]; Key Project
   of Ministry of Education of China [108097]
FX This work was supported by National Basic Research Program of China (973
   Program) (Grant 2007CB613301), National Science Foundation of China
   (Grants 20803026, 20503009, 20673041 and 20777026), Program for New
   Century Excellent Talents in University (Grant NCET-07-0352), and the
   Key Project of Ministry of Education of China (Grant 108097).
CR Arduini F, 2006, ANAL CHIM ACTA, V580, P155, DOI 10.1016/j.aca.2006.07.052
   Chen PS, 2006, TALANTA, V69, P669, DOI 10.1016/j.talanta.2005.10.042
   Cosnier S, 1999, J ELECTROANAL CHEM, V469, P176, DOI 10.1016/S0022-0728(99)00223-5
   Du D, 2007, BIOSENS BIOELECTRON, V23, P130, DOI 10.1016/j.bios.2007.03.008
   Gong JM, 2003, MICROCHEM J, V75, P51, DOI 10.1016/S0026-265X(03)00053-5
   Jeanty G, 1998, BIOSENS BIOELECTRON, V13, P213, DOI 10.1016/S0956-5663(97)00035-3
   Jeanty G, 2001, ANAL CHIM ACTA, V436, P119, DOI 10.1016/S0003-2670(01)00898-4
   Kim TH, 2005, BIOORG MED CHEM LETT, V15, P2914, DOI 10.1016/j.bmcl.2005.03.060
   Kok FN, 2004, BIOSENS BIOELECTRON, V19, P661, DOI 10.1016/j.bios.2003.07.002
   Leandro CC, 2006, J CHROMATOGR A, V1103, P94, DOI 10.1016/j.chroma.2005.10.077
   Li BX, 2007, TALANTA, V72, P223, DOI 10.1016/j.talanta.2006.10.023
   Li J, 2007, BIOSENS BIOELECTRON, V22, P2898, DOI 10.1016/j.bios.2006.12.004
   Lin YH, 2004, ELECTROANAL, V16, P145, DOI 10.1002/elan.200302933
   Liu GD, 2006, ANAL CHEM, V78, P835, DOI 10.1021/ac051559q
   Liu GD, 2005, ELECTROCHEM COMMUN, V7, P339, DOI 10.1016/j.elecom.2005.02.002
   Ni YN, 2004, ANAL CHIM ACTA, V516, P7, DOI 10.1016/j.aca.2004.04.007
   Njagi J, 2007, BIOSENS BIOELECTRON, V23, P168, DOI 10.1016/j.bios.2007.03.028
   Retama JR, 2004, BIOSENS BIOELECTRON, V20, P1111, DOI [10.1016/j.bios.2004.05.018, 10.1016/j.cios.2004.05.018]
   Rotiroti L, 2005, BIOSENS BIOELECTRON, V20, P2136, DOI 10.1016/j.bios.2004.09.020
   Sadik OA, 2003, ELECTROANAL, V15, P1149, DOI 10.1002/elan.200390140
   Sanz VC, 2005, ANAL CHIM ACTA, V528, P1, DOI 10.1016/j.aca.2004.10.007
   Schulze H, 2003, BIOSENS BIOELECTRON, V18, P201, DOI 10.1016/S0956-5663(02)00184-7
   Shi MH, 2006, TALANTA, V68, P1089, DOI 10.1016/j.talanta.2005.07.007
   Sotiropoulou S, 2005, ANAL CHIM ACTA, V530, P199, DOI 10.1016/j.aca.2004.09.007
   Sotiropoulou S, 2005, BIOSENS BIOELECTRON, V20, P2347, DOI 10.1016/j.bios.2004.08.026
   Suprun E, 2005, ANAL BIOANAL CHEM, V383, P597, DOI 10.1007/s00216-005-0002-0
   Tian Y, 2005, SENSOR ACTUAT B-CHEM, V104, P23, DOI 10.1016/j.snb.2004.04.094
   Vakurov A, 2004, BIOSENS BIOELECTRON, V20, P1118, DOI 10.1016/j.bios.2004.03.039
   Willner I, 2006, ADV MATER, V18, P1109, DOI 10.1002/adma.200501865
NR 29
TC 143
Z9 148
U1 4
U2 109
PU ELSEVIER ADVANCED TECHNOLOGY
PI OXFORD
PA OXFORD FULFILLMENT CENTRE THE BOULEVARD, LANGFORD LANE, KIDLINGTON,
   OXFORD OX5 1GB, OXON, ENGLAND
SN 0956-5663
J9 BIOSENS BIOELECTRON
JI Biosens. Bioelectron.
PD MAR 15
PY 2009
VL 24
IS 7
BP 2285
EP 2288
DI 10.1016/j.bios.2008.11.012
PG 4
WC Biophysics; Biotechnology & Applied Microbiology; Chemistry, Analytical;
   Electrochemistry; Nanoscience & Nanotechnology
WE Science Citation Index Expanded (SCI-EXPANDED)
SC Biophysics; Biotechnology & Applied Microbiology; Chemistry;
   Electrochemistry; Science & Technology - Other Topics
GA 427PK
UT WOS:000264791000079
PM 19111456
DA 2023-06-30
ER

PT J
AU Gupta, P
   Bharti, A
   Kaur, N
   Singh, S
   Prabhakar, N
AF Gupta, Pernika
   Bharti, Anu
   Kaur, Navpreet
   Singh, Suman
   Prabhakar, Nirmal
TI An electrochemical aptasensor based on gold nanoparticles and graphene
   oxide doped poly(3,4-ethylenedioxythiophene) nanocomposite for detection
   of MUC1
SO JOURNAL OF ELECTROANALYTICAL CHEMISTRY
LA English
DT Article
DE Electrochemical; Aptasensor; Breast cancer; MUC1; Poly(3,4
   ethylenedioxythiophene); Gold nanoparticles; Graphene oxide
ID BREAST-CANCER CELLS; TUMOR-MARKER; GLUCOSE BIOSENSOR; APTAMER BIOSENSOR;
   CARBON NANOTUBES; HYBRID MATERIAL; LABEL-FREE; ELECTRODE; DNA; CHITOSAN
AB In the present work, we have developed an electrochemical aptasensor for detection of breast cancer biomarker protein, mucin1 (MUC1). Gold nanoparticles (AuNPs) and graphene oxide (GO) doped Poly(3,4-ethylenedioxythiophene) (PEDOT) nanocomposite films were deposited onto the surface of fluorine tin oxide (FPO) glass sheets by electropolymerization using chronoamperometry technique at a potential of 1.0 V for 180 s. MUC1 specific biotinylated aptamer was immobilized onto the AuNPs-GO-PEDOT nanocomposite film via biotin-avidin interaction strategy. The biotinylated aptamer immobilized electrodes were characterized using contact angle measurement studies, FT-IR and electrochemical techniques. Optimization parameters like aptamer concentration and response time were also studied. The developed aptaelectrode was used for the sensing of MUC1 with limit of detection (LOD) of about 1 fg/mL (0.031 fM). The stability and reusability of the aptaelectrode was observed to be 14 days and 8 times, respectively. The fabricated aptaelectrode was also applied for the determination of MUC1 in spiked human serum samples with 85-93% recovery.
C1 [Gupta, Pernika; Bharti, Anu; Kaur, Navpreet; Prabhakar, Nirmal] Panjab Univ, Dept Biochem, Chandigarh 160014, India.
   [Singh, Suman] CSIR, CSIO, Chandigarh, India.
C3 Panjab University; Council of Scientific & Industrial Research (CSIR) -
   India; CSIR - Central Scientific Instruments Organisation (CSIO)
RP Prabhakar, N (通讯作者)，Panjab Univ, Dept Biochem, Chandigarh 160014, India.
EM nirmalprabhakar@pu.ac.in
OI Kaur, Navpreet/0000-0003-1514-9580; Singh, Dr. Suman/0000-0002-3804-0775
FU Council of Scientific and Inductrial Research (CSIR)
   [09/135(0729)/2016-EMR-I]; Special Assistance Programme (UGC SAP)
   [F.4-7/2015/DRS-III (SAP-II)]
FX The authors are thankful to Promotion of University Research and
   Scientific Excellence Programme of Department of Science and Technology
   (DST-Purse II) and Special Assistance Programme (UGC SAP)
   (F.4-7/2015/DRS-III (SAP-II)) are highly acknowledged. Financial support
   received from Council of Scientific and Inductrial Research (CSIR) for
   the award of JRFship (09/135(0729)/2016-EMR-I) is also acknowledged. We
   greatly appreciate the support from Dr. Aman Bhalla, Department of
   Chemistry, Panjab University, Chandigarh for helping us in performing
   FT-IR studies.
CR Azman NHN, 2016, ELECTROCHIM ACTA, V188, P785, DOI 10.1016/j.electacta.2015.12.019
   Banyay M, 2003, BIOPHYS CHEM, V104, P477, DOI 10.1016/S0301-4622(03)00035-8
   Bohunicky B, 2011, NANOTECHNOL SCI APPL, V4, P1, DOI 10.2147/NSA.S13465
   Chang K, 2014, BIOSENS BIOELECTRON, V60, P318, DOI 10.1016/j.bios.2014.04.027
   Chang YF, 2011, ANAL CHEM, V83, P5324, DOI 10.1021/ac200754x
   Cheng AKH, 2009, ANAL CHEM, V81, P6130, DOI 10.1021/ac901223q
   Chun L, 2013, SENSOR ACTUAT B-CHEM, V186, P446, DOI 10.1016/j.snb.2013.06.046
   Dreyer DR, 2010, CHEM SOC REV, V39, P228, DOI 10.1039/b917103g
   Du D, 2007, J ELECTROANAL CHEM, V605, P53, DOI 10.1016/j.jelechem.2007.03.013
   ELLINGTON AD, 1990, NATURE, V346, P818, DOI 10.1038/346818a0
   Erogul S, 2015, ELECTROCHIM ACTA, V186, P302, DOI 10.1016/j.electacta.2015.10.174
   Ferreira CSM, 2008, ANAL BIOANAL CHEM, V390, P1039, DOI 10.1007/s00216-007-1470-1
   GENDLER SJ, 1995, ANNU REV PHYSIOL, V57, P607, DOI 10.1146/annurev.ph.57.030195.003135
   Georgiev P, 2016, COLLOID SURFACE A, V494, P39, DOI 10.1016/j.colsurfa.2015.12.031
   Goncalves G, 2009, CHEM MATER, V21, P4796, DOI 10.1021/cm901052s
   Gunn J, 2011, MOL BIOSYST, V7, P742, DOI 10.1039/c005154c
   Han MG, 2005, CHEM COMMUN, P3092, DOI 10.1039/b504727g
   He Y, 2012, NANOSCALE, V4, P2054, DOI 10.1039/c2nr12061e
   Hu R, 2014, BIOSENS BIOELECTRON, V53, P384, DOI 10.1016/j.bios.2013.10.015
   Jemal A, 2009, CA-CANCER J CLIN, V59, P225, DOI 10.3322/caac.20006
   Kabel A.M., 2017, J ONCOL SCI, V3, P5, DOI DOI 10.1016/J.JONS.2017.01.001
   Kaur N, 2016, MICROCHIM ACTA, V183, P2307, DOI 10.1007/s00604-016-1871-y
   Lee C, 2008, SCIENCE, V321, P385, DOI 10.1126/science.1157996
   Li GW, 2016, TALANTA, V161, P138, DOI 10.1016/j.talanta.2016.08.042
   Li T, 2010, BIOSENS BIOELECTRON, V25, P2686, DOI 10.1016/j.bios.2010.05.004
   Liu JW, 2009, CHEM REV, V109, P1948, DOI 10.1021/cr030183i
   Liu Z, 2016, ELECTROCHIM ACTA, V196, P1, DOI 10.1016/j.electacta.2016.02.178
   Lu LM, 2013, SENSOR ACTUAT B-CHEM, V181, P567, DOI 10.1016/j.snb.2013.02.024
   Mahfoud OK, 2014, RSC ADV, V4, P3422, DOI 10.1039/c3ra45401k
   Marques RCB, 2014, TALANTA, V129, P594, DOI 10.1016/j.talanta.2014.06.035
   McAuley JL, 2007, J CLIN INVEST, V117, P2313, DOI 10.1172/JCI26705
   Michaelson J, 2002, CANCER, V94, P37, DOI 10.1002/cncr.10154
   Muller S, 1999, J BIOL CHEM, V274, P18165, DOI 10.1074/jbc.274.26.18165
   Pan HZ, 2015, J BIOTECHNOL, V214, P133, DOI 10.1016/j.jbiotec.2015.09.015
   Prabhakar N, 2016, ANAL CHIM ACTA, V939, P108, DOI 10.1016/j.aca.2016.08.015
   Profumo A, 2006, ANAL CHEM, V78, P4194, DOI 10.1021/ac060455s
   Pu Y, 2010, ANAL BIOANAL CHEM, V397, P3225, DOI 10.1007/s00216-010-3715-7
   Rachon D, 2015, REV ENDOCR METAB DIS, V16, P359, DOI 10.1007/s11154-016-9332-9
   Saxena AP, 2011, ACS APPL MATER INTER, V3, P1115, DOI 10.1021/am101255a
   Sethuraman V, 2016, BIOSENS BIOELECTRON, V84, P112, DOI 10.1016/j.bios.2015.12.074
   Song JH, 2017, INT J ELECTROCHEM SC, V12, P5618, DOI 10.20964/2017.06.46
   Song KM, 2012, SENSORS-BASEL, V12, P612, DOI 10.3390/s120100612
   Stankovich S, 2006, NATURE, V442, P282, DOI 10.1038/nature04969
   Thakur H, 2017, TALANTA, V171, P115, DOI 10.1016/j.talanta.2017.04.063
   TUERK C, 1990, SCIENCE, V249, P505, DOI 10.1126/science.2200121
   TURKEVICH J, 1951, DISCUSS FARADAY SOC, P55, DOI 10.1039/df9511100055
   Van den Bossche J, 2010, CHEM COMMUN, V46, P7379, DOI 10.1039/c0cc02092c
   Wang K, 2014, CHEM COMMUN, V50, P14390, DOI 10.1039/c4cc06033d
   Wang QQ, 2015, TALANTA, V141, P247, DOI 10.1016/j.talanta.2015.04.012
   Wang XL, 2013, ELECTROCHIM ACTA, V112, P774, DOI 10.1016/j.electacta.2013.09.036
   Wen W, 2015, BIOSENS BIOELECTRON, V71, P13, DOI 10.1016/j.bios.2015.04.001
   Wu BY, 2007, BIOSENS BIOELECTRON, V22, P838, DOI 10.1016/j.bios.2006.03.009
   Xu YF, 2009, NANO RES, V2, P343, DOI 10.1007/s12274-009-9032-9
   Xue KW, 2014, SENSOR ACTUAT B-CHEM, V203, P412, DOI 10.1016/j.snb.2014.07.018
   Zeng Y, 2016, J ELECTROANAL CHEM, V781, P147, DOI 10.1016/j.jelechem.2016.10.030
   Zhang YW, 2012, ACS COMB SCI, V14, P191, DOI 10.1021/co2001394
   Zhu XL, 2013, ANAL CHIM ACTA, V764, P59, DOI 10.1016/j.aca.2012.12.024
   Zuber A, 2016, SENSOR ACTUAT B-CHEM, V227, P117, DOI 10.1016/j.snb.2015.12.044
NR 58
TC 39
Z9 39
U1 3
U2 146
PU ELSEVIER SCIENCE SA
PI LAUSANNE
PA PO BOX 564, 1001 LAUSANNE, SWITZERLAND
SN 1572-6657
EI 1873-2569
J9 J ELECTROANAL CHEM
JI J. Electroanal. Chem.
PD MAR 15
PY 2018
VL 813
BP 102
EP 108
DI 10.1016/j.jelechem.2018.02.014
PG 7
WC Chemistry, Analytical; Electrochemistry
WE Science Citation Index Expanded (SCI-EXPANDED)
SC Chemistry; Electrochemistry
GA GA7AZ
UT WOS:000428488300012
DA 2023-06-30
ER

PT J
AU Wang, MH
   Zhang, S
   Ye, ZH
   Peng, DL
   He, LH
   Yan, FF
   Yang, YQ
   Zhang, HZ
   Zhang, ZH
AF Wang, Minghua
   Zhang, Shuai
   Ye, Zihan
   Peng, Donglai
   He, Linghao
   Yan, Fufeng
   Yang, Yanqin
   Zhang, Hongzhong
   Zhang, Zhihong
TI A gold electrode modified with amino-modified reduced graphene oxide,
   ion specific DNA and DNAzyme for dual electrochemical determination of
   Pb(II) and Hg(II)
SO MICROCHIMICA ACTA
LA English
DT Article
DE Plasma surface modification; N-2 plasma treatment; Reduced graphene
   oxide; Detection of Pb2+; Detection of Hg2+; Electrochemical biosensors
ID CARBON NANOTUBES; SENSOR; BIOSENSOR; MERCURY; PB2+; HG2+
AB Multilayered reduced graphene oxide (rGO) was functionalized with amino groups by treatment with nitrogen plasma. Raman spectroscopy showed plasma treatment not to substantially alter the chemical structure of rGO and that a wide range of functional nitrogen groups is evenly incorporated into the carbon lattice. The amino-modified rGO was used to design an electrochemical biosensor in which a DNAzyme, substrate DNA and Pb(II) and Hg(II) binding DNA were immobilized on the amino-rGO placed on a gold electrode. The high concentration of amino groups and the rough surface of the rGO favor DNA immobilization. Heavy metal ions are bound to the surface via specific interaction between DNA and the two ions which are detected by electrochemical impedance spectroscopy at a potential of 0.2 V (vs. Ag/AgCl). The detection limits for Pb(II) and Hg(II) are as low as 7.8 and 5.4 pM, respectively, and the analytical ranges extend from 0.01 to 100 nM. The sensor is highly specific and stable and therefore represents a highly promising tool for use in environmental monitoring.
C1 [Wang, Minghua; Yang, Yanqin; Zhang, Hongzhong; Zhang, Zhihong] Zhengzhou Univ, Light Ind, Henan Collaborat Innovat Ctr Environm Pollut Cont, Zhengzhou 450001, Peoples R China.
   [Zhang, Shuai; Ye, Zihan; Peng, Donglai; He, Linghao; Yan, Fufeng; Zhang, Zhihong] Zhengzhou Univ, Light Ind, State Lab Surface & Interface Sci Henan Prov, Zhengzhou 450001, Peoples R China.
C3 Zhengzhou University; Zhengzhou University of Light Industry; Zhengzhou
   University; Zhengzhou University of Light Industry
RP Zhang, ZH (通讯作者)，Zhengzhou Univ, Light Ind, Henan Collaborat Innovat Ctr Environm Pollut Cont, 166 Sci Ave, Zhengzhou 450001, Peoples R China.
EM mainzhh@163.com
RI zhang, zhi/HPH-4905-2023
FU National Science Foundation of China (NSFC) [51173172]; Science and
   Technology Opening Cooperation Project of Henan Province [132106000076]
FX This work is supported by the National Science Foundation of China
   (NSFC: Account No. 51173172) and Science and Technology Opening
   Cooperation Project of Henan Province (Account No. 132106000076).
CR Ali EM, 2007, ANAL CHEM, V79, P9452, DOI 10.1021/ac071074x
   Chaiyo S, 2014, ANAL CHIM ACTA, V852, P55, DOI 10.1016/j.aca.2014.09.011
   Chen DM, 2015, SENSOR ACTUAT B-CHEM, V210, P290, DOI 10.1016/j.snb.2014.12.114
   Eissa S, 2015, NANO RES, V8, P1698, DOI 10.1007/s12274-014-0671-0
   He LH, 2014, MICROCHIM ACTA, V181, P1981, DOI 10.1007/s00604-014-1300-z
   He SJ, 2010, ADV FUNCT MATER, V20, P453, DOI 10.1002/adfm.200901639
   Hu ZQ, 2010, CHEM COMMUN, V46, P3765, DOI 10.1039/c001587c
   Jarczewska M, 2015, BIOELECTROCHEMISTRY, V101, P35, DOI 10.1016/j.bioelechem.2014.06.013
   Jin GP, 2014, ELECTROCHIM ACTA, V130, P526, DOI 10.1016/j.electacta.2014.03.060
   Kaercher LE, 2005, SPECTROCHIM ACTA B, V60, P705, DOI 10.1016/j.sab.2005.03.006
   Kaur P, 2012, DALTON T, V41, P8767, DOI 10.1039/c2dt30610g
   Kim IB, 2004, CHEM-EUR J, V10, P6247, DOI 10.1002/chem.200400788
   Lin ZZ, 2011, ANAL CHEM, V83, P6896, DOI 10.1021/ac2014096
   Liu JQ, 2012, J MATER CHEM, V22, P12435, DOI 10.1039/c2jm31218b
   Liu W, 2014, NEW J CHEM, V38, P2284, DOI 10.1039/c3nj01614e
   Liu XP, 2010, ELECTROANAL, V22, P2110, DOI 10.1002/elan.201000149
   Lu Y, 2013, BIOSENS BIOELECTRON, V39, P231, DOI 10.1016/j.bios.2012.07.045
   Navaee A, 2015, CHEM-EUR J, V21, P4949, DOI 10.1002/chem.201405200
   Park H, 2012, ELECTROCHEM COMMUN, V24, P100, DOI 10.1016/j.elecom.2012.08.027
   Pumera M, 2007, SENSOR ACTUAT B-CHEM, V123, P1195, DOI 10.1016/j.snb.2006.11.016
   Saito E, 2014, J ELECTROCHEM SOC, V161, pH321, DOI 10.1149/2.039405jes
   Shi L, 2012, ANAL METHODS-UK, V4, P1036, DOI 10.1039/c2ay05758a
   Tang SR, 2014, BIOSENS BIOELECTRON, V59, P1, DOI 10.1016/j.bios.2014.02.074
   Toda K, 2015, ANAL CHIM ACTA, V878, P43, DOI 10.1016/j.aca.2015.02.002
   Wan J, 2014, TURK J CHEM, V38, P182, DOI 10.3906/kim-1212-33
   Wang M, 2014, ANAL BIOANAL CHEM, V406, P6953, DOI 10.1007/s00216-014-7871-z
   Wei Y, 2011, ELECTROCHEM COMMUN, V13, P1506, DOI 10.1016/j.elecom.2011.10.004
   Yang SJ, 2014, RSC ADV, V4, P25051, DOI 10.1039/c4ra02228a
   Yang XR, 2010, CHEM COMMUN, V46, P3107, DOI 10.1039/c002137g
   Yoon JH, 2010, B KOREAN CHEM SOC, V31, P140, DOI 10.5012/bkcs.2010.31.01.140
   Zhang Y, 2013, BIOSENS BIOELECTRON, V48, P180, DOI 10.1016/j.bios.2013.04.013
   Zhang ZH, 2014, MICROCHIM ACTA, V181, P1059, DOI 10.1007/s00604-014-1207-8
   Zhang ZH, 2014, RSC ADV, V4, P16368, DOI 10.1039/c4ra00918e
   Zhou L, 2015, J MATER SCI, V50, P769, DOI 10.1007/s10853-014-8636-y
   Zhu X, 2014, ANAL METHODS-UK, V6, P8886, DOI [10.1039/c4ay01230e, 10.1039/C4AY01230E]
NR 35
TC 34
Z9 36
U1 2
U2 197
PU SPRINGER WIEN
PI WIEN
PA SACHSENPLATZ 4-6, PO BOX 89, A-1201 WIEN, AUSTRIA
SN 0026-3672
EI 1436-5073
J9 MICROCHIM ACTA
JI Microchim. Acta
PD OCT
PY 2015
VL 182
IS 13-14
BP 2251
EP 2258
DI 10.1007/s00604-015-1569-6
PG 8
WC Chemistry, Analytical
WE Science Citation Index Expanded (SCI-EXPANDED)
SC Chemistry
GA CR5PH
UT WOS:000361394900019
DA 2023-06-30
ER

PT J
AU Maniya, NH
   Parashar, K
   Kadam, LN
   Srivastava, DN
AF Maniya, Nalin H.
   Parashar, Kirti
   Kadam, Laxman N.
   Srivastava, Divesh N.
TI Electrochemical detection of heat shock protein 70 over cost-effective
   plastic chip electrode platform
SO JOURNAL OF THE TAIWAN INSTITUTE OF CHEMICAL ENGINEERS
LA English
DT Article
DE Plastic chip electrode; Biosensor; Heat shock protein 70; Cancer;
   Differential pulse voltammetry
ID HEAT-SHOCK PROTEINS; EARLY-DIAGNOSIS; CANCER; BIOSENSOR; IMMUNOSENSOR
AB Background: Early diagnosis of cancer can help not only in saving precious lives but also in reduction of the disease management expenses due to the effective and shorter anti-cancer treatment. Heat shock protein 70 (HSP70) is a cancer biomarker whose level is increased in a plethora of cancerous tumors. Therefore, this work is focused on the development of cost-effective label-free biosensing over a novel plastic chip electrode (PCE) platform for highly sensitive and selective detection of the HSP70 biomarker. Methods: The gold-coated surface of PCE was modified with 4-aminothiophenol and glutaraldehyde linking chemistry, and further immobilized with a bioreceptor anti-HSP70. Further, sensing experiments were performed using differential pulse voltammetry. Findings: The results confirmed the successful surface modifications and immobilization of the anti-HSP70 antibody on the PCE platform. PCE electrochemical biosensor displayed the highly sensitive detection of the HSP70 in the wide linear range of 0.01-1000 ng/mL and a low limit of detection (LOD) of 3.5 pg/mL at 3s. Also, HSP70 detection from the serum samples with excellent sensitivity, accuracy and specificity was demonstrated. Overall, the novel PCE biosensor has demonstrated great promise for highly sensitive and selective detection of the HSP70 cancer biomarker. (c) 2021 Taiwan Institute of Chemical Engineers. Published by Elsevier B.V. All rights reserved.
C1 [Maniya, Nalin H.; Parashar, Kirti; Kadam, Laxman N.; Srivastava, Divesh N.] Cent Salt & Marine Chem Res Inst Bhavnagar, Analyt & Environm Sci Div & Centralized Instrumen, Bhavnagar 364002, Gujarat, India.
   [Parashar, Kirti; Srivastava, Divesh N.] CSIR Human Resource Dev Ctr, Acad Sci & Innovat Res AcSIR, CSIR HRDC Campus,Kamla Nehru Marg, Ghaziabad 201002, Uttar Pradesh, India.
   [Maniya, Nalin H.] Univ Notre Dame, Dept Chem & Biomol Engn, Notre Dame, IN 46556 USA.
C3 Council of Scientific & Industrial Research (CSIR) - India; CSIR -
   Central Salt & Marine Chemical Research Institute (CSMCRI); Academy of
   Scientific & Innovative Research (AcSIR); Council of Scientific &
   Industrial Research (CSIR) - India; CSIR - Human Resource Development
   Centre; University of Notre Dame
RP Maniya, NH; Srivastava, DN (通讯作者)，Cent Salt & Marine Chem Res Inst Bhavnagar, Analyt & Environm Sci Div & Centralized Instrumen, Bhavnagar 364002, Gujarat, India.
EM nmaniya@nd.edu; dnsrivastava@csmcri.res.in
RI Parashar, Kirti/ABB-6465-2021
OI Parashar, Kirti/0000-0002-8763-6364; Maniya, Nalin/0000-0001-6259-5044
CR Baek SH, 2019, BIOSENS BIOELECTRON, V123, P223, DOI 10.1016/j.bios.2018.08.064
   Banaei N, 2017, NANOTECHNOLOGY, V28, DOI 10.1088/1361-6528/aa8e8c
   Bollella P, 2017, SENSORS-BASEL, V17, DOI 10.3390/s17081912
   Bray F, 2018, CA-CANCER J CLIN, V68, P394, DOI 10.3322/caac.21492
   Breuninger S, 2014, J CLIN CELL IMMUNOL, V5, P264, DOI [10.4172/2155-9899.1000264, DOI 10.4172/2155-9899.1000264]
   Cancer, 2018, WHO CANC FACT SHEETS
   Ciocca DR, 2005, CELL STRESS CHAPERON, V10, P86, DOI 10.1379/CSC-99r.1
   Demirbakan B, 2016, J ELECTROANAL CHEM, V783, P201, DOI 10.1016/j.jelechem.2016.11.020
   Denomme R., 2012, UWSPACE
   Gehrmann M, 2014, RADIAT ONCOL, V9, DOI 10.1186/1748-717X-9-131
   Gunda NSK, 2014, APPL SURF SCI, V305, P522, DOI 10.1016/j.apsusc.2014.03.130
   Hattori T, 2016, P NATL ACAD SCI USA, V113, P2092, DOI 10.1073/pnas.1522691113
   Henry NL, 2012, MOL ONCOL, V6, P140, DOI 10.1016/j.molonc.2012.01.010
   Hornbeck Peter V, 2015, Curr Protoc Immunol, V110, DOI 10.1002/0471142735.im0201s110
   Karaboga MNS, 2016, BIOSENS BIOELECTRON, V84, P22, DOI 10.1016/j.bios.2015.08.044
   Li J, 2015, ANAL CHEM, V87, P10698, DOI 10.1021/acs.analchem.5b03456
   Lianos GD, 2015, CANCER LETT, V360, P114, DOI 10.1016/j.canlet.2015.02.026
   Maniya NH, 2020, MAT SCI SEMICON PROC, V115, DOI 10.1016/j.mssp.2020.105126
   Maniya NH, 2018, REV ADV MATER SCI, V53, P49, DOI 10.1515/rams-2018-0004
   Mondal A, 2018, INT J HYDROGEN ENERG, V43, P21665, DOI 10.1016/j.ijhydene.2018.06.139
   Ozcan B, 2016, TALANTA, V160, P367, DOI 10.1016/j.talanta.2016.07.039
   Perween M, 2018, INDIAN J CHEM TECHN, V25, P74
   Perween M, 2017, CHEMISTRYSELECT, V2, P4428, DOI 10.1002/slct.201700477
   Perween M, 2014, ANALYST, V139, P5919, DOI 10.1039/c4an01405g
   Reta N, 2016, BIOSENS BIOELECTRON, V80, P47, DOI 10.1016/j.bios.2016.01.038
   Sapountzi E, 2017, SENSOR ACTUAT B-CHEM, V238, P392, DOI 10.1016/j.snb.2016.07.062
   Sawyers CL, 2008, NATURE, V452, P548, DOI 10.1038/nature06913
   Shashaani H, 2016, BIOSENS BIOELECTRON, V85, P363, DOI 10.1016/j.bios.2016.04.081
   Srivastava SK, 2015, ANALYST, V140, P3201, DOI 10.1039/c5an00209e
   Stangl S, 2018, INT J CANCER, V142, P1911, DOI 10.1002/ijc.31213
   Subramani IG, 2021, J TAIWAN INST CHEM E, V120, P9, DOI 10.1016/j.jtice.2021.03.004
   Sun BL, 2018, BIOSENS BIOELECTRON, V111, P34, DOI 10.1016/j.bios.2018.03.049
   Sun Y, 2007, BIOSENS BIOELECTRON, V23, P473, DOI 10.1016/j.bios.2007.06.016
   Terracciano M, 2016, RSC ADV, V6, P86762, DOI 10.1039/c6ra18401d
   Tucking KS, 2018, MACROMOL RAPID COMM, V39, DOI 10.1002/marc.201800178
   Vasudevan M, 2021, J TAIWAN INST CHEM E, V118, P245, DOI 10.1016/j.jtice.2021.01.016
   Ye F, 2018, NANO TODAY, V18, P103, DOI 10.1016/j.nantod.2017.12.008
NR 37
TC 4
Z9 4
U1 0
U2 10
PU ELSEVIER
PI AMSTERDAM
PA RADARWEG 29, 1043 NX AMSTERDAM, NETHERLANDS
SN 1876-1070
EI 1876-1089
J9 J TAIWAN INST CHEM E
JI J. Taiwan Inst. Chem. Eng.
PD NOV
PY 2021
VL 128
BP 11
EP 19
DI 10.1016/j.jtice.2021.09.009
EA OCT 2021
PG 9
WC Engineering, Chemical
WE Science Citation Index Expanded (SCI-EXPANDED)
SC Engineering
GA WM3KE
UT WOS:000710986600002
DA 2023-06-30
ER

PT J
AU Song, MJ
   Kim, JH
   Lee, SK
   Lee, JH
   Lim, DS
   Hwang, SW
   Whang, D
AF Song, Min-Jung
   Kim, Jong Hoon
   Lee, Seung Koo
   Lee, Jae-Hyun
   Lim, Dae Soon
   Hwang, Sung Woo
   Whang, Dongmok
TI Pt-polyaniline nanocomposite on boron-doped diamond electrode for
   amperometic biosensor with low detection limit
SO MICROCHIMICA ACTA
LA English
DT Article
DE Electrochemical sensor; Glucose sensor; Boron-doped diamond; Effective
   surface area; Pt nanoparticles; Polyaniline
ID GLUCOSE BIOSENSOR; CARBON NANOTUBES; PLATINUM NANOPARTICLES;
   CHOLESTEROL; IMMOBILIZATION; OXIDASE; ENZYME; FILM
AB Boron-doped diamond electrodes covered with a nanostructured Pt nanoparticle-polyaniline composite have been fabricated and employed as sensitive amperometric sensors with low detection limit. A highly conductive boron-doped diamond thin film (BDD) was prepared by chemical vapor deposition, and its morphology was characterized by scanning electron microscopy and transmission electron microscopy. The nanostructured composite layer was grown on the BDD electrode by electrochemical deposition of polyaniline and Pt nanoparticles. Glucose oxidase (GOx) was then adsorptively immobilized on the modified BDD electrode. The biosensor displays a large surface area, high catalytic activity of the Pt nanoparticles, efficient electron mediation through the conducting polymer, and low background current of the electrode. The biosensor exhibits an excellent response to glucose, with a broad linear range from 5.9 mu M to 0.51 mM, a sensitivity of 5.5 mu A.mM(-1), a correlation coefficient (R) of 0.9947, and a detection limit of 0.10 mu M. The apparent Michaelis-Menten constant (K-M(app)) and the maximum current density of the electrode are 4.1 mM and 0.021 mA, respectively. This suggests that the immobilized GOx possesses a higher affinity for glucose at the lower K-M(app), and that the enzymatic reaction rate constitutes the rate-limiting step of the response.
C1 [Song, Min-Jung; Hwang, Sung Woo; Whang, Dongmok] Korea Univ, Res Ctr Time Domain Nanofunct Devices, Seoul 136713, South Korea.
   [Song, Min-Jung; Hwang, Sung Woo] Korea Univ, Dept Elect Engn, Seoul 136713, South Korea.
   [Kim, Jong Hoon; Lee, Seung Koo; Lim, Dae Soon] Korea Univ, Sch Mat & Sci Engn, Seoul 136713, South Korea.
   [Lee, Jae-Hyun; Whang, Dongmok] Sungkyunkwan Univ, SKKU Adv Inst Nanotechnol, Suwon 440746, South Korea.
   [Whang, Dongmok] Sungkyunkwan Univ, Sch Adv Mat Sci & Engn, Suwon 440746, South Korea.
C3 Korea University; Korea University; Korea University; Sungkyunkwan
   University (SKKU); Sungkyunkwan University (SKKU)
RP Hwang, SW (通讯作者)，Korea Univ, Res Ctr Time Domain Nanofunct Devices, Seoul 136713, South Korea.
EM swhwang@korea.ac.kr; dwhang@skku.edu
RI Whang, Dongmok/C-7016-2013
OI Whang, Dongmok/0000-0001-9449-0597
FU Korea government (MEST) [2010-000029]; Brain Korea 21 Project; Ministry
   of Education, Science and Technology [2010-0015035]
FX This work was supported by the National Research Foundation of Korea
   (NRF) grant funded by the Korea government (MEST) (No. 2010-000029) and
   by the second stage of the Brain Korea 21 Project in 2010. D.W.
   acknowledges the support by Basic Science Research Program through the
   National Research Foundation of Korea (NRF) funded by the Ministry of
   Education, Science and Technology (2010-0015035).
CR Arya SK, 2006, TALANTA, V69, P918, DOI 10.1016/j.talanta.2005.11.037
   Chen XL, 2008, TALANTA, V76, P763, DOI 10.1016/j.talanta.2008.04.023
   Chu X, 2007, TALANTA, V71, P2040, DOI 10.1016/j.talanta.2006.09.013
   Feng YY, 2008, ANAL CHIM ACTA, V616, P144, DOI 10.1016/j.aca.2008.04.022
   Foxx D, 2007, ELECTROCHEM COMMUN, V9, P584, DOI 10.1016/j.elecom.2006.10.021
   Gopalan AI, 2009, BIOMATERIALS, V30, P5999, DOI 10.1016/j.biomaterials.2009.07.047
   JAFFARI SA, 1995, PHYSIOL MEAS, V16, P1, DOI 10.1088/0967-3334/16/1/001
   Kim SJ, 2009, MOL PAIN, V5, DOI 10.1186/1744-8069-5-67
   Komathi S, 2009, BIOSENS BIOELECTRON, V24, P3131, DOI 10.1016/j.bios.2009.03.013
   Levy-Clement C, 1999, NEW DIAM FRONT C TEC, V9, P189
   Li G, 2005, BIOSENS BIOELECTRON, V20, P2140, DOI 10.1016/j.bios.2004.09.005
   Liu FJ, 2007, SYNTHETIC MET, V157, P651, DOI 10.1016/j.synthmet.2007.07.001
   Nandi M, 2008, MICROPOR MESOPOR MAT, V109, P239, DOI 10.1016/j.micromeso.2007.04.049
   Nebel CE, 2009, DIAM RELAT MATER, V18, P910, DOI 10.1016/j.diamond.2008.11.024
   Pan DW, 2005, ANAL SCI, V21, P367, DOI 10.2116/analsci.21.367
   Song MJ, 2009, J KOREAN PHYS SOC, V54, P1612, DOI 10.3938/jkps.54.1612
   Tang YH, 2010, MICROCHIM ACTA, V168, P231, DOI 10.1007/s00604-009-0286-4
   Vidal JC, 2001, ELECTROANAL, V13, P229, DOI 10.1002/1521-4109(200103)13:3<229::AID-ELAN229>3.0.CO;2-3
   Wang J, 2006, DIAM RELAT MATER, V15, P279, DOI 10.1016/j.diamond.2005.09.017
   Wang J, 2008, CHEM REV, V108, P814, DOI 10.1021/cr068123a
   Wang YT, 2009, SENSOR ACTUAT B-CHEM, V136, P332, DOI 10.1016/j.snb.2008.12.049
   You CP, 2009, MICROCHIM ACTA, V167, P109, DOI 10.1007/s00604-009-0228-1
   Zhao JW, 2009, BIOELECTROCHEMISTRY, V75, P44, DOI 10.1016/j.bioelechem.2009.01.005
   Zhao W, 2006, BIOSENS BIOELECTRON, V22, P649, DOI 10.1016/j.bios.2006.01.026
   Zhou YL, 2007, BIOSENS BIOELECTRON, V22, P822, DOI 10.1016/j.bios.2006.03.001
   Zou YJ, 2008, BIOSENS BIOELECTRON, V23, P1010, DOI 10.1016/j.bios.2007.10.009
NR 26
TC 33
Z9 34
U1 3
U2 61
PU SPRINGER WIEN
PI WIEN
PA SACHSENPLATZ 4-6, PO BOX 89, A-1201 WIEN, AUSTRIA
SN 0026-3672
EI 1436-5073
J9 MICROCHIM ACTA
JI Microchim. Acta
PD DEC
PY 2010
VL 171
IS 3-4
BP 249
EP 255
DI 10.1007/s00604-010-0432-z
PG 7
WC Chemistry, Analytical
WE Science Citation Index Expanded (SCI-EXPANDED)
SC Chemistry
GA 680SZ
UT WOS:000284256000006
DA 2023-06-30
ER

PT J
AU Crulhas, BP
   Sempionatto, JR
   Cabral, MF
   Minko, S
   Pedrosa, VA
AF Crulhas, Bruno P.
   Sempionatto, Juliane R.
   Cabral, Murilo F.
   Minko, Sergiy
   Pedrosa, Valber A.
TI Stimuli-Responsive Biointerface Based on Polymer Brushes for Glucose
   Detection
SO ELECTROANALYSIS
LA English
DT Article
DE Responsive polymer brushes; Amperometric transduction;
   Bioelectrocatalysis
ID PH-CONTROLLABLE BIOELECTROCATALYSIS; BY-LAYER FILMS; MODIFIED
   ELECTRODES; BIOSENSOR; SURFACES; OXIDASE; NANOPARTICLES; INTERFACES
AB The construction and characterization of a biosensor based on polymer brushes is reported. The use of polymer brushes combined with nanoparticles was applied to show its suitability as a biosensor platform - with glucose oxidase as an enzyme probe. The biosensor demonstrated a pH-sensitive on-off property, and it was further used to control or modulate the electrochemical responses. In terms of the kinetic behavior, we were able to show the changing in the kinetic parameters of glucose oxidase operating in on and off state of the polymer brushes. The performance of the bioelectrode was investigated by chronoamperometry, impedance electrochemistry and cyclic voltammetric techniques. At optimized experimental conditions the dynamic concentration range was 2.0 to 16.0mmolL(-1) with a detection limit of 5.6x10-(6) molL(-1). The repeatability of current responses for injections of 5.0mmolL(-1) glucose was evaluated to be 5.3% (n=10). The resulting biosensor seemed to provide the enzymes with a biocompatible nanoenvironment as it sustained the enhanced enzyme activity for an extended time and promoted possible good electron transfer through the polymer brushes to the electrode.
C1 [Crulhas, Bruno P.; Sempionatto, Juliane R.; Pedrosa, Valber A.] UNESP, Dept Chem & Biochem, Inst Biosci, Botucatu, SP, Brazil.
   [Cabral, Murilo F.] Univ Sao Paulo, Inst Chem Sao Carlos, Sao Carlos, SP, Brazil.
   [Minko, Sergiy] Clarkson Univ, Chem & Biomol Dept, Potsdam, NY USA.
C3 Universidade Estadual Paulista; Universidade de Sao Paulo; Clarkson
   University
RP Pedrosa, VA (通讯作者)，UNESP, Dept Chem & Biochem, Inst Biosci, Botucatu, SP, Brazil.
EM vpedrosa@ibb.unesp.br
RI Pedrosa, Valber A/H-5822-2012; Cabral, Murilo Feitosa/AAN-9105-2020;
   Cabral, Murilo/B-8619-2011; Minko, Sergiy/A-9458-2009; Sempionatto,
   Juliane R./AAX-1233-2021
OI Pedrosa, Valber A/0000-0002-9950-7711; Minko,
   Sergiy/0000-0002-7747-9668; Sempionatto, Juliane R./0000-0003-2431-9019;
   Crulhas, Bruno/0000-0001-7104-2337
FU FAPESP [2010/07478-5]; CAPES; CNPq, Brazil; Fundacao de Amparo a
   Pesquisa do Estado de Sao Paulo (FAPESP) [10/07478-5] Funding Source:
   FAPESP
FX The authors thank FAPESP (2010/07478-5), CAPES and CNPq, Brazil, for the
   grants and the financial support to this work. MFC would like to thank
   Professor Sergio A. S. Machado and Ms Livia Florio Sgobbi from Institute
   of Chemistry of Sao Carlos for insightful discussions.
CR Ahn S, 2009, LANGMUIR, V25, P2407, DOI 10.1021/la802815u
   Antonio TRTA, 2013, INT J ELECTROCHEM SC, V8, P4150
   Antonio TRTA, 2013, ELECTROCHEM COMMUN, V29, P41, DOI 10.1016/j.elecom.2012.12.026
   Baker MS, 2013, ANGEW CHEM INT EDIT, V52, P10295, DOI 10.1002/anie.201304333
   Bard A. J., 2001, ELECTROCHEMICAL METH
   Cai CX, 2004, ANAL BIOCHEM, V332, P75, DOI 10.1016/j.ab.2004.05.057
   Chen X, 2003, BIOSENS BIOELECTRON, V18, P999, DOI 10.1016/S0956-5663(02)00221-X
   Cui G, 2000, ANAL CHEM, V72, P1925, DOI 10.1021/ac991213d
   Katz E, 2012, J MATER CHEM, V22, P8171, DOI 10.1039/c2jm30172e
   LAVIRON E, 1980, J ELECTROANAL CHEM, V112, P11, DOI 10.1016/S0022-0728(80)80002-7
   Lee HS, 2011, LANGMUIR, V27, P12458, DOI 10.1021/la202616u
   Lehninger A., 2005, PRINCIPLES BIOCH
   Liang Y, 2012, ELECTROCHIM ACTA, V60, P456, DOI 10.1016/j.electacta.2011.11.103
   Luo XL, 2006, ELECTROANAL, V18, P1131, DOI 10.1002/elan.200603513
   Mendes PM, 2008, CHEM SOC REV, V37, P2512, DOI 10.1039/b714635n
   Miao X, 2011, J ELECTROANAL CHEM, V660, P114, DOI 10.1016/j.jelechem.2011.06.015
   Michaelis L, 1913, BIOCHEM Z, V49, P333
   Motornov M, 2008, ACS NANO, V2, P41, DOI 10.1021/nn700214f
   Nath N, 2002, ADV MATER, V14, P1243, DOI 10.1002/1521-4095(20020903)14:17<1243::AID-ADMA1243>3.0.CO;2-M
   Parimi NS, 2012, ACS CATAL, V2, P38, DOI 10.1021/cs200527c
   Pita M, 2009, ACS APPL MATER INTER, V1, P1166, DOI 10.1021/am900185c
   Pita M, 2009, ELECTROANAL, V21, P252, DOI 10.1002/elan.200804441
   Recco LC, 2014, CHEM-EUR J, V20, P1226, DOI 10.1002/chem.201304148
   Riskin M, 2009, ADV FUNCT MATER, V19, P2474, DOI 10.1002/adfm.200900268
   Roiter Y, 2012, NANOSCALE, V4, P284, DOI 10.1039/c1nr10932d
   Santhiago M, 2010, SENSOR ACTUAT B-CHEM, V146, P213, DOI 10.1016/j.snb.2010.02.051
   Song SL, 2010, J PHYS CHEM B, V114, P3648, DOI 10.1021/jp910048e
   Tam TK, 2008, J AM CHEM SOC, V130, P10888, DOI 10.1021/ja8043882
   Tam TK, 2010, ADV MATER, V22, P1863, DOI 10.1002/adma.200903610
   Tam TK, 2010, LANGMUIR, V26, P4506, DOI 10.1021/la903527p
   Tam TK, 2010, ELECTROANAL, V22, P35, DOI 10.1002/elan.200900442
   Tokarev I, 2007, J PHYS CHEM B, V111, P12141, DOI 10.1021/jp0757208
   Tokarev I, 2011, ACS APPL MATER INTER, V3, P143, DOI 10.1021/am101250x
   Yao H., 2009, J PHYS CHEM B, V113, P16201
   Yu CM, 2011, ELECTROCHEM COMMUN, V13, P1502, DOI 10.1016/j.elecom.2011.10.012
   Zhou JH, 2006, CHEM COMMUN, P4820, DOI 10.1039/b611405a
   Zhu ZC, 2009, ACS NANO, V3, P3595, DOI 10.1021/nn900655z
NR 37
TC 17
Z9 17
U1 0
U2 82
PU WILEY-V C H VERLAG GMBH
PI WEINHEIM
PA POSTFACH 101161, 69451 WEINHEIM, GERMANY
SN 1040-0397
EI 1521-4109
J9 ELECTROANAL
JI Electroanalysis
PD APR
PY 2014
VL 26
IS 4
BP 815
EP 822
DI 10.1002/elan.201400030
PG 8
WC Chemistry, Analytical; Electrochemistry
WE Science Citation Index Expanded (SCI-EXPANDED)
SC Chemistry; Electrochemistry
GA AE1SH
UT WOS:000333749500018
DA 2023-06-30
ER

PT J
AU Backer, M
   Delle, L
   Poghossian, A
   Biselli, M
   Zang, W
   Wagner, P
   Schoning, MJ
AF Baecker, M.
   Delle, L.
   Poghossian, A.
   Biselli, M.
   Zang, W.
   Wagner, P.
   Schoening, M. J.
TI Electrochemical sensor array for bioprocess monitoring
SO ELECTROCHIMICA ACTA
LA English
DT Article; Proceedings Paper
CT 8th International Symposium on Electrochemical Micro and Nanosystem
   Technologies (EMNT)
CY SEP 21-24, 2010
CL Cannes Mandelieu, FRANCE
DE Amperometric sensor array; Enzymatic biosensor; Bioprocess monitoring;
   Glutamine; Glutamate
ID FLOW-INJECTION ANALYSIS; MAMMALIAN-CELL CULTURE; GLUTAMINE BIOSENSORS;
   AMPEROMETRIC BIOSENSOR; INFRARED SPECTROSCOPY; ENZYME ELECTRODE;
   FIA-SYSTEM; LACTATE; GLUCOSE; METABOLISM
AB A silicon-based biosensor chip consisting of an array of amperometric enzyme sensors has been developed for monitoring the concentration of glutamate and glutamine in cell-culture fermentation processes. The glutamate sensor was constructed by immobilising glutamate oxidase, while the glutamine sensor by sequential coupling of glutaminase and glutamate oxidase. The enzymes were immobilised by means of cross-linking with glutaraldehyde on the surface of the patterned platinum thin-film electrodes. The developed biosensors have been electrochemically characterised in solutions with different concentrations of glutamate and glutamine in terms of sensitivity, response time, linear working range and lifetime. A high sensitivity of 96 nA/mM and 100 nA/mM was registered for the glutamate and glutamine sensors, respectively. The preliminary experiments in cell-culture medium have shown a good correlation between the glutamine and glutamate concentrations measured with the biosensor chip and the commercially available biochemistry analyser. The obtained results demonstrate the feasibility of the realised biosensor chip for monitoring the glutamine and glutamate concentrations in fermentation processes. (C) 2011 Elsevier Ltd. All rights reserved.
C1 [Baecker, M.; Delle, L.; Poghossian, A.; Biselli, M.; Schoening, M. J.] Aachen Univ Appl Sci, Inst Nano & Biotechnol INB, Aachen, Germany.
   [Baecker, M.; Poghossian, A.; Schoening, M. J.] Res Ctr Julich GmbH, Peter Grunberg Inst PGI 8, Julich, Germany.
   [Zang, W.] HiTec Zang GmbH, Herzogenrath, Germany.
   [Wagner, P.] Hasselt Univ, Inst Mat Res, Diepenbeek, Belgium.
C3 Helmholtz Association; Research Center Julich; Hasselt University
RP Schoning, MJ (通讯作者)，Aachen Univ Appl Sci, Inst Nano & Biotechnol INB, Campus Julich, Aachen, Germany.
EM schoening@fh-aachen.de
RI Wagner, Patrick/M-8492-2019; Wagner, Patrick/K-6318-2015; Schoening,
   Michael/AAN-6364-2021
OI Wagner, Patrick/0000-0002-4028-3629; Schoening, Michael
   J./0000-0003-4347-6685
CR Arnold SA, 2003, BIOTECHNOL BIOENG, V84, P13, DOI 10.1002/bit.10738
   Backer M, 2011, PHYS STATUS SOLIDI A, V208, P1364, DOI 10.1002/pssa.201001139
   Backer M, 2009, ELECTROCHIM ACTA, V54, P6107, DOI 10.1016/j.electacta.2009.02.091
   Becker T, 2007, ADV BIOCHEM ENG BIOT, V105, P249, DOI 10.1007/10_2006_036
   BLANKENSTEIN G, 1993, ANAL CHIM ACTA, V271, P231, DOI 10.1016/0003-2670(93)80050-U
   CAMPMAJO C, 1994, CYTOTECHNOLOGY, V14, P177, DOI 10.1007/BF00749614
   CATTANEO MV, 1993, BIOTECHNOL BIOENG, V41, P659, DOI 10.1002/bit.260410609
   CATTANEO MV, 1992, BIOSENS BIOELECTRON, V7, P329, DOI 10.1016/0956-5663(92)85028-9
   Haake C, 2009, CHEM-ING-TECH, V81, P1385, DOI 10.1002/cite.200900042
   Hossler P, 2009, GLYCOBIOLOGY, V19, P936, DOI 10.1093/glycob/cwp079
   Jayapal KR, 2007, CHEM ENG PROG, V103, P40
   LOBMAIER C, 1995, J MOL RECOGNIT, V8, P146, DOI 10.1002/jmr.300080125
   Madaras MB, 1997, ANAL CHEM, V69, P3674, DOI 10.1021/ac970173f
   MALE KB, 1993, ENZYME MICROB TECH, V15, P26, DOI 10.1016/0141-0229(93)90112-F
   Maranga L, 2006, BIOTECHNOL BIOENG, V94, P139, DOI 10.1002/bit.20890
   Moser I, 2002, BIOSENS BIOELECTRON, V17, P297, DOI 10.1016/S0956-5663(01)00298-6
   MOSER I, 1995, BIOSENS BIOELECTRON, V10, P527, DOI 10.1016/0956-5663(95)96928-R
   Nather N, 2005, ELECTROCHIM ACTA, V51, P924, DOI 10.1016/j.electacta.2005.04.066
   OZTURK SS, 1992, BIOTECHNOL BIOENG, V39, P418, DOI 10.1002/bit.260390408
   Poghossian A, 2004, ELECTROANAL, V16, P1863, DOI 10.1002/elan.200403074
   Poghossian A, 2000, SENSOR ACTUAT B-CHEM, V68, P260, DOI 10.1016/S0925-4005(00)00442-1
   RENNEBERG R, 1991, J BIOTECHNOL, V21, P173, DOI 10.1016/0168-1656(91)90269-2
   Rhiel M, 2002, BIOTECHNOL BIOENG, V77, P174, DOI 10.1002/bit.10134
   Rolka D, 2004, SENSORS-BASEL, V4, P84, DOI 10.3390/s40670084
   ROMETTE JL, 1987, ANAL LETT, V20, P1069
   SCHALKHAMMER T, 1994, SENSOR ACTUAT B-CHEM, V19, P587, DOI 10.1016/0925-4005(93)01094-K
   Schoning MJ, 2001, PHYS STATUS SOLIDI A, V185, P65, DOI 10.1002/1521-396X(200105)185:1<65::AID-PSSA65>3.0.CO;2-Y
   SCHUGERL K, 1991, ANAL CHIM ACTA, V249, P87, DOI 10.1016/0003-2670(91)87012-V
   Schugerl K, 2001, J BIOTECHNOL, V85, P149, DOI 10.1016/S0168-1656(00)00361-8
   Sonnleitner B, 2000, Adv Biochem Eng Biotechnol, V66, P1
   VILLARTA RL, 1992, ELECTROANAL, V4, P27, DOI 10.1002/elan.1140040107
   Vojinovic V, 2006, SENSOR ACTUAT B-CHEM, V114, P1083, DOI 10.1016/j.snb.2005.07.059
   WHITE SF, 1994, ANAL CHIM ACTA, V295, P243, DOI 10.1016/0003-2670(94)80229-7
   Whitford W., 2007, BIOPROCESS INT, V5, P32
NR 34
TC 17
Z9 17
U1 0
U2 29
PU PERGAMON-ELSEVIER SCIENCE LTD
PI OXFORD
PA THE BOULEVARD, LANGFORD LANE, KIDLINGTON, OXFORD OX5 1GB, ENGLAND
SN 0013-4686
EI 1873-3859
J9 ELECTROCHIM ACTA
JI Electrochim. Acta
PD NOV 1
PY 2011
VL 56
IS 26
SI SI
BP 9673
EP 9678
DI 10.1016/j.electacta.2011.04.030
PG 6
WC Electrochemistry
WE Science Citation Index Expanded (SCI-EXPANDED); Conference Proceedings Citation Index - Science (CPCI-S)
SC Electrochemistry
GA 854KL
UT WOS:000297493300022
DA 2023-06-30
ER

PT J
AU Guerrieri, A
   Cataldi, TRI
   Ciriello, R
AF Guerrieri, Antonio
   Cataldi, Tornmaso R. I.
   Ciriello, Rosanna
TI The kinetic and analytical behaviours of an L-lysine amperometric
   biosensor based on lysine oxidase immobilised onto a platinum electrode
   by co-crosslinking
SO SENSORS AND ACTUATORS B-CHEMICAL
LA English
DT Article
DE enzyme immobilization; enzyme co-crosslinking; lysine oxidase lysine;
   biosensor; drug analysis
ID GLUCOSE-OXIDASE; LIQUID-CHROMATOGRAPHY; ENZYME ELECTRODE; CHOLINE;
   SYSTEM; MEMBRANE; ACETYLCHOLINE; GLUTAMATE; BILAYER; SENSOR
AB An improved L-lysine amperometric biosensor based on lysine oxidase immobilised onto a platinum electrode by glutaraldehyde co-crosslinking with bovine serum albumin is described. A thoroughly optimization of the enzyme immobilization procedure permitted the fabrication of a fast-response biosensor with high sensitivity and improved stability. Moreover, the relevant electrochemical study showed the possibility to tune the overall kinetic control of biosensor from merely diffusive to enzymatic or mixed by switching the pH from weakly alkaline to weakly acid values, respectively, as well as by controlling its hydrodynamic behaviour. The response time, t(0.95), evaluated in batch addition experiments, was lower than 6 s. Linear lysine responses up to 0.6 M were observed with a sensitivity of 4.4 mu A mM(-1), while detection limit at S/N = 3 was 1 mu M. The sensor has been tested for lysine determination of a pharmaceutical sample obtaining a good agreement with the expected values. (C) 2007 Elsevier B.V. All rights reserved.
C1 Univ Basilicata, Dipartimento Chim, I-85100 Potenza, Italy.
C3 University of Basilicata
RP Guerrieri, A (通讯作者)，Univ Basilicata, Dipartimento Chim, Via N Sauron N 85, I-85100 Potenza, Italy.
EM antonio.guerrieri@unibas.it
RI Cataldi, Tommaso R.I./J-8702-2016; Ciriello, Rosanna/AAJ-3386-2020;
   Guerrieri, Antonio/L-2478-2015
OI Cataldi, Tommaso R.I./0000-0003-4811-8959; Guerrieri,
   Antonio/0000-0002-1662-5203; CIRIELLO, Rosanna/0000-0001-7160-2322
CR Almuaibed AM, 1997, ANAL CHIM ACTA, V338, P149, DOI 10.1016/S0003-2670(96)00439-4
   BARTLETT PN, 1987, J ELECTROANAL CHEM, V224, P27, DOI 10.1016/0022-0728(87)85081-7
   Carpenter K. J., 1973, Nutrition Abstracts and Reviews, V43, P423
   CENTONZE D, 1992, ANN CHIM-ROME, V82, P219
   CORNISHBOWDEN A, 1976, PRINCIPLES ENZYMES K
   Curulli A, 1998, BIOSENS BIOELECTRON, V13, P1245, DOI 10.1016/S0956-5663(98)00075-X
   DEMPSEY E, 1992, BIOSENS BIOELECTRON, V7, P323, DOI 10.1016/0956-5663(92)85027-8
   Garcia-Villar N, 2003, ANAL CHIM ACTA, V477, P315, DOI 10.1016/S0003-2670(02)01426-5
   GOUGH DA, 1979, ANAL CHEM, V51, P439, DOI 10.1021/ac50039a028
   GUERRIERI A, 1995, ANALYST, V120, P2731, DOI 10.1039/an9952002731
   Guerrieri A, 2006, BIOSENS BIOELECTRON, V21, P1710, DOI 10.1016/j.bios.2005.08.005
   Guerrieri A, 2001, ANAL CHEM, V73, P2875, DOI 10.1021/ac000852h
   Guerrieri A, 1998, BIOSENS BIOELECTRON, V13, P103, DOI 10.1016/S0956-5663(97)00064-X
   JONES BN, 1983, J CHROMATOGR, V266, P471, DOI 10.1016/S0021-9673(01)90918-5
   Kelly SC, 2000, ANAL CHIM ACTA, V412, P111, DOI 10.1016/S0003-2670(00)00767-4
   Kennedy J. F., 1985, HDB ENZYME BIOTECHNO, P147
   Kiba N, 2002, ANAL CHEM, V74, P1269, DOI 10.1021/ac011013d
   KUSAKABE H, 1980, J BIOL CHEM, V255, P976
   LAVAGNINI MG, 1993, TALANTA, V40, P1301, DOI 10.1016/0039-9140(93)80202-3
   LUNTE SM, 1997, ENCICLOPEDIA ANAL SC, P81
   Marquette CA, 2003, BIOSENS BIOELECTRON, V19, P433, DOI 10.1016/S0956-5663(03)00225-2
   MELL LD, 1975, ANAL CHEM, V47, P299, DOI 10.1021/ac60352a006
   MOORE S, 1958, ANAL CHEM, V30, P1185, DOI 10.1021/ac60139a005
   PREUSCHOFF F, 1993, ANAL CHIM ACTA, V280, P185, DOI 10.1016/0003-2670(93)85120-9
   Ricci F, 2003, ANAL CHIM ACTA, V485, P111, DOI 10.1016/S0003-2670(03)00403-3
   ROMETTE JL, 1983, BIOTECHNOL BIOENG, V25, P2557, DOI 10.1002/bit.260251106
   Saurina J, 1998, ANAL CHIM ACTA, V371, P49, DOI 10.1016/S0003-2670(98)00310-9
   SEGEL IH, 1975, ENZYME KINETICS BEHA
   THIO AP, 1989, J ASSOC OFF ANA CHEM, V72, P609
   VRBOVA E, 1992, ANAL CHIM ACTA, V270, P131, DOI 10.1016/0003-2670(92)80099-S
   WHITE WC, 1978, ANAL CHEM, V50, P1481, DOI 10.1021/ac50033a025
NR 31
TC 31
Z9 35
U1 1
U2 11
PU ELSEVIER SCIENCE SA
PI LAUSANNE
PA PO BOX 564, 1001 LAUSANNE, SWITZERLAND
SN 0925-4005
J9 SENSOR ACTUAT B-CHEM
JI Sens. Actuator B-Chem.
PD OCT 1
PY 2007
VL 126
IS 2
BP 424
EP 430
DI 10.1016/j.snb.2007.03.025
PG 7
WC Chemistry, Analytical; Electrochemistry; Instruments & Instrumentation
WE Science Citation Index Expanded (SCI-EXPANDED)
SC Chemistry; Electrochemistry; Instruments & Instrumentation
GA 220SZ
UT WOS:000250178900012
DA 2023-06-30
ER

PT J
AU Ang, PC
   Perumal, V
   Ibrahim, MNM
   Adnan, R
   Azman, DKM
   Gopinath, SCB
   Raja, PB
AF Ang, Phaik Ching
   Perumal, Veeradasan
   Ibrahim, Mohamad Nasir Mohamad
   Adnan, Rohana
   Azman, Daruliza Kernain Mohd
   Gopinath, Subash C. B.
   Raja, Pandian Bothi
TI Electrochemical biosensor detection on respiratory and flaviviruses
SO APPLIED MICROBIOLOGY AND BIOTECHNOLOGY
LA English
DT Review
DE Biosensors; Nanomaterials; Flavivirus; Dengue virus; Respiratory virus;
   Communicable disease
ID SILVER NANOPARTICLES; PRINTED ELECTRODE; IMMUNOSENSOR; NANOSTRUCTURES;
   SENSOR
AB Viruses have spread throughout the world and cause acute illness or death among millions of people. There is a growing concern about methods to control and combat early-stage viral infections to prevent the significant public health problem. However, conventional detection methods like polymerase chain reaction (PCR) requires sample purification and are time-consuming for further clinical diagnosis. Hence, establishing a portable device for rapid detection with enhanced sensitivity and selectivity for the specific virus to prevent further spread becomes an urgent need. Many research groups are focusing on the potential of the electrochemical sensor to become a key for developing point-of-care (POC) technologies for clinical analysis because it can solve most of the limitations of conventional diagnostic methods. Herein, this review discusses the current development of electrochemical sensors for the detection of respiratory virus infections and flaviviruses over the past 10 years. Trends in future perspectives in rapid clinical detection sensors on viruses are also discussed.
   Key points
   Respiratory related viruses and Flavivirus are being concerned for past decades.
   Important to differentiate the cross-reactivity between the virus in same family.
   Electrochemical biosensor as a suitable device to detect viruses with high performance.
C1 [Ang, Phaik Ching; Ibrahim, Mohamad Nasir Mohamad; Adnan, Rohana; Raja, Pandian Bothi] Univ Sains Malaysia, Sch Chem Sci, George Town 11800, Malaysia.
   [Perumal, Veeradasan] Univ Teknol PETRONAS, Ctr Innovat Nanostruct & Nanodevices COINN, Seri Iskandar, Perak, Malaysia.
   [Perumal, Veeradasan] Univ Teknol PETRONAS, Mech Engn Dept, Seri Iskandar, Perak, Malaysia.
   [Azman, Daruliza Kernain Mohd] Univ Sains Malaysia, Inst Res Mol Med INFORMM, George Town 11800, Malaysia.
   [Gopinath, Subash C. B.] Univ Malaysia Perlis, Inst Nano Elect Engn, Kangar 01000, Perlis, Malaysia.
   [Gopinath, Subash C. B.] Univ Malaysia Perlis, Fac Chem Engn & Technol, Arau 02600, Perlis, Malaysia.
   [Gopinath, Subash C. B.] Univ Malaysia Perlis, Ctr Excellence CoE, Micro Syst Technol, Pauh Campus, Arau 02600, Perlis, Malaysia.
C3 Universiti Sains Malaysia; Universiti Teknologi Petronas; Universiti
   Teknologi Petronas; Universiti Sains Malaysia; Universiti Malaysia
   Perlis; Universiti Malaysia Perlis; Universiti Malaysia Perlis
RP Raja, PB (通讯作者)，Univ Sains Malaysia, Sch Chem Sci, George Town 11800, Malaysia.
EM bothiraja@usm.my
RI Adnan, Rohana/E-5342-2012
FU Ministry of Higher Education Malaysia (MOHE) [FRGS/1/2021/
   STG05/USM/02/4]
FX The authors would like to acknowledge the Ministry of Higher Education
   Malaysia (MOHE) for funding the Fundamental Research Grant Scheme (FRGS)
   code: FRGS/1/2021/STG05/USM/02/4.
CR Abd Rashid JI, 2015, IEEE SENS J, V15, P4420, DOI 10.1109/JSEN.2015.2417911
   Ahmad R, 2018, MATER TODAY COMMUN, V17, P289, DOI 10.1016/j.mtcomm.2018.09.024
   Allawadhi Prince, 2021, Sens Int, V2, P100101, DOI 10.1016/j.sintl.2021.100101
   Anthony LS, 2019, ADV STRUCT MAT, V118, P51, DOI 10.1007/978-981-13-9833-9_3
   Antiochia R, 2021, BIOSENS BIOELECTRON, V173, DOI 10.1016/j.bios.2020.112777
   Awan M, 2020, J MOL LIQ, V317, DOI 10.1016/j.molliq.2020.114014
   Bachour B, 2021, TALANTA, V233, DOI 10.1016/j.talanta.2021.122527
   Bukkitgar SD, 2021, CHEM ENG J, V420, DOI 10.1016/j.cej.2020.127575
   Castillo-Henriquez L, 2020, SENSORS-BASEL, V20, DOI 10.3390/s20236926
   CDC, 2021, FLAV
   Chin SF, 2019, NANO BIOMED ENG, V11, DOI [10.5101/nbe.v11i4.p333-339, DOI 10.5101/NBE.V11I4.P333-339]
   Choi HK, 2021, FRONT CHEM, V9, DOI 10.3389/fchem.2021.672739
   Chowdhury AD, 2018, ANAL CHEM, V90, P12464, DOI 10.1021/acs.analchem.8b01802
   Curulli A, 2020, MOLECULES, V25, DOI 10.3390/molecules25235759
   Darwish NT, 2015, TRAC-TREND ANAL CHEM, V67, P45, DOI 10.1016/j.trac.2015.01.005
   Dhal A., 2020, SENSORS INT, V1, DOI [10.1016/j.sintl.2020.100030, DOI 10.1016/J.SINTL.2020.100030]
   Dias ACMS, 2013, BIOSENS BIOELECTRON, V44, P216, DOI 10.1016/j.bios.2012.12.033
   Eivazzadeh-Keihan R, 2019, MICROCHIM ACTA, V186, DOI 10.1007/s00604-019-3420-y
   Faria AM, 2019, TALANTA, V203, P153, DOI 10.1016/j.talanta.2019.04.080
   Ghani MAA, 2022, BIOSENSORS-BASEL, V12, DOI 10.3390/bios12080666
   Gowri A, 2021, TRAC-TREND ANAL CHEM, V137, DOI 10.1016/j.trac.2021.116205
   Huang JL, 2016, ANAL CHIM ACTA, V913, P121, DOI 10.1016/j.aca.2016.01.050
   Ibrahim N, 2021, SENSORS-BASEL, V21, DOI 10.3390/s21155114
   Ilkhani H, 2018, ANAL BIOCHEM, V557, P151, DOI 10.1016/j.ab.2018.06.010
   Imran S, 2021, MICROMACHINES-BASEL, V12, DOI 10.3390/mi12020174
   Jiahao Shi, 2021, Journal of Physics: Conference Series, V1906, DOI 10.1088/1742-6596/1906/1/012028
   Justino CIL, 2016, TRAC-TREND ANAL CHEM, V85, P36, DOI 10.1016/j.trac.2016.04.004
   Kabay G, 2022, ADV MATER, V34, DOI 10.1002/adma.202201085
   Kabir MA, 2021, BIOSENSORS-BASEL, V11, DOI 10.3390/bios11070206
   Kafrashi F, 2017, J MOL LIQ, V248, P60, DOI 10.1016/j.molliq.2017.10.034
   Kaya SI, 2020, NANOSENSORS SMART CI, P303, DOI [10.1016/ B978-0-12-819870-4.00017-7, DOI 10.1016/B978-0-12-819870-4.00017-7]
   Khan MZH, 2020, BIOSENS BIOELECTRON, V166, DOI 10.1016/j.bios.2020.112431
   Khristunova E, 2020, SENSORS-BASEL, V20, DOI 10.3390/s20164600
   Kumar N, 2022, CHEM ENG J, V430, DOI 10.1016/j.cej.2021.132966
   Lai HC, 2017, J NANOMATER, V2017, DOI 10.1155/2017/3615707
   Lee T, 2019, MAT SCI ENG C-MATER, V99, P511, DOI 10.1016/j.msec.2019.02.001
   Lima D, 2021, CURR OPIN ELECTROCHE, V30, DOI 10.1016/j.coelec.2021.100838
   Faria HAM, 2019, BIOSENS BIOELECTRON, V131, P149, DOI 10.1016/j.bios.2019.02.018
   Misra R, 2022, REV MED VIROL, V32, DOI 10.1002/rmv.2267
   Moco ACR, 2019, ELECTROANAL, V31, P1597, DOI 10.1002/elan.201900068
   Monteill S, 2021, PLOS ONE, V16, DOI 10.1371/journal.pone.0258002
   Morales MA, 2018, BIOCONJUGATE CHEM, V29, P3231, DOI 10.1021/acs.bioconjchem.8b00592
   Nasrollahzadeh M, 2020, NANOMATERIALS-BASEL, V10, DOI 10.3390/nano10061072
   Nawaz MH, 2018, ANAL CHIM ACTA, V1026, P1, DOI 10.1016/j.aca.2018.04.032
   Niaz A, 2018, J MOL LIQ, V249, P1047, DOI 10.1016/j.molliq.2017.11.151
[truncated: 3,157,854 more chars]
