# Supplementary material for: Hotspots and trends of electrochemical biosensor technology: a bibliometric analysis from 2003 to 2023
Source: RSC Adv. 2023 Oct 19;13(44):30704–17. doi: 10.1039/d3ra05889a (PMC10585615; doi:10.1039/d3ra05889a)
Supplement: RA-013-D3RA05889A-s001 [file RA-013-D3RA05889A-s001.zip › data-13.xlsx]

FN Clarivate Analytics Web of Science
VR 1.0
PT J
AU Zhu, CH
   Xu, YF
   Chen, QD
   Zhao, HR
   Gao, BR
   Zhang, T
AF Zhu, Chonghui
   Xu, Yifeng
   Chen, Qidai
   Zhao, Hongran
   Gao, Bingrong
   Zhang, Tong
TI A flexible electrochemical biosensor based on functionalized
   poly(3,4-ethylenedioxythiophene) film to detect lactate in sweat of the
   human body
SO JOURNAL OF COLLOID AND INTERFACE SCIENCE
LA English
DT Article
DE Interface synthesis; PEDOT; Electrochemical biosensor; Lactate; Sweat
   analysis
ID CARBON NANOFIBER; ENHANCEMENT
AB Conductive polymers with good flexibility, conductivity and film-forming ability attract a lot of attention. In this work, a large-area and ordered structure poly(3,4-ethylenedioxythiophene) (PEDOT) film is fabricated at the air-water interface through interface synthesis method. The PEDOT film can be directly placed on a flexible screen-printed electrode, but also has good adhesion between them. The surface of the PEDOT film is relatively smooth, and has good electrical conductivity and flexibility. Lactate oxidase is immobilized on the surface of PEDOT film through a combination of cross-linking and adsorption method to enhance the lactate sensitive performances. The results show that the PEDOT film sensor has excellent stability and reproducibility. The PEDOT film sensor shows a good response to lactate, the working range is 0.25-40 mmol L-1, and the detection limit is 0.083 mmol L-1 (S/N = 3). Moreover, the electrochemical sensor has potential application in detecting lactate in sweat of the human body. (c) 2022 Elsevier Inc. All rights reserved.
C1 [Zhu, Chonghui; Xu, Yifeng; Chen, Qidai; Zhao, Hongran; Gao, Bingrong; Zhang, Tong] Jilin Univ, Coll Elect Sci & Engn, State Key Lab Integrated Optoelect, Changchun 130012, Peoples R China.
C3 Jilin University
RP Gao, BR; Zhang, T (通讯作者)，Jilin Univ, Coll Elect Sci & Engn, State Key Lab Integrated Optoelect, Changchun 130012, Peoples R China.
EM zhangtong@jlu.edu.cn
RI Zhang, Tong/HGC-1090-2022; Zhang, tong/IAP-2587-2023
FU National Natural Science Foundation of China (NSFC) [61903150]; Projects
   of Science and Technology Development Plan of Jilin Province
   [20200401079GX]; China Postdoctoral Science Foundation [2019 M650059]
FX The authors gratefully acknowledge the financial support by the National
   Natural Science Foundation of China (NSFC, No. 61903150), Projects of
   Science and Technology Development Plan of Jilin Province (No.
   20200401079GX), and the China Postdoctoral Science Foundation (2019
   M650059).
CR Alam F, 2018, BIOSENS BIOELECTRON, V117, P818, DOI 10.1016/j.bios.2018.06.054
   Asplund M, 2008, BIOINTERPHASES, V3, P83, DOI 10.1116/1.2998407
   Barpuzary D, 2019, ACS NANO, V13, P3953, DOI 10.1021/acsnano.8b07294
   Buckley JD, 2003, J SCI MED SPORT, V6, P408, DOI 10.1016/S1440-2440(03)80267-0
   Carli S, 2019, ADV HEALTHC MATER, V8, DOI 10.1002/adhm.201900765
   Chen SH, 2021, ANAL CHIM ACTA, V1144, P122, DOI 10.1016/j.aca.2020.12.010
   Cheng HY, 2018, BIOSENS BIOELECTRON, V118, P97, DOI 10.1016/j.bios.2018.07.031
   Fan WS, 2019, J MATER CHEM A, V7, P13687, DOI 10.1039/c9ta03153g
   Goodwin Matthew L, 2007, J Diabetes Sci Technol, V1, P558
   Hiraka K, 2021, BIOSENS BIOELECTRON, V176, DOI 10.1016/j.bios.2020.112933
   Inal S, 2018, ACCOUNTS CHEM RES, V51, P1368, DOI 10.1021/acs.accounts.7b00624
   Jia WZ, 2013, ANAL CHEM, V85, P6553, DOI 10.1021/ac401573r
   Kim J, 2006, BIOTECHNOL ADV, V24, P296, DOI 10.1016/j.biotechadv.2005.11.006
   Kim N, 2014, ADV MATER, V26, P2268, DOI 10.1002/adma.201304611
   Lamas-Ardisana PJ, 2014, BIOSENS BIOELECTRON, V56, P345, DOI 10.1016/j.bios.2014.01.047
   Li QK, 2019, J MATER CHEM C, V7, P4374, DOI 10.1039/c9tc00310j
   Loaiza OA, 2015, BIOELECTROCHEMISTRY, V101, P58, DOI 10.1016/j.bioelechem.2014.07.005
   Meng LY, 2019, ACS APPL MATER INTER, V11, P34497, DOI 10.1021/acsami.9b12946
   Nikiforidis G, 2020, ACS APPL ENERG MATER, V3, P7896, DOI 10.1021/acsaem.0c01299
   Nikolaus N, 2008, MICROCHIM ACTA, V160, P15, DOI 10.1007/s00604-007-0834-8
   Pagan M, 2015, BIOSENS BIOELECTRON, V64, P138, DOI 10.1016/j.bios.2014.08.072
   Parra A, 2007, LANGMUIR, V23, P2747, DOI 10.1021/la062864p
   Parra-Alfambra AM, 2011, ANALYST, V136, P340, DOI 10.1039/c0an00475h
   Petropoulos K, 2016, SENSOR ACTUAT B-CHEM, V237, P8, DOI 10.1016/j.snb.2016.06.068
   Promphet N, 2019, TALANTA, V192, P424, DOI 10.1016/j.talanta.2018.09.086
   Promsuwan K, 2020, ACS APPL MATER INTER, V12, P39841, DOI 10.1021/acsami.0c10270
   Qi RR, 2020, J COLLOID INTERF SCI, V565, P592, DOI 10.1016/j.jcis.2020.01.062
   Rassaei L, 2014, ANAL BIOANAL CHEM, V406, P123, DOI 10.1007/s00216-013-7307-1
   Reddy KR, 2009, J COLLOID INTERF SCI, V335, P34, DOI 10.1016/j.jcis.2009.02.068
   Rodriguez-Jimenez S, 2021, ACS APPL MATER INTER, V13, P1301, DOI 10.1021/acsami.0c16317
   Sakthivel M, 2018, SENSOR ACTUAT B-CHEM, V256, P195, DOI 10.1016/j.snb.2017.09.086
   Saunders AC, 2005, J INHERIT METAB DIS, V28, P695, DOI 10.1007/s10545-005-0090-1
   Simon DT, 2016, CHEM REV, V116, P13009, DOI 10.1021/acs.chemrev.6b00146
   SIMONIDES WS, 1988, ANAL BIOCHEM, V169, P268, DOI 10.1016/0003-2697(88)90284-9
   Terse-Thakoor T, 2020, NPJ FLEX ELECTRON, V4, DOI 10.1038/s41528-020-00081-w
   Valenza F, 2005, CRIT CARE, V9, P588, DOI 10.1186/cc3818
   Wang CQ, 2019, J COLLOID INTERF SCI, V541, P258, DOI 10.1016/j.jcis.2019.01.055
   Wang T, 2012, J PHYS CHEM C, V116, P20908, DOI 10.1021/jp306492a
   Wei QS, 2013, ADV MATER, V25, P2831, DOI 10.1002/adma.201205158
   Yokus MA, 2020, BIOSENS BIOELECTRON, V153, DOI 10.1016/j.bios.2020.112038
   Yu MK, 2021, J ELECTROANAL CHEM, V882, DOI 10.1016/j.jelechem.2021.115029
   Zhang T, 2019, NAT COMMUN, V10, DOI 10.1038/s41467-019-11921-3
   Zhou TT, 2021, SMALL METHODS, V5, DOI 10.1002/smtd.202100515
NR 43
TC 7
Z9 7
U1 30
U2 78
PU ACADEMIC PRESS INC ELSEVIER SCIENCE
PI SAN DIEGO
PA 525 B ST, STE 1900, SAN DIEGO, CA 92101-4495 USA
SN 0021-9797
EI 1095-7103
J9 J COLLOID INTERF SCI
JI J. Colloid Interface Sci.
PD JUL
PY 2022
VL 617
BP 454
EP 462
DI 10.1016/j.jcis.2022.03.029
EA MAR 2022
PG 9
WC Chemistry, Physical
WE Science Citation Index Expanded (SCI-EXPANDED)
SC Chemistry
GA 1C8CZ
UT WOS:000793342200008
PM 35290803
DA 2023-06-30
ER

PT J
AU Su, H
   Li, SP
   Kerman, K
AF Su, Han
   Li, Shaopei
   Kerman, Kagan
TI Novel thiolated-PEG linker molecule for biosensor development on gold
   surfaces
SO BIOSENSORS & BIOELECTRONICS
LA English
DT Article
DE Biosensor; Synthetic linker; PEG; Non-specific adsorption; Anti-fouling;
   Surface plasmon resonance; Cyclic voltammetry; Electrochemical impedance
   spectroscopy
ID ELECTROCHEMICAL DETECTION; NANOPARTICLES; ORIENTATION; ADSORPTION;
   MONOLAYERS; HYDRATION; ADLAYERS; LAYERS; XPS
AB The surface modifying linker molecules can directly influence the performance and longevity of biosensors. They must allow the attachment of biological recognition layer on the sensor surface, as well as the protection of the surface from fouling effects. Recent advances in this field identified several key factors that can increase the efficiency, stability and the anti-fouling effect of a layer formed by surface modifying linker molecules. Herein, this work presents a simple synthetic procedure, characterization, and application of a novel thiolated-PEG surface modifying molecule (DSPEG2) that could act as a multi-purpose linker for gold surfaces. The analyses of the molecular spatial distribution of DSPEG2 on gold surfaces were performed using time-of-flight secondary ion mass spectrometry (TOF-SIMS) imaging and X-ray photoelectric spectroscopy (XPS). The immobilization of DSPEG2 on gold surfaces was examined using cyclic voltammetry (CV), electrochemical impedance spectroscopy (EIS) and surface plasmon resonance (SPR). Our preliminary results demonstrated that DSPEG2 is a promising novel linker molecule that can be applied in a wide range of biosensors based on gold surfaces.
C1 [Su, Han; Li, Shaopei; Kerman, Kagan] Univ Toronto Scarborough, Dept Phys & Environm Sci, 1265 Mil Trial, Toronto, ON M1C 1A4, Canada.
C3 University of Toronto; University Toronto Scarborough
RP Kerman, K (通讯作者)，Univ Toronto Scarborough, Dept Phys & Environm Sci, 1265 Mil Trial, Toronto, ON M1C 1A4, Canada.
EM kagan.kerman@utoronto.ca
FU Canada Research Chair Tier - 2 award [950-231116]; Ontario Ministry of
   Research and Innovation [35272]; Natural Sciences and Engineering
   Research Council of Canada (NSERC) [3655]; Canada Foundation for
   Innovation [35272]
FX This work was supported by the Canada Research Chair Tier - 2 award to
   K. Kerman for "Bioelectrochemistry of Proteins" (project no.
   950-231116), the Ontario Ministry of Research and Innovation (Project
   no. 35272), Discovery Grant (project no. 3655) from the Natural Sciences
   and Engineering Research Council of Canada (NSERC), and the Canada
   Foundation for Innovation (project no. 35272). The authors thank Dr.
   Todd Simpson for his technical assistance with ellipsometric
   measurements in the Western Nanofabrication Facility at Western
   University (London, ON). The authors also thank Dr. Rana Sodhi at the
   Surface Interface Ontario at the University of Toronto for his technical
   assistance with TOF-SIMS and XPS analyses.
CR Avci C, 2013, CHEM COMMUN, V49, P466, DOI 10.1039/c2cc37477c
   Bearinger JP, 2003, NAT MATER, V2, P259, DOI 10.1038/nmat851
   Cao B, 2014, J BIOMAT SCI-POLYM E, V25, P1502, DOI 10.1080/09205063.2014.927300
   Chen HX, 2014, INT J MOL SCI, V15, P5496, DOI 10.3390/ijms15045496
   Chen PR, 2017, LANGMUIR, V33, P14657, DOI 10.1021/acs.langmuir.7b02826
   Chen SF, 2010, POLYMER, V51, P5283, DOI 10.1016/j.polymer.2010.08.022
   Cheng XR, 2015, ACS APPL MATER INTER, V7, P4081, DOI 10.1021/am507972b
   Choi S, 2004, CLIN CHIM ACTA, V339, P147, DOI 10.1016/j.cccn.2003.10.002
   Cooper S.L., 2016, ADV POLYURETHANE BIO
   Doneux T, 2016, J PHYS CHEM C, V120, P15915, DOI 10.1021/acs.jpcc.5b12260
   Dou RF, 2006, LANGMUIR, V22, P3049, DOI 10.1021/la052987u
   Emmenegger CR, 2009, LANGMUIR, V25, P6328, DOI 10.1021/la900083s
   Fang C, 2008, ANAL CHEM, V80, P9387, DOI 10.1021/ac801433z
   Fischer MJE, 2010, METHODS MOL BIOL, V627, P55, DOI 10.1007/978-1-60761-670-2_3
   Florio GM, 2005, J PHYS CHEM B, V109, P4520, DOI 10.1021/jp046458v
   Gu XF, 2018, BIOSENS BIOELECTRON, V102, P610, DOI 10.1016/j.bios.2017.12.014
   Hanaor DAH, 2014, LANGMUIR, V30, P15143, DOI 10.1021/la503581e
   Hermanson GT, 2013, BIOCONJUGATE TECHNIQUES, 3RD EDITION, P1
   HUNTER CA, 1990, J AM CHEM SOC, V112, P5525, DOI 10.1021/ja00170a016
   Iguerb O, 2008, SURF INTERFACE ANAL, V40, P386, DOI 10.1002/sia.2701
   Li N, 2012, ANAL CHEM, V84, P3485, DOI 10.1021/ac3003227
   Liu JT, 2011, ANAL CHIM ACTA, V703, P80, DOI 10.1016/j.aca.2011.07.019
   Liu VA, 2002, J BIOMED MATER RES, V60, P126, DOI 10.1002/jbm.10005
   Luk VN, 2008, LANGMUIR, V24, P6382, DOI 10.1021/la7039509
   Nagy G, 2008, J AM SOC MASS SPECTR, V19, P33, DOI 10.1016/j.jasms.2007.10.016
   Otsuka H., 2001, MATER TODAY, V4, P30
   Ozkan D, 2002, ELECTROCHEM COMMUN, V4, P796, DOI 10.1016/S1388-2481(02)00448-4
   Parrillo V, 2017, ANAL CHIM ACTA, V971, P78, DOI 10.1016/j.aca.2017.03.007
   Pawlowska NM, 2014, LANGMUIR, V30, P1199, DOI 10.1021/la4038233
   Pereira AD, 2016, BIOMACROMOLECULES, V17, P1179, DOI 10.1021/acs.biomac.6b00019
   Popat KC, 2004, J PHYS CHEM B, V108, P5185, DOI 10.1021/jp049260j
   PRIME KL, 1993, J AM CHEM SOC, V115, P10714, DOI 10.1021/ja00076a032
   Sharma S, 2004, BIOSENS BIOELECTRON, V20, P227, DOI 10.1016/j.bios.2004.01.034
   Sheikh S, 2010, CHEM SCI, V1, P271, DOI 10.1039/c0sc00158a
   Shi DJ, 2016, POLYMERS-BASEL, V8, DOI 10.3390/polym8030092
   Su H, 2018, SENSORS-BASEL, V18, DOI 10.3390/s18082668
   Sun WH, 2018, PHYS CHEM CHEM PHYS, V20, P20849, DOI 10.1039/c8cp04147d
   Taheri RA, 2016, BIOINTERPHASES, V11, DOI 10.1116/1.4971270
   Uzarski JR, 2008, COLLOID SURFACE B, V67, P157, DOI 10.1016/j.colsurfb.2008.07.011
   Veloso AJ, 2014, ANAL CHEM, V86, P4901, DOI 10.1021/ac500424t
   Wang GX, 2018, BIOSENS BIOELECTRON, V101, P129, DOI 10.1016/j.bios.2017.10.024
   Wang YS, 2019, LANGMUIR, V35, P1652, DOI 10.1021/acs.langmuir.8b01779
   Wiarachai O, 2016, LANGMUIR, V32, P1184, DOI 10.1021/acs.langmuir.5b02727
   Xue YR, 2014, NAT COMMUN, V5, DOI 10.1038/ncomms5348
   Zhang H, 2016, ANALYST, V141, P6080, DOI 10.1039/c6an01111j
   Zhang Z, 2008, J PHYS CHEM B, V112, P5327, DOI 10.1021/jp710683w
   Zou QJ, 2015, ANAL CHEM, V87, P2488, DOI 10.1021/ac504513a
NR 47
TC 12
Z9 12
U1 4
U2 56
PU ELSEVIER ADVANCED TECHNOLOGY
PI OXFORD
PA OXFORD FULFILLMENT CENTRE THE BOULEVARD, LANGFORD LANE, KIDLINGTON,
   OXFORD OX5 1GB, OXON, ENGLAND
SN 0956-5663
EI 1873-4235
J9 BIOSENS BIOELECTRON
JI Biosens. Bioelectron.
PD SEP 15
PY 2019
VL 141
AR 111477
DI 10.1016/j.bios.2019.111477
PG 7
WC Biophysics; Biotechnology & Applied Microbiology; Chemistry, Analytical;
   Electrochemistry; Nanoscience & Nanotechnology
WE Science Citation Index Expanded (SCI-EXPANDED)
SC Biophysics; Biotechnology & Applied Microbiology; Chemistry;
   Electrochemistry; Science & Technology - Other Topics
GA IY1DW
UT WOS:000486132800074
PM 31272057
DA 2023-06-30
ER

PT J
AU Zhang, K
   Zhu, XL
   Wang, J
   Xu, LL
   Li, GX
AF Zhang, Kai
   Zhu, Xiaoli
   Wang, Jing
   Xu, Langlai
   Li, Genxi
TI Strategy to Fabricate an Electrochemical Aptasensor: Application to the
   Assay of Adenosine Deaminase Activity
SO ANALYTICAL CHEMISTRY
LA English
DT Article
ID INDUCED STRAND DISPLACEMENT; APTAMER-BASED SENSORS; LABEL-FREE;
   PROTEIN-DETECTION; TELOMERASE ACTIVITY; GOLD NANOPARTICLES; DNA APTAMER;
   IN-VITRO; RNA; BIOSENSOR
AB A novel strategy for the fabrication of electrochemical aptasensor is proposed in this work, and the strategy has been employed to develop an aptasensor for the assay of adenosine deaminase activity. While a well-designed oligonucleotide containing three functional regions (an adenosine aptamer region, a G-quadruplex halves region, and a linker region) is adopted in our strategy as the core element, the enzymatic reaction of adenosine catalyzed by adenosine deaminase plays a key role as well in the regulation of the binding of the G-quadruplex halves with hemin, the electroactive probe, which is to reflect the activity of the enzyme indirectly but accurately. The detection limit of the fabrication biosensor can be lowered to 0.2 U mL(-1) of adenosine deaminase, and 1 nM of the inhibitor erythro-9-(2-hydroxy-3-nonyl) adenine hydrochloride is enough to present distinguishable electrochemical response. Moreover, since the electroactive probe is not required to be bound with the oligonucleotide, this strategy may integrate the advantages of both the labeled and label-free strategies.
C1 [Zhang, Kai; Xu, Langlai] Nanjing Agr Univ, Coll Life Sci, Nanjing 210095, Peoples R China.
   [Zhang, Kai; Zhu, Xiaoli; Li, Genxi] Shanghai Univ, Lab Biosensing Technol, Sch Life Sci, Shanghai 200444, Peoples R China.
   [Wang, Jing; Li, Genxi] Nanjing Univ, Dept Biochem, Nanjing 210093, Peoples R China.
   [Wang, Jing; Li, Genxi] Nanjing Univ, Natl Key Lab Pharmaceut Biotechnol, Nanjing 210093, Peoples R China.
C3 Nanjing Agricultural University; Shanghai University; Nanjing
   University; Nanjing University
RP Xu, LL (通讯作者)，Nanjing Agr Univ, Coll Life Sci, Nanjing 210095, Peoples R China.
EM xulanglai@njau.edu.cn; genxili@nju.edu.cn
RI Zhang, Kai/AGI-6985-2022; Li, Genxi/H-1952-2013; Wang, Jing/D-7716-2011
OI Li, Genxi/0000-0001-9663-9914; Zhang, Kai/0000-0002-7021-5395
FU National Natural Science Foundation of China [90406005, 20575028];
   Program for New Century Excellent Talents in University [NCET-04-0452];
   Chinese Ministry of Education
FX This work was supported by the National Natural Science Foundation of
   China (Grants 90406005 and 20575028) and the Program for New Century
   Excellent Talents in University (Grant NCET-04-0452), the Chinese
   Ministry of Education.
CR Aiuti A, 2009, NEW ENGL J MED, V360, P447, DOI 10.1056/NEJMoa0805817
   Aldrich MB, 2000, BIOCHEM BIOPH RES CO, V272, P311, DOI 10.1006/bbrc.2000.2773
   BLACKBURN MR, 1992, DEV DYNAM, V194, P155, DOI 10.1002/aja.1001940208
   BOCK LC, 1992, NATURE, V355, P564, DOI 10.1038/355564a0
   Brody E N, 2000, J Biotechnol, V74, P5, DOI 10.1016/S1389-0352(99)00004-5
   Cash KJ, 2009, CHEM COMMUN, P6222, DOI 10.1039/b911558g
   Chen Z, 2008, ANAL BIOANAL CHEM, V392, P1185, DOI 10.1007/s00216-008-2342-z
   CHOTTINER EG, 1987, J CLIN INVEST, V79, P1001, DOI 10.1172/JCI112866
   Cristalli G, 2001, MED RES REV, V21, P105, DOI 10.1002/1098-1128(200103)21:2<105::AID-MED1002>3.0.CO;2-U
   Du Y, 2008, ANAL CHEM, V80, P5110, DOI 10.1021/ac800303c
   Elbaz J, 2008, CHEMBIOCHEM, V9, P232, DOI 10.1002/cbic.200700436
   ELLINGTON AD, 1990, NATURE, V346, P818, DOI 10.1038/346818a0
   Eskiocak U, 2007, ANAL CHEM, V79, P8807, DOI 10.1021/ac071014r
   Famulok M, 2000, ACCOUNTS CHEM RES, V33, P591, DOI 10.1021/ar960167q
   Ferapontova EE, 2008, J AM CHEM SOC, V130, P4256, DOI 10.1021/ja711326b
   JENISON RD, 1994, SCIENCE, V263, P1425, DOI 10.1126/science.7510417
   Kong RM, 2009, CHEM COMMUN, P5633, DOI 10.1039/b911163h
   Le Floch F, 2006, ANAL CHEM, V78, P4727, DOI 10.1021/ac0521955
   Lee JA, 2008, SENSOR ACTUAT B-CHEM, V129, P372, DOI 10.1016/j.snb.2007.08.034
   Lu N, 2008, CHEM COMMUN, P6161, DOI 10.1039/b810812a
   Mir M, 2008, ELECTROCHEM COMMUN, V10, P1533, DOI 10.1016/j.elecom.2008.04.040
   Mir M, 2008, TALANTA, V75, P432, DOI 10.1016/j.talanta.2007.11.035
   Morris KN, 1998, P NATL ACAD SCI USA, V95, P2902, DOI 10.1073/pnas.95.6.2902
   Nimjee SM, 2005, ANNU REV MED, V56, P555, DOI 10.1146/annurev.med.56.062904.144915
   Nutiu R, 2005, ANGEW CHEM INT EDIT, V44, P5464, DOI 10.1002/anie.200501214
   Paul MK, 2005, J CHROMATOGR B, V822, P146, DOI 10.1016/j.jchromb.2005.06.006
   Polsky R, 2006, ANAL CHEM, V78, P2268, DOI 10.1021/ac0519864
   Radi AE, 2006, J AM CHEM SOC, V128, P117, DOI 10.1021/ja053121d
   Resta R, 1997, IMMUNOL TODAY, V18, P371, DOI 10.1016/S0167-5699(97)01047-5
   ROBERTSON DL, 1990, NATURE, V344, P467, DOI 10.1038/344467a0
   Rowsell S, 1998, NAT STRUCT BIOL, V5, P970, DOI 10.1038/2946
   Rupcich N, 2006, ANGEW CHEM INT EDIT, V45, P3295, DOI 10.1002/anie.200504576
   Sanchez JJ, 2007, ANN HUM GENET, V71, P336, DOI 10.1111/j.1469-1809.2006.00338.x
   SASSANFAR M, 1993, NATURE, V364, P550, DOI 10.1038/364550a0
   Shao ZY, 2008, ELECTROCHEM COMMUN, V10, P1502, DOI 10.1016/j.elecom.2008.07.051
   Shlyahovsky B, 2007, BIOSENS BIOELECTRON, V22, P2570, DOI 10.1016/j.bios.2006.10.009
   Song SP, 2008, TRAC-TREND ANAL CHEM, V27, P108, DOI 10.1016/j.trac.2007.12.004
   Strehlitz B, 2008, SENSORS-BASEL, V8, P4296, DOI 10.3390/s8074296
   TUERK C, 1990, SCIENCE, V249, P505, DOI 10.1126/science.2200121
   VIELH P, 1984, J IMMUNOL METHODS, V73, P313, DOI 10.1016/0022-1759(84)90406-X
   Wang JL, 2009, J ELECTROANAL CHEM, V626, P1, DOI 10.1016/j.jelechem.2008.08.008
   Wang J, 2009, BIOSENS BIOELECTRON, V24, P1598, DOI 10.1016/j.bios.2008.08.030
   Wang WJ, 2008, ANAL BIOCHEM, V373, P213, DOI 10.1016/j.ab.2007.11.013
   Wang XY, 2007, ANAL CHIM ACTA, V598, P242, DOI 10.1016/j.aca.2007.07.050
   Willner I, 2007, ANGEW CHEM INT EDIT, V46, P6408, DOI 10.1002/anie.200604524
   Xiao Y, 2005, J AM CHEM SOC, V127, P17990, DOI 10.1021/ja056555h
   Xiao Y, 2005, ANGEW CHEM INT EDIT, V44, P5456, DOI 10.1002/anie.200500989
   Yoon H, 2008, CHEMBIOCHEM, V9, P634, DOI 10.1002/cbic.200700660
   ZAITSU K, 1988, CHEM PHARM BULL, V36, P4488
   Zheng J, 2007, BIOSENS BIOELECTRON, V23, P341, DOI 10.1016/j.bios.2007.04.015
NR 50
TC 64
Z9 68
U1 1
U2 82
PU AMER CHEMICAL SOC
PI WASHINGTON
PA 1155 16TH ST, NW, WASHINGTON, DC 20036 USA
SN 0003-2700
J9 ANAL CHEM
JI Anal. Chem.
PD APR 15
PY 2010
VL 82
IS 8
BP 3207
EP 3211
DI 10.1021/ac902771k
PG 5
WC Chemistry, Analytical
WE Science Citation Index Expanded (SCI-EXPANDED)
SC Chemistry
GA 581WZ
UT WOS:000276557600017
PM 20345118
DA 2023-06-30
ER

PT J
AU Wu, YY
   Chen, JP
   Ai, YJ
   Wang, QX
   Gao, F
   Gao, F
AF Wu Yangyi
   Chen Jianping
   Ai Yijing
   Wang Qingxiang
   Gao Fei
   Gao Feng
TI Synthesis of 2-(2-Hydroxy-3-methoxyphenyl)-C-60 and Its Application for
   Sensing of Cauliflower Mosaic Virus 35S Promotor
SO CHEMICAL JOURNAL OF CHINESE UNIVERSITIES-CHINESE
LA Chinese
DT Article
DE Fullerene; Pyrrolidine derivative; Cycloaddition reaction; DNA
   electrochemical biosensor; Impedance method
ID PERFORMANCE; SENSOR
AB A new pyrrolidine derivative of 2-(2-hydroxy-3-methoxyphenyl)-C-60 pyrrolidine derivative (HMP-C-60) was synthesized by a 1, 3-dipolar [3+2] cycloaddition reaction, and the chemical structure of the product was characterized by means of infrared spectroscopy, ultraviolet absorption spectroscopy, elemental analysis and LC-MS. The HMP-C-60 was then immobilized on the surface of the glassy carbon electrode by coating. Then, on the basis of the strong coordination between Zr4+ and the oxygen-containing groups, Zr4+ was used as a bridging reagent to tether probe DNA with the 5'-end modified phosphate group on the surface of the HMP-C-60 modified electrode. Thus,an electrochemical DNA sensor based on HMP-C-60 modified electrode was constructed. Using [Fe(CN)(6)](3-/4-) as the electroactive probe, the electrochemical characterization of different modified electrodes was carried out, and the performance of the sensors for analyzing the characteristic DNA fragments of cauliflower Mosaic virus (CaMV35S) promoter was investigated by impedance method. The experimental results showed that in the concentration range of 1.0x10(-13)-1.0x10(-9) mol/L,the electron transfer impedance changes (Delta R-et) of the biosensor had a good linear relationship with the logthrim values of the target DNA concentrations (lgc(S2)), and the detection limit was estimated to be 4.0x10(-14) mol/L (S/N=3). The biosensor can effectively identify complementary sequences, base-mismatched sequences and non-complementary sequences, showing a good selectivity.
C1 [Wu Yangyi; Chen Jianping; Ai Yijing; Wang Qingxiang; Gao Fei; Gao Feng] Minnan Normal Univ, Coll Chem & Environm, Fujian Prov Key Lab Modern Analyt Sci & Separat T, Zhangzhou 363000, Peoples R China.
C3 MinNan Normal University
RP Wu, YY (通讯作者)，Minnan Normal Univ, Coll Chem & Environm, Fujian Prov Key Lab Modern Analyt Sci & Separat T, Zhangzhou 363000, Peoples R China.
EM fgao1981@126.com
RI Wang, Qingxiang/ABI-8009-2020
OI Wang, Qingxiang/0000-0002-8952-9925
FU National Natural Science Foundation of China [20805041]; Natural Science
   Foundation of Fujian Province, China [2019J05108]
FX Supported by the National Natural Science Foundation of China (No.
   20805041) and the Natural Science Foundation of Fujian Province, China
   (No. 2019J05108).
CR Bai CT, 2020, CHEM J CHINESE U, V41, P1252, DOI 10.7503/cjcu20200026
   Carboni A, 2014, ANAL CHIM ACTA, V807, P159, DOI 10.1016/j.aca.2013.11.015
   Chen X, 2019, ACS APPL MATER INTER, V11, P3745, DOI 10.1021/acsami.8b20144
   Cheng YS, 2020, CHINESE J INORG CHEM, V36, P1014, DOI 10.11862/CJIC.2020.134
   [董笑 Dong Xiao], 2017, [分析试验室, Chinese Journal of Analysis Laboratory], V36, P134
   Elfiky M, 2019, MICROCHEM J, V146, P170, DOI 10.1016/j.microc.2018.12.034
   Gong QJ, 2017, BIOSENS BIOELECTRON, V89, P565, DOI 10.1016/j.bios.2016.02.045
   Harish K., 2019, ENVIRON IMPACT ASSES, V146, P170
   Kou BB, 2016, ACS APPL MATER INTER, V8, P22869, DOI 10.1021/acsami.6b07017
   Lin ZC, 2019, CHEM J CHINESE U, V40, P1013, DOI 10.7503/cjcu20180708
   Liu TT, 2020, BIOSENS BIOELECTRON, V154, DOI 10.1016/j.bios.2020.112014
   Luo, 2020, SENSOR ACTUAT B-CHEM, P319
   Qiu WW, 2020, ANAL CHEM, V92, P11332, DOI 10.1021/acs.analchem.0c02018
   Sanjeeb S., 2017, J MATER CHEM A, V5, P5835
   Tian R, 2019, TALANTA, V194, P273, DOI 10.1016/j.talanta.2018.09.110
   Wang SZ, 2017, J AM CHEM SOC, V139, P9827, DOI 10.1021/jacs.7b05633
   Wei L, 2012, ACS APPL MATER INTER, V4, P1594, DOI 10.1021/am201769u
   Xiao TF, 2017, ANAL CHEM, V89, P300, DOI 10.1021/acs.analchem.6b04308
   Xu XC, 2020, SENSOR ACTUAT B-CHEM, V315, DOI 10.1016/j.snb.2020.128100
   You H, 2020, SENSOR ACTUAT B-CHEM, V305, DOI 10.1016/j.snb.2019.127483
   Yu H, 2020, NUCLEIC ACIDS RES, V48, P8755, DOI 10.1093/nar/gkaa574
   Zhao FN, 2018, TRAC-TREND ANAL CHEM, V106, P62, DOI 10.1016/j.trac.2018.06.017
   Zhu LM, 2012, BIOSENS BIOELECTRON, V35, P507, DOI 10.1016/j.bios.2012.03.026
   Zhu YL, 2004, CHINESE J CHEM PHYS, V17, P126
NR 24
TC 0
Z9 1
U1 3
U2 15
PU HIGHER EDUCATION PRESS
PI BEIJING
PA CHAOYANG DIST, 4, HUIXINDONGJIE, FUSHENG BLDG, BEIJING 100029, PEOPLES R
   CHINA
SN 0251-0790
J9 CHEM J CHINESE U
JI Chem. J. Chin. Univ.-Chin.
PD JUN 10
PY 2021
VL 42
IS 6
BP 1754
EP 1760
DI 10.7503/cjcu20200744
PG 7
WC Chemistry, Multidisciplinary
WE Science Citation Index Expanded (SCI-EXPANDED)
SC Chemistry
GA SP7ZY
UT WOS:000659884200012
DA 2023-06-30
ER

PT J
AU Singh, AP
   Balayan, S
   Hooda, V
   Sarin, RK
   Chauhan, N
AF Singh, Amar Pal
   Balayan, Sapna
   Hooda, Vinita
   Sarin, R. K.
   Chauhan, Nidhi
TI Nano-interface driven electrochemical sensor for pesticides detection
   based on the acetylcholinesterase enzyme inhibition
SO INTERNATIONAL JOURNAL OF BIOLOGICAL MACROMOLECULES
LA English
DT Article
DE Zinc oxide nanoflowers; Reduced graphene oxide; Acetylcholinesterase;
   Biosensor; Pesticides
ID RAT-BRAIN ACETYLCHOLINESTERASE; MODIFIED GOLD ELECTRODE; MODIFIED AU
   ELECTRODE; AMPEROMETRIC BIOSENSOR; OXIDE; IMMOBILIZATION;
   NANOCOMPOSITES; CHOLINESTERASE; NANOPARTICLES; NANOMATERIALS
AB Forensic Science Laboratories usually receive numerous cases of suicidal, accidental, and homicidal poisoning most often involving organophosphorus (OP) pesticides. The toxicity of the OP pesticides arises due to their ability to inhibit the activity of acetylcholinesterase (AChE), a cholinergic enzyme that is essential for the proper functioning of the central nervous system. Conventional techniques which are currently in use for pesticide detection are time-consuming, need upskilled technicians as well as suffer from low sensitivity. Therefore, the more rapid and sensitive electrochemical biosensors based on the principle of AChE enzyme inhibition have emerged out to be a simple and promising alternative to the conventional techniques. Since, most of the time, the poison isolated from biological material in poisoning cases is in nM quantities, an attempt has been made for the development of biosensor with enhanced sensitivity in the nM range using reduced graphene oxide (rGO) and zinc oxide nano flowers (ZnONFs). The rGO and ZnONFs were synthesized chemically and deposited electrochemically on the Au electrode. AChE was immobilized onto this prepared nano-interface (ZnONFs/rGO/Au) through chitosan and glutaraldehyde cross-linking. The fabricated sensor was characterized step by step with cyclic voltammogram and electrochemical impedance spectroscopy. This advanced nanomaterials based techniques has been explored for detecting pesticides in visceral samples. The limit of detection (LOD) for the present sensor was 0.01 nM for OP pesticides. (C) 2020 Elsevier B.V. All rights reserved.
C1 [Singh, Amar Pal] Amity Univ Uttar Pradesh AUUP, Amity Inst Forens Sci AIFS, Noida 201313, India.
   [Singh, Amar Pal] Govt NCT Delhi, Veera Ctr, Forens Sci Lab, Sect 23, Delhi 110099, India.
   [Balayan, Sapna; Chauhan, Nidhi] Amity Univ Uttar Pradesh AUUP, Amity Inst Nanotechnol AINT, Noida 201313, India.
   [Hooda, Vinita] Maharshi Dayanand Univ, Dept Bot, Rohtak 124001, Haryana, India.
   [Sarin, R. K.] Andhra Pradesh Forens Sci Lab APFSL, Police Tech Tower, Mangalgiri 522503, Andhra Pradesh, India.
C3 Amity University Noida; Amity University Noida; Maharshi Dayanand
   University
RP Chauhan, N (通讯作者)，Amity Univ Uttar Pradesh AUUP, Amity Inst Nanotechnol AINT, Noida 201313, India.
EM nchauhan1@amity.edu
RI Chauhan, Nidhi/AAA-7694-2021; Chauhan, Nidhi/GOG-8242-2022
OI Chauhan, Nidhi/0000-0001-9512-1144; Balayan, Sapna/0000-0001-6417-9298
FU Department of Science and Technology (DST) [TDP/BDTD/33/2019]; Science
   and Engineering Research Board (SERB), India [EMR/2016/007564];
   Department of Biotechnology (DBT)
FX The authors are grateful to the Department of Biotechnology (DBT),
   Department of Science and Technology (DST File. No. TDP/BDTD/33/2019),
   and Science and Engineering Research Board (SERB File No.
   EMR/2016/007564), India for providing their financial support in order
   to carry out this researchwork. The authors are also grateful to
   Forensic Science Laboratory, Delhi for encouragement and providing
   technical supports.
CR Andreescu S, 2006, BIOMOL ENG, V23, P1, DOI 10.1016/j.bioeng.2006.01.001
   Anitha K, 2004, BIOSENS BIOELECTRON, V20, P848, DOI 10.1016/j.bios.2004.03.024
   Bajgar J, 2004, ADV CLIN CHEM, V38, P151, DOI 10.1016/S0065-2423(04)38006-6
   Buiculescu R, 2012, BIOELECTROCHEMISTRY, V86, P72, DOI 10.1016/j.bioelechem.2012.02.005
   Cao N, 2015, J NANOMATER, V2015, DOI 10.1155/2015/168125
   Chauhan N, 2012, ELECTROCHIM ACTA, V67, P79, DOI 10.1016/j.electacta.2012.02.012
   Chauhan N, 2011, INT J BIOL MACROMOL, V49, P923, DOI 10.1016/j.ijbiomac.2011.08.006
   Chauhan N, 2011, BIOSENS BIOELECTRON, V29, P82, DOI 10.1016/j.bios.2011.07.070
   Chauhan N, 2011, ANAL CHIM ACTA, V701, P66, DOI 10.1016/j.aca.2011.06.014
   Chawla S, 2012, BIOCHEM ENG J, V68, P76, DOI 10.1016/j.bej.2012.07.008
   Chen M, 2017, SENSOR ACTUAT B-CHEM, V239, P421, DOI 10.1016/j.snb.2016.08.036
   Dhull V, 2013, BIOCHEM RES INT, V2013, DOI 10.1155/2013/731501
   Eddleston M., 2020, MEDICINE, V48, P214, DOI [10.1016/j.mpmed.2019.12.019, DOI 10.1016/J.MPMED.2019.12.019]
   Garcia-Repetto R., 2018, J FORSENIC SCI DIG I, V1, P27
   Gulla KC, 2002, BBA-PROTEIN STRUCT M, V1597, P133, DOI 10.1016/S0167-4838(02)00268-6
   Gupta S, 2019, MAT SCI ENG C-MATER, V103, DOI 10.1016/j.msec.2019.05.018
   Hernandez F, 2005, ANAL BIOANAL CHEM, V382, P934, DOI 10.1007/s00216-005-3185-5
   Joshi KA, 2005, ELECTROANAL, V17, P54, DOI 10.1002/elan.200403118
   Khan AY, 2014, BIOCHEM ENG J, V91, P78, DOI 10.1016/j.bej.2014.07.011
   Kori RK, 2020, J BIOCHEM MOL TOXIC, V34, DOI 10.1002/jbt.22477
   Kumar A, 2013, ENERGY ENV FOCUS, V2, P101, DOI 10.1166/eef.2013.1034
   Lane RM, 2004, CLIN NEUROPHARMACOL, V27, P141, DOI 10.1097/00002826-200405000-00011
   Li YP, 2013, SENSOR ACTUAT B-CHEM, V185, P706, DOI 10.1016/j.snb.2013.05.061
   Ma L, 2019, ELECTROCHIM ACTA, V318, P525, DOI 10.1016/j.electacta.2019.06.110
   Ma L, 2018, BIOSENS BIOELECTRON, V121, P166, DOI 10.1016/j.bios.2018.08.038
   Periasamy AP, 2009, SENSORS-BASEL, V9, P4034, DOI 10.3390/s90604034
   Prokhorov E, 2016, ELECTROCHIM ACTA, V215, P600, DOI 10.1016/j.electacta.2016.08.148
   Pundir CS, 2012, ANAL BIOCHEM, V429, P19, DOI 10.1016/j.ab.2012.06.025
   Putzbach W, 2013, SENSORS-BASEL, V13, P4811, DOI 10.3390/s130404811
   Rao CS, 2005, TROP MED INT HEALTH, V10, P581, DOI 10.1111/j.1365-3156.2005.01412.x
   Wahab R, 2011, CURR APPL PHYS, V11, P334, DOI 10.1016/j.cap.2010.07.030
   Wang H, 2008, ANAL CHEM, V80, P8477, DOI 10.1021/ac801211s
   Wang Q., 2015, AM J NANO RES APPL, V3, P18, DOI 10.11648/j.nano.s.2015030101.14.
   Xia Q, 2016, BIOCHEM ENG J, V113, P1, DOI 10.1016/j.bej.2016.05.003
   YAO S, 1991, FRESEN J ANAL CHEM, V339, P207, DOI 10.1007/BF00325738
   Zhao FN, 2020, J HAZARD MATER, V384, DOI 10.1016/j.jhazmat.2019.121358
   Zhu CZ, 2015, ANAL CHEM, V87, P230, DOI 10.1021/ac5039863
NR 37
TC 41
Z9 43
U1 8
U2 78
PU ELSEVIER
PI AMSTERDAM
PA RADARWEG 29, 1043 NX AMSTERDAM, NETHERLANDS
SN 0141-8130
EI 1879-0003
J9 INT J BIOL MACROMOL
JI Int. J. Biol. Macromol.
PD DEC 1
PY 2020
VL 164
BP 3943
EP 3952
DI 10.1016/j.ijbiomac.2020.08.215
PG 10
WC Biochemistry & Molecular Biology; Chemistry, Applied; Polymer Science
WE Science Citation Index Expanded (SCI-EXPANDED)
SC Biochemistry & Molecular Biology; Chemistry; Polymer Science
GA OP4ZV
UT WOS:000588093700376
PM 32882280
DA 2023-06-30
ER

PT J
AU Ding, SS
   Cao, SM
   Liu, YZ
   Lian, Y
   Zhu, AW
   Shi, GY
AF Ding, Shushu
   Cao, Sumei
   Liu, Yingzi
   Lian, Ying
   Zhu, Anwei
   Shi, Guoyue
TI Rational Design of a Stimuli -Responsive Polymer Electrode Interface
   Coupled with in Vivo Microdialysis for Measurement of Sialic Acid in
   Live Mouse Brain in Alzheimer ' s Disease
SO ACS SENSORS
LA English
DT Article
DE sialic acid; stimuli-responsive polymer; electrochemical sensor;
   microdialysis; Alzheimer ' s disease
ID PHENYLBORONIC ACID; BORONIC ACID; BINDING; MULTILAYER; EXPRESSION;
   BIOSENSOR; MEMBRANE; BRUSHES; PEPTIDE; GLUCOSE
AB Sensitive and selective monitoring of sialic acid (SA) in cerebral nervous system is of great importance for studying the role that SA plays in the pathological process of Alzheimer's disease (AD). In this work, we first reported an electrochemical biosensor based on a novel stimuli-responsive copolymer for selective and sensitive detection of SA in mouse brain. Notably, through synergetic hydrogen-bonding interactions, the copolymer could translate the recognition of SA into their conformational transition and wettability switch, which facilitated the access and enrichment of redox labels and targets to the electrode surface, thus significantly improving the detection sensitivity with the detection limit down to 0.4 pM. Besides amplified sensing signals, the proposed method exhibited good selectivity toward SA in comparison to potential interference molecules coexisting in the complex brain system due to the combination of high affinity between phenylboronic acid (PBA) and SA and the directional hydrogen-bonding interactions in the copolymer. The electrochemical biosensor with remarkable analytical performance was successfully applied to evaluate the dynamic change of SA level in live mouse brain with AD combined with in vivo midrodialysis. The accurate concentration of SA in different brain regions of live mouse with AD has been reported for the first time, which is beneficial for progressing our understanding of the role that SA plays in physiological and pathological events in the brain.
C1 [Ding, Shushu; Cao, Sumei; Lian, Ying; Zhu, Anwei; Shi, Guoyue] East China Normal Univ, Sch Chem & Mol Engn, 500 Dongchuan Rd, Shanghai 200241, Peoples R China.
   [Liu, Yingzi] East China Normal Univ, Inst Brain Funct Genom, 3663 Zhongshan Rd N, Shanghai 200062, Peoples R China.
C3 East China Normal University; East China Normal University
RP Zhu, AW; Shi, GY (通讯作者)，East China Normal Univ, Sch Chem & Mol Engn, 500 Dongchuan Rd, Shanghai 200241, Peoples R China.
EM awzhu@chem.ecnu.edu.cn; gyshi@chem.ecnu.edu.cn
RI Zhu, Anwei/R-2784-2016; LIU, YING/GZL-7252-2022
OI Zhu, Anwei/0000-0001-8574-7629; 
FU National Natural Science Foundation of China [21405048, 21675053,
   21635003]; Science and Technology Commission of Shanghai Municipality
   [14YF1404000]; China Postdoctoral Science Foundation [2016T90349,
   2014M550225]
FX This work was supported by the National Natural Science Foundation of
   China (21405048, 21675053, 21635003), "Yang Fan" Project funded by
   Science and Technology Commission of Shanghai Municipality
   (14YF1404000), and China Postdoctoral Science Foundation (2016T90349,
   2014M550225).
CR Ariga T, 2008, J LIPID RES, V49, P1157, DOI 10.1194/jlr.R800007-JLR200
   Bapat AP, 2011, J AM CHEM SOC, V133, P19832, DOI 10.1021/ja207005z
   Cao HM, 2015, BIOSENS BIOELECTRON, V68, P329, DOI 10.1016/j.bios.2015.01.003
   Cao JT, 2015, ACS APPL MATER INTER, V7, P14878, DOI 10.1021/acsami.5b03519
   Chaudhary PM, 2015, CHEM COMMUN, V51, P8112, DOI 10.1039/c5cc01662b
   ChooSmith LP, 1997, J BIOL CHEM, V272, P22987, DOI 10.1074/jbc.272.37.22987
   Deshayes S, 2013, J AM CHEM SOC, V135, P15501, DOI 10.1021/ja406406h
   Ding P, 2015, CHEM COMMUN, V51, P16111, DOI 10.1039/c5cc06279a
   Ding SS, 2016, ANAL CHEM, V88, P12219, DOI 10.1021/acs.analchem.6b03278
   Franklin KBJ., 2001, MOUSE BRAIN STEREOTA
   Han E, 2011, ANAL CHEM, V83, P7006, DOI 10.1021/ac201488x
   Hangauer MJ, 2008, ANGEW CHEM INT EDIT, V47, P2394, DOI 10.1002/anie.200704847
   Hu JM, 2010, MACROMOLECULES, V43, P8315, DOI 10.1021/ma1005815
   Kakio A, 2002, BIOCHEMISTRY-US, V41, P7385, DOI 10.1021/bi0255874
   Katz E, 2003, ELECTROANAL, V15, P913, DOI 10.1002/elan.200390114
   Kohler JJ, 2009, CHEMBIOCHEM, V10, P2147, DOI 10.1002/cbic.200900401
   La Belle JT, 2007, ANAL CHEM, V79, P6959, DOI 10.1021/ac070651e
   Lacomba R, 2010, J PHARMACEUT BIOMED, V51, P346, DOI 10.1016/j.jpba.2009.04.023
   Li AF, 2010, CHEM SOC REV, V39, P3729, DOI 10.1039/b926160p
   Lin YQ, 2009, ANAL CHEM, V81, P2067, DOI 10.1021/ac801946s
   Malagie I, 2001, J NEUROCHEM, V76, P865, DOI 10.1046/j.1471-4159.2001.00083.x
   Marzouk SAM, 2007, ANAL CHEM, V79, P1668, DOI 10.1021/ac061886d
   Matsumoto A, 2010, CHEM COMMUN, V46, P2203, DOI 10.1039/b920319b
   Matsumoto A, 2009, J AM CHEM SOC, V131, P12022, DOI 10.1021/ja902964m
   Matsuzaki K, 1999, BIOCHEMISTRY-US, V38, P4137, DOI 10.1021/bi982345o
   Minami T, 2014, CHEM COMMUN, V50, P15613, DOI 10.1039/c4cc07498j
   Mitchell JA, 2016, ACS SENSORS, V1, P1286, DOI 10.1021/acssensors.6b00576
   Motornov M, 2008, ACS NANO, V2, P41, DOI 10.1021/nn700214f
   Otsuka H, 2003, J AM CHEM SOC, V125, P3493, DOI 10.1021/ja021303r
   Parker RB, 2010, ACS CHEM BIOL, V5, P35, DOI 10.1021/cb9002514
   Schauer R., 1982, SIALIC ACIDS CHEM ME
   Shen PT, 2007, ANAL CHEM, V79, P9520, DOI 10.1021/ac701678h
   Stuart MAC, 2010, NAT MATER, V9, P101, DOI [10.1038/NMAT2614, 10.1038/nmat2614]
   SVENNERHOLM L, 1957, BIOCHIM BIOPHYS ACTA, V24, P604, DOI 10.1016/0006-3002(57)90254-8
   Wang B, 2003, EUR J CLIN NUTR, V57, P1351, DOI 10.1038/sj.ejcn.1601704
   Wang L, 2008, ELECTROCHEM COMMUN, V10, P95, DOI 10.1016/j.elecom.2007.11.002
   Wang LL, 2014, ANAL CHEM, V86, P9758, DOI 10.1021/ac5023293
   Wu X, 2013, CHEM SOC REV, V42, P8032, DOI 10.1039/c3cs60148j
   Xiong ZC, 2013, CHEM COMMUN, V49, P9284, DOI 10.1039/c3cc45008b
   Yang CS, 2004, ANAL CHEM, V76, P4465, DOI 10.1021/ac035491v
   Yu YY, 2014, ANGEW CHEM INT EDIT, V53, P12832, DOI 10.1002/anie.201405001
   Zeng Y, 2009, NAT METHODS, V6, P207, DOI [10.1038/nmeth.1305, 10.1038/NMETH.1305]
   Zhai L, 2013, CHEM SOC REV, V42, P7148, DOI 10.1039/c3cs60023h
   Zhang X, 2004, J AM CHEM SOC, V126, P3064, DOI 10.1021/ja0398722
   Zhou F, 2007, ANAL CHEM, V79, P176, DOI 10.1021/ac061332a
   Zhou JH, 2006, CHEM COMMUN, P4820, DOI 10.1039/b611405a
   Zhou YL, 2015, BIOSENS BIOELECTRON, V64, P442, DOI 10.1016/j.bios.2014.09.058
   Zhou YL, 2014, BIOSENS BIOELECTRON, V60, P231, DOI 10.1016/j.bios.2014.04.012
   Zhu AW, 2011, CHEM COMMUN, V47, P4279, DOI 10.1039/c0cc05821a
NR 49
TC 32
Z9 32
U1 2
U2 78
PU AMER CHEMICAL SOC
PI WASHINGTON
PA 1155 16TH ST, NW, WASHINGTON, DC 20036 USA
SN 2379-3694
J9 ACS SENSORS
JI ACS Sens.
PD MAR
PY 2017
VL 2
IS 3
BP 394
EP 400
DI 10.1021/acssensors.6b00772
PG 7
WC Chemistry, Multidisciplinary; Chemistry, Analytical; Nanoscience &
   Nanotechnology
WE Science Citation Index Expanded (SCI-EXPANDED)
SC Chemistry; Science & Technology - Other Topics
GA EP9NV
UT WOS:000397701200011
PM 28723199
DA 2023-06-30
ER

PT J
AU Escamilla-Gomez, V
   Hernandez-Santos, D
   Gonzalez-Garcia, MB
   Pingarron-Carrazon, JM
   Costa-Garcia, A
AF Escamilla-Gomez, Vanessa
   Hernandez-Santos, David
   Begona Gonzalez-Garcia, Maria
   Manuel Pingarron-Carrazon, Jose
   Costa-Garcia, Agustin
TI Simultaneous detection of free and total prostate specific antigen on a
   screen-printed electrochemical dual sensor
SO BIOSENSORS & BIOELECTRONICS
LA English
DT Article
DE Screen-printed electrode; Prostate specific antigen (PSA);
   Electrochemical biosensor; Alkaline phosphatase; Gold nanostructuration
ID IMMUNOSENSOR; IMMUNOASSAY; PSA; DEPOSITION; BIOSENSOR; STRATEGY; DEVICE;
   ACID; STEP
AB Voltammetric enzyme dual sensors for simultaneous determination of free and total prostate specific antigen (fPSA and tPSA) are described. Alkaline Phosphatase (AP) and a mixture solution of 3-indoxyl phosphate and silver ions were used as the enzymatic label and substrate, respectively. 8A6 or 5G6 antibodies specific for free and total PSA, respectively, were immobilized on different screen-printed electrodes (SPEs) - screen-printed carbon electrodes, screen-printed gold electrodes and screen-printed carbon electrodes modified with nanogold - in order to be able to select one of the surfaces as the most adequate one to develop the dual sensor. Screen-printed carbon electrodes modified with nanogold were the SPEs with the best analytical characteristics and lead to the most repeatable bioelectrodes, so they were selected for the development of the dual sensor. On Dualsensor-nAu electrodes, 8A6 antibody was immobilized on one working electrode and 5G6 antibody was immobilized on the other one by deposition of a drop of solution of each antibody and left overnight at 4 degrees C. Biotinylated anti-PSA antibody and streptavidin-AP conjugate were used as detection reagents, giving rise, to our knowledge, to the first simultaneous electrochemical biosensor for free and total PSA. The PSA dual sensor was used to monitor PSA production from three different cultures of human androgen-sensitive prostate tumor cells. (C) 2009 Elsevier B.V. All rights reserved.
C1 [Begona Gonzalez-Garcia, Maria; Costa-Garcia, Agustin] Univ Oviedo, Fac Quim, Dept Quim Fis & Analit, E-33006 Oviedo, Asturias, Spain.
   [Hernandez-Santos, David] DropSens SL, Oviedo 33006, Asturias, Spain.
   [Escamilla-Gomez, Vanessa; Manuel Pingarron-Carrazon, Jose] Univ Complutense Madrid, Fac Ciencias Quim, Dept Quim Analit, E-28040 Madrid, Spain.
C3 University of Oviedo; Complutense University of Madrid
RP Costa-Garcia, A (通讯作者)，Univ Oviedo, Fac Quim, Dept Quim Fis & Analit, E-33006 Oviedo, Asturias, Spain.
EM costa@fq.uniovi.es
RI García, María Begoña González/D-8615-2013
OI Pingarron, Jose/0000-0003-2271-1383
FU Spanish Ministry for Science and Education; Consejeria de Educacion y
   Ciencia del Principado de Asturias [PC06-004]
FX The authors gratefully acknowledge Dr. R.M. Sainz, Dr. J.C. Mayo and D.
   Hevia from IUOPA (Instituto Universitario Oncologico del Principado de
   Asturias) for providing the cell samples. Vanessa Escamilla acknowledges
   the Spanish Ministry for Science and Education for her FPU research
   grant. Financial support was provided by Project PC06-004 from the
   Consejeria de Educacion y Ciencia del Principado de Asturias (Proyecto
   Cofinanciado por la Union Europea, Fondo Europeo de Desarrollo
   Regional).
CR Cao C, 2006, BIOSENS BIOELECTRON, V21, P2106, DOI 10.1016/j.bios.2005.10.014
   Chen SF, 1997, CLIN CHEM, V43, P1459
   Ding YJ, 2008, BIOSENS BIOELECTRON, V24, P228, DOI 10.1016/j.bios.2008.03.020
   Fanjul-Bolado P, 2007, ANAL CHEM, V79, P5272, DOI 10.1021/ac070624o
   Fernandez-Sanchez C, 2005, J IMMUNOL METHODS, V307, P1, DOI 10.1016/j.jim.2005.08.014
   Fernandez-Sanchez C, 2004, ANAL CHEM, V76, P5649, DOI 10.1021/ac0494937
   Fernandez-Sanchez C, 2004, ELECTROCHEM COMMUN, V6, P138, DOI 10.1016/j.elecom.11.002
   Grubisha DS, 2003, ANAL CHEM, V75, P5936, DOI 10.1021/ac034356f
   Healy DA, 2007, TRENDS BIOTECHNOL, V25, P125, DOI 10.1016/j.tibtech.2007.01.004
   Hoshi S, 1999, UROLOGY, V53, P228, DOI 10.1016/S0090-4295(98)00416-6
   Jie-Hua L, 2008, CHINESE J CHEM, V26, P480
   Kerman K, 2007, TALANTA, V71, P1494, DOI 10.1016/j.talanta.2006.07.027
   KURIYAMA M, 1980, CANCER RES, V40, P4568
   Lee JH, 2005, BIOSENS BIOELECTRON, V20, P2157, DOI 10.1016/j.bios.2004.09.024
   LILJA H, 1991, CLIN CHEM, V37, P1618
   Liu GD, 2007, ANAL CHEM, V79, P7644, DOI 10.1021/ac070691i
   Liu SQ, 2008, CLIN CHIM ACTA, V395, P51, DOI 10.1016/j.cca.2008.04.031
   Liu Y, 2008, THIN SOLID FILMS, V516, P1803, DOI 10.1016/j.tsf.2007.08.048
   Moller R, 2005, NANO LETT, V5, P1475, DOI 10.1021/nl050824k
   Okuno J, 2007, BIOSENS BIOELECTRON, V22, P2377, DOI 10.1016/j.bios.2006.09.038
   ONEILL PM, 1995, SENSOR ACTUAT B-CHEM, V29, P79, DOI 10.1016/0925-4005(95)01666-X
   Panini NV, 2008, BIOSENS BIOELECTRON, V23, P1145, DOI 10.1016/j.bios.2007.11.003
   Pavlov V, 2005, NANO LETT, V5, P649, DOI 10.1021/nl050054c
   Pingarron JM, 2008, ELECTROCHIM ACTA, V53, P5848, DOI 10.1016/j.electacta.2008.03.005
   Sarkar P, 2008, ELECTROANAL, V20, P1414, DOI 10.1002/elan.200804194
   Sarkar P, 2002, INT J PHARMACEUT, V238, P1, DOI 10.1016/S0378-5173(02)00015-7
   Wu GH, 2001, NAT BIOTECHNOL, V19, P856, DOI 10.1038/nbt0901-856
   Yuhi T, 2006, SCI TECHNOL ADV MAT, V7, P276, DOI 10.1016/j.stam.2005.12.008
   Zhang B, 2007, BIOSENS BIOELECTRON, V23, P19, DOI 10.1016/j.bios.2007.03.007
   Zhang SS, 2007, TALANTA, V72, P1487, DOI 10.1016/j.talanta.2007.01.063
NR 30
TC 103
Z9 103
U1 9
U2 90
PU ELSEVIER ADVANCED TECHNOLOGY
PI OXFORD
PA OXFORD FULFILLMENT CENTRE THE BOULEVARD, LANGFORD LANE, KIDLINGTON,
   OXFORD OX5 1GB, OXON, ENGLAND
SN 0956-5663
EI 1873-4235
J9 BIOSENS BIOELECTRON
JI Biosens. Bioelectron.
PD APR 15
PY 2009
VL 24
IS 8
BP 2678
EP 2683
DI 10.1016/j.bios.2009.01.043
PG 6
WC Biophysics; Biotechnology & Applied Microbiology; Chemistry, Analytical;
   Electrochemistry; Nanoscience & Nanotechnology
WE Science Citation Index Expanded (SCI-EXPANDED)
SC Biophysics; Biotechnology & Applied Microbiology; Chemistry;
   Electrochemistry; Science & Technology - Other Topics
GA 442AC
UT WOS:000265811000060
PM 19261459
DA 2023-06-30
ER

PT J
AU Fernandes, AM
   Abdalhai, MH
   Ji, J
   Xi, BW
   Xie, J
   Sun, JD
   Noeline, R
   Lee, BH
   Sun, XL
AF Fernandes, Antonio Maximiano
   Abdalhai, Mandour H.
   Ji, Jian
   Xi, Bing-Wen
   Xie, Jun
   Sun, Jiadi
   Noeline, Rasoamandrary
   Lee, Byong H.
   Sun, Xiulan
TI Development of highly sensitive electrochemical genosensor based on
   multiwalled carbon nanotubes-chitosan-bismuth and lead sulfide
   nanoparticles for the detection of pathogenic Aeromonas
SO BIOSENSORS & BIOELECTRONICS
LA English
DT Article
DE Electrochemical biosensor; Aeromonas; Lead sulfide nanoparticles;
   Foodborne pathogen
ID ANODIC-STRIPPING VOLTAMMETRY; SOLID-PHASE EXTRACTION; DNA HYBRIDIZATION;
   FILM ELECTRODE; BIOSENSOR; SENSOR; WATER; SAMPLES; RECOGNITION;
   HYDROPHILA
AB In this paper, we reported the construction of new high sensitive electrochemical genosensor based on multiwalled carbon nanotubes-chitosan-bismuth complex (MWCNT-Chi-Bi) and lead sulfide nanopartides for the detection of pathogenic Aeromonas. Lead sulfide nanoparticles capped with 5'-(NH2) oligonucleotides thought amide bond was used as signalizing probe DNA (sz-DNA) and thiol-modified oligonucleotides sequence was used as fixing probe DNA (fDNA). The two probes hybridize with target Aeromonas DNA (tDNA) sequence (fDNA-tDNA-szDNA). The signal of hybridization is detected by differential pulse voltammetry (DPV) after electrodeposition of released lead nanoparticles (PbS) from sz-DNA on the surface of glass carbon electrode decorated with MWCNT-Chi-Bi, which improves the deposition and traducing electrical signal. The optimization of incubation time, hybridization temperature, deposition potential, deposition time and the specificity of the probes were investigated. Our results showed the highest sensibility to detect the target gene when compared with related biosensors and polymerase chain reaction (PCR). The detection limit for this biosensor was 1.0 x 10(-14) M. We could detect lower than 10(2) CFU mL(-1) of Aeromonas in spiked tap water. This method is rapid and sensitive for the detection of pathogenic bacteria and would become a potential application in biomedical diagnosis, food safety and environmental monitoring. (C) 2014 Elsevier B.V. All rights reserved.
C1 [Fernandes, Antonio Maximiano; Abdalhai, Mandour H.; Ji, Jian; Sun, Jiadi; Noeline, Rasoamandrary; Sun, Xiulan] Jiangnan Univ, Synerget Innovat Ctr Food Safety & Nutr, Sch Food Sci & Technol, State Key Lab Food Sci & Technol, Wuxi 7214122, Jiangsu, Peoples R China.
   [Xi, Bing-Wen; Xie, Jun] Chinese Acad Fishery Sci, Minist Agr, Freshwater Fisheries Res Ctr, Key Lab Freshwater Fisheries & Germplasm Resource, Wuxi 214081, Peoples R China.
   [Lee, Byong H.] Jiangnan Univ, Sch Biotechnol, Wuxi 214122, Peoples R China.
C3 Jiangnan University; Chinese Academy of Fishery Sciences; Freshwater
   Fisheries Research Center, CAFS; Ministry of Agriculture & Rural
   Affairs; Jiangnan University
RP Fernandes, AM (通讯作者)，Jiangnan Univ, Synerget Innovat Ctr Food Safety & Nutr, Sch Food Sci & Technol, State Key Lab Food Sci & Technol, Wuxi 7214122, Jiangsu, Peoples R China.
EM antmaxfer1@hotmail.com; sxlzzz@jiangnan.edu.cn
FU National Natural Science Foundation of China [31371768]; Key Laboratory
   of Industrial Biotechnology Ministry of Education [KLIB-KF201109];
   Program for New Century Excellent Talents in Jiangnan University;
   Qinglan Project; Synergetic Innovation Center of Food Safety and quality
   control of Jiangsu Province; Priority Academic Program Development of
   Jiangsu Higher Education Institutions
FX This work has been supported by the National Natural Science Foundation
   of China (No. 31371768), Key Laboratory of Industrial Biotechnology
   Ministry of Education (KLIB-KF201109), Program for New Century Excellent
   Talents in Jiangnan University, Qinglan Project, Synergetic Innovation
   Center of Food Safety and quality control of Jiangsu Province, and
   Priority Academic Program Development of Jiangsu Higher Education
   Institutions.
CR Abdallah M, 2010, MONATSH CHEM, V141, P1287, DOI 10.1007/s00706-010-0396-z
   Alipour E, 2011, ELECTROCHIM ACTA, V56, P1925, DOI 10.1016/j.electacta.2010.11.092
   An YQ, 2007, J COLLOID INTERF SCI, V311, P507, DOI 10.1016/j.jcis.2007.02.084
   [Anonymous], ADV MAT LETT, DOI DOI 10.1002/elan.200900553
   Arora P, 2011, BIOSENS BIOELECTRON, V28, P1, DOI 10.1016/j.bios.2011.06.002
   Arya SK, 2011, ANALYST, V136, P486, DOI 10.1039/c0an00697a
   Bartczak D, 2011, LANGMUIR, V27, P10119, DOI 10.1021/la2022177
   Beaz-Hidalgo R, 2010, SYST APPL MICROBIOL, V33, P149, DOI 10.1016/j.syapm.2010.02.002
   Bharadwaj R, 2011, BIOSENS BIOELECTRON, V26, P3367, DOI 10.1016/j.bios.2010.12.014
   Di Pinto A, 2012, INT J FOOD SCI TECH, V47, P269, DOI 10.1111/j.1365-2621.2011.02835.x
   Diana J. E., 2012, International Food Research Journal, V19, P51
   Du P, 2009, BIOSENS BIOELECTRON, V24, P3223, DOI 10.1016/j.bios.2009.04.012
   Erdem A, 2012, ELECTROANAL, V24, P502, DOI 10.1002/elan.201100369
   Fan H, 2011, ANAL BIOCHEM, V419, P168, DOI 10.1016/j.ab.2011.08.005
   Fan H, 2011, BIOSENS BIOELECTRON, V26, P2655, DOI 10.1016/j.bios.2010.02.021
   Fu XC, 2012, ANAL CHIM ACTA, V720, P29, DOI 10.1016/j.aca.2011.12.071
   Geng P, 2011, BIOSENS BIOELECTRON, V26, P3325, DOI 10.1016/j.bios.2011.01.007
   Igbinosa IH, 2013, J BASIC MICROB, V53, P895, DOI 10.1002/jobm.201200351
   Lai JY, 2010, J MATER SCI-MATER M, V21, P1899, DOI 10.1007/s10856-010-4035-3
   Lao RJ, 2005, ANAL CHEM, V77, P6475, DOI 10.1021/ac050911x
   Lawson TS, 2011, J CLIN LAB ANAL, V25, P142, DOI 10.1002/jcla.20448
   Li GJ, 2012, ELECTROCHIM ACTA, V63, P312, DOI 10.1016/j.electacta.2011.12.107
   Li K, 2011, TALANTA, V84, P607, DOI 10.1016/j.talanta.2010.12.042
   Li Q, 2012, INT J ELECTROCHEM SC, V7, P844
   Liang P, 2004, J ANAL ATOM SPECTROM, V19, P1489, DOI 10.1039/b409619c
   Liu SF, 2010, BIOELECTROCHEMISTRY, V79, P37, DOI 10.1016/j.bioelechem.2009.10.005
   Low KF, 2012, WORLD J MICROB BIOT, V28, P1699, DOI 10.1007/s11274-011-0978-x
   Luo CH, 2013, BIOSENS BIOELECTRON, V48, P132, DOI 10.1016/j.bios.2013.03.084
   Manna SK, 2013, J FOOD SAFETY, V33, P461, DOI 10.1111/jfs.12077
   Mirceski V, 2012, ANAL CHEM, V84, P4429, DOI 10.1021/ac300135x
   Pablos M, 2009, INT J FOOD MICROBIOL, V135, P158, DOI 10.1016/j.ijfoodmicro.2009.08.020
   Pauliukaite R, 2002, ANAL BIOANAL CHEM, V374, P1155, DOI 10.1007/s00216-002-1569-3
   Ping JF, 2011, J AGR FOOD CHEM, V59, P4418, DOI 10.1021/jf200288e
   Rassaei L, 2009, ELECTROANAL, V21, P261, DOI 10.1002/elan.200804301
   Salmain M, 2012, SENSOR ACTUAT B-CHEM, V173, P148, DOI 10.1016/j.snb.2012.06.052
   Singh V, 2008, INDIAN J MICROBIOL, V48, P453, DOI 10.1007/s12088-008-0056-8
   Sopha H, 2012, ELECTROCHIM ACTA, V60, P274, DOI 10.1016/j.electacta.2011.11.049
   Sun W, 2012, ELECTROCHIM ACTA, V85, P145, DOI 10.1016/j.electacta.2012.07.133
   Tawil N, 2012, BIOSENS BIOELECTRON, V37, P24, DOI 10.1016/j.bios.2012.04.048
   Tichoniuk M, 2010, BIOSENS BIOELECTRON, V26, P1618, DOI 10.1016/j.bios.2010.08.030
   Tosar JP, 2010, BIOSENS BIOELECTRON, V26, P1205, DOI 10.1016/j.bios.2010.08.053
   Vashist SK, 2011, BIOTECHNOL ADV, V29, P169, DOI 10.1016/j.biotechadv.2010.10.002
   Vetrone SA, 2012, SENSORS-BASEL, V12, P10487, DOI 10.3390/s120810487
   Wang L, 2007, PROCEEDINGS OF THE IAMG '07: GEOMATHEMATICS AND GIS ANALYSIS OF RESOURCES, ENVIRONMENT AND HAZARDS, P330
   Wang N, 2008, ANAL LETT, V41, P1267, DOI 10.1080/00032710802052817
   Wang QX, 2011, SENSOR ACTUAT B-CHEM, V156, P599, DOI 10.1016/j.snb.2011.02.004
   Wang Y, 2010, BIOSENS BIOELECTRON, V25, P2442, DOI 10.1016/j.bios.2010.04.002
   Wang ZJ, 2011, BIOSENS BIOELECTRON, V26, P3881, DOI 10.1016/j.bios.2011.03.002
   Yang D, 2014, ELECTROANAL, V26, P639, DOI 10.1002/elan.201300622
   Yi WJ, 2012, SENSOR ACTUAT B-CHEM, V166, P544, DOI 10.1016/j.snb.2012.03.005
   Zhang D, 2010, BIOSENS BIOELECTRON, V26, P1736, DOI 10.1016/j.bios.2010.08.012
   Zhang Y., 2011, INT J ELECTROCHEM, V2012, P1
   Zhao ZW, 2010, SENSORS-BASEL, V10, P1216, DOI 10.3390/s100201216
   Zhu GF, 2011, TALANTA, V84, P1124, DOI 10.1016/j.talanta.2011.03.015
   Zhu NN, 2004, ELECTROANAL, V16, P577, DOI 10.1002/elan.200302835
   Zhu WY, 2014, BIOSENS BIOELECTRON, V53, P414, DOI 10.1016/j.bios.2013.10.023
NR 56
TC 43
Z9 44
U1 2
U2 288
PU ELSEVIER ADVANCED TECHNOLOGY
PI OXFORD
PA OXFORD FULFILLMENT CENTRE THE BOULEVARD, LANGFORD LANE, KIDLINGTON,
   OXFORD OX5 1GB, OXON, ENGLAND
SN 0956-5663
EI 1873-4235
J9 BIOSENS BIOELECTRON
JI Biosens. Bioelectron.
PD JAN 15
PY 2015
VL 63
BP 399
EP 406
DI 10.1016/j.bios.2014.07.054
PG 8
WC Biophysics; Biotechnology & Applied Microbiology; Chemistry, Analytical;
   Electrochemistry; Nanoscience & Nanotechnology
WE Science Citation Index Expanded (SCI-EXPANDED)
SC Biophysics; Biotechnology & Applied Microbiology; Chemistry;
   Electrochemistry; Science & Technology - Other Topics
GA AR1HT
UT WOS:000343337000055
PM 25127474
DA 2023-06-30
ER

PT J
AU Adeosun, WA
   Asiri, AM
   Marwani, HM
   Rahman, MM
AF Adeosun, Waheed A.
   Asiri, Abdullah M.
   Marwani, Hadi M.
   Rahman, Mohammed M.
TI Enzymeless Electrocatalytic Detection of Uric Acid Using
   Polydopamine/Polypyrrole Copolymeric film
SO CHEMISTRYSELECT
LA English
DT Article
DE Differential pulse voltammetry; Non-enzymatic detection; Polydopamine;
   polypyrrole copolymer; Sensor; Uric acid
ID ASCORBIC-ACID; ELECTROCHEMICAL DETECTION; GRAPHENE OXIDE; BIOSENSOR;
   ELECTRODE; DOPAMINE; SENSOR; POLYPYRROLE; SERUM; NANOCOMPOSITES
AB Uric acid is mainly produced from metabolism of purine nucleotide in human body and have several medical importance in human system. It is therefore very imperative to develop a sensitive and accurate method of its detection. This study aimed to develop uric acid biosensor based on polydopamine/polypyrole (PDA/PPY) composite decorated on glassy carbon electrode. The conductive polymer PDA/PPY was electrochemically synthesized and casted on glassy carbon electrode (GCE). The synthesized PDA/PPY was characterized by fourier transform infrared spectroscopy, field emission scanning electron microscopy, electrochemical impedance spectroscopy, energy dispersive x-ray spectroscopy and x-ray photoelectron spectroscopy. PDA/PPY/GCE showed good response towards uric acid with low limit of detection (0.1 mu M, S/N =3), good linearity (0.5-40 mu M) and high sensitivity (2.1 mu A mu Mcm(-2)). It was also found to have stable response for uric acid unaffected by common interferents. Also, when used for uric acid detection in human serum and urine, it showed a good recovery of 90-110%. The developed PDA/PPY composite is proposed as a promising biosensor for uric acid for human health protection.
C1 [Adeosun, Waheed A.; Asiri, Abdullah M.; Marwani, Hadi M.; Rahman, Mohammed M.] King Abdulaziz Univ, Fac Sci, Dept Chem, CEAMR, POB 80203, Jeddah 21589, Saudi Arabia.
C3 King Abdulaziz University
RP Adeosun, WA; Asiri, AM (通讯作者)，King Abdulaziz Univ, Fac Sci, Dept Chem, CEAMR, POB 80203, Jeddah 21589, Saudi Arabia.
EM dsnwaheed1@gmail.com; aasiri2@kau.edu.sa
RI Marwani, Hadi M/K-8893-2012; Asiri, Abdullah M./C-3458-2009; Adeosun,
   Waheed/AAK-6480-2020; Rahman, Mohammed M./H-5823-2012
OI Marwani, Hadi M/0000-0003-0199-9488; Asiri, Abdullah
   M./0000-0001-7905-3209; Rahman, Mohammed M./0000-0003-2773-1244;
   Adeosun, Waheed/0000-0003-3809-3110
FU Centre of Excellence for Advanced Materials Research (CEAMR) King
   Abdulaziz University Jeddah, Kingdom of Saudi Arabia
FX We hereby acknowledge Centre of Excellence for Advanced Materials
   Research (CEAMR) King Abdulaziz University Jeddah, Kingdom of Saudi
   Arabia for financial support and research facilities.
CR Abbas MW, 2019, MICROCHEM J, V146, P517, DOI 10.1016/j.microc.2019.01.034
   Ahmed J, 2019, CHEMPLUSCHEM, V84, P175, DOI 10.1002/cplu.201800660
   Alizadeh T, 2016, BIOSENS BIOELECTRON, V81, P198, DOI 10.1016/j.bios.2016.02.052
   Almeida LC, 2019, APPL SURF SCI, V480, P979, DOI 10.1016/j.apsusc.2019.03.015
   Arora K, 2011, BIOSENS BIOELECTRON, V30, P333, DOI 10.1016/j.bios.2011.09.026
   Azmid NE, 2018, J LUMIN, V202, P309, DOI 10.1016/j.jlumin.2018.05.075
   Badoei-dalfard A, 2019, BIOSENS BIOELECTRON, V141, DOI 10.1016/j.bios.2019.111420
   da Cruz FS, 2017, J ELECTROANAL CHEM, V806, P172, DOI 10.1016/j.jelechem.2017.10.070
   Dai XH, 2007, J CHROMATOGR B, V857, P287, DOI 10.1016/j.jchromb.2007.07.035
   Du J, 2013, COLLOID SURFACE A, V419, P94, DOI 10.1016/j.colsurfa.2012.11.060
   Ensafi AA, 2010, ANAL LETT, V43, P1976, DOI 10.1080/00032711003687062
   Ensafi AA, 2010, COLLOID SURFACE B, V79, P480, DOI 10.1016/j.colsurfb.2010.05.017
   Erden PE, 2013, TALANTA, V107, P312, DOI 10.1016/j.talanta.2013.01.043
   Filik H, 2016, ARAB J CHEM, V9, P471, DOI 10.1016/j.arabjc.2015.01.014
   Gao J, 2019, SENSOR ACTUAT B-CHEM, V287, P102, DOI 10.1016/j.snb.2019.02.020
   Hou C, 2016, J ALLOY COMPD, V666, P178, DOI 10.1016/j.jallcom.2016.01.092
   Huo KF, 2015, CHEMPLUSCHEM, V80, P576, DOI 10.1002/cplu.201402288
   Jun Y., 2014, BIOSENS BIOELECTRON, V56, P300
   Kim S, 2016, SCI REP, V6, P1, DOI DOI 10.1038/s41598-016-0001-8
   Kim S, 2018, ACS APPL MATER INTER, V10, P33032, DOI 10.1021/acsami.8b11546
   Li HX, 2014, TALANTA, V127, P255, DOI 10.1016/j.talanta.2014.03.034
   Li LL, 2015, NANO LETT, V15, P1146, DOI 10.1021/nl504217p
   Luo YC, 2006, BIOSENS BIOELECTRON, V22, P482, DOI 10.1016/j.bios.2006.07.013
   Meng SY, 2011, J BONE MINER METAB, V29, P535, DOI 10.1007/s00774-010-0257-1
   Nery EW, 2016, SPRINGER THESES-RECO, P1, DOI 10.1007/978-3-319-28672-3
   Niina H. B. H. W. R. H., 2010, CHEM SOC REV, V39, P1747
   Obisesan OR, 2019, FRONT CHEM, V7, DOI 10.3389/fchem.2019.00089
   Qin Q, 2016, J ELECTROANAL CHEM, V782, P50, DOI 10.1016/j.jelechem.2016.10.004
   Rawal R, 2012, INT J BIOL MACROMOL, V50, P112, DOI 10.1016/j.ijbiomac.2011.10.002
   Salimi A, 2004, TALANTA, V63, P475, DOI 10.1016/j.talanta.2003.11.021
   Shimoda S, 1998, ELECTROCHIM ACTA, V44, P219, DOI 10.1016/S0013-4686(98)00048-6
   Shumba M, 2016, ELECTROANAL, V28, P3009, DOI 10.1002/elan.201600226
   Si Y, 2018, BIOSENS BIOELECTRON, V121, P265, DOI 10.1016/j.bios.2018.08.074
   Siswana MP, 2006, ELECTROCHIM ACTA, V52, P114, DOI 10.1016/j.electacta.2006.03.090
   Skoog Douglas C, 2014, BROOKS COLE
   Sroysee W, 2018, J SAUDI CHEM SOC, V22, P173, DOI 10.1016/j.jscs.2016.02.003
   Sui L, 2019, SENSORS-BASEL, V19, DOI 10.3390/s19071531
   Tan JL, 2017, SYNTHETIC MET, V234, P86, DOI 10.1016/j.synthmet.2017.10.012
   Tertis M, 2017, CHEMPLUSCHEM, V82, P561, DOI 10.1002/cplu.201600539
   Tuck MK, 2009, J PROTEOME RES, V8, P113, DOI 10.1021/pr800545q
   Usman Ali S. M., 2011, SENSOR ACTUAT B-CHEM, V152, P241
   Verma S, 2019, INT J BIOL MACROMOL, V130, P333, DOI 10.1016/j.ijbiomac.2019.02.121
   Wang JQ, 2015, DESALIN WATER TREAT, V54, P2856, DOI 10.1080/19443994.2014.903523
   Wijemanne N, 2018, INT J ANAL CHEM, V2018, DOI 10.1155/2018/1647923
   Xie CM, 2017, NPG ASIA MATER, V9, DOI 10.1038/am.2017.16
   Xie FZ, 2008, TALANTA, V74, P836, DOI 10.1016/j.talanta.2007.07.018
   Yang Z, 2017, J MATER CHEM B, V5, P1108, DOI 10.1039/c6tb02740g
   Yao DC, 2003, ANAL CHIM ACTA, V478, P23, DOI 10.1016/S0003-2670(02)01484-8
   Yao WQ, 2020, MICROCHEM J, V152, DOI 10.1016/j.microc.2019.104357
   Yue HY, 2017, ELECTROANAL, V29, P2565, DOI 10.1002/elan.201700329
   Zhang W, 2014, MACROMOL RAPID COMM, V35, P350, DOI 10.1002/marc.201300761
   Zheng D, 2009, J ELECTROANAL CHEM, V625, P82, DOI 10.1016/j.jelechem.2008.10.012
NR 52
TC 42
Z9 42
U1 4
U2 64
PU WILEY-V C H VERLAG GMBH
PI WEINHEIM
PA POSTFACH 101161, 69451 WEINHEIM, GERMANY
SN 2365-6549
J9 CHEMISTRYSELECT
JI ChemistrySelect
PD JAN 9
PY 2020
VL 5
IS 1
BP 156
EP 164
DI 10.1002/slct.201903628
PG 9
WC Chemistry, Multidisciplinary
WE Science Citation Index Expanded (SCI-EXPANDED)
SC Chemistry
GA KB3ZU
UT WOS:000506438700021
DA 2023-06-30
ER

PT J
AU Hooda, V
   Kumar, V
   Gahlaut, A
   Hooda, V
AF Hooda, Vinita
   Kumar, Vikas
   Gahlaut, Anjum
   Hooda, Vikas
TI Alcohol quantification: recent insights into amperometric enzyme
   biosensors
SO ARTIFICIAL CELLS NANOMEDICINE AND BIOTECHNOLOGY
LA English
DT Article
DE Biosensor; electrochemical; ethanol; enzymes; nanomaterials
ID NICOTINAMIDE ADENINE-DINUCLEOTIDE; PRINTED CARBON ELECTRODES; ETHANOL
   BIOSENSOR; GRAPHITE-ELECTRODES; GLUCOSE BIOSENSOR; FLOW-INJECTION;
   IMMOBILIZATION STRATEGIES; GOLD NANOPARTICLES; REDOX MEDIATOR;
   CROSS-LINKING
AB Biosensors are the switching channels that make sense. The biosensors have found an empirical role in health applications (e.g. clinical diagnostics) as they represent the technological counterpart of living senses. On a global scale, alcohol analysis is indispensable for criminal justice systems, monitoring medical conditions of HIV patients & pregnant women as well as public safety issues regarding pilots, metro drivers, doctors etc. For addressing the clinical and toxicological problems, much advancement in the improvement of biosensors have been witnessed in recent decades. Currently, electrochemical biosensors dominate the field which harnesses the synergistic action of enzymes and nanomaterials for the analysis of ethanol. The enzymatic biosensors are the most explored biosensing devices among all the types of biosensors, and employment of nanomaterials has paved a way to the further improvements in this gem of a discovery. The relative comparison to precise the alcohol biosensors has been aptly discussed in the review on the basis of several analytical properties including fabrication, linearity, sensitivity, response time, detection limit as well as storage stability. Finally, the recent trends and emerging future prospects of alcohol biosensors have been reviewed.
C1 [Hooda, Vinita; Kumar, Vikas; Gahlaut, Anjum; Hooda, Vikas] Maharshi Dayanand Univ, Ctr Biotechnol, Rohtak, Haryana, India.
C3 Maharshi Dayanand University
RP Hooda, V (通讯作者)，Maharshi Dayanand Univ, Ctr Biotechnol, Rohtak, Haryana, India.
EM advance.biotech@gmail.com
RI Hooda, Vikas/AAB-7052-2020
CR Akin M, 2010, BIOTECHNOL PROGR, V26, P896, DOI 10.1002/btpr.372
   Alpat S, 2010, SENSORS-BASEL, V10, P748, DOI 10.3390/s100100748
   Antiochia R, 2006, ANAL LETT, V39, P1643, DOI 10.1080/00032710600713537
   Barsan MM, 2008, TALANTA, V74, P1505, DOI 10.1016/j.talanta.2007.09.027
   Boujtita M, 2000, BIOSENS BIOELECTRON, V15, P257, DOI 10.1016/S0956-5663(00)00075-0
   Burrs SL, 2015, ANALYST, V140, P1466, DOI [10.1039/C4AN01788A, 10.1039/c4an01788a]
   Chi QJ, 1996, J MOL CATAL A-CHEM, V105, P193
   Chinnadayyala SR, 2014, BIOSENS BIOELECTRON, V55, P120, DOI 10.1016/j.bios.2013.12.005
   CLARK LC, 1962, ANN NY ACAD SCI, V102, P29, DOI 10.1111/j.1749-6632.1962.tb13623.x
   Colak O, 2015, TURK J CHEM, V39, P84, DOI 10.3906/kim-1405-44
   Colak O, 2012, ARTIF CELL BLOOD SUB, V40, P354, DOI 10.3109/10731199.2012.678364
   Rama EC, 2012, ANAL CHIM ACTA, V728, P69, DOI 10.1016/j.aca.2012.03.039
   Das M, 2014, BIOSENS BIOELECTRON, V59, P184, DOI 10.1016/j.bios.2014.03.016
   de Prada AGV, 2004, TALANTA, V62, P896, DOI 10.1016/j.talanta.2003.10.013
   Eguilaz M, 2016, BIOSENS BIOELECTRON, V86, P308, DOI 10.1016/j.bios.2016.06.003
   Gahlaut A., 2014, INT J CHEM ANAL SCI, V5, P15
   Gahlaut A, 2012, SENS TRANSDUCERS, V143, P143
   Ghica ME, 2005, ANAL LETT, V38, P907, DOI 10.1081/AL-200054036
   Gomez-Anquela C, 2015, BIOELECTROCHEMISTRY, V106, P335, DOI 10.1016/j.bioelechem.2015.06.009
   GORTON L, 1991, ANAL CHIM ACTA, V250, P203, DOI 10.1016/0003-2670(91)85072-Z
   Gupta MN, 2011, ARTIF CELL BLOOD SUB, V39, P98, DOI 10.3109/10731199.2010.516259
   Hammerle M, 2011, SENSOR ACTUAT B-CHEM, V158, P313, DOI 10.1016/j.snb.2011.06.026
   HAJIZADEH K, 1991, ANAL LETT, V24, P1453, DOI 10.1080/00032719108052984
   Hua EH, 2013, TALANTA, V111, P163, DOI 10.1016/j.talanta.2013.02.064
   JAEGFELDT H, 1981, ANAL CHEM, V53, P1979, DOI 10.1021/ac00236a007
   Jia TT, 2009, BIOSENS BIOELECTRON, V25, P263, DOI 10.1016/j.bios.2009.06.030
   Karyakin AA, 1996, TALANTA, V43, P1597, DOI 10.1016/0039-9140(96)01909-1
   Kochana J, 2012, CENT EUR J CHEM, V10, P224, DOI 10.2478/s11532-011-0132-5
   Koyuncu D, 2007, ANAL LETT, V40, P1904, DOI 10.1080/00032710701384691
   Kuswandi B, 2014, SENSORS-BASEL, V14, P2135, DOI 10.3390/s140202135
   Lau RCW, 1999, TALANTA, V48, P321, DOI 10.1016/S0039-9140(98)00248-3
   Liao MH, 2006, J MAGN MAGN MATER, V304, pE421, DOI 10.1016/j.jmmm.2006.01.223
   Lobo MJ, 1996, ANAL CHIM ACTA, V325, P33, DOI 10.1016/0003-2670(96)00022-0
   LUBRANO GJ, 1991, ANAL BIOCHEM, V198, P97, DOI 10.1016/0003-2697(91)90512-R
   Luo P, 2008, CLIN CHEM LAB MED, V46, P1641, DOI 10.1515/CCLM.2008.308
   Mattos IL, 1998, ANAL SCI, V14, P1005, DOI 10.2116/analsci.14.1005
   McCarverMay DG, 1997, J ANAL TOXICOL, V21, P134, DOI 10.1093/jat/21.2.134
   Melike B, 2016, SENSOR ACTUAT B-CHEM, V6, P164
   Mendes LS, 2003, ANAL CHIM ACTA, V493, P219, DOI 10.1016/S0003-2670(03)00870-5
   Morales A, 1998, ELECTROCHIM ACTA, V43, P3575, DOI 10.1016/S0013-4686(98)00105-4
   Narvaez A, 2000, BIOSENS BIOELECTRON, V15, P43, DOI 10.1016/S0956-5663(00)00049-X
   Niculescu M, 2002, ANAL CHIM ACTA, V463, P39, DOI 10.1016/S0003-2670(02)00344-6
   Ozdokur KV, 2016, SENSOR ACTUAT B-CHEM, V237, P291, DOI 10.1016/j.snb.2016.06.100
   Pereira AC, 2007, SENSOR ACTUAT B-CHEM, V124, P269, DOI 10.1016/j.snb.2006.12.042
   Pingarron JM, 2008, ELECTROCHIM ACTA, V53, P5848, DOI 10.1016/j.electacta.2008.03.005
   Rothwell SA, 2010, SENSORS-BASEL, V10, P6439, DOI 10.3390/s100706439
   Salimi F, 2012, INT J ELECTROCHEM SC, V7, P7225
   Santos AS, 2006, ELECTROCHIM ACTA, V52, P215, DOI 10.1016/j.electacta.2006.04.060
   Santos AS, 2003, J ELECTROANAL CHEM, V547, P135, DOI 10.1016/S0022-0728(03)00186-4
   Sassolas A, 2012, BIOTECHNOL ADV, V30, P489, DOI 10.1016/j.biotechadv.2011.09.003
   Sehlotho N, 2008, MAT SCI ENG C-BIO S, V28, P606, DOI 10.1016/j.msec.2007.10.054
   Serafin V, 2011, J ELECTROANAL CHEM, V656, P152, DOI 10.1016/j.jelechem.2010.11.038
   Svensson K, 2005, BIOSENS BIOELECTRON, V21, P705, DOI 10.1016/j.bios.2005.01.001
   Tangerman A, 1997, CLIN CHEM, V43, P1003
   Tanriverdi S, 2012, J MACROMOL SCI A, V49, P185, DOI 10.1080/10601325.2012.649210
   Tarnowski DJ, 1996, ANAL CHIM ACTA, V332, P111, DOI 10.1016/0003-2670(96)00228-0
   Tian F, 2004, SENSOR ACTUAT B-CHEM, V97, P103, DOI 10.1016/j.snb.2003.08.002
   Tipparat P, 2001, TALANTA, V53, P1199, DOI 10.1016/S0039-9140(00)00610-X
   Tsai YC, 2007, BIOSENS BIOELECTRON, V22, P3051, DOI 10.1016/j.bios.2007.01.005
   Vonach R, 1998, J CHROMATOGR A, V824, P159, DOI 10.1016/S0021-9673(98)00570-6
   VONCK J, 1990, BIOCHIM BIOPHYS ACTA, V1038, P74, DOI 10.1016/0167-4838(90)90012-5
   Wang J, 2003, ANAL LETT, V36, P2041, DOI 10.1081/AL-120023628
   Wen GM, 2007, BIOSENS BIOELECTRON, V23, P121, DOI 10.1016/j.bios.2007.03.024
   Xu ZA, 2005, BIOSENS BIOELECTRON, V21, P455, DOI 10.1016/j.bios.2004.10.032
   Yao Q, 2000, SENSOR ACTUAT B-CHEM, V65, P147, DOI 10.1016/S0925-4005(99)00434-7
   Zhen SH, 2011, FORENSIC SCI INT, V207, P177, DOI 10.1016/j.forsciint.2010.10.002
   Zhu ZG, 2012, SENSORS-BASEL, V12, P5996, DOI 10.3390/s120505996
NR 67
TC 9
Z9 9
U1 2
U2 15
PU TAYLOR & FRANCIS LTD
PI ABINGDON
PA 2-4 PARK SQUARE, MILTON PARK, ABINGDON OR14 4RN, OXON, ENGLAND
SN 2169-1401
EI 2169-141X
J9 ARTIF CELL NANOMED B
JI Artif. Cell. Nanomed. Biotechnol.
PY 2018
VL 46
IS 2
BP 398
EP 410
DI 10.1080/21691401.2017.1315426
PG 13
WC Biotechnology & Applied Microbiology; Engineering, Biomedical; Materials
   Science, Biomaterials
WE Science Citation Index Expanded (SCI-EXPANDED)
SC Biotechnology & Applied Microbiology; Engineering; Materials Science
GA FV3KU
UT WOS:000424468000022
PM 28415884
OA Bronze
DA 2023-06-30
ER

PT J
AU Choi, T
   Kim, SH
   Lee, CW
   Kim, H
   Choi, SK
   Kim, SH
   Kim, E
   Park, J
   Kim, H
AF Choi, Taejin
   Kim, Soo Hyeon
   Lee, Chang Wan
   Kim, Hangil
   Choi, Sang-Kyung
   Kim, Soo-Hyun
   Kim, Eunkyoung
   Park, Jusang
   Kim, Hyungjun
TI Synthesis of carbon nanotube-nickel nanocomposites using atomic layer
   deposition for high-performance non-enzymatic glucose sensing
SO BIOSENSORS & BIOELECTRONICS
LA English
DT Article
DE Carbon tetrabromide precursor; Chemical vapor deposition; Carbon
   nanotube nanocomposite; Nickel nanoparticle electrocatalyst; Atomic
   layer deposition; Enzyme-free glucose biosensor
ID ELECTROCATALYTIC OXIDATION; MODIFIED ELECTRODE; BIOSENSOR;
   NANOPARTICLES; GRAPHENE; GROWTH; NANOWIRES; CATALYST; ENZYME;
   NANOMATERIALS
AB A useful strategy has been developed to fabricate carbon-nanotube-nickel (CNT-Ni) nanocomposites through atomic layer deposition (ALD) of Ni and chemical vapor deposition (CVD) of functionalized CNTs. Various techniques, including scanning electron microscopy (SEM), transmission electron microscopy (TEM), and X-ray photoelectron spectroscopy (XPS), were used to characterize the morphology and the structure of as-prepared samples. It was confirmed that the products possess uniform Ni nanoparticles that are constructed by finely controlled deposition of Ni onto oxygen or bromine functionalized CNT surface. Electrochemical studies indicate that the CNT-Ni nanocomposites exhibit high electrocatalytic activity for glucose oxidation in alkaline solutions, which enables the products to be used in enzyme-free electrochemical sensors for glucose determination. It was demonstrated that the CNT-Ni glucose biosensor offers a variety of merits, such as a wide linear response window for glucose concentrations of 5 mu M-2 mM, short response time (3 s), a low detection limit (2 mu M), high sensitivity (1384.1 mu A mM(-1) cm(-2)), and good selectivity and repeatability. (C) 2014 Elsevier B.V. All rights reserved.
C1 [Choi, Taejin; Kim, Soo Hyeon; Lee, Chang Wan; Park, Jusang; Kim, Hyungjun] Yonsei Univ, Sch Elect & Elect Engn, Nanodevice Lab, Seoul 120749, South Korea.
   [Lee, Chang Wan] Korea Res Inst Chem Technol, Thin Film Mat Res Grp, Taejon 305600, South Korea.
   [Kim, Hangil; Choi, Sang-Kyung; Kim, Soo-Hyun] Yeungnam Univ, Sch Mat Sci & Engn, Nanodevices & Proc Lab, Dae Dong 712749, Gyeongsan Si, South Korea.
   [Kim, Eunkyoung] Yonsei Univ, Dept Chem & Biomol Engn, Lab Organ Mat Informat Proc, Seoul 120749, South Korea.
C3 Yonsei University; Korea Research Institute of Chemical Technology
   (KRICT); Yeungnam University; Yonsei University
RP Kim, H (通讯作者)，Yonsei Univ, Sch Elect & Elect Engn, Nanodevice Lab, Seoul 120749, South Korea.
EM hyungjun@yonsei.ac.kr
RI PARK, JUSANG/GZM-8691-2022; Kim, Eunkyoung/G-8420-2012; Kim,
   Hangil/HLG-7657-2023
OI Kim, soo-hyun/0000-0003-3748-2755
FU National Research Foundation of Korea (NRF) - Ministry of Science,
   ICTAMP;Future Planning (MSIP) [2011-0028594]; Converging Research Center
   Program through the MSIP [20131(000173)]
FX This research was supported by the National Research Foundation of Korea
   (NRF) grant funded by the Ministry of Science, ICT&Future Planning
   (MSIP) (No. 2011-0028594) and the Converging Research Center Program
   through the MSIP (No. 20131(000173).
CR Bittencourt C, 2007, SURF SCI, V601, P2800, DOI 10.1016/j.susc.2006.12.045
   Chen C, 2013, RSC ADV, V3, P4473, DOI 10.1039/c2ra22351a
   Chen KJ, 2012, BIOSENS BIOELECTRON, V33, P75, DOI 10.1016/j.bios.2011.12.020
   Crouch E, 2005, BIOSENS BIOELECTRON, V21, P712, DOI 10.1016/j.bios.2005.01.003
   Cui Y, 2001, APPL PHYS LETT, V78, P2214, DOI 10.1063/1.1363692
   Ding Y, 2010, BIOSENS BIOELECTRON, V26, P542, DOI 10.1016/j.bios.2010.07.050
   El-Shafei AA, 1999, J ELECTROANAL CHEM, V471, P89, DOI 10.1016/S0022-0728(99)00235-1
   FLEISCHMANN M, 1971, J ELECTROANAL CHEM, V31, P39, DOI 10.1016/S0022-0728(71)80040-2
   Guo CX, 2010, PHYS CHEM CHEM PHYS, V12, P12153, DOI 10.1039/c0cp00378f
   Hanelt S, 2012, CARBON, V50, P1373, DOI 10.1016/j.carbon.2011.11.009
   Hsieh CT, 2008, J SOLID STATE ELECTR, V12, P663, DOI 10.1007/s10008-007-0399-9
   Jacobs CB, 2010, ANAL CHIM ACTA, V662, P105, DOI 10.1016/j.aca.2010.01.009
   Kim H, 2009, THIN SOLID FILMS, V517, P2563, DOI 10.1016/j.tsf.2008.09.007
   Kim WH, 2011, J ELECTROCHEM SOC, V158, pD1, DOI 10.1149/1.3504196
   Lang XY, 2013, NAT COMMUN, V4, DOI 10.1038/ncomms3169
   Lee SY, 2005, CARBON, V43, P2654, DOI 10.1016/j.carbon.2005.05.045
   Li J, 2007, CARBON, V45, P744, DOI 10.1016/j.carbon.2006.11.031
   Lin KY, 2010, INT J HYDROGEN ENERG, V35, P7555, DOI 10.1016/j.ijhydene.2010.04.145
   Liu BH, 1997, ANAL CHEM, V69, P2343, DOI 10.1021/ac960930u
   Liu HP, 2008, JPN J APPL PHYS, V47, P1966, DOI 10.1143/JJAP.47.1966
   Lu LM, 2009, BIOSENS BIOELECTRON, V25, P218, DOI 10.1016/j.bios.2009.06.041
   LUO PFF, 1994, ANAL CHEM, V66, P2775, DOI 10.1021/ac00089a028
   Marichy C, 2013, COORDIN CHEM REV, V257, P3232, DOI 10.1016/j.ccr.2013.08.007
   Marichy C, 2012, ATOMIC LAYER DEPOSITION OF NANOSTRUCTURED MATERIALS, P327
   Mattevi C, 2008, J PHYS CHEM C, V112, P12207, DOI 10.1021/jp802474g
   Mazov I, 2012, J NANOTECHNOL, V2012, DOI 10.1155/2012/954084
   Miao YQ, 2014, BIOSENS BIOELECTRON, V53, P428, DOI 10.1016/j.bios.2013.10.008
   Min YS, 2007, APPL PHYS LETT, V90, DOI 10.1063/1.2745226
   Newman JD, 2005, BIOSENS BIOELECTRON, V20, P2435, DOI 10.1016/j.bios.2004.11.012
   PAPIRER E, 1994, CARBON, V32, P1341, DOI 10.1016/0008-6223(94)90121-X
   Rather SU, 2014, MATER RES BULL, V49, P525, DOI 10.1016/j.materresbull.2013.09.022
   Shamsipur M, 2010, BIOELECTROCHEMISTRY, V77, P120, DOI 10.1016/j.bioelechem.2009.07.007
   Si P, 2013, RSC ADV, V3, P3487, DOI 10.1039/c2ra22360k
   Singh S, 2007, J PHYS CHEM C, V111, P14348, DOI 10.1021/jp073717i
   Sun AL, 2012, ELECTROCHIM ACTA, V65, P64, DOI 10.1016/j.electacta.2012.01.007
   Takagi D, 2006, NANO LETT, V6, P2642, DOI 10.1021/nl061797g
   Terry LA, 2005, J AGR FOOD CHEM, V53, P1309, DOI 10.1021/jf040319t
   Tong XL, 2012, SMALL, V8, P3390, DOI 10.1002/smll.201200839
   Wang B, 2014, MATER RES BULL, V49, P521, DOI 10.1016/j.materresbull.2013.08.066
   Wang GF, 2013, MICROCHIM ACTA, V180, P161, DOI 10.1007/s00604-012-0923-1
   Wang JH, 2012, ANAL METHODS-UK, V4, P4009, DOI 10.1039/c2ay25759a
   Wang XR, 2008, J AM CHEM SOC, V130, P8152, DOI 10.1021/ja8023059
   Wang ZG, 2012, SENSORS-BASEL, V12, P4860, DOI 10.3390/s120404860
   WILSON R, 1992, BIOSENS BIOELECTRON, V7, P165, DOI 10.1016/0956-5663(92)87013-F
   Xiao XY, 2012, J MATER CHEM, V22, P23749, DOI 10.1039/c2jm35506j
   Yang HP, 2006, TALANTA, V68, P569, DOI 10.1016/j.talanta.2005.04.057
   Yang XJ, 2012, ANALYST, V137, P4362, DOI 10.1039/c2an35407a
   Ye JS, 2004, ELECTROCHEM COMMUN, V6, P66, DOI 10.1016/j.elecom.2003.10.013
   Yi QF, 2007, CATAL COMMUN, V8, P1017, DOI 10.1016/j.catcom.2006.10.009
   Zhang L, 2004, J ELECTROANAL CHEM, V568, P189, DOI 10.1016/j.jelechem.2004.01.022
   Zhang YC, 2012, BIOSENS BIOELECTRON, V31, P426, DOI 10.1016/j.bios.2011.11.006
   Zhong GF, 2012, ACS NANO, V6, P2893, DOI 10.1021/nn203035x
   Zhu ZG, 2013, SENSOR ACTUAT B-CHEM, V178, P586, DOI 10.1016/j.snb.2012.12.112
   Zhu ZG, 2012, SENSORS-BASEL, V12, P5996, DOI 10.3390/s120505996
NR 54
TC 144
Z9 149
U1 7
U2 575
PU ELSEVIER ADVANCED TECHNOLOGY
PI OXFORD
PA OXFORD FULFILLMENT CENTRE THE BOULEVARD, LANGFORD LANE, KIDLINGTON,
   OXFORD OX5 1GB, OXON, ENGLAND
SN 0956-5663
EI 1873-4235
J9 BIOSENS BIOELECTRON
JI Biosens. Bioelectron.
PD JAN 15
PY 2015
VL 63
BP 325
EP 330
DI 10.1016/j.bios.2014.07.059
PG 6
WC Biophysics; Biotechnology & Applied Microbiology; Chemistry, Analytical;
   Electrochemistry; Nanoscience & Nanotechnology
WE Science Citation Index Expanded (SCI-EXPANDED)
SC Biophysics; Biotechnology & Applied Microbiology; Chemistry;
   Electrochemistry; Science & Technology - Other Topics
GA AR1HT
UT WOS:000343337000045
PM 25113051
DA 2023-06-30
ER

PT J
AU Liu, L
   Xing, Y
   Zhang, H
   Liu, RL
   Liu, HJ
   Xia, N
AF Liu, Lin
   Xing, Yun
   Zhang, Hui
   Liu, Ruili
   Liu, Huijing
   Xia, Ning
TI Amplified voltammetric detection of glycoproteins using
   4-mercaptophenylboronic acid/biotin-modified multifunctional gold
   nanoparticles as labels
SO INTERNATIONAL JOURNAL OF NANOMEDICINE
LA English
DT Article
DE electrochemical biosensor; boronic acid; signal amplification; alkaline
   phosphatase
ID ULTRASENSITIVE ELECTROCHEMICAL IMMUNOSENSOR; ALPHA-FETOPROTEIN; SIGNAL
   AMPLIFICATION; SENSITIVE DETECTION; MASS-SPECTROMETRY; BIOSENSOR;
   SAMPLES; ERYTHROPOIETIN; GLYCOSYLATION; IMMUNOASSAY
AB Ultrasensitive detection of protein biomarkers is essential for early diagnosis and therapy of many diseases. Glycoproteins, differing from other types of proteins, contain carbohydrate moieties in the oligosaccharide chains. Boronic acid can form boronate ester covalent bonds with diol-containing species. Herein, we present a sensitive and cost-effective electrochemical method for glycoprotein detection using 4-mercaptophenylboronic acid (MBA)/biotin-modified gold nanoparticles (AuNPs) (MBA-biotin-AuNPs) as labels. To demonstrate the feasibility and sensitivity of this method, recombinant human erythropoietin (rHuEPO) was tested as a model analyte. Specifically, rHuEPO was captured by the anti-rHuEPO aptamer-covered electrode and then derivatized with MBA-biotin-AuNPs through the boronic acid-carbohydrate interaction. The MBA-biotin-AuNPs facilitated the attachment of streptavidin-conjugated alkaline phosphatase for the production of electroactive p-aminophenol from p-aminophenyl phosphate substrate. A detection limit of 8 fmol L-1 for rHuEPO detection was achieved. Other glycosylated and non-glycosylated proteins, such as horseradish peroxidase, prostate specific antigen, metallothionein, streptavidin, and thrombin showed no interference in the detection assay.
C1 [Liu, Lin; Xing, Yun; Zhang, Hui; Liu, Ruili; Liu, Huijing; Xia, Ning] Anyang Normal Univ, Coll Chem & Chem Engn, Anyang 455000, Henan, Peoples R China.
   [Liu, Lin; Xia, Ning] Cent S Univ, Coll Chem & Chem Engn, Changsha, Hunan, Peoples R China.
C3 Anyang Normal University; Central South University
RP Liu, L (通讯作者)，Anyang Normal Univ, Coll Chem & Chem Engn, Anyang 455000, Henan, Peoples R China.
EM liulin@aynu.edu.cn; xianing82414@csu.edu.cn
FU National Natural Science Foundation of China [21205003, 21305004];
   National Natural Science Foundation of Henan Province [U1304205];
   Science and Technology Foundation of Henan Province [14A150042]
FX Partial support of this work by the National Natural Science Foundation
   of China (Nos. 21205003, 21305004), the Joint Fund for Fostering Talents
   of National Natural Science Foundation of Henan Province (U1304205), and
   the Science and Technology Foundation of Henan Province (14A150042) is
   gratefully acknowledged.
CR Arai T, 2013, ANAL CHEM, V85, P9647, DOI 10.1021/ac401824q
   Bailly-Chouriberry L, 2012, ANALYST, V137, P2445, DOI 10.1039/c2an15662h
   Bertok T, 2013, ANAL CHEM, V85, P7324, DOI 10.1021/ac401281t
   Bertok T, 2013, MICROCHIM ACTA, V180, P151, DOI 10.1007/s00604-012-0902-6
   Chaubard JL, 2012, J AM CHEM SOC, V134, P4489, DOI 10.1021/ja211312u
   Chin YT, 2013, BIOSENS BIOELECTRON, V49, P506, DOI 10.1016/j.bios.2013.05.049
   Eissa S, 2013, ANALYST, V138, P4378, DOI 10.1039/c3an36883a
   Farjami E, 2013, ANAL CHEM, V85, P121, DOI 10.1021/ac302134s
   Guan FY, 2007, ANAL CHEM, V79, P4627, DOI 10.1021/ac070135o
   Haiber S, 2001, FRESEN J ANAL CHEM, V369, P457, DOI 10.1007/s002160000693
   Hart GW, 2010, CELL, V143, P672, DOI 10.1016/j.cell.2010.11.008
   Haselberg R, 2013, ANAL CHEM, V85, P2289, DOI 10.1021/ac303158f
   Imperiali B, 2012, J AM CHEM SOC, V134, P17835, DOI 10.1021/ja309542q
   Jin S, 2010, MED RES REV, V30, P171, DOI 10.1002/med.20155
   Kong BA, 2011, ANGEW CHEM INT EDIT, V50, P1837, DOI 10.1002/anie.201007071
   Lai GS, 2011, ANAL CHEM, V83, P2726, DOI 10.1021/ac103283p
   Levy R, 2004, J AM CHEM SOC, V126, P10076, DOI 10.1021/ja0487269
   Li L, 2013, ANGEW CHEM INT EDIT, V52, P7451, DOI 10.1002/anie.201207950
   Liu SN, 2011, ANAL CHEM, V83, P4752, DOI 10.1021/ac200624f
   Lu Y, 2008, ANAL CHEM, V80, P1883, DOI 10.1021/ac7018014
   Mossuz P, 2005, CLIN CHEM, V51, P1018, DOI 10.1373/clinchem.2004.047365
   Nam EJ, 2012, ANALYST, V137, P2011, DOI 10.1039/c2an15994e
   Nie HY, 2013, ANAL CHEM, V85, P8277, DOI 10.1021/ac4015353
   Pan Y, 2010, BIOSENS BIOELECTRON, V26, P649, DOI 10.1016/j.bios.2010.07.002
   Park S, 2010, ANAL CHEM, V82, P5830, DOI 10.1021/ac100992n
   Piest M, 2011, J CONTROL RELEASE, V155, P331, DOI 10.1016/j.jconrel.2011.07.011
   Pruneanu S, 2013, ELECTROCHIM ACTA, V89, P246, DOI 10.1016/j.electacta.2012.10.163
   Saha K, 2012, CHEM REV, V112, P2739, DOI 10.1021/cr2001178
   Siegel D, 2012, ANALYST, V137, P5457, DOI 10.1039/c2an35697j
   Song S, 2006, INT J NANOMED, V1, P433, DOI 10.2147/nano.2006.1.4.433
   Sorensen MD, 2007, ANGEW CHEM INT EDIT, V46, P2403, DOI 10.1002/anie.200604936
   Spiro RG, 2002, GLYCOBIOLOGY, V12, p43R, DOI 10.1093/glycob/12.4.43R
   Steel AB, 1998, ANAL CHEM, V70, P4670, DOI 10.1021/ac980037q
   Sun JF, 2011, SENSORS-BASEL, V11, P10490, DOI 10.3390/s111110490
   Tang DP, 2008, ANAL CHEM, V80, P1582, DOI 10.1021/ac702217m
   Tang JJ, 2010, ANALYST, V135, P2924, DOI 10.1039/c0an00423e
   Wang H, 2014, BIOSENS BIOELECTRON, V53, P305, DOI 10.1016/j.bios.2013.10.010
   Wang XJ, 2013, INT J MOL SCI, V14, P20890, DOI 10.3390/ijms141020890
   Wang Z, 2005, BIOCONJUGATE CHEM, V16, P497, DOI 10.1021/bc050047f
   Xia N, 2013, BIOSENS BIOELECTRON, V43, P155, DOI 10.1016/j.bios.2012.12.020
   Xiong P, 2012, MATERIALS, V5, P2757, DOI 10.3390/ma5122757
   Xu YW, 2010, PROTEOMICS, V10, P1079, DOI 10.1002/pmic.200900097
   Zamfir A, 2004, ANAL CHEM, V76, P2046, DOI 10.1021/ac035320q
   Zhang ZY, 2010, BIOORGAN MED CHEM, V18, P8016, DOI 10.1016/j.bmc.2010.09.024
   Zhang ZY, 2009, TALANTA, V80, P985, DOI 10.1016/j.talanta.2009.08.028
   Zhou HK, 2012, ANAL CHIM ACTA, V746, P107, DOI 10.1016/j.aca.2012.08.036
NR 46
TC 16
Z9 16
U1 1
U2 89
PU DOVE MEDICAL PRESS LTD
PI ALBANY
PA PO BOX 300-008, ALBANY, AUCKLAND 0752, NEW ZEALAND
SN 1178-2013
J9 INT J NANOMED
JI Int. J. Nanomed.
PY 2014
VL 9
BP 2619
EP 2626
DI 10.2147/IJN.S62343
PG 8
WC Nanoscience & Nanotechnology; Pharmacology & Pharmacy
WE Science Citation Index Expanded (SCI-EXPANDED)
SC Science & Technology - Other Topics; Pharmacology & Pharmacy
GA AH9DX
UT WOS:000336442600001
PM 24920899
OA Green Published, gold, Green Submitted
DA 2023-06-30
ER

PT J
AU Wan, ZF
   Umer, M
   Lobino, M
   Thiel, D
   Nguyen, NT
   Trinchi, A
   Shiddiky, MJA
   Gao, YS
   Li, Q
AF Wan, Zhengfen
   Umer, Muhammad
   Lobino, Mirko
   Thiel, David
   Nam-Trung Nguyen
   Trinchi, Adrian
   Shiddiky, Muhammad J. A.
   Gao, Yongsheng
   Li, Qin
TI Laser induced self-N-doped porous graphene as an electrochemical
   biosensor for femtomolar miRNA detection
SO CARBON
LA English
DT Article
ID DNA HYBRIDIZATION; CARBON NANOTUBES; PERFORMANCE; REDUCTION; OXIDE;
   FILMS; AMPLIFICATION; METHYLATION; ELECTRODES; ENERGY
AB We report a sensitive, yet low-cost biosensor based on laser induced graphene for femtomolar microRNA (miRNA) detection. Combined with the miRNA extraction and magnetic isolation process, the target miRNAs were purified for further detection using laser induced graphene sensor. The laser induced graphene was prepared by direct laser writing on commercial polyimide (PI) and patterned via a computer-aided design system as an electrode for electrochemical biosensing. We found that the laser reduction of PI resulted in nitrogen-doped porous graphene, not only improving its conductivity but also its sensitivity to nucleic acids. Preeclampsia specific miRNA hsa-miR-486-5p was magnetically purified and directly adsorbed on the surface of graphene electrode via graphene-miRNA affinity interaction. Surface attached miRNAs were then electrochemically quantified using [Fe(CN)(6)](3/4-) redox system. Our assay demonstrates detection of miRNA has-miR-486-5p up to concentrations as low as 10 fM with excellent reproducibility. Owing to its facile fabrication, low cost and high performance, the laser induced N-doped graphene biosensor presented here shows great potential for applications in detecting miRNA in biomedical applications. (C) 2020 Elsevier Ltd. All rights reserved.
C1 [Wan, Zhengfen; Umer, Muhammad; Lobino, Mirko; Nam-Trung Nguyen; Shiddiky, Muhammad J. A.; Li, Qin] Griffith Univ, Queensland Micro & Nanotechnol Ctr, Nathan, Qld 4111, Australia.
   [Wan, Zhengfen; Thiel, David; Gao, Yongsheng; Li, Qin] Griffith Univ, Sch Engn & Built Environm, Nathan, Qld 4111, Australia.
   [Lobino, Mirko] Griffith Univ, Ctr Quantum Dynam, Nathan, Qld 4111, Australia.
   [Trinchi, Adrian] CSIRO Mat Sci & Engn, Clayton, Vic 3168, Australia.
   [Shiddiky, Muhammad J. A.] Griffith Univ, Sch Environm & Sci, Nathan, Qld 4111, Australia.
   [Gao, Yongsheng] Griffith Univ, Inst Integrated & Intelligent Syst, Nathan, Qld 4111, Australia.
C3 Griffith University; Griffith University; Griffith University;
   Commonwealth Scientific & Industrial Research Organisation (CSIRO);
   Griffith University; Griffith University
RP Shiddiky, MJA; Li, Q (通讯作者)，Griffith Univ, Queensland Micro & Nanotechnol Ctr, Nathan, Qld 4111, Australia.
EM m.shiddky@griffith.edu.au; qin.li@griffith.edu.au
RI Nguyen, Nam-Trung/A-4180-2008; Gao, Yongsheng/A-1436-2008; Umer,
   Muhammad/D-7072-2011; Shiddiky, Muhammad J. A./L-7165-2015; Lobino,
   Mirko/C-6503-2008; Li, Qin/J-4431-2013
OI Nguyen, Nam-Trung/0000-0003-3626-5361; Umer,
   Muhammad/0000-0001-9983-0087; Shiddiky, Muhammad J.
   A./0000-0003-4526-4109; Lobino, Mirko/0000-0001-8091-8951; Trinchi,
   Adrian/0000-0003-0001-6566; Thiel, David/0000-0002-6052-9227; Li,
   Qin/0000-0002-3934-6004; Gao, Yongsheng/0000-0002-5382-5351
FU Griffith University International Postgraduate Scholarship; CSIRO Top-up
   Scholarship; Australian Research Council Industry Transformational
   Research Hub [IH 180100002]; Australian Research Council (ARC) Future
   Fellowship [FT180100055]
FX Z. Wan thanks to the support of the Griffith University International
   Postgraduate Scholarship and a CSIRO Top-up Scholarship. The authors
   acknowledge the funding support of Australian Research Council Industry
   Transformational Research Hub (IH 180100002). This work was performed in
   part at the Queensland node of the Australian National Fabrication
   Facility, a company established under the National Collaborative
   Research Infrastructure Strategy to provide nano-and micro-fabrication
   facilities for Australia's researchers. M. Lobino was supported by the
   Australian Research Council (ARC) Future Fellowship (FT180100055). The
   authors also thank the technical support from the Queensland Microand
   Nanotechnology Centre at Griffith University, and the Centre for
   Microscopy and Microanalysis at the University of Queensland.
CR Aparicio-Martinez E, 2019, SENSOR ACTUAT B-CHEM, V301, DOI 10.1016/j.snb.2019.127101
   Bae S, 2010, NAT NANOTECHNOL, V5, P574, DOI [10.1038/NNANO.2010.132, 10.1038/nnano.2010.132]
   Basu A, 2016, ACS APPL MATER INTER, V8, P31841, DOI 10.1021/acsami.6b10193
   Berger C, 2006, SCIENCE, V312, P1191, DOI 10.1126/science.1125925
   Boriachek K, 2019, ANAL CHEM, V91, P3827, DOI 10.1021/acs.analchem.8b03619
   Cai BJ, 2014, ACS NANO, V8, P2632, DOI 10.1021/nn4063424
   Cai JG, 2020, ENERGY STORAGE MATER, V25, P404, DOI 10.1016/j.ensm.2019.10.001
   Cancado LG, 2006, APPL PHYS LETT, V88, DOI 10.1063/1.2196057
   Chekin F, 2018, SENSOR ACTUAT B-CHEM, V262, P991, DOI 10.1016/j.snb.2018.02.065
   Chen HY, 2014, CHEM PHYS, V430, P13, DOI 10.1016/j.chemphys.2013.12.005
   Chen RJ, 2001, J AM CHEM SOC, V123, P3838, DOI 10.1021/ja010172b
   Ding J, 2016, NANO ENERGY, V23, P129, DOI 10.1016/j.nanoen.2016.03.014
   Ding W, 2013, ANGEW CHEM INT EDIT, V52, P11755, DOI 10.1002/anie.201303924
   Du M, 2010, J MATER CHEM, V20, P9253, DOI 10.1039/c0jm01549k
   DYER PE, 1989, APPL PHYS B-PHOTO, V48, P489, DOI 10.1007/BF00694685
   Fenzl C, 2017, ACS SENSORS, V2, P616, DOI 10.1021/acssensors.7b00066
   Ferrari AC, 2006, PHYS REV LETT, V97, DOI 10.1103/PhysRevLett.97.187401
   Garland NT, 2018, ACS APPL MATER INTER, V10, P39124, DOI 10.1021/acsami.8b10991
   Gorgannezhad L, 2018, ELECTROANAL, V30, P2293, DOI 10.1002/elan.201800282
   Gowtham S, 2007, PHYS REV B, V76, DOI 10.1103/PhysRevB.76.033401
   Haque MH, 2017, BIOSENS BIOELECTRON, V87, P615, DOI 10.1016/j.bios.2016.09.016
   Huang L, 2011, CARBON, V49, P2431, DOI 10.1016/j.carbon.2011.01.067
   Ibn Sina A, 2018, NAT COMMUN, V9, DOI 10.1038/s41467-018-07214-w
   Islam MN, 2017, BIOSENS BIOELECTRON, V98, P227, DOI 10.1016/j.bios.2017.06.051
   Khosravi F, 2017, BIOSENSORS-BASEL, V7, DOI 10.3390/bios7020017
   Khosravi F, 2016, NANOTECHNOLOGY, V27, DOI 10.1088/0957-4484/27/13/13LT02
   Koo KM, 2016, ANAL CHEM, V88, P2000, DOI 10.1021/acs.analchem.5b04795
   Koo KM, 2015, ANAL METHODS-UK, V7, P7042, DOI 10.1039/c5ay01479d
   Koo KM, 2014, ANALYST, V139, P6178, DOI 10.1039/c4an01641f
   Kuila T, 2011, BIOSENS BIOELECTRON, V26, P4637, DOI 10.1016/j.bios.2011.05.039
   Lee WJ, 2014, CHEM COMMUN, V50, P6818, DOI 10.1039/c4cc00146j
   Li FY, 2014, BIOSENS BIOELECTRON, V54, P158, DOI 10.1016/j.bios.2013.10.061
   Li RZ, 2019, APPL SCI-BASEL, V9, DOI 10.3390/app9030415
   Li W, 2011, ACS NANO, V5, P2264, DOI 10.1021/nn103537q
   Lin J, 2014, NAT COMMUN, V5, DOI 10.1038/ncomms6714
   Liu AL, 2013, ANAL CHIM ACTA, V767, P50, DOI 10.1016/j.aca.2012.12.049
   Loeian MS, 2019, LAB CHIP, V19, P1899, DOI 10.1039/c9lc00274j
   Longo A, 2017, NANOTECHNOLOGY, V28, DOI 10.1088/1361-6528/aa6c3c
   Low SS, 2017, BIOSENS BIOELECTRON, V94, P365, DOI 10.1016/j.bios.2017.02.038
   Lu J, 2005, NATURE, V435, P834, DOI 10.1038/nature03702
   Lu ZW, 2019, ELECTROCHIM ACTA, V295, P514, DOI 10.1016/j.electacta.2018.10.176
   Luo SD, 2016, CARBON, V96, P522, DOI 10.1016/j.carbon.2015.09.076
   Ly SY, 2009, J CLIN VIROL, V44, P43, DOI 10.1016/j.jcv.2008.09.005
   Mamleyev ER, 2019, NPJ FLEX ELECTRON, V3, DOI 10.1038/s41528-018-0047-8
   Masud MK, 2019, TRENDS BIOCHEM SCI, V44, P433, DOI 10.1016/j.tibs.2018.11.012
   Masud MK, 2017, ANAL CHEM, V89, P11005, DOI 10.1021/acs.analchem.7b02880
   Nayak P, 2016, ADV ELECTRON MATER, V2, DOI 10.1002/aelm.201600185
   Novoselov KS, 2004, SCIENCE, V306, P666, DOI 10.1126/science.1102896
   Pei SF, 2012, CARBON, V50, P3210, DOI 10.1016/j.carbon.2011.11.010
   Peng ZW, 2015, ACS NANO, V9, P5868, DOI 10.1021/acsnano.5b00436
   Ponnappa SP, 2019, POLYM CHEM-UK, V10, P3722, DOI 10.1039/c9py00430k
   Pumera M, 2011, MATER TODAY, V14, P308, DOI 10.1016/S1369-7021(11)70160-2
   Rahimi R, 2015, ACS APPL MATER INTER, V7, P4463, DOI 10.1021/am509087u
   Rosenfeld N, 2008, NAT BIOTECHNOL, V26, P462, DOI 10.1038/nbt1392
   Subrahmanyam KS, 2010, CHEM PHYS LETT, V497, P70, DOI 10.1016/j.cplett.2010.07.091
   Tao LQ, 2017, NAT COMMUN, V8, DOI 10.1038/ncomms14579
   Tian HD, 2016, SCI REP-UK, V6, DOI 10.1038/srep33046
   Varghese N, 2009, CHEMPHYSCHEM, V10, P206, DOI 10.1002/cphc.200800459
   Wan ZF, 2019, CARBON, V141, P83, DOI 10.1016/j.carbon.2018.09.030
   Wang FC, 2019, CARBON, V150, P396, DOI 10.1016/j.carbon.2019.05.037
   Wang SJ, 2010, CARBON, V48, P1815, DOI 10.1016/j.carbon.2010.01.027
   Wang SJ, 2015, RSC ADV, V5, P41248, DOI 10.1039/c5ra04927j
   Wang ST, 2017, ELECTROCHIM ACTA, V241, P153, DOI 10.1016/j.electacta.2017.04.138
   Wang Y, 2010, ACS NANO, V4, P1790, DOI 10.1021/nn100315s
   Wu H., ADV ENERGY MAT, V0
   Wu M, 2011, LANGMUIR, V27, P2731, DOI 10.1021/la1037926
   Xu GY, 2018, ACS APPL MATER INTER, V10, P42136, DOI 10.1021/acsami.8b16692
   Xu GY, 2018, BIOSENS BIOELECTRON, V107, P184, DOI 10.1016/j.bios.2018.02.031
   Xu JT, 2015, ADV MATER, V27, P2042, DOI 10.1002/adma.201405370
   Xuan X, 2018, BIOSENS BIOELECTRON, V120, P160, DOI 10.1016/j.bios.2018.07.071
   Yang SB, 2011, ANGEW CHEM INT EDIT, V50, P5339, DOI 10.1002/anie.201100170
   Zeng DW, 2002, SURF COAT TECH, V153, P210, DOI 10.1016/S0257-8972(01)01696-6
   Zhang F, 2018, ADV ENERGY MATER, V8, DOI 10.1002/aenm.201800353
   Zhang J, 2007, CHEM COMMUN, P1154, DOI 10.1039/b615742d
NR 74
TC 82
Z9 83
U1 28
U2 191
PU PERGAMON-ELSEVIER SCIENCE LTD
PI OXFORD
PA THE BOULEVARD, LANGFORD LANE, KIDLINGTON, OXFORD OX5 1GB, ENGLAND
SN 0008-6223
EI 1873-3891
J9 CARBON
JI Carbon
PD AUG 15
PY 2020
VL 163
BP 385
EP 394
DI 10.1016/j.carbon.2020.03.043
PG 10
WC Chemistry, Physical; Materials Science, Multidisciplinary
WE Science Citation Index Expanded (SCI-EXPANDED)
SC Chemistry; Materials Science
GA LS6EW
UT WOS:000536475900014
OA Green Published
DA 2023-06-30
ER

PT J
AU Li, Y
   Zhang, PP
   Ouyang, ZF
   Zhang, MF
   Lin, ZJ
   Li, JF
   Su, ZQ
   Wei, G
AF Li, Yang
   Zhang, Panpan
   Ouyang, Zhaofei
   Zhang, Mingfa
   Lin, Zhoujun
   Li, Jingfeng
   Su, Zhiqiang
   Wei, Gang
TI Nanoscale Graphene Doped with Highly Dispersed Silver Nanoparticles:
   Quick Synthesis, Facile Fabrication of 3D Membrane-Modified Electrode,
   and Super Performance for Electrochemical Sensing
SO ADVANCED FUNCTIONAL MATERIALS
LA English
DT Article
DE biosensors; electrospinning; graphene; membrane-modified electrodes;
   silver nanoparticles
ID CARBON NANOTUBES; LAYER GRAPHENE; OXIDE; NANOFIBERS; FILM; BIOSENSOR;
   BIOCOMPATIBILITY; HYDROXYAPATITE; ARCHITECTURES; DEPOSITION
AB The performance of graphene-based hybrid materials greatly depends on the dispersibility of nanoscale building blocks on graphene sheets. Here, a quick green synthesis of nanoscale graphene (NG) nanosheets decorated with highly dispersed silver nanoparticles (AgNPs) is demonstrated, and then the electrospinning technique to fabricate a novel nanofibrous membrane electrode material is utilized. With this technique, the structure, mechanical stability, biochemical functionality, and other properties of the fabricated membrane electrode material can be easily controlled. It is found that the orientations of NG and the dispersity of AgNPs on the surface of NG have significant effects on the properties of the fabricated electrode. A highly sensitive H2O2 biosensor is thus created based on the as-prepared polymeric NG/AgNP 3D nanofibrous membrane-modified electrode (MME). As a result, the fabricated biosensor has a linear detection range from 0.005 to 47 x 10(-3)m (R = 0.9991) with a supralow detection limit of 0.56 x 10(-6)m (S/N = 3). It is expected that this kind of nanofibrous MME has wider applications for the electrochemical detection and design of 3D functional nanomaterials in the future.
C1 [Li, Yang; Zhang, Panpan; Ouyang, Zhaofei; Zhang, Mingfa; Lin, Zhoujun; Su, Zhiqiang] Beijing Univ Chem Technol, State Key Lab Chem Resource Engn, Beijing 100029, Peoples R China.
   [Ouyang, Zhaofei] Tech Univ Berlin, Dept Chem, D-10623 Berlin, Germany.
   [Li, Yang; Wei, Gang] Univ Bremen, Fac Prod Engn, D-28359 Bremen, Germany.
C3 Beijing University of Chemical Technology; Technical University of
   Berlin; University of Bremen
RP Su, ZQ (通讯作者)，Beijing Univ Chem Technol, State Key Lab Chem Resource Engn, Beijing 100029, Peoples R China.; Wei, G (通讯作者)，Univ Bremen, Fac Prod Engn, D-28359 Bremen, Germany.
EM suzq@mail.buct.edu.cn; wei@uni-bremen.de
RI Lin, Zhou/HNP-4376-2023; Zhang, Panpan/A-9538-2017; Wei,
   Gang/C-8747-2011
OI Zhang, Panpan/0000-0002-3967-6548; Wei, Gang/0000-0002-3838-8659
FU National Natural Science Foundation of China (NSFC) [51573013]; Deutsche
   Forschungsgemeinschaft (DFG) [WE 5837/1-1]
FX The authors gratefully acknowledge the financial supports from the
   National Natural Science Foundation of China (NSFC, Grant No. 51573013)
   and the Deutsche Forschungsgemeinschaft (DFG) under Grant No. WE
   5837/1-1.
CR Ambrosi A, 2014, CHEM REV, V114, P7150, DOI 10.1021/cr500023c
   Berry V, 2013, CARBON, V62, P1, DOI 10.1016/j.carbon.2013.05.052
   Boutilier MSH, 2014, ACS NANO, V8, P841, DOI 10.1021/nn405537u
   Bunch JS, 2008, NANO LETT, V8, P2458, DOI 10.1021/nl801457b
   Cavaliere S, 2011, ENERG ENVIRON SCI, V4, P4761, DOI 10.1039/c1ee02201f
   Chen D, 2012, CHEM REV, V112, P6027, DOI 10.1021/cr300115g
   Chen KJ, 2012, BIOSENS BIOELECTRON, V33, P75, DOI 10.1016/j.bios.2011.12.020
   Chung C, 2013, ACCOUNTS CHEM RES, V46, P2211, DOI 10.1021/ar300159f
   Cohen-Tanugi D, 2012, NANO LETT, V12, P3602, DOI 10.1021/nl3012853
   Duan JJ, 2015, ADV MATER, V27, P4234, DOI 10.1002/adma.201501692
   Eda G, 2011, ACS NANO, V5, P4265, DOI 10.1021/nn202025u
   Fane AG, 2015, ANGEW CHEM INT EDIT, V54, P3368, DOI 10.1002/anie.201409783
   Huang JF, 2014, ACS APPL MATER INTER, V6, P7055, DOI 10.1021/am501799w
   Jia XE, 2013, ACS APPL MATER INTER, V5, P12017, DOI 10.1021/am4037383
   Kumar PS, 2014, ENERG ENVIRON SCI, V7, P3192, DOI 10.1039/c4ee00612g
   Lahiri D, 2012, ACS NANO, V6, P3992, DOI 10.1021/nn3014257
   Lau CN, 2012, MATER TODAY, V15, P238, DOI 10.1016/S1369-7021(12)70114-1
   Li YL, 2015, J MATER CHEM C, V3, P4126, DOI 10.1039/c5tc00196j
   Lin QY, 2014, ACS NANO, V8, P10246, DOI 10.1021/nn5033888
   Liu GP, 2015, CHEM SOC REV, V44, P5016, DOI 10.1039/c4cs00423j
   Liu ZM, 2012, J POWER SOURCES, V205, P479, DOI 10.1016/j.jpowsour.2012.01.068
   Marcano DC, 2010, ACS NANO, V4, P4806, DOI 10.1021/nn1006368
   O'Hern SC, 2015, NANO LETT, V15, P3254, DOI 10.1021/acs.nanolett.5b00456
   O'Hern SC, 2014, NANO LETT, V14, P1234, DOI 10.1021/nl404118f
   Ouyang ZF, 2013, J MATER CHEM B, V1, P2415, DOI 10.1039/c3tb20316f
   Ruiz-Vargas CS, 2011, NANO LETT, V11, P2259, DOI 10.1021/nl200429f
   Schaffel F, 2011, ACS NANO, V5, P9428, DOI 10.1021/nn2036494
   Shen JF, 2010, NANO RES, V3, P339, DOI 10.1007/s12274-010-1037-x
   Smith AD, 2013, NANO LETT, V13, P3237, DOI 10.1021/nl401352k
   Smith ZP, 2014, ANGEW CHEM INT EDIT, V53, P10286, DOI 10.1002/anie.201404407
   Su ZQ, 2014, RSC ADV, V4, P52598, DOI 10.1039/c4ra07848a
   Su ZQ, 2014, RSC ADV, V4, P14833, DOI 10.1039/c3ra46457a
   Su ZQ, 2012, CARBON, V50, P5605, DOI 10.1016/j.carbon.2012.08.017
   Suk ME, 2010, J PHYS CHEM LETT, V1, P1590, DOI 10.1021/jz100240r
   Wang HX, 2014, J MATER CHEM B, V2, P1362, DOI 10.1039/c3tb21538e
   Wang JH, 2015, CARBON, V89, P20, DOI 10.1016/j.carbon.2015.03.024
   Wang JH, 2014, ACS MACRO LETT, V3, P529, DOI 10.1021/mz500213w
   Wang TY, 2013, ANAL CHEM, V85, P10289, DOI 10.1021/ac402114c
   Wei G, 2012, J MATER CHEM, V22, P17190, DOI 10.1039/c2jm32979d
   Wu J, 2013, J MATER CHEM A, V1, P7290, DOI 10.1039/c3ta10451f
   Xu WP, 2011, J MATER CHEM, V21, P4593, DOI 10.1039/c0jm03376f
   Xu XA, 2010, ACS NANO, V4, P4292, DOI 10.1021/nn1010057
   Yamaguchi H, 2010, ACS NANO, V4, P524, DOI 10.1021/nn901496p
   Zhang MF, 2015, POLYM CHEM-UK, V6, P6107, DOI 10.1039/c5py00777a
   Zhang PP, 2015, BIOMATER SCI-UK, V3, P852, DOI 10.1039/c5bm00058k
   Zhang PP, 2015, J MATER CHEM B, V3, P2487, DOI 10.1039/c4tb02092h
   Zhang PP, 2014, LANGMUIR, V30, P8980, DOI 10.1021/la5024086
   Zhang PP, 2014, ACS APPL MATER INTER, V6, P7563, DOI 10.1021/am500908v
   Zhang Y, 2013, ACCOUNTS CHEM RES, V46, P2329, DOI 10.1021/ar300203n
   Zhao XJ, 2014, ACS APPL MATER INTER, V6, P4254, DOI 10.1021/am405983a
   Zhao XN, 2015, NANOSCALE, V7, P5080, DOI 10.1039/c5nr00084j
   Zhou YZ, 2013, RSC ADV, V3, P3391, DOI 10.1039/c2ra22256f
   Zhu YH, 2015, CHEM COMMUN, V51, P948, DOI 10.1039/c4cc07449a
NR 53
TC 129
Z9 132
U1 3
U2 416
PU WILEY-V C H VERLAG GMBH
PI WEINHEIM
PA POSTFACH 101161, 69451 WEINHEIM, GERMANY
SN 1616-301X
EI 1616-3028
J9 ADV FUNCT MATER
JI Adv. Funct. Mater.
PD APR 5
PY 2016
VL 26
IS 13
BP 2122
EP 2134
DI 10.1002/adfm.201504533
PG 13
WC Chemistry, Multidisciplinary; Chemistry, Physical; Nanoscience &
   Nanotechnology; Materials Science, Multidisciplinary; Physics, Applied;
   Physics, Condensed Matter
WE Science Citation Index Expanded (SCI-EXPANDED)
SC Chemistry; Science & Technology - Other Topics; Materials Science;
   Physics
GA DI8FX
UT WOS:000373738000008
DA 2023-06-30
ER

PT J
AU Aranganathan, V
   Kavya, C
   Sheeja, MS
   Yuvraj, C
AF Aranganathan, V.
   Kavya, C.
   Sheeja, M. S.
   Yuvraj, C.
TI Construction of Biosensor for Detection of Phenolic Compound Using
   Thermostabilized Agaricus bisporus Tyrosinase
SO ARABIAN JOURNAL FOR SCIENCE AND ENGINEERING
LA English
DT Article
DE Tyrosinase; Thermostabilization; Differential scanning calorimetry;
   Agaricus bisporus; Biosensor
ID DIFFERENTIAL SCANNING CALORIMETRY; IMMOBILIZED TYROSINASE; STABILITY;
   OXIDASE; DSC
AB Tyrosinase is a copper-containing enzyme that catalyzes the oxidation of phenols which is wide spread in nature from microorganisms to plants and animals. Tyrosinase was extracted from Agaricus bisporus, and its thermostability was studied at high temperature by using different polymer additives such as starch, agar and sucrose. The stability of the enzyme was enhanced with starch (10 %), agar (0.5 %) and sucrose (10 %). Enzyme stability in the presence of starch has been increased to which was directly recorded as a melting process by differential scanning calorimetry technique and also showed the considerable retention in the enzymatic activity up to 67 % when compared to the control. Voltammetric biosensor was constructed as a tool used to detect the phenolic compounds in a sample, for which the stabilized tyrosinase was fabricated on an electrochemical transducer. The constructed voltammetric thermostabilized tyrosinase biosensor can be used for the detection of phenolic compounds present in the environmental samples at extreme temperature conditions.
C1 [Aranganathan, V.; Kavya, C.; Sheeja, M. S.; Yuvraj, C.] Jain Univ, Dept Biochem, Ctr Post Grad Studies, 18-3,9th Main,3rd Block, Bangalore 560011, Karnataka, India.
C3 Jain University
RP Aranganathan, V (通讯作者)，Jain Univ, Dept Biochem, Ctr Post Grad Studies, 18-3,9th Main,3rd Block, Bangalore 560011, Karnataka, India.
EM bioarang@yahoo.co.in
RI Veeramani, Aranganathan/AAM-5963-2020
OI V, Aranganathan/0000-0002-5586-0636
CR Angelova B, 2008, BIODEGRADATION, V19, P387, DOI 10.1007/s10532-007-9144-4
   Ates S, 2007, ENZYME MICROB TECH, V40, P683, DOI 10.1016/j.enzmictec.2006.05.031
   Bruylants G, 2005, CURR MED CHEM, V12, P2011, DOI 10.2174/0929867054546564
   Burton SG, 2003, TRENDS BIOTECHNOL, V21, P543, DOI 10.1016/j.tibtech.2003.10.006
   CEUTERICK F, 1978, EUR J BIOCHEM, V87, P401, DOI 10.1111/j.1432-1033.1978.tb12389.x
   Chen J, 2005, BIOSENS BIOELECTRON, V21, P330, DOI 10.1016/j.bios.2004.10.023
   Colombo A, 2010, J AGR FOOD CHEM, V58, P4434, DOI 10.1021/jf903426f
   Costa SA, 2001, ENZYME MICROB TECH, V28, P815, DOI 10.1016/S0141-0229(01)00335-0
   Decker H, 2000, TRENDS BIOCHEM SCI, V25, P392, DOI 10.1016/S0968-0004(00)01602-9
   DECORDT S, 1994, BIOTECHNOL BIOENG, V44, P859, DOI 10.1002/bit.260440712
   Dempsey E, 2004, BIOSENS BIOELECTRON, V20, P367, DOI 10.1016/j.bios.2004.02.007
   Duran N, 2002, ENZYME MICROB TECH, V31, P907, DOI 10.1016/S0141-0229(02)00214-4
   Fathima NN, 2006, J INORG BIOCHEM, V100, P1774, DOI 10.1016/j.jinorgbio.2006.06.014
   Girelli AM, 2006, ANAL CHIM ACTA, V580, P271, DOI 10.1016/j.aca.2006.07.088
   Glass BD, 2009, PURE APPL CHEM, V81, P1881, DOI 10.1351/PAC-CON-08-11-21
   Godjevargova T, 2003, J APPL POLYM SCI, V90, P1393, DOI 10.1002/app.12845
   Haghbeen Kamahldin, 2004, Iranian Journal of Biotechnology, V2, P189
   Halaouli S, 2006, J APPL MICROBIOL, V100, P219, DOI 10.1111/j.1365-2672.2006.02866.x
   Iyer PV, 2008, PROCESS BIOCHEM, V43, P1019, DOI 10.1016/j.procbio.2008.06.004
   Kohashi PY, 2004, PROTEIN EXPRES PURIF, V34, P202, DOI 10.1016/j.pep.2003.11.015
   Malgorzata P., 2002, MAT SCI, V20, P63
   Papinutti L, 2008, BIORESOURCE TECHNOL, V99, P419, DOI 10.1016/j.biortech.2006.11.061
   Paranjpe PS, 2003, INDIAN J BIOCHEM BIO, V40, P40
   Poonkuzhali K, 2011, CARBOHYD POLYM, V85, P341, DOI 10.1016/j.carbpol.2011.02.031
   Remmele RL, 1998, PHARMACEUT RES, V15, P200
   Seo SY, 2003, J AGR FOOD CHEM, V51, P2837, DOI 10.1021/jf020826f
   Tembe S, 2008, ANAL CHIM ACTA, V612, P212, DOI 10.1016/j.aca.2008.02.031
   Tembe S, 2007, J BIOTECHNOL, V128, P80, DOI 10.1016/j.jbiotec.2006.09.020
   Xue HG, 2002, TALANTA, V57, P289, DOI 10.1016/S0039-9140(02)00028-0
   Zhang T, 2003, ANAL CHIM ACTA, V489, P199, DOI 10.1016/S0003-2670(03)00758-X
   Zhou YL, 2007, BIOSENS BIOELECTRON, V22, P822, DOI 10.1016/j.bios.2006.03.001
NR 31
TC 3
Z9 3
U1 0
U2 27
PU SPRINGER HEIDELBERG
PI HEIDELBERG
PA TIERGARTENSTRASSE 17, D-69121 HEIDELBERG, GERMANY
SN 2193-567X
EI 2191-4281
J9 ARAB J SCI ENG
JI Arab. J. Sci. Eng.
PD JAN
PY 2017
VL 42
IS 1
BP 11
EP 18
DI 10.1007/s13369-016-2044-3
PG 8
WC Multidisciplinary Sciences
WE Science Citation Index Expanded (SCI-EXPANDED)
SC Science & Technology - Other Topics
GA EI1CI
UT WOS:000392212900002
DA 2023-06-30
ER

PT J
AU Guo, MQ
   Fang, HD
   Wang, R
   Yang, ZQ
   Xu, XH
AF Guo, Meiqing
   Fang, Haidong
   Wang, Rui
   Yang, Zhiqiang
   Xu, Xinhua
TI Electrodeposition of chitosan-glucose oxidase biocomposite onto Pt-Pb
   nanoparticles modified stainless steel needle electrode for amperometric
   glucose biosensor
SO JOURNAL OF MATERIALS SCIENCE-MATERIALS IN MEDICINE
LA English
DT Article
ID HYDROGEN-PEROXIDE; GOLD NANOPARTICLES; MULTILAYER MEMBRANES; CARBON
   NANOTUBES; FILMS; DEPOSITION; REDUCTION; SENSOR; GEL
AB A glucose biosensor was fabricated by electrodepositing chitosan (CS)-glucose oxidase(GOD) biocomposite onto the stainless steel needle electrode (SSN electrode) modified by Pt-Pb nanoparticles (Pt-Pb/SSN electrode). Firstly, Pt-Pb nanoparticles were deposited onto the SSN electrode and then CS-GOD biocomposite was co-electrodeposited onto the Pt-Pb/SSN electrode in a mixed solution containing p-benzoquinone (p-BQ), CS and GOD. The electrochemical results showed that the Pt-Pb nanoparticles can accelerate the electron transfer and improve the effective surface area of the SSN electrode. As a result, the detection range of the proposed biosensor was from 0.03 to 9 mM with a current sensitivity of 0.4485 mu A/mM and a response time of 15 s. The Michaelis constant value was calculated to be 4.9837 mM. The cell test results indicated that the electrodes have a low cytotoxicity. This work provided a suitable technology for the fabrication of the needle-type glucose biosensor.
C1 [Guo, Meiqing; Fang, Haidong; Wang, Rui; Yang, Zhiqiang; Xu, Xinhua] Tianjin Univ, Sch Mat Sci & Engn, Tianjin 300072, Peoples R China.
   [Xu, Xinhua] Tianjin Key Lab Composite & Funct Mat, Tianjin 300072, Peoples R China.
C3 Tianjin University
RP Xu, XH (通讯作者)，Tianjin Univ, Sch Mat Sci & Engn, Tianjin 300072, Peoples R China.
EM xhxu_tju@eyou.com
FU Natural Science Foundation of Tianjin in China [08JC2DJC17900]
FX The authors gratefully acknowledge the financial support of the Natural
   Science Foundation of Tianjin in China (08JC2DJC17900).
CR Ahmed S, 2005, ANAL CHIM ACTA, V537, P153, DOI 10.1016/j.aca.2005.01.065
   Ammam M, 2010, SENSOR ACTUAT B-CHEM, V148, P583, DOI 10.1016/j.snb.2010.05.027
   Ammam M, 2009, BIOSENS BIOELECTRON, V25, P191, DOI 10.1016/j.bios.2009.06.036
   Bharathi S, 2001, LANGMUIR, V17, P1, DOI 10.1021/la0010572
   Cao SS, 2010, CARBOHYD POLYM, V82, P189, DOI 10.1016/j.carbpol.2010.04.051
   Chen Q, 1998, ELECTROANAL, V10, P94, DOI 10.1002/(SICI)1521-4109(199802)10:2<94::AID-ELAN94>3.0.CO;2-A
   Chen X, 2003, ELECTROANAL, V15, P608, DOI 10.1002/elan.200390076
   CHURCHOUSE SJ, 1986, BIOSENSORS, V2, P325, DOI 10.1016/0265-928X(86)85022-2
   Deepa PN, 2003, ANAL CHEM, V75, P5399, DOI 10.1021/ac026459o
   Hoshi T, 2001, ANAL CHEM, V73, P5310, DOI 10.1021/ac010605t
   Ichimori Shinji, 2006, J Artif Organs, V9, P105, DOI 10.1007/s10047-005-0326-8
   LAVIRON E, 1979, J ELECTROANAL CHEM, V101, P19, DOI 10.1016/S0022-0728(79)80075-3
   Laviron E, 1998, J ELECTROANAL CHEM, V443, P195, DOI 10.1016/S0022-0728(97)00502-0
   Li CZ, 2005, ANAL CHEM, V77, P478, DOI 10.1021/ac048672l
   Miao XM, 2008, J ELECTROANAL CHEM, V612, P157, DOI 10.1016/j.jelechem.2007.09.026
   Pei JH, 2004, ANAL CHEM, V76, P292, DOI 10.1021/ac035048k
   Zhou QM, 2007, J PHYS CHEM B, V111, P11276, DOI 10.1021/jp073884i
   Shen J, 2007, SENSOR ACTUAT B-CHEM, V125, P106, DOI 10.1016/j.snb.2007.01.043
   Shervedani RK, 2006, BIOELECTROCHEMISTRY, V69, P201, DOI 10.1016/j.bioelechem.2006.01.003
   Song MJ, 2010, TALANTA, V80, P1648, DOI 10.1016/j.talanta.2009.09.061
   Sorlier P, 2001, BIOMACROMOLECULES, V2, P765, DOI 10.1021/bm015531+
   Sun YP, 2001, ANAL CHEM, V73, P1599, DOI 10.1021/ac0015117
   Wang G, 2003, BIOSENS BIOELECTRON, V18, P335, DOI 10.1016/S0956-5663(02)00152-5
   Wang G, 2006, APPL PHYS LETT, V89, DOI 10.1063/1.2405384
   Wang G, 2008, OPT COMMUN, V281, P1765, DOI 10.1016/j.optcom.2007.07.070
   Wang J, 2008, CHEM REV, V108, P814, DOI 10.1021/cr068123a
   Wang XY, 2009, BIOSENS BIOELECTRON, V24, P1527, DOI 10.1016/j.bios.2008.09.025
   Wilson GS, 2000, CHEM REV, V100, P2693, DOI 10.1021/cr990003y
   Wu BY, 2007, BIOSENS BIOELECTRON, V22, P2854, DOI 10.1016/j.bios.2006.11.028
   Xi FN, 2008, BIOSENS BIOELECTRON, V24, P29, DOI 10.1016/j.bios.2008.03.023
   Yi HM, 2005, LANGMUIR, V21, P2104, DOI 10.1021/la047529k
   Yi HM, 2004, ANAL CHEM, V76, P365, DOI 10.1021/ac034662t
   Zhao W, 2005, LANGMUIR, V21, P9630, DOI 10.1021/la051370+
NR 33
TC 27
Z9 30
U1 2
U2 70
PU SPRINGER
PI DORDRECHT
PA VAN GODEWIJCKSTRAAT 30, 3311 GZ DORDRECHT, NETHERLANDS
SN 0957-4530
EI 1573-4838
J9 J MATER SCI-MATER M
JI J. Mater. Sci.-Mater. Med.
PD AUG
PY 2011
VL 22
IS 8
BP 1985
EP 1992
DI 10.1007/s10856-011-4363-y
PG 8
WC Engineering, Biomedical; Materials Science, Biomaterials
WE Science Citation Index Expanded (SCI-EXPANDED)
SC Engineering; Materials Science
GA 799PP
UT WOS:000293298900020
PM 21671000
DA 2023-06-30
ER

PT J
AU Huang, KJ
   Liu, YJ
   Zhang, JZ
   Liu, YM
AF Huang, Ke-Jing
   Liu, Yu-Jie
   Zhang, Ji-Zong
   Liu, Yan-Ming
TI A sequence-specific DNA electrochemical sensor based on acetylene black
   incorporated two-dimensional CuS nanosheets and gold nanoparticles
SO SENSORS AND ACTUATORS B-CHEMICAL
LA English
DT Article
DE Two-dimensional transition-metal chalcogenides; CuS-acetylene black
   nanocomposite; Au nanoparticle; DNA biosensor
ID THIN-FILMS; GRAPHENE; ELECTRODE; PERFORMANCE; COMPOSITES
AB Recently, two-dimensional transition-metal chalcogenides attract increasing interest because of their remarkable structural and electronic properties. In this work, acetylene black (AB) incorporated CuS nanosheets are synthesized via a simple solvothermal route assisted by ethylene glycol. The obtained sample is characterized by scanning electron microscopy, transmission electron microscopy, X-ray diffraction and Raman spectra. A novel DNA electrochemical biosensor is fabricated with the DNA labeled at 5 end using 6-mercapto-1-hexhane immobilized on the CuS-AB/Au nanoparticles modified electrode through Au-S interaction. After blocked with 6-mercapto-1-hexanol, the probe DNA is bound with the addition of target DNA to form the double-stranded structure on the electrode surface, which leads to a significantly decrease of peak current of electrochemical indicator [Fe(CN)(6)](3-/4-). Under optimum conditions, the amperometric signals decrease linearly with the target DNA concentrations (0.1 pM-1 nM), and the DNA sensor exhibits a detection limit as low as 20 fM (3 sigma/S) with an excellent differentiation ability. The proposed method also shows acceptable stability and reproducibility. The good analytical performance can be attributed to the synergistic effect of acetylene black and the unique microstructure of CuS nanosheets. This can open up new opportunities for sensitive and selective detection of specific sequence DNA and provide a promising platform for sensor or biosensor designs for other biomoleculars detection. (C) 2014 Elsevier B.V. All rights reserved.
C1 [Huang, Ke-Jing; Liu, Yu-Jie; Zhang, Ji-Zong; Liu, Yan-Ming] Xinyang Normal Univ, Coll Chem & Chem Engn, Xinyang 464000, Peoples R China.
   [Huang, Ke-Jing] Hunan Univ, Coll Chem & Chem Engn, State Key Lab Chemobiosensing & Chemometr, Changsha 410082, Hunan, Peoples R China.
C3 Xinyang Normal University; Hunan University
RP Huang, KJ (通讯作者)，Xinyang Normal Univ, Coll Chem & Chem Engn, Xinyang 464000, Peoples R China.
EM kejinghuang11@163.com
RI huang, ke-jing/ABG-4776-2021
FU National Natural Science Foundation of China [U1304214, 21475115,
   21375114]; State Key Laboratory of Chemo/Biosensing and Chemometrics
   [2013013]
FX This work was supported by the National Natural Science Foundation of
   China (U1304214, 21475115, 21375114) and the State Key Laboratory of
   Chemo/Biosensing and Chemometrics (No. 2013013).
CR Chakrabarti MH, 2013, ELECTROCHIM ACTA, V107, P425, DOI 10.1016/j.electacta.2013.06.030
   Chaudhary GR, 2014, CHEM ENG J, V243, P217, DOI 10.1016/j.cej.2014.01.012
   Chen JH, 2007, ELECTROANAL, V19, P1765, DOI 10.1002/elan.200703929
   Fang XP, 2013, CHEM-EUR J, V19, P5694, DOI 10.1002/chem.201204254
   Feng KJ, 2006, TALANTA, V70, P561, DOI 10.1016/j.talanta.2006.01.009
   Guneri E, 2012, J ALLOY COMPD, V516, P20, DOI 10.1016/j.jallcom.2011.11.054
   Guo Y. W., 2013, J XINYANG NORMAL U N, V2, P283
   Guo YX, 2013, ELECTROCHIM ACTA, V113, P69, DOI 10.1016/j.electacta.2013.09.039
   Hai H, 2014, MICROCHIM ACTA, V181, P893, DOI 10.1007/s00604-014-1177-x
   Huang JW, 2014, ELECTROCHIM ACTA, V136, P41, DOI 10.1016/j.electacta.2014.05.070
   Huang KJ, 2014, BIOSENS BIOELECTRON, V55, P195, DOI 10.1016/j.bios.2013.11.061
   Huang KJ, 2014, SENSOR ACTUAT B-CHEM, V191, P828, DOI 10.1016/j.snb.2013.10.072
   Jing Y, 2013, J PHYS CHEM C, V117, P25409, DOI 10.1021/jp410969u
   Kalanur SS, 2013, ELECTROCHIM ACTA, V103, P91, DOI 10.1016/j.electacta.2013.04.041
   Li GJ, 2012, ELECTROCHIM ACTA, V63, P312, DOI 10.1016/j.electacta.2011.12.107
   Li M, 2012, SENSOR ACTUAT B-CHEM, V168, P329, DOI 10.1016/j.snb.2012.04.030
   Liu B, 2012, MICROCHIM ACTA, V178, P163, DOI 10.1007/s00604-012-0822-5
   Luo D. F., 2014, J XINYANG NORMAL U N, V27, P538
   Qian L, 2013, SENSOR ACTUAT B-CHEM, V176, P952, DOI 10.1016/j.snb.2012.09.076
   Wang L, 2014, BIOSENS BIOELECTRON, V51, P201, DOI 10.1016/j.bios.2013.07.049
   Wang QX, 2012, ELECTROCHIM ACTA, V62, P250, DOI 10.1016/j.electacta.2011.12.020
   Wang YR, 2012, ELECTROCHIM ACTA, V80, P264, DOI 10.1016/j.electacta.2012.07.004
   Yang YC, 2014, ACS APPL MATER INTER, V6, P7579, DOI 10.1021/am500912m
   Zhang YY, 2013, COLLOID SURFACE B, V103, P94, DOI 10.1016/j.colsurfb.2012.10.015
   Zheng J, 2014, SENSOR ACTUAT B-CHEM, V199, P168, DOI 10.1016/j.snb.2014.03.110
   Zhu NN, 2004, ANAL CHIM ACTA, V510, P163, DOI 10.1016/j.aca.2004.01.017
   Zhu XL, 2014, RSC ADV, V4, P2421, DOI 10.1039/c3ra44033h
   [No title captured]
   [No title captured]
NR 29
TC 43
Z9 45
U1 5
U2 132
PU ELSEVIER SCIENCE SA
PI LAUSANNE
PA PO BOX 564, 1001 LAUSANNE, SWITZERLAND
SN 0925-4005
J9 SENSOR ACTUAT B-CHEM
JI Sens. Actuator B-Chem.
PD MAR 31
PY 2015
VL 209
BP 570
EP 578
DI 10.1016/j.snb.2014.12.023
PG 9
WC Chemistry, Analytical; Electrochemistry; Instruments & Instrumentation
WE Science Citation Index Expanded (SCI-EXPANDED)
SC Chemistry; Electrochemistry; Instruments & Instrumentation
GA CA7FD
UT WOS:000349082200075
DA 2023-06-30
ER

PT J
AU Li, YF
   Han, M
   Bai, HY
   Wu, Y
   Dai, ZH
   Bao, JC
AF Li, Yanfen
   Han, Min
   Bai, Hongyan
   Wu, Yong
   Dai, Zhihui
   Bao, Jianchun
TI A sensitive electrochemical aptasensor based on water soluble CdSe
   quantum dots (QDs) for thrombin determination
SO ELECTROCHIMICA ACTA
LA English
DT Article
DE Aptamer; Thrombin; CdSe quantum dots; Methylene blue; Biosensor
ID METHYLENE-BLUE; APTAMER; BIOSENSORS; SENSORS; DNA; NANOPARTICLES;
   ELECTRODES; IMPEDANCE; PROTEINS; AFFINITY
AB A novel aptamer biosensor with easy operation and good sensitivity, specificity, stability and reproducibility was developed by immobilizing the aptamer on water soluble CdSe quantum dots (QDs) modified on the top of the glassy carbon electrode (GCE). Methylene blue (MB) was intercalated into the aptamer sequence and used as an electrochemical marker. CdSe QDs improved the electrochemical signal because of their larger surface area and ion centers of CdSe QDs may also had a major role on amplifying the signal. The higher ion concentration caused more combination of aptamer which caused larger signal. The thrombin was detected by differential pulse voltammetry (DPV) quantitatively. Under optimal conditions, the two linear ranges were obtained from 3 to 13 mu g mL(-1) and from 14 to 31 mu g mL(-1), respectively. The detection limit was 0.08 mu g mL(-1) at 3 sigma. The constructed biosensor had better responses compared with that in the absence of the CdSe QDs immobilizing. The control experiment was also carried out by using BSA, casein and IgG in the absence of thrombin. The results showed that the aptasensor had good specificity, stability and reproducibility to the thrombin. Moreover, the aptasensor could be used for detection of real sample with consistent results in comparison with those obtained by fluorescence method which could provide a promising platform for fabrication of aptamer based biosensors. (C) 2011 Elsevier Ltd. All rights reserved.
C1 [Li, Yanfen; Han, Min; Bai, Hongyan; Wu, Yong; Dai, Zhihui; Bao, Jianchun] Nanjing Normal Univ, Coll Chem & Mat Sci, Jiangsu Key Lab Biofuct Mat, Jiangsu Lab New Power Batteries, Nanjing 210097, Peoples R China.
   [Bai, Hongyan] Jiaxing Coll, Coll Biol & Chem Engn, Jiaxing 314001, Peoples R China.
C3 Nanjing Normal University; Jiaxing University
RP Dai, ZH (通讯作者)，Nanjing Normal Univ, Coll Chem & Mat Sci, Jiangsu Key Lab Biofuct Mat, Jiangsu Lab New Power Batteries, Nanjing 210097, Peoples R China.
EM daizhihuii@njnu.edu.cn; baojianchun@njnu.edu.cn
RI Han, Min/G-8611-2011
OI Han, Min/0000-0003-1659-845X
FU National Natural Science Foundation of China [20875046, 20871070,
   20901041]; Program for New Century Excellent Talents in University
   [NCET-09-0159]; Jiangsu Higher Education Institutions
FX This work was supported by the National Natural Science Foundation of
   China (nos. 20875046, 20871070 and 20901041) and the Program for New
   Century Excellent Talents in University (NCET-09-0159). We greatly
   appreciate the financial support from the Priority Academic Program
   Development of Jiangsu Higher Education Institutions.
CR Bang GS, 2005, BIOSENS BIOELECTRON, V21, P863, DOI 10.1016/j.bios.2005.02.002
   Centi S, 2008, BIOSENS BIOELECTRON, V23, P1602, DOI 10.1016/j.bios.2008.01.020
   Erdem A, 2001, ELECTROANAL, V13, P219, DOI 10.1002/1521-4109(200103)13:3<219::AID-ELAN219>3.0.CO;2-7
   Gao MY, 1997, ADV MATER, V9, P802, DOI 10.1002/adma.19970091007
   Hamaguchi N, 2001, ANAL BIOCHEM, V294, P126, DOI 10.1006/abio.2001.5169
   Heins EA, 2005, NANO LETT, V5, P1824, DOI 10.1021/nl050925i
   Hianik T, 2007, BIOELECTROCHEMISTRY, V70, P127, DOI 10.1016/j.bioelechem.2006.03.012
   Huang HP, 2009, BIOSENS BIOELECTRON, V25, P927, DOI 10.1016/j.bios.2009.08.008
   Jin Y, 2010, ANALYST, V135, P1731, DOI 10.1039/c0an00014k
   Kolmakov A, 2003, ADV MATER, V15, P997, DOI 10.1002/adma.200304889
   Lee JO, 2008, ANAL BIOANAL CHEM, V390, P1023, DOI 10.1007/s00216-007-1643-y
   Li YL, 2009, ANALYST, V134, P2100, DOI 10.1039/b903434j
   Liu JW, 2009, CHEM REV, V109, P1948, DOI 10.1021/cr030183i
   Liu X, 2008, ANALYST, V133, P1161, DOI 10.1039/b807183g
   Mao X, 2008, BIOSENS BIOELECTRON, V23, P1555, DOI 10.1016/j.bios.2008.01.019
   Michaud M, 2003, J AM CHEM SOC, V125, P8672, DOI 10.1021/ja034483t
   MURRAY CB, 1993, J AM CHEM SOC, V115, P8706, DOI 10.1021/ja00072a025
   Ndamanisha JC, 2010, ANALYST, V135, P621, DOI 10.1039/b919532g
   Numnuam A, 2008, ANAL CHEM, V80, P707, DOI 10.1021/ac701910r
   Ozsoz M, 2003, ANAL CHEM, V75, P2181, DOI 10.1021/ac026212r
   Pauliukaite R, 2010, ELECTROCHIM ACTA, V55, P6239, DOI 10.1016/j.electacta.2009.09.055
   Rohs R, 2000, J AM CHEM SOC, V122, P2860, DOI 10.1021/ja992966k
   Suprun E, 2008, BIOSENS BIOELECTRON, V24, P825, DOI 10.1016/j.bios.2008.07.008
   Tani A, 2001, ANALYST, V126, P1756, DOI 10.1039/b104260m
   Wang J, 2005, ANAL CHEM, V77, P3542, DOI 10.1021/ac050165w
   Wang JL, 2010, TALANTA, V81, P63, DOI 10.1016/j.talanta.2009.11.035
   Xu Y, 2006, ELECTROANAL, V18, P1449, DOI 10.1002/elan.200603566
   Yu WW, 2003, CHEM MATER, V15, P4300, DOI 10.1021/cm034729t
   Zhao Q, 2008, ANAL CHEM, V80, P7586, DOI 10.1021/ac801206s
NR 29
TC 35
Z9 36
U1 1
U2 98
PU PERGAMON-ELSEVIER SCIENCE LTD
PI OXFORD
PA THE BOULEVARD, LANGFORD LANE, KIDLINGTON, OXFORD OX5 1GB, ENGLAND
SN 0013-4686
J9 ELECTROCHIM ACTA
JI Electrochim. Acta
PD AUG 1
PY 2011
VL 56
IS 20
BP 7058
EP 7063
DI 10.1016/j.electacta.2011.05.119
PG 6
WC Electrochemistry
WE Science Citation Index Expanded (SCI-EXPANDED)
SC Electrochemistry
GA 820BV
UT WOS:000294881400025
DA 2023-06-30
ER

PT J
AU Hashemzadeh, S
   Omidi, Y
   Rafii-Tabar, H
AF Hashemzadeh, Shabnam
   Omidi, Yadollah
   Rafii-Tabar, Hashem
TI Amperometric lactate nanobiosensor based on reduced graphene oxide,
   carbon nanotube and gold nanoparticle nanocomposite
SO MICROCHIMICA ACTA
LA English
DT Article
DE Amperometric technique; Carbon nanotube; Electrochemical biosensor;
   Enzymatic nanosensor; Gold nanoparticles; Hydrogen peroxide; Lactate
   oxidase; Nanocomposite; Reduced graphene oxide
ID GLUCOSE-METABOLISM; BIOSENSOR
AB A sensitive amperometric method is reported for the determination of lactate. A platinum electrode was modified with a composite prepared from reduced graphene oxide (rGO), carbon nanotubes (CNTs) and gold nanoparticles. The composite was synthesized by the in-situ reduction of gold(III) ions on the GO-CNT hybrid. Triple composite components showed synergistic effects on the enzyme loading, electrocatalytic activity and electron transfer between receptor and electrode surface. The amperometric lactate sensor was obtained by immobilization of lactate oxidase (LOx) on the modified electrode. LOx catalyzes the conversion of lactate into pyruvate and hydrogen peroxide. The generated hydrogen peroxide is simultaneously involved in the oxidation reaction, which is associated with the electron production. These electrons act as amperometric signal generators. At the low potential of 0.2 V, the nanobiosensor shows a relatively wide linear analytical range (i.e., 0.05-100 mM of lactate) with high electrochemical sensitivity (35.3 mu A mM(-1) cm(-2)) and limit of detection of 2.3 mu M. The sensor is stable, repeatable and reproducible. It is a highly sensitive tool for the detection of lactate in biological samples under both normoxic and hypoxic conditions.
   Graphical abstract Schematic representation of an electrochemical biosensor for sensitive detection of lactate in biological and food samples based on reduced graphene oxide-carbon nanotube-gold nanocomposite, as a surface modifier, and lactate oxidase, as a bioreceptor.
C1 [Hashemzadeh, Shabnam; Rafii-Tabar, Hashem] Shahid Beheshti Univ Med Sci, Sch Med, Dept Med Phys & Biomed Engn, Tehran 1985717443, Iran.
   [Omidi, Yadollah] Tabriz Univ Med Sci, Res Ctr Pharmaceut Nanotechnol, Biomed Inst, Tabriz 6581151656, Iran.
   [Omidi, Yadollah] Tabriz Univ Med Sci, Fac Pharm, Dept Pharmaceut, Tabriz 5166614766, Iran.
   [Rafii-Tabar, Hashem] IRI Acad Sci, Phys Branch, Tehran 193955531, Iran.
C3 Shahid Beheshti University Medical Sciences; Tabriz University of
   Medical Science; Tabriz University of Medical Science
RP Rafii-Tabar, H (通讯作者)，Shahid Beheshti Univ Med Sci, Sch Med, Dept Med Phys & Biomed Engn, Tehran 1985717443, Iran.; Omidi, Y (通讯作者)，Tabriz Univ Med Sci, Res Ctr Pharmaceut Nanotechnol, Biomed Inst, Tabriz 6581151656, Iran.; Omidi, Y (通讯作者)，Tabriz Univ Med Sci, Fac Pharm, Dept Pharmaceut, Tabriz 5166614766, Iran.; Rafii-Tabar, H (通讯作者)，IRI Acad Sci, Phys Branch, Tehran 193955531, Iran.
EM yomidi@tbzmed.ac.ir; rafii-tabar@nano.ipm.ac.ir
RI Omidi, Yadollah/E-8452-2013
OI Omidi, Yadollah/0000-0003-0067-2475
FU RCPN [97005]
FX This article is a part of a Ph.D. thesis, written by Ms. Shabnam
   Hashemzadeh, approved at the School of Medicine, Shahid Beheshti
   University of Medical Sciences, Tehran-Iran (Registration No: M 360) in
   collaboration with the Research Center for Pharmaceutical Nanotechnology
   (RCPN) at Tabriz University of Medical Sciences, Tabriz-Iran. This study
   was financially supported by and technically conducted at the RCPN
   (Grant No: 97005).
CR Abrar Md Abu, 2016, Sci Rep, V6, P30565, DOI 10.1038/srep30565
   Annibaldi A, 2010, CURR OPIN CLIN NUTR, V13, P466, DOI 10.1097/MCO.0b013e32833a5577
   Barar J, 2013, BIOIMPACTS, V3, P149, DOI 10.5681/bi.2013.036
   Bartrons R, 2007, J BIOENERG BIOMEMBR, V39, P223, DOI [10.1007/s10863-007-9080-3, 10.1007/S10863-007-9080-3]
   Goodwin Matthew L, 2014, Front Nutr, V1, P27, DOI 10.3389/fnut.2014.00027
   Goran JM, 2011, ANAL CHEM, V83, P8123, DOI 10.1021/ac2016272
   Hernandez-Ibanez N, 2016, BIOSENS BIOELECTRON, V77, P1168, DOI 10.1016/j.bios.2015.11.005
   Hossain MF, 2016, SCI REP-UK, V6, DOI 10.1038/srep21009
   Hwa KY, 2014, BIOSENS BIOELECTRON, V62, P127, DOI 10.1016/j.bios.2014.06.023
   Ibupoto ZH, 2012, SENSORS-BASEL, V12, P2456, DOI 10.3390/s120302456
   KATZ A, 1987, ACTA PHYSIOL SCAND, V131, P119, DOI 10.1111/j.1748-1716.1987.tb08213.x
   Lei Y, 2012, NANOSCALE, V4, P3438, DOI 10.1039/c2nr30334e
   Lum JJ, 2007, GENE DEV, V21, P1037, DOI 10.1101/gad.1529107
   Marcano DC, 2010, ACS NANO, V4, P4806, DOI 10.1021/nn1006368
   Nikoleli G.-P., 2016, INTELLIGENT NANOMATE, P427
   Pal R, 2009, ORG BIOMOL CHEM, V7, P1525, DOI 10.1039/b901251f
   Pereira AC, 2007, SENSOR ACTUAT B-CHEM, V124, P269, DOI 10.1016/j.snb.2006.12.042
   Perumal M, 2018, NEW J CHEM, V42, P11839, DOI [10.1039/c8nj02118j, DOI 10.1039/C8NJ02118J]
   Rahman MM, 2009, ANAL BIOCHEM, V384, P159, DOI 10.1016/j.ab.2008.09.030
   Rakhi RB, 2016, SCI REP-UK, V6, DOI 10.1038/srep36422
   Rathee Kavita, 2016, Biochem Biophys Rep, V5, P35, DOI 10.1016/j.bbrep.2015.11.010
   Sartain FK, 2006, ANAL CHEM, V78, P5664, DOI 10.1021/ac060416g
   Sirkar K, 2000, ANAL CHEM, V72, P2930, DOI 10.1021/ac991041k
   Song J, 2014, SCI REP-UK, V4, DOI 10.1038/srep07515
   Takahashi S, 2008, ELECTROANAL, V20, P816, DOI 10.1002/elan.200704097
   Wang J, 2005, ELECTROANAL, V17, P7, DOI 10.1002/elan.200403113
   Wang YT, 2011, J ELECTROANAL CHEM, V661, P8, DOI 10.1016/j.jelechem.2011.06.024
   Zhang WJ, 2015, SCI REP-UK, V5, DOI 10.1038/srep11129
   Zhao Y, 2016, SCI REP-UK, V6, DOI 10.1038/srep32327
NR 29
TC 28
Z9 29
U1 2
U2 60
PU SPRINGER WIEN
PI WIEN
PA SACHSENPLATZ 4-6, PO BOX 89, A-1201 WIEN, AUSTRIA
SN 0026-3672
EI 1436-5073
J9 MICROCHIM ACTA
JI Microchim. Acta
PD OCT
PY 2019
VL 186
IS 10
AR 680
DI 10.1007/s00604-019-3791-0
PG 8
WC Chemistry, Analytical
WE Science Citation Index Expanded (SCI-EXPANDED)
SC Chemistry
GA IX7RZ
UT WOS:000485883900002
PM 31515602
DA 2023-06-30
ER

PT J
AU Shamsipur, M
   Pashabadi, A
   Molaabasi, F
AF Shamsipur, Mojtaba
   Pashabadi, Afshin
   Molaabasi, Fatemeh
TI A novel electrochemical hydrogen peroxide biosensor based on hemoglobin
   capped gold nanoclusters-chitosan composite
SO RSC ADVANCES
LA English
DT Article
ID DIRECT ELECTRON-TRANSFER; REDUCED-GRAPHENE OXIDE; CARBON-PASTE
   ELECTRODE; SENSITIVE DETECTION; HORSERADISH-PEROXIDASE;
   ELECTROCATALYSIS; SENSOR; NANOCOMPOSITE; MICROSPHERES; INTERFACE
AB A biocompatible nanocomposite containing hemoglobin capped gold nanocluster (Hb-AuNCs) and chitosan was prepared and applied to the modification of a glassy carbon electrode (GCE) for the preparation of a highly sensitive hydrogen peroxide biosensor. The electrochemical behavior of Hb-AuNCs in the composite film was studied in phosphate buffer solution of pH 7.4 and a pair of quasi-reversible redox peak attributed to the electrode reaction of Hb's Fe(III)/Fe(II) redox couple was observed. The FTIR and UV-vis spectroscopy indicated that Hb entrapped in the composite film possesses substantial changes in its secondary structure so that it provided a high peroxidase-like enzyme activity attributing to the excellent electrical conductivity of the encapsulated gold nanoclusters. The AuNCs found to play a critical role as conductive holder and accumulator of redox active centers at the surface of GCEs. The fabricated biosensor showed fast response, acceptable stability, excellent sensitivity, and high electrocatalytic activity toward the reduction of hydrogen peroxide. The oxidation peak current was found to be linearly proportional to H2O2 concentration in the range of 55-700 nM with a limit of detection of 16.5 nM (at S/N (-) 3).
C1 [Shamsipur, Mojtaba; Pashabadi, Afshin] Razi Univ, Dept Chem, Kermanshah, Iran.
   [Molaabasi, Fatemeh] Tarbiat Modares Univ, Dept Chem, Tehran, Iran.
C3 Razi University; Tarbiat Modares University
RP Shamsipur, M (通讯作者)，Razi Univ, Dept Chem, Kermanshah, Iran.
EM mshamsipur@yahoo.com
RI shamsipur, Mojtaba/ABE-9519-2020
OI molaabasi, fatemeh/0000-0002-9242-9319
FU Iran National Elite Foundation (INEF); Research Council of Razi
   University and Center of Excellence in Sensors and Biosensors at Razi
   University
FX The authors thank Iran National Elite Foundation (INEF), Research
   Council of Razi University and Center of Excellence in Sensors and
   Biosensors at Razi University for the support of this work.
CR Antonini E, 1971, HEMOGLOBIN MYOGLOBIN, V21, P13
   Banaei A, 2015, J IRAN CHEM SOC, V12, P687, DOI 10.1007/s13738-014-0527-2
   Butwong N, 2014, J ELECTROANAL CHEM, V717, P41, DOI 10.1016/j.jelechem.2013.12.028
   Chen W, 2012, ANALYST, V137, P49, DOI 10.1039/c1an15738h
   Chen XJ, 2014, ELECTROANAL, V26, P1513, DOI 10.1002/elan.201400080
   Chilaka FC, 2011, CELL BIOCHEM BIOPHYS, V60, P187, DOI 10.1007/s12013-010-9139-3
   Cui X, 2015, MICROCHIM ACTA, V182, P265, DOI 10.1007/s00604-014-1321-7
   Dong SY, 2012, ELECTROANAL, V24, P1554, DOI 10.1002/elan.201200092
   Dong S, 2015, ANAL CHIM ACTA, V853, P200, DOI 10.1016/j.aca.2014.08.004
   DONG SJ, 1989, BIOELECTROCH BIOENER, V21, P233, DOI 10.1016/0302-4598(89)85003-2
   Han Y, 2013, ELECTROCHIM ACTA, V90, P35, DOI 10.1016/j.electacta.2012.11.117
   He XY, 2012, ANAL CHEM, V84, P2351, DOI 10.1021/ac203061m
   HELLER A, 1990, ACCOUNTS CHEM RES, V23, P128, DOI 10.1021/ar00173a002
   Hu CY, 2014, ACS APPL MATER INTER, V6, P4170, DOI 10.1021/am405841k
   Hu CY, 2013, BIOSENS BIOELECTRON, V41, P656, DOI 10.1016/j.bios.2012.09.035
   Hu CY, 2012, ANAL CHEM, V84, P10324, DOI 10.1021/ac3023795
   Jin LH, 2011, BIOSENS BIOELECTRON, V26, P1965, DOI 10.1016/j.bios.2010.08.019
   Kafi AKM, 2011, J ELECTROANAL CHEM, V662, P64, DOI 10.1016/j.jelechem.2011.03.021
   KAMIN RA, 1980, ANAL CHEM, V52, P1198, DOI 10.1021/ac50058a010
   Kawde AN, 2015, J ELECTROANAL CHEM, V740, P68, DOI 10.1016/j.jelechem.2015.01.005
   Khan MM, 2013, MAT SCI ENG C-MATER, V33, P4692, DOI 10.1016/j.msec.2013.07.028
   Koposova E, 2014, BIOSENS BIOELECTRON, V57, P54, DOI 10.1016/j.bios.2014.01.034
   LAVIRON E, 1974, J ELECTROANAL CHEM, V52, P355, DOI 10.1016/S0022-0728(74)80448-1
   LAVIRON E, 1979, J ELECTROANAL CHEM, V101, P19, DOI 10.1016/S0022-0728(79)80075-3
   Le Guevel X, 2011, J PHYS CHEM C, V115, P10955, DOI 10.1021/jp111820b
   Levi MD, 2002, J ELECTROCHEM SOC, V149, pE215, DOI 10.1149/1.1475692
   Li JX, 2012, BIOELECTROCHEMISTRY, V86, P60, DOI 10.1016/j.bioelechem.2012.02.002
   Li JX, 2009, SENSOR ACTUAT B-CHEM, V138, P545, DOI 10.1016/j.snb.2009.02.035
   Li XY, 2014, BIOSENS BIOELECTRON, V59, P221, DOI 10.1016/j.bios.2014.03.046
   Li YC, 2015, SENSOR ACTUAT B-CHEM, V206, P735, DOI 10.1016/j.snb.2014.09.016
   Lin KC, 2015, RSC ADV, V5, P41224, DOI 10.1039/c5ra04366b
   Liu KP, 2010, ELECTROCHEM COMMUN, V12, P402, DOI 10.1016/j.elecom.2010.01.004
   Liu QW, 2013, ANALYST, V138, P5559, DOI 10.1039/c3an00533j
   Liu RX, 2014, J IRAN CHEM SOC, V11, P1569, DOI 10.1007/s13738-014-0428-4
   Lorestani F, 2015, SENSOR ACTUAT B-CHEM, V208, P389, DOI 10.1016/j.snb.2014.11.074
   Mai ZB, 2010, TALANTA, V81, P167, DOI 10.1016/j.talanta.2009.11.053
   Maji SK, 2014, ACS APPL MATER INTER, V6, P13648, DOI 10.1021/am503110s
   McDonald J.R., 1987, IMPEDANCE SPECTROSCO
   Molaabasi F, 2015, RSC ADV, V5, P33123, DOI 10.1039/c5ra00335k
   Parak FG, 2002, CHEMPHYSCHEM, V3, P249, DOI 10.1002/1439-7641(20020315)3:3<249::AID-CPHC249>3.0.CO;2-A
   Qian Gongming, 2010, Wuhan University Journal of Natural Sciences, V15, P160, DOI 10.1007/s11859-010-0214-9
   Shamsipur M, 2015, MICROCHIM ACTA, V182, P1131, DOI 10.1007/s00604-014-1428-x
   Shamsipur M, 2012, ELECTROANAL, V24, P357, DOI 10.1002/elan.201100453
   Shamsipur M, 2012, BIOELECTROCHEMISTRY, V83, P31, DOI 10.1016/j.bioelechem.2011.08.003
   Shan D, 2007, BIOMACROMOLECULES, V8, P3041, DOI 10.1021/bm070329d
   Sheng QL, 2013, BIOELECTROCHEMISTRY, V94, P39, DOI 10.1016/j.bioelechem.2013.05.003
   Shervedani RK, 2006, BIOELECTROCHEMISTRY, V69, P201, DOI 10.1016/j.bioelechem.2006.01.003
   Sun JY, 2011, BIOELECTROCHEMISTRY, V82, P125, DOI 10.1016/j.bioelechem.2011.06.007
   Sun W, 2014, MAT SCI ENG C-MATER, V40, P235, DOI 10.1016/j.msec.2014.03.035
   Wang QL, 2004, BIOSENS BIOELECTRON, V19, P1269, DOI 10.1016/j.bios.2003.11.012
   Wang QL, 2004, LANGMUIR, V20, P1342, DOI 10.1021/la035321d
   Wang SF, 2005, LANGMUIR, V21, P9260, DOI 10.1021/la050947k
   Wang YL, 2015, BIOSENS BIOELECTRON, V64, P57, DOI 10.1016/j.bios.2014.08.054
   Wang YL, 2012, MICROCHIM ACTA, V176, P405, DOI 10.1007/s00604-011-0736-7
   WILLIAMS RC, 1973, ANAL BIOCHEM, V54, P137, DOI 10.1016/0003-2697(73)90256-X
   Xu JM, 2007, J COLLOID INTERF SCI, V315, P170, DOI 10.1016/j.jcis.2007.06.059
   Xu YX, 2007, J BIOL INORG CHEM, V12, P421, DOI 10.1007/s00775-006-0198-2
   Yamazaki I, 1978, Adv Biophys, V11, P249
   Zhang Y, 2012, SENSOR ACTUAT B-CHEM, V162, P143, DOI 10.1016/j.snb.2011.12.051
NR 59
TC 20
Z9 20
U1 0
U2 86
PU ROYAL SOC CHEMISTRY
PI CAMBRIDGE
PA THOMAS GRAHAM HOUSE, SCIENCE PARK, MILTON RD, CAMBRIDGE CB4 0WF, CAMBS,
   ENGLAND
SN 2046-2069
J9 RSC ADV
JI RSC Adv.
PY 2015
VL 5
IS 76
BP 61725
EP 61734
DI 10.1039/c5ra09216g
PG 10
WC Chemistry, Multidisciplinary
WE Science Citation Index Expanded (SCI-EXPANDED)
SC Chemistry
GA CN3UO
UT WOS:000358353100029
DA 2023-06-30
ER

PT J
AU Jeon, WY
   Choi, YB
   Kim, HH
AF Jeon, Won-Yong
   Choi, Young-Bong
   Kim, Hyug-Han
TI Ultrasonic synthesis and characterization of poly(acrylamide)-co-poly
   (vinylimidazole)@MWCNTs composite for use as an electrochemical material
SO ULTRASONICS SONOCHEMISTRY
LA English
DT Article
DE Biosensor; Glucose oxidase; MWCNTs; Hydrophilic polymer; Ultrasonic
   synthesis
ID WALLED CARBON NANOTUBES; DIRECT ELECTRON-TRANSFER; GLUCOSE-OXIDASE;
   GRAPHENE OXIDE; FUNCTIONALIZATION; BIOSENSOR; NANOCOMPOSITE; DISPERSION;
   IMMOBILIZATION; CONSTRUCTION
AB Applying a nanocomposite to increase the conductivity of an electrode can facilitate electrochemical analysis. In this regard, multi-walled carbon nanotubes (MWCNTs) evenly dispersed in hydrophilic solution can play an important role in electrochemical bio-sensing due to their unique properties, such as their high electrical conductivity and ability to conjugate with hydrophilic enzymes. Herein, we report the simple ultrasonic synthesis of a highly dispersible, enzyme-binding nanocomposite, poly(acrylamide)-co-poly(vinyl imidazole) (7:1 mol ratio). MWCNTs (PAA-PVI@MWCNTs). This material, having a zeta potential of 36.6 +/- 0.53 mV, was applied as a film to an electrode surface and stably bound with glucose oxidase to transfer an electron between the enzyme and electrode in the presence of glucose. The PAA-PVI@MWCNTs composite, which was readily dispersed in deionized water, can be used as a biocompatible material for applications such as bio-sensing, point-of-care testing (POCT), and other health care functions.
C1 [Jeon, Won-Yong; Choi, Young-Bong; Kim, Hyug-Han] Dankook Univ, Coll Nat Sci, Dept Chem, Cheonan 31116, Chungnam, South Korea.
   [Jeon, Won-Yong] Dankook Univ, Dept Nanobiomed Sci, Cheonan 31116, Chungnam, South Korea.
   [Jeon, Won-Yong] Dankook Univ, PLUS NBM Global Res Ctr Regenerat Med BK21, Cheonan 31116, Chungnam, South Korea.
C3 Dankook University; Dankook University; Dankook University
RP Kim, HH (通讯作者)，Dankook Univ, Coll Nat Sci, Dept Chem, Chem Anal Lab 213, Cheonan 31116, Chungnam, South Korea.
EM hankim@dankook.ac.kr
FU Ministry of Education; National Research Foundation of Korea
   [R-2016-00675]; Basic Science Research Program through the National
   Research Foundation of Korea (NRF) - Ministry of Education
   [2017R1A63A11035249]
FX Following are results of a study on the "Leades in INdustry-university
   Cooperation" Project, supported by the Ministry of Education and
   National Research Foundation (R-2016-00675) of Korea. And it was
   supported in part by the Basic Science Research Program through the
   National Research Foundation of Korea (NRF), funded by the Ministry of
   Education (2017R1A63A11035249).
CR Abdolmaleki A, 2018, ULTRASON SONOCHEM, V41, P27, DOI 10.1016/j.ultsonch.2017.09.018
   Amiri A, 2012, MATER LETT, V72, P153, DOI 10.1016/j.matlet.2011.12.114
   Aviles F, 2009, CARBON, V47, P2970, DOI 10.1016/j.carbon.2009.06.044
   Claussen JC, 2009, ACS NANO, V3, P37, DOI 10.1021/nn800682m
   CORDESDE.M, 1968, SPECTROCHIM ACTA A-M, VA 24, P237
   Costa S, 2008, MATER SCI-POLAND, V26, P433
   Datsyuk V, 2008, CARBON, V46, P833, DOI 10.1016/j.carbon.2008.02.012
   Deo RP, 2005, ANAL CHIM ACTA, V530, P185, DOI 10.1016/j.aca.2004.09.072
   DROLET DP, 1988, INORG CHIM ACTA, V146, P173, DOI 10.1016/S0020-1693(00)80605-2
   Esumi K, 1996, CARBON, V34, P279, DOI 10.1016/0008-6223(96)83349-5
   Foillard S, 2011, NANOSCALE, V3, P1461, DOI 10.1039/c0nr01005g
   Gong XY, 2000, CHEM MATER, V12, P1049, DOI 10.1021/cm9906396
   Goornavar V, 2014, MAT SCI ENG C-MATER, V40, P299, DOI 10.1016/j.msec.2014.04.009
   Grieshaber D, 2008, SENSORS-BASEL, V8, P1400, DOI 10.3390/s8031400
   Guilherme MR, 2005, CARBOHYD POLYM, V61, P464, DOI 10.1016/j.carbpol.2005.06.017
   Hill DE, 2002, MACROMOLECULES, V35, P9466, DOI 10.1021/ma020855r
   Holland JT, 2011, J AM CHEM SOC, V133, P19262, DOI 10.1021/ja2071237
   Hong JH, 2007, J POLYM SCI POL CHEM, V45, P3477, DOI 10.1002/pola.22122
   Huang TC, 2016, EXPRESS POLYM LETT, V10, P450, DOI 10.3144/expresspolymlett.2016.43
   Islam MF, 2003, NANO LETT, V3, P269, DOI 10.1021/nl025924u
   Jena BK, 2006, ANAL CHEM, V78, P6332, DOI 10.1021/ac052143f
   Kar P, 2013, SENSOR ACTUAT B-CHEM, V183, P25, DOI 10.1016/j.snb.2013.03.093
   Kim J, 2009, J SOLID STATE ELECTR, V13, P1043, DOI 10.1007/s10008-008-0725-x
   Kolek E, 2007, J FOOD NUTR RES, V46, P39
   Le Goff A, 2011, ANALYST, V136, P1279, DOI 10.1039/c0an00904k
   Lee J, 2009, KOREAN J CHEM ENG, V26, P1790, DOI 10.1007/s11814-009-0272-x
   Lee KP, 2010, MICROCHEM J, V95, P74, DOI 10.1016/j.microc.2009.10.008
   Lim C, 2016, ANGEW CHEM INT EDIT, V55, P3342, DOI 10.1002/anie.201510319
   Liu ZQ, 2012, POLYM COMPOSITE, V33, P665, DOI 10.1002/pc.22180
   Lu XB, 2008, BIOSENS BIOELECTRON, V23, P1236, DOI 10.1016/j.bios.2007.11.006
   Ma PC, 2010, COMPOS PART A-APPL S, V41, P1345, DOI 10.1016/j.compositesa.2010.07.003
   Maktedar SS, 2017, ULTRASON SONOCHEM, V39, P208, DOI 10.1016/j.ultsonch.2017.04.006
   Maktedar SS, 2017, ULTRASON SONOCHEM, V34, P856, DOI 10.1016/j.ultsonch.2016.07.016
   Mallakpour S, 2017, ULTRASON SONOCHEM, V39, P589, DOI 10.1016/j.ultsonch.2017.05.028
   Mazzotta E, 2015, RSC ADV, V5, P83164, DOI 10.1039/c5ra14139g
   Mc Carthy B, 2001, SYNTHETIC MET, V121, P1225, DOI 10.1016/S0379-6779(00)00906-1
   Moreira FTC, 2013, ELECTROCHIM ACTA, V107, P481, DOI 10.1016/j.electacta.2013.06.061
   Osorio AG, 2008, APPL SURF SCI, V255, P2485, DOI 10.1016/j.apsusc.2008.07.144
   Piunno PAE, 2005, ANAL BIOANAL CHEM, V381, P1004, DOI 10.1007/s00216-004-3024-0
   Pumera M, 2010, TRAC-TREND ANAL CHEM, V29, P954, DOI 10.1016/j.trac.2010.05.011
   Qi HS, 2014, FIBERS, V2, P295, DOI 10.3390/fib2040295
   Shao DD, 2010, COLLOID SURFACE A, V360, P74, DOI 10.1016/j.colsurfa.2010.02.013
   Shin H, 2014, ELECTROCHIM ACTA, V115, P599, DOI 10.1016/j.electacta.2013.10.213
   Singh RK, 2015, J ELECTROCHEM SOC, V162, pF489, DOI 10.1149/2.0141506jes
   Song J, 2011, ELECTROANAL, V23, P2941, DOI 10.1002/elan.201100437
   Unnikrishnan B, 2013, BIOSENS BIOELECTRON, V39, P70, DOI 10.1016/j.bios.2012.06.045
   Wang D, 2009, ELECTROCHIM ACTA, V54, P4316, DOI 10.1016/j.electacta.2009.02.096
   Wang J, 2003, ANAL CHEM, V75, P2075, DOI 10.1021/ac030007+
   Wang J, 2008, CHEM REV, V108, P814, DOI 10.1021/cr068123a
   Wei Y, 2011, ELECTROCHIM ACTA, V56, P8571, DOI 10.1016/j.electacta.2011.07.048
   White B, 2007, J PHYS CHEM C, V111, P13684, DOI 10.1021/jp070853e
   Whitsitt EA, 2003, NANO LETT, V3, P775, DOI 10.1021/nl034186m
   Yang MH, 2010, ELECTROANAL, V22, P1223, DOI 10.1002/elan.200900556
   ZAKEERUDDIN SM, 1992, J ELECTROANAL CHEM, V337, P253, DOI 10.1016/0022-0728(92)80542-C
   Zhan K, 2014, J ELECTROANAL CHEM, V724, P80, DOI 10.1016/j.jelechem.2014.04.012
   Zhang F, 2008, MACROMOLECULES, V41, P4519, DOI 10.1021/ma800514a
   Zhang MN, 2006, CARBON, V44, P276, DOI 10.1016/j.carbon.2005.07.021
   Zhang YY, 2010, BIOCHEM ENG J, V51, P102, DOI 10.1016/j.bej.2010.06.001
NR 58
TC 12
Z9 12
U1 3
U2 46
PU ELSEVIER
PI AMSTERDAM
PA RADARWEG 29, 1043 NX AMSTERDAM, NETHERLANDS
SN 1350-4177
EI 1873-2828
J9 ULTRASON SONOCHEM
JI Ultrason. Sonochem.
PD MAY
PY 2018
VL 43
BP 73
EP 79
DI 10.1016/j.ultsonch.2017.11.024
PG 7
WC Acoustics; Chemistry, Multidisciplinary
WE Science Citation Index Expanded (SCI-EXPANDED)
SC Acoustics; Chemistry
GA GC1BO
UT WOS:000429511800009
PM 29555290
DA 2023-06-30
ER

PT J
AU Sikarwar, B
   Sharma, PK
   Tripathi, BK
   Boopathi, M
   Singh, B
   Jaiswal, YK
AF Sikarwar, Bhavna
   Sharma, Pushpendra K.
   Tripathi, Brajesh K.
   Boopathi, Mannan
   Singh, Beer
   Jaiswal, Yogesh K.
TI Enzyme Based Electrochemical Biosensor for Ethanolamine
SO ELECTROANALYSIS
LA English
DT Article
DE Enzyme based biosensors; Direct electron transfer; Cyclic voltammetry;
   Ethanolamine; EIS
ID SELF-ASSEMBLED MONOLAYERS; DIRECT ELECTRON-TRANSFER; GLASSY-CARBON
   ELECTRODE; MONOAMINE-OXIDASE-A; GOLD ELECTRODES; ASCORBIC-ACID;
   OXIDATION; SYSTEMS; SURFACE; THIOLS
AB Enzyme based electrochemical detection method developed for chemical toxicant ethanolamine (EA). Monoamine oxidase A (MAO-A) enzyme was used for the oxidation of EA. A direct electron transfer from the electrode to EA without any mediator with the help of MAO-A enzyme was attained and this confirms the application of this methodology for the development of third generation biosensor for EA sensing well below the IDLH (30 ppm) value of EA. Moreover, heterogeneous rate constant (0.021s(-1)) and the number of electron involved (5.2) were deduced for EA in PBS buffer. The calibration plot showed linearity 2.02x10(-4) M to 10.10x10(-4) M of EA in PBS buffer with detection limit 4.1 ppm. The modified electrodes are characterized by Raman and Electrochemical impedance spectroscopy (EIS) techniques. The outcome of this work indicates about the utility of this methodology for the sensing of EA in the environment if it is present as well as to degrade EA into other compounds without using any indicator or mediator.
C1 [Sikarwar, Bhavna; Sharma, Pushpendra K.; Tripathi, Brajesh K.; Boopathi, Mannan; Singh, Beer] DRDO, Def Res & Dev Estab, Jhansi Rd, Gwalior 474002, India.
   [Jaiswal, Yogesh K.] Jiwaji Univ, Sch Studies Biochem, Gwalior 474011, India.
C3 Defence Research & Development Organisation (DRDO); Defence Research &
   Development Establishment (DRDE); Jiwaji University Gwalior
RP Boopathi, M (通讯作者)，DRDO, Def Res & Dev Estab, Jhansi Rd, Gwalior 474002, India.
EM boopathi@drde.drdo.in
CR [Anonymous], 1972, BIOENVIRONMENTAL SAF, P40
   [Anonymous], AM C GOVT IND HYGIEN, P93
   Ates M, 2011, PROG ORG COAT, V71, P1, DOI 10.1016/j.porgcoat.2010.12.011
   Barsoukov E, 2005, IMPEDANCE SPECTROSCOPY: THEORY, EXPERIMENT, AND APPLICATIONS, 2ND EDITION, pXII
   BARTLETT P N, 1991, Progress in Reaction Kinetics, V16, P55
   BOND GC, 1993, ACCOUNTS CHEM RES, V26, P490, DOI 10.1021/ar00033a006
   Browning E., 1953, TOXICITY IND ORGANIC, P1411
   BRUCE JA, 1982, J PHYS CHEM-US, V86, P1552, DOI 10.1021/j100206a018
   Calignano A, 2001, EUR J PHARMACOL, V419, P191, DOI 10.1016/S0014-2999(01)00988-8
   Cannes C, 2002, LANGMUIR, V18, P8134, DOI 10.1021/la0258906
   Chaki N. K., 2002, BIOSENS BIOELECTRON, P171
   Chandekar A, 2010, APPL SURF SCI, V256, P2742, DOI 10.1016/j.apsusc.2009.11.020
   CHEN SA, 1988, BIOCHEM BIOPH RES CO, V156, P445, DOI 10.1016/S0006-291X(88)80861-1
   CLARK LC, 1962, ANN NY ACAD SCI, V102, P29, DOI 10.1111/j.1749-6632.1962.tb13623.x
   Darain F, 2004, BIOSENS BIOELECTRON, V19, P1245, DOI 10.1016/j.bios.2003.11.014
   Darain F, 2007, BIOSENS BIOELECTRON, V23, P161, DOI 10.1016/j.bios.2007.03.026
   Dong JP, 2006, THIN SOLID FILMS, V515, P2116, DOI 10.1016/j.tsf.2006.07.041
   Fernandez L, 2013, SENSOR ACTUAT B-CHEM, V182, P625, DOI 10.1016/j.snb.2013.02.109
   Ferretti S, 2000, TRAC-TREND ANAL CHEM, V19, P530, DOI 10.1016/S0165-9936(00)00032-7
   Finklea H.O., 2000, ENCY ANAL CHEM, V11, P10090
   Frederix F, 2003, LANGMUIR, V19, P4351, DOI 10.1021/la026908f
   Gaweska Helena, 2011, Biomol Concepts, V2, P365
   Ghindilis AL, 1997, ELECTROANAL, V9, P661, DOI 10.1002/elan.1140090902
   Gooding JJ, 2003, ELECTROANAL, V15, P81, DOI 10.1002/elan.200390017
   GORTON L, 1995, ELECTROANAL, V7, P23, DOI 10.1002/elan.1140070104
   Greef R., 1985, INSTRUMENTAL METHODS, P185
   HALL HK, 1957, J AM CHEM SOC, V79, P5441, DOI 10.1021/ja01577a030
   HELLER A, 1990, ACCOUNTS CHEM RES, V23, P128, DOI 10.1021/ar00173a002
   HELLER A, 1992, J PHYS CHEM-US, V96, P3579, DOI 10.1021/j100188a007
   Hu CG, 2005, J METASTAB NANOCRYST, V23, P305, DOI 10.4028/www.scientific.net/JMNM.23.305
   JOHNSTON JP, 1968, BIOCHEM PHARMACOL, V17, P1285, DOI 10.1016/0006-2952(68)90066-X
   Kaminska A. M., 2006, APPL SPECTROSC, V60, P725
   Khalil AA, 2000, CHEM RES TOXICOL, V13, P31, DOI 10.1021/tx990146f
   Kong YT, 2003, BIOSENS BIOELECTRON, V19, P227, DOI 10.1016/S0956-5663(03)00216-1
   LAVIRON E, 1979, J ELECTROANAL CHEM, V100, P263, DOI 10.1016/S0022-0728(79)80167-9
   LAVIRON E, 1974, J ELECTROANAL CHEM, V52, P355, DOI 10.1016/S0022-0728(74)80448-1
   LAVIRON E, 1979, J ELECTROANAL CHEM, V101, P19, DOI 10.1016/S0022-0728(79)80075-3
   Lewis TW, 1999, ANALYST, V124, P213, DOI 10.1039/a808015a
   Lotzbeyer T, 1996, SENSOR ACTUAT B-CHEM, V33, P50, DOI 10.1016/0925-4005(96)01834-5
   Markoglou N, 2004, J CHROMATOGR B, V804, P295, DOI 10.1016/j.jchromb.2004.01.031
   Mendes RK, 2004, J BRAZIL CHEM SOC, V15, P849, DOI 10.1590/S0103-50532004000600011
   Mirsky VM, 2002, TRAC-TREND ANAL CHEM, V21, P439, DOI 10.1016/S0165-9936(02)00601-5
   MURRAY RW, 1984, ELECTROANAL CHEM, V13, P191
   Quijada C, 2000, ELECTROCHIM ACTA, V46, P651, DOI 10.1016/s0013-4686(00)00642-3
   Rahman M. A., 2004, BIOSENS BIOELECTRON, V19, P161
   Reitmeier RE, 1940, J AM CHEM SOC, V62, P1943, DOI 10.1021/ja01865a009
   Rosca V, 2001, ELECTROCHEM COMMUN, V3, P439, DOI 10.1016/S1388-2481(01)00197-7
   Rusling JF, 1998, ACCOUNTS CHEM RES, V31, P363, DOI 10.1021/ar970254y
   SALACH JI, 1979, ARCH BIOCHEM BIOPHYS, V192, P128, DOI 10.1016/0003-9861(79)90078-X
   Salimi A, 2007, SENSOR ACTUAT B-CHEM, V123, P530, DOI 10.1016/j.snb.2006.09.054
   Satjapipat M, 2001, LANGMUIR, V17, P7637, DOI 10.1021/la010989i
   Singh VV, 2011, SENSOR ACTUAT B-CHEM, V160, P840, DOI 10.1016/j.snb.2011.08.070
   Ulman A., 1991, INTRO ULTRATHIN ORGA
   Viticoli M, 2006, MAT SCI ENG C-BIO S, V26, P947, DOI 10.1016/j.msec.2005.09.080
   Walcarius A, 2001, ELECTROANAL, V13, P701, DOI 10.1002/1521-4109(200105)13:8/9<701::AID-ELAN701>3.0.CO;2-6
   Wang J, 2001, ANAL ELECTROCHEMISTR
   Willner I, 1997, ELECTROANAL, V9, P965, DOI 10.1002/elan.1140091302
   Willner Itamar, 2002, J Biotechnol, V82, P325, DOI 10.1016/S1389-0352(01)00050-2
   Wink T, 1997, ANALYST, V122, pR43, DOI 10.1039/a606964i
   Zare HR, 2005, ELECTROCHIM ACTA, V50, P3495, DOI 10.1016/j.electacta.2004.12.026
NR 60
TC 6
Z9 6
U1 1
U2 24
PU WILEY-V C H VERLAG GMBH
PI WEINHEIM
PA POSTFACH 101161, 69451 WEINHEIM, GERMANY
SN 1040-0397
EI 1521-4109
J9 ELECTROANAL
JI Electroanalysis
PD APR
PY 2016
VL 28
IS 4
BP 881
EP 889
DI 10.1002/elan.201501046
PG 9
WC Chemistry, Analytical; Electrochemistry
WE Science Citation Index Expanded (SCI-EXPANDED)
SC Chemistry; Electrochemistry
GA DJ3VV
UT WOS:000374135700030
DA 2023-06-30
ER

PT J
AU Armbrecht, L
   Dincer, C
   Kling, A
   Horak, J
   Kieninger, J
   Urban, G
AF Armbrecht, L.
   Dincer, C.
   Kling, A.
   Horak, J.
   Kieninger, J.
   Urban, G.
TI Self-assembled magnetic bead chains for sensitivity enhancement of
   microfluidic electrochemical biosensor platforms
SO LAB ON A CHIP
LA English
DT Article
ID ON-CHIP; DETECTION SYSTEMS; IMMUNOASSAYS; BIOMARKERS; SEPARATOR; DNA
AB In this paper, we present a novel approach to enhance the sensitivity of microfluidic biosensor platforms with self-assembled magnetic bead chains. An adjustable, more than 5-fold sensitivity enhancement is achieved by introducing a magnetic field gradient along a microfluidic channel by means of a soft-magnetic lattice with a 350 mu m spacing. The alternating magnetic field induces the self-assembly of the magnetic beads in chains or clusters and thus improves the perfusion and active contact between the analyte and the beads. The soft-magnetic lattices can be applied independent of the channel geometry or chip material to any microfluidic biosensing platform. At the same time, the bead-based approach achieves chip reusability and shortened measurement times. The bead chain properties and the maximum flow velocity for bead retention were validated by optical microscopy in a glass capillary. The magnetic actuation system was successfully validated with a biotin-streptavidin model assay on a low-cost electrochemical microfluidic chip, fabricated by dry-film photoresist technology (DFR). Labelling with glucose oxidase (GOx) permits rapid electrochemical detection of enzymatically produced H2O2.
C1 [Armbrecht, L.; Dincer, C.; Kling, A.; Horak, J.; Kieninger, J.; Urban, G.] Univ Freiburg, Dept Microsyst Engn IMTEK, Lab Sensors, D-79110 Freiburg, Germany.
   [Dincer, C.; Urban, G.] Univ Freiburg, Freiburg Mat Res Ctr FMF, D-79110 Freiburg, Germany.
   [Horak, J.] KTH Stockholm, Div Chem Prot Engn, Stockholm, Sweden.
C3 University of Freiburg; University of Freiburg; Royal Institute of
   Technology
RP Dincer, C (通讯作者)，Univ Freiburg, Dept Microsyst Engn IMTEK, Lab Sensors, D-79110 Freiburg, Germany.
EM Can.Dincer@imtek.de
RI Dincer, Can/D-1979-2012; URBAN, Gerald/H-7893-2014; Kieninger,
   Jochen/C-4648-2011
OI Dincer, Can/0000-0003-3301-1198; Kieninger, Jochen/0000-0001-8220-8814
CR Bu MQ, 2008, SENSOR ACTUAT A-PHYS, V145, P430, DOI 10.1016/j.sna.2007.12.014
   Choi JW, 2000, SENSOR ACTUAT B-CHEM, V68, P34, DOI 10.1016/S0925-4005(00)00458-5
   Escarpa A, 2014, LAB CHIP, V14, P3213, DOI 10.1039/c4lc00172a
   Findlay JWA, 2000, J PHARMACEUT BIOMED, V21, P1249, DOI 10.1016/S0731-7085(99)00244-7
   Gijs MAM, 2004, MICROFLUID NANOFLUID, V1, P22, DOI 10.1007/s10404-004-0010-y
   Herrasti Z, 2013, SENSOR ACTUAT B-CHEM, V189, P66, DOI 10.1016/j.snb.2012.12.083
   Hervas M, 2011, ANALYST, V136, P2131, DOI 10.1039/c1an15081b
   Horak J, 2015, SENSOR ACTUAT B-CHEM, V209, P478, DOI 10.1016/j.snb.2014.12.006
   Horak J, 2014, SENSOR ACTUAT B-CHEM, V191, P813, DOI 10.1016/j.snb.2013.10.019
   Iranifam M, 2013, TRAC-TREND ANAL CHEM, V51, P51, DOI 10.1016/j.trac.2013.05.014
   Kergaravat SV, 2012, TALANTA, V97, P484, DOI 10.1016/j.talanta.2012.05.003
   Lacharme F, 2008, ANAL CHEM, V80, P2905, DOI 10.1021/ac7020739
   Lee H, 2014, BIOMICROFLUIDICS, V8, DOI 10.1063/1.4892495
   Lee WC, 2008, DIAGN MICR INFEC DIS, V60, P51, DOI 10.1016/j.diagmicrobio.2007.07.010
   Luppa PB, 2001, CLIN CHIM ACTA, V314, P1, DOI 10.1016/S0009-8981(01)00629-5
   MANZ A, 1990, SENSOR ACTUAT B-CHEM, V1, P244, DOI 10.1016/0925-4005(90)80209-I
   Mazurczyk R, 2006, SENSOR ACTUAT B-CHEM, V118, P11, DOI 10.1016/j.snb.2006.04.069
   Moser Y, 2009, LAB CHIP, V9, P3261, DOI 10.1039/b907724c
   Otieno BA, 2014, BIOSENS BIOELECTRON, V53, P268, DOI 10.1016/j.bios.2013.09.054
   Palecek E, 2007, TALANTA, V74, P276, DOI 10.1016/j.talanta.2007.08.020
   Pamme N, 2006, LAB CHIP, V6, P24, DOI 10.1039/b513005k
   Pamme N, 2006, J MAGN MAGN MATER, V307, P237, DOI 10.1016/j.jmmm.2006.04.008
   Peyman SA, 2009, LAB CHIP, V9, P3110, DOI 10.1039/b904724g
   Philippova O, 2011, EUR POLYM J, V47, P542, DOI 10.1016/j.eurpolymj.2010.11.006
   Phillips TM, 2007, ELECTROPHORESIS, V28, P3041, DOI 10.1002/elps.200700193
   Raps D, 2015, POLYMER, V56, P5, DOI 10.1016/j.polymer.2014.10.078
   Rida A, 2004, ANAL CHEM, V76, P6239, DOI 10.1021/ac049415j
   Shevkoplyas SS, 2007, LAB CHIP, V7, P1294, DOI 10.1039/b705045c
   Thompson JA, 2010, J CHROMATOGR B, V878, P228, DOI 10.1016/j.jchromb.2009.08.050
   Verpoorte E, 2003, LAB CHIP, V3, p60N, DOI 10.1039/b313217j
   WEBER PC, 1989, SCIENCE, V243, P85, DOI 10.1126/science.2911722
   Weltin A, 2014, LAB CHIP, V14, P138, DOI 10.1039/c3lc50759a
NR 32
TC 24
Z9 24
U1 5
U2 69
PU ROYAL SOC CHEMISTRY
PI CAMBRIDGE
PA THOMAS GRAHAM HOUSE, SCIENCE PARK, MILTON RD, CAMBRIDGE CB4 0WF, CAMBS,
   ENGLAND
SN 1473-0197
EI 1473-0189
J9 LAB CHIP
JI Lab Chip
PY 2015
VL 15
IS 22
BP 4314
EP 4321
DI 10.1039/c5lc00796h
PG 8
WC Biochemical Research Methods; Chemistry, Multidisciplinary; Chemistry,
   Analytical; Nanoscience & Nanotechnology; Instruments & Instrumentation
WE Science Citation Index Expanded (SCI-EXPANDED)
SC Biochemistry & Molecular Biology; Chemistry; Science & Technology -
   Other Topics; Instruments & Instrumentation
GA CV2FL
UT WOS:000364072300008
PM 26394820
OA Green Published, Green Submitted, hybrid
DA 2023-06-30
ER

PT J
AU Xu, L
   Su, HR
   Sun, GR
   Wang, Y
   Guo, SJ
   Zhang, XR
   Zhang, SS
   Xing, SC
AF Xu, Lin
   Su, Hao-ra
   Sun, Gui-Rong
   Wang, Yan
   Guo, Shang-jing
   Zhang, Xiao-ru
   Zhang, Shu-sheng
   Xing, Shi-chao
TI Fluorescein-labeled "arch-like" DNA probes for electrochemical detection
   of DNA on gold nanoparticle-modified gold electrodes
SO JOURNAL OF BIOTECHNOLOGY
LA English
DT Article
DE E-DNA sensor; Gold nanoparticles; Electrodeposition; Fluorescein
ID SEQUENCE-SPECIFIC DETECTION; INDUCED STRAND DISPLACEMENT; STRIPPING
   DETECTION; FEMTOMOLAR DNA; HYBRIDIZATION; SENSOR; REAGENTLESS;
   BIOSENSOR; OLIGONUCLEOTIDES; TRANSDUCTION
AB In the present study, a gold nanoparticle-modified gold electrode (nanogold electrode) was used to develop a novel fluorescein electrochemical DNA biosensor based on a target-induced conformational change. The nanogold electrode was obtained by electrodepositing gold nanoparticles onto a bare gold electrode. This modification not only immobilized probe oligonucleotides, but also adsorbed fluorescein onto the surface of the gold nanoparticles to form an "arch-like" structure. This article compares the electrochemical signal changes caused by the hybridization of "arch-like" DNA on nanogold electrode and linear DNA on bare gold electrode. The results showed that the adsorption effect of nanogold can enhance the sensitivity of the sensor. The linear range of target ssDNA is from 2.0 x 10(-9) M to 2.0 x 10(-8) M with a correlation coefficient of 0.9956 and detection limit (3 sigma) of 7.10 x 10(-10) M. Additionally, the specificity and hybridization response of this simple sensor were investigated. (C) 2013 Elsevier B.V. All rights reserved.
C1 [Xu, Lin; Sun, Gui-Rong; Wang, Yan; Xing, Shi-chao] Qingdao Univ, Coll Med, Affiliated Hosp, Qingdao 266003, Peoples R China.
   [Xing, Shi-chao] Key Lab Metab Dis, Beijing, Shandong, Peoples R China.
   [Su, Hao-ra; Zhang, Xiao-ru; Zhang, Shu-sheng] Qingdao Univ Sci & Technol, Coll Chem & Mol Engn, Minist Educ, Key Lab Ecochem Engn, Qingdao 266042, Peoples R China.
   [Guo, Shang-jing] Liaocheng Univ, Pharmaceut Sch, Liaocheng, Peoples R China.
C3 Qingdao University; Qingdao University of Science & Technology;
   Liaocheng University
RP Xing, SC (通讯作者)，Qingdao Univ, Qingdao Med Coll, Affiliated Hosp, Qingdao 266003, Peoples R China.
EM ahmcqdu@gmail.com
RI Zhang, Shusheng/GRO-2963-2022
FU National Natural Science Foundation of China [81100554]; Shandong
   Provincial Natural Science Foundation, China [BS2012YY003]; Department
   of health of Shandong Province [2011QZ007]; Scientific and Technical
   Development Project of Qingdao [12-1-4-20-jch, 2012-1-3-2-(1)-nsh]
FX This work was supported by the National Natural Science Foundation of
   China (81100554), Shandong Provincial Natural Science Foundation, China
   (BS2012YY003), the Scientific and Technical Development Project of
   Department of health of Shandong Province (2011QZ007) and the Scientific
   and Technical Development Project of Qingdao (12-1-4-20-jch and
   2012-1-3-2-(1)-nsh).
CR Aldaye FA, 2007, J AM CHEM SOC, V129, P4130, DOI 10.1021/ja070017i
   Baker BR, 2006, J AM CHEM SOC, V128, P3138, DOI 10.1021/ja056957p
   Behzad M, 2013, J ELECTROCHEM SOC, V160, pB31, DOI 10.1149/2.011304jes
   Bonnet G, 1999, P NATL ACAD SCI USA, V96, P6171, DOI 10.1073/pnas.96.11.6171
   Cai H, 2002, ANALYST, V127, P803, DOI 10.1039/b200555g
   Ding CF, 2008, BIOELECTROCHEMISTRY, V72, P28, DOI 10.1016/j.bioelechem.2007.11.001
   Fan CH, 2003, P NATL ACAD SCI USA, V100, P9134, DOI 10.1073/pnas.1633515100
   Ferapontova EE, 2008, J AM CHEM SOC, V130, P4256, DOI 10.1021/ja711326b
   Hildebrandt P., 1984, J PHYS CHEM C, V88, P5844
   Krug JT, 1999, J AM CHEM SOC, V121, P9208, DOI 10.1021/ja992058n
   Lai RY, 2006, LANGMUIR, V22, P10796, DOI 10.1021/la0611817
   Lai RY, 2006, P NATL ACAD SCI USA, V103, P4017, DOI 10.1073/pnas.0511325103
   Li D, 2007, CHEM COMMUN, P3544, DOI 10.1039/b704731b
   Lin L, 2000, BIOCHEM BIOPH RES CO, V274, P817, DOI 10.1006/bbrc.2000.3233
   Liu G, 2008, J AM CHEM SOC, V130, P6820, DOI 10.1021/ja800554t
   Liu SF, 2007, J ELECTROANAL CHEM, V602, P55, DOI 10.1016/j.jelechem.2006.11.029
   Lubin AA, 2006, ANAL CHEM, V78, P5671, DOI 10.1021/ac0601819
   Mao X, 2008, BIOSENS BIOELECTRON, V23, P1555, DOI 10.1016/j.bios.2008.01.019
   Mao YD, 2003, NUCLEIC ACIDS RES, V31, DOI 10.1093/nar/gng108
   Maxwell DJ, 2002, J AM CHEM SOC, V124, P9606, DOI 10.1021/ja025814p
   Nie SM, 1997, SCIENCE, V275, P1102, DOI 10.1126/science.275.5303.1102
   Palecek E, 2004, TRENDS BIOTECHNOL, V22, P55, DOI 10.1016/j.tibtech.2003.11.009
   Patolsky F, 2000, ANGEW CHEM INT EDIT, V39, P940, DOI 10.1002/(SICI)1521-3773(20000303)39:5<940::AID-ANIE940>3.0.CO;2-Y
   Radi AE, 2006, CHEM COMMUN, P3432, DOI 10.1039/b606804a
   Ricci F, 2007, CHEM COMMUN, P3768, DOI 10.1039/b708882e
   Ricci F, 2007, LANGMUIR, V23, P6827, DOI 10.1021/la700328r
   Wang J, 2003, ELECTROCHEM COMMUN, V5, P1000, DOI 10.1016/j.elecom.2003.09.010
   Wang J, 2002, ANALYST, V127, P383, DOI 10.1039/b110821m
   Wang J, 2001, ANAL CHEM, V73, P5576, DOI 10.1021/ac0107148
   Wang J, 2001, LANGMUIR, V17, P5739, DOI 10.1021/la011002f
   Xiao Y, 2005, J AM CHEM SOC, V127, P17990, DOI 10.1021/ja056555h
   Xiao Y, 2007, J AM CHEM SOC, V129, P11896, DOI 10.1021/ja074218y
   Xiao Y, 2006, P NATL ACAD SCI USA, V103, P16677, DOI 10.1073/pnas.0607693103
   Zheng YJ, 2013, SENSOR ACTUAT B-CHEM, V181, P227, DOI 10.1016/j.snb.2013.01.051
   Zhu NN, 2004, ELECTROANAL, V16, P577, DOI 10.1002/elan.200302835
   Zuo XL, 2007, J AM CHEM SOC, V129, P1042, DOI 10.1021/ja067024b
NR 36
TC 3
Z9 3
U1 2
U2 47
PU ELSEVIER SCIENCE BV
PI AMSTERDAM
PA PO BOX 211, 1000 AE AMSTERDAM, NETHERLANDS
SN 0168-1656
EI 1873-4863
J9 J BIOTECHNOL
JI J. Biotechnol.
PD DEC
PY 2013
VL 168
IS 4
BP 388
EP 393
DI 10.1016/j.jbiotec.2013.09.022
PG 6
WC Biotechnology & Applied Microbiology
WE Science Citation Index Expanded (SCI-EXPANDED)
SC Biotechnology & Applied Microbiology
GA 263YF
UT WOS:000327843200013
PM 24140637
DA 2023-06-30
ER

PT J
AU Perez, WI
   Soto, Y
   Ramirez-Vick, JE
   Melendez, E
AF Perez, Wanda I.
   Soto, Yarelys
   Ramirez-Vick, Jaime E.
   Melendez, Enrique
TI Nanostructured gold dsDNA sensor for early detection of breast cancer by
   beta protein 1 (BP1)
SO JOURNAL OF ELECTROANALYTICAL CHEMISTRY
LA English
DT Article
DE Gold nanostructured sensor; Beta protein 1; Biosensor; DNA sensor
ID ENDOTHELIAL GROWTH-FACTOR; METHYLENE-BLUE; FACTOR-BINDING; HOMEOBOX
   GENE; DNA; BIOSENSOR; POLYNUCLEOTIDES; NANOPARTICLES; STATISTICS;
   MECHANISMS
AB Beta protein 1 (BP1) is a homeobox protein expressed in 80% of breast cancer cells in either estrogen receptor (ER) positive or ER negative breast cancer. However, it is barely detectable in normal breast tissues. In this project we present an electrochemical DNA nanostructured gold biosensor for detection of BP1. The gold sensor is first electrochemically nanostructured in 0.5 M sulfuric acid to reach superior conductivity, larger surface area, and higher stability. Nanostructured gold surface was characterized by atomic force microscopy (AFM) and scanning electron microscopy (SEM). The nanostructured gold sensor is then modified with double-stranded (ds) DNA mapping the genomic sequence that contains the binding site for BP1. A redox-active probe (methylene blue) was intercalated in dsDNA to monitor the binding event of BP1. A linear correlation of the electrochemical response by concentration of BP1 was obtained (R-2 = 0.998) with a limit of detection of 1.2 nM. This nanostructured gold dsDNA sensor is shown to be sensitive, selective, stable, and reusable allowing for its potential clinical use. (C) 2015 Elsevier B.V. All rights reserved.
C1 [Perez, Wanda I.; Melendez, Enrique] Univ Puerto Rico, Dept Chem, Mayaguez, PR 00681 USA.
   [Soto, Yarelys] Univ Puerto Rico, Ind Biotechnol Program, Mayaguez, PR 00681 USA.
   [Ramirez-Vick, Jaime E.] Univ Puerto Rico, Engn Sci & Mat Dept, Mayaguez, PR 00681 USA.
C3 University of Puerto Rico; University of Puerto Rico Mayaguez;
   University of Puerto Rico; University of Puerto Rico Mayaguez;
   University of Puerto Rico; University of Puerto Rico Mayaguez
RP Ramirez-Vick, JE (通讯作者)，Univ Puerto Rico, Engn Sci & Mat Dept, POB 9019, Mayaguez, PR 00681 USA.
EM jaimee.ramirez@upr.edu; enrique.melendez@upr.edu
RI Ramirez-Vick, Jaime E./H-7553-2019
OI Ramirez-Vick, Jaime E./0000-0001-9845-3734
FU NIH-RISE 2 Best program [NIH-R25GM088023]
FX EM thanks the financial support of NIH-RISE 2 Best program
   (NIH-R25GM088023) for the research assistantships of Yarelys
   Soto-Echevarria (undergraduate student) and Wanda I. Perez-Mercado
   (graduate student).
CR Ali MA, 2015, NANOSCALE, V7, P7234, DOI 10.1039/c5nr00194c
   Arinaga K, 2006, LANGMUIR, V22, P5560, DOI 10.1021/la060324m
   Bonham AJ, 2012, J AM CHEM SOC, V134, P3346, DOI 10.1021/ja2115663
   Boon EM, 2000, NAT BIOTECHNOL, V18, P1096, DOI 10.1038/80301
   BRADLEY DF, 1972, BIOPOLYMERS, V11, P645, DOI 10.1002/bip.1972.360110309
   Canbaz MC, 2014, ANAL CHIM ACTA, V814, P31, DOI 10.1016/j.aca.2014.01.041
   Canete SJP, 2009, CHEM COMMUN, P4835, DOI 10.1039/b911273a
   Chase MB, 2002, MOL CELL BIOL, V22, P2505, DOI 10.1128/MCB.22.8.2505-2514.2002
   DeSantis C, 2014, CA-CANCER J CLIN, V64, P52, DOI 10.3322/caac.21203
   Drummond TG, 2003, NAT BIOTECHNOL, V21, P1192, DOI 10.1038/nbt873
   Fu SW, 2003, BREAST CANCER RES, V5, pR82, DOI 10.1186/bcr602
   GALAS DJ, 1978, NUCLEIC ACIDS RES, V5, P3157, DOI 10.1093/nar/5.9.3157
   GARNER MM, 1981, NUCLEIC ACIDS RES, V9, P3047, DOI 10.1093/nar/9.13.3047
   Genereux JC, 2010, CHEM REV, V110, P1642, DOI 10.1021/cr900228f
   Gorodetsky AA, 2008, J AM CHEM SOC, V130, P2924, DOI 10.1021/ja7106756
   Gorodetsky AA, 2008, P NATL ACAD SCI USA, V105, P3684, DOI 10.1073/pnas.0800093105
   Gorodetsky AA, 2008, BIOCONJUGATE CHEM, V19, P2285, DOI 10.1021/bc8003149
   Haga SB, 2000, LEUKEMIA, V14, P1867, DOI 10.1038/sj.leu.2401912
   Kelley SO, 1999, NUCLEIC ACIDS RES, V27, P4830, DOI 10.1093/nar/27.24.4830
   Kelley SO, 1999, ANGEW CHEM INT EDIT, V38, P941, DOI 10.1002/(SICI)1521-3773(19990401)38:7<941::AID-ANIE941>3.0.CO;2-7
   Kluk BJ, 2010, INT J BIOL SCI, V6, P513
   Liang ZQ, 2014, ANAL LETT, V47, P2691, DOI 10.1080/00032719.2014.921821
   Lin CW, 2015, BIOSENS BIOELECTRON, V67, P431, DOI 10.1016/j.bios.2014.08.080
   Lubin AA, 2010, ACCOUNTS CHEM RES, V43, P496, DOI 10.1021/ar900165x
   McDaniel RE, 2013, VITAM HORM, V93, P1, DOI 10.1016/B978-0-12-416673-8.00007-1
   Mohanty P., 2014, ARXIV14011168QBIO
   Musayev J, 2014, SENSOR ACTUAT A-PHYS, V215, P105, DOI 10.1016/j.sna.2013.12.003
   Ng EH, 1998, ANN SURG ONCOL, V5, P194, DOI 10.1007/BF02303854
   Omidfar K, 2013, BIOSENS BIOELECTRON, V43, P336, DOI 10.1016/j.bios.2012.12.045
   Pan D, 2007, SENSORS-BASEL, V7, P2671, DOI 10.3390/s7112671
   Pheeney CG, 2012, LANGMUIR, V28, P7063, DOI 10.1021/la300566x
   Ricci F, 2009, ANAL CHEM, V81, P1608, DOI 10.1021/ac802365x
   Rohs R, 2004, J BIOMOL STRUCT DYN, V21, P699, DOI 10.1080/07391102.2004.10506960
   Rowe AA, 2011, JOVE-J VIS EXP, DOI 10.3791/2922
   Sanguinetti G, 2006, BIOINFORMATICS, V22, P2775, DOI 10.1093/bioinformatics/btl473
   Sezginturk MK, 2011, BIOSENS BIOELECTRON, V26, P4032, DOI 10.1016/j.bios.2011.03.025
   Siegel R, 2014, CA-CANCER J CLIN, V64, P9, DOI [10.3322/caac.21208, 10.3322/caac.21551]
   TUITE E, 1994, J AM CHEM SOC, V116, P7548, DOI 10.1021/ja00096a011
   TUITE E, 1995, BIOPOLYMERS, V35, P419, DOI 10.1002/bip.360350502
   Vallee-Belisle A, 2011, J AM CHEM SOC, V133, P13836, DOI 10.1021/ja204775k
   Williams K, 2014, ANALYST, V139, P1463, DOI 10.1039/c3an02128a
   Zhang GJ, 2011, BIOSENS BIOELECTRON, V26, P3233, DOI 10.1016/j.bios.2010.12.032
   Zhao GC, 1999, ANAL CHIM ACTA, V394, P337, DOI 10.1016/S0003-2670(99)00292-5
   Zhong GX, 2012, INT J NANOMED, V7, P527, DOI 10.2147/IJN.S27794
   Zhong GX, 2011, BIOSENS BIOELECTRON, V26, P3812, DOI 10.1016/j.bios.2011.02.039
NR 45
TC 12
Z9 12
U1 1
U2 44
PU ELSEVIER SCIENCE SA
PI LAUSANNE
PA PO BOX 564, 1001 LAUSANNE, SWITZERLAND
SN 1572-6657
EI 1873-2569
J9 J ELECTROANAL CHEM
JI J. Electroanal. Chem.
PD AUG 15
PY 2015
VL 751
BP 49
EP 56
DI 10.1016/j.jelechem.2015.05.038
PG 8
WC Chemistry, Analytical; Electrochemistry
WE Science Citation Index Expanded (SCI-EXPANDED)
SC Chemistry; Electrochemistry
GA CQ3OT
UT WOS:000360512700009
PM 26161048
OA Green Accepted
DA 2023-06-30
ER

PT J
AU Bas, SZ
AF Bas, Salih Zeki
TI A gold nanoparticle functionalized multiwalled carbon
   nanotube-poly(o-phenylenediamine) composite film for glucose biosensing
   applications
SO ANALYTICAL METHODS
LA English
DT Article
ID DIRECT ELECTRON-TRANSFER; PLATINUM NANOPARTICLES; HYDROGEN-PEROXIDE;
   SOL-GEL; ELECTROCHEMICAL BIOSENSORS; COVALENT IMMOBILIZATION;
   XANTHINE-OXIDASE; NANOTUBES; HYBRID; ENZYME
AB A new biosensor based on immobilization of glucose oxidase on a multiwalled carbon nanotube-gold nanoparticle coated glassy carbon electrode (GCE) was fabricated for the electrochemical determination of glucose. First, a carboxylated multiwalled carbon nanotube (cMWCNT) was functionalized with 4-aminothiophenol (ATP) by a coupling agent, N-(3-dimethylaminopropyl)-N'-ethylcarbodiimide hydrochloride, and then gold nanoparticles (AuNPs) were covalently linked to the ATP-cMWCNT via the formation of a covalent Au-S bond. Finally, glucose oxidase was immobilized simultaneously by the electropolymerization of o-phenylenediamine on the AuNP-ATP-cMWCNT coated GCE. The biosensor showed a linear range from 0.05 mM to 8.85 mM with a sensitivity of 27.93 mu A mM(-1) cm(-2) and a detection limit of 0.015 mM for the detection of glucose. The biosensor was successfully applied to estimate the glucose concentration in human blood serum samples. Furthermore, the AuNP-ATP-cMWCNT was investigated for the non-enzymatic detection of hydrogen peroxide by using voltammetric and amperometric techniques, indicating a linear relationship in the range of 5 x 10(-3) to 13.10 mM.
C1 Selcuk Univ, Dept Chem, TR-42075 Selcuklu, Konya, Turkey.
C3 Selcuk University
RP Bas, SZ (通讯作者)，Selcuk Univ, Dept Chem, TR-42075 Selcuklu, Konya, Turkey.
EM salihzekibas@gmail.com
OI Bas, Salih Zeki/0000-0003-2822-8851
FU Scientific Research Projects of Selcuk University
FX This work was financially supported by the Scientific Research Projects
   of Selcuk University.
CR Bas SZ, 2011, TALANTA, V87, P189, DOI 10.1016/j.talanta.2011.09.060
   Cai WY, 2006, CHEM MATER, V18, P279, DOI 10.1021/cm051442i
   Che X, 2010, ELECTROCHIM ACTA, V55, P5420, DOI 10.1016/j.electacta.2010.04.091
   Chen KJ, 2012, BIOSENS BIOELECTRON, V33, P75, DOI 10.1016/j.bios.2011.12.020
   Chen M, 2011, ANAL CHIM ACTA, V687, P177, DOI 10.1016/j.aca.2010.12.010
   Devi R, 2013, J FOOD ENG, V115, P207, DOI 10.1016/j.jfoodeng.2012.10.014
   Fu GL, 2011, BIOSENS BIOELECTRON, V26, P3973, DOI 10.1016/j.bios.2011.03.007
   Hu FX, 2011, J MOL CATAL B-ENZYM, V72, P298, DOI 10.1016/j.molcatb.2011.07.005
   IIJIMA S, 1991, NATURE, V354, P56, DOI 10.1038/354056a0
   Kamyabi MA, 2013, TALANTA, V116, P801, DOI 10.1016/j.talanta.2013.07.068
   Kang XH, 2008, TALANTA, V74, P879, DOI 10.1016/j.talanta.2007.07.019
   Li JJ, 2010, J MOL CATAL B-ENZYM, V66, P8, DOI 10.1016/j.molcatb.2010.03.005
   Liu WJ, 2013, ANAL METHODS-UK, V5, P5154, DOI 10.1039/c3ay40327k
   MALITESTA C, 1990, ANAL CHEM, V62, P2735, DOI 10.1021/ac00223a016
   Niu XH, 2012, ELECTROCHIM ACTA, V65, P97, DOI 10.1016/j.electacta.2012.01.030
   Palanisamy S, 2014, MAT SCI ENG C-MATER, V34, P207, DOI 10.1016/j.msec.2013.09.011
   PALMISANO F, 1993, ANAL CHEM, V65, P2690, DOI 10.1021/ac00067a024
   Pan DW, 2005, SENSOR ACTUAT B-CHEM, V104, P68, DOI 10.1016/j.snb.2004.04.100
   Pang XY, 2009, SENSOR ACTUAT B-CHEM, V137, P134, DOI 10.1016/j.snb.2008.09.051
   Rothwell SA, 2010, ELECTROCHIM ACTA, V55, P1051, DOI 10.1016/j.electacta.2009.09.069
   Sahin OG, 2013, J ELECTROANAL CHEM, V690, P1, DOI 10.1016/j.jelechem.2012.11.021
   SASSO SV, 1990, ANAL CHEM, V62, P1111, DOI 10.1021/ac00210a004
   Senel M, 2012, SYNTHETIC MET, V162, P688, DOI 10.1016/j.synthmet.2012.02.018
   Senel M, 2012, CURR APPL PHYS, V12, P1118, DOI 10.1016/j.cap.2012.02.004
   SHU FR, 1976, ANAL CHEM, V48, P1679, DOI 10.1021/ac50006a014
   Sulak MT, 2006, BIOSENS BIOELECTRON, V21, P1719, DOI 10.1016/j.bios.2005.08.008
   Tsai MC, 2009, SENSOR ACTUAT B-CHEM, V141, P592, DOI 10.1016/j.snb.2009.06.016
   Turkmen E, 2014, ELECTROCHIM ACTA, V123, P93, DOI 10.1016/j.electacta.2013.12.189
   Villalonga R, 2012, ACS APPL MATER INTER, V4, P4312, DOI 10.1021/am300983u
   Wang C, 2014, ANAL METHODS-UK, V6, P758, DOI 10.1039/c3ay41550c
   Wang Y, 2011, J MOL CATAL B-ENZYM, V71, P146, DOI 10.1016/j.molcatb.2011.04.011
   Xu Q, 2014, SENSOR ACTUAT B-CHEM, V190, P562, DOI 10.1016/j.snb.2013.09.049
   Yan QY, 2011, ANAL CHEM, V83, P8341, DOI 10.1021/ac201700c
   Yang XJ, 2013, ELECTROCHIM ACTA, V108, P39, DOI 10.1016/j.electacta.2013.06.017
   Zhang H, 2008, J PHYS CHEM C, V112, P13886, DOI 10.1021/jp802012h
   Zhang L, 2012, ANALYST, V137, P3126, DOI 10.1039/c2an35284b
   Zou YJ, 2008, BIOSENS BIOELECTRON, V23, P1010, DOI 10.1016/j.bios.2007.10.009
NR 37
TC 24
Z9 24
U1 2
U2 45
PU ROYAL SOC CHEMISTRY
PI CAMBRIDGE
PA THOMAS GRAHAM HOUSE, SCIENCE PARK, MILTON RD, CAMBRIDGE CB4 0WF, CAMBS,
   ENGLAND
SN 1759-9660
EI 1759-9679
J9 ANAL METHODS-UK
JI Anal. Methods
PY 2014
VL 6
IS 19
BP 7752
EP 7759
DI 10.1039/c4ay01524j
PG 8
WC Chemistry, Analytical; Food Science & Technology; Spectroscopy
WE Science Citation Index Expanded (SCI-EXPANDED)
SC Chemistry; Food Science & Technology; Spectroscopy
GA AP6HO
UT WOS:000342178500024
DA 2023-06-30
ER

PT J
AU Mao, CJ
   Chen, XB
   Niu, HL
   Song, JM
   Zhang, SY
   Cui, RJ
AF Mao, Chang-Jie
   Chen, Xi-Bao
   Niu, He-Lin
   Song, Ji-Ming
   Zhang, Sheng-Yi
   Cui, Rong-Jing
TI A novel enzymatic hydrogen peroxide biosensor based on Ag/C nanocables
SO BIOSENSORS & BIOELECTRONICS
LA English
DT Article
DE Ag/C nanocables; Biosensor; Horseradish peroxidase; Hydrogen peroxide
ID TEMPERATURE IONIC LIQUID; HORSERADISH-PEROXIDASE; DIRECT
   ELECTROCHEMISTRY; ELECTRON-TRANSFER; AU NANOPARTICLES; COLLOIDAL GOLD;
   NANOCOMPOSITE; FABRICATION; ELECTROCATALYSIS; IMMUNOASSAY
AB A novel enzymatic hydrogen peroxide sensor was successfully fabricated based on the nanocomposites containing of Ag/C nanocables and gold nanoparticles (AuNPs). Ag/C nanocables have been synthesized by a hydrothermal method and then AuNPs were assembled on the surface of Ag/C nanocables. The nanocomposites were confirmed by X-ray diffraction (XRD), transmission electron microscopy (TEM), scanning electron microscopy (SEM) and energy-dispersive X-ray spectrometry (EDS). The above nanocomposites have satisfactory chemical stability and excellent biocompatibility. Cyclic voltammetry (CV) was used to evaluate the electrochemical performance of the Ag/C/Au nanocomposites at glassy carbon electrode (GCE). The results indicated that the Ag/C/Au nanocomposites exhibited excellent electrocatalytic activity to the reduction of H2O2. It offered a linear range of 6.7 x 10(-9) to 8.0 x 10(-6) M, with a detection limit of 2.2 x 10(-9) M. The apparent Michaelis-Menten constant of the biosensor was 51.7 x 10(-6) M. These results indicated that Ag/C/Au nanocomposites have potential for constructing of a variety of electrochemical biosensors. (C) 2011 Elsevier B.V. All rights reserved.
C1 [Mao, Chang-Jie; Chen, Xi-Bao; Niu, He-Lin; Song, Ji-Ming; Zhang, Sheng-Yi] Anhui Univ, Sch Chem & Chem Engn, Hefei 230039, Peoples R China.
   [Cui, Rong-Jing] Changshu Inst Technol, Jiangsu Lab Adv Funct Mat, Dept Chem & Mat Engn, Changshu 215500, Peoples R China.
C3 Anhui University; Changshu Institute of Technology
RP Niu, HL (通讯作者)，Anhui Univ, Sch Chem & Chem Engn, Hefei 230039, Peoples R China.
EM niuhelin@gmail.com; rongjingcui@gmail.com
FU National Natural Science Foundation of China [20875001, 20905001,
   20905010, 21071002]; Natural Science Foundation of Anhui Province
   [11040606Q02]; Anhui University
FX This work was supported by the National Natural Science Foundation of
   China (Grant Nos. 20875001, 20905001, 20905010 and 21071002), Natural
   Science Foundation of Anhui Province (11040606Q02) and 211 project of
   Anhui University.
CR Brown KR, 1996, J AM CHEM SOC, V118, P1154, DOI 10.1021/ja952951w
   Chen J, 2006, BIOMATERIALS, V27, P2313, DOI 10.1016/j.biomaterials.2005.11.004
   Cui RJ, 2008, ADV FUNCT MATER, V18, P2197, DOI 10.1002/adfm.200701340
   De S, 2009, ACS NANO, V3, P1767, DOI 10.1021/nn900348c
   Dequaire M, 2000, ANAL CHEM, V72, P5521, DOI 10.1021/ac000781m
   ENUSTUN BV, 1963, J AM CHEM SOC, V85, P3317, DOI 10.1021/ja00904a001
   Jia JB, 2002, ANAL CHEM, V74, P2217, DOI 10.1021/ac011116w
   Jia NQ, 2009, SENSOR ACTUAT B-CHEM, V137, P230, DOI 10.1016/j.snb.2008.10.011
   Katz E, 2005, J AM CHEM SOC, V127, P4060, DOI 10.1021/ja042910c
   Kricka LJ, 1996, J IMMUNOASSAY, V17, P67, DOI 10.1080/01971529608005779
   Li JZ, 2000, ANAL CHEM, V72, P5338, DOI 10.1021/ac000611+
   Liu KP, 2010, ELECTROCHEM COMMUN, V12, P402, DOI 10.1016/j.elecom.2010.01.004
   Liu YG, 2008, J PHYS CHEM B, V112, P9237, DOI 10.1021/jp801938w
   Lu XB, 2006, ELECTROCHEM COMMUN, V8, P874, DOI 10.1016/j.elecom.2006.03.026
   MATSUBARA C, 1992, ANALYST, V117, P1781, DOI 10.1039/an9921701781
   Niu HL, 2011, J MATER RES, V26, P2780, DOI 10.1557/jmr.2011.251
   Song XC, 2008, CRYST GROWTH DES, V8, P1823, DOI 10.1021/cg700761e
   Sun YG, 2010, J PHYS CHEM C, V114, P2127, DOI 10.1021/jp9115645
   Willner I, 2000, ANGEW CHEM INT EDIT, V39, P1180, DOI 10.1002/(SICI)1521-3773(20000403)39:7<1180::AID-ANIE1180>3.0.CO;2-E
   WILLNER I, 1994, J AM CHEM SOC, V116, P1428, DOI 10.1021/ja00083a031
   Wong TS, 2003, CURR OPIN BIOTECH, V14, P590, DOI 10.1016/j.copbio.2003.09.008
   Xu Q, 2006, BIOSENS BIOELECTRON, V22, P768, DOI 10.1016/j.bios.2006.02.010
   Xu SY, 2007, BIOSENS BIOELECTRON, V22, P1807, DOI 10.1016/j.bios.2006.07.008
   Zhang QA, 2010, CHEM-EUR J, V16, P8133, DOI 10.1002/chem.201000684
NR 24
TC 37
Z9 37
U1 2
U2 85
PU ELSEVIER ADVANCED TECHNOLOGY
PI OXFORD
PA OXFORD FULFILLMENT CENTRE THE BOULEVARD, LANGFORD LANE, KIDLINGTON,
   OXFORD OX5 1GB, OXON, ENGLAND
SN 0956-5663
EI 1873-4235
J9 BIOSENS BIOELECTRON
JI Biosens. Bioelectron.
PD JAN 15
PY 2012
VL 31
IS 1
BP 544
EP 547
DI 10.1016/j.bios.2011.10.001
PG 4
WC Biophysics; Biotechnology & Applied Microbiology; Chemistry, Analytical;
   Electrochemistry; Nanoscience & Nanotechnology
WE Science Citation Index Expanded (SCI-EXPANDED)
SC Biophysics; Biotechnology & Applied Microbiology; Chemistry;
   Electrochemistry; Science & Technology - Other Topics
GA 895AK
UT WOS:000300468400085
PM 22024593
DA 2023-06-30
ER

PT J
AU Costa, MP
   Frias, IAM
   Andrade, CAS
   Oliveira, MDL
AF Costa, Maurilia P.
   Frias, Isaac A. M.
   Andrade, Cesar A. S.
   Oliveira, Maria D. L.
TI Impedimetric immunoassay for aflatoxin B1 using a cysteine modified gold
   electrode with covalently immobilized carbon nanotubes
SO MICROCHIMICA ACTA
LA English
DT Article
DE AflatoxinB1; Nanobiosensor; Immunoreaction; Mycotoxin; ELISA
ID LABEL-FREE DETECTION; ELECTROCHEMICAL IMMUNOSENSOR; SENSITIVE DETECTION;
   RAPID DETECTION; BIOSENSORS; B-1; NANOPARTICLES; OCHRATOXIN; APTASENSOR;
   MYCOTOXIN
AB The authors describe a label-free electrochemical biosensor based on CNTs for picogram range detection of the food carcinogen aflatoxin B1 (AFB1). A gold electrode was modified with a cysteine (Cys) self-assembled layer, and carboxyl-functionalized carbon nanotubes were covalently attached to Cys for the subsequent tethering of antibody against AFB1 (anti-AFB1). Topographical images of the biosensor surface were acquired by atomic force microscopy throughout the modification and assay procedure. Upon exposure to samples containing AFB1, its binding to anti-AFB1 will result in a change in electrical conductivity. The use of CNT warrants enhanced electrical properties, and the charge-transfer resistance (Rct) can be related to the concentration of AFB1. Biosensor selectivity was tested by using samples containing ochratoxin A. The electrode displays a limit of detection as low as 0.79 pg.g(-1), and response is linear in the 0.1 to 20 pg.g(-1) concentration range. The assay was applied to the determination of AFB1 in contaminated corn flour at concentrations so low that they cannot be quantified by established ELISAs. In our perception, this method represents a viable point-of-care probe for detection of AFB1.
C1 [Costa, Maurilia P.] Univ Fed Pernambuco, Programa Posgrad Bioquim & Fisiol, BR-50670901 Recife, PE, Brazil.
   [Frias, Isaac A. M.; Andrade, Cesar A. S.; Oliveira, Maria D. L.] Univ Fed Pernambuco, Programa Posgrad Inovacao Terapeut, BR-50670901 Recife, PE, Brazil.
   [Andrade, Cesar A. S.; Oliveira, Maria D. L.] Univ Fed Pernambuco, Dept Bioquim, BR-50670901 Recife, PE, Brazil.
C3 Universidade Federal de Pernambuco; Universidade Federal de Pernambuco;
   Universidade Federal de Pernambuco
RP Oliveira, MDL (通讯作者)，Univ Fed Pernambuco, Programa Posgrad Inovacao Terapeut, BR-50670901 Recife, PE, Brazil.; Oliveira, MDL (通讯作者)，Univ Fed Pernambuco, Dept Bioquim, BR-50670901 Recife, PE, Brazil.
EM m_danielly@yahoo.com.br
RI Andrade, Cesar/ABF-4362-2021; Oliveira, Maria/AAM-4055-2020; Morales,
   Isaac/AAV-7865-2021
OI Morales, Isaac/0000-0001-6509-0682; Oliveira, Maria/0000-0002-8572-4846;
   Souza de Andrade, Cesar Augusto/0000-0002-3271-2817
FU Rede de Nanobiotecnologia/CAPES; INCT_IF (Instituto Nacional de Ciencia
   e Tecnologia para Inovacao Farmaceutica); CNPq [302885/2015-3,
   302930/2015-9]; FACEPE; CAPES
FX The authors are grateful for support from the Rede de
   Nanobiotecnologia/CAPES, INCT_IF (Instituto Nacional de Ciencia e
   Tecnologia para Inovacao Farmaceutica), CNPq (grant 302885/2015-3 and
   302930/2015-9) and FACEPE. Palmeira and Frias would like to thank CAPES
   for a PhD and postdoctoral scholarships, respectively. The manuscript
   was written through contributions from all authors. All authors have
   given approval to the final version of the manuscript.
CR Abdel-Aziz S. M., 2016, MICROBES FOOD HLTH, P239, DOI 10.1007/978-3-319-25277-3
   Adebo OA, 2017, CRIT REV FOOD SCI, V57, P3208, DOI 10.1080/10408398.2015.1106440
   Andrade CAS, 2015, COLLOID SURFACE B, V135, P833, DOI 10.1016/j.colsurfb.2015.03.037
   Asghar MA, 2016, TOXICOL IND HEALTH, V32, P1122, DOI 10.1177/0748233714547732
   Barthelmebs L, 2011, SENSOR ACTUAT B-CHEM, V156, P932, DOI 10.1016/j.snb.2011.03.008
   Castillo G, 2012, ELECTROANAL, V24, P512, DOI 10.1002/elan.201100485
   De Saeger S, 2016, TOXINS, V8, DOI 10.3390/toxins8050146
   Fua ZH, 2008, J CHROMATOGR A, V1209, P271, DOI 10.1016/j.chroma.2008.09.054
   Goud KY, 2016, SENSOR ACTUAT B-CHEM, V235, P466, DOI 10.1016/j.snb.2016.05.112
   Guo HL, 2016, FOOD CHEM, V197, P359, DOI 10.1016/j.foodchem.2015.08.109
   Haskard CA, 2001, APPL ENVIRON MICROB, V67, P3086, DOI 10.1128/AEM.67.7.3086-3091.2001
   Huayhuas-Chipana BC, 2014, J BRAZIL CHEM SOC, V25, P1737, DOI 10.5935/0103-5053.20140170
   Juan C, 2014, FOOD CONTROL, V39, P227, DOI 10.1016/j.foodcont.2013.10.036
   Kachoosangi RT, 2009, ANAL CHEM, V81, P435, DOI 10.1021/ac801853r
   Karczmarczyk A, 2016, BIOSENS BIOELECTRON, V81, P159, DOI 10.1016/j.bios.2016.02.061
   Khayoon WS, 2012, FOOD CHEM, V133, P489, DOI 10.1016/j.foodchem.2012.01.010
   Lee J, 2015, FOOD CHEM, V189, P45, DOI 10.1016/j.foodchem.2015.02.013
   Li QF, 2016, MICROCHIM ACTA, V183, P2815, DOI 10.1007/s00604-016-1929-x
   Li ZM, 2016, ANAL METHODS-UK, V8, P548, DOI 10.1039/c5ay02643a
   Lou XN, 2016, ANAL CHIM ACTA, V940, P120, DOI 10.1016/j.aca.2016.08.020
   Lu ZS, 2015, MICROCHIM ACTA, V182, P571, DOI 10.1007/s00604-014-1360-0
   Luna DMN, 2015, SENSOR ACTUAT B-CHEM, V220, P565, DOI 10.1016/j.snb.2015.05.067
   Luo XL, 2013, CHEM SOC REV, V42, P5944, DOI 10.1039/c3cs60077g
   Masinde LA, 2013, MICROCHIM ACTA, V180, P921, DOI 10.1007/s00604-013-1008-5
   Necas D, 2012, CENT EUR J PHYS, V10, P181, DOI 10.2478/s11534-011-0096-2
   Reichardt NC, 2013, CHEM SOC REV, V42, P4358, DOI 10.1039/c2cs35427f
   Reverte L, 2016, ANAL CHIM ACTA, V908, P8, DOI 10.1016/j.aca.2015.11.050
   Saxena U, 2016, BIOSENS BIOELECTRON, V75, P196, DOI 10.1016/j.bios.2015.08.042
   Schwartzbord J, 2016, DETECTION TRACE AFLA, P1, DOI [10.1080/1354750X.2016.1203998, DOI 10.1080/1354750X.2016.1203998]
   Selvaraj JN, 2015, J INTEGR AGR, V14, P2265, DOI 10.1016/S2095-3119(15)61120-0
   Shephard GS, 2016, J AOAC INT, V99, P842, DOI 10.5740/jaoacint.16-0111
   Shobha BN, 2015, MICROSYST TECHNOL, V21, P791, DOI 10.1007/s00542-014-2281-x
   Simao EP, 2016, J BRAZIL CHEM SOC, V27, P1040, DOI 10.5935/0103-5053.20150361
   Takeda S, 2005, BIOSENS BIOELECTRON, V21, P201, DOI 10.1016/j.bios.2004.08.030
   Temba MC, 2017, FOOD CONTROL, V71, P178, DOI 10.1016/j.foodcont.2016.06.033
   Tilmaciu CM, 2015, FRONT CHEM, V3, DOI 10.3389/fchem.2015.00059
   Tong P, 2011, BIOSENS BIOELECTRON, V29, P97, DOI 10.1016/j.bios.2011.07.075
   Wang XL, 2016, SCI BULL, V61, P1281, DOI 10.1007/s11434-016-1151-6
   Wang X, 2016, ANAL CHIM ACTA, V912, P10, DOI 10.1016/j.aca.2016.01.048
   Yang N, 2015, SENSOR ACTUAT B-CHEM, V207, P690, DOI 10.1016/j.snb.2014.10.040
   Yu LL, 2015, FOOD CHEM, V176, P22, DOI 10.1016/j.foodchem.2014.12.030
   Zhang SB, 2016, ANAL BIOCHEM, V494, P10, DOI 10.1016/j.ab.2015.10.008
   Zhang X, 2016, FOOD CHEM, V192, P197, DOI 10.1016/j.foodchem.2015.06.044
   Zhou LT, 2012, SENSOR ACTUAT B-CHEM, V174, P359, DOI 10.1016/j.snb.2012.06.051
   Zhou XR, 2016, SENSOR ACTUAT B-CHEM, V226, P24, DOI 10.1016/j.snb.2015.11.092
NR 45
TC 30
Z9 33
U1 2
U2 107
PU SPRINGER WIEN
PI WIEN
PA SACHSENPLATZ 4-6, PO BOX 89, A-1201 WIEN, AUSTRIA
SN 0026-3672
EI 1436-5073
J9 MICROCHIM ACTA
JI Microchim. Acta
PD SEP
PY 2017
VL 184
IS 9
BP 3205
EP 3213
DI 10.1007/s00604-017-2308-y
PG 9
WC Chemistry, Analytical
WE Science Citation Index Expanded (SCI-EXPANDED)
SC Chemistry
GA FD2NN
UT WOS:000407371700017
DA 2023-06-30
ER

PT J
AU Zhang, BY
   Zhou, JH
   Li, SH
   Zhang, XF
   Huang, DK
   He, YH
   Wang, MK
   Yang, G
   Shen, Y
AF Zhang, Bingyan
   Zhou, Jianhai
   Li, Shaohui
   Zhang, Xiaofan
   Huang, Dekang
   He, Yahui
   Wang, Mingkui
   Yang, Guang
   Shen, Yan
TI Hydrogen peroxide biosensor based on microperoxidase-11 immobilized on
   flexible MWCNTs-BC nanocomposite film
SO TALANTA
LA English
DT Article
DE Biosensor; Bacterial cellulose; Multi-walled carbon nanotubes;
   Microperoxidase-11; H2O2 detection
ID TEMPERATURE IONIC LIQUID; DIRECT ELECTRON-TRANSFER; CONDUCTIVE BACTERIAL
   CELLULOSE; GLASSY-CARBON ELECTRODE; DIRECT ELECTROCHEMISTRY; NANOTUBES;
   REDUCTION; ACID; ELECTROCATALYSIS; DEHYDROGENASE
AB In the present work, we report on an experimental study of flexible nanocomposite film for electrochemical detection of hydrogen peroxide (H2O2) based on bacterial cellulose (BC) and multi-walled carbon nanotubes (MWCNTs) in combination with microperoxidase-11 (MP-11). MWCNTs are used to functionalize BC and provide a flexible conductive film. On the other hand, BC can improve MWCNTs' biocompatibility. The investigation shows that MP-11 immobilized on the flexible film of MWCNTs-BC can easily present a pair of well-defined and quasi-reversible redox peaks, revealing a direct electrochemistry of MP-11 on the nanocomposite film. The apparent heterogeneous electron-transfer rate constant k(s) is estimated to be 11.5 s(-1). The resulting flexible electrode presents appreciated catalytic properties for electrochemical detection of H2O2, comparing to traditional electrodes (such as gold, glassy carbon electrode) modified with MP-11. The proposed biosensor exhibits a low detection limit of 0.1 mu M (at a signal-to-noise ratio of 3) with a linear range of 0.1-257.6 mu M, and acquires a satisfactory stability. (C) 2014 Elsevier B.V. All rights reserved.
C1 [Zhang, Bingyan; Li, Shaohui; Zhang, Xiaofan; Huang, Dekang; He, Yahui; Wang, Mingkui; Shen, Yan] Huazhong Univ Sci & Technol, Sch Optoelect Sci & Engn, Wuhan Natl Lab Optoelectrosn, Wuhan 430074, Peoples R China.
   [Zhou, Jianhai; Yang, Guang] Huazhong Univ Sci & Technol, Coll Life Sci & Technol, Natl Engn Res Ctr Nanomed, Wuhan 430074, Peoples R China.
C3 Huazhong University of Science & Technology; Huazhong University of
   Science & Technology
RP Yang, G (通讯作者)，Huazhong Univ Sci & Technol, Coll Life Sci & Technol, Natl Engn Res Ctr Nanomed, Wuhan 430074, Peoples R China.
EM yang_sunny@yahoo.com; ciac_sheny@mail.hust.edu.cn
RI Wang, Mingkui/D-1650-2013; Yang, Guang/AAC-1152-2020; Shen,
   Yan/D-2410-2016
OI Wang, Mingkui/0000-0002-4516-2500; Yang, Guang/0000-0001-9198-3556;
   Shen, Yan/0000-0002-8045-6926
FU 973 Program of China [2013CB922104, 2014CB643506, 2011CBA00703]; NSFC
   [21103057, 21161160445, 21173091]; Fundamental Research Funds for the
   Central Universities [HUST: CXY12Q022]
FX Financial support from the 973 Program of China (2013CB922104,
   2014CB643506, 2011CBA00703), the NSFC (21103057, 21161160445, 21173091),
   the Fundamental Research Funds for the Central Universities (HUST:
   CXY12Q022), is gratefully acknowledged. The authors thank the Analytical
   and Testing Centre at the HUST for performing characterization of
   various samples. Y. Shen thanks Oldenburg University for supporting
   visiting. Thanks Professor Jianhua Xiao, who has provided a lot of help
   for this work.
CR Andrade FK, 2013, J BIOACT COMPAT POL, V28, P97, DOI 10.1177/0883911512467643
   Bard A. J., 2001, ELECTROCHEMICAL METH
   Berrocal MJ, 2001, ANAL CHEM, V73, P5328, DOI 10.1021/ac010375i
   Cui L, 2011, SYNTHETIC MET, V161, P1686, DOI 10.1016/j.synthmet.2011.06.004
   Deng SY, 2009, BIOSENS BIOELECTRON, V25, P373, DOI 10.1016/j.bios.2009.07.016
   Fatokun AA, 2007, BRAIN RES, V1132, P193, DOI 10.1016/j.brainres.2006.11.008
   Gao Y, 2011, TALANTA, V85, P1075, DOI 10.1016/j.talanta.2011.05.021
   HU C, 2009, J SENSORS, V2009, P1, DOI DOI 10.1155/2009/187615
   HURDIS EC, 1954, ANAL CHEM, V26, P320, DOI 10.1021/ac60086a016
   Iguchi M, 2000, J MATER SCI, V35, P261, DOI 10.1023/A:1004775229149
   KAMIN RA, 1980, ANAL CHEM, V52, P1198, DOI 10.1021/ac50058a010
   Kim YH, 2013, J CHEM TECHNOL BIOT, V88, P1067, DOI 10.1002/jctb.3939
   Klemm D, 2011, ANGEW CHEM INT EDIT, V50, P5438, DOI 10.1002/anie.201001273
   KOK GL, 1978, ENVIRON SCI TECHNOL, V12, P1072, DOI 10.1021/es60145a010
   LAVIRON E, 1979, J ELECTROANAL CHEM, V101, P19, DOI 10.1016/S0022-0728(79)80075-3
   Li LM, 2010, BIOSENS BIOELECTRON, V25, P2436, DOI 10.1016/j.bios.2010.03.037
   Liu JP, 2010, NANOSCALE RES LETT, V5, P1177, DOI 10.1007/s11671-010-9622-1
   Liu JY, 2012, CHEM-ASIAN J, V7, P2824, DOI 10.1002/asia.201200629
   Liu SN, 2007, J ELECTROANAL CHEM, V602, P103, DOI 10.1016/j.jelechem.2006.12.003
   Liu Y, 2005, J ELECTROANAL CHEM, V581, P1, DOI 10.1016/j.jelechem.2005.01.022
   Mao CJ, 2012, BIOSENS BIOELECTRON, V31, P544, DOI 10.1016/j.bios.2011.10.001
   Mao Y, 2011, TALANTA, V85, P2106, DOI 10.1016/j.talanta.2011.07.056
   Mazzio EA, 2003, NEUROCHEM RES, V28, P733, DOI 10.1023/A:1022813817743
   Patolsky F, 2004, ANGEW CHEM INT EDIT, V43, P2113, DOI 10.1002/anie.200353275
   Qu JY, 2004, CHEM COMMUN, P34, DOI 10.1039/b311038a
   Renault C, 2012, J AM CHEM SOC, V134, P6834, DOI 10.1021/ja301193s
   Santos RM, 2013, BIOSENS BIOELECTRON, V44, P152, DOI 10.1016/j.bios.2013.01.015
   Shi ZJ, 2012, RSC ADV, V2, P1040, DOI 10.1039/c1ra00719j
   Tom C.E., 1995, ANAL CHEM, V67, P3108
   Tsaplev YB, 2012, J ANAL CHEM+, V67, P506, DOI 10.1134/S1061934812040028
   Vasileva P, 2011, COLLOID SURFACE A, V382, P203, DOI 10.1016/j.colsurfa.2010.11.060
   Wan J, 2009, ANAL BIOCHEM, V386, P256, DOI 10.1016/j.ab.2008.12.028
   Wang MK, 2005, J ELECTROANAL CHEM, V578, P121, DOI 10.1016/j.jelechem.2004.12.030
   Wang MK, 2005, BIOSENS BIOELECTRON, V21, P159, DOI 10.1016/j.bios.2004.08.012
   Wang W, 2011, TALANTA, V84, P71, DOI 10.1016/j.talanta.2010.12.015
   Wusiman K, 2013, INT COMMUN HEAT MASS, V41, P28, DOI 10.1016/j.icheatmasstransfer.2012.12.002
   Yoon SH, 2006, BIOMACROMOLECULES, V7, P1280, DOI 10.1021/bm050597g
   You JM, 2011, BIOSENS BIOELECTRON, V26, P2287, DOI 10.1016/j.bios.2010.09.053
   Yu CM, 2010, ELECTROCHIM ACTA, V55, P8738, DOI 10.1016/j.electacta.2010.08.010
   Yu JJ, 2008, ELECTROCHIM ACTA, V53, P5760, DOI 10.1016/j.electacta.2008.03.059
   Zhang BY, 2013, ELECTROCHIM ACTA, V91, P261, DOI 10.1016/j.electacta.2012.12.026
   Zhang MG, 2004, ANAL CHEM, V76, P5045, DOI 10.1021/ac049519u
   Zhao XC, 2012, ENVIRON INT, V40, P244, DOI 10.1016/j.envint.2011.12.003
   Zhou T, 2013, EXPRESS POLYM LETT, V7, P756, DOI 10.3144/expresspolymlett.2013.73
   Zhou Y, 2010, ELECTROANAL, V22, P1323, DOI 10.1002/elan.200900637
NR 45
TC 21
Z9 21
U1 0
U2 123
PU ELSEVIER SCIENCE BV
PI AMSTERDAM
PA PO BOX 211, 1000 AE AMSTERDAM, NETHERLANDS
SN 0039-9140
EI 1873-3573
J9 TALANTA
JI Talanta
PD JAN
PY 2015
VL 131
BP 243
EP 248
DI 10.1016/j.talanta.2014.07.027
PG 6
WC Chemistry, Analytical
WE Science Citation Index Expanded (SCI-EXPANDED)
SC Chemistry
GA AR6JX
UT WOS:000343691000035
PM 25281099
DA 2023-06-30
ER

PT J
AU Bakmand, T
   Kwasny, D
   Dimaki, M
   Svendsen, WE
AF Bakmand, Tanya
   Kwasny, Dorota
   Dimaki, Maria
   Svendsen, Winnie E.
TI Fabrication and Characterisation of Membrane-Based Gold Electrodes
SO ELECTROANALYSIS
LA English
DT Article; Proceedings Paper
CT 15th International Conference on Electroanalysis ESEAC
CY JUN 11-15, 2014
CL Malmo, SWEDEN
SP Electroanalysis, Wiley-VCH, AutoLab/Metrohm, Analytical Methods/RSC
DE Membrane electrodes; Electrode fabrication; Biosensor; Lab-on-a-chip;
   Electrochemistry
ID MICROFLUIDIC PLATFORM; DOPAMINE; BIOSENSOR; DEVICE; SENSOR
AB This work presents a versatile, membrane based electrochemical sensor with thin film electrodes fabricated through E-beam evaporation directly on porous materials (membranes). Here, the fabrication of the electrodes is described along with possible methods for integration in fluidic systems and characterisation of the electrodes through cyclic voltammetry (CV). The continued porous nature of the membranes after metal deposition is documented and its robustness and stability is investigated. Furthermore, amperometric sensing of dopamine is demonstrated as a proof of concept to validate the usability of the membrane sensor.
C1 [Bakmand, Tanya; Kwasny, Dorota; Dimaki, Maria; Svendsen, Winnie E.] Tech Univ Denmark, Dept Micro & Nanotechnol, Kongens Lyngby, Denmark.
C3 Technical University of Denmark
RP Svendsen, WE (通讯作者)，Tech Univ Denmark, Dept Micro & Nanotechnol, Kongens Lyngby, Denmark.
EM wisv@nanotech.dtu.dk
RI Kwasny, Dorota/B-6136-2014; Svendsen, Winnie E/A-2976-2012; Svendsen,
   Winnie/AAE-1674-2019; Dimaki, Maria/J-9985-2012
OI Svendsen, Winnie E/0000-0002-9197-6505; Dimaki,
   Maria/0000-0001-5037-2388
FU Danish Council for Independent Research
FX The authors would like to thank the Danish Council for Independent
   Research for financial support.
CR Achyuta AKH, 2013, LAB CHIP, V13, P542, DOI 10.1039/c2lc41033h
   Alatraktchi FA, 2014, SENSORS-BASEL, V14, P22128, DOI 10.3390/s141122128
   Aubert PH, 2004, CHEM MATER, V16, P2386, DOI 10.1021/cm049951s
   Berthier E, 2012, LAB CHIP, V12, P1224, DOI 10.1039/c2lc20982a
   Birgersdotter A, 2005, SEMIN CANCER BIOL, V15, P405, DOI 10.1016/j.semcancer.2005.06.009
   Cheng MS, 2011, ENVIRON SCI TECHNOL, V45, P6453, DOI 10.1021/es200884a
   De Simoni A, 2006, NAT PROTOC, V1, P1439, DOI 10.1038/nprot.2006.228
   Engler AJ, 2006, CELL, V126, P677, DOI 10.1016/j.cell.2006.06.044
   Even-Ram S, 2006, CELL, V126, P645, DOI 10.1016/j.cell.2006.08.008
   Franke H, 2003, NEUROCHEM INT, V42, P431, DOI 10.1016/S0197-0186(02)00134-1
   Ges IA, 2013, LAB CHIP, V13, P4663, DOI 10.1039/c3lc50779c
   Ges IA, 2010, BIOSENS BIOELECTRON, V25, P1019, DOI 10.1016/j.bios.2009.09.018
   Griffith LG, 2006, NAT REV MOL CELL BIO, V7, P211, DOI 10.1038/nrm1858
   Khun K, 2014, J NANOSCI NANOTECHNO, V14, P6646, DOI 10.1166/jnn.2014.9367
   Ko JS, 2003, LAB CHIP, V3, P106, DOI 10.1039/b301794j
   Kwasny D, 2011, BIOMED MICRODEVICES, V13, P899, DOI 10.1007/s10544-011-9559-x
   Li DY, 2013, ANAL CHIM ACTA, V804, P98, DOI 10.1016/j.aca.2013.10.014
   Liu GM, 2012, ANAL METHODS-UK, V4, P609, DOI 10.1039/c2ay05838c
   Peh AEK, 2013, BIOSENS BIOELECTRON, V42, P391, DOI 10.1016/j.bios.2012.10.054
   Rai V, 2012, TALANTA, V98, P112, DOI 10.1016/j.talanta.2012.06.055
   Shah P, 2011, MICROMACHINES-BASEL, V2, P116, DOI 10.3390/mi2020116
   Shah P, 2011, SENSOR ACTUAT B-CHEM, V156, P1002, DOI 10.1016/j.snb.2011.02.021
   Singh A, 2013, ANAL CHEM, V85, P4863, DOI 10.1021/ac400573j
   STOPPINI L, 1991, J NEUROSCI METH, V37, P173, DOI 10.1016/0165-0270(91)90128-M
   Svendsen WE, 2011, SENSOR ACTUAT A-PHYS, V172, P54, DOI 10.1016/j.sna.2011.02.027
   Tsai TC, 2013, SENSOR ACTUAT B-CHEM, V181, P179, DOI 10.1016/j.snb.2013.01.081
   Vergani M, 2012, IEEE T BIOMED CIRC S, V6, P498, DOI 10.1109/TBCAS.2012.2187783
   Vogel V, 2006, NAT REV MOL CELL BIO, V7, P265, DOI 10.1038/nrm1890
   Wang XY, 2014, LAB CHIP, V14, P2709, DOI 10.1039/c4lc00069b
   Wongkaew N, 2013, ANAL BIOANAL CHEM, V405, P5965, DOI 10.1007/s00216-013-7020-0
   Yakushenko A, 2013, ANAL CHEM, V85, P5483, DOI 10.1021/ac4006183
   Yang BZ, 2006, SENSOR ACTUAT B-CHEM, V114, P254, DOI 10.1016/j.snb.2005.05.017
NR 32
TC 5
Z9 5
U1 0
U2 30
PU WILEY-V C H VERLAG GMBH
PI WEINHEIM
PA POSTFACH 101161, 69451 WEINHEIM, GERMANY
SN 1040-0397
EI 1521-4109
J9 ELECTROANAL
JI Electroanalysis
PD JAN
PY 2015
VL 27
IS 1
SI SI
BP 217
EP 224
DI 10.1002/elan.201400407
PG 8
WC Chemistry, Analytical; Electrochemistry
WE Science Citation Index Expanded (SCI-EXPANDED); Conference Proceedings Citation Index - Science (CPCI-S)
SC Chemistry; Electrochemistry
GA AY8ZD
UT WOS:000347838300026
DA 2023-06-30
ER

PT J
AU Zhu, L
   Zhou, XC
   Zhang, YW
   Xing, W
   Lu, TH
AF Zhu, Lin
   Zhou, Xiaochun
   Zhang, Yuwei
   Xing, Wei
   Lu, Tianhong
TI A bifunctional structure for the direct electron transfer of Cytochrome
   c
SO ELECTROCHIMICA ACTA
LA English
DT Article
DE Cytochrome c; silicon dioxide nanoparticle; direct electron transfer;
   biosensor; bifunctional structure
ID NANOELECTRODE ENSEMBLES; TRACE CONCENTRATIONS; CLAY NANOPARTICLES;
   GLUCOSE BIOSENSOR; HEME-PROTEINS; FILMS; SIO2; VOLTAMMETRY; ADSORPTION
AB It was found that silicon dioxide (SiO2) nanoparticles modified onto glassy carbon (GC) electrode exhibited a dramatic promotion on the direct electron transfer of Cytochrome c (Cyt c). The corresponding mechanism was discussed based on the electrochemical characteristics and a spatial geometrical model of the bifunctional structure. The model could offer insight to the study of biosensors and bioreactors without chemical mediator and serve as a basis for their fabrication. (c) 2008 Elsevier Ltd. All rights reserved.
C1 [Zhu, Lin; Zhou, Xiaochun; Zhang, Yuwei; Xing, Wei; Lu, Tianhong] Chinese Acad Sci, Changchun Inst Appl Chem, Grad Sch, Changchun 130022, Peoples R China.
C3 Chinese Academy of Sciences; Changchun Institute of Applied Chemistry,
   CAS
RP Xing, W (通讯作者)，Chinese Acad Sci, Changchun Inst Appl Chem, Grad Sch, 5625 Remin St, Changchun 130022, Peoples R China.
EM xingwei@ciac.jl.cn
RI Zhou, Xiaochun/D-2007-2009; Zhou, Xiaochun/F-9549-2013
FU Nature Science Foundation of China [20433060]
FX This work was supported by the financial sponsorship of Nature Science
   Foundation of China (20433060).
CR BARD AJ, ELECTROCHEMICAL METH, P210
   Baron R, 2007, CHEM COMMUN, P323, DOI 10.1039/b610721b
   Deere J, 2002, J PHYS CHEM B, V106, P7340, DOI 10.1021/jp0139484
   He PL, 2004, LANGMUIR, V20, P722, DOI 10.1021/la035006r
   Jiang P, 1999, CHEM MATER, V11, P2132, DOI 10.1021/cm990080+
   Kimizuka N, 1999, CHEM LETT, P1333, DOI 10.1246/cl.1999.1333
   Li Z, 2003, J ELECTROANAL CHEM, V558, P155, DOI 10.1016/S0022-0728(03)00390-5
   Lvov Y, 2000, LANGMUIR, V16, P8850, DOI 10.1021/la000110j
   Moretto LM, 2004, TALANTA, V62, P1055, DOI 10.1016/j.talanta.2003.10.024
   STOBER W, 1968, J COLLOID INTERF SCI, V26, P62, DOI 10.1016/0021-9797(68)90272-5
   Ugo P, 2003, J ELECTROANAL CHEM, V560, P51, DOI 10.1016/j.jelechem.2003.06.007
   Wang L, 2004, ELECTROCHEM COMMUN, V6, P49, DOI 10.1016/j.elecom.2003.10.004
   Yang HP, 2006, TALANTA, V68, P569, DOI 10.1016/j.talanta.2005.04.057
   Yang HP, 2005, ANAL CHIM ACTA, V554, P92, DOI 10.1016/j.aca.2005.08.031
   Zhou YL, 2002, LANGMUIR, V18, P8573, DOI 10.1021/la026120x
NR 15
TC 8
Z9 8
U1 0
U2 14
PU PERGAMON-ELSEVIER SCIENCE LTD
PI OXFORD
PA THE BOULEVARD, LANGFORD LANE, KIDLINGTON, OXFORD OX5 1GB, ENGLAND
SN 0013-4686
J9 ELECTROCHIM ACTA
JI Electrochim. Acta
PD NOV 1
PY 2008
VL 53
IS 26
BP 7726
EP 7729
DI 10.1016/j.electacta.2008.05.034
PG 4
WC Electrochemistry
WE Science Citation Index Expanded (SCI-EXPANDED)
SC Electrochemistry
GA 355SW
UT WOS:000259729700018
DA 2023-06-30
ER

PT J
AU Devi, R
   Pundir, CS
AF Devi, Rooma
   Pundir, C. S.
TI Construction and application of an amperometric uric acid biosensor
   based on covalent immobilization of uricase on iron oxide
   nanoparticles/chitosan-g-polyaniline composite film electrodeposited on
   Pt electrode
SO SENSORS AND ACTUATORS B-CHEMICAL
LA English
DT Article
DE Uricase; Uric acid biosensor; Iron oxide nanoparticles; Chitosan;
   Polyaniline
ID FE3O4 NANOPARTICLES; SERUM
AB Commercial uricase was immobilized covalently onto iron oxide nanoparticles/chitosangraft-polyaniline (Fe3O4-NPs/CHIT-g-PANI) composite film electrodeposited on surface of Pt electrode. Transmission electron microscopy (TEM) was used for characterization of Fe3O4-NPs. A uric acid biosensor was fabricated using/Fe3O4-NPs/CHIT-g-PANI/Pt electrode as working electrode, Ag/AgCl as reference electrode and Pt wire as auxiliary electrode. The enzyme electrode was characterized by cyclic voltammetry (CV), scanning electron microscopy (SEM), Fourier transform infrared (FTIR) spectroscopy and electrochemical impedance spectroscopy (EIS). The biosensor exhibited an optimum response within Is at pH 7.5 and 30 degrees C, when polarized at 0.4V vs Ag/AgCl. The electrocatalytic response showed a linear dependence on uric acid concentration ranging from 0.1 to 800 mu M. The sensitivity of the biosensor was 0.44 mAmM(-1) cm(-2), with a detection limit of 0.1 mu M (S/N= 3). Apparent Michaelis-Menton (K-m) value for uric acid was 12.5 mu M, and I-max 0.008A. The biosensor showed only 10% loss in its initial response after 120 uses over 100 days, when stored at 4 degrees C. The biosensor measured uric acid in the serum of apparently healthy persons, which correlated well with a standard enzymic colorimetric method (r= 0.98). (C) 2014 Elsevier B.V. All rights reserved.
C1 [Devi, Rooma; Pundir, C. S.] Maharshi Dayanand Univ, Dept Biochem, Rohtak 124001, Haryana, India.
C3 Maharshi Dayanand University
RP Pundir, CS (通讯作者)，Maharshi Dayanand Univ, Dept Biochem, Rohtak 124001, Haryana, India.
EM pundircs@rediffmail.com
FU Indian Council of Medical Research
FX Rooma Devi is thankful to the Indian Council of Medical Research for the
   award of Senior Research Fellowship (SRF) and Research Associateship
   (RA).
CR Anand J, 1998, PROG POLYM SCI, V23, P993, DOI 10.1016/S0079-6700(97)00040-3
   ARELLANO F, 1993, ANN PHARMACOTHER, V27, P337, DOI 10.1177/106002809302700317
   Arora K, 2007, ANAL CHIM ACTA, V594, P17, DOI 10.1016/j.aca.2007.04.068
   Arslan F, 2008, SENSORS-BASEL, V8, P5492, DOI 10.3390/s8095492
   Becker MA, 2006, RHEUM DIS CLIN N AM, V32, P275, DOI 10.1016/j.rdc.2006.02.005
   Bhambi M, 2010, ARTIF CELL BLOOD SUB, V38, P178, DOI 10.3109/10731191003716344
   Cete S, 2006, ARTIF CELL BLOOD SUB, V34, P367, DOI 10.1080/10731190600684116
   Cheng FY, 2005, BIOMATERIALS, V26, P729, DOI 10.1016/j.biomaterials.2004.03.016
   Dai XH, 2007, J CHROMATOGR B, V857, P287, DOI 10.1016/j.jchromb.2007.07.035
   Galban J, 2001, TALANTA, V54, P847, DOI 10.1016/S0039-9140(01)00335-6
   Gupta AK, 2005, BIOMATERIALS, V26, P3995, DOI 10.1016/j.biomaterials.2004.10.012
   HARPER HA, 1977, REV PHYSL CHEM
   Heptinstall R.H., 1966, GOUT PATHOLOGY KIDNE
   ISDALE IC, 1966, ANN RHEUM DIS, V25, P184, DOI 10.1136/ard.25.2.184
   Jiang Y, 2007, SENSOR ACTUAT B-CHEM, V124, P529, DOI 10.1016/j.snb.2007.01.016
   Kan JQ, 2004, BIOSENS BIOELECTRON, V19, P1635, DOI 10.1016/j.bios.2003.12.032
   Kim DK, 2003, CHEM MATER, V15, P1617, DOI 10.1021/cm021349j
   Koyama Y, 1996, J BIOCHEM-TOKYO, V120, P969
   Kuwabata S, 1998, SENSOR ACTUAT B-CHEM, V52, P72, DOI 10.1016/S0925-4005(98)00258-5
   Liang YY, 2007, COLLOID POLYM SCI, V285, P1193, DOI 10.1007/s00396-007-1672-2
   LORENTZ K, 1967, ANAL BIOCHEM, V18, P58, DOI 10.1016/0003-2697(67)90056-5
   Lu BW, 2006, J MAGN MAGN MATER, V304, pE400, DOI 10.1016/j.jmmm.2006.01.222
   Luo YC, 2006, BIOSENS BIOELECTRON, V22, P482, DOI 10.1016/j.bios.2006.07.013
   Pandey P, 2008, ANAL LETT, V41, P159, DOI 10.1080/00032710701792620
   Pandey P, 2007, LANGMUIR, V23, P3333, DOI 10.1021/la062901c
   Raj CR, 2003, J ELECTROANAL CHEM, V540, P69
   Reddy KR, 2007, J APPL POLYM SCI, V104, P4127, DOI 10.1002/app.26020
   Rossi LM, 2004, ANAL BIOANAL CHEM, V380, P606, DOI 10.1007/s00216-004-2770-3
   Tiwari A, 2007, EXPRESS POLYM LETT, V1, P308, DOI 10.3144/expresspolymlett.2007.44
   Tiwari A, 2009, EXPRESS POLYM LETT, V3, P553, DOI 10.3144/expresspolymlett.2009.69
   Wang JX, 2006, APPL PHYS LETT, V88, DOI 10.1063/1.2210078
   Wei A, 2006, APPL PHYS LETT, V89, DOI 10.1063/1.2356307
   Yao DC, 2002, ANAL CHIM ACTA, V467, P133, DOI 10.1016/S0003-2670(02)00127-7
   Zhang FF, 2004, ANAL CHIM ACTA, V519, P155, DOI 10.1016/j.aca.2004.05.070
   Zhao Y.S., 2007, INT J INTERN MED, V34, P41
NR 35
TC 58
Z9 59
U1 2
U2 115
PU ELSEVIER SCIENCE SA
PI LAUSANNE
PA PO BOX 564, 1001 LAUSANNE, SWITZERLAND
EI 0925-4005
J9 SENSOR ACTUAT B-CHEM
JI Sens. Actuator B-Chem.
PD MAR
PY 2014
VL 193
BP 608
EP 615
DI 10.1016/j.snb.2013.12.010
PG 8
WC Chemistry, Analytical; Electrochemistry; Instruments & Instrumentation
WE Science Citation Index Expanded (SCI-EXPANDED)
SC Chemistry; Electrochemistry; Instruments & Instrumentation
GA 295JY
UT WOS:000330113600085
DA 2023-06-30
ER

PT J
AU Ma, ZZ
   Yu, HC
   Wu, ZY
   Wu, Y
   Xiao, FB
AF Ma Zhen-Zhen
   Yu Hui-Cheng
   Wu Zhao-Yang
   Wu Yan
   Xiao Fu-Bing
TI A Highly Sensitive Amperometric Glucose Biosensor Based on a Nano-cube
   Cu2O Modified Glassy Carbon Electrode
SO CHINESE JOURNAL OF ANALYTICAL CHEMISTRY
LA English
DT Article
DE Cuprous oxide nanocube; Glucose oxidase; Glucose; Electrocatalysis;
   Biosensor
ID NONENZYMATIC GLUCOSE; HYDROGEN-PEROXIDE; NANOPARTICLES; SENSOR;
   NANOCOMPOSITE; PERFORMANCE; OXIDASE
AB A highly sensitive amperometric glucose biosensor was fabricated by the synthesized cuprous oxide (Cu2O) nanocube. The synthesized nano-Cu2O and modified electrode were characterized using X-ray diffraction and scanning electron microscopy. The results showed that the obtained samples were nanocube Cu2O. The electrochemical properties of the modified sensors were investigated by cyclic voltammetry (CV), differential pulse voltammetry (DPV), electrochemical impedance spectroscopy (EIS), and chronoamperometry (CA). The CV behavior of nanocube Cu2O modified sensor was investigated in 0.1 M PBS (pH 7.4, containing 0.1 mM glucose). The prepared sensor presented remarkably enhanced electrocatalytic activity toward glucose detection. Linear responses of the sensor to glucose were observed in the concentration range from 5.0 x 10(-6) M to 4.0 x 10(-3) M (R-2 = 0.9983), with a detection limit of 6.8 x 10(-7) M (S/N = 3). CA results showed no interference from potential interfering species, such as uric acid, ascorbic acid, and D-fructose. The developed sensor also exhibited good repeatability and stability, and was successfully applied to detect glucose in real urea samples.
C1 [Ma Zhen-Zhen; Yu Hui-Cheng; Wu Zhao-Yang; Wu Yan; Xiao Fu-Bing] Hunan Univ, Coll Chem & Chem Engn, State Key Lab Chemo Biosensing & Chemometr, Changsha 410082, Hunan, Peoples R China.
   [Yu Hui-Cheng] Guangxi Univ Nationalities, Sch Chem & Chem Engn, Guangxi Key Lab Chem & Engn Forest Prod, Key Lab Guangxi Coll & Univ Food Safety & Pharmac, Nanning 530008, Peoples R China.
C3 Hunan University; Guangxi Minzu University
RP Yu, HC; Wu, ZY (通讯作者)，Hunan Univ, Coll Chem & Chem Engn, State Key Lab Chemo Biosensing & Chemometr, Changsha 410082, Hunan, Peoples R China.; Yu, HC (通讯作者)，Guangxi Univ Nationalities, Sch Chem & Chem Engn, Guangxi Key Lab Chem & Engn Forest Prod, Key Lab Guangxi Coll & Univ Food Safety & Pharmac, Nanning 530008, Peoples R China.
EM doyhc@126.com; zywu@hnu.edu.cn
OI Xiao, Fubing/0000-0003-1559-6831
FU Guangxi Natural Science Foundation of China [2015GXNSFAA139040];
   National Natural Science Foundation of China [21175037, 21277042]
FX This work was supported by the Guangxi Natural Science Foundation of
   China (No. 2015GXNSFAA139040) and the National Natural Science
   Foundation of China (Nos. 21175037, 21277042).
CR Bandarenka AS, 2013, J CATAL, V308, P11, DOI 10.1016/j.jcat.2013.05.006
   Chen HJ, 2013, CHINESE J ANAL CHEM, V41, P1243, DOI 10.3724/SP.J.1096.2013.21130
   Chen JY, 2009, NANO TODAY, V4, P81, DOI 10.1016/j.nantod.2008.09.002
   Fu P, 2008, ACTA CHIM SINICA, V66, P1796
   Gao XH, 2014, TALANTA, V120, P456, DOI 10.1016/j.talanta.2013.12.032
   Grembecka M, 2014, MICROCHEM J, V117, P77, DOI 10.1016/j.microc.2014.06.012
   He B, 2013, ELECTROCHIM ACTA, V91, P353, DOI 10.1016/j.electacta.2012.12.102
   Hu YJ, 2014, CHINESE J ANAL CHEM, V42, P1240, DOI 10.1016/S1872-2040(14)60764-7
   Khan AY, 2014, BIOCHEM ENG J, V91, P78, DOI 10.1016/j.bej.2014.07.011
   Khan R, 2014, SENSOR ACTUAT B-CHEM, V203, P471, DOI 10.1016/j.snb.2014.06.128
   Li YC, 2015, SENSOR ACTUAT B-CHEM, V206, P735, DOI 10.1016/j.snb.2014.09.016
   [杨秀云 Yang Xiuyun], 2012, [应用化学, Chinese Journal of Applied Chemistry], V29, P1364
   Mathew M, 2013, ELECTROCHIM ACTA, V108, P274, DOI 10.1016/j.electacta.2013.07.010
   Piao Y, 2014, SENSOR ACTUAT B-CHEM, V194, P454, DOI 10.1016/j.snb.2013.12.045
   Qiu CC, 2012, ELECTROCHIM ACTA, V67, P140, DOI 10.1016/j.electacta.2012.02.011
   Sneed BT, 2014, ACS NANO, V8, P7239, DOI 10.1021/nn502259g
   Tian N, 2010, J AM CHEM SOC, V132, P7580, DOI 10.1021/ja102177r
   Wang K, 2015, ELECTROCHIM ACTA, V152, P433, DOI 10.1016/j.electacta.2014.11.171
   Wang ZH, 2009, CRYST RES TECHNOL, V44, P624, DOI 10.1002/crat.200900136
   Yu HC, 2014, ELECTROCHIM ACTA, V141, P45, DOI 10.1016/j.electacta.2014.07.050
   Yu HC, 2014, CHINESE J ANAL CHEM, V42, P1661
   Zhang WM, 2014, TALANTA, V120, P362, DOI 10.1016/j.talanta.2013.12.028
   Zhao Z, 2015, CLIN CHIM ACTA, V446, P54, DOI 10.1016/j.cca.2015.03.025
NR 23
TC 6
Z9 6
U1 4
U2 111
PU ELSEVIER SCIENCE INC
PI NEW YORK
PA STE 800, 230 PARK AVE, NEW YORK, NY 10169 USA
SN 0253-3820
EI 1872-2040
J9 CHINESE J ANAL CHEM
JI Chin. J. Anal. Chem.
PD MAY
PY 2016
VL 44
IS 5
BP 822
EP 826
DI 10.1016/S1872-2040(16)60934-9
PG 5
WC Chemistry, Analytical
WE Science Citation Index Expanded (SCI-EXPANDED)
SC Chemistry
GA DL3TL
UT WOS:000375556200006
DA 2023-06-30
ER

PT J
AU Zhong, GX
   Liu, AL
   Chen, XH
   Wang, K
   Lian, ZX
   Liu, QC
   Chen, YZ
   Du, M
   Lin, XH
AF Zhong, Guangxian
   Liu, Ailin
   Chen, Xuhai
   Wang, Kun
   Lian, Zhixian
   Liu, Qicai
   Chen, Yuanzhong
   Du, Min
   Lin, Xinhua
TI Electrochemical biosensor based on nanoporous gold electrode for
   detection of PML/RAR alpha fusion gene
SO BIOSENSORS & BIOELECTRONICS
LA English
DT Article
DE Nanoporous gold electrode; Square-wave oxidation reduction cycle; DNA
   biosensors; PML/RAR alpha fusion gene; Methylene Blue
ID ACUTE PROMYELOCYTIC LEUKEMIA; HEPATITIS-B-VIRUS; METHYLENE-BLUE;
   PLATINUM-ELECTRODES; MOLECULAR ANALYSIS; DNA; METAL; HYBRIDIZATION;
   NANOPARTICLES; DIAGNOSIS
AB In this study, a kind of nanoporous gold electrode (NPG) prepared with repetitive square-wave oxidation reduction cycle (SWORC) was reported. The active surface area of the proposed NPG electrode was 9.9 times larger than that of a bare flat one characterized by cyclic voltammetry (CV). An electrochemical DNA biosensor based on NPG electrode was fabricated for detection of promyelocytic leukemia/retinoic acid receptor alpha (PML/RAR alpha) fusion gene in acute promyelocytic leukemia (APL) by using Methylene Blue (MB) as an electroactive indicator. Differential pulse voltammetry (DPV) was employed to monitor the hybridization reaction on the probe modified electrode. The decrease of the peak current of MB was observed upon hybridization of the probe with target DNA. The results indicated that the peak current was linear with the concentration of complementary strand in the range of 60 pM to 220 pM with a detection limit of 6.7 pM. This new biosensor exhibited excellent sensitivity and selectivity and had been used for an assay of PCR real sample with a satisfactory result. (C) 2011 Elsevier B.V. All rights reserved.
C1 [Liu, Ailin; Chen, Yuanzhong] Fujian Med Univ, Affiliated Union Hosp, Fujian Inst Hematol, Fuzhou 350000, Peoples R China.
   [Zhong, Guangxian; Liu, Ailin; Lian, Zhixian; Chen, Yuanzhong; Lin, Xinhua] Fujian Med Univ, Dept Pharmaceut Anal, Fac Pharm, Fuzhou 350004, Peoples R China.
   [Chen, Xuhai; Du, Min] Fuzhou Univ, Fujian Key Lab Med Instrumentat & Pharmaceut Tech, Fuzhou 350002, Fujian, Peoples R China.
   [Wang, Kun] Xiamen Univ, Affiliated Hosp 1, Dept Pharm, Xiamen 361003, Peoples R China.
   [Liu, Qicai] Fujian Med Univ, Affiliated Hosp 1, Dept Clin Lab, Fuzhou 350004, Peoples R China.
   [Chen, Xuhai] Fuzhou Univ, Coll Elect Engn & Automat, Fuzhou 350000, Peoples R China.
C3 Fujian Medical University; Fujian Medical University; Fuzhou University;
   Xiamen University; Fujian Medical University; Fuzhou University
RP Chen, YZ (通讯作者)，Fujian Med Univ, Affiliated Union Hosp, Fujian Inst Hematol, Fuzhou 350000, Peoples R China.
EM chenyz@pub3.fz.fj.cn; mingdu@fzu.edu.cn; xhl1963@sina.com
RI Liu, Ai-Lin/F-3321-2015
OI Liu, Ai-Lin/0000-0001-7777-1362
FU National High Technology and Development of China (863 Project)
   [2008AA02Z433]; National Natural Science Foundation of China [20805006,
   20975021]; Fujian Provincial University [2010Y4003, JA10126]; Foundation
   of Fujian Key Laboratory of Hematology [2009J1004]; Fujian Medical
   University [09ZD013]; Natural Science Foundation of Fujian Province of
   China [2010J106011]
FX The authors gratefully acknowledge the financial support of the National
   High Technology and Development of China (863 Project: 2008AA02Z433),
   the National Natural Science Foundation of China (20805006 and
   20975021), the Fujian Provincial University-Industry Cooperation Science
   & Technology Major Program (2010Y4003), the Foundation of Fujian Key
   Laboratory of Hematology (2009J1004), the Scientific Research Major
   Program of Fujian Medical University (09ZD013), and the Natural Science
   Foundation of Fujian Province of China (2010J106011) and Excellent Youth
   Talent Program of the Fujian Province University (JA10126).
CR AKARCA US, 1994, HEPATOLOGY, V19, P1366
   Amare PS, 2001, CANCER GENET CYTOGEN, V131, P125, DOI 10.1016/S0165-4608(01)00504-0
   Bagni G, 2006, ANAL CHIM ACTA, V573, P81, DOI 10.1016/j.aca.2006.03.085
   BILMES SA, 1989, CHEM PHYS LETT, V159, P89, DOI 10.1016/S0009-2614(89)87460-3
   BORROW J, 1990, SCIENCE, V249, P1577, DOI 10.1126/science.2218500
   Cai WB, 1998, SURF SCI, V406, P9, DOI 10.1016/S0039-6028(97)01030-3
   Cho M, 2006, NUCLEIC ACIDS RES, V34, DOI 10.1093/nar/gkl364
   DETHE H, 1990, NATURE, V347, P558, DOI 10.1038/347558a0
   Erdem A, 2000, ANAL CHIM ACTA, V422, P139, DOI 10.1016/S0003-2670(00)01058-8
   Fan CH, 2003, P NATL ACAD SCI USA, V100, P9134, DOI 10.1073/pnas.1633515100
   Gamero M, 2010, BIOSENS BIOELECTRON, V25, P2038, DOI 10.1016/j.bios.2010.01.032
   Gao W, 2007, J PHYS CHEM C, V111, P12213, DOI 10.1021/jp0722814
   GODDARD AD, 1991, SCIENCE, V254, P1371, DOI 10.1126/science.1720570
   Hahm J, 2004, NANO LETT, V4, P51, DOI 10.1021/nl034853b
   Han JY, 2007, LEUKEMIA RES, V31, P239, DOI 10.1016/j.leukres.2006.05.011
   Jia FL, 2007, CHEM MATER, V19, P3648, DOI 10.1021/cm070425l
   Kerman K, 2002, ANAL CHIM ACTA, V462, P39, DOI 10.1016/S0003-2670(02)00308-2
   Lee SJ, 2008, ANAL CHEM, V80, P2867, DOI 10.1021/ac800050a
   Li F, 2011, BIOSENS BIOELECTRON, V26, P2619, DOI 10.1016/j.bios.2010.11.020
   Lin XH, 2007, TALANTA, V72, P468, DOI 10.1016/j.talanta.2006.11.015
   Liu BZ, 2008, ELECTROANAL, V20, P2363, DOI 10.1002/elan.200804333
   Luo HM, 2004, LANGMUIR, V20, P10218, DOI 10.1021/la036367+
   PANDOLFI PP, 1991, ONCOGENE, V6, P1285
   Raymond P. W., 1993, NEW ENGL J MED, V329, P177, DOI DOI 10.1056/NEJM199307153290307
   Shin HC, 2003, ADV MATER, V15, P1610, DOI 10.1002/adma.200305160
   Tirado CA, 2003, CANCER GENET CYTOGEN, V145, P31, DOI 10.1016/S0165-4608(03)00027-X
   VAZQUEZ L, 1989, SURF SCI, V215, P171, DOI 10.1016/0039-6028(89)90708-5
   Walsh D, 2003, NAT MATER, V2, P386, DOI 10.1038/nmat903
   Wang K, 2011, BIOSENS BIOELECTRON, V26, P2870, DOI 10.1016/j.bios.2010.11.030
   Wei N, 2009, TALANTA, V78, P1227, DOI 10.1016/j.talanta.2008.12.053
   Weissmuller J, 2003, SCIENCE, V300, P312, DOI 10.1126/science.1081024
   Yoo SJ, 2006, CANCER GENET CYTOGEN, V167, P168, DOI 10.1016/j.cancergencyto.2005.12.006
   Zhang HF, 2005, NAT MATER, V4, P787, DOI 10.1038/nmat1487
   Zhang HF, 2004, ADV MATER, V16, P27, DOI 10.1002/adma.200306153
NR 34
TC 39
Z9 39
U1 0
U2 43
PU ELSEVIER ADVANCED TECHNOLOGY
PI OXFORD
PA OXFORD FULFILLMENT CENTRE THE BOULEVARD, LANGFORD LANE, KIDLINGTON,
   OXFORD OX5 1GB, OXON, ENGLAND
SN 0956-5663
J9 BIOSENS BIOELECTRON
JI Biosens. Bioelectron.
PD MAY 15
PY 2011
VL 26
IS 9
BP 3812
EP 3817
DI 10.1016/j.bios.2011.02.039
PG 6
WC Biophysics; Biotechnology & Applied Microbiology; Chemistry, Analytical;
   Electrochemistry; Nanoscience & Nanotechnology
WE Science Citation Index Expanded (SCI-EXPANDED)
SC Biophysics; Biotechnology & Applied Microbiology; Chemistry;
   Electrochemistry; Science & Technology - Other Topics
GA 771RK
UT WOS:000291178200014
PM 21420849
DA 2023-06-30
ER

PT J
AU Barsan, MM
   Enache, TA
   Preda, N
   Stan, G
   Apostol, NG
   Matei, E
   Kuncser, A
   Diculescu, VC
AF Barsan, Madalina M.
   Enache, Teodor A.
   Preda, Nicoleta
   Stan, George
   Apostol, Nicoleta G.
   Matei, Elena
   Kuncser, Andrei
   Diculescu, Victor C.
TI Direct Immobilization of Biomolecules through Magnetic Forces on Ni
   Electrodes via Ni Nanoparticles: Applications in Electrochemical
   Biosensors
SO ACS APPLIED MATERIALS & INTERFACES
LA English
DT Article
DE magnetic force; nanoparticles; nickel; immobilization; biosensor
ID HYDROGEN-PEROXIDE; ELECTROCATALYTIC ACTIVITY; CARBON ELECTRODE; FACILE
   SYNTHESIS; NICKEL; GLUCOSE; METAL; FILMS; ADSORPTION; SURFACES
AB The present work describes a new simple procedure for the direct immobilization of biomolecules on Ni electrodes using magnetic Ni nanoparticles (NiNPs) as biomolecule carriers. Ni electrodes were fabricated by electroplating, and NiNPs were chemically synthesized. The chemical composition, crystallinity, and granular size of Ni electrodes, NiNP, and NiNP-modified Ni electrodes (NiNP/Ni) were determined by X-ray diffraction, scanning electron microscopy, and X-ray photoelectron spectroscopy (XPS). The electrochemical characterization of Ni electrodes by cyclic voltammetry and electrochemical impedance spectroscopy confirmed the existence of nickel oxides, hydroxides, and oxohydroxide films at the surface of Ni. Magnetic characterization and micromagnetic simulations were performed in order to prove that the magnetic force is responsible for the immobilization process. Further, Ni electrodes were employed as amperometric sensors for the detection of hydrogen peroxide because it is an important performance indicator for a material to be applied in biosensing. The working principle for magnetic immobilization of the enzyme-functionalized NiNP, without the use of external magnetic sources, was demonstrated for glucose oxidase (GOx) as a model enzyme. XPS results enabled to identify the presence of GOx attached to the NiNP (GOx-NiNP) on Ni electrodes. Finally, glucose detection and quantification were evaluated with the newly developed GOx-NiNP/Ni biosensor by amperometry at different potentials, and control experiments at different electrode materials in the presence and absence of NiNP demonstrated their importance in the biosensor architecture.
C1 [Barsan, Madalina M.; Enache, Teodor A.; Preda, Nicoleta; Stan, George; Apostol, Nicoleta G.; Matei, Elena; Kuncser, Andrei; Diculescu, Victor C.] Natl Inst Mat Phys, Atomistilor 405A, Magurele 077125, Romania.
C3 National Institute of Materials Physics - Romania
RP Diculescu, VC (通讯作者)，Natl Inst Mat Phys, Atomistilor 405A, Magurele 077125, Romania.
EM victor.diculescu@infim.ro
RI Diculescu, Victor C/D-4132-2012; Enache, Teodor Adrian/A-8124-2019;
   Barsan, Madalina M./H-4689-2013; Apostol, Nicoleta
   Georgiana/I-9399-2016; matei, elena/HHC-6815-2022; Matei,
   Elena/G-1626-2011; Stan, George E./B-5690-2011; Kuncser, Andrei
   Cristian/AAS-8214-2021; Preda, Nicoleta/B-6789-2012
OI Diculescu, Victor C/0000-0003-0719-8016; Enache, Teodor
   Adrian/0000-0002-1848-6753; Barsan, Madalina M./0000-0002-8492-5558;
   Apostol, Nicoleta Georgiana/0000-0002-8862-9625; Matei,
   Elena/0000-0002-8387-2562; Stan, George E./0000-0003-0289-8988; Kuncser,
   Andrei Cristian/0000-0003-2841-5809; Preda,
   Nicoleta/0000-0002-6448-6201; Armand, Enache/0000-0003-4491-8051
FU Romanian Ministry of Research and Innovation through Operational
   Programme Competitiveness [NANOBIOSURF-SMIS 103528, PN19-03, 21
   N/08.02.2019]
FX Financial support from the Romanian Ministry of Research and Innovation
   through Operational Programme Competitiveness 2014-2020, Project:
   NANOBIOSURF-SMIS 103528 and Core Program PN19-03 (contract no. 21
   N/08.02.2019).
CR Ahmad R., 2015, ANAL BIOCHEM, V4, DOI [10.4172/2161-1009.1000178, DOI 10.4172/2161-1009.1000178]
   Barsan MM, 2015, ANAL CHIM ACTA, V881, P1, DOI 10.1016/j.aca.2015.02.059
   Barsan MM, 2012, ELECTROCHIM ACTA, V85, P203, DOI 10.1016/j.electacta.2012.08.048
   Cipolatti EP, 2016, RSC ADV, V6, P104675, DOI 10.1039/c6ra22047a
   Cui XL, 2005, J BIOMED NANOTECHNOL, V1, P320, DOI 10.1166/jbn.2005.038
   Doria G, 2012, SENSORS-BASEL, V12, P1657, DOI 10.3390/s120201657
   Gao XP, 1997, J ALLOY COMPD, V253, P515, DOI 10.1016/S0925-8388(96)03034-4
   Guo HH, 2015, INT J ELECTROCHEM SC, V10, P10703
   Hasanzadeh M, 2015, TRAC-TREND ANAL CHEM, V72, P1, DOI 10.1016/j.trac.2015.03.016
   Howes PD, 2014, SCIENCE, V346, P53, DOI 10.1126/science.1247390
   Jana S, 2017, NEW J CHEM, V41, P14985, DOI 10.1039/c7nj02985c
   KIM KS, 1974, SURF SCI, V43, P625, DOI 10.1016/0039-6028(74)90281-7
   Kim YP, 2016, CHEMBIOCHEM, V17, P275, DOI 10.1002/cbic.201500512
   Kurbanoglu S, 2015, BIOSENS BIOELECTRON, V67, P670, DOI 10.1016/j.bios.2014.10.014
   MACDONALD DD, 1991, J ELECTROCHEM SOC, V138, P1359, DOI 10.1149/1.2085786
   Mathew M, 2013, ELECTROCHIM ACTA, V108, P274, DOI 10.1016/j.electacta.2013.07.010
   Mu Y, 2011, BIOSENS BIOELECTRON, V26, P2948, DOI 10.1016/j.bios.2010.11.042
   Oswald S, 2004, SURF INTERFACE ANAL, V36, P17, DOI 10.1002/sia.1640
   Palmer DA, 2011, J SOLUTION CHEM, V40, P680, DOI 10.1007/s10953-011-9670-x
   Patterson AL, 1939, PHYS REV, V56, P978, DOI 10.1103/PhysRev.56.978
   Qiu JD, 2010, J APPL ELECTROCHEM, V40, P1651, DOI 10.1007/s10800-010-0152-4
   ROBOTA H, 1984, SURF SCI, V136, P111, DOI 10.1016/0039-6028(84)90658-7
   Salimi A, 2007, BIOPHYS CHEM, V125, P540, DOI 10.1016/j.bpc.2006.11.004
   Sheng LY, 2018, SENSOR ACTUAT B-CHEM, V254, P1206, DOI 10.1016/j.snb.2017.08.008
   Sherino B, 2018, SENSOR ACTUAT B-CHEM, V254, P1148, DOI 10.1016/j.snb.2017.08.002
   Sun S, 2014, J ELECTROANAL CHEM, V734, P18, DOI 10.1016/j.jelechem.2014.09.034
   TEODORESCU CM, 1994, NUCL INSTRUM METH A, V345, P141, DOI 10.1016/0168-9002(94)90983-0
   Vadnala S, 2018, CHEMISTRYSELECT, V3, P12263, DOI 10.1002/slct.201802526
   Wang F, 2009, MICROCHIM ACTA, V165, P1, DOI 10.1007/s00604-009-0136-4
   Wang J, 2017, RSC ADV, V7, P14152, DOI 10.1039/c7ra00590c
   Wang LL, 2014, NANOSCALE, V6, P4635, DOI 10.1039/c4nr00139g
   Wu KL, 2017, RSC ADV, V7, P21128, DOI 10.1039/c7ra00910k
   Wu MS, 2008, ELECTROCHIM ACTA, V54, P155, DOI 10.1016/j.electacta.2008.08.027
   Xia KD, 2017, SENSOR ACTUAT B-CHEM, V240, P979, DOI 10.1016/j.snb.2016.09.077
   Xu CX, 2012, J SOLID STATE ELECTR, V16, P3747, DOI 10.1007/s10008-012-1813-5
   Xu YH, 2012, ELECTROCHIM ACTA, V84, P62, DOI 10.1016/j.electacta.2012.03.147
   Yang J, 2013, BIOSENS BIOELECTRON, V47, P530, DOI 10.1016/j.bios.2013.03.051
   Zhang JL, 2017, J ELECTROCHEM SOC, V164, pB3001, DOI 10.1149/2.0011705jes
   Zhao Y, 2016, SENSOR ACTUAT B-CHEM, V231, P800, DOI 10.1016/j.snb.2016.03.115
   Zhu H, 2016, J MATER CHEM B, V4, P7333, DOI 10.1039/c6tb02037b
NR 40
TC 23
Z9 23
U1 3
U2 59
PU AMER CHEMICAL SOC
PI WASHINGTON
PA 1155 16TH ST, NW, WASHINGTON, DC 20036 USA
SN 1944-8244
EI 1944-8252
J9 ACS APPL MATER INTER
JI ACS Appl. Mater. Interfaces
PD JUN 5
PY 2019
VL 11
IS 22
BP 19867
EP 19877
DI 10.1021/acsami.9b04990
PG 11
WC Nanoscience & Nanotechnology; Materials Science, Multidisciplinary
WE Science Citation Index Expanded (SCI-EXPANDED)
SC Science & Technology - Other Topics; Materials Science
GA IC4LZ
UT WOS:000470938500020
PM 31081608
DA 2023-06-30
ER

PT J
AU Galdino, FE
   Foster, CW
   Bonacin, JA
   Banks, CE
AF Galdino, Flavia E.
   Foster, Christopher W.
   Bonacin, Juliano A.
   Banks, Craig E.
TI Exploring the electrical wiring of screen-printed configurations
   utilised in electroanalysis
SO ANALYTICAL METHODS
LA English
DT Article
ID ASCORBIC-ACID; ELECTROCHEMICAL SENSORS; COBALT PHTHALOCYANINE; CARBON
   ELECTRODE; BEHAVIOR; BIOSENSOR
AB In this technical note the often overlooked issue of electrically connecting screen-printed electrode sensors is considered. The electrical connection of screen-printed electrodes to the potentiostat/electronics can be a main issue when a true electrochemical response is trying to be obtained and if one does not have a stable electrical connection, the results that are obtained may lack reproducibility and therefore maybe discredited as "another failed electrochemical probe/analyte". This paper considers the case of electrically connecting screen-printed with crocodile clips and compares that to the use of edge-connectors demonstrating the precise connection of an electrode setup when utilising crocodile clips can result in extremely reproducible electrochemical outputs when applied correctly.
C1 [Galdino, Flavia E.; Foster, Christopher W.; Banks, Craig E.] Manchester Metropolitan Univ, Div Chem & Environm Sci, Sch Chem & Environm, Fac Sci & Engn, Manchester M15 GD, Lancs, England.
   [Galdino, Flavia E.; Bonacin, Juliano A.] Univ Campinas UNICAMP, Inst Chem, BR-13083970 Campinas, SP, Brazil.
C3 Manchester Metropolitan University; Universidade Estadual de Campinas
RP Banks, CE (通讯作者)，Manchester Metropolitan Univ, Div Chem & Environm Sci, Sch Chem & Environm, Fac Sci & Engn, Chester St, Manchester M15 GD, Lancs, England.
EM c.banks@mmu.ac.uk
RI banks, craig E/A-8889-2013; Bonacin, Juliano Alves/C-9260-2011; Foster,
   Christopher/A-9615-2014
OI banks, craig E/0000-0002-0756-9764; Bonacin, Juliano
   Alves/0000-0001-9399-1031; Foster, Christopher/0000-0002-5487-2803
FU Sao Paulo Research Foundation (FAPESP) [2014/07705-2]
FX The authors would like to thank the Sao Paulo Research Foundation
   (FAPESP, grant: 2014/07705-2) for financial support.
CR CHENAULT HK, 1987, APPL BIOCHEM BIOTECH, V14, P147, DOI 10.1007/BF02798431
   Clark W. M., 1972, OXIDATION REDUCTION
   Rama EC, 2012, ANAL CHIM ACTA, V728, P69, DOI 10.1016/j.aca.2012.03.039
   Davey MW, 2000, J SCI FOOD AGR, V80, P825, DOI [10.1002/(SICI)1097-0010(20000515)80:7<825::AID-JSFA598>3.0.CO;2-6, 10.1002/(SICI)1097-0010(20000515)80:7&lt;825::AID-JSFA598&gt;3.0.CO;2-6]
   Dou WC, 2013, ELECTROCHIM ACTA, V97, P79, DOI 10.1016/j.electacta.2013.02.136
   Foster CW, 2014, SENSORS-BASEL, V14, P21905, DOI 10.3390/s141121905
   GORTON L, 2002, ENCY ELECTROCHEMISTR, V9, P67, DOI [DOI 10.1002/9783527610426.BARD090004, 10.1002/9783527610426.bard090004]
   HART JP, 1994, ELECTROANAL, V6, P617, DOI 10.1002/elan.1140060802
   Honeychurch KC, 2003, TRAC-TREND ANAL CHEM, V22, P456, DOI 10.1016/S0165-9936(03)00703-9
   Honeychurch KC, 2013, TALANTA, V116, P300, DOI 10.1016/j.talanta.2013.05.017
   Kadara RO, 2008, ANAL CHIM ACTA, V623, P76, DOI 10.1016/j.aca.2008.06.010
   Kumar AS, 2002, ELECTROANAL, V14, P671, DOI 10.1002/1521-4109(200205)14:10<671::AID-ELAN671>3.0.CO;2-O
   Lavagnini I, 2004, ELECTROANAL, V16, P505, DOI 10.1002/elan.200302851
   Li JZ, 1996, SENSOR ACTUAT B-CHEM, V30, P65, DOI 10.1016/0925-4005(95)01748-K
   Li M, 2012, ANAL CHIM ACTA, V734, P31, DOI 10.1016/j.aca.2012.05.018
   Ma XY, 2012, ANAL METHODS-UK, V4, P1687, DOI 10.1039/c2ay25040c
   McGuire ND, 2009, ELECTROANAL, V21, P2165, DOI 10.1002/elan.200904667
   Metters JP, 2013, ANAL METHODS-UK, V5, P103, DOI 10.1039/c2ay26396c
   Metters JP, 2012, ANAL METHODS-UK, V4, P1272, DOI 10.1039/c2ay05934g
   Metters JP, 2012, ANALYST, V137, P896, DOI 10.1039/c2an16054d
   Metters JP, 2011, ANALYST, V136, P1067, DOI 10.1039/c0an00894j
   Nascimento GA, 2012, BIOSENS BIOELECTRON, V38, P61, DOI 10.1016/j.bios.2012.04.052
   NICHOLSON RS, 1965, ANAL CHEM, V37, P1351, DOI 10.1021/ac60230a016
   Quintana JC, 2011, ANAL CHIM ACTA, V707, P171, DOI 10.1016/j.aca.2011.08.052
   Ramdani O, 2013, ANALYST, V138, P1053, DOI 10.1039/c2an36450f
   Randviir EP, 2014, PHYS CHEM CHEM PHYS, V16, P4598, DOI 10.1039/c3cp55435j
   Rinehart JF, 1942, ANN INTERN MED, V17, P672, DOI 10.7326/0003-4819-17-4-672
   RODKEY FL, 1955, J BIOL CHEM, V213, P777
   Smith JP, 2014, ANAL CHEM, V86, P9985, DOI 10.1021/ac502991g
   Traber MG, 2011, FREE RADICAL BIO MED, V51, P1000, DOI 10.1016/j.freeradbiomed.2011.05.017
   Wang J, 2005, ELECTROANAL, V17, P7, DOI 10.1002/elan.200403113
   WRING SA, 1990, ANAL CHIM ACTA, V229, P63, DOI 10.1016/S0003-2670(00)85110-7
   Zhuang ZJ, 2011, INT J ELECTROCHEM SC, V6, P2149
   Zuo X, 2012, SENSOR ACTUAT B-CHEM, V161, P1074, DOI 10.1016/j.snb.2011.12.013
NR 34
TC 41
Z9 41
U1 0
U2 19
PU ROYAL SOC CHEMISTRY
PI CAMBRIDGE
PA THOMAS GRAHAM HOUSE, SCIENCE PARK, MILTON RD, CAMBRIDGE CB4 0WF, CAMBS,
   ENGLAND
SN 1759-9660
EI 1759-9679
J9 ANAL METHODS-UK
JI Anal. Methods
PY 2015
VL 7
IS 3
BP 1208
EP 1214
DI 10.1039/c4ay02704c
PG 7
WC Chemistry, Analytical; Food Science & Technology; Spectroscopy
WE Science Citation Index Expanded (SCI-EXPANDED)
SC Chemistry; Food Science & Technology; Spectroscopy
GA CB5PG
UT WOS:000349679300051
DA 2023-06-30
ER

PT J
AU Pena-Bahamonde, J
   Nguyen, HN
   Fanourakis, SK
   Rodrigues, DF
AF Pena-Bahamonde, Janire
   Nguyen, Hang N.
   Fanourakis, Sofia K.
   Rodrigues, Debora F.
TI Recent advances in graphene-based biosensor technology with applications
   in life sciences
SO JOURNAL OF NANOBIOTECHNOLOGY
LA English
DT Review
DE Nano-biosensors; Graphene; Graphene oxide; DNA; Antibody; Enzyme;
   Detection; Pathogens
ID ELECTROCHEMICAL DNA BIOSENSOR; RESONANCE ENERGY-TRANSFER; OXIDE-BASED
   BIOSENSOR; LABEL-FREE; ENZYME IMMOBILIZATION; SENSITIVE DETECTION; GOLD
   NANOPARTICLES; SIGNAL AMPLIFICATION; LACCASE BIOSENSOR; FE3O4
   NANOPARTICLES
AB Graphene's unique physical structure, as well as its chemical and electrical properties, make it ideal for use in sensor technologies. In the past years, novel sensing platforms have been proposed with pristine and modified graphene with nanoparticles and polymers. Several of these platforms were used to immobilize biomolecules, such as antibodies, DNA, and enzymes to create highly sensitive and selective biosensors. Strategies to attach these biomolecules onto the surface of graphene have been employed based on its chemical composition. These methods include covalent bonding, such as the coupling of the biomolecules via the 1-ethyl-3-(3-dimethylaminopropyl) carbodiimide hydrochloride and N-hydroxysuccinimide reactions, and physisorption. In the literature, several detection methods are employed; however, the most common is electrochemical. The main reason for researchers to use this detection approach is because this method is simple, rapid and presents good sensitivity. These biosensors can be particularly useful in life sciences and medicine since in clinical practice, biosensors with high sensitivity and specificity can significantly enhance patient care, early diagnosis of diseases and pathogen detection. In this review, we will present the research conducted with antibodies, DNA molecules and, enzymes to develop biosensors that use graphene and its derivatives as scaffolds to produce effective biosensors able to detect and identify a variety of diseases, pathogens, and biomolecules linked to diseases.
C1 [Pena-Bahamonde, Janire; Nguyen, Hang N.; Fanourakis, Sofia K.; Rodrigues, Debora F.] Univ Houston, Dept Civil & Environm Engn, Houston, TX 77204 USA.
C3 University of Houston System; University of Houston
RP Rodrigues, DF (通讯作者)，Univ Houston, Dept Civil & Environm Engn, Houston, TX 77204 USA.
EM dfrigirodrigues@uh.edu
RI Peña-Bahamonde, Janire/AHA-7438-2022; Rodrigues, Debora F/I-9895-2014;
   Pena-Bahamonde, Janire/C-6189-2014
OI Rodrigues, Debora F/0000-0002-3124-1443; Nguyen, Hang
   Ngoc/0000-0002-1368-4531; Pena-Bahamonde, Janire/0000-0001-6729-9885
FU NPRP Grant from the Qatar National Research Fund (a member of Qatar
   Foundation) [9-318-1-064]; CBET NSF Career [1150255]; NSF BEINM
   [1705511]; USDA National Institute of Food and Agriculture, AFRI
   [2018-67022-27969]; Div Of Chem, Bioeng, Env, & Transp Sys; Directorate
   For Engineering [1150255] Funding Source: National Science Foundation
FX This work was supported by the following funds: NPRP Grant [#
   9-318-1-064] from the Qatar National Research Fund (a member of Qatar
   Foundation); CBET NSF Career Grant Number: 1150255; NSF BEINM Grant
   Number: 1705511; and the USDA National Institute of Food and
   Agriculture, AFRI Project No. 2018-67022-27969. The findings achieved
   herein are solely the responsibility of the authors.
CR Afsahi S, 2018, BIOSENS BIOELECTRON, V100, P85, DOI 10.1016/j.bios.2017.08.051
   Ahmed SR, 2018, BIOSENS BIOELECTRON, V103, P45, DOI 10.1016/j.bios.2017.12.028
   Akbari E, 2015, IET NANOBIOTECHNOL, V9, P273, DOI 10.1049/iet-nbt.2015.0010
   Akhavan O, 2012, ACS NANO, V6, P2904, DOI 10.1021/nn300261t
   Amine A, 2006, BIOSENS BIOELECTRON, V21, P1405, DOI 10.1016/j.bios.2005.07.012
   Batir GG, 2018, J ELECTRON MATER, V47, P329, DOI 10.1007/s11664-017-5758-4
   Benvidi A, 2014, BIOSENS BIOELECTRON, V58, P145, DOI 10.1016/j.bios.2014.01.053
   Bo Y, 2011, ELECTROCHIM ACTA, V56, P2676, DOI 10.1016/j.electacta.2010.12.034
   Bora U, 2013, BIOSENS J, V1, P104, DOI DOI 10.4172/2090-4967.1000104
   BT T, 2015, MOD TECH PATHOG DETE, P113
   Chauhan N, 2016, RSC ADV, V6, P63624, DOI 10.1039/c6ra15671a
   Chauhan N, 2017, J MATER RES, V32, P2860, DOI 10.1557/jmr.2017.91
   Cheeveewattanagul N, 2017, ADV FUNCT MATER, V27, DOI 10.1002/adfm.201702741
   Chen M, 2017, SENSOR ACTUAT B-CHEM, V239, P421, DOI 10.1016/j.snb.2016.08.036
   Chen M, 2016, BIOSENS BIOELECTRON, V85, P684, DOI 10.1016/j.bios.2016.05.051
   Cheng SS, 2015, SENSOR ACTUAT B-CHEM, V212, P329, DOI 10.1016/j.snb.2015.02.038
   Cho IH, 2018, SENSORS-BASEL, V18, DOI 10.3390/s18010207
   Demeritte T, 2015, ACS APPL MATER INTER, V7, P13693, DOI 10.1021/acsami.5b03619
   Dharuman V, 2013, ELECTROCHIM ACTA, V114, P590, DOI 10.1016/j.electacta.2013.10.128
   Dong HF, 2012, BIOSENS BIOELECTRON, V33, P228, DOI 10.1016/j.bios.2012.01.006
   Du M, 2010, J MATER CHEM, V20, P9253, DOI 10.1039/c0jm01549k
   Elshafey R, 2016, ANALYST, V141, P2733, DOI 10.1039/c6an00044d
   Fan ZJ, 2015, ELECTROCHIM ACTA, V151, P186, DOI 10.1016/j.electacta.2014.11.022
   Feng X, 2015, BIOSENS BIOELECTRON, V70, P411, DOI 10.1016/j.bios.2015.03.046
   Filip J, 2017, BIOSENS BIOELECTRON, V89, P384, DOI 10.1016/j.bios.2016.06.006
   Fischer MJE, 2010, METHODS MOL BIOL, V627, P55, DOI 10.1007/978-1-60761-670-2_3
   Gao J, 2015, BIOSENS BIOELECTRON, V63
   Gaudin V, 2017, BIOSENS BIOELECTRON, V90, P363, DOI 10.1016/j.bios.2016.12.005
   Gong QJ, 2017, BIOSENS BIOELECTRON, V89, P565, DOI 10.1016/j.bios.2016.02.045
   Guo YX, 2013, ELECTROCHIM ACTA, V113, P69, DOI 10.1016/j.electacta.2013.09.039
   Gupta S, 2017, INT J BIOL MACROMOL, V105, P905, DOI 10.1016/j.ijbiomac.2017.07.126
   Haghighi N, 2017, MAT SCI ENG C-MATER, V73, P417, DOI 10.1016/j.msec.2016.12.015
   Han XW, 2013, ANAL BIOCHEM, V443, P117, DOI 10.1016/j.ab.2013.08.027
   HAQUE R, 1993, J INFECT DIS, V167, P247, DOI 10.1093/infdis/167.1.247
   He SJ, 2010, ADV FUNCT MATER, V20, P453, DOI 10.1002/adfm.200901639
   Hermanova S, 2015, NANOSCALE, V7, P5852, DOI 10.1039/c5nr00438a
   Huang JL, 2016, ANAL CHIM ACTA, V913, P121, DOI 10.1016/j.aca.2016.01.050
   Huang KJ, 2014, SENSOR ACTUAT B-CHEM, V191, P828, DOI 10.1016/j.snb.2013.10.072
   Huang YX, 2011, J MATER CHEM, V21, P12358, DOI 10.1039/c1jm11436k
   Janegitz BC, 2017, BIOSENS BIOELECTRON, V89, P224, DOI 10.1016/j.bios.2016.03.026
   Jayakumar K, 2012, BIOSENS BIOELECTRON, V31, P406, DOI 10.1016/j.bios.2011.11.001
   Jiang YX, 2013, J FLUORESC, V23, P697, DOI 10.1007/s10895-013-1189-7
   JOSEPHSON KL, 1993, APPL ENVIRON MICROB, V59, P3513, DOI 10.1128/AEM.59.10.3513-3515.1993
   Jung JH, 2010, ANGEW CHEM INT EDIT, V49, P5708, DOI 10.1002/anie.201001428
   Kailashiya J, 2015, BIOSENS BIOELECTRON, V65, P274, DOI 10.1016/j.bios.2014.10.056
   Kang ZP, 2017, BIOSENS BIOELECTRON, V96, P367, DOI 10.1016/j.bios.2017.05.025
   Kasry A, 2012, J PHYS CHEM C, V116, P2858, DOI 10.1021/jp207972f
   Kavita V., 2017, J BIOENG BIOMED SCI, V7, P222, DOI [10.4172/2155-9538.1000222, DOI 10.4172/2155-9538.1000222]
   Koyun A, 2012, ROAD MAP BIOMED ENG
   Kuila T, 2011, BIOSENS BIOELECTRON, V26, P4637, DOI 10.1016/j.bios.2011.05.039
   Lazcka O, 2007, BIOSENS BIOELECTRON, V22, P1205, DOI 10.1016/j.bios.2006.06.036
   Li B, 2015, BIOSENS BIOELECTRON, V72, P313, DOI 10.1016/j.bios.2015.05.034
   Lim CX, 2010, ANAL CHEM, V82, P7387, DOI 10.1021/ac101519v
   Lindsley MD, 2011, CLIN INFECT DIS, V53, P321, DOI 10.1093/cid/cir379
   Liu AL, 2013, ANAL CHIM ACTA, V767, P50, DOI 10.1016/j.aca.2012.12.049
   Liu AL, 2012, TRAC-TREND ANAL CHEM, V37, P101, DOI 10.1016/j.trac.2012.03.008
   Liu CH, 2011, CHEM COMMUN, V47, P4661, DOI 10.1039/c1cc10597c
   Liu F, 2010, BIOSENS BIOELECTRON, V25, P2361, DOI 10.1016/j.bios.2010.02.022
   Liu JQ, 2012, J MATER CHEM, V22, P12435, DOI 10.1039/c2jm31218b
   Liu JY, 2015, ELECTROCHIM ACTA, V161, P17, DOI 10.1016/j.electacta.2015.02.034
   Mansouri N, 2017, INT J HYDROGEN ENERG, V42, P1337, DOI 10.1016/j.ijhydene.2016.10.002
   Martinez-Garcia G, 2017, PROC TECH, V27, P187, DOI 10.1016/j.protcy.2017.04.080
   Mel LP, 2015, BIOSENS BIOELECTRON, V74, P347, DOI 10.1016/j.bios.2015.06.060
   Morales-Narvaez E, 2017, ADV MATER, V29, DOI 10.1002/adma.201604905
   Muti M, 2011, ELECTROANAL, V23, P272, DOI 10.1002/elan.201000425
   Navakul K, 2017, NANOMED-NANOTECHNOL, V13, P549, DOI 10.1016/j.nano.2016.08.009
   Niu SY, 2013, SENSOR ACTUAT B-CHEM, V176, P58, DOI 10.1016/j.snb.2012.08.085
   Novak MJ, 2016, ACS CATAL, V6, P339, DOI 10.1021/acscatal.5b01968
   Palanisamy S, 2017, SCI REP-UK, V7, DOI 10.1038/srep41214
   Pandey A, 2017, BIOSENS BIOELECTRON, V91, P225, DOI 10.1016/j.bios.2016.12.041
   Pang S, 2013, ANALYST, V138, P2749, DOI 10.1039/c3an36642a
   Park CS, 2016, J IND ENG CHEM, V38, P13, DOI 10.1016/j.jiec.2016.04.021
   Patel SKS, 2018, BIOCHEM ENG J, V132, P1, DOI 10.1016/j.bej.2017.12.013
   Patel SKS, 2017, ACS APPL MATER INTER, V9, P2213, DOI 10.1021/acsami.6b05165
   Patolsky F, 2006, NANOMEDICINE-UK, V1, P51, DOI 10.2217/17435889.1.1.51
   Pedersen R, 2014, HANDBOOK OF NANOMATERIALS PROPERTIES, P1125, DOI 10.1007/978-3-642-31107-9_10
   Peng HP, 2015, SENSOR ACTUAT B-CHEM, V207, P269, DOI 10.1016/j.snb.2014.10.059
   Peng L, 2012, BIOSENS BIOELECTRON, V35, P475, DOI 10.1016/j.bios.2012.03.002
   Povedano E, 2017, BIOSENS BIOELECTRON, V89, P343, DOI 10.1016/j.bios.2016.07.018
   Premkumar T, 2012, PROG POLYM SCI, V37, P515, DOI 10.1016/j.progpolymsci.2011.08.003
   Pumera M, 2011, MATER TODAY, V14, P308, DOI 10.1016/S1369-7021(11)70160-2
   Qaddare SH, 2017, BIOSENS BIOELECTRON, V89, P773, DOI 10.1016/j.bios.2016.10.033
   Qi XW, 2012, BIOELECTROCHEMISTRY, V88, P42, DOI 10.1016/j.bioelechem.2012.05.007
   Rahman M, 2017, NANOSCALE RES LETT, V12, DOI 10.1186/s11671-017-2254-y
   Rao CNR, 2009, ANGEW CHEM INT EDIT, V48, P7752, DOI 10.1002/anie.200901678
   Rasheed PA, 2014, SENSOR ACTUAT B-CHEM, V204, P777, DOI 10.1016/j.snb.2014.08.043
   Ray M, 2017, BIOSENS BIOELECTRON, V87, P708, DOI 10.1016/j.bios.2016.09.032
   Recent KR, 2017, BIOSENS J, V06, P1
   Sapsford KE, 2008, MATER TODAY, V11, P38, DOI 10.1016/S1369-7021(08)70018-X
   Sharafeldin M, 2017, BIOSENS BIOELECTRON, V91, P359, DOI 10.1016/j.bios.2016.12.052
   Shen X, 2017, J ELECTROCHEM SOC, V164, pB285, DOI 10.1149/2.1591706jes
   Singh A, 2013, SENSOR ACTUAT B-CHEM, V185, P675, DOI 10.1016/j.snb.2013.05.014
   Singh M, 2015, J AM CHEM SOC, V137, P2800, DOI 10.1021/ja511512m
   Singh P, 2016, NANO-MICRO LETT, V8, P193, DOI 10.1007/s40820-015-0077-x
   Skoronski E, 2017, INT J BIOL MACROMOL, V99, P121, DOI 10.1016/j.ijbiomac.2017.02.076
   Song Y, 2016, BIOSENS BIOELECTRON, V76, P195, DOI 10.1016/j.bios.2015.07.002
   Staiano M, 2017, METHODS ENZYMOLOGY
   Staiano M, 2017, METHOD ENZYMOL, V589, P115, DOI 10.1016/bs.mie.2017.01.015
   Suganthi G, 2016, NANOSYST-PHYS CHEM M, V7, P637, DOI 10.17586/2220-8054-2016-7-4-637-642
   Sumana G, 2016, J PHYS, V704, P7
   Sun W, 2012, ELECTROCHIM ACTA, V85, P145, DOI 10.1016/j.electacta.2012.07.133
   Thakur B, 2018, BIOSENS BIOELECTRON, V110, P16, DOI 10.1016/j.bios.2018.03.014
   Valipour A, 2017, BIOSENS BIOELECTRON, V89, P946, DOI 10.1016/j.bios.2016.09.086
   Vasilescu I, 2016, BIOSENS BIOELECTRON, V75, P232, DOI 10.1016/j.bios.2015.08.051
   Veerapandian M, 2016, TALANTA, V155, P250, DOI 10.1016/j.talanta.2016.04.047
   Wan Y, 2013, BIOSENS BIOELECTRON, V47, P1, DOI 10.1016/j.bios.2013.02.045
   Wang FG, 2017, SENSORS-BASEL, V17, DOI 10.3390/s17020386
   Wang J, 2015, ANAL BIOCHEM, V469, P71, DOI 10.1016/j.ab.2014.09.023
   Wang W, 2017, BIOSENS BIOELECTRON, V91, P183, DOI 10.1016/j.bios.2016.12.017
   Wang Y, 2011, TRENDS BIOTECHNOL, V29, P205, DOI 10.1016/j.tibtech.2011.01.008
   Wang ZJ, 2011, BIOSENS BIOELECTRON, V26, P3881, DOI 10.1016/j.bios.2011.03.002
   Wilson CB, 1999, WESTERN J MED, V171, P322
   Wilson WJ, 2002, MOL CELL PROBE, V16, P119, DOI 10.1006/mcpr.2001.0397
   Wu X, 2018, LANGMUIR, V34, P603, DOI 10.1021/acs.langmuir.7b03465
   Wu YM, 2014, CHEM COMMUN, V50, P4759, DOI 10.1039/c4cc00569d
   Wujcik EK, 2014, RSC ADV, V4, P43725, DOI 10.1039/c4ra07119k
   Ye YK, 2018, CARBON, V129, P730, DOI 10.1016/j.carbon.2017.12.060
   Yola ML, 2014, ELECTROCHIM ACTA, V125, P38, DOI 10.1016/j.electacta.2014.01.074
   You XQ, 2014, SENSOR ACTUAT B-CHEM, V202, P1357, DOI 10.1016/j.snb.2014.04.079
   Zhang JL, 2010, LANGMUIR, V26, P6083, DOI 10.1021/la904014z
   Zhang MD, 2015, SCI REP-UK, V5, DOI [10.1038/srep10233, 10.1038/srep08266, 10.1038/srep08311]
   Zhao XH, 2012, ANAL CHIM ACTA, V727, P67, DOI 10.1016/j.aca.2012.03.044
   Zhou L, 2017, BIOSENS BIOELECTRON, V87, P701, DOI 10.1016/j.bios.2016.09.025
   Zhou M, 2009, ANAL CHEM, V81, P5603, DOI 10.1021/ac900136z
   Zhu LM, 2012, BIOSENS BIOELECTRON, V35, P507, DOI 10.1016/j.bios.2012.03.026
   Zhu YW, 2010, ADV MATER, V22, P3906, DOI 10.1002/adma.201001068
NR 126
TC 241
Z9 243
U1 16
U2 166
PU BMC
PI LONDON
PA CAMPUS, 4 CRINAN ST, LONDON N1 9XW, ENGLAND
SN 1477-3155
J9 J NANOBIOTECHNOL
JI J. Nanobiotechnol.
PD SEP 22
PY 2018
VL 16
AR 75
DI 10.1186/s12951-018-0400-z
PG 17
WC Biotechnology & Applied Microbiology; Nanoscience & Nanotechnology
WE Science Citation Index Expanded (SCI-EXPANDED)
SC Biotechnology & Applied Microbiology; Science & Technology - Other
   Topics
GA GU3WZ
UT WOS:000445212400002
PM 30243292
OA Green Published, gold
HC Y
HP N
DA 2023-06-30
ER

PT J
AU Ren, W
   Zhou, LY
   Zhang, Y
   Li, NB
   Luo, HQ
AF Ren, Wang
   Zhou, Long Yin
   Zhang, Ying
   Li, Nian Bing
   Luo, Hong Qun
TI A reusable and label-free supersandwich biosensor for sensitive DNA
   detection by immobilizing target-triggered DNA concatamers on ternary
   self-assembled monolayer
SO SENSORS AND ACTUATORS B-CHEMICAL
LA English
DT Article
DE Supersandwich biosensor; Dumbbell DNA; Ternary self assembled monolayer;
   Regenerability
ID SIGNAL AMPLIFICATION STRATEGY; QUARTZ-CRYSTAL MICROBALANCE;
   SEQUENCE-SPECIFIC DETECTION; ELECTROCHEMICAL DNA; CHAIN-REACTION;
   COLORIMETRIC DETECTION; FEMTOMOLAR DNA; HYBRIDIZATION; SENSOR; PROBE
AB A reusable and label-free supersandwich bio sensor was constructed for sensitive DNA detection by immobilizing target-triggered DNA concatamers with redox-active intercalators on ternary self-assembled monolayer (TSAM). Interestingly, the target DNA (T-DNA) could hybridize with the inert dumbbell-shaped DNA (D-DNA) to form a duplex DNA containing two sticky termini. The duplex DNA was then hybridized with the capture DNA (C-DNA) and the DNA concatamer reaction proceeded. The ternary self-assembly method was chosen to obtain the low-density C-DNA without reciprocal winding on the gold electrode for high-efficient concatamers hybridization. Hexaammineruthenium chloride was herein used as an electrochemical probe and could intercalate into the groove of double-helix DNA via electrostatic effect. The resultant supersandwich biosensor showed a high sensitivity for the T-DNA detection and a linear dependence between the reduction peak currents and logarithm of T-DNA concentrations in the range of 100.0 fM-10.0 nM with a relatively low detection limit of 30.0 fM. Moreover, the proposed biosensor exhibited favorable specificity and regenerability, and provided a new alternative to detect various target analytes by changing the sequence of capture probe and dumbbell probes, holding great potential for early diagnosis in gene-related diseases. (C) 2015 Elsevier By. All rights reserved.
C1 [Ren, Wang; Zhou, Long Yin; Zhang, Ying; Li, Nian Bing; Luo, Hong Qun] Southwest Univ, Sch Chem & Chem Engn, Minist Educ, Key Lab Luminescent & Real Time Analyt Chem, Chongqing 400715, Peoples R China.
   [Ren, Wang; Zhang, Ying] Sichuan Univ Sci & Engn, Key Lab Green Catalysis Higher Educ Inst Sichuan, Coll Chem & Pharmaceut Engn, Zigong 643000, Peoples R China.
C3 Southwest University - China; Sichuan University of Science &
   Engineering
RP Li, NB (通讯作者)，Tiansheng Rd, Chongqing 400715, Peoples R China.
EM luohq@swu.edu.cn; linb@swu.edu.cn
FU National Natural Science Foundation of China [21273174]; Municipal
   Science Foundation of Chongqing City [CSTC-2013jjB00002]; Key Laboratory
   of Green Catalysis of Sichuan Institutes of High Education [LYJ1501, LYJ
   1402]
FX This work was financially supported by the National Natural Science
   Foundation of China (no. 21273174), the Municipal Science Foundation of
   Chongqing City (no. CSTC-2013jjB00002), and the Opening Project of Key
   Laboratory of Green Catalysis of Sichuan Institutes of High Education
   (no. LYJ1501, LYJ 1402).
CR BEATTIE K, 1993, CLIN CHEM, V39, P719
   Chen Y, 2013, CHEM COMMUN, V49, P2052, DOI 10.1039/c3cc00034f
   Dahlgren PR, 2002, BIOCHEMISTRY-US, V41, P11372, DOI 10.1021/bi026102e
   Marques PRBD, 2009, ANAL CHEM, V81, P1332, DOI 10.1021/ac801736b
   Dharuman V, 2008, BIOSENS BIOELECTRON, V23, P1250, DOI 10.1016/j.bios.2007.11.015
   Drummond TG, 2003, NAT BIOTECHNOL, V21, P1192, DOI 10.1038/nbt873
   Du Y, 2014, ANAL CHEM, V86, P8010, DOI 10.1021/ac5025254
   Elghanian R, 1997, SCIENCE, V277, P1078, DOI 10.1126/science.277.5329.1078
   Fan CH, 2003, P NATL ACAD SCI USA, V100, P9134, DOI 10.1073/pnas.1633515100
   Gao AR, 2013, NANO LETT, V13, P4123, DOI 10.1021/nl401628y
   Gao Y, 2014, ANAL CHEM, V86, P8881, DOI 10.1021/ac5024952
   Ge ZL, 2014, ANAL CHEM, V86, P2124, DOI 10.1021/ac4037262
   Henry OYF, 2010, BIOSENS BIOELECTRON, V25, P978, DOI 10.1016/j.bios.2009.09.007
   Lao RJ, 2005, ANAL CHEM, V77, P6475, DOI 10.1021/ac050911x
   Li D, 2010, ACCOUNTS CHEM RES, V43, P631, DOI 10.1021/ar900245u
   Li HB, 2014, NANOSCALE, V6, P2218, DOI 10.1039/c3nr03547f
   Li Y, 2013, CHEM COMMUN, V49, P3869, DOI 10.1039/c3cc00203a
   Lin ZY, 2010, CHEM COMMUN, V46, P5563, DOI 10.1039/c0cc00932f
   Lubin AA, 2010, ACCOUNTS CHEM RES, V43, P496, DOI 10.1021/ar900165x
   Opdahl A, 2007, P NATL ACAD SCI USA, V104, P9, DOI 10.1073/pnas.0608568103
   Palecek E, 1998, BIOSENS BIOELECTRON, V13, P621, DOI 10.1016/S0956-5663(98)00017-7
   Peterson AW, 2001, NUCLEIC ACIDS RES, V29, P5163, DOI 10.1093/nar/29.24.5163
   Pinheiro AV, 2012, ACS NANO, V6, P5521, DOI 10.1021/nn301448y
   Ren W, 2015, BIOSENS BIOELECTRON, V63, P153, DOI 10.1016/j.bios.2014.07.028
   Rowe AA, 2011, ANAL CHEM, V83, P9462, DOI 10.1021/ac202171x
   Steel AB, 1998, ANAL CHEM, V70, P4670, DOI 10.1021/ac980037q
   Tang W, 2012, CHEM COMMUN, V48, P6678, DOI 10.1039/c2cc32747c
   Wang J, 2013, ANAL CHEM, V85, P2096, DOI 10.1021/ac3026724
   Wee EJH, 2012, CHEM COMMUN, V48, P12014, DOI 10.1039/c2cc35841g
   Weizmann Y, 2001, ANALYST, V126, P1502, DOI 10.1039/b106613g
   Wen YL, 2012, SCI REP-UK, V2, DOI 10.1038/srep00867
   Wu J, 2010, ANAL CHEM, V82, P8830, DOI 10.1021/ac101474k
   Wu Y, 2014, ANAL CHEM, V86, P8888, DOI 10.1021/ac5027226
   Xia F, 2010, J AM CHEM SOC, V132, P14346, DOI 10.1021/ja104998m
   Xiao Y, 2006, P NATL ACAD SCI USA, V103, P16677, DOI 10.1073/pnas.0607693103
   Xu W, 2009, ANGEW CHEM INT EDIT, V48, P6849, DOI 10.1002/anie.200901772
   Yang L, 2014, ANAL CHEM, V86, P4657, DOI 10.1021/ac500029z
   Yu ZG, 2012, CHEM COMMUN, V48, P10523, DOI 10.1039/c2cc35985e
   Zhang BT, 2012, BIOSENS BIOELECTRON, V37, P112, DOI 10.1016/j.bios.2012.04.051
   Zhang J, 2006, J AM CHEM SOC, V128, P8575, DOI 10.1021/ja061521a
   Zhang J, 2008, ANAL CHEM, V80, P9029, DOI 10.1021/ac801424y
   Zheng XJ, 2013, CHEM COMMUN, V49, P3546, DOI 10.1039/c3cc41486h
   Zhou LY, 2012, ANALYST, V137, P5071, DOI 10.1039/c2an35905g
   Zhou X, 2010, J AM CHEM SOC, V132, P6932, DOI 10.1021/ja102271r
   Zuo XL, 2009, J AM CHEM SOC, V131, P6944, DOI 10.1021/ja901315w
NR 45
TC 4
Z9 4
U1 2
U2 108
PU ELSEVIER SCIENCE SA
PI LAUSANNE
PA PO BOX 564, 1001 LAUSANNE, SWITZERLAND
EI 0925-4005
J9 SENSOR ACTUAT B-CHEM
JI Sens. Actuator B-Chem.
PD FEB
PY 2016
VL 223
BP 24
EP 29
DI 10.1016/j.snb.2015.09.050
PG 6
WC Chemistry, Analytical; Electrochemistry; Instruments & Instrumentation
WE Science Citation Index Expanded (SCI-EXPANDED)
SC Chemistry; Electrochemistry; Instruments & Instrumentation
GA CY5PD
UT WOS:000366458700004
DA 2023-06-30
ER

PT J
AU Cabaj, J
   Jedrychowska, A
   Zajac, D
   Krawiec, S
   Soloducho, J
AF Cabaj, Joanna
   Jedrychowska, Agnieszka
   Zajac, Dorota
   Krawiec, Sylwia
   Soloducho, Jadwiga
TI Phenolic Compounds Determination Using Laccase-based Electrode Modified
   with Conducting Polymer Support
SO INTERNATIONAL JOURNAL OF ELECTROCHEMICAL SCIENCE
LA English
DT Article
DE conducting polymer; laccase; enzymatic electrode; catechol;
   electrochemical process
ID BIOSENSOR; WATER; CATECHOL; DESIGN; IMMOBILIZATION; SENSOR
AB A novel amperometric biosensing electrode for the determination of catechol was investigated by immobilization of laccase in conducting polymer built of dithienotetraphenylsilane. The optimum fabricating conditions of the enzymatic electrode were studied. The resulting laccase-based electrode with the limit of less than 0.4 mu M can be used in determination of catechol in the linear range of 5 160 mu M. the laccase biosensor exhibited good stability, reproducibility, and sensitivity. The effects of potential and pH on the response current of laccase electrode are also presented.
C1 [Cabaj, Joanna; Jedrychowska, Agnieszka; Zajac, Dorota; Krawiec, Sylwia; Soloducho, Jadwiga] Wroclaw Univ Technol, Fac Chem, Dept Med Chem & Microbiol, Wyb Wyspianskiego 27, PL-50370 Wroclaw, Poland.
C3 Wroclaw University of Science & Technology
RP Cabaj, J (通讯作者)，Wroclaw Univ Technol, Fac Chem, Dept Med Chem & Microbiol, Wyb Wyspianskiego 27, PL-50370 Wroclaw, Poland.
EM joanna.cabaj@pwr.wroc.pl
RI Zajac, Dorota/S-1411-2019; Cabaj, Joanna/HTR-6980-2023
FU National Science Centre [DEC-2013/11/N/ST5/01365]; Wroclaw University of
   Technology
FX Authors are gratefully acknowledged for financial support of the
   National Science Centre - Grant no. DEC-2013/11/N/ST5/01365 and Wroclaw
   University of Technology.
CR Barton SC, 2001, J PHYS CHEM B, V105, P11917, DOI 10.1021/jp012488b
   BRADFORD MM, 1976, ANAL BIOCHEM, V72, P248, DOI 10.1016/0003-2697(76)90527-3
   Brondani D, 2013, BIOSENS BIOELECTRON, V42, P242, DOI 10.1016/j.bios.2012.10.087
   Chen H, 2013, INT J POLYM MATER PO, V62, P620, DOI 10.1080/00914037.2012.761629
   Couto SR, 2006, BIOTECHNOL ADV, V24, P500, DOI 10.1016/j.biotechadv.2006.04.003
   Deng L, 2008, BIOSENS BIOELECTRON, V24, P329, DOI 10.1016/j.bios.2008.04.006
   Groenendaal BL, 2000, ADV MATER, V12, P481, DOI 10.1002/(SICI)1521-4095(200004)12:7<481::AID-ADMA481>3.0.CO;2-C
   Guo MQ, 2014, SCI TECHNOL ADV MAT, V15, DOI 10.1088/1468-6996/15/3/035005
   Gupta S, 2008, CLIN TOXICOL, V46, P250, DOI 10.1080/15563650701438888
   Horcas I, 2007, REV SCI INSTRUM, V78, DOI 10.1063/1.2432410
   Jedrychowska A, 2014, J ELECTROANAL CHEM, V720, P64, DOI 10.1016/j.jelechem.2014.03.017
   Johnston W, 2005, ENZYME MICROB TECH, V36, P540, DOI 10.1016/j.enzmictec.2004.11.016
   Kuznetsov BA, 2001, BIOSENS BIOELECTRON, V16, P73, DOI 10.1016/S0956-5663(00)00135-4
   Liu F, 2013, BIOSENS BIOELECTRON, V50, P387, DOI 10.1016/j.bios.2013.06.055
   Liu H, 2012, ADV FUNCT MATER, V22, P2830, DOI 10.1002/adfm.201103126
   Liu SQ, 2003, J ELECTROANAL CHEM, V540, P61, DOI 10.1016/S0022-0728(02)01276-7
   Meng JR, 2011, J CHROMATOGR A, V1218, P2841, DOI 10.1016/j.chroma.2011.03.044
   Modaressi K, 2005, WATER RES, V39, P4309, DOI 10.1016/j.watres.2005.08.005
   Nazari M, 2015, SPECTROCHIM ACTA A, V145, P130, DOI 10.1016/j.saa.2015.01.126
   Njagi J, 2008, ANAL CHEM, V80, P7266, DOI 10.1021/ac800808a
   Piontek K, 2002, J BIOL CHEM, V277, P37663, DOI 10.1074/jbc.M204571200
   Qu JY, 2015, ANAL LETT, V48, P1842, DOI 10.1080/00032719.2014.1003427
   Qu JY, 2014, ANAL LETT, V47, P2537, DOI 10.1080/00032719.2014.915402
   Rajesh, 2005, CURR APPL PHYS, V5, P184, DOI 10.1016/j.cap.2004.06.012
   Rekuc A, 2009, PROCESS BIOCHEM, V44, P191, DOI 10.1016/j.procbio.2008.10.007
   Rodakiewicz-Nowak J, 2000, J MOL CATAL B-ENZYM, V11, P1, DOI 10.1016/S1381-1177(00)00183-1
   Roger K. R., 1999, FIELD ANAL CHEM TECH, V3, P160
   Sethuraman V, 2014, ELECTROANAL, V26, P1958, DOI 10.1002/elan.201400236
   Shleev S, 2006, ELECTROANAL, V18, P1901, DOI 10.1002/elan.200603600
   Songulashvili G, 2007, ENZYME MICROB TECH, V41, P57, DOI 10.1016/j.enzmictec.2006.11.024
   Tan YY, 2011, SENSOR ACTUAT B-CHEM, V152, P285, DOI 10.1016/j.snb.2010.12.021
   Uzun SD, 2013, COLLOID SURFACE B, V112, P74, DOI 10.1016/j.colsurfb.2013.07.049
   Zajac D, 2015, ELECTROCHIM ACTA, V173, P105, DOI 10.1016/j.electacta.2015.05.038
NR 33
TC 12
Z9 12
U1 0
U2 26
PU ESG
PI BELGRADE
PA BORIVOJA STEVANOVICA 25-7, BELGRADE, 11000, SERBIA
SN 1452-3981
J9 INT J ELECTROCHEM SC
JI Int. J. Electrochem. Sci.
PD JAN
PY 2016
VL 11
IS 1
BP 609
EP 620
PG 12
WC Electrochemistry
WE Science Citation Index Expanded (SCI-EXPANDED)
SC Electrochemistry
GA DF1HC
UT WOS:000371089300048
DA 2023-06-30
ER

PT J
AU Nabiabad, HS
   Amini, M
AF Nabiabad, Haidar Saify
   Amini, Massoumeh
TI Fabrication of an Impedimetric Immunosensor for Screening and
   Determination of Vincristine in Biological Samples
SO JOURNAL OF ANALYTICAL CHEMISTRY
LA English
DT Article
DE antibody; biosensor; impedance spectroscopy; MWCNTs; vincristine
ID TANDEM MASS-SPECTROMETRY; CATHARANTHUS-ROSEUS; CARBON NANOTUBES;
   VINBLASTINE; DNA; PLASMA; EXTRACTION; ALKALOIDS; VINDOLINE
AB Terpenoids of medicinal plants are one of the most important sources of therapeutic drugs. Among them, Vincristine (VCR) is prescribed for a wide variety of cancer types. Therefore, development of sensitive methods for VCR determination is urgently required. Here, a label-free and highly sensitive impedimetric biosensor was fabricated for electrochemical detection of VCR. First, multi-wall carbon nano tubes (MWCNTs) were dropped on the surface of a glassy carbon electrode. Then, the VCR monoclonal antibody (Ab) was covalently immobilized on the MWCNTs via carbodiimide coupling reaction using N-(3-dimethylaminopropyl)-N'-ethyl carbodiimide and N-hydroxy succinimide. The step-by-step modification process was characterized by electrochemical impedance spectroscopy and cyclic voltammetry in presence of a redox probe [Fe(CN)(6)](3-/4-). The VCR concentration was measured through increasing impedance values in the corresponding specific binding of VCR to the Ab. The increased electron-transfer resistance (R-et) values were proportional to the concentration of VCR and the biosensor detected concentrations varied in the range of 0.2-50 nM with a detection limit of 8 x 10(-2)nM (S/N = 3). Practical analytical utility of the proposed method was demonstrated by VCR determination in medicinal plant extracts and human serum samples with satisfactory recoveries. The proposed biosensor may be a promising alternative for screening of medicinal plants to produce VCR and for the determination of drug concentration in cancerous potions.
C1 [Nabiabad, Haidar Saify; Amini, Massoumeh] Bu Ali Sina Univ, Dept Biotechnol, Hamadan, Hamadan, Iran.
C3 Bu Ali Sina University
RP Nabiabad, HS (通讯作者)，Bu Ali Sina Univ, Dept Biotechnol, Hamadan, Hamadan, Iran.
EM homan_saify@yahoo.com
FU University of Bu Ali Sina [1395]
FX The authors acknowledge the University of Bu Ali Sina for financial
   support (grant no. 1395, 6).
CR Bonanni A, 2007, ANAL BIOANAL CHEM, V389, P851, DOI 10.1007/s00216-007-1490-x
   Bonanni A, 2006, ANAL BIOANAL CHEM, V385, P1195, DOI 10.1007/s00216-006-0558-3
   Chen QH, 2011, J SEP SCI, V34, P2885, DOI 10.1002/jssc.201100359
   Corona G, 2008, RAPID COMMUN MASS SP, V22, P519, DOI 10.1002/rcm.3390
   Fu DL, 2010, ADV MATER, V22, P4867, DOI 10.1002/adma.201002305
   Gao SH, 2014, THER DRUG MONIT, V36, P394, DOI 10.1097/FTD.0000000000000010
   Gupta MM, 2005, J CHROMATOGR SCI, V43, P450, DOI 10.1093/chromsci/43.9.450
   Haghshenas E, 2015, MAT SCI ENG C-MATER, V57, P205, DOI 10.1016/j.msec.2015.07.054
   Huang YX, 2010, BIOSENS BIOELECTRON, V25, P1834, DOI 10.1016/j.bios.2009.12.011
   Kim SN, 2007, ADV MATER, V19, P3214, DOI 10.1002/adma.200700665
   Li D, 2010, ACCOUNTS CHEM RES, V43, P631, DOI 10.1021/ar900245u
   Lisdat F, 2008, ANAL BIOANAL CHEM, V391, P1555, DOI 10.1007/s00216-008-1970-7
   Liu G, 2010, ADV MATER, V22, P2148, DOI 10.1002/adma.200903590
   Loo AH, 2012, NANOSCALE, V4, P143, DOI 10.1039/c1nr10966a
   Macdonald J.R., 2003, ENCY PHYS SCI TECHNO
   Mendoza E, 2008, NANOTECHNOLOGY, V19, DOI 10.1088/0957-4484/19/7/075102
   Muckenschnabel I, 1998, CANCER LETT, V131, P71, DOI 10.1016/S0304-3835(98)00203-1
   Patolsky F, 1998, J PHYS CHEM B, V102, P10359, DOI 10.1021/jp983700n
   Sidorova AA, 2013, J ANAL CHEM+, V68, P265, DOI 10.1134/S1061934813030118
   Singh D, 2000, J LIQ CHROMATOGR R T, V23, P601, DOI 10.1081/JLC-100101476
   Song SP, 2010, CHEM SOC REV, V39, P4234, DOI 10.1039/c000682n
   Sudibya HG, 2009, ANGEW CHEM INT EDIT, V48, P2723, DOI 10.1002/anie.200805514
   VENDRIG DEMM, 1987, J CHROMATOGR-BIOMED, V414, P91, DOI 10.1016/0378-4347(87)80027-0
   Zhang JJ, 2009, ANAL CHEM, V81, P6641, DOI 10.1021/ac900628y
   Zhou H, 2005, PHYTOCHEM ANALYSIS, V16, P328, DOI 10.1002/pca.852
NR 25
TC 2
Z9 2
U1 0
U2 10
PU PLEIADES PUBLISHING INC
PI MOSCOW
PA PLEIADES PUBLISHING INC, MOSCOW, 00000, RUSSIA
SN 1061-9348
EI 1608-3199
J9 J ANAL CHEM+
JI J. Anal. Chem.
PD AUG
PY 2020
VL 75
IS 8
BP 1094
EP 1101
DI 10.1134/S1061934820080092
PG 8
WC Chemistry, Analytical
WE Science Citation Index Expanded (SCI-EXPANDED)
SC Chemistry
GA MT2FS
UT WOS:000554782400018
DA 2023-06-30
ER

PT J
AU Kumar, THV
   Yadav, SK
   Sundramoorthy, AK
AF Kumar, T. H. Vignesh
   Yadav, Santosh K.
   Sundramoorthy, Ashok K.
TI Electrochemical Synthesis of 2D Layered Materials and Their Potential
   Application in Pesticide Detection
SO JOURNAL OF THE ELECTROCHEMICAL SOCIETY
LA English
DT Review
ID HEXAGONAL BORON-NITRIDE; TRANSITION-METAL DICHALCOGENIDES; ENHANCED
   RAMAN-SPECTROSCOPY; MOS2 NANOSHEETS; 2-DIMENSIONAL MATERIALS; CARBAMATE
   PESTICIDES; MOUTHGUARD BIOSENSOR; CARBON NANOTUBES; GRAPHENE;
   NANOPARTICLES
AB Two dimensional (2D) layered materials are receiving great attention due to various chemical functionality and anisotropic properties which are related to the crystalline arrangement of atoms. Their biocompatibility along with their structural, electrical and mechanical properties created interest in various fields of science and technology. The materials are flexible, transparent, light weight and have high stability. 2D layered materials are highly electrically and thermally conductive in nature. Additionally, phase boundaries and dynamic behavior can be observed in the same materials. It was expected that these layered 2D materials can be used as electrocatalyst to study their interactions with various molecules by electrochemical methods. The 2D materials based electrode have shown promising electro-catalytic activity, higher sensitivity, with selectivity, more stability and biocompatibility when used in chemical and biosensor applications. Interestingly, various kind of layered 2D materials can be easily synthesized without any sophisticated instruments. In this review, we have discussed about unique features of layered materials and various electrochemical exfoliation methods reported to prepare 2D layered materials (For example; hexagonal boron nitride (hBN), molybdenum disulfide (MoS2), molybdenum diselenide (MoSe2), tungsten dsulfide (WS2) and tungsten diselenide (WSe2)) with fewer defects at a relatively low cost. In addition, the use of 2D layered materials for electrochemical sensor fabrication and detection of pesticides were highlighted with their applications in real-world samples. Since, pesticides are highly toxic even at very low concentrations, it is very important to identify and detect their concentration level in fruits, vegetables and food to ensure human health and safety. For this purpose, 2D layered materials based electrochemical sensors have been demonstrated as a promising alternative method. The keep increasing demand for wearable/flexible sensor may utilize the simple electrochemical synthetic methods and electrode modification strategies to prepare electrochemical transducers for on-site pesticides detection in food samples with relatively low-cost. (C) 2018 The Electrochemical Society.
C1 [Kumar, T. H. Vignesh; Sundramoorthy, Ashok K.] SRM Inst Sci & Technol, Dept Chem, Madras, Tamil Nadu, India.
   [Yadav, Santosh K.] Drexel Univ, Dept Chem & Biol Engn, Philadelphia, PA 19104 USA.
C3 SRM Institute of Science & Technology Chennai; Drexel University
RP Sundramoorthy, AK (通讯作者)，SRM Inst Sci & Technol, Dept Chem, Madras, Tamil Nadu, India.
EM ashokkumar.sun@ktr.srmuniv.ac.in
RI Yadav, Santosh/GQZ-7569-2022; Sundramoorthy, Ashok K./AAD-2476-2022;
   Sundramoorthy, Ashok Kumar/M-9527-2019
OI Sundramoorthy, Ashok Kumar/0000-0002-8512-9393; Kumar, T.H.
   Vignesh/0000-0002-6582-9915
FU Department of Science and Technology (DST), Science and Engineering
   Research Based (SERB), Government of India [ECR/2016/001446]
FX We acknowledge the Department of Science and Technology (DST), Science
   and Engineering Research Based (SERB), Government of India for financial
   support. Award No.: ECR/2016/001446. Additional thanks for technical
   writing support to Kari Jordan, Department of Biological Systems
   Engineering, University of Wisconsin-Madison, Madison, Wisconsin, USA.
CR Alavanja MCR, 2004, ANNU REV PUBL HEALTH, V25, P155, DOI 10.1146/annurev.publhealth.25.101802.123020
   Allen MJ, 2010, CHEM REV, V110, P132, DOI 10.1021/cr900070d
   Ambrosi A, 2015, CHEM COMMUN, V51, P8450, DOI 10.1039/c5cc00803d
   Ambrozy A, 2013, ACTA CHIM SLOVACA, V6, P35, DOI 10.2478/acs-2013-0007
   Andreescu S, 2006, BIOMOL ENG, V23, P1, DOI 10.1016/j.bioeng.2006.01.001
   Angeles G. Alarcon, 2018, ELECTROANAL, V30, P1
   Arya SK, 2008, BIOSENS BIOELECTRON, V23, P1083, DOI 10.1016/j.bios.2007.10.018
   Atar N, 2018, J ELECTROCHEM SOC, V165, pH255, DOI 10.1149/2.1311805jes
   Bandodkar AJ, 2016, ACS SENSORS, V1, P464, DOI 10.1021/acssensors.6b00250
   Bandodkar AJ, 2015, ELECTROANAL, V27, P562, DOI 10.1002/elan.201400537
   Bonaccorso F, 2012, MATER TODAY, V15, P564, DOI 10.1016/S1369-7021(13)70014-2
   Butler SZ, 2013, ACS NANO, V7, P2898, DOI 10.1021/nn400280c
   Chen H, 2010, J CHROMATOGR A, V1217, P1244, DOI 10.1016/j.chroma.2009.12.062
   Chia XY, 2015, CHEM REV, V115, P11941, DOI 10.1021/acs.chemrev.5b00287
   Choi M, 2018, SCI ADV, V4, DOI 10.1126/sciadv.aas8721
   Choi MMF, 2004, MICROCHIM ACTA, V148, P107, DOI 10.1007/s00604-004-0273-8
   Coleman JN, 2011, SCIENCE, V331, P568, DOI 10.1126/science.1194975
   Cui SM, 2015, SMALL, V11, P2305, DOI 10.1002/smll.201402923
   Dauber J, 2015, APPL PHYS LETT, V106, DOI 10.1063/1.4919897
   Eda G, 2011, NANO LETT, V11, P5111, DOI 10.1021/nl201874w
   Eddleston M, 2008, LANCET, V371, P597, DOI 10.1016/S0140-6736(07)61202-1
   Enyashin AN, 2011, J PHYS CHEM C, V115, P24586, DOI 10.1021/jp2076325
   Gao W, 2015, GRAPHENE OXIDE REDUC, P61, DOI DOI 10.1007/978-3-319-15500-5_3
   Gao W, 2016, NATURE, V529, P509, DOI 10.1038/nature16521
   Geim AK, 2013, NATURE, V499, P419, DOI 10.1038/nature12385
   Heikenfeld J, 2016, NATURE, V529, P475, DOI 10.1038/529475a
   Horrigan L, 2002, ENVIRON HEALTH PERSP, V110, P445, DOI 10.1289/ehp.02110445
   Howard P., 2017, HDB ENV FATE EXPOSUR, VIII
   Huang KJ, 2014, J HAZARD MATER, V276, P207, DOI 10.1016/j.jhazmat.2014.05.037
   Huang KJ, 2013, SENSOR ACTUAT B-CHEM, V178, P671, DOI 10.1016/j.snb.2013.01.028
   Ide Y, 2014, J MATER CHEM A, V2, P4150, DOI 10.1039/c3ta13769d
   Jia WZ, 2013, ANAL CHEM, V85, P6553, DOI 10.1021/ac401573r
   Jiji RD, 1999, ANAL CHIM ACTA, V397, P61, DOI 10.1016/S0003-2670(99)00392-X
   Kah M, 2018, NAT NANOTECHNOL, V13, P677, DOI 10.1038/s41565-018-0131-1
   Kappera R, 2014, NAT MATER, V13, P1128, DOI [10.1038/NMAT4080, 10.1038/nmat4080]
   Khan AF, 2016, ANAL CHEM, V88, P9729, DOI 10.1021/acs.analchem.6b02638
   Kim G, 2016, ACS NANO, V10, P11156, DOI 10.1021/acsnano.6b06153
   Kim J, 2012, ACCOUNTS CHEM RES, V45, P1356, DOI 10.1021/ar300047s
   Kim J, 2016, ACS SENSORS, V1, P1011, DOI 10.1021/acssensors.6b00356
   Kim J, 2015, BIOSENS BIOELECTRON, V74, P1061, DOI 10.1016/j.bios.2015.07.039
   Kim J, 2014, ANALYST, V139, P1632, DOI 10.1039/c3an02359a
   Kim SM, 2013, NANO LETT, V13, P933, DOI 10.1021/nl303760m
   Kiriya D, 2014, J AM CHEM SOC, V136, P7853, DOI 10.1021/ja5033327
   Koh A, 2016, SCI TRANSL MED, V8, DOI 10.1126/scitranslmed.aaf2593
   Krishna KV, 2013, NANOMEDICINE-UK, V8, P1669, DOI [10.2217/NNM.13.140, 10.2217/nnm.13.140]
   Kurapati R., 2016, ANGEW CHEM INT EDIT, V128, P5596
   Lee D, 2006, APPL SPECTROSC, V60, P373, DOI 10.1366/000370206776593762
   Li R., 2018, SMALL
   Li ZM, 2015, ANAL BIOANAL CHEM, V407, P2711, DOI 10.1007/s00216-015-8530-8
   Lin Y, 2012, ACS APPL MATER INTER, V4, P1110, DOI 10.1021/am201747d
   Liu GD, 2006, ANAL CHEM, V78, P835, DOI 10.1021/ac051559q
   Liu JQ, 2015, ANAL CHIM ACTA, V859, P1, DOI 10.1016/j.aca.2014.07.031
   Liu L, 2014, SCIENCE, V343, P163, DOI 10.1126/science.1246137
   Liu N, 2014, ACS NANO, V8, P6902, DOI 10.1021/nn5016242
   Lu MJ, 2013, CHINESE SCI BULL, V58, P2698, DOI 10.1007/s11434-013-5887-y
   Lv R, 2015, ACCOUNTS CHEM RES, V48, P56, DOI 10.1021/ar5002846
   Ma HM, 2013, ANAL LETT, V46, P1, DOI 10.1080/00032719.2012.706850
   Malzahn K, 2011, ANALYST, V136, P2912, DOI 10.1039/c1an15193b
   MATTHEISLF, 1973, PHYS REV B, V8, P3719, DOI DOI 10.1103/PHYSREVB.8.3719
   Mishra RK, 2017, ACS SENSORS, V2, P553, DOI 10.1021/acssensors.7b00051
   Modali A, 2016, ELECTROANAL, V28, P1276, DOI 10.1002/elan.201600041
   Molle A, 2013, ADV FUNCT MATER, V23, P4340, DOI 10.1002/adfm.201300354
   Muthumariappan A, 2017, MICROCHIM ACTA, V184, P3625, DOI 10.1007/s00604-017-2379-9
   Nasir MZM, 2017, ACS NANO, V11, P5774, DOI 10.1021/acsnano.7b01364
   Nicolosi V, 2013, SCIENCE, V340, P1420, DOI 10.1126/science.1226419
   Niessen WMA, 2006, MASS SPECTROM REV, V25, P881, DOI 10.1002/mas.20097
   Novoselov KS, 2005, P NATL ACAD SCI USA, V102, P10451, DOI 10.1073/pnas.0502848102
   Novoselov KS, 2004, SCIENCE, V306, P666, DOI 10.1126/science.1102896
   O'Neill A, 2012, CHEM MATER, V24, P2414, DOI 10.1021/cm301515z
   Pankratov D, 2016, ELECTROANAL, V28, P1250, DOI 10.1002/elan.201501116
   Park Hyo Ju, 2015, [Applied Microscopy, 한국현미경학회지], V45, P107
   Pei SF, 2018, NAT COMMUN, V9, DOI 10.1038/s41467-017-02479-z
   Peng D, 2018, ACS APPL MATER INTER, V10, P7315, DOI 10.1021/acsami.7b15250
   Pumera M, 2014, TRAC-TREND ANAL CHEM, V61, P49, DOI 10.1016/j.trac.2014.05.009
   Qian K, 2016, ADV FUNCT MATER, V26, P2176, DOI 10.1002/adfm.201504771
   Rasool HI, 2015, ADV MATER, V27, P5771, DOI 10.1002/adma.201500231
   Rogers JA, 2010, SCIENCE, V327, P1603, DOI 10.1126/science.1182383
   Ryu GH, 2015, NANOSCALE, V7, P10600, DOI 10.1039/c5nr01473e
   Sangwan VK, 2018, ANNU REV PHYS CHEM, V69, P299, DOI 10.1146/annurev-physchem-050317-021353
   Sarkar D, 2014, ACS NANO, V8, P3992, DOI 10.1021/nn5009148
   Sassolas A., 2012, J ANAL CHEM+, V3, P210, DOI [DOI 10.4236/AJAC.2012.33030, 10.4236/ajac.2012.33030]
   Sassolas A, 2012, BIOTECHNOL ADV, V30, P489, DOI 10.1016/j.biotechadv.2011.09.003
   Shao YY, 2010, ELECTROANAL, V22, P1027, DOI 10.1002/elan.200900571
   Shavanova K, 2016, SENSORS-BASEL, V16, DOI 10.3390/s16020223
   Shi JP, 2015, ADV MATER, V27, P7086, DOI 10.1002/adma.201503342
   Sisakhti M., 2018, APPL GRAPHENE ELECTR
   SOMOANO RB, 1973, J CHEM PHYS, V58, P697, DOI 10.1063/1.1679256
   Song DD, 2018, SENSOR ACTUAT B-CHEM, V267, P5, DOI 10.1016/j.snb.2018.04.016
   Sundramoorthy A. K., 2018, ADV NANOMATERIALS, P267
   Sundramoorthy AK, 2015, ELECTROANAL, V27, P1811, DOI 10.1002/elan.201500047
   Sundramoorthy AK, 2015, SCI REP-UK, V5, DOI 10.1038/srep10716
   Sundramoorthy AK, 2014, TRAC-TREND ANAL CHEM, V60, P36, DOI 10.1016/j.trac.2014.04.015
   Toh RJ, 2017, ANAL CHEM, V89, P4978, DOI 10.1021/acs.analchem.7b00302
   TRIBUTSCH H, 1977, BER BUNSEN PHYS CHEM, V81, P361, DOI 10.1002/bbpc.19770810403
   Turner A. P. F., 1987, BIOSENSORS FUNDAMENT
   U. S. Environmental Protection Agency, 2002, HYDR PER HYDR DIOX 0
   Voiry D, 2013, NANO LETT, V13, P6222, DOI 10.1021/nl403661s
   Wanekaya AK, 2006, ELECTROANAL, V18, P533, DOI 10.1002/elan.200503449
   Wang JX, 2002, ANAL CHEM, V74, P1993, DOI 10.1021/ac010978u
   Wang SQ, 2016, TRENDS BIOTECHNOL, V34, P909, DOI 10.1016/j.tibtech.2016.05.009
   Wang TY, 2013, ANAL CHEM, V85, P10289, DOI 10.1021/ac402114c
   Wang XF, 2014, ACS NANO, V8, P11394, DOI 10.1021/nn505501v
   Wang Y, 2011, J MATER CHEM, V21, P5319, DOI 10.1039/c0jm03441j
   Wang Y, 2018, NANOSCALE, V10, P7298, DOI 10.1039/c8nr00082d
   Watanabe K, 2004, NAT MATER, V3, P404, DOI 10.1038/nmat1134
   WEISS K, 1976, PHYS REV B, V14, P5392, DOI 10.1103/PhysRevB.14.5392
   Weng QH, 2014, ACS NANO, V8, P6123, DOI 10.1021/nn5014808
   Wood JD, 2014, NANO LETT, V14, P6964, DOI 10.1021/nl5032293
   Wu SX, 2012, SMALL, V8, P2264, DOI 10.1002/smll.201200044
   Xu ML, 2017, J AGR FOOD CHEM, V65, P6719, DOI 10.1021/acs.jafc.7b02504
   Xu MS, 2013, CHEM REV, V113, P3766, DOI 10.1021/cr300263a
   Yang LC, 2013, ADV MATER, V25, P1180, DOI 10.1002/adma.201203999
   Yao H, 2012, J MICROMECH MICROENG, V22, DOI 10.1088/0960-1317/22/7/075007
   You X, 2014, MATER LETT, V121, P31, DOI 10.1016/j.matlet.2014.01.052
   Yu XW, 2017, NAT REV MATER, V2, DOI 10.1038/natrevmats.2017.46
   Zeng ZY, 2011, ANGEW CHEM INT EDIT, V50, P11093, DOI 10.1002/anie.201106004
   Zhang T, 2018, CHEM-US, V4, P671, DOI 10.1016/j.chempr.2017.12.006
   Zhou W, 2013, NANO LETT, V13, P2615, DOI 10.1021/nl4007479
   Zhu CF, 2013, J AM CHEM SOC, V135, P5998, DOI 10.1021/ja4019572
   Zhu CZ, 2017, BIOSENS BIOELECTRON, V89, P43, DOI 10.1016/j.bios.2016.06.045
   Zhu CZ, 2015, ANAL CHEM, V87, P230, DOI 10.1021/ac5039863
   Zhu R, 2016, ANGEW CHEM INT EDIT, V55, P9662, DOI 10.1002/anie.201604431
   Zuliani C, 2012, ELECTROCHIM ACTA, V84, P29, DOI 10.1016/j.electacta.2012.04.147
NR 123
TC 27
Z9 28
U1 10
U2 154
PU ELECTROCHEMICAL SOC INC
PI PENNINGTON
PA 65 SOUTH MAIN STREET, PENNINGTON, NJ 08534 USA
SN 0013-4651
EI 1945-7111
J9 J ELECTROCHEM SOC
JI J. Electrochem. Soc.
PD DEC 15
PY 2018
VL 165
IS 16
BP B848
EP B861
DI 10.1149/2.0641816jes
PG 14
WC Electrochemistry; Materials Science, Coatings & Films
WE Science Citation Index Expanded (SCI-EXPANDED)
SC Electrochemistry; Materials Science
GA HE4PZ
UT WOS:000453350200001
OA Bronze
DA 2023-06-30
ER

PT J
AU Bai, ZZ
   Xu, XB
   Wang, C
   Wang, T
   Sun, CY
   Liu, SX
   Li, DL
AF Bai, Zhuangzhuang
   Xu, Xianbao
   Wang, Cong
   Wang, Tan
   Sun, Chuanyu
   Liu, Shuangxi
   Li, Daoliang
TI A comprehensive review of detection methods for Escherichia coli O157:H7
SO TRAC-TRENDS IN ANALYTICAL CHEMISTRY
LA English
DT Review
DE Escherichia coli O157; H7; Optical detection; Electrochemical detection;
   Photothermal detection; QCM biosensor; Magnetoresistance detection; Food
   and water samples
ID SENSITIVE DETECTION; RAPID DETECTION; ELECTROCHEMICAL IMMUNOSENSOR;
   ULTRASENSITIVE DETECTION; SIMULTANEOUS ENRICHMENT;
   LISTERIA-MONOCYTOGENES; QUANTUM DOTS; LABEL-FREE; BIOSENSOR;
   NANOPARTICLES
AB As a notorious foodborne pathogen, Escherichia coli O157:H7 (E. coli O157:H7) poses a major threat to human health, public safety and economic property all around the globe, early detection is essential. In recent years, a series of novel detection strategies for the rapid, specific and sensitive detection of E. coli O157:H7 have been developed, but a systematic and comprehensive overview of purely from the perspective of detection methods is still absent. Therefore, this review summarized recent progress in optical, electrochemical and other detection methods for E. coli O157:H7, described each method's principles, merits and demerits, and discussed technological innovations and novel nanomaterials in relation to how to improve detection ability. In addition, we provide valuable and unique insights into important issues and future prospects in this field, and are confident that the detailed overview will serve as a significant reference for researchers dedicated to foodborne pathogenic detection.(c) 2022 Published by Elsevier B.V.
C1 [Bai, Zhuangzhuang; Liu, Shuangxi] Shandong Agr Univ, Coll Mech & Elect Engn, Tai An 271018, Shandong, Peoples R China.
   [Xu, Xianbao; Wang, Cong; Wang, Tan; Sun, Chuanyu; Li, Daoliang] China Agr Univ, Coll Informat & Elect Engn, Beijing 100083, Peoples R China.
   [Bai, Zhuangzhuang; Xu, Xianbao; Wang, Cong; Wang, Tan; Sun, Chuanyu; Li, Daoliang] China Agr Univ, Natl Innovat Ctr Digital Fishery, Beijing 100083, Peoples R China.
C3 Shandong Agricultural University; China Agricultural University; China
   Agricultural University
RP Li, DL (通讯作者)，China Agr Univ, Coll Informat & Elect Engn, Beijing 100083, Peoples R China.; Liu, SX (通讯作者)，Shandong Agr Univ, 61 Daizong St, Tai An 271018, Shandong, Peoples R China.
EM shuangxiliu168@163.com; dliangl@cau.edu.cn
FU Intelligent breeding of shrimp and crab industrial technology system in
   modern agricultural industrial technology in 2021 [CARS-48]; Research on
   the rapid detection mechanism and method of trace-level toxic nitrogen
   in aquaculture water based on SERS optopole [2018QC188]
FX This work was supported by the Intelligent breeding of shrimp and crab
   industrial technology system in modern agricultural industrial
   technology in 2021 (Grant no. CARS-48); and the Research on the rapid
   detection mechanism and method of trace-level toxic nitrogen in
   aquaculture water based on SERS optopole (Grant no. 2018QC188). We would
   like to thank Thomas for helping polish the English language.
CR Abdelhaseib MU, 2019, J APPL MICROBIOL, V126, P1496, DOI 10.1111/jam.14225
   Amin N, 2020, ANAL CHEM, V92, P4209, DOI 10.1021/acs.analchem.9b04369
   Azinheiro S, 2022, FOOD CONTROL, V132, DOI 10.1016/j.foodcont.2021.108494
   Bai HS, 2020, ANALYST, V145, P7340, DOI 10.1039/d0an01258k
   Baraketi A, 2020, INT J BIOL MACROMOL, V146, P1009, DOI 10.1016/j.ijbiomac.2019.09.225
   Bozkurt AG, 2018, SPECTROCHIM ACTA A, V194, P8, DOI 10.1016/j.saa.2017.12.057
   Bu SJ, 2019, MICROCHIM ACTA, V186, DOI 10.1007/s00604-019-3409-6
   Bui TD, 2020, ADV MATER SCI ENG, V2020, DOI 10.1155/2020/9718706
   Cao YA, 2022, FOOD CONTROL, V134, DOI 10.1016/j.foodcont.2021.108694
   Chen R, 2016, ANAL CHIM ACTA, V947, P50, DOI 10.1016/j.aca.2016.10.017
   Chen SF, 2017, ACS APPL MATER INTER, V9, P5430, DOI 10.1021/acsami.6b12455
   Deng M, 2021, J DAIRY SCI, V104, P12342, DOI 10.3168/jds.2021-20612
   Deshmukh R, 2020, ANALYST, V145, P2267, DOI 10.1039/c9an02291k
   Deshmukh RA, 2019, ANAL METHODS-UK, V11, P3155, DOI [10.1039/c9ay00587k, 10.1039/C9AY00587K]
   Dhull N, 2019, APPL SURF SCI, V495, DOI 10.1016/j.apsusc.2019.143548
   Dong XX, 2020, BIOSENS BIOELECTRON, V149, DOI 10.1016/j.bios.2019.111843
   Dou LN, 2022, BIOSENS BIOELECTRON, V204, DOI 10.1016/j.bios.2022.114093
   Du J, 2020, ANAL METHODS-UK, V12, P212, DOI [10.1039/c9ay02282a, 10.1039/C9AY02282A]
   Du YW, 2022, TALANTA, V237, DOI 10.1016/j.talanta.2021.122901
   Duan ML, 2021, FOOD CHEM, V334, DOI 10.1016/j.foodchem.2020.127568
   Duan N, 2020, FOOD ANAL METHOD, V13, P1433, DOI 10.1007/s12161-020-01765-9
   Fang BL, 2022, J DAIRY SCI, V105, P2922, DOI 10.3168/jds.2021-21281
   Fu JM, 2020, J AGR FOOD CHEM, V68, P1118, DOI 10.1021/acs.jafc.9b07076
   Guner A, 2017, FOOD CHEM, V229, P358, DOI 10.1016/j.foodchem.2017.02.083
   Guo Q, 2016, BIOSENS BIOELECTRON, V86, P990, DOI 10.1016/j.bios.2016.07.049
   Hao JJ, 2019, PLASMONICS, V14, P1919, DOI 10.1007/s11468-019-00987-w
   He K., J HAZARD MATER, V425, DOI 10.
   He L, 2017, J BIOMED NANOTECHNOL, V13, P1243, DOI 10.1166/jbn.2017.2422
   Hu XT, 2021, FOOD CHEM, V339, DOI 10.1016/j.foodchem.2020.127775
   Hua R, 2018, BIOSENS BIOELECTRON, V106, P57, DOI 10.1016/j.bios.2018.01.053
   Huang H, 2016, NANOSCALE RES LETT, V11, DOI 10.1186/s11671-016-1711-3
   Huang Z, 2019, FOOD CHEM, V276, P333, DOI 10.1016/j.foodchem.2018.09.164
   Idil N, 2017, BIOSENS BIOELECTRON, V87, P807, DOI 10.1016/j.bios.2016.08.096
   Jia M, 2019, ANALYST, V144, P4505, DOI 10.1039/c9an00569b
   Jia M, 2019, ANALYST, V144, P573, DOI 10.1039/c8an01004h
   Jiang YQ, 2019, J FOOD SAFETY, V39, DOI 10.1111/jfs.12671
   Jo Y, 2020, SENSORS-BASEL, V20, DOI 10.3390/s20082267
   Kaushik S, 2019, REV SCI INSTRUM, V90, DOI 10.1063/1.5036693
   Kaushik S, 2019, BIOSENS BIOELECTRON, V126, P501, DOI 10.1016/j.bios.2018.11.006
   Kim JH, 2021, LWT-FOOD SCI TECHNOL, V152, DOI 10.1016/j.lwt.2021.112242
   Kim JH, 2021, LWT-FOOD SCI TECHNOL, V139, DOI 10.1016/j.lwt.2020.110520
   Kim JH, 2019, J FOOD SCI, V84, P3241, DOI 10.1111/1750-3841.14836
   Kim J, 2017, INT J FOOD MICROBIOL, V254, P11, DOI 10.1016/j.ijfoodmicro.2017.05.002
   Lee N, 2018, J FOOD PROTECT, V81, P713, DOI [10.4315/0362-028X.JFP-17-338, 10.4315/0362-028x.jfp-17-338]
   Lee SY, 2022, TALANTA, V241, DOI 10.1016/j.talanta.2021.123186
   Li J, 2019, SENSOR ACTUAT B-CHEM, V280, P171, DOI 10.1016/j.snb.2018.10.018
   Li JY, 2021, ANALYST, V146, P3121, DOI 10.1039/d1an00212k
   Li S, 2019, SENSOR ACTUAT B-CHEM, V297, DOI 10.1016/j.snb.2019.126811
   Li Y, 2017, THERANOSTICS, V7, P935, DOI 10.7150/thno.17544
   Li Y, 2015, BIOSENS BIOELECTRON, V63, P1, DOI 10.1016/j.bios.2014.07.012
   Li YP, 2018, J BIOPHOTONICS, V11, DOI 10.1002/jbio.201800012
   Li Y, 2020, J DAIRY SCI, V103, P6940, DOI 10.3168/jds.2019-17934
   Li YZ, 2021, BIOSENSORS-BASEL, V11, DOI 10.3390/bios11100354
   Li YZ, 2020, SENSOR ACTUAT B-CHEM, V317, DOI 10.1016/j.snb.2020.128182
   Liang TB, 2020, LWT-FOOD SCI TECHNOL, V130, DOI 10.1016/j.lwt.2020.109642
   Liang TB, 2019, J DAIRY SCI, V102, P2954, DOI 10.3168/jds.2018-15736
   Liu DQ, 2019, NANOTECHNOLOGY, V30, DOI 10.1088/1361-6528/aaea36
   Liu HB, 2019, J FOOD SCI, V84, P2916, DOI 10.1111/1750-3841.14766
   Liu L, 2019, MICROCHEM J, V148, P702, DOI 10.1016/j.microc.2019.05.016
   Lu C, 2021, BIOSENS BIOELECTRON, V187, DOI 10.1016/j.bios.2021.113327
   Luo K, 2017, J DAIRY SCI, V100, P5176, DOI 10.3168/jds.2017-12554
   Lv XR, 2020, FOOD CONTROL, V115, DOI 10.1016/j.foodcont.2020.107292
   Mathelie-Guinlet M, 2019, SENSOR ACTUAT B-CHEM, V292, P314, DOI 10.1016/j.snb.2019.03.144
   Miotto M, 2020, INT J FOOD MICROBIOL, V318, DOI 10.1016/j.ijfoodmicro.2019.108467
   Mo XY, 2019, ANAL METHODS-UK, V11, P1475, DOI 10.1039/c8ay02594k
   Mondani L, 2016, LETT APPL MICROBIOL, V62, P39, DOI 10.1111/lam.12503
   Mondani L, 2014, J APPL MICROBIOL, V117, P537, DOI 10.1111/jam.12522
   Mu D, 2021, MOL CELL PROBE, V60, DOI 10.1016/j.mcp.2021.101777
   Muhsin SA, 2022, BIOSENS BIOELECTRON, V203, DOI 10.1016/j.bios.2022.113993
   Mutlaq S, 2021, POLYMERS-BASEL, V13, DOI 10.3390/polym13193288
   Pan HX, 2020, FOOD CONTROL, V112, DOI 10.1016/j.foodcont.2020.107140
   Panhwar S, 2019, J ELECTROCHEM SOC, V166, pB227, DOI 10.1149/2.0691904jes
   Park JY, 2020, SENSORS-BASEL, V20, DOI 10.3390/s20051395
   Petrucci S, 2022, ANAL CHEM, V94, P2485, DOI 10.1021/acs.analchem.1c04305
   Putri FAR, 2019, CHEMOSENSORS, V7, DOI 10.3390/chemosensors7040061
   Rangel JM, 2005, EMERG INFECT DIS, V11, P603, DOI 10.3201/eid1104.040739
   Rani A, 2021, INT J FOOD MICROBIOL, V349, DOI 10.1016/j.ijfoodmicro.2021.109233
   Rani A, 2021, SCI REP-UK, V11, DOI 10.1038/s41598-021-81312-6
   Rashid ARA, 2020, OPTOELECTRON ADV MAT, V14, P118
   Razmi N, 2020, BIOSENSORS-BASEL, V10, DOI 10.3390/bios10050054
   Ren YW, 2021, J DAIRY SCI, V104, P8517, DOI 10.3168/jds.2020-19939
   Rodrigues DMC, 2017, SENSORS-BASEL, V17, DOI 10.3390/s17122944
   Saxena T, 2015, DIAGN MICR INFEC DIS, V82, P249, DOI 10.1016/j.diagmicrobio.2015.03.015
   Shi LL, 2020, FRONT MICROBIOL, V11, DOI 10.3389/fmicb.2020.596005
   Shirshahi V, 2019, J PHARMACEUT BIOMED, V164, P104, DOI 10.1016/j.jpba.2018.09.048
   Silva DM, 2015, ECOTOX ENVIRON SAFE, V113, P400, DOI 10.1016/j.ecoenv.2014.12.015
   Song LP, 2017, SCI REP-UK, V7, DOI 10.1038/s41598-017-03495-1
   Sun YL, 2021, J FOOD SAFETY, V41, DOI 10.1111/jfs.12867
   Wang DH, 2019, ANALYST, V144, P1345, DOI [10.1039/c8an01850b, 10.1039/C8AN01850B]
   Wang HX, 2019, APPL SCI-BASEL, V9, DOI 10.3390/app9020295
   Wang PY, 2020, SENSOR ACTUAT B-CHEM, V320, DOI 10.1016/j.snb.2020.128434
   Wang SJ, 2021, FOOD CONTROL, V130, DOI 10.1016/j.foodcont.2021.108194
   Wang SJ, 2020, BIOCHEM ENG J, V156, DOI 10.1016/j.bej.2020.107513
   Wang S, 2016, SENSORS-BASEL, V16, DOI 10.3390/s16111856
   Wang Y, 2015, IEEE SENS J, V15, P4692, DOI 10.1109/JSEN.2015.2396036
   Wang ZH, 2020, FOOD CHEM, V329, DOI 10.1016/j.foodchem.2020.127224
   Wisuthiphaet N, 2019, AMB EXPRESS, V9, DOI 10.1186/s13568-019-0776-7
   Wu DD, 2020, CHINESE CHEM LETT, V31, P1504, DOI 10.1016/j.cclet.2019.11.029
   Wu J, 2017, TALANTA, V172, P53, DOI 10.1016/j.talanta.2017.05.035
   Wu LN, 2016, BIOSENS BIOELECTRON, V86, P102, DOI 10.1016/j.bios.2016.06.041
   Wu YZ, 2017, AIP ADV, V7, DOI 10.1063/1.4977017
   Xie GY, 2019, BIOCHEM ENG J, V151, DOI 10.1016/j.bej.2019.107354
   Xie YY, 2021, SENSOR ACTUAT B-CHEM, V339, DOI 10.1016/j.snb.2021.129865
   Xu YD, 2019, IEEE ACCESS, V7, P106882, DOI 10.1109/ACCESS.2019.2929815
   Xu ZB, 2020, FOOD ANAL METHOD, V13, P474, DOI 10.1007/s12161-019-01651-z
   Xue L, 2020, FOOD CHEM, V322, DOI 10.1016/j.foodchem.2020.126719
   Xue L, 2018, SENSOR ACTUAT B-CHEM, V265, P318, DOI 10.1016/j.snb.2018.03.014
   Yan R, 2018, ACS SUSTAIN CHEM ENG, V6, P4504, DOI 10.1021/acssuschemeng.8b00112
   Yang T, 2021, J DAIRY SCI, V104, P8506, DOI 10.3168/jds.2020-19905
   Yang T, 2020, J DAIRY SCI, V103, P7879, DOI 10.3168/jds.2020-18344
   Yang Z, 2015, BIOMED MICRODEVICES, V17, DOI 10.1007/s10544-014-9925-6
   Yilmaz E, 2015, SENSOR ACTUAT B-CHEM, V209, P714, DOI 10.1016/j.snb.2014.12.032
   Yin MM, 2022, BIOSENS BIOELECTRON, V203, DOI 10.1016/j.bios.2022.114022
   Zhan SN, 2019, J AGR FOOD CHEM, V67, P9104, DOI 10.1021/acs.jafc.9b03400
   Zhang BY, 2021, MICROCHEM J, V164, DOI 10.1016/j.microc.2021.106013
   Zhang JL, 2018, BIOSENS BIOELECTRON, V118, P9, DOI 10.1016/j.bios.2018.07.041
   Zhang J, 2020, BIOSENS BIOELECTRON, V165, DOI 10.1016/j.bios.2020.112366
   Zhang M, 2020, FOOD CHEM, V332, DOI 10.1016/j.foodchem.2020.127398
   Zhang TT, 2019, J FOOD SAFETY, V39, DOI 10.1111/jfs.12677
   Zhang WG, 2022, MICROCHEM J, V175, DOI 10.1016/j.microc.2021.107142
   Zhang XG, 2017, J FOOD SCI, V82, P2357, DOI 10.1111/1750-3841.13843
   Zhang ZJ, 2017, ANAL METHODS-UK, V9, P5378, DOI 10.1039/c7ay01607g
   Zhao YA, 2020, ANALYST, V145, P3106, DOI [10.1039/d0an00224k, 10.1039/D0AN00224K]
   Zhao YW, 2018, SENSORS-BASEL, V18, DOI 10.3390/s18082518
   Zheng LY, 2019, BIOSENS BIOELECTRON, V124, P143, DOI 10.1016/j.bios.2018.10.006
   Zheng S, 2021, FOOD CHEM, V363, DOI 10.1016/j.foodchem.2021.130400
   Zhong M, 2019, BIOSENS BIOELECTRON, V126, P493, DOI 10.1016/j.bios.2018.11.001
   Zhou SS, 2020, ACS SENSORS, V5, P588, DOI 10.1021/acssensors.9b02600
   Zhou YY, 2019, BIOSENS BIOELECTRON, V141, DOI 10.1016/j.bios.2019.111419
   Zhou ZQ, 2020, BIOSENS BIOELECTRON, V167, DOI 10.1016/j.bios.2020.112475
   Zhu CJ, 2018, ANAL CHIM ACTA, V1038, P97, DOI 10.1016/j.aca.2018.07.003
NR 131
TC 9
Z9 9
U1 52
U2 156
PU ELSEVIER SCI LTD
PI OXFORD
PA THE BOULEVARD, LANGFORD LANE, KIDLINGTON, OXFORD OX5 1GB, OXON, ENGLAND
SN 0165-9936
EI 1879-3142
J9 TRAC-TREND ANAL CHEM
JI Trac-Trends Anal. Chem.
PD JUL
PY 2022
VL 152
AR 116646
DI 10.1016/j.trac.2022.116646
EA APR 2022
PG 23
WC Chemistry, Analytical
WE Science Citation Index Expanded (SCI-EXPANDED)
SC Chemistry
GA 1D3TD
UT WOS:000793725400007
DA 2023-06-30
ER

PT J
AU Vasudevan, M
   Tai, MJY
   Perumal, V
   Gopinath, SCB
   Murthe, SS
   Ovinis, M
   Mohamed, NM
   Joshi, N
AF Vasudevan, Mugashini
   Tai, Melvin J. Y.
   Perumal, Veeradasan
   Gopinath, Subash C. B.
   Murthe, Satisvar Sundera
   Ovinis, Mark
   Mohamed, Norani Muti
   Joshi, Nirav
TI Cellulose acetate-MoS2 nanopetal hybrid: A highly sensitive and
   selective electrochemical aptasensor of Troponin I for the early
   diagnosis of Acute Myocardial Infarction
SO JOURNAL OF THE TAIWAN INSTITUTE OF CHEMICAL ENGINEERS
LA English
DT Article
DE Electrochemical aptasensor; Cellulose acetate-molybdenum disulfide
   hybrid; Acute myocardial infarction; Troponin I
ID HYDROTHERMAL SYNTHESIS; MOLYBDENUM-DISULFIDE; MOS2 NANOSHEETS;
   NANOFIBERS; PERFORMANCE; APTAMERS; GLUCOSE; SENSOR
AB In this work, a novel aptamer-based CA-MoS2 hybrid biosensor was developed for diagnosis of Acute Myocardial Infraction (AMI). Specifically, a novel petal-like MoS2 nanoflower was used as the active material on the Screen-Printed Electrode (SPE) for AMI biomarker determination. The aptamer-based CA-MoS2-24 hybrid was able to attain a low limit of detection (LOD) and sensitivity to 10 fM at a linear range from 10 fM to 1 nM with good reproducibility based on an electrochemical impedance spectroscopy and a similar to 4 folds higher selectivity of troponin I compared to the signal from other biomolecules in human serum, retaining a 91% stability after 6 weeks. This novel CA-MoS2 aptamer-based biosensor with a 2.3% RSD value has the potential to revolutionize medical diagnosis by conducting multiple biomolecule detection on a single sensing platform. (c) 2021 Taiwan Institute of Chemical Engineers. Published by Elsevier B.V. All rights reserved.
C1 [Vasudevan, Mugashini; Tai, Melvin J. Y.; Perumal, Veeradasan; Murthe, Satisvar Sundera; Mohamed, Norani Muti] Univ Teknol PETRONAS, Ctr Innovat Nanostruct & Nanodevices COINN, Seri Iskandar 32610, Perak Darul Rid, Malaysia.
   [Vasudevan, Mugashini; Tai, Melvin J. Y.; Perumal, Veeradasan; Ovinis, Mark] Univ Teknol PETRONAS, Dept Mech Engn, Seri Iskandar 32610, Perak Darul Rid, Malaysia.
   [Gopinath, Subash C. B.] Inst Nano Elect Engn, Kangar 01000, Malaysia.
   [Gopinath, Subash C. B.] Univ Malaysia Perlis, Sch Bioproc Engn, Arau 02600, Perlis, Malaysia.
   [Murthe, Satisvar Sundera; Mohamed, Norani Muti] Univ Teknol PETRONAS, Dept Fundamental & Appl Sci, Seri Iskandar 32610, Perak Darul Rid, Malaysia.
   [Joshi, Nirav] Univ Sao Paulo, Sao Carlos Inst Phys, CP 369, BR-13560970 Sao Carlos, SP, Brazil.
   [Joshi, Nirav] Univ Calif Berkeley, Dept Mech Engn, Berkeley, CA 94720 USA.
C3 Universiti Teknologi Petronas; Universiti Teknologi Petronas; Universiti
   Malaysia Perlis; Universiti Teknologi Petronas; Universidade de Sao
   Paulo; University of California System; University of California
   Berkeley
RP Vasudevan, M; Perumal, V (通讯作者)，Univ Teknol PETRONAS, Ctr Innovat Nanostruct & Nanodevices COINN, Seri Iskandar 32610, Perak Darul Rid, Malaysia.; Vasudevan, M; Perumal, V (通讯作者)，Univ Teknol PETRONAS, Dept Mech Engn, Seri Iskandar 32610, Perak Darul Rid, Malaysia.
EM mugashini_18003585@utp.edu.my; veeradasan.perumal@utp.edu.my
RI Joshi, Nirav/H-5879-2011; Ovinis, Mark/AAO-7164-2021
OI Joshi, Nirav/0000-0003-4220-9622; Ovinis, Mark/0000-0002-2451-6410;
   Vasudevan, Mugashini/0000-0001-9957-495X
FU Universiti Teknologi Petronas (UTP) through URIF Grant [015LBO-021]
FX Thanking note to Universiti Teknologi Petronas (UTP) for the financial
   support provided through URIF Grant (015LBO-021) and for giving chance
   to carry out the research in Nanotechnology Research Laboratory and Dye
   Solar Cell Laboratory. The authors also would like to thank Universiti
   Malaysia Perlis for providing the facilities and opportunity to conduct
   voltammetry experiment at Institute of Nano Electronic Engineering.
CR Aboamera NM, 2019, MECH ADV MATER STRUC, V26, P765, DOI 10.1080/15376494.2017.1410914
   Ahmad K, 2020, NANOSCALE ADV, V2, P502, DOI 10.1039/c9na00573k
   Anderson K, 2017, SENSORS-BASEL, V17, DOI 10.3390/s17081807
   Balakrishnan SR, 2014, SENSOR ACTUAT A-PHYS, V220, P101, DOI 10.1016/j.sna.2014.09.027
   Balasubramanian P, 2017, J TAIWAN INST CHEM E, V81, P182, DOI 10.1016/j.jtice.2017.10.040
   Cao JM, 2017, SCI REP-UK, V7, DOI 10.1038/s41598-017-09047-x
   Chaudhary N, 2018, SENSOR ACTUAT A-PHYS, V277, P190, DOI 10.1016/j.sna.2018.05.008
   Chen CJ, 2012, J TAIWAN INST CHEM E, V43, P678, DOI 10.1016/j.jtice.2012.04.008
   Durthi CP, 2018, INT NANO LETT, V8, P201, DOI 10.1007/s40089-018-0245-3
   Fathil MFM, 2015, BIOSENS BIOELECTRON, V70, P209, DOI 10.1016/j.bios.2015.03.037
   Gopinath SCB, 2016, BIOTECHNOL ADV, V34, P198, DOI 10.1016/j.biotechadv.2016.02.003
   Gopinath SCB, 2014, BIOSENS BIOELECTRON, V51, P115, DOI 10.1016/j.bios.2013.07.037
   Goud BS, 2020, INT J HYDROGEN ENERG, V45, P18961, DOI 10.1016/j.ijhydene.2020.05.073
   Haarindraprasad R, 2016, ANAL CHIM ACTA, V925, P70, DOI 10.1016/j.aca.2016.04.030
   Hong CH, 2013, COMPOS SCI TECHNOL, V87, P135, DOI 10.1016/j.compscitech.2013.08.006
   Hospital S., 2018, J MED INVESTIG, V53, P34, DOI DOI 10.1021/acs.analchem.5b02312
   Jo H, 2017, TALANTA, V165, P442, DOI 10.1016/j.talanta.2016.12.091
   Jo H, 2015, ANAL CHEM, V87, P9869, DOI 10.1021/acs.analchem.5b02312
   Khan SB, 2015, J IND ENG CHEM, V24, P266, DOI 10.1016/j.jiec.2014.09.040
   Lee H, 2018, CELLULOSE, V25, P2829, DOI 10.1007/s10570-018-1744-0
   Lin XY, 2016, BIOSENS BIOELECTRON, V79, P685, DOI 10.1016/j.bios.2015.12.072
   Lv QF, 2019, INT J BIOL MACROMOL, V134, P354, DOI 10.1016/j.ijbiomac.2019.05.044
   Parra-Alfambra AM, 2018, SENSOR ACTUAT B-CHEM, V274, P310, DOI 10.1016/j.snb.2018.07.124
   Mei QW, 2019, J ELECTROANAL CHEM, V833, P297, DOI 10.1016/j.jelechem.2018.09.040
   Miao YE, 2015, NANOSCALE, V7, P11093, DOI 10.1039/c5nr02711j
   Murugan N, 2019, NEW J CHEM, V43, P15105, DOI 10.1039/c9nj02993a
   Perumal V, 2015, SCI REP-UK, V5, DOI 10.1038/srep12231
   Perumal V, 2014, J APPL BIOMED, V12, P1, DOI 10.1016/j.jab.2013.02.001
   Qiao XJ, 2018, BIOSENS BIOELECTRON, V113, P142, DOI 10.1016/j.bios.2018.05.003
   Regan B, 2018, BIOSENSORS-BASEL, V8, DOI 10.3390/bios8040114
   Rubio-Govea R, 2020, MICROCHEM J, V155, DOI 10.1016/j.microc.2020.104792
   Sadeghi M, 2020, MICROCHEM J, V152, DOI 10.1016/j.microc.2019.104315
   Sarangadharan I, 2018, BIOSENS BIOELECTRON, V100, P282, DOI 10.1016/j.bios.2017.09.018
   Sari FNI, 2017, SCI REP-UK, V7, DOI 10.1038/s41598-017-05805-z
   Sinha A, 2018, TRAC-TREND ANAL CHEM, V102, P75, DOI 10.1016/j.trac.2018.01.008
   Son WK, 2006, CARBOHYD POLYM, V65, P430, DOI 10.1016/j.carbpol.2006.01.037
   Su S, 2019, BIOSENS BIOELECTRON, V140, P77, DOI 10.1016/j.bios.2019.111353
   Subramani IG, 2020, J TAIWAN INST CHEM E, V116, P26, DOI 10.1016/j.jtice.2020.11.006
   Tadepalli S, 2015, SCI REP-UK, V5, DOI 10.1038/srep16206
   Vasudevan M, 2021, BIOTECHNOL APPL BIOC, V68, P1386, DOI 10.1002/bab.2060
   Vattikuti S.V.P., 2020, APPL SURFACE SCI HYB, V526, P1
   Veeramalai CP, 2016, APPL SURF SCI, V389, P1017, DOI 10.1016/j.apsusc.2016.08.031
   Wang DZ, 2014, J POWER SOURCES, V264, P229, DOI 10.1016/j.jpowsour.2014.04.066
   Wang FP, 2018, RSC ADV, V8, P38945, DOI 10.1039/c8ra04350g
   Wang FP, 2019, CERAM INT, V45, P22981, DOI 10.1016/j.ceramint.2019.07.342
   Wang JS, 2020, ANAL CHIM ACTA, V1125, P210, DOI 10.1016/j.aca.2020.05.056
   Wang X, 2017, POLYM REV, V57, P440, DOI 10.1080/15583724.2017.1309662
   Yang L, 2014, SCI REP-UK, V4, DOI 10.1038/srep05649
   Zeng XW, 2015, METALS-BASEL, V5, P1829, DOI 10.3390/met5041829
   Zhang N, 2015, ELECTROCHIM ACTA, V180, P155, DOI 10.1016/j.electacta.2015.08.108
   Zhu D, 2019, ACS APPL MATER INTER, V11, P20725, DOI 10.1021/acsami.9b04883
   Zuo JJ, 2016, ELECTROANAL, V28, P2044, DOI 10.1002/elan.201600059
NR 52
TC 24
Z9 24
U1 4
U2 24
PU ELSEVIER
PI AMSTERDAM
PA RADARWEG 29, 1043 NX AMSTERDAM, NETHERLANDS
SN 1876-1070
EI 1876-1089
J9 J TAIWAN INST CHEM E
JI J. Taiwan Inst. Chem. Eng.
PD JAN
PY 2021
VL 118
BP 245
EP 253
DI 10.1016/j.jtice.2021.01.016
EA FEB 2021
PG 9
WC Engineering, Chemical
WE Science Citation Index Expanded (SCI-EXPANDED)
SC Engineering
GA QE7XL
UT WOS:000616420700010
DA 2023-06-30
ER

PT J
AU Thiruppathiraja, C
   Saroja, V
   Kamatchiammal, S
   Adaikkappan, P
   Alagar, M
AF Thiruppathiraja, Chinnasamy
   Saroja, Veerappan
   Kamatchiammal, Senthilkumar
   Adaikkappan, Periyakaruppan
   Alagar, Muthukaruppan
TI Development of electrochemical based sandwich enzyme linked immunosensor
   for Cryptosporidium parvum detection in drinking water
SO JOURNAL OF ENVIRONMENTAL MONITORING
LA English
DT Article
ID REAL-TIME DETECTION; DNA; NANOPARTICLES; BIOSENSOR; BIOMARKER; OOCYSTS;
   ASSAY; AMPLIFICATION; IMMUNOASSAY; SEQUENCES
AB Cryptosporidium parvum is one of the most important biological contaminants in drinking water and generates significant risks to public health. Due to low infectious dose of C. parvum, remarkably sensitive detection methods are required for water and food industry analysis. This present study describes a simple, sensitive, enzyme amplified sandwich form of an electrochemical immunosensor using dual labeled gold nanoparticles (alkaline phosphatase and anti-oocysts monoclonal antibody) in indium tin oxide (ITO) as an electrode to detect C. parvum. The biosensor was fabricated by immobilizing the anti-oocysts McAb on a gold nanoparticle functionalized ITO electrode, followed by the corresponding capture of analytes and dual labeled gold nanoparticle probe to detect the C. parvum target. The outcome shows the sensitivity of electrochemical immune sensor enhanced by gold nanoparticles with a limit of detection of 3 oocysts/mL in a minimal processing period. Our results demonstrated the sensitivity of the new approach compared to the customary method and the immunosensors showed acceptable precision, reproducibility, stability, and could be readily applied to multi analyte determination for environmental monitoring.
C1 [Thiruppathiraja, Chinnasamy; Alagar, Muthukaruppan] Anna Univ, Dept Chem Engn, Nanocomposites Res Grp, Madras 600025, Tamil Nadu, India.
   [Saroja, Veerappan; Kamatchiammal, Senthilkumar] Natl Environm Engn Res Inst, Chennai Zonal Lab, Madras 600113, Tamil Nadu, India.
   [Adaikkappan, Periyakaruppan] NASA, Ames Res Ctr, Ctr Nanosci & Nanotechnol, Moffett Field, CA 94035 USA.
C3 Anna University; Anna University Chennai; Council of Scientific &
   Industrial Research (CSIR) - India; CSIR - National Environmental
   Engineering Research Institute (NEERI); National Aeronautics & Space
   Administration (NASA); NASA Ames Research Center
RP Alagar, M (通讯作者)，Anna Univ, Dept Chem Engn, Nanocomposites Res Grp, Madras 600025, Tamil Nadu, India.
EM mkalagar@yahoo.com
RI Periyakaruppan, Adaikkappan/B-7398-2013
OI Periyakaruppan, Adaikkappan/0000-0002-0395-6564; Muthukaruppan,
   Alagar/0000-0002-1661-5726
FU Council of Scientific and Industrial Research, New Delhi, India
FX Authors thank the Supra Institutional Project, Council of Scientific and
   Industrial Research, New Delhi, India for funding to execute this study
   successfully.
CR Aguilar ZP, 2003, ANAL CHEM, V75, P3890, DOI 10.1021/ac026211z
   Amar C, 2001, J CLIN MICROBIOL, V39, P401, DOI 10.1128/JCM.39.1.401-403.2001
   Anbazhagi M, 2007, CLEAN-SOIL AIR WATER, V35, P167, DOI 10.1002/clen.200600034
   Chen XJ, 2010, BIOSENS BIOELECTRON, V25, P1420, DOI 10.1016/j.bios.2009.10.041
   Das J, 2007, ANAL CHEM, V79, P2790, DOI 10.1021/ac062291l
   David J. J., 2002, J CLIN MICROBIOL, V47, P4060
   DELSAL G, 1989, BIOTECHNIQUES, V7, P514
   Fang LY, 2008, ANAL CHIM ACTA, V628, P80, DOI 10.1016/j.aca.2008.08.041
   Fayer R, 2004, VET PARASITOL, V126, P37, DOI 10.1016/j.vetpar.2004.09.004
   Ferrari BC, 1999, WATER RES, V33, P1611, DOI 10.1016/S0043-1354(98)00398-4
   Georganopoulou DG, 2005, P NATL ACAD SCI USA, V102, P2273, DOI 10.1073/pnas.0409336102
   GRABAR KC, 1995, ANAL CHEM, V67, P735, DOI 10.1021/ac00100a008
   Hajdukiewicz J, 2009, ELECTROANAL, V21, P342, DOI 10.1002/elan.200804395
   Houssin T, 2010, BIOSENS BIOELECTRON, V25, P1122, DOI 10.1016/j.bios.2009.09.039
   Kang CD, 2008, WATER RES, V42, P1693, DOI 10.1016/j.watres.2007.10.023
   Kang CD, 2006, ENZYME MICROB TECH, V39, P387, DOI 10.1016/j.enzmictec.2005.11.039
   Knopp D, 2006, ANAL BIOANAL CHEM, V385, P425, DOI 10.1007/s00216-006-0465-7
   Kumar S, 2008, NAT PROTOC, V3, P314, DOI 10.1038/nprot.2008.1
   Lee AC, 2008, ANAL CHEM, V80, P9402, DOI 10.1021/ac801263r
   Leng CA, 2010, ANAL CHIM ACTA, V666, P97, DOI 10.1016/j.aca.2010.03.060
   Li XM, 2010, ANAL CHIM ACTA, V673, P133, DOI 10.1016/j.aca.2010.05.034
   Limor JR, 2002, J CLIN MICROBIOL, V40, P2335, DOI 10.1128/JCM.40.7.2335-2338.2002
   Liu GD, 2008, CHEM-EUR J, V14, P9951, DOI 10.1002/chem.200800412
   Liu Y, 2009, BIOSENS BIOELECTRON, V24, P2853, DOI 10.1016/j.bios.2009.02.016
   Mani V, 2009, ACS NANO, V3, P585, DOI 10.1021/nn800863w
   Mikawa AY, 2009, J VIROL METHODS, V158, P160, DOI 10.1016/j.jviromet.2009.02.013
   Mucelli SP, 2008, BIOSENS BIOELECTRON, V23, P1900, DOI 10.1016/j.bios.2008.02.027
   Munge BS, 2010, ANALYST, V135, P1345, DOI 10.1039/c0an00028k
   Patolsky F, 2001, NAT BIOTECHNOL, V19, P253, DOI 10.1038/85704
   Preechaworapun A, 2008, ANAL CHEM, V80, P2077, DOI 10.1021/ac702146u
   Shen GY, 2010, ANAL CHIM ACTA, V674, P27, DOI 10.1016/j.aca.2010.06.007
   Sturbaum GD, 2001, APPL ENVIRON MICROB, V67, P2665, DOI 10.1128/AEM.67.6.2665-2668.2001
   Thiruppathiraja C, 2011, ANAL BIOCHEM, V417, P73, DOI 10.1016/j.ab.2011.05.034
   Thiruppathiraja C, 2011, BIOSENS BIOELECTRON, V26, P4624, DOI 10.1016/j.bios.2011.05.006
   Wang J, 2002, ANALYST, V127, P1279, DOI 10.1039/b207424a
   Wang J, 1997, TALANTA, V44, P2003, DOI 10.1016/S0039-9140(96)02191-1
   Xiao LH, 2000, APPL ENVIRON MICROB, V66, P5492, DOI 10.1128/AEM.66.12.5492-5498.2000
   Xu S, 2010, ENVIRON SCI TECHNOL, V44, P1736, DOI 10.1021/es9033843
   Yang MH, 2010, BIOMATERIALS, V31, P3281, DOI 10.1016/j.biomaterials.2010.01.033
   YeoHeung Y., 2007, SENSOR ACTUAT B-CHEM, V123, P177
   Zhang YC, 2005, ANAL CHEM, V77, P7758, DOI 10.1021/ac051218c
   Zhengzhi Y., 2010, BIOSENS BIOELECTRON, V26, P1890
NR 42
TC 21
Z9 21
U1 0
U2 29
PU ROYAL SOC CHEMISTRY
PI CAMBRIDGE
PA THOMAS GRAHAM HOUSE, SCIENCE PARK, MILTON RD, CAMBRIDGE CB4 0WF, CAMBS,
   ENGLAND
SN 1464-0325
EI 1464-0333
J9 J ENVIRON MONITOR
JI J. Environ. Monit.
PD OCT
PY 2011
VL 13
IS 10
BP 2782
EP 2787
DI 10.1039/c1em10372e
PG 6
WC Chemistry, Analytical; Environmental Sciences
WE Science Citation Index Expanded (SCI-EXPANDED)
SC Chemistry; Environmental Sciences & Ecology
GA 829KN
UT WOS:000295579000014
PM 21897977
DA 2023-06-30
ER

PT J
AU Guo, LJ
   Zhang, Q
   Huang, YH
   Han, Q
   Wang, YH
   Fu, YZ
AF Guo, Liju
   Zhang, Qing
   Huang, Yihan
   Han, Qian
   Wang, Yonghua
   Fu, Yingzi
TI The application of thionine-graphene nanocomposite in chiral sensing for
   Tryptophan enantiomers
SO BIOELECTROCHEMISTRY
LA English
DT Article
DE Nano-bionic interface; Thionine-graphene nanocomposite; ds-DNA (Herring
   Sperm); Chiral biosensor
ID GOLD NANOPARTICLES; ELECTRODE SURFACE; CARBON NANOTUBES; Z-DNA;
   IMMUNOSENSOR; BINDING; LAYER; DISCRIMINATION; FABRICATION; COPPER(II)
AB The thionine-graphene (THi-GR, positively charged) nanocomposite was successfully synthesized as a good biocompatible matrix for ds-DNA which acted as a chiral selector to construct an electrochemical chiral biosensor for Tryptophan (Trp) enantiomers sensing with the assistance of Cu(ll). The nano-bionic interface was constructed as follows: Firstly, the nanocomposite was dropped on the surface of glassy carbon electrode (GCE), and then dsDNA (negatively charged) was immobilized onto the nanocomposite film via the opposite-charged adsorption techniques. This biofunctionalized nanocomposite was characterized with scanning electron microscopy (SEM), ultraviolet-visible (UV-vis) spectrometry and cyclic voltammetry (CV). The chiral biosensor was employed to study the recognition effect between ds-DNA and Trp enantiomers by CV. The results show that larger electrochemical response was obtained from L-Trp when Cu(II) was present, indicating this strategy could be employed to enantioselectively recognize Trp enantiomers. Under optimum conditions, the chiral biosensor exhibited a good linear response to Trp enantiomers in the range of the concentration of [Cu(II)(Trp)(2)] from 5.0 x 10(-4) to 2.5 mM with a low limit of detection of 0.17 mu M (S/N = 3). The binding constant was calculated to be 2.97 x 10(3) M-1 for [Cu(II)(L-Trp)(2)] and 2.50 x 10(2) M-1 for [Cu(II)(L-Trp)(2)]. (C) 2013 Elsevier B.V. All rights reserved.
C1 [Guo, Liju; Zhang, Qing; Huang, Yihan; Han, Qian; Wang, Yonghua; Fu, Yingzi] Southwest Univ, Sch Chem & Chem Engn, Minist Educ, Key Lab Luminescence & Real Time Anal, Chongqing 400715, Peoples R China.
C3 Southwest University - China
RP Fu, YZ (通讯作者)，Southwest Univ, Sch Chem & Chem Engn, Minist Educ, Key Lab Luminescence & Real Time Anal, Chongqing 400715, Peoples R China.
EM fyzc@swu.edu.cn
FU National Natural Science Foundation of China [20972128, 21272188]
FX This work was supported by the National Natural Science Foundation of
   China (Nos. 20972128 and 21272188).
CR Arjmand F, 2010, EUR J MED CHEM, V45, P3549, DOI 10.1016/j.ejmech.2010.04.031
   Bauer T, 2004, TETRAHEDRON, V60, P9163, DOI 10.1016/j.tet.2004.07.060
   Bhattarai SR, 2008, MAT SCI ENG C-BIO S, V28, P64, DOI 10.1016/j.msec.2006.11.008
   Bo Y, 2011, ELECTROCHIM ACTA, V56, P2676, DOI 10.1016/j.electacta.2010.12.034
   Cao LY, 2010, ACS APPL MATER INTER, V2, P2339, DOI 10.1021/am100372m
   Chen C, 2011, MATER RES BULL, V46, P583, DOI 10.1016/j.materresbull.2010.12.024
   Chen H, 2008, ADV MATER, V20, P3557, DOI 10.1002/adma.200800757
   Cui YL, 2011, MICROCHIM ACTA, V174, P137, DOI 10.1007/s00604-011-0608-1
   Deng JH, 2013, ANAL CHIM ACTA, V767, P59, DOI 10.1016/j.aca.2012.12.051
   Du D, 2010, ANAL CHEM, V82, P2989, DOI 10.1021/ac100036p
   Facchin G, 2009, POLYHEDRON, V28, P2329, DOI 10.1016/j.poly.2009.04.029
   GAO YG, 1993, NUCLEIC ACIDS RES, V21, P4093, DOI 10.1093/nar/21.17.4093
   GEIERSTANGER BH, 1991, J BIOL CHEM, V266, P20185
   Ghosh A, 2010, CHEM-EUR J, V16, P2700, DOI 10.1002/chem.200902828
   Gong MJ, 2008, J ELECTROANAL CHEM, V623, P8, DOI 10.1016/j.jelechem.2008.03.020
   Gooding J. J., 2001, SENSORS, V1, P75, DOI [DOI 10.3390/S10300075, 10.3390/s10300075]
   Gu TT, 2012, BIOSENS BIOELECTRON, V33, P222, DOI 10.1016/j.bios.2012.01.005
   Gu TT, 2006, BIOSENS BIOELECTRON, V21, P2121, DOI 10.1016/j.bios.2005.10.007
   Kang SZ, 2010, DIAM RELAT MATER, V19, P1221, DOI 10.1016/j.diamond.2010.06.014
   Kim K, 2008, NANO LETT, V8, P3092, DOI 10.1021/nl8010337
   Kuila T, 2011, BIOSENS BIOELECTRON, V26, P4637, DOI 10.1016/j.bios.2011.05.039
   Kumar RS, 2006, POLYHEDRON, V25, P3113, DOI 10.1016/j.poly.2006.05.043
   Li QW, 2004, CARBON, V42, P287, DOI 10.1016/j.carbon.2003.10.030
   Liu KP, 2011, BIOSENS BIOELECTRON, V26, P3627, DOI 10.1016/j.bios.2011.02.018
   Luo LQ, 2013, NANOSCALE, V5, P5833, DOI 10.1039/c3nr01237a
   Matsunaga M, 2007, ELECTROCHEM COMMUN, V9, P725, DOI 10.1016/j.elecom.2006.10.046
   Novoselov KS, 2004, SCIENCE, V306, P666, DOI 10.1126/science.1102896
   Ou CF, 2007, ANAL CHIM ACTA, V603, P205, DOI 10.1016/j.aca.2007.08.052
   Qu F, 1998, TALANTA, V45, P787, DOI 10.1016/S0039-9140(97)00154-9
   Raoof JB, 2008, ELECTROANAL, V20, P1259, DOI 10.1002/elan.200704176
   RICHARD H, 1973, BIOPOLYMERS, V12, P1, DOI 10.1002/bip.1973.360120102
   Shan CS, 2009, LANGMUIR, V25, P12030, DOI 10.1021/la903265p
   Shi XZ, 2013, BIOMATERIALS, V34, P4786, DOI 10.1016/j.biomaterials.2013.03.023
   Switzer JA, 2003, NATURE, V425, P490, DOI 10.1038/nature01990
   Tang DP, 2006, ELECTROANAL, V18, P259, DOI 10.1002/elan.200503397
   Wei Q, 2010, SENSOR ACTUAT B-CHEM, V149, P314, DOI 10.1016/j.snb.2010.06.008
   Wu YH, 2004, BIOELECTROCHEMISTRY, V64, P91, DOI 10.1016/j.bioelechem.2004.03.005
   Yang WR, 2001, J ELECTROANAL CHEM, V516, P10, DOI 10.1016/S0022-0728(01)00649-0
   Zhang YZ, 2012, MICROCHIM ACTA, V176, P463, DOI 10.1007/s00604-011-0742-9
   Zhou KF, 2010, ELECTROCHIM ACTA, V55, P3055, DOI 10.1016/j.electacta.2010.01.035
   Zhou M, 2009, ANAL CHEM, V81, P5603, DOI 10.1021/ac900136z
   Zhu LM, 2012, BIOSENS BIOELECTRON, V35, P507, DOI 10.1016/j.bios.2012.03.026
   Zhuo Y, 2006, SENSOR ACTUAT B-CHEM, V114, P631, DOI 10.1016/j.snb.2005.04.051
NR 43
TC 39
Z9 42
U1 2
U2 145
PU ELSEVIER SCIENCE SA
PI LAUSANNE
PA PO BOX 564, 1001 LAUSANNE, SWITZERLAND
SN 1567-5394
EI 1878-562X
J9 BIOELECTROCHEMISTRY
JI Bioelectrochemistry
PD DEC
PY 2013
VL 94
BP 87
EP 93
DI 10.1016/j.bioelechem.2013.09.002
PG 7
WC Biochemistry & Molecular Biology; Biology; Biophysics; Electrochemistry
WE Science Citation Index Expanded (SCI-EXPANDED)
SC Biochemistry & Molecular Biology; Life Sciences & Biomedicine - Other
   Topics; Biophysics; Electrochemistry
GA 246TF
UT WOS:000326561300013
PM 24084594
DA 2023-06-30
ER

PT J
AU Meng, L
   Wu, P
   Chen, GX
   Cai, CX
AF Meng, Ling
   Wu, Ping
   Chen, Guoxiang
   Cai, Chenxin
TI Low overpotential detection of NADH and ethanol based on thionine
   single-walled carbon nanotube composite
SO JOURNAL OF THE ELECTROCHEMICAL SOCIETY
LA English
DT Article
ID TITANIUM-CONTAINING MCM-41; LOW POTENTIAL DETECTION;
   ALCOHOL-DEHYDROGENASE; ELECTROCATALYTIC OXIDATION; AMPEROMETRIC
   BIOSENSOR; ELECTROPOLYMERIZED FILMS; HYDROGEN-PEROXIDE; TOLUIDINE BLUE;
   ELECTRODES; CHEMISTRY
AB A nanocomposite of thionine with single-walled carbon nanotubes (Th-SWNTs) was fabricated and the electrocatalytic oxidation of beta-nicotinamide adenine dinucleotide (NADH) by the nanocomposite was demonstrated. Th-SWNTs showed high electrocatalytic activity toward the oxidation of NADH, leading to a substantial decrease in the overpotential by more than 640 mV. The high electrocatalytic activity of Th-SWNTs resulted from the synergistic effects of SWNTs and a small amount of thionine polymer present on the nanocomposite. The electrocatalytic characteristics were described for biosensing application. The Th-SWNT-coated electrode allowed highly sensitive amperometric detection of NADH with a low limit of detection (2 mu M), low applied potential (50 mV vs saturated calomel electrode), and minimization of surface fouling. The ability of Th-SWNTs to promote electron transfer between NADH and the electrode suggests that the nanocomposite can be used as a biocompatible platform for development of dehydrogenase-based amperometric biosensors. With alcohol dehydrogenase (ADH) as a model, a biosensor, ADH-Th-SWNT/glassy carbon, was constructed by a simple casting process. The biosensor showed rapid and highly sensitive response to ethanol with good stability, acceptable reproducibility, and higher biological affinity. Moreover, this biosensor can be used to determine ethanol concentration in real samples. The results presented in this work will promote the development of electrochemical research for enzymes, biosensors, biofuel cells, and other related bioelectronic devices. (C) 2008 The Electrochemical Society.
C1 [Meng, Ling; Wu, Ping; Cai, Chenxin] Nanjing Normal Univ, Jiangsu Key Lab Biofunct Mat, Coll Chem & Environm Sci, Nanjing 210097, Peoples R China.
   [Chen, Guoxiang] Nanjing Normal Univ, Coll Life Sci, Nanjing 210097, Peoples R China.
C3 Nanjing Normal University; Nanjing Normal University
RP Meng, L (通讯作者)，Nanjing Normal Univ, Jiangsu Key Lab Biofunct Mat, Coll Chem & Environm Sci, Nanjing 210097, Peoples R China.
EM gxchen@njnu.edu.cn; cxcai@njnu.edu.cn
FU National Natural Science Foundation of China [20673057, 20773067,
   2007AA05Z154]; New Century Excellent Talents in University
   [NCET-06-0508]; Foundation of the Jiangsu Key Laboratory for Molecular
   and Medical Biotechnology [MMBKF05001]
FX This work was supported by the National Natural Science Foundation of
   China (20673057, 20773067), "863" Project (2007AA05Z154), the Program
   for New Century Excellent Talents in University (NCET-06-0508), the
   Foundation of the Jiangsu Key Laboratory for Molecular and Medical
   Biotechnology (MMBKF05001).
CR Banerjee S, 2005, ADV MATER, V17, P17, DOI 10.1002/adma.200401340
   Baughman RH, 2002, SCIENCE, V297, P787, DOI 10.1126/science.1060928
   BERGEL A, 1989, ANAL BIOCHEM, V179, P382, DOI 10.1016/0003-2697(89)90149-8
   Britz DA, 2006, CHEM SOC REV, V35, P637, DOI 10.1039/b507451g
   Cai CX, 1997, ANAL CHIM ACTA, V343, P69, DOI 10.1016/S0003-2670(96)00592-2
   Cai CX, 1997, J ELECTROANAL CHEM, V427, P147, DOI 10.1016/S0022-0728(96)04996-0
   CAI CX, 1995, CHEM J CHINESE U, V16, P368
   Chen J, 2004, ANAL CHIM ACTA, V516, P29, DOI 10.1016/j.aca.2004.03.077
   Curulli A, 2005, SENSOR ACTUAT B-CHEM, V111, P441, DOI 10.1016/j.snb.2005.03.044
   Dai ZH, 2007, ELECTROANAL, V19, P1591, DOI 10.1002/elan.200703888
   Dai ZH, 2007, ELECTROANAL, V19, P604, DOI 10.1002/elan.200603769
   Deore LA, 2005, CHEM MATER, V17, P2918, DOI 10.1021/cm050647o
   DRUM DE, 1967, P NATL ACAD SCI USA, V57, P1434, DOI 10.1073/pnas.57.5.1434
   Du P, 2008, J ELECTROANAL CHEM, V614, P149, DOI 10.1016/j.jelechem.2007.11.036
   Du P, 2007, ELECTROCHIM ACTA, V53, P1811, DOI 10.1016/j.electacta.2007.08.027
   Du P, 2007, ELECTROCHIM ACTA, V52, P6534, DOI 10.1016/j.electacta.2007.04.092
   Du P, 2007, ACTA CHIM SINICA, V65, P1
   Geng R, 2008, BIOMATERIALS, V29, P2794, DOI 10.1016/j.biomaterials.2008.03.004
   Gooding JJ, 2005, ELECTROCHIM ACTA, V50, P3049, DOI 10.1016/j.electacta.2004.08.052
   JAEFELDT H, 1983, J AM CHEM SOC, V105, P1805
   Jena BK, 2006, ANAL CHEM, V78, P6332, DOI 10.1021/ac052143f
   JIM JH, 1998, CHEM MATER, V10, P3576
   Kandimalla VB, 2006, BIOMATERIALS, V27, P1167, DOI 10.1016/j.biomaterials.2005.07.018
   Lawrence NS, 2006, ELECTROCHEM COMMUN, V8, P71, DOI 10.1016/j.elecom.2005.10.026
   Leventis HC, 2004, TALANTA, V63, P1039, DOI 10.1016/j.talanta.2004.01.017
   Li QW, 2004, CARBON, V42, P287, DOI 10.1016/j.carbon.2003.10.030
   Liu SN, 2007, J ELECTROANAL CHEM, V602, P103, DOI 10.1016/j.jelechem.2006.12.003
   Liu Y, 2008, TALANTA, V74, P965, DOI 10.1016/j.talanta.2007.08.001
   Manso J, 2008, ELECTROCHIM ACTA, V53, P4007, DOI 10.1016/j.electacta.2007.10.003
   Maroneze CM, 2008, ELECTROCHIM ACTA, V53, P4167, DOI 10.1016/j.electacta.2007.12.072
   MARTON D, 1994, PHYS REV LETT, V73, P118, DOI 10.1103/PhysRevLett.73.118
   Musameh M, 2002, ELECTROCHEM COMMUN, V4, P743, DOI 10.1016/S1388-2481(02)00451-4
   PERSSON B, 1990, J ELECTROANAL CHEM, V292, P115, DOI 10.1016/0022-0728(90)87331-D
   Pumera M, 2007, SENSOR ACTUAT B-CHEM, V123, P1195, DOI 10.1016/j.snb.2006.11.016
   Raitman OA, 2002, J AM CHEM SOC, V124, P6487, DOI 10.1021/ja012680r
   RAJ CR, 2005, CHEM COMMUN, P15
   Santos AS, 2006, ELECTROCHIM ACTA, V52, P215, DOI 10.1016/j.electacta.2006.04.060
   Luz RDS, 2008, ELECTROCHIM ACTA, V53, P4706, DOI 10.1016/j.electacta.2008.01.062
   Svensson K, 2005, BIOSENS BIOELECTRON, V21, P705, DOI 10.1016/j.bios.2005.01.001
   Tang XH, 2008, J PHYS CHEM C, V112, P5405, DOI 10.1021/jp710468a
   Tasis D, 2006, CHEM REV, V106, P1105, DOI 10.1021/cr050569o
   Tohji K, 1996, NATURE, V383, P679, DOI 10.1038/383679a0
   Tsai YC, 2007, SENSOR ACTUAT B-CHEM, V125, P474, DOI 10.1016/j.snb.2007.02.052
   Tsai YC, 2007, BIOSENS BIOELECTRON, V22, P3051, DOI 10.1016/j.bios.2007.01.005
   Valentini F, 2004, ANAL CHEM, V76, P3244, DOI 10.1021/ac034888w
   Wang J, 2005, ELECTROANAL, V17, P7, DOI 10.1002/elan.200403113
   Wang J, 2003, ANAL CHEM, V75, P2075, DOI 10.1021/ac030007+
   Wu LN, 2007, TALANTA, V74, P387, DOI 10.1016/j.talanta.2007.09.023
   Wu LN, 2007, ANAL CHEM, V79, P453, DOI 10.1021/ac061282+
   Xiao Y, 2005, LANGMUIR, V21, P5659, DOI 10.1021/la050308+
   Yan YM, 2007, CHEM-EUR J, V13, P10168, DOI 10.1002/chem.200700806
   Yan YM, 2006, ADV MATER, V18, P2639, DOI 10.1002/adma.200600028
   Yan YM, 2005, CHEM MATER, V17, P3457, DOI 10.1021/cm0504182
   Yemini M, 2005, ANAL CHEM, V77, P5155, DOI 10.1021/ac050414g
   Yu X, 2006, J AM CHEM SOC, V128, P11199, DOI 10.1021/ja062117e
   Zhang MG, 2005, ANAL CHEM, V77, P3960, DOI 10.1021/ac050059u
   Zhang MG, 2004, ANAL CHEM, V76, P5045, DOI 10.1021/ac049519u
   Zhou DM, 1998, ELECTROCHIM ACTA, V43, P1803, DOI 10.1016/S0013-4686(97)00297-1
NR 58
TC 18
Z9 18
U1 0
U2 26
PU ELECTROCHEMICAL SOC INC
PI PENNINGTON
PA 65 SOUTH MAIN STREET, PENNINGTON, NJ 08534 USA
SN 0013-4651
EI 1945-7111
J9 J ELECTROCHEM SOC
JI J. Electrochem. Soc.
PY 2008
VL 155
IS 11
BP F231
EP F236
DI 10.1149/1.2969941
PG 6
WC Electrochemistry; Materials Science, Coatings & Films
WE Science Citation Index Expanded (SCI-EXPANDED)
SC Electrochemistry; Materials Science
GA 352WN
UT WOS:000259528200051
DA 2023-06-30
ER

PT J
AU He, YP
   Zheng, JB
   Li, KT
   Sheng, QL
   Qiao, NQ
AF He, Yaping
   Zheng, Jianbin
   Li, Kuangtian
   Sheng, Qinglin
   Qiao, Ningqiang
TI A Hydrogen Peroxide Biosensor Based on Room Temperature Ionic Liquid
   Functionalized Graphene Modified Carbon Ceramic Electrode
SO CHINESE JOURNAL OF CHEMISTRY
LA English
DT Article
DE direct electrochemistry; graphene; hemoglobin; room temperature ionic
   liquid; hydrogen peroxide
ID DIRECT ELECTROCHEMISTRY; HEMOGLOBIN; ELECTROCATALYSIS; NANOCOMPOSITE;
   PLATFORM; FILM
AB A room temperature ionic liquid (IL) I-butyl-3-methylimidazolium hexafluorophosphate functionalized graphene (GE) was prepared and a hydrogen peroxide (H2O2) biosensor was fabricated by immobilizing hemoglobin (Hb) into the IL-GE composite film. UV-visible and Fourier transform infrared spectra of the composite film indicated that Hb retained its native structure in the film. Electrochemical investigation of the biosensor showed a pair of well-defined, quasi-reversible redox peaks with E-pa = -0.209 V and E-pc = -0.302 V (vs. SCE) in pH 7.0 phosphate buffer solution at the scan rate of 100 mV/s. To the reduction of H2O2, the biosensor had a good linear range from 8.0 X 10(-7) 1.8 X 10(-4) mol/L with a detection limit of 3.0 X 10(-7) The apparent Michaelis-Menten constant (K-M(app)) was estimated to be 3.4 X 10(-5) mol/L.
C1 [He, Yaping; Zheng, Jianbin; Li, Kuangtian; Sheng, Qinglin; Qiao, Ningqiang] NW Univ Xian, Inst Analyt Sci, Shaanxi Prov Key Lab Electroanalyt Chem, Xian 710069, Shaanxi, Peoples R China.
C3 Northwest University Xi'an
RP Zheng, JB (通讯作者)，NW Univ Xian, Inst Analyt Sci, Shaanxi Prov Key Lab Electroanalyt Chem, Xian 710069, Shaanxi, Peoples R China.
EM zhengjb@nwu.edu.cn
FU National Natural Science Foundation of China [20875076]; Scientific
   Initializing Foundation of Northwest University [PR09036]; Science
   Foundation of Northwest University [09NW02]; NWU [08YYB06]
FX Project supported by the National Natural Science Foundation of China
   (No. 20875076), the Scientific Initializing Foundation of Northwest
   University (No. PR09036), the Science Foundation of Northwest University
   (No. 09NW02) and the NWU Doctorate Dissertation of Excellence Funds (No.
   08YYB06).
CR ARMSTRONG FA, 1994, ACCOUNTS CHEM RES, V3, P313
   Denis PA, 2009, J MOL STRUC-THEOCHEM, V907, P93, DOI 10.1016/j.theochem.2009.04.028
   Ferrari AC, 2000, PHYS REV B, V61, P14095, DOI 10.1103/PhysRevB.61.14095
   Gao RF, 2008, ELECTROANAL, V20, P2537, DOI 10.1002/elan.200804353
   Huang SH, 2008, NANOTECHNOLOGY, V19, DOI 10.1088/0957-4484/19/40/405101
   HUMMERS WS, 1958, J AM CHEM SOC, V80, P1339, DOI 10.1021/ja01539a017
   KAMIN RA, 1980, ANAL CHEM, V52, P1198, DOI 10.1021/ac50058a010
   Kumarl S., 2008, NANOTECHNOLOGY, V19, P255
   LAVIRON E, 1979, J ELECTROANAL CHEM, V101, P19, DOI 10.1016/S0022-0728(79)80075-3
   Lewandowski A, 2004, J PHYS CHEM SOLIDS, V65, P281, DOI 10.1016/j.jpcs.2003.09.009
   Li HJ, 2009, TALANTA, V79, P165, DOI 10.1016/j.talanta.2009.03.020
   Li J, 2009, ELECTROCHEM COMMUN, V11, P1085, DOI 10.1016/j.elecom.2009.03.025
   Li XQ, 2010, J CHEM SCI, V122, P271, DOI 10.1007/s12039-010-0031-x
   Lu XB, 2008, BIOSENS BIOELECTRON, V24, P93, DOI 10.1016/j.bios.2008.03.025
   Lucot D, 2009, MICROELECTRON ENG, V86, P882, DOI 10.1016/j.mee.2009.01.023
   Novoselov KS, 2004, SCIENCE, V306, P666, DOI 10.1126/science.1102896
   Shan CS, 2009, ANAL CHEM, V81, P2378, DOI 10.1021/ac802193c
   Sheng QL, 2010, ELECTROCHIM ACTA, V55, P3185, DOI 10.1016/j.electacta.2009.12.101
   SHU FR, 1976, ANAL CHEM, V48, P1679, DOI 10.1021/ac50006a014
   Srinivasan C, 2007, CURR SCI INDIA, V92, P1338
   Tachikawa H, 2009, THIN SOLID FILMS, V518, P877, DOI 10.1016/j.tsf.2009.07.108
   TSIONSKY M, 1994, ANAL CHEM, V66, P1747, DOI 10.1021/ac00082a024
   Wang DW, 2009, ELECTROCHEM COMMUN, V11, P1729, DOI 10.1016/j.elecom.2009.06.034
   Wang L, 2004, ELECTROCHEM COMMUN, V6, P49, DOI 10.1016/j.elecom.2003.10.004
   Wu H, 2009, TALANTA, V80, P403, DOI 10.1016/j.talanta.2009.06.054
   Xu HF, 2010, TALANTA, V81, P334, DOI 10.1016/j.talanta.2009.12.006
   You J, 2009, ELECTROANAL, V21, P190, DOI 10.1002/elan.200804446
   Zhang RY, 2006, ANAL BIOANAL CHEM, V386, P2075, DOI 10.1007/s00216-006-0888-1
   Zhao XJ, 2008, ELECTROCHIM ACTA, V53, P4732, DOI 10.1016/j.electacta.2008.02.007
   Zhou M, 2009, ANAL CHEM, V81, P5603, DOI 10.1021/ac900136z
   Zong SZ, 2007, ANAL CHIM ACTA, V582, P361, DOI 10.1016/j.aca.2006.09.018
NR 31
TC 12
Z9 12
U1 1
U2 34
PU WILEY-V C H VERLAG GMBH
PI WEINHEIM
PA POSTFACH 101161, 69451 WEINHEIM, GERMANY
SN 1001-604X
EI 1614-7065
J9 CHINESE J CHEM
JI Chin. J. Chem.
PD DEC
PY 2010
VL 28
IS 12
BP 2507
EP 2512
DI 10.1002/cjoc.201190030
PG 6
WC Chemistry, Multidisciplinary
WE Science Citation Index Expanded (SCI-EXPANDED)
SC Chemistry
GA 704WK
UT WOS:000286086100031
DA 2023-06-30
ER

PT J
AU Sfragano, PS
   Pillozzi, S
   Condorelli, G
   Palchetti, I
AF Sfragano, Patrick Severin
   Pillozzi, Serena
   Condorelli, Gerolama
   Palchetti, Ilaria
TI Practical tips and new trends in electrochemical biosensing of
   cancer-related extracellular vesicles
SO ANALYTICAL AND BIOANALYTICAL CHEMISTRY
LA English
DT Review
DE Extracellular vesicle; Exosome; Electrochemical biosensor;
   Photoelectrochemical biosensor; Microfluidics; miRNA
ID AMPLIFIED DETECTION; NUCLEIC-ACID; DNA WALKER; EXOSOMES; NANOPARTICLES;
   CELLS
AB To tackle cancer and provide prompt diagnoses and prognoses, the constantly evolving biosensing field is continuously on the lookout for novel markers that can be non-invasively analysed. Extracellular vesicles (EVs) may represent a promising biomarker that also works as a source of biomarkers. The augmented cellular activity of cancerous cells leads to the production of higher numbers of EVs, which can give direct information on the disease due to the presence of general and cancer-specific surface-tethered molecules. Moreover, the intravesicular space is enriched with other molecules that can considerably help in the early detection of neoplasia. Even though EV-targeted research has indubitably received broad attention lately, there still is a wide lack of practical and effective quantitative procedures due to difficulties in pre-analytical and analytical phases. This review aims at providing an exhaustive outline of the recent progress in EV detection using electrochemical and photoelectrochemical biosensors, with a focus on handling approaches and trends in the selection of bioreceptors and molecular targets related to EVs that might guide researchers that are approaching such an unstandardised field.
C1 [Sfragano, Patrick Severin; Palchetti, Ilaria] Univ Florence, Dept Chem Ugo Schiff, Via Lastruccia 3, I-50019 Sesto Fiorentino, Italy.
   [Pillozzi, Serena] Careggi Univ Hosp, Med Oncol Unit, Largo Brambilla 3, I-50134 Florence, Italy.
   [Condorelli, Gerolama] Federico II Univ Naples, Dept Mol Med & Med Biotechnol, Via Pansini 5, I-80131 Naples, Italy.
   [Condorelli, Gerolama] IRCCS Ist Neurol Mediterraneo INM Neuromed, Via Atinense 18, I-86077 Pozzilli, Italy.
C3 University of Florence; University of Florence; Azienda Ospedaliero
   Universitaria Careggi; University of Naples Federico II; IRCCS Neuromed
RP Palchetti, I (通讯作者)，Univ Florence, Dept Chem Ugo Schiff, Via Lastruccia 3, I-50019 Sesto Fiorentino, Italy.
EM patrickseverin.sfragano@unifi.it; serena.pillozzi@unifi.it;
   gecondor@unina.it; ilaria.palchetti@unifi.it
OI Sfragano, Patrick/0000-0003-4003-0186
FU Universita degli Studi di Firenze within the CRUI-CARE Agreement;
   Fondazione CR Firenze [2020.1662]; Regione Toscana Bando Salute 2018
   (CUP) [D78D20000870002]; POR Campania ESR 2014-2020 "SATIN"; European
   Union's Horizon 2020 Research and Innovation Programme under the Marie
   Sklodowska-Curie projects cONCReTE, PRISAR2 [872391, 872860]; Italian
   Ministry of Economic Development (MISE) [529]
FX Open access funding provided by Universita degli Studi di Firenze within
   the CRUI-CARE Agreement. This work was supported financially by
   Fondazione CR Firenze (grant numbers 2020.1662), Regione Toscana Bando
   Salute 2018 (CUP no. D78D20000870002), and POR Campania ESR 2014-2020
   "SATIN" (GC). This work has received funding from the European Union's
   Horizon 2020 Research and Innovation Programme under the Marie
   Sklodowska-Curie projects cONCReTE (872391), PRISAR2 (872860), to GC and
   to Italian Ministry of Economic Development (MISE) proposal number 529.
CR Abreu CM, 2022, LAB CHIP, V22, P1093, DOI 10.1039/d2lc00006g
   An Y, 2021, TALANTA, V235, DOI 10.1016/j.talanta.2021.122790
   An Y, 2019, BIOSENS BIOELECTRON, V142, DOI 10.1016/j.bios.2019.111503
   Baydemir G, 2016, TALANTA, V151, P141, DOI 10.1016/j.talanta.2016.01.021
   Bettazzi F, 2013, ANAL BIOANAL CHEM, V405, P1025, DOI 10.1007/s00216-012-6476-7
   Boriachek K, 2018, ANALYST, V143, P1662, DOI 10.1039/c7an01843f
   Boriachek K, 2018, SMALL, V14, DOI 10.1002/smll.201702153
   Burtenshaw D, 2022, FRONT CELL DEV BIOL, V10, DOI 10.3389/fcell.2022.853451
   Campos-Silva C, 2022, J NANOBIOTECHNOL, V20, DOI 10.1186/s12951-022-01256-5
   Cao Y, 2019, BIOSENS BIOELECTRON, V141, DOI 10.1016/j.bios.2019.111397
   Cavallaro S, 2019, ACS SENSORS, V4, P1399, DOI 10.1021/acssensors.9b00418
   Chang KL, 2022, CHEM RES CHINESE U, V38, P879, DOI 10.1007/s40242-022-2088-8
   Chen C, 2010, LAB CHIP, V10, P505, DOI 10.1039/b916199f
   Cheng N, 2019, TRENDS BIOTECHNOL, V37, P1236, DOI 10.1016/j.tibtech.2019.04.008
   Cheng YR, 2019, PROTEIN CELL, V10, P295, DOI 10.1007/s13238-018-0529-4
   Chiriaco MS, 2018, SENSORS-BASEL, V18, DOI 10.3390/s18103175
   CHOMCZYNSKI P, 1987, ANAL BIOCHEM, V162, P156, DOI 10.1006/abio.1987.9999
   Contreras-Naranjo JC, 2017, LAB CHIP, V17, P3558, DOI 10.1039/c7lc00592j
   Coughlan Christina, 2020, Curr Protoc Cell Biol, V88, pe110, DOI 10.1002/cpcb.110
   Cvjetkovic A, 2014, J EXTRACELL VESICLES, V3, DOI 10.3402/jev.v3.23111
   Doyle LM, 2019, CELLS-BASEL, V8, DOI 10.3390/cells8070727
   Dragovic RA, 2011, NANOMED-NANOTECHNOL, V7, P780, DOI 10.1016/j.nano.2011.04.003
   Erozenci LA, 2021, SCI REP-UK, V11, DOI 10.1038/s41598-021-00289-4
   Gaillard M, 2020, ANALYST, V145, P1997, DOI 10.1039/c9an01949a
   Gardiner C, 2016, J EXTRACELL VESICLES, V5, DOI 10.3402/jev.v5.32945
   Gould SJ, 2013, J EXTRACELL VESICLES, V2, DOI 10.3402/jev.v2i0.20389
   Guo QQ, 2020, ANAL CHEM, V92, P5302, DOI 10.1021/acs.analchem.9b05849
   Guo YH, 2020, ANAL CHIM ACTA, V1135, P55, DOI 10.1016/j.aca.2020.08.036
   Gyorgy B, 2011, CELL MOL LIFE SCI, V68, P2667, DOI 10.1007/s00018-011-0689-3
   Han R, 2020, BIOSENS BIOELECTRON, V164, DOI 10.1016/j.bios.2020.112317
   Hashkavayi AB, 2022, ANAL CHIM ACTA, V1205, DOI 10.1016/j.aca.2022.339762
   Hashkavayi AB, 2020, ANAL CHEM, V92, P12733, DOI 10.1021/acs.analchem.0c02745
   Hochstetter A, 2020, ACS NANO, V14, P10784, DOI 10.1021/acsnano.0c05186
   Holmberg A, 2005, ELECTROPHORESIS, V26, P501, DOI 10.1002/elps.200410070
   Imanbekova M, 2022, NANOPHOTONICS-BERLIN, V11, P2827, DOI 10.1515/nanoph-2022-0057
   Bari SMI, 2021, SENSORS-BASEL, V21, DOI 10.3390/s21227645
   Jankovicova J, 2020, INT J MOL SCI, V21, DOI 10.3390/ijms21207568
   JOHNSTONE RM, 1992, BIOCHEM CELL BIOL, V70, P179, DOI 10.1139/o92-028
   Kalishwaralal K, 2019, BIOTECHNOL J, V14, DOI 10.1002/biot.201800430
   Kasetsirikul S, 2022, LOW COST ELECTROCHEM, P16, DOI [10.1039/d2an00875k, DOI 10.1039/D2AN00875K]
   Kashefi-Kheyrabadi L, 2020, BIOSENS BIOELECTRON, V169, DOI 10.1016/j.bios.2020.112622
   Kilic T, 2018, SCI REP-UK, V8, DOI 10.1038/s41598-018-27203-9
   Kornilov R, 2018, J EXTRACELL VESICLES, V7, DOI 10.1080/20013078.2017.1422674
   Lane RE, 2017, METHODS MOL BIOL, V1660, P111, DOI 10.1007/978-1-4939-7253-1_10
   Lee CY, 2011, INT J MOL SCI, V12, P3263, DOI 10.3390/ijms12053263
   Lee DH, 2021, PHARMACEUTICALS-BASE, V14, DOI 10.3390/ph14101053
   Lee M, 2016, BIOTECHNOL BIOPROC E, V21, P299, DOI 10.1007/s12257-015-0781-x
   Lee S, 2021, ACS APPL MATER INTER, V13, P52321, DOI 10.1021/acsami.1c14506
   Li SJ, 2022, BIOSENS BIOELECTRON, V214, DOI 10.1016/j.bios.2022.114554
   Liang TT, 2022, TRAC-TREND ANAL CHEM, V148, DOI 10.1016/j.trac.2022.116532
   Ligler FS, 2019, ANAL CHEM, V91, P8732, DOI 10.1021/acs.analchem.9b00793
   Moura SL, 2022, BIOSENS BIOELECTRON, V198, DOI 10.1016/j.bios.2021.113826
   Moura SL, 2020, BIOSENS BIOELECTRON, V150, DOI 10.1016/j.bios.2019.111882
   Lin BQ, 2021, SMALL METHODS, V5, DOI 10.1002/smtd.202001131
   Liu DF, 2022, ANAL CHIM ACTA, V1219, DOI 10.1016/j.aca.2022.340027
   Liu L, 2019, ANAL CHEM, V91, P13198, DOI 10.1021/acs.analchem.9b03622
   Liu N, 2021, ANAL CHEM, V93, P5917, DOI 10.1021/acs.analchem.1c00295
   Liu XJ, 2021, ANAL CHEM, V93, P11792, DOI 10.1021/acs.analchem.1c02286
   Lo TW, 2020, LAB CHIP, V20, P1762, DOI 10.1039/c9lc01190k
   Lobb R, 2017, METHODS MOL BIOL, V1660, P105, DOI 10.1007/978-1-4939-7253-1_9
   Lorencova L, 2020, CHEMELECTROCHEM, V7, P1956, DOI 10.1002/celc.202000075
   Luo LP, 2020, TALANTA, V207, DOI 10.1016/j.talanta.2019.120298
   Malhotra S, 2021, MICROCHIM ACTA, V188, DOI 10.1007/s00604-021-04790-5
   Maroto R, 2017, J EXTRACELL VESICLES, V6, DOI 10.1080/20013078.2017.1359478
   Mascini M, 2012, ANGEW CHEM INT EDIT, V51, P1316, DOI 10.1002/anie.201006630
   Miao P, 2020, CHEM COMMUN, V56, P4982, DOI 10.1039/d0cc01817a
   Moro G, 2022, BIOSENS BIOELECTRON, V213, DOI 10.1016/j.bios.2022.114477
   Palakollu VN, 2022, MICROCHIM ACTA, V189, DOI 10.1007/s00604-022-05238-0
   Pang XH, 2019, ACS NANO, V13, P1817, DOI 10.1021/acsnano.8b07944
   Paolini L, 2016, SCI REP-UK, V6, DOI 10.1038/srep23550
   Patel GK, 2019, SCI REP-UK, V9, DOI 10.1038/s41598-019-41800-2
   Pei YJ, 2021, MICROCHIM ACTA, V188, DOI 10.1007/s00604-021-04716-1
   Perez-Gines V., 2022, BIOSENS BIOELECTRON, V11, DOI [DOI 10.1016/J.BIOSX.2022.100192, 10.1016/j.biosx, DOI 10.1016/J.BIOSX]
   Qiu ZL, 2022, RSC ADV, V12, P14260, DOI 10.1039/d2ra01545e
   Raposo G, 2013, J CELL BIOL, V200, P373, DOI 10.1083/jcb.201211138
   del Rio JS, 2022, ADV MATER, V34, DOI 10.1002/adma.202200981
   Saha S, 2021, ANAL CHEM, V93, P15913, DOI 10.1021/acs.analchem.1c03165
   Sahraei NF, 2022, J ELECTROANAL CHEM, V920, DOI 10.1016/j.jelechem.2022.116590
   Serrano VM, 2022, CHEMOSENSORS, V10, DOI 10.3390/chemosensors10050189
   Sfragano PS, 2021, BIOSENSORS-BASEL, V11, DOI 10.3390/bios11080246
   Sfragano PS, 2021, ELECTROCHEM COMMUN, V124, DOI 10.1016/j.elecom.2021.106929
   Sheridan C, 2016, NAT BIOTECHNOL, V34, P358, DOI 10.1038/nbt0416-359
   Siravegna G, 2017, NAT REV CLIN ONCOL, V14, P531, DOI 10.1038/nrclinonc.2017.14
   Soltesz B, 2022, INT J MOL SCI, V23, DOI 10.3390/ijms23010008
   Sun YJ, 2020, ANAL CHEM, V92, P2866, DOI 10.1021/acs.analchem.9b05583
   Sun ZW, 2020, ANAL CHEM, V92, P3819, DOI 10.1021/acs.analchem.9b05241
   Sun ZW, 2022, TALANTA, V238, DOI 10.1016/j.talanta.2021.123077
   Suthar J, 2022, ANAL CHEM, V94, P2465, DOI 10.1021/acs.analchem.1c04282
   Svitkova V, 2020, BIOELECTROCHEMISTRY, V136, DOI 10.1016/j.bioelechem.2020.107590
   Tang XQ, 2020, MICROCHIM ACTA, V187, DOI 10.1007/s00604-020-4143-9
   Tauro BJ, 2012, METHODS, V56, P293, DOI 10.1016/j.ymeth.2012.01.002
   Thery C, 2018, J EXTRACELL VESICLES, V7, DOI 10.1080/20013078.2018.1535750
   Tkach M, 2016, CELL, V164, P1226, DOI 10.1016/j.cell.2016.01.043
   van der Vlist EJ, 2012, NAT PROTOC, V7, P1311, DOI 10.1038/nprot.2012.065
   van Niel G, 2018, NAT REV MOL CELL BIO, V19, P213, DOI 10.1038/nrm.2017.125
   Vaz R, 2022, BIOSENS BIOELECTRON, V10, DOI [10.1016/j.biosx.2022.100115, DOI 10.1016/J.BIOSX.2022.100115]
   Wang F, 2022, ANAL CHEM, V94, P875, DOI 10.1021/acs.analchem.1c03644
   Wang LL, 2020, BIOSENS BIOELECTRON, V169, DOI 10.1016/j.bios.2020.112555
   Wang LL, 2021, SENSOR ACTUAT B-CHEM, V332, DOI 10.1016/j.snb.2021.129471
   Wang MH, 2022, SENSOR ACTUAT B-CHEM, V362, DOI 10.1016/j.snb.2022.131813
   Wang YH, 2022, ANAL CHEM, V94, P3082, DOI 10.1021/acs.analchem.1c04086
   Willms E, 2016, SCI REP-UK, V6, DOI 10.1038/srep22519
   Wu YT, 2015, ANALYST, V140, P6631, DOI 10.1039/c5an00688k
   Xia YK, 2022, ANAL CHIM ACTA, V1191, DOI 10.1016/j.aca.2021.339279
   Xie H, 2020, CHINESE CHEM LETT, V31, P1737, DOI 10.1016/j.cclet.2020.02.049
   Xu HY, 2018, ANAL CHEM, V90, P13451, DOI 10.1021/acs.analchem.8b03272
   Xu LZ, 2020, BIOSENS BIOELECTRON, V161, DOI 10.1016/j.bios.2020.112222
   Yang F, 2017, BIOTECHNOL J, V12, DOI 10.1002/biot.201600699
   Yang LM, 2021, ANAL CHEM, V93, P1709, DOI 10.1021/acs.analchem.0c04308
   Yu B, 2014, INT J MOL SCI, V15, P4142, DOI 10.3390/ijms15034142
   Yu XM, 2022, CRIT REV ANAL CHEM, V52, P356, DOI 10.1080/10408347.2020.1802220
   Yu YQ, 2021, ANAL CHEM, V93, P11298, DOI 10.1021/acs.analchem.1c02489
   Zeng Y, 2022, FRONT CELL DEV BIOL, V10, DOI 10.3389/fcell.2022.816698
   Zhang J, 2021, CHINESE CHEM LETT, V32, P3474, DOI 10.1016/j.cclet.2021.04.056
   Zhang J, 2018, BIOSENS BIOELECTRON, V102, P33, DOI 10.1016/j.bios.2017.10.050
   Zhang LN, 2021, ANAL BIOANAL CHEM, V413, P83, DOI 10.1007/s00216-020-03000-0
   Zhang Y, 2021, SENSOR ACTUAT B-CHEM, V332, DOI 10.1016/j.snb.2021.129511
   Zhao L, 2019, ANAL CHEM, V91, P14773, DOI 10.1021/acs.analchem.9b04282
   Zhao Y, 2017, INT UROL NEPHROL, V49, P165, DOI 10.1007/s11255-016-1408-7
   Zhou SS, 2021, ANAL CHIM ACTA, V1175, DOI 10.1016/j.aca.2021.338633
   Zhu XX, 2021, CURR OPIN BIOMED ENG, V18, DOI 10.1016/j.cobme.2020.100280
NR 121
TC 1
Z9 1
U1 22
U2 22
PU SPRINGER HEIDELBERG
PI HEIDELBERG
PA TIERGARTENSTRASSE 17, D-69121 HEIDELBERG, GERMANY
SN 1618-2642
EI 1618-2650
J9 ANAL BIOANAL CHEM
JI Anal. Bioanal. Chem.
PD MAR
PY 2023
VL 415
IS 6
SI SI
BP 1087
EP 1106
DI 10.1007/s00216-023-04530-z
EA JAN 2023
PG 20
WC Biochemical Research Methods; Chemistry, Analytical
WE Science Citation Index Expanded (SCI-EXPANDED)
SC Biochemistry & Molecular Biology; Chemistry
GA 8P5JK
UT WOS:000919111300001
PM 36683059
OA hybrid, Green Published
DA 2023-06-30
ER

PT J
AU Alagesan, S
   Nesakumar, N
   Sethuraman, S
   Krishnan, UM
   Rayappan, JBB
AF Alagesan, Surya
   Nesakumar, Noel
   Sethuraman, Swaminathan
   Krishnan, Uma Maheswari
   Rayappan, John Bosco Balaguru
TI Evaluation of Electrochemical Parameters of Carbonic Acid Biosensor with
   the Aid of Multivariate Chemometric Analysis
SO JOURNAL OF COMPUTATIONAL AND THEORETICAL NANOSCIENCE
LA English
DT Article
DE CeO2-PANI Core-Shell Nanoparticles; Carbonic Acid; Carbonic Anhydrase;
   Linear Sweep Voltammetry; Multivariate Analysis; Regression
ID ADSORPTION
AB The proposed work delineates the chemometric analysis of the developed ceria-polyaniline (CeO2-PANI) core-shell nano-interface based carbonic anhydrase electrochemical biosensor for the detection of carbonic acid in human blood samples. The statistical methods inter-correlate the electrochemical parameters such as the amount of charge consumed (Q), electron transfer rate constant (K-s), cathodic peak current (I-pc), surface coverage (Gamma), full width at half maximum of cathodic peak height (FWHM) with the added carbonic acid concentrations (S) to the 0.1 M phosphate buffered saline, pH 7.4. Principal component and hierarchical cluster analysis show that FWHM and I-pc are influenced by S, whereas Q, Gamma although being related to the substrate are not significantly influenced and K-s is independent of S. The linear regression, the higher-order polynomial and the nonlinear regression fits of current are single parameter dependent and they generally predict the carbonic acid concentrations with error. In this work, multiple linear regression model provides an equation for the estimation of carbonic acid concentration from the parameters FWHM and I-pc.
C1 [Alagesan, Surya; Nesakumar, Noel; Sethuraman, Swaminathan; Krishnan, Uma Maheswari; Rayappan, John Bosco Balaguru] SASTRA Univ, Ctr Nanotechnol & Adv Biomat CeNTAB, Thanjavur 613401, Tamil Nadu, India.
   [Nesakumar, Noel; Rayappan, John Bosco Balaguru] SASTRA Univ, Sch Elect & Elect Engn, Thanjavur 613401, Tamil Nadu, India.
   [Alagesan, Surya; Sethuraman, Swaminathan; Krishnan, Uma Maheswari] SASTRA Univ, Sch Chem & Biotechnol, Thanjavur 613401, Tamil Nadu, India.
C3 Shanmugha Arts, Science, Technology & Research Academy (SASTRA);
   Shanmugha Arts, Science, Technology & Research Academy (SASTRA);
   Shanmugha Arts, Science, Technology & Research Academy (SASTRA)
RP Rayappan, JBB (通讯作者)，SASTRA Univ, Ctr Nanotechnol & Adv Biomat CeNTAB, Thanjavur 613401, Tamil Nadu, India.
RI Nesakumar, Noel/AAQ-1830-2021; Rayappan, John Bosco Balaguru/K-6842-2013
OI Rayappan, John Bosco Balaguru/0000-0003-4641-9870; Nesakumar,
   Noel/0000-0003-4761-7430
FU Nano Mission Council, Government of India [SR/NM/PG-16/2007]; Department
   of Science and Technology, India [SR/FST/ETI-284/2011(C)]
FX The authors sincerely thank the Nano Mission Council, Government of
   India (No. SR/NM/PG-16/2007) and Department of Science and Technology,
   India (SR/FST/ETI-284/2011(C)) for the financial support. We also
   acknowledge SASTRA University for the infrastructural support.
CR Basiuk VA, 2008, J COMPUT THEOR NANOS, V5, P1205, DOI 10.1166/jctn.2008.002
   Bruno C. M., 2012, REV J BIOMED BIOTECH, V2012, P1
   Cammaroto C, 1998, SENSOR ACTUAT B-CHEM, V48, P439, DOI 10.1016/S0925-4005(98)00082-3
   Celasun S, 2013, REV THEOR SCI, V1, P319, DOI 10.1166/rits.2013.1010
   Cestari AR, 2006, J COLLOID INTERF SCI, V297, P22, DOI 10.1016/j.jcis.2005.10.003
   Chau EHL, 2012, ANESTHESIOLOGY, V117, P188, DOI 10.1097/ALN.0b013e31825add60
   Cocoletzi G. H., 2013, QUANTUM MATTER, V2, P382
   Devi Usha Nandini, 2012, Journal of Applied Sciences, V12, P1750, DOI 10.3923/jas.2012.1750.1753
   Di Sia P, 2014, REV THEOR SCI, V2, P146, DOI 10.1166/rits.2014.1019
   Dinc E, 2014, J COMPUT THEOR NANOS, V11, P25, DOI 10.1166/jctn.2014.3312
   Dudasova D, 2009, J COLLOID INTERF SCI, V337, P464, DOI 10.1016/j.jcis.2009.05.068
   Gross A, 2008, J COMPUT THEOR NANOS, V5, P894
   Guyton AC, 2006, MED PHYSL, P3
   Haiying Y., 2011, J COMPUT THEOR NANOS, V8, P1643
   Hardiman O, 2011, NAT REV NEUROL, V7, P639, DOI 10.1038/nrneurol.2011.153
   Heitzinger C, 2010, J COMPUT THEOR NANOS, V7, P2574, DOI 10.1166/jctn.2010.1644
   Herman A, 2013, REV THEOR SCI, V1, P3, DOI 10.1166/rits.2013.1002
   Ibrahim M, 2013, REV THEOR SCI, V1, P368, DOI 10.1166/rits.2013.1012
   Narayananand M., 2012, QUANTUM MATTER, V1, P53, DOI DOI 10.1166/QM.2012.1005
   Raherison C., 2009, REV EUR RESP J, V18, P114
   Sawhney R. S., 2014, QUANTUM MATTER, V3, P127
   Sidorov IA, 2007, J COMPUT THEOR NANOS, V4, P1103
   Singh M, 2014, J COLLOID INTERF SCI, V425, P52, DOI 10.1016/j.jcis.2014.03.041
   Srivastava A, 2013, QUANTUM MATTER, V2, P307
   Machado JAT, 2011, J COMPUT THEOR NANOS, V8, P268, DOI 10.1166/jctn.2011.1688
   Tongol V.B.J., 2003, SENSOR ACTUAT B-CHEM, V93, P187
   Tuzun B., 2012, QUANTUM MATTER, V1, P136
   Yadav P. S., 2014, QUANTUM MATTER, V3, P39
   Zhao PS, 1997, ANAL CHEM, V69, P5052, DOI 10.1021/ac970747g
   Zhao Q, 2013, REV THEOR SCI, V1, P83, DOI 10.1166/rits.2013.1005
   Zosel J., 2011, REV MEAS SCI TECHNOL, V22, P45
NR 31
TC 0
Z9 0
U1 1
U2 32
PU AMER SCIENTIFIC PUBLISHERS
PI VALENCIA
PA 26650 THE OLD RD, STE 208, VALENCIA, CA 91381-0751 USA
SN 1546-1955
EI 1546-1963
J9 J COMPUT THEOR NANOS
JI J. Comput. Theor. Nanosci.
PD SEP
PY 2015
VL 12
IS 9
BP 2003
EP 2010
DI 10.1166/jctn.2015.3978
PG 8
WC Chemistry, Multidisciplinary; Nanoscience & Nanotechnology; Materials
   Science, Multidisciplinary; Physics, Applied; Physics, Condensed Matter
WE Science Citation Index Expanded (SCI-EXPANDED)
SC Chemistry; Science & Technology - Other Topics; Materials Science;
   Physics
GA CX0UQ
UT WOS:000365412900002
DA 2023-06-30
ER

PT J
AU Kilic, T
   Topkaya, SN
   Ozsoz, M
AF Kilic, Tugba
   Topkaya, Seda Nur
   Ozsoz, Mehrnet
TI A new insight into electrochemical microRNA detection: A molecular
   caliper, p19 protein
SO BIOSENSORS & BIOELECTRONICS
LA English
DT Article
DE p19 protein; mir21; Electrochemical DNA biosensor; Differential pulse
   voltammetry (DPV); Breast cancer
ID GLUCOSE-OXIDASE; BREAST-CANCER; CONFORMATIONAL-CHANGE; SENSITIVE
   DETECTION; VIRAL SUPPRESSOR; POOR SURVIVAL; BLOOD-SERUM; EXPRESSION;
   RNA; MIRNAS
AB microRNA (miRNA) has drawn a great attention in biomedical research due to its functions on biological processes. Detection of miRNAs is a big challenge since the amount present in real samples is very low and the length of them is short. In this study, for the first time an electrochemical biosensor for detection of mir21 using the oxidation signal of protein 19 (p19) as a molecular caliper was designed. The proposed method enables detection of mir21 in direct, rapid, sensitive, inexpensive and label-free way. Binding specificity of the p19 to 20-23 base pair length double stranded RNA (dsRNA) and direct/water-mediated intermolecular contacts between the fusion protein and miRNA allows detection of miRNA-antimiRNA hybrid structure. The detection of mir21 was achieved in picomole sensitivity through the changes of intrinsic p19 oxidation signals observed at +0.80 V with Differential Pulse Voltammetry (DPV) and the specifity of the designed sensor was proved by control studies. (C) 2013 Elsevier B.V. All rights reserved.
C1 [Kilic, Tugba; Ozsoz, Mehrnet] Izmir Katip Celebi Univ, Dept Biomed Engn, Fac Engn & Architecture, Izmir, Turkey.
   [Topkaya, Seda Nur] Ege Univ, Dept Analyt Chem, Fac Pharm, Izmir, Turkey.
C3 Izmir Katip Celebi University; Ege University
RP Ozsoz, M (通讯作者)，Izmir Katip Celebi Univ, Dept Biomed Engn, Fac Engn & Architecture, Izmir, Turkey.
EM mehmete.ozsoz@ikc.edu.tr
RI TOPKAYA, SEDA NUR/GLT-5663-2022; Ozsoz, Mehmet Emin
   Sengun/AAZ-1285-2020; TOPKAYA, SEDA NUR/AAN-3669-2021; OZSOZ,
   Mehmet/AAE-4145-2020
OI TOPKAYA, SEDA NUR/0000-0002-7816-3155; ozsoz,
   mehmet/0000-0003-4037-3445; KILIC, TUGBA/0000-0001-8600-0367
CR Ahmad A, 2001, BIOCHEMISTRY-US, V40, P1945, DOI 10.1021/bi001933a
   Akhtar MS, 2002, BIOCHEMISTRY-US, V41, P7142, DOI 10.1021/bi020080e
   Bard A. J., 1991, ELECTROANALYTICAL CH, V17, P416
   Baulcombe DC, 2004, TRENDS BIOCHEM SCI, V29, P279, DOI 10.1016/j.tibs.2004.04.007
   Benes V, 2010, METHODS, V50, P244, DOI 10.1016/j.ymeth.2010.01.026
   Bettazzi F, 2013, ANAL BIOANAL CHEM, V405, P1025, DOI 10.1007/s00216-012-6476-7
   Bi S, 2011, ANAL CHEM, V83, P4326, DOI 10.1021/ac201144v
   Bissels U, 2012, HAEMATOL-HEMATOL J, V97, P160, DOI 10.3324/haematol.2011.051730
   Calabrese JM, 2006, RNA, V12, P2092, DOI 10.1261/rna.224606
   Carthew RW, 2009, CELL, V136, P642, DOI 10.1016/j.cell.2009.01.035
   Castoldi M, 2008, NAT PROTOC, V3, P321, DOI 10.1038/nprot.2008.4
   Cheng J, 2008, BIOCHEMISTRY-US, V47, P8130, DOI 10.1021/bi800401y
   Cissell KA, 2008, ANAL CHEM, V80, P2319, DOI 10.1021/ac702577a
   Dorvel BR, 2012, ACS NANO, V6, P6150, DOI 10.1021/nn301495k
   Fan Y, 2007, J AM CHEM SOC, V129, P5437, DOI 10.1021/ja067477g
   Gao ZQ, 2006, ANAL CHEM, V78, P1470, DOI 10.1021/ac051726m
   Glorian V, 2011, CELL DEATH DIFFER, V18, P1692, DOI 10.1038/cdd.2011.35
   Gu LQ, 2012, EXPERT REV MOL DIAGN, V12, P573, DOI [10.1586/ERM.12.58, 10.1586/erm.12.58]
   Hong L, 2012, GENE, V507, P135, DOI 10.1016/j.gene.2012.07.025
   Jang JS, 2012, CLIN CANCER RES, V18, P3658, DOI 10.1158/1078-0432.CCR-11-2857
   Khan N, 2011, ANAL CHEM, V83, P6196, DOI 10.1021/ac2016213
   Kilic T, 2012, BIOSENS BIOELECTRON, V38, P195, DOI 10.1016/j.bios.2012.05.031
   Labib M, 2013, J AM CHEM SOC, V135, P3027, DOI 10.1021/ja308216z
   Lesicka J, 2004, ACTA PHYSIOL PLANT, V26, P363, DOI 10.1007/s11738-004-0026-7
   Li W, 2010, ACTA BIOCH BIOPH SIN, V42, P296, DOI 10.1093/abbs/gmq017
   Liu CG, 2008, METHODS, V44, P22, DOI 10.1016/j.ymeth.2007.10.010
   Liu Q, 2007, BIOSENS BIOELECTRON, V22, P3203, DOI 10.1016/j.bios.2007.02.013
   Lu J, 2005, NATURE, V435, P834, DOI 10.1038/nature03702
   Lukiw WJ, 2010, NEURO-ONCOLOGY, V12, P20
   Lusi EA, 2009, ANAL CHEM, V81, P2819, DOI 10.1021/ac8026788
   Meric B, 2002, ELECTROANAL, V14, P1245, DOI 10.1002/1521-4109(200210)14:18<1245::AID-ELAN1245>3.0.CO;2-V
   Nasheri N, 2011, ANAL BIOCHEM, V412, P165, DOI 10.1016/j.ab.2011.01.030
   Nelson PT, 2004, NAT METHODS, V1, P155, DOI 10.1038/NMETH717
   Ozcan A, 2012, BIOSENS BIOELECTRON, V31, P26, DOI 10.1016/j.bios.2011.09.048
   Patel DJ, 2006, COLD SPRING HARB SYM, V71, P81, DOI 10.1101/sqb.2006.71.053
   Poehlmann C, 2010, ANAL CHEM, V82, P4434, DOI 10.1021/ac100186p
   Qavi AJ, 2010, ANAL BIOANAL CHEM, V398, P2535, DOI 10.1007/s00216-010-4018-8
   Ru P, 2012, MOL CANCER THER, V11, P1166, DOI 10.1158/1535-7163.MCT-12-0100
   Sassen S, 2008, VIRCHOWS ARCH, V452, P1, DOI 10.1007/s00428-007-0532-2
   Siomi H, 2009, NATURE, V457, P396, DOI 10.1038/nature07754
   Sipova H, 2010, ANAL CHEM, V82, P10110, DOI 10.1021/ac102131s
   Tjensvoll K, 2012, BIOMARKERS, V17, P463, DOI 10.3109/1354750X.2012.686061
   Valoczi A., 2004, NUCLEIC ACIDS RES, V32, P22
   Vargason JM, 2003, CELL, V115, P799, DOI 10.1016/S0092-8674(03)00984-X
   Varkonyi-Gasic E, 2007, PLANT METHODS, V3, DOI 10.1186/1746-4811-3-12
   Willner I, 2010, NANO LETT, V10, P3805, DOI 10.1021/nl102083j
   WILSON R, 1992, BIOSENS BIOELECTRON, V7, P165, DOI 10.1016/0956-5663(92)87013-F
   Ye KQ, 2003, NATURE, V426, P874, DOI 10.1038/nature02213
   Zamore PD, 2004, CURR BIOL, V14, pR198, DOI 10.1016/j.cub.2004.02.021
   Zhang GJ, 2009, BIOSENS BIOELECTRON, V24, P2504, DOI 10.1016/j.bios.2008.12.035
   Zhang Y, 2012, ANAL CHEM, V84, P224, DOI 10.1021/ac202405q
   Zhang ZJ, 2012, J CELL BIOCHEM, V113, P888, DOI 10.1002/jcb.23418
   Zhao HZ, 2010, CARBON, V48, P1508, DOI 10.1016/j.carbon.2009.12.046
   Zhou YL, 2012, NEW J CHEM, V36, P1985, DOI 10.1039/c2nj40253j
   Zhu SM, 2008, CELL RES, V18, P350, DOI 10.1038/cr.2008.24
NR 55
TC 49
Z9 49
U1 1
U2 194
PU ELSEVIER ADVANCED TECHNOLOGY
PI OXFORD
PA OXFORD FULFILLMENT CENTRE THE BOULEVARD, LANGFORD LANE, KIDLINGTON,
   OXFORD OX5 1GB, OXON, ENGLAND
SN 0956-5663
EI 1873-4235
J9 BIOSENS BIOELECTRON
JI Biosens. Bioelectron.
PD OCT 15
PY 2013
VL 48
BP 165
EP 171
DI 10.1016/j.bios.2013.04.011
PG 7
WC Biophysics; Biotechnology & Applied Microbiology; Chemistry, Analytical;
   Electrochemistry; Nanoscience & Nanotechnology
WE Science Citation Index Expanded (SCI-EXPANDED)
SC Biophysics; Biotechnology & Applied Microbiology; Chemistry;
   Electrochemistry; Science & Technology - Other Topics
GA 173NG
UT WOS:000321085600027
PM 23680935
DA 2023-06-30
ER

PT J
AU Fei, WW
   Zhang, Y
   Sun, XM
   Zhang, Y
   Cao, HM
   Shen, HB
   Jia, NQ
AF Fei, Weiwei
   Zhang, Yao
   Sun, Xiumei
   Zhang, Yang
   Cao, Hongmei
   Shen, Hebai
   Jia, Nengqin
TI Direct electrochemistry and electrocatalysis of myoglobin immobilized on
   DNA-gold nanoparticle clusters composite film
SO JOURNAL OF ELECTROANALYTICAL CHEMISTRY
LA English
DT Article
DE Gold nanoparticle clusters; DNA; Myoglobin; Direct electrochemistry;
   Electrocatalysis
ID HEME-PROTEINS; ELECTRON-TRANSFER; BIOSENSOR
AB Novel gold nanoparticle clusters conjugated with DNA (DNA-AuNP Clusters), which were synthesized by controlling the cross-linking capability of dithiothreitol (DTT) and particle-stabilizing effect of monothiol DNA, were applied for the immobilization and direct electrochemistry studies of Mb. The DNA-AuNP Clusters-based biocomposite film modified electrode was fabricated through layer-by-layer coating. The morphology, structure and electrochemical properties of the DNA-AuNP Clusters and their biocomposite film were characterized by dynamic light scattering, field emission transmission electron microscopy, UV-vis spectroscopy, electrochemical impedance spectroscopy and cyclic voltammetry. The Mb immobilized in the composite film kept its bioactivity and exhibited greatly enhanced direct electrochemical behavior, which is mainly attributed to the good conductivity and excellent biocompatibility of DNA-AuNP Clusters. The modified electrode displayed good electrocatalytic activity to the reduction of H2O2. Therefore, with combining the advantages of the AuNPs and DNA, this DNA-AuNP Clusters-based composite film could be used as a new promising platform for protein immobilization and novel biosensor fabrication. (C) 2012 Elsevier B.V. All rights reserved.
C1 [Fei, Weiwei; Zhang, Yao; Sun, Xiumei; Zhang, Yang; Cao, Hongmei; Shen, Hebai; Jia, Nengqin] Shanghai Normal Univ, Dept Chem, Educ Minist Key Lab Resource Chem, Shanghai 200234, Peoples R China.
C3 Shanghai Normal University
RP Jia, NQ (通讯作者)，Shanghai Normal Univ, Dept Chem, Educ Minist Key Lab Resource Chem, 100 Guilin Rd, Shanghai 200234, Peoples R China.
EM nqjia@shnu.edu.cn
OI Yi, Li/0000-0001-9087-4833
FU Program for New Century Excellent Talents in University [NCET-08-0897];
   National 973 Project [201003933901]; Shanghai Education Committee
   [09SG43, S30406]; LADP-SHNU [DZL806]
FX This work was supported by Program for New Century Excellent Talents in
   University (NCET-08-0897), National 973 Project (201003933901), Shanghai
   Education Committee (09SG43, S30406), LADP-SHNU (DZL806).
CR Anderson JL, 1996, ANAL CHEM, V68, pR379, DOI 10.1021/a1960015y
   GEORGE P, 1953, BIOCHEM J, V55, P236, DOI 10.1042/bj0550236
   Guo CL, 2007, ANAL BIOANAL CHEM, V389, P527, DOI 10.1007/s00216-007-1478-6
   HAMACHI I, 1991, J AM CHEM SOC, V113, P9625, DOI 10.1021/ja00025a031
   Holmlin RE, 1997, ANGEW CHEM INT EDIT, V36, P2715
   Jia NQ, 2008, ELECTROCHEM COMMUN, V10, P774, DOI 10.1016/j.elecom.2008.01.044
   KAMIN RA, 1980, ANAL CHEM, V52, P1198, DOI 10.1021/ac50058a010
   Kim JY, 2009, NANO LETT, V9, P4564, DOI 10.1021/nl9030709
   Kumar SA, 2007, BIOSENS BIOELECTRON, V22, P3042, DOI 10.1016/j.bios.2007.01.003
   LAVIRON E, 1979, J ELECTROANAL CHEM, V101, P19, DOI 10.1016/S0022-0728(79)80075-3
   Li N, 2008, ELECTROCHIM ACTA, V54, P235, DOI 10.1016/j.electacta.2008.08.015
   Li Z, 2003, J ELECTROANAL CHEM, V558, P155, DOI 10.1016/S0022-0728(03)00390-5
   Liu HH, 2004, BIOSENS BIOELECTRON, V20, P294, DOI 10.1016/j.bios.2004.01.015
   Liu SQ, 2003, ELECTROANAL, V15, P1488, DOI 10.1002/elan.200302722
   Nassar AEF, 1997, J PHYS CHEM B, V101, P2224, DOI 10.1021/jp962896t
   Peng HP, 2011, ELECTROCHIM ACTA, V56, P4231, DOI 10.1016/j.electacta.2011.01.090
   Qiu JD, 2010, BIOSENS BIOELECTRON, V25, P1447, DOI 10.1016/j.bios.2009.10.043
   Ruan C.X., 2011, J CHIN CHEM SOC-TAIP, V58, P1
   RUSLING JF, 1993, J AM CHEM SOC, V115, P11891, DOI 10.1021/ja00078a030
   Safavi A, 2010, ANAL BIOCHEM, V402, P20, DOI 10.1016/j.ab.2010.03.013
   Shie JW, 2008, TALANTA, V74, P1659, DOI 10.1016/j.talanta.2007.10.034
   Storhoff JJ, 1998, J AM CHEM SOC, V120, P1959, DOI 10.1021/ja972332i
   Sun W, 2009, ELECTROANAL, V21, P2454, DOI 10.1002/elan.200904650
   Sun XM, 2010, ELECTROCHIM ACTA, V56, P700, DOI 10.1016/j.electacta.2010.09.095
   Wang SF, 2005, LANGMUIR, V21, P9260, DOI 10.1021/la050947k
   Wang W, 2011, TALANTA, V84, P71, DOI 10.1016/j.talanta.2010.12.015
   Xu YX, 2010, ANAL CHIM ACTA, V663, P19, DOI 10.1016/j.aca.2010.01.015
   Zhang H, 2006, J PHYS CHEM B, V110, P2171, DOI 10.1021/jp055301f
   Zhang JD, 2005, J ELECTROANAL CHEM, V577, P273, DOI 10.1016/j.jelechem.2004.12.005
   Zhang L, 2007, ADV FUNCT MATER, V17, P1958, DOI 10.1002/adfm.200600991
   Zhang Q, 2008, ELECTROANAL, V20, P1002, DOI 10.1002/elan.200704139
   Zhao XJ, 2008, ELECTROCHIM ACTA, V53, P4732, DOI 10.1016/j.electacta.2008.02.007
   Zhu ZH, 2010, J ELECTROANAL CHEM, V650, P31, DOI 10.1016/j.jelechem.2010.09.011
NR 33
TC 13
Z9 14
U1 4
U2 71
PU ELSEVIER SCIENCE SA
PI LAUSANNE
PA PO BOX 564, 1001 LAUSANNE, SWITZERLAND
SN 1572-6657
EI 1873-2569
J9 J ELECTROANAL CHEM
JI J. Electroanal. Chem.
PD JUN 15
PY 2012
VL 675
BP 5
EP 10
DI 10.1016/j.jelechem.2012.04.021
PG 6
WC Chemistry, Analytical; Electrochemistry
WE Science Citation Index Expanded (SCI-EXPANDED)
SC Chemistry; Electrochemistry
GA 971KK
UT WOS:000306202600002
DA 2023-06-30
ER

PT J
AU Palomera, N
   Vera, JL
   Melendez, E
   Ramirez-Vick, JE
   Tomar, MS
   Arya, SK
   Singh, SP
AF Palomera, Netzahualcoyotl
   Vera, Jose L.
   Melendez, Enrique
   Ramirez-Vick, Jaime E.
   Tomar, Maharaj S.
   Arya, Sunil K.
   Singh, Surinder P.
TI Redox active poly(pyrrole-N-ferrocene-pyrrole) copolymer based
   mediator-less biosensors
SO JOURNAL OF ELECTROANALYTICAL CHEMISTRY
LA English
DT Article
DE Biosensor; Pyrrole; Ferrocene modified pyrrole; Glucose; Conducting
   polymer
ID MULTIWALL CARBON NANOTUBES; GLUCOSE-OXIDASE; CONDUCTING POLYMERS;
   FERROCENE; FILM; NANOPARTICLES; CELLS; IMMOBILIZATION; CONSTRUCTION;
   RESPONSES
AB Co-polymer of pyrrole and ferrocenecarboxylate modified pyrrole (P(Py-FcPy)) has been prepared by electrochemical polymerization on indium-tin-oxide (ITO) coated glass surface and glucose oxidase (GOx) as model enzyme has been entrapped during deposition for fabrication of mediator-less electrochemical biosensor. The 4-(1H-pyrrol-1-yl)phenyl ferrocenecarboxylate used for copolymerization has been synthesized chemically and characterized using H-1 NMR and C-13 NMR techniques. Presence of ferrocene moiety ensure the redox activity in P(Py-FcPy) for faster electron shuttling. The GOx-P(Py-FcPy)/ITO electrodes thus fabricated has been characterized using cyclic voltammetry (CV) and used for glucose concentration estimation in standard solutions using CV and amperometric techniques. Bio-electrode exhibit linearity up to 16.8 mM, lower detection limit of 0.17 mM, Michaelis-Menten constant, K-M(APP), of 1.6 mM and sensitivity of 19.21 mu A mM(-1). The results indicate the feasibility of fabricating sensitive mediator-less electrochemical biosensors using ferrocene modified polypyrrole film. (C) 2011 Elsevier B.V. All rights reserved.
C1 [Ramirez-Vick, Jaime E.; Singh, Surinder P.] Univ Puerto Rico, Dept Engn Sci & Mat, Mayaguez, PR 00681 USA.
   [Palomera, Netzahualcoyotl] Univ Puerto Rico, Dept Mech Engn, Mayaguez, PR 00681 USA.
   [Vera, Jose L.; Melendez, Enrique] Univ Puerto Rico, Dept Chem, Mayaguez, PR 00681 USA.
   [Tomar, Maharaj S.] Univ Puerto Rico, Dept Phys, Mayaguez, PR 00681 USA.
   [Arya, Sunil K.] Univ S Florida, Dept Elect Engn, BioMEMS & Microsyst Lab, Tampa, FL 33620 USA.
C3 University of Puerto Rico; University of Puerto Rico Mayaguez;
   University of Puerto Rico; University of Puerto Rico Mayaguez;
   University of Puerto Rico; University of Puerto Rico Mayaguez;
   University of Puerto Rico; University of Puerto Rico Mayaguez; State
   University System of Florida; University of South Florida
RP Singh, SP (通讯作者)，Univ Puerto Rico, Dept Engn Sci & Mat, POB 9044, Mayaguez, PR 00681 USA.
EM surinder.singh@upr.edu
RI Ramirez-Vick, Jaime E./H-7553-2019; Arya, Sunil K/C-9012-2011
OI Ramirez-Vick, Jaime E./0000-0001-9845-3734; Arya,
   Sunil/0000-0002-3425-4231; Singh, Surinder P./0000-0001-9638-7673
FU The IFN-NSF-EPSCoRE [OIA-0701525]; Dean College of Engineering and IFN;
   USF, Tampa; Office of Integrative Activities; Office Of The Director
   [1002410] Funding Source: National Science Foundation
FX The IFN-NSF-EPSCoRE start up Grant OIA-0701525 is gratefully
   acknowledged. N. Palomera is thankful to Dean College of Engineering and
   IFN for financial assistantship. S.K.A. acknowledges Post doctoral
   fellowship from USF, Tampa.
CR ALMEIDA NF, 1993, BIOTECHNOL BIOENG, V42, P1037, DOI 10.1002/bit.260420904
   Andreescu S, 2004, ANAL CHEM, V76, P552, DOI 10.1021/ac034480z
   ARYA SK, 2008, THESIS U DELHI
   Baronian KHR, 2002, APPL MICROBIOL BIOT, V60, P108, DOI 10.1007/s00253-002-1108-3
   Berkkan A, 2010, J SOLID STATE ELECTR, V14, P975, DOI 10.1007/s10008-009-0895-1
   Chen C, 2006, BIOSENS BIOELECTRON, V22, P639, DOI 10.1016/j.bios.2006.01.023
   Chen J, 2002, ELECTROCHIM ACTA, V47, P2715, DOI 10.1016/S0013-4686(02)00136-6
   CHU PK, 2008, BIOMATERIALS FABR PR
   Fiorito PA, 2001, J BRAZIL CHEM SOC, V12, P729
   Kandimalla VB, 2006, BIOMATERIALS, V27, P1167, DOI 10.1016/j.biomaterials.2005.07.018
   Liu YG, 2008, J PHYS CHEM B, V112, P9237, DOI 10.1021/jp801938w
   Luo XL, 2006, ELECTROANAL, V18, P319, DOI 10.1002/elan.200503415
   Malhotra BD, 2006, ANAL CHIM ACTA, V578, P59, DOI 10.1016/j.aca.2006.04.055
   Manesh KM, 2008, BIOSENS BIOELECTRON, V23, P771, DOI 10.1016/j.bios.2007.08.016
   Merchant SA, 2009, LANGMUIR, V25, P7736, DOI 10.1021/la9004938
   Morris K, 2005, AUST J CHEM, V58, P237, DOI 10.1071/CH05038
   MORRIS NA, 1992, ELECTROANAL, V4, P1, DOI 10.1002/elan.1140040104
   Njagi J, 2007, BIOSENS BIOELECTRON, V23, P168, DOI 10.1016/j.bios.2007.03.028
   Olea D, 2007, J ELECTROANAL CHEM, V605, P125, DOI 10.1016/j.jelechem.2007.03.027
   Pandey P, 2007, LANGMUIR, V23, P3333, DOI 10.1021/la062901c
   Prabhakar N, 2007, ANAL CHIM ACTA, V589, P6, DOI 10.1016/j.aca.2007.01.084
   Qiu JD, 2008, SENSOR ACTUAT B-CHEM, V135, P181, DOI 10.1016/j.snb.2008.08.017
   Qiu JD, 2009, ANAL BIOCHEM, V385, P264, DOI 10.1016/j.ab.2008.12.002
   Qiu JD, 2007, ELECTROCHEM COMMUN, V9, P2734, DOI 10.1016/j.elecom.2007.09.009
   Rui Q, 2010, ANAL CHIM ACTA, V670, P57, DOI 10.1016/j.aca.2010.04.065
   Sadki S, 2000, CHEM SOC REV, V29, P283, DOI 10.1039/a807124a
   Singh SP, 2007, APPL PHYS LETT, V91, DOI 10.1063/1.2768302
   Tian SJ, 2003, ADV FUNCT MATER, V13, P473, DOI 10.1002/adfm.200304320
   Tsai YC, 2006, BIOSENS BIOELECTRON, V22, P495, DOI 10.1016/j.bios.2006.06.009
   Vostiar I, 2004, ELECTROCHEM COMMUN, V6, P621, DOI 10.1016/j.elecom.2004.04.017
   Wang J, 2008, CHEM REV, V108, P814, DOI 10.1021/cr068123a
   Xu Q, 2006, BIOSENS BIOELECTRON, V22, P768, DOI 10.1016/j.bios.2006.02.010
   Zeng YL, 2007, ANAL CHIM ACTA, V604, P170, DOI 10.1016/j.aca.2007.09.055
   Zhang Y, 2007, BIOSENS BIOELECTRON, V23, P438, DOI 10.1016/j.bios.2007.06.010
   Zotti G, 1995, CHEM MATER, V7, P2309, DOI 10.1021/cm00060a019
NR 35
TC 28
Z9 29
U1 2
U2 59
PU ELSEVIER SCIENCE SA
PI LAUSANNE
PA PO BOX 564, 1001 LAUSANNE, SWITZERLAND
SN 1572-6657
EI 1873-2569
J9 J ELECTROANAL CHEM
JI J. Electroanal. Chem.
PD JUL 15
PY 2011
VL 658
IS 1-2
BP 33
EP 37
DI 10.1016/j.jelechem.2011.04.019
PG 5
WC Chemistry, Analytical; Electrochemistry
WE Science Citation Index Expanded (SCI-EXPANDED)
SC Chemistry; Electrochemistry
GA 788IL
UT WOS:000292438500005
DA 2023-06-30
ER

PT J
AU Chikae, M
   Fukuda, T
   Kerman, K
   Idegami, K
   Miura, Y
   Tamiya, E
AF Chikae, Miyuki
   Fukuda, Tomohiro
   Kerman, Kagan
   Idegami, Koutarou
   Miura, Yoshiko
   Tamiya, Eiichi
TI Amyloid-beta detection with saccharide immobilized gold nanoparticle on
   carbon electrode
SO BIOELECTROCHEMISTRY
LA English
DT Article
DE Sialic acid; Biosensor; Alzheimer's amyloid-beta peptide; Gold
   nanoparticle; Self-assembled monolayer; Voltammetry
ID CARBOHYDRATE; SURFACE; DNA; PROTEIN; LECTIN; OLIGOSACCHARIDES;
   AGGREGATION; IMMUNOASSAY; FABRICATION; MONOLAYERS
AB The electrochemical sensing of saccharide-protein interactions using a couple of sialic acid derivatives and Alzheimer's amyloid-beta (A beta) is described. The densely-packed saccharide area for recognition of protein was fabricated onto a carbon electrode by three steps, which were electrochemical deposition of Au nanoparticles on a screen printed strip, self-assembled monolayer (SAM) formation of the acetylenyl group on Au nanoparticles, and the cycloaddition reaction of an azide-terminated sialic acid to the acetylenyl group. The attachment of A beta peptides to the sialic acid layer was confirmed by electrochemistry and atomic force microscopy imaging. The intrinsic oxidation signal of the captured A beta(1-40) and (1-42) peptides, containing a single tyrosine (Tyr) residues, was monitored at a peak potential of 0.6 V (vs Ag/AgCl within this sensor) in connection with differential pulse voltammetry. The peak current intensities were concentration dependent. The proposed process provides new routes for analysis of saccharide-protein interactions and electrochemical biosensor development. (C) 2008 Elsevier B.V. All rights reserved.
C1 [Tamiya, Eiichi] Osaka Univ, Grad Sch Engn, Dept Appl Phys, Suita, Osaka 5650871, Japan.
   [Chikae, Miyuki; Fukuda, Tomohiro; Kerman, Kagan; Miura, Yoshiko] Japan Adv Inst Sci & Technol, Sch Mat Sci, Nomi City, Ishikawa 9231292, Japan.
   [Idegami, Koutarou] Ishikawa Sunrise Ind CreationOrg, Kanazawa, Ishikawa 9208203, Japan.
C3 Osaka University; Japan Advanced Institute of Science & Technology
   (JAIST)
RP Tamiya, E (通讯作者)，Osaka Univ, Grad Sch Engn, Dept Appl Phys, 2-1 Yamadaoka, Suita, Osaka 5650871, Japan.
EM tamiya@ap.eng.osaka-u.ac.jp
RI Miura, Yoshiko/AAD-1166-2020; Tamiya, Eiichi/M-6111-2018
OI Miura, Yoshiko/0000-0001-8590-6079; Tamiya, Eiichi/0000-0002-7646-4827
CR Ahn-Yoon S, 2003, ANAL CHEM, V75, P2256, DOI 10.1021/ac026428t
   Arihara K, 2003, PHYS CHEM CHEM PHYS, V5, P3758, DOI 10.1039/b305867k
   Bryan MC, 2004, J AM CHEM SOC, V126, P8640, DOI 10.1021/ja048433f
   Chikae M, 2006, ELECTROCHEM COMMUN, V8, P1375, DOI 10.1016/j.elecom.2006.06.019
   El-Deab MS, 2004, J ELECTROCHEM SOC, V151, pE213, DOI 10.1149/1.1723499
   Fazio F, 2002, J AM CHEM SOC, V124, P14397, DOI 10.1021/ja020887u
   Herne TM, 1997, J AM CHEM SOC, V119, P8916, DOI 10.1021/ja9719586
   Jelinek R, 2004, CHEM REV, V104, P5987, DOI 10.1021/cr0300284
   Kakio A, 2002, BIOCHEMISTRY-US, V41, P7385, DOI 10.1021/bi0255874
   Kerman K, 2005, ANAL BIOANAL CHEM, V381, P1114, DOI 10.1007/s00216-004-3007-1
   Kerman K, 2006, ANAL CHEM, V78, P5612, DOI 10.1021/ac051762l
   Kuno A, 2005, NAT METHODS, V2, P851, DOI 10.1038/NMETH803
   Lambert MP, 1998, P NATL ACAD SCI USA, V95, P6448, DOI 10.1073/pnas.95.11.6448
   Lee JK, 2004, LANGMUIR, V20, P3844, DOI 10.1021/la049748b
   LEE YC, 1995, ACCOUNTS CHEM RES, V28, P321, DOI 10.1021/ar00056a001
   Matsubara T, 2007, LANGMUIR, V23, P708, DOI 10.1021/la0619067
   Matsuura K, 2002, LANGMUIR, V18, P6940, DOI 10.1021/la0258289
   Miura Y, 2004, BIOMACROMOLECULES, V5, P1708, DOI 10.1021/bm049904t
   Miura Y, 2007, BIOMACROMOLECULES, V8, P2129, DOI 10.1021/bm0701402
   Sadik OA, 2007, ANAL CHIM ACTA, V588, P292, DOI 10.1016/j.aca.2007.02.046
   Sasaki K, 2002, ANGEW CHEM INT EDIT, V41, P4463, DOI 10.1002/1521-3773(20021202)41:23<4463::AID-ANIE4463>3.0.CO;2-#
   Shinohara Y, 1997, GLYCOBIOLOGY, V7, P1201, DOI 10.1093/glycob/7.8.1201
   SIGHAVI R, 1994, SCIENCE, V264, P696
   Steel AB, 1998, ANAL CHEM, V70, P4670, DOI 10.1021/ac980037q
   Steel AB, 1999, BIOCONJUGATE CHEM, V10, P419, DOI 10.1021/bc980115g
   Takata M, 2006, J ELECTROANAL CHEM, V596, P109, DOI 10.1016/j.jelechem.2006.07.025
   VARKI A, 1993, GLYCOBIOLOGY, V3, P97, DOI 10.1093/glycob/3.2.97
   Vestergaard M, 2005, J AM CHEM SOC, V127, P11892, DOI 10.1021/ja052522q
   Yamanaka SA, 1997, LANGMUIR, V13, P5049, DOI 10.1021/la970433o
   ZAWA UH, 2002, BIOMACROMOLECULES, V3, P411
   Zhang JD, 2006, LANGMUIR, V22, P6203, DOI 10.1021/la0605891
NR 31
TC 117
Z9 120
U1 0
U2 85
PU ELSEVIER SCIENCE SA
PI LAUSANNE
PA PO BOX 564, 1001 LAUSANNE, SWITZERLAND
SN 1567-5394
EI 1878-562X
J9 BIOELECTROCHEMISTRY
JI Bioelectrochemistry
PD NOV
PY 2008
VL 74
IS 1
SI SI
BP 118
EP 123
DI 10.1016/j.bioelechem.2008.06.005
PG 6
WC Biochemistry & Molecular Biology; Biology; Biophysics; Electrochemistry
WE Science Citation Index Expanded (SCI-EXPANDED)
SC Biochemistry & Molecular Biology; Life Sciences & Biomedicine - Other
   Topics; Biophysics; Electrochemistry
GA 378II
UT WOS:000261314000021
PM 18676183
DA 2023-06-30
ER

PT J
AU Zhao, H
   Zhang, L
   Deng, TB
   Li, CZ
AF Zhao, He
   Zhang, Ling
   Deng, Tianbo
   Li, Chunzhong
TI High-performance sensing, breathable, and biodegradable integrated
   wearable sweat biosensors for a wireless glucose early warning system
SO JOURNAL OF MATERIALS CHEMISTRY A
LA English
DT Article
ID ARRAYS
AB Wearable sweat sensing technologies have attracted widespread attention for their noninvasive health status monitoring. However, simultaneously achieving high-performance sensing, breathability, and biodegradability is an extreme challenge. Herein, a multifunctional wearable electrochemical biosensor based on a patterned Janus fabric is designed to analyze glucose in sweat continuously. The glucose sensing fiber electrodes have a low-cost but highly efficient glucose-sensing element, cuprous oxide (Cu2O), and the biosensor achieves ultra-high sensitivity (8650.3 mu A mM(-1) cm(-2)) and long-term stability (retaining 95.8% of its initial value after 35 days). The biosensor also features outstanding sweat collection efficiency and biodegradation, satisfying the practical application requirements. Meanwhile, a wearable glucose intelligent early warning system is developed based on this multifunctional biosensor integrated with signal processing and wireless communication, combined with data analysis software. In volunteers, this system enabled the real-time monitoring of glucose levels and activated the warning feedback function in an emergency. The integrated multifunctional wearable system demonstrates the ability to intervene remotely for early disease detection and health management.
C1 [Zhao, He; Zhang, Ling; Deng, Tianbo; Li, Chunzhong] East China Univ Sci & Technol, Sch Mat Sci & Engn, Frontiers Sci Ctr Materiobiol & Dynam Chem, Minist Educ,Key Lab Ultrafine Mat, Shanghai 200237, Peoples R China.
C3 East China University of Science & Technology
RP Zhang, L; Li, CZ (通讯作者)，East China Univ Sci & Technol, Sch Mat Sci & Engn, Frontiers Sci Ctr Materiobiol & Dynam Chem, Minist Educ,Key Lab Ultrafine Mat, Shanghai 200237, Peoples R China.
EM zlingzi@ecust.edu.cn; czli@ecust.edu.cn
RI Li, Chunzhong/B-1103-2015
OI Li, Chunzhong/0000-0001-7897-5850
FU National Natural Science Foundation of China [22278140, U22B20143,
   21838003]; Science and Technology Commission of Shanghai Municipality
   [22DZ1205900]; Fundamental Research Funds for the Central Universities
FX This work was supported by the National Natural Science Foundation of
   China (22278140, U22B20143, 21838003), the Science and Technology
   Commission of Shanghai Municipality (22DZ1205900), and the Fundamental
   Research Funds for the Central Universities.
CR Abbas F, 2022, NATURE, V606, P351, DOI 10.1038/s41586-022-04709-x
   Adeel M, 2021, ADV FUNCT MATER, V31, DOI 10.1002/adfm.202106023
   Bae CW, 2019, ACS APPL MATER INTER, V11, P14567, DOI 10.1021/acsami.9b00848
   Bariya M, 2018, NAT ELECTRON, V1, P160, DOI 10.1038/s41928-018-0043-y
   Bariya M, 2018, ACS NANO, V12, P6978, DOI 10.1021/acsnano.8b02505
   Brown JM, 2019, J CLIN INVEST, V129, P3035, DOI 10.1172/JCI130904
   Cai JX, 2022, ACS NANO, V16, P15016, DOI 10.1021/acsnano.2c06147
   Cai SY, 2022, NANO ENERGY, V93, DOI 10.1016/j.nanoen.2021.106904
   Chen JW, 2021, ACS APPL MATER INTER, V13, P51567, DOI 10.1021/acsami.1c16733
   Chen YH, 2017, SCI ADV, V3, DOI 10.1126/sciadv.1701629
   Dai B, 2019, ADV MATER, V31, DOI 10.1002/adma.201904113
   Dong CQ, 2015, ACS APPL MATER INTER, V7, P20215, DOI 10.1021/acsami.5b05738
   Dong JC, 2022, ADV FUNCT MATER, V32, DOI 10.1002/adfm.202209762
   Feng C, 2022, J MEMBRANE SCI, V658, DOI 10.1016/j.memsci.2022.120761
   Gao W, 2016, NATURE, V529, P509, DOI 10.1038/nature16521
   Gong W, 2021, ADV MATER, V33, DOI 10.1002/adma.202007352
   Haanen J, 2020, ANN ONCOL, V31, P724, DOI 10.1016/j.annonc.2020.03.285
   He WY, 2019, SCI ADV, V5, DOI 10.1126/sciadv.aax0649
   Hong YJ, 2018, ADV FUNCT MATER, V28, DOI 10.1002/adfm.201805754
   Hozumi S, 2021, ACS SENSORS, V6, P1918, DOI 10.1021/acssensors.1c00281
   Hu FH, 2015, ANGEW CHEM INT EDIT, V54, P9821, DOI 10.1002/anie.201502543
   Huang X, 2014, ADV MATER, V26, P7371, DOI 10.1002/adma.201403164
   Ichihara A, 2019, NAT REV NEPHROL, V15, P693, DOI 10.1038/s41581-019-0160-5
   Irimia-Vladu M, 2014, CHEM SOC REV, V43, P588, DOI 10.1039/c3cs60235d
   Kim J, 2019, NAT BIOTECHNOL, V37, P389, DOI 10.1038/s41587-019-0045-y
   Kim J, 2018, ADV SCI, V5, DOI 10.1002/advs.201800880
   Li H, 2015, BIOSENS BIOELECTRON, V63, P339, DOI 10.1016/j.bios.2014.07.061
   Li J, 2019, ADV MATER, V31, DOI 10.1002/adma.201806501
   Li YL, 2021, ADV HEALTHC MATER, V10, DOI 10.1002/adhm.202100046
   Liu Y, 2015, ADV FUNCT MATER, V25, P5047, DOI 10.1002/adfm.201501705
   Liu Y, 2022, SMALL, V18, DOI 10.1002/smll.202106906
   Lu N, 2014, RSC ADV, V4, P31056, DOI 10.1039/c4ra03258f
   Lu WD, 2019, NANOSCALE, V11, P11856, DOI 10.1039/c9nr01791g
   Mahato K, 2021, SENSOR ACTUAT B-CHEM, V344, DOI 10.1016/j.snb.2021.130178
   Miao DY, 2018, SMALL, V14, DOI 10.1002/smll.201801527
   Moyer J, 2012, DIABETES TECHNOL THE, V14, P398, DOI 10.1089/dia.2011.0262
   Nyein HYY, 2019, SCI ADV, V5, DOI 10.1126/sciadv.aaw9906
   Oh SY, 2018, ACS APPL MATER INTER, V10, P13729, DOI 10.1021/acsami.8b03342
   Peng X, 2020, SCI ADV, V6, DOI 10.1126/sciadv.aba9624
   Rodriguez-Gutierrez R, 2019, JAMA-J AM MED ASSOC, V321, P1865, DOI 10.1001/jama.2019.4310
   Shi LX, 2019, ADV MATER, V31, DOI 10.1002/adma.201804187
   Si YF, 2023, ADV FIBER MATER, V5, P138, DOI 10.1007/s42765-022-00200-4
   Su Y, 2018, SENSOR ACTUAT B-CHEM, V255, P2510, DOI 10.1016/j.snb.2017.09.056
   Tian WY, 2022, ADV FUNCT MATER, V32, DOI 10.1002/adfm.202106958
   Wang L, 2022, ADV FUNCT MATER, V32, DOI 10.1002/adfm.202200922
   Wang L, 2018, ADV FUNCT MATER, V28, DOI 10.1002/adfm.201804456
   Wang XF, 2019, ACS NANO, V13, P1060, DOI 10.1021/acsnano.8b08242
   Wei XD, 2021, NANO ENERGY, V85, DOI 10.1016/j.nanoen.2021.106031
   Wu L, 2019, BIOSENS BIOELECTRON, V135, P45, DOI 10.1016/j.bios.2019.03.064
   Xu WN, 2015, J MATER CHEM B, V3, P5777, DOI 10.1039/c5tb00592b
   Xu YT, 2022, ADV FUNCT MATER, V32, DOI 10.1002/adfm.202200961
   Ye JS, 2016, CHEM ENG J, V283, P304, DOI 10.1016/j.cej.2015.07.071
   Yoon J, 2020, J MATER CHEM B, V8, P7303, DOI 10.1039/d0tb01325k
   Yoon JH, 2020, BIOSENS BIOELECTRON, V150, DOI 10.1016/j.bios.2019.111946
   Yu Y, 2020, ADV MATER, V32, DOI 10.1002/adma.201902083
   Zhai ZF, 2019, SMALL, V15, DOI 10.1002/smll.201901527
   Zhang F, 2020, COLLOID SURFACE A, V602, DOI 10.1016/j.colsurfa.2020.125076
   Zhang YY, 2017, J ALLOY COMPD, V698, P800, DOI 10.1016/j.jallcom.2016.12.276
   Zhao YM, 2019, ANAL CHEM, V91, P6569, DOI 10.1021/acs.analchem.9b00152
   Zheng SJ, 2022, ADV MATER, V34, DOI 10.1002/adma.202106570
   Zheng YB, 2021, ADV FUNCT MATER, V31, DOI 10.1002/adfm.202105482
   Zhu TX, 2019, ACS APPL MATER INTER, V11, P10856, DOI 10.1021/acsami.9b00803
   Zhuang LN, 2019, CIRCULATION, V139, P915, DOI 10.1161/CIRCULATIONAHA.118.038387
NR 63
TC 0
Z9 0
U1 8
U2 8
PU ROYAL SOC CHEMISTRY
PI CAMBRIDGE
PA THOMAS GRAHAM HOUSE, SCIENCE PARK, MILTON RD, CAMBRIDGE CB4 0WF, CAMBS,
   ENGLAND
SN 2050-7488
EI 2050-7496
J9 J MATER CHEM A
JI J. Mater. Chem. A
PD JUN 13
PY 2023
VL 11
IS 23
BP 12395
EP 12404
DI 10.1039/d3ta01084h
EA JUN 2023
PG 10
WC Chemistry, Physical; Energy & Fuels; Materials Science,
   Multidisciplinary
WE Science Citation Index Expanded (SCI-EXPANDED)
SC Chemistry; Energy & Fuels; Materials Science
GA I8KC8
UT WOS:000998486300001
DA 2023-06-30
ER

PT J
AU Wang, FT
   Huang, KJ
   Hou, YY
   Tan, XC
   Wu, X
   Yu, XM
   Zhou, X
AF Wang, Fu-Ting
   Huang, Ke-Jing
   Hou, Yang-Yang
   Tan, Xuecai
   Wu, Xu
   Yu, Xin-Meng
   Zhou, Xin
TI Integration of a capacitor to a 3-D DNA walker and a biofuel cell-based
   self-powered system for ultrasensitive bioassays of microRNAs
SO NANOSCALE
LA English
DT Article
ID DUAL MICRORNAS; AMPLIFICATION; BIOSENSOR; STRATEGY
AB A self-powered microRNA biosensor with triple signal amplification systems was assembled through the integration of three-dimensional DNA walkers, enzymatic biofuel cells and a capacitor. The DNA walker is designed from an enzyme-free target triggered catalytic hairpin assembly of modified gold nanoparticles. When triggered by the target microRNA, the DNA walker will move along the catalytic hairpin track, resulting in a payload release of glucose oxidase. The enzymatic biofuel cell contains the glucose oxidase bioanode and a bilirubin oxidase biocathode that bring a dramatic open circuit voltage to realize the self-powered bioassays of microRNA. A capacitor is further coupled with the enzymatic biofuel cell to further amplify the electrochemical signal, and the sensitivity increases 28.82 times through optimizing the matching capacitor. Based on this design, the present biosensor shows high performance, especially for detection limit and sensitivity. Furthermore, the present biosensor was successfully applied for serum samples, directly demonstrating its good application in clinical biomedicine and disease diagnosis.
C1 [Huang, Ke-Jing; Tan, Xuecai] Guangxi Univ Nationalities, Key Lab Guangxi Coll & Univ Food Safety & Pharmac, Guangxi Key Lab Chem & Engn Forest Prod, Sch Chem & Chem & Engn,Key Lab Chem & Engn Forest, Nanning 530008, Peoples R China.
   [Wang, Fu-Ting; Huang, Ke-Jing; Hou, Yang-Yang; Wu, Xu; Yu, Xin-Meng; Zhou, Xin] Xinyang Normal Univ, Coll Chem & Chem Engn, Xinyang 464000, Peoples R China.
C3 Guangxi Minzu University; Xinyang Normal University
RP Huang, KJ; Tan, XC (通讯作者)，Guangxi Univ Nationalities, Key Lab Guangxi Coll & Univ Food Safety & Pharmac, Guangxi Key Lab Chem & Engn Forest Prod, Sch Chem & Chem & Engn,Key Lab Chem & Engn Forest, Nanning 530008, Peoples R China.; Huang, KJ (通讯作者)，Xinyang Normal Univ, Coll Chem & Chem Engn, Xinyang 464000, Peoples R China.
EM kejinghuang@163.com; gxuntan@126.com
OI Huang, Ke-Jing/0000-0002-9332-0497
FU Natural Science Foundation of China [22074130, 51902280, 21365004];
   Zhongyuan Thousand Talents Plan Science and Technology Innovation
   Leading Talents Project [204200510030]; Natural Science Foundation of
   Henan [202300410329]; Key Research and Development Project of Guangxi
   [AB18126048]; Guangxi Innovation-Driven Development Special Fund Project
   [AA18118013-10]; Innovation Project of Guangxi Graduate Education
   [JGY2019062]
FX The authors acknowledge the financial support from the Natural Science
   Foundation of China (No. 22074130, 51902280, 21365004), Zhongyuan
   Thousand Talents Plan Science and Technology Innovation Leading Talents
   Project No. 204200510030), Natural Science Foundation of Henan (No.
   202300410329), the Key Research and Development Project of Guangxi
   (AB18126048), Guangxi Innovation-Driven Development Special Fund Project
   (AA18118013-10), and Innovation Project of Guangxi Graduate Education
   (JGY2019062). The authors also acknowledge the great support from the
   Analysis Testing Center of Xinyang Normal University for materials
   characterization.
CR Baingane A, 2018, SENS BIO-SENS RES, V20, P41, DOI 10.1016/j.sbsr.2018.08.002
   Chang JF, 2021, CHINESE CHEM LETT, V32, P775, DOI 10.1016/j.cclet.2020.05.041
   Chang YY, 2019, ANAL CHEM, V91, P8123, DOI 10.1021/acs.analchem.9b00363
   Chen J, 2019, TRAC-TREND ANAL CHEM, V120, DOI 10.1016/j.trac.2019.115626
   Chen YX, 2018, BIOSENS BIOELECTRON, V99, P612, DOI 10.1016/j.bios.2017.08.036
   Gu CC, 2021, BIOSENS BIOELECTRON, V176, DOI 10.1016/j.bios.2020.112907
   Gu CC, 2020, ANAL CHEM, V92, P5426, DOI 10.1021/acs.analchem.0c00160
   Huo BY, 2021, TALANTA, V222, DOI 10.1016/j.talanta.2020.121565
   Jung C, 2016, NAT NANOTECHNOL, V11, P157, DOI [10.1038/nnano.2015.246, 10.1038/NNANO.2015.246]
   Kang TL, 2021, ANAL CHEM, V93, P2519, DOI 10.1021/acs.analchem.0c04561
   Liao N, 2021, ANAL CHEM, V93, P4051, DOI 10.1021/acs.analchem.0c05051
   Liu H, 2012, ANGEW CHEM INT EDIT, V51, P6925, DOI 10.1002/anie.201202929
   Luo FW, 2021, ANAL CHEM, V93, P4506, DOI 10.1021/acs.analchem.0c04861
   Lv HY, 2020, ANAL CHEM, V92, P15624, DOI 10.1021/acs.analchem.0c03893
   Lv MM, 2020, CHEM SCI, V11, P10361, DOI 10.1039/d0sc03698f
   Miao P, 2019, ANAL CHEM, V91, P15187, DOI 10.1021/acs.analchem.9b04000
   Peng HY, 2017, NAT COMMUN, V8, DOI 10.1038/ncomms14378
   Peng X, 2019, ANAL CHEM, V91, P14920, DOI 10.1021/acs.analchem.9b03263
   Qi Y, 2021, ANAL CHEM, V93, P1620, DOI 10.1021/acs.analchem.0c04073
   Shuai HL, 2017, BIOSENS BIOELECTRON, V89, P989, DOI 10.1016/j.bios.2016.10.051
   Shuai HL, 2016, BIOSENS BIOELECTRON, V86, P337, DOI 10.1016/j.bios.2016.06.057
   Wang FT, 2020, NANO ENERGY, V68, DOI 10.1016/j.nanoen.2019.104310
   Wang FT, 2020, J MATER CHEM B, V8, P1389, DOI 10.1039/c9tb02574j
   Wang LL, 2018, NANO ENERGY, V44, P95, DOI 10.1016/j.nanoen.2017.11.055
   Wang YH, 2020, SENSOR ACTUAT B-CHEM, V304, DOI 10.1016/j.snb.2019.127418
   Wu N, 2020, ANAL CHEM, V92, P11111, DOI 10.1021/acs.analchem.0c01074
   Xiong EH, 2019, ANAL CHEM, V91, P15317, DOI 10.1021/acs.analchem.9b04987
   Xu J, 2021, SENSOR ACTUAT B-CHEM, V327, DOI 10.1016/j.snb.2020.128933
   Yan TT, 2018, ANAL CHEM, V90, P14493, DOI 10.1021/acs.analchem.8b04338
   Yang HH, 2020, ANAL CHEM, V92, P4990, DOI 10.1021/acs.analchem.9b05149
   Yin YM, 2020, ANAL CHEM, V92, P9247, DOI 10.1021/acs.analchem.0c01592
   Zhang DD, 2020, ACS SENSORS, V5, P1198, DOI 10.1021/acssensors.0c00264
   Zhang P, 2017, ANAL CHEM, V89, P1338, DOI 10.1021/acs.analchem.6b04402
NR 33
TC 29
Z9 29
U1 13
U2 86
PU ROYAL SOC CHEMISTRY
PI CAMBRIDGE
PA THOMAS GRAHAM HOUSE, SCIENCE PARK, MILTON RD, CAMBRIDGE CB4 0WF, CAMBS,
   ENGLAND
SN 2040-3364
EI 2040-3372
J9 NANOSCALE
JI Nanoscale
PD JAN 20
PY 2022
VL 14
IS 3
BP 815
EP 822
DI 10.1039/d1nr06271a
EA DEC 2021
PG 8
WC Chemistry, Multidisciplinary; Nanoscience & Nanotechnology; Materials
   Science, Multidisciplinary; Physics, Applied
WE Science Citation Index Expanded (SCI-EXPANDED)
SC Chemistry; Science & Technology - Other Topics; Materials Science;
   Physics
GA YJ6BW
UT WOS:000738823900001
PM 34984426
DA 2023-06-30
ER

PT J
AU Wang, LL
AF Wang, Lulu
TI Early Diagnosis of Breast Cancer
SO SENSORS
LA English
DT Review
DE microwave imaging; microwave-sensing; breast cancer; biomarker; radio
   frequency biosensor; microwave biosensor
ID CRYSTAL MICROBALANCE BIOSENSOR; SURFACE-PLASMON RESONANCE;
   ELECTROCHEMICAL BIOSENSOR; GRAPHENE OXIDE; LABEL-FREE; CA 15-3; DNA;
   MAMMOGRAPHY; BIOMARKERS; NANOPARTICLES
AB Early-stage cancer detection could reduce breast cancer death rates significantly in the long-term. The most critical point for best prognosis is to identify early-stage cancer cells. Investigators have studied many breast diagnostic approaches, including mammography, magnetic resonance imaging, ultrasound, computerized tomography, positron emission tomography and biopsy. However, these techniques have some limitations such as being expensive, time consuming and not suitable for young women. Developing a high-sensitive and rapid early-stage breast cancer diagnostic method is urgent. In recent years, investigators have paid their attention in the development of biosensors to detect breast cancer using different biomarkers. Apart from biosensors and biomarkers, microwave imaging techniques have also been intensely studied as a promising diagnostic tool for rapid and cost-effective early-stage breast cancer detection. This paper aims to provide an overview on recent important achievements in breast screening methods (particularly on microwave imaging) and breast biomarkers along with biosensors for rapidly diagnosing breast cancer.
C1 [Wang, Lulu] Hefei Univ Technol, Sch Instrument Sci & Optoelect Engn, Hefei 230009, Anhui, Peoples R China.
   [Wang, Lulu] Auckland Univ Technol, Inst Biomed Technol, Auckland 1142, New Zealand.
C3 Hefei University of Technology; Auckland University of Technology
RP Wang, LL (通讯作者)，Hefei Univ Technol, Sch Instrument Sci & Optoelect Engn, Hefei 230009, Anhui, Peoples R China.; Wang, LL (通讯作者)，Auckland Univ Technol, Inst Biomed Technol, Auckland 1142, New Zealand.
EM luluwang2015@hfut.edu.cn
RI WANG, LULU/C-6213-2014
OI WANG, LULU/0000-0001-7466-9522
FU Natural Science Foundation of Anhui Provence [JZ2017AKZR0129]; Ministry
   of Education of the People's Republic of China [2160311028]; Hefei
   University of Technology [407037164]
FX The authors gratefully acknowledge the financial supports from the
   Natural Science Foundation of Anhui Provence (JZ2017AKZR0129), the
   Ministry of Education of the People's Republic of China (2160311028),
   and start-up funding from Hefei University of Technology (407037164).
   The author would like to thank the editor and reviewers for their
   valuable and insightful comments, which have improved the manuscript
   substantially.
CR Abel E. J., 2013, BJU INT, P189, DOI [10.1111/j.1464-410X.2012.11124.x22503066, DOI 10.1111/J.1464-410X.2012.11124.X22503066]
   Arif S, 2015, BIOSENS BIOELECTRON, V65, P62, DOI 10.1016/j.bios.2014.09.088
   Arora S, 2014, J BIOMED NANOTECHNOL, V10, P3601, DOI 10.1166/jbn.2014.1875
   Arya N, 2013, NANOSCALE, V5, P2818, DOI 10.1039/c3nr33190c
   Arya SK, 2013, BIOSENS BIOELECTRON, V41, P446, DOI 10.1016/j.bios.2012.09.006
   Asif Hafiz Muhammad, 2016, Asian Pac J Cancer Prev, V17, P1609
   Azim R, 2011, IEEE ANTENN WIREL PR, V10, P1190, DOI 10.1109/LAWP.2011.2172181
   Azimzadeh M, 2016, BIOSENS BIOELECTRON, V77, P99, DOI 10.1016/j.bios.2015.09.020
   Becker B, 2011, J MOL RECOGNIT, V24, P754, DOI 10.1002/jmr.1117
   Bertoli G, 2015, THERANOSTICS, V5, P1122, DOI 10.7150/thno.11543
   Bevacqua MT, 2016, IEEE T MED IMAGING, V35, P665, DOI 10.1109/TMI.2015.2490340
   Bond EJ, 2003, IEEE T ANTENN PROPAG, V51, P1690, DOI 10.1109/TAP.2003.815446
   Bourqui J, 2012, INT J BIOMED IMAGING, V2012, DOI 10.1155/2012/851234
   CHASE JW, 1984, J BIOL CHEM, V259, P805
   Chatterjee S. K., 2017, FUTURE ONCOL, V1, P37, DOI [10.1517/14796694.1.1.3716555974, DOI 10.1517/14796694.1.1.3716555974]
   Chen AC, 2013, CHEM SOC REV, V42, P5425, DOI 10.1039/c3cs35518g
   Chen T., 2013, P 2013 IEEE MTT S IN
   Cheng B. Y., 2016, CLIN MED, V23, P1348
   Craddock I. J., 2008, J PURE APPL ALGEBRA, V216, P314
   Cui JW, 2005, MOL CELL PROTEOMICS, V4, P1718, DOI 10.1074/mcp.M400165-MCP200
   Daghestani HN, 2010, SENSORS-BASEL, V10, P9630, DOI 10.3390/s101109630
   De Mattos-Arruda L, 2013, NAT REV CLIN ONCOL, V10, P377, DOI 10.1038/nrclinonc.2013.80
   Dey D, 2011, J BIOMED BIOTECHNOL, DOI 10.1155/2011/348218
   Duffy MJ, 1999, ANN CLIN BIOCHEM, V36, P579, DOI 10.1177/000456329903600503
   Fear EC, 2003, P ANN INT IEEE EMBS, V25, P3787, DOI 10.1109/IEMBS.2003.1280985
   Fear EC, 2003, IEEE POTENTIALS, V22, P12, DOI 10.1109/MP.2003.1180933
   Giovannetti G, 2016, CONCEPT MAGN RESON B, V46, P186, DOI 10.1002/cmr.b.21348
   Hagness S. C., 1999, IEEE Antennas and Propagation Society International Symposium. 1999 Digest. Held in conjunction with: USNC/URSI National Radio Science Meeting (Cat. No.99CH37010), P1886, DOI 10.1109/APS.1999.788325
   Hassan Ahmed M, 2011, IEEE Rev Biomed Eng, V4, P103, DOI 10.1109/RBME.2011.2169780
   Hellquist BN, 2012, CANCER-AM CANCER SOC, V118, P1170, DOI 10.1002/cncr.26170
   Hooley RJ, 2013, RADIOLOGY, V268, P642, DOI 10.1148/radiol.13121606
   Gracia-Aznarez FJ, 2013, PLOS ONE, V8, DOI 10.1371/journal.pone.0055681
   Jin H. J., 2001, J BREAST CANCER, V4, P136
   Kabat GC, 2011, J ONCOL, V2011, DOI 10.1155/2011/970804
   Khosrowshahli E., 2013, ANTIMICROB AGENTS CH, V52, P1670
   Kim NY, 2015, BIOSENS BIOELECTRON, V67, P687, DOI 10.1016/j.bios.2014.10.021
   Kim N. Y., 2017, PRACTICAL RF BIOSENS
   Kim SG, 2013, BIOSENS BIOELECTRON, V50, P362, DOI 10.1016/j.bios.2013.06.034
   Klemm M, 2008, INT J ANTENN PROPAG, V2008, DOI 10.1155/2008/761402
   Konishi H, 2011, P NATL ACAD SCI USA, V108, P17773, DOI 10.1073/pnas.1110969108
   Kulic A, 2010, MED ONCOL, V27, P887, DOI 10.1007/s12032-009-9301-1
   Le Naour F, 2001, CLIN CANCER RES, V7, P3328
   Lee HJ, 2014, BIOSENS BIOELECTRON, V61, P448, DOI 10.1016/j.bios.2014.05.025
   Lee HJ, 2012, SENSOR ACTUAT B-CHEM, V169, P26, DOI 10.1016/j.snb.2012.01.044
   Lee HS, 2008, SMALL, V4, P1723, DOI 10.1002/smll.200800382
   Lee JS, 2013, BREAST CANCER RES TR, V141, P477, DOI 10.1007/s10549-013-2695-7
   Lepage D, 2011, NANOSCALE RES LETT, V6, DOI 10.1186/1556-276X-6-388
   Lewis T. C., 2017, BREAST J, P23, DOI [10.1111/tbj.1268127696576, DOI 10.1111/TBJ.1268127696576]
   Li LH, 2015, RSC ADV, V5, P105992, DOI 10.1039/c5ra19262e
   Li SC, 2016, CLIN EXP MED, V16, P29, DOI 10.1007/s10238-014-0332-3
   Li YP, 2017, BIOMED SIGNAL PROCES, V31, P366, DOI 10.1016/j.bspc.2016.09.003
   Liu X, 2012, J ELECTROANAL CHEM, V682, P158, DOI 10.1016/j.jelechem.2012.07.031
   Lobbes MBI, 2013, CLIN RADIOL, V68, P935, DOI 10.1016/j.crad.2013.04.009
   Lohndorf M, 2005, APPL PHYS LETT, V87, DOI 10.1063/1.2146058
   Lulu Wang, 2014, Progress In Electromagnetics Research B, V61, P169
   Lulu Wang, 2014, Progress In Electromagnetics Research B, V61, P135
   Matamala N, 2015, CLIN CHEM, V61, P1098, DOI 10.1373/clinchem.2015.238691
   Meaney PM, 2009, ICEAA: 2009 INTERNATIONAL CONFERENCE ON ELECTROMAGNETICS IN ADVANCED APPLICATIONS, VOLS 1 AND 2, P881, DOI 10.1109/ICEAA.2009.5297356
   Meaney PM, 2010, IEEE ENG MED BIO, P3398, DOI 10.1109/IEMBS.2010.5627932
   Meaney PM, 2000, IEEE T MICROW THEORY, V48, P1841, DOI 10.1109/22.883861
   Metcalfe S, 2000, Breast Cancer Res, V2, P438, DOI 10.1186/bcr91
   Migowski A, 2015, CIENC SAUDE COLETIVA, V20, P1309, DOI 10.1590/1413-81232015204.17772014
   Misek D. E., 2011, INT J PROTEOM, V2090, DOI 10.1155/2011/34358222084684
   Mittal S, 2017, BIOSENS BIOELECTRON, V88, P217, DOI 10.1016/j.bios.2016.08.028
   Mohammed BJ, 2014, IEEE T INSTRUM MEAS, V63, P117, DOI 10.1109/TIM.2013.2277562
   Mohebian MR, 2017, COMPUT STRUCT BIOTEC, V15, P75, DOI 10.1016/j.csbj.2016.11.004
   Molina R, 2012, CLIN CHEM LAB MED, V50, P5, DOI [10.1515/CCLM.2011.822, 10.1515/cclm.2011.822]
   Nassar FJ, 2017, PHARMACOL THERAPEUT, V172, P34, DOI 10.1016/j.pharmthera.2016.11.012
   Nelson HD, 2009, ANN INTERN MED, V151, P727, DOI 10.7326/0003-4819-151-10-200911170-00009
   Northardt T, 2017, BIOMED ENG LETT, V7, P25, DOI 10.1007/s13534-016-0001-4
   Onega T, 2016, J MED SCREEN, V23, P31, DOI 10.1177/0969141315595254
   Orlandi A, 2016, BIOMARK MED, V10, P1191, DOI 10.2217/bmm-2016-0142
   Ozmen N, 2015, IEEE T ULTRASON FERR, V62, P637, DOI 10.1109/TUFFC.2014.006707
   Pallone MJ, 2012, MED PHYS, V39, P3102, DOI 10.1118/1.4711799
   Peng YF, 2010, CHEM COMMUN, V46, P9131, DOI 10.1039/c0cc01990a
   Perez WI, 2015, J ELECTROANAL CHEM, V751, P49, DOI 10.1016/j.jelechem.2015.05.038
   Pisano ED, 2005, NEW ENGL J MED, V353, P1773, DOI 10.1056/NEJMoa052911
   Porter E, 2016, IEEE T MED IMAGING, V35, P1501, DOI 10.1109/TMI.2016.2518489
   Porter E, 2016, IEEE T BIO-MED ENG, V63, P530, DOI 10.1109/TBME.2015.2465867
   Porto-Mascarenhas EC, 2017, CRIT REV ONCOL HEMAT, V110, P62, DOI 10.1016/j.critrevonc.2016.12.009
   Rasheed PA, 2014, SENSOR ACTUAT B-CHEM, V204, P777, DOI 10.1016/j.snb.2014.08.043
   Roganovic D., 2015, BOSNIAN J BASIC MED, P15, DOI [10.17305/bjbms.2015.61626614855, DOI 10.17305/BJBMS.2015.61626614855]
   Schneble EJ, 2014, J CANCER, V5, P291, DOI 10.7150/jca.8017
   Schwarzenbach H, 2015, BREAST CANCER RES, V17, DOI 10.1186/s13058-015-0645-5
   Selwyna PGC, 2013, INTERNATIONAL CONFERENCE ON SIGNAL PROCESSING, IMAGE PROCESSING AND PATTERN RECOGNITION (ICSIPR 2013), P75, DOI 10.1109/ICSIPR.2013.6497963
   Shahzad Atif, 2014, Progress In Electromagnetics Research B, V57, P115
   Shen KW, 2001, SURG ENDOSC-ULTRAS, V15, P1340, DOI 10.1007/s004640080108
   Singh B, 2013, BMC CANCER, V13, DOI 10.1186/1471-2407-13-253
   Singh S, 2013, SENSOR ACTUAT B-CHEM, V186, P388, DOI 10.1016/j.snb.2013.06.034
   Smart CR, 1997, CANCER-AM CANCER SOC, V79, P1740, DOI 10.1002/(SICI)1097-0142(19970501)79:9<1740::AID-CNCR16>3.0.CO;2-Y
   Smith D, 2014, IEEE ANTENN PROPAG M, V56, P104, DOI 10.1109/MAP.2014.6821762
   Sorensen PD, 2013, J CANCER RES CLIN, V139, P1005, DOI 10.1007/s00432-013-1411-7
   Sun N, 2011, IEEE J SOLID-ST CIRC, V46, P342, DOI 10.1109/JSSC.2010.2074630
   Tang DP, 2006, BIOPROC BIOSYST ENG, V28, P315, DOI 10.1007/s00449-005-0036-x
   Wang K, 2017, TALANTA, V166, P87, DOI 10.1016/j.talanta.2017.01.052
   Wang L, 2014, PSYCHOL MED, V44, P1417, DOI 10.1017/S0033291713002031
   Wang YH, 2010, PLANT BIOLOGY, V14, P1
   Winden AWJOV, 2012, BREAST CANCER RES TR, V134, P1, DOI 10.1007/s10549-011-1907-2
   Xin Xu, 2016, Review of Scientific Instruments, V87, DOI 10.1063/1.4971325
   Xu P, 2015, MED PHYS, V42, P3260, DOI 10.1118/1.4924078
   Xu X, 2013, J AM COLL SURGEONS, V216, P1168, DOI 10.1016/j.jamcollsurg.2013.02.022
   Yan WX, 2016, CHIN J CANCER, V35, DOI 10.1186/s40880-016-0131-1
   Yang CH, 2012, BIOSENS BIOELECTRON, V31, P349, DOI 10.1016/j.bios.2011.10.044
   Yang LL, 2016, ANAL CHEM, V88, P5097, DOI 10.1021/acs.analchem.5b04521
   Ye FH, 2016, IEEE T MED IMAGING, V35, P839, DOI 10.1109/TMI.2015.2497901
   Yen TWF, 2016, MEDICINE, V95, DOI 10.1097/MD.0000000000004392
   Zhang SL, 2014, ANALYST, V139, P6259, DOI 10.1039/c4an01532k
   Zhao HG, 2014, J PHYS CHEM C, V118, P20585, DOI 10.1021/jp503617h
   Zhou T, 2014, BIOMATERIALS, V35, P9833, DOI 10.1016/j.biomaterials.2014.08.033
   Zhu XZ, 2013, IEEE T BIO-MED ENG, V60, P1298, DOI 10.1109/TBME.2012.2233737
   Ziegler A, 2012, HUM GENET, V131, P1627, DOI 10.1007/s00439-012-1188-9
NR 111
TC 185
Z9 190
U1 10
U2 55
PU MDPI
PI BASEL
PA ST ALBAN-ANLAGE 66, CH-4052 BASEL, SWITZERLAND
SN 1424-8220
J9 SENSORS-BASEL
JI Sensors
PD JUL
PY 2017
VL 17
IS 7
AR 1572
DI 10.3390/s17071572
PG 20
WC Chemistry, Analytical; Engineering, Electrical & Electronic; Instruments
   & Instrumentation
WE Science Citation Index Expanded (SCI-EXPANDED)
SC Chemistry; Engineering; Instruments & Instrumentation
GA FD4RE
UT WOS:000407517600111
PM 28678153
OA Green Submitted, Green Published, gold
DA 2023-06-30
ER

PT J
AU Li, CL
   Su, Y
   Zhang, SW
   Lv, XY
   Xia, HL
   Wang, YJ
AF Li, Cuiling
   Su, Yi
   Zhang, Senwang
   Lv, Xiangyu
   Xia, Hailong
   Wang, Yujiang
TI An improved sensitivity nonenzymatic glucose biosensor based on a CU(x)O
   modified electrode
SO BIOSENSORS & BIOELECTRONICS
LA English
DT Article
DE Glucose; Nonenzymatic biosensor; Cupric oxide; Cuprous oxide
ID AMPEROMETRIC DETECTION; ELECTROCHEMICAL DETECTION; CUO NANOWIRES;
   COPPER-OXIDE; SENSOR; ENZYME; PLATINUM; ELECTROPHORESIS; NANOSTRUCTURES;
   OXIDATION
AB An enzymeless biosensor based on Cu(x)O/Cu electrode was investigated in this study. The XRD analysis confirmed that Cu(x)O nanostructured material was composed of Cu(2)O and CuO. The FESEM images showed that the catalysts were flower-like with large surface area. From cyclic voltammograms, the peak current of Cu(x)O/Cu electrode was 6, 6.3 and 1.7 times higher than that of the Cu foil, Cu(2)O/GCE and CuO/GCE electrodes, respectively. The biosensor based on Cu(x)O/Cu exhibited excellent performance for glucose detection, giving a linear dependence between current and glucose concentration (R = 0.996), with a low detection limit (0.049 mM) and high sensitivity (1.62 mA cm(-2) mM(-1)). Finally, the Cu(x)O/Cu sensor was applied and checked in the glucose determination in blood serum samples. (C) 2010 Elsevier B.V. All rights reserved.
C1 [Li, Cuiling; Su, Yi; Zhang, Senwang; Lv, Xiangyu; Wang, Yujiang] Chinese Acad Sci, Changchun Inst Appl Chem, Grad Sch, Changchun 130022, Peoples R China.
   [Xia, Hailong] Rush Univ, Med Ctr, Chicago, IL 60612 USA.
C3 Chinese Academy of Sciences; Changchun Institute of Applied Chemistry,
   CAS; Rush University
RP Wang, YJ (通讯作者)，Chinese Acad Sci, Changchun Inst Appl Chem, Grad Sch, 5625 Renmin St, Changchun 130022, Peoples R China.
EM wangyj@ciac.jl.cn
RI Li, Cuiling/E-2014-2015; hailong, xia/AAI-5782-2020
OI Li, Cuiling/0000-0003-2283-579X
FU Department of Science and Technology of Jilin province [20030309]
FX This work was supported by a Grant-in-Aid for Development of New Oxygen
   Sensors and Apparatus used for Oxygen Detection (20030309) from the
   Department of Science and Technology of Jilin province.
CR Adanyi N, 2004, ANAL CHIM ACTA, V501, P219, DOI 10.1016/j.aca.2003.09.034
   Barone PW, 2005, ANAL CHEM, V77, P7556, DOI 10.1021/ac0511997
   Batchelor-McAuley C, 2008, SENSOR ACTUAT B-CHEM, V132, P356, DOI 10.1016/j.snb.2008.01.049
   Cheng ZL, 2001, BIOSENS BIOELECTRON, V16, P179, DOI 10.1016/S0956-5663(01)00137-3
   COLON LA, 1993, ANAL CHEM, V65, P476, DOI 10.1021/ac00052a027
   Endo H, 2009, BIOSENS BIOELECTRON, V24, P1417, DOI 10.1016/j.bios.2008.08.038
   Habrioux A, 2009, ELECTROCHEM COMMUN, V11, P111, DOI 10.1016/j.elecom.2008.10.047
   Hua L, 2000, ELECTROANAL, V12, P287, DOI 10.1002/(SICI)1521-4109(20000301)12:4<287::AID-ELAN287>3.0.CO;2-O
   Jena BK, 2006, CHEM-EUR J, V12, P2702, DOI 10.1002/chem.200501051
   Jensen MB, 1997, ANAL CHEM, V69, P1776, DOI 10.1021/ac960828x
   Jiang XC, 2002, NANO LETT, V2, P1333, DOI 10.1021/nl0257519
   Lee SR, 2008, BIOSENS BIOELECTRON, V24, P410, DOI 10.1016/j.bios.2008.04.017
   LUO PF, 1990, ANAL CHEM, V62, P752, DOI 10.1021/ac00206a021
   Meng L, 2009, ANAL CHEM, V81, P7271, DOI 10.1021/ac901005p
   MORRIS NA, 1992, ELECTROANAL, V4, P1, DOI 10.1002/elan.1140040104
   Pang H, 2010, CHEM COMMUN, V46, P2010, DOI 10.1039/b919764h
   Park JC, 2009, ADV MATER, V21, P803, DOI 10.1002/adma.200800596
   Park S, 2003, ANAL CHEM, V75, P3046, DOI 10.1021/ac0263465
   Poscia A, 2003, BIOSENS BIOELECTRON, V18, P891, DOI 10.1016/S0956-5663(02)00216-6
   Ricci F, 2005, BIOSENS BIOELECTRON, V20, P1993, DOI 10.1016/j.bios.2004.09.010
   Schmidtke DW, 1998, ANAL CHEM, V70, P2149, DOI 10.1021/ac970932u
   Singh DP, 2009, J PHYS CHEM C, V113, P3409, DOI 10.1021/jp804832g
   Vaddiraju S, 2010, BIOSENS BIOELECTRON, V25, P1553, DOI 10.1016/j.bios.2009.12.001
   VASSILYEV YB, 1985, J ELECTROANAL CHEM, V196, P105, DOI 10.1016/0022-0728(85)85084-1
   Venkatachalam S, 2009, ACS NANO, V3, P2177, DOI 10.1021/nn900432u
   WANG J, 1992, ANAL CHEM, V64, P456, DOI 10.1021/ac00028a023
   Wang J, 2008, ANAL CHEM, V80, P997, DOI 10.1021/ac701790z
   Wang WZ, 2002, ADV MATER, V14, P67, DOI 10.1002/1521-4095(20020104)14:1<67::AID-ADMA67>3.0.CO;2-Z
   Wen XG, 2003, LANGMUIR, V19, P5898, DOI 10.1021/la0342870
   Wu S, 2008, CHEM MATER, V20, P1397, DOI 10.1021/cm702906c
   Xiang JY, 2010, J POWER SOURCES, V195, P313, DOI 10.1016/j.jpowsour.2009.07.022
   XIE YQ, 1991, ANAL CHEM, V63, P1714, DOI 10.1021/ac00017a012
   Yuan JH, 2005, ADV FUNCT MATER, V15, P803, DOI 10.1002/adfm.200400321
   Zhang JT, 2006, CHEM MATER, V18, P867, DOI 10.1021/cm052256f
   Zhang XJ, 2009, BIOSENS BIOELECTRON, V24, P3395, DOI 10.1016/j.bios.2009.04.031
   Zhuang ZJ, 2008, ANALYST, V133, P126, DOI 10.1039/b712970j
NR 36
TC 169
Z9 169
U1 3
U2 155
PU ELSEVIER ADVANCED TECHNOLOGY
PI OXFORD
PA OXFORD FULFILLMENT CENTRE THE BOULEVARD, LANGFORD LANE, KIDLINGTON,
   OXFORD OX5 1GB, OXON, ENGLAND
SN 0956-5663
J9 BIOSENS BIOELECTRON
JI Biosens. Bioelectron.
PD OCT 15
PY 2010
VL 26
IS 2
BP 903
EP 907
DI 10.1016/j.bios.2010.07.007
PG 5
WC Biophysics; Biotechnology & Applied Microbiology; Chemistry, Analytical;
   Electrochemistry; Nanoscience & Nanotechnology
WE Science Citation Index Expanded (SCI-EXPANDED)
SC Biophysics; Biotechnology & Applied Microbiology; Chemistry;
   Electrochemistry; Science & Technology - Other Topics
GA 675CY
UT WOS:000283804400100
PM 20674330
DA 2023-06-30
ER

PT J
AU Santos, RM
   Sirota, A
AF Santos, Ricardo M.
   Sirota, Anton
TI Phasic oxygen dynamics confounds fast choline-sensitive biosensor
   signals in the brain of behaving rodents
SO ELIFE
LA English
DT Article
ID HIPPOCAMPAL ACETYLCHOLINE-RELEASE; SHARP-WAVE-RIPPLE; IN-VIVO; THETA
   OSCILLATIONS; MICROELECTROCHEMICAL BIOSENSOR; DIFFUSION-COEFFICIENTS;
   NITRIC-OXIDE; TISSUE PO2; CORTEX; METAL
AB Cholinergic fast time-scale modulation of cortical physiology is critical for cognition, but direct local measurement of neuromodulators in vivo is challenging. Choline oxidase (ChOx)-based electrochemical biosensors have been used to capture fast cholinergic signals in behaving animals. However, these transients might be biased by local field potential and O-2-evoked enzymatic responses. Using a novel Tetrode-based Amperometric ChOx (TACO) sensor, we performed highly sensitive and selective simultaneous measurement of ChOx activity (COA) and O-2. In vitro and in vivo experiments, supported by mathematical modeling, revealed that non-steady-state enzyme responses to O-2 give rise to phasic COA dynamics. This mechanism accounts for most of COA transients in the hippocampus, including those following locomotion bouts and sharp-wave/ripples. Our results suggest that it is unfeasible to probe phasic cholinergic signals under most behavioral paradigms with current ChOx biosensors. This confound is generalizable to any oxidase-based biosensor, entailing rigorous controls and new biosensor designs.
C1 [Santos, Ricardo M.; Sirota, Anton] Ludwig Maximilians Univ Munchen, Fac Med, Bernstein Ctr Computat Neurosci, Planegg Martinsried, Germany.
C3 University of Munich
RP Santos, RM; Sirota, A (通讯作者)，Ludwig Maximilians Univ Munchen, Fac Med, Bernstein Ctr Computat Neurosci, Planegg Martinsried, Germany.
EM santos@bio.lmu.de; sirota@bio.lmu.de
OI Santos, Ricardo/0000-0001-6182-1708; Sirota, Anton/0000-0002-4700-6587
FU Bundesministerium fur Bildung und Forschung [01GQ0440]; Deutsche
   Forschungsgemeinschaft Munich Cluster for Systems Neurology (SyNergy)
   [EXC 1010]; European Union Framework Programme for Research and
   Innovation FETPROACT program [723032]; Deutsche Forschungsgemeinschaft
   [1665, 1392]
FX Bundesministerium fur Bildung und Forschung 01GQ0440 Anton Sirota;
   Deutsche Forschungsgemeinschaft Munich Cluster for Systems Neurology
   (SyNergy EXC 1010) Anton Sirota; European Union Framework Programme for
   Research and Innovation FETPROACT program via grant agreement no.723032
   (BrainCom) Anton Sirota; Deutsche Forschungsgemeinschaft Priority
   Programs 1665 and 1392 Anton Sirota; The funders had no role in study
   design, data collection and interpretation, or the decision to submit
   the work for publication.
CR Baker KL, 2017, SENSOR ACTUAT B-CHEM, V243, P412, DOI 10.1016/j.snb.2016.11.110
   Baker KL, 2015, ANALYST, V140, P3738, DOI 10.1039/c4an02027h
   Baronas R, 2009, SPRINGER SERIES CHEM
   BREHM R, 1987, J NEUROCHEM, V48, P1480, DOI 10.1111/j.1471-4159.1987.tb05689.x
   Burke LD, 1997, GOLD BULL, V30, P43, DOI 10.1007/BF03214756
   Burke LD, 1996, J ELECTROCHEM SOC, V143, P845, DOI 10.1149/1.1836547
   Burmeister JJ, 2003, ANAL CHIM ACTA, V481, P65, DOI 10.1016/S0003-2670(03)00067-9
   Buzsaki G, 2002, NEURON, V33, P325, DOI 10.1016/S0896-6273(02)00586-X
   Buzsaki G, 2015, HIPPOCAMPUS, V25, P1073, DOI 10.1002/hipo.22488
   Chatard C, 2018, ELECTROANAL, V30, P977, DOI 10.1002/elan.201700836
   Csernai M, 2019, J PHYSIOL-LONDON, V597, P4069, DOI 10.1113/JP277664
   Dixon BM, 2002, J NEUROSCI METH, V119, P135, DOI 10.1016/S0165-0270(02)00170-X
   Dominguez-Dominguez S, 2008, J APPL ELECTROCHEM, V38, P259, DOI 10.1007/s10800-007-9435-9
   Eggermann E, 2014, CELL REP, V9, P1654, DOI 10.1016/j.celrep.2014.11.005
   Fan F, 2005, J AM CHEM SOC, V127, P2067, DOI 10.1021/ja044541q
   Ferguson JE, 2009, SENSOR ACTUAT A-PHYS, V156, P388, DOI 10.1016/j.sna.2009.10.001
   Garguilo MG, 1996, J NEUROSCI METH, V70, P73, DOI 10.1016/S0165-0270(96)00105-7
   Gray CM, 1995, J NEUROSCI METH, V63, P43, DOI 10.1016/0165-0270(95)00085-2
   Gu ZL, 2017, CELL REP, V21, P3585, DOI 10.1016/j.celrep.2017.11.080
   Han P, 1996, J PHYS CHEM-US, V100, P5597, DOI 10.1021/jp952903y
   Hangya B, 2015, CELL, V162, P1155, DOI 10.1016/j.cell.2015.07.057
   Hascup K. N., 2013, MICROELECTRODE BIOSE, P27, DOI DOI 10.1007/978-1-62703-370-1_2
   Hashemi P, 2011, ACS CHEM NEUROSCI, V2, P658, DOI 10.1021/cn2000684
   Hasselmo ME, 2004, PROG BRAIN RES, V145, P207, DOI 10.1016/S0079-6123(03)45015-2
   Hekmat A, 2008, ACTA BIOCHIM POL, V55, P549, DOI 10.18388/abp.2008_3061
   Hipp JF, 2012, NAT NEUROSCI, V15, P884, DOI 10.1038/nn.3101
   Howe WM, 2017, J NEUROSCI, V37, P3215, DOI 10.1523/JNEUROSCI.2737-16.2017
   Hutson AD, 1999, J APPL STAT, V26, P343, DOI 10.1080/02664769922458
   Lamers-Lemmers JPWM, 2000, BIOCHEM BIOPH RES CO, V276, P773, DOI 10.1006/bbrc.2000.3525
   Leithner C, 2014, J CEREBR BLOOD F MET, V34, P19, DOI 10.1038/jcbfm.2013.181
   Li SM, 2007, SYNAPSE, V61, P412, DOI 10.1002/syn.20388
   Lopes G, 2015, FRONT NEUROINFORM, V9, DOI 10.3389/fninf.2015.00007
   Lovett-Barron M, 2014, SCIENCE, V343, P857, DOI 10.1126/science.1247485
   Lyons DG, 2016, ELIFE, V5, DOI 10.7554/eLife.12024
   MARROSU F, 1995, BRAIN RES, V671, P329, DOI 10.1016/0006-8993(94)01399-3
   McMahon CP, 2007, BIOSENS BIOELECTRON, V22, P1466, DOI 10.1016/j.bios.2006.06.027
[truncated: 3,104,268 more chars]
