# Supplementary material for: Hotspots and trends of electrochemical biosensor technology: a bibliometric analysis from 2003 to 2023
Source: RSC Adv. 2023 Oct 19;13(44):30704–17. doi: 10.1039/d3ra05889a (PMC10585615; doi:10.1039/d3ra05889a)
Supplement: RA-013-D3RA05889A-s001 [file RA-013-D3RA05889A-s001.zip › data-14.xlsx]

FN Clarivate Analytics Web of Science
VR 1.0
PT J
AU Liu, Y
   Dong, SJ
AF Liu, Ying
   Dong, Shaojun
TI Electrochemical characteristics of mediated laccase-catalysis and
   electrochemical detection of environmental pollutants
SO ELECTROANALYSIS
LA English
DT Article
DE laccase; 2,2 '-azino-bis-(3-ethylbenzthiazoline-6-sulfonic acid);
   electrocatalysis; azide; catechol
ID CARBON NANOTUBES; ELECTRON-TRANSFER; AMPEROMETRIC DETECTION; IMMOBILIZED
   LACCASE; REDOX POTENTIALS; FUNGAL LACCASES; REDUCTION; DIOXYGEN;
   PHENOLS; OXIDASE
AB Laccase has been immobilized on the carbon nanotubes modified glassy carbon electrode surface by adsorption. As-prepared laccase retains good electrocatalytic activity to oxygen reduction by using 2,2'-azino-bis-(3-ethylbenzthiazoline-6-sulfonic acid) as the mediator. It can be used as a biosensor for the determination of catechol with broad linear range. Especially, azide, one of inhibitors of laccase, shows sensitive inhibition to catalytic activity of the laccase modified electrode. In addition, the inhibition by fluoride ions has also been studied. These demonstrate that the as-prepared electrode can be used to detect halide and some the toxic pollutants, e.g., catechol and azide based on catalytic or inhibition reaction of laccase. The simple preparation procedure makes the system can be developed as non-inhibition or inhibition biosensor.
C1 [Dong, Shaojun] Changchun Inst Appl Chem, State Key Lab Electroanalyt Chem, Changchun 130022, Peoples R China.
   Chinese Acad Sci, Grad Sch, Beijing 100039, Peoples R China.
C3 Chinese Academy of Sciences; Changchun Institute of Applied Chemistry,
   CAS; Chinese Academy of Sciences; University of Chinese Academy of
   Sciences, CAS
RP Dong, SJ (通讯作者)，Changchun Inst Appl Chem, State Key Lab Electroanalyt Chem, Changchun 130022, Peoples R China.
EM dongsj@ns.ciac.jl.cn
RI , 董绍俊/P-5166-2019
OI , 董绍俊/0000-0002-0263-6577
CR ANDREASSON LE, 1979, BIOCHIM BIOPHYS ACTA, V568, P145, DOI 10.1016/0005-2744(79)90282-1
   Baughman RH, 2002, SCIENCE, V297, P787, DOI 10.1126/science.1060928
   Call HP, 1997, J BIOTECHNOL, V53, P163, DOI 10.1016/S0168-1656(97)01683-0
   Chen T, 2001, J AM CHEM SOC, V123, P8630, DOI 10.1021/ja0163164
   Christenson A, 2006, BBA-BIOENERGETICS, V1757, P1634, DOI 10.1016/j.bbabio.2006.08.008
   D'Annibale A, 1999, PROCESS BIOCHEM, V34, P697, DOI 10.1016/S0032-9592(98)00144-7
   Freire RS, 2002, ANAL LETT, V35, P29, DOI 10.1081/AL-120002359
   Freire RS, 2001, TALANTA, V54, P681, DOI 10.1016/S0039-9140(01)00318-6
   Haghighi B, 2003, ANAL CHIM ACTA, V487, P3, DOI 10.1016/S0003-2670(03)00077-1
   HETTI P, 2003, ENZYME MICROB TECHNO, V33, P854
   Katz E, 2004, CHEMPHYSCHEM, V5, P1085, DOI 10.1002/cphc.200400193
   Lee SK, 2002, J AM CHEM SOC, V124, P6180, DOI 10.1021/ja0114052
   Leech D, 1998, ANALYST, V123, P1971, DOI 10.1039/a803313g
   Liu J, 1998, SCIENCE, V280, P1253, DOI 10.1126/science.280.5367.1253
   Liu Y, 2007, BIOSENS BIOELECTRON, V23, P35, DOI 10.1016/j.bios.2007.03.009
   Liu Y, 2006, BIOSENS BIOELECTRON, V21, P2195, DOI 10.1016/j.bios.2005.11.014
   OHARA TJ, 1993, ANAL CHEM, V65, P3512, DOI 10.1021/ac00071a031
   Palmore GTR, 1999, J ELECTROANAL CHEM, V464, P110, DOI 10.1016/S0022-0728(99)00008-X
   PEYRATOUT CS, 1994, ARCH BIOCHEM BIOPHYS, V314, P405, DOI 10.1006/abbi.1994.1460
   Quan D, 2004, ELECTROANAL, V16, P1576, DOI 10.1002/elan.200302988
   Quan D, 2004, J ELECTROANAL CHEM, V561, P181, DOI 10.1016/j.jelechem.2003.08.003
   Rochefort D, 2004, GREEN CHEM, V6, P14, DOI 10.1039/b311898n
   Rowinski P, 2004, ANAL CHEM, V76, P283, DOI 10.1021/ac034612o
   SAKURAI T, 1992, BIOCHEM J, V284, P681, DOI 10.1042/bj2840681
   Santucci R, 1998, BIOCHEM J, V332, P611, DOI 10.1042/bj3320611
   Service RF, 2002, SCIENCE, V296, P1222, DOI 10.1126/science.296.5571.1222
   Shim M, 2002, NANO LETT, V2, P285, DOI 10.1021/nl015692j
   SMIT MH, 1993, ANAL CHEM, V65, P380, DOI 10.1021/ac00052a012
   Trudeau F, 1997, ANAL CHEM, V69, P882, DOI 10.1021/ac960554d
   Wang J, 2003, ANAL CHEM, V75, P2075, DOI 10.1021/ac030007+
   Wang MK, 2005, BIOSENS BIOELECTRON, V21, P159, DOI 10.1016/j.bios.2004.08.012
   WANG MK, 2005, J ELECTROANAL CHEM, V121, P578
   Xu F, 1996, BIOCHEMISTRY-US, V35, P7608, DOI 10.1021/bi952971a
   Xu F, 1997, J BIOL CHEM, V272, P924, DOI 10.1074/jbc.272.2.924
   Xu F, 1996, BBA-PROTEIN STRUCT M, V1292, P303, DOI 10.1016/0167-4838(95)00210-3
   YAROPOLOV AI, 1995, ANAL CHIM ACTA, V308, P137, DOI 10.1016/0003-2670(94)00404-A
   Yaropolov AI, 1996, BIOELECTROCH BIOENER, V40, P49, DOI 10.1016/0302-4598(96)01919-8
   Zawisza I, 2006, J ELECTROANAL CHEM, V588, P244, DOI 10.1016/j.jelechem.2005.12.030
   Zhao F, 2004, ANAL CHEM, V76, P4960, DOI 10.1021/ac0494026
NR 39
TC 9
Z9 9
U1 2
U2 24
PU WILEY-V C H VERLAG GMBH
PI WEINHEIM
PA POSTFACH 101161, 69451 WEINHEIM, GERMANY
SN 1040-0397
EI 1521-4109
J9 ELECTROANAL
JI Electroanalysis
PD APR
PY 2008
VL 20
IS 8
BP 827
EP 832
DI 10.1002/elan.200704152
PG 6
WC Chemistry, Analytical; Electrochemistry
WE Science Citation Index Expanded (SCI-EXPANDED)
SC Chemistry; Electrochemistry
GA 297WU
UT WOS:000255648900001
DA 2023-06-30
ER

PT J
AU Kucherenko, IS
   Topolnikova, YV
   Soldatkin, OO
AF Kucherenko, I. S.
   Topolnikova, Ya. V.
   Soldatkin, O. O.
TI Advances in the biosensors for lactate and pyruvate detection for
   medical applications: A review
SO TRAC-TRENDS IN ANALYTICAL CHEMISTRY
LA English
DT Review
DE Biosensor; Lactate; Pyruvate; Lactate oxidase; Pyruvate oxidase; Blood
   serum
ID PRINTED CARBON ELECTRODE; L-LACTIC ACID; AMPEROMETRIC BIOSENSOR;
   FLAVOCYTOCHROME B(2); THIN-FILMS; OXIDASE; GLUCOSE; IMMOBILIZATION;
   DEHYDROGENASE; NANOPARTICLES
AB This review analyzes electrochemical biosensors for the determination of lactate (lactic acid) and pyruvate (pyruvic acid) concentrations in liquid samples, especially in the blood serum. The biosensor systems for the simultaneous determination of both substances and commercial variants of the biosensors are presented, and the biosensors for medical diagnostics are highlighted. The information concerning the necessity of separate and simultaneous determination of lactate and pyruvate, as well as lactate to pyruvate ratio, is given; the traditional methods for the determination of these substances are briefly described. Lactate dehydrogenase and lactate oxidase are shown to be most commonly used in the biosensors for lactate detection. Pyruvate oxidase and living cells are used in the biosensors for pyruvate detection. Different methods of the enzymes immobilization are presented, as well as strategies for enhancement of the biosensor sensitivity. An additional requirement for practical applications is the biosensor resistance to electroactive interferents, inhibitors, biofouling, and electrode passivation; thus, the variants of solving these problems in the biosensors for lactate and pyruvate detection are analyzed. (C) 2018 Elsevier B.V. All rights reserved.
C1 [Kucherenko, I. S.; Topolnikova, Ya. V.; Soldatkin, O. O.] Natl Acad Sci Ukraine, Inst Mol Biol & Genet, Lab Biomol Elect, Zabolotnogo St 150, UA-03148 Kiev, Ukraine.
   [Kucherenko, I. S.] Iowa State Univ, Dept Mech Engn, Ames, IA 50011 USA.
   [Soldatkin, O. O.] Taras Shevchenko Natl Univ Kyiv, Inst High Technol, Volodymyrska St 64, UA-01003 Kiev, Ukraine.
C3 National Academy of Sciences Ukraine; Institute of Molecular Biology &
   Genetics of NASU; Iowa State University; Ministry of Education & Science
   of Ukraine; Taras Shevchenko National University Kiev
RP Kucherenko, IS (通讯作者)，Natl Acad Sci Ukraine, Inst Mol Biol & Genet, Lab Biomol Elect, Zabolotnogo St 150, UA-03148 Kiev, Ukraine.
EM kucherenko.i.s@gmail.com
RI Kucherenko, Ivan/W-1279-2017; Soldatkin, Oleksandr/AAK-8273-2020
OI Kucherenko, Ivan/0000-0001-8774-5272; Soldatkin,
   Oleksandr/0000-0003-2362-5487
FU National Academy of Sciences of Ukraine; United States Department of
   State Bureau of Educational and Cultural Affairs [PS00267098]
FX The authors gratefully acknowledge financial support of this study by
   the National Academy of Sciences of Ukraine in the frame of the Program
   "Smart sensor devices of a new generation based on modern materials and
   technologies". I. Kucherenko thanks the United States Department of
   State Bureau of Educational and Cultural Affairs for the Fulbright
   fellowship (Fulbright Scholar Program, PS00267098).
CR Abayomi LA, 2006, BIOSENS BIOELECTRON, V21, P2176, DOI 10.1016/j.bios.2005.10.024
   Akyilmaz E, 2007, ELECTROCHIM ACTA, V52, P7972, DOI 10.1016/j.electacta.2007.06.058
   Arai G, 1999, J ELECTROANAL CHEM, V464, P143, DOI 10.1016/S0022-0728(99)00011-X
   Bahadir EB, 2015, ANAL BIOCHEM, V478, P107, DOI 10.1016/j.ab.2015.03.011
   Barker SB, 1941, J BIOL CHEM, V138, P535
   Batra B, 2016, ENG LIFE SCI, V16, P786, DOI 10.1002/elsc.201600082
   Bayram E, 2014, ARTIF CELL NANOMED B, V42, P418, DOI 10.3109/21691401.2013.815626
   Berezhetska O, 2011, SENSOR LETT, V9, P2388, DOI 10.1166/sl.2011.1796
   Bergmann W, 1999, ANAL CHIM ACTA, V394, P233, DOI 10.1016/S0003-2670(99)00296-2
   Bhat Anithraj, 2015, J Clin Exp Dent, V7, pe462, DOI 10.4317/jced.52266
   Bhat Manohara A, 2016, J Oral Maxillofac Pathol, V20, P102, DOI 10.4103/0973-029X.180955
   Bravo I, 2017, SENSORS-BASEL, V17, DOI 10.3390/s17010144
   Briones M, 2016, ANAL CHIM ACTA, V908, P141, DOI 10.1016/j.aca.2015.12.029
   Briones M, 2015, BIOSENS BIOELECTRON, V68, P521, DOI 10.1016/j.bios.2015.01.044
   Canbay E, 2015, FOOD CHEM, V169, P197, DOI 10.1016/j.foodchem.2014.07.140
   Cardosi M., 2012, DEHYDROGENASES, DOI [10.5772/48491, DOI 10.5772/48491]
   Chan D, 2017, ELECTROCHIM ACTA, V231, P209, DOI 10.1016/j.electacta.2017.02.050
   Cheng HY, 2018, BIOSENS BIOELECTRON, V118, P97, DOI 10.1016/j.bios.2018.07.031
   Chou JC, 2018, MICROELECTRON RELIAB, V83, P249, DOI 10.1016/j.microrel.2017.06.036
   Cordeiro CA, 2015, BIOSENS BIOELECTRON, V67, P677, DOI 10.1016/j.bios.2014.09.101
   Cunha-Silva H, 2018, TALANTA, V188, P779, DOI 10.1016/j.talanta.2018.06.054
   Dagar K, 2017, ENZYME MICROB TECH, V96, P177, DOI 10.1016/j.enzmictec.2016.10.014
   Debray FG, 2007, CLIN CHEM, V53, P916, DOI 10.1373/clinchem.2006.081166
   Dempsey E, 1997, ANAL CHIM ACTA, V346, P341
   Gajovic N, 2000, ANAL CHEM, V72, P2963, DOI 10.1021/ac991021i
   Garcia-Alvarez M, 2014, CRIT CARE, V18, DOI 10.1186/s13054-014-0503-3
   Garjonyte R, 2001, SENSOR ACTUAT B-CHEM, V79, P33, DOI 10.1016/S0925-4005(01)00845-0
   Ghica ME, 2006, ELECTROANAL, V18, P748, DOI 10.1002/elan.200503468
   Goran JM, 2011, ANAL CHEM, V83, P8123, DOI 10.1021/ac2016272
   Haghighi B, 2011, TALANTA, V85, P2189, DOI 10.1016/j.talanta.2011.07.071
   Hakala TK, 2013, CARBOHYD POLYM, V93, P102, DOI 10.1016/j.carbpol.2012.05.013
   Hernandez-Ibanez N, 2016, BIOSENS BIOELECTRON, V77, P1168, DOI 10.1016/j.bios.2015.11.005
   Homaei Ahmad Abolpour, 2013, J Chem Biol, V6, P185, DOI 10.1007/s12154-013-0102-9
   Hsieh CL, 2018, J SEP SCI, V41, P1298, DOI 10.1002/jssc.201701283
   Jena BK, 2006, ANAL CHEM, V78, P6332, DOI 10.1021/ac052143f
   Karkovska M, 2015, TALANTA, V144, P1195, DOI 10.1016/j.talanta.2015.07.081
   Knyzhnykova D. V., 2018, Biopolymers and Cell, V34, P14, DOI 10.7124/bc.00096C
   Kruse O, 2011, SCAND J TRAUMA RESUS, V19, DOI 10.1186/1757-7241-19-74
   Larsen T, 2017, ANAL BIOCHEM, V539, P152, DOI 10.1016/j.ab.2017.10.026
   Long YM, 2009, ANAL LETT, V42, P312, DOI 10.1080/00032710802585691
   Parra-Alfambra AM, 2018, SENSOR ACTUAT B-CHEM, V274, P310, DOI 10.1016/j.snb.2018.07.124
   Mayo Medical Laboratories, 2018, DESCR LACT PYR RAT T
   Mazzei F, 2007, MICROCHEM J, V87, P81, DOI 10.1016/j.microc.2007.05.009
   Monosik R, 2012, FOOD CONTROL, V23, P238, DOI 10.1016/j.foodcont.2011.07.021
   Nikolaus N, 2008, MICROCHIM ACTA, V160, P15, DOI 10.1007/s00604-007-0834-8
   Numako M, 2018, MICROCHEM J, V142, P202, DOI 10.1016/j.microc.2018.06.037
   Nuzzo E., 2015, CRIT CARE, V19, pP33, DOI [10.1186/cc14113, DOI 10.1186/CC14113]
   O'Hare D., 2014, BODY SENSOR NETWORKS, P55, DOI DOI 10.1007/978-1-4471-6374-9_2
   Osborne PG, 1998, ANAL CHEM, V70, P1701, DOI 10.1021/ac9706990
   Ozkan M, 2009, TALANTA, V79, P1412, DOI 10.1016/j.talanta.2009.06.012
   Pagan M, 2015, BIOSENS BIOELECTRON, V64, P138, DOI 10.1016/j.bios.2014.08.072
   Parra A, 2006, ANAL CHIM ACTA, V555, P308, DOI 10.1016/j.aca.2005.09.025
   Peng MZ, 2016, ANAL CHIM ACTA, V942, P50, DOI 10.1016/j.aca.2016.08.025
   Piano M, 2010, TALANTA, V82, P34, DOI 10.1016/j.talanta.2010.03.051
   Pilas J, 2015, PROCEDIA ENGINEER, V120, P532, DOI 10.1016/j.proeng.2015.08.702
   Pundir CS, 2016, BIOSENS BIOELECTRON, V86, P777, DOI 10.1016/j.bios.2016.07.076
   Putzbach W, 2013, SENSORS-BASEL, V13, P4811, DOI 10.3390/s130404811
   Rathee K, 2018, ANAL BIOANAL ELECTRO, V10, P1031
   Revzin AF, 2002, SENSOR ACTUAT B-CHEM, V81, P359, DOI 10.1016/S0925-4005(01)00982-0
   Rocchitta G, 2016, SENSORS-BASEL, V16, DOI 10.3390/s16060780
   Romero MR, 2017, SENSOR ACTUAT B-CHEM, V244, P577, DOI 10.1016/j.snb.2017.01.011
   Romero MR, 2008, SENSOR ACTUAT B-CHEM, V131, P590, DOI 10.1016/j.snb.2007.12.044
   Schuckel J, 2011, ENZYME MICROB TECH, V48, P278, DOI 10.1016/j.enzmictec.2010.12.002
   Seheult J, 2017, CLIN CHEM LAB MED, V55, P322, DOI 10.1515/cclm-2016-0438
   Sharma U, 2015, J GASTROEN HEPATOL, V30, P1492, DOI 10.1111/jgh.12979
   Shi WH, 2018, SENSORS-BASEL, V18, DOI 10.3390/s18051620
   Shi WX, 2014, J AOAC INT, V97, P1742, DOI 10.5740/jaoacint.13-366
   Shimomura T, 2012, ANAL CHIM ACTA, V714, P114, DOI 10.1016/j.aca.2011.11.053
   Shkotova LV, 2008, MAT SCI ENG C-BIO S, V28, P943, DOI 10.1016/j.msec.2007.10.038
   Shkotova LV, 2016, FOOD CHEM, V197, P972, DOI 10.1016/j.foodchem.2015.11.066
   Situmorang M, 2002, ELECTROANAL, V14, P17, DOI 10.1002/1521-4109(200201)14:1<17::AID-ELAN17>3.3.CO;2-F
   Smutok O, 2017, SENSOR ACTUAT B-CHEM, V250, P469, DOI 10.1016/j.snb.2017.04.192
   Smutok OV, 2014, TALANTA, V125, P227, DOI 10.1016/j.talanta.2014.02.041
   Suetrong B, 2016, CHEST, V149, P252, DOI 10.1378/chest.15-1703
   TATSUMA T, 1991, ANAL CHIM ACTA, V242, P85, DOI 10.1016/0003-2670(91)87050-H
   Uzunoglu A, 2016, MICROCHIM ACTA, V183, P1667, DOI 10.1007/s00604-016-1796-5
   Vargas E, 2016, TALANTA, V152, P147, DOI 10.1016/j.talanta.2016.01.063
   Wang ZJ, 2012, BIOSENS BIOELECTRON, V32, P111, DOI 10.1016/j.bios.2011.11.043
   Yang ML, 2008, NANOTECHNOLOGY, V19, DOI 10.1088/0957-4484/19/7/075502
   Yang X, 2013, ELECTROCHIM ACTA, V94, P259, DOI 10.1016/j.electacta.2013.01.019
   Yao T, 2004, ANAL CHIM ACTA, V510, P53, DOI 10.1016/j.aca.2003.12.062
   Zhang ZH, 2014, CRIT CARE MED, V42, P2118, DOI 10.1097/CCM.0000000000000405
   Zhao YG, 2015, COLLOID SURFACE B, V126, P476, DOI 10.1016/j.colsurfb.2014.12.053
   Zhou AP, 2015, TUBERCULOSIS, V95, P294, DOI 10.1016/j.tube.2015.02.038
   Zhu LK, 2017, DENT MATER, V33, P1315, DOI 10.1016/j.dental.2017.08.186
NR 85
TC 64
Z9 66
U1 29
U2 174
PU ELSEVIER SCI LTD
PI OXFORD
PA THE BOULEVARD, LANGFORD LANE, KIDLINGTON, OXFORD OX5 1GB, OXON, ENGLAND
SN 0165-9936
EI 1879-3142
J9 TRAC-TREND ANAL CHEM
JI Trac-Trends Anal. Chem.
PD JAN
PY 2019
VL 110
BP 160
EP 172
DI 10.1016/j.trac.2018.11.004
PG 13
WC Chemistry, Analytical
WE Science Citation Index Expanded (SCI-EXPANDED)
SC Chemistry
GA HG3NC
UT WOS:000454880400014
DA 2023-06-30
ER

PT J
AU Dodevska, T
   Horozova, E
   Dimcheva, N
AF Dodevska, Totka
   Horozova, Elena
   Dimcheva, Nina
TI Design of an amperometric xanthine biosensor based on a graphite
   transducer patterned with noble metal microparticles
SO CENTRAL EUROPEAN JOURNAL OF CHEMISTRY
LA English
DT Article
DE Xanthine; Biosensor; Hydrogen peroxide; Electroreduction; Modified
   graphite electrodes
ID GLASSY-CARBON ELECTRODE; HYDROGEN-PEROXIDE; URIC-ACID;
   CAPILLARY-ELECTROPHORESIS; LIQUID-CHROMATOGRAPHY; ENZYME ELECTRODE;
   OXIDASE; HYPOXANTHINE; HPLC; FILM
AB A mesoporous graphite material micro-structured with palladium-platinum deposits (mixed in the ratio of 70: 30% Pd:Pt) has been used as a cost-effective electrode material for designing an amperometric biosensor for xanthine. The here reported biosensor shows significantly improved operational parameters as compared to previously published results. At a constant applied potential of -0.05 V (vs. Ag/AgCl) it is distinguished with enhanced selectivity of the determination: at the working potential the current from the electrochemical transformation of various electrochemically active substances usually attending biological fluids (incl. uric acid, L-ascorbic acid, glutathione and paracetamol) has been eliminated. The effect of both the temperature and buffer composition on the analytical performance of the sensor has been investigated. Under optimal operational conditions (25 degrees C, -0.05 V vs. Ag/AgCl, phosphate buffer, pH 8.4), the following have been defined for the biosensor: sensitivity 0.39 mu A mu M(-1), strict linearity of the response up to xanthine concentration 70 mu M, detection limit of 1.5 mu M (S/N=3) and a response time of at most 60 s.
C1 [Dodevska, Totka] Univ Food Technol, Dept Inorgan & Phys Chem, Plovdiv 4002, Bulgaria.
   [Horozova, Elena; Dimcheva, Nina] Paisij Hilendarski Univ Plovdiv, Dept Phys Chem, BG-4000 Plovdiv, Bulgaria.
C3 University of Food Technology - Bulgaria; Plovdiv University
RP Dodevska, T (通讯作者)，Univ Food Technol, Dept Inorgan & Phys Chem, Plovdiv 4002, Bulgaria.
EM ninadd@uni-plovdiv.bg
RI Dimcheva, Nina/E-9196-2010; Dodevska, Totka/AAI-2205-2021
OI Dimcheva, Nina/0000-0001-7082-8266; Dodevska, Totka/0000-0002-5231-7347
FU University of Food Technology [18/08-H]; Plovdiv University [IS-X 02/08,
   RS-09-X-12]; Bulgarian Science Foundation [DO02-145/2008]
FX Authors acknowledge the support from the following institutions: the
   University of Food Technology Research Fund (grant 18/08-H - T.D); the
   Plovdiv University Research Fund (grant IS-X 02/08 - N.D. and grant
   RS-09-X-12 E. H.). The access to the electrochemical workstation
   PalmSens kindly provided by prof. DSc. Tz. Godjevargova within the
   framework of the collaborative project DO02-145/2008- the Bulgarian
   Science Foundation, is gratefully acknowledged.
CR Amigo JM, 2005, ANAL BIOANAL CHEM, V382, P1380, DOI 10.1007/s00216-005-3275-4
   Arslan F, 2006, ARTIF CELL BLOOD SUB, V34, P113, DOI 10.1080/10731190500430289
   Britz-McKibbin P, 2003, CHROMATOGRAPHIA, V57, P87, DOI 10.1007/BF02497482
   Di Pietro MC, 2001, J CHROMATOGR B, V751, P87, DOI 10.1016/S0378-4347(00)00471-0
   Dimcheva N, 2002, Z NATURFORSCH C, V57, P883
   DOBLHOFFDIER O, 1989, ANAL LETT, V22, P1047
   Dodevska T, 2006, ANAL BIOANAL CHEM, V386, P1413, DOI 10.1007/s00216-006-0682-0
   HLAVAY J, 1994, BIOSENS BIOELECTRON, V9, P189, DOI 10.1016/0956-5663(94)80121-5
   Horozova E., 2008, J U CHEM TECHNOLOGY, V43, P59
   Hoshi T, 2006, MAT SCI ENG C-BIO S, V26, P100, DOI 10.1016/j.msec.2005.06.001
   Ibrahim MS, 2004, MICROCHIM ACTA, V144, P249, DOI 10.1007/s00604-003-0118-x
   Kilinc E, 1998, ELECTROANAL, V10, P273, DOI 10.1002/(SICI)1521-4109(199804)10:4<273::AID-ELAN273>3.3.CO;2-F
   Liu YJ, 2004, ELECTROANAL, V16, P1271, DOI 10.1002/elan.200302947
   Miao YQ, 2005, CHEM ANAL-WARSAW, V50, P507
   Monser L, 2004, CHROMATOGRAPHIA, V59, P455, DOI 10.1365/s10337-004-0223-y
   Pei JH, 2000, ANAL CHIM ACTA, V414, P205, DOI 10.1016/S0003-2670(00)00775-3
   Purich DL, 2002, METHOD ENZYMOL, V354, P1
   Rahman MA, 2007, ELECTROANAL, V19, P631, DOI 10.1002/elan.200603799
   Samanidou VF, 2002, J LIQ CHROMATOGR R T, V25, P43, DOI 10.1081/JLC-100108538
   Shahbazian Heshmatollah, 2006, Urol J, V3, P225
   SHIHABI ZK, 1995, J CHROMATOGR B, V669, P163, DOI 10.1016/0378-4347(95)00063-O
   Sugase S, 2002, BUNSEKI KAGAKU, V51, P429, DOI 10.2116/bunsekikagaku.51.429
   Sun YY, 2003, ANAL BIOANAL CHEM, V375, P544, DOI 10.1007/s00216-002-1743-7
   Xiao F, 2008, ELECTROANAL, V20, P361, DOI 10.1002/elan.200704042
   Zhao JG, 1996, BIOSENS BIOELECTRON, V11, P493, DOI 10.1016/0956-5663(96)86786-8
NR 25
TC 22
Z9 22
U1 1
U2 16
PU VERSITA
PI WARSAW
PA SOLIPSKA 14A-1, 02-482 WARSAW, POLAND
SN 1895-1066
J9 CENT EUR J CHEM
JI Cent. Eur. J. Chem
PD FEB
PY 2010
VL 8
IS 1
BP 19
EP 27
DI 10.2478/s11532-009-0102-3
PG 9
WC Chemistry, Multidisciplinary
WE Science Citation Index Expanded (SCI-EXPANDED)
SC Chemistry
GA 581TR
UT WOS:000276548100003
OA gold
DA 2023-06-30
ER

PT J
AU Ruzza, P
   Serra, PA
   Fabbri, D
   Dettori, MA
   Rocchitta, G
   Delogu, G
AF Ruzza, Paolo
   Serra, Pier Andrea
   Fabbri, Davide
   Dettori, Maria Antonietta
   Rocchitta, Gaia
   Delogu, Giovanna
TI Hydroxylated biphenyls as tyrosinase inhibitor: A spectrophotometric and
   electrochemical study
SO EUROPEAN JOURNAL OF MEDICINAL CHEMISTRY
LA English
DT Article
DE Tyrosinase; Spectrophotometric assay; Biosensor; Hydroxylated biphenyls;
   Synthesis
ID BETA-AGGREGATION INHIBITORS; PC12 CELLS; MECHANISM; DEHYDROZINGERONE;
   ANTIOXIDANT; DERIVATIVES; CURCUMIN; DESIGN; CYTOTOXICITY; NEOLIGNANS
AB A small collection of C-2-symmetry hydroxylated biphenyls was prepared by straightforward methods and the capability to act as inhibitors of tyrosinase has been evaluated by both spectrophotometric and electrochemical assays. Our attention was focused on the diphenolase activity of this enzyme characterized by the absence of the characteristic lag time of enzymatic reaction of its monophenolase activity. To this purpose, we evaluated the capability of tyrosinase to oxidize a natural o-diphenol substrate to o-quinone analyzing the changes in the UV-Vis spectrum of a solution of caffeic acid and the reduction of the cathodic current in a tyrosinase-biosensor, respectively. Results of both the methods were comparable. Most of the compounds possessed higher inhibitory activity compared to compound 1, a known hydroxylated biphenyl inhibitor of tyrosinase. (C) 2016 Elsevier Masson SAS. All rights reserved.
C1 [Ruzza, Paolo] CNR, Ist Chim Biomol, Via Marzolo 1, I-35131 Padua, Italy.
   [Serra, Pier Andrea; Rocchitta, Gaia] Univ Sassari, Dipartimento Med Clin & Sperimentale, Viale S Pietro 43-b, I-07100 Sassari, Italy.
   [Fabbri, Davide; Dettori, Maria Antonietta; Delogu, Giovanna] CNR, Ist Chim Biomol, Traversa Crucca 3, I-07100 Sassari, Italy.
C3 Consiglio Nazionale delle Ricerche (CNR); Istituto di Chimica
   Biomolecolare (ICB-CNR); University of Sassari; Consiglio Nazionale
   delle Ricerche (CNR); Istituto di Chimica Biomolecolare (ICB-CNR)
RP Delogu, G (通讯作者)，CNR, Ist Chim Biomol, Traversa Crucca 3, I-07100 Sassari, Italy.
EM giovanna.delogu@icb.cnr.it
RI fabbri, davide/AAJ-7021-2021; Ruzza, Paolo/N-6030-2015; Dettori, Maria
   Antonietta/AAJ-7013-2021; Rocchitta, Gaia/HHM-8002-2022
OI Ruzza, Paolo/0000-0002-5596-9295; Dettori, Maria
   Antonietta/0000-0002-8776-9271; SERRA, Pier Andrea/0000-0003-2401-5146;
   ROCCHITTA, Gaia Giovanna Maria/0000-0002-4319-4197; FABBRI,
   DAVIDEGAETANO/0000-0002-3947-5164
FU Sardinia Autonomous Region [L.R. 7]
FX Authors gratefully thank Sardinia Autonomous Region for providing
   financial support, L.R. 7, 2007.
CR Amblard F, 2007, BIOORG MED CHEM LETT, V17, P4428, DOI 10.1016/j.bmcl.2007.06.024
   Amine A, 2014, TALANTA, V118, P368, DOI 10.1016/j.talanta.2013.10.025
   Bao K, 2010, BIOORGAN MED CHEM, V18, P6708, DOI 10.1016/j.bmc.2010.07.062
   Bringmann G, 2011, CHEM REV, V111, P563, DOI 10.1021/cr100155e
   Calia G, 2009, SENSORS-BASEL, V9, P2511, DOI 10.3390/s90402511
   Chang TS, 2009, INT J MOL SCI, V10, P2440, DOI 10.3390/ijms10062440
   Fenoll LG, 2004, INT J BIOCHEM CELL B, V36, P235, DOI 10.1016/S1357-2725(03)00234-6
   Fenoll LG, 2000, BIOL CHEM, V381, P313, DOI 10.1515/BC.2000.041
   Fowler DM, 2006, PLOS BIOL, V4, P100, DOI 10.1371/journal.pbio.0040006
   Fujisawa S, 2005, ARCH IMMUNOL THER EX, V53, P28
   Garcia-Molina F, 2007, J AGR FOOD CHEM, V55, P9739, DOI 10.1021/jf0712301
   Hajduk PJ, 2000, J MED CHEM, V43, P3443, DOI 10.1021/jm000164q
   Kancheva V, 2014, FOOD CHEM, V157, P263, DOI 10.1016/j.foodchem.2014.02.036
   Kim YJ, 2005, CELL MOL LIFE SCI, V62, P1707, DOI 10.1007/s00018-005-5054-y
   Kim YJ, 2005, BIOL PHARM BULL, V28, P323, DOI 10.1248/bpb.28.323
   Kumar CM, 2011, BIOCHIMIE, V93, P562, DOI 10.1016/j.biochi.2010.11.014
   Kumar PVS, 2011, J FOOD SCI TECH MYS, V48, P440, DOI 10.1007/s13197-010-0178-y
   Kuo PC, 2005, ARCH PHARM RES, V28, P518, DOI 10.1007/BF02977752
   Kwak SY, 2013, BIOORG MED CHEM LETT, V23, P1136, DOI 10.1016/j.bmcl.2012.10.107
   Marchiani A, 2013, AMINO ACIDS, V45, P327, DOI 10.1007/s00726-013-1503-3
   Migheli R, 2008, ANAL BIOCHEM, V380, P323, DOI 10.1016/j.ab.2008.05.050
   Moridani MY, 2005, J PHARM PHARM SCI, V8, P348
   Nerya O, 2004, PHYTOCHEMISTRY, V65, P1389, DOI 10.1016/j.phytochem.2004.04.016
   Parvez S, 2007, PHYTOTHER RES, V21, P805, DOI 10.1002/ptr.2184
   Pedotti S, 2016, POLYHEDRON, V117, P80, DOI 10.1016/j.poly.2016.05.039
   Pisano M, 2010, MOL CANCER, V9, DOI 10.1186/1476-4598-9-137
   Radhakrishnan S, 2015, BIOORG CHEM, V62, P117, DOI 10.1016/j.bioorg.2015.08.005
   Reinke AA, 2007, CHEM BIOL DRUG DES, V70, P206, DOI 10.1111/j.1747-0285.2007.00557.x
   Rocchitta G, 2013, ANAL CHEM, V85, P10282, DOI 10.1021/ac402071w
   RODRIGUEZLOPEZ JN, 1992, J BIOL CHEM, V267, P3801
   Slavova-Kazakova AK, 2015, BEILSTEIN J ORG CHEM, V11, P1398, DOI 10.3762/bjoc.11.151
   Solomon EI, 1996, CHEM REV, V96, P2563, DOI 10.1021/cr950046o
   Stevens CB, 2013, BIOORG MED CHEM LETT, V23, P1703, DOI 10.1016/j.bmcl.2013.01.076
   Tay WM, 2013, INORG CHEM, V52, P679, DOI 10.1021/ic301832p
   Ward RS, 1999, NAT PROD REP, V16, P75, DOI 10.1039/a705992b
NR 35
TC 19
Z9 20
U1 0
U2 41
PU ELSEVIER FRANCE-EDITIONS SCIENTIFIQUES MEDICALES ELSEVIER
PI PARIS
PA 23 RUE LINOIS, 75724 PARIS, FRANCE
SN 0223-5234
EI 1768-3254
J9 EUR J MED CHEM
JI Eur. J. Med. Chem.
PD JAN 27
PY 2017
VL 126
BP 1034
EP 1038
DI 10.1016/j.ejmech.2016.12.028
PG 5
WC Chemistry, Medicinal
WE Science Citation Index Expanded (SCI-EXPANDED); Index Chemicus (IC)
SC Pharmacology & Pharmacy
GA EO6LP
UT WOS:000396804600080
PM 28012343
DA 2023-06-30
ER

PT J
AU Welch, ME
   Ritzert, NL
   Chen, HJ
   Smith, NL
   Tague, ME
   Xu, YY
   Baird, BA
   Abruna, HD
   Ober, CK
AF Welch, M. Elizabeth
   Ritzert, Nicole L.
   Chen, Hongjun
   Smith, Norah L.
   Tague, Michele E.
   Xu, Youyong
   Baird, Barbara A.
   Abruna, Hector D.
   Ober, Christopher K.
TI Generalized Platform for Antibody Detection using the Antibody Catalyzed
   Water Oxidation Pathway
SO JOURNAL OF THE AMERICAN CHEMICAL SOCIETY
LA English
DT Article
ID SELF-ASSEMBLED MONOLAYERS; MOLECULAR-CONFORMATION; VIRUS; TRANSMISSION
AB Infectious diseases, such as influenza, present a prominent global problem including the constant threat of pandemics that initiate in avian or other species and then pass to humans. We report a new sensor that can be specifically functionalized to detect antibodies associated with a wide range of infectious diseases in multiple species. This biosensor is based on electrochemical detection of hydrogen peroxide generated through the intrinsic catalytic activity of all antibodies: the antibody catalyzed water oxidation pathway (ACWOP). Our platform includes a polymer brush-modified surface where specific antibodies bind to conjugated haptens with high affinity and specificity. Hydrogen peroxide provides an electrochemical signal that is mediated by Resorufin/Amplex Red. We characterize the biosensor platform, using model anti-DNP antibodies, with the ultimate goal of designing a versatile device that is inexpensive, portable, reliable, and fast. We demonstrate detection of antibodies at concentrations that fall well within clinically relevant levels.
C1 [Welch, M. Elizabeth; Ritzert, Nicole L.; Chen, Hongjun; Smith, Norah L.; Tague, Michele E.; Baird, Barbara A.; Abruna, Hector D.] Cornell Univ, Dept Chem & Chem Biol, Ithaca, NY 14853 USA.
   [Welch, M. Elizabeth; Xu, Youyong; Ober, Christopher K.] Cornell Univ, Dept Mat Sci & Engn, Ithaca, NY 14853 USA.
C3 Cornell University; Cornell University
RP Ober, CK (通讯作者)，Cornell Univ, Dept Mat Sci & Engn, 310 Bard Hall, Ithaca, NY 14853 USA.
EM cko3@cornell.edu
RI Chen, Hongjun/D-4721-2012; Ober, Christopher/AAI-1568-2019
OI Chen, Hongjun/0000-0002-9212-6940; Ober,
   Christopher/0000-0002-3805-3314; Ritzert, Nicole/0000-0001-8680-6299
FU NSF [DMR-1105253, ECS-0335765];  [NSF-NBTC ECS-9876771];  [NIH
   R01AI18306]; Direct For Mathematical & Physical Scien; Division Of
   Materials Research [1105253] Funding Source: National Science Foundation
FX We acknowledge support by NSF Grant DMR-1105253. Work supported in part
   by Grants NSF-NBTC ECS-9876771 and NIH R01AI18306. This work made use of
   the Nanobiotechnology Center (NBTC) shared research facilities at
   Cornell University, and the Cornell NanoScale Facility, a member of the
   National Nanotechnology Infrastructure Network, which is supported by
   the NSF (Grant ECS-0335765). Also, Rob Ilic (CNF), Jimmy John, and
   Roxana Amirahmadi are gratefully acknowledged for their invaluable
   suggestions and assistance.
CR ABRUNA HD, 1981, J AM CHEM SOC, V103, P1, DOI 10.1021/ja00391a001
   Bard A. J., 2001, ELECTROCHEMICAL METH
   Burns A., 2006, GLOBAL DEV FINANCE D
   Datta D, 2002, P NATL ACAD SCI USA, V99, P2636, DOI 10.1073/pnas.052709399
   Gajovic-Eichelmann N, 2005, ELECTROANAL, V17, P1043, DOI 10.1002/elan.200403212
   Harder P, 1998, J PHYS CHEM B, V102, P426, DOI 10.1021/jp972635z
   Herfst S, 2012, SCIENCE, V336, P1534, DOI 10.1126/science.1213362
   Imai M, 2012, NATURE, V486, P420, DOI 10.1038/nature10831
   Lyon JL, 2006, ANAL CHEM, V78, P8518, DOI 10.1021/ac061483d
   MERKEL PB, 1972, J AM CHEM SOC, V94, P1030, DOI 10.1021/ja00758a072
   OSTERYOUNG JG, 1985, ANAL CHEM, V57, pA101, DOI 10.1021/ac00279a789
   Potter CW, 2001, J APPL MICROBIOL, V91, P572, DOI 10.1046/j.1365-2672.2001.01492.x
   Russell CA, 2012, SCIENCE, V336, P1541, DOI 10.1126/science.1222526
   Salokhiddinov K. I., 1981, J APPL SPECTROSC, V34, P892
   SAUERBREY G, 1959, Z PHYS, V155, P206, DOI 10.1007/BF01337937
   Senaratne W, 2006, BIOSENS BIOELECTRON, V22, P63, DOI 10.1016/j.bios.2005.12.003
   Sturm-Ramirez KM, 2004, J VIROL, V78, P4892, DOI 10.1128/JVI.78.9.4892-4901.2004
   Velumani S, 2011, PLOS ONE, V6, DOI 10.1371/journal.pone.0020737
   Wang RLC, 1997, J PHYS CHEM B, V101, P9767, DOI 10.1021/jp9716952
   Wentworth P, 2001, SCIENCE, V293, P1806, DOI 10.1126/science.1062722
   Zhu XY, 2004, P NATL ACAD SCI USA, V101, P2247, DOI 10.1073/pnas.0307311101
NR 21
TC 27
Z9 28
U1 1
U2 91
PU AMER CHEMICAL SOC
PI WASHINGTON
PA 1155 16TH ST, NW, WASHINGTON, DC 20036 USA
SN 0002-7863
J9 J AM CHEM SOC
JI J. Am. Chem. Soc.
PD FEB 5
PY 2014
VL 136
IS 5
BP 1879
EP 1883
DI 10.1021/ja409598c
PG 5
WC Chemistry, Multidisciplinary
WE Science Citation Index Expanded (SCI-EXPANDED)
SC Chemistry
GA AB0PD
UT WOS:000331493700038
PM 24410628
OA Green Published, hybrid
DA 2023-06-30
ER

PT J
AU Barzegar, A
   Moosavi-Movahedi, AA
   Ganjali, MR
AF Barzegar, Abolfazl
   Moosavi-Movahedi, Ali A.
   Ganjali, Mohammad R.
TI Amplification of electrocatalytic oxidation of NADH based on cysteine
   nanolayers
SO JOURNAL OF APPLIED ELECTROCHEMISTRY
LA English
DT Article
DE Nanostructured monolayers; Cyclic voltammetry; Biosensors; NADH;
   Cysteine; Alcohol dehydrogenase
ID SELF-ASSEMBLED MONOLAYERS; ELECTROCHEMICAL OXIDATION; GOLD ELECTRODE;
   ALCOHOL DEHYDROGENASE; ETHANOL; MICROELECTRODE; BIOSENSOR; SYSTEM;
   ARRAYS; SENSOR
AB A biosensor for the determination of alcohol based on cysteine (Cys) nanolayers has been constructed. The utilization of the redox-inactive, self-assembled monolayer (SAM) modified gold ultra micro-electrode (UME) for NADH electroanalysis is introduced as a new modified gold Cys-UME. This Cys-UME prevents fouling and was found to be stable and ill-defined under subsequent potential sweeps, and different NADH concentrations. NADH oxidation gave a linear correlation between the peak current and NADH concentration (1-5 mM). Also, excellent electro-catalytic activity (enhancing the oxidation peak current) was observed towards NADH oxidation, with activation overpotential of about 250 mV lower than that of the bare electrode. The use of different alcohol concentrations in the presence of alcohol dehydrogenase (ADH) gave an increase in the NADH oxidation peak current, indicating that the electrochemical NADH oxidation at mild potentials could lead to an enzymatically active NAD ?.
C1 [Barzegar, Abolfazl] Univ Tabriz, Res Inst Fundamental Sci RIFS, Tabriz, Iran.
   [Barzegar, Abolfazl; Moosavi-Movahedi, Ali A.] Univ Tehran, Inst Biochem & Biophys, Tehran, Iran.
   [Ganjali, Mohammad R.] Univ Tehran, Coll Sci, Dept Chem, Tehran, Iran.
C3 University of Tabriz; University of Tehran; University of Tehran
RP Barzegar, A (通讯作者)，Univ Tabriz, Res Inst Fundamental Sci RIFS, Tabriz, Iran.
EM barzegar@ibb.ut.ac.ir
RI Moosavi-Movahedi, Ali A./K-7453-2013; Ganjali, Mohammad Reza/C-7640-2009
OI Ganjali, Mohammad Reza/0000-0002-2968-0981; Barzegar,
   Abolfazl/0000-0002-1237-0848
FU Research Institute of Fundamental Sciences (RIFS); University of Tabriz;
   Research Council of the University of Tehran; Iran National Science
   Foundation (INSF)
FX Financial support from the Research Institute of Fundamental Sciences
   (RIFS), University of Tabriz, Research Council of the University of
   Tehran and the Iran National Science Foundation (INSF) is gratefully
   acknowledged.
CR BLAEDEL WJ, 1975, ANAL CHEM, V47, P1337, DOI 10.1021/ac60358a034
   BUHNER M, 1969, EUR J BIOCHEM, V11, P73, DOI 10.1111/j.1432-1033.1969.tb00741.x
   BURKE LD, 1989, ELECTROCHIM ACTA, V34, P1659, DOI 10.1016/0013-4686(89)85044-3
   CHENAULT HK, 1987, APPL BIOCHEM BIOTECH, V14, P147, DOI 10.1007/BF02798431
   CONWAY BE, 1973, FARADAY DISCUSS, V56, P199
   COSOFRET VV, 1995, ANAL CHEM, V67, P1647, DOI 10.1021/ac00106a001
   Darder M, 2000, ANAL CHEM, V72, P5753, DOI 10.1021/ac001706e
   Dijksma M, 2001, ANAL CHEM, V73, P901, DOI 10.1021/ac001051h
   Dimitrakopoulos T, 1996, ELECTROANAL, V8, P438, DOI 10.1002/elan.1140080507
   Ganjali MR, 2007, SENSOR ACTUAT B-CHEM, V123, P1125, DOI 10.1016/j.snb.2006.11.041
   Gorton Lo, 2002, J Biotechnol, V82, P371, DOI 10.1016/S1389-0352(01)00053-8
   Hernandez P, 2003, ELECTROANAL, V15, P1625, DOI 10.1002/elan.200302731
   HINTSCHE R, 1994, BIOSENS BIOELECTRON, V9, P697, DOI 10.1016/0956-5663(94)80068-5
   JAEGFELDT H, 1980, J ELECTROANAL CHEM, V110, P295, DOI 10.1016/S0022-0728(80)80381-0
   KITANI A, 1981, J AM CHEM SOC, V103, P7636, DOI 10.1021/ja00415a036
   KOVACS GTA, 1995, SENSOR ACTUAT B-CHEM, V23, P41, DOI 10.1016/0925-4005(94)01523-K
   Li QW, 2001, ELECTROANAL, V13, P1342
   Liaw HW, 2006, J NANOSCI NANOTECHNO, V6, P2396, DOI 10.1166/jnn.2006.510
   Mandler D, 1996, ELECTROANAL, V8, P207, DOI 10.1002/elan.1140080302
   Munteanu FD, 2001, J ELECTROANAL CHEM, V509, P2, DOI 10.1016/S0022-0728(01)00376-X
   Musameh M, 2002, ELECTROCHEM COMMUN, V4, P743, DOI 10.1016/S1388-2481(02)00451-4
   NOROUZI P, 2007, ANAL LETT, V40, P1
   Pandey PC, 1998, ANAL BIOCHEM, V260, P195, DOI 10.1006/abio.1998.2679
   Raj CR, 2005, BIOSENS BIOELECTRON, V21, P949, DOI 10.1016/j.bios.2005.03.001
   Raj CR, 2001, ELECTROCHEM COMMUN, V3, P633
   Raj CR, 2001, BIOELECTROCHEMISTRY, V53, P251
   RODKEY FL, 1959, J BIOL CHEM, V234, P188
   WHITE HB, 1982, EVOLUTION COENZYMES
   Wightman R.M., 1989, ELECTROANALYTICAL CH, V15
   Zhang SX, 2005, BIOELECTROCHEMISTRY, V67, P15, DOI 10.1016/j.bioelechem.2004.12.002
NR 30
TC 9
Z9 9
U1 0
U2 15
PU SPRINGER
PI DORDRECHT
PA VAN GODEWIJCKSTRAAT 30, 3311 GZ DORDRECHT, NETHERLANDS
SN 0021-891X
J9 J APPL ELECTROCHEM
JI J. Appl. Electrochem.
PD JUL
PY 2009
VL 39
IS 7
BP 1111
EP 1116
DI 10.1007/s10800-008-9766-1
PG 6
WC Electrochemistry
WE Science Citation Index Expanded (SCI-EXPANDED)
SC Electrochemistry
GA 456DS
UT WOS:000266821100022
DA 2023-06-30
ER

PT J
AU Zhang, JY
   Ding, ZY
   Wang, DD
   Chen, LP
   Feng, XJ
AF Zhang Jiayi
   Ding Zhenyao
   Wang Dandan
   Chen Liping
   Feng Xinjian
TI Fabrication of Triphase Enzyme Electrode Based on Porous Gold Substrate
   for High-performance Electrochemical Biosensor
SO CHEMICAL JOURNAL OF CHINESE UNIVERSITIES-CHINESE
LA Chinese
DT Article
ID SURFACE; DESIGN; LOTUS; AIR
AB The interface microenvironment is the key factor affecting the enzymatic reaction and enzyme biosensing performance. In this study, we fabricated an oxidase enzyme electrode AVlith an air -liquid -solid triphase interfacial microenvironment by adjusting the surface wettability of three-dimensional (3D) micro/nanostructured porous gold substrate, and studied the effects of interfacial microenvironment on enzymatic reaction kinetics and performance of enzyme electrode. Based on the triphase interface porous gold structured enzyme eleciroile, the reactant oxygen can be directly and quickly transferred from the gas phase to the enzyme reaction interface, which greatly increases the interface oxygen concentration and stability, thus enhances the oxidase activity and the stability of enzyme electrode response. Take glucose as a model analyte, we found that the electrochemical enzyme biosensor has a wide linear range, high sensitivity, low detection limit and good stability. This unique triphase reaction interface design strategy provides a new idea for the construction of high-performance enzyme Iiioseinsor and accurate detection of biornolecules.
C1 [Zhang Jiayi; Wang Dandan; Chen Liping; Feng Xinjian] Soochow Univ, Coll Chem Chem Engn & Mat Sci, Suzhou 215123, Peoples R China.
   [Ding Zhenyao; Feng Xinjian] Soochow Univ, Innovat Ctr Chem Sci, Suzhou 215123, Peoples R China.
C3 Soochow University - China; Soochow University - China
RP Chen, LP; Feng, XJ (通讯作者)，Soochow Univ, Coll Chem Chem Engn & Mat Sci, Suzhou 215123, Peoples R China.; Feng, XJ (通讯作者)，Soochow Univ, Innovat Ctr Chem Sci, Suzhou 215123, Peoples R China.
EM lpchen@suda.edu.cn; xjfeng@suda.edu.cn
FU National Key Research and Development Program of China [2019YFA0709200];
   National Natural Science Foundation of China
   [21988102,51772198,22002101]
FX Supported by the National Key Research and Development Program of
   China(No. 2019YFA0709200)and the National Natural Science Foundation of
   China(Nos.21988102,51772198,22002101).
CR Bankar SB, 2009, BIOTECHNOL ADV, V27, P489, DOI 10.1016/j.biotechadv.2009.04.003
   Barthlott W, 1997, PLANTA, V202, P1, DOI 10.1007/s004250050096
   Bollella P, 2018, ANAL CHEM, V90, P12131, DOI 10.1021/acs.analchem.8b03093
   Cai Z, 2019, NANO RES, V12, P345, DOI 10.1007/s12274-018-2221-7
   Chen LP, 2018, ADV FUNCT MATER, V28, DOI 10.1002/adfm.201801483
   Cui YT, 2021, CHEM J CHINESE U, V42, P1061, DOI 10.7503/cjcu20200621
   Cussler E.L., 2009, DIFFUSION MASS TRANS
   Dai YF, 2019, ANGEW CHEM INT EDIT, V58, P12355, DOI 10.1002/anie.201901879
   Ding ZX, 2019, CHEM J CHINESE U, V40, P1029, DOI 10.7503/cjcu20180668
   Farsinezhad S, 2014, RSC ADV, V4, P33587, DOI 10.1039/c4ra06402j
   Feng L, 2002, ADV MATER, V14, P1857, DOI 10.1002/adma.200290020
   Feng XJ, 2006, ADV MATER, V18, P3063, DOI 10.1002/adma.200501961
   Fu LH, 2019, ADV MATER, V31, DOI 10.1002/adma.201808325
   Gao W, 2016, NATURE, V529, P509, DOI 10.1038/nature16521
   Golabiewska A, 2017, MOL CATAL, V442, P154, DOI 10.1016/j.mcat.2017.09.004
   Gu Z, 2018, ANALYST, V143, P2760, DOI 10.1039/c8an00645h
   Hafez ME, 2019, ANGEW CHEM INT EDIT, V58, P6327, DOI 10.1002/anie.201901384
   Heller A, 2008, CHEM REV, V108, P2482, DOI 10.1021/cr068069y
   Huang JY, 2015, J MATER CHEM A, V3, P2825, DOI 10.1039/c4ta05332j
   Huang S, 2017, ANGEW CHEM INT EDIT, V56, P9053, DOI 10.1002/anie.201703913
   Ji SB, 2021, CHEM J CHINESE U, V42, P1074, DOI 10.7503/cjcu20200644
   Jiang L, 2004, ANGEW CHEM INT EDIT, V43, P4338, DOI 10.1002/anie.200460333
   KORMANN C, 1988, ENVIRON SCI TECHNOL, V22, P798, DOI 10.1021/es00172a009
   Li L, 2021, CHEM J CHINESE U, V42, P803, DOI 10.7503/cjcu20200635
   Li Z, 2019, MATTER-US, V1, P661, DOI 10.1016/j.matt.2019.03.009
   Lu YW, 2019, BIOSENS BIOELECTRON, V142, DOI 10.1016/j.bios.2019.111569
   Lu Y, 2015, SCIENCE, V347, P1132, DOI 10.1126/science.aaa0946
   Nantaphol S, 2017, BIOSENS BIOELECTRON, V98, P76, DOI 10.1016/j.bios.2017.06.034
   Sheng X, 2017, J AM CHEM SOC, V139, P12402, DOI 10.1021/jacs.7b07187
   Sun C, 2021, CCS CHEM, V3, P189, DOI 10.31635/ccschem.020.202000558
   Tu WW, 2018, TRAC-TREND ANAL CHEM, V105, P470, DOI 10.1016/j.trac.2018.06.007
   UPDIKE SJ, 1967, NATURE, V214, P986, DOI 10.1038/214986a0
   Wilson GS, 2000, CHEM REV, V100, P2693, DOI 10.1021/cr990003y
   Wu YC, 2019, ADV MATER, V31, DOI 10.1002/adma.201800718
   Wu YC, 2014, ADV MATER, V26, P1124, DOI 10.1002/adma.201304062
   Xing Z, 2021, NAT COMMUN, V12, DOI 10.1038/s41467-020-20397-5
   Zhang JC, 2020, ADV SCI, V7, DOI 10.1002/advs.202002630
   Zhang TJ, 2010, ADV FUNCT MATER, V20, P1152, DOI 10.1002/adfm.200902104
   Zhang XQ, 2019, ADV MATER, V31, DOI 10.1002/adma.201804508
   Zhou H, 2020, J AM CHEM SOC, V142, P2738, DOI 10.1021/jacs.9b12247
NR 40
TC 0
Z9 0
U1 5
U2 42
PU HIGHER EDUCATION PRESS
PI BEIJING
PA CHAOYANG DIST, 4, HUIXINDONGJIE, FUSHENG BLDG, BEIJING 100029, PEOPLES R
   CHINA
SN 0251-0790
J9 CHEM J CHINESE U
JI Chem. J. Chin. Univ.-Chin.
PD OCT 10
PY 2021
VL 42
IS 10
BP 3167
EP 3174
DI 10.7503/cjeu20210355
PG 8
WC Chemistry, Multidisciplinary
WE Science Citation Index Expanded (SCI-EXPANDED)
SC Chemistry
GA WE0XM
UT WOS:000705352700018
DA 2023-06-30
ER

PT J
AU Moghadam, FH
   Taher, MA
   Karimi-Maleh, H
AF Moghadam, Firouzeh Hassani
   Taher, Mohammad A.
   Karimi-Maleh, Hassan
TI Doxorubicin Anticancer Drug Monitoring by ds-DNA-Based Electrochemical
   Biosensor in Clinical Samples
SO MICROMACHINES
LA English
DT Article
DE docking investigation; doxorubicin; Sensor; modified biosensor
ID SENSITIVE DETERMINATION; GRAPHENE; SENSOR; HYDROCHLORIDE; NANOCOMPOSITE;
   LIQUID; DAUNORUBICIN
AB In this research, glassy carbon electrode (GCE) amplified with single-wall carbon nanotubes (SWCNTs) and ds-DNA was fabricated and utilized for voltammetric sensing of doxorubicin with a low detection limit. In this technique, the reduction in guanine signal of ds-DNA in the presence of doxorubicin (DOX) was chosen as an analytical factor. The molecular docking study revealed that the doxorubicin drug interacted with DNA through intercalation mode, which was in agreement with obtained experimental results. The DOX detection performance of ds-DNA/SWCNTs/GCE was assessed at a concentration range of 1.0 nM-20.0 mu M. The detection limit was found to be 0.6 nM that was comparable and even better (in many cases) than that of previous electrochemical reported sensors. In the final step, the ds-DNA/SWCNTs/GCE showed powerful ability for determination of the DOX in injection samples with acceptable recovery data.
C1 [Moghadam, Firouzeh Hassani; Taher, Mohammad A.] Shahid Bahonar Univ Kerman, Dept Chem, Kerman 7616913439, Iran.
   [Karimi-Maleh, Hassan] Quchan Univ Technol, Dept Chem Engn & Energy, Lab Nanotechnol, Quchan 9477177870, Iran.
C3 Shahid Bahonar University of Kerman (SBUK)
RP Taher, MA (通讯作者)，Shahid Bahonar Univ Kerman, Dept Chem, Kerman 7616913439, Iran.; Karimi-Maleh, H (通讯作者)，Quchan Univ Technol, Dept Chem Engn & Energy, Lab Nanotechnol, Quchan 9477177870, Iran.
EM fhassanimoghaddam@gmail.com; ma-taher@uk.ac.ir;
   h.karimi.maleh@qiet.ac.ir
RI Karimi-maleh, Hassan/N-1727-2019
OI Karimi-maleh, Hassan/0000-0002-1027-481X
CR Ahmadi H, 2021, ADV MATER TECHNOL-US, V6, DOI 10.1002/admt.202000665
   Akca A, 2021, ECS J SOLID STATE SC, V10, DOI 10.1149/2162-8777/abf481
   Alarfaj NA, 2020, POLYMERS-BASEL, V12, DOI 10.3390/polym12123066
   Alavi-Tabari SAR, 2018, J ELECTROANAL CHEM, V811, P84, DOI 10.1016/j.jelechem.2018.01.034
   BAURAIN R, 1979, CANCER CHEMOTH PHARM, V2, P11
   Beitollahi H, 2019, ANAL LETT, V52, P1432, DOI 10.1080/00032719.2018.1545132
   Beitollahi H, 2019, ANAL BIOANAL CHEM RE, V6, P81
   Berman HM, 2002, ACTA CRYSTALLOGR D, V58, P899, DOI 10.1107/S0907444902003451
   Boke CP, 2020, MICROCHEM J, V157, DOI 10.1016/j.microc.2020.105012
   Carvalho C, 2009, CURR MED CHEM, V16, P3267, DOI 10.2174/092986709788803312
   Cha-umpong W, 2021, DESALINATION, V500, DOI 10.1016/j.desal.2020.114894
   Cha-Umpong W, 2020, J MEMBRANE SCI, V598, DOI 10.1016/j.memsci.2019.117687
   Chekin F, 2019, ANAL BIOANAL CHEM, V411, P1509, DOI 10.1007/s00216-019-01611-w
   Chen C, 2018, ANTI-CANCER DRUG, V29, P1, DOI 10.1097/CAD.0000000000000572
   Choi WG, 2020, MOLECULES, V25, DOI 10.3390/molecules25051254
   Coleridge SL, 2021, COCHRANE DB SYST REV, DOI 10.1002/14651858.CD005343.pub5
   DeLano WL., 2002, PROTEIN CRYSTAL
   El-Maghrabey M, 2021, SENSOR ACTUAT B-CHEM, V329, DOI 10.1016/j.snb.2020.129226
   FORNARI FA, 1994, MOL PHARMACOL, V45, P649
   Forouzanfar S, 2020, J ELECTROCHEM SOC, V167, DOI 10.1149/1945-7111/ab7f20
   Fouladgar M, 2018, J ELECTROCHEM SOC, V165, pB559, DOI 10.1149/2.1001811jes
   Gale RP, 2021, BONE MARROW TRANSPL, V56, P1086, DOI 10.1038/s41409-020-01151-3
   GASTEIGER J, 1980, TETRAHEDRON, V36, P3219, DOI 10.1016/0040-4020(80)80168-2
   Guo YJ, 2011, ELECTROANAL, V23, P2400, DOI 10.1002/elan.201100259
   Hahn YH, 2004, ARCH PHARM RES, V27, P31, DOI 10.1007/BF02980041
   Hashemzadeh N, 2016, J PHARM ANAL, V6, P235, DOI 10.1016/j.jpha.2016.03.003
   Jawad B, 2020, J PHYS CHEM B, V124, P7803, DOI 10.1021/acs.jpcb.0c05840
   Kabir MT, 2021, BIOMOLECULES, V11, DOI 10.3390/biom11030392
   Karaman C, 2021, NEW J CHEM, V45, P11222, DOI 10.1039/d1nj02293h
   Karaman C, 2021, PHYS CHEM CHEM PHYS, V23, P12807, DOI 10.1039/d1cp01726h
   Karaman C, 2021, ELECTROCHIM ACTA, V380, DOI 10.1016/j.electacta.2021.138262
   Karaman C, 2021, MICROCHIM ACTA, V188, DOI 10.1007/s00604-021-04838-6
   Karaman C, 2021, ELECTROANAL, V33, P1356, DOI 10.1002/elan.202100018
   Karaman C, 2020, ECS J SOLID STATE SC, V9, DOI 10.1149/2162-8777/abb192
   Karimi-Maleh H, 2021, BIOSENS BIOELECTRON, V184, DOI 10.1016/j.bios.2021.113252
   Karimi-Maleh H, 2021, IND ENG CHEM RES, V60, P816, DOI 10.1021/acs.iecr.0c04698
   Karimi-Maleh H, 2021, ENVIRON RES, V195, DOI 10.1016/j.envres.2021.110809
   Lankelma J, 1999, CLIN CANCER RES, V5, P1703
   Lovitt CJ, 2018, BMC CANCER, V18, DOI 10.1186/s12885-017-3953-6
   Mahmoudi-Moghaddam H, 2019, MICROCHEM J, V150, DOI 10.1016/j.microc.2019.104085
   Medetalibeyoglu H, 2020, ECS J SOLID STATE SC, V9, DOI 10.1149/2162-8777/abbe6a
   Merkoci A, 2005, TRAC-TREND ANAL CHEM, V24, P826, DOI 10.1016/j.trac.2005.03.019
   Mirzaei-Kalar Z, 2020, SPECTROCHIM ACTA A, V229, DOI 10.1016/j.saa.2019.117985
   Mirzajanzadeh M, 2015, FUEL, V139, P374, DOI 10.1016/j.fuel.2014.09.008
   Mohammad M, 2020, APPL MATER TODAY, V21, DOI 10.1016/j.apmt.2020.100884
   Mohanraj J, 2020, J COLLOID INTERF SCI, V566, P463, DOI 10.1016/j.jcis.2020.01.089
   Morris GM, 2009, J COMPUT CHEM, V30, P2785, DOI 10.1002/jcc.21256
   Rahimi M, 2019, J ELECTROANAL CHEM, V848, DOI 10.1016/j.jelechem.2019.113333
   Razmjou A, 2019, NAT COMMUN, V10, DOI 10.1038/s41467-019-13648-7
   Reiffers J, 1996, LEUKEMIA, V10, P389
   Sastry CSP, 1996, TALANTA, V43, P1827, DOI 10.1016/0039-9140(96)01932-7
   Sharifi J, 2021, BIOELECTROCHEMISTRY, V139, DOI 10.1016/j.bioelechem.2021.107741
   Singal PK, 1998, NEW ENGL J MED, V339, P900, DOI 10.1056/NEJM199809243391307
   Suganya S, 2017, IET NANOBIOTECHNOL, V11, P746, DOI 10.1049/iet-nbt.2016.0234
   Tajik S, 2019, ANAL BIOANAL CHEM RE, V6, P171
   Tajik S, 2018, J SERB CHEM SOC, V83, P863, DOI 10.2298/JSC170930024T
   Trott O, 2010, J COMPUT CHEM, V31, P455, DOI 10.1002/jcc.21334
   Wang MF, 2021, RSC ADV, V11, P9021, DOI 10.1039/d0ra10000e
   WEINER SJ, 1986, J COMPUT CHEM, V7, P230, DOI 10.1002/jcc.540070216
   Yang M, 2021, OPT MATER, V112, DOI 10.1016/j.optmat.2020.110743
NR 60
TC 15
Z9 15
U1 9
U2 32
PU MDPI
PI BASEL
PA ST ALBAN-ANLAGE 66, CH-4052 BASEL, SWITZERLAND
EI 2072-666X
J9 MICROMACHINES-BASEL
JI Micromachines
PD JUL
PY 2021
VL 12
IS 7
AR 808
DI 10.3390/mi12070808
PG 12
WC Chemistry, Analytical; Nanoscience & Nanotechnology; Instruments &
   Instrumentation; Physics, Applied
WE Science Citation Index Expanded (SCI-EXPANDED)
SC Chemistry; Science & Technology - Other Topics; Instruments &
   Instrumentation; Physics
GA TO1DV
UT WOS:000676662600001
PM 34357218
OA gold, Green Published
DA 2023-06-30
ER

PT J
AU Cheng, C
   Kao, CY
AF Cheng, Cheanyeh
   Kao, Chi-Ying
TI An Electrochemical Biosensor with Uricase Immobilized on Functionalized
   Gold Coated Copper Wire Electrode for Urinary Uric Acid Assay
SO ELECTROANALYSIS
LA English
DT Article
DE Copper wire electrode; Electrochemical biosensor; Uric acid; Uricase;
   Urine
ID FLOW-INJECTION ANALYSIS; AMPEROMETRIC DETECTION; CARBON ELECTRODE;
   GRAPHENE OXIDE; LIQUID-CHROMATOGRAPHY; POLYPYRROLE FILM; METHIONINE TAG;
   ONE-POT; ENZYME; SERUM
AB A new second generation uricase electrode for urinary uric acid determination has been developed by chemically binding both uricase and redox mediator to inexpensive copper wire through simple electrodeposition of gold on copper surface and subsequent functionalization of the gold with L-methionine. During a 209-day testing period, the overall electrode performance exhibits in average a low oxidation potential of 0.33 V, a response time of 5s, a widest linear calibration concentration range (0-2.38 mM, r(2) > 0.9952), a sensitivity of 50 mu A mM(-1), and a detection limit of 2.4 mu M. The measurement accuracy and precision for the determination of uric acid in human urine specimens were 85.6-95.5% and 0.3-2.4%, respectively. The developed uricase electrode is potential for clinical applications.
C1 [Cheng, Cheanyeh; Kao, Chi-Ying] Chung Yuan Christian Univ, Res Ctr Anal & Identificat, Dept Chem, 200 Chung Pei Rd, Taoyuan 32023, Taiwan.
   [Cheng, Cheanyeh; Kao, Chi-Ying] Chung Yuan Christian Univ, Ctr Biomed Technol, 200 Chung Pei Rd, Taoyuan 32023, Taiwan.
C3 Chung Yuan Christian University; Chung Yuan Christian University
RP Cheng, C (通讯作者)，Chung Yuan Christian Univ, Res Ctr Anal & Identificat, Dept Chem, 200 Chung Pei Rd, Taoyuan 32023, Taiwan.; Cheng, C (通讯作者)，Chung Yuan Christian Univ, Ctr Biomed Technol, 200 Chung Pei Rd, Taoyuan 32023, Taiwan.
FU National Science Council [NSC 102-2112-M-033-006]
FX The authors gratefully acknowledge the financial support from National
   Science Council under grant number NSC 102-2112-M-033-006.
CR Ahuja T, 2011, J NANOSCI NANOTECHNO, V11, P4692, DOI 10.1166/jnn.2011.4158
   Akyilmaz E, 2003, TALANTA, V61, P73, DOI 10.1016/S0039-9140(03)00239-X
   [Anonymous], 2010, QUANTITATIVE CHEM AN, DOI DOI 10.1016/0021-9673(91)85187-K
   Arora K, 2014, ANALYST, V139, P837, DOI 10.1039/c3an01582c
   Arora K, 2007, ANAL CHIM ACTA, V594, P17, DOI 10.1016/j.aca.2007.04.068
   Arslan F, 2008, SENSORS-BASEL, V8, P5492, DOI 10.3390/s8095492
   Carey F. A., 1992, ORGANIC CHEM, P1124
   Cete S, 2006, ARTIF CELL BLOOD SUB, V34, P367, DOI 10.1080/10731190600684116
   Chaki NK, 2002, BIOSENS BIOELECTRON, V17, P1, DOI 10.1016/S0956-5663(01)00277-9
   Chauhan N, 2011, ANAL BIOCHEM, V413, P97, DOI 10.1016/j.ab.2011.02.007
   Cheng CY, 2012, J ELECTROANAL CHEM, V666, P32, DOI 10.1016/j.jelechem.2011.11.030
   Cheng C, 2011, J CHIN CHEM SOC-TAIP, V58, P739
   Devi R, 2014, SENSOR ACTUAT B-CHEM, V193, P608, DOI 10.1016/j.snb.2013.12.010
   Dey RS, 2013, ACS APPL MATER INTER, V5, P4791, DOI 10.1021/am400280u
   Dutra RF, 2005, ELECTROANAL, V17, P701, DOI 10.1002/elan.200403142
   Erden PE, 2015, TALANTA, V134, P488, DOI 10.1016/j.talanta.2014.11.058
   Erden PE, 2013, TALANTA, V107, P312, DOI 10.1016/j.talanta.2013.01.043
   Galban J, 2001, TALANTA, V54, P847, DOI 10.1016/S0039-9140(01)00335-6
   Hadi M, 2012, ANAL CHIM ACTA, V721, P55, DOI 10.1016/j.aca.2012.01.051
   He DY, 2005, LUMINESCENCE, V20, P271, DOI 10.1002/bio.847
   Heinig M, 2006, CLEV CLIN J MED, V73, P1059, DOI 10.3949/ccjm.73.12.1059
   Huang Y, 2013, SENSOR ACTUAT B-CHEM, V177, P116, DOI 10.1016/j.snb.2012.10.101
   Ivekovic D, 2012, INT J ELECTROCHEM SC, V7, P3252
   Jindal K, 2012, BIOSENS BIOELECTRON, V38, P11, DOI 10.1016/j.bios.2012.03.043
   Kanyong P, 2012, ANAL BIOCHEM, V428, P39, DOI 10.1016/j.ab.2012.05.027
   Kuwabata S, 1998, SENSOR ACTUAT B-CHEM, V52, P72, DOI 10.1016/S0925-4005(98)00258-5
   Kwon W, 2012, FORENSIC SCI INT, V221, P57, DOI 10.1016/j.forsciint.2012.03.025
   Liu Y, 2013, SENSOR ACTUAT B-CHEM, V176, P592, DOI 10.1016/j.snb.2012.08.058
   Luo YC, 2006, BIOSENS BIOELECTRON, V22, P482, DOI 10.1016/j.bios.2006.07.013
   Miland E, 1996, TALANTA, V43, P785, DOI 10.1016/0039-9140(95)01825-5
   Miller JN., 2010, STAT CHEMOMETRICS AN
   Munoz JA, 2010, TALANTA, V81, P392, DOI 10.1016/j.talanta.2009.12.014
   NANJO M, 1974, ANAL CHEM, V46, P1769, DOI 10.1021/ac60348a058
   Okada Y, 2011, BIOCONJUGATE CHEM, V22, P887, DOI 10.1021/bc100429d
   Park S, 2015, ELECTROANAL, V27, P1159, DOI 10.1002/elan.201400650
   Piermarini S, 2013, SENSOR ACTUAT B-CHEM, V179, P170, DOI 10.1016/j.snb.2012.10.090
   Rawal R, 2012, INT J BIOL MACROMOL, V50, P112, DOI 10.1016/j.ijbiomac.2011.10.002
   Rocha DL, 2010, MICROCHEM J, V94, P53, DOI 10.1016/j.microc.2009.08.010
   Seino S, 2014, COLLOID SURFACE A, V459, P298, DOI 10.1016/j.colsurfa.2014.06.049
   Sun ZM, 2013, ANAL CHIM ACTA, V761, P84, DOI 10.1016/j.aca.2012.11.057
   Xu DK, 1997, J CHROMATOGR B, V694, P461, DOI 10.1016/S0378-4347(97)00141-2
   Zhao YG, 2013, MICROCHIM ACTA, V180, P759, DOI 10.1007/s00604-013-0981-z
   Zuo YG, 2008, ANAL SCI, V24, P1589, DOI 10.2116/analsci.24.1589
NR 43
TC 16
Z9 16
U1 2
U2 37
PU WILEY-V C H VERLAG GMBH
PI WEINHEIM
PA POSTFACH 101161, 69451 WEINHEIM, GERMANY
SN 1040-0397
EI 1521-4109
J9 ELECTROANAL
JI Electroanalysis
PD APR
PY 2016
VL 28
IS 4
BP 695
EP 703
DI 10.1002/elan.201500539
PG 9
WC Chemistry, Analytical; Electrochemistry
WE Science Citation Index Expanded (SCI-EXPANDED)
SC Chemistry; Electrochemistry
GA DJ3VV
UT WOS:000374135700006
DA 2023-06-30
ER

PT J
AU Tolba, M
   Ahmed, MU
   Tlili, C
   Eichenseher, F
   Loessner, MJ
   Zourob, M
AF Tolba, Mona
   Ahmed, Minhaz Uddin
   Tlili, Chaker
   Eichenseher, Fritz
   Loessner, Martin J.
   Zourob, Mohammed
TI A bacteriophage endolysin-based electrochemical impedance biosensor for
   the rapid detection of Listeria cells
SO ANALYST
LA English
DT Article
ID ESCHERICHIA-COLI O157-H7; FLIGHT MASS-SPECTROMETRY; SELF-ASSEMBLED
   MONOLAYER; WALL-BINDING DOMAINS; IMPEDIMETRIC DETECTION; MONOCYTOGENES;
   IMMOBILIZATION; SALMONELLA; SEPARATION; SURFACE
AB The objective of this study was to develop a biosensor using the cell wall binding domain (CBD) of bacteriophage-encoded peptidoglycan hydrolases (endolysin) immobilized on a gold screen printed electrode (SPE) and subsequent electrochemical impedance spectroscopy (EIS) for a rapid and specific detection of Listeria cells. The endolysin was amine-coupled to SPEs using EDC/NHS chemistry. The CBD-based electrode was used to capture and detect the Listeria innocua serovar 6b from pure culture and 2% artificially contaminated milk. In our study, the endolysin functionalized SPEs have been characterized using X-ray photoelectron spectroscopy (XPS). The integration of endolysin-based recognition for specific bacteria and EIS can be used for direct and rapid detection of Listeria cells with high specificity against non-Listeria cells with a limit of detection of 1.1 X 10(4) and 10(5) CFU mL(-1) in pure culture and 2% milk, respectively.
C1 [Tolba, Mona; Ahmed, Minhaz Uddin; Tlili, Chaker; Zourob, Mohammed] INRS EMT, Varennes, PQ J3X 1S2, Canada.
   [Eichenseher, Fritz; Loessner, Martin J.] Swiss Fed Inst Technol, Inst Food Nutr & Hlth, CH-8092 Zurich, Switzerland.
C3 University of Quebec; Institut national de la recherche scientifique
   (INRS); Swiss Federal Institutes of Technology Domain; ETH Zurich
RP Zourob, M (通讯作者)，INRS EMT, 1650 Blvd Lionel Boulet, Varennes, PQ J3X 1S2, Canada.
EM zourob@emt.inrs.ca
RI Hofmann, Martina/ABB-7916-2020; Loessner, Martin J/B-4316-2012; Ahmed,
   Minhaz Uddin/B-8803-2012; Tlili, Chaker/C-8989-2011
OI Loessner, Martin J/0000-0002-8162-2631; Ahmed, Minhaz
   Uddin/0000-0002-8267-8506; Tlili, Chaker/0000-0002-3604-1416
FU Natural Sciences and Engineering Research Council of Canada (NSERC);
   NanoQuebec
FX The authors would like to express their great appreciation to the
   Natural Sciences and Engineering Research Council of Canada (NSERC) and
   NanoQuebec for their financial support.
CR Bailey JS, 1998, J FOOD PROTECT, V61, P792, DOI 10.4315/0362-028X-61.7.792
   Bennett AR, 1997, J APPL MICROBIOL, V83, P259, DOI 10.1046/j.1365-2672.1997.00257.x
   Brack N, 1996, SURF INTERFACE ANAL, V24, P704, DOI 10.1002/(SICI)1096-9918(19960930)24:10<704::AID-SIA175>3.0.CO;2-0
   Carbonnelle E, 2007, J CLIN MICROBIOL, V45, P2156, DOI 10.1128/JCM.02405-06
   Daniels JS, 2007, ELECTROANAL, V19, P1239, DOI 10.1002/elan.200603855
   Duffy G, 1997, LETT APPL MICROBIOL, V24, P445, DOI 10.1046/j.1472-765X.1997.00139.x
   GENIGEORGIS C, 1991, J FOOD PROTECT, V54, P662, DOI 10.4315/0362-028X-54.9.662
   Grossman HL, 2004, P NATL ACAD SCI USA, V101, P129, DOI 10.1073/pnas.0307128101
   He L, 2011, COLLOID SURFACE B, V87, P273, DOI 10.1016/j.colsurfb.2011.05.028
   Hobson NS, 1996, BIOSENS BIOELECTRON, V11, P455, DOI 10.1016/0956-5663(96)86783-2
   Ikeda M, 2009, J HEALTH SCI, V55, P851, DOI 10.1248/jhs.55.851
   Kaclikova E, 2001, J MICROBIOL METH, V46, P63, DOI 10.1016/S0167-7012(01)00255-X
   Kretzer JW, 2007, APPL ENVIRON MICROB, V73, P1992, DOI 10.1128/AEM.02402-06
   LOESSNER MJ, 1990, APPL ENVIRON MICROB, V56, P1912, DOI 10.1128/AEM.56.6.1912-1918.1990
   Loessner MJ, 2002, MOL MICROBIOL, V44, P335, DOI 10.1046/j.1365-2958.2002.02889.x
   Loessner MJ, 1996, APPL ENVIRON MICROB, V62, P1133, DOI 10.1128/AEM.62.4.1133-1140.1996
   Loessner MJ, 2005, CURR OPIN MICROBIOL, V8, P480, DOI 10.1016/j.mib.2005.06.002
   Lucarelli F, 2005, BIOSENS BIOELECTRON, V20, P2001, DOI 10.1016/j.bios.2004.08.025
   Macdonald J. R., 1987, IMPEDANCE SPECTROSCO
   Mansour A. N., 1994, Surface Science Spectra, V3, P197, DOI 10.1116/1.1247747
   Mejri MB, 2010, BIOSENS BIOELECTRON, V26, P1261, DOI 10.1016/j.bios.2010.06.054
   Mook P, 2011, EMERG INFECT DIS, V17, P38, DOI 10.3201/eid1701.101174
   Paenke O, 2008, ADV BIOCHEM ENG BIOT, V109, P195, DOI 10.1007/10_2007_081
   Radke SA, 2005, BIOSENS BIOELECTRON, V20, P1662, DOI 10.1016/j.bios.2004.07.021
   Ramaswamy Vidhya, 2007, Journal of Microbiology Immunology and Infection, V40, P4
   Ruan CM, 2003, J RAPID METH AUT MIC, V11, P11, DOI 10.1111/j.1745-4581.2003.tb00404.x
   Schmelcher M, 2010, APPL ENVIRON MICROB, V76, P5745, DOI 10.1128/AEM.00801-10
   Shabani A, 2008, ANAL CHEM, V80, P9475, DOI 10.1021/ac801607w
   Shrikrishnan S, 2012, J COLLOID INTERF SCI, V370, P124, DOI 10.1016/j.jcis.2011.12.070
   Subramanian A, 2006, BIOSENS BIOELECTRON, V21, P998, DOI 10.1016/j.bios.2005.03.007
   Tlili C, 2008, MAT SCI ENG C-BIO S, V28, P861, DOI 10.1016/j.msec.2007.10.082
   Tyan YC, 2005, J MATER SCI-MATER M, V16, P135, DOI 10.1007/s10856-005-5987-6
   Xiao SJ, 1998, LANGMUIR, V14, P5507, DOI 10.1021/la980257z
   Yang L, 2008, BIOTECHNOL ADV, V26, P135, DOI 10.1016/j.biotechadv.2007.10.003
   Yang LJ, 2005, BIOSENS BIOELECTRON, V20, P1407, DOI 10.1016/j.bios.2004.06.024
   Yang LJ, 2004, BIOSENS BIOELECTRON, V19, P1139, DOI 10.1016/j.bios.2003.10.009
   Yi F, 2006, J APPL POLYM SCI, V99, P1340, DOI 10.1002/app.22222
   Zhang X, 2007, CHEM COMMUN, P1395, DOI 10.1039/b615590a
   Zourob M., 2008, ELECTROANALYSIS
NR 39
TC 94
Z9 97
U1 4
U2 116
PU ROYAL SOC CHEMISTRY
PI CAMBRIDGE
PA THOMAS GRAHAM HOUSE, SCIENCE PARK, MILTON RD, CAMBRIDGE CB4 0WF, CAMBS,
   ENGLAND
SN 0003-2654
EI 1364-5528
J9 ANALYST
JI Analyst
PY 2012
VL 137
IS 24
BP 5749
EP 5756
DI 10.1039/c2an35988j
PG 8
WC Chemistry, Analytical
WE Science Citation Index Expanded (SCI-EXPANDED)
SC Chemistry
GA 049DL
UT WOS:000311962100010
PM 23085745
DA 2023-06-30
ER

PT J
AU Alhamoud, Y
   Li, YY
   Zhou, HB
   Al-Wazer, R
   Gong, YY
   Zhi, S
   Yang, DT
AF Alhamoud, Yasmin
   Li, Yingying
   Zhou, Haibo
   Al-Wazer, Ragwa
   Gong, Yiying
   Zhi, Shuai
   Yang, Danting
TI Label-Free and Highly-Sensitive Detection of Ochratoxin A Using One-Pot
   Synthesized Reduced Graphene Oxide/Gold Nanoparticles-Based Impedimetric
   Aptasensor
SO BIOSENSORS-BASEL
LA English
DT Article
DE Ochratoxin A; electrochemical biosensor; gold nanoparticles;
   three-dimensional reduced graphene oxide; aptamer
ID GOLD NANOPARTICLES; ELECTROCHEMICAL APTASENSOR; NANOCOMPOSITES;
   FRAMEWORKS; BIOSENSOR; BINDING; COLUMN
AB Ochratoxin A (OTA) primarily obtained by the genera aspergillus and penicillium, is one of the toxic substances for different organs and systems of the human body such as the kidney, liver, neurons and the immune system. Moreover, it is considered to cause tumors and fetal malformation even at a very low concentration. Fast and sensitive assay for detection of OTA at ultralow levels in foods and agricultural products has been an increasing demand. In this study, a new label-free electrochemical biosensor based on three-dimensional reduced graphene oxide/gold nanoparticles/aptamer for OTA detection was constructed. The 3D-rGO/Au NPs nanocomposites were firstly synthesized using a one-pot hydrothermal process under optimized experimental conditions. The 3D-rGO/Au NPs with considerable particular surface area and outstanding electrical conductivity was then coated on a glass carbon electrode to provide tremendous binding sites for -SH modified aptamer via the distinctive Au-S linkage. The presence of OTA was specifically captured by aptamer and resulted in electrochemical impedance spectroscopy (EIS) signal response accordingly. The constructed impedimetric aptasensor obtained a broad linear response from 1 pg/mL to 10 ng/mL with an LOD of 0.34 pg/mL toward OTA detection, highlighting the excellent sensitivity. Satisfactory reproducibility was also achieved with the relative standard deviation (RSD) of 1.393%. Moreover, the proposed aptasensor obtained a good recovery of OTA detection in red wine samples within the range of 93.14 to 112.75% along with a low LOD of 0.023 ng/mL, indicating its applicability for OTA detection in real samples along with economical, specific, susceptible, fast, easy, and transportable merits.
C1 [Alhamoud, Yasmin; Li, Yingying; Gong, Yiying; Zhi, Shuai; Yang, Danting] Ningbo Univ, Sch Med, Dept Preventat Med, Zhejiang Key Lab Pathophysiol, 818 Fenghua Rd, Ningbo 315211, Peoples R China.
   [Zhou, Haibo] Jinan Univ, Inst Pharmaceut Anal, Coll Pharm, Guangzhou 510632, Peoples R China.
   [Zhou, Haibo] Jinan Univ, Guangdong Prov Key Lab Pharmacodynam Constituents, Coll Pharm, Guangzhou 510632, Peoples R China.
   [Al-Wazer, Ragwa] Yemeni Jordanian Univ, Fac Appl Med Sci, Dept Pharm, Sanaa 1833, Yemen.
C3 Ningbo University; Jinan University; Jinan University
RP Zhi, S; Yang, DT (通讯作者)，Ningbo Univ, Sch Med, Dept Preventat Med, Zhejiang Key Lab Pathophysiol, 818 Fenghua Rd, Ningbo 315211, Peoples R China.
EM yasminalhamoud@zju.edu.cn; 176001260@nbu.edu.cn; haibo.zhou@jnu.edu.cn;
   a_ragwa@outlook.com; 176001002@nbu.edu.cn; zhishuai@nbu.edu.cn;
   yangdanting@nbu.edu.cn
RI Zhou, Haibo/P-2684-2015
OI Zhou, Haibo/0000-0002-0098-5968
FU National Natural Sciences Foundation of China [82073514]; Natural
   Science Foundation of Zhejiang Province [LY17H260003]; Fundamental
   Research Funds for the Provincial Universities of Zhejiang
   [SJLY2021009]; K.C. Wong Magna Fund in Ningbo University
FX This work is funded by the National Natural Sciences Foundation of
   China, grant number: 82073514; Natural Science Foundation of Zhejiang
   Province, grant number: LY17H260003; the Fundamental Research Funds for
   the Provincial Universities of Zhejiang, grant number: SJLY2021009 and
   K.C. Wong Magna Fund in Ningbo University.
CR Ahn S, 2016, FOOD CHEM, V190, P368, DOI 10.1016/j.foodchem.2015.05.114
   Al-Ani LA, 2017, EUR J MED CHEM, V139, P349, DOI 10.1016/j.ejmech.2017.07.036
   Alhamoud Y, 2019, BIOSENS BIOELECTRON, V141, DOI 10.1016/j.bios.2019.111418
   Armutcu C, 2018, J CHROMATOGR A, V1569, P139, DOI 10.1016/j.chroma.2018.07.057
   Chen W, 2018, BIOSENS BIOELECTRON, V117, P845, DOI 10.1016/j.bios.2018.07.012
   Chen YQ, 2019, TALANTA, V200, P193, DOI 10.1016/j.talanta.2019.03.053
   Chi JX, 2018, ANALYST, V143, P5210, DOI 10.1039/c8an01531g
   de Almeida PR, 2020, BIOSENSORS-BASEL, V10, DOI 10.3390/bios10120206
   Ensafi AA, 2018, BIOSENS BIOELECTRON, V122, P25, DOI 10.1016/j.bios.2018.09.034
   Fernandez-Baldo MA, 2010, TALANTA, V83, P651, DOI 10.1016/j.talanta.2010.10.018
   Ge XL, 2017, NANO ENERGY, V32, P117, DOI 10.1016/j.nanoen.2016.11.055
   Guo DM, 2016, CARBON, V99, P571, DOI 10.1016/j.carbon.2015.12.074
   Guo WB, 2017, SCI REP-UK, V7, DOI 10.1038/s41598-017-15210-1
   Hayat A, 2013, BIOSENS BIOELECTRON, V45, P168, DOI 10.1016/j.bios.2013.01.059
   Huang X, 2012, CHEM SOC REV, V41, P666, DOI 10.1039/c1cs15078b
   Iqbal SZ, 2016, FOOD CHEM, V210, P135, DOI 10.1016/j.foodchem.2016.04.104
   Jiang L, 2014, ANAL CHIM ACTA, V806, P128, DOI 10.1016/j.aca.2013.11.003
   Karczmarczyk A, 2016, ANAL CHIM ACTA, V937, P143, DOI 10.1016/j.aca.2016.07.034
   Kasturi S, 2021, J IND ENG CHEM, V93, P186, DOI 10.1016/j.jiec.2020.09.022
   Lichtenberg JY, 2019, SENSORS-BASEL, V19, DOI 10.3390/s19112488
   Liu QS, 2020, RSC ADV, V10, P33739, DOI 10.1039/d0ra05553k
   Lyu HX, 2020, ANAL CHIM ACTA, V1103, P97, DOI 10.1016/j.aca.2019.12.052
   Nan MN, 2019, TOXINS, V11, DOI 10.3390/toxins11020071
   Perumal V, 2018, BIOSENS BIOELECTRON, V116, P116, DOI 10.1016/j.bios.2018.05.042
   Qian J, 2014, ANALYST, V139, P5587, DOI 10.1039/c4an01116c
   Qiao XJ, 2020, J ELECTROCHEM SOC, V167, DOI 10.1149/1945-7111/abc83d
   Qiu HJ, 2017, BIOSENS BIOELECTRON, V89, P85, DOI 10.1016/j.bios.2015.12.029
   Rashid JIA, 2021, MAT SCI ENG C-MATER, V120, DOI 10.1016/j.msec.2020.111625
   Rhouati A, 2013, TOXINS, V5, P1988, DOI 10.3390/toxins5111988
   Rivas L, 2015, ANAL CHEM, V87, P5167, DOI 10.1021/acs.analchem.5b00890
   Sahoo PK, 2015, SCI REP-UK, V5, DOI 10.1038/srep17726
   Shen JF, 2011, J MATER CHEM, V21, P3415, DOI 10.1039/c0jm03542d
   Shi L, 2018, BIOSENS BIOELECTRON, V102, P41, DOI 10.1016/j.bios.2017.11.012
   Shi L, 2017, BIOSENS BIOELECTRON, V89, P871, DOI 10.1016/j.bios.2016.09.104
   Suea-Ngam A, 2019, ACS SENSORS, V4, P1560, DOI 10.1021/acssensors.9b00237
   Sun AL, 2017, BIOSENS BIOELECTRON, V89, P659, DOI 10.1016/j.bios.2015.12.032
   Tang W, 2015, SYNTHETIC MET, V202, P140, DOI 10.1016/j.synthmet.2015.01.031
   Tozlovanu M, 2010, TOXINS, V2, P1928, DOI 10.3390/toxins2081928
   Vilian ATE, 2016, BIOSENS BIOELECTRON, V86, P122, DOI 10.1016/j.bios.2016.06.022
   Wei M, 2017, RSC ADV, V7, P28655, DOI 10.1039/c7ra04209d
   Wu L, 2019, TRAC-TREND ANAL CHEM, V113, P140, DOI 10.1016/j.trac.2019.02.002
   Wu X, 2017, ACS APPL MATER INTER, V9, P37962, DOI 10.1021/acsami.7b12539
   Wu YP, 2019, CARBON, V143, P610, DOI 10.1016/j.carbon.2018.11.053
   Yang JJ, 2015, BIOSENS BIOELECTRON, V64, P13, DOI 10.1016/j.bios.2014.08.025
   Yang S, 2012, RSC ADV, V2, P8827, DOI 10.1039/c2ra20746j
   You M, 2018, BIOSENS BIOELECTRON, V112, P72, DOI 10.1016/j.bios.2018.04.038
   Yue HY, 2017, BIOSENS BIOELECTRON, V89, P592, DOI 10.1016/j.bios.2016.01.078
   Zamfir LG, 2020, SENSORS-BASEL, V20, DOI 10.3390/s20226443
   Zhang BB, 2012, LANGMUIR, V28, P16605, DOI 10.1021/la302758g
   Zhang Y, 2016, J BIOCHEM MOL TOXIC, V30, P71, DOI 10.1002/jbt.21738
NR 50
TC 9
Z9 9
U1 4
U2 41
PU MDPI
PI BASEL
PA ST ALBAN-ANLAGE 66, CH-4052 BASEL, SWITZERLAND
EI 2079-6374
J9 BIOSENSORS-BASEL
JI Biosensors-Basel
PD MAR
PY 2021
VL 11
IS 3
AR 87
DI 10.3390/bios11030087
PG 13
WC Chemistry, Analytical; Nanoscience & Nanotechnology; Instruments &
   Instrumentation
WE Science Citation Index Expanded (SCI-EXPANDED)
SC Chemistry; Science & Technology - Other Topics; Instruments &
   Instrumentation
GA RD4BZ
UT WOS:000633426900001
PM 33808613
OA Green Published, gold
DA 2023-06-30
ER

PT J
AU Liu, SN
   Yin, YJ
   Cai, CX
AF Liu Shu-Na
   Yin Ya-Jing
   Cai Chen-Xin
TI Immobilization and characterization of glucose oxidase on single-walled
   carbon nanotubes and its application to sensing glucose
SO CHINESE JOURNAL OF CHEMISTRY
LA English
DT Article
DE glucose oxidase; carbon nanotube; glucose; biosensor; nanocomposite
ID DIRECT ELECTRON-TRANSFER; ELECTROCATALYTIC OXIDATION; DIRECT
   ELECTROCHEMISTRY; CYTOCHROME-C; SOL-GEL; AMPEROMETRIC DETERMINATION;
   POWDER MICROELECTRODE; MYOGLOBIN; FILMS; ACID
AB The negatively charged (at pH 8.2) glucose oxidase (GOx, pI ca. 4.2) was assembled onto the surface of single-walled carbon nanotubes (SWNT), which was covered (or wrapped) by a layer of positively charged polyelectrolyte poly(dimethyldiallylammonium chloride) (PDDA), via the electrostatic interaction forming GOx-PDDA-SWNT nanocomposites. Fourier transform infrared (FTIR), UV-Vis and electrochemical impedance spectroscopy (EIS) were used to characterize the growth processes of the nanocomposites. The results indicated that GOx retained its native secondary conformational structure after it was immobilized on the surface of PDDA-SWNT. A biosensor (Nafion-GOx-PDDA-SWNT/GC) was developed by immobilization of GOx-PDDA-SWNT nanocomposites on the surface of glassy carbon (GC) electrode using Nafion (5%) as a binder. The biosensor showed the electrocatalytic activity toward the oxidation of glucose under the presence of ferrocene monocarboxylic acid (FcM) as an electroactive mediator with a good stability, reproducibility and higher biological affinity. Under an optimal condition, the biosensor could be used to detection of glucose, presenting a typical characteristic of Michaelis-Menten kinetics with the apparent Michaelis-Menten constant of K app ca. 4.5 mmol/L, with a linear range of the concentration of glucose from 0.5 to 5.5 mmol/L (with correlation coefficient of 0.999) and the detection limit of ca. 83 limol/L (at a signal-to-noise ratio of 3). Thus the biosensor was useful in sensing the glucose concentration in serum since the normal glucose concentration in blood serum was around 4.6 mmol/L. The facile procedure of immobilizing GOx used in present work would promote the developments of electrochemical research for enzymes (proteins), biosensors, biofuel cells and other bioelectrochemical devices.
C1 Nanjing Normal Univ, Coll Chem & Environm Sci, Jiangsu Key Lab Mol & Med Biotechnol, Nanjing 210097, Jiangsu, Peoples R China.
C3 Nanjing Normal University
RP Liu, SN (通讯作者)，Nanjing Normal Univ, Coll Chem & Environm Sci, Jiangsu Key Lab Mol & Med Biotechnol, Nanjing 210097, Jiangsu, Peoples R China.
EM cxcai@njnu.edu.cn
CR Bard A. J., 2001, ELECTROCHEMICAL METH
   Bartlett PN, 1997, ANAL CHEM, V69, P734, DOI 10.1021/ac960533j
   Belin T, 2005, MAT SCI ENG B-SOLID, V119, P105, DOI 10.1016/j.mseb.2005.02.046
   Britto PJ, 1999, ADV MATER, V11, P154, DOI 10.1002/(SICI)1521-4095(199902)11:2<154::AID-ADMA154>3.0.CO;2-B
   Cai CX, 2004, ACTA CHIM SINICA, V62, P335
   Cai CX, 2004, ANAL BIOCHEM, V332, P75, DOI 10.1016/j.ab.2004.05.057
   Cai CX, 2004, ANAL BIOCHEM, V325, P285, DOI 10.1016/j.ab.2003.10.040
   Cao XN, 2003, TALANTA, V60, P1063, DOI 10.1016/S0039-9140(03)00187-5
   Chen J, 2003, CHINESE J CHEM, V21, P665
   Chen J, 2004, ANAL CHIM ACTA, V516, P29, DOI 10.1016/j.aca.2004.03.077
   Chen J, 2004, CHINESE J CHEM, V22, P167
   Chen X, 2003, ELECTROANAL, V15, P608, DOI 10.1002/elan.200390076
   Cosnier S, 1999, BIOSENS BIOELECTRON, V14, P443, DOI 10.1016/S0956-5663(99)00024-X
   Gooding JJ, 2005, ELECTROCHIM ACTA, V50, P3049, DOI 10.1016/j.electacta.2004.08.052
   Gooding JJ, 2003, J AM CHEM SOC, V125, P9006, DOI 10.1021/ja035722f
   Guiseppi-Elie A, 2002, NANOTECHNOLOGY, V13, P559, DOI 10.1088/0957-4484/13/5/303
   Huang WS, 2003, TALANTA, V61, P411, DOI 10.1016/S0039-9140(03)00302-3
   IRACE G, 1986, ARCH BIOCHEM BIOPHYS, V244, P459, DOI 10.1016/0003-9861(86)90614-4
   KAMIN RA, 1980, ANAL CHEM, V52, P1198, DOI 10.1021/ac50058a010
   Kandimalla VB, 2006, BIOMATERIALS, V27, P1167, DOI 10.1016/j.biomaterials.2005.07.018
   KIM KK, 1990, CAN J MICROBIOL, V36, P760, DOI 10.1139/m90-131
   Li QW, 2001, ELECTROANAL, V13, P413, DOI 10.1002/1521-4109(200104)13:5<413::AID-ELAN413>3.0.CO;2-I
   Liu CY, 1999, ELECTROCHEM SOLID ST, V2, P577, DOI 10.1149/1.1390910
   Liu Y, 2005, BIOSENS BIOELECTRON, V21, P984, DOI 10.1016/j.bios.2005.03.003
   Lu YF, 2006, ACTA CHIM SINICA, V64, P2396
   Lu YF, 2007, ACTA PHYS-CHIM SIN, V23, P5, DOI 10.1016/S1872-1508(07)60002-3
   Luo HX, 2001, ANAL CHEM, V73, P915, DOI 10.1021/ac000967l
   Luque GL, 2005, TALANTA, V66, P467, DOI 10.1016/j.talanta.2004.07.019
   Mamedov AA, 2002, NAT MATER, V1, P190, DOI 10.1038/nmat747
   Murthy ASN, 1998, ANAL CHIM ACTA, V363, P215, DOI 10.1016/S0003-2670(98)00083-X
   Musameh M, 2002, ELECTROCHEM COMMUN, V4, P743, DOI 10.1016/S1388-2481(02)00451-4
   NIWA K, 1988, J ELECTROANAL CHEM, V245, P275, DOI 10.1016/0022-0728(88)80074-3
   Niyogi S, 2002, ACCOUNTS CHEM RES, V35, P1105, DOI 10.1021/ar010155r
   O'Connell MJ, 2001, CHEM PHYS LETT, V342, P265, DOI 10.1016/S0009-2614(01)00490-0
   Patolsky F, 1999, J ELECTROANAL CHEM, V479, P69, DOI 10.1016/S0022-0728(99)00426-X
   Patolsky F, 2004, ANGEW CHEM INT EDIT, V43, P2113, DOI 10.1002/anie.200353275
   REACH G, 1992, ANAL CHEM, V64, pA381, DOI 10.1021/ac00030a001
   Salimi A, 2004, ANAL BIOCHEM, V333, P49, DOI 10.1016/j.ab.2004.06.039
   Shi J, 2005, J SOLID STATE ELECTR, V9, P634, DOI 10.1007/s10008-004-0624-8
   Stephenson JJ, 2006, CHEM MATER, V18, P374, DOI 10.1021/cm052204q
   Wang BQ, 1998, ANAL CHEM, V70, P3170, DOI 10.1021/ac980160h
   Wang G, 2002, ELECTROCHEM COMMUN, V4, P506, DOI 10.1016/S1388-2481(02)00360-0
   Wang J, 2005, ELECTROANAL, V17, P7, DOI 10.1002/elan.200403113
   Wang J, 2001, ELECTROANAL, V13, P1153, DOI 10.1002/1521-4109(200110)13:14<1153::AID-ELAN1153>3.0.CO;2-I
   Wang J, 2003, ANAL CHEM, V75, P2075, DOI 10.1021/ac030007+
   Wang J, 2004, ANAL CHIM ACTA, V511, P33, DOI 10.1016/j.aca.2004.01.035
   Wang J, 2004, ELECTROCHEM COMMUN, V6, P176, DOI 10.1016/j.elecom.2003.11.010
   Wang J, 2003, J AM CHEM SOC, V125, P2408, DOI 10.1021/ja028951v
   Wang JX, 2002, ANAL CHEM, V74, P1993, DOI 10.1021/ac010978u
   Wang JX, 2002, MICROCHEM J, V73, P325, DOI 10.1016/S0026-265X(02)00102-9
   Wang JX, 2002, ELECTROANAL, V14, P225, DOI 10.1002/1521-4109(200202)14:3<225::AID-ELAN225>3.0.CO;2-I
   Wang JX, 2001, ELECTROCHIM ACTA, V47, P651, DOI 10.1016/S0013-4686(01)00795-2
   Wang MK, 2005, J ELECTROANAL CHEM, V578, P121, DOI 10.1016/j.jelechem.2004.12.030
   Wang YB, 2006, J AM CHEM SOC, V128, P95, DOI 10.1021/ja053003q
   Wang ZH, 2003, ELECTROANAL, V15, P1129, DOI 10.1002/elan.200390137
   Wang ZH, 2003, J ELECTROANAL CHEM, V540, P129, DOI 10.1016/S0022-0728(02)01300-1
   Wildoer JWG, 1998, NATURE, V391, P59, DOI 10.1038/34139
   Wu FH, 2002, ELECTROCHEM COMMUN, V4, P690, DOI 10.1016/S1388-2481(02)00435-6
   XU JX, 2003, CHINESE J CHEM, V21, P117
   Yan YM, 2005, LANGMUIR, V21, P6560, DOI 10.1021/la050043z
   Ye JS, 2004, ELECTROCHEM COMMUN, V6, P66, DOI 10.1016/j.elecom.2003.10.013
   Yin YJ, 2007, J SOLID STATE ELECTR, V11, P390, DOI 10.1007/s10008-006-0160-9
   Yu JH, 2003, BIOSENS BIOELECTRON, V19, P401, DOI 10.1016/S0956-5663(03)00199-4
   Yu X, 2003, ELECTROCHEM COMMUN, V5, P408, DOI 10.1016/S1388-2481(03)00076-6
   Zhang L, 2004, CHEM LETT, V33, P86, DOI 10.1246/cl.2004.86
   Zhang MG, 2004, ANAL CHEM, V76, P5045, DOI 10.1021/ac049519u
   Zhang MN, 2004, LANGMUIR, V20, P8781, DOI 10.1021/la048923l
   Zhang YJ, 2004, J PHYS CHEM B, V108, P15343, DOI 10.1021/jp0471094
   Zhao GC, 2005, ELECTROCHEM COMMUN, V7, P256, DOI 10.1016/j.elecom.2005.01.006
   Zhao HT, 2006, ANAL BIOCHEM, V350, P138, DOI 10.1016/j.ab.2005.11.034
   Zhao YD, 2003, SENSOR ACTUAT B-CHEM, V92, P279, DOI 10.1016/S0925-4005(03)00312-5
   Zhao YD, 2002, TALANTA, V58, P529, DOI 10.1016/S0039-9140(02)00318-1
NR 72
TC 31
Z9 32
U1 1
U2 37
PU WILEY-V C H VERLAG GMBH
PI WEINHEIM
PA POSTFACH 101161, 69451 WEINHEIM, GERMANY
SN 1001-604X
EI 1614-7065
J9 CHINESE J CHEM
JI Chin. J. Chem.
PD APR
PY 2007
VL 25
IS 4
BP 439
EP 447
DI 10.1002/cjoc.200790084
PG 9
WC Chemistry, Multidisciplinary
WE Science Citation Index Expanded (SCI-EXPANDED)
SC Chemistry
GA 158FX
UT WOS:000245778200002
DA 2023-06-30
ER

PT J
AU Karakus, S
   Ozbas, F
   Baytemir, G
   Tasaltin, N
AF Karakus, Selcan
   Ozbas, Fatih
   Baytemir, Gulsen
   Tasaltin, Nevin
TI Cubic-shaped corylus colurna extract coated Cu2O nanoparticles-based
   smartphone biosensor for the detection of ascorbic acid in real food
   samples
SO FOOD CHEMISTRY
LA English
DT Article
DE Ascorbic acid; Food quality; Smartphone sensor
ID LIQUID-CHROMATOGRAPHY
AB Ascorbic acid (AA) is a highly water-soluble organic chemical compound and plays a significant role in human metabolism. For the purpose of food quality monitoring, this study focuses on the development of a smartphone-integrated colorimetric and non-enzymatic electrochemical Corylus Colurna (CC) extract-Cu2O nanoparticles (Cu2O NPs) biosensor to detect AA in real food samples. The characterization of the CC-Cu2O NPs was deter-mined using SEM, SEM/EDX, HRTEM, XRD, FTIR, XPS, TGA, and DSC. The CC-Cu2O NPs are cubic in shape with an approximate size of 10 nm. According to electrochemical results, the oxidation of AA at the modified electrode exhibited a LOD of 27.92 nmolL-1 in a wide concentration range of 0.55-22 mmolL-1. The fabricated digital CC-Cu2O NPs sensor successfully detected AA in food samples. This strategy provides a nanoplatform to determine the detection of AA in food samples.
C1 [Karakus, Selcan] Istanbul Univ Cerrahpasa, Fac Engn, Dept Chem, TR-34320 Istanbul, Turkiye.
   [Ozbas, Fatih] Fatih Sultan Mehmet Vakif Univ, Res Ctr Conservat Cultural Property Fdn, TR-34083 Istanbul, Turkiye.
   [Baytemir, Gulsen] Maltepe Univ, Dept Elect & Elect Eng, TR-34857 Istanbul, Turkiye.
   [Baytemir, Gulsen; Tasaltin, Nevin] Maltepe Univ, Dept Renewable Energy Tech & Management, Istanbul, Turkiye.
   [Tasaltin, Nevin] Maltepe Univ, Dept Basic Sci, Istanbul, Turkiye.
   [Tasaltin, Nevin] Maltepe Univ, Environm & Energy Technol Res Ctr, Istanbul, Turkiye.
   [Tasaltin, Nevin] Maltepe Univ, CONSENS Inc, Res Ctr, Technopk Istanbul, Istanbul, Turkiye.
C3 Istanbul University - Cerrahpasa; Fatih Sultan Mehmet Vakif University;
   Maltepe University; Maltepe University; Maltepe University; Maltepe
   University; Maltepe University
RP Karakus, S (通讯作者)，Istanbul Univ Cerrahpasa, Fac Engn, Dept Chem, TR-34320 Istanbul, Turkiye.
EM selcan@iuc.edu.tr
RI Taşaltın, Nevin/T-4554-2018
OI Taşaltın, Nevin/0000-0001-6788-1605; OZBAS, Fatih/0000-0002-6655-9363;
   KARAKUS, SELCAN/0000-0002-8368-4609
CR Abobaker A, 2020, PHARMACOL REP, V72, P1517, DOI 10.1007/s43440-020-00176-1
   Aguirre ME, 2017, APPL CATAL B-ENVIRON, V217, P485, DOI 10.1016/j.apcatb.2017.05.058
   Akter J, 2021, MAT SCI SEMICON PROC, V123, DOI 10.1016/j.mssp.2020.105570
   Akyuz D, 2022, J ORGANOMET CHEM, V982, DOI 10.1016/j.jorganchem.2022.122537
   Alam MM, 2020, SURF INTERFACES, V20, DOI 10.1016/j.surfin.2020.100607
   Altynbaeva LS, 2022, NANOMATERIALS-BASEL, V12, DOI 10.3390/nano12101724
   Ayankojo AG, 2020, TALANTA, V209, DOI 10.1016/j.talanta.2019.120502
   Banerjee D, 2010, NUTRITION, V26, P128, DOI 10.1016/j.nut.2009.09.015
   Barrales PO, 1998, ANAL CHIM ACTA, V360, P143, DOI 10.1016/S0003-2670(97)00688-0
   Bettazzi F, 2021, FOOD CHEM, V344, DOI 10.1016/j.foodchem.2020.128692
   Camacho-Espinosa E, 2018, J APPL PHYS, V123, DOI 10.1063/1.5017538
   Chen HI, 2010, TALANTA, V81, P1688, DOI 10.1016/j.talanta.2010.03.024
   Dogan HO, 2019, MICROCHEM J, V150, DOI 10.1016/j.microc.2019.104157
   dos Santos VB, 2019, FOOD CHEM, V285, P340, DOI 10.1016/j.foodchem.2019.01.167
   Engel L, 2021, SENSOR ACTUAT B-CHEM, V330, DOI 10.1016/j.snb.2020.129281
   Falkova MT, 2015, TALANTA, V133, P82, DOI 10.1016/j.talanta.2014.04.092
   Fath MK, 2022, J TRACE ELEM MED BIO, V73, DOI 10.1016/j.jtemb.2022.127044
   Ganesha H, 2022, INORG CHEM COMMUN, V145, DOI 10.1016/j.inoche.2022.109975
   Ho WCJ, 2017, MOLECULES, V22, DOI 10.3390/molecules22040677
   Hussain MM, 2020, MICROCHEM J, V159, DOI 10.1016/j.microc.2020.105534
   Isho RD, 2022, ANAL BIOCHEM, V654, DOI 10.1016/j.ab.2022.114818
   Komal, 2022, Mater Today Proc, DOI 10.1016/j.matpr.2022.11.213
   Li BH, 2022, MICROCHEM J, V181, DOI 10.1016/j.microc.2022.107835
   Li CH, 2023, FOOD CHEM, V402, DOI 10.1016/j.foodchem.2022.134222
   Li N, 2020, SPECTROCHIM ACTA A, V238, DOI 10.1016/j.saa.2020.118412
   Li N, 2021, TALANTA, V222, DOI 10.1016/j.talanta.2020.121522
   Li Y, 2023, FOOD CHEM, V406, DOI 10.1016/j.foodchem.2022.135017
   Lian Q, 2022, COLLOID SURFACE A, V652, DOI 10.1016/j.colsurfa.2022.129887
   Mazzara F, 2021, ELECTROCHIM ACTA, V388, DOI 10.1016/j.electacta.2021.138652
   Osman AM, 2020, ARAB J CHEM, V13, P2955, DOI 10.1016/j.arabjc.2018.08.005
   Sekkat A, 2022, NAT COMMUN, V13, DOI 10.1038/s41467-022-32943-4
   Shakoor H, 2021, MATURITAS, V143, P1, DOI 10.1016/j.maturitas.2020.08.003
   Tarighat MA, 2022, MATER SCI ENG B-ADV, V283, DOI 10.1016/j.mseb.2022.115855
   Thomas S, 2021, JAMA NETW OPEN, V4, DOI 10.1001/jamanetworkopen.2021.0369
   Doan VD, 2022, SPECTROCHIM ACTA A, V268, DOI 10.1016/j.saa.2021.120709
   Wabaidur SM, 2013, SPECTROCHIM ACTA A, V108, P20, DOI 10.1016/j.saa.2013.01.070
   Wang BR, 2017, J ALLOY COMPD, V693, P902, DOI 10.1016/j.jallcom.2016.09.291
   Wei Chenhuinan, 2023, Colloids Surf B Biointerfaces, V223, P113149, DOI 10.1016/j.colsurfb.2023.113149
   Xu GT, 2023, CHINESE J ANAL CHEM, V51, DOI 10.1016/j.cjac.2022.100206
   Xu XL, 2019, J PHARMACEUT BIOMED, V165, P338, DOI 10.1016/j.jpba.2018.12.010
   You QN, 2019, SENSOR ACTUAT B-CHEM, V296, DOI 10.1016/j.snb.2019.05.094
   Zayyoun N, 2016, APPL PHYS A-MATER, V122, DOI 10.1007/s00339-016-0024-9
   Zhao C, 2022, SENSOR ACTUAT B-CHEM, V373, DOI 10.1016/j.snb.2022.132630
NR 43
TC 0
Z9 0
U1 18
U2 18
PU ELSEVIER SCI LTD
PI OXFORD
PA THE BOULEVARD, LANGFORD LANE, KIDLINGTON, OXFORD OX5 1GB, OXON, ENGLAND
SN 0308-8146
EI 1873-7072
J9 FOOD CHEM
JI Food Chem.
PD AUG 15
PY 2023
VL 417
AR 135918
DI 10.1016/j.foodchem.2023.135918
EA MAR 2023
PG 10
WC Chemistry, Applied; Food Science & Technology; Nutrition & Dietetics
WE Science Citation Index Expanded (SCI-EXPANDED)
SC Chemistry; Food Science & Technology; Nutrition & Dietetics
GA C1HU6
UT WOS:000959521700001
PM 36940511
DA 2023-06-30
ER

PT J
AU Martsenyuk, V
   Klos-Witkowska, A
   Dzyadevych, S
   Sverstiuk, A
AF Martsenyuk, Vasyl
   Klos-Witkowska, Aleksandra
   Dzyadevych, Sergei
   Sverstiuk, Andriy
TI Nonlinear Analytics for Electrochemical Biosensor Design Using Enzyme
   Aggregates and Delayed Mass Action
SO SENSORS
LA English
DT Article
DE electrochemical biosensor; enzyme kinetics; Michaelis-Menten model;
   Brown's model; mass action law; substrate; inhibitor; time delays;
   parameter identification
ID MICHAELIS-MENTEN EQUATION; DIFFERENTIAL-DELAY; DYNAMICS
AB The paper is devoted to the extension of Brown's model of enzyme kinetics to the case with distributed delays. Firstly, we construct a multi-substrate multi-inhibitor model using discrete and distributed delays. Furthermore, we consider simplified models including one substrate and one inhibitor, for which an experimental study has been performed. The algorithm of parameter identifications was developed which was tested on the experimental data of solution conductivity. Both the model and Kohlrausch's law parameters are obtained as a result of the optimization procedure. Comparison of plots constructed with the help of the estimated parameters has shown that in such case the model with distributed delays is more chemically adequate in comparison with the discrete one. The methods of generalization of the results to the multi-substrate multi-inhibitor cases are discussed.
C1 [Martsenyuk, Vasyl; Klos-Witkowska, Aleksandra] Univ Bielsko Biala, Dept Comp Sci & Automat, PL-43309 Bielsko Biala, Poland.
   [Dzyadevych, Sergei] Natl Acad Sci Ukraine, Inst Mol Biol & Genet, 150 Zabolotnogo St, UA-03143 Kiev, Ukraine.
   [Sverstiuk, Andriy] Ternopil Natl Med Univ, Dept Med Informat, UA-46001 Ternopol, Ukraine.
C3 University of Bielsko-Biala; National Academy of Sciences Ukraine;
   Institute of Molecular Biology & Genetics of NASU; I. Horbachevsky
   Ternopil State Medical University
RP Martsenyuk, V (通讯作者)，Univ Bielsko Biala, Dept Comp Sci & Automat, PL-43309 Bielsko Biala, Poland.
EM vmartsenyuk@ath.bielsko.pl; awitkowska@ath.bielsko.pl; dzyad@yahoo.com;
   sverstyuk@tdmu.edu.ua
RI Sverstiuk, Andriy/ACG-6922-2022; Martsenyuk, Vasyl P/D-6964-2015
OI Martsenyuk, Vasyl P/0000-0001-5622-1038; Klos-Witkowska,
   Aleksandra/0000-0003-2319-5974; Dzyadevych, Sergei/0000-0003-2915-716X;
   Sverstiuk, Andriy/0000-0001-8644-0776
FU European Union's Erasmus + Programme for Education under KA2 grant
   [2020-1-PL01-KA203-082197]; University of Bielsko-Biala
FX The work was co-funded by the European Union's Erasmus + Programme for
   Education under KA2 grant (project no. 2020-1-PL01-KA203-082197
   "Innovations for Big Data in a Real World"). The APC was funded by the
   University of Bielsko-Biala.
CR Albornoz J.M., 2007, ARXIV07120391
   Beuter A., 2003, NONLINEAR DYNAMICS P, DOI [DOI 10.1007/978-0-387-21640-9, 10.1007/978-0-387-21640-9]
   Brown AJ, 1902, J CHEM SOC, V81, P373, DOI 10.1039/ct9028100373
   Cao JS, 2011, J PHYS CHEM B, V115, P5493, DOI 10.1021/jp110924w
   Chow SN, 1996, INT J BIFURCAT CHAOS, V6, P1605, DOI 10.1142/S0218127496000977
   Cornish-Bowden A, 2013, FEBS LETT, V587, P2725, DOI 10.1016/j.febslet.2013.06.009
   English BP, 2006, NAT CHEM BIOL, V2, P87, DOI 10.1038/nchembio759
   EPSTEIN IR, 1990, J CHEM PHYS, V92, P1702, DOI 10.1063/1.458052
   Goldbeter A, 2013, FEBS LETT, V587, P2778, DOI 10.1016/j.febslet.2013.07.031
   Hinch R, 2004, J MATH CHEM, V35, P253, DOI 10.1023/B:JOMC.0000033258.42803.60
   Keener J., 2009, MATH PHYSL CELLULAR, DOI [10.1007/978-0-387-75847-3, DOI 10.1007/978-0-387-75847-3]
   Kou SC, 2005, J PHYS CHEM B, V109, P19068, DOI 10.1021/jp051490q
   Martsenyuk V., 2020, STABILITY INVESTIGAT, P297, DOI [10.1007/978-3-030-35502-9_13, DOI 10.1007/978-3-030-35502-9_13]
   Martsenyuk V, 2019, SYMMETRY-BASEL, V11, DOI 10.3390/sym11060758
   Martsenyuk V, 2018, ELECTRON J QUAL THEO, P1, DOI 10.14232/ejqtde.2018.1.27
   PALSSON BO, 1987, CHEM ENG SCI, V42, P447, DOI 10.1016/0009-2509(87)80007-6
   Piephoff DE, 2017, J PHYS CHEM LETT, V8, P3619, DOI 10.1021/acs.jpclett.7b01210
   Raghuwanshi VS, 2020, FRONT BIOENG BIOTECH, V8, DOI 10.3389/fbioe.2020.00573
   Ristenpart WD, 2008, ANAL CHEM, V80, P3270, DOI 10.1021/ac702469u
   Roussel MR, 1996, J PHYS CHEM-US, V100, P8323, DOI 10.1021/jp9600672
   Schnell S, 2014, FEBS J, V281, P464, DOI 10.1111/febs.12564
   Shah S, 2006, ANAL BIOCHEM, V351, P207, DOI 10.1016/j.ab.2006.01.028
NR 22
TC 1
Z9 1
U1 0
U2 3
PU MDPI
PI BASEL
PA ST ALBAN-ANLAGE 66, CH-4052 BASEL, SWITZERLAND
EI 1424-8220
J9 SENSORS-BASEL
JI Sensors
PD FEB
PY 2022
VL 22
IS 3
AR 980
DI 10.3390/s22030980
PG 17
WC Chemistry, Analytical; Engineering, Electrical & Electronic; Instruments
   & Instrumentation
WE Science Citation Index Expanded (SCI-EXPANDED)
SC Chemistry; Engineering; Instruments & Instrumentation
GA ZG2JF
UT WOS:000760086500001
PM 35161724
OA Green Published, gold
DA 2023-06-30
ER

PT J
AU Attar, AM
   Richardson, MB
   Speciale, G
   Majumdar, S
   Dyer, RP
   Sanders, EC
   Penner, RM
   Weiss, GA
AF Attar, Aisha M.
   Richardson, Mark B.
   Speciale, Gaetano
   Majumdar, Sudipta
   Dyer, Rebekah P.
   Sanders, Emily C.
   Penner, Reginald M.
   Weiss, Gregory A.
TI Electrochemical Quantification of Glycated and Non-glycated Human Serum
   Albumin in Synthetic Urine
SO ACS APPLIED MATERIALS & INTERFACES
LA English
DT Article
DE human serum albumin; glycated albumin; polythiophene; iminodiacetic
   acid; boronic acid; dihydrofolate reductase; biosensor
ID FLUORESCENT-PROBE; MICROALBUMINURIA; VIRUS; ASSAY; ACID; IMMOBILIZATION;
   RECOGNITION; HSA
AB A polymer-based electrode capable of specific detection of human serum albumin, and its glycated derivatives, is described. The sensor is constructed from a glass microscope slide coated with a synthesized, polythiophene film bearing a protected, iminodiacetic acid motif. The electrode surface is then further elaborated to a functional biosensor through deprotection of the iminodiacetic acid, followed by metal-affinity immobilization of a specific and high-affinity, albumin ligand. Albumin was then quantified in buffer and synthetic urine via electrochemical impedance spectroscopy. Glycated albumin was next bound to a boronic acid-modified, single-cysteine dihydrofolate reductase variant to quantify glycation ratios by square wave voltammetry. The platform offers high sensitivity, specificity, and reproducibility in an inexpensive arrangement. The detection limits exceed the requirements for intermediate-term glycemic control monitoring in diabetes patients at 5 and 1 nM for albumin and its glycated forms, respectively.
C1 [Attar, Aisha M.; Richardson, Mark B.; Speciale, Gaetano; Majumdar, Sudipta; Sanders, Emily C.; Penner, Reginald M.; Weiss, Gregory A.] Univ Calif Irvine, Dept Chem, Irvine, CA 92697 USA.
   [Dyer, Rebekah P.; Weiss, Gregory A.] Univ Calif Irvine, Dept Mol Biol & Biochem, Irvine, CA 92697 USA.
C3 University of California System; University of California Irvine;
   University of California System; University of California Irvine
RP Penner, RM; Weiss, GA (通讯作者)，Univ Calif Irvine, Dept Chem, Irvine, CA 92697 USA.; Weiss, GA (通讯作者)，Univ Calif Irvine, Dept Mol Biol & Biochem, Irvine, CA 92697 USA.
EM rmpenner@uci.edu; gweiss@uci.edu
RI Weiss, Gregory/AEN-4604-2022; Penner, Reginald/AAR-1772-2021; Sanders,
   Emily/HOH-4149-2023; , SUDIPTA/Q-8200-2019
OI Sanders, Emily/0000-0003-1043-5772; , SUDIPTA/0000-0001-6738-2267;
   Attar, Aisha/0000-0002-0200-2945; Dyer, Rebekah/0000-0001-5407-3561
FU National Cancer Institute of the NIH [1R33CA206955-01]; Chao Family
   Comprehensive Cancer Center of UCI; National Science Foundation,
   Chemistry Division [CHE-1306928]; American Australian Association; Dow
   Chemical Company; National Institute of Heath [5T32CA009054-37]
FX We gratefully acknowledge support from the National Cancer Institute of
   the NIH (1R33CA206955-01), the Chao Family Comprehensive Cancer Center
   of UCI, and the National Science Foundation, Chemistry Division through
   contract CHE-1306928. M.B.R. thanks the American Australian Association
   and the Dow Chemical Company for a Dow Chemical Company Fellowship.
   R.P.D. was supported by a training grant from the National Institute of
   Heath (5T32CA009054-37). The authors thank Dr. Dmitry Fishman and the
   UCI Laser Spectroscopy Lab for use of the Jasco 4700 attenuated total
   reflectance instrument, Dr. Ming Tan from Wainamics for designing the
   flow cell, Prof. Phil Collins and laboratory (UCI, Physics) for use of
   their spin-coater, and Alana Ogata for her assistance with SEM and AFM
   characterization. We also thank Novozymes for the gift of recombinant
   HSA.
CR Abidin D, 2013, ANAL METHODS-UK, V5, P2461, DOI 10.1039/c3ay40165k
   Anguizola J, 2013, CLIN CHIM ACTA, V425, P64, DOI 10.1016/j.cca.2013.07.013
   [Anonymous], 2014, IUPAC COMPENDIUM CHE
   Antikainen NM, 2005, BIOCHEMISTRY-US, V44, P16835, DOI 10.1021/bi051378i
   Aoyagi S, 2001, ANAL CHIM ACTA, V436, P103, DOI 10.1016/S0003-2670(01)00886-8
   Arasteh A, 2014, J DIABETES METAB DIS, V13, DOI 10.1186/2251-6581-13-49
   Bohli N, 2018, TALANTA, V184, P507, DOI 10.1016/j.talanta.2018.03.027
   Bu HB, 2012, CHEM COMMUN, V48, P2677, DOI 10.1039/c2cc17374c
   Chen CH, 2015, ACS APPL MATER INTER, V7, P21931, DOI 10.1021/acsami.5b06526
   Choi S, 2004, CLIN CHEM, V50, P1052, DOI 10.1373/clinchem.2004.032813
   Comper WD, 2004, CLIN BIOCHEM, V37, P105, DOI 10.1016/j.clinbiochem.2003.10.008
   Cravedi P, 2012, NAT REV NEPHROL, V8, P301, DOI 10.1038/nrneph.2012.42
   Fanali G, 2012, MOL ASPECTS MED, V33, P209, DOI 10.1016/j.mam.2011.12.002
   Ferri Stefano, 2009, J Diabetes Sci Technol, V3, P585
   Gan T, 2018, KIDNEY INT REP, V3, P542, DOI 10.1016/j.ekir.2017.11.009
   Groenendaal BL, 2000, ADV MATER, V12, P481, DOI 10.1002/(SICI)1521-4095(200004)12:7<481::AID-ADMA481>3.0.CO;2-C
   Guo YY, 2018, SENSOR ACTUAT B-CHEM, V255, P977, DOI 10.1016/j.snb.2017.08.132
   Hai WF, 2017, ACS APPL MATER INTER, V9, P14162, DOI 10.1021/acsami.7b02523
   HODGE JE, 1953, J AM CHEM SOC, V75, P316, DOI 10.1021/ja01098a019
   Huang C, 2018, DALTON T, V47, P2330, DOI 10.1039/c7dt04676f
   Huang PC, 2018, ACS APPL BIO MATER, V1, P160, DOI 10.1021/acsabm.8b00060
   Jones CA, 2002, AM J KIDNEY DIS, V39, P445, DOI 10.1053/ajkd.2002.31388
   Kohzuma T, 2010, MOL DIAGN THER, V14, P49, DOI 10.2165/11317390-000000000-00000
   Koulouris S, 2005, AM HEART J, V149, P840, DOI 10.1016/j.ahj.2004.07.031
   Kumar D, 2017, CLIN CHIM ACTA, V469, P150, DOI 10.1016/j.cca.2017.04.007
   Ley C, 2011, COLLOID SURFACE B, V88, P539, DOI 10.1016/j.colsurfb.2011.07.044
   Li PB, 2018, TETRAHEDRON LETT, V59, P1390, DOI 10.1016/j.tetlet.2018.02.065
   Liu CL, 2018, J LUMIN, V197, P193, DOI 10.1016/j.jlumin.2018.01.021
   Luo ZJ, 2018, DYES PIGMENTS, V152, P60, DOI 10.1016/j.dyepig.2018.01.033
   MARRE M, 1987, CLIN CHEM, V33, P209
   Mendez DL, 2005, ARCH BIOCHEM BIOPHYS, V444, P92, DOI 10.1016/j.abb.2005.10.019
   Mohan K, 2013, J AM CHEM SOC, V135, P7761, DOI 10.1021/ja4028082
   Nair DP, 2014, CHEM MATER, V26, P724, DOI 10.1021/cm402180t
   Neelofar KM, 2017, GLYCOCONJUGATE J, V34, P575, DOI 10.1007/s10719-017-9789-0
   Ogata AF, 2017, ANAL CHEM, V89, P1373, DOI 10.1021/acs.analchem.6b04840
   Paleari R, 2017, CLIN CHIM ACTA, V469, P81, DOI 10.1016/j.cca.2017.03.028
   Rolleston R. E., 1984, Patent No. [U54,454,107 A, 54454107]
   Roohk H Vernon, 2008, J Diabetes Sci Technol, V2, P1114
   Samanta S, 2018, ANAL CHEM, V90, P7561, DOI 10.1021/acs.analchem.8b01181
   Sarafidis PA, 2006, NEPHROL DIAL TRANSPL, V21, P2366, DOI 10.1093/ndt/gfl309
   Segura JL, 2005, ORG LETT, V7, P2345, DOI 10.1021/ol050573m
   Singh P, 2018, SENSOR ACTUAT B-CHEM, V255, P478, DOI 10.1016/j.snb.2017.08.072
   Singh R, 2001, DIABETOLOGIA, V44, P129, DOI 10.1007/s001250051591
   STILL WC, 1978, J ORG CHEM, V43, P2923, DOI 10.1021/jo00408a041
   Thakkar H, 1997, CLIN CHEM, V43, P109
   Ueda Yuki, 2015, J Diabetes Sci Technol, V9, P177, DOI 10.1177/1932296814567225
   US Food and Drug Administration, 2018, GUID IND BIOAN METH, P1
   Wang XJ, 2013, INT J MOL SCI, V14, P20890, DOI 10.3390/ijms141020890
   WATTS GF, 1986, CLIN CHEM, V32, P1544
   Wei B, 2015, ACS APPL MATER INTER, V7, P15388, DOI 10.1021/acsami.5b03350
   Wu WC, 2016, PLOS ONE, V11, DOI 10.1371/journal.pone.0146780
   Xu YQ, 2018, TALANTA, V185, P568, DOI 10.1016/j.talanta.2018.04.029
   Yang LMC, 2008, ANAL CHEM, V80, P5695, DOI 10.1021/ac8008109
   Zheng DJ, 2018, SENSOR ACTUAT B-CHEM, V271, P82, DOI 10.1016/j.snb.2018.05.037
NR 54
TC 13
Z9 13
U1 2
U2 57
PU AMER CHEMICAL SOC
PI WASHINGTON
PA 1155 16TH ST, NW, WASHINGTON, DC 20036 USA
SN 1944-8244
J9 ACS APPL MATER INTER
JI ACS Appl. Mater. Interfaces
PD FEB 6
PY 2019
VL 11
IS 5
BP 4757
EP 4765
DI 10.1021/acsami.8b16071
PG 9
WC Nanoscience & Nanotechnology; Materials Science, Multidisciplinary
WE Science Citation Index Expanded (SCI-EXPANDED)
SC Science & Technology - Other Topics; Materials Science
GA HK9YD
UT WOS:000458347900007
PM 30668098
OA Green Accepted
DA 2023-06-30
ER

PT J
AU Duan, YM
   Chen, J
   Jin, Y
   Tu, QY
   Wang, SH
   Xiang, J
AF Duan, Yuemei
   Chen, Jia
   Jin, Yan
   Tu, Qiuyun
   Wang, Shuhui
   Xiang, Juan
TI Antibody-Free Determinations of Low-Mass, Soluble Oligomers of A
   beta(42) and A beta(40) by Planar Bilayer Lipid Membrane-Based
   Electrochemical Biosensor
SO ANALYTICAL CHEMISTRY
LA English
DT Article
AB Alzheimer's disease (AD) is the most common neurodegenerative disease among the elderly. Abnormal aggregates of both beta-amyloid peptide (A beta) subtypes, A beta(42) and A beta(40), are the typical neuropathology hallmarks of AD. However, because of the lack of specific recognition elements such as an antibody and aptamer, it is difficult to differentiate and determine the oligomers of A beta(42) and A beta(40) in clinic. In this paper, we developed a planar bilayer lipid membrane (BLM)-based electrochemical biosensor. According to the dynamic differences on oligomer-induced BLM damage, both low-mass, soluble oligomers of A beta(42) and A beta(40) (LA beta O-42 and L-A beta O-40) were measured in turn by electrochemical impedance spectroscopy. The BLM was supported by a porous 11-mercaptoundecanoic acid layer on a gold electrode, which amplified the impedance signal corresponding to the membrane damage and improved the detection sensitivity. The weakly charged surface of the BLM ensured the low non-specific adsorption of coexisting proteins in cerebrospinal fluid (CSF). Using the electrochemical biosensor, L-A beta A(42)O was determined within 20 min, with a linear range from 5 to 500 pM and a detection limit of 3 pM. Meanwhile, L-A beta O-40 was determined within 60 min, with a linear range from 60 pM to 6.0 nM and a detection limit of 26 pM. The recoveries in oligomer-spiked artificial CSF and human CSF samples confirmed the accuracy and applicability of this proposed method in clinic. This work provides an antibody-free, highly selective, and sensitive method for simultaneous detections of L-A beta O-42 and L-A beta O-40 in real CSF samples, which is significant for the early diagnosis and prognosis of AD.
C1 [Duan, Yuemei; Chen, Jia; Wang, Shuhui; Xiang, Juan] Cent South Univ, Coll Chem & Chem Engn, Hunan Prov Key Lab Micro & Nano Mat Interface Sci, Changsha 410083, Peoples R China.
   [Jin, Yan] Cent South Univ, Xiangya Hosp 3, Operat Ctr, Changsha 410013, Peoples R China.
   [Tu, Qiuyun] Sun Yat Sen Univ, Dept Geriatr, Affiliated Hosp 1, Zhuhai 519000, Peoples R China.
C3 Central South University; Central South University; Sun Yat Sen
   University
RP Xiang, J (通讯作者)，Cent South Univ, Coll Chem & Chem Engn, Hunan Prov Key Lab Micro & Nano Mat Interface Sci, Changsha 410083, Peoples R China.
EM xiangj@csu.edu.cn
FU National Natural Science Foundation of China [21573290]; State Key
   Laboratory of Physical Chemistry of Solid Surface, Xiamen [201814];
   State Key Laboratory of Fine Chemicals, Dalian University of Technology
   [KF1910]; Hunan Provincial Science and Technology Plan Project, China
   [2019TP1001]
FX This work was financially supported by the National Natural Science
   Foundation of China (21573290), the Open Research Fund of State Key
   Laboratory of Physical Chemistry of Solid Surface, Xiamen (201814), the
   State Key Laboratory of Fine Chemicals, Dalian University of Technology
   (KF1910), and the Hunan Provincial Science and Technology Plan Project,
   China (no. 2019TP1001).
CR Bitan G, 2003, P NATL ACAD SCI USA, V100, P330, DOI 10.1073/pnas.222681699
   Bruggink KA, 2013, ANAL BIOCHEM, V433, P112, DOI 10.1016/j.ab.2012.09.014
   Rama EC, 2014, SENSOR ACTUAT B-CHEM, V201, P567, DOI 10.1016/j.snb.2014.05.044
   Demuro A, 2011, J CELL BIOL, V195, P515, DOI 10.1083/jcb.201104133
   Deng CY, 2018, ANAL CHEM, V90, P1710, DOI 10.1021/acs.analchem.7b03468
   DeTure MA, 2019, MOL NEURODEGENER, V14, DOI 10.1186/s13024-019-0333-5
   Fezoui Y, 2000, AMYLOID, V7, P166, DOI 10.3109/13506120009146831
   Henry S, 2015, BIOMACROMOLECULES, V16, P944, DOI 10.1021/bm501837w
   Hillen H, 2010, J NEUROSCI, V30, P10369, DOI 10.1523/JNEUROSCI.5721-09.2010
   Hu Y, 2012, MOL BIOSYST, V8, P2741, DOI 10.1039/c2mb25148e
   Jan A, 2010, NAT PROTOC, V5, P1186, DOI 10.1038/nprot.2010.72
   Jiang M, 2018, CHINESE J ANAL CHEM, V46, P1339, DOI 10.1016/S1872-2040(18)61107-7
   Johnson RD, 2014, PROTEIN SCI, V23, P869, DOI 10.1002/pro.2479
   Kayed R, 2006, METHOD ENZYMOL, V413, P326, DOI 10.1016/S0076-6879(06)13017-7
   Ke H, 2018, BIOSENS BIOELECTRON, V100, P266, DOI 10.1016/j.bios.2017.09.017
   Kotarek JA, 2010, ANAL BIOCHEM, V399, P30, DOI 10.1016/j.ab.2009.12.016
   Lee SJC, 2017, CHEM SOC REV, V46, P310, DOI 10.1039/c6cs00731g
   Li SM, 2020, J NEUROCHEM, V154, pCP5, DOI 10.1111/jnc.15007
   Luo JH, 2016, J BIOL CHEM, V291, P16485, DOI 10.1074/jbc.R116.714576
   Morinaga A, 2010, BBA-PROTEINS PROTEOM, V1804, P986, DOI 10.1016/j.bbapap.2010.01.012
   Nguyen PH, 2019, J PHYS CHEM B, V123, P3643, DOI 10.1021/acs.jpcb.9b01206
   Orazem ME, 2008, ELECTROCHIM ACTA, V53, P7360, DOI 10.1016/j.electacta.2007.10.075
   Phan HTT, 2018, BIOCHEM BIOPHYS REP, V14, P98, DOI 10.1016/j.bbrep.2018.04.007
   Phillipse JC, 2019, ACS CHEM NEUROSCI, V10, P2843, DOI 10.1021/acschemneuro.9b00068
   RAGHEB T, 1992, ANN BIOMED ENG, V20, P617, DOI 10.1007/BF02368609
   Relini A, 2014, ADV COLLOID INTERFAC, V207, P81, DOI 10.1016/j.cis.2013.10.015
   Savage MJ, 2014, J NEUROSCI, V34, P2884, DOI 10.1523/JNEUROSCI.1675-13.2014
   Schauerte JA, 2010, BIOCHEMISTRY-US, V49, P3031, DOI 10.1021/bi901444w
   Selkoe DJ, 2016, EMBO MOL MED, V8, P595, DOI 10.15252/emmm.201606210
   Shoji M., 2001, J ALZHEIMERS DIS, V3, P313, DOI DOI 10.3233/JAD-2001-3306
   Sunde M, 1997, J MOL BIOL, V273, P729, DOI 10.1006/jmbi.1997.1348
   Teoh CL, 2015, J AM CHEM SOC, V137, P13503, DOI 10.1021/jacs.5b06190
   Tsukakoshi K, 2012, ANAL CHEM, V84, P5542, DOI 10.1021/ac300330g
   Williams TL, 2011, FEBS J, V278, P3905, DOI 10.1111/j.1742-4658.2011.08228.x
   Williams TL, 2010, LANGMUIR, V26, P17260, DOI 10.1021/la101581g
   Xia N, 2017, SENSOR ACTUAT B-CHEM, V239, P834, DOI 10.1016/j.snb.2016.08.079
   Yamaguchi T, 2009, CHEM PHYS LIPIDS, V160, P58, DOI 10.1016/j.chemphyslip.2009.04.002
   Zhang M, 2018, ANAL CHEM, V90, P7422, DOI 10.1021/acs.analchem.8b00884
   Zhang YT, 2019, SENSOR ACTUAT B-CHEM, V288, P535, DOI 10.1016/j.snb.2019.03.049
   Zhao YN, 2020, BIOSENS BIOELECTRON, V149, DOI 10.1016/j.bios.2019.111840
   Zheng WH, 2017, J AM CHEM SOC, V139, P16666, DOI 10.1021/jacs.7b08089
NR 41
TC 11
Z9 12
U1 16
U2 88
PU AMER CHEMICAL SOC
PI WASHINGTON
PA 1155 16TH ST, NW, WASHINGTON, DC 20036 USA
SN 0003-2700
EI 1520-6882
J9 ANAL CHEM
JI Anal. Chem.
PD FEB 23
PY 2021
VL 93
IS 7
BP 3611
EP 3617
DI 10.1021/acs.analchem.0c05281
PG 7
WC Chemistry, Analytical
WE Science Citation Index Expanded (SCI-EXPANDED)
SC Chemistry
GA QO3JP
UT WOS:000623041000036
PM 33571410
DA 2023-06-30
ER

PT J
AU Cardoso, AR
   Carneiro, LPT
   Cabral-Miranda, G
   Bachmann, MF
   Sales, MGF
AF Cardoso, Ana R.
   Carneiro, Liliana P. T.
   Cabral-Miranda, Gustavo
   Bachmann, Martin F.
   Sales, M. Goreti F.
TI Employing bacteria machinery for antibiotic detection: Using DNA gyrase
   for ciprofloxacin detection
SO CHEMICAL ENGINEERING JOURNAL
LA English
DT Article
DE Biochemical target of antibiotics; DNA gyrase; Ciprofloxacin;
   Screen-printed electrodes; Electrochemical biosensor; Antibodies
ID WASTE-WATER; AQUATIC ENVIRONMENT; RESISTANCE; BEHAVIOR;
   FLUOROQUINOLONES; IMMOBILIZATION; IMMUNOSENSOR; ECOSYSTEMS; BIOSENSOR;
   SENSOR
AB This work describes a new successful approach for designing biosensors that detect antibiotics. It makes use of a biomimetic strategy, by employing the biochemical target of a given antibiotic as its biorecognition element. This principle was tested herein for quinolones, which target DNA gyrase in bacteria. Ciprofloxacin (CIPRO) was tested as a representative antibiotic from the quinolone group; the sensitivity of biosensor to this group was confirmed by checking the response to another quinolone antibiotic (norfloxacin, NOR) and to a non-quinolone antibiotic (ampicillin, AMP).
   The biorecognition element used was DNA gyrase attached by ionic interactions to a carbon support, on a working electrode on common screen-printed electrodes (SPEs). The response against antibiotics was tested for increasing concentrations of CIPRO, NOR or AMP, and following the subsequent electrical changes by electrochemical impedance spectroscopy. The DNAgyrase biosensor showed sensitive responses for CIPRO and NOR, for concentrations down to 3.02 nM and 30.2 nM, respectively, with a very wide response range for CRIPRO, up to 30.2 mu M. Its response was also confirmed selective for quinolones, when compared to its response against AMP. Further comparison to an immunosensor of similar design (adding antibodies instead of DNA gyrase) was made, revealing favourable features for the new biomimetic biosensor with 1.52 nM of limit of detection (LOD).
   Overall, the new approach presented herein is simple and effective for antibiotic detection, displaying a selective response against a given antibiotic group. The use of bacterial machinery as biorecognition element in biosensors may also provide a valuable tool to study the mechanism of action in bacterial cells of new drugs. This is especially important in the development of new drugs to fight bacterial resistance.
C1 [Cardoso, Ana R.; Sales, M. Goreti F.] Coimbra Univ, Fac Sci & Technol, Dept Chem Engn, BioMark UC, Coimbra, Portugal.
   [Cardoso, Ana R.; Carneiro, Liliana P. T.; Sales, M. Goreti F.] Polytech Inst, Sch Engn, BioMark ISEP, Porto, Portugal.
   [Cardoso, Ana R.; Carneiro, Liliana P. T.; Sales, M. Goreti F.] Minho Univ, Ctr Biol Engn, CEB, Braga, Portugal.
   [Cabral-Miranda, Gustavo; Bachmann, Martin F.] Univ Oxford, Jenner Inst, Ctr Cellular & Mol Physiol CCMP, Oxford, England.
   [Cabral-Miranda, Gustavo; Bachmann, Martin F.] Univ Bern, Immunol, RIA, Inselspital, Bern, Switzerland.
C3 Universidade de Coimbra; Polytechnic Institute of Porto; Universidade do
   Minho; University of Oxford; Jenner Institute; University of Bern
RP Sales, MGF (通讯作者)，Coimbra Univ, Fac Sci & Technol, Chem Engn Dept, BioMark Sensor Res UC, Rua Silvio Lima,Polo 2, Coimbra, Portugal.
EM goreti.sales@eq.uc.pt
RI Carneiro, Liliana P. T./ABF-8752-2021; Cardoso, Ana Rita/F-4112-2016;
   SALES, Maria Goreti FERREIRA/K-9199-2013; Bachmann,
   Martin/AFO-8025-2022; Bachmann, Martin Fabian/IAP-4113-2023
OI Carneiro, Liliana P. T./0000-0003-4892-7609; Cardoso, Ana
   Rita/0000-0002-8641-0865; SALES, Maria Goreti
   FERREIRA/0000-0001-9936-7336; 
FU European funds, through FEDER (European Funding or Regional Development)
   via COMPETE2020 - POCI (operational program for internationalization and
   competitively) [PTDC/AAG-TEC/5400/2014]; National Foundation for Science
   and Technology, I.P. (FCT); National Foundation for Science and
   Technology, I.P. [SFRH/BD/130107/2017]; Fundação para a Ciência e a
   Tecnologia [PTDC/AAG-TEC/5400/2014, SFRH/BD/130107/2017] Funding Source:
   FCT
FX The authors acknowledge funding from project PTDC/AAG-TEC/5400/2014
   funded by European funds, through FEDER (European Funding or Regional
   Development) via COMPETE2020 - POCI (operational program for
   internationalization and competitively) and by national funding through
   the National Foundation for Science and Technology, I.P. (FCT). ARC also
   acknowledge funding to National Foundation for Science and Technology,
   I.P., through the PhD Grant, SFRH/BD/130107/2017.
CR Abnous K, 2017, SENSOR ACTUAT B-CHEM, V240, P100, DOI 10.1016/j.snb.2016.08.100
   Axelsen P.H, 2001, ESSENTIALS ANTIMICRO, DOI [10.1385/1592591221, DOI 10.1385/1592591221]
   Cabral-Miranda G, 2018, BIOSENS BIOELECTRON, V113, P101, DOI 10.1016/j.bios.2018.04.058
   Cardoso AR, 2019, BIOSENS BIOELECTRON, V124, P167, DOI 10.1016/j.bios.2018.10.015
   Cardoso AR, 2017, BIOSENS BIOELECTRON, V91, P833, DOI 10.1016/j.bios.2017.01.031
   Carvalho IT, 2016, ENVIRON INT, V94, P736, DOI 10.1016/j.envint.2016.06.025
   Cheraghi S, 2017, NEW J CHEM, V41, P4985, DOI 10.1039/c7nj00609h
   Collin F, 2011, APPL MICROBIOL BIOT, V92, P479, DOI 10.1007/s00253-011-3557-z
   Diab N, 2014, INT J ELECTROCHEM SC, V9, P1771
   Ensafi AA, 2012, ANAL SCI, V28, P705
   Ferreira NS, 2014, BIOSENS BIOELECTRON, V53, P193, DOI 10.1016/j.bios.2013.09.056
   Gaffney VD, 2017, ENVIRON SCI POLLUT R, V24, P14717, DOI 10.1007/s11356-017-9012-7
   Goulas A, 2018, ENVIRON EVID, V7, DOI 10.1186/s13750-018-0118-2
   Grenni P, 2018, MICROCHEM J, V136, P25, DOI 10.1016/j.microc.2017.02.006
   Guidi LR, 2018, FOOD CHEM, V245, P1232, DOI 10.1016/j.foodchem.2017.11.094
   Harrington DA, 2011, ELECTROCHIM ACTA, V56, P8005, DOI 10.1016/j.electacta.2011.01.067
   Harvey D., 2000, MOD ANAL CHEM, P797
   Henriksson PJG, 2018, SUSTAIN SCI, V13, P1105, DOI 10.1007/s11625-017-0511-8
   Jaeger J, 2019, BIOSENSORS-BASEL, V9, DOI 10.3390/bios9010007
   Janecko N, 2016, ENVIRON TOXICOL CHEM, V35, P2647, DOI 10.1002/etc.3552
   Jiang KY, 2004, J MATER CHEM, V14, P37, DOI 10.1039/b310359e
   Kapoor Garima, 2017, J Anaesthesiol Clin Pharmacol, V33, P300, DOI 10.4103/joacp.JOACP_349_15
   Klein EY, 2018, P NATL ACAD SCI USA, V115, pE3463, DOI 10.1073/pnas.1717295115
   Kovalakova P, 2020, CHEMOSPHERE, V251, DOI 10.1016/j.chemosphere.2020.126351
   Kraemer SA, 2019, MICROORGANISMS, V7, DOI 10.3390/microorganisms7060180
   Landers TF, 2012, PUBLIC HEALTH REP, V127, P4, DOI 10.1177/003335491212700103
   Larsson DGJ, 2014, UPSALA J MED SCI, V119, P108, DOI 10.3109/03009734.2014.896438
   Lavaee P, 2017, MICROCHIM ACTA, V184, P2039, DOI 10.1007/s00604-017-2213-4
   Lim SA, 2016, ANAL SCI, V32, P687, DOI 10.2116/analsci.32.687
   Lopez-Lorente AI, 2014, ANALYST, V139, P290, DOI 10.1039/c3an00642e
   Martinez JL, 2009, ENVIRON POLLUT, V157, P2893, DOI 10.1016/j.envpol.2009.05.051
   Manaia CM, 2010, WATER AIR SOIL POLL, V208, P335, DOI 10.1007/s11270-009-0171-0
   Matsunaga T, 2020, CARBON, V159, P247, DOI 10.1016/j.carbon.2019.12.051
   Na GS, 2018, SCI REP-UK, V8, DOI 10.1038/s41598-018-20077-x
   Nakayama T, 2017, ENVIRON POLLUT, V222, P294, DOI 10.1016/j.envpol.2016.12.041
   O'Flaherty E, 2017, HUM ECOL RISK ASSESS, V23, P299, DOI 10.1080/10807039.2016.1247254
   Pollap A, 2019, BIOSENSORS-BASEL, V9, DOI 10.3390/bios9020061
   Rauti R, 2019, CARBON, V143, P430, DOI 10.1016/j.carbon.2018.11.026
   Reddy KR, 2018, MEASUREMENT, V127, P175, DOI 10.1016/j.measurement.2018.05.078
   Sanseverino I., 2018, STATE ART CONTRIBUTI, DOI [10.2760/82376, DOI 10.2760/82376]
   Sharma PC, 2010, J ENZYM INHIB MED CH, V25, P577, DOI 10.3109/14756360903373350
   Squadrone S, 2020, ENVIRON MONIT ASSESS, V192, DOI 10.1007/s10661-020-8191-8
   Teixeira S, 2014, ELECTROCHIM ACTA, V136, P323, DOI 10.1016/j.electacta.2014.05.105
   Van Boeckel TP, 2015, P NATL ACAD SCI USA, V112, P5649, DOI 10.1073/pnas.1503141112
   Wang L, 2018, INT J ELECTROCHEM SC, V13, P11491, DOI 10.20964/2018.12.51
   Yoo K, 2020, J MICROBIOL, V58, P123
NR 46
TC 11
Z9 11
U1 12
U2 75
PU ELSEVIER SCIENCE SA
PI LAUSANNE
PA PO BOX 564, 1001 LAUSANNE, SWITZERLAND
SN 1385-8947
EI 1873-3212
J9 CHEM ENG J
JI Chem. Eng. J.
PD APR 1
PY 2021
VL 409
AR 128135
DI 10.1016/j.cej.2020.128135
PG 9
WC Engineering, Environmental; Engineering, Chemical
WE Science Citation Index Expanded (SCI-EXPANDED)
SC Engineering
GA QK3EL
UT WOS:000620263700003
OA Green Published
DA 2023-06-30
ER

PT J
AU Diouf, A
   Motia, S
   El Hassani, NE
   El Bari, N
   Bouchikhi, B
AF Diouf, A.
   Motia, S.
   El Hassani, N. El Alami
   El Bari, N.
   Bouchikhi, B.
TI Development and characterization of an electrochemical biosensor for
   creatinine detection in human urine based on functional molecularly
   imprinted polymer
SO JOURNAL OF ELECTROANALYTICAL CHEMISTRY
LA English
DT Article
DE Molecular imprinted polymer (MIP); Screen-printed gold electrodes;
   Creatinine; Biosensor; Human urine
ID SCIENCE-AND-TECHNOLOGY; SELECTIVE DETERMINATION; METHACRYLIC-ACID;
   RECOGNITION; SENSOR; PERFORMANCE; BILIRUBIN; BINDING; SHAPE
AB In this work, sensor based on a new molecularly imprinted polymer (MIP) for creatinine (Cre) detection, using screen-printed gold electrodes (Au-SPE), was developed. A carboxylic polyvinyl chloride (PVC-COOH) layer was first deposited on Au-SPE surface. The creatinine molecules were attached to the surface of Au-SPE/PVCCOOH. Afterward, the polymerization of acrylamide and N, N' methylenebisacrylamid filled vacant spaces around them. The subsequent templates removal left binding sites within the polymer which are capable of selectively recognizing creatinine at different concentrations. To test the sensitivity of this biosensor, the same procedure without creatinine was performed on a gold non-imprinted polymer (Au-SPE/NIP). Their retention and molecular-recognition properties were qualitatively investigated by means of three instrumental techniques: voltammetry (cyclic voltammetry (CV) and differential pulse voltammetry (DPV)), electrochemical impedance spectroscopy (EIS), and UV-Visible spectrophotometry (UV-Vis). The obtained results indicate that the MIP had a specific recognition ability for creatinine, while other structurally related compounds, such as urea or glucose, could not be recognized on the MIP. In addition, the biosensor was tested on volunteers with different creatinine urine levels and seemed a promising tool for screening creatinine in point-of-care. Moreover, Partial Least Square (PLS) analysis was used to obtain a correlation between the predicted creatinine concentrations from voltammetric measurements and concentrations measured by Jaffe's reaction as a reference method. The EIS and DPV biosensor responses show a limit of detection of 0.016 ng/mL and 0.081 ng/mL, respectively, with a linear range from 0.1 ng/mL to 1 mu g/mL. This study provides a promising strategy to fabricate sensor devices based on MIP with highly selective recognition ability, simplicity of operation, small size and low cost. Published by Elsevier B.V.
C1 [Diouf, A.; Motia, S.; Bouchikhi, B.] Moulay Ismail Univ, Sensor Elect & Instrumentat Grp, Dept Phys, Fac Sci, BP 11201, Zitoune, Meknes, Morocco.
   [Diouf, A.; Motia, S.; El Hassani, N. El Alami; El Bari, N.] Moulay Ismail Univ, Dept Biol, Biotechnol Agroalimentary & Biomed Anal Grp, Fac Sci, BP 11201, Zitoune 50003, Meknes, Morocco.
C3 Moulay Ismail University of Meknes; Moulay Ismail University of Meknes
RP Bouchikhi, B (通讯作者)，Fac Sci, Dept Phys, BP 11201, Zitoune, Meknes, Morocco.
EM benachir.bouchilchi@gmail.com
RI EL ALAMI EL HASSANI, Nadia/R-4686-2018
OI EL ALAMI EL HASSANI, Nadia/0000-0002-5247-7236
FU European Commission under the Horizon Program of the European Union,
   project TROPSENSE [645758]; Moulay Ismail University (project "Appui a
   la recherche")
FX This work is funded by the European Commission under the Horizon 2020
   Framework Program of the European Union, project TROPSENSE under grant
   number 645758, and the Moulay Ismail University (project "Appui a la
   recherche" under grant number 2014). The authors thank Dr. Madiha
   Bougrini for the excellent technical assistance regarding the
   fabrication process of the MIP-based sensors for creatinine detection
   and Pr. Paulo Rebeiro from Universidade Nova de Lisboa for reviewing the
   manuscript
CR Alexander C, 2006, J MOL RECOGNIT, V19, P106, DOI 10.1002/jmr.760
   Alizadeh T, 2009, TALANTA, V79, P1197, DOI 10.1016/j.talanta.2009.02.051
   Amann A, 2014, J BREATH RES, V8, DOI 10.1088/1752-7155/8/3/034001
   Barr DB, 2005, ENVIRON HEALTH PERSP, V113, P192, DOI 10.1289/ehp.7337
   Bishop M., 2005, QUAL ASSUR, V3, P4
   Blanco-Lopez MC, 2004, TRAC-TREND ANAL CHEM, V23, P36, DOI 10.1016/S0165-9936(04)00102-5
   Castell OK, 2011, J MOL RECOGNIT, V24, P1115, DOI 10.1002/jmr.1161
   Chen JC, 2006, SENSOR ACTUAT B-CHEM, V115, P473, DOI 10.1016/j.snb.2005.10.015
   Chen LG, 2010, ANAL CHIM ACTA, V662, P31, DOI 10.1016/j.aca.2010.01.001
   Chen LX, 2016, CHEM SOC REV, V45, P2137, DOI 10.1039/c6cs00061d
   Chen LX, 2011, CHEM SOC REV, V40, P2922, DOI 10.1039/c0cs00084a
   da Silva MS, 2012, CHEM ENG SCI, V68, P94, DOI 10.1016/j.ces.2011.09.015
   da Silva MS, 2011, INT J PHARMACEUT, V416, P61, DOI 10.1016/j.ijpharm.2011.06.004
   da Silva MS, 2010, BIOSENS BIOELECTRON, V25, P1742, DOI 10.1016/j.bios.2009.12.023
   FOSSATI P, 1983, CLIN CHEM, V29, P1494
   Freitag R, 1999, J CHROMATOGR B, V722, P279, DOI 10.1016/S0378-4347(98)00507-6
   Han YL, 2014, ADV FUNCT MATER, V24, P4996, DOI 10.1002/adfm.201400768
   HARE RS, 1950, P SOC EXP BIOL MED, V74, P148
   Hoshino Y, 2011, J MATER CHEM, V21, P3517, DOI 10.1039/c0jm03122d
   JAFFE M, 1886, Z PHYSL CHEM, V10, P391, DOI DOI 10.1515/BCHM1.1886.10.5.391
   Javanbakht M, 2008, ANAL CHIM ACTA, V612, P65, DOI 10.1016/j.aca.2008.01.085
   JEPPESEN MT, 1988, ANAL CHIM ACTA, V214, P147, DOI 10.1016/S0003-2670(00)80437-7
   Kanai T, 2013, J NANOSCI NANOTECHNO, V13, P3054, DOI 10.1166/jnn.2013.7399
   Khadro B, 2011, SENSOR LETT, V9, P2261, DOI 10.1166/sl.2011.1795
   Khan GF, 1997, ANAL CHIM ACTA, V351, P151, DOI 10.1016/S0003-2670(97)00362-0
   Killard AJ, 2000, TRENDS BIOTECHNOL, V18, P433, DOI 10.1016/S0167-7799(00)01491-8
   KILLARD AJ, 1995, TRAC-TREND ANAL CHEM, V14, P257, DOI 10.1016/0165-9936(95)91618-3
   Lad U, 2008, ANAL CHEM, V80, P7910, DOI 10.1021/ac801500t
   Lakshmi D, 2006, TALANTA, V70, P272, DOI 10.1016/j.talanta.2006.02.038
   Lee MH, 2008, DESALINATION, V234, P126, DOI 10.1016/j.desal.2007.09.078
   Li SJ, 2014, PROG POLYM SCI, V39, P145, DOI 10.1016/j.progpolymsci.2013.10.002
   Lofgreen JE, 2014, CHEM SOC REV, V43, P911, DOI 10.1039/c3cs60276a
   Martins ANC, 2014, IND CROP PROD, V60, P226, DOI 10.1016/j.indcrop.2014.06.012
   Mattiasson, 2015, MOL IMPRINTED POLYM, V150
   Mohabbati-Kalejahi E, 2012, TALANTA, V97, P1, DOI 10.1016/j.talanta.2012.04.005
   Nicholls IA, 2013, IND ENG CHEM RES, V52, P13900, DOI 10.1021/ie3033119
   Panasyuk-Delaney T, 2002, ELECTROANAL, V14, P221, DOI 10.1002/1521-4109(200202)14:3<221::AID-ELAN221>3.0.CO;2-Y
   PERAKIS N, 1984, CLIN CHEM, V30, P1792
   Pichon V, 2008, ANAL CHIM ACTA, V622, P48, DOI 10.1016/j.aca.2008.05.057
   Polyakov M. V., 1931, ZH FIZ KHIM, V2, P799, DOI DOI 10.1007/BF01128459
   Puoci  F., 2010, MOL IMPRINTED POLYM
   Qiu HM, 2013, J PHARMACEUT BIOMED, V75, P123, DOI 10.1016/j.jpba.2012.11.010
   Reddy KK, 2013, SENSOR ACTUAT B-CHEM, V183, P356, DOI 10.1016/j.snb.2013.04.015
   Saieva C, 2004, SCI TOTAL ENVIRON, V332, P71, DOI 10.1016/j.scitotenv.2004.02.026
   SENA SF, 1988, CLIN CHEM, V34, P2144
   Shi XZ, 2007, BIOMATERIALS, V28, P3741, DOI 10.1016/j.biomaterials.2007.04.036
   Soldatkin AP, 2002, TALANTA, V58, P351, DOI 10.1016/S0039-9140(02)00283-7
   SOLDIN SJ, 1978, CLIN BIOCHEM, V11, P82, DOI 10.1016/S0009-9120(78)90028-0
   Song XL, 2014, J APPL POLYM SCI, V131, DOI 10.1002/app.40766
   Sreenivasan K, 1997, J APPL POLYM SCI, V66, P2539, DOI 10.1002/(SICI)1097-4628(19971226)66:13<2539::AID-APP16>3.0.CO;2-S
   Subat M, 2004, J AM CHEM SOC, V126, P3185, DOI 10.1021/ja038980l
   Subrahmanyam S, 2001, BIOSENS BIOELECTRON, V16, P631, DOI 10.1016/S0956-5663(01)00191-9
   Syu MJ, 2010, ANAL CHEM, V82, P8821, DOI 10.1021/ac1011848
   Syu MJ, 2005, ANAL CHIM ACTA, V539, P97, DOI 10.1016/j.aca.2005.03.031
   Tombach B, 2001, CLIN CHIM ACTA, V312, P129, DOI 10.1016/S0009-8981(01)00610-6
   Tsai HA, 2005, ANAL CHIM ACTA, V539, P107, DOI 10.1016/j.aca.2005.03.016
   Walsh DA, 2002, ANAL CHIM ACTA, V459, P187, DOI 10.1016/S0003-2670(02)00110-1
   WEBER JA, 1991, CLIN CHEM, V37, P695
   Whitcombe MJ, 2014, J MOL RECOGNIT, V27, P297, DOI 10.1002/jmr.2347
   Xu SF, 2013, J MATER CHEM C, V1, P4406, DOI 10.1039/c3tc30496e
   Xu ZF, 2014, ACS APPL MATER INTER, V6, P1406, DOI 10.1021/am405531n
   Yadav S, 2012, ENZYME MICROB TECH, V50, P247, DOI 10.1016/j.enzmictec.2012.01.008
   Yan HY, 2006, INT J MOL SCI, V7, P155, DOI 10.3390/i7050155
   Zacharias HU, 2013, METABOLOMICS, V9, P697, DOI 10.1007/s11306-012-0479-4
   Zhang YG, 2010, MACROMOLECULES, V43, P6284, DOI 10.1021/ma101013c
NR 65
TC 52
Z9 52
U1 8
U2 137
PU ELSEVIER SCIENCE SA
PI LAUSANNE
PA PO BOX 564, 1001 LAUSANNE, SWITZERLAND
SN 1572-6657
EI 1873-2569
J9 J ELECTROANAL CHEM
JI J. Electroanal. Chem.
PD MAR 1
PY 2017
VL 788
BP 44
EP 53
DI 10.1016/j.jelechem.2017.01.068
PG 10
WC Chemistry, Analytical; Electrochemistry
WE Science Citation Index Expanded (SCI-EXPANDED)
SC Chemistry; Electrochemistry
GA EP4PB
UT WOS:000397361300007
OA Green Submitted
DA 2023-06-30
ER

PT J
AU Eguilaz, M
   Villalonga, R
   Pingarron, JM
   Ferreyra, NF
   Rivas, GA
AF Eguilaz, Marcos
   Villalonga, Reynaldo
   Pingarron, J. M.
   Ferreyra, Nancy F.
   Rivas, Gustavo A.
TI Functionalization of bamboo-like carbon nanotubes with
   3-mercaptophenylboronic acid-modified gold nanoparticles for the
   development of a hybrid glucose enzyme electrochemical biosensor
SO SENSORS AND ACTUATORS B-CHEMICAL
LA English
DT Article
DE Bamboo like multiwalled carbon nanotubes; Carbon nanotubes dispersion;
   Polyethylenimine; Glucose oxidase; Boronic acid; Gold nanoparticles;
   Amperometric glucose biosensor
ID DIRECT ELECTRON-TRANSFER; MAGNETIC NANOPARTICLES; ZNO NANOPARTICLE;
   OXIDASE; NANOCOMPOSITES; DISPERSION; PLATFORMS; IMMOBILIZATION;
   AMPLIFICATION; CONSTRUCTION
AB We report for the first time a sensitive and selective glucose biosensor based on the immobilization at glassy carbon electrodes (GCE) of a new hybrid nanomaterial consisting of gold nanoparticles functionalized with 3-mercaptophenyl boronic acid (AuNPs-B(OH)(2)) and bamboo-like multiwall carbon nanotubes (bMWCNT) dispersed in hyperbranched polyethyleneimine (PEI). The presence of boronic acid residues allowed the supramolecular immobilization of glucose oxidase (GOx) as a model glycoenzyme while the hybrid nanomaterial Au(NP)-bMWCNT produces a synergistic effect on the catalytic detection of the enzymatically generated hydrogen peroxide. The resulting functionalized nanomaterials were characterized by TEM, FT-IR and electrochemical techniques. The sensitivity at 0.700 V was (3.26 + 0.03) mA M-1 (28.6 mAM(-1) cm(-2)), with a linear range between 2.50 x 10(-4)M and 5.00 x 10(-3) M, a detection limit of 0.8 p,M and a quantification limit of 2.4 p,M. The biocatalytic layer demonstrated to be highly reproducible with R.S.D. values of 8.6% for 10 successive amperometric calibrations using the same surface, and 4.5% for ten different bioelectrodes. The sensitivity of the biosensor after 14 days of storage at 4 degrees C remained at 86.1% of its original value. The combination of the excellent dispersing properties of PEI, the stability of the bMWCNT-PEI dispersion, the synergistic effect of AuNPs-B(OH)(2) and bMWCNT towards the electrooxidation of hydrogen peroxide, and the robust immobilization of GOx at AuNP-B(OH)(2) allowed building a sensitive, reproducible and stable amperometric biosensor for the quantification of glucose in beverages and milk samples. (C) 2015 Published by Elsevier B.V.
C1 [Eguilaz, Marcos; Ferreyra, Nancy F.; Rivas, Gustavo A.] Univ Nacl Cordoba, Fac Ciencias Quim, Dept Fisicoquim, INFIQC, RA-5000 Cordoba, Argentina.
   [Villalonga, Reynaldo; Pingarron, J. M.] Univ Complutense Madrid, Fac Ciencias Quim, Dept Quim Analit, E-28040 Madrid, Spain.
C3 National University of Cordoba; Complutense University of Madrid
RP Ferreyra, NF (通讯作者)，Univ Nacl Cordoba, Fac Ciencias Quim, Dept Fisicoquim, INFIQC, RA-5000 Cordoba, Argentina.
EM ferreyra@fcq.unc.edu.ar; grivas@fcq.unc.edu.ar
RI Villalonga, Reynaldo/J-9534-2016; Pingarrón, José Manuel/M-9402-2014
OI Villalonga, Reynaldo/0000-0002-5227-7891; Pingarron,
   Jose/0000-0003-2271-1383; Eguilaz, Marcos/0000-0002-1528-4523
FU CONICET; ANPCyT; SECyT-UNC; MINCyT-Cordoba
FX The authors thank CONICET, ANPCyT, SECyT-UNC, MINCyT-Cordoba for the
   financial support. M.E. thanks CONICET for the postdoctoral fellowship.
CR Amatore C, 2008, ANAL CHEM, V80, P9483, DOI 10.1021/ac801605v
   Ben-Amram Y, 2010, ANALYST, V135, P2952, DOI 10.1039/c0an00268b
   Beveridge JS, 2011, ANNU REV ANAL CHEM, V4, P251, DOI 10.1146/annurev-anchem-061010-114041
   BOURDILLON C, 1993, J AM CHEM SOC, V115, P2
   Correa-Duarte MA, 2006, J MATER CHEM, V16, P22, DOI 10.1039/b512090j
   Dalmasso PR, 2013, BIOSENS BIOELECTRON, V39, P76, DOI 10.1016/j.bios.2012.06.041
   Diltemiz SE, 2013, MAT SCI ENG C-MATER, V33, P824, DOI 10.1016/j.msec.2012.11.007
   Doria G, 2012, SENSORS-BASEL, V12, P1657, DOI 10.3390/s120201657
   Eguilaz M, 2011, J ELECTROANAL CHEM, V661, P171, DOI 10.1016/j.jelechem.2011.07.040
   Eguilaz M, 2014, ELECTROANAL, V26, P2434, DOI 10.1002/elan.201400298
   Eguilaz M, 2011, ANAL CHEM, V83, P7807, DOI 10.1021/ac201466m
   FANIRAN JA, 1968, CAN J CHEMISTRY, V46, P2089, DOI 10.1139/v68-341
   Ferreyra N, 2004, ELECTROCHIM ACTA, V49, P477, DOI 10.1016/j.electacta.2003.09.004
   Frasconi M, 2010, ANAL CHEM, V82, P2512, DOI 10.1021/ac902944k
   Ho JAA, 2010, BIOSENS BIOELECTRON, V26, P1021, DOI 10.1016/j.bios.2010.08.048
   Hsieh KM, 2013, BIOSENS BIOELECTRON, V49, P450, DOI 10.1016/j.bios.2013.05.059
   Hu FX, 2011, J MOL CATAL B-ENZYM, V72, P298, DOI 10.1016/j.molcatb.2011.07.005
   Huang YY, 2012, POLYMERS-BASEL, V4, P275, DOI 10.3390/polym4010275
   Jalit Y, 2013, ELECTROANAL, V25, P1116, DOI 10.1002/elan.201200622
   Jia F, 2008, BIOSENS BIOELECTRON, V24, P945, DOI 10.1016/j.bios.2008.07.057
   Justino CIL, 2013, TRAC-TREND ANAL CHEM, V47, P27, DOI 10.1016/j.trac.2013.02.004
   Justino CIL, 2013, TRAC-TREND ANAL CHEM, V45, P24, DOI 10.1016/j.trac.2012.12.012
   Kim DM, 2013, ANAL CHEM, V85, P6536, DOI 10.1021/ac401411y
   Li FH, 2009, BIOSENS BIOELECTRON, V24, P1765, DOI 10.1016/j.bios.2008.09.005
   Li JJ, 2012, SENSOR ACTUAT B-CHEM, V161, P832, DOI 10.1016/j.snb.2011.11.042
   Li WJ, 2011, ELECTROCHIM ACTA, V56, P4203, DOI 10.1016/j.electacta.2011.01.095
   Liu MB, 2013, ANAL CHIM ACTA, V788, P129, DOI 10.1016/j.aca.2013.05.063
   Ma PC, 2010, COMPOS PART A-APPL S, V41, P1345, DOI 10.1016/j.compositesa.2010.07.003
   Manso J, 2007, J ELECTROANAL CHEM, V603, P1, DOI 10.1016/j.jelechem.2007.02.004
   Moreno-Guzman M, 2012, BIOSENS BIOELECTRON, V35, P82, DOI 10.1016/j.bios.2012.02.015
   Nayak P, 2013, J PHYS CHEM C, V117, P13202, DOI 10.1021/jp312824b
   Primo EN, 2013, ANAL CHIM ACTA, V805, P19, DOI 10.1016/j.aca.2013.10.039
   Rakhi RB, 2009, J PHYS CHEM B, V113, P3190, DOI 10.1021/jp810235v
   Rappathy D, 2009, ELECTROCHEM COMMUN, V11, P397, DOI 10.1016/j.elecom.2008.11.048
   ROGERS MJ, 1971, BIOCHEMISTRY-US, V10, P4624, DOI 10.1021/bi00801a005
   Rubianes MD, 2007, ELECTROCHEM COMMUN, V9, P480, DOI 10.1016/j.elecom.2006.08.057
   Shao Q, 2012, PHYS CHEM CHEM PHYS, V14, P9076, DOI 10.1039/c2cp40654c
   Suresh S, 2012, ANALYST, V137, P4086, DOI 10.1039/c2an35279f
   Tsai MC, 2009, SENSOR ACTUAT B-CHEM, V141, P592, DOI 10.1016/j.snb.2009.06.016
   Tuncel D, 2011, NANOSCALE, V3, P3545, DOI 10.1039/c1nr10338e
   Villalonga R, 2012, ACS APPL MATER INTER, V4, P4312, DOI 10.1021/am300983u
   Villalonga R, 2012, ANALYST, V137, P342, DOI 10.1039/c1an15850c
   Villalonga R, 2011, ELECTROCHIM ACTA, V56, P4672, DOI 10.1016/j.electacta.2011.02.108
   Walcarius A, 2013, J MATER CHEM B, V1, P4878, DOI 10.1039/c3tb20881h
   Wang HJ, 2007, INT J ELECTROCHEM SC, V2, P508
   Wang Q, 2013, ANALYST, V138, P5146, DOI 10.1039/c3an00645j
   Wang YY, 2010, BIOSENS BIOELECTRON, V26, P996, DOI 10.1016/j.bios.2010.08.025
   Wang Y, 2009, MAT SCI ENG C-BIO S, V29, P50, DOI 10.1016/j.msec.2008.05.005
   Wang YL, 2011, BIOSENS BIOELECTRON, V30, P107, DOI 10.1016/j.bios.2011.08.038
   Wang Z, 2008, TALANTA, V77, P815, DOI 10.1016/j.talanta.2008.07.039
   Wannapob R, 2010, BIOSENS BIOELECTRON, V26, P357, DOI 10.1016/j.bios.2010.08.005
   Wen ZH, 2009, J PHYS CHEM C, V113, P13482, DOI 10.1021/jp902830z
   Wu BY, 2007, BIOSENS BIOELECTRON, V22, P2854, DOI 10.1016/j.bios.2006.11.028
   Xia N, 2013, BIOSENS BIOELECTRON, V43, P155, DOI 10.1016/j.bios.2012.12.020
   Yang W, 2010, ENERG ENVIRON SCI, V3, P144, DOI 10.1039/b916423e
   Yola ML, 2014, BIOSENS BIOELECTRON, V60, P277, DOI 10.1016/j.bios.2014.04.045
   Yu YY, 2014, BIOSENS BIOELECTRON, V52, P147, DOI 10.1016/j.bios.2013.08.043
   Yuan JY, 2010, POLYMER, V51, P4015, DOI 10.1016/j.polymer.2010.06.064
   Zhang HF, 2011, SENSOR ACTUAT B-CHEM, V158, P23, DOI 10.1016/j.snb.2011.04.057
   Zhu C., ANAL CHEM
NR 60
TC 23
Z9 23
U1 3
U2 201
PU ELSEVIER SCIENCE SA
PI LAUSANNE
PA PO BOX 564, 1001 LAUSANNE, SWITZERLAND
EI 0925-4005
J9 SENSOR ACTUAT B-CHEM
JI Sens. Actuator B-Chem.
PD SEP
PY 2015
VL 216
BP 629
EP 637
DI 10.1016/j.snb.2015.03.112
PG 9
WC Chemistry, Analytical; Electrochemistry; Instruments & Instrumentation
WE Science Citation Index Expanded (SCI-EXPANDED)
SC Chemistry; Electrochemistry; Instruments & Instrumentation
GA CI9ZY
UT WOS:000355131800084
DA 2023-06-30
ER

PT J
AU Gholivand, MB
   Jalalvand, AR
   Goicoechea, HC
AF Gholivand, Mohammad-Bagher
   Jalalvand, Ali R.
   Goicoechea, Hector C.
TI Developing a novel computationally designed impedimetric pregabalin
   biosensor
SO ELECTROCHIMICA ACTA
LA English
DT Article
DE Computationally designed biosensor; Pregabalin; Bovine serum albumin;
   Graphene
ID GRAPHENE; GABAPENTIN; PERFORMANCE; INHIBITION; SUBUNIT; RELEASE; SLICES;
   PAIN
AB A computationally designed impedimetric pregabalin (PGB) biosensor based on immobilization of bovine serum albumin (BSA) onto graphene/glassy carbon electrode (BSA/Gr/GCE) has been developed using initial characterization by computational methods and complementing them by experimental observations. Computational results showed that the BSA hydrophobically binds to Gr which is energetically favorable and leads to the spontaneous formation of the stable nanobiocomposite (BSA/Gr), and also showed that the interaction of PGB with BSA is mainly driven by hydrogen bonding and hydrophobic interactions. The interactions of BSA with Gr and PGB with BSA were also monitored by fluorescence and UVvis spectroscopic techniques, and their results were consistent with the computational results. The electrochemical properties of the fabricated composite electrodes were examined by cyclic voltammetry (CV) scanning electron microscopy (SEM), and electrochemical impedance spectroscopy (EIS) techniques. Besides complementing the computational studies, experimental results showed that the addition of Gr to the surface of the electrode facilitated the electron transfer reactions, and also showed that the presence of BSA inhibits the interfacial electron transfer in some extent due to the non-conductive properties of BSA. The presence of the PGB may form an electroinactive complex with BSA which decelerates the interfacial electron transfer leading to obvious faradaic impedance changes. The faradaic impedance responses were linearly related to PGB concentration between 10.0 nM and 280.0 nM and the limit of detection (LOD) was calculated to be 3.0 nM (3S(b)/b). Finally, the proposed biosensor was successfully applied to determination of PGB in human serum samples. The results were satisfactory and comparable to those obtained by applying the reference method based on high performance liquid chromatography (HPLC). The results confirmed that the proposed biosensor has good sensitivity, selectivity, stability, repeatability, reproducibility, and regeneration ability for PGB determination. (C) 2014 Elsevier Ltd. All rights reserved.
C1 [Gholivand, Mohammad-Bagher; Jalalvand, Ali R.] Razi Univ, Fac Chem, Kermanshah 671496734, Iran.
   [Jalalvand, Ali R.; Goicoechea, Hector C.] Univ Nacl Litoral, Catedra Quim Analit 1, Lab Desarrollo Analit & Quimiometria LADAQ, Santa Fe, Santa Fe, Argentina.
C3 Razi University; National University of the Littoral
RP Gholivand, MB (通讯作者)，Razi Univ, Fac Chem, Kermanshah 671496734, Iran.
EM mbgholivand2013@gmail.com
RI Gholivand, Mohammad bagher/AAT-2549-2021; Gholivand, Mohammad
   Bagher/E-1117-2018
OI Gholivand, Mohammad bagher/0000-0003-4415-9999; 
FU Razi University Research Council; UNL; CONICET; ANPCyT
FX The authors gratefully acknowledge the financial supports of this
   project by the Razi University Research Council, UNL, CONICET and
   ANPCyT. The authors would like to thank the reviewers for their
   insightful comments which led to an improvement of the work.
CR Bi SY, 2005, SPECTROCHIM ACTA A, V61, P629, DOI 10.1016/j.saa.2004.05.028
   Dooley DJ, 2000, NEUROSCI LETT, V280, P107, DOI 10.1016/S0304-3940(00)00769-2
   Field MJ, 2006, P NATL ACAD SCI USA, V103, P17537, DOI 10.1073/pnas.0409066103
   Geim AK, 2007, NAT MATER, V6, P183, DOI 10.1038/nmat1849
   GLAZER AN, 1961, J BIOL CHEM, V236, P2942
   Hu YJ, 2009, BIOMACROMOLECULES, V10, P517, DOI 10.1021/bm801120k
   HUMMERS WS, 1958, J AM CHEM SOC, V80, P1339, DOI 10.1021/ja01539a017
   Lakowicz J.R., 1999, PRINCIPLES FLUORESCE, V2nd, DOI [DOI 10.1007/BF02629943, DOI 10.1007/978-0-387-46312-4]
   Li D, 2008, NAT NANOTECHNOL, V3, P101, DOI 10.1038/nnano.2007.451
   Li YM, 2009, ELECTROCHEM COMMUN, V11, P846, DOI 10.1016/j.elecom.2009.02.009
   Maneuf YP, 2001, PAIN, V93, P191, DOI 10.1016/S0304-3959(01)00316-5
   Martin DJ, 2002, NEUROPHARMACOLOGY, V42, P353, DOI 10.1016/S0028-3908(01)00181-2
   Pumera M, 2010, TRAC-TREND ANAL CHEM, V29, P954, DOI 10.1016/j.trac.2010.05.011
   ROSS PD, 1981, BIOCHEMISTRY-US, V20, P3096, DOI 10.1021/bi00514a017
   Ryvlin P, 2005, EUR J NEUROL, V12, P12, DOI 10.1111/j.1468-1331.2005.01327.x
   Shao YY, 2010, ELECTROANAL, V22, P1027, DOI 10.1002/elan.200900571
   Suh JH, 2013, J PHARMACEUT BIOMED, V75, P214, DOI 10.1016/j.jpba.2012.11.041
   Taylor Charles P, 2004, CNS Drug Rev, V10, P183
   WALLACE AC, 1995, PROTEIN ENG, V8, P127, DOI 10.1093/protein/8.2.127
   Zareba G, 2005, DRUG TODAY, V41, P509, DOI 10.1358/dot.2005.41.8.910482
NR 20
TC 22
Z9 22
U1 0
U2 23
PU PERGAMON-ELSEVIER SCIENCE LTD
PI OXFORD
PA THE BOULEVARD, LANGFORD LANE, KIDLINGTON, OXFORD OX5 1GB, ENGLAND
SN 0013-4686
EI 1873-3859
J9 ELECTROCHIM ACTA
JI Electrochim. Acta
PD JUL 1
PY 2014
VL 133
BP 123
EP 131
DI 10.1016/j.electacta.2014.04.017
PG 9
WC Electrochemistry
WE Science Citation Index Expanded (SCI-EXPANDED)
SC Electrochemistry
GA AJ8VK
UT WOS:000337985800016
DA 2023-06-30
ER

PT J
AU Torati, SR
   Kasturi, KCSB
   Lim, B
   Kim, C
AF Torati, Sri Ramulu
   Kasturi, Krishna C. S. B.
   Lim, Byeonghwa
   Kim, CheolGi
TI Hierarchical gold nanostructures modified electrode for electrochemical
   detection of cancer antigen CA125
SO SENSORS AND ACTUATORS B-CHEMICAL
LA English
DT Article
DE Electrodeposition; Gold nanostructures; Immunosensor; Ovarian cancer;
   Immobilization
ID IMPEDIMETRIC IMMUNOSENSOR; NONENZYMATIC DETECTION; DNA BIOSENSOR;
   NANOPARTICLES; MARKER; CA-125; AU
AB Gold nanostructures (GNs) modified electrode, which was fabricated by simple, cost-effective one-step electrochemical technique, was used for the development of an electrochemical immunosensor for the detection of CA125 antigen. The morphology of the GNs modified electrodes was easily controlled by changing the pH of the source gold electrolyte and the electrodeposition time. The GNs electrode has shown excellent electrochemical performance compared with flat bare Au electrode. Hence, the GNs electrode was used for the fabrication electrochemical immunosensor. The immobilization and sensing properties of the GNs modified bioelectrode is characterized by cyclic voltammetry, electrochemical impedance spectroscopy and differential pulse voltammetry with Fe(CN)(6)(3-/4-) as an electrochemical redox indicator. The developed GNs based electrochemical immunosensor offers good response for the detection of CM 25 antigen with a linear range (10-100 U mL(-1)), low detection limit (5.5 UmL(-1)). Thus, the fabricated immunosensor have potential applications as an enhance biosensing platform for biomolecules immobilization and detection. (C) 2016 Elsevier B.V. All rights reserved.
C1 [Torati, Sri Ramulu; Kasturi, Krishna C. S. B.; Lim, Byeonghwa; Kim, CheolGi] DGIST, Dept Emerging Mat Sci, Daegu 42988, South Korea.
C3 Daegu Gyeongbuk Institute of Science & Technology (DGIST)
RP Kim, C (通讯作者)，DGIST, Dept Emerging Mat Sci, Daegu 42988, South Korea.
EM cgkim@dgist.ac.kr
RI Torati, Sri Ramulu/ABW-8373-2022
FU BioNano Health Guard Research Center - the Ministry of Science, ICT;
   Future Planning (MSIP) of Korea as Global Frontier Project
   [H-GUARD_2013M3A6B2078961]
FX This research was supported by BioNano Health Guard Research Center
   funded by the Ministry of Science, ICT and Future Planning (MSIP) of
   Korea as Global Frontier Project (Grant Number
   H-GUARD_2013M3A6B2078961).
CR Al-Ogaidi I, 2013, ANALYST, V138, P5647, DOI 10.1039/c3an00668a
   Dolatabadi JEN, 2014, ANAL METHODS-UK, V6, P3891, DOI 10.1039/c3ay41749b
   Dridi F, 2015, SENSOR ACTUAT B-CHEM, V221, P480, DOI 10.1016/j.snb.2015.06.120
   Du P, 2009, BIOELECTROCHEMISTRY, V75, P37, DOI 10.1016/j.bioelechem.2009.01.003
   Florea A, 2014, FARMACIA, V62, P1
   Guo ZR, 2007, J COLLOID INTERF SCI, V309, P518, DOI 10.1016/j.jcis.2006.12.070
   He ZH, 2003, ANAL CHIM ACTA, V497, P75, DOI 10.1016/S0003-2670(03)00880-8
   Heli H, 2016, MAT SCI ENG C-MATER, V63, P150, DOI 10.1016/j.msec.2016.02.068
   Huang KJ, 2010, MICROCHIM ACTA, V168, P51, DOI 10.1007/s00604-009-0254-z
   Johari-Ahar M, 2015, NANOSCALE, V7, P3768, DOI 10.1039/c4nr06687a
   KLUG TL, 1984, CANCER RES, V44, P1048
   Lee JH, 2007, J COLLOID INTERF SCI, V316, P887, DOI 10.1016/j.jcis.2007.08.053
   Li F, 2011, BIOSENS BIOELECTRON, V26, P2619, DOI 10.1016/j.bios.2010.11.020
   Li XL, 2006, J BIOTECHNOL, V123, P356, DOI 10.1016/j.jbiotec.2005.11.023
   Li ZY, 2015, SENSORS-BASEL, V15, P22473, DOI 10.3390/s150922473
   Liu JY, 2015, BIOSENS BIOELECTRON, V65, P281, DOI 10.1016/j.bios.2014.10.016
   Liu SF, 2010, BIOSENS BIOELECTRON, V25, P1640, DOI 10.1016/j.bios.2009.11.026
   Liu YY, 2009, NANOSCALE RES LETT, V4, P210, DOI 10.1007/s11671-008-9227-0
   Liu Y, 2007, ELECTROANAL, V19, P986, DOI 10.1002/elan.200603814
   Long F, 2013, SENSORS-BASEL, V13, P13928, DOI 10.3390/s131013928
   Ma HH, 2016, BIOSENS BIOELECTRON, V80, P222, DOI 10.1016/j.bios.2016.01.063
   Moreau F, 2005, J CATAL, V231, P105, DOI 10.1016/j.jcat.2005.01.030
   Organization WH, 2014, WORLD CANC REPORT 20
   Pal MK, 2015, BIOSENS BIOELECTRON, V73, P146, DOI 10.1016/j.bios.2015.05.051
   Pedireddy S, 2014, NAT COMMUN, V5, DOI 10.1038/ncomms5947
   Piro B, 2016, BIOSENSORS-BASEL, V6, DOI 10.3390/bios6010007
   Raghav R, 2015, SENSOR ACTUAT B-CHEM, V220, P557, DOI 10.1016/j.snb.2015.05.108
   Ramulu TS, 2013, BIOSENS BIOELECTRON, V40, P258, DOI 10.1016/j.bios.2012.07.034
   Ravalli A., 2013, SENSOR ACTUAT B-CHEM, V179, P94
   Sanzo G, 2016, BIOELECTROCHEMISTRY, V112, P125, DOI 10.1016/j.bioelechem.2016.02.012
   Shervedani RK, 2006, ANAL CHIM ACTA, V562, P223, DOI 10.1016/j.aca.2006.01.046
   Shi L, 2013, BIOSENS BIOELECTRON, V49, P184, DOI 10.1016/j.bios.2013.05.012
   Shu HH, 2014, ELECTROCHIM ACTA, V132, P524, DOI 10.1016/j.electacta.2014.04.031
   Sun GQ, 2014, ELECTROCHIM ACTA, V147, P650, DOI 10.1016/j.electacta.2014.09.149
   Torati R, 2016, BIOSENS BIOELECTRON, V78, P483, DOI 10.1016/j.bios.2015.11.098
   Wang CH, 2005, ADV FUNCT MATER, V15, P1267, DOI 10.1002/adfm.200500048
   Wang L, 2011, BIOSENS BIOELECTRON, V30, P151, DOI 10.1016/j.bios.2011.09.003
   Whited A. M., 2009, MATER RES SOC S P, V1236, pSS05
   Xu XL, 2010, LANGMUIR, V26, P7627, DOI 10.1021/la904245q
   Yang GM, 2011, CLIN CHIM ACTA, V412, P1544, DOI 10.1016/j.cca.2011.04.037
   Yu AM, 2003, NANO LETT, V3, P1203, DOI 10.1021/nl034363j
   Zhang H, 2008, J PHYS CHEM C, V112, P13886, DOI 10.1021/jp802012h
   Zhu ZZ, 2015, BIOELECTROCHEMISTRY, V101, P153, DOI 10.1016/j.bioelechem.2014.10.003
NR 43
TC 56
Z9 56
U1 1
U2 82
PU ELSEVIER SCIENCE SA
PI LAUSANNE
PA PO BOX 564, 1001 LAUSANNE, SWITZERLAND
SN 0925-4005
J9 SENSOR ACTUAT B-CHEM
JI Sens. Actuator B-Chem.
PD MAY
PY 2017
VL 243
BP 64
EP 71
DI 10.1016/j.snb.2016.11.127
PG 8
WC Chemistry, Analytical; Electrochemistry; Instruments & Instrumentation
WE Science Citation Index Expanded (SCI-EXPANDED)
SC Chemistry; Electrochemistry; Instruments & Instrumentation
GA EN4HR
UT WOS:000395969100010
DA 2023-06-30
ER

PT J
AU Rowe, AA
   White, RJ
   Bonham, AJ
   Plaxco, KW
AF Rowe, Aaron A.
   White, Ryan J.
   Bonham, Andrew J.
   Plaxco, Kevin W.
TI Fabrication of Electrochemical-DNA Biosensors for the Reagentless
   Detection of Nucleic Acids, Proteins and Small Molecules
SO JOVE-JOURNAL OF VISUALIZED EXPERIMENTS
LA English
DT Article
DE Bioengineering; Issue 52; biosensor; chemistry; detection;
   electrochemistry; point of care; theranostics; diagnostics; antibody;
   instrument; electronic
ID SENSOR; BLOOD; PROBE; OLIGONUCLEOTIDES; OPTIMIZATION; COCAINE; SERUM
AB As medicine is currently practiced, doctors send specimens to a central laboratory for testing and thus must wait hours or days to receive the results. Many patients would be better served by rapid, bedside tests. To this end our laboratory and others have developed a versatile, reagentless biosensor platform that supports the quantitative, reagentless, electrochemical detection of nucleic acids (DNA, RNA), proteins (including antibodies) and small molecules analytes directly in unprocessed clinical and environmental samples. In this video, we demonstrate the preparation and use of several biosensors in this "E-DNA" class. In particular, we fabricate and demonstrate sensors for the detection of a target DNA sequence in a polymerase chain reaction mixture, an HIV-specific antibody and the drug cocaine. The preparation procedure requires only three hours of hands-on effort followed by an overnight incubation, and their use requires only minutes.
C1 [Rowe, Aaron A.; White, Ryan J.; Bonham, Andrew J.] Univ Calif Santa Barbara, Dept Chem & Biochem, Santa Barbara, CA 93106 USA.
   [Plaxco, Kevin W.] Univ Calif Santa Barbara, Program Biomol Sci & Engn, Dept Chem & Biochem, Santa Barbara, CA 93106 USA.
C3 University of California System; University of California Santa Barbara;
   University of California System; University of California Santa Barbara
RP Plaxco, KW (通讯作者)，Univ Calif Santa Barbara, Program Biomol Sci & Engn, Dept Chem & Biochem, Santa Barbara, CA 93106 USA.
EM kwp@chem.ucsb.edu
RI White, Ryan J/G-9043-2013; Plaxco, Kevin W/O-1793-2013
OI Plaxco, Kevin W/0000-0003-4772-8771; Bonham, Andrew/0000-0003-1591-8378
FU Bill and Melinda Gates Foundation through the Grand Challenges
   Explorations Initiative [OPP1015402]; NIH [GM062958-01, 2R01EB002046];
   U.S. Department of Energy by Lawrence Livermore National Laboratory
   [DE-AC52-07NA27344]
FX This work was funded by a grant (OPP1015402) from the Bill and Melinda
   Gates Foundation through the Grand Challenges Explorations Initiative,
   and by the NIH through grants GM062958-01 and 2R01EB002046. This work
   was performed in part under the auspices of the U.S. Department of
   Energy by Lawrence Livermore National Laboratory under Contract
   DE-AC52-07NA27344.
CR Baker BR, 2006, J AM CHEM SOC, V128, P3138, DOI 10.1021/ja056957p
   Cash KJ, 2009, J AM CHEM SOC, V131, P6955, DOI 10.1021/ja9011595
   Cash KJ, 2009, ANAL CHEM, V81, P656, DOI 10.1021/ac802011d
   Ferapontova EE, 2008, J AM CHEM SOC, V130, P4256, DOI 10.1021/ja711326b
   Ferguson BS, 2009, ANAL CHEM, V81, P6503, DOI 10.1021/ac900923e
   Lubin AA, 2010, ACCOUNTS CHEM RES, V43, P496, DOI 10.1021/ar900165x
   Lubin AA, 2009, ANAL CHEM, V81, P2150, DOI 10.1021/ac802317k
   Lubin AA, 2006, ANAL CHEM, V78, P5671, DOI 10.1021/ac0601819
   Patterson A, 2010, ANAL CHEM, V82, P9109, DOI 10.1021/ac1024528
   Ricci F, 2007, LANGMUIR, V23, P6827, DOI 10.1021/la700328r
   Stojanovic MN, 2001, J AM CHEM SOC, V123, P4928, DOI 10.1021/ja0038171
   Stojanovic MN, 2002, J AM CHEM SOC, V124, P9678, DOI 10.1021/ja0259483
   Swensen JS, 2009, J AM CHEM SOC, V131, P4262, DOI 10.1021/ja806531z
   White RJ, 2008, LANGMUIR, V24, P10513, DOI 10.1021/la800801v
   Xia F, 2010, J AM CHEM SOC, V132, P14346, DOI 10.1021/ja104998m
   Xiao Y, 2007, NAT PROTOC, V2, P2875, DOI 10.1038/nprot.2007.413
   Xiao Y, 2009, J AM CHEM SOC, V131, P15311, DOI 10.1021/ja905068s
   Zuo XL, 2009, J AM CHEM SOC, V131, P6944, DOI 10.1021/ja901315w
NR 18
TC 13
Z9 13
U1 3
U2 31
PU JOURNAL OF VISUALIZED EXPERIMENTS
PI CAMBRIDGE
PA 1 ALEWIFE CENTER, STE 200, CAMBRIDGE, MA 02140 USA
SN 1940-087X
J9 JOVE-J VIS EXP
JI J. Vis. Exp.
PD JUN
PY 2011
IS 52
AR e2922
DI 10.3791/2922
PG 6
WC Multidisciplinary Sciences
WE Science Citation Index Expanded (SCI-EXPANDED)
SC Science & Technology - Other Topics
GA V36MB
UT WOS:000209214900043
PM 21673639
OA Green Published, Green Submitted
DA 2023-06-30
ER

PT J
AU Zhao, LL
   Zhang, XX
   Zhou, YL
AF Zhao, Ling-Li
   Zhang, Xin-Xiang
   Zhou, Ying-Lin
TI Electrochemical Investigation of Heterogeneous Affinity Behaviour of
   Methylene Blue and G-quadruplex
SO ELECTROANALYSIS
LA English
DT Article
DE G-quadruplex; Methylene blue; Heterogeneous; Electrochemical;
   Interaction
ID DNA; BINDING; PROBE; RECOGNITION; BIOSENSOR; ACRIDINES; SEQUENCE;
   PLATFORM; DNAZYME; TARGET
AB The heterogeneous binding behaviour between methylene blue (MB) and G-quadruplex, one kind of single-stranded (ss) DNA with specific guanine tetrads, has been thoroughly studied via electrochemical techniques. Positively charged MB interacted electrostatically with both G-quadruplex and normal ssDNA but the binding and dissociation kinetics between them were significantly different. Compared with ssDNA, G-quadruplex had a slower binding rate constant and dissociation rate constant with MB since there existed other different binding mechanisms between G-quadruplex and MB besides electrostatic interaction. This work might provide valuable information in the design and development of DNA sensors.
C1 [Zhao, Ling-Li; Zhang, Xin-Xiang; Zhou, Ying-Lin] Peking Univ, Beijing Natl Lab Mol Sci, Coll Chem & Mol Engn, MOE,Key Lab Bioorgan Chem & Mol Engn, Beijing 100871, Peoples R China.
C3 Peking University
RP Zhou, YL (通讯作者)，Peking Univ, Beijing Natl Lab Mol Sci, Coll Chem & Mol Engn, MOE,Key Lab Bioorgan Chem & Mol Engn, Beijing 100871, Peoples R China.
EM zhouyl@pku.edu.cn
RI Zhang, Xin-Xiang/G-1628-2011
OI Zhang, Xin-Xiang/0000-0002-9715-4561
FU National Natural Science Foundation of China [21675004, 21575005,
   21775006]
FX This work was supported by the National Natural Science Foundation of
   China (No. 21675004, 21575005 and 21775006).
CR Burge S, 2006, NUCLEIC ACIDS RES, V34, P5402, DOI 10.1093/nar/gkl655
   Erdem A, 2000, ANAL CHIM ACTA, V422, P139, DOI 10.1016/S0003-2670(00)01058-8
   Gao Y, 2013, ANAL CHEM, V85, P11494, DOI 10.1021/ac402728d
   Gu JY, 2002, ELECTROANAL, V14, P949, DOI 10.1002/1521-4109(200207)14:13<949::AID-ELAN949>3.0.CO;2-O
   Han HY, 2001, J AM CHEM SOC, V123, P8902, DOI 10.1021/ja002179j
   Han L, 2014, ELECTROCHIM ACTA, V138, P109, DOI 10.1016/j.electacta.2014.06.095
   Heald RA, 2002, J MED CHEM, V45, P590, DOI 10.1021/jm011015q
   HENDRY LB, 1977, PERSPECT BIOL MED, V21, P120
   Hsieh K., 2012, ANGEW CHEM INT EDIT, V124, P4980, DOI DOI 10.1002/ANGE.201109115
   Hsieh KW, 2012, ANGEW CHEM INT EDIT, V51, P4896, DOI 10.1002/anie.201109115
   Jin Y, 2007, BIOSENS BIOELECTRON, V22, P1126, DOI 10.1016/j.bios.2006.04.011
   Kara P, 2002, ELECTROCHEM COMMUN, V4, P705, DOI 10.1016/S1388-2481(02)00428-9
   Kelley SO, 1997, BIOCONJUGATE CHEM, V8, P31, DOI 10.1021/bc960070o
   Kleiner RE, 2011, CHEM SOC REV, V40, P5707, DOI 10.1039/c1cs15076f
   LAVIRON E, 1979, J ELECTROANAL CHEM, V101, P19, DOI 10.1016/S0022-0728(79)80075-3
   Li D, 2007, CHEM COMMUN, P3544, DOI 10.1039/b704731b
   Li F, 2013, ANALYST, V138, P461, DOI 10.1039/c2an36227a
   Li T, 2010, ANAL CHEM, V82, P7576, DOI 10.1021/ac1019446
   Liu BW, 2018, J AM CHEM SOC, V140, P4499, DOI 10.1021/jacs.8b01510
   Moore MJB, 2006, J MED CHEM, V49, P582, DOI 10.1021/jm050555a
   Nabok A, 2007, BIOSENS BIOELECTRON, V23, P377, DOI 10.1016/j.bios.2007.04.020
   Nie J, 2013, BIOSENS BIOELECTRON, V49, P236, DOI 10.1016/j.bios.2013.05.020
   Oliveira SCB, 2008, BIOELECTROCHEMISTRY, V72, P53, DOI 10.1016/j.bioelechem.2007.11.004
   Pan D, 2007, SENSORS-BASEL, V7, P2671, DOI 10.3390/s7112671
   Pang DW, 2000, ANAL CHEM, V72, P4700, DOI 10.1021/ac991152j
   Pelossof G, 2010, ANAL CHEM, V82, P4396, DOI 10.1021/ac100095u
   Pollet J, 2009, BIOSENS BIOELECTRON, V25, P864, DOI 10.1016/j.bios.2009.08.045
   Rauf S, 2007, BIOSENS BIOELECTRON, V22, P2471, DOI 10.1016/j.bios.2006.09.023
   Rishi V, 2005, ANAL BIOCHEM, V340, P259, DOI 10.1016/j.ab.2005.02.012
   Tang W, 2012, CHEM COMMUN, V48, P6678, DOI 10.1039/c2cc32747c
   Tani A, 2001, ANALYST, V126, P1756, DOI 10.1039/b104260m
   Terrettaz S, 1996, J AM CHEM SOC, V118, P7857, DOI 10.1021/ja960866y
   Travascio P, 1998, CHEM BIOL, V5, P505, DOI 10.1016/S1074-5521(98)90006-0
   Wei CY, 2006, BIOCHEMISTRY-US, V45, P6681, DOI 10.1021/bi052356z
   Yu HZ, 2003, ANAL CHEM, V75, P3902, DOI 10.1021/ac034318w
   Zhang FT, 2014, ANAL CHEM, V86, P9489, DOI 10.1021/ac502540m
NR 36
TC 2
Z9 2
U1 8
U2 36
PU WILEY-V C H VERLAG GMBH
PI WEINHEIM
PA POSTFACH 101161, 69451 WEINHEIM, GERMANY
SN 1040-0397
EI 1521-4109
J9 ELECTROANAL
JI Electroanalysis
PD JAN
PY 2021
VL 33
IS 1
BP 129
EP 135
DI 10.1002/elan.202060315
EA SEP 2020
PG 7
WC Chemistry, Analytical; Electrochemistry
WE Science Citation Index Expanded (SCI-EXPANDED)
SC Chemistry; Electrochemistry
GA PQ7VC
UT WOS:000568014900001
DA 2023-06-30
ER

PT J
AU Joshi, SV
   Nair, PR
AF Joshi, Sanjog V.
   Nair, Pradeep R.
TI Electronic Circuit Inspired Optimization of Nanogap Electrochemical
   Biosensors
SO IEEE SENSORS JOURNAL
LA English
DT Article
DE Electrodes; Optimization; Geometry; Nanobioscience; Biosensors;
   Mathematical model; Biosensor; reaction diffusion; biochemical reaction;
   electrochemical redox detection; settling time
ID SENSING PLATFORM; AMPLIFICATION; ARRAYS; SIMULATION; SUBSTRATE
AB Electrochemical biosensors and the related concept of redox detection at nanogap electrodes are increasingly explored for ultra-sensitive detection of biomolecules. While experimental demonstrations have been encouraging, the associated design and optimization of electrode geometry, beyond the simple one-dimensional architectures, is inherently challenging from multiple aspects related to numerical complexity. Here we develop a facile simulation scheme to address this challenge using well established electronic circuit analysis techniques that are available as open source-ware. Based on this approach, we show that electrode geometry, especially nanostructured redox electrodes on a planar surface, has interesting implications on the detection limits and settling time of electrochemical biosensors. The methodology we developed and the insights obtained could be useful for electrode optimization for a wide variety of problems ranging from biosensors to electrochemical storage.
C1 [Joshi, Sanjog V.; Nair, Pradeep R.] Indian Inst Technol, Dept Elect Engn, Mumbai 400076, Maharashtra, India.
C3 Indian Institute of Technology System (IIT System); Indian Institute of
   Technology (IIT) - Bombay
RP Joshi, SV; Nair, PR (通讯作者)，Indian Inst Technol, Dept Elect Engn, Mumbai 400076, Maharashtra, India.
EM sanjogvjoshi@gmail.com; prnair@ee.iitb.ac.in
OI Nair, Pradeep/0000-0001-9977-2737; Joshi, Sanjog
   Vilas/0000-0002-5537-1875
CR Akanda MR, 2013, ANAL CHEM, V85, P1631, DOI 10.1021/ac3028855
   Atkins P., 2011, PHYS CHEM LIFE SCI, P273
   Bard A. J., 2001, ELECTROCHEMICAL METH, P87
   Bard A. J., 2001, ELECTROCHEMICAL METH, P156
   BARD AJ, 1986, ANAL CHEM, V58, P2321, DOI 10.1021/ac00124a045
   Baur JE, 2007, HANDBOOK OF ELECTROCHEMISTRY, P829, DOI 10.1016/B978-044451958-0.50036-7
   BERG HC, 1977, BIOPHYS J, V20, P193, DOI 10.1016/S0006-3495(77)85544-6
   Brahman PK, 2017, RSC ADV, V7, P37898, DOI 10.1039/c7ra04243d
   Brahman PK, 2015, TALANTA, V134, P554, DOI 10.1016/j.talanta.2014.10.054
   Causon D., 2011, INTRO FINITE VOLUME, P18
   Chen JB, 2020, ADV FUNCT MATER, V30, DOI 10.1002/adfm.201907701
   Chen QJ, 2016, J PHYS CHEM C, V120, P17251, DOI 10.1021/acs.jpcc.6b05483
   Chen X, 2010, MATER TODAY, V13, P28, DOI 10.1016/S1369-7021(10)70201-7
   Dizon A, 2019, ELECTROCHIM ACTA, V327, DOI 10.1016/j.electacta.2019.135000
   Engelhardt M., 2019, LTSPICE 17 LIN TECHN
   Fang Y, 2011, INT J ELECTROCHEM, V2011, DOI 10.4061/2011/460850
   Goradel NH, 2018, J CELL BIOCHEM, V119, P207, DOI 10.1002/jcb.26030
   Gruhl L. K. F. J., 2011, ADV BIOCHEM ENG BIOT, P115, DOI DOI 10.1007/10_
   Hall DA, 2016, ISSCC DIG TECH PAP I, V59, P288, DOI 10.1109/ISSCC.2016.7418020
   Haque AJ, 2015, CHEM COMMUN, V51, P14493, DOI 10.1039/c5cc06117b
   Hernandez-Vargas G, 2018, BIOSENSORS-BASEL, V8, DOI 10.3390/bios8020029
   Ino K, 2014, ANAL CHEM, V86, P4016, DOI 10.1021/ac500435d
   Katelhon E, 2013, J AM CHEM SOC, V135, P8874, DOI 10.1021/ja3121313
   Kang S, 2013, ACS NANO, V7, P10931, DOI 10.1021/nn404440v
   Kang S, 2012, LAB CHIP, V12, P1262, DOI 10.1039/c2lc21104a
   Liu L, 2014, BIOSENS BIOELECTRON, V53, P399, DOI 10.1016/j.bios.2013.10.026
   Ma CX, 2013, ACS NANO, V7, P5483, DOI 10.1021/nn401542x
   Madec M, 2019, IEEE T CIRCUITS-I, V66, P2188, DOI 10.1109/TCSI.2018.2885223
   Madec M, 2017, PLOS ONE, V12, DOI 10.1371/journal.pone.0182385
   Mathwig K, 2013, ELECTROCHIM ACTA, V112, P943, DOI 10.1016/j.electacta.2013.05.142
   Matylitskaya V, 2018, J ELECTROCHEM SOC, V165, pB127, DOI 10.1149/2.0701803jes
   Nair PR, 2013, ANALYST, V138, P525, DOI 10.1039/c2an35346f
   Pierret R., 1996, SEMICONDUCTOR DEVICE, P75
   Ronkainen NJ, 2010, CHEM SOC REV, V39, P1747, DOI 10.1039/b714449k
   Song S, 2006, INT J NANOMED, V1, P433, DOI 10.2147/nano.2006.1.4.433
   Suresh L, 2020, MATER TODAY CHEM, V16, DOI 10.1016/j.mtchem.2020.100257
   Turner APF, 2013, CHEM SOC REV, V42, P3184, DOI 10.1039/c3cs35528d
   Vercoutere W, 2002, CURR OPIN CHEM BIOL, V6, P816, DOI 10.1016/S1367-5931(02)00395-2
   Vigneshvar S, 2016, FRONT BIOENG BIOTECH, V4, DOI 10.3389/fbioe.2016.00011
   Wang DH, 2016, FOOD CONTROL, V62, P81, DOI 10.1016/j.foodcont.2015.10.021
   White HS, 2018, CURR OPIN ELECTROCHE, V7, P48, DOI 10.1016/j.coelec.2017.10.021
   Winkler TE, 2017, ELECTROCHEM COMMUN, V79, P33, DOI 10.1016/j.elecom.2017.04.009
   Wolfrum B, 2016, ACCOUNTS CHEM RES, V49, P2031, DOI 10.1021/acs.accounts.6b00333
   Yan C, 2016, REFR SCI T, P407, DOI 10.18462/iir.iccc.2016.0053
   Yang XL, 2007, SENSOR ACTUAT B-CHEM, V126, P624, DOI 10.1016/j.snb.2007.04.013
   Yang Y, 2019, SMALL, V15, DOI 10.1002/smll.201804177
   Yu DH, 2005, ANAL LETT, V38, P1687, DOI 10.1080/00032710500205659
   Zafarani HR, 2017, ACS SENSORS, V2, P724, DOI 10.1021/acssensors.7b00180
   Zafarani HR, 2016, J ELECTROANAL CHEM, V760, P42, DOI 10.1016/j.jelechem.2015.11.031
   Zevenbergen MAG, 2009, J AM CHEM SOC, V131, P11471, DOI 10.1021/ja902331u
NR 50
TC 0
Z9 0
U1 1
U2 13
PU IEEE-INST ELECTRICAL ELECTRONICS ENGINEERS INC
PI PISCATAWAY
PA 445 HOES LANE, PISCATAWAY, NJ 08855-4141 USA
SN 1530-437X
EI 1558-1748
J9 IEEE SENS J
JI IEEE Sens. J.
PD DEC 1
PY 2020
VL 20
IS 23
BP 14245
EP 14252
DI 10.1109/JSEN.2020.3009285
PG 8
WC Engineering, Electrical & Electronic; Instruments & Instrumentation;
   Physics, Applied
WE Science Citation Index Expanded (SCI-EXPANDED)
SC Engineering; Instruments & Instrumentation; Physics
GA OR1SZ
UT WOS:000589257300045
OA Green Submitted
DA 2023-06-30
ER

PT J
AU Nesakumar, N
   Sethuraman, S
   Krishnan, UM
   Rayappan, JBB
AF Nesakumar, Noel
   Sethuraman, Swaminathan
   Krishnan, Uma Maheswari
   Rayappan, John Bosco Balaguru
TI Electrochemical acetylcholinesterase biosensor based on ZnO nanocuboids
   modified platinum electrode for the detection of carbosulfan in rice
SO BIOSENSORS & BIOELECTRONICS
LA English
DT Article
DE Acetylcholinesterase; Cyclic voltammetry; Zinc oxide; Carbosulfan; Rice
   sample
ID SHELL NANO-INTERFACE; BRAIN ACETYLCHOLINESTERASE; CARBAMATE PESTICIDE;
   INSECTICIDES; INHIBITION; METABOLITES; ORANGES
AB The consumption of carbosulfan-contaminated rice affects the immune and lymphocyte response, germinal centers in the spleen, plasma cells in popliteal lymphoid nodes, bone marrow cells and granulocyte-macrophage progenitor cells. Towards this, a highly sensitive acetylcholinesterase (AChE) cyclic voltammetric biosensor based on zinc oxide (ZnO) nanocuboids modified platinum (Pt) electrode has been successfully developed. The Pt/ZnO/AChE/Chitosan bio-electrode was employed for the electrochemical detection of carbosulfan in rice sample. Under optimum conditions, the Pt/ZnO/AChE/Chitosan bio-electrode detected carbosulfan ranging from 5 to 30 nM with a detection limit (LOD) of 0.24 nM. The developed Pt/ZnO/AChE/Chitosan bio-electrode showed good recovery (99.06-100.96%), thus providing a promising tool for analysis of carbosulfan in rice sample. (C) 2015 Elsevier B.V. All rights reserved.
C1 [Nesakumar, Noel; Rayappan, John Bosco Balaguru] SASTRA Univ, Nanosensors Lab, Thanjavur 613401, Tamil Nadu, India.
   [Nesakumar, Noel; Sethuraman, Swaminathan; Krishnan, Uma Maheswari; Rayappan, John Bosco Balaguru] SASTRA Univ, Ctr Nanotechnol & Adv Biomat, Thanjavur 613401, Tamil Nadu, India.
   [Sethuraman, Swaminathan; Krishnan, Uma Maheswari] SASTRA Univ, Sch Chem & Biotechnol, Thanjavur 613401, Tamil Nadu, India.
   [Nesakumar, Noel; Rayappan, John Bosco Balaguru] SASTRA Univ, Sch Elect & Elect Engn, Thanjavur 613401, Tamil Nadu, India.
C3 Shanmugha Arts, Science, Technology & Research Academy (SASTRA);
   Shanmugha Arts, Science, Technology & Research Academy (SASTRA);
   Shanmugha Arts, Science, Technology & Research Academy (SASTRA);
   Shanmugha Arts, Science, Technology & Research Academy (SASTRA)
RP Rayappan, JBB (通讯作者)，SASTRA Univ, Ctr Nanotechnol & Adv Biomat CeNTAB, Thanjavur 613401, India.
EM rjbosco@ece.sastra.edu
RI Rayappan, John Bosco Balaguru/K-6842-2013; Nesakumar, Noel/AAQ-1830-2021
OI Rayappan, John Bosco Balaguru/0000-0003-4641-9870; Nesakumar,
   Noel/0000-0003-4761-7430
FU Department of Science & Technology, New Delhi [SR/NM/PG-16/2007,
   DST/TSG/PT/2008/28, SR/FST/ETI-284/2011(C), DST/TM/WTI/2K14/197(a)(G)];
   Professor T. R. Rajagopalan research fund, SASTRA University
FX The authors are grateful to the Department of Science & Technology, New
   Delhi, for their financial support (SR/NM/PG-16/2007,
   DST/TSG/PT/2008/28, SR/FST/ETI-284/2011(C) and
   DST/TM/WTI/2K14/197(a)(G)). The research was supported by Professor T.
   R. Rajagopalan research fund, SASTRA University. We also acknowledge
   SASTRA University, Thanjavur for extending infrastructural support to
   carry out the study.
CR Arduini F, 2010, MICROCHIM ACTA, V170, P193, DOI 10.1007/s00604-010-0317-1
   Capkin E, 2014, TURK J FISH AQUAT SC, V14, P643, DOI 10.4194/1303-2712-v14_3_06
   Capkin E, 2013, ENVIRON TOXICOL PHAR, V36, P80, DOI 10.1016/j.etap.2013.03.022
   Chandrasekara LWHU, 2007, ECOTOX ENVIRON SAFE, V67, P109, DOI 10.1016/j.ecoenv.2006.04.002
   Chauhan N, 2011, INT J BIOL MACROMOL, V49, P923, DOI 10.1016/j.ijbiomac.2011.08.006
   Ghica ME, 2008, MICROCHIM ACTA, V163, P185, DOI 10.1007/s00604-008-0018-1
   Giri S, 2002, MUTAT RES-GEN TOX EN, V519, P75, DOI 10.1016/S1383-5718(02)00114-6
   Guessan R.N., 2003, MED VET ENTOMOL, V17, P19
   Gumpu MB, 2014, SENSOR ACTUAT B-CHEM, V199, P330, DOI 10.1016/j.snb.2014.04.009
   Kabir K.H., 2008, BANGLADESH J AGR RES, V33, P503, DOI [10.3329/bjar.v33i3.1609, DOI 10.3329/BJAR.V33I3.1609]
   Liu HX, 2007, FISH PHYSIOL BIOCHEM, V33, P29, DOI 10.1007/s10695-006-9114-5
   Liu T, 2011, MICROCHIM ACTA, V175, P129, DOI 10.1007/s00604-011-0665-5
   Nagaraju B, 2014, TOXICOL RES-UK, V3, P177, DOI 10.1039/c3tx50087j
   Nesakumar N, 2014, J COLLOID INTERF SCI, V414, P90, DOI 10.1016/j.jcis.2013.09.052
   Nesakumar N, 2013, J COLLOID INTERF SCI, V410, P158, DOI 10.1016/j.jcis.2013.08.009
   Nwani CD, 2010, FOOD CHEM TOXICOL, V48, P202, DOI 10.1016/j.fct.2009.09.041
   Oehme I, 1997, MIKROCHIM ACTA, V126, P177, DOI 10.1007/BF01242319
   Plese LPD, 2005, CHEMOSPHERE, V60, P149, DOI 10.1016/j.chemosphere.2005.02.049
   Sahoo A., 1988, ENV SCI HLTH B, V33, P369
   Sen S, 2004, BIOSENS BIOELECTRON, V19, P1261, DOI 10.1016/j.bios.2003.11.011
   Singh M, 2014, J COLLOID INTERF SCI, V425, P52, DOI 10.1016/j.jcis.2014.03.041
   Soler C, 2006, J CHROMATOGR A, V1109, P228, DOI 10.1016/j.chroma.2006.01.026
   Soler C, 2006, ANAL CHIM ACTA, V571, P1, DOI 10.1016/j.aca.2006.04.033
NR 23
TC 49
Z9 51
U1 2
U2 137
PU ELSEVIER ADVANCED TECHNOLOGY
PI OXFORD
PA OXFORD FULFILLMENT CENTRE THE BOULEVARD, LANGFORD LANE, KIDLINGTON,
   OXFORD OX5 1GB, OXON, ENGLAND
SN 0956-5663
EI 1873-4235
J9 BIOSENS BIOELECTRON
JI Biosens. Bioelectron.
PD MAR 15
PY 2016
VL 77
BP 1070
EP 1077
DI 10.1016/j.bios.2015.11.010
PG 8
WC Biophysics; Biotechnology & Applied Microbiology; Chemistry, Analytical;
   Electrochemistry; Nanoscience & Nanotechnology
WE Science Citation Index Expanded (SCI-EXPANDED)
SC Biophysics; Biotechnology & Applied Microbiology; Chemistry;
   Electrochemistry; Science & Technology - Other Topics
GA CZ0AG
UT WOS:000366766900151
PM 26562329
DA 2023-06-30
ER

PT J
AU Ocana, C
   Figueras, C
   del Valle, M
AF Ocana, Cristina
   Figueras, Cristina
   del Valle, Manel
TI Avidin Epoxy-Graphite Composite Electrodes as Platforms for Genosensing
   and Aptasensing
SO JOURNAL OF NANOSCIENCE AND NANOTECHNOLOGY
LA English
DT Article
DE Biosensor; DNA Sensing; Aptamer; Thrombin; Electrochemical Impedance
   Spectroscopy
ID IMPEDANCE SPECTROSCOPY; BIOTIN INTERACTION; DNA; CARBON; AMPLIFICATION;
   BIOSENSORS; APTAMERS; LABEL; GOLD; NANOPARTICLES
AB This work presents two examples of biosensors that employ DNA as the recognition element. The transduction technique chosen is electrochemical impedance spectroscopy, which makes labeless detection possible. In the first case, a DNA probe was used to hybridize and detect a complementary DNA target; this principle may be used to construct biosensors to confirm a microbial, vegetal or animal species. The working example shown is the detection of enterohaemorragic Escherichia Coli O104:H4 bacteria, blamed of an epidemic outbreak in vegetables in Germany in 2011. As a second example, a specific DNA aptamer able to interact with proteins, is used to develop a biosensor to detect thrombin, an important protein mediating in blood coagulation. Following the current trend in the field, these DNA biosensors have been prepared with help of nanocomponents in order to improve or to confirm and visualize the detection capabilities.
C1 [Ocana, Cristina; Figueras, Cristina; del Valle, Manel] Univ Autonoma Barcelona, Dept Chem, Sensors & Biosensors Grp, E-08193 Barcelona, Spain.
C3 Autonomous University of Barcelona
RP del Valle, M (通讯作者)，Univ Autonoma Barcelona, Dept Chem, Sensors & Biosensors Grp, Edifici Cn, E-08193 Barcelona, Spain.
RI del Valle, Manel/D-8171-2011
OI del Valle, Manel/0000-0002-1032-8611
FU Ministry of Science and Innovation (MICINN, Madrid, Spain)
   [CTQ2010-17099]; Catalonia program ICREA Academia
FX Financial support for this work has been provided by the Ministry of
   Science and Innovation (MICINN, Madrid, Spain) through project
   CTQ2010-17099 and by the Catalonia program ICREA Academia. Cristina
   Ocana thanks for the support to Ministry of Science and Innovation
   (MICINN, Madrid, Spain) for the pre-doctoral grant.
CR Alegret S, 1996, ANALYST, V121, P1751, DOI 10.1039/an9962101751
   Ambrosi A, 2007, ANAL CHEM, V79, P5232, DOI 10.1021/ac070357m
   Bardea A, 1999, CHEM COMMUN, P21, DOI 10.1039/a808319c
   Blin F, 2007, ELECTROCHIM ACTA, V52, P6212, DOI 10.1016/j.electacta.2007.04.001
   Bonanni A, 2008, ELECTROCHIM ACTA, V53, P4022, DOI 10.1016/j.electacta.2007.11.030
   Bonanni A, 2007, ANAL BIOANAL CHEM, V389, P851, DOI 10.1007/s00216-007-1490-x
   Bonanni A, 2006, ANAL BIOANAL CHEM, V385, P1195, DOI 10.1007/s00216-006-0558-3
   Bonanni A, 2010, ANAL CHIM ACTA, V678, P7, DOI 10.1016/j.aca.2010.08.022
   Bonanni A, 2010, BIOSENS BIOELECTRON, V26, P1245, DOI 10.1016/j.bios.2010.06.047
   Bonanni A, 2009, ANALYST, V134, P602, DOI 10.1039/b815502j
   Burgering MJM, 1997, J MOL BIOL, V269, P395, DOI 10.1006/jmbi.1997.1029
   Centi S, 2007, ANAL CHEM, V79, P1466, DOI 10.1021/ac061879p
   Evtugyn GA, 2012, TALANTA, V102, P156, DOI 10.1016/j.talanta.2012.07.007
   Famulok M, 1998, CURR OPIN CHEM BIOL, V2, P320, DOI 10.1016/S1367-5931(98)80004-5
   GOLD L, 1995, ANNU REV BIOCHEM, V64, P763, DOI 10.1146/annurev.bi.64.070195.003555
   Gonzalez-Garcia MB, 2000, BIOSENS BIOELECTRON, V15, P315, DOI 10.1016/S0956-5663(00)00074-9
   Holland CA, 2000, FEBS LETT, V484, P87, DOI 10.1016/S0014-5793(00)02131-1
   Katz E, 2003, ELECTROANAL, V15, P913, DOI 10.1002/elan.200390114
   Kim J, 2011, EMERG INFECT DIS, V17, P1755, DOI 10.3201/eid1709.110879
   Kotia RB, 2000, ANAL CHEM, V72, P827, DOI 10.1021/ac991112f
   Lee M, 2000, ANAL BIOCHEM, V282, P142, DOI 10.1006/abio.2000.4595
   Lermo A, 2007, BIOSENS BIOELECTRON, V22, P2010, DOI 10.1016/j.bios.2006.08.048
   Li YF, 2012, ANAL CHIM ACTA, V744, P45, DOI 10.1016/j.aca.2012.07.027
   Liao YM, 2007, J DENT, V35, P425, DOI 10.1016/j.jdent.2006.11.011
   Loo AH, 2012, NANOSCALE, V4, P921, DOI 10.1039/c2nr11492e
   McDonald J.R., 1987, IMPEDANCE SPECTROSCO
   Merkoci A, 2005, TRAC-TREND ANAL CHEM, V24, P341, DOI 10.1016/j.trac.2004.11.007
   MILLAN KM, 1992, ELECTROANAL, V4, P929, DOI 10.1002/elan.1140041003
   Patel D J, 2000, J Biotechnol, V74, P39, DOI 10.1016/S1389-0352(99)00003-3
   Patel DJ, 1997, CURR OPIN CHEM BIOL, V1, P32, DOI 10.1016/S1367-5931(97)80106-8
   Radi AE, 2005, ANAL CHEM, V77, P6320, DOI 10.1021/ac0505775
   Raetz CRH, 2002, ANNU REV BIOCHEM, V71, P635, DOI 10.1146/annurev.biochem.71.110601.135414
   Srijanto BR, 2012, SENSOR LETT, V10, P850, DOI 10.1166/sl.2012.2335
   Suni II, 2008, TRAC-TREND ANAL CHEM, V27, P604, DOI 10.1016/j.trac.2008.03.012
   Tombelli S, 2006, TALANTA, V68, P806, DOI 10.1016/j.talanta.2005.06.007
   Wang J, 2005, ANALYST, V130, P421, DOI 10.1039/b414248a
   Williams E, 2003, BIOSENS BIOELECTRON, V19, P165, DOI 10.1016/S0956-5663(03)00171-4
   Yang MS, 1997, ANAL CHIM ACTA, V346, P259
NR 38
TC 2
Z9 2
U1 0
U2 24
PU AMER SCIENTIFIC PUBLISHERS
PI VALENCIA
PA 26650 THE OLD RD, STE 208, VALENCIA, CA 91381-0751 USA
SN 1533-4880
EI 1533-4899
J9 J NANOSCI NANOTECHNO
JI J. Nanosci. Nanotechnol.
PD SEP
PY 2014
VL 14
IS 9
BP 6669
EP 6677
DI 10.1166/jnn.2014.9357
PG 9
WC Chemistry, Multidisciplinary; Nanoscience & Nanotechnology; Materials
   Science, Multidisciplinary; Physics, Applied; Physics, Condensed Matter
WE Science Citation Index Expanded (SCI-EXPANDED)
SC Chemistry; Science & Technology - Other Topics; Materials Science;
   Physics
GA AH1IN
UT WOS:000335873900024
PM 25924315
DA 2023-06-30
ER

PT J
AU Morosanova, EI
AF Morosanova, Elena I.
TI Silica and silica-titania sol-gel materials: Synthesis and analytical
   application
SO TALANTA
LA English
DT Article
DE Modified silica sol-gel materials; Silica-titania sol-gel materials;
   Electrochemical sensors; Solid phase spectrophotometry; SIA;
   "Length-of-stain" indicator tubes
ID FIBEROPTIC CHEMICAL SENSORS; HYDROGEN-PEROXIDE; INDICATOR POWDERS; PHASE
   SPECTROPHOTOMETRY; AMPEROMETRIC BIOSENSOR; COMPOSITE ELECTRODE;
   ASCORBIC-ACID; SEQUENTIAL INJECTION; OPTICAL BIOSENSOR;
   AQUEOUS-SOLUTIONS
AB This review describes last decade progress in the synthesis of sol-gel materials with analytically relevant properties and their application for the determination of metal ions, non-metal and organic compounds. The following types of materials are discussed: silica sol-gel materials doped with various analytical reagents, organofunctional silica sol-gel materials, and silica titania sol-gel materials. The variety of obtained materials allows their application for a wide range of analytical systems: electrochemical sensors, solid phase spectrophotometrical and SIA determination, and also for test determination including the employment of "length-of-stain" indicator tubes. This review surveys the results of studies on mentioned above subjects and summarizes the works accomplished in the field by author's team in Moscow State University. (C) 2012 Elsevier B.V. All rights reserved.
C1 Moscow MV Lomonosov State Univ, Dept Chem, Div Analyt Chem, Moscow 119991, Russia.
C3 Lomonosov Moscow State University
RP Morosanova, EI (通讯作者)，Moscow MV Lomonosov State Univ, Dept Chem, Div Analyt Chem, Leninskie Gory 1-3, Moscow 119991, Russia.
EM e_morosanova@mtu-net.ru
RI Morosanova, Elena I/Q-9679-2016
CR Allain LR, 1997, ANAL CHEM, V69, P3076, DOI 10.1021/ac970258g
   Andreou VG, 2002, ANAL CHIM ACTA, V460, P151, DOI 10.1016/S0003-2670(02)00250-7
   AVNIR D, 1984, J PHYS CHEM-US, V88, P5956, DOI 10.1021/j150668a042
   Aylott JW, 1997, ANALYST, V122, P77, DOI 10.1039/a606146j
   Azarova ZM, 2000, J ANAL CHEM+, V55, P641, DOI 10.1007/BF02827997
   BARRERO JM, 1995, ANALYST, V120, P431, DOI 10.1039/an9952000431
   Beltran-Perez G, 2006, SENSOR ACTUAT B-CHEM, V120, P74, DOI 10.1016/j.snb.2006.01.048
   Blyth DJ, 1996, ANALYST, V121, P1975, DOI 10.1039/an9962101975
   Borisov SM, 2008, CHEM REV, V108, P423, DOI 10.1021/cr068105t
   Bunkoed O, 2010, ANAL CHIM ACTA, V659, P251, DOI 10.1016/j.aca.2009.11.034
   Carrington NA, 2007, ANAL CHIM ACTA, V581, P232, DOI 10.1016/j.aca.2006.08.032
   Carrington NA, 2006, ANAL CHIM ACTA, V572, P17, DOI 10.1016/j.aca.2006.05.020
   CHUNG KE, 1995, ANAL CHEM, V67, P1505, DOI 10.1021/ac00105a004
   Collinson MM, 2002, TRAC-TREND ANAL CHEM, V21, P30
   Dai YJ, 2004, INT J ENVIRON AN CH, V84, P607, DOI 10.1080/03067310310001658302
   Delmarre D, 1999, ANAL CHIM ACTA, V401, P125, DOI 10.1016/S0003-2670(99)00515-2
   Doong RA, 2010, BIOSENS BIOELECTRON, V25, P2464, DOI 10.1016/j.bios.2010.04.005
   Epshtein N.B., 2008, PHARM CHEM J, V42, P301
   Feng L, 2011, TALANTA, V84, P913, DOI 10.1016/j.talanta.2011.02.033
   Ferretti S, 2000, ANALYST, V125, P1993, DOI 10.1039/b006621o
   Flamini A, 1997, SENSOR ACTUAT B-CHEM, V42, P39, DOI 10.1016/S0925-4005(97)80310-3
   GUN G, 1994, ANAL CHIM ACTA, V294, P261, DOI 10.1016/0003-2670(94)80309-9
   Guo YZ, 1998, SENSOR ACTUAT B-CHEM, V46, P213, DOI 10.1016/S0925-4005(98)00115-4
   Gupta R, 2007, BIOSENS BIOELECTRON, V22, P2387, DOI 10.1016/j.bios.2006.12.025
   Huang JD, 2011, FOOD CONTROL, V22, P786, DOI 10.1016/j.foodcont.2010.11.017
   Ji ZQ, 1999, ELECTROANAL, V11, P167, DOI 10.1002/(SICI)1521-4109(199903)11:3<167::AID-ELAN167>3.0.CO;2-G
   Khoo SB, 2002, ANAL CHEM, V74, P5734, DOI 10.1021/ac0255882
   Klein L.C., 1994, SOLG EL OPTICS PROCE
   Kluson P, 2001, J MATER CHEM, V11, P644, DOI 10.1039/b004760k
   Kochana J, 2008, ANAL BIOANAL CHEM, V391, P1275, DOI 10.1007/s00216-007-1798-6
   KUSELMAN I, 1993, TALANTA, V40, P749, DOI 10.1016/0039-9140(93)80290-8
   KUSELMAN I, 1992, ANAL CHIM ACTA, V256, P65, DOI 10.1016/0003-2670(92)85327-3
   KUYAVSKAYA BI, 1992, J NONCRYST SOLIDS, V147, P808
   Kwok NY, 2005, SENSOR ACTUAT B-CHEM, V110, P289, DOI 10.1016/j.snb.2005.02.007
   Lee WY, 2000, ANAL CHIM ACTA, V404, P195, DOI 10.1016/S0003-2670(99)00699-6
   LEV O, 1995, ANAL CHEM, V67, pA22, DOI 10.1021/ac00097a001
   LEV O, 1992, ANALUSIS, V20, P543
   Li J, 2003, ANAL CHIM ACTA, V494, P177, DOI 10.1016/S0003-2670(03)00988-7
   Li WJ, 2008, J BIOCHEM BIOPH METH, V70, P830, DOI 10.1016/j.jprot.2007.11.010
   Lin J, 1997, TRAC-TREND ANAL CHEM, V16, P200, DOI 10.1016/S0165-9936(97)00021-6
   Lin L, 2006, BIOSENS BIOELECTRON, V21, P1703, DOI 10.1016/j.bios.2005.08.007
   Lobnik A, 1998, ANAL CHIM ACTA, V367, P159, DOI 10.1016/S0003-2670(97)00708-3
   Lobnik A, 2001, SENSOR ACTUAT B-CHEM, V74, P194, DOI 10.1016/S0925-4005(00)00733-4
   LUNDGREN CA, 1987, J ELECTROANAL CHEM, V227, P287, DOI 10.1016/0022-0728(87)80087-6
   Matyushina TA, 2010, J ANAL CHEM+, V65, P308, DOI 10.1134/S1061934810030172
   Mazloum-Ardakani M, 2004, ANAL BIOANAL CHEM, V378, P1659, DOI 10.1007/s00216-003-2462-4
   Morosanova E, 1998, FRESEN J ANAL CHEM, V361, P305, DOI 10.1007/s002160050889
   Morosanova EI, 2012, J ANAL CHEM+, V67, P151, DOI 10.1134/S1061934812020086
   Morosanova EI, 2012, J ANAL CHEM+, V67, P14, DOI 10.1134/S1061934812010108
   Morosanova E.I., 2012, PITTCON, P23090
   Morosanova E.I., 2008, Rus. Patent, Patent No. 2330809
   Morosanova E.I., 2006, J ANAL CHEM+, V61, P170
   Morosanova E.I., 2008, Rus. Patent, Patent No. 2326049
   Morosanova E.I., 2004, J ANAL CHEM+, V59, P960
   Morosanova EI, 2000, J ANAL CHEM+, V55, P1136, DOI 10.1023/A:1026654701709
   Morosanova EI, 2000, J ANAL CHEM+, V55, P486, DOI 10.1007/BF02757490
   Morosanova EI, 2000, J ANAL CHEM+, V55, P378, DOI 10.1007/BF02757776
   Morosanova EI, 2002, J ANAL CHEM+, V57, P415, DOI 10.1023/A:1015457508206
   Morosanova EI, 2001, J ANAL CHEM+, V56, P173, DOI 10.1023/A:1009459021972
   Morosanova EI, 2001, J ANAL CHEM+, V56, P284, DOI 10.1023/A:1009418909736
   Niu JJ, 2002, SENSOR ACTUAT B-CHEM, V82, P250, DOI 10.1016/S0925-4005(01)01019-X
   PANKRATOV I, 1995, J ELECTROANAL CHEM, V393, P35, DOI 10.1016/0022-0728(95)04020-O
   PREININGER C, 1994, ANAL CHEM, V66, P1841, DOI 10.1021/ac00083a011
   Rodman DL, 2005, ANAL CHEM, V77, P3231, DOI 10.1021/ac048305+
   Rosatto SS, 2002, ELECTROCHIM ACTA, V47, P4451, DOI 10.1016/S0013-4686(02)00516-9
   ROTTMAN C, 1992, MATER LETT, V13, P293, DOI 10.1016/0167-577X(92)90055-O
   Rottman C, 1999, J AM CHEM SOC, V121, P8533, DOI 10.1021/ja991269p
   RUZICKA J, 1990, ANAL CHIM ACTA, V237, P329, DOI 10.1016/S0003-2670(00)83937-9
   Salimi A, 2003, TALANTA, V60, P205, DOI 10.1016/S0039-9140(03)00125-5
   Salimi A, 2006, BIOSENS BIOELECTRON, V22, P220, DOI 10.1016/j.bios.2005.12.022
   Satinsky D, 2003, ANAL CHIM ACTA, V499, P205, DOI 10.1016/S0003-2670(03)00625-1
   Seneviratne J, 2000, TALANTA, V52, P801, DOI 10.1016/S0039-9140(00)00422-7
   Shankaran DR, 2003, ANAL CHIM ACTA, V478, P321
   Shankaran DR, 2003, SENSOR ACTUAT B-CHEM, V94, P73, DOI 10.1016/S0925-4005(03)00327-7
   Shu XH, 2007, ANAL CHEM, V79, P3695, DOI 10.1021/ac0624142
   Tashkhourian J, 2011, SENSOR ACTUAT B-CHEM, V158, P185, DOI 10.1016/j.snb.2011.06.002
   Tsai HC, 2003, ANAL CHIM ACTA, V481, P75, DOI 10.1016/S0003-2670(03)00066-7
   TSIONSKY M, 1993, ANALYST, V118, P557, DOI 10.1039/an9931800557
   TSIONSKY M, 1994, ANAL CHEM, V66, P1747, DOI 10.1021/ac00082a024
   Velikorodnyi AA, 2000, J ANAL CHEM+, V55, P994, DOI 10.1007/BF02756094
   Velikorodnyi AA, 2000, J ANAL CHEM+, V55, P724, DOI 10.1007/BF02757905
   Walcarius A, 2001, ELECTROANAL, V13, P701, DOI 10.1002/1521-4109(200105)13:8/9<701::AID-ELAN701>3.0.CO;2-6
   Wallington SA, 1997, SENSOR ACTUAT B-CHEM, V38, P48, DOI 10.1016/S0925-4005(97)80170-0
   Wang BQ, 2000, ANAL CHIM ACTA, V407, P111, DOI 10.1016/S0003-2670(99)00778-3
   Wang BQ, 2000, J ELECTROANAL CHEM, V487, P45, DOI 10.1016/S0022-0728(00)00152-2
   Wang GH, 2006, J PHYS CHEM B, V110, P24864, DOI 10.1021/jp0657078
   Wang J, 1997, ELECTROANAL, V9, P689, DOI 10.1002/elan.1140090907
   Wang J, 1996, ANAL CHEM, V68, P2705, DOI 10.1021/ac960159n
   Wolfbeis OS, 2004, ANAL CHEM, V76, P3269, DOI [10.1021/ac040049d, 10.1021/a1000013k]
   Wolfbeis OS, 2002, ANAL CHEM, V74, P2663, DOI 10.1021/ac020176e
   Wolfbeis OS, 2008, ANAL CHEM, V80, P4269, DOI 10.1021/ac800473b
   Wolfbeis OS, 2006, ANAL CHEM, V78, P3859, DOI 10.1021/ac060490z
   Yu HH, 2003, BIOSENS BIOELECTRON, V19, P509, DOI 10.1016/S0956-5663(03)00227-6
   Yu JH, 2003, BIOSENS BIOELECTRON, V19, P401, DOI 10.1016/S0956-5663(03)00199-4
   Yu JH, 2003, ANAL CHIM ACTA, V486, P209, DOI 10.1016/S0003-2670(03)00508-7
   Zevin M, 1997, SENSOR ACTUAT B-CHEM, V39, P235, DOI 10.1016/S0925-4005(97)80210-9
   Zhu LD, 2002, SENSOR ACTUAT B-CHEM, V84, P265, DOI 10.1016/S0925-4005(02)00035-7
   Zolotov Yu.A., 2005, RUSS CHEM REV, V74, P37, DOI 10.1070/RC2005v074n01A-BEH000845
   ZUSMAN R, 1990, J NON-CRYST SOLIDS, V122, P107, DOI 10.1016/0022-3093(90)90232-B
NR 99
TC 40
Z9 42
U1 3
U2 122
PU ELSEVIER SCIENCE BV
PI AMSTERDAM
PA PO BOX 211, 1000 AE AMSTERDAM, NETHERLANDS
SN 0039-9140
EI 1873-3573
J9 TALANTA
JI Talanta
PD DEC 15
PY 2012
VL 102
SI SI
BP 114
EP 122
DI 10.1016/j.talanta.2012.07.043
PG 9
WC Chemistry, Analytical
WE Science Citation Index Expanded (SCI-EXPANDED)
SC Chemistry
GA 059GI
UT WOS:000312692000017
PM 23182583
DA 2023-06-30
ER

PT J
AU Alubaidy, M
   Soleymani, L
   Venkatakrishnan, K
   Tan, B
AF Alubaidy, M.
   Soleymani, L.
   Venkatakrishnan, K.
   Tan, B.
TI Femtosecond laser nanostructuring for femtosensitive DNA detection
SO BIOSENSORS & BIOELECTRONICS
LA English
DT Article
DE Nanofibers; DNA; Biosensor; Ultrafast laser
ID GOLD NANOPARTICLES; NANOSPHERES; DEPOSITION; GROWTH
AB In this paper, a new concept to achieve improved probe-target recognition has been devised by introducing a novel class of DNA-functionalized three-dimensional (3D), stand-free, and nanostructured electrodes. The gold nanofibrous electrodes were created using MHZ ultrafast laser material processing in air at ambient conditions. The developed nanofibrous DNA biosensor was characterized by cyclic voltammetry with the use of ferrocyanide as an electrochemical redox indicator. Currently, electrochemical signal enhancement which is of great significance for improving the sensitivity in DNA detection remains a great challenge. Through, enhanced surface area-to-volume ratio and more efficient arrangement of probe molecules on nanofibrous electrodes, our newly developed electrode system overcomes some of the sensitivity challenges of the existing systems. This nanofiber-based system realizes femtomolar (fM) sensitivity toward complementary target DNA, and demonstrates a very wide dynamic range (from 1 fM to 1 nM). (C) 2012 Elsevier B.V. All rights reserved.
C1 [Tan, B.] Ryerson Univ, Dept Aerosp Engn, Toronto, ON M3N 2H8, Canada.
   [Alubaidy, M.; Venkatakrishnan, K.] Ryerson Univ, Dept Mech Engn, Toronto, ON M3N 2H8, Canada.
   [Soleymani, L.] McMaster Univ, Dept Engn Phys, Hamilton, ON L8S 4L7, Canada.
   [Soleymani, L.] McMaster Univ, Sch Biomed Engn, Hamilton, ON L8S 4L7, Canada.
C3 Toronto Metropolitan University; Toronto Metropolitan University;
   McMaster University; McMaster University
RP Tan, B (通讯作者)，Ryerson Univ, Dept Aerosp Engn, 350 Victoria St, Toronto, ON M3N 2H8, Canada.
EM tanbo@ryerson.ca
OI Venkatakrishnan, Krishnan/0000-0002-6491-3971; Tan,
   Bo/0000-0001-8141-4819
CR Baudhuin P., 1989, APPLICATIONS, V2, P1
   Chen CC, 2007, APPL PHYS LETT, V91, DOI 10.1063/1.2825282
   Delvaux M, 2004, ELECTROANAL, V16, P190, DOI 10.1002/elan.200402778
   Drummond TG, 2003, NAT BIOTECHNOL, V21, P1192, DOI 10.1038/nbt873
   Duggan DJ, 1999, NAT GENET, V21, P10, DOI 10.1038/4434
   Fang XH, 1999, J AM CHEM SOC, V121, P2921, DOI 10.1021/ja9837809
   Fang ZC, 2009, ACS NANO, V3, P3207, DOI 10.1021/nn900733d
   Hill HD, 2009, ACS NANO, V3, P418, DOI 10.1021/nn800726e
   Ivanov DS, 2008, APPL PHYS A-MATER, V92, P791, DOI 10.1007/s00339-008-4712-y
   Jena BK, 2007, J PHYS CHEM C, V111, P6228, DOI 10.1021/jp0700837
   Jin RC, 2003, NATURE, V425, P487, DOI 10.1038/nature02020
   Jin RC, 2001, SCIENCE, V294, P1901, DOI 10.1126/science.1066541
   Kirk BW, 2002, NUCLEIC ACIDS RES, V30, P3295, DOI 10.1093/nar/gkf466
   Lapierre MA, 2003, ANAL CHEM, V75, P6327, DOI 10.1021/ac0349429
   Li D, 2007, CHEM COMMUN, P3544, DOI 10.1039/b704731b
   Li F, 2011, BIOSENS BIOELECTRON, V26, P2619, DOI 10.1016/j.bios.2010.11.020
   Li H, 2010, ANAL CHEM, V82, P5477, DOI 10.1021/ac101193e
   Li Y, 2005, J PHYS CHEM B, V109, P23787, DOI 10.1021/jp055256b
   Lin Y, 2004, J MATER CHEM, V14, P527, DOI 10.1039/b314481j
   Liu G, 2008, J AM CHEM SOC, V130, P6820, DOI 10.1021/ja800554t
   Liu SF, 2010, BIOSENS BIOELECTRON, V25, P1640, DOI 10.1016/j.bios.2009.11.026
   Mannelli F, 2005, BIOELECTROCHEMISTRY, V66, P129, DOI 10.1016/j.bioelechem.2004.04.008
   Rodriguez JMD, 2000, J CHEM EDUC, V77, P1195
   Rong GG, 2008, APPL PHYS LETT, V93, DOI 10.1063/1.3005620
   Soleymani L, 2009, NAT NANOTECHNOL, V4, P844, DOI [10.1038/nnano.2009.276, 10.1038/NNANO.2009.276]
   Su M, 2003, APPL PHYS LETT, V82, P3562, DOI 10.1063/1.1576915
   Sun YG, 2002, SCIENCE, V298, P2176, DOI 10.1126/science.1077229
   Tan B, 2009, OPT EXPRESS, V17, P1064, DOI 10.1364/OE.17.001064
   Vitina I, 2011, IOP CONF SER-MAT SCI, V23, DOI 10.1088/1757-899X/23/1/012024
   Vorobyev AY, 2006, OPT EXPRESS, V14, P2164, DOI 10.1364/OE.14.002164
   Wang J, 2003, J AM CHEM SOC, V125, P3214, DOI 10.1021/ja029668z
   Wang XW, 2006, APPL PHYS LETT, V89, DOI 10.1063/1.2364459
   Willner I, 2007, BIOELECTROCHEMISTRY, V70, P2, DOI 10.1016/j.bioelechem.2006.03.013
   Wong ELS, 2005, LANGMUIR, V21, P6957, DOI 10.1021/la050725m
   Wong IY, 2010, BIOPHYS J, V98, P2954, DOI 10.1016/j.bpj.2010.03.017
   Xia Q, 2008, BIOPHYS CHEM, V136, P101, DOI 10.1016/j.bpc.2008.05.002
   Yamada M, 2003, J PHYS CHEM B, V107, P3703, DOI 10.1021/jp027086y
   Zeglis BM, 2007, NAT PROTOC, V2, P357, DOI 10.1038/nprot.2007.22
   Zhao LY, 2007, J AM CHEM SOC, V129, P5730, DOI 10.1021/ja070441j
NR 39
TC 6
Z9 6
U1 0
U2 26
PU ELSEVIER ADVANCED TECHNOLOGY
PI OXFORD
PA OXFORD FULFILLMENT CENTRE THE BOULEVARD, LANGFORD LANE, KIDLINGTON,
   OXFORD OX5 1GB, OXON, ENGLAND
SN 0956-5663
EI 1873-4235
J9 BIOSENS BIOELECTRON
JI Biosens. Bioelectron.
PD MAR 15
PY 2012
VL 33
IS 1
BP 82
EP 87
DI 10.1016/j.bios.2011.12.023
PG 6
WC Biophysics; Biotechnology & Applied Microbiology; Chemistry, Analytical;
   Electrochemistry; Nanoscience & Nanotechnology
WE Science Citation Index Expanded (SCI-EXPANDED)
SC Biophysics; Biotechnology & Applied Microbiology; Chemistry;
   Electrochemistry; Science & Technology - Other Topics
GA 911EJ
UT WOS:000301699800013
PM 22251746
DA 2023-06-30
ER

PT J
AU Abu Zahed, M
   Barman, SC
   Das, PS
   Sharifuzzaman, M
   Yoon, HS
   Yoon, SH
   Park, JY
AF Abu Zahed, Md
   Barman, Sharat Chandra
   Das, Partha Sarati
   Sharifuzzaman, Md
   Yoon, Hyo Sang
   Yoon, Sang Hyuk
   Park, Jae Yeong
TI Highly flexible and conductive poly (3, 4-ethylene dioxythiophene)-poly
   (styrene sulfonate) anchored 3-dimensional porous graphene network-based
   electrochemical biosensor for glucose and pH detection in human
   perspiration
SO BIOSENSORS & BIOELECTRONICS
LA English
DT Article
DE PEDOT:PSS; Laser-induced graphene; Flexible biosensor; Glucose and pH
   detection; Human perspiration
ID FUNCTIONALIZED GRAPHENE; BLOOD-GLUCOSE; SENSOR; SURFACE; NANOCOMPOSITE;
   NANOPARTICLES
AB The patterned LIG flakes are generally not interconnected due to the line gap of the laser ray, leading to lower uniform conductivity and fragile graphene. Thus, the fabrication of a highly conductive and mechanically robust LIG-based biosensing platform remains challenging. In this study, the fabrication of a flexible electrochemical biosensor is reported based on poly (3, 4-ethylene dioxythiophene)-poly (styrene sulfonate) (PEDOT:PSS) modified 3-dimensional (3D) stable porous laser-induced graphene (LIG) for the detection of glucose and pH. PEDOT:PSS was spray-coated on the LIG to improve electrode robustness and deliver uniform electrical conductivity. The as-prepared PEDOT:PSS modified LIG (PP/LIG) was characterized using field-emission scanning electron microscopy (FESEM), x-ray photoelectron spectroscopy (XPS), Raman spectroscopy, and Fourier-transform infrared spectroscopy (FTIR). Platinum and palladium nanoparticles (Pt@Pd) were successfully electrodeposited on PP/LIG, markedly enhancing the electrocatalytic activity for glucose detection. The fabricated biosensor exhibited an excellent amperometric response to glucose with a wide linear range of 10 mu M 9.2 mM, a high sensitivity of 247.3 mu AmM(-1)cm(-2), and a low detection limit (LOD) of 3 mu M, with high selectivity. In addition, the pH sensor was functionalized by the polyaniline (PANI) on PP/LIG, and it also exhibited excellent potentiometric response with a high sensitivity of 75.06 mV/pH in the linear range of pH 4 - 7. Ultimately, the feasibility of the biosensor was confirmed by the analysis of human perspiration collected during physical exercise. This approach validates the utility of the novel fabrication procedure, and the potential of the LIG-conductive polymer composite for biosensing applications.
C1 [Abu Zahed, Md; Barman, Sharat Chandra; Das, Partha Sarati; Sharifuzzaman, Md; Yoon, Hyo Sang; Yoon, Sang Hyuk; Park, Jae Yeong] Kwangwoon Univ, Micro Nano Devices & Packaging MiNDaP Lab, Dept Elect Engn, Seoul, South Korea.
C3 Kwangwoon University
RP Park, JY (通讯作者)，Kwangwoon Univ, Micro Nano Devices & Packaging MiNDaP Lab, Dept Elect Engn, Seoul, South Korea.
EM jaepark@kw.ac.kr
RI Abu Zahed/ABF-4048-2020; BARMAN, SHARAT CHANDRA/T-2663-2019
OI Abu Zahed/0000-0003-3163-0032; BARMAN, SHARAT
   CHANDRA/0000-0002-2348-0495
FU Ministry of Trade, Industry & Energy (MI, South Korea) [20000773]; Bio &
   Medical Technology Development Program of the NRF - Korean government
   (MSIT) [NRF-2017M3A9F1031270]
FX This research was supported by the Technology Innovation Program
   (20000773, Development of nanomultisensors based on wearable patch for
   nonhaematological monitoring of metabolic syndrome) by the Ministry of
   Trade, Industry & Energy (MI, South Korea), the Bio & Medical Technology
   Development Program of the NRF grant funded by the Korean government
   (MSIT) (NRF-2017M3A9F1031270).
CR Abellan-Llobregat A, 2017, BIOSENS BIOELECTRON, V91, P885, DOI 10.1016/j.bios.2017.01.058
   Abu Zahed M, 2019, J ELECTROCHEM SOC, V166, pB304, DOI 10.1149/2.0131906jes
   [Anonymous], [No title captured]
   Bandodkar AJ, 2016, ACS SENSORS, V1, P464, DOI 10.1021/acssensors.6b00250
   Bandodkar AJ, 2013, ANALYST, V138, P123, DOI 10.1039/c2an36422k
   Barman SC, 2020, ADV FUNCT MATER, V30, DOI 10.1002/adfm.201907297
   Brugarolas R, 2016, IEEE SENS J, V16, P3454, DOI 10.1109/JSEN.2015.2485210
   Choe JE, 2015, J POWER SOURCES, V281, P211, DOI 10.1016/j.jpowsour.2015.01.176
   del Agua I, 2018, ADV MATER TECHNOL-US, V3, DOI 10.1002/admt.201700322
   Du FP, 2018, SCI REP-UK, V8, DOI 10.1038/s41598-018-24632-4
   Ferrari AC, 2006, PHYS REV LETT, V97, DOI 10.1103/PhysRevLett.97.187401
   Gao W, 2016, NATURE, V529, P509, DOI 10.1038/nature16521
   Guo HY, 2017, NANOSCALE, V9, P6246, DOI 10.1039/c7nr01016h
   Guo XS, 2013, ANALYST, V138, P5265, DOI 10.1039/c3an36690a
   Guo Y, 2016, ACS APPL MATER INTER, V8, P26998, DOI 10.1021/acsami.6b08036
   Hossain MF, 2015, J ELECTROCHEM SOC, V162, pB185, DOI 10.1149/2.0951507jes
   Imani S, 2016, NAT COMMUN, V7, DOI 10.1038/ncomms11650
   Jiang XY, 2017, APPL SURF SCI, V407, P398, DOI 10.1016/j.apsusc.2017.02.193
   Kim GH, 2012, PHYS CHEM CHEM PHYS, V14, P3530, DOI 10.1039/c2cp23517j
   Kim SM, 2018, NAT COMMUN, V9, DOI 10.1038/s41467-018-06084-6
   Kulkarni MV, 2013, SENSOR ACTUAT B-CHEM, V187, P407, DOI 10.1016/j.snb.2012.12.106
   Kurra N, 2019, NANO TODAY, V24, P81, DOI 10.1016/j.nantod.2018.12.003
   Lee J, 2015, J ELECTROCHEM SOC, V162, pA935, DOI 10.1149/2.0651506jes
   Lei YJ, 2019, SMALL, V15, DOI 10.1002/smll.201901190
   Li GJ, 2019, ACS APPL MATER INTER, V11, P26116, DOI 10.1021/acsami.9b08408
   Lin JF, 2014, NAT COMMUN, V5, DOI 10.1038/ncomms6727
   Liu YQ, 2015, SCI REP-UK, V5, DOI 10.1038/srep17045
   Mani S, 2016, SCI REP-UK, V6, DOI 10.1038/srep24128
   Matzeu G, 2015, SENSOR ACTUAT B-CHEM, V211, P403, DOI 10.1016/j.snb.2015.01.077
   Merche D, 2010, PLASMA PROCESS POLYM, V7, P836, DOI 10.1002/ppap.201000024
   Moyer J, 2012, DIABETES TECHNOL THE, V14, P398, DOI 10.1089/dia.2011.0262
   Munje RD, 2017, SENSOR ACTUAT B-CHEM, V238, P482, DOI 10.1016/j.snb.2016.07.088
   Nayak P, 2016, ADV ELECTRON MATER, V2, DOI 10.1002/aelm.201600185
   Newman JD, 2005, BIOSENS BIOELECTRON, V20, P2435, DOI 10.1016/j.bios.2004.11.012
   Nyein HYY, 2016, ACS NANO, V10, P7216, DOI 10.1021/acsnano.6b04005
   Patil S, 2019, SENSOR ACTUAT B-CHEM, V286, P583, DOI 10.1016/j.snb.2019.02.016
   Patterson MJ, 2000, EXP PHYSIOL, V85, P869, DOI 10.1017/S0958067000020583
   Schmid-Wendtner MH, 2006, SKIN PHARMACOL PHYS, V19, P296, DOI 10.1159/000094670
   Semwal V, 2019, SENSOR ACTUAT B-CHEM, V283, P632, DOI 10.1016/j.snb.2018.12.070
   Setti L, 2005, BIOSENS BIOELECTRON, V20, P2019, DOI 10.1016/j.bios.2004.09.022
   Sharifuzzaman M, 2019, J ELECTROCHEM SOC, V166, pB983, DOI 10.1149/2.0821912jes
   Sonner Z, 2015, BIOMICROFLUIDICS, V9, DOI 10.1063/1.4921039
   Whiting DR, 2011, DIABETES RES CLIN PR, V94, P311, DOI 10.1016/j.diabres.2011.10.029
   Xu GY, 2018, BIOSENS BIOELECTRON, V107, P184, DOI 10.1016/j.bios.2018.02.031
   Yufune S, 2015, SCI REP-UK, V5, DOI 10.1038/srep10252
   Zhang J, 2007, SCIENCE, V315, P220, DOI 10.1126/science.1134569
   Zhang S, 2010, ANGEW CHEM INT EDIT, V49, P2211, DOI 10.1002/anie.200906987
   Zhang ZC, 2018, CARBON, V127, P287, DOI 10.1016/j.carbon.2017.11.014
NR 48
TC 63
Z9 64
U1 34
U2 300
PU ELSEVIER ADVANCED TECHNOLOGY
PI OXFORD
PA OXFORD FULFILLMENT CENTRE THE BOULEVARD, LANGFORD LANE, KIDLINGTON,
   OXFORD OX5 1GB, OXON, ENGLAND
SN 0956-5663
EI 1873-4235
J9 BIOSENS BIOELECTRON
JI Biosens. Bioelectron.
PD JUL 15
PY 2020
VL 160
AR 112220
DI 10.1016/j.bios.2020.112220
PG 10
WC Biophysics; Biotechnology & Applied Microbiology; Chemistry, Analytical;
   Electrochemistry; Nanoscience & Nanotechnology
WE Science Citation Index Expanded (SCI-EXPANDED)
SC Biophysics; Biotechnology & Applied Microbiology; Chemistry;
   Electrochemistry; Science & Technology - Other Topics
GA LT0FU
UT WOS:000536753700008
PM 32339151
DA 2023-06-30
ER

PT J
AU Kong, LY
   Lv, SZ
   Qiao, ZJ
   Yan, YC
   Zhang, J
   Bi, S
AF Kong, Lingyi
   Lv, Shuzhen
   Qiao, Zhenjie
   Yan, Yongcun
   Zhang, Jian
   Bi, Sai
TI Metal-organic framework nanoreactor-based electrochemical biosensor
   coupled with three-dimensional DNA walker for label-free detection of
   microRNA
SO BIOSENSORS & BIOELECTRONICS
LA English
DT Article
DE Electrochemical biosensor; Metal-organic framework; DNA walker;
   MicroRNA; Signal amplification
ID GOLD NANOPARTICLES; PLATFORM; AMPLIFICATION; RELEASE; WALKING; CELLS;
   ZIF-8
AB MicroRNAs (miRNAs), serving as the regulators for gene expression and cellular function, have emerged as the important biomarkers for diagnosis of cancers. In this study, a label-free electrochemical biosensing platform equipped with metal-organic frameworks (MOFs)-based nanoreactors has been developed by coupling three-dimensional (3D) DNA walker for amplification detection of miRNA. The MOF-based nanoreactors are constructed via the encapsulation of GOx in zeolitic imidazolate framework-8 (ZIF-8) driven by the rapid GOx-triggered nucleation of ZIF-8 with high catalytic activity, which also contributes to preserve the biological activity of GOx even in harsh environments. The gold nanoparticles (AuNPs) are further loaded on the surface of ZIF-8 by electrostatic adsorption, which can be used to not only anchor the orbit of 3D DNA walker by Au-S covalent bond but also promote the electron transfer on electrode interface. In the presence of target miRNA-21, the 3D DNA walker is initiated, resulting in the recycling of targets and the immobilization of numerous fuel DNAs with G-quadruplex/hemin complex on the nanoreactors spontaneously. As a result, a cascade catalysis reaction is triggered in the confined space of ZIF-8 nanoreactors, where the H(2)O(2 )as an intermediate is generated with the oxidization of glucose catalyzed by GOx and subsequently decomposed by G-quadruplex/hemin HRP-mimicking DNAzyme for the further oxidation of ABTS to obtain a differential pulse voltammetry (DPV) signal. Under the optimal conditions, the proposed electrochemical biosensor exhibits an excellent performance for amplification detection of miRNA-21 in the dynamic working range from 0.1 nM to 10 mu M with a detection limit of 29 pM, which opens a new way for clinical analysis of miRNAs and early diagnosis of cancers.
C1 [Kong, Lingyi; Lv, Shuzhen; Qiao, Zhenjie; Yan, Yongcun; Zhang, Jian; Bi, Sai] Qingdao Univ, Coll Chem & Chem Engn, Qingdao 266071, Peoples R China.
   [Yan, Yongcun] Qingdao Univ, Coll Mat Sci & Engn, Qingdao 266071, Peoples R China.
C3 Qingdao University; Qingdao University
RP Bi, S (通讯作者)，Qingdao Univ, Coll Chem & Chem Engn, Qingdao 266071, Peoples R China.
EM bisai11@126.com
FU National Natural Science Foundation of China [22076087, 22104069];
   Special Funds of the Taishan Scholar Program of Shandong Province
   [tsqn20161028]; Science Foundation for Distinguished Young Scholars of
   Shandong Province [ZR2020JQ08]; Youth Innovation Technology Program of
   Shandong Province [2019KJC029]
FX Acknowledgment This work was supported by the National Natural Science
   Foundation of China (22076087 and 22104069) , the Special Funds of the
   Taishan Scholar Program of Shandong Province (tsqn20161028) , the
   Science Foundation for Distinguished Young Scholars of Shandong Province
   (ZR2020JQ08) , and the Youth Innovation Technology Program of Shandong
   Province (2019KJC029) .
CR Abdelhamid HN, 2021, CURR MED CHEM, V28, P7023, DOI 10.2174/0929867328666210608143703
   Akhavan O, 2012, ACS NANO, V6, P2904, DOI 10.1021/nn300261t
   An L, 2020, ACS APPL MATER INTER, V12, P8050, DOI 10.1021/acsami.0c00302
   Bai WQ, 2019, ANAL CHEM, V91, P11840, DOI 10.1021/acs.analchem.9b02569
   Bazrafshan A, 2021, ACS NANO, V15, P8427, DOI 10.1021/acsnano.0c10658
   Campuzano S, 2014, ANGEW CHEM INT EDIT, V53, P6168, DOI 10.1002/anie.201403270
   Cao YC, 2021, SENSOR ACTUAT B-CHEM, V326, DOI 10.1016/j.snb.2020.128838
   Cha TG, 2015, J AM CHEM SOC, V137, P9429, DOI 10.1021/jacs.5b05522
   Chen WH, 2018, NAT CATAL, V1, P689, DOI 10.1038/s41929-018-0117-2
   Dodgson BJ, 2012, ANAL CHEM, V84, P5470, DOI 10.1021/ac301546p
   Gong X, 2015, BIOSENS BIOELECTRON, V71, P98, DOI 10.1016/j.bios.2015.04.003
   Haiss W, 2007, ANAL CHEM, V79, P4215, DOI 10.1021/ac0702084
   Hu H, 2021, NANOSCALE, V13, P1863, DOI 10.1039/d0nr06651f
   Jung C, 2017, ACS NANO, V11, P8047, DOI 10.1021/acsnano.7b02693
   Lee YR, 2015, CHEM ENG J, V271, P276, DOI 10.1016/j.cej.2015.02.094
   Li P, 2018, CHEM-US, V4, P1022, DOI 10.1016/j.chempr.2018.03.001
   Li YL, 2018, BIOSENS BIOELECTRON, V102, P307, DOI 10.1016/j.bios.2017.11.047
   Liang WB, 2019, J AM CHEM SOC, V141, P2348, DOI 10.1021/jacs.8b10302
   Liu HJ, 2020, IND ENG CHEM RES, V59, P42, DOI 10.1021/acs.iecr.9b04391
   Liu Q, 2013, J AM CHEM SOC, V135, P17679, DOI 10.1021/ja4080562
   Liu XQ, 2013, NANO LETT, V13, P219, DOI 10.1021/nl303894h
   Luo FW, 2021, ANAL CHEM, V93, P4506, DOI 10.1021/acs.analchem.0c04861
   Lv MM, 2020, CHEM SCI, V11, P10361, DOI 10.1039/d0sc03698f
   Maddigan NK, 2021, ACS APPL MATER INTER, V13, P51867, DOI 10.1021/acsami.1c04785
   Navid R., 2022, MICROPOR MESOPOR MAT, V3
   Paul A, 2018, ACS APPL NANO MATER, V1, P3600, DOI 10.1021/acsanm.8b00748
   Ponlakhet K, 2019, ANAL METHODS-UK, V11, P4785, DOI [10.1039/c9ay01387c, 10.1039/C9AY01387C]
   Qu XM, 2017, ANGEW CHEM INT EDIT, V56, P1855, DOI 10.1002/anie.201611777
   Sherman WB, 2004, NANO LETT, V4, P1203, DOI 10.1021/nl049527q
   Shin JS, 2004, J AM CHEM SOC, V126, P10834, DOI 10.1021/ja047543j
   Wang Q, 2021, ACS APPL MATER INTER, V13, P25783, DOI 10.1021/acsami.1c05368
   Wang QQ, 2017, ANGEW CHEM INT EDIT, V56, P16082, DOI 10.1002/anie.201710418
   Yang XL, 2016, ACS NANO, V10, P2324, DOI 10.1021/acsnano.5b07102
   Ye MQ, 2021, ACS NANO, V15, P14253, DOI 10.1021/acsnano.1c02229
   Zhang H., 2010, INSIDE CHEM, V16, P12434
   Zhou CY, 2016, ACS APPL MATER INTER, V8, P30287, DOI 10.1021/acsami.6b09021
   Zhu D, 2017, ACS APPL MATER INTER, V9, P35597, DOI 10.1021/acsami.7b11385
NR 37
TC 19
Z9 19
U1 87
U2 322
PU ELSEVIER ADVANCED TECHNOLOGY
PI OXFORD
PA OXFORD FULFILLMENT CENTRE THE BOULEVARD, LANGFORD LANE, KIDLINGTON,
   OXFORD OX5 1GB, OXON, ENGLAND
SN 0956-5663
EI 1873-4235
J9 BIOSENS BIOELECTRON
JI Biosens. Bioelectron.
PD JUL 1
PY 2022
VL 207
AR 114188
DI 10.1016/j.bios.2022.114188
EA MAR 2022
PG 8
WC Biophysics; Biotechnology & Applied Microbiology; Chemistry, Analytical;
   Electrochemistry; Nanoscience & Nanotechnology
WE Science Citation Index Expanded (SCI-EXPANDED)
SC Biophysics; Biotechnology & Applied Microbiology; Chemistry;
   Electrochemistry; Science & Technology - Other Topics
GA 0V1YR
UT WOS:000788141400002
PM 35339822
DA 2023-06-30
ER

PT J
AU Umar, A
   Ahmad, R
   Hwang, SW
   Kim, SH
   Al-Hajry, A
   Hahn, YB
AF Umar, Ahmad
   Ahmad, Rafiq
   Hwang, S. W.
   Kim, S. H.
   Al-Hajry, A.
   Hahn, Y. B.
TI Development of Highly Sensitive and Selective Cholesterol Biosensor
   Based on Cholesterol Oxidase Co-Immobilized with alpha-Fe2O3 Micro-Pine
   Shaped Hierarchical Structures
SO ELECTROCHIMICA ACTA
LA English
DT Article
DE alpha-Fe2O3; Micro-pine shaped structures; Cholesterol oxidase;
   Cholesterol biosensor
ID ELECTROCHEMICAL BIOSENSOR; CONDUCTING POLYMER; ZNO NANOPARTICLES;
   DRUG-DELIVERY; NANOSTRUCTURES; FABRICATION; ELECTRODES; CELLS; SERUM;
   ESTER
AB This paper reports the fabrication of highly-sensitive and selective voltammetric/amperometric cholesterol biosensor based on cholesterol oxidase co-immobilized with alpha-Fe2O3 micro-pine shaped hierarchical structures. The alpha-Fe2O3 micro-pine shaped hierarchical structures were synthesized by facile hydrothermal process in large quantity and characterized in detail using various techniques. The detailed studies demonstrated that the as-synthesized alpha-Fe2O3 hierarchical structures are grown in very high density exhibiting well-crystallinity and demonstrating rhombohedral alpha-Fe2O3 crystal structures. The fabricated cholesterol biosensors based on alpha-Fe2O3 hierarchical structures exhibited a very high and reproducible sensitivity of 78.56 mu A/mMcm(2) and detection limit (based on S/N ratio) of 0.018 mM. The biosensor exhibited a linear dynamic range from 0.1-8.0 mM and correlation coefficient of R=0.9951. A lower value of apparent Michaelis-Menten constant (K-m(app)), of 0.007 mM, exhibited a high affinity between the cholesterol and ChOx immobilized on alpha-Fe2O3 micro-pine shaped hierarchical structures. To the best of our knowledge, this is the first report in which alpha-Fe2O3 micro-pine shaped hierarchical structures are used for the fabrication of highly sensitive and selective cholesterol biosensor. (C) 2014 Elsevier Ltd. All rights reserved.
C1 [Umar, Ahmad; Hwang, S. W.; Kim, S. H.; Al-Hajry, A.] Najran Univ, Promising Ctr Sensors & Elect Devices, Najran 11001, Saudi Arabia.
   [Umar, Ahmad] Najran Univ, Fac Sci & Arts, Dept Chem, Najran 11001, Saudi Arabia.
   [Ahmad, Rafiq; Hahn, Y. B.] Chonbuk Natl Univ, Sch Semicond & Chem Engn, Dept BIN Fus Technol, Jeonju 561756, South Korea.
C3 Najran University; Najran University; Jeonbuk National University
RP Umar, A (通讯作者)，Najran Univ, Promising Ctr Sensors & Elect Devices, POB 1988, Najran 11001, Saudi Arabia.
EM ahmadumar786@gmail.com
RI Ahmad, Rafiq/AAY-7943-2021; Umar, Ahmad/H-9219-2012; Hahn,
   Yoon-Bong/W-7395-2019; Ahmad, Rafiq/F-5463-2017; Akhtar, M. Shaheer
   S/D-3967-2017
OI Ahmad, Rafiq/0000-0001-6345-3507; Umar, Ahmad/0000-0002-8626-1564;
   Ahmad, Rafiq/0000-0001-6345-3507; Hahn, Yoon-Bong/0000-0003-4338-0288
FU Ministry of Higher Education, Kingdom of Saudi Arabia under the
   Promising Centre for Sensors and Electronic Devices (PCSED) at Najran
   University [PCSED-022-13]
FX This work was supported by the Ministry of Higher Education, Kingdom of
   Saudi Arabia for the research grant (PCSED-022-13) under the Promising
   Centre for Sensors and Electronic Devices (PCSED) at Najran University.
CR Abaker M, 2011, J PHYS D APPL PHYS, V44, DOI 10.1088/0022-3727/44/42/425401
   Ahmad M, 2010, J PHYS CHEM C, V114, P243, DOI 10.1021/jp9089497
   Ahmad R, 2014, ELECTROCHEM COMMUN, V38, P4, DOI 10.1016/j.elecom.2013.10.028
   Ahmad R, 2013, BIOSENS BIOELECTRON, V45, P281, DOI 10.1016/j.bios.2013.01.021
   Ahmad R, 2012, SENSOR ACTUAT B-CHEM, V169, P382, DOI 10.1016/j.snb.2012.05.027
   Ahmadalinezhad A, 2011, BIOSENS BIOELECTRON, V26, P4508, DOI 10.1016/j.bios.2011.05.011
   Amundson DM, 1999, J BIOCHEM BIOPH METH, V38, P43, DOI 10.1016/S0165-022X(98)00036-0
   Aravamudhan S, 2007, SENSOR ACTUAT B-CHEM, V127, P29, DOI 10.1016/j.snb.2007.07.008
   Cao MH, 2005, ANGEW CHEM INT EDIT, V44, P4197, DOI 10.1002/anie.200500448
   Cengelli F, 2006, J PHARMACOL EXP THER, V318, P108, DOI 10.1124/jpet.106.101915
   Chen QY, 2013, SCI ADV MATER, V5, P1117, DOI 10.1166/sam.2013.1562
   Cho YS, 2009, B KOREAN CHEM SOC, V30, P1413
   Dey RS, 2010, J PHYS CHEM C, V114, P21427, DOI 10.1021/jp105895a
   Fang C, 2011, SENSOR ACTUAT B-CHEM, V155, P545, DOI 10.1016/j.snb.2011.01.005
   Gupta AK, 2004, IEEE T NANOBIOSCI, V3, P66, DOI 10.1109/TNB.2003.820277
   Gupta VK, 2013, ELECTROCHIM ACTA, V100, P29, DOI 10.1016/j.electacta.2013.03.118
   Hahn YB, 2012, CHEM COMMUN, V48, P10369, DOI 10.1039/c2cc34706g
   Hojo K, 2011, J CHROMATOGR B, V879, P751, DOI 10.1016/j.jchromb.2011.02.017
   Jena BK, 2011, BIOSENS BIOELECTRON, V26, P2960, DOI 10.1016/j.bios.2010.11.046
   Jiao Y, 2014, CRYSTENGCOMM, V16, P575, DOI 10.1039/c3ce41994k
   Kakhki S, 2013, ANAL METHODS-UK, V5, P1199, DOI 10.1039/c3ay26409b
   Kayamori Y, 1999, CLIN CHEM, V45, P2158
   Laurent S, 2008, CHEM REV, V108, P2064, DOI 10.1021/cr068445e
   Lekshmi IC, 2013, SCI ADV MATER, V5, P2015, DOI 10.1166/sam.2013.1702
   Li H, 2011, BIOSENS BIOELECTRON, V26, P3590, DOI 10.1016/j.bios.2011.02.006
   Li Y, 2014, SCI ADV MATER, V6, P283, DOI 10.1166/sam.2014.1713
   Liang J, 2010, CRYST RES TECHNOL, V45, P405, DOI 10.1002/crat.200900707
   Liebisch G, 2006, BBA-MOL CELL BIOL L, V1761, P121, DOI 10.1016/j.bbalip.2005.12.007
   Mahmoudi M, 2009, J PHYS CHEM C, V113, P8124, DOI 10.1021/jp900798r
   Matharu Z, 2007, LANGMUIR, V23, P13188, DOI 10.1021/la702123a
   Myant N.B., 1981, BIOL CHOLESTEROL REL, P447
   NOMA A, 1976, CLIN CHEM, V22, P336
   Nyquist R. A., 2012, HDB INFRARED RAMAN S, DOI [10.1016/C2009-0-22109-X, DOI 10.1016/C2009-0-22109-X]
   Osaka T, 2006, ANAL BIOANAL CHEM, V384, P593, DOI 10.1007/s00216-005-0255-7
   Petri-Fink A, 2005, BIOMATERIALS, V26, P2685, DOI 10.1016/j.biomaterials.2004.07.023
   PORTO SPS, 1967, J CHEM PHYS, V47, P1009, DOI 10.1063/1.1711980
   Ruecha N, 2014, BIOSENS BIOELECTRON, V52, P13, DOI 10.1016/j.bios.2013.08.018
   Salimi A, 2009, ELECTROANAL, V21, P2693, DOI 10.1002/elan.200900229
   Silva RA, 2013, COLLOID SURFACE B, V110, P347, DOI 10.1016/j.colsurfb.2013.03.024
   Solanki PR, 2009, APPL PHYS LETT, V94, DOI 10.1063/1.3111429
   Sonvico F, 2005, BIOCONJUGATE CHEM, V16, P1181, DOI 10.1021/bc050050z
   Soylemez S, 2014, TALANTA, V118, P84, DOI 10.1016/j.talanta.2013.10.007
   Thiam S, 2000, ANAL CHEM, V72, P2541, DOI 10.1021/ac991306v
   Umar A, 2013, TALANTA, V116, P1060, DOI 10.1016/j.talanta.2013.08.026
   Umar A, 2009, ELECTROCHEM COMMUN, V11, P118, DOI 10.1016/j.elecom.2008.10.046
   Umar A, 2009, TALANTA, V78, P284, DOI 10.1016/j.talanta.2008.11.018
   Wang JL, 2011, TALANTA, V84, P783, DOI 10.1016/j.talanta.2011.02.020
   Wang LP, 2013, SCI ADV MATER, V5, P822, DOI 10.1166/sam.2013.1523
   Weissleder R, 1997, J MAGN RESON IMAGING, V7, P258, DOI 10.1002/jmri.1880070140
NR 49
TC 39
Z9 39
U1 0
U2 39
PU PERGAMON-ELSEVIER SCIENCE LTD
PI OXFORD
PA THE BOULEVARD, LANGFORD LANE, KIDLINGTON, OXFORD OX5 1GB, ENGLAND
SN 0013-4686
EI 1873-3859
J9 ELECTROCHIM ACTA
JI Electrochim. Acta
PD JUL 20
PY 2014
VL 135
BP 396
EP 403
DI 10.1016/j.electacta.2014.04.173
PG 8
WC Electrochemistry
WE Science Citation Index Expanded (SCI-EXPANDED)
SC Electrochemistry
GA AM2PF
UT WOS:000339692600052
DA 2023-06-30
ER

PT J
AU Jiang, YA
   Ma, WJ
   Ji, WL
   Wei, H
   Mao, LQ
AF Jiang, Yanan
   Ma, Wenjie
   Ji, Wenliang
   Wei, Huan
   Mao, Lanqun
TI Aptamer superstructure-based electrochemical biosensor for sensitive
   detection of ATP in rat brain with in vivo microdialysis
SO ANALYST
LA English
DT Article
ID ION CURRENT RECTIFICATION; LABEL-FREE; DNA; SENSORS; ASSAY;
   NANOCHANNELS; ADENOSINE; PERFORMANCE; STRATEGY; IMPROVES
AB Highly sensitive and selective sensing of ATP in rat brain has attracted increasing interest from interdisciplinary fields of analytical chemistry and neuroscience owing to the importance of ATP in cellular metabolism and signal transduction. Herein, we demonstrated an electrochemical biosensor having an aptamer superstructure as a recognition element for the selective and sensitive detection of ATP in rat brain. Unlike the electrochemical aptamer-based sensors (aptasensors) built by assembling a simple DNA structure containing only one aptamer unit onto the electrode substrate, the aptasensor described here was developed by assembling an aptamer superstructure consisting of consecutive aptamer units in DNA strands onto the electrode substrate. Each aptamer unit in the superstructure was labelled with an electrochemical probe (i.e., methylene blue, MB) for signal readout. The aptamer superstructure was assembled onto the surface of a gold electrode to form the electrochemical aptasensor. In the presence of ATP, the strong electrochemical signals produced by multiple redox molecules labeled on the aptamer units clearly decreased because of the disassembling of the aptamer superstructure from the electrode surface due to strong interactions between ATP and the aptamer units. In this approach, the aptasensor was well responsive to the ATP concentration, and the current decrease was linearly related to the ATP concentration ranging from 0.1 nM to 1 mM. Moreover, the aptasensor has high selectivity and good regenerability. Due to these properties, the aptasensor with an aptamer superstructure can exhibit practical applications for ATP assay in rat brain combined with in vivo microdialysis.
C1 [Jiang, Yanan; Ma, Wenjie; Ji, Wenliang; Wei, Huan; Mao, Lanqun] Chinese Acad Sci, CAS Res Educ Ctr Excellence Mol Sci, Beijing Natl Lab Mol Sci, Key Lab Analyt Chem Living Biosyst,Inst Chem, Beijing 100190, Peoples R China.
   [Jiang, Yanan; Ma, Wenjie; Wei, Huan; Mao, Lanqun] Univ Chinese Acad Sci, Beijing 100049, Peoples R China.
C3 Chinese Academy of Sciences; Institute of Chemistry, CAS; Chinese
   Academy of Sciences; University of Chinese Academy of Sciences, CAS
RP Mao, LQ (通讯作者)，Chinese Acad Sci, CAS Res Educ Ctr Excellence Mol Sci, Beijing Natl Lab Mol Sci, Key Lab Analyt Chem Living Biosyst,Inst Chem, Beijing 100190, Peoples R China.; Mao, LQ (通讯作者)，Univ Chinese Acad Sci, Beijing 100049, Peoples R China.
EM lqmao@iccas.ac.cn
FU Beijing Natural Science Foundation [2174088]; National Natural Science
   Foundation of China [21605147, 21790390, 21790391, 21435007, 21621062];
   National Basic Research Program of China [2016YFA0200104]; Chinese
   Academy of Sciences
FX This work is supported by Beijing Natural Science Foundation (2174088),
   the National Natural Science Foundation of China (Grant No. 21605147,
   21790390 for Y. J.; 21790391, 21435007, 21621062 for L. M.), the
   National Basic Research Program of China (Grant No. 2016YFA0200104), and
   the Chinese Academy of Sciences.
CR Andrews AM, 2014, J AM CHEM SOC, V136, P1, DOI 10.1021/ja4118347
   Bush KT, 2000, J CLIN INVEST, V106, P621, DOI 10.1172/JCI10968
   Cisneros-Mejorado A, 2015, CELL MOL NEUROBIOL, V35, P1, DOI 10.1007/s10571-014-0092-3
   Das J, 2012, NAT CHEM, V4, P642, DOI [10.1038/nchem.1367, 10.1038/NCHEM.1367]
   Deng Q, 2003, J CHROMATOGR A, V1005, P123, DOI 10.1016/S0021-9673(03)00812-4
   Du F, 2008, P NATL ACAD SCI USA, V105, P6409, DOI 10.1073/pnas.0710766105
   ELLINGTON AD, 1990, NATURE, V346, P818, DOI 10.1038/346818a0
   ERECINSKA M, 1989, J CEREBR BLOOD F MET, V9, P2, DOI 10.1038/jcbfm.1989.2
   Famulok M, 2007, CHEM REV, V107, P3715, DOI 10.1021/cr0306743
   Fan DQ, 2016, BIOSENS BIOELECTRON, V85, P771, DOI 10.1016/j.bios.2016.05.080
   Fang XH, 2010, ACCOUNTS CHEM RES, V43, P48, DOI 10.1021/ar900101s
   Freeman R, 2011, J AM CHEM SOC, V133, P11597, DOI 10.1021/ja202639m
   Gourine AV, 2005, NATURE, V436, P108, DOI 10.1038/nature03690
   Guo SY, 2017, ANAL CHEM, V89, P13008, DOI 10.1021/acs.analchem.7b04115
   He JL, 2010, ANALYST, V135, P570, DOI 10.1039/b922382g
   He XL, 2017, J AM CHEM SOC, V139, P1396, DOI 10.1021/jacs.6b11696
   Ilgu M, 2016, ANALYST, V141, P1551, DOI 10.1039/c5an01824b
   Inoue H, 2014, CELL DEATH DIFFER, V21, P39, DOI 10.1038/cdd.2013.84
   Ji DY, 2017, ANAL BIOCHEM, V526, P22, DOI 10.1016/j.ab.2017.03.011
   Jiang YN, 2017, J AM CHEM SOC, V139, P18739, DOI 10.1021/jacs.7b11732
   Jiang YN, 2012, J AM CHEM SOC, V134, P15395, DOI 10.1021/ja3053333
   Jiang Y, 2017, ANGEW CHEM INT EDIT, V56, P11916, DOI 10.1002/anie.201703807
   Khan HA, 2003, J BIOSCIENCES, V28, P379, DOI 10.1007/BF02705114
   LEE T, 1978, NATURE, V273, P59, DOI 10.1038/273059a0
   Li H, 2017, ANGEW CHEM INT EDIT, V56, P7492, DOI 10.1002/anie.201700748
   Li P, 2016, SMALL, V12, P1854, DOI 10.1002/smll.201503863
   Li XC, 2016, ACCOUNTS CHEM RES, V49, P2347, DOI 10.1021/acs.accounts.6b00331
   Li XC, 2018, NAT COMMUN, V9, DOI 10.1038/s41467-017-02447-7
   Llaudet E, 2005, ANAL CHEM, V77, P3267, DOI 10.1021/ac048106q
   Lu Y, 2008, ANALYST, V133, P1256, DOI 10.1039/b807913g
   Lu Y, 2008, ANAL CHEM, V80, P1883, DOI 10.1021/ac7018014
   Robinson DL, 2008, CHEM REV, V108, P2554, DOI 10.1021/cr068081q
   Rodrigues RJ, 2015, FRONT NEUROSCI-SWITZ, V9, DOI 10.3389/fnins.2015.00148
   Schoukroun-Barnes LR, 2014, ANAL CHEM, V86, P1131, DOI 10.1021/ac4029054
   Sefah K, 2010, NAT PROTOC, V5, P1169, DOI 10.1038/nprot.2010.66
   Song XL, 2018, ANALYST, V143, P5771, DOI 10.1039/c8an01409d
   Tokunaga T, 2012, J AM CHEM SOC, V134, P9561, DOI 10.1021/ja302551p
   TUERK C, 1990, SCIENCE, V249, P505, DOI 10.1126/science.2200121
   Wang J, 2018, ACS APPL MATER INTER, V10, P2033, DOI 10.1021/acsami.7b16539
   Wang J, 2007, ADV MATER, V19, P3943, DOI 10.1002/adma.200602256
   Wang YL, 2008, CHEM COMMUN, P2520, DOI 10.1039/b801055b
   Wei BM, 2016, ANALYST, V141, P4313, DOI 10.1039/c6an00594b
   White RJ, 2008, LANGMUIR, V24, P10513, DOI 10.1021/la800801v
   Wu QY, 2018, ANALYST, V143, P2267, DOI 10.1039/c8an00271a
   Wu Y, 2017, ANAL CHEM, V89, P2852, DOI 10.1021/acs.analchem.6b04010
   Xia F, 2010, J AM CHEM SOC, V132, P14346, DOI 10.1021/ja104998m
   Xiao TF, 2017, ANAL CHEM, V89, P300, DOI 10.1021/acs.analchem.6b04308
   Xiao Y, 2005, ANGEW CHEM INT EDIT, V44, P5456, DOI 10.1002/anie.200500989
   Xie H, 2017, CHEM COMMUN, V53, P8368, DOI 10.1039/c7cc03497k
   Xie NL, 2017, ANALYST, V142, P3322, DOI 10.1039/c7an01154g
   Xu WT, 2018, BIOSENS BIOELECTRON, V120, P168, DOI 10.1016/j.bios.2018.08.033
   Yu P, 2015, ANAL CHEM, V87, P1373, DOI 10.1021/ac504249k
   Zhang JJ, 2017, J AM CHEM SOC, V139, P17225, DOI 10.1021/jacs.7b07913
   Zhang KL, 2017, ANAL CHEM, V89, P6794, DOI 10.1021/acs.analchem.7b01218
   Zhang MN, 2012, ACCOUNTS CHEM RES, V45, P533, DOI 10.1021/ar200196h
   Zhang XY, 2018, ANAL CHEM, V90, P4968, DOI 10.1021/acs.analchem.7b05442
   Zhu Z, 2013, ANALYST, V138, P5995, DOI 10.1039/c3an01212c
   Zyryanov GV, 2007, ANGEW CHEM INT EDIT, V46, P7849, DOI 10.1002/anie.200702611
NR 58
TC 23
Z9 24
U1 7
U2 157
PU ROYAL SOC CHEMISTRY
PI CAMBRIDGE
PA THOMAS GRAHAM HOUSE, SCIENCE PARK, MILTON RD, CAMBRIDGE CB4 0WF, CAMBS,
   ENGLAND
SN 0003-2654
EI 1364-5528
J9 ANALYST
JI Analyst
PD MAR 7
PY 2019
VL 144
IS 5
BP 1711
EP 1717
DI 10.1039/c8an02077a
PG 7
WC Chemistry, Analytical
WE Science Citation Index Expanded (SCI-EXPANDED)
SC Chemistry
GA HP3YQ
UT WOS:000461614000022
PM 30657477
DA 2023-06-30
ER

PT J
AU Murugan, P
   Annamalai, J
   Atchudan, R
   Govindasamy, M
   Nallaswamy, D
   Ganapathy, D
   Reshetilov, A
   Sundramoorthy, AK
AF Murugan, Preethika
   Annamalai, Jayshree
   Atchudan, Raji
   Govindasamy, Mani
   Nallaswamy, Deepak
   Ganapathy, Dhanraj
   Reshetilov, Anatoly
   Sundramoorthy, Ashok K.
TI Electrochemical Sensing of Glucose Using Glucose
   Oxidase/PEDOT:4-Sulfocalix [4]arene/MXene Composite Modified Electrode
SO MICROMACHINES
LA English
DT Article
DE PEDOT; 4-sulfocalix [4]arene; MXene; glucose oxidase; electrochemical
   sensor
ID PEDOT NANOSTRUCTURES; GOLD NANOPARTICLES; TITANIUM CARBIDE; OXIDASE;
   BIOSENSOR; MXENE; CHITOSAN; SENSORS; IMMOBILIZATION; NANOCOMPOSITE
AB Glucose is one of the most important monosaccharides found in the food, as a part of more complex structures, which is a primary energy source for the brain and body. Thus, the monitoring of glucose concentration is more important in food and biological samples in order to maintain a healthy lifestyle. Herein, an electrochemical glucose biosensor was fabricated by immobilization of glucose oxidase (GOX) onto poly(3,4-ethylenedioxythiophene):4-sulfocalix [4]arene (PEDOT:SCX)/MXene modified electrode. For this purpose, firstly, PEDOT was synthesized in the presence of SCX (counterion) by the chemical oxidative method. Secondly, MXene (a 2D layered material) was synthesized by using a high-temperature furnace under a nitrogen atmosphere. After that, PEDOT:SCX/MXene (1:1) dispersion was prepared by ultrasonication which was later utilized to prepare PEDOT:SCX/MXene hybrid film. A successful formation of PEDOT:SCX/MXene film was confirmed by HR-SEM, Fourier transform infrared (FT-IR), and Raman spectroscopies. Due to the biocompatibility nature, successful immobilization of GOX was carried out onto chitosan modified PEDOT:SCX/MXene/GCE. Moreover, the electrochemical properties of PEDOT:SCX/MXene/GOX/GCE was studied through cyclic voltammetry and amperometry methods. Interestingly, a stable redox peak of FAD-GOX was observed at a formal potential of -0.435 V on PEDOT:SCX/MXene/GOX/GCE which indicated a direct electron transfer between the enzyme and the electrode surface. PEDOT:SCX/MXene/GOX/GCE also exhibited a linear response against glucose concentrations in the linear range from 0.5 to 8 mM. The effect of pH, sensors reproducibility, and repeatability of the PEDOT:SCX/MXene/GOX/GCE sensor were studied. Finally, this new biosensor was successfully applied to detect glucose in commercial fruit juice sample with satisfactory recovery.
C1 [Murugan, Preethika; Sundramoorthy, Ashok K.] SRM Inst Sci & Technol, Dept Chem, Kattankulathur 603203, Tamil Nadu, India.
   [Annamalai, Jayshree] SRM Inst Sci & Technol, Dept Biotechnol, Kattankulathur 603203, Tamil Nadu, India.
   [Atchudan, Raji] Yeungnam Univ, Sch Chem Engn, Gyongsan 38541, South Korea.
   [Govindasamy, Mani] Ming Chi Univ Technol, Dept Mat Engn, New Taipei City 243, Taiwan.
   [Nallaswamy, Deepak; Ganapathy, Dhanraj; Sundramoorthy, Ashok K.] Saveetha Inst Med & Tech Sci, Dept Prosthodont, Saveetha Dent Coll & Hosp, Poonamallee High Rd, Chennai 600077, Tamil Nadu, India.
   [Reshetilov, Anatoly] Russian Acad Sci, GK Skryabin Inst Biochem & Physiol Microorganisms, Pushchino Ctr Biol Res, Pushchino 142290, Russia.
C3 SRM Institute of Science & Technology Chennai; SRM Institute of Science
   & Technology Chennai; Yeungnam University; Ming Chi University of
   Technology; Saveetha Institute of Medical & Technical Science; Saveetha
   Dental College & Hospital; Russian Academy of Sciences; Pushchino
   Scientific Center for Biological Research (PSCBI) of the Russian Academy
   of Sciences
RP Sundramoorthy, AK (通讯作者)，SRM Inst Sci & Technol, Dept Chem, Kattankulathur 603203, Tamil Nadu, India.; Sundramoorthy, AK (通讯作者)，Saveetha Inst Med & Tech Sci, Dept Prosthodont, Saveetha Dent Coll & Hosp, Poonamallee High Rd, Chennai 600077, Tamil Nadu, India.
EM preethikam95@gmail.com; jayshreeannamalai@yahoo.com; atchudanr@yu.ac.kr;
   govindasamy420700@gmail.com; dir.acad.sac@saveetha.com;
   dhanraj@saveetha.com; anatol@ibpm.pushchino.ru;
   ashokkumars.sdc@saveetha.com
RI Reshetilov, Anatoly/D-7893-2014; Govindasamy, Mani/C-7592-2016;
   Sundramoorthy, Ashok Kumar/A-7312-2008
OI Reshetilov, Anatoly/0000-0002-9607-253X; Govindasamy,
   Mani/0000-0001-6701-6507; Raji, Atchudan/0000-0001-8793-0953;
   Sundramoorthy, Ashok Kumar/0000-0002-8512-9393
FU Department of Science and Technology (DST) (International Bilateral
   Cooperation Division), India [INT/RUS/RFBR/385]; Science and Engineering
   Research Board (SERB) [CRG/2021/001517]
FX This research was funded by the Department of Science and Technology
   (DST) (International Bilateral Cooperation Division), India, for
   financial support through "INDO-RUSSIA Project (File No.:
   INT/RUS/RFBR/385)". AKS acknowledges the Science and Engineering
   Research Board (SERB) for funding through CRG/2021/001517. P.M. thanks
   SRMIST for the Ph.D. student fellowship.
CR Aleeva Y, 2018, IEEE SENS J, V18, P4869, DOI 10.1109/JSEN.2018.2831779
   Argyle MD, 2015, CATALYSTS, V5, P145, DOI 10.3390/catal5010145
   Bagyalakshmi S., 2020, OBESITY MED, V18, P100229, DOI [10.1016/j.obmed.2020.100229, DOI 10.1016/J.OBMED.2020.100229]
   Bilen H., 2007, Journal of Medical Engineering & Technology, V31, P152, DOI 10.1080/03091900600861590
   BOSTICK DT, 1975, ANAL CHEM, V47, P447, DOI 10.1021/ac60353a039
   BREDAS JL, 1982, PHYS REV B, V26, P5843, DOI 10.1103/PhysRevB.26.5843
   Cai CJ, 2012, RSC ADV, V2, P8172, DOI 10.1039/c2ra20926h
   Chai B, 2013, DALTON T, V42, P3402, DOI 10.1039/c2dt32458j
   Kishore SC, 2022, CHEMOSENSORS, V10, DOI 10.3390/chemosensors10020055
   Chaudhari NK, 2017, J MATER CHEM A, V5, P24564, DOI 10.1039/c7ta09094c
   Chen ZY, 2020, SENSORS-BASEL, V20, DOI 10.3390/s20041098
   CHI QJ, 1994, ELECTROCHIM ACTA, V39, P2431, DOI 10.1016/0013-4686(94)00202-9
   Chiu WW, 2006, J RAMAN SPECTROSC, V37, P1354, DOI 10.1002/jrs.1545
   Christwardana M, 2015, J POWER SOURCES, V299, P604, DOI 10.1016/j.jpowsour.2015.08.107
   Dai J, 2020, ANAL CHEM, V92, P16122, DOI 10.1021/acs.analchem.0c03801
   Dhanjai, 2019, TALANTA, V203, P112, DOI 10.1016/j.talanta.2019.05.056
   Ding L, 2017, ANGEW CHEM INT EDIT, V56, P1825, DOI 10.1002/anie.201609306
   Dong QC, 2021, ELECTROCHIM ACTA, V370, DOI 10.1016/j.electacta.2021.137744
   Dongning L., 2021, MICROCHEM J, V167
   Du XC, 2020, BIOMACROMOLECULES, V21, P1243, DOI 10.1021/acs.biomac.9b01707
   Feng W, 2007, J PHYS-CONDENS MAT, V19, DOI 10.1088/0953-8984/19/18/186220
   Galant AL, 2015, FOOD CHEM, V188, P149, DOI 10.1016/j.foodchem.2015.04.071
   German N, 2012, COLLOID SURFACE A, V413, P224, DOI 10.1016/j.colsurfa.2012.02.012
   Ghosh S, 2014, NEW J CHEM, V38, P1106, DOI 10.1039/c3nj01349a
   Gooding JJ, 2003, ELECTROANAL, V15, P81, DOI 10.1002/elan.200390017
   Groenendaal BL, 2000, ADV MATER, V12, P481, DOI 10.1002/(SICI)1521-4095(200004)12:7<481::AID-ADMA481>3.0.CO;2-C
   Haouz A, 2002, ENZYME MICROB TECH, V30, P129, DOI 10.1016/S0141-0229(01)00477-X
   Harun MH., 2007, SENSORS PETERBRGH NH, V2, P63
   He JR, 2018, ORG ELECTRON, V53, P117, DOI 10.1016/j.orgel.2017.11.035
   Heller A, 2008, CHEM REV, V108, P2482, DOI 10.1021/cr068069y
   Horng YY, 2009, ELECTROCHEM COMMUN, V11, P850, DOI 10.1016/j.elecom.2009.02.010
   Ignaszak A, 2012, ELECTROCHIM ACTA, V69, P397, DOI 10.1016/j.electacta.2012.03.039
   Jayakumar R, 2007, INT J BIOL MACROMOL, V40, P175, DOI 10.1016/j.ijbiomac.2006.06.021
   Jiang CQ, 2012, SYNTHETIC MET, V162, P1968, DOI 10.1016/j.synthmet.2012.09.008
   Jin L, 2020, ACS APPL NANO MATER, V3, P12071, DOI 10.1021/acsanm.0c02577
   John J, 2019, NANO CONVERG, V6, DOI 10.1186/s40580-019-0182-5
   Kang XH, 2007, ANAL BIOCHEM, V369, P71, DOI 10.1016/j.ab.2007.07.005
   Khazaei M, 2017, J MATER CHEM C, V5, P2488, DOI 10.1039/c7tc00140a
   Kim N., 2019, ELECT TRANSPORT PROP
   Koschinsky T, 2001, DIABETES-METAB RES, V17, P113, DOI 10.1002/dmrr.188
   Krikstolaityte V, 2014, BIOELECTROCHEMISTRY, V95, P1, DOI 10.1016/j.bioelechem.2013.09.004
   Kumar S, 2016, INT RES J ENG TECHNO, V3, P479
   Kumar THV, 2018, J ELECTROCHEM SOC, V165, pB848, DOI 10.1149/2.0641816jes
   Lange U, 2008, ANAL CHIM ACTA, V614, P1, DOI 10.1016/j.aca.2008.02.068
   Le TH, 2017, POLYMERS-BASEL, V9, DOI 10.3390/polym9040150
   Lee WC, 2019, BIOSENS BIOELECTRON, V130, P48, DOI 10.1016/j.bios.2019.01.028
   Lei JC, 2015, FRONT PHYS-BEIJING, V10, P276, DOI 10.1007/s11467-015-0493-x
   Li CM, 2007, CURR MED CHEM, V14, P937
   Li J, 2013, BIOSENS BIOELECTRON, V41, P698, DOI 10.1016/j.bios.2012.09.059
   Li MH, 2019, APPL SURF SCI, V495, DOI 10.1016/j.apsusc.2019.143554
   Lin XL, 2020, SCI REP-UK, V10, DOI 10.1038/s41598-020-71908-9
   Liu Y, 2005, BIOSENS BIOELECTRON, V21, P984, DOI 10.1016/j.bios.2005.03.003
   Lou FM, 2021, J ELECTROANAL CHEM, V888, DOI 10.1016/j.jelechem.2021.115166
   Lv Y, 2003, TALANTA, V59, P571, DOI 10.1016/S0039-9140(02)00568-4
   Mansouri N, 2017, INT J HYDROGEN ENERG, V42, P1337, DOI 10.1016/j.ijhydene.2016.10.002
   McNichols RJ, 2000, J BIOMED OPT, V5, P5, DOI 10.1117/1.429962
   Murugan N, 2021, J MATER SCI TECHNOL, V72, P122, DOI 10.1016/j.jmst.2020.07.037
   Nagarajan RD, 2021, MICROMACHINES-BASEL, V12, DOI 10.3390/mi12080862
   Nagarajan RD, 2022, CHEMOSPHERE, V286, DOI 10.1016/j.chemosphere.2021.131478
   Nagarajan RD, 2020, CHEMISTRYSELECT, V5, P14643, DOI 10.1002/slct.202003554
   Naguib M, 2012, ELECTROCHEM COMMUN, V16, P61, DOI 10.1016/j.elecom.2012.01.002
   Naguib M, 2011, ADV MATER, V23, P4248, DOI 10.1002/adma.201102306
   Ni D, 2019, ENERGY, V170, P53, DOI 10.1016/j.energy.2018.12.124
   Nuraje N, 2008, ACS NANO, V2, P502, DOI 10.1021/nn7001536
   Palod PA, 2015, MAT SCI ENG C-MATER, V55, P420, DOI 10.1016/j.msec.2015.05.038
   Pankratov D, 2014, LANGMUIR, V30, P2943, DOI 10.1021/la402432q
   Parse HB, 2018, APPL SURF SCI, V458, P819, DOI 10.1016/j.apsusc.2018.07.150
   Pilo M, 2018, J ANAL METHODS CHEM, V2018, DOI 10.1155/2018/1849439
   Preethika M, 2019, APPL SURF SCI, V488, P503, DOI 10.1016/j.apsusc.2019.05.255
   Rahimi M, 2019, INT J NANOMED, V14, P2619, DOI 10.2147/IJN.S194596
   Rajendran J, 2022, CHEMOSPHERE, V287, DOI 10.1016/j.chemosphere.2021.132106
   Rakhi RB, 2016, SCI REP-UK, V6, DOI 10.1038/srep36422
   Ren SF, 2021, ELECTROANAL, V33, P1471, DOI 10.1002/elan.202100039
   Seh ZW, 2016, ACS ENERGY LETT, V1, P589, DOI 10.1021/acsenergylett.6b00247
   Senel M, 2012, CURR APPL PHYS, V12, P1118, DOI 10.1016/j.cap.2012.02.004
   Shi YM, 2021, ELECTROANAL, V33, P1308, DOI 10.1002/elan.202060535
   Shrestha BK, 2016, J COLLOID INTERF SCI, V482, P39, DOI 10.1016/j.jcis.2016.07.067
   Singh A, 2021, BIOSENSORS-BASEL, V11, DOI 10.3390/bios11090336
   Sinha A, 2018, TRAC-TREND ANAL CHEM, V105, P424, DOI 10.1016/j.trac.2018.05.021
   Sreedevi P, 2011, J DISPER SCI TECHNOL, V32, P1531, DOI 10.1080/01932691.2010.516133
   Staiano M, 2005, MOL BIOSYST, V1, P354, DOI 10.1039/b513385h
   Sundramoorthy AK., 2018, GRAPHENE BASED NANOS, DOI [10.1016/B978-0-12-813349-1.00012-3, DOI 10.1016/B978-0-12-813349-1.00012-3]
   Sundramoorthy AK, 2015, SCI REP-UK, V5, DOI 10.1038/srep10716
   Torres-Gamez J, 2019, INT J ANAL CHEM, V2019, DOI 10.1155/2019/7532687
   Wang HM, 2018, ACS APPL NANO MATER, V1, P1219, DOI 10.1021/acsanm.7b00382
   Wang J, 2001, ELECTROANAL, V13, P983, DOI 10.1002/1521-4109(200108)13:12<983::AID-ELAN983>3.0.CO;2-#
   Wang XD, 2008, SENSOR ACTUAT B-CHEM, V129, P866, DOI 10.1016/j.snb.2007.09.079
   Wu MY, 2021, J COLLOID INTERF SCI, V586, P20, DOI 10.1016/j.jcis.2020.10.065
   Wu XZ, 2021, ELECTROANAL, V33, P1827, DOI 10.1002/elan.202100192
   Xiao XX, 2019, CHEM REV, V119, P9509, DOI 10.1021/acs.chemrev.9b00115
   Xie WQ, 2017, J CHROMATOGR A, V1520, P143, DOI 10.1016/j.chroma.2017.09.018
   Yu JH, 2003, BIOSENS BIOELECTRON, V19, P401, DOI 10.1016/S0956-5663(03)00199-4
   Zhang H, 2021, MICROCHEM J, V162, DOI 10.1016/j.microc.2020.105814
   Zhao CZ, 2008, ELECTROANAL, V20, P520, DOI 10.1002/elan.200704086
   Zhao Q, 2014, NANOSCALE RES LETT, V9, DOI 10.1186/1556-276X-9-557
   Zhou CF, 2011, NANOSCALE RES LETT, V6, DOI 10.1186/1556-276X-6-364
NR 96
TC 15
Z9 15
U1 23
U2 76
PU MDPI
PI BASEL
PA ST ALBAN-ANLAGE 66, CH-4052 BASEL, SWITZERLAND
EI 2072-666X
J9 MICROMACHINES-BASEL
JI Micromachines
PD FEB
PY 2022
VL 13
IS 2
AR 304
DI 10.3390/mi13020304
PG 17
WC Chemistry, Analytical; Nanoscience & Nanotechnology; Instruments &
   Instrumentation; Physics, Applied
WE Science Citation Index Expanded (SCI-EXPANDED)
SC Chemistry; Science & Technology - Other Topics; Instruments &
   Instrumentation; Physics
GA ZK0JV
UT WOS:000762684700001
PM 35208428
OA gold, Green Published
DA 2023-06-30
ER

PT J
AU Arvand, M
   Sanayeei, M
   Hemmati, S
AF Arvand, Majid
   Sanayeei, Mona
   Hemmati, Shiva
TI Label-free electrochemical DNA biosensor for guanine and adenine by
   ds-DNA/poly(L-cysteine)/Fe3O4 nanoparticles-graphene oxide nanocomposite
   modified electrode
SO BIOSENSORS & BIOELECTRONICS
LA English
DT Article
DE DNA biosensor; Guanine; Adenine; Nanomaterials; Electroanalytical
   technique
ID PENCIL GRAPHITE ELECTRODE; SOLID-PHASE EXTRACTION; VOLTAMMETRIC
   DETERMINATION; TITANIUM-DIOXIDE; CARBON NANOTUBES; QUANTUM DOTS;
   ELECTROCATALYSIS; FILM
AB In this study, we aim to design a simple and effective electrochemical DNA biosensor based on a carbon paste electrode modified with ds-DNA/poly(L-cysteine)/Fe3O4 nanoparticles-graphene oxide (ds-DNA/p(L-Cys)/Fe3O4 NPs-GO/CPE) for sensitive detection of adenine (A) and guanine (G). The electrocatalytic oxidation of A and G on the electrode was explored by differential pulse voltammetry (DPV) and cyclic voltammetry (CV). This sensor shows separated and well-defined peaks for A and G, by which one can determine these biological bases individually or simultaneously. The ds-DNA/p(L-Cys)/Fe3O4 NPs-GO/CPE exhibited an increase in peak currents and the electron transfer kinetics and decrease in the overpotential for the oxidation reaction of A and G. Under the optimal conditions a linear relationship is figured out between the peak current and the analytes' concentrations on a range of 0.01-30.0 mu M and 0.01-25.0 mu M for simultaneous determination of A and G, with detection limits of 3.48 and 1.59 nM, respectively. As well as, individually determination is resulted two linear concentration ranges of 0.01-30.0 mu M for A and 0.01-25.0 mu M for G with detection limits of 3.90 and 1.58 nM for A and G, respectively. The proposed biosensor exhibited some advantages in terms of simplicity, rapidity, high sensitivity, good reproducibility and long-term stability. Furthermore, the measurements of thermally denatured single-stranded DNA were carried out and the value of (G + C)/(A + T) of DNA was calculated as about 0.77 for various DNA samples. This study also ascertained that the proposed biosensor can be profitable to evaluate DNA bases damage.
C1 [Arvand, Majid; Sanayeei, Mona; Hemmati, Shiva] Univ Guilan, Electroanalyt Chem Lab, Fac Chem, Namjoo St,POB 1914-41335, Rasht, Iran.
C3 University of Guilan
RP Arvand, M (通讯作者)，Univ Guilan, Electroanalyt Chem Lab, Fac Chem, Namjoo St,POB 1914-41335, Rasht, Iran.
EM arvand@guilan.ac.ir
RI Arvand, Majid/AAF-8817-2019
OI Arvand, Majid/0000-0002-5824-8688
FU post-graduate office of Guilan University [GU/FC20164]
FX The authors are thankful to the post-graduate office of Guilan
   University (GU/FC20164) for their support of this work.
CR Arvand M, 2017, SENSOR ACTUAT B-CHEM, V238, P346, DOI 10.1016/j.snb.2016.07.066
   Arvand M, 2016, BIOSENS BIOELECTRON, V77, P837, DOI 10.1016/j.bios.2015.10.055
   Arvand M, 2013, SENSOR ACTUAT B-CHEM, V186, P622, DOI 10.1016/j.snb.2013.06.059
   Arvand M, 2013, COLLOID SURFACE B, V103, P84, DOI 10.1016/j.colsurfb.2012.10.024
   Chawla S, 2011, BIOSENS BIOELECTRON, V26, P3438, DOI 10.1016/j.bios.2011.01.021
   Chen GF, 2007, J BIOTECHNOL, V127, P653, DOI 10.1016/j.jbiotec.2006.07.029
   Cho S, 2014, NANOSCALE, V6, P15181, DOI 10.1039/c4nr04413d
   Ensafi AA, 2014, SENSOR ACTUAT B-CHEM, V204, P528, DOI 10.1016/j.snb.2014.08.009
   Esmaeili C., 2016, SENSOR ACTUAT B-CHEM, V242, P616
   Feng LJ, 2011, ANAL BIOCHEM, V419, P71, DOI 10.1016/j.ab.2011.08.008
   Fu YZ, 2011, SENSOR ACTUAT B-CHEM, V155, P140, DOI 10.1016/j.snb.2010.11.038
   Gu TT, 2014, MATERIALS, V7, P1069, DOI 10.3390/ma7021069
   Huang KJ, 2014, ELECTROCHIM ACTA, V118, P130, DOI 10.1016/j.electacta.2013.12.019
   Huang KJ, 2013, TALANTA, V114, P43, DOI 10.1016/j.talanta.2013.04.017
   Huang KJ, 2011, COLLOID SURFACE B, V82, P543, DOI 10.1016/j.colsurfb.2010.10.014
   Huang YF, 2007, ANAL CHEM, V79, P4852, DOI 10.1021/ac070023x
   Kurbanoglu S, 2017, BIOSENS BIOELECTRON, V89, P886, DOI 10.1016/j.bios.2016.09.102
   Ferraz BRL, 2016, TALANTA, V154, P197, DOI 10.1016/j.talanta.2016.03.058
   Ma XY, 2015, SENSOR ACTUAT B-CHEM, V215, P445, DOI 10.1016/j.snb.2015.04.016
   Ma XY, 2013, J SOLID STATE ELECTR, V17, P661, DOI 10.1007/s10008-012-1902-5
   Mashhadizadeh MH, 2011, J HAZARD MATER, V190, P1023, DOI 10.1016/j.jhazmat.2011.04.051
   Mirmomtaz E, 2009, ELECTROCHIM ACTA, V54, P1141, DOI 10.1016/j.electacta.2008.09.003
   Mohammad-Rezaei R, 2014, ANAL METHODS-UK, V6, P8413, DOI [10.1039/c4ay01633e, 10.1039/C4AY01633E]
   Mokhtari A, 2012, SENSOR ACTUAT B-CHEM, V169, P96, DOI 10.1016/j.snb.2012.03.059
   Palecek E, 2012, CHEM REV, V112, P3427, DOI 10.1021/cr200303p
   Peng HP, 2015, SENSOR ACTUAT B-CHEM, V207, P269, DOI 10.1016/j.snb.2014.10.059
   Prathap MUA, 2013, ELECTROCHIM ACTA, V114, P285, DOI 10.1016/j.electacta.2013.10.064
   Rezaei B, 2016, SENSOR ACTUAT B-CHEM, V222, P849, DOI 10.1016/j.snb.2015.09.017
   Sundaram S, 2017, ELECTROCHIM ACTA, V224, P475, DOI 10.1016/j.electacta.2016.12.093
   Tabrizi MA, 2015, BIOSENS BIOELECTRON, V69, P100, DOI 10.1016/j.bios.2015.02.024
   Wang J., 2006, ANAL ELECTROCHEMISTR, P201
   Wang ZH, 2006, J ELECTROANAL CHEM, V589, P237, DOI 10.1016/j.jelechem.2006.02.014
   Yari A, 2016, J ELECTROANAL CHEM, V783, P288, DOI 10.1016/j.jelechem.2016.10.063
   Yu M, 2014, J MATER CHEM C, V2, P7275, DOI [10.1039/c4tc01285b, 10.1039/C4TC01285B]
   Zeng LX, 2013, J ELECTROANAL CHEM, V703, P153, DOI 10.1016/j.jelechem.2013.05.029
   Zhou Y., 2015, TALANTA, V134
   Zou LN, 2012, ANALYST, V137, P414, DOI 10.1039/c1an15720e
NR 37
TC 44
Z9 45
U1 2
U2 199
PU ELSEVIER ADVANCED TECHNOLOGY
PI OXFORD
PA OXFORD FULFILLMENT CENTRE THE BOULEVARD, LANGFORD LANE, KIDLINGTON,
   OXFORD OX5 1GB, OXON, ENGLAND
SN 0956-5663
EI 1873-4235
J9 BIOSENS BIOELECTRON
JI Biosens. Bioelectron.
PD APR 15
PY 2018
VL 102
BP 70
EP 79
DI 10.1016/j.bios.2017.11.002
PG 10
WC Biophysics; Biotechnology & Applied Microbiology; Chemistry, Analytical;
   Electrochemistry; Nanoscience & Nanotechnology
WE Science Citation Index Expanded (SCI-EXPANDED)
SC Biophysics; Biotechnology & Applied Microbiology; Chemistry;
   Electrochemistry; Science & Technology - Other Topics
GA FU9LE
UT WOS:000424176600010
PM 29156408
DA 2023-06-30
ER

PT J
AU Lim, WQ
   Gao, ZQ
AF Lim, Wan Qi
   Gao, Zhiqiang
TI Metal Oxide Nanoparticles in Electroanalysis
SO ELECTROANALYSIS
LA English
DT Review
DE Metal oxide nanoparticles; Biosensors; Nanomaterials; Modified
   electrodes
ID GLASSY-CARBON ELECTRODE; TITANIUM-DIOXIDE NANOPARTICLES; ZINC-OXIDE;
   GLUCOSE BIOSENSOR; NICKEL-OXIDE; MAGNETIC NANOPARTICLES; GOLD
   NANOPARTICLES; PASTE ELECTRODE; CYTOCHROME-C; ELECTROCHEMICAL BIOSENSOR
AB Many important technological advances have been made in the use of nanotechnology in electroanalysis in recent years. Coupled with the development of electroanalytical techniques for the detection of a wide variety of analytes, a lot of effort has been put into realizing accurate, sensitive, selective, and robust electrochemical assays and sensing devices for both laboratory and point-of-care applications. The use of metal oxide nanoparticles, in particular, has led to improvements in sensitivity, selectivity, and multiplexing capacity for the analysis of proteins, nucleic acids, as well as small molecules such as glucose and hydrogen peroxide. This article reviews the progress in the research and development of metal oxide nanoparticle-based electroanalytical methods with an emphasis on their mechanism, performance and applications together with some discussion on challenges and perspectives in this exciting field.
C1 [Lim, Wan Qi; Gao, Zhiqiang] Natl Univ Singapore, Dept Chem, Singapore 117543, Singapore.
C3 National University of Singapore
RP Gao, ZQ (通讯作者)，Natl Univ Singapore, Dept Chem, Singapore 117543, Singapore.
EM chmgaoz@nus.edu.sg
RI Gao, Zhiqiang/B-7716-2014
OI Gao, Zhiqiang/0000-0002-6160-1147
FU Ministry of Education, Republic of Singapore
FX This work is supported by the Ministry of Education, Republic of
   Singapore.
CR Aghebati-maleki L, 2014, INT J ELECTROCHEM SC, V9, P257
   Ahmad R, 2013, ANAL CHEM, V85, P10448, DOI 10.1021/ac402925r
   Ali A, 2013, J PHYS CONF SER, V414, DOI 10.1088/1742-6596/414/1/012024
   Aydogdu G, 2013, ARTIF CELL NANOMED B, V41, P332, DOI 10.3109/21691401.2012.744994
   Aziz MA, 2011, ELECTROANAL, V23, P2042, DOI 10.1002/elan.201100184
   Baby TT, 2011, J NANOSCI NANOTECHNO, V11, P4684, DOI 10.1166/jnn.2011.4198
   Baratella D, 2013, BIOSENS BIOELECTRON, V45, P13, DOI 10.1016/j.bios.2013.01.043
   Beveridge JS, 2011, ANNU REV ANAL CHEM, V4, P251, DOI 10.1146/annurev-anchem-061010-114041
   Butwong N, 2014, J ELECTROANAL CHEM, V717, P41, DOI 10.1016/j.jelechem.2013.12.028
   Casero E, 2014, MICROCHIM ACTA, V181, P79, DOI 10.1007/s00604-013-1070-z
   Cevik E, 2013, CURR APPL PHYS, V13, P280, DOI 10.1016/j.cap.2012.07.025
   Chatraei F, 2012, ANAL METHODS-UK, V4, P2940, DOI 10.1039/c2ay25402f
   Chauhan N, 2011, ANAL CHIM ACTA, V701, P66, DOI 10.1016/j.aca.2011.06.014
   Chawla S, 2012, ANAL BIOCHEM, V430, P156, DOI 10.1016/j.ab.2012.08.002
   Chawla S, 2012, ANAL BIOCHEM, V430, P16, DOI 10.1016/j.ab.2012.07.025
   Chekin F, 2012, ANAL METHODS-UK, V4, P2423, DOI 10.1039/c2ay25251a
   Chomoucka J, 2012, PROCEDIA ENGINEER, V47, P702, DOI 10.1016/j.proeng.2012.09.244
   Comba FN, 2010, ELECTROANAL, V22, P1566, DOI 10.1002/elan.200900566
   Devi R, 2014, SENSOR ACTUAT B-CHEM, V193, P608, DOI 10.1016/j.snb.2013.12.010
   Devi R, 2011, BIOSENS BIOELECTRON, V26, P3420, DOI 10.1016/j.bios.2011.01.014
   Ensafi AA, 2014, ANAL METHODS-UK, V6, P6885, DOI 10.1039/c4ay01232a
   Erdem C, 2014, ARTIF CELL NANOMED B, V42, P237, DOI 10.3109/21691401.2013.808649
   Fan Y, 2007, ANGEW CHEM INT EDIT, V46, P2051, DOI 10.1002/anie.200603605
   Fernandez-Garcia M., 2009, NANOMATERIALS INORGA
   Figueiredo LCS, 2014, ANALYST, V139, P2842, DOI 10.1039/c4an00229f
   Fooladsaz K, 2012, INT J ELECTROCHEM SC, V7, P9892
   Gao ZQ, 2006, ANAL CHEM, V78, P1470, DOI 10.1021/ac051726m
   Gholivand MB, 2014, ELECTROCHIM ACTA, V123, P569, DOI 10.1016/j.electacta.2013.12.190
   Grassian VH, 2008, J PHYS CHEM C, V112, P18303, DOI 10.1021/jp806073t
   Han Q, 2014, ELECTROCHEM COMMUN, V38, P110, DOI 10.1016/j.elecom.2013.11.012
   Heli H, 2014, ELECTROCHIM ACTA, V123, P518, DOI 10.1016/j.electacta.2014.01.032
   Hosseini MG, 2011, THIN SOLID FILMS, V519, P3457, DOI 10.1016/j.tsf.2010.12.239
   Hushiarian R, 2014, MOLECULES, V19, P4355, DOI 10.3390/molecules19044355
   Hwa KY, 2014, BIOSENS BIOELECTRON, V62, P127, DOI 10.1016/j.bios.2014.06.023
   Jiang LC, 2009, ELECTROANAL, V21, P988, DOI 10.1002/elan.200804502
   Karuppiah C, 2014, SENSOR ACTUAT B-CHEM, V196, P450, DOI 10.1016/j.snb.2014.02.034
   Katz E, 2004, ELECTROANAL, V16, P19, DOI 10.1002/elan.200302930
   Kaushika A, 2008, BIOSENS BIOELECTRON, V24, P676, DOI 10.1016/j.bios.2008.06.032
   Kavitha T, 2012, CARBON, V50, P2994, DOI 10.1016/j.carbon.2012.02.082
   Krishna R, 2012, J NANOSCI NANOTECHNO, V12, P6631, DOI 10.1166/jnn.2012.4570
   Kumar SA, 2008, NANOTECHNOLOGY, V19, DOI 10.1088/0957-4484/19/25/255501
   Lata S, 2012, PROCESS BIOCHEM, V47, P992, DOI 10.1016/j.procbio.2012.03.018
   Lavanya N, 2012, BIOSENS BIOELECTRON, V36, P41, DOI 10.1016/j.bios.2012.03.035
   Lee D, 2011, SENSORS-BASEL, V11, P9300, DOI 10.3390/s111009300
   Li H, 2011, BIOSENS BIOELECTRON, V26, P3590, DOI 10.1016/j.bios.2011.02.006
   Li HJ, 2014, J SOLID STATE ELECTR, V18, P477, DOI 10.1007/s10008-013-2277-y
   Li JJ, 2010, J MOL CATAL B-ENZYM, V66, P8, DOI 10.1016/j.molcatb.2010.03.005
   Li M, 2014, SENSOR ACTUAT B-CHEM, V192, P261, DOI 10.1016/j.snb.2013.10.140
   Li SF, 2013, COLLOID SURFACE B, V112, P344, DOI 10.1016/j.colsurfb.2013.07.027
   Li XL, 2013, SENSOR ACTUAT B-CHEM, V181, P501, DOI 10.1016/j.snb.2013.02.035
   Li YL, 2010, ELECTROCHIM ACTA, V55, P5123, DOI 10.1016/j.electacta.2010.04.017
   Liang WB, 2008, ELECTROCHIM ACTA, V53, P2302, DOI 10.1016/j.electacta.2007.09.057
   Lin YQ, 2010, BIOSENS BIOELECTRON, V25, P1350, DOI 10.1016/j.bios.2009.10.028
   Liu SL, 2014, NANOSCALE, V6, P2419, DOI 10.1039/c3nr05944h
   Liu ZM, 2009, ANAL LETT, V42, P3046, DOI 10.1080/00032710903276638
   Lu HT, 2013, COLLOID SURFACE B, V101, P106, DOI 10.1016/j.colsurfb.2012.05.033
   Luo LQ, 2011, MICROCHIM ACTA, V174, P55, DOI 10.1007/s00604-011-0591-6
   Luo XL, 2006, ELECTROANAL, V18, P319, DOI 10.1002/elan.200503415
   Martin M, 2014, J MATER CHEM B, V2, P739, DOI 10.1039/c3tb21171a
   Masoomi-Godarzi S, 2014, J ELECTROCHEM SOC, V161, pB19, DOI 10.1149/2.057401jes
   Miao XM, 2008, J ELECTROANAL CHEM, V612, P157, DOI 10.1016/j.jelechem.2007.09.026
   Mohseni G, 2012, INT J ELECTROCHEM SC, V7, P12098
   Mohseni G, 2012, INT J ELECTROCHEM SC, V7, P7033
   Monk P., 2001, FUNDAMENTALS OF ELEC
   Muti M, 2011, COLLOID SURFACE B, V86, P154, DOI 10.1016/j.colsurfb.2011.03.034
   Muti M, 2010, TALANTA, V82, P1680, DOI 10.1016/j.talanta.2010.07.040
   Myung Y, 2009, J PHYS CHEM C, V113, P1251, DOI 10.1021/jp806633j
   Nesakumar N, 2013, J COLLOID INTERF SCI, V410, P158, DOI 10.1016/j.jcis.2013.08.009
   Noorbakhsh A, 2011, BIOSENS BIOELECTRON, V30, P188, DOI 10.1016/j.bios.2011.09.010
   Norouzi P, 2011, INT J ELECTROCHEM SC, V6, P5189
   Ozel RE, 2014, BIOSENS BIOELECTRON, V52, P397, DOI 10.1016/j.bios.2013.08.054
   Pal S, 2010, BIOSENS BIOELECTRON, V26, P1624, DOI 10.1016/j.bios.2010.08.035
   Park S, 2011, MICROELECTRON ENG, V88, P2611, DOI 10.1016/j.mee.2011.02.054
   Peng YF, 2011, ANAL CHEM, V83, P820, DOI 10.1021/ac102370s
   Peng YF, 2010, CHEM COMMUN, V46, P9131, DOI 10.1039/c0cc01990a
   Periasamy AP, 2011, INT J ELECTROCHEM SC, V6, P2688
   Pita M, 2008, J COLLOID INTERF SCI, V321, P484, DOI 10.1016/j.jcis.2008.02.010
   Qiu JD, 2009, BIOSENS BIOELECTRON, V24, P2649, DOI 10.1016/j.bios.2009.01.022
   Rahman MM, 2010, SENSORS-BASEL, V10, P4855, DOI 10.3390/s100504855
   Rawal R, 2012, BIOSENS BIOELECTRON, V31, P144, DOI 10.1016/j.bios.2011.10.007
   Ren XL, 2009, J COLLOID INTERF SCI, V334, P183, DOI 10.1016/j.jcis.2009.02.043
   Sadeghi R, 2013, PHYS CHEM LIQ, V51, P704, DOI 10.1080/00319104.2013.782547
   Salimi A, 2007, BIOPHYS CHEM, V130, P122, DOI 10.1016/j.bpc.2007.08.004
   Salimi A, 2007, BIOSENS BIOELECTRON, V22, P3146, DOI 10.1016/j.bios.2007.02.002
   Salimi A, 2006, ELECTROCHEM COMMUN, V8, P1499, DOI 10.1016/j.elecom.2006.06.017
   Sharifi E, 2014, BIOSENS BIOELECTRON, V56, P313, DOI 10.1016/j.bios.2014.01.010
   Sharifi E, 2013, BIOSENS BIOELECTRON, V45, P260, DOI 10.1016/j.bios.2013.01.055
   Sharifi E, 2012, BIOELECTROCHEMISTRY, V86, P9, DOI 10.1016/j.bioelechem.2011.12.013
   Shen L, 2014, SENSOR ACTUAT B-CHEM, V201, P196, DOI 10.1016/j.snb.2014.05.002
   Shi XH, 2014, MICROCHIM ACTA, V181, P1, DOI 10.1007/s00604-013-1069-5
   Song J, 2013, SENSOR ACTUAT B-CHEM, V182, P675, DOI 10.1016/j.snb.2013.03.069
   Tu WW, 2011, CHEM-EUR J, V17, P9440, DOI 10.1002/chem.201100577
   Tyagi M, 2013, BIOSENS BIOELECTRON, V41, P110, DOI 10.1016/j.bios.2012.07.062
   Wang GF, 2014, ANALYST, V139, P3895, DOI 10.1039/c4an00499j
   Wang H, 2014, J MATER CHEM B, V2, P4442, DOI 10.1039/c4tb00541d
   Wang J, 2010, ELECTROCHIM ACTA, V55, P4436, DOI 10.1016/j.electacta.2010.02.078
   Wang XL, 2009, BIOSENS BIOELECTRON, V25, P668, DOI 10.1016/j.bios.2009.04.026
   Wei Q, 2010, BIOMATERIALS, V31, P7332, DOI 10.1016/j.biomaterials.2010.06.014
   Xie LL, 2013, COLLOID SURFACE B, V107, P245, DOI 10.1016/j.colsurfb.2013.02.020
   Yang T, 2012, ELECTROANAL, V24, P392, DOI 10.1002/elan.201100507
   Yang WY, 2011, ELECTROCHIM ACTA, V56, P6588, DOI 10.1016/j.electacta.2011.04.037
   Yazid SNAM, 2014, ANAL LETT, V47, P1821, DOI 10.1080/00032719.2014.888731
   Yumak T, 2011, COLLOID SURFACE B, V86, P397, DOI 10.1016/j.colsurfb.2011.04.030
   Zhang J, 2014, ANAL LETT, V47, P1147, DOI 10.1080/00032719.2013.865198
   Zhang MH, 2011, BIOPROC BIOSYST ENG, V34, P1143, DOI 10.1007/s00449-011-0565-4
   Zhang S, 2014, BIOSENS BIOELECTRON, V59, P335, DOI 10.1016/j.bios.2014.03.060
   Zhang XZ, 2014, J MATER CHEM A, V2, P10073, DOI 10.1039/c4ta01005a
   Zhang X, 2014, BIOSENS BIOELECTRON, V55, P446, DOI 10.1016/j.bios.2013.12.046
   Zhang ZJ, 2011, J ELECTROANAL CHEM, V650, P241, DOI 10.1016/j.jelechem.2010.10.016
   Zhu NN, 2004, ELECTROANAL, V16, P1925, DOI 10.1002/elan.200303028
   Zhuo Y, 2009, BIOMATERIALS, V30, P2284, DOI 10.1016/j.biomaterials.2009.01.002
NR 111
TC 25
Z9 25
U1 1
U2 161
PU WILEY-V C H VERLAG GMBH
PI WEINHEIM
PA POSTFACH 101161, 69451 WEINHEIM, GERMANY
SN 1040-0397
EI 1521-4109
J9 ELECTROANAL
JI Electroanalysis
PD SEP
PY 2015
VL 27
IS 9
SI SI
BP 2074
EP 2090
DI 10.1002/elan.201500024
PG 17
WC Chemistry, Analytical; Electrochemistry
WE Science Citation Index Expanded (SCI-EXPANDED)
SC Chemistry; Electrochemistry
GA CT6DL
UT WOS:000362901800005
DA 2023-06-30
ER

PT J
AU Al-Sagur, H
   Komathi, S
   Karakas, H
   Atilla, D
   Gurek, AG
   Basova, T
   Farmilo, N
   Hassan, AK
AF Al-Sagur, H.
   Komathi, S.
   Karakas, H.
   Atilla, D.
   Gurek, A. G.
   Basova, T.
   Farmilo, N.
   Hassan, A. K.
TI A glucose biosensor based on novel Lutetium bis-phthalocyanine
   incorporated silica-polyaniline conducting nanobeads
SO BIOSENSORS & BIOELECTRONICS
LA English
DT Article
DE Silica nanoparticles; Conducting nanobeads; Lutetium phthalocyanine;
   Glucose biosensor; PANI(PVIA)
ID PYROLYTIC-GRAPHITE ELECTRODE; ORGANIC-INORGANIC HYBRID; WALLED CARBON
   NANOTUBES; SOL-GEL; ITACONIC ACID; SOLUBLE POLYANILINE; OXIDASE;
   GRAPHENE; NANOPARTICLES; ENCAPSULATION
AB The facile preparation of highly sensitive electrochemical bioprobe based on lutetium phthalocyanine incorporated silica nanoparticles (SiO2(LuPc2)) grafted with Poly(vinyl alcohol-vinyl acetate) itaconic acid (PANI (PVIA)) doped polyaniline conducting nanobeads (SiO2(LuPc2)PANI(PVIA)-CNB) is reported. The preparation of CNB involves two stages (i) pristine synthesis of LuPc2 incorporated SiO2 and PANI(PVIA); (ii) covalent grafting of PANI(PVIA) onto the surface of SiO2(LuPc2). The morphology and other physico-chemical characteristics of CNB were investigated. The scanning electron microscopy images show that the average particle size of SiO2(LuPc2)PANI(PVIA)-CNB was between 180-220 nm. The amperometric measurements showed that the fabricated SiO2(LuPc2)PANI(PVIA)-CNB/GOx biosensor exhibited wide linear range (1-16 mM) detection of glucose with a low detection limit of 0.1 mM. SiO2(LuPc2)PANI(PVIA)-CNB/GOx biosensor exhibited high sensitivity (38.53 mu A mM(-1) cm(-2)) towards the detection of glucose under optimized conditions. Besides, the real (juice and serum) sample analysis based on a standard addition method and direct detection method showed high precision for measuring glucose at SiO2(LuPc2)PANI(PVIA)-CNB/GOx biosensor. The SiO2(LuPc2)PANI (PVIA)-CNB/GOx biosensor stored under refrigerated condition over a period of 45 days retains similar to 96.4% glucose response current.
C1 [Al-Sagur, H.; Komathi, S.; Farmilo, N.; Hassan, A. K.] Sheffield Hallam Univ, Mat & Engn Res Inst, Sheffield, S Yorkshire, England.
   [Karakas, H.; Atilla, D.; Gurek, A. G.] Gebze Tech Univ, Dept Chem, TR-41400 Gebze, Kocaeli, Turkey.
   [Basova, T.] Nikolaev Inst Inorgan Chem SB RAS, Lavrentiev Pr 3, Novosibirsk 630090, Russia.
   [Basova, T.] Novosibirsk State Univ, Pirogova Str 2, Novosibirsk, Russia.
C3 Sheffield Hallam University; Gebze Technical University; Russian Academy
   of Sciences; Nikolaev Institute of Inorganic Chemistry of the Russian
   Academy of Sciences; Novosibirsk State University
RP Hassan, AK (通讯作者)，Sheffield Hallam Univ, Mat & Engn Res Inst, Sheffield, S Yorkshire, England.
RI Gurek, Ayse Gul/AAG-5919-2019; Al-Sagur, Hadi/AAH-4706-2020; Basova,
   Tamara/T-5149-2017; Karakaş, Hayriye/AAX-6639-2021
OI Gurek, Ayse Gul/0000-0002-8565-2424; Al-Sagur, Hadi/0000-0003-1263-1005;
   Basova, Tamara/0000-0003-4001-8371; 
FU Ministry of Higher Education and Scientific Research (MOHESR); College
   of Medicine/Thi Qar University in the south of Iraq; Gebze Technical
   University [2017-A-101-01]; Nikolaev Institute of Inorganic Chemistry,
   Russia [V.44.4.3]
FX Hadi Al-Sagur acknowledges the financial support provided for his PhD
   study from the Ministry of Higher Education and Scientific Research
   (MOHESR) and the College of Medicine/Thi Qar University in the south of
   Iraq. H. Karakas, D. Atilla, A. G. Gurek acknowledge the research fund
   by Gebze Technical University (Project No.: 2017-A-101-01). T. Basova
   acknowledges the research fund by Nikolaev Institute of Inorganic
   Chemistry, Russia (basic project, V.44.4.3).
CR Acikbas Y, 2009, SENSOR ACTUAT B-CHEM, V135, P426, DOI 10.1016/j.snb.2008.09.031
   Al-Sagur H, 2017, BIOSENS BIOELECTRON, V92, P638, DOI 10.1016/j.bios.2016.10.038
   Armengol E, 1999, APPL CATAL A-GEN, V181, P305, DOI 10.1016/S0926-860X(98)00402-5
   Ayhan MM, 2013, DALTON T, V42, P14892, DOI 10.1039/c3dt51549d
   Basova T, 2008, J R SOC INTERFACE, V5, P801, DOI 10.1098/rsif.2007.1241
   Basova T, 2008, SURF SCI, V602, P2368, DOI 10.1016/j.susc.2008.04.044
   Binnemans K, 2005, HBK PHYS CHEM RARE, V35, P107, DOI 10.1016/S0168-1273(05)35003-3
   Booth MA, 2015, LANGMUIR, V31, P8033, DOI 10.1021/acs.langmuir.5b01863
   Chiu JY, 2009, BIOSENS BIOELECTRON, V24, P2015, DOI 10.1016/j.bios.2008.10.010
   Cui LL, 2015, J POWER SOURCES, V282, P9, DOI 10.1016/j.jpowsour.2015.02.031
   Damink LHHO, 1996, BIOMATERIALS, V17, P765, DOI 10.1016/0142-9612(96)81413-X
   Dominis AJ, 2002, SYNTHETIC MET, V129, P165, DOI 10.1016/S0379-6779(02)00048-6
   Fang AP, 2003, BIOSENS BIOELECTRON, V19, P43, DOI 10.1016/S0956-5663(03)00133-7
   Fang YS, 2015, BIOSENS BIOELECTRON, V64, P324, DOI 10.1016/j.bios.2014.09.022
   Galanin NE, 2012, RUSS J GEN CHEM+, V82, P1734, DOI 10.1134/S1070363212100179
   Galant AL, 2015, FOOD CHEM, V188, P149, DOI 10.1016/j.foodchem.2015.04.071
   Gao QA, 2011, SENSOR ACTUAT B-CHEM, V153, P219, DOI 10.1016/j.snb.2010.10.034
   Garcia-Sanchez MA, 2013, MOLECULES, V18, P588, DOI 10.3390/molecules18010588
   Gopalan AI, 2010, BIOSENS BIOELECTRON, V26, P1638, DOI 10.1016/j.bios.2010.08.042
   Gopalan AI, 2009, BIOMATERIALS, V30, P5999, DOI 10.1016/j.biomaterials.2009.07.047
   Han YD, 2017, LANGMUIR, V33, P5879, DOI 10.1021/acs.langmuir.7b01140
   He QJ, 2010, BIOMATERIALS, V31, P1085, DOI 10.1016/j.biomaterials.2009.10.046
   Holland BT, 1998, J PHYS CHEM B, V102, P4301, DOI 10.1021/jp9812738
   International Diabetes Federation, 2006, J CHEM INFORM MODELI
   Isiklan N, 2009, J APPL POLYM SCI, V114, P40, DOI 10.1002/app.30549
   Jaganathan H, 2012, ADV DRUG DELIVER REV, V64, P1800, DOI 10.1016/j.addr.2012.05.008
   Kuznetsova NA, 2011, J PORPHYR PHTHALOCYA, V15, P718, DOI 10.1142/S1088424611003690
   Li JP, 2009, SENSOR ACTUAT B-CHEM, V139, P400, DOI 10.1016/j.snb.2009.03.004
   Li QW, 2000, MAT SCI ENG C-BIO S, V11, P67
   Manesh KM, 2010, BIOSENS BIOELECTRON, V25, P1579, DOI 10.1016/j.bios.2009.11.015
   Mani V, 2014, ENZYME MICROB TECH, V66, P60, DOI 10.1016/j.enzmictec.2014.08.009
   Mishra RK, 2011, INT J PLAST TECHNOL, V15, P21, DOI 10.1007/s12588-011-9012-2
   Mobin SM, 2010, ANAL CHEM, V82, P5983, DOI 10.1021/ac1004037
   Nagarale RK, 2009, ELECTROCHIM ACTA, V54, P6508, DOI 10.1016/j.electacta.2009.06.027
   Nobrega MM, 2012, J PHYS CHEM B, V116, P14191, DOI 10.1021/jp309484e
   Olgac R, 2017, BIOSENS BIOELECTRON, V98, P202, DOI 10.1016/j.bios.2017.06.028
   Pal C., 2011, J R SOC INTERFACE, V74, P2848
   Pattabiraman VR, 2011, NATURE, V480, P471, DOI 10.1038/nature10702
   Peters AL, 2015, DIABETES CARE, V38, P1687, DOI 10.2337/dc15-0843
   Piao YX, 2015, BIOSENS BIOELECTRON, V65, P220, DOI 10.1016/j.bios.2014.10.032
   Qu ZY, 2015, ACS APPL MATER INTER, V7, P14537, DOI 10.1021/acsami.5b02912
   Rahy A, 2011, SYNTHETIC MET, V161, P280, DOI 10.1016/j.synthmet.2010.11.036
   Roosz N, 2017, J COLLOID INTERF SCI, V502, P184, DOI 10.1016/j.jcis.2017.04.092
   Salimi A, 2004, ANAL BIOCHEM, V333, P49, DOI 10.1016/j.ab.2004.06.039
   Shafiee G, 2012, J DIABETES METAB DIS, V11, DOI 10.1186/2251-6581-11-17
   Singh M, 2009, SENSOR ACTUAT B-CHEM, V143, P430, DOI 10.1016/j.snb.2009.09.005
   Siswana MP, 2006, ELECTROCHIM ACTA, V52, P114, DOI 10.1016/j.electacta.2006.03.090
   Sorokin AB, 2001, MICROPOR MESOPOR MAT, V46, P87, DOI 10.1016/S1387-1811(01)00294-3
   SWOBODA BEP, 1965, J BIOL CHEM, V240, P2209
   Tabish SA, 2007, INT J HEALTH SCI-IJH, V1, pV
   Tatdelen B., 2017, POLYM ADV TECHNOL
   Tirimacco R, 2010, INT J DIABETES MELLI, V1, P24, DOI [DOI 10.1016/J.IJDM.2009.12.002], DOI 10.1016/J.IJDM.2009.12.002]
   Wang BQ, 1998, ANAL CHEM, V70, P3170, DOI 10.1021/ac980160h
   Wang HB, 2013, MICROPOR MESOPOR MAT, V168, P65, DOI 10.1016/j.micromeso.2012.09.025
   Wang HH, 2015, SENSOR ACTUAT B-CHEM, V216, P298, DOI 10.1016/j.snb.2015.04.044
   Wang YM, 2014, J MACROMOL SCI A, V51, P577, DOI 10.1080/10601325.2014.916179
   Yin YY, 2017, INT J BIOL MACROMOL, V102, P10, DOI 10.1016/j.ijbiomac.2017.04.005
   Zebda A, 2011, NAT COMMUN, V2, DOI 10.1038/ncomms1365
   Zeghioud H, 2015, J SERB CHEM SOC, V80, P917, DOI 10.2298/JSC140719003Z
   Zhao BZ, 2009, TOXICOL APPL PHARM, V241, P163, DOI 10.1016/j.taap.2009.08.010
   Zhao Y., 2009, SMART LIGHT RESPONSI, P1
   Zhu C., 2014, AM CHEM SOC, V1, P230
   Zhuang QF, 2011, CHINESE J ANAL CHEM, V39, P1567, DOI 10.3724/SP.J.1096.2011.01567
   Zugle R, 2012, J MOL CATAL A-CHEM, V358, P49, DOI 10.1016/j.molcata.2012.02.010
NR 64
TC 31
Z9 31
U1 2
U2 140
PU ELSEVIER ADVANCED TECHNOLOGY
PI OXFORD
PA OXFORD FULFILLMENT CENTRE THE BOULEVARD, LANGFORD LANE, KIDLINGTON,
   OXFORD OX5 1GB, OXON, ENGLAND
SN 0956-5663
EI 1873-4235
J9 BIOSENS BIOELECTRON
JI Biosens. Bioelectron.
PD APR 15
PY 2018
VL 102
BP 637
EP 645
DI 10.1016/j.bios.2017.12.004
PG 9
WC Biophysics; Biotechnology & Applied Microbiology; Chemistry, Analytical;
   Electrochemistry; Nanoscience & Nanotechnology
WE Science Citation Index Expanded (SCI-EXPANDED)
SC Biophysics; Biotechnology & Applied Microbiology; Chemistry;
   Electrochemistry; Science & Technology - Other Topics
GA FU9LE
UT WOS:000424176600084
PM 29253816
OA Green Accepted
DA 2023-06-30
ER

PT J
AU Xu, MD
   Zhuang, JY
   Jiang, XY
   Liu, XZ
   Tang, DP
AF Xu, Mingdi
   Zhuang, Junyang
   Jiang, Xiaoyu
   Liu, Xinzhong
   Tang, Dianping
TI A three-dimensional DNA walker amplified FRET sensor for detection of
   telomerase activity based on the MnO2 nanosheet-upconversion
   nanoparticle sensing platform
SO CHEMICAL COMMUNICATIONS
LA English
DT Article
ID ELECTROCHEMICAL DETECTION; ULTRASENSITIVE DETECTION; SENSITIVE
   DETECTION; AMPLIFICATION; SIGNAL; BIOSENSOR
AB A novel fluorescent sensing platform for telomerase activity assay was developed by coupling a three-dimensional (3D) DNA walker with the MnO2 nanosheet-upconversion nanoparticle (UCNPs) complex-based fluorescence resonance energy-transfer (FRET) system.
C1 [Xu, Mingdi; Jiang, Xiaoyu; Liu, Xinzhong] Fujian Univ Technol, Coll Ecol Environm & Urban Construct, Fuzhou 350108, Fujian, Peoples R China.
   [Zhuang, Junyang] Fujian Med Univ, Sch Pharm, Higher Educ Key Lab Nano Biomed Technol Fujian Pr, Dept Pharmaceut Anal, Fuzhou 350122, Fujian, Peoples R China.
   [Tang, Dianping] Fuzhou Univ, Minist Educ & Fujian Prov, Key Lab Anal & Detect Food Safety, Inst Nanomed & Nanobiosensing,Dept Chem, Fuzhou 350108, Fujian, Peoples R China.
C3 Fujian University of Technology; Fujian Medical University; Fuzhou
   University
RP Zhuang, JY (通讯作者)，Fujian Med Univ, Sch Pharm, Higher Educ Key Lab Nano Biomed Technol Fujian Pr, Dept Pharmaceut Anal, Fuzhou 350122, Fujian, Peoples R China.; Tang, DP (通讯作者)，Fuzhou Univ, Minist Educ & Fujian Prov, Key Lab Anal & Detect Food Safety, Inst Nanomed & Nanobiosensing,Dept Chem, Fuzhou 350108, Fujian, Peoples R China.
EM Junyang.Zhuang@hotmail.com; dianping.tang@fzu.edu.cn
OI Xu, Mingdi/0000-0003-4187-5113
FU National Natural Science Foundation of China [21705092]; Natural Science
   Foundation of Fujian Province [2018J01442]; Educational Research Project
   of Young and Middle-aged Teachers in Fujian Province [JT180322,
   JAT170487]; Foundation for High-Level Talents in Quanzhou City
   [2017Z029]; Foundation in Fujian University of Technology [GY-Z18042]
FX This work was supported by the National Natural Science Foundation of
   China (21705092), the Natural Science Foundation of Fujian Province
   (2018J01442), the Educational Research Project of Young and Middle-aged
   Teachers in Fujian Province (JT180322 and JAT170487), the Foundation for
   High-Level Talents in Quanzhou City (2017Z029) and the Foundation in
   Fujian University of Technology (GY-Z18042).
CR Chen GY, 2014, CHEM REV, V114, P5161, DOI 10.1021/cr400425h
   Chen J, 2019, NANOSCALE HORIZ, V4, P321, DOI 10.1039/c8nh00274f
   Chen JB, 2017, ANAL CHEM, V89, P12888, DOI 10.1021/acs.analchem.7b03529
   Deng RR, 2011, J AM CHEM SOC, V133, P20168, DOI 10.1021/ja2100774
   He H, 2018, ANAL CHEM, V90, P12356, DOI 10.1021/acs.analchem.8b04330
   Ji YH, 2017, BIOSENS BIOELECTRON, V96, P201, DOI 10.1016/j.bios.2017.05.008
   Jung C, 2016, NAT NANOTECHNOL, V11, P157, DOI [10.1038/nnano.2015.246, 10.1038/NNANO.2015.246]
   Lei J, 2018, ELECTROCHEM COMMUN, V92, P43, DOI 10.1016/j.elecom.2018.05.023
   Li K, 2017, TALANTA, V167, P645, DOI 10.1016/j.talanta.2017.03.003
   Li W, 2017, CHEM COMMUN, V53, P5527, DOI 10.1039/c7cc02306e
   Ling PH, 2016, CHEM COMMUN, V52, P1226, DOI 10.1039/c5cc08418k
   Liu Q, 2012, J AM CHEM SOC, V134, P5390, DOI 10.1021/ja3003638
   Liu SS, 2018, CHEM-EUR J, V24, P3677, DOI 10.1002/chem.201704251
   Peng C, 2019, ANAL CHEM, V91, P5762, DOI 10.1021/acs.analchem.8b05961
   Peng HY, 2017, NAT COMMUN, V8, DOI 10.1038/ncomms14378
   Qu XM, 2017, ANGEW CHEM INT EDIT, V56, P1855, DOI 10.1002/anie.201611777
   Wang HH, 2016, CHEM SCI, V7, P4945, DOI 10.1039/c6sc00802j
   Wang LJ, 2013, ANAL CHEM, V85, P11509, DOI 10.1021/ac402747r
   Wang LD, 2015, CHEM SCI, V6, P6777, DOI 10.1039/c5sc02784e
   Wang LX, 2018, BIOSENS BIOELECTRON, V121, P153, DOI 10.1016/j.bios.2018.08.069
   Wiesholler LM, 2018, ANAL CHEM, V90, P14247, DOI 10.1021/acs.analchem.8b03279
   Xiao T, 2018, ACS APPL MATER INTER, V10, P6560, DOI 10.1021/acsami.7b18816
   Xu XL, 2017, BIOSENS BIOELECTRON, V87, P600, DOI 10.1016/j.bios.2016.09.005
   Yan X, 2018, ANAL CHEM, V90, P2618, DOI 10.1021/acs.analchem.7b04193
   Yang HT, 2019, CHEM COMMUN, V55, P5994, DOI 10.1039/c9cc02610j
   Yuan YX, 2014, CHEM COMMUN, V50, P1095, DOI 10.1039/c3cc47755j
   Zhang HR, 2014, ANAL CHEM, V86, P3834, DOI 10.1021/ac403960g
   Zhang J, 2018, BIOSENS BIOELECTRON, V102, P33, DOI 10.1016/j.bios.2017.10.050
   Zhang L, 2016, BIOSENS BIOELECTRON, V77, P144, DOI 10.1016/j.bios.2015.08.045
   Zhang L, 2019, ANAL CHEM, V91, P6403, DOI 10.1021/acs.analchem.8b05370
   Zhang XL, 2014, ANAL CHEM, V86, P3426, DOI 10.1021/ac500336f
   Zhao YX, 2015, CHEM REV, V115, P12491, DOI 10.1021/acs.chemrev.5b00428
NR 32
TC 41
Z9 42
U1 13
U2 285
PU ROYAL SOC CHEMISTRY
PI CAMBRIDGE
PA THOMAS GRAHAM HOUSE, SCIENCE PARK, MILTON RD, CAMBRIDGE CB4 0WF, CAMBS,
   ENGLAND
SN 1359-7345
EI 1364-548X
J9 CHEM COMMUN
JI Chem. Commun.
PD AUG 25
PY 2019
VL 55
IS 66
BP 9857
EP 9860
DI 10.1039/c9cc05387e
PG 4
WC Chemistry, Multidisciplinary
WE Science Citation Index Expanded (SCI-EXPANDED)
SC Chemistry
GA IQ2OW
UT WOS:000480589900023
PM 31364637
DA 2023-06-30
ER

PT J
AU Liv, L
   Kayabay, H
AF Liv, Lokman
   Kayabay, Hilal
TI An Electrochemical Biosensing Platform for the SARS-CoV-2 Spike Antibody
   Detection Based on the Functionalised SARS-CoV-2 Spike Antigen Modified
   Electrode
SO CHEMISTRYSELECT
LA English
DT Article
DE Antibody determination; biosensors; COVID-19; gold; SARS-CoV-2
ID LATERAL FLOW IMMUNOASSAY; RAPID DETECTION; ASSAY
AB We developed an electrochemical biosensing platform using gold-clusters, cysteamine, the spike protein of the severe acute respiratory syndrome-coronavirus-2 (SARS-CoV-2) antigen and bovine serum albumin on a glassy carbon electrode able to determine the SARS-CoV-2 spike antibody. The developed biosensor could detect 9.3 ag/mL of the SARS-CoV-2 spike antibody in synthetic media in 20 min in a linear range from 0.1 fg/mL to 10.0 pg/mL. The developed method demonstrated good selectivity in the presence of spike antigens from other viruses. Clinical samples consisting of gargle and mouthwash liquids were analyzed with both RT-PCR and the developed biosensor system to reveal the sensitivity and specificity of the proposed method. Moreover, the developed method was compared with the lateral flow immunoassay method in terms of sensitivity.
C1 [Liv, Lokman; Kayabay, Hilal] TUBITAK UME, Natl Metrol Inst, Sci & Technol Res Council Turkey, Electrochem Lab,Chem Grp, TR-41470 Kocaeli, Turkey.
C3 National Metrology Institute of Turkey; Turkiye Bilimsel ve Teknolojik
   Arastirma Kurumu (TUBITAK)
RP Liv, L (通讯作者)，TUBITAK UME, Natl Metrol Inst, Sci & Technol Res Council Turkey, Electrochem Lab,Chem Grp, TR-41470 Kocaeli, Turkey.
EM lokman.liv@tubitak.gov.tr
RI Liv, Lokman/AAC-3940-2019
OI Liv, Lokman/0000-0001-8008-1012
CR Abbasi J, 2021, JAMA-J AM MED ASSOC, V326, P1781, DOI 10.1001/jama.2021.18919
   Adams E.R., MEDRXIV 2020
   Ahmadivand A., 2020, 200608356 ARXIV, V2006, P08536
   Ai T., 2019, RADIOLOGY, V2020, P200642, DOI [10.1148/radiol.2020200642, DOI 10.1148/RADIOL.2020200642]
   Alafeef M, 2020, ACS NANO, V14, P17028, DOI 10.1021/acsnano.0c06392
   Andryukov BG, 2020, AIMS MICROBIOL, V6, P280, DOI 10.3934/microbiol.2020018
   Broughton James P, 2020, medRxiv, DOI 10.1101/2020.03.06.20032334
   Chan JFW, 2020, J CLIN MICROBIOL, V58, DOI [10.1128/JCM.00310-20, 10.1128/JCM.00310-20.]
   Chen ZH, 2020, ANAL CHEM, V92, P7226, DOI 10.1021/acs.analchem.0c00784
   Chow FWN, 2020, INT J MOL SCI, V21, DOI 10.3390/ijms21155380
   Ding X, 2020, NAT COMMUN, V11, DOI 10.1038/s41467-020-18575-6
   Dong X, 2020, LANCET, V395, P507
   Eissa S, 2021, ANAL CHEM, V93, P1826, DOI 10.1021/acs.analchem.0c04719
   Fabiani L, 2021, BIOSENS BIOELECTRON, V171, DOI 10.1016/j.bios.2020.112686
   Fan BE, 2020, AM J HEMATOL, V95, pE131, DOI 10.1002/ajh.25774
   Fang YC, 2020, RADIOLOGY, V296, pE115, DOI 10.1148/radiol.2020200432
   Huang C, 2020, ACS OMEGA, V5, P12550, DOI 10.1021/acsomega.0c01554
   Huang Z, 2020, BIOSENS BIOELECTRON, V164, DOI 10.1016/j.bios.2020.112316
   Jiang MH, 2020, FRONT CELL INFECT MI, V10, DOI 10.3389/fcimb.2020.00331
   Karakus E, 2021, ANAL CHIM ACTA, V1182, DOI 10.1016/j.aca.2021.338939
   Kenji M, 2020, EURO SURVEILL, V25, DOI DOI 10.2807/1560-7917.ES.2020.25.10.20043752
   Khan MS, 2019, ANALYST, V144, P1448, DOI 10.1039/c8an02085j
   Khan MS, 2018, BIOSENS BIOELECTRON, V110, P132, DOI 10.1016/j.bios.2018.03.044
   Kucirka LM, 2020, ANN INTERN MED, V173, P262, DOI 10.7326/M20-1495
   Lan L, 2020, JAMA-J AM MED ASSOC, V323, P1502, DOI 10.1001/jama.2020.2783
   Layqah LA, 2019, MICROCHIM ACTA, V186, DOI 10.1007/s00604-019-3345-5
   Lee K, 2009, GLOB INST, P1
   Li XX, 2015, INT J MOL MED, V36, P1319, DOI 10.3892/ijmm.2015.2333
   Li YF, 2020, J MED VIROL, V92, P903, DOI 10.1002/jmv.25786
   Liu F, 2011, BIOCHIP J, V5, P123, DOI 10.1007/s13206-011-5204-2
   Liu GQ, 2021, ACS SENSORS, V6, P593, DOI 10.1021/acssensors.0c02621
   Liv L., 2022, CHEMISTRYSELECT, V7
   Liv L, 2022, ANAL BIOANAL CHEM, V414, P1313, DOI 10.1007/s00216-021-03752-3
   Liv L, 2021, BIOSENS BIOELECTRON, V192, DOI 10.1016/j.bios.2021.113497
   Liv L, 2021, MICROCHEM J, V168, DOI 10.1016/j.microc.2021.106445
   Mojsoska B, 2021, SENSORS-BASEL, V21, DOI 10.3390/s21020390
   Nishiura H, 2020, INT J INFECT DIS, V94, P154, DOI 10.1016/j.ijid.2020.03.020
   Oran DP, 2020, ANN INTERN MED, V173, P362, DOI 10.7326/M20-3012
   Pan Y, 2020, LANCET INFECT DIS, V20, P411, DOI 10.1016/S1473-3099(20)30113-4
   Park Sang Woo, 2020, medRxiv, DOI 10.1101/2020.03.09.20033514
   Pokhrel P, 2020, ACS SENSORS, V5, P2283, DOI 10.1021/acssensors.0c01153
   Qiu GG, 2020, ACS NANO, V14, P5268, DOI 10.1021/acsnano.0c02439
   Rahmati Z, 2021, MICROCHIM ACTA, V188, DOI 10.1007/s00604-021-04762-9
   Seo G, 2020, ACS NANO, V14, P5135, DOI 10.1021/acsnano.0c02823
   Sohrabi C, 2020, INT J SURG, V76, P71, DOI 10.1016/j.ijsu.2020.02.034
   Torrente-Rodriguez RM, 2020, MATTER-US, V3, DOI 10.1016/j.matt.2020.09.027
   Udugama B, 2020, ACS NANO, V14, P3822, DOI 10.1021/acsnano.0c02624
   Vadlamani BS, 2020, SENSORS-BASEL, V20, DOI 10.3390/s20205871
   van Kasteren Puck B, 2020, J Clin Virol, V128, P104412, DOI 10.1016/j.jcv.2020.104412
   Visseaux B, 2020, J CLIN MICROBIOL, V58, DOI 10.1128/JCM.00630-20
   Wang D., 2020, LANCET, V323, P1061, DOI [DOI 10.1016/S0140-6736(20)30566-3, 10.1001/jama.2020.1585]
   Wang DM, 2020, NAT BIOMED ENG, V4, P1150, DOI 10.1038/s41551-020-00655-z
   Wang RB, 2011, MICROCHIM ACTA, V172, P291, DOI 10.1007/s00604-010-0490-2
   Wang XJ, 2020, SCI BULL, V65, P1436, DOI 10.1016/j.scib.2020.04.041
   Wang XL, 2020, CLIN CHEM, V66, P977, DOI 10.1093/clinchem/hvaa099
   Wen T, 2020, ANALYST, V145, P5345, DOI [10.1039/d0an00629g, 10.1039/D0AN00629G]
   Wu F, 2020, NATURE, V579, P265, DOI 10.1038/s41586-020-2008-3
   Yan C, 2020, CLIN MICROBIOL INFEC, V26, P773, DOI 10.1016/j.cmi.2020.04.001
   Yang M, 2020, EUR UROL FOCUS, V6, P1124, DOI 10.1016/j.euf.2020.05.009
   Yang T, 2020, DIAGNOSTICS, V10, DOI 10.3390/diagnostics10030165
   Ye Z, 2020, EUR RADIOL, V30, P4381, DOI 10.1007/s00330-020-06801-0
   Zeng L, 2020, MATER CHEM FRONT, V4, P2000, DOI 10.1039/d0qm00294a
   Zhao H, 2021, SENSOR ACTUAT B-CHEM, V327, DOI 10.1016/j.snb.2020.128899
NR 63
TC 8
Z9 8
U1 7
U2 21
PU WILEY-V C H VERLAG GMBH
PI WEINHEIM
PA POSTFACH 101161, 69451 WEINHEIM, GERMANY
SN 2365-6549
J9 CHEMISTRYSELECT
JI ChemistrySelect
PD MAR 15
PY 2022
VL 7
IS 10
AR e202200256
DI 10.1002/slct.202200256
PG 6
WC Chemistry, Multidisciplinary
WE Science Citation Index Expanded (SCI-EXPANDED)
SC Chemistry
GA ZW7NO
UT WOS:000771395600043
PM 35601978
OA Green Published, Bronze
DA 2023-06-30
ER

PT J
AU Ma, JP
   Bai, WS
   Zheng, JB
AF Ma, Junping
   Bai, Wushuang
   Zheng, Jianbin
TI A novel self-cleaning electrochemical biosensor integrating copper
   porphyrin-derived metal-organic framework nanofilms, G-quadruplex, and
   DNA nanomotors for achieving cyclic detection of lead ions
SO BIOSENSORS & BIOELECTRONICS
LA English
DT Article
DE Self-cleaning electrochemical biosensor; Metal-organic framework;
   G-quadruplex-hemin DNAzyme; DNA nanomotor; Lead ion
ID MIMICKING DNAZYME; ELECTRODE; OLIGONUCLEOTIDE
AB A self-cleaning electrochemical biosensor based on two-dimensional Cu-porphyrin (Cu-TCPP) metal-organic framework nanofilms, novel super G-quadruplex (G4), and DNA nanomotors was developed for the cyclic detection of Pb2+ ions. The Cu-TCPP framework with inherent peroxidase activity can create an ultra-thin nanofilm that functioned as a carrier to support the metastable G4 comprising four individual DNA strands. The introduction of Pb2+ and the intercalation of hemin can help it to form stable G4-hemin DNAzymes, which exhibits strong catalytic H2O2 reduction activity, and its number will be directly related to the amount of the introduced Pb2+. Moreover, a DNA nanomotor system is introduced to achieve cyclic detection, and the addition of the fuel DNA strands enables G4 to perform a "complete-dissociation-complete" process for achieving self-cleaning of the electrode interface and the cycle detection of Pb2+. The synergistic effects of Cu-TCPP and G4-hemin DNAzymes, which exhibits efficient and catalytic H2O2 reduction, enhance the performance of the electrochemical sensing system. The linear range of this sensor to Pb2+ is 5 nM-5 mu M, and the detection limit is 1.7 nM. Compared with the best system in reported studies, its linear range is five times wider and its detection limit is lower than the previously lowest one. Taking advantage of the Pb2+ stabilized G4, the proposed sensor can selectively detect Pb2+ in the presence of other metal ions. The results presented herein comprise a valuable reference for constructing DNA nanoelectronic devices and establish sensitive and cyclic detection of the target and preparing of self-cleaning electrode interfaces.
C1 [Ma, Junping; Zheng, Jianbin] Northwest Univ, Coll Chem & Mat Sci, Shaanxi Prov Key Lab Electroanalyt Chem, Xian 710127, Shaanxi, Peoples R China.
   [Bai, Wushuang] Northwest Univ, Coll Food Sci & Engn, Shaanxi Prov Key Lab Electroanalyt Chem, Xian 710127, Shaanxi, Peoples R China.
C3 Northwest University Xi'an; Northwest University Xi'an
RP Zheng, JB (通讯作者)，Northwest Univ, Coll Chem & Mat Sci, Shaanxi Prov Key Lab Electroanalyt Chem, Xian 710127, Shaanxi, Peoples R China.; Bai, WS (通讯作者)，Northwest Univ, Coll Food Sci & Engn, Shaanxi Prov Key Lab Electroanalyt Chem, Xian 710127, Shaanxi, Peoples R China.
EM bws@nwu.edu.cn; zhengjb@nwu.edu.cn
FU National Natural Science Foundation of China [21575113]; Natural Science
   Foundation of Shaanxi Province in China [2018JQ2029]
FX We gratefully acknowledge the financial support of this project by the
   National Natural Science Foundation of China (No. 21575113) and the
   Natural Science Foundation of Shaanxi Province in China (No.
   2018JQ2029).
CR Alizadeh N., 2017, CATAL ACT NUCL ACIDS, V170, P85
   Cai W, 2018, BIOSENS BIOELECTRON, V117, P312, DOI 10.1016/j.bios.2018.06.020
   Charbgoo F, 2017, BIOSENS BIOELECTRON, V96, P33, DOI 10.1016/j.bios.2017.04.037
   Chen YX, 2018, BIOSENS BIOELECTRON, V99, P612, DOI 10.1016/j.bios.2017.08.036
   Fouskaki M, 2005, ANAL CHEM, V77, P1780, DOI 10.1021/ac049013b
   Fu T, 2016, TALANTA, V147, P302, DOI 10.1016/j.talanta.2015.10.004
   Huang YC, 2014, ANGEW CHEM INT EDIT, V53, P14055, DOI 10.1002/anie.201407729
   Jarczewska M, 2015, BIOELECTROCHEMISTRY, V101, P35, DOI 10.1016/j.bioelechem.2014.06.013
   Jie GF, 2017, BIOSENS BIOELECTRON, V94, P243, DOI 10.1016/j.bios.2017.03.015
   Li F, 2013, BIOSENS BIOELECTRON, V41, P903, DOI 10.1016/j.bios.2012.09.048
   Li T, 2009, ANAL CHEM, V81, P2144, DOI 10.1021/ac900188y
   Li XJ, 2019, TRAC-TREND ANAL CHEM, V113, P1, DOI 10.1016/j.trac.2019.01.008
   Li YM, 2014, ORG BIOMOL CHEM, V12, P2543, DOI 10.1039/c4ob00317a
   Liao JW, 2019, CHEM ENG J, V372, P1028, DOI 10.1016/j.cej.2019.04.212
   Livshits GI, 2014, NAT NANOTECHNOL, V9, P1040, DOI [10.1038/nnano.2014.246, 10.1038/NNANO.2014.246]
   Loh IY, 2014, ACS NANO, V8, P10293, DOI 10.1021/nn5034983
   Lu ZW, 2019, ELECTROCHIM ACTA, V295, P514, DOI 10.1016/j.electacta.2018.10.176
   Ma JP, 2020, ACS APPL MATER INTER, V12, P58105, DOI 10.1021/acsami.0c09254
   Ma JP, 2020, MICROCHIM ACTA, V187, DOI 10.1007/s00604-020-04355-y
   Pelossof G, 2010, ANAL CHEM, V82, P4396, DOI 10.1021/ac100095u
   Peng HY, 2017, NAT COMMUN, V8, DOI 10.1038/ncomms14378
   Perez-Serradilla JA, 2007, ANAL BIOANAL CHEM, V389, P1541, DOI 10.1007/s00216-007-1539-x
   Qin L, 2018, ANAL CHEM, V90, P9983, DOI 10.1021/acs.analchem.8b02428
   Shin SR, 2017, ADV SCI, V4, DOI 10.1002/advs.201600522
   Sitko R, 2014, ACS APPL MATER INTER, V6, P20144, DOI 10.1021/am505740d
   Sun HJ, 2013, ANALYST, V138, P856, DOI 10.1039/c2an36564b
   Tan Y, 2016, ANALYST, V141, P1121, DOI 10.1039/c5an02114f
   Wang C, 2019, ANGEW CHEM INT EDIT, V58, P9846, DOI 10.1002/anie.201903981
   Wang HM, 2019, ANGEW CHEM INT EDIT, V58, P7380, DOI 10.1002/anie.201902714
   Wang J, 2019, ANAL CHEM, V91, P5244, DOI 10.1021/acs.analchem.9b00007
   Wang ZH, 2014, CHEM COMMUN, V50, P1178, DOI 10.1039/c3cc48356h
   Wen K, 2020, SENSOR ACTUAT B-CHEM, V304, DOI 10.1016/j.snb.2019.127410
   Xiang JJ, 2010, ENVIRON POLLUT, V158, P1376, DOI 10.1016/j.envpol.2010.01.002
   Xiao Y, 2007, J AM CHEM SOC, V129, P262, DOI 10.1021/ja067278x
   Xie F, 2019, TRAC-TREND ANAL CHEM, V119, DOI 10.1016/j.trac.2019.115624
   Yang WW, 2017, CHEM ENG J, V327, P849, DOI 10.1016/j.cej.2017.06.159
   Yap SHK, 2018, ACS SENSORS, V3, P2506, DOI 10.1021/acssensors.8b01031
   Yu J, 2017, TALANTA, V164, P216, DOI 10.1016/j.talanta.2016.11.015
   Zhang J, 2018, BIOSENS BIOELECTRON, V118, P1, DOI 10.1016/j.bios.2018.07.033
   Zhang Q, 2012, BIOSENS BIOELECTRON, V38, P331, DOI 10.1016/j.bios.2012.06.011
   Zhang RF, 2019, SENSOR ACTUAT B-CHEM, V297, DOI 10.1016/j.snb.2019.126771
   Zhong RB, 2018, ACS APPL MATER INTER, V10, P4512, DOI 10.1021/acsami.7b17926
   Zhu Q, 2018, J HAZARD MATER, V355, P50, DOI 10.1016/j.jhazmat.2018.04.082
NR 43
TC 10
Z9 11
U1 33
U2 176
PU ELSEVIER ADVANCED TECHNOLOGY
PI OXFORD
PA OXFORD FULFILLMENT CENTRE THE BOULEVARD, LANGFORD LANE, KIDLINGTON,
   OXFORD OX5 1GB, OXON, ENGLAND
SN 0956-5663
EI 1873-4235
J9 BIOSENS BIOELECTRON
JI Biosens. Bioelectron.
PD FEB 1
PY 2022
VL 197
AR 113801
DI 10.1016/j.bios.2021.113801
EA NOV 2021
PG 8
WC Biophysics; Biotechnology & Applied Microbiology; Chemistry, Analytical;
   Electrochemistry; Nanoscience & Nanotechnology
WE Science Citation Index Expanded (SCI-EXPANDED)
SC Biophysics; Biotechnology & Applied Microbiology; Chemistry;
   Electrochemistry; Science & Technology - Other Topics
GA XC7BW
UT WOS:000722165400008
PM 34814032
DA 2023-06-30
ER

PT J
AU Cui, HF
   Zhang, TT
   Lv, QY
   Song, XJ
   Zhai, XJ
   Wang, GG
AF Cui, Hui-Fang
   Zhang, Ting-Ting
   Lv, Qi-Yan
   Song, Xiaojie
   Zhai, Xiao-Jing
   Wang, Gai-Gai
TI An acetylcholinesterase biosensor based on doping Au nanorod@SiO2
   nanoparticles into TiO2-chitosan hydrogel for detection of
   organophosphate pesticides
SO BIOSENSORS & BIOELECTRONICS
LA English
DT Article
DE Au nanorods; Mesoporous SiO2; Organophosphorus pesticides detection;
   Acetylcholinesterase biosensor; TiO2; Chitosan
ID CARBON NANOTUBES; HORSERADISH-PEROXIDASE; LIPOSOME BIOREACTORS; GOLD
   NANORODS; IMMOBILIZATION; NANOCOMPOSITE; MATRIX; BEHAVIOR; JUICES;
   GROWTH
AB A stable and sensitive electrochemical acetylcholinesterase (AChE) biosensor for detection of organophosphorus pesticides (OPs) was developed by doping Au nanorods (AuNRs)@mesoporous SiO2 (MS) core-shell nanoparticles into CS/TiO2-CS (CS denotes for chitosan) immobilization matrix. AuNRs@MS core-shell nanoparticles were synthesized and characterized. The doping and the biosensor fabrication process were probed and confirmed by scanning electron microscopy and electrochemistry techniques. The doping conditions were optimized. The matrix both before and after AChE immobilization had a mesoporous nanostructure. The nanoparticles dispersed homogeneously within the matrix. The doping significantly enhanced the electroconductivity of the TiO2-CS hydrogel, and dramatically improved the bioelectrocatalytic activity and OPs detection sensitivity of the AChE immobilized matrix. The detection linear ranges for both dichlovos (DDVP) and fenthion were from 0.018 mu M (4.0 ppb) to 13.6 mu M, and the limit of detection (LOD) was 5.3 nM (1.2 ppb) and 1.3 nM (0.36 ppb), respectively. The biosensor exhibited high reproducibility and accuracy in detecting OPs spiked vegetable juice samples. In addition, it exhibited very high detection stability and storage stability. The developed AChE biosensor was provided to be a promisingly applicable tool for OPs detection with high reliability, simplicity, and rapidness.
C1 [Cui, Hui-Fang; Zhang, Ting-Ting; Lv, Qi-Yan; Song, Xiaojie; Zhai, Xiao-Jing; Wang, Gai-Gai] Zhengzhou Univ, Dept Bioengn, Sch Life Sci, 100 Sci Ave, Zhengzhou 450001, Henan, Peoples R China.
C3 Zhengzhou University
RP Cui, HF (通讯作者)，Zhengzhou Univ, Dept Bioengn, Sch Life Sci, 100 Sci Ave, Zhengzhou 450001, Henan, Peoples R China.
EM hfcui@zzu.edu.cn
FU Plan for Scientific Innovation Talent of Henan Province [154200510007];
   National Natural Science Foundation of China [NSFC 21345007]; Provincial
   Natural Science Foundation of Henan [182300410314]; Henan Open -up and
   Collaboration Program of Science and Technology [132106000070]
FX This work was supported by Plan for Scientific Innovation Talent of
   Henan Province to H. F. Cui (Grant number 154200510007), the National
   Natural Science Foundation of China (Grant number NSFC 21345007), the
   Provincial Natural Science Foundation of Henan (Grant number
   182300410314), and the Henan Open -up and Collaboration Program of
   Science and Technology (Grant number 132106000070).
CR Behera SS, 2017, INT J BIOL MACROMOL, V98, P329, DOI 10.1016/j.ijbiomac.2017.02.017
   Chang YT, 2012, ADV MATER, V24, P3309, DOI 10.1002/adma.201200785
   Choi WI, 2012, ANN BIOMED ENG, V40, P534, DOI 10.1007/s10439-011-0388-0
   Costa LG, 2006, CLIN CHIM ACTA, V366, P1, DOI 10.1016/j.cca.2005.10.008
   Cui HF, 2018, BIOSENS BIOELECTRON, V99, P223, DOI 10.1016/j.bios.2017.07.068
   Cui HF, 2015, ANAL CHEM, V87, P1358, DOI 10.1021/ac504206n
   Cui HF, 2013, BIOSENS BIOELECTRON, V46, P113, DOI 10.1016/j.bios.2013.02.029
   Dutta RR, 2014, BIOSENS BIOELECTRON, V52, P166, DOI 10.1016/j.bios.2013.08.050
   Eddleston M, 2008, LANCET, V371, P597, DOI 10.1016/S0140-6736(07)61202-1
   Fang S, 2016, J NANOMATER, V2016, DOI 10.1155/2016/1082746
   Guan HN, 2012, FOOD RES INT, V49, P15, DOI 10.1016/j.foodres.2012.07.014
   Hill HD, 2007, ANAL CHEM, V79, P9218, DOI 10.1021/ac701626y
   Itoh T, 2014, ANALYST, V139, P4654, DOI 10.1039/c4an00975d
   Kaur B, 2015, CHEMELECTROCHEM, V2, P1164, DOI 10.1002/celc.201500095
   Li GJ, 2009, BIOSENS BIOELECTRON, V24, P3281, DOI 10.1016/j.bios.2009.04.022
   Long Q, 2015, BIOSENS BIOELECTRON, V68, P168, DOI 10.1016/j.bios.2014.12.046
   Lu LL, 2015, ANAL CHEM, V87, P8584, DOI 10.1021/acs.analchem.5b02516
   Ma L, 2018, ELECTROANAL, V30, P1793, DOI 10.1002/elan.201700845
   Mostafalou S, 2017, ARCH TOXICOL, V91, P549, DOI 10.1007/s00204-016-1849-x
   Nam JM, 2004, J AM CHEM SOC, V126, P5932, DOI 10.1021/ja049384+
   Navarro P, 2013, TALANTA, V116, P33, DOI 10.1016/j.talanta.2013.04.062
   Nikoobakht B, 2003, CHEM MATER, V15, P1957, DOI 10.1021/cm0207321
   Orendorff CJ, 2006, J PHYS CHEM B, V110, P3990, DOI 10.1021/jp0570972
   Patocka Jiri, 2004, Acta Medica (Hradec Kralove), V47, P215
   Qian GL, 2009, FOOD CHEM, V117, P364, DOI 10.1016/j.foodchem.2009.03.097
   Qian SH, 2015, ANAL CHEM, V87, P5395, DOI 10.1021/acs.analchem.5b00738
   Radisic M, 2009, FOOD CHEM, V113, P712, DOI 10.1016/j.foodchem.2008.07.103
   Santos C, 2018, J ANAL TOXICOL, V42, P321, DOI 10.1093/jat/bky004
   Shi MH, 2006, TALANTA, V68, P1089, DOI 10.1016/j.talanta.2005.07.007
   Srivastava N, 2017, J AOAC INT, V100, P804, DOI 10.5740/jaoacint.16-0312
   Sundarmurugassan R, 2016, SENSOR ACTUAT B-CHEM, V230, P306, DOI 10.1016/j.snb.2016.02.066
   Tang YJ, 2016, CARBOHYD POLYM, V151, P752, DOI 10.1016/j.carbpol.2016.06.023
   Varmira K, 2018, TALANTA, V183, P1, DOI 10.1016/j.talanta.2018.02.053
   Wang HF, 2005, P NATL ACAD SCI USA, V102, P15752, DOI 10.1073/pnas.0504892102
   Wei M, 2015, SENSOR ACTUAT B-CHEM, V211, P290, DOI 10.1016/j.snb.2015.01.112
   Wu S, 2013, SENSOR ACTUAT B-CHEM, V177, P724, DOI 10.1016/j.snb.2012.11.069
   Yan JX, 2013, PESTIC BIOCHEM PHYS, V105, P197, DOI 10.1016/j.pestbp.2013.02.003
   Yang GN, 2017, J MATER SCI, V52, P6789, DOI 10.1007/s10853-017-0917-9
   Yu GX, 2015, BIOSENS BIOELECTRON, V68, P288, DOI 10.1016/j.bios.2015.01.005
   Yu JH, 2002, ANAL CHEM, V74, P3579, DOI 10.1021/ac011290k
   Zhang JJ, 2008, ELECTROCHEM COMMUN, V10, P355, DOI 10.1016/j.elecom.2007.12.017
   Zhu YH, 2009, ELECTROCHIM ACTA, V54, P2823, DOI 10.1016/j.electacta.2008.11.025
NR 42
TC 65
Z9 66
U1 27
U2 333
PU ELSEVIER ADVANCED TECHNOLOGY
PI OXFORD
PA OXFORD FULFILLMENT CENTRE THE BOULEVARD, LANGFORD LANE, KIDLINGTON,
   OXFORD OX5 1GB, OXON, ENGLAND
SN 0956-5663
EI 1873-4235
J9 BIOSENS BIOELECTRON
JI Biosens. Bioelectron.
PD SEP 15
PY 2019
VL 141
AR 111452
DI 10.1016/j.bios.2019.111452
PG 8
WC Biophysics; Biotechnology & Applied Microbiology; Chemistry, Analytical;
   Electrochemistry; Nanoscience & Nanotechnology
WE Science Citation Index Expanded (SCI-EXPANDED)
SC Biophysics; Biotechnology & Applied Microbiology; Chemistry;
   Electrochemistry; Science & Technology - Other Topics
GA IY1DW
UT WOS:000486132800058
PM 31252259
DA 2023-06-30
ER

PT J
AU Li, Q
   Kang, CH
   Li, KJ
   Chen, AB
   Zhang, W
   Zhao, YS
AF Li, Qing
   Kang, Caihong
   Li, Kunjie
   Chen, Aibing
   Zhang, Wei
   Zhao, Yong-Sheng
TI Electrochemiluminescence of metal-organic complex nanowires based on
   graphene-Nafion modified electrode for biosensing application
SO SCIENCE CHINA-CHEMISTRY
LA English
DT Article
DE metal-organic nanowires; electrochemiluminescence; graphene; biosensor
ID SOLID-STATE ELECTROCHEMILUMINESCENCE; ELECTROGENERATED
   CHEMILUMINESCENCE; CAPILLARY-ELECTROPHORESIS; COMPOSITE FILM;
   FUNCTIONALIZED GRAPHENE; CARBON NANOTUBES; H2O2 SOLUTION; AMINO-ACIDS;
   SENSOR; NANOPARTICLES
AB In this work, we chose tris(2,2'-bipyridyl)ruthenium(II)hexafluorophosphate (Ru(bpy)(3)(PF6)(2)), a metal-organic complex material, to prepare nanowires, which were subsequently applied for the construction of electrochemiluminescence (ECL) biosensor by immobilizing them onto a glassy carbon electrode (GCE) with graphene-Nafion composite films. The graphene therein, being a two-dimensional carbon nanomaterial with outstanding electronic properties, can obviously improve the conductivity of the Nafion film, as well as enhance the electrochemical signal and ECL intensity of the Ru(bpy)(3)(PF6)(2) nanowires (RuNWs) at low graphene concentration. The developed biosensor exhibited excellent ECL stability with tripropylamine (TPrA) as co-reactant. The ECL biosensor exhibited high sensitive ECL response in a wide linear range and low detection limit for the detection of proline. It is considered that the oxidation products of proline would be responsible for the ECL enhancement. The large electro-active area of the nanowires and the enhancement effect of the graphene played critical roles in the high detection performance of the ECL biosensor. The results demonstrated herein may provide a useful enlightenment for the design of more sensitive ECL biosensors.
C1 [Li, Qing; Kang, Caihong; Li, Kunjie; Chen, Aibing] Hebei Univ Sci & Technol, Coll Chem & Pharmaceut Engn, Shijiazhuang 050018, Peoples R China.
   [Zhang, Wei; Zhao, Yong-Sheng] Chinese Acad Sci, Inst Chem, Key Lab Photochem, Beijing 100190, Peoples R China.
   [Li, Qing; Kang, Caihong; Li, Kunjie; Chen, Aibing] Hebei Univ Sci & Technol, Hebei Key Lab Mol Chem Drug, Shijiazhuang 050018, Peoples R China.
C3 Hebei University of Science & Technology; Chinese Academy of Sciences;
   Institute of Chemistry, CAS; Hebei University of Science & Technology
RP Li, Q (通讯作者)，Hebei Univ Sci & Technol, Coll Chem & Pharmaceut Engn, Shijiazhuang 050018, Peoples R China.; Zhao, YS (通讯作者)，Chinese Acad Sci, Inst Chem, Key Lab Photochem, Beijing 100190, Peoples R China.; Li, Q (通讯作者)，Hebei Univ Sci & Technol, Hebei Key Lab Mol Chem Drug, Shijiazhuang 050018, Peoples R China.
EM liqing@iccas.ac.cn; yszhao@iccas.ac.cn
RI Zhang, Wei/B-5539-2018
OI Zhang, Wei/0000-0002-3218-9392
FU National Natural Science Foundation of China [21406053, 21521062];
   Ministry of Science and Technology of China [2012YQ120060]; Natural
   Science Foundation of Hebei Province [B2016208082]; Science and
   Technology Research Projects in Hebei Universities [QN2015243,
   YQ2014015]; Five Platform Open Fund Projects of Hebei University of
   Science and Technology [2014YY25]
FX This work was supported by the National Natural Science Foundation of
   China (21406053, 21521062), the Ministry of Science and Technology of
   China (2012YQ120060), Natural Science Foundation of Hebei Province
   (B2016208082), Science and Technology Research Projects in Hebei
   Universities (QN2015243, YQ2014015), and Five Platform Open Fund
   Projects of Hebei University of Science and Technology (2014YY25).
CR Avouris P, 2014, IEEE J SEL TOP QUANT, V20, DOI 10.1109/JSTQE.2013.2272315
   Bruce D, 2002, ANAL CHEM, V74, P1340, DOI 10.1021/ac0111513
   Chai Y, 2011, ANALYST, V136, P3244, DOI 10.1039/c1an15298j
   Che YK, 2008, NANO LETT, V8, P2219, DOI 10.1021/nl080761g
   Chen LF, 2010, CHEM COMMUN, V46, P7751, DOI 10.1039/c0cc03225e
   Chen XM, 2010, BIOSENS BIOELECTRON, V26, P872, DOI 10.1016/j.bios.2010.07.083
   [崔秋红 CUI QiuHong], 2011, [中国科学. 化学, Scientia Sinica Chimica], V41, P1240
   Deng SY, 2013, ANALYST, V138, P43, DOI 10.1039/c2an36122a
   Ding SN, 2006, CHEM COMMUN, P3631, DOI 10.1039/b606073k
   Dong YQ, 2013, CARBON, V56, P12, DOI 10.1016/j.carbon.2012.12.086
   Du Y, 2005, ANAL CHEM, V77, P7993, DOI 10.1021/ac051369f
   Fan FRF, 2009, J AM CHEM SOC, V131, P937, DOI 10.1021/ja8086246
   Feng QM, 2015, SCI CHINA CHEM, V58, P810, DOI 10.1007/s11426-014-5295-4
   Gomez-Mingot M, 2012, ANAL METHODS-UK, V4, P284, DOI 10.1039/c1ay05610g
   Gu WL, 2015, ANAL CHEM, V87, P1876, DOI 10.1021/ac503966u
   Gu WL, 2014, ELECTROCHEM COMMUN, V38, P57, DOI 10.1016/j.elecom.2013.11.007
   Gui GF, 2014, RSC ADV, V4, P1955, DOI 10.1039/c3ra45641b
   Guo GM, 2011, SCI CHINA CHEM, V54, P1777, DOI 10.1007/s11426-011-4389-5
   Guo ZH, 2004, ANAL CHEM, V76, P2683, DOI 10.1021/ac035276e
   Jang J, 2015, J ELECTROANAL CHEM, V736, P55, DOI 10.1016/j.jelechem.2014.10.027
   Kulkarni GS, 2014, NAT COMMUN, V5, DOI 10.1038/ncomms5376
   Li GX, 2015, ANAL CHEM, V87, P10976, DOI 10.1021/acs.analchem.5b02913
   Li LL, 2011, ADV FUNCT MATER, V21, P869, DOI 10.1002/adfm.201001550
   Li Q, 2012, ADV MATER, V24, P4745, DOI 10.1002/adma.201201931
   Li Y, 2013, BIOSENS BIOELECTRON, V44, P177, DOI 10.1016/j.bios.2012.12.060
   Long TR, 2005, INORG CHIM ACTA, V358, P2141, DOI 10.1016/j.ica.2004.12.017
   Mandrioli R, 2011, ELECTROPHORESIS, V32, P2809, DOI 10.1002/elps.201100112
   Mao L, 2010, TALANTA, V80, P1692, DOI 10.1016/j.talanta.2009.10.008
   Miao CC, 2014, ANAL METHODS-UK, V6, P8592, DOI 10.1039/c4ay01668h
   Omer KM, 2009, J PHYS CHEM C, V113, P11575, DOI 10.1021/jp901038h
   Richter MM, 2004, CHEM REV, V104, P3003, DOI 10.1021/cr020373d
   Robinson WD, 2015, LUMINESCENCE, V30, P67, DOI 10.1002/bio.2691
   Sohn K, 2012, CHEM COMMUN, V48, P5968, DOI 10.1039/c2cc32049e
   Suk J, 2011, J AM CHEM SOC, V133, P14675, DOI 10.1021/ja203731n
   Sun HW, 2009, DRUG TEST ANAL, V1, P87, DOI 10.1002/dta.22
   Tian DY, 2010, BIOSENS BIOELECTRON, V25, P2290, DOI 10.1016/j.bios.2010.03.014
   Tian Y, 2015, SCI CHINA CHEM, V58, P514, DOI 10.1007/s11426-014-5258-9
   Wang CZ, 2007, ADV MATER, V19, P3677, DOI 10.1002/adma.200701386
   Wang JM, 2016, ELECTROANAL, V28, P936, DOI 10.1002/elan.201500618
   Wang SW, 2011, ANAL METHODS-UK, V3, P1163, DOI 10.1039/c0ay00632g
   Wang XF, 2009, ADV FUNCT MATER, V19, P1444, DOI 10.1002/adfm.200801313
   Wang Y, 2009, ANAL CHEM, V81, P9710, DOI 10.1021/ac901935a
   Wei H, 2007, ELECTROCHEM COMMUN, V9, P1474, DOI 10.1016/j.elecom.2007.01.053
   Yao W, 2015, ADV SCI, V2, DOI 10.1002/advs.201500130
   Zhang A, 2016, SENSOR ACTUAT B-CHEM, V222, P433, DOI 10.1016/j.snb.2015.08.075
   Zhao YS, 2009, J AM CHEM SOC, V131, P3158, DOI 10.1021/ja809360v
   Zheng JY, 2012, ADV MATER, V24, pOP194, DOI 10.1002/adma.201200867
   Zheng JY, 2010, PHYS CHEM CHEM PHYS, V12, P12935, DOI 10.1039/c0cp00300j
NR 48
TC 13
Z9 13
U1 3
U2 86
PU SCIENCE PRESS
PI BEIJING
PA 16 DONGHUANGCHENGGEN NORTH ST, BEIJING 100717, PEOPLES R CHINA
SN 1674-7291
EI 1869-1870
J9 SCI CHINA CHEM
JI Sci. China-Chem.
PD MAY
PY 2017
VL 60
IS 5
BP 642
EP 648
DI 10.1007/s11426-016-0457-9
PG 7
WC Chemistry, Multidisciplinary
WE Science Citation Index Expanded (SCI-EXPANDED)
SC Chemistry
GA EU1IR
UT WOS:000400771800010
DA 2023-06-30
ER

PT J
AU Pourali, A
   Barar, J
   Rashidi, MR
   Pavon-Djavid, G
   Omidi, Y
AF Pourali, Ali
   Barar, Jaleh
   Rashidi, Mohammad Reza
   Pavon-Djavid, Graciela
   Omidi, Yadollah
TI Ultra-sensitive facile CdS nanocrystals-based electrochemical biosensor
   to detect myocardial infarction marker troponin
SO MICROCHEMICAL JOURNAL
LA English
DT Article
DE Quantum dots; Semiconducting nanocrystals; Non-injection synthesis;
   Troponin biosensor; Myocardial infarction
ID REDUCED GRAPHENE OXIDE; LABEL-FREE APTASENSOR; ONE-POT SYNTHESIS;
   QUANTUM DOTS; HIGH-QUALITY; GOLD NANOPARTICLES; CADMIUM-SULFIDE; CARBON
   NANOTUBE; IMMUNOSENSOR; CDTE
AB Here, we report on a reproducible one-pot synthesis of high-quality and monodispersed CdS semiconducting nanocrystals (NCs) by mixing precursors cadmium acetate and elemental sulfur into the new solvent system of dibenzyl ether and oleylamine without using any extra reagent or precursor activator. The NCs (5 nm) exhibited a dominant band-edge emission with a good photoluminescence quantum yield of 13.76% without trap emission. The CdS NCs were characterized using UV?Vis and photoluminescence spectroscopy, electron microscopy, X-ray diffraction, and Fourier transform infrared spectroscopy. The practical efficiency of the synthesized NCs was proved by applying the synthesized CdS NCs as the tracer in the engineering of an immunosandwich biosensor to evaluate the cardiac troponin (cTn) marker for the diagnosis and monitoring of myocardial infarction (MI). The biosensor revealed significant analytical efficiency with the limit of detection of 2 ng L-1 and the linear dynamic range of 5?1000 ng L-1, which is lower than the existing cutoff values (13?20 ng L-1). Having capitalized on the anodic stripping voltammetry method, the screen-printed biosensor could efficiently detect the cTn markers. Therefore, the biosensor is proposed to be used in clinical settings for fast, sensitive, and accurate monitoring of cTn markers.
C1 [Pourali, Ali; Barar, Jaleh] Tabriz Univ Med Sci, Fac Pharm, Dept Pharmaceut, Tabriz, Iran.
   [Pourali, Ali; Barar, Jaleh; Rashidi, Mohammad Reza] Tabriz Univ Med Sci, Res Ctr Pharmaceut Nanotechnol, Biomed Inst, Tabriz, Iran.
   [Pavon-Djavid, Graciela] Univ Paris13, Translat Vasc Res Lab, INSERM U1148, PRES,Sorbonne Paris Cite, Paris, France.
   [Omidi, Yadollah] Nova Southeastern Univ, Coll Pharm, Dept Pharmaceut Sci, Ft Lauderdale, FL 33305 USA.
C3 Tabriz University of Medical Science; Tabriz University of Medical
   Science; Institut National de la Sante et de la Recherche Medicale
   (Inserm); UDICE-French Research Universities; Universite Paris Cite;
   Nova Southeastern University
RP Rashidi, MR (通讯作者)，Tabriz Univ Med Sci, Res Ctr Pharmaceut Nanotechnol, Biomed Inst, Tabriz, Iran.; Omidi, Y (通讯作者)，Nova Southeastern Univ, Coll Pharm, Dept Pharmaceut Sci, Ft Lauderdale, FL 33305 USA.
EM rashidi@tbzmed.ac.ir; yomidi@nova.edu
RI Pavon-Djavid, Graciela/N-2189-2018
OI Pavon-Djavid, Graciela/0000-0001-5819-1071
FU Research Center for Pharmaceutical Nanotechnology (RCPN)
FX The authors like to acknowledge the supports provided by the Research
   Center for Pharmaceutical Nanotechnology (RCPN). This work is a part of
   a Ph.D. thesis (#: 1395.1071) approved by Tabriz University of Medical
   Sciences and performed at RCPN.
CR Abdollahi-Aghdam A, 2018, BIOIMPACTS, V8, P237, DOI 10.15171/bi.2018.26
   BRUS LE, 1984, J CHEM PHYS, V80, P4403, DOI 10.1063/1.447218
   Cao YC, 2004, J AM CHEM SOC, V126, P14336, DOI 10.1021/ja0459678
   Chaisuwan N, 2013, BIOSENS BIOELECTRON, V46, P150, DOI 10.1016/j.bios.2013.02.041
   Chen Y, 2019, BIOSENS BIOELECTRON, V145, DOI 10.1016/j.bios.2019.111638
   Clerico A, 2019, ADV CLIN CHEM, V93, P239, DOI 10.1016/bs.acc.2019.07.005
   DEMAS JN, 1971, J PHYS CHEM-US, V75, P991, DOI 10.1021/j100678a001
   Dempsey E, 2018, IEEE SENS J, V18, P1828, DOI 10.1109/JSEN.2018.2789436
   Dhaene E, 2019, NANO LETT, V19, P7411, DOI 10.1021/acs.nanolett.9b03088
   Dickson RE, 2015, J MATER RES, V30, P890, DOI 10.1557/jmr.2015.57
   Dutta G, 2015, ANAL CHEM, V87, P3574, DOI 10.1021/ac504485a
   Ebrahimi M, 2012, BIOIMPACTS, V2, P91, DOI 10.5681/bi.2012.013
   Eskandari P, 2014, J PHOTOCH PHOTOBIO A, V274, P7, DOI 10.1016/j.jphotochem.2013.09.011
   Fathi F, 2019, TALANTA, V192, P118, DOI 10.1016/j.talanta.2018.09.023
   Fathi F, 2016, INT J BIOL MACROMOL, V91, P1045, DOI 10.1016/j.ijbiomac.2016.06.054
   Freitas TA, 2014, BIOMED RES INT, V2014, DOI 10.1155/2014/929786
   Giannitsis E, 2020, CLIN BIOCHEM, V78, P18, DOI 10.1016/j.clinbiochem.2019.11.013
   Grabowska I, 2018, ACS OMEGA, V3, P12010, DOI 10.1021/acsomega.8b01558
   Hashemzadeh S, 2019, MICROCHIM ACTA, V186, DOI 10.1007/s00604-019-3791-0
   Hermanson GT, 2013, BIOCONJUGATE TECHNIQUES, 3RD EDITION, P229, DOI 10.1016/B978-0-12-382239-0.00003-0
   Hermsen D, 2007, CLIN LAB, V53, P1
   Horak J, 2015, SENSOR ACTUAT B-CHEM, V209, P478, DOI 10.1016/j.snb.2014.12.006
   Huang PC, 2013, ACS APPL MATER INTER, V5, P5239, DOI 10.1021/am401082n
   Iwasaki K, 2004, J PHYS CHEM B, V108, P11946, DOI 10.1021/jp049814i
   Jiang H, 2007, ANAL CHEM, V79, P6690, DOI 10.1021/ac071061j
   Jo H, 2017, TALANTA, V165, P442, DOI 10.1016/j.talanta.2016.12.091
   Johari-Ahar M, 2015, NANOSCALE, V7, P3768, DOI 10.1039/c4nr06687a
   Kadara RO, 2004, ANAL BIOANAL CHEM, V378, P770, DOI 10.1007/s00216-003-2351-x
   Karami P, 2017, BIOSENS BIOELECTRON, V92, P287, DOI 10.1016/j.bios.2016.11.010
   Karimi M, 2019, SYNTHETIC MET, V256, DOI 10.1016/j.synthmet.2019.116136
   Lee T, 2019, COLLOID SURFACE B, V175, P343, DOI 10.1016/j.colsurfb.2018.11.078
   Liu GZ, 2016, ANAL CHIM ACTA, V909, P1, DOI 10.1016/j.aca.2015.12.023
   Liu XQ, 2012, BIOSENS BIOELECTRON, V35, P56, DOI 10.1016/j.bios.2012.02.002
   Lo MKF, 2016, ECS J SOLID STATE SC, V5, pP3018, DOI 10.1149/2.0041604jss
   Lopa NS, 2019, BIOSENS BIOELECTRON, V126, P381, DOI 10.1016/j.bios.2018.11.012
   Ma XJ, 2011, ACS NANO, V5, P3242, DOI 10.1021/nn200374t
   Majidi MR, 2016, TALANTA, V150, P425, DOI 10.1016/j.talanta.2015.12.064
   Mansouri M, 2020, BIOSENS BIOELECTRON, V150, DOI 10.1016/j.bios.2019.111916
   Molaei M, 2012, J LUMIN, V132, P467, DOI 10.1016/j.jlumin.2011.08.038
   MURRAY CB, 1993, J AM CHEM SOC, V115, P8706, DOI 10.1021/ja00072a025
   Nakhjavani SA, 2019, BIOSENS BIOELECTRON, V141, DOI 10.1016/j.bios.2019.111439
   Nakhjavani SA, 2018, BIOSENS BIOELECTRON, V122, P8, DOI 10.1016/j.bios.2018.08.047
   Negahdary M, 2019, MICROCHIM ACTA, V186, DOI 10.1007/s00604-019-3472-z
   Ouyang JY, 2009, J PHYS CHEM C, V113, P7579, DOI 10.1021/jp900252e
   Pakchin PS, 2018, BIOSENS BIOELECTRON, V122, P68, DOI 10.1016/j.bios.2018.09.016
   Pakchin PS, 2017, TRAC-TREND ANAL CHEM, V92, P32, DOI 10.1016/j.trac.2017.04.010
   Pan Y, 2015, J CHEM EDUC, V92, P1860, DOI 10.1021/ed5009415
   Pemberton RM, 2005, J BIOCHEM BIOPH METH, V63, P201, DOI 10.1016/j.jbbm.2005.05.002
   Peng ZA, 2001, J AM CHEM SOC, V123, P183, DOI 10.1021/ja003633m
   Poulose AC, 2012, J NANOPART RES, V14, DOI 10.1007/s11051-012-0789-5
   Pourali A, 2021, TRAC-TREND ANAL CHEM, V134, DOI 10.1016/j.trac.2020.116123
   Qian XC, 2019, BIOSENS BIOELECTRON, V130, P214, DOI 10.1016/j.bios.2019.01.041
   Qin XL, 2018, J ELECTROANAL CHEM, V811, P121, DOI 10.1016/j.jelechem.2018.01.022
   Qiu XC, 2019, ADV SCI, V6, DOI 10.1002/advs.201801834
   Rezaei B, 2018, TALANTA, V182, P178, DOI 10.1016/j.talanta.2018.01.046
   Ringer AL, 2007, PROTEIN SCI, V16, P2216, DOI 10.1110/ps.073002307
   Rogach A., 2008, SEMICONDUCTOR NANOCR
   Saberian-Borujeni M, 2014, BIOIMPACTS, V4, P205, DOI 10.15171/bi.2014.015
   Sandil D, 2018, J ALLOY COMPD, V763, P102, DOI 10.1016/j.jallcom.2018.04.293
   Shen QH, 2019, ACS OMEGA, V4, P11888, DOI 10.1021/acsomega.9b01152
   Singh RS, 2004, SOL ENERG MAT SOL C, V82, P315, DOI 10.1016/j.solmat.2004.02.006
   Sun DP, 2019, BIOSENS BIOELECTRON, V142, DOI 10.1016/j.bios.2019.111578
   Sun SH, 2004, J AM CHEM SOC, V126, P273, DOI 10.1021/ja0380852
   Thygesen K, 2019, EUR HEART J, V40, P237, DOI [10.1016/j.rec.2018.11.011, 10.1093/eurheartj/ehy462, 10.1016/j.jacc.2018.08.1038]
   Vashist SK, 2014, SCI REP-UK, V4, DOI 10.1038/srep04407
   Warren BE, 1969, XRAY DIFFRACTION
   Xiao JW, 2014, PHYS CHEM CHEM PHYS, V16, P14899, DOI 10.1039/c4cp01003e
   Xuan TT, 2013, J MATER CHEM C, V1, P4550, DOI 10.1039/c3tc30680a
   Yang PH, 2020, ACS APPL MATER INTER, V12, P6688, DOI 10.1021/acsami.9b20327
   Yang YA, 2005, ANGEW CHEM INT EDIT, V44, P6712, DOI 10.1002/anie.200502279
   Yu WW, 2003, CHEM MATER, V15, P2854, DOI 10.1021/cm034081k
   Zanato N, 2017, ELECTROANAL, V29, P1820, DOI 10.1002/elan.201700157
   Zhang T, 2018, BIOSENS BIOELECTRON, V119, P176, DOI 10.1016/j.bios.2018.08.020
   Zhang WJ, 2013, RSC ADV, V3, P17477, DOI 10.1039/c3ra41805g
   Zhang XB, 2019, J MATER CHEM B, V7, P1460, DOI 10.1039/c8tb03362e
   Zhong XH, 2003, J AM CHEM SOC, V125, P13559, DOI 10.1021/ja036683a
   Zhou F, 2010, CLIN CHEM, V56, P1701, DOI 10.1373/clinchem.2010.147256
NR 77
TC 3
Z9 3
U1 3
U2 15
PU ELSEVIER
PI AMSTERDAM
PA RADARWEG 29, 1043 NX AMSTERDAM, NETHERLANDS
SN 0026-265X
EI 1095-9149
J9 MICROCHEM J
JI Microchem J.
PD JUN
PY 2021
VL 165
AR 106107
DI 10.1016/j.microc.2021.106107
EA MAR 2021
PG 11
WC Chemistry, Analytical
WE Science Citation Index Expanded (SCI-EXPANDED)
SC Chemistry
GA RY3DC
UT WOS:000647794800006
DA 2023-06-30
ER

PT J
AU Narang, J
   Chauhan, N
   Pundir, CS
AF Narang, J.
   Chauhan, N.
   Pundir, C. S.
TI Construction of triglyceride biosensor based on nickel
   oxide-chitosan/zinc oxide/zinc hexacyanoferrate film
SO INTERNATIONAL JOURNAL OF BIOLOGICAL MACROMOLECULES
LA English
DT Article
DE Triglyceride; Lipase; Glycerol kinase; Glycerol-3-phosphate oxidase;
   Nickel nanoparticles
ID SERUM TRIGLYCERIDES; VOLTAMMETRY; ENZYME
AB A method is described for construction of an amperometric triglyceride (TG) biosensor based on co-immobilization of lipase, glycerol kinase (GK) and glycerol-3-phosphate oxidase (GPO) onto nickel oxide nanoparticles (NiONPs)-chitosan (CHIT) nanocomposite adsorbed onto zinc oxide/zinc hexacyanoferrate (ZnO-ZnHCF) hybrid film electrodeposited on the surface of an Au electrode. The NiONPs-CHIT/ZnO-ZnHCF hybrid film was characterized by cyclic voltammetry (CV), atomic force microscopy (AFM) and electrochemical impedance spectroscopy (EIS). The biosensor showed optimum response within 4s at pH 6.0 and 35 degrees C, when polarized at +0.4V against Ag/AgCl. There was a linear relationship between sensor response and triolein concentration in the range 50-700 mg/dl with sensitivity of 0.05 mu A/mg/dl. The sensor was employed for determination of TG in serum. The detection limit of the biosensor was 10 mg/dl. The biosensor was evaluated with 95-96% recovery of added triolein in sera and 2% and 3% within and between batch coefficients of variation (CVs) respectively. There was a good correlation (r = 0.99) between serum TG values by standard enzymic colorimetric method and the present method. The biosensor lost 50% of its initial activity after its 100 uses over a period of 180 days, when stored at 4 degrees C. (c) 2013 Elsevier B.V. All rights reserved.
C1 [Narang, J.; Chauhan, N.; Pundir, C. S.] Maharshi Dayanand Univ, Dept Biochem, Rohtak 124001, Haryana, India.
C3 Maharshi Dayanand University
RP Pundir, CS (通讯作者)，Maharshi Dayanand Univ, Dept Biochem, Rohtak 124001, Haryana, India.
EM pundircs@rediffmail.com
RI Chauhan, Nidhi/AAA-7694-2021; Chauhan, Nidhi/GOG-8242-2022
OI Chauhan, Nidhi/0000-0001-9512-1144
CR BJORKHEM I, 1976, CLIN CHIM ACTA, V71, P191, DOI 10.1016/0009-8981(76)90530-1
   BUCOLO G, 1973, CLIN CHEM, V19, P476
   Chakrabarty S., 2009, J PHYS SCI, V13, P245
   Chauhan N, 2012, INT J BIOL MACROMOL, V51, P879, DOI 10.1016/j.ijbiomac.2012.08.008
   Chu HW, 2008, ELECTROCHIM ACTA, V53, P2862, DOI 10.1016/j.electacta.2007.10.068
   Dhand C, 2010, ELECTROANAL, V22, P2683, DOI 10.1002/elan.201000269
   FOSSATI P, 1982, CLIN CHEM, V28, P2077
   Ganjali MR, 2010, INT J ELECTROCHEM SC, V5, P1422
   Hussain M. S, 2010, J SCI RES, V2, P313
   ITAYA K, 1986, ACCOUNTS CHEM RES, V19, P162, DOI 10.1021/ar00126a001
   Joseph J, 1997, J ELECTROANAL CHEM, V431, P231, DOI 10.1016/S0022-0728(97)00169-1
   KLOTZSCH SG, 1990, CLIN CHEM, V36, P1605
   Liao WY, 2008, ANALYST, V133, P1757, DOI 10.1039/b801703d
   Minakshi CSP, 2008, SENSOR ACTUAT B-CHEM, V133, P251, DOI 10.1016/j.snb.2008.02.036
   Murray R.W., 1984, ELECTROANALYTICAL CH, V13
   MURRAY RW, 1992, TECHNIQUES CHEM SERI, V22
   Narang J, 2011, INT J BIOL MACROMOL, V49, P707, DOI 10.1016/j.ijbiomac.2011.07.001
   Narang J, 2010, ANAL LETT, V43, P1, DOI 10.1080/00032710802586913
   NEFF VD, 1978, J ELECTROCHEM SOC, V125, P886, DOI 10.1149/1.2131575
   NILSSONEHLE P, 1976, J LIPID RES, V17, P536
   Nordestgaard BG, 2007, JAMA-J AM MED ASSOC, V298, P299, DOI 10.1001/jama.298.3.299
   Okazaki M, 1998, J CHROMATOGR B, V709, P179, DOI 10.1016/S0378-4347(98)00064-4
   Pournaghi-Azar MH, 2005, ELECTROCHIM ACTA, V50, P2107, DOI 10.1016/j.electacta.2004.09.018
   Pundir CS, 2010, CLIN BIOCHEM, V43, P467, DOI 10.1016/j.clinbiochem.2009.12.003
   Reddy RRK, 2001, BIOSENS BIOELECTRON, V16, P313, DOI 10.1016/S0956-5663(01)00129-4
   Ines B, 2007, ANAL CHIM ACTA, V594, P1, DOI 10.1016/j.aca.2007.04.066
   Salimi A, 2006, ELECTROCHEM COMMUN, V8, P1499, DOI 10.1016/j.elecom.2006.06.017
   Sibulesky L, 1999, AM J CLIN NUTR, V69, P656
   Solanki PR, 2009, SENSOR ACTUAT B-CHEM, V141, P551, DOI 10.1016/j.snb.2009.05.034
   VOYSEY JE, 1994, CLIN CHEM, V40, P14
   WINARTASAPUTRA H, 1982, ANAL CHEM, V54, P1987, DOI 10.1021/ac00249a017
NR 31
TC 38
Z9 39
U1 2
U2 72
PU ELSEVIER
PI AMSTERDAM
PA RADARWEG 29, 1043 NX AMSTERDAM, NETHERLANDS
SN 0141-8130
EI 1879-0003
J9 INT J BIOL MACROMOL
JI Int. J. Biol. Macromol.
PD SEP
PY 2013
VL 60
BP 45
EP 51
DI 10.1016/j.ijbiomac.2013.05.007
PG 7
WC Biochemistry & Molecular Biology; Chemistry, Applied; Polymer Science
WE Science Citation Index Expanded (SCI-EXPANDED)
SC Biochemistry & Molecular Biology; Chemistry; Polymer Science
GA 223WJ
UT WOS:000324842900006
PM 23707748
DA 2023-06-30
ER

PT J
AU Cui, L
   Zhu, CY
   Hu, J
   Meng, XM
   Jiang, MM
   Gao, WQ
   Wang, XL
   Zhang, CY
AF Cui, Lin
   Zhu, Chen-yu
   Hu, Juan
   Meng, Xiao-meng
   Jiang, Mengmeng
   Gao, Wenqiang
   Wang, Xiaolei
   Zhang, Chun-yang
TI Construction of a dual-mode biosensor for electrochemiluminescent and
   electrochemical sensing of alkaline phosphatase
SO SENSORS AND ACTUATORS B-CHEMICAL
LA English
DT Article
DE Covalent organic framework; Dual-mode biosensor; Cobalt oxyhydroxide
   nanoflakes; Alkaline phosphatase; Electrochemiluminescence;
   Electrochemistry
ID SENSITIVE DETECTION; ASCORBIC-ACID; ASSAY; AGGREGATION; STRATEGY;
   NANOPARTICLES; READOUT; POLYMER
AB We demonstrate the construction of a dual-mode biosensor based on fully-pi conjugated covalent organic framework (COF) and cobalt oxyhydroxide (CoOOH) nanoflakes for electrochemiluminescent (ECL) and elec-trochemical sensing of alkaline phosphatase (ALP). The fully-pi conjugated COF with sp2 carbon-linkage is syn-thesized through Knoevenagel polycondensation of 2, 5-dimethoxy-terephthalaldehyde (DMTA) and 1,3,5-tris(4-cynomethylphenyl)benzene (TCPB), and it acts as an efficient ECL emitter whose signal is 41 and 125-fold higher than those of TCPB and DMTA. The ECL signal of TCPB-DMTA-COF may be quenched by CoOOH nanoflakes through electrochemiluminescent resonance energy transfer, and meanwhile CoOOH promotes the oxidation of o-phenylenediamine (o-PD) to generate a high differential pulse voltammetry (DPV) signal. When ALP is present, it hydrolyzes L-ascorbic acid-2-phosphate (AAP) to produce L-ascorbic acid (AA). AA can reduce CoOOH to Co2+, resulting in the decomposition of the CoOOH nanoflakes and consequently the recovery of ECL signal and the decrease of DPV peak current. This dual-mode biosensor can efficiently eliminate the errors associated with personnel operation and experimental factors, leading to more reliability and accuracy than single-mode biosensor. Moreover, this dual-mode biosensor can be applied for specifically sensing ALP in human serums and screening the inhibitors, with potential applications in biomedical researches.
C1 [Cui, Lin; Zhu, Chen-yu; Jiang, Mengmeng; Wang, Xiaolei; Zhang, Chun-yang] Shandong Normal Univ, Coll Chem Chem Engn & Mat Sci, Jinan 250014, Peoples R China.
   [Hu, Juan] Southeast Univ, Sch Chem & Chem Engn, Nanjing 211189, Peoples R China.
   [Meng, Xiao-meng] Liaocheng Acad Agr Sci, Liaocheng 252024, Peoples R China.
   [Gao, Wenqiang] Chinese Acad Sci, Beijing Natl Lab Mol Sci, Key Lab Organ Solids, Inst Chem, Beijing 100190, Peoples R China.
C3 Shandong Normal University; Southeast University - China; Chinese
   Academy of Sciences; Institute of Chemistry, CAS
RP Wang, XL; Zhang, CY (通讯作者)，Shandong Normal Univ, Coll Chem Chem Engn & Mat Sci, Jinan 250014, Peoples R China.; Gao, WQ (通讯作者)，Chinese Acad Sci, Beijing Natl Lab Mol Sci, Key Lab Organ Solids, Inst Chem, Beijing 100190, Peoples R China.
EM gaowenqiang@iccas.ac.cn; wangxl@sdnu.edu.cn; cyzhang@sdnu.edu.cn
RI Hu, Juan/AAK-1079-2021
OI Hu, Juan/0000-0003-0669-3146
FU National Natural Science Foundation of China;  [21735003];  [21527811]; 
   [21605096];  [21974080]
FX Acknowledgments This work was supported by the National Natural Science
   Foundation of China (Grant Nos. 21735003, 21527811, 21605096, and
   21974080) .
CR Ascherl L, 2016, NAT CHEM, V8, P310, DOI 10.1038/NCHEM.2444
   Bae Y, 2006, NANOTECHNOLOGY, V17, P3791, DOI 10.1088/0957-4484/17/15/030
   Chen J, 2019, CHEM MATER, V31, P5431, DOI 10.1021/acs.chemmater.9b00702
   Chu K, 2021, J PHYS CHEM C, V125, P22274, DOI 10.1021/acs.jpcc.1c06342
   Cong SS, 2022, ANAL CHEM, V94, P6695, DOI 10.1021/acs.analchem.1c05408
   Cui L, 2021, ACS APPL MATER INTER, V13, P28782, DOI 10.1021/acsami.1c05195
   Cui L, 2020, ACS APPL MATER INTER, V12, P7966, DOI 10.1021/acsami.9b21943
   Cui WR, 2021, ANAL CHEM, V93, P16149, DOI 10.1021/acs.analchem.1c03907
   Deng HM, 2020, ANAL CHEM, V92, P8364, DOI 10.1021/acs.analchem.0c00918
   Gao ZQ, 2014, ACS APPL MATER INTER, V6, P18243, DOI 10.1021/am505342r
   Halawa MI, 2017, BIOSENS BIOELECTRON, V95, P8, DOI 10.1016/j.bios.2017.03.073
   Hu Y, 2021, ANAL CHEM, V93, P12367, DOI 10.1021/acs.analchem.1c02184
   Hu ZZ, 2017, TALANTA, V169, P64, DOI 10.1016/j.talanta.2017.03.063
   Huang H, 2016, SENSOR ACTUAT B-CHEM, V235, P356, DOI 10.1016/j.snb.2016.05.080
   Huang YY, 2020, ANAL CHEM, V92, P4726, DOI 10.1021/acs.analchem.0c00217
   Jhulki S, 2020, J AM CHEM SOC, V142, P783, DOI 10.1021/jacs.9b08628
   Jiang H, 2012, ANAL CHEM, V84, P6986, DOI 10.1021/ac300983t
   Li D, 2020, ACS APPL NANO MATER, V3, P11600, DOI 10.1021/acsanm.0c02758
   Li JW, 2022, ANAL CHEM, V94, P7655, DOI 10.1021/acs.analchem.2c00954
   Li JY, 2017, ANAL CHEM, V89, P3681, DOI 10.1021/acs.analchem.6b05112
   Li YJ, 2021, NAT COMMUN, V12, DOI 10.1038/s41467-021-25013-8
   Liu JL, 2019, CHEM SCI, V10, P4497, DOI 10.1039/c9sc00084d
   Liu YX, 2019, NAT COMMUN, V10, DOI 10.1038/s41467-019-13358-0
   Lohse MS, 2018, ADV FUNCT MATER, V28, DOI 10.1002/adfm.201705553
   Lu Z, 2021, EUR POLYM J, V157, DOI 10.1016/j.eurpolymj.2021.110670
   Luo QX, 2021, ACS APPL ELECTRON MA, V3, P4490, DOI 10.1021/acsaelm.1c00636
   Ma F, 2018, CHEM COMMUN, V54, P2413, DOI 10.1039/c8cc00540k
   Miao P, 2011, BIOSENS BIOELECTRON, V27, P178, DOI 10.1016/j.bios.2011.06.047
   Qian ZS, 2015, ANAL CHEM, V87, P2966, DOI 10.1021/ac504519b
   Spitler EL, 2010, NAT CHEM, V2, P672, DOI [10.1038/NCHEM.695, 10.1038/nchem.695]
   Wang HY, 2021, ANAL CHEM, V93, P15794, DOI 10.1021/acs.analchem.1c04130
   Wang YC, 2022, NAT COMMUN, V13, DOI 10.1038/s41467-021-27573-1
   Wu Z, 2016, ANAL CHEM, V88, P9166, DOI 10.1021/acs.analchem.6b02284
   Zhang J, 2017, SENSOR ACTUAT B-CHEM, V253, P839, DOI 10.1016/j.snb.2017.06.186
   Zhang LF, 2015, ANALYST, V140, P4030, DOI 10.1039/c5an00516g
   Zhang QQ, 2021, ANAL CHEM, V93, P6801, DOI 10.1021/acs.analchem.1c00746
   Zhang X, 2020, ANAL CHEM, V92, P5185, DOI 10.1021/acs.analchem.9b05704
   Zhao CQ, 2020, ANAL CHEM, V92, P6886, DOI 10.1021/acs.analchem.9b05432
   Zheng FY, 2014, ANAL CHEM, V86, P9873, DOI 10.1021/ac502500e
   Zhou XB, 2021, ACS APPL NANO MATER, V4, P7888, DOI 10.1021/acsanm.1c01220
NR 40
TC 4
Z9 4
U1 84
U2 100
PU ELSEVIER SCIENCE SA
PI LAUSANNE
PA PO BOX 564, 1001 LAUSANNE, SWITZERLAND
EI 0925-4005
J9 SENSOR ACTUAT B-CHEM
JI Sens. Actuator B-Chem.
PD JAN 1
PY 2023
VL 374
AR 132779
DI 10.1016/j.snb.2022.132779
EA OCT 2022
PG 7
WC Chemistry, Analytical; Electrochemistry; Instruments & Instrumentation
WE Science Citation Index Expanded (SCI-EXPANDED)
SC Chemistry; Electrochemistry; Instruments & Instrumentation
GA 6C4ZH
UT WOS:000882023900004
DA 2023-06-30
ER

PT J
AU Yang, YX
   Zhao, YS
   Sun, FF
   You, TT
   Gao, YK
   Yin, PG
AF Yang, Yunxia
   Zhao, Yisong
   Sun, Feifei
   You, Tingting
   Gao, Yukun
   Yin, Penggang
TI Electrochemically synthesized superhydrophilic 3D tree-like Ag
   microstructure for ultrasensitive detection of omethoate
SO MICROCHEMICAL JOURNAL
LA English
DT Article
DE Superhydrophilic; Acetylcholinesterase; 3D tree-like silver
   microstructure; Omethoate; Electrochemical biosensor
ID ACETYLCHOLINESTERASE BIOSENSOR; SILVER NANOPARTICLES; MODIFIED
   ELECTRODE; SENSING PLATFORM; FABRICATION; NANOWIRES; SURFACES; NANORODS;
   ACID
AB In this work, electrodeposition, a simple, fast and convenient method, was used to prepare a superhydrophilic 3D tree-like silver (Ag) microstructure and a acetylcholinesterase (AChE) biosensor was constructed based on 3D tree-like Ag. Several advantages were illustrated in this work as follows: the electrodeposition method provided uniform distribution and stable adhesion of the material at the electrode surface; the superhydrophilic property of the prepared material could increase the contact area between the electrode surface and the liquid (solid-liquid interphase); and the rough structure of the 3D tree-like Ag could provide a good microenvironment for the enzyme load. These features all greatly improved the sensitivity and stability of biosensors. Under the optimal conditions, the AChE/3D tree-like Ag/GCE biosensor obtained a high sensitivity of 0.056 mu A mM(-1), a wide linear range from 10(-13) M to 10(-7) M, and a low detection limit of 1.26 x 10(-14) M (calculated for S/N = 3), which was much smaller than the maximum amount permitted by Chinese National Standards (20 mu g/kg). The prepared biosensor also obtained excellent reproducibility and stability. Moreover, the feasibility of the prepared biosensor to detect omethoate in real samples has been confirmed with good recovery (97.2%-102.2%).
C1 [You, Tingting; Gao, Yukun; Yin, Penggang] Beihang Univ, Key Lab Bioinspired Smart Interfacial Sci & Techn, Minist Educ, Sch Chem, Beijing, Peoples R China.
   [Yang, Yunxia; Zhao, Yisong; Sun, Feifei] Yanshan Univ, Key Lab Appl Chem, Dept Appl Chem, Qinhuangdao 066004, Hebei, Peoples R China.
C3 Beihang University; Yanshan University
RP Gao, YK; Yin, PG (通讯作者)，Beihang Univ, Key Lab Bioinspired Smart Interfacial Sci & Techn, Minist Educ, Sch Chem, Beijing, Peoples R China.
EM gaoyukun@buaa.edu.cn; pgyin@buaa.edu.cn
RI Gao, Yu/HGE-1937-2022; Gao, Y./GWZ-3665-2022
FU National Natural Science Foundation of China [51572009, 51872011,
   51902011]
FX This work was supported by the National Natural Science Foundation of
   China [grant numbers 51572009, 51872011 and 51902011].
CR Akyuz D, 2019, SENSOR ACTUAT B-CHEM, V283, P848, DOI 10.1016/j.snb.2018.11.155
   Cui HF, 2018, BIOSENS BIOELECTRON, V99, P223, DOI 10.1016/j.bios.2017.07.068
   Deshpande K, 2019, ADVANCES IN BIOLOGICAL SCIENCE RESEARCH: A PRACTICAL APPROACH, P119, DOI 10.1016/B978-0-12-817497-5.00008-2
   Domke M, 2019, APPL PHYS A-MATER, V125, DOI 10.1007/s00339-019-2953-6
   Du D, 2008, ELECTROCHIM ACTA, V53, P6589, DOI 10.1016/j.electacta.2008.04.027
   Emran MY, 2019, SENSOR ACTUAT B-CHEM, V284, P456, DOI 10.1016/j.snb.2018.12.142
   Emran MY, 2018, ELECTROCATALYSIS-US, V9, P514, DOI 10.1007/s12678-018-0468-0
   Emran MY, 2018, BIOSENS BIOELECTRON, V109, P237, DOI 10.1016/j.bios.2018.03.026
   Gao YK, 2019, ADV MATER INTERFACES, V6, DOI 10.1002/admi.201801966
   Guo XJ, 2018, ENVIRON SCI-NANO, V5, P2346, DOI 10.1039/c8en00545a
   Hanefeld U, 2009, CHEM SOC REV, V38, P453, DOI 10.1039/b711564b
   Hu Y, 2019, ANAL METHODS-UK, V11, P5337, DOI [10.1039/c9ay01506j, 10.1039/C9AY01506J]
   Jiang YJ, 2018, CHEM ENG J, V339, P547, DOI 10.1016/j.cej.2018.01.111
   Lee MJ, 2013, SENSOR ACTUAT B-CHEM, V185, P97, DOI 10.1016/j.snb.2013.04.117
   Lei YJ, 2016, ADV MATER, V28, P1477, DOI 10.1002/adma.201503520
   Liang X, 2017, NANOSCALE, V9, P8879, DOI 10.1039/c7nr01891f
   Lu X, 2019, NANOTECHNOLOGY, V30, DOI 10.1088/1361-6528/aaee3f
   Lu X, 2018, SENSOR ACTUAT B-CHEM, V255, P2575, DOI 10.1016/j.snb.2017.09.063
   Ma L, 2018, ELECTROANAL, V30, P1793, DOI 10.1002/elan.201700845
   Mandke MV, 2012, CRYSTENGCOMM, V14, P86, DOI 10.1039/c1ce05791j
   Mohanty US, 2011, J APPL ELECTROCHEM, V41, P257, DOI 10.1007/s10800-010-0234-3
   Navaee A, 2019, ELECTROCHEMICAL BIOSENSORS, P167, DOI 10.1016/B978-0-12-816491-4.00007-3
   Otitoju TA, 2017, J IND ENG CHEM, V47, P19, DOI 10.1016/j.jiec.2016.12.016
   Pan YL, 2019, CHEM ENG J, V378, DOI 10.1016/j.cej.2019.122178
   Patel H, 2019, TRENDS FOOD SCI TECH, V85, P78, DOI 10.1016/j.tifs.2019.01.007
   Premkumar J, 2005, CHEM COMMUN, P640, DOI 10.1039/b414418j
   Pundir CS, 2019, BIOSENS BIOELECTRON, V140, P5, DOI 10.1016/j.bios.2019.111348
   Sgobbi LF, 2018, BIOSENS BIOELECTRON, V100, P290, DOI 10.1016/j.bios.2017.09.019
   Shah A, 2017, ELECTROCHIM ACTA, V241, P281, DOI 10.1016/j.electacta.2017.04.166
   Sheldon RA, 2007, ADV SYNTH CATAL, V349, P1289, DOI 10.1002/adsc.200700082
   Shi XJ, 2017, FOOD ANAL METHOD, V10, P910, DOI 10.1007/s12161-016-0641-0
   Shulga O, 2007, ELECTROCHEM COMMUN, V9, P935, DOI 10.1016/j.elecom.2006.11.021
   Song DD, 2018, J HAZARD MATER, V357, P466, DOI 10.1016/j.jhazmat.2018.06.021
   Song YH, 2018, SENSOR ACTUAT B-CHEM, V257, P792, DOI 10.1016/j.snb.2017.11.004
   Soreq H, 2001, NAT REV NEUROSCI, V2, P294, DOI 10.1038/35067589
   Soropogui K. M., 2018, INDONES J ELECT ENG, V6, P161, DOI [10.11591/ijeei.v6i2.465, DOI 10.11591/IJEEI.V6I2.465]
   Sun X, 2010, BIOSENS BIOELECTRON, V25, P2611, DOI 10.1016/j.bios.2010.04.028
   Wei JC, 2019, MICROCHIM ACTA, V186, DOI 10.1007/s00604-018-3175-x
   Zhang J, 2018, BIOSENS BIOELECTRON, V102, P33, DOI 10.1016/j.bios.2017.10.050
   Zhang L, 2014, J ADHES SCI TECHNOL, V28, P769, DOI 10.1080/01694243.2012.697714
   Zhang P, 2019, BIOELECTROCHEMISTRY, V127, P163, DOI 10.1016/j.bioelechem.2019.02.003
   Zheng ZZ, 2011, BIOSENS BIOELECTRON, V26, P3081, DOI 10.1016/j.bios.2010.12.021
NR 42
TC 9
Z9 9
U1 6
U2 35
PU ELSEVIER
PI AMSTERDAM
PA RADARWEG 29, 1043 NX AMSTERDAM, NETHERLANDS
SN 0026-265X
EI 1095-9149
J9 MICROCHEM J
JI Microchem J.
PD DEC
PY 2020
VL 159
AR 105427
DI 10.1016/j.microc.2020.105427
PG 8
WC Chemistry, Analytical
WE Science Citation Index Expanded (SCI-EXPANDED)
SC Chemistry
GA PF0PE
UT WOS:000598765800011
DA 2023-06-30
ER

PT J
AU Zhang, SX
   Liu, R
   Xing, Z
   Zhang, SC
   Zhang, XR
AF Zhang, Shixi
   Liu, Rui
   Xing, Zhi
   Zhang, Sichun
   Zhang, Xinrong
TI Multiplex miRNA assay using lanthanide-tagged probes and the
   duplex-specific nuclease amplification strategy
SO CHEMICAL COMMUNICATIONS
LA English
DT Article
ID MICRORNA DETECTION; ICP-MS; MASS CYTOMETRY; ELECTROCHEMICAL BIOSENSOR;
   ENZYMATIC AMPLIFICATION; ABSOLUTE QUANTIFICATION; FLUORESCENCE
   DETECTION; SIGNAL AMPLIFICATION; PROTEINS; SPECTROMETRY
AB A multiplex ICP-MS-based miRNA assay with duplex-specific nuclease amplification using bifunctional oligonucleotide probes was proposed. A multiplex assay of miR-141, let-7d, and miR-21 could be achieved simultaneously.
C1 [Zhang, Shixi; Xing, Zhi; Zhang, Sichun; Zhang, Xinrong] Tsinghua Univ, Beijing Key Lab Microanalyt Methods & Instrumenta, Dept Chem, Beijing 100084, Peoples R China.
   [Liu, Rui] Sichuan Univ, Coll Chem, Chengdu 610064, Peoples R China.
C3 Tsinghua University; Sichuan University
RP Zhang, SC (通讯作者)，Tsinghua Univ, Beijing Key Lab Microanalyt Methods & Instrumenta, Dept Chem, Beijing 100084, Peoples R China.
EM sczhang@mail.tsinghua.edu.cn
RI Liu, Rui/V-1930-2019; Liu, Rui/B-6218-2011
OI Liu, Rui/0000-0001-9928-5373; Liu, Rui/0000-0001-9928-5373; Zhang,
   Xinrong/0000-0002-3174-303X
FU 973 Program [2013CB933800]; National Natural Science Foundation of China
   [21390410, 21621003, 21575075, 21505008]
FX This research was supported by the 973 Program (2013CB933800) and the
   National Natural Science Foundation of China (Grant No. 21390410,
   21621003, 21575075, and 21505008).
CR Bandura DR, 2009, ANAL CHEM, V81, P6813, DOI 10.1021/ac901049w
   Bartel DP, 2004, CELL, V116, P281, DOI 10.1016/S0092-8674(04)00045-5
   Becker JS, 2009, CHEM SOC REV, V38, P1969, DOI 10.1039/b618635c
   Bendall SC, 2012, TRENDS IMMUNOL, V33, P323, DOI 10.1016/j.it.2012.02.010
   Bendall SC, 2011, SCIENCE, V332, P687, DOI 10.1126/science.1198704
   Bodenmiller B, 2012, NAT BIOTECHNOL, V30, P858, DOI 10.1038/nbt.2317
   Calin GA, 2006, NAT REV CANCER, V6, P857, DOI 10.1038/nrc1997
   Chi BZ, 2015, CHEM COMMUN, V51, P10543, DOI 10.1039/c5cc02864g
   Cui L, 2014, CHEM COMMUN, V50, P1576, DOI 10.1039/c3cc48707e
   de Bang TC, 2014, ANAL CHEM, V86, P6823, DOI 10.1021/ac5017166
   de Planell-Saguer M, 2011, ANAL CHIM ACTA, V699, P134, DOI 10.1016/j.aca.2011.05.025
   Degliangeli F, 2014, J AM CHEM SOC, V136, P2264, DOI 10.1021/ja412152x
   Dong HF, 2013, CHEM REV, V113, P6207, DOI 10.1021/cr300362f
   Graybill RM, 2016, ANAL CHEM, V88, P431, DOI 10.1021/acs.analchem.5b04679
   Han GJ, 2013, ANGEW CHEM INT EDIT, V52, P1466, DOI 10.1002/anie.201206903
   Hao N, 2015, CHEM COMMUN, V51, P13504, DOI 10.1039/c5cc05350a
   He L, 2004, NAT REV GENET, V5, P522, DOI 10.1038/nrg1379
   Hu ZZ, 2015, ANAL CHIM ACTA, V895, P89, DOI 10.1016/j.aca.2015.08.028
   Jin ZW, 2015, ANGEW CHEM INT EDIT, V54, P10024, DOI 10.1002/anie.201504887
   Liu R, 2016, ACCOUNTS CHEM RES, V49, P775, DOI 10.1021/acs.accounts.5b00509
   Liu R, 2014, MASS SPECTROM REV, V33, P373, DOI 10.1002/mas.21391
   Luo YC, 2013, ANAL CHEM, V85, P9428, DOI 10.1021/ac402446a
   Ornatsky Olga I, 2006, Transl Oncogenomics, V1, P1
   Pritchard CC, 2012, NAT REV GENET, V13, P358, DOI 10.1038/nrg3198
   Qiu XP, 2015, ANAL CHEM, V87, P6303, DOI 10.1021/acs.analchem.5b01159
   Qiu XP, 2015, TRENDS BIOTECHNOL, V33, P180, DOI 10.1016/j.tibtech.2014.12.008
   Quinn ZA, 2002, J ANAL ATOM SPECTROM, V17, P892, DOI 10.1039/b202306g
   Ren YQ, 2013, ANAL CHEM, V85, P4784, DOI 10.1021/ac400583e
   Sanz-Medel A, 2012, TRAC-TREND ANAL CHEM, V40, P52, DOI 10.1016/j.trac.2012.07.020
   Sanz-Medel A, 2010, ANAL BIOANAL CHEM, V398, P1853, DOI 10.1007/s00216-010-4091-z
   Shen YT, 2015, BIOSENS BIOELECTRON, V71, P322, DOI 10.1016/j.bios.2015.04.057
   Tian T, 2013, CHEM-EUR J, V19, P92, DOI 10.1002/chem.201203344
   Wark AW, 2008, ANGEW CHEM INT EDIT, V47, P644, DOI 10.1002/anie.200702450
   Yin BC, 2012, J AM CHEM SOC, V134, P5064, DOI 10.1021/ja300721s
   Zhang X, 2014, CHEM COMMUN, V50, P12375, DOI 10.1039/c4cc05541a
NR 35
TC 54
Z9 57
U1 5
U2 176
PU ROYAL SOC CHEMISTRY
PI CAMBRIDGE
PA THOMAS GRAHAM HOUSE, SCIENCE PARK, MILTON RD, CAMBRIDGE CB4 0WF, CAMBS,
   ENGLAND
SN 1359-7345
EI 1364-548X
J9 CHEM COMMUN
JI Chem. Commun.
PY 2016
VL 52
IS 99
BP 14310
EP 14313
DI 10.1039/c6cc08334j
PG 4
WC Chemistry, Multidisciplinary
WE Science Citation Index Expanded (SCI-EXPANDED)
SC Chemistry
GA EF6HS
UT WOS:000390432300030
PM 27886296
DA 2023-06-30
ER

PT J
AU Yang, J
   Nam, YG
   Lee, SK
   Kim, CS
   Koo, YM
   Chang, WJ
   Gunasekaran, S
AF Yang, Jiang
   Nam, Young-Gyu
   Lee, Sung-Kyun
   Kim, Chang-Soo
   Koo, Yoon-Mo
   Chang, Woo-Jin
   Gunasekaran, Sundaram
TI Paper-fluidic electrochemical biosensing platform with enzyme paper and
   enzymeless electrodes
SO SENSORS AND ACTUATORS B-CHEMICAL
LA English
DT Article
DE Paper microfluidics; Electrochemical sensors; Glucose sensing; Hydrogen
   peroxide; Platinum nanoparticles; Screen printed electrodes
ID LACCASE; IMMOBILIZATION
AB A miniaturized paper-based microfluidic electrochemical enzymatic biosensing platform was developed and the effects of fluidic behaviors in paper substrate on electrochemical sensing were systemically investigated. The biosensor is composed of an enzyme-immobilized pure cellulose paper pad, an enzymeless screen printed electrode (SPE) modified with platinum nanoparticles (PtNPs), and a pair of clamped acrylonitrile butadiene styrene (ABS) plastic holders to provide good alignment for stable signal sensing. The wicking rate of liquid sample in paper was predicted, using a two-dimensional Fickian-diffusion model, to be 1.0 x 10(-2) cm(2)/s, and was verified experimentally. Dip-coating was used to prepare the enzyme-modified paper pad (EPP), which is amenable for mass manufacturing. The EPP retained excellent hydrophilicity and mechanical properties, with even slightly improved tensile strength and break strain. No significant difference in voltammetric behaviors was observed between measurements made in bulk buffer solution and with different sample volumes applied to EPP beyond its saturation wicking volume. Glucose oxidase (GO(x)), an enzyme specific for glucose (Glc) substrate, was used as a model enzyme and its enzymatic reaction product H2O2 was detected by the enzymeless PtNPs-SPE in the presence of ambient electron mediator O-2. Consequently, Glc was detected with its concentration linearly depending on H(2)O(2)oxidation current with sensitivity of 10.5 mu A mM(-1) cm(-2) and detection limit of 9.3 mu M(at S/N = 3). The biosensor can be quickly regenerated with memory effects removed by buffer additions for continuous real-time detection of multiple samples in one run for point-of-care purposes. This integrated platform is also inexpensive since the EPP is easily stored, and enzymeless PtNPs-SPEs can be used multiple times with different EPPs. The green and facile preparation in bulk, excellent mechanical strength, well-maintained enzyme activity, disposability, and good reproducibility and stability make our paper-fluidic biosensor platform suitable for various real-time electrochemical bioassays without any external power for mixing, especially in resource-limited conditions. (C) 2014 Elsevier B. V. All rights reserved.
C1 [Yang, Jiang; Gunasekaran, Sundaram] Univ Wisconsin, Dept Biol Syst Engn, Madison, WI 53706 USA.
   [Nam, Young-Gyu; Lee, Sung-Kyun; Chang, Woo-Jin] Univ Wisconsin, Dept Mech Engn, Milwaukee, WI 53211 USA.
   [Lee, Sung-Kyun; Koo, Yoon-Mo] Inha Univ, Dept Biol Engn, Inchon 402751, South Korea.
   [Kim, Chang-Soo] Univ Wisconsin, Dept Mat Sci & Engn, Milwaukee, WI 53211 USA.
   [Chang, Woo-Jin] Univ Wisconsin, Sch Freshwater Sci, Milwaukee, WI 53204 USA.
C3 University of Wisconsin System; University of Wisconsin Madison;
   University of Wisconsin System; University of Wisconsin Milwaukee; Inha
   University; University of Wisconsin System; University of Wisconsin
   Milwaukee; University of Wisconsin System; University of Wisconsin
   Milwaukee
RP Chang, WJ (通讯作者)，Univ Wisconsin, Dept Mech Engn, 3200 North Cramer St, Milwaukee, WI 53211 USA.
EM wjchang@uwm.edu; guna@wisc.edu
RI Chang, Woo-Jin/C-2626-2009; Gunasekaran, Sundaram/AAQ-2457-2021
OI Chang, Woo-Jin/0000-0002-9010-0755; Gunasekaran,
   Sundaram/0000-0001-6553-1273; Kim, Chang-Soo/0000-0002-8736-9825
FU Hjalmar D. and Janet W. Bruhn Fellowship; Louis and Elsa Thomsen
   Wisconsin Distinguished Graduate Fellowship
FX The authors acknowledge the Hjalmar D. and Janet W. Bruhn Fellowship and
   Louis and Elsa Thomsen Wisconsin Distinguished Graduate Fellowship
   provided to J. Y. at UW-Madison.
CR ADAMS EC, 1960, ARCH BIOCHEM BIOPHYS, V91, P230, DOI 10.1016/0003-9861(60)90495-1
   Ariga K, 2013, CHEM SOC REV, V42, P6322, DOI 10.1039/c2cs35475f
   Asgher M, 2014, J MOL CATAL B-ENZYM, V101, P56, DOI 10.1016/j.molcatb.2013.12.016
   Cerpakovska D, 2009, P EST ACAD SCI, V58, P40, DOI 10.3176/proc.2009.1.07
   Chandra RP, 2005, BIOTECHNOL PROGR, V21, P1302, DOI 10.1021/bp050093u
   COMFORT AR, 1989, BIOTECHNOL BIOENG, V34, P1366, DOI 10.1002/bit.260341104
   Crank J., 1975, MATH DIFFUSION, V2nd
   Delaney JL, 2011, ANAL CHEM, V83, P1300, DOI 10.1021/ac102392t
   Deng CY, 2010, BIOSENS BIOELECTRON, V26, P213, DOI 10.1016/j.bios.2010.06.013
   Deng SY, 2009, BIOSENS BIOELECTRON, V25, P373, DOI 10.1016/j.bios.2009.07.016
   Dungchai W, 2009, ANAL CHEM, V81, P5821, DOI 10.1021/ac9007573
   Guyer JE, 2009, COMPUT SCI ENG, V11, P6, DOI 10.1109/MCSE.2009.52
   Hall SB, 2000, ELECTROCHIM ACTA, V45, P3573, DOI 10.1016/S0013-4686(00)00481-3
   Hashemi SJ, 1997, DRY TECHNOL, V15, P265, DOI 10.1080/07373939708917234
   Ho J, 2011, ANAL CHEM, V83, P3260, DOI 10.1021/ac200380q
   Kadara RO, 2009, SENSOR ACTUAT B-CHEM, V138, P556, DOI 10.1016/j.snb.2009.01.044
   Knutson K, 2004, BIOTECHNOL PROGR, V20, P1893, DOI 10.1021/bp049833+
   Lankelma J, 2012, ANAL CHEM, V84, P4147, DOI 10.1021/ac3003648
   Liu H, 2012, ANAL CHEM, V84, P2528, DOI 10.1021/ac203457h
   Liu Z, 2012, J MATER CHEM, V22, P15085, DOI 10.1039/c2jm33033d
   Mansfield SD, 2002, APPITA J, V55, P49
   MANTANIS GI, 1995, CELLULOSE, V2, P1
   MARMUR A, 1992, ADV COLLOID INTERFAC, V39, P13, DOI 10.1016/0001-8686(92)80053-Z
   Martinez AW, 2008, ANAL CHEM, V80, P3699, DOI 10.1021/ac800112r
   Metcalf E. C., 1982, J CHROMATOGR A, V235
   Nie ZH, 2010, LAB CHIP, V10, P477, DOI 10.1039/b917150a
   Novell M, 2012, ANAL CHEM, V84, P4695, DOI 10.1021/ac202979j
   Park S, 2012, BIOSENS BIOELECTRON, V31, P284, DOI 10.1016/j.bios.2011.10.033
   Rattanarat P, 2012, ANAL CHIM ACTA, V744, P1, DOI 10.1016/j.aca.2012.07.003
   Rodrigues RC, 2013, CHEM SOC REV, V42, P6290, DOI 10.1039/c2cs35231a
   Ruoff A., 1960, KOLLOID Z, V173
   Shim BS, 2008, NANO LETT, V8, P4151, DOI 10.1021/nl801495p
   Trafela T, 2007, ANAL CHEM, V79, P6319, DOI 10.1021/ac070392t
   Vashist SK, 2013, DIAGNOSTICS, V3, P385, DOI 10.3390/diagnostics3040385
   Wang K., 2005, BIOSENS BIOELECTRON, V20
   Yang J, 2011, BIOSENS BIOELECTRON, V29, P159, DOI 10.1016/j.bios.2011.08.011
   Yu JH, 2011, LAB CHIP, V11, P1286, DOI 10.1039/c0lc00524j
   Yu WW, 2010, ANAL CHEM, V82, P9626, DOI 10.1021/ac102475k
   Zeng XD, 2009, BIOSENS BIOELECTRON, V24, P2898, DOI 10.1016/j.bios.2009.02.027
   Zhao CZ, 2007, TALANTA, V71, P1769, DOI 10.1016/j.talanta.2006.08.013
   Zhao WA, 2008, ANAL CHEM, V80, P8431, DOI 10.1021/ac801008q
NR 41
TC 33
Z9 34
U1 1
U2 146
PU ELSEVIER SCIENCE SA
PI LAUSANNE
PA PO BOX 564, 1001 LAUSANNE, SWITZERLAND
EI 0925-4005
J9 SENSOR ACTUAT B-CHEM
JI Sens. Actuator B-Chem.
PD NOV
PY 2014
VL 203
BP 44
EP 53
DI 10.1016/j.snb.2014.06.077
PG 10
WC Chemistry, Analytical; Electrochemistry; Instruments & Instrumentation
WE Science Citation Index Expanded (SCI-EXPANDED)
SC Chemistry; Electrochemistry; Instruments & Instrumentation
GA AO6JB
UT WOS:000341455400006
DA 2023-06-30
ER

PT J
AU Lu, XL
   Cheng, HJ
   Huang, PC
   Yang, LF
   Yu, P
   Mao, LQ
AF Lu, Xulin
   Cheng, Hanjun
   Huang, Pengcheng
   Yang, Lifen
   Yu, Ping
   Mao, Lanqun
TI Hybridization of Bioelectrochemically Functional Infinite Coordination
   Polymer Nanoparticles with Carbon Nanotubes for Highly Sensitive and
   Selective In Vivo Electrochemical Monitoring
SO ANALYTICAL CHEMISTRY
LA English
DT Article
ID HYDROGEN-PEROXIDE; PRE-REACTOR; ONLINE MEASUREMENT; CHEMICAL-ANALYSIS;
   STRIATUM GLUCOSE; SINGLE CELLS; FLOW CELL; BRAIN; MICRODIALYSIS; LACTATE
AB This study demonstrates the formation of a three-dimensional conducting framework through hybridization of bioelectrochemically active infinite coordination polymer (ICP) nanoparticles with single-walled carbon nanotubes (SWNTs) for highly sensitive and selective in vivo electrochemical monitoring with combination with in vivo microdialysis. The bioelectrochemically active ICP nanoparticles are synthesized through the self-assembly process of NAD(+) and Tb3+, in which all biosensing elements including an electrocatalyst (i.e., methylene green, MG), cofactor (i.e., beta-nicotinamide adenine dinucleotide, NAD(+)), and enzyme (i.e., glucose dehydrogenase, GDH) are adaptively encapsulated. The ICP/SWNT-based biosensors are simply prepared by drop-coating the as-formed ICP/SWNT nanocomposite onto a glassy carbon substrate. Electrochemical studies demonstrate that the simply prepared ICP/SWNT-based biosensors exhibit excellent biosensing properties with a higher sensitivity and stability than the ICP-based biosensors prepared only with ICP nanoparticles (i.e., without hybridization of SWNTs). By using a GDH-based electrochemical biosensor as an example, we demonstrate a technically simple yet effective online electroanalytical platform for continuously monitoring glucose in the brain of guinea pigs with the ICP/SWNT-based biosensor as an online detector in a continuous-flow system combined with in vivo microdialysis. Under the experimental conditions employed here, the dynamic linear range for glucose with the ICP/SWNT-biosensor is from 50 to 1000 mu M. Moreover, in vivo selectivity investigations with the biosensors prepared by the GDH-free ICPs reveal that ICP/SWNT-based biosensors are very selective for the measurement of glucose in the cerebral system. The basal level of glucose in the microdialysates from the striatum of guinea pigs is determined to be 0.31 +/- 0.03 mM (n = 3). The study offers a simple route to the preparation of electrochemical biosensors, which is envisaged to be particularly useful for probing the chemical events involved in some physiological and pathological processes.
C1 [Lu, Xulin; Cheng, Hanjun; Huang, Pengcheng; Yang, Lifen; Yu, Ping; Mao, Lanqun] Chinese Acad Sci, Inst Chem, Key Lab Analyt Chem Living Biosyst, Beijing Natl Lab Mol Sci, Beijing 100190, Peoples R China.
C3 Chinese Academy of Sciences; Institute of Chemistry, CAS
RP Mao, LQ (通讯作者)，Chinese Acad Sci, Inst Chem, Key Lab Analyt Chem Living Biosyst, Beijing Natl Lab Mol Sci, Beijing 100190, Peoples R China.
EM lqmao@iccas.ac.cn
RI Huang, Pengcheng/CAE-6610-2022; Yu, Ping/C-7879-2019; Huang,
   Pengcheng/W-2238-2019
OI Huang, Pengcheng/0000-0002-1371-6687; Yu, Ping/0000-0002-6096-1933; 
FU NSF of China [20975104, 20935005, 21127901, 21210007, 91213305,
   91132708]; National Basic Research Program of China (Grants 973
   programs) [2010CB33502, 2013CB933704]; Chinese Academy of Sciences
   [KJCX2-YW-W25, Y2010015]
FX This research was financially supported by the NSF of China (Grants
   20975104, 20935005, 21127901, 21210007, and 91213305 for L. M. and
   91132708 for P. Y.), the National Basic Research Program of China
   (Grants 973 programs, 2010CB33502, 2013CB933704), and The Chinese
   Academy of Sciences (Grants KJCX2-YW-W25 and Y2010015).
CR BERNERS MOM, 1994, ANAL CHEM, V66, P2017, DOI 10.1021/ac00085a016
   Bhalla V, 2012, SENSOR ACTUAT B-CHEM, V161, P761, DOI 10.1016/j.snb.2011.11.029
   Burdette SC, 2003, P NATL ACAD SCI USA, V100, P3605, DOI 10.1073/pnas.0637711100
   Erecinska M, 2004, PROG NEUROBIOL, V73, P397, DOI 10.1016/j.pneurobio.2004.06.003
   Fillenz M, 2005, NEUROCHEM INT, V47, P413, DOI 10.1016/j.neuint.2005.05.011
   GIDDINGS JC, 1976, ANAL CHEM, V48, P1126, DOI 10.1021/ac50002a016
   Gramsbergen JB, 2004, J NEUROSCI METH, V140, P93, DOI 10.1016/j.jneumeth.2004.03.027
   Hayashi K, 2003, BIOSENS BIOELECTRON, V18, P1249, DOI 10.1016/S0956-5663(03)00063-0
   Hayashi K, 2002, ELECTROANAL, V14, P333, DOI 10.1002/1521-4109(200203)14:5<333::AID-ELAN333>3.3.CO;2-4
   Heller A, 2008, CHEM REV, V108, P2482, DOI 10.1021/cr068069y
   Higgins MJ, 2011, J PHYS CHEM B, V115, P3371, DOI 10.1021/jp112045k
   Hook F, 2008, ACS NANO, V2, P2428, DOI 10.1021/nn800800v
   Huang PC, 2011, CHEM-EUR J, V17, P11390, DOI 10.1002/chem.201101634
   Kaptein WA, 1998, ANAL CHEM, V70, P4696, DOI 10.1021/ac980137w
   Khan AS, 2003, TRAC-TREND ANAL CHEM, V22, P503, DOI 10.1016/S0165-9936(03)00908-7
   Kurita R, 2002, SENSOR ACTUAT B-CHEM, V87, P296, DOI 10.1016/S0925-4005(02)00249-6
   Lin Y., 2013, MICRODIALYSIS TECHNI
   Lin YQ, 2007, ANAL CHEM, V79, P9577, DOI 10.1021/ac070966u
   Lin YQ, 2011, ANAL CHEM, V83, P4369, DOI 10.1021/ac2009838
   Lin YQ, 2010, BIOSENS BIOELECTRON, V25, P1350, DOI 10.1016/j.bios.2009.10.028
   Lin YQ, 2009, ANAL CHEM, V81, P2067, DOI 10.1021/ac801946s
   Liu JX, 2012, ANAL CHEM, V84, P5433, DOI 10.1021/ac301087v
   Liu K, 2009, BRAIN RES, V1253, P161, DOI 10.1016/j.brainres.2008.11.096
   Liu K, 2008, NEUROCHEM INT, V52, P1247, DOI 10.1016/j.neuint.2008.01.006
   Mao LQ, 2002, ANAL CHEM, V74, P3684, DOI 10.1021/ac011261+
   Miller G, 2009, SCIENCE, V325, P24, DOI 10.1126/science.325_24
   Niwa O, 1998, ANAL CHEM, V70, P89, DOI 10.1021/ac970740z
   Niwa O, 1998, ANAL CHEM, V70, P1126, DOI 10.1021/ac970257o
   Osborne PG, 1998, ANAL CHEM, V70, P1701, DOI 10.1021/ac9706990
   Osborne PG, 1997, J NEUROSCI METH, V77, P143, DOI 10.1016/S0165-0270(97)00119-2
   Parkin MC, 2005, J CEREBR BLOOD F MET, V25, P402, DOI 10.1038/sj.jcbfm.9600051
   Pravda M, 1996, ANAL CHEM, V68, P2447, DOI 10.1021/ac9601977
   Pravda M, 1997, ANAL CHEM, V69, P2354, DOI 10.1021/ac960595+
   Raitman OA, 2002, J AM CHEM SOC, V124, P6487, DOI 10.1021/ja012680r
   Robinson DL, 2008, CHEM REV, V108, P2554, DOI 10.1021/cr068081q
   Stamford JA, 1996, ANAL CHEM, V68, pA359, DOI 10.1021/ac961943a
   Stuart JN, 2004, ANAL CHEM, V76, p120A, DOI 10.1021/ac041534b
   Trouillon R, 2013, ANAL CHEM, V85, P522, DOI 10.1021/ac303290s
   TURNER APF, 1997, BIOSENSORS FUNDAMENT
   Wang J, 2008, CHEM REV, V108, P814, DOI 10.1021/cr068123a
   Watson CJ, 2006, ANAL CHEM, V78, P1391, DOI 10.1021/ac0693722
   Yagati AK, 2012, COLLOID SURFACE B, V92, P161, DOI 10.1016/j.colsurfb.2011.11.035
   Zhang MN, 2012, ACCOUNTS CHEM RES, V45, P533, DOI 10.1021/ar200196h
   Zhang MN, 2005, ANAL CHEM, V77, P6234, DOI 10.1021/ac051188d
   Zhang MN, 2005, FRONT BIOSCI-LANDMRK, V10, P345, DOI 10.2741/1532
   Zhang W, 2012, APPL SURF SCI, V258, P8222, DOI 10.1016/j.apsusc.2012.05.025
   Zhang ZP, 2010, ANAL CHEM, V82, P9885, DOI 10.1021/ac102605n
   Zhou HJ, 2010, LANGMUIR, V26, P6028, DOI 10.1021/la903799n
   Zhuang XM, 2012, ANAL CHEM, V84, P1900, DOI 10.1021/ac202748s
NR 49
TC 44
Z9 45
U1 1
U2 161
PU AMER CHEMICAL SOC
PI WASHINGTON
PA 1155 16TH ST, NW, WASHINGTON, DC 20036 USA
SN 0003-2700
EI 1520-6882
J9 ANAL CHEM
JI Anal. Chem.
PD APR 16
PY 2013
VL 85
IS 8
BP 4007
EP 4013
DI 10.1021/ac303743a
PG 7
WC Chemistry, Analytical
WE Science Citation Index Expanded (SCI-EXPANDED)
SC Chemistry
GA 128UI
UT WOS:000317794800032
PM 23496088
DA 2023-06-30
ER

PT J
AU Rafighi, P
   Tavahodi, M
   Haghighi, B
AF Rafighi, Parvin
   Tavahodi, Mojtaba
   Haghighi, Behzad
TI Fabrication of a third-generation glucose biosensor using
   graphene-polyethyleneimine-gold nanoparticles hybrid
SO SENSORS AND ACTUATORS B-CHEMICAL
LA English
DT Article
DE Third-generation biosensor; Electrochemical biosensor; Glucose
   biosensor; Direct electron transfer; Glucose
ID DIRECT ELECTRON-TRANSFER; DIRECT ELECTROCHEMISTRY; CARBON NANOTUBES;
   GLASSY-CARBON; SURFACE CHARACTERIZATION; XANTHINE-OXIDASE; ENZYMES;
   IMMOBILIZATION; COMPOSITE; FILM
AB The present study reports a novel approach for the fabrication of a third generation glucose biosensor based on the immobilization of glucose oxidase (GOx) on graphene-polyethyleneimine-gold nanoparticles hybrid (GNS-PEI-AuNPs) using glutaraldehyde as cross-linking reagent. A pair of well-defined redox peaks with the formal potential and peak separation value of -0.38 V and 60 mV was observed for the immobilized GOx on a gold electrode modified with GNS-PEI-AuNPs hybrid. The heterogeneous electron transfer rate (k(s)) for the redox center of the immobilized GOx, flavin adenine dinucleotide (FAD), was found to be 5.4 s(-1). An increase for the anodic peak current and a decrease for the cathodic peak current were recorded for the immobilized GOx on the modified electrode in the presence of glucose and the absence of oxygen. The obtained results confirmed that the prepared modified electrode presented bioelectrocatalytic activity towards glucose through a direct electron transfer (DET) mechanism. The response of the fabricated glucose biosensor was linear towards glucose in the concentration range between 1 and 100 mu M with the sensitivity about 93 mu A mM(-1) cm(-2). The limit of detection (LOD) for glucose sensing was estimated to be 0.32 mu M (S/N = 3). (C) 2016 Elsevier B.V. All rights reserved.
C1 [Haghighi, Behzad] Shiraz Univ, Coll Sci, Dept Chem, Shiraz 71454, Iran.
   [Rafighi, Parvin; Tavahodi, Mojtaba; Haghighi, Behzad] Inst Adv Studies Basic Sci, Coll Chem, POB 45195-1159, Gava Zang, Zanjan, Iran.
C3 Shiraz University; Institute for Advanced Studies in Basic Sciences
   (IASBS)
RP Haghighi, B (通讯作者)，Shiraz Univ, Coll Sci, Dept Chem, Shiraz 71454, Iran.
EM bhaghighi@shirazu.ac.ir
RI Haghighi, Behzad/H-1434-2017
OI Haghighi, Behzad/0000-0003-0974-7912; Tavahodi,
   Mojtaba/0000-0001-6375-9151
FU Shiraz University; Institute for Advanced Studies in Basic Sciences
   (IASBS) [G2015IASBS119]
FX The authors acknowledge the Shiraz University and the Institute for
   Advanced Studies in Basic Sciences (IASBS, grant number G2015IASBS119)
   for financial support.
CR Abad JM, 2009, J AM CHEM SOC, V131, P10229, DOI 10.1021/ja9026693
   APPELQVIST R, 1985, ANAL CHIM ACTA, V169, P237, DOI 10.1016/S0003-2670(00)86226-1
   Bao SJ, 2008, ADV FUNCT MATER, V18, P591, DOI 10.1002/adfm.200700728
   Cai CX, 2004, ANAL BIOCHEM, V332, P75, DOI 10.1016/j.ab.2004.05.057
   Chen RJ, 2001, J AM CHEM SOC, V123, P3838, DOI 10.1021/ja010172b
   CHI QJ, 1994, ELECTROCHIM ACTA, V39, P2431, DOI 10.1016/0013-4686(94)00202-9
   Cracknell JA, 2008, CHEM REV, V108, P2439, DOI 10.1021/cr0680639
   DEGANI Y, 1987, J PHYS CHEM-US, V91, P1285, DOI 10.1021/j100290a001
   Gorton L, 1999, ANAL CHIM ACTA, V400, P91, DOI 10.1016/S0003-2670(99)00610-8
   Guiseppi-Elie A, 2002, NANOTECHNOLOGY, V13, P559, DOI 10.1088/0957-4484/13/5/303
   Guo CX, 2010, PHYS CHEM CHEM PHYS, V12, P12153, DOI 10.1039/c0cp00378f
   Guo HL, 2009, ACS NANO, V3, P2653, DOI 10.1021/nn900227d
   Haghighi B, 2014, ELECTROANAL, V26, P2010, DOI 10.1002/elan.201400266
   Haghighi B, 2013, COLLOID SURFACE B, V103, P566, DOI 10.1016/j.colsurfb.2012.11.010
   Haghighi B, 2011, ELECTROCHIM ACTA, V56, P10101, DOI 10.1016/j.electacta.2011.08.106
   Haiss W, 2007, ANAL CHEM, V79, P4215, DOI 10.1021/ac0702084
   Huang YX, 2005, BIOSENS BIOELECTRON, V21, P817, DOI 10.1016/j.bios.2005.01.012
   HUMMERS WS, 1958, J AM CHEM SOC, V80, P1339, DOI 10.1021/ja01539a017
   Ivnitski D, 2008, BIOELECTROCHEMISTRY, V74, P101, DOI 10.1016/j.bioelechem.2008.05.003
   Jia JB, 2002, ANAL CHEM, V74, P2217, DOI 10.1021/ac011116w
   Katz E, 2004, ANGEW CHEM INT EDIT, V43, P6042, DOI 10.1002/anie.200400651
   Kavanagh P, 2013, PHYS CHEM CHEM PHYS, V15, P4859, DOI 10.1039/c3cp44617d
   LAVIRON E, 1979, J ELECTROANAL CHEM, V101, P19, DOI 10.1016/S0022-0728(79)80075-3
   Leger C, 2008, CHEM REV, V108, P2379, DOI 10.1021/cr0680742
   Liang B, 2013, BIOSENS BIOELECTRON, V43, P131, DOI 10.1016/j.bios.2012.11.040
   Liu SQ, 2003, BIOSENS BIOELECTRON, V19, P177, DOI 10.1016/S0956-5663(03)00172-6
   Liu Y, 2005, BIOSENS BIOELECTRON, V21, P984, DOI 10.1016/j.bios.2005.03.003
   Luo ZM, 2012, BIOSENS BIOELECTRON, V36, P179, DOI 10.1016/j.bios.2012.04.009
   Mani V, 2014, ENZYME MICROB TECH, V66, P60, DOI 10.1016/j.enzmictec.2014.08.009
   Mani V, 2013, BIOSENS BIOELECTRON, V41, P309, DOI 10.1016/j.bios.2012.08.045
   Meyer JC, 2007, NATURE, V446, P60, DOI 10.1038/nature05545
   Ponnusamy VK, 2014, TALANTA, V120, P148, DOI 10.1016/j.talanta.2013.12.003
   RANDLES JEB, 1952, T FARADAY SOC, V48, P828, DOI 10.1039/tf9524800828
   Razmi H, 2013, BIOSENS BIOELECTRON, V41, P498, DOI 10.1016/j.bios.2012.09.009
   RODRIGUES CG, 1991, J ELECTROANAL CHEM, V312, P131, DOI 10.1016/0022-0728(91)85148-I
   Rusling JF, 1998, ACCOUNTS CHEM RES, V31, P363, DOI 10.1021/ar970254y
   Salimi A, 2007, BIOSENS BIOELECTRON, V22, P3146, DOI 10.1016/j.bios.2007.02.002
   Shan CS, 2009, ANAL CHEM, V81, P2378, DOI 10.1021/ac802193c
   SHARP M, 1979, J ELECTROANAL CHEM, V95, P123, DOI 10.1016/S0022-0728(79)80227-2
   Shi LX, 2004, ELECTROCHEM COMMUN, V6, P1057, DOI 10.1016/j.elecom.2004.08.004
   Si P, 2011, ACS NANO, V5, P7617, DOI 10.1021/nn202714c
   Tremey E, 2014, CHEM COMMUN, V50, P5912, DOI 10.1039/c4cc01670j
   Wang SF, 2005, LANGMUIR, V21, P9260, DOI 10.1021/la050947k
   Wang Y, 2012, MICROCHIM ACTA, V176, P271, DOI 10.1007/s00604-011-0722-0
   Wang ZY, 2009, ANAL CHEM, V81, P1638, DOI 10.1021/ac802421h
   Willner I, 1996, J AM CHEM SOC, V118, P10321, DOI 10.1021/ja9608611
   Wooten M, 2014, ANAL CHEM, V86, P752, DOI 10.1021/ac403250w
   Wu S, 2007, ADV FUNCT MATER, V17, P585, DOI 10.1002/adfm.200600491
   Wu YH, 2007, BIOELECTROCHEMISTRY, V70, P335, DOI 10.1016/j.bioelechem.2006.05.001
   Zayats M, 2002, J AM CHEM SOC, V124, P2120, DOI 10.1021/ja025503e
   Zhao JG, 1996, BIOSENS BIOELECTRON, V11, P493, DOI 10.1016/0956-5663(96)86786-8
   Zhao M, 2015, ANAL CHEM, V87, P2615, DOI 10.1021/acs.analchem.5b00012
   Zhao S, 2006, BIOELECTROCHEMISTRY, V69, P158, DOI 10.1016/j.bioelechem.2006.01.001
NR 53
TC 60
Z9 62
U1 6
U2 186
PU ELSEVIER SCIENCE SA
PI LAUSANNE
PA PO BOX 564, 1001 LAUSANNE, SWITZERLAND
EI 0925-4005
J9 SENSOR ACTUAT B-CHEM
JI Sens. Actuator B-Chem.
PD SEP
PY 2016
VL 232
BP 454
EP 461
DI 10.1016/j.snb.2016.03.147
PG 8
WC Chemistry, Analytical; Electrochemistry; Instruments & Instrumentation
WE Science Citation Index Expanded (SCI-EXPANDED)
SC Chemistry; Electrochemistry; Instruments & Instrumentation
GA DL2RO
UT WOS:000375483000058
DA 2023-06-30
ER

PT J
AU Gilbert, L
   Jenkins, ATA
   Browning, S
   Hart, JP
AF Gilbert, L.
   Jenkins, A. T. A.
   Browning, S.
   Hart, J. P.
TI Development of an amperometric, screen-printed, single-enzyme phosphate
   ion biosensor and its application to the analysis of biomedical and
   environmental samples
SO SENSORS AND ACTUATORS B-CHEMICAL
LA English
DT Article
DE Phosphate; Biosensor; Amperometric; Screen-printed; Water analysis;
   Urine analysis
ID IMMOBILIZED PYRUVATE OXIDASE; CARBON ELECTRODE; SENSOR; SULFATE; SYSTEM;
   URINE; WATER
AB An amperometric phosphate biosensor, based on a cobalt phthalocyanine screen-printed carbon electrode (CoPC-SPCE) is described. The immobilisation of the enzyme pyruvate oxidase (PyOd) was investigated using pre-formed cellulose acetate/cellulose nitrate membranes, of different pore sizes, and the cross-linking agent, glutaraldehyde (GLA). The latter method was found to be superior in terms of performance characteristics and also ease of fabrication. A linear range of 2.5-130 mu M and limit of detection of 2 mu M was obtained under optimal conditions. The biosensor also exhibited an excellent response time of just 13s +/- 1, n = 3. The biosensor was successfully applied to the measurement of phosphate in pond water samples; the mean recovery of spiked water samples was 103.2%, n = 3. The original concentration of phosphate calculated in the water sample (48 mu M) was found to be in good agreement with that found using a standard colourimetric method. In addition to the analysis of water samples the biosensor was also applied to the analysis of human urine. with only a simple dilution of the sample, directly into the electrochemical cell, required for analysis. The precision of the biosensors, obtained during the urine analysis was 6.4%, n = 6. (C) 2011 Elsevier B.V. All rights reserved.
C1 [Gilbert, L.; Hart, J. P.] Univ W England, Fac Hlth & Life Sci, Bristol BS16 1QY, Avon, England.
   [Jenkins, A. T. A.] Univ Bath, Dept Chem, Bath BA2 7AY, Avon, England.
   [Browning, S.] Environm Agcy, Bath BA2 9ES, Avon, England.
C3 University of West England; University of Bath
RP Hart, JP (通讯作者)，Univ W England, Fac Hlth & Life Sci, Coldharbour Lane, Bristol BS16 1QY, Avon, England.
EM john.hart@uwe.ac.uk
RI Jenkins, Toby/C-2124-2009
OI Jenkins, Toby/0000-0002-8981-3029
FU Environment Agency; University of the West of England, Bristol; Great
   Western Research
FX The authors wish to thank the Environment Agency, University of the West
   of England, Bristol, and Great Western Research for funding. Gwent
   Electronic Materials are thanked for the provision of the CoPC-SPCEs.
CR Akyilmaz E, 2007, ELECTROCHIM ACTA, V52, P7972, DOI 10.1016/j.electacta.2007.06.058
   Amine A, 2004, ANAL LETT, V37, P1, DOI 10.1081/AL-120027770
   [Anonymous], EXC NUTR RIV LAK COA
   Buerk D.G., 1993, BIOSENSORS THEORY AP
   CLASSEN A, 1990, J CLIN CHEM CLIN BIO, V28, P91
   Clesceri L.S., 1998, STANDARD METHODS EXA
   Crew A, 2004, ANAL LETT, V37, P1601, DOI 10.1081/AL-120037590
   Crew A, 2011, BIOSENS BIOELECTRON, V26, P2847, DOI 10.1016/j.bios.2010.11.018
   Eghball B., 2008, ENCY WATER SCI
   Engblom SO, 1998, BIOSENS BIOELECTRON, V13, P981, DOI 10.1016/S0956-5663(98)00001-3
   European Commission, 2011, EU WAT FRAM DIR INT
   Fiske CH, 1925, J BIOL CHEM, V66, P375
   Gilbert L, 2009, ANAL BIOCHEM, V393, P242, DOI 10.1016/j.ab.2009.06.038
   Gilbert L, 2010, MICROCHIM ACTA, V170, P331, DOI 10.1007/s00604-010-0316-2
   Harper D, 1992, EUTROPHICATION FRESH
   Hart JP, 2006, ANAL LETT, V39, P1657, DOI 10.1080/00032710600713545
   KAWASAKI H, 1989, ANAL BIOCHEM, V182, P366, DOI 10.1016/0003-2697(89)90609-X
   KUBO I, 1991, ANAL LETT, V24, P1711, DOI 10.1080/00032719108053007
   Kwan RCH, 2005, ANAL BIOCHEM, V343, P263, DOI 10.1016/j.ab.2005.05.021
   Kwan RCH, 2005, APPL MICROBIOL BIOT, V66, P377, DOI 10.1007/s00253-004-1701-8
   Mak WC, 2003, BIOSENS BIOELECTRON, V19, P233, DOI 10.1016/S0956-5663(03)00209-4
   MASCINI M, 1987, ANAL CHIM ACTA, V192, P9, DOI 10.1016/S0003-2670(00)85683-4
   MIZUTANI F, 1980, ANAL CHIM ACTA, V118, P65, DOI 10.1016/S0003-2670(01)93714-6
   Murphy J, 1964, ANAL CHIM ACTA, V27, P31, DOI DOI 10.1016/S0003-2670(00)88444-5
   Piano M, 2010, ANAL BIOCHEM, V396, P269, DOI 10.1016/j.ab.2009.09.028
   Rahman MA, 2006, BIOSENS BIOELECTRON, V21, P1116, DOI 10.1016/j.bios.2005.04.008
   Tittmann K, 1998, J BIOL CHEM, V273, P12929, DOI 10.1074/jbc.273.21.12929
   Villalba MM, 2009, J MOL CATAL B-ENZYM, V59, P1, DOI 10.1016/j.molcatb.2008.12.011
   Wang J., 2006, ANAL ELECTROCHEMISTR, P201
NR 29
TC 50
Z9 50
U1 1
U2 55
PU ELSEVIER SCIENCE SA
PI LAUSANNE
PA PO BOX 564, 1001 LAUSANNE, SWITZERLAND
SN 0925-4005
J9 SENSOR ACTUAT B-CHEM
JI Sens. Actuator B-Chem.
PD DEC 15
PY 2011
VL 160
IS 1
BP 1322
EP 1327
DI 10.1016/j.snb.2011.09.069
PG 6
WC Chemistry, Analytical; Electrochemistry; Instruments & Instrumentation
WE Science Citation Index Expanded (SCI-EXPANDED)
SC Chemistry; Electrochemistry; Instruments & Instrumentation
GA 871WJ
UT WOS:000298768100183
DA 2023-06-30
ER

PT J
AU Bojang, AA
   Wu, HS
AF Bojang, Adama A.
   Wu, Ho Shing
TI Characterization of Electrode Performance in Enzymatic Biofuel Cells
   Using Cyclic Voltammetry and Electrochemical Impedance Spectroscopy
SO CATALYSTS
LA English
DT Article
DE cyclic voltammetry; electrochemical impedance spectroscopy; carbon
   nanotubes; redox mediators
ID GLUCOSE-OXIDASE; FUEL-CELLS; CARBON NANOTUBES; IMMOBILIZATION;
   BIOSENSOR; OXIDATION
AB The main objective of this study was to examine the quantitative performance of the electrochemical redox reaction of glucose by glucosidase and oxygen with laccase in a phosphate buffer solution at pH 7.0. The characterization of electrode performance was performed by using electrochemical analysis such as cyclic voltammetry (CV) and electrochemical impedance spectroscopy (EIS). The use of such electrochemical analysis (CV and EIS) enables a better understanding of the redox process, the charge transfer resistance, and, hence, the potential mass transfer among the electrode materials in phosphorus buffer solution. The experimental results show that the maximum power densities of the bioanode and the biocathode electrodes were 800 mu A/cm(2)and 600 mu A/cm(2), respectively. Both the bioanode and biocathode show high internal resistance. The occurrence of peak-separation shows an excellent mass-transfer mechanism and better chemical reactivity in the electrode.
C1 [Bojang, Adama A.; Wu, Ho Shing] Yuan Ze Univ, Dept Chem Engn & Mat Sci, 135 Yuan Tung Rd Chung Li, Taoyuan 32003, Taiwan.
C3 Yuan Ze University
RP Wu, HS (通讯作者)，Yuan Ze Univ, Dept Chem Engn & Mat Sci, 135 Yuan Tung Rd Chung Li, Taoyuan 32003, Taiwan.
EM zazafj1990@gmail.com; cehswu@saturn.yzu.edu.tw
OI Wu, Ho-Shing/0000-0001-7153-8105
FU Ministry of Science and Technology of Taiwan [MOST 107-2218-E-155-001]
FX We thank the Ministry of Science and Technology of Taiwan for
   financially supporting this study under grant number MOST
   107-2218-E-155-001.
CR Abreu CM, 1996, ELECTROCHIM ACTA, V41, P2405, DOI 10.1016/0013-4686(96)00021-7
   Ajeel MA, 2016, RSC ADV, V6, P3690, DOI 10.1039/c5ra21487d
   Amatore C, 2008, ANAL CHEM, V80, P9483, DOI 10.1021/ac801605v
   Barriere F, 2006, ELECTROCHIM ACTA, V51, P5187, DOI 10.1016/j.electacta.2006.03.050
   Barton SC, 2004, CHEM REV, V104, P4867, DOI 10.1021/cr020719k
   Dai DJ, 2012, ENRGY PROCED, V14, P1804, DOI 10.1016/j.egypro.2011.12.1171
   Dutta S, 2014, GREEN CHEM, V16, P4615, DOI [10.1039/C4GC01405G, 10.1039/c4gc01405g]
   Freguia S, 2010, ELECTROCHIM ACTA, V55, P813, DOI 10.1016/j.electacta.2009.09.027
   Gao Y, 2008, BIOCONJUGATE CHEM, V19, P1945, DOI 10.1021/bc800051c
   Hamelers HVM, 2010, APPL MICROBIOL BIOT, V85, P1673, DOI 10.1007/s00253-009-2357-1
   Hauch A, 2001, ELECTROCHIM ACTA, V46, P3457, DOI 10.1016/S0013-4686(01)00540-0
   Kang ZP, 2017, RSC ADV, V7, P4572, DOI 10.1039/c6ra26636c
   Kasa T., 2016, AM J PHYS CHEM, V5, P45, DOI [10.11648/j.ajpc.20160503.11, DOI 10.11648/J.AJPC.20160503.11]
   Kashyap D, 2014, INT J HYDROGEN ENERG, V39, P20159, DOI 10.1016/j.ijhydene.2014.10.003
   Kim J, 2006, BIOTECHNOL ADV, V24, P296, DOI 10.1016/j.biotechadv.2005.11.006
   Kjeang E, 2009, J POWER SOURCES, V186, P353, DOI 10.1016/j.jpowsour.2008.10.011
   Klis M, 2007, ELECTROCHIM ACTA, V52, P5591, DOI 10.1016/j.electacta.2007.02.008
   Kondaveeti S, 2014, WATER RES, V51, P25, DOI 10.1016/j.watres.2013.12.023
   Laurent N, 2008, TRENDS BIOTECHNOL, V26, P328, DOI 10.1016/j.tibtech.2008.03.003
   Lavagnini I, 2004, ELECTROANAL, V16, P505, DOI 10.1002/elan.200302851
   Lee JA, 2008, SENSOR ACTUAT B-CHEM, V129, P372, DOI 10.1016/j.snb.2007.08.034
   Liu C, 2010, BIOSENS BIOELECTRON, V25, P1829, DOI 10.1016/j.bios.2009.12.012
   Mahlambi MM, 2015, J NANOMATER, V2015, DOI 10.1155/2015/790173
   Martin E, 2011, ELECTROCHIM ACTA, V58, P58, DOI 10.1016/j.electacta.2011.08.078
   Mubarak NM, 2014, J MOL CATAL B-ENZYM, V107, P124, DOI 10.1016/j.molcatb.2014.06.002
   Munauwarah R, 2018, J CHIN INST ENG, V41, P710, DOI 10.1080/02533839.2018.1534614
   Rajesh, 2010, THIN SOLID FILMS, V519, P1167, DOI 10.1016/j.tsf.2010.08.063
   Ramasamy RP, 2008, BIOTECHNOL BIOENG, V101, P101, DOI 10.1002/bit.21878
   Rasmussen M, 2016, BIOSENS BIOELECTRON, V76, P91, DOI 10.1016/j.bios.2015.06.029
   Reuillard B, 2013, PHYS CHEM CHEM PHYS, V15, P4892, DOI 10.1039/c3cp50767j
   Sekar N., 2013, J MICROB BIOCH TEC S, V5, DOI [DOI 10.4172/1948-5948.S6-004, 10.4172/1948-5948.56-004]
   Skoog D. A., 2007, INSTRUMENTAL ANAL, V47
   Ter Heijne A, 2010, ENVIRON SCI TECHNOL, V44, P7151, DOI 10.1021/es100950t
   Tozar A, 2014, APPL SURF SCI, V318, P15, DOI 10.1016/j.apsusc.2013.12.020
   Uygun ZO, 2011, ANAL CHIM ACTA, V706, P343, DOI 10.1016/j.aca.2011.08.044
   Wagner N, 1998, ELECTROCHIM ACTA, V43, P3785, DOI 10.1016/S0013-4686(98)00138-8
   Wang SG, 2003, ELECTROCHEM COMMUN, V5, P800, DOI 10.1016/j.elecom.2003.07.007
   Wang YP, 2016, J ANAL APPL PYROL, V119, P104, DOI 10.1016/j.jaap.2016.03.011
   Xu S, 2012, ACS CATAL, V2, P91, DOI 10.1021/cs200523s
   Zanello P., 2003, INORGANIC ELECTROCHE
   Zebda A, 2011, NAT COMMUN, V2, DOI 10.1038/ncomms1365
NR 41
TC 30
Z9 30
U1 0
U2 22
PU MDPI
PI BASEL
PA ST ALBAN-ANLAGE 66, CH-4052 BASEL, SWITZERLAND
EI 2073-4344
J9 CATALYSTS
JI Catalysts
PD JUL
PY 2020
VL 10
IS 7
AR 782
DI 10.3390/catal10070782
PG 20
WC Chemistry, Physical
WE Science Citation Index Expanded (SCI-EXPANDED)
SC Chemistry
GA MS3MA
UT WOS:000554183500001
OA gold
DA 2023-06-30
ER

PT J
AU Zhou, HH
   Wei, CHN
   Fang, J
   Fu, LK
   Liu, G
   Liu, QM
AF Zhou, Houhuang
   Wei, Chenhuinan
   Fang, Ju
   Fu, Likang
   Liu, Gang
   Liu, Qiming
TI Poly 3,4-ethylenedioxythiophene and zirconia nanoparticles composite
   modified sensor for methyl parathion determination
SO JOURNAL OF ELECTROANALYTICAL CHEMISTRY
LA English
DT Article
DE PEDOT; Zirconia; Electrochemical; Stripping; Methyl parathion
ID SOLID-PHASE EXTRACTION; ELECTROCHEMICAL DETECTION; MICROBIAL BIOSENSOR;
   COMMON PESTICIDES; CARBON NANOTUBES; ELECTRODE; HYBRID; WATER
AB Poly 3,4-ethylenedioxythiophene (PEDOT) membrane and zirconia nanoparticles (ZrO2 NPs) were directly prepared on ITO electrode successively through simple strategies. The ZrO2 NPs-chitosan/PEDOT/ITO electrode was employed as a disposal electrochemical sensor for methyl parathion (MP) detection. The structure characteristics, adsorption characteristics and electrochemical features of electrode were characterized by the SEM, XRD, UV-vis spectrometer and electrochemical analysis techniques. Combined with the individual properties of PEDOT (conductivity and electrocatalysis) and ZrO2 NPs (affinity to MP), the ZrO2 NPs-chitosan/PEDOT/ITO electrode displayed superior electrochemical performances to MP measurement with a limit of detection of 2.8 ng.ml(-1) (S/N = 3) and a linear range of 5-2000 ng.ml(-1). Furthermore, this sensor exhibited acceptable selectivity and reproducibility. The result of this sensor in real sample measure to MP detection also demonstrates precision. (C) 2019 Elsevier B.V. All rights reserved.
C1 [Zhou, Houhuang; Wei, Chenhuinan; Fang, Ju; Fu, Likang; Liu, Gang; Liu, Qiming] Wuhan Univ, Sch Phys & Technol, Key Lab Artificial Micro & Nanostruct, Minist Educat, Wuhan 430072, Hubei, Peoples R China.
C3 Wuhan University
RP Liu, QM (通讯作者)，Wuhan Univ, Sch Phys & Technol, Key Lab Artificial Micro & Nanostruct, Minist Educat, Wuhan 430072, Hubei, Peoples R China.
EM qmliu@whu.edu.cn
OI Wei, Chenhuinan/0000-0003-0627-075X
FU National Natural Science Foundation of China [51572202]; Natural Science
   Foundation of Jiangsu Province [BK20171234]
FX This research work was financially supported by the National Natural
   Science Foundation of China (51572202) and the Natural Science
   Foundation of Jiangsu Province (BK20171234).
CR And G.L, 2005, ELECTROCHEMICAL SENS, V77, P5894
   Ayyagari MS., 2010, CHEMILUMINESCENCE BA, V11, P699
   Bard A. J., 2005, ELECTROCHEMICAL METH, P157
   Da S.D., 2015, DIRECT DETERMINATION, V71, P1497
   Dai Y, 2017, ELECTROCHEM COMMUN, V81, P14, DOI 10.1016/j.elecom.2017.05.017
   Dong J, 2013, SENSOR ACTUAT B-CHEM, V186, P774, DOI 10.1016/j.snb.2013.06.068
   Du D, 2008, ELECTROCHEM COMMUN, V10, P686, DOI 10.1016/j.elecom.2008.02.019
   Du D, 2010, BIOSENS BIOELECTRON, V25, P1370, DOI 10.1016/j.bios.2009.10.032
   Gong JM, 2012, SENSOR ACTUAT B-CHEM, V162, P341, DOI 10.1016/j.snb.2011.12.094
   Gong JM, 2010, ELECTROCHEM COMMUN, V12, P1658, DOI 10.1016/j.elecom.2010.09.021
   Gong JM, 2009, BIOSENS BIOELECTRON, V24, P2285, DOI 10.1016/j.bios.2008.11.012
   HAMMOCK BD, 1987, UTILITY IMMUNOASSAY
   Hui Y, 2018, ANAL CHIM ACTA, V1022, P1, DOI 10.1016/j.aca.2018.02.080
   Kang TF, 2010, SENSOR ACTUAT B-CHEM, V145, P104, DOI 10.1016/j.snb.2009.11.038
   Kesik M, 2014, SENSOR ACTUAT B-CHEM, V205, P39, DOI 10.1016/j.snb.2014.08.058
   Kumar J, 2006, BIOSENS BIOELECTRON, V21, P2100, DOI 10.1016/j.bios.2005.10.012
   Kumar J, 2011, BIOSENS BIOELECTRON, V26, P4289, DOI 10.1016/j.bios.2011.04.027
   Kumaravel A, 2011, J ELECTROANAL CHEM, V650, P163, DOI 10.1016/j.jelechem.2010.10.013
   Kumaravel A, 2010, J ELECTROANAL CHEM, V638, P231, DOI 10.1016/j.jelechem.2009.11.002
   Liu Y, 2013, COLLOID SURFACE B, V108, P266, DOI 10.1016/j.colsurfb.2013.03.003
   Manisankar P, 2008, TALANTA, V76, P1022, DOI 10.1016/j.talanta.2008.04.056
   Manisankar P, 2005, ANAL CHIM ACTA, V528, P157, DOI 10.1016/j.aca.2004.08.027
   Mauriz E., COMP MULTIANALYTE IM
   Milian K.M., 1994, VOLTAMMETRIC DNA BIO, V66, P2943
   Mogha NK, 2016, MATER DESIGN, V111, P312, DOI 10.1016/j.matdes.2016.09.019
   Musameh M, 2013, ELECTROCHIM ACTA, V101, P209, DOI 10.1016/j.electacta.2012.11.030
   Noyrod P, 2014, J ELECTROANAL CHEM, V719, P54, DOI 10.1016/j.jelechem.2014.02.001
   Parham H, 2010, J HAZARD MATER, V177, P1077, DOI 10.1016/j.jhazmat.2010.01.031
   PASCHAL DC, 1977, ANAL CHEM, V49, P1551, DOI 10.1021/ac50019a023
   Sbal M., 2007, ELECTROCHEMICAL STRI, V124, P368
   Singh A, 2013, SENSOR ACTUAT B-CHEM, V185, P675, DOI 10.1016/j.snb.2013.05.014
   Skerritt JH, 2003, FOOD AGR IMMUNOL, V15, P1, DOI 10.1080/0954010031000138069
   Sundari PLA, 2011, J APPL ELECTROCHEM, V41, P29, DOI 10.1007/s10800-010-0204-9
   Tan XP, 2019, RSC ADV, V9, P345, DOI 10.1039/c8ra08555b
   Tcheumi HL, 2010, TALANTA, V81, P972, DOI 10.1016/j.talanta.2010.01.049
   Thota R, 2016, SENSOR ACTUAT B-CHEM, V227, P169, DOI 10.1016/j.snb.2015.12.008
   Tsoukali H, 2004, FORENSIC SCI INT, V143, P127, DOI 10.1016/j.forsciint.2004.02.032
   Wang HB, 2015, CHINESE J CHEM, V33, P1135, DOI 10.1002/cjoc.201500460
   Wang L, 2006, IDENTIFICATION BIODE, V34, P1058
   Wang YL, 2015, ANALYST, V140, P560, DOI [10.1039/c4an00981a, 10.1039/C4AN00981A]
   Zeng YB, 2012, J HAZARD MATER, V217, P315, DOI 10.1016/j.jhazmat.2012.03.033
   Zhang WQ, 2017, SENSOR ACTUAT B-CHEM, V247, P756, DOI 10.1016/j.snb.2017.03.104
   Zhang YZ, 2012, MICROCHIM ACTA, V176, P463, DOI 10.1007/s00604-011-0742-9
   Zhou JH, 2011, MICROCHIM ACTA, V172, P207, DOI 10.1007/s00604-010-0483-1
   Zhu LM, 2012, BIOSENS BIOELECTRON, V35, P507, DOI 10.1016/j.bios.2012.03.026
NR 45
TC 16
Z9 16
U1 6
U2 31
PU ELSEVIER SCIENCE SA
PI LAUSANNE
PA PO BOX 564, 1001 LAUSANNE, SWITZERLAND
SN 1572-6657
EI 1873-2569
J9 J ELECTROANAL CHEM
JI J. Electroanal. Chem.
PD SEP 1
PY 2019
VL 848
AR 113282
DI 10.1016/j.jelechem.2019.113282
PG 10
WC Chemistry, Analytical; Electrochemistry
WE Science Citation Index Expanded (SCI-EXPANDED)
SC Chemistry; Electrochemistry
GA JY6EI
UT WOS:000504505400038
DA 2023-06-30
ER

PT J
AU Ahammad, AJS
   Lee, JJ
   Rahman, MA
AF Ahammad, A. J. Saleh
   Lee, Jae-Joon
   Rahman, Md. Aminur
TI Electrochemical Sensors Based on Carbon Nanotubes
SO SENSORS
LA English
DT Review
DE Carbon Nanotubes; Modified Electrodes; Electrochemical Sensors;
   Biosensors; Immunosensors; DNA sensors
ID AMPEROMETRIC GLUCOSE BIOSENSOR; SENSITIVE VOLTAMMETRIC DETERMINATION;
   ASCORBIC-ACID; PLATINUM NANOPARTICLES; COMPOSITE FILM; MODIFIED
   ELECTRODES; PASTE ELECTRODE; URIC-ACID; ELECTROCATALYTIC OXIDATION; DNA
   HYBRIDIZATION
AB This review focuses on recent contributions in the development of the electrochemical sensors based on carbon nanotubes (CNTs). CNTs have unique mechanical and electronic properties, combined with chemical stability, and behave electrically as a metal or semiconductor, depending on their structure. For sensing applications, CNTs have many advantages such as small size with larger surface area, excellent electron transfer promoting ability when used as electrodes modifier in electrochemical reactions, and easy protein immobilization with retention of its activity for potential biosensors. CNTs play an important role in the performance of electrochemical biosensors, immunosensors, and DNA biosensors. Various methods have been developed for the design of sensors using CNTs in recent years. Herein we summarize the applications of CNTs in the construction of electrochemical sensors and biosensors along with other nanomaterials and conducting polymers.
C1 [Ahammad, A. J. Saleh; Lee, Jae-Joon] Konkuk Univ, Dept Adv Technol Fus, Seoul 143701, South Korea.
   [Lee, Jae-Joon; Rahman, Md. Aminur] Konkuk Univ, Dept Appl Chem, Chungju 380701, South Korea.
C3 Konkuk University; Konkuk University
RP Lee, JJ (通讯作者)，Konkuk Univ, Dept Adv Technol Fus, Seoul 143701, South Korea.
EM saleh203@konkuk.ac.kr; jjlee@kku.ac.kr; marahman@kku.ac.kr
RI Lee, Jae J/D-6389-2011; Ahammad, A. J. Saleh/D-5834-2011; Ahammad, A. J.
   Saleh/AAR-6746-2020
OI Ahammad, A J Saleh/0000-0001-7568-5268
FU Ministry of Knowledge Economy through the Bio-Food & Drug Research
   Center at Konkuk University, Korea; National Research Foundation of
   Korea [2007-211-C00029] Funding Source: Korea Institute of Science &
   Technology Information (KISTI), National Science & Technology
   Information Service (NTIS)
FX This work was supported by the Regional Innovation Center Program of the
   Ministry of Knowledge Economy through the Bio-Food & Drug Research
   Center at Konkuk University, Korea.
CR Abbaspour A, 2007, J PHARMACEUT BIOMED, V44, P41, DOI 10.1016/j.jpba.2007.01.027
   Agui L, 2007, ELECTROCHIM ACTA, V52, P7946, DOI 10.1016/j.electacta.2007.06.051
   Alarcon-Angeles G, 2008, CARBON, V46, P898, DOI 10.1016/j.carbon.2008.02.025
   Aziz MA, 2007, B KOREAN CHEM SOC, V28, P1171
   Aziz MA, 2007, CHEM COMMUN, P2610, DOI 10.1039/b701190c
   Baker SE, 2002, NANO LETT, V2, P1413, DOI 10.1021/nl025729f
   Banks CE, 2006, ANALYST, V131, P15, DOI 10.1039/b512688f
   Banks CE, 2005, CHEM COMMUN, P829, DOI 10.1039/b413177k
   Banks CE, 2004, CHEM COMMUN, P1804, DOI 10.1039/b406174h
   Buratti S, 2008, TALANTA, V76, P454, DOI 10.1016/j.talanta.2008.03.031
   Cataldo V, 2008, ELECTROANAL, V20, P115, DOI 10.1002/elan.200704040
   Chang Z, 2008, ELECTROANAL, V20, P131, DOI 10.1002/elan.200704023
   CHEN L, 2007, BIOSENS BIOELECTRON, V121, P423
   Chen SH, 2007, BIOSENS BIOELECTRON, V22, P1268, DOI 10.1016/j.bios.2006.05.022
   Choi HN, 2007, ELECTROANAL, V19, P1757, DOI 10.1002/elan.200703958
   Choi HN, 2007, ELECTROANAL, V19, P1524, DOI 10.1002/elan.200703886
   Chou A, 2005, CHEM COMMUN, P842, DOI 10.1039/b415051a
   Chou A, 2008, J PHYS CHEM C, V112, P14131, DOI 10.1021/jp7113785
   Chu X, 2007, TALANTA, V71, P2040, DOI 10.1016/j.talanta.2006.09.013
   Du D, 2007, ANAL BIOANAL CHEM, V387, P1059, DOI 10.1007/s00216-006-0972-6
   Du P, 2007, ELECTROCHIM ACTA, V53, P1811, DOI 10.1016/j.electacta.2007.08.027
   Du P, 2007, ELECTROCHIM ACTA, V52, P6534, DOI 10.1016/j.electacta.2007.04.092
   Erdem A, 2006, ANAL CHEM, V78, P6656, DOI 10.1021/ac060202z
   Fan SS, 2008, SENSOR ACTUAT B-CHEM, V132, P34, DOI 10.1016/j.snb.2008.01.010
   Gong KP, 2009, SCIENCE, V323, P760, DOI 10.1126/science.1168049
   Gooding JJ, 2007, ELECTROCHEM COMMUN, V9, P1677, DOI 10.1016/j.elecom.2007.03.023
   He JL, 2006, SENSOR ACTUAT B-CHEM, V114, P94, DOI 10.1016/j.snb.2005.04.009
   Heller A, 2008, CHEM REV, V108, P2482, DOI 10.1021/cr068069y
   Holloway AF, 2008, J SOLID STATE ELECTR, V12, P1337, DOI 10.1007/s10008-008-0542-2
   Hrapovic S, 2006, ANAL CHEM, V78, P5504, DOI 10.1021/ac060435q
   Huang JD, 2006, MAT SCI ENG C-BIO S, V26, P113, DOI 10.1016/j.msec.2005.06.002
   Huang KJ, 2008, COLLOID SURFACE B, V61, P176, DOI 10.1016/j.colsurfb.2007.08.003
   IIJIMA S, 1991, NATURE, V354, P56, DOI 10.1038/354056a0
   Jia JY, 2008, SENSORS-BASEL, V8, P1712, DOI 10.3390/s8031712
   Jo S, 2008, MICROCHEM J, V88, P1, DOI 10.1016/j.microc.2007.08.005
   Kang XH, 2007, ANAL BIOCHEM, V369, P71, DOI 10.1016/j.ab.2007.07.005
   Kolodiazhnyi T, 2008, SMALL, V4, P1476, DOI 10.1002/smll.200800125
   Lawrence NS, 2005, ELECTROANAL, V17, P65, DOI 10.1002/elan.200403120
   Lee YJ, 2007, ELECTROANAL, V19, P1048, DOI 10.1002/elan.200603820
   Li CY, 2007, MICROCHIM ACTA, V157, P21, DOI 10.1007/s00604-006-0658-y
   Li N, 2008, BIOPROC BIOSYST ENG, V31, P551, DOI 10.1007/s00449-008-0201-0
   Li YX, 2007, BIOSENS BIOELECTRON, V22, P3120, DOI 10.1016/j.bios.2007.02.001
   LI Z, 2007, TALANTA, V73, P943
   Li ZF, 2006, ELECTROCHIM ACTA, V51, P4255, DOI 10.1016/j.electacta.2005.12.004
   Lin XQ, 2006, BIOSENS BIOELECTRON, V22, P253, DOI 10.1016/j.bios.2006.01.005
   Liu A, 2007, BIOSENS BIOELECTRON, V23, P74, DOI 10.1016/j.bios.2007.03.019
   Liu AH, 2006, BIOSENS BIOELECTRON, V22, P694, DOI 10.1016/j.bios.2006.02.006
   Liu GD, 2006, ANAL CHEM, V78, P835, DOI 10.1021/ac051559q
   Liu GD, 2006, ELECTROCHEM COMMUN, V8, P251, DOI 10.1016/j.elecom.2005.11.015
   Liu HY, 2008, SENSOR ACTUAT B-CHEM, V128, P414, DOI 10.1016/j.snb.2007.06.028
   Liu JQ, 2005, ELECTROANAL, V17, P38, DOI 10.1002/elan.200403116
   Liu SY, 2007, ANAL CHIM ACTA, V602, P114, DOI 10.1016/j.aca.2007.09.009
   Liu Y, 2008, TALANTA, V74, P965, DOI 10.1016/j.talanta.2007.08.001
   Liu Y, 2007, ELECTROANAL, V19, P986, DOI 10.1002/elan.200603814
   LOPEZ PB, 2008, ELECTROANAL, V20, P603
   Luo XL, 2006, ANAL CHIM ACTA, V575, P39, DOI 10.1016/j.aca.2006.05.064
   Luque GL, 2006, MICROCHIM ACTA, V152, P277, DOI 10.1007/s00604-005-0447-z
   Ma HY, 2008, ELECTROANAL, V20, P1220, DOI 10.1002/elan.200704169
   Male KB, 2007, ANAL CHEM, V79, P7831, DOI 10.1021/ac070766i
   Manesh KM, 2008, BIOSENS BIOELECTRON, V23, P771, DOI 10.1016/j.bios.2007.08.016
   Manso J, 2007, J ELECTROANAL CHEM, V603, P1, DOI 10.1016/j.jelechem.2007.02.004
   Manso J, 2008, ELECTROCHIM ACTA, V53, P4007, DOI 10.1016/j.electacta.2007.10.003
   Ming L, 2008, SENSORS-BASEL, V8, P1890, DOI 10.3390/s8031890
   Mita DG, 2007, BIOSENS BIOELECTRON, V23, P60, DOI 10.1016/j.bios.2007.03.010
   Moore RR, 2004, ANAL CHEM, V76, P2677, DOI 10.1021/ac040017q
   Musameh M, 2005, ELECTROCHEM COMMUN, V7, P14, DOI 10.1016/j.elecom.2004.10.007
   Niu SY, 2008, SENSOR ACTUAT B-CHEM, V135, P200, DOI 10.1016/j.snb.2008.08.022
   Okuno J, 2007, BIOSENS BIOELECTRON, V22, P2377, DOI 10.1016/j.bios.2006.09.038
   Ou CF, 2007, ANAL CHIM ACTA, V603, P205, DOI 10.1016/j.aca.2007.08.052
   Padigi SK, 2007, BIOSENS BIOELECTRON, V22, P829, DOI 10.1016/j.bios.2006.02.023
   Profumo A, 2006, ANAL CHEM, V78, P4194, DOI 10.1021/ac060455s
   Pumera M, 2007, LANGMUIR, V23, P6453, DOI 10.1021/la070088v
   Qi H, 2007, TALANTA, V72, P1030, DOI 10.1016/j.talanta.2006.12.032
   Qian L, 2006, TALANTA, V68, P721, DOI 10.1016/j.talanta.2005.05.030
   Qu FL, 2006, ANAL LETT, V39, P1785, DOI 10.1080/00032710600721316
   Qu S, 2007, TALANTA, V71, P1096, DOI 10.1016/j.talanta.2006.06.003
   Radoi A, 2008, ELECTROCHIM ACTA, V53, P2161, DOI 10.1016/j.electacta.2007.09.031
   Rahman MM, 2009, ANAL BIOCHEM, V384, P159, DOI 10.1016/j.ab.2008.09.030
   Rahman MA, 2008, SENSORS-BASEL, V8, P118, DOI 10.3390/s8010118
   Rezaei B, 2008, SENSOR ACTUAT B-CHEM, V134, P324, DOI 10.1016/j.snb.2008.05.004
   Rezaei B, 2008, SENSOR ACTUAT B-CHEM, V134, P292, DOI 10.1016/j.snb.2008.05.002
   Sanchez S, 2007, BIOSENS BIOELECTRON, V23, P332, DOI 10.1016/j.bios.2007.04.021
   Sanchez S, 2007, ANALYST, V132, P142, DOI 10.1039/b609137g
   Santhosh P, 2007, SENSOR ACTUAT B-CHEM, V125, P92, DOI 10.1016/j.snb.2007.01.044
   Santos AS, 2007, ELECTROANAL, V19, P549, DOI 10.1002/elan.200603759
   Santos AS, 2006, ELECTROCHIM ACTA, V52, P215, DOI 10.1016/j.electacta.2006.04.060
   Sato N, 2008, SENSOR ACTUAT B-CHEM, V129, P188, DOI 10.1016/j.snb.2007.07.095
   Shahrokhian S, 2007, ELECTROANAL, V19, P2234, DOI 10.1002/elan.200703974
   Shahrokhian S, 2007, ELECTROCHIM ACTA, V52, P6310, DOI 10.1016/j.electacta.2007.04.023
   Shahrokhian S, 2007, SENSOR ACTUAT B-CHEM, V123, P942, DOI 10.1016/j.snb.2006.10.053
   Shirsat MD, 2008, ELECTROANAL, V20, P150, DOI 10.1002/elan.200704028
   Snider RM, 2008, ANAL CHIM ACTA, V609, P44, DOI 10.1016/j.aca.2007.12.032
   Song Z, 2006, SENSOR ACTUAT B-CHEM, V115, P626, DOI 10.1016/j.snb.2005.10.030
   Sun D, 2007, ANAL CHIM ACTA, V581, P27, DOI 10.1016/j.aca.2006.08.013
   Sun GZ, 2007, ELECTROCHEM COMMUN, V9, P2436, DOI 10.1016/j.elecom.2007.07.015
   Sun NJ, 2006, ANAL CHEM, V78, P6050, DOI 10.1021/ac060396i
   Tang LH, 2007, TALANTA, V73, P438, DOI 10.1016/j.talanta.2007.04.008
   Tkac J, 2006, ELECTROCHEM COMMUN, V8, P899, DOI 10.1016/j.elecom.2006.03.028
   Tripathi VS, 2006, BIOSENS BIOELECTRON, V21, P1529, DOI 10.1016/j.bios.2005.07.006
   Tsai YC, 2006, BIOSENS BIOELECTRON, V22, P495, DOI 10.1016/j.bios.2006.06.009
   Tu XM, 2007, ELECTROANAL, V19, P1815, DOI 10.1002/elan.200703939
   Valentini F, 2007, ELECTROANAL, V19, P859, DOI 10.1002/elan.200603788
   Vega D, 2007, ANAL BIOANAL CHEM, V389, P951, DOI 10.1007/s00216-007-1505-7
   Viswanathan S, 2006, ANAL CHEM, V78, P1115, DOI 10.1021/ac051435d
   Wang CY, 2008, BIOELECTROCHEMISTRY, V72, P107, DOI 10.1016/j.bioelechem.2007.11.014
   Wang F, 2006, ANAL CHIM ACTA, V576, P17, DOI 10.1016/j.aca.2005.12.023
   Wang GF, 2007, ELECTROANAL, V19, P2329, DOI 10.1002/elan.200703986
   Wang HS, 2006, BIOSENS BIOELECTRON, V22, P664, DOI 10.1016/j.bios.2006.02.007
   Wang J, 2006, ANALYST, V131, P477, DOI 10.1039/b516038c
   Wang J, 2008, CHEM REV, V108, P814, DOI 10.1021/cr068123a
   Wang J, 2007, ANAL CHIM ACTA, V581, P1, DOI 10.1016/j.aca.2006.07.084
   Wang Q, 2007, ELECTROCHIM ACTA, V52, P6630, DOI 10.1016/j.electacta.2007.04.057
   Williams KA, 2002, NATURE, V420, P761, DOI 10.1038/420761a
   Wu KB, 2006, BIOELECTROCHEMISTRY, V68, P144, DOI 10.1016/j.bioelechem.2005.05.002
   Wu YH, 2006, J PHARMACEUT BIOMED, V41, P820, DOI 10.1016/j.jpba.2006.01.037
   Xiao F, 2008, ELECTROANAL, V20, P361, DOI 10.1002/elan.200704042
   Xiao F, 2007, ANAL CHIM ACTA, V596, P79, DOI 10.1016/j.aca.2007.05.053
   Xiao P, 2007, MICROCHEM J, V85, P244, DOI 10.1016/j.microc.2006.06.004
   Xu LH, 2007, ELECTROANAL, V19, P717, DOI 10.1002/elan.200603805
   Xu Y, 2006, ELECTROANAL, V18, P1471, DOI 10.1002/elan.200603544
   Yan QP, 2006, ELECTROANAL, V18, P1075, DOI 10.1002/elan.200603502
   Yang MH, 2006, BIOMATERIALS, V27, P246, DOI 10.1016/j.biomaterials.2005.05.077
   Yang MH, 2006, BIOSENS BIOELECTRON, V21, P1125, DOI 10.1016/j.bios.2005.04.009
   Yang PH, 2007, MICROCHIM ACTA, V157, P229, DOI 10.1007/s00604-006-0682-y
   Yang PH, 2007, ANAL CHIM ACTA, V585, P331, DOI 10.1016/j.aca.2007.01.011
   Yang YH, 2007, ANAL CHIM ACTA, V584, P268, DOI 10.1016/j.aca.2006.11.055
   Yao YL, 2007, ELECTROCHIM ACTA, V53, P278, DOI 10.1016/j.electacta.2007.04.007
   Yao YL, 2007, ANAL BIOANAL CHEM, V387, P303, DOI 10.1007/s00216-006-0924-1
   Yi HC, 2008, ELECTROANAL, V20, P1143, DOI 10.1002/elan.200704141
   Yin TJ, 2006, ANAL BIOANAL CHEM, V386, P2087, DOI 10.1007/s00216-006-0845-z
   Yogeswaran U, 2007, ELECTROCHIM ACTA, V52, P5985, DOI 10.1016/j.electacta.2007.03.047
   Yogeswaran U, 2007, ANAL BIOCHEM, V365, P122, DOI 10.1016/j.ab.2007.02.034
   Yu X, 2006, J AM CHEM SOC, V128, P11199, DOI 10.1021/ja062117e
   Yuan SA, 2006, ANAL LETT, V39, P373, DOI 10.1080/00032710500477134
   Yun Y, 2007, SENSOR ACTUAT B-CHEM, V123, P177, DOI 10.1016/j.snb.2006.08.014
   Zare HR, 2007, SENSOR ACTUAT B-CHEM, V126, P641, DOI 10.1016/j.snb.2007.04.015
   Zeng BZ, 2006, SENSOR ACTUAT B-CHEM, V115, P240, DOI 10.1016/j.snb.2005.09.007
   Zeng JX, 2008, MICROCHIM ACTA, V160, P261, DOI 10.1007/s00604-007-0818-8
   Zeng JX, 2007, SENSOR ACTUAT B-CHEM, V120, P595, DOI 10.1016/j.snb.2006.03.016
   Zhai XR, 2006, MICROCHIM ACTA, V154, P315, DOI 10.1007/s00604-006-0486-0
   Zhang W, 2008, CHINESE CHEM LETT, V19, P589, DOI 10.1016/j.cclet.2008.03.012
   Zhang YZ, 2006, ANAL BIOCHEM, V350, P285, DOI 10.1016/j.ab.2006.01.002
   Zhao HT, 2006, ANAL BIOCHEM, V350, P138, DOI 10.1016/j.ab.2005.11.034
   Zhao K, 2007, ELECTROANAL, V19, P1069, DOI 10.1002/elan.200603823
   Zhu LD, 2007, BIOSENS BIOELECTRON, V23, P528, DOI 10.1016/j.bios.2007.07.002
   Zhu LD, 2007, SENSOR ACTUAT B-CHEM, V125, P254, DOI 10.1016/j.snb.2007.02.012
   Zhu LD, 2006, ELECTROANAL, V18, P1842, DOI 10.1002/elan.200603594
   ZHUA Y, 2006, SENSOR ACTUAT B-CHEM, V119, P308
   Zhuang Q, 2008, SENSOR ACTUAT B-CHEM, V128, P500, DOI 10.1016/j.snb.2007.07.040
   Zou YJ, 2008, BIOSENS BIOELECTRON, V23, P1010, DOI 10.1016/j.bios.2007.10.009
   Zou YJ, 2008, ELECTROCHIM ACTA, V53, P4089, DOI 10.1016/j.electacta.2007.12.056
NR 151
TC 249
Z9 251
U1 16
U2 201
PU MDPI
PI BASEL
PA ST ALBAN-ANLAGE 66, CH-4052 BASEL, SWITZERLAND
EI 1424-8220
J9 SENSORS-BASEL
JI Sensors
PD APR
PY 2009
VL 9
IS 4
BP 2289
EP 2319
DI 10.3390/s90402289
PG 31
WC Chemistry, Analytical; Engineering, Electrical & Electronic; Instruments
   & Instrumentation
WE Science Citation Index Expanded (SCI-EXPANDED)
SC Chemistry; Engineering; Instruments & Instrumentation
GA 438BG
UT WOS:000265530300004
PM 22574013
OA gold, Green Submitted, Green Published
DA 2023-06-30
ER

PT J
AU Castrovilli, MC
   Bolognesi, P
   Chiarinelli, J
   Avaldi, L
   Calandra, P
   Antonacci, A
   Scognamiglio, V
AF Castrovilli, Mattea Carmen
   Bolognesi, Paola
   Chiarinelli, Jacopo
   Avaldi, Lorenzo
   Calandra, Pietro
   Antonacci, Amina
   Scognamiglio, Viviana
TI The convergence of forefront technologies in the design of laccase-based
   biosensors - An update
SO TRAC-TRENDS IN ANALYTICAL CHEMISTRY
LA English
DT Review
DE Laccase-based biosensors; Forefront immobilisation techniques; Graphene;
   Carbon black; Paper-based sensors; Electrospray ionisation
ID SCREEN-PRINTED ELECTRODE; AMPEROMETRIC BIOSENSOR; GRAPHENE OXIDE;
   CARBON-BLACK; PLATINUM NANOPARTICLES; TYROSINASE BIOSENSOR; IMMOBILIZED
   LACCASE; CYTOCHROME-C; IONIC LIQUID; SUBSTRATE
AB We present a synopsis of 90 references on the last trends in electrochemical laccase-based biosensors and highlight how forefront technologies have prompted the development of smarter biosensors boosting their applications in agro-environmental and biomedical fields. This review updates a previous one published by Rodriguez-Delgado and co-workers in Trends in Analytical Chemistry 74 (2015) 21-45 and covers the research advances over the period between 2015 and 2019. In particular, a general overview on laccase structure and function is reported emphasizing its electrochemistry features as suitable bioreceptor for electrochemical devices. Then, we describe how crosscutting technologies like nanotechnology, material science, and immobilisation strategies can help to enhance the analytical performances of laccase-based biosensors. (C) 2019 Elsevier B.V. All rights reserved.
C1 [Castrovilli, Mattea Carmen; Bolognesi, Paola; Chiarinelli, Jacopo; Avaldi, Lorenzo] CNR, ISM, Via Salaria Km 29-300, I-00015 Monterotondo, Italy.
   [Calandra, Pietro] CNR, Inst Nanostruct Mat ISMN, Via Salaria Km 29-300, I-00015 Monterotondo, Italy.
   [Antonacci, Amina; Scognamiglio, Viviana] CNR, Inst Crystallog, Via Salaria Km 29-300, I-00015 Monterotondo, Italy.
C3 Consiglio Nazionale delle Ricerche (CNR); Istituto di Struttura della
   Materia (ISM-CNR); Consiglio Nazionale delle Ricerche (CNR); Istituto
   per lo Studio dei Materiali Nanostrutturati (ISMN-CNR); Consiglio
   Nazionale delle Ricerche (CNR); Istituto Di Cristallografia (IC-CNR)
RP Scognamiglio, V (通讯作者)，CNR, Inst Crystallog, Dept Chem Sci & Mat Technol, Via Salaria Km 29-300, I-00015 Rome, Italy.
EM viviana.scognamiglio@ic.cnr.it
RI Avaldi, Lorenzo/L-8401-2015; scognamiglio, viviana/AAK-3559-2020;
   Castrovilli, Mattea Carmen/K-6445-2016; Antonacci, Amina/I-4374-2012
OI Avaldi, Lorenzo/0000-0002-2990-7330; scognamiglio,
   viviana/0000-0002-4932-8491; Castrovilli, Mattea
   Carmen/0000-0002-7909-5115; Antonacci, Amina/0000-0002-3245-3739;
   Chiarinelli, Jacopo/0000-0002-4098-8979
FU AlgaeCB Bilateral Project Italy-Morocco 2018/2019; AdSWiM Interreg
   Project Italy-Croatia 2019/2020; "Deposizioni per ElettroSpray
   Ionisation e biosensoRi" e DESIR project "Progetti di Gruppi di Ricerca
   Regione Lazio" [L.R.13/2008]
FX Work partially supported by AlgaeCB Bilateral Project Italy-Morocco
   2018/2019, AdSWiM Interreg Project Italy-Croatia 2019/2020 and
   "Deposizioni per ElettroSpray Ionisation e biosensoRi" e DESIR project
   L.R.13/2008 "Progetti di Gruppi di Ricerca Regione Lazio".
CR Arduini F, 2019, HDB SMART MAT ANAL C, P179
   Arduini F, 2010, ANAL LETT, V43, P1688, DOI 10.1080/00032711003653932
   Bonot S, 2015, ADV MATER INTERFACES, V2, DOI 10.1002/admi.201500253
   Bonse J, 2017, IEEE J SEL TOP QUANT, V23, DOI 10.1109/JSTQE.2016.2614183
   Boutopoulos C, 2013, APPL PHYS LETT, V103, DOI 10.1063/1.4813394
   Brondani D, 2009, SENSOR ACTUAT B-CHEM, V140, P252, DOI 10.1016/j.snb.2009.04.037
   Brugnerotto P, 2017, ELECTROANAL, V29, P1031, DOI 10.1002/elan.201600697
   Calandra P, 2015, COLLOID SURFACE A, V484, P164, DOI 10.1016/j.colsurfa.2015.07.058
   Camporeale G, 2015, PLASMA PROCESS POLYM, V12, P1208, DOI 10.1002/ppap.201400206
   Chen XD, 2015, APPL SURF SCI, V328, P444, DOI 10.1016/j.apsusc.2014.12.070
   Christenson A, 2004, ELECTROANAL, V16, P1074, DOI 10.1002/elan.200403004
   Cincotto FH, 2015, ELECTROCHIM ACTA, V174, P332, DOI 10.1016/j.electacta.2015.06.013
   CLARK LC, 1962, ANN NY ACAD SCI, V102, P29, DOI 10.1111/j.1749-6632.1962.tb13623.x
   Claus H, 2004, MICRON, V35, P93, DOI 10.1016/j.micron.2003.10.029
   COLE JL, 1990, J AM CHEM SOC, V112, P9534, DOI 10.1021/ja00182a013
   Dai YR, 2016, ENVIRON SCI-NANO, V3, P857, DOI 10.1039/c6en00148c
   Dai YR, 2016, J HAZARD MATER, V317, P485, DOI 10.1016/j.jhazmat.2016.06.017
   Deng ZT, 2012, NANO LETT, V12, P2452, DOI 10.1021/nl3005385
   Ducros V, 1998, NAT STRUCT BIOL, V5, P310, DOI 10.1038/nsb0498-310
   Favero G, 2015, NANOMATERIALS-BASEL, V5, P1995, DOI 10.3390/nano5041995
   Feifel SC, 2014, LANGMUIR, V30, P5363, DOI 10.1021/la500460n
   Geim AK, 2007, NAT MATER, V6, P183, DOI 10.1038/nmat1849
   Giardina P, 2010, CELL MOL LIFE SCI, V67, P369, DOI 10.1007/s00018-009-0169-1
   Gromov I, 1999, EUR J BIOCHEM, V266, P820, DOI 10.1046/j.1432-1327.1999.00898.x
   Hermanova S, 2015, NANOSCALE, V7, P5852, DOI 10.1039/c5nr00438a
   Jabbari S, 2015, J MOL CATAL B-ENZYM, V121, P32, DOI 10.1016/j.molcatb.2015.07.016
   Jones SM, 2015, CELL MOL LIFE SCI, V72, P869, DOI 10.1007/s00018-014-1826-6
   Kavadiya S, 2018, J AEROSOL SCI, V125, P182, DOI 10.1016/j.jaerosci.2018.04.009
   KOJIMA Y, 1990, J BIOL CHEM, V265, P15224
   Kuila T, 2012, PROG MATER SCI, V57, P1061, DOI 10.1016/j.pmatsci.2012.03.002
   Kuila T, 2011, BIOSENS BIOELECTRON, V26, P4637, DOI 10.1016/j.bios.2011.05.039
   Lalaoui N, 2016, ACS CATAL, V6, P4259, DOI 10.1021/acscatal.6b00797
   Lalaoui N, 2016, ACS CATAL, V6, P1894, DOI 10.1021/acscatal.5b02442
   Lalaoui N, 2015, CHEM-EUR J, V21, P3198, DOI 10.1002/chem.201405557
   Lee YG, 2018, RSC ADV, V8, P37872, DOI 10.1039/c8ra06280c
   Li GH, 2016, COLLOID SURFACE A, V509, P408, DOI 10.1016/j.colsurfa.2016.09.028
   Li M, 2017, CURR OPIN ELECTROCHE, V3, P137, DOI 10.1016/j.coelec.2017.08.016
   Liang TF, 2016, PROC SPIE, V9836, DOI 10.1117/12.2224391
   Madhavi V, 2009, BIORESOURCES, V4, P1694
   Malinowski S, 2018, SENSORS-BASEL, V18, DOI 10.3390/s18124086
   Malinowski S, 2018, POLYMERS-BASEL, V10, DOI 10.3390/polym10050532
   Malleswari R.B., 2016, OCTA J BIOSCI, V4, P71
   Mate DM, 2017, MICROB BIOTECHNOL, V10, P1457, DOI 10.1111/1751-7915.12422
   Mel LP, 2015, BIOSENS BIOELECTRON, V74, P347, DOI 10.1016/j.bios.2015.06.060
   Mita D.G., 2007, ENDOCRINE DISRUPTORS, P1
   Mohtar LG, 2019, MICROCHEM J, V144, P13, DOI 10.1016/j.microc.2018.08.038
   Morales-Narvaez E, 2017, ADV MATER, V29, DOI 10.1002/adma.201604905
   Morozov VN, 1999, ANAL CHEM, V71, P1415, DOI 10.1021/ac9808775
   Nistor C, 1999, ANAL CHIM ACTA, V387, P309, DOI 10.1016/S0003-2670(99)00071-9
   Oktem HA, 2012, J FOOD AGRIC ENVIRON, V10, P1030
   Olszewski B, 2018, CATALYSTS, V8, DOI 10.3390/catal8100414
   Ouyang Z, 2003, SCIENCE, V301, P1351, DOI 10.1126/science.1088776
   Palanisamy S, 2017, SCI REP-UK, V7, DOI 10.1038/srep41214
   Park CS, 2016, J IND ENG CHEM, V38, P13, DOI 10.1016/j.jiec.2016.04.021
   Pavinatto A, 2018, APPL SURF SCI, V458, P431, DOI 10.1016/j.apsusc.2018.07.035
   Pavlidis IV, 2014, TRENDS BIOTECHNOL, V32, P312, DOI 10.1016/j.tibtech.2014.04.004
   Pena-Bahamonde J, 2018, J NANOBIOTECHNOL, V16, DOI 10.1186/s12951-018-0400-z
   Portaccio M, 2013, ELECTROCHIM ACTA, V109, P340, DOI 10.1016/j.electacta.2013.07.129
   Rahman MA, 2008, ANAL CHEM, V80, P8020, DOI 10.1021/ac801033s
   Riveiro A, 2018, FRONT PHYS-LAUSANNE, V6, DOI 10.3389/fphy.2018.00016
   Rodriguez-Delgado MM, 2015, TRAC-TREND ANAL CHEM, V74, P21, DOI 10.1016/j.trac.2015.05.008
   Salaj-Kosla U, 2013, BIOELECTROCHEMISTRY, V91, P15, DOI 10.1016/j.bioelechem.2012.11.001
   Sassolas A, 2012, BIOTECHNOL ADV, V30, P489, DOI 10.1016/j.biotechadv.2011.09.003
   Scognamiglio V, 2013, BIOSENS BIOELECTRON, V47, P12, DOI 10.1016/j.bios.2013.02.043
   Shao YY, 2010, ELECTROANAL, V22, P1027, DOI 10.1002/elan.200900571
   Shin KS, 2000, ARCH BIOCHEM BIOPHYS, V384, P109, DOI 10.1006/abbi.2000.2083
   Shleev S, 2005, BIOSENS BIOELECTRON, V20, P2517, DOI 10.1016/j.bios.2004.10.003
   Silva TA, 2017, J NANOMATER, V2017, DOI 10.1155/2017/4571614
   Skoronski E, 2017, INT J BIOL MACROMOL, V99, P121, DOI 10.1016/j.ijbiomac.2017.02.076
   Solomon EI, 2014, CHEM REV, V114, P3659, DOI 10.1021/cr400327t
   Solomon EI, 1996, CHEM REV, V96, P2563, DOI 10.1021/cr950046o
   Talarico D, 2015, ELECTROCHEM COMMUN, V60, P78, DOI 10.1016/j.elecom.2015.08.010
   Touloupakis E, 2014, SENSOR ACTUAT B-CHEM, V193, P301, DOI 10.1016/j.snb.2013.11.110
   Vasilescu I, 2016, BIOSENS BIOELECTRON, V75, P232, DOI 10.1016/j.bios.2015.08.051
   Verrastro M, 2016, TALANTA, V154, P438, DOI 10.1016/j.talanta.2016.03.072
   Virtanen H, 2014, PACKAG TECHNOL SCI, V27, P819, DOI 10.1002/pts.2073
   Wu F, 2017, J AM CHEM SOC, V139, P1565, DOI 10.1021/jacs.6b11469
   Xu F, 1996, BBA-PROTEIN STRUCT M, V1292, P303, DOI 10.1016/0167-4838(95)00210-3
   Xu F, 1998, BIOCHEM J, V334, P63, DOI 10.1042/bj3340063
   Xu R, 2015, CHEM ENG J, V262, P88, DOI 10.1016/j.cej.2014.09.072
   Yang LJ, 2012, BIOELECTROCHEMISTRY, V84, P44, DOI 10.1016/j.bioelechem.2011.11.001
   Zapp E, 2011, SENSOR ACTUAT B-CHEM, V155, P331, DOI 10.1016/j.snb.2011.04.015
   Zhang JL, 2010, LANGMUIR, V26, P6083, DOI 10.1021/la904014z
   Zhu ZZ, 2017, NANO-MICRO LETT, V9, DOI 10.1007/s40820-017-0128-6
NR 84
TC 29
Z9 29
U1 8
U2 70
PU ELSEVIER SCI LTD
PI OXFORD
PA THE BOULEVARD, LANGFORD LANE, KIDLINGTON, OXFORD OX5 1GB, OXON, ENGLAND
SN 0165-9936
EI 1879-3142
J9 TRAC-TREND ANAL CHEM
JI Trac-Trends Anal. Chem.
PD OCT
PY 2019
VL 119
AR 115615
DI 10.1016/j.trac.2019.07.026
PG 12
WC Chemistry, Analytical
WE Science Citation Index Expanded (SCI-EXPANDED)
SC Chemistry
GA JH6FQ
UT WOS:000492864000026
DA 2023-06-30
ER

PT J
AU Zampa, MF
   Araujo, IMD
   dos Santos, JR
   Zucolotto, V
   Leite, JRDA
   Eiras, C
AF Zampa, Maysa F.
   Araujo, Ines Maria de S.
   dos Santos Junior, Jose Ribeiro
   Zucolotto, Valtencir
   Leite, Jose Roberto de S. A.
   Eiras, Carla
TI Development of a Novel Biosensor Using Cationic Antimicrobial Peptide
   and Nickel Phthalocyanine Ultrathin Films for Electrochemical Detection
   of Dopamine
SO INTERNATIONAL JOURNAL OF ANALYTICAL CHEMISTRY
LA English
DT Article
ID ASCORBIC-ACID; CARBON NANOTUBES; IMMOBILIZATION; DERMASEPTINS;
   POLYANILINE
AB The antimicrobial peptide dermaseptin 01 (DS 01), from the skin secretion of Phyllomedusa hypochondrialis frogs, was immobilized in nanostructured layered films in conjunction with nickel tetrasulfonated phthalocyanines (NiTsPc), widely used in electronic devices, using layer-by-layer technique. The films were used as a biosensor to detect the presence of dopamine (DA), a neurotransmitter associated with diseases such as Alzheimer's and Parkinson's, with detection limits in the order of 10(-6) mol L-1. The use of DS 01 in LbL film generated selectivity in the detection of DA despite the presence of ascorbic acid found in biological fluids. This work is the first to report that the antimicrobial peptide and NiTsPc LbL film exhibits electroanalytical activity to DA oxidation. The selectivity in the detection of DA is a fundamental aspect for the development of electrochemical sensors with potential applications in the biomedical and pharmaceutical industries.
C1 [Zampa, Maysa F.] Inst Fed Educ Ciencia & Tecnol Piaui IFPI, BR-64210260 Parnaiba, PI, Brazil.
   [Zampa, Maysa F.; Araujo, Ines Maria de S.; Leite, Jose Roberto de S. A.; Eiras, Carla] Univ Fed Piaui UFPI, Biotec, Nucleo Pesquisa Biodiversidade & Biotecnol, BR-64202020 Parnaiba, PI, Brazil.
   [Araujo, Ines Maria de S.; dos Santos Junior, Jose Ribeiro] Univ Fed Piaui UFPI, Ctr Ciencias Nat, Dept Quim, BR-64049550 Teresina, PI, Brazil.
   [Zucolotto, Valtencir] Univ Sao Paulo, Inst Fis Sao Carlos, Grp Biofis Mol Sergio Mascarenhas, BR-13560970 Sao Carlos, SP, Brazil.
C3 Instituto Federal do Piaui (IFPI); Universidade Federal do Piaui;
   Universidade Federal do Piaui; Universidade de Sao Paulo
RP Eiras, C (通讯作者)，Univ Fed Piaui UFPI, Biotec, Nucleo Pesquisa Biodiversidade & Biotecnol, Campus Ministro Reis Velloso, BR-64202020 Parnaiba, PI, Brazil.
EM carla.eiras.ufpi@gmail.com
RI Zucolotto, Valtencir/B-9103-2012; Eiras, Carla/G-3156-2012; Santos, Jose
   R/I-1520-2014
OI Eiras, Carla/0000-0001-8861-774X; 
FU FAPEPI [20.203.0637/2008]; CAPES [577355/2008-2, 476700/2009-4,
   503495/2009-3, 501874/2009-7]; IFPI
FX The authors thank the financial support from the Brazilian funding
   agencies FAPEPI (Fluxo Continuo Program 2009-process number
   20.203.0637/2008), CAPES (Nanobiomed Network), and CNPq (Jovens
   Pesquisadores/Nanotecnologia 2008-process number 577355/2008-2,
   Universal 476700/2009-4 and Consolidacao Novos Campi 503495/2009-3 and
   501874/2009-7) and IFPI (ProAgrupar 2010). The authors are grateful for
   the English revision done by our dear friend Mrs. Claudia Hissette.
CR Arreguin S, 2009, J INORG BIOCHEM, V103, P87, DOI 10.1016/j.jinorgbio.2008.09.007
   Bertoncello P, 2008, COLLOID SURFACE A, V321, P106, DOI 10.1016/j.colsurfa.2008.01.054
   Brand GD, 2002, J BIOL CHEM, V277, P49332, DOI 10.1074/jbc.M209289200
   Brand GD, 2006, BIOCHEM BIOPH RES CO, V347, P739, DOI 10.1016/j.bbrc.2006.06.168
   Caruso F, 1998, J AM CHEM SOC, V120, P8523, DOI 10.1021/ja9815024
   Chen J, 1999, J ELECTROANAL CHEM, V463, P93, DOI 10.1016/S0022-0728(98)00451-3
   Chen SM, 2006, J ELECTROANAL CHEM, V587, P226, DOI 10.1016/j.jelechem.2005.11.019
   Crespilho FN, 2006, INT J ELECTROCHEM SC, V1, P194
   DECHER G, 1992, THIN SOLID FILMS, V210, P831, DOI 10.1016/0040-6090(92)90417-A
   Ding HM, 2005, J COLLOID INTERF SCI, V290, P166, DOI 10.1016/j.jcis.2005.04.052
   Eiras C, 2010, J BIOMAT SCI-POLYM E, V21, P1533, DOI 10.1163/092050609X12519805626077
   Gambinossi F, 2007, MAT SCI ENG C-BIO S, V27, P1056, DOI 10.1016/j.msec.2006.07.005
   IRVINE JTS, 1989, J ELECTROANAL CHEM, V271, P161, DOI 10.1016/0022-0728(89)80072-5
   Lancas F.M., 2004, VALIDACAO METODOS CR, V3rd
   Leznoff C.C., 1989, PHTHALOCYANINES PROP, V1
   Maguire-Zeiss KA, 2005, MOL BRAIN RES, V134, P18, DOI 10.1016/j.molbrainres.2004.09.014
   Mamedov AA, 2002, NAT MATER, V1, P190, DOI 10.1038/nmat747
   Nicolas P, 2009, BBA-BIOMEMBRANES, V1788, P1537, DOI 10.1016/j.bbamem.2008.09.006
   Nien PC, 2009, SENSOR ACTUAT B-CHEM, V140, P58, DOI 10.1016/j.snb.2009.04.002
   Pumera M, 2007, SENSOR ACTUAT B-CHEM, V123, P1195, DOI 10.1016/j.snb.2006.11.016
   Rivas L, 2009, BBA-BIOMEMBRANES, V1788, P1570, DOI 10.1016/j.bbamem.2008.11.002
   Santos AC, 2007, J SOLID STATE ELECTR, V11, P1505, DOI 10.1007/s10008-007-0338-9
   Sheng QL, 2009, BIOSENS BIOELECTRON, V24, P1621, DOI 10.1016/j.bios.2008.08.029
   Siqueira JR, 2006, J PHYS CHEM B, V110, P22690, DOI 10.1021/jp0649089
   Zampa MF, 2007, BIOMACROMOLECULES, V8, P3408, DOI 10.1021/bm700528u
   Zampa MF, 2009, NANOMED-NANOTECHNOL, V5, P352, DOI 10.1016/j.nano.2008.11.001
   Zhang MN, 2005, BIOSENS BIOELECTRON, V20, P1270, DOI 10.1016/j.bios.2004.04.018
   Zucolotto V, 2006, SENSOR ACTUAT B-CHEM, V113, P809, DOI 10.1016/j.snb.2005.03.114
NR 28
TC 11
Z9 11
U1 0
U2 45
PU HINDAWI LTD
PI LONDON
PA ADAM HOUSE, 3RD FLR, 1 FITZROY SQ, LONDON, W1T 5HF, ENGLAND
SN 1687-8760
EI 1687-8779
J9 INT J ANAL CHEM
JI Int. J. Anal. Chem.
PY 2012
VL 2012
AR 850969
DI 10.1155/2012/850969
PG 7
WC Chemistry, Analytical
WE Science Citation Index Expanded (SCI-EXPANDED)
SC Chemistry
GA 205JO
UT WOS:000323440600001
PM 22287966
OA Green Submitted, Green Published, gold
DA 2023-06-30
ER

PT J
AU Yones, HA
   Zhu, L
   Shao, B
   Zhang, SY
   Xie, H
   Li, XQ
   Sun, W
AF Yones, Hamza Abdalla
   Zhu, Lin
   Shao, Bo
   Zhang, Siyue
   Xie, Hui
   Li, Xiaoqing
   Sun, Wei
TI Magnesium Oxide/Carbon Nanofiber Nanocomposite Modified Electrode for
   Electrochemical Hemoglobin Sensor
SO INTERNATIONAL JOURNAL OF ELECTROCHEMICAL SCIENCE
LA English
DT Article
DE MgO decorated carbon nanofiber; Hemoglobin; Biosensor; Direct
   electrochemistry; Electrocatalysis
ID HYDROGEN-PEROXIDE; GRAPHENE; BIOSENSOR
AB MgO decorated carbon nanofiber (MgO@CNFs) nanocomposite was prepared by electrospinning and carbonization method. Then the nanocomposite was casted on carbon ionic liquid electrode (CILE) with the following immobilization of hemoglobin (Hb) by Nafion polymer film. UV-Vis spectroscopic results showed that Hb maintained its original structure without changing after mixing with nanocomposite. The resultant MgO@CNFs modified electrode provided a favorable microenvironment for Hb to realize electrochemistry and the bioelectrochemical properties of Hb were studied in details. The results showed that MgO@CNFs nanocomposite on electrode improved Hb loading amount with its bioactivity maintained and electron transfer rate fasten, which was attributed to big specific interface area, excellent biocompatibility and high conductivity. Nafion/Hb/MgO@CNFs/CILE also displayed high electrocatalytic activity to the electroreduction of trichloroacetic acid. This study provided a novel way for the fabrication of the nanostructured biosurfaces for electrochemical biosensors.
C1 [Yones, Hamza Abdalla; Zhu, Lin; Shao, Bo; Zhang, Siyue; Xie, Hui; Li, Xiaoqing; Sun, Wei] Hainan Normal Univ, Coll Chem & Chem Engn, Key Lab Funct Mat & Photoelectrochem Haikou, Key Lab Water Pollut Treatment & Resource Reuse H, Haikou 571158, Hainan, Peoples R China.
C3 Hainan Normal University
RP Sun, W (通讯作者)，Hainan Normal Univ, Coll Chem & Chem Engn, Key Lab Funct Mat & Photoelectrochem Haikou, Key Lab Water Pollut Treatment & Resource Reuse H, Haikou 571158, Hainan, Peoples R China.
EM sunwei@hainnu.edu.cn
RI wei, wei/IQW-1347-2023; li, xiao/HJP-5134-2023; li, xiao/HKV-8405-2023;
   sun, wei/GYU-5320-2022
OI Sun, Wei/0000-0002-9923-7328
FU Hainan Provincial Natural Science Foundation of High Level -talent
   Project [2019RC188]; National Natural Science Foundation of Hainan
   Province of China [219QN207]; Open Foundation of Key Laboratory of Laser
   Technology and Optoelectronic Functional Materials of Hainan Province
   [2020LTOM02]
FX This project was financially supported by the Hainan Provincial Natural
   Science Foundation of High Level -talent Project (2019RC188), the
   National Natural Science Foundation of Hainan Province of China
   (219QN207), Open Foundation of Key Laboratory of Laser Technology and
   Optoelectronic Functional Materials of Hainan Province (2020LTOM02).
CR Banks CE, 2005, ANALYST, V130, P1232, DOI 10.1039/b508702c
   Charradi K, 2009, ELECTROCHIM ACTA, V54, P4237, DOI 10.1016/j.electacta.2009.02.078
   Chen W, 2017, MAT SCI ENG C-MATER, V80, P135, DOI 10.1016/j.msec.2017.05.129
   Gu HY, 2001, J ELECTROANAL CHEM, V516, P119, DOI 10.1016/S0022-0728(01)00669-6
   Jia NQ, 2009, SENSOR ACTUAT B-CHEM, V137, P230, DOI 10.1016/j.snb.2008.10.011
   KAMIN RA, 1980, ANAL CHEM, V52, P1198, DOI 10.1021/ac50058a010
   Kong LD, 2017, INT J ELECTROCHEM SC, V12, P2297, DOI 10.20964/2017.03.66
   Li XY, 2019, MICROCHIM ACTA, V186, DOI 10.1007/s00604-019-3421-x
   Liu J, 2019, ACS OMEGA, V4, P15653, DOI 10.1021/acsomega.9b02151
   Liu Y, 2009, APPL BIOCHEM BIOTECH, V152, P418, DOI 10.1007/s12010-008-8238-8
   Lu LM, 2010, ELECTROANAL, V22, P471, DOI 10.1002/elan.200900429
   Maurizio B., 1965, J BIOL CHEM, V240, P3317
   Niu YY, 2019, RSC ADV, V9, P4480, DOI 10.1039/c8ra07910b
   Ruan CX, 2012, ELECTROCHIM ACTA, V64, P183, DOI 10.1016/j.electacta.2012.01.005
   Sha HL, 2016, INT J ELECTROCHEM SC, V11, P9656, DOI 10.20964/2016.11.21
   Shi F, 2015, BIOSENS BIOELECTRON, V64, P131, DOI 10.1016/j.bios.2014.08.064
   Sun W, 2013, ANAL CHIM ACTA, V781, P41, DOI 10.1016/j.aca.2013.04.010
   Umar A, 2009, ELECTROCHEM COMMUN, V11, P1353, DOI 10.1016/j.elecom.2009.04.033
   VICKY V, 2006, ANAL CHEM, V78, P5538, DOI DOI 10.1021/AC060551T
   Wang L, 2013, J SOLID STATE ELECTR, V17, P2595, DOI 10.1007/s10008-013-2151-y
   Wang WC, 2016, SENSORS-BASEL, V16, DOI 10.3390/s16010006
   Xie H, 2020, MAT SCI ENG C-MATER, V107, DOI 10.1016/j.msec.2019.110209
NR 22
TC 6
Z9 6
U1 8
U2 24
PU ESG
PI BELGRADE
PA BORIVOJA STEVANOVICA 25-7, BELGRADE, 11000, SERBIA
SN 1452-3981
J9 INT J ELECTROCHEM SC
JI Int. J. Electrochem. Sci.
PD FEB
PY 2021
VL 16
IS 2
AR 210225
DI 10.20964/2021.02.37
PG 8
WC Electrochemistry
WE Science Citation Index Expanded (SCI-EXPANDED)
SC Electrochemistry
GA QK0OY
UT WOS:000620082300018
OA Bronze
DA 2023-06-30
ER

PT J
AU Sande, MG
   Ferreira, D
   Rodrigues, JL
   Melo, LDR
   Linke, D
   Silva, CJ
   Moreira, FTC
   Sales, MGF
   Rodrigues, LR
AF Sande, Maria G.
   Ferreira, Debora
   Rodrigues, Joana L.
   Melo, Luis D. R.
   Linke, Dirk
   Silva, Carla J.
   Moreira, Felismina T. C.
   Sales, Maria Goreti F.
   Rodrigues, Ligia R.
TI Electrochemical Aptasensor for the Detection of the Key Virulence Factor
   YadA of Yersinia enterocolitica
SO BIOSENSORS-BASEL
LA English
DT Article
DE cell-SELEX; biosensor; aptamer; Y. enterocolitica; adhesin; YadA; cyclic
   voltammetry; impedance spectroscopy; square wave voltammetry
ID HIGHLY-SPECIFIC APTAMERS; DNA APTAMERS; BIOSENSOR; SELECTION; ADHESIN;
   VOLTAMMETRY; DIAGNOSIS; BINDING
AB New point-of-care (POC) diagnosis of bacterial infections are imperative to overcome the deficiencies of conventional methods, such as culture and molecular methods. In this study, we identified new aptamers that bind to the virulence factor Yersinia adhesin A (YadA) of Yersinia enterocolitica using cell-systematic evolution of ligands by exponential enrichment (cell-SELEX). Escherichia coli expressing YadA on the cell surface was used as a target cell. After eight cycles of selection, the final aptamer pool was sequenced by high throughput sequencing using the Illumina Novaseq platform. The sequencing data, analyzed using the Geneious software, was aligned, filtered and demultiplexed to obtain the key nucleotides possibly involved in the target binding. The most promising aptamer candidate, Apt1, bound specifically to YadA with a dissociation constant (K-d) of 11 nM. Apt1 was used to develop a simple electrochemical biosensor with a two-step, label-free design towards the detection of YadA. The sensor surface modifications and its ability to bind successfully and stably to YadA were confirmed by cyclic voltammetry, impedance spectroscopy and square wave voltammetry. The biosensor enabled the detection of YadA in a linear range between 7.0 x 10(4) and 7.0 x 10(7) CFU mL(-1) and showed a square correlation coefficient >0.99. The standard deviation and the limit of detection was similar to 2.5% and 7.0 x 10(4) CFU mL(-1), respectively. Overall, the results suggest that this novel biosensor incorporating Apt1 can potentially be used as a sensitive POC detection system to aid the diagnosis of Y. enterocolitica infections. Furthermore, this simple yet innovative approach could be replicated to select aptamers for other (bacterial) targets and to develop the corresponding biosensors for their detection.
C1 [Sande, Maria G.; Ferreira, Debora; Rodrigues, Joana L.; Melo, Luis D. R.; Moreira, Felismina T. C.; Sales, Maria Goreti F.; Rodrigues, Ligia R.] Univ Minho, CEB Ctr Biol Engn, Campus Gualtar, P-4710057 Braga, Portugal.
   [Sande, Maria G.; Ferreira, Debora; Rodrigues, Joana L.; Melo, Luis D. R.; Moreira, Felismina T. C.; Sales, Maria Goreti F.; Rodrigues, Ligia R.] LABBELS Associate Lab, P-4710057 Braga, Portugal.
   [Linke, Dirk] Univ Oslo, Dept Biosci, Sect Genet & Evolutionary Biol, N-0316 Oslo, Norway.
   [Silva, Carla J.] CENTI Ctr Nanotechnol & Smart Mat, Rua Fernando Mesquita 278, P-4760034 Vila Nova De Famalicao, Portugal.
   [Silva, Carla J.] CITEVE Technol Ctr Text & Clothing Ind Portugal, Rua Fernando Mesquita 2785, P-4760034 Vila Nova De Famalicao, Portugal.
   [Moreira, Felismina T. C.; Sales, Maria Goreti F.] Polytech Inst Porto, Sch Engn, BioMark CINTESIS ISEP, P-4219015 Porto, Portugal.
C3 Universidade do Minho; University of Oslo; Polytechnic Institute of
   Porto
RP Rodrigues, LR (通讯作者)，Univ Minho, CEB Ctr Biol Engn, Campus Gualtar, P-4710057 Braga, Portugal.; Rodrigues, LR (通讯作者)，LABBELS Associate Lab, P-4710057 Braga, Portugal.
EM lrmr@deb.uminho.pt
RI Rodrigues, Joana L/O-5519-2015; Ferreira, Débora/AAA-6991-2022;
   Rodrigues, Ligia/C-3151-2009; Ferreira Sales, Maria Goreti/K-9199-2013
OI Rodrigues, Joana L/0000-0002-3217-2320; Ferreira,
   Débora/0000-0002-0937-4047; Rodrigues, Ligia/0000-0001-9265-0630; Sande,
   Maria Georgina/0000-0002-5697-9292; Melo, Luis/0000-0002-6865-6044;
   Silva, Carla/0000-0002-7509-9135; Moreira,
   Felismina/0000-0003-4237-8952; Ferreira Sales, Maria
   Goreti/0000-0001-9936-7336
FU EU Horizon 2020 Research and Innovation Programme under the Marie
   Sklowdowska-Curie Grant [765042]; Fundacao para a Ciencia e Tecnologia
   (FCT) [LA/P/0029/2020, UID/BIO/04469/2020]
FX This research is affiliated with the VibrANT project that received
   funding from the EU Horizon 2020 Research and Innovation Programme under
   the Marie Sklowdowska-Curie Grant, agreement no 765042. In addition, the
   authors acknowledge the financial support from Fundacao para a Ciencia e
   Tecnologia (FCT) under the scope of the strategic funding of
   UID/BIO/04469/2020 unit and of LABBELS-Associate Laboratory in
   Biotechnology, Bioengineering and Microelectromechnaical Systems,
   LA/P/0029/2020.
CR ANGELL DH, 1972, J ELECTROANAL CHEM, V35, P55, DOI 10.1016/0368-1874(72)80046-7
   Aslam B, 2018, INFECT DRUG RESIST, V11, P1645, DOI 10.2147/IDR.S173867
   Aziz M., 2022, STATPEARLS
   Bancerz-Kisiel A, 2018, GENES-BASEL, V9, DOI 10.3390/genes9050235
   Bancerz-Kisiel A, 2015, ANN AGR ENV MED, V22, P397, DOI 10.5604/12321966.1167700
   Cardoso AR, 2016, BIOSENS BIOELECTRON, V80, P621, DOI 10.1016/j.bios.2016.02.035
   Cesewski E, 2020, BIOSENS BIOELECTRON, V159, DOI 10.1016/j.bios.2020.112214
   Cheng AKH, 2007, ANAL CHEM, V79, P5158, DOI 10.1021/ac062214q
   Cheyne BM, 2010, J WATER HEALTH, V8, P487, DOI 10.2166/wh.2009.215
   Cinti S, 2017, SENSORS-BASEL, V17, DOI 10.3390/s17081910
   Dalby T, 2017, BMC MICROBIOL, V17, DOI 10.1186/s12866-017-1035-1
   Ferreira D, 2021, SCI REP-UK, V11, DOI 10.1038/s41598-021-87998-y
   Figueroa-Miranda G, 2018, SENSOR ACTUAT B-CHEM, V255, P235, DOI 10.1016/j.snb.2017.07.117
   Furst AL, 2019, CHEM REV, V119, P700, DOI 10.1021/acs.chemrev.8b00381
   Grosskinsky U, 2007, J BACTERIOL, V189, P9011, DOI 10.1128/JB.00985-07
   Gupta R, 2021, SENSOR ACTUAT B-CHEM, V329, DOI 10.1016/j.snb.2020.129100
   Gupta V, 2015, EUR J CLIN MICROBIOL, V34, P641, DOI 10.1007/s10096-014-2276-7
   Hammond JL, 2016, ESSAYS BIOCHEM, V60, P69, DOI 10.1042/EBC20150008
   Hamula CLA, 2016, METHODS, V97, P51, DOI 10.1016/j.ymeth.2015.12.005
   Hoinka J, 2015, NUCLEIC ACIDS RES, V43, P5699, DOI 10.1093/nar/gkv308
   Jagielski Marek, 2002, Przegl Epidemiol, V56, P57
   Kaur H, 2020, MICROCHIM ACTA, V187, DOI 10.1007/s00604-020-04444-y
   Kim HR, 2020, ANAL BIOCHEM, V591, DOI 10.1016/j.ab.2019.113542
   Kolm C, 2020, SCI REP-UK, V10, DOI 10.1038/s41598-020-77221-9
   Kucherenko IS, 2020, ANAL CHIM ACTA, V1111, P114, DOI 10.1016/j.aca.2020.03.034
   Li GL, 2022, J HAZARD MATER, V436, DOI 10.1016/j.jhazmat.2022.129107
   Linke D, 2006, TRENDS MICROBIOL, V14, P264, DOI 10.1016/j.tim.2006.04.005
   Estrada CSML, 2012, FOOD MICROBIOL, V30, P157, DOI 10.1016/j.fm.2011.10.014
   Magliulo M, 2007, J AGR FOOD CHEM, V55, P4933, DOI 10.1021/jf063600b
   Meuskens I, 2022, FRONT MICROBIOL, V12, DOI 10.3389/fmicb.2021.738818
   Mirceski V, 2013, ELECTROANAL, V25, P2411, DOI 10.1002/elan.201300369
   Morales MA, 2018, BIOCONJUGATE CHEM, V29, P3231, DOI 10.1021/acs.bioconjchem.8b00592
   Muhlenkamp MC, 2017, J INNATE IMMUN, V9, P33, DOI 10.1159/000449200
   Mulhlenkamp M, 2015, INT J MED MICROBIOL, V305, P252, DOI 10.1016/j.ijmm.2014.12.008
   Nath P, 2020, DIAGNOSTICS, V10, DOI 10.3390/diagnostics10100841
   Oberhettinger P, 2011, PLASMID, V65, P20, DOI 10.1016/j.plasmid.2010.09.004
   Oh BK, 2005, COLLOID SURFACE A, V257-58, P369, DOI 10.1016/j.colsurfa.2004.10.083
   Panagopoulou MA, 2010, ANAL CHEM, V82, P8629, DOI 10.1021/ac1017925
   Pandey R, 2022, ACS SENSORS, V7, P985, DOI 10.1021/acssensors.1c02440
   Razmi N, 2020, BIOSENSORS-BASEL, V10, DOI 10.3390/bios10050054
   Rizi KS, 2022, MICROCHEM J, V179, DOI 10.1016/j.microc.2022.107467
   Rodrigues JL, 2017, WOODH PUBL SER BIOM, V121, P451, DOI 10.1016/B978-0-08-100741-9.00016-4
   Ropero-Vega JL, 2021, MOLECULES, V26, DOI 10.3390/molecules26092559
   Rusak LA, 2018, J MICROBIOL METH, V154, P107, DOI 10.1016/j.mimet.2018.10.014
   Sande MG, 2021, BIOSENSORS-BASEL, V11, DOI 10.3390/bios11110418
   Savas S, 2019, MATERIALS, V12, DOI 10.3390/ma12132189
   Savory N, 2013, BIOTECHNOL BIOENG, V110, P2573, DOI 10.1002/bit.24922
   Sheng KK, 2022, TRENDS FOOD SCI TECH, V121, P93, DOI 10.1016/j.tifs.2022.01.033
   Shoaib M, 2020, RSC ADV, V10, P24743, DOI 10.1039/d0ra00683a
   Shoaib M, 2019, RSC ADV, V9, P41010, DOI 10.1039/c9ra06988g
   Sobhan A, 2019, LWT-FOOD SCI TECHNOL, V108, P48, DOI 10.1016/j.lwt.2019.03.037
   Sola M, 2020, MOL THER-NUCL ACIDS, V21, P192, DOI 10.1016/j.omtn.2020.05.025
   Song MS, 2017, MOLECULES, V22, DOI 10.3390/molecules22050825
   Song SX, 2019, ANAL CHIM ACTA, V1052, P153, DOI 10.1016/j.aca.2018.11.047
   Subjakova V, 2021, ELECTROCHIM ACTA, V389, DOI 10.1016/j.electacta.2021.138724
   Urdea Mickey, 2006, Nature, V444 Suppl 1, P73, DOI 10.1038/nature05448
   Wang CH, 2019, SENSOR ACTUAT B-CHEM, V284, P395, DOI 10.1016/j.snb.2018.12.112
   Wang YC, 2015, ELECTROANAL, V27, P2527, DOI 10.1002/elan.201500120
   Wielkoszynski T, 2018, EUR J CLIN MICROBIOL, V37, P2301, DOI 10.1007/s10096-018-3373-9
   Yang SM, 2022, SENSORS-BASEL, V22, DOI 10.3390/s22041620
   Yu HX, 2021, ANGEW CHEM INT EDIT, V60, P16800, DOI 10.1002/anie.202008663
   Zhang ZL, 2019, FOOD CONTROL, V106, DOI 10.1016/j.foodcont.2019.106719
   Zhu PC, 2019, MATER CHEM PHYS, V233, P60, DOI 10.1016/j.matchemphys.2019.05.034
NR 63
TC 3
Z9 3
U1 15
U2 21
PU MDPI
PI BASEL
PA ST ALBAN-ANLAGE 66, CH-4052 BASEL, SWITZERLAND
EI 2079-6374
J9 BIOSENSORS-BASEL
JI Biosensors-Basel
PD AUG
PY 2022
VL 12
IS 8
AR 614
DI 10.3390/bios12080614
PG 19
WC Chemistry, Analytical; Nanoscience & Nanotechnology; Instruments &
   Instrumentation
WE Science Citation Index Expanded (SCI-EXPANDED)
SC Chemistry; Science & Technology - Other Topics; Instruments &
   Instrumentation
GA 4D4NL
UT WOS:000847118700001
PM 36005012
OA Green Published, gold
DA 2023-06-30
ER

PT J
AU Davies, J
   Thomas, C
   Rizwan, M
   Gwenin, C
AF Davies, Joshua
   Thomas, Carol
   Rizwan, Mohammad
   Gwenin, Christopher
TI Development of Electrochemical DNA Biosensor for Equine Hindgut Acidosis
   Detection
SO SENSORS
LA English
DT Article
DE Streptococcus equinus; Mitsuokella jalaludinii; laminitis; DNA
[truncated: 3,100,535 more chars]
