# Supplementary material for: Hotspots and trends of electrochemical biosensor technology: a bibliometric analysis from 2003 to 2023
Source: RSC Adv. 2023 Oct 19;13(44):30704–17. doi: 10.1039/d3ra05889a (PMC10585615; doi:10.1039/d3ra05889a)
Supplement: RA-013-D3RA05889A-s001 [file RA-013-D3RA05889A-s001.zip › data-15.xlsx]

FN Clarivate Analytics Web of Science
VR 1.0
PT J
AU Li, J
   Tang, C
   Liang, TT
   Tang, CY
   Lv, XH
   Tang, KL
   Li, CM
AF Li, Juan
   Tang, Chun
   Liang, Taotao
   Tang, Chuyue
   Lv, Xiaohui
   Tang, Kanglai
   Li, Chang Ming
TI Porous Molybdenum Carbide Nanostructured Catalyst toward Highly
   Sensitive Biomimetic Sensing of H2O2
SO ELECTROANALYSIS
LA English
DT Article
DE Hydrogen peroxide; Molybdenum carbide; Electrochemical; Biomimetic
   sensing; Living cells
ID HYDROGEN-PEROXIDE SENSOR; NITROGEN-DOPED GRAPHENE; ELECTROCHEMICAL
   BIOSENSOR; PLATINUM NANOPARTICLES; AMPEROMETRIC DETECTION; COLORIMETRIC
   DETECTION; EVOLUTION; CARBON; GLUCOSE; REDUCTION
AB There are great challenges to fabricate a highly selective and sensitive enzyme-free biomimetic sensor. Herein for the first time a unique nanostructure of porous molybdenum carbide impregnated in N-doped carbon (p-Mo2C/NC) is synthesized by using SiO2 nanocrystals-templating method and is further used as an enzyme-free electrochemical biosensor toward highly selective, sensitive detection of H2O2, of which the limit of detection, dynamic detection range and sensitivity accomplish as 0.22 mu M, 0.05-4.5 mM and 577.14 mu A mM(-1) cm(-2), respectively, and are much superior to the non-porous molybdenum carbide impregnated in N-doped carbon (Mo2C/NC). The sensor is also used to monitor H2O2 released from A549 living cells. This work holds a great promise to be used to monitor the presence of H2O2 in biological research while offering an important knowledge to design a highly selective and sensitive biomimetic sensor by synthesizing a porous catalyst to greatly improve the reaction surface area rather than conventionally only relying on dispersing the catalyst material into porous carbon substrate.
C1 [Li, Juan; Tang, Chun; Liang, Taotao; Tang, Chuyue; Lv, Xiaohui; Li, Chang Ming] Southwest Univ, Sch Mat & Energy, Inst Clean Energy & Adv Mat, Chongqing 400715, Peoples R China.
   [Li, Chang Ming] Suzhou Univ Sci & Technol, Inst Mat Sci & Devices, Suzhou 215011, Peoples R China.
   [Li, Chang Ming] Qingdao Univ, Inst Adv Cross Field Sci, Qingdao 200671, Peoples R China.
   [Li, Chang Ming] Qingdao Univ, Coll Life Sci, Qingdao 200671, Peoples R China.
   [Li, Juan; Tang, Chun; Liang, Taotao; Tang, Chuyue; Lv, Xiaohui; Li, Chang Ming] Chongqing Key Lab Adv Mat & Technol Clean Energie, Chongqing 400715, Peoples R China.
   [Tang, Kanglai] Third Mil Med Univ, Dept Orthoped Surg, Southwest Hosp, Chongqing Sports Med Ctr, Chongqing 400038, Peoples R China.
C3 Southwest University - China; Suzhou University of Science & Technology;
   Qingdao University; Qingdao University; Army Medical University
RP Li, CM (通讯作者)，Southwest Univ, Sch Mat & Energy, Inst Clean Energy & Adv Mat, Chongqing 400715, Peoples R China.; Li, CM (通讯作者)，Suzhou Univ Sci & Technol, Inst Mat Sci & Devices, Suzhou 215011, Peoples R China.; Li, CM (通讯作者)，Qingdao Univ, Inst Adv Cross Field Sci, Qingdao 200671, Peoples R China.; Li, CM (通讯作者)，Qingdao Univ, Coll Life Sci, Qingdao 200671, Peoples R China.; Li, CM (通讯作者)，Chongqing Key Lab Adv Mat & Technol Clean Energie, Chongqing 400715, Peoples R China.; Tang, KL (通讯作者)，Third Mil Med Univ, Dept Orthoped Surg, Southwest Hosp, Chongqing Sports Med Ctr, Chongqing 400038, Peoples R China.
EM tangkanglai@hotmail.com; ecmli@swu.edu.cn
RI Li, Chang Ming/F-9340-2017; tang, kang/HNQ-2884-2023
OI Li, Chang Ming/0000-0002-4041-2574; 
FU National Critical Research Program in Sport Injury and Repair Program;
   Institute for Clean Energy & Advanced Materials (Southwest University,
   Chongqing, China), Chongqing Key Laboratory for Advanced Materials &
   Technologies of Clean Energies
FX This work is financially supported by National Critical Research Program
   in Sport Injury and Repair Program and Institute for Clean Energy &
   Advanced Materials (Southwest University, Chongqing, China), Chongqing
   Key Laboratory for Advanced Materials & Technologies of Clean Energies.
CR Asif M, 2015, ANAL CHIM ACTA, V898, P34, DOI 10.1016/j.aca.2015.09.053
   Chen Q, 2005, P NATL ACAD SCI USA, V102, P13604, DOI 10.1073/pnas.0506390102
   Chen WF, 2013, CHEM COMMUN, V49, P8896, DOI 10.1039/c3cc44076a
   Dai HX, 2018, BIOSENS BIOELECTRON, V118, P36, DOI 10.1016/j.bios.2018.07.022
   Dai HX, 2018, SENSOR ACTUAT B-CHEM, V276, P65, DOI 10.1016/j.snb.2018.08.081
   Deng J, 2015, ANGEW CHEM INT EDIT, V54, P2100, DOI 10.1002/anie.201409524
   Du HT, 2019, CHEM COMMUN, V55, P9653, DOI 10.1039/c9cc03502h
   Geng DS, 2015, J MATER CHEM A, V3, P1795, DOI 10.1039/c4ta06008c
   Gong KP, 2009, SCIENCE, V323, P760, DOI 10.1126/science.1168049
   Hrapovic S, 2004, ANAL CHEM, V76, P1083, DOI 10.1021/ac035143t
   Ju J, 2016, SENSOR ACTUAT B-CHEM, V228, P66, DOI 10.1016/j.snb.2016.01.007
   Keen OS, 2012, ENVIRON SCI TECHNOL, V46, P6222, DOI 10.1021/es300897u
   Kou ZK, 2018, SMALL METHODS, V2, DOI 10.1002/smtd.201700396
   Kumar JV, 2016, SCI REP-UK, V6, DOI 10.1038/srep34149
   Li B, 2019, SENSOR ACTUAT B-CHEM, V288, P641, DOI 10.1016/j.snb.2019.03.054
   Li C, 2018, BIOSENS BIOELECTRON, V116, P81, DOI 10.1016/j.bios.2018.05.045
   Li XY, 2017, SENSOR ACTUAT B-CHEM, V239, P536, DOI 10.1016/j.snb.2016.08.048
   Liang TT, 2019, ADV FUNCT MATER, V29, DOI 10.1002/adfm.201903026
   Lin DM, 2016, RSC ADV, V6, P52739, DOI 10.1039/c6ra07591f
   Liu HT, 2011, J MATER CHEM, V21, P3335, DOI 10.1039/c0jm02922j
   Liu S, 2012, CHEMPLUSCHEM, V77, P541, DOI 10.1002/cplu.201200051
   Liu YP, 2015, ANGEW CHEM INT EDIT, V54, P10752, DOI 10.1002/anie.201504376
   Ma JH, 2005, ENVIRON SCI TECHNOL, V39, P5810, DOI 10.1021/es050001x
   Ma RG, 2015, ANGEW CHEM INT EDIT, V54, P14723, DOI 10.1002/anie.201506727
   Marimuthu T, 2014, SENSOR ACTUAT B-CHEM, V202, P1037, DOI 10.1016/j.snb.2014.06.044
   Pramanik D, 2011, J AM CHEM SOC, V133, P81, DOI 10.1021/ja1084578
   Ramaraj S, 2019, ACS APPL MATER INTER, V11, P7862, DOI 10.1021/acsami.8b22389
   Rezaei B, 2015, ELECTROANAL, V27, P1457, DOI 10.1002/elan.201400612
   ROYALL JA, 1993, ARCH BIOCHEM BIOPHYS, V302, P348, DOI 10.1006/abbi.1993.1222
   Shu XH, 2007, ANAL CHEM, V79, P3695, DOI 10.1021/ac0624142
   Shu Y, 2017, J MATER CHEM B, V5, P1446, DOI 10.1039/c6tb02886a
   Tsiafoulis CG, 2005, ELECTROCHEM COMMUN, V7, P1398, DOI 10.1016/j.elecom.2005.10.001
   Wang J, 2008, CHEM REV, V108, P814, DOI 10.1021/cr068123a
   Wang Q, 2014, ELECTROANAL, V26, P156, DOI 10.1002/elan.201300356
   Wei YB, 2010, CHEM COMMUN, V46, P4472, DOI 10.1039/c000254b
   Wei Z, 2018, SENSOR ACTUAT B-CHEM, V262, P334, DOI 10.1016/j.snb.2018.01.243
   Wu P, 2011, CHEM COMMUN, V47, P11327, DOI 10.1039/c1cc14419g
   Wu R, 2015, J AM CHEM SOC, V137, P6983, DOI 10.1021/jacs.5b01330
   Xie FY, 2018, SENSOR ACTUAT B-CHEM, V255, P1254, DOI 10.1016/j.snb.2017.08.098
   Xie LS, 2017, SENSOR ACTUAT B-CHEM, V244, P11, DOI 10.1016/j.snb.2016.12.093
   Xue YD, 2018, TALANTA, V176, P397, DOI 10.1016/j.talanta.2017.08.060
   Yu H, 2017, NANOSCALE, V9, P7260, DOI 10.1039/c7nr01717k
   Zhang SS, 2018, J COLLOID INTERF SCI, V514, P507, DOI 10.1016/j.jcis.2017.12.039
   Zhang TT, 2017, ACS APPL MATER INTER, V9, P37991, DOI 10.1021/acsami.7b14029
   Zhao ZT, 2017, INT J ELECTROCHEM SC, V12, P8761, DOI 10.20964/2017.09.69
   Zheng WQ, 2013, J AM CHEM SOC, V135, P3458, DOI 10.1021/ja309734u
   Zhou FL, 2019, MATER RES EXPRESS, V6, DOI 10.1088/2053-1591/ab105f
   Zhou WJ, 2015, CHEM MATER, V27, P2026, DOI 10.1021/acs.chemmater.5b00331
NR 48
TC 16
Z9 15
U1 5
U2 74
PU WILEY-V C H VERLAG GMBH
PI WEINHEIM
PA POSTFACH 101161, 69451 WEINHEIM, GERMANY
SN 1040-0397
EI 1521-4109
J9 ELECTROANAL
JI Electroanalysis
PD JUN
PY 2020
VL 32
IS 6
BP 1243
EP 1250
DI 10.1002/elan.202000008
EA FEB 2020
PG 8
WC Chemistry, Analytical; Electrochemistry
WE Science Citation Index Expanded (SCI-EXPANDED)
SC Chemistry; Electrochemistry
GA LU2RY
UT WOS:000512724200001
DA 2023-06-30
ER

PT J
AU Quintero-Jaime, AF
   Berenguer-Murcia, A
   Cazorla-Amoros, D
   Morallon, E
AF Felipe Quintero-Jaime, Andres
   Berenguer-Murcia, Angel
   Cazorla-Amoros, Diego
   Morallon, Emilia
TI Carbon Nanotubes Modified With Au for Electrochemical Detection of
   Prostate Specific Antigen: Effect o f Au Nanoparticle Size Distribution
SO FRONTIERS IN CHEMISTRY
LA English
DT Article
DE carbon nanotubes; PSA detection; chronoamperometry; gold nanoparticles;
   immunosensor
ID SURFACE-PLASMON RESONANCE; GOLD NANOPARTICLES; CANCER BIOMARKER;
   IMMUNOSENSOR; BIOSENSORS; PSA; OXIDATION; GRAPHENE; ELECTROCATALYSTS;
   NANOCOMPOSITE
AB Different functionalized Multi-Wall Carbon Nanotube and gold nanoparticles (AuNPs) were synthesized as biosensor electrodes. These materials have been applied to the detection of the Prostate Specific Antigen (PSA). The synthesis of AuNPs was carried out using polyvinylpyrrolidone (PVP) as protecting agent. The PVP/Au molar ratio (0.5 and 50) controls the nanoparticle size distribution, obtaining a wide and narrow distribution with an average diameter of 9.5 and 6.6 nm, respectively. Nanoparticle size distribution shows an important effect in the electrochemical performance of the biosensor, increasing the electrochemical active surface area (EASA) and promoting the electron-transfer from the redox probe (Ferrocene/Ferrocenium) to the electrode. Furthermore, a narrow and small nanoparticle size distribution enhances the amount of antibodies immobilized on the transducer material and the performance during the detection of the PSA. Significant results were obtained for the quantification of PSA, with a limit of detection of 1 ng.ml(-1) and sensitivities of 0.085 and 0.056 mu A.mL.ng(-1) for the two transducer materials in only 5 min of detection.
C1 [Felipe Quintero-Jaime, Andres; Morallon, Emilia] Univ Alicante, Dept Quim Fis, Alicante, Spain.
   [Felipe Quintero-Jaime, Andres; Berenguer-Murcia, Angel; Cazorla-Amoros, Diego; Morallon, Emilia] Univ Alicante, IUMA, Alicante, Spain.
   [Berenguer-Murcia, Angel; Cazorla-Amoros, Diego] Univ Alicante, Dept Quim Inorgan, Alicante, Spain.
C3 Universitat d'Alacant; Universitat d'Alacant; Universitat d'Alacant
RP Morallon, E (通讯作者)，Univ Alicante, Dept Quim Fis, Alicante, Spain.; Morallon, E (通讯作者)，Univ Alicante, IUMA, Alicante, Spain.
EM morallon@ua.es
RI Jaime, Andrés Felipe Quintero/AAQ-5484-2021; Cazorla-Amoros,
   Diego/A-3967-2008; Morallon, Emilia/A-7632-2013; Berenguer-Murcia,
   Ángel/D-1196-2014
OI Cazorla-Amoros, Diego/0000-0001-5745-4271; Morallon,
   Emilia/0000-0003-4748-8747; Berenguer-Murcia, Ángel/0000-0003-3204-801X;
   Quintero Jaime, Andres Felipe/0000-0003-2447-9872
FU MINECO; FEDER [MAT2016-76595-R]; Generalitat Valenciana through Santiago
   Grisolia grant [GRISOLIA/2016/084]
FX The authors would like to thank MINECO and FEDER (MAT2016-76595-R) for
   the financial support. AFQJ gratefully acknowledges Generalitat
   Valenciana for the financial support through Santiago Grisolia grant
   (GRISOLIA/2016/084).
CR Abellan-Llobregat A, 2017, ELECTROCHIM ACTA, V227, P275, DOI 10.1016/j.electacta.2016.12.132
   Akter R, 2012, ANAL CHEM, V84, P6407, DOI 10.1021/ac300110n
   Altintas Z, 2011, TALANTA, V86, P377, DOI 10.1016/j.talanta.2011.09.031
   Amendola V, 2014, NANOSCALE, V6, P1423, DOI 10.1039/c3nr04995g
   [Anonymous], BIOSENS BIOELECTRON
   [Anonymous], 2002, ELECTROANAL, DOI DOI 10.1002/1616-8984(200201)10:13.0.CO;2-Q
   Ayan-Varela M, 2017, ELECTROCHIM ACTA, V231, P386, DOI 10.1016/j.electacta.2016.12.177
   BELANGER A, 1995, PROSTATE, V27, P187, DOI 10.1002/pros.2990270403
   Benyidi A, 2015, ANAL BIOCHEM, V484, P24, DOI 10.1016/j.ab.2015.05.009
   Berner S, 2007, APPL SURF SCI, V253, P7540, DOI 10.1016/j.apsusc.2007.03.066
   Bonnemann H, 2001, EUR J INORG CHEM, P2455
   Castner DG, 1996, LANGMUIR, V12, P5083, DOI 10.1021/la960465w
   Chuah K, 2012, CHEM COMMUN, V48, P3503, DOI 10.1039/c2cc30512g
   Corma A, 2008, CHEM SOC REV, V37, P2096, DOI 10.1039/b707314n
   Deiminiat B, 2017, SENSOR ACTUAT B-CHEM, V242, P158, DOI 10.1016/j.snb.2016.11.041
   Dey A, 2012, J MATER CHEM, V22, P14763, DOI 10.1039/c2jm31663c
   Dominguez-Dominguez S, 2006, J CATAL, V243, P74, DOI 10.1016/j.jcat.2006.06.027
   dos Santos JCS, 2015, CHEMCATCHEM, V7, P2413, DOI 10.1002/cctc.201500310
   Gonzalez-Gaitan C, 2017, RSC ADV, V7, P26867, DOI 10.1039/c7ra02380d
   Holliger P, 2005, NAT BIOTECHNOL, V23, P1126, DOI 10.1038/nbt1142
   Jasmin JP, 2017, APPL SURF SCI, V397, P159, DOI 10.1016/j.apsusc.2016.11.125
   Jayanthi VSPKSA, 2017, BIOSENS BIOELECTRON, V91, P15, DOI 10.1016/j.bios.2016.12.014
   Kavosi B, 2014, BIOSENS BIOELECTRON, V52, P20, DOI 10.1016/j.bios.2013.08.012
   Liberman EY, 2017, INORG MATER+, V53, P406, DOI 10.1134/S0020168517040112
   Liu B, 2012, MICROCHIM ACTA, V178, P163, DOI 10.1007/s00604-012-0822-5
   Lu P, 1999, J PHYS CHEM B, V103, P9673, DOI 10.1021/jp992177p
   Miguel-Garcia I, 2010, APPL CATAL B-ENVIRON, V98, P161, DOI 10.1016/j.apcatb.2010.05.025
   Okuno J, 2007, BIOSENS BIOELECTRON, V22, P2377, DOI 10.1016/j.bios.2006.09.038
   Panini NV, 2008, BIOSENS BIOELECTRON, V23, P1145, DOI 10.1016/j.bios.2007.11.003
   Pisoschi AM, 2013, J BIOBASED MATER BIO, V7, P19, DOI 10.1166/jbmb.2013.1274
   Qu B, 2008, TALANTA, V76, P785, DOI 10.1016/j.talanta.2008.04.026
   Ronkainen NJ, 2010, CHEM SOC REV, V39, P1747, DOI 10.1039/b714449k
   Ryerson AB, 2016, CANCER-AM CANCER SOC, V122, P1312, DOI 10.1002/cncr.29936
   Salinas-Torres D, 2011, ELECTROCHIM ACTA, V56, P2464, DOI 10.1016/j.electacta.2010.11.023
   Sieben JM, 2014, ELECTROCHIM ACTA, V135, P404, DOI 10.1016/j.electacta.2014.05.016
   Siegel RL, 2020, CA-CANCER J CLIN, V70, P7, DOI [10.3322/caac.21590, 10.3322/caac.21551, 10.3322/caac.21654, 10.3322/caac.20073]
   Singh J, 2008, J PHYS CHEM C, V112, P19088, DOI 10.1021/jp807536z
   Sukeri A, 2015, PHYS CHEM CHEM PHYS, V17, P28510, DOI 10.1039/c5cp05220c
   Tajima N, 2011, ANAL CHEM, V83, P1969, DOI 10.1021/ac1026786
   Torati SR, 2017, SENSOR ACTUAT B-CHEM, V243, P64, DOI 10.1016/j.snb.2016.11.127
   Trilling AK, 2013, ANALYST, V138, P1619, DOI 10.1039/c2an36787d
   Turner APF, 2000, SCIENCE, V290, P1315, DOI 10.1126/science.290.5495.1315
   Venditti I, 2017, MATERIALS, V10, DOI 10.3390/ma10030258
   VILLOUTREIX BO, 1994, PROTEIN SCI, V3, P2033, DOI 10.1002/pro.5560031116
   Wang D, 2015, CHEM COMMUN, V51, P10521, DOI 10.1039/c5cc02148k
   Wang H, 2013, ANAL BIOCHEM, V434, P123, DOI 10.1016/j.ab.2012.11.012
   Wang ZY, 2015, NANOSCALE, V7, P6420, DOI 10.1039/c5nr00585j
   Yam CM, 2003, LANGMUIR, V19, P6862, DOI 10.1021/la0345385
   Yan M, 2012, BIOSENS BIOELECTRON, V38, P355, DOI 10.1016/j.bios.2012.06.019
   Yu X, 2006, J AM CHEM SOC, V128, P11199, DOI 10.1021/ja062117e
   Zaragoza-Martin F, 2007, J POWER SOURCES, V171, P302, DOI 10.1016/j.jpowsour.2007.06.078
   Zhou W, 2015, CHEM REV, V115, P10575, DOI 10.1021/acs.chemrev.5b00100
NR 52
TC 23
Z9 23
U1 3
U2 21
PU FRONTIERS MEDIA SA
PI LAUSANNE
PA AVENUE DU TRIBUNAL FEDERAL 34, LAUSANNE, CH-1015, SWITZERLAND
SN 2296-2646
J9 FRONT CHEM
JI Front. Chem.
PD MAR 27
PY 2019
VL 7
AR 147
DI 10.3389/fchem.2019.00147
PG 12
WC Chemistry, Multidisciplinary
WE Science Citation Index Expanded (SCI-EXPANDED)
SC Chemistry
GA HQ5XX
UT WOS:000462487100001
PM 30972319
OA Green Published, gold
DA 2023-06-30
ER

PT J
AU Wang, XN
   Liu, Y
   Zhang, J
   Li, GX
AF Wang, Xiaonan
   Liu, Ying
   Zhang, Juan
   Li, Genxi
TI Oxime chemistry-mediated covalent capturing on electrode surface with
   guanidinium recognition and application for aldolase activity assay
SO SENSORS AND ACTUATORS B-CHEMICAL
LA English
DT Article
DE Electrochemical biosensor; Oxime chemistry; Guanidinium recognition;
   Enzyme analysis
ID IDENTIFICATION; CLEAVAGE; LUNG; SITE; DNA
AB A new strategy to fabricate electrochemical biosensor is proposed based on the covalent capturing of molecules on electrode interface through oxime chemistry and the loading of signal probes via guanidinium-phosphate electronic interaction with a "covalent-like" stability. Taking aldolase as an example, enzyme analysis can be achieved through the covalent loading of the catalyzed products on the aminooxy modified gold electrode surface and subsequent immobilization of guanidinium functionalized sliver nanoparticles. Different from adolase substrate, the hydrolyzed products contain both carbonyl groups and phosphate acid groups in their structures. The carbonyl groups can chemoselectively react with aminoxy groups on the electrode surface to form oxime, resulting in the exposure of phosphate groups. Subsequently, signal probe can be loaded onto electrode surface through guanidinium recognition, giving a electrochemical current value. So the number of enzyme catalyzed products determines the amount of signal probes on the electrode surface, and aldolase activity can be analyzed. For the proposed method, the chemoselective oxime ligation and highly stable guanidinium recognition improve the accuracy, selectivity and stability of enzyme analysis. The established method may be extended to the analysis of other related substances containing carbonyl groups. (C) 2016 Elsevier B.V. All rights reserved.
C1 [Wang, Xiaonan; Liu, Ying; Zhang, Juan; Li, Genxi] Shanghai Univ, Sch Life Sci, Ctr Mol Recognit & Biosensing, Shanghai 200444, Peoples R China.
   [Li, Genxi] Nanjing Univ, State Key Lab Pharmaceut Biotechnol, Nanjing 210093, Jiangsu, Peoples R China.
   [Li, Genxi] Nanjing Univ, Collaborat Innovat Ctr Chem Life Sci, Dept Biochem, Nanjing 210093, Jiangsu, Peoples R China.
C3 Shanghai University; Nanjing University; Nanjing University
RP Zhang, J; Li, GX (通讯作者)，Shanghai Univ, Sch Life Sci, Ctr Mol Recognit & Biosensing, Shanghai 200444, Peoples R China.
EM juanzhang@shu.edu.cn; genxili@nju.edu.cn
RI Li, Genxi/H-1952-2013
OI Li, Genxi/0000-0001-9663-9914
FU National Natural Science Foundation of China [31671923, 31101354,
   21235003]; Innovation Program of Shanghai Municipal Education Commission
   [15ZZ048]
FX This work is supported by the National Natural Science Foundation of
   China (Grant Nos. 31671923, 31101354, and 21235003) and the Innovation
   Program of Shanghai Municipal Education Commission (No. 15ZZ048).
CR Cao Y, 2010, BIOSENS BIOELECTRON, V25, P1032, DOI 10.1016/j.bios.2009.09.021
   Chang YC, 2014, CANCER RES, V74, DOI 10.1158/1538-7445.AM2014-3365
   COTTON FA, 1974, J AM CHEM SOC, V96, P4471, DOI 10.1021/ja00821a020
   Cui L, 2014, BIOSENS BIOELECTRON, V55, P272, DOI 10.1016/j.bios.2013.11.081
   Doty RC, 2005, CHEM MATER, V17, P4630, DOI 10.1021/cm0508017
   Flechner A, 1999, FEBS LETT, V447, P200, DOI 10.1016/S0014-5793(99)00285-9
   Ge ZL, 2014, ANAL CHEM, V86, P2124, DOI 10.1021/ac4037262
   Hannon C.L., 1993, BIOORGANIC CHEM FRON, V3, P193
   Heredia KL, 2007, MACROMOLECULES, V40, P4772, DOI 10.1021/ma070432v
   Kim DM, 2013, ANAL CHEM, V85, P6536, DOI 10.1021/ac401411y
   Kwak S, 2014, CLIN ORTHOP SURG, V6, P279, DOI 10.4055/cios.2014.6.3.279
   Lemieux GA, 1998, TRENDS BIOTECHNOL, V16, P506, DOI 10.1016/S0167-7799(98)01230-X
   MALCOLM AA, 1972, BIOCHEM J, V128, P817, DOI 10.1042/bj1280817
   Michelis R, 2000, PLANT MOL BIOL, V44, P487, DOI 10.1023/A:1026528319769
   Nakajima H, 1997, INTERNAL MED, V36, P654, DOI 10.2169/internalmedicine.36.654
   Noda H, 2016, ORG BIOMOL CHEM, V14, P16, DOI 10.1039/c5ob02118a
   Peterson RD, 2015, BIOSENS BIOELECTRON, V74, P815, DOI 10.1016/j.bios.2015.07.050
   Polak R, 2015, LANGMUIR, V31, P5479, DOI 10.1021/acs.langmuir.5b00443
   Poschmann G, 2009, MOL CELL PROTEOMICS, V8, P1105, DOI 10.1074/mcp.M800422-MCP200
   Rannes JB, 2011, J AM CHEM SOC, V133, P8436, DOI 10.1021/ja2018477
   Rho JH, 2009, PROTEIN J, V28, P148, DOI 10.1007/s10930-009-9177-0
   ROE JH, 1949, J BIOL CHEM, V178, P839
   Schoch J, 2012, BIOCONJUGATE CHEM, V23, P1382, DOI 10.1021/bc300181n
   Schoukroun-Barnes LR, 2014, ANAL CHEM, V86, P1131, DOI 10.1021/ac4029054
   SMITH J, 1993, J AM CHEM SOC, V115, P362, DOI 10.1021/ja00054a062
   Szente L, 2013, ANAL CHEM, V85, P8024, DOI 10.1021/ac400639y
   Wang XN, 2016, BIOSENS BIOELECTRON, V83, P91, DOI 10.1016/j.bios.2016.04.009
   Wei H, 2008, ANAL CHEM, V80, P7051, DOI 10.1021/ac801144t
   Woods AS, 2005, J PROTEOME RES, V4, P1397, DOI 10.1021/pr050077s
   Zhang J., 2015, ADV MAT SCI ENG, V1, P1
   Zhang J, 2015, NANO RES, V8, P3853, DOI 10.1007/s12274-015-0885-9
   Zhang J, 2015, MICROCHIM ACTA, V182, P281, DOI 10.1007/s00604-014-1329-z
   Zhao SC, 2015, J MATER CHEM B, V3, P1612, DOI 10.1039/c4tb01287a
NR 33
TC 6
Z9 6
U1 1
U2 48
PU ELSEVIER SCIENCE SA
PI LAUSANNE
PA PO BOX 564, 1001 LAUSANNE, SWITZERLAND
EI 0925-4005
J9 SENSOR ACTUAT B-CHEM
JI Sens. Actuator B-Chem.
PD APR
PY 2017
VL 242
BP 687
EP 693
DI 10.1016/j.snb.2016.11.099
PG 7
WC Chemistry, Analytical; Electrochemistry; Instruments & Instrumentation
WE Science Citation Index Expanded (SCI-EXPANDED)
SC Chemistry; Electrochemistry; Instruments & Instrumentation
GA EJ5ON
UT WOS:000393267700085
DA 2023-06-30
ER

PT J
AU Li, AX
   Zhang, J
   Qiu, JC
   Zhao, ZH
   Wang, C
   Zhao, CJ
   Liu, H
AF Li, Aixue
   Zhang, Jian
   Qiu, Jichuan
   Zhao, Zhenhuan
   Wang, Cheng
   Zhao, Chunjiang
   Liu, Hong
TI A novel aptameric biosensor based on the self-assembled DNA-WS2
   nanosheet architecture
SO TALANTA
LA English
DT Article
DE Aptamer Biosensor; Tungsten disulfide; ATP Hg+
ID CARBON-PASTE ELECTRODE; REDUCED GRAPHENE OXIDE; VOLTAMMETRIC
   DETERMINATION; ELECTROCHEMICAL DETECTION; SELECTIVE DETERMINATION; WS2
   NANOSHEET; METAL-IONS; NANOPARTICLES; NANOTUBES; NANOCOMPOSITE
AB It has been reported that tungsten disulfide (WS2) can bind single-stranded DNA (ssDNA) with high affinity while it has less affinity toward double stranded DNA (dsDNA). In this work, for the first time, the high affinity between WS2 and ssDNA was used to construct stable sensing interface for ATP detection. A DNA sequence with-SH at one end was first immobilized on Au electrode. WS2 nanosheets were immobilized on the SH-DNA/Au electrode surface due to the strong affinity between WS2 and ssDNA. Then the WS2 nanosheets were used to immobilize ATP binding aptamer (ABA) through the high affinity between WS2 and ssDNA, too. When ATP reacts with the ABA aptamer, duplex will be formed and dissociated from the WS2 nanosheets. On the basis of this, an electrochemical aptasensor for ATP was fabricated. This ATP sensor showed high sensitivity, selectivity and stability due to the unique WS2-ssDNA interactions and the specific aptamer-target recognition. Furthermore, this strategy was generalized to detect Hg2+ using a mercury-specific aptamer (MSO). This strategy can be expected to offer a promising approach for designing high-performance electrochemical aptasensors for a spectrum of targets.
C1 [Li, Aixue; Wang, Cheng; Zhao, Chunjiang] Beijing Acad Agr & Forestry Sci, Beijing Res Ctr Informat Technol Agr, Beijing 100097, Peoples R China.
   [Zhang, Jian] Univ Lyon, ECL, INSA Lyon, UCBL,CPE,CNRS,INL,UMR 5270, 36 Ave Guy Collongue, F-69134 Ecully, France.
   [Qiu, Jichuan; Zhao, Zhenhuan; Liu, Hong] Shandong Univ, State Key Lab Crystal Mat, Jinan 250100, Peoples R China.
C3 Beijing Academy of Agriculture & Forestry Sciences (BAAFS); Centre
   National de la Recherche Scientifique (CNRS); CNRS - Institute for
   Engineering & Systems Sciences (INSIS); Institut National des Sciences
   Appliquees de Lyon - INSA Lyon; UDICE-French Research Universities;
   Universite Claude Bernard Lyon 1; Shandong University
RP Zhao, CJ (通讯作者)，Beijing Acad Agr & Forestry Sci, Beijing Res Ctr Informat Technol Agr, Beijing 100097, Peoples R China.; Liu, H (通讯作者)，Shandong Univ, State Key Lab Crystal Mat, Jinan 250100, Peoples R China.
EM zhaocj@nercita.org.cn; hongliu@sdu.edu.cn
RI Qiu, Jichuan/T-6424-2019; Zhao, Zhenhuan/AAB-5156-2019; Liu,
   Hong/AAR-8837-2020; zhang, jian/AAR-5826-2021; Liu, Hong/D-7288-2019
OI Qiu, Jichuan/0000-0002-9993-8220; Zhao, Zhenhuan/0000-0001-5015-0064;
   zhang, jian/0000-0002-6358-7158; Liu, Hong/0000-0003-1640-9620
FU National Natural Science Foundation of China [51402063]; Fundamental
   Research Funds of Shandong University [2014QY003]; "100 Talents Program"
   of the Chinese Academy of Sciences; Scientific and Technological
   Innovation Team of Beijing Academy of Agricultural and Forestry Sciences
   [JNKYT201604]
FX The authors are thankful for the fundings from the National Natural
   Science Foundation of China (Grant no. 51402063), the Fundamental
   Research Funds of Shandong University (2014QY003), the "100 Talents
   Program" of the Chinese Academy of Sciences, and Scientific and
   Technological Innovation Team of Beijing Academy of Agricultural and
   Forestry Sciences (JNKYT201604).
CR Beitollahi H, 2016, ANAL METHODS-UK, V8, P6185, DOI 10.1039/c6ay01438k
   Beitollahi H, 2016, MAT SCI ENG C-MATER, V69, P128, DOI 10.1016/j.msec.2016.06.064
   Beitollahi H, 2016, ELECTROANAL, V28, P645, DOI 10.1002/elan.201500249
   Beitollahi H, 2015, MAT SCI ENG C-MATER, V57, P107, DOI 10.1016/j.msec.2015.07.034
   Beitollahi H, 2008, ANAL CHEM, V80, P9848, DOI 10.1021/ac801854j
   Berg JM, 2002, BIOCHEMISTRY-US, V5th
   Bernardi M, 2013, NANO LETT, V13, P3664, DOI 10.1021/nl401544y
   Bonanni A, 2011, ACS NANO, V5, P2356, DOI 10.1021/nn200091p
   Butler SZ, 2013, ACS NANO, V7, P2898, DOI 10.1021/nn400280c
   Cha TG, 2011, ACS NANO, V5, P4236, DOI 10.1021/nn201323h
   Chhowalla M, 2013, NAT CHEM, V5, P263, DOI [10.1038/nchem.1589, 10.1038/NCHEM.1589]
   Cosnier S, 2011, ELECTROANAL, V23, P1776, DOI 10.1002/elan.201100200
   Cushing SK, 2014, ACS NANO, V8, P1002, DOI 10.1021/nn405843d
   Dong YZ, 2015, J MATER CHEM A, V3, P19969, DOI 10.1039/c5ta04624f
   Gasnier A, 2013, SENSOR ACTUAT B-CHEM, V176, P921, DOI 10.1016/j.snb.2012.09.092
   Ge J, 2014, J MATER CHEM B, V2, P625, DOI 10.1039/c3tb21570a
   Guo ZJ, 2011, TALANTA, V85, P2517, DOI 10.1016/j.talanta.2011.08.015
   He SJ, 2010, ADV FUNCT MATER, V20, P453, DOI 10.1002/adfm.200901639
   Huang H, 2014, ANAL CHIM ACTA, V852, P45, DOI 10.1016/j.aca.2014.09.010
   Huang KJ, 2014, ANAL METHODS-UK, V6, P8011, DOI 10.1039/c4ay01478b
   Huang X, 2013, CHEM SOC REV, V42, P1934, DOI 10.1039/c2cs35387c
   Li F, 2011, ANAL CHEM, V83, P6464, DOI 10.1021/ac201801k
   Li N, 2016, ACS NANO, V10, P3622, DOI 10.1021/acsnano.5b08103
   Li WH, 2013, J AM CHEM SOC, V135, P4664, DOI 10.1021/ja400472m
   Liao Y, 2015, SENSOR ACTUAT B-CHEM, V215, P592, DOI 10.1016/j.snb.2015.04.006
   Liu XM, 2014, ANAL METHODS-UK, V6, P7212, DOI 10.1039/c4ay00944d
   Ma XM, 2014, RSC ADV, V4, P57842, DOI 10.1039/c4ra08543d
   Mann JA, 2011, J AM CHEM SOC, V133, P17614, DOI 10.1021/ja208239v
   McMullan M, 2011, BIOSENS BIOELECTRON, V26, P1853, DOI 10.1016/j.bios.2010.01.030
   Meng FK, 2013, J AM CHEM SOC, V135, P10286, DOI 10.1021/ja404851s
   Park H, 2012, ELECTROCHEM COMMUN, V24, P100, DOI 10.1016/j.elecom.2012.08.027
   Ratha S, 2013, ACS APPL MATER INTER, V5, P11427, DOI 10.1021/am403663f
   Tan WH, 2013, CHEM REV, V113, P2842, DOI 10.1021/cr300468w
   Vasei M, 2014, FRONT CHEM, V2, DOI 10.3389/fchem.2014.00047
   Wang C, 2014, J HAZARD MATER, V268, P124, DOI 10.1016/j.jhazmat.2014.01.009
   Wang L, 2012, ANAL CHEM, V84, P7301, DOI 10.1021/ac300521d
   Wang ST, 2015, ANALYST, V140, P434, DOI 10.1039/c4an01738b
   Wang XL, 2011, ACS NANO, V5, P3250, DOI 10.1021/nn2003794
   Wang ZJ, 2011, BIOSENS BIOELECTRON, V26, P3881, DOI 10.1016/j.bios.2011.03.002
   Wu YR, 2010, P NATL ACAD SCI USA, V107, P5, DOI 10.1073/pnas.0909611107
   Xi Q, 2014, ANAL CHEM, V86, P1361, DOI 10.1021/ac403944c
   Xie XA, 2010, J PHYS CHEM C, V114, P14243, DOI 10.1021/jp102446w
   Xu MS, 2013, CHEM REV, V113, P3766, DOI 10.1021/cr300263a
   Yang YQ, 2015, SENSOR ACTUAT B-CHEM, V214, P63, DOI 10.1016/j.snb.2015.02.127
   Yoshizumi J, 2008, ANALYST, V133, P323, DOI 10.1039/b719089c
   Yu SQ, 2016, TALANTA, V156, P11, DOI 10.1016/j.talanta.2016.04.050
   Yuan YX, 2014, ANAL CHEM, V86, P3610, DOI 10.1021/ac5002096
   Zayats M, 2006, J AM CHEM SOC, V128, P13666, DOI 10.1021/ja0651456
   Zhang CY, 2009, ANAL CHEM, V81, P3051, DOI 10.1021/ac802737b
   Zhang J, 2010, SMALL, V6, P201, DOI 10.1002/smll.200901012
   Zhang KC, 2015, BIOMACROMOLECULES, V16, P2618, DOI 10.1021/acs.biomac.5b00250
   Zhao WJ, 2013, ACS NANO, V7, P791, DOI 10.1021/nn305275h
   Zhen SJ, 2010, ANAL CHEM, V82, P8432, DOI 10.1021/ac100709s
   Zhu CF, 2013, J AM CHEM SOC, V135, P5998, DOI 10.1021/ja4019572
NR 54
TC 20
Z9 20
U1 5
U2 179
PU ELSEVIER
PI AMSTERDAM
PA RADARWEG 29, 1043 NX AMSTERDAM, NETHERLANDS
SN 0039-9140
EI 1873-3573
J9 TALANTA
JI Talanta
PD JAN 15
PY 2017
VL 163
BP 78
EP 84
DI 10.1016/j.talanta.2016.10.088
PG 7
WC Chemistry, Analytical
WE Science Citation Index Expanded (SCI-EXPANDED)
SC Chemistry
GA ED9BC
UT WOS:000389164100011
PM 27886773
DA 2023-06-30
ER

PT J
AU Umar, MF
   Nasar, A
AF Umar, Mohammad Faisal
   Nasar, Abu
TI Reduced graphene oxide/polypyrrole/nitrate reductase deposited glassy
   carbon electrode (GCE/RGO/PPy/NR): biosensor for the detection of
   nitrate in wastewater
SO APPLIED WATER SCIENCE
LA English
DT Article
DE Biosensor; Nitrate detection; Glassy carbon electrode; Nitrate
   reductase; Cyclic voltammetry
ID NITRITE; OXIDE; IMMOBILIZATION; CHROMATOGRAPHY; REMOVAL; SAMPLES; ION
AB In the present work, a novel biosensor (GCE/RGO/PPy/NR) based on the nanocomposite of reduced graphene oxide (RGO), polypyrrole (PPy) immobilized by nitrate reductase (NR) was developed on a glassy carbon electrode (GCE). The conductive nanocomposite (RGO/PPy) was synthesized by in situ oxidative polymerization of pyrrole in the presence of RGO in acidic medium. A facile and green path was employed to synthesize RGO from graphene oxide (GO). This was performed by a novel route using Abelmoschus esculentus vegetableextract as a stabilizing and reducing agent for GO. The composite of reduced graphene oxide and polypyrrole (RGO/PPy) was deposited onto GCE with subsequent deposition of NR enzyme on the GCE/RGO/PPy to develop GCE/RGO/PPy/NR biosensor. The surface morphology and structural features of the composites were studied by Fourier transform infrared (FTIR) spectroscopy, scanning electron microscopy (SEM) and transmission electron microscopy (TEM). The electrochemical behavior and electrocatalytic activity of the biosensor were examined by cyclic voltammetry at different scan rates (20-100 mVs(-1)) in the synthetic nitrate solution. The developed bio-anode achieved a maximum current density of 4.24 mAcm(-2) at a scan rate of 100 mVs(-1) for 10mM sodium nitrate solution.
C1 [Umar, Mohammad Faisal; Nasar, Abu] Aligarh Muslim Univ, Fac Engn & Technol, Dept Appl Chem, Aligarh 202002, Uttar Pradesh, India.
C3 Aligarh Muslim University
RP Nasar, A (通讯作者)，Aligarh Muslim Univ, Fac Engn & Technol, Dept Appl Chem, Aligarh 202002, Uttar Pradesh, India.
EM abunasaramu@gmail.com
RI UMAR, MOHAMMAD FAISAL/AAA-3901-2020
OI Nasar, Abu/0000-0001-8796-3077
FU Council of Science and Technology, Government of Uttar Pradesh
   [CST/SERPD/D-282]
FX The authors are thankful to the chairman, Department of Applied
   Chemistry, Faculty of Engineering and Technology, Aligarh Muslim
   University, for providing research facilities. Financial assistance from
   the Council of Science and Technology, Government of Uttar Pradesh,
   under the research Project No. CST/SERPD/D-282 dated 14-05-2015 is
   gratefully acknowledged.
CR Adeloju SB, 2011, ELECTROANAL, V23, P987, DOI 10.1002/elan.201000386
   Alam S.N., 2017, GRAPHENE, V06, P1, DOI [DOI 10.4236/GRAPHENE.2017.61001, 10.4236/graphene.2017.61001]
   Atarod M, 2015, RSC ADV, V5, P91532, DOI 10.1039/c5ra17269a
   Atmeh M, 2011, J APPL ELECTROCHEM, V41, P1341, DOI 10.1007/s10800-011-0354-4
   Azimi A, 2017, CHEMBIOENG REV, V4, P37, DOI 10.1002/cben.201600010
   Barbier GG, 2004, PROTEIN EXPRES PURIF, V37, P61, DOI 10.1016/j.pep.2004.05.021
   Blount BC, 2006, ANAL CHIM ACTA, V567, P87, DOI 10.1016/j.aca.2006.02.010
   Can F, 2012, MAT SCI ENG C-MATER, V32, P18, DOI 10.1016/j.msec.2011.09.004
   Ciulu M, 2018, MICROCHEM J, V138, P424, DOI 10.1016/j.microc.2018.01.042
   Cosnier S, 2008, BIOELECTROCHEMISTRY, V74, P47, DOI 10.1016/j.bioelechem.2008.04.011
   DEBEER D, 1989, ANAL CHIM ACTA, V219, P351, DOI 10.1016/S0003-2670(00)80369-4
   Dinckaya E, 2010, PREP BIOCHEM BIOTECH, V40, P119, DOI 10.1080/10826060903558620
   Ebrahimi-Gatkash M, 2017, APPL WATER SCI, V7, P1887, DOI 10.1007/s13201-015-0364-1
   Edwards AC, 2001, INT J ENVIRON AN CH, V80, P49, DOI 10.1080/03067310108044385
   Gajaraj S, 2013, ENVIRON MONIT ASSESS, V185, P5673, DOI 10.1007/s10661-012-2975-4
   Gao L, 2004, ELECTROPHORESIS, V25, P1264, DOI 10.1002/elps.200305840
   Gnanaprakasam P, 2014, RSC ADV, V4, P24518, DOI 10.1039/c4ra01798f
   Gokhale AA, 2015, ELECTROANAL, V27, P1127, DOI 10.1002/elan.201400547
   Haque Sufia Ul, 2017, Sci Rep, V7, P12703, DOI 10.1038/s41598-017-12708-6
   Huber C, 2001, ANAL CHIM ACTA, V449, P81, DOI 10.1016/S0003-2670(01)01363-0
   Inamuddin, 2016, ENZYME MICROB TECH, V87-88, P29, DOI 10.1016/j.enzmictec.2016.02.011
   Inamuddin B., 2018, MAT SCI ENERGY TECHN, V1, P63, DOI DOI 10.1016/J.MSET.2018.03.003
   KIANG CH, 1978, ANAL CHEM, V50, P1323, DOI 10.1021/ac50031a032
   Lingappan N, 2013, MOL CRYST LIQ CRYST, V585, P60, DOI 10.1080/15421406.2013.849510
   Pasquali CEL, 2007, ANAL CHIM ACTA, V600, P177, DOI 10.1016/j.aca.2007.03.015
   Pasquali CEL, 2010, MICROCHEM J, V94, P79, DOI 10.1016/j.microc.2009.09.005
   Lu J, 2008, ACS NANO, V2, P1825, DOI 10.1021/nn800244k
   Mohr GJ, 1997, FRESEN J ANAL CHEM, V357, P284, DOI 10.1007/s002160050154
   Moorcroft MJ, 2001, TALANTA, V54, P785, DOI 10.1016/S0039-9140(01)00323-X
   NICHOLSON RS, 1965, ANAL CHEM, V37, P1351, DOI 10.1021/ac60230a016
   Paulchamy B., 2015, J NANOMED NANOTECHNO, V6, P1, DOI DOI 10.4172/2157-7439.1000253
   Perveen R, 2018, INT J HYDROGEN ENERG, V43, P15144, DOI 10.1016/j.ijhydene.2018.06.070
   Perveen R, 2018, INT J BIOL MACROMOL, V106, P755, DOI 10.1016/j.ijbiomac.2017.08.074
   Perveen R, 2017, SCI REP-UK, V7, DOI 10.1038/s41598-017-13539-1
   Qamruzzaman, 2014, RSC ADV, V4, P62844, DOI 10.1039/c4ra09685a
   Qamruzzaman, 2014, CHEM PAP, V68, P65, DOI 10.2478/s11696-013-0424-7
   Rezakazemi M, 2018, CHEM CENT J, V12, DOI 10.1186/s13065-018-0450-1
   Rezakazemi M, 2018, PERIOD POLYTECH-CHEM, V62, P299, DOI 10.3311/PPch.11459
   Rezakazemi M, 2018, ENVIRON CHEM LETT, V16, P367, DOI 10.1007/s10311-017-0693-4
   Ribeiro IAL, 2017, J BRAZIL CHEM SOC, V28, P1768, DOI 10.21577/0103-5053.20170030
   Sachdeva V, 2014, TALANTA, V124, P52, DOI 10.1016/j.talanta.2014.02.014
   Shakoor Sadia, 2018, Groundwater for Sustainable Development, V7, P30, DOI 10.1016/j.gsd.2018.03.004
   Shakoor S, 2016, J TAIWAN INST CHEM E, V66, P154, DOI 10.1016/j.jtice.2016.06.009
   Sharma S, 2017, APPL WATER SCI, V7, P1043, DOI 10.1007/s13201-016-0455-7
   Sohail M, 2008, SENSOR ACTUAT B-CHEM, V133, P333, DOI 10.1016/j.snb.2008.02.032
   Sohail M, 2016, TALANTA, V153, P83, DOI 10.1016/j.talanta.2016.03.002
   Sohail M, 2012, ANAL CHIM ACTA, V744, P39, DOI 10.1016/j.aca.2012.07.026
   Sohail M, 2009, ELECTROANAL, V21, P1411, DOI 10.1002/elan.200804542
   Somnam S, 2008, ANAL SCI, V24, P1599, DOI 10.2116/analsci.24.1599
   Soropogui K, 2006, ELECTROANAL, V18, P2354, DOI 10.1002/elan.200603671
   Tsikas D, 1997, ANAL BIOCHEM, V244, P208, DOI 10.1006/abio.1996.9880
   Tu XH, 2010, TALANTA, V82, P976, DOI 10.1016/j.talanta.2010.06.002
   ul Haque S, 2018, CHEM PHYS LETT, V692, P277, DOI 10.1016/j.cplett.2017.12.035
   United States Environmental Protection Agency, NAT PRIM DRINK WAT R
   Wang JW, 2008, SENSOR ACTUAT B-CHEM, V135, P283, DOI 10.1016/j.snb.2008.08.023
   Ward MH, 2005, ENVIRON HEALTH PERSP, V113, P1607, DOI 10.1289/ehp.8043
   Wu F, 2015, J MATER CHEM A, V3, P14358, DOI 10.1039/c5ta01577d
   Zhang Z, 2011, NANO RES, V4, P599, DOI 10.1007/s12274-011-0116-y
NR 58
TC 30
Z9 30
U1 4
U2 20
PU SPRINGER HEIDELBERG
PI HEIDELBERG
PA TIERGARTENSTRASSE 17, D-69121 HEIDELBERG, GERMANY
SN 2190-5487
EI 2190-5495
J9 APPL WATER SCI
JI Appl. Water Sci.
PD NOV
PY 2018
VL 8
IS 7
AR 211
DI 10.1007/s13201-018-0860-1
PG 10
WC Water Resources
WE Science Citation Index Expanded (SCI-EXPANDED)
SC Water Resources
GA GY5ES
UT WOS:000448594600005
OA gold
DA 2023-06-30
ER

PT J
AU Xie, YB
   Zhou, LM
   Huang, HT
AF Xie, Yibing
   Zhou, Limin
   Huang, Haitao
TI Bioelectrocatalytic application of titania nanotube array for molecule
   detection
SO BIOSENSORS & BIOELECTRONICS
LA English
DT Article
DE biosensor; titania nanotube array; bioelectrocatalysis; amperometric
   detection
ID GLUCOSE-OXIDASE; BIOSENSOR; ENZYME; TIO2; IMMOBILIZATION; FILMS;
   ADSORPTION; PROTEINS; MATRIX
AB A bioelectrocatalysis system based on titania nanotube electrode has been developed for the quantitative detection application. Highly ordered titania nanotube array with inner diameter of 60 nm and total length of 540 nm was formed by anodizing titanium foils. The functionalization modification was achieved by embedding glucose oxidases inside tubule channels and electropolymerizing pyrrole for interfacial immobilization. Morphology and microstructure characterization, electrochemical properties and bioelectrocatalytic reactivities of this composite were fully investigated. The direct detection of hydrogen peroxide by electrocatalytic reduction reaction was fulfilled on pure titania nanotube array with a detection limit up to 2.0 x 10(-4) mM. A biosensor based on the glucose oxidase-titania/titanium electrode was constructed for amperometric detection and quantitative determination of glucose in a phosphate buffer solution (pH 6.8) under a potentiostatic condition (-0.4 V versus SCE). The resulting glucose biosensor showed an excellent performance with a response time below 5.6 s and a detection limit of 2.0 x 10(-3) niM. The corresponding detection sensitivity was 45.5 mu A mM(-1) cm(-2). A good operational reliability was also achieved with relative standard deviations below 3.0%. This novel biosensor exhibited quite high response sensitivity and low detection limit for potential applications. (c) 2006 Elsevier B.V. All rights reserved.
C1 Hong Kong Polytech Univ, Dept Mech Engn, Hong Kong, Hong Kong, Peoples R China.
   Hong Kong Polytech Univ, Dept Appl Phys, Hong Kong, Hong Kong, Peoples R China.
C3 Hong Kong Polytechnic University; Hong Kong Polytechnic University
RP Xie, YB (通讯作者)，Hong Kong Polytech Univ, Dept Mech Engn, Hong Kong, Hong Kong, Peoples R China.
EM ybxie@seu.edu.cn; mmlmzhou@inet.polyu.edu.hk; aphhuang@polyu.edu.hk
RI Huang, Haitao/F-9697-2010; Zhou, Li/GSE-4531-2022
OI Huang, Haitao/0000-0002-3861-2702; 
CR Abidian MR, 2006, ADV MATER, V18, P405, DOI 10.1002/adma.200501726
   Akyilmaz E, 2003, TALANTA, V61, P73, DOI 10.1016/S0039-9140(03)00239-X
   Cosnier S, 1999, J ELECTROANAL CHEM, V469, P176, DOI 10.1016/S0022-0728(99)00223-5
   DeGrado WF, 2003, NATURE, V423, P132, DOI 10.1038/423132a
   Dzyadevych SV, 2002, BIOELECTROCHEMISTRY, V55, P79, DOI 10.1016/S1567-5394(01)00165-7
   HECHT HJ, 1993, BIOSENS BIOELECTRON, V8, P197, DOI 10.1016/0956-5663(93)85033-K
   Kenausis GL, 2000, J PHYS CHEM B, V104, P3298, DOI 10.1021/jp993359m
   Lee S, 2004, CHEM MATER, V16, P4292, DOI 10.1021/cm049466x
   Li QW, 2001, ELECTROANAL, V13, P413, DOI 10.1002/1521-4109(200104)13:5<413::AID-ELAN413>3.0.CO;2-I
   Lojou E, 2006, J ELECTROCERAM, V16, P79, DOI 10.1007/s10832-006-2365-9
   Oh SH, 2005, BIOMATERIALS, V26, P4938, DOI 10.1016/j.biomaterials.2005.01.048
   Reimhult E, 2002, J CHEM PHYS, V117, P7401, DOI 10.1063/1.1515320
   Tian ZRR, 2003, J AM CHEM SOC, V125, P12384, DOI 10.1021/ja0369461
   Topoglidis E, 2001, J ELECTROANAL CHEM, V517, P20, DOI 10.1016/S0022-0728(01)00673-8
   Wilkins E, 1996, MED ENG PHYS, V18, P273, DOI 10.1016/1350-4533(95)00046-1
   Xu X, 2003, ADV MATER, V15, P1932, DOI 10.1002/adma.200305424
   Yang YH, 2004, ANAL CHIM ACTA, V525, P213, DOI 10.1016/j.aca.2004.07.071
   Yemini M, 2005, ANAL CHEM, V77, P5155, DOI 10.1021/ac050414g
   Zhang FF, 2004, ANAL CHIM ACTA, V519, P155, DOI 10.1016/j.aca.2004.05.070
NR 19
TC 79
Z9 83
U1 1
U2 43
PU ELSEVIER ADVANCED TECHNOLOGY
PI OXFORD
PA OXFORD FULFILLMENT CENTRE THE BOULEVARD, LANGFORD LANE, KIDLINGTON,
   OXFORD OX5 1GB, OXON, ENGLAND
SN 0956-5663
EI 1873-4235
J9 BIOSENS BIOELECTRON
JI Biosens. Bioelectron.
PD JUN 15
PY 2007
VL 22
IS 12
BP 2812
EP 2818
DI 10.1016/j.bios.2006.11.016
PG 7
WC Biophysics; Biotechnology & Applied Microbiology; Chemistry, Analytical;
   Electrochemistry; Nanoscience & Nanotechnology
WE Science Citation Index Expanded (SCI-EXPANDED)
SC Biophysics; Biotechnology & Applied Microbiology; Chemistry;
   Electrochemistry; Science & Technology - Other Topics
GA 183EK
UT WOS:000247555300007
PM 17188856
DA 2023-06-30
ER

PT J
AU Villalba, MM
   McKeegan, KJ
   Vaughan, DH
   Cardosi, MF
   Davis, J
AF Villalba, Maria Marti
   McKeegan, K. J.
   Vaughan, D. H.
   Cardosi, M. F.
   Davis, J.
TI Bioelectroanalytical determination of phosphate: A review
SO JOURNAL OF MOLECULAR CATALYSIS B-ENZYMATIC
LA English
DT Review
DE Phosphate; Biosensor; Enzyme; Electroanalysis; Electrode
ID INJECTION VOLTAMMETRIC DETERMINATION; FLOW-INJECTION;
   ALKALINE-PHOSPHATASE; INORGANIC-PHOSPHATE; PYRUVATE OXIDASE; ENZYME
   SENSOR; AMPEROMETRIC DETERMINATION; MEMBRANE SENSOR; ELECTRODE;
   PHOSPHORUS
AB The analysis of orthophosphate within environmental samples has risen to considerable prominence in recent years as concerns over the eutrophification of rivers and lakes mount. The portability of electrochemical sensing devices is well established but their application to phosphate detection has been less successful. The present review exposes the problems encountered in attempting to apply conventional approaches to the problem and highlights the recent efforts that are being made to extrapolate voltammetric, amperometric and potentiornetric biosensor technologies to the determination of this increasingly important analyte. (C) 2008 Elsevier B.V. All rights reserved.
C1 [Villalba, Maria Marti; Davis, J.] Nottingham Trent Univ, Sch Sci & Technol, Nottingham NG11 8NS, England.
   [McKeegan, K. J.; Vaughan, D. H.] Univ W Scotland, Paisley PA1 2BE, Renfrew, Scotland.
   [Cardosi, M. F.] Lifescan UK Ltd, Inverness IV3, Scotland.
C3 Nottingham Trent University; University of West Scotland; Johnson &
   Johnson
RP Davis, J (通讯作者)，Nottingham Trent Univ, Sch Sci & Technol, Clifton Campus, Nottingham NG11 8NS, England.
EM james.davis@ntu.ac.uk
RI Davis, James/AAC-6178-2019; Davis, James/J-2538-2013
OI Davis, James/0000-0003-4284-4431; 
CR Ahumada I, 2001, J AOAC INT, V84, P1057
   Akyilmaz E, 2007, ELECTROCHIM ACTA, V52, P7972, DOI 10.1016/j.electacta.2007.06.058
   Amine A, 2004, ANAL LETT, V37, P1, DOI 10.1081/AL-120027770
   Antony PJ, 2002, J CHROMATOGR B, V767, P363, DOI 10.1016/S0378-4347(01)00424-8
   Arheimer B, 2000, J HYDROL, V227, P140, DOI 10.1016/S0022-1694(99)00177-8
   Bagel O, 1997, ANAL CHEM, V69, P4688, DOI 10.1021/ac9704218
   BALLS PW, 1995, ENVIRON POLLUT, V90, P311, DOI 10.1016/0269-7491(95)00025-M
   CAMPANELLA L, 1992, FOOD CHEM, V44, P291, DOI 10.1016/0308-8146(92)90053-5
   CAMPANELLA L, 1990, J PHARMACEUT BIOMED, V8, P711, DOI 10.1016/0731-7085(90)80108-2
   CHALK SJ, 1994, TALANTA, V41, P1797, DOI 10.1016/0039-9140(94)00195-2
   Chang SY, 2005, TALANTA, V66, P411, DOI 10.1016/j.talanta.2004.10.014
   CHANIOTAKIS NA, 1993, ANAL CHIM ACTA, V282, P345, DOI 10.1016/0003-2670(93)80220-F
   Chen ZL, 1997, ANAL COMMUN, V34, P93, DOI 10.1039/a700771j
   CIANA LD, 1995, J ELECTROANAL CHEM, V382, P129
   CONRATH N, 1995, ANAL CHIM ACTA, V309, P47, DOI 10.1016/0003-2670(95)00065-8
   Cosnier S, 1998, ANAL CHEM, V70, P3952, DOI 10.1021/ac980125a
   DAVEY DE, 1990, TALANTA, V37, P683, DOI 10.1016/0039-9140(90)80094-V
   De Marco R, 2007, ELECTROANAL, V19, P1987, DOI 10.1002/elan.200703916
   DEMEULENAERE RL, 1993, ELECTROANAL, V5, P833, DOI 10.1002/elan.1140050918
   DUAN CM, 1994, ANAL CHEM, V66, P1369, DOI 10.1021/ac00081a003
   Duerkop A, 2006, ANAL CHIM ACTA, V555, P292, DOI 10.1016/j.aca.2005.09.007
   DURSO EM, 1993, ANAL CHIM ACTA, V281, P535, DOI 10.1016/0003-2670(93)85012-9
   DURSO EM, 1990, ANAL CHIM ACTA, V239, P1, DOI 10.1016/S0003-2670(00)83827-1
   Engblom SO, 1998, BIOSENS BIOELECTRON, V13, P981, DOI 10.1016/S0956-5663(98)00001-3
   Fernandes RN, 2002, TALANTA, V58, P729, DOI 10.1016/S0039-9140(02)00369-7
   FOGG AG, 1990, ANALYST, V115, P1277, DOI 10.1039/an9901501277
   FOGG AG, 1983, ANALYST, V108, P1485, DOI 10.1039/an9830801485
   FOGG AG, 1984, ANALYST, V109, P19, DOI 10.1039/an9840900019
   FOGG AG, 1981, TALANTA, V28, P473, DOI 10.1016/0039-9140(81)80071-9
   FOGG AG, 1981, ANALYST, V106, P1288, DOI 10.1039/an9810601288
   Gachter R, 2004, AQUAT SCI, V66, P117, DOI 10.1007/s00027-003-0661-x
   Gajovic N, 1999, ELECTROANAL, V11, P1377, DOI 10.1002/(SICI)1521-4109(199912)11:18<1377::AID-ELAN1377>3.3.CO;2-2
   Ganjali MR, 2006, ANAL CHIM ACTA, V567, P196, DOI 10.1016/j.aca.2006.03.026
   GLAZIER SA, 1991, ANAL CHEM, V63, P754, DOI 10.1021/ac00008a003
   GLAZIER SA, 1988, ANAL CHEM, V60, P2540, DOI 10.1021/ac00173a024
   GRABNER EW, 1986, J ELECTROANAL CHEM, V214, P135, DOI 10.1016/0022-0728(86)80092-4
   Grudpan K, 2002, TALANTA, V58, P1319, DOI 10.1016/S0039-9140(02)00441-1
   HAEMMERLI SD, 1990, ANAL BIOCHEM, V191, P106, DOI 10.1016/0003-2697(90)90395-P
   HARA H, 1992, ANAL CHIM ACTA, V261, P411, DOI 10.1016/0003-2670(92)80221-R
   Hart JP, 2004, ANAL LETT, V37, P789, DOI 10.1081/AL-120030682
   Huwel S, 1997, ENZYME MICROB TECH, V21, P413, DOI 10.1016/S0141-0229(97)00014-8
   Izco JM, 2003, J DAIRY SCI, V86, P86, DOI 10.3168/jds.S0022-0302(03)73587-5
   Jarvie HP, 2003, HYDROL EARTH SYST SC, V7, P722, DOI 10.5194/hess-7-722-2003
   KATSU T, 1992, ANAL CHIM ACTA, V265, P1, DOI 10.1016/0003-2670(92)85147-X
   Krogerus K, 2003, HYDROBIOLOGIA, V492, P15, DOI 10.1023/A:1024879309946
   Kwan RCH, 2005, APPL MICROBIOL BIOT, V66, P377, DOI 10.1007/s00253-004-1701-8
   Langlois JL, 2003, J ENVIRON QUAL, V32, P2301, DOI 10.2134/jeq2003.2301
   Lawrence NS, 2002, ANAL BIOCHEM, V303, P1, DOI 10.1006/abio.2002.5584
   Li YS, 2002, ANAL CHIM ACTA, V455, P315, DOI 10.1016/S0003-2670(01)01609-9
   Lin XC, 2006, TALANTA, V70, P32, DOI 10.1016/j.talanta.2006.01.026
   Mak WC, 2003, BIOSENS BIOELECTRON, V19, P233, DOI 10.1016/S0956-5663(03)00209-4
   MATSUNAGA K, 1986, ANAL CHIM ACTA, V185, P355, DOI 10.1016/0003-2670(86)80066-6
   McGraw CM, 2007, TALANTA, V71, P1180, DOI 10.1016/j.talanta.2006.06.011
   Meruva RK, 1996, ANAL CHEM, V68, P2022, DOI 10.1021/ac951086v
   Motomizu S, 2005, TALANTA, V66, P332, DOI 10.1016/j.talanta.2004.12.056
   Mousty C, 2001, ANAL CHIM ACTA, V443, P1, DOI 10.1016/S0003-2670(01)01188-6
   Nakashima Y, 2001, ELECTROPHORESIS, V22, P3377, DOI 10.1002/1522-2683(200109)22:16<3377::AID-ELPS3377>3.0.CO;2-8
   NIKIFOROVA TG, 1995, J ANAL CHEM+, V50, P286
   Pant HK, 2003, WATER RES, V37, P965, DOI 10.1016/S0043-1354(02)00474-8
   Parra A, 2005, J AGR FOOD CHEM, V53, P7644, DOI 10.1021/jf050226r
   Patey MD, 2008, TRAC-TREND ANAL CHEM, V27, P169, DOI 10.1016/j.trac.2007.12.006
   PIETROGRANDE A, 1988, TALANTA, V35, P664, DOI 10.1016/0039-9140(88)80153-X
   Preechaworapun A, 2008, TALANTA, V76, P424, DOI 10.1016/j.talanta.2008.03.025
   ROJAS MT, 1995, J AM CHEM SOC, V117, P336, DOI 10.1021/ja00106a036
   Ruiz-Calero V, 2005, TALANTA, V66, P376, DOI 10.1016/j.talanta.2005.01.027
   Ruiz-Calero V, 2001, ANALYST, V126, P169, DOI 10.1039/b007300h
   SCHUBERT F, 1984, ANAL CHEM, V56, P1677, DOI 10.1021/ac00273a032
   SOROKINA NV, 1995, J ANAL CHEM+, V50, P236
   Stalnacke P, 2004, WATER SCI TECHNOL, V49, P29, DOI 10.2166/wst.2004.0156
   SU YS, 1995, ANAL LETT, V28, P1359
   Uncles RJ, 2003, SCI TOTAL ENVIRON, V314, P727, DOI 10.1016/S0048-9697(03)00080-9
   VANLOON CW, 2000, ENV CHEM
   Vazquez MJ, 2003, ANAL BIOCHEM, V320, P292, DOI 10.1016/S0003-2697(03)00400-7
   VERMES I, 1990, J ELECTROANAL CHEM, V284, P315, DOI 10.1016/0022-0728(90)85041-3
   WATANABE E, 1988, BIOSENSORS, V3, P297, DOI 10.1016/0265-928X(87)80002-0
   Williams I., 2001, ENV CHEM
   WOLLENBERGER U, 1994, FRESEN J ANAL CHEM, V348, P563, DOI 10.1007/BF00323933
   WOLLENBERGER U, 1992, SENSOR ACTUAT B-CHEM, V7, P412, DOI 10.1016/0925-4005(92)80335-U
   Yang L, 2001, J ANAL ATOM SPECTROM, V16, P1302, DOI 10.1039/b104634a
   YAO T, 1994, TALANTA, V41, P2113, DOI 10.1016/0039-9140(94)00188-X
   YAO T, 1990, ANAL CHIM ACTA, V238, P339, DOI 10.1016/S0003-2670(00)80556-5
   YAO T, 1993, ELECTROANAL, V5, P887, DOI 10.1002/elan.1140050926
   Zen JM, 2003, ELECTROANAL, V15, P1073, DOI 10.1002/elan.200390130
   Zou ZW, 2007, BIOSENS BIOELECTRON, V22, P1902, DOI 10.1016/j.bios.2006.08.004
NR 84
TC 43
Z9 45
U1 3
U2 58
PU ELSEVIER
PI AMSTERDAM
PA RADARWEG 29, 1043 NX AMSTERDAM, NETHERLANDS
SN 1381-1177
EI 1873-3158
J9 J MOL CATAL B-ENZYM
JI J. Mol. Catal. B-Enzym.
PD JUL
PY 2009
VL 59
IS 1-3
BP 1
EP 8
DI 10.1016/j.molcatb.2008.12.011
PG 8
WC Biochemistry & Molecular Biology; Chemistry, Physical
WE Science Citation Index Expanded (SCI-EXPANDED)
SC Biochemistry & Molecular Biology; Chemistry
GA 446NK
UT WOS:000266128100001
DA 2023-06-30
ER

PT J
AU Lv, JJ
   Yang, ZH
   Zhuo, Y
   Yuan, R
   Chai, YQ
AF Lv, J. J.
   Yang, Z. H.
   Zhuo, Y.
   Yuan, R.
   Chai, Y. Q.
TI A novel aptasensor for thrombin detection based on alkaline phosphatase
   decorated ZnO/Pt nanoflowers as signal amplifiers
SO ANALYST
LA English
DT Article
ID SENSITIVE DETECTION; NANOPARTICLES; BIOSENSOR; LABEL
AB To remedy the problems caused by the introduction of an additional electron mediator and realize signal amplification, a new strategy has been presented to construct an electrochemical aptasensor for thrombin detection based on the cascade electrocatalysis of alkaline phosphatase (ALP) and Pt nanoparticle (PtNP)-functionalized ZnO nanoflowers.
C1 [Lv, J. J.; Yang, Z. H.; Zhuo, Y.; Yuan, R.; Chai, Y. Q.] Southwest Univ, Sch Chem & Chem Engn, Minist Educ, Key Lab Luminescent & Real Time Analyt Chem, Chongqing 400715, Peoples R China.
C3 Southwest University - China
RP Yuan, R (通讯作者)，Southwest Univ, Sch Chem & Chem Engn, Minist Educ, Key Lab Luminescent & Real Time Analyt Chem, Chongqing 400715, Peoples R China.
EM yuanruo@swu.edu.cn; yqchai@swu.edu.cn
FU Fundamental Research Funds for the Central Universities, China
   [XDJK2013A027, XDJK2014A012]
FX The authors are grateful to the National Natural Science Foundation of
   China (21275119, 51473136), the Fundamental Research Funds for the
   Central Universities (XDJK2013A027, XDJK2014A012), China.
CR Bai LJ, 2012, CHEM COMMUN, V48, P10972, DOI 10.1039/c2cc35295h
   Bao T, 2015, BIOSENS BIOELECTRON, V70, P318, DOI 10.1016/j.bios.2015.03.065
   Elias J, 2010, ADV MATER, V22, P1607, DOI 10.1002/adma.200903098
   Hakonen A, 2009, ANAL CHEM, V81, P4555, DOI 10.1021/ac8025866
   Hayat A, 2013, ANAL CHEM, V85, P10028, DOI 10.1021/ac4020963
   Kim DM, 2013, ANAL CHEM, V85, P11643, DOI 10.1021/ac403217t
   Kuang H, 2014, ACS APPL MATER INTER, V6, P364, DOI 10.1021/am4043678
   Miao ZY, 2014, MATERIALS, V7, P2945, DOI 10.3390/ma7042945
   Nam EJ, 2012, ANALYST, V137, P2011, DOI 10.1039/c2an15994e
   Siriviriyanun A, 2013, PHYS CHEM CHEM PHYS, V15, P4921, DOI 10.1039/c3cp43636e
   Tak M, 2014, BIOSENS BIOELECTRON, V59, P200, DOI 10.1016/j.bios.2014.03.036
   Tarlani A, 2015, BIOSENS BIOELECTRON, V67, P601, DOI 10.1016/j.bios.2014.09.063
   Wen JT, 2013, LANGMUIR, V29, P8440, DOI 10.1021/la400224a
   Xin XK, 2013, NANOSCALE, V5, P11220, DOI 10.1039/c3nr04370c
   Yi HY, 2014, BIOSENS BIOELECTRON, V54, P415, DOI 10.1016/j.bios.2013.11.036
   Yin ZZ, 2011, BIOSENS BIOELECTRON, V26, P1890, DOI 10.1016/j.bios.2010.03.025
   Zhou YL, 2014, ANAL CHIM ACTA, V840, P28, DOI 10.1016/j.aca.2014.06.020
NR 17
TC 7
Z9 7
U1 3
U2 59
PU ROYAL SOC CHEMISTRY
PI CAMBRIDGE
PA THOMAS GRAHAM HOUSE, SCIENCE PARK, MILTON RD, CAMBRIDGE CB4 0WF, CAMBS,
   ENGLAND
SN 0003-2654
EI 1364-5528
J9 ANALYST
JI Analyst
PY 2015
VL 140
IS 24
BP 8088
EP 8091
DI 10.1039/c5an01773d
PG 4
WC Chemistry, Analytical
WE Science Citation Index Expanded (SCI-EXPANDED)
SC Chemistry
GA CW8EW
UT WOS:000365233300003
PM 26548406
DA 2023-06-30
ER

PT J
AU Li, T
   Guo, FF
   Mu, XP
   Sun, P
   Zhang, X
   Xu, ZH
   Yu, RL
   Xia, YM
   Gao, WW
AF Li, Tong
   Guo, Fei-Fei
   Mu, Xi-Ping
   Sun, Ping
   Zhang, Xue
   Xu, Zhi-Hao
   Yu, Ri-Lei
   Xia, Ya-Mu
   Gao, Wei-Wei
TI Electrochemical detection of genetic damage caused by the interaction of
   novel bifunctional anthraquinone-temozolomide antitumor hybrids with DNA
   modified electrode
SO JOURNAL OF PHARMACEUTICAL AND BIOMEDICAL ANALYSIS
LA English
DT Article
DE DNA intercalation and alkylation; Bifunctional antitumor agent;
   Electrochemical DNA biosensor
ID OXIDATIVE DAMAGE; BRIMONIDINE
AB In this work, novel potential anthraquinone-temozolomide (TMZ) antitumor hybrids N-(2-((9,10-dioxo-9,10- dihydroanthracen-1-yl)amino)ethyl)-3-methyl-4-oxo-3,4-dihydroimidazo [5, 1-d][1,2,3,5]tetrazine-8-carboxa-mide (C-1) and 2-(9,10-dioxo-9,10-dihydroanthracen-1-yl)amino) ethyl-3-methyl-4-oxo-3,4-dihydroimidazo [5,1-d][1,2,3,5]tetrazine-8-carboxylate (C-9) were designed and synthesized successfully. The electrochemical behaviors of C-1 (C-9) involved the reversible processes of 9,10-anthraquinone ring, the irreversible reduction and oxidation processes of TMZ ring. Electrochemical biosensors were constructed with ctDNA, poly (dG) and poly (dA) modifying the surface of glassy carbon electrode (GCE) to evaluate the DNA oxidative damage caused by the interaction of C-1 (C-9) with DNA. Anthracycline skeleton and TMZ ring in C-1 (C-9) could exhibit bifunctional effects with both intercalating and alkylation modes toward DNA strands. The DNA biosensor had good practicability in mouse serum. The results of gel electrophoresis further demonstrated that C-1 (C-9) could effectively intercalated into ctDNA and disrupt plasmid conformation. Finally, anthraquinone-TMZ hybrid C-1 possessed high cytotoxicity toward A549 and GL261 cells, which could be a novel and optimal candidate for the clinic antitumor treatment.
C1 [Li, Tong; Guo, Fei-Fei; Mu, Xi-Ping; Sun, Ping; Zhang, Xue; Xu, Zhi-Hao; Xia, Ya-Mu; Gao, Wei-Wei] Qingdao Univ Sci & Technol, Coll Chem Engn, State Key Lab Base Ecochem Engn, Qingdao 266042, Peoples R China.
   [Yu, Ri-Lei] Ocean Univ China, Sch Med & Pharm, Key Lab Marine Drugs, Chinese Minist Educ, Qingdao 266003, Peoples R China.
C3 Qingdao University of Science & Technology; Ocean University of China
RP Xia, YM; Gao, WW (通讯作者)，Qingdao Univ Sci & Technol, Coll Chem Engn, State Key Lab Base Ecochem Engn, Qingdao 266042, Peoples R China.
EM xiayamu@126.com; gww501@qust.edu.cn
OI Gao, Wei-Wei/0000-0003-0676-790X
FU National Natural Science Foundation of China [21472105]; Natural Science
   Foundation of Shandong Province [ZR2020QB168]; Key Laboratory of
   Processing and Quality Evaluation Technology of Green Plastics of China
   National Light Industry Council [PQETGP2022002]; Scientific Research
   Foundation of Qingdao University of Science and Technology [010029049]
FX This work is partially supported by National Natural Science Foundation
   of China (No. 21472105), Natural Science Foundation of Shandong Province
   (No. ZR2020QB168), Key Laboratory of Processing and Quality Evaluation
   Technology of Green Plastics of China National Light Industry Council
   (No. PQETGP2022002), and the Scientific Research Foundation of Qingdao
   University of Science and Technology (No. 010029049).
CR Aleksic MM, 2014, ACTA CHIM SLOV, V61, P555
   Aleksic MM, 2013, ELECTROCHIM ACTA, V106, P75, DOI 10.1016/j.electacta.2013.05.053
   Brett AMO, 1999, ANAL CHIM ACTA, V385, P401
   Brett C., 1993, METHODS APPL
   Chen D, 2022, MICROCHEM J, V178, DOI 10.1016/j.microc.2022.107435
   Chen GL, 2020, MAR DRUGS, V18, DOI 10.3390/md18110545
   Compton RG, 2018, UNDERSTANDING VOLTAMMETRY, 3RD EDITION, P1
   Dallavalle S, 2020, DRUG RESIST UPDATE, V50, DOI 10.1016/j.drup.2020.100682
   Dar AM, 2015, J PHOTOCH PHOTOBIO B, V148, P340, DOI 10.1016/j.jphotobiol.2015.04.031
   Feizi-Dehnayebi M, 2021, SPECTROCHIM ACTA A, V249, DOI 10.1016/j.saa.2020.119215
   GORSKI W, 1995, J ELECTROANAL CHEM, V389, P123, DOI 10.1016/0022-0728(95)03837-7
   Hajiana R, 2017, J PHARM ANAL, V7, P176, DOI 10.1016/j.jpha.2017.01.003
   Haynes W.M., 2016, CHEM PHYS, Vseventh
   Hurley LH, 2002, NAT REV CANCER, V2, P188, DOI 10.1038/nrc749
   KATZHENDLER J, 1989, EUR J MED CHEM, V24, P23, DOI 10.1016/0223-5234(89)90159-1
   Klaunig JE, 2010, TOXICOL PATHOL, V38, P96, DOI 10.1177/0192623309356453
   Lopes IC, 2013, J ELECTROANAL CHEM, V704, P183, DOI 10.1016/j.jelechem.2013.07.011
   Madku SR, 2023, INT J BIOL MACROMOL, V225, P745, DOI 10.1016/j.ijbiomac.2022.11.137
   Malik EM, 2016, MED RES REV, V36, P705, DOI 10.1002/med.21391
   Oliveira SCB, 2012, LANGMUIR, V28, P4896, DOI 10.1021/la300070x
   Ortiz R, 2021, CURR NEUROPHARMACOL, V19, P513, DOI 10.2174/1570159X18666200626204005
   Rauf S, 2005, J PHARMACEUT BIOMED, V37, P205, DOI 10.1016/j.jpba.2004.10.037
   Rupar J, 2018, ELECTROCHIM ACTA, V271, P220, DOI 10.1016/j.electacta.2018.03.114
   Sakthivel KM, 2017, BIOMED PHARMACOTHER, V93, P1238, DOI 10.1016/j.biopha.2017.07.035
   Shervington L, 2020, RSC ADV, V10, P17561, DOI 10.1039/d0ra02686g
   SMITH RH, 1992, J ORG CHEM, V57, P654, DOI 10.1021/jo00028a047
   Song KX, 2022, SENSOR ACTUAT B-CHEM, V352, DOI 10.1016/j.snb.2021.131036
   Svec RL, 2018, ACS CHEM BIOL, V13, P3206, DOI 10.1021/acschembio.8b00864
   Tikhomirov A.S., EUR J MED CHEM
   Walunj D, 2021, EUR J MED CHEM, V225, DOI 10.1016/j.ejmech.2021.113811
   Yang ZK, 2019, FRONT ONCOL, V9, DOI 10.3389/fonc.2019.00485
NR 31
TC 0
Z9 0
U1 2
U2 2
PU ELSEVIER
PI AMSTERDAM
PA RADARWEG 29, 1043 NX AMSTERDAM, NETHERLANDS
SN 0731-7085
EI 1873-264X
J9 J PHARMACEUT BIOMED
JI J. Pharm. Biomed. Anal.
PD JUL 5
PY 2023
VL 231
AR 115410
DI 10.1016/j.jpba.2023.115410
EA APR 2023
PG 11
WC Chemistry, Analytical; Pharmacology & Pharmacy
WE Science Citation Index Expanded (SCI-EXPANDED)
SC Chemistry; Pharmacology & Pharmacy
GA F7DG2
UT WOS:000983905200001
PM 37087773
DA 2023-06-30
ER

PT J
AU Li, YL
   Xie, FT
   Guan, Y
   Liu, JL
   Zhang, GQ
   Yao, C
   Yang, T
   Yang, YH
   Hu, R
AF Li Yulong
   Xie Fating
   Guan Yan
   Liu Jiali
   Zhang Guiqun
   Yao Chao
   Yang Tong
   Yang Yunhui
   Hu Rong
TI A Ratiometric Electrochemical Sensor Based on Silver Ion Interaction
   with DNA for the Detection of Silver Ion
SO CHEMICAL JOURNAL OF CHINESE UNIVERSITIES-CHINESE
LA Chinese
DT Article
DE Silver ion; Electrochemical sensor; Ratiometric type; Tetrahedron; Metal
   organic framework material
ID PERFORMANCE ANODE MATERIAL; ZNCO2O4; FLUORESCENCE; RECOGNITION; STRATEGY
AB A ratiometric electrochemical sensor for detecting silver ion (Ag') is proposed. Single -stranded 1)NA labeled with chromium metal organic framework (Cr-MIL-101 NH,) is used as a signal probe (Cr-MOFs-SP), and iferrocene :formic acid in the electrolyte solution is used as an internal reference probe (Fc-RP). In the presence of, the signal of Cr-M0Fs can be detected. At the same time, the signal of ferrocene formic acid remained stable. Therefore, the, Ag' concentration can be monitored by the ratiometric response of 1,,,,,o,, /./. The proposed ratiometric biosensor can effectively eliminate the influence of the external environment and avoid electrochemical background signals, also improve the reproducibility, accuracy and sensitivity of detection. The DNA tetrahedral nanomaterials (NTH) with a three-dimensional structure can effectively eliminate the non-specific adsorption of DNA. The well -designed DNA NTH enhances mechanical rigidity, can increase the capture amount of Ag' and the load of signal substances, and further improve the detection sensitivity. This ratiometric biosensor has a good selectivity for Ag7 detection, a wide linear range (0.1-100 ninon) and a low detection limit (33 putol/L). This sensor has been used for the determination of Ag'content in Dianehi Lake water samples With the recovery rate of 96.8% 103.0% which shows that this sensor has potential practical application prospects.
C1 [Li Yulong; Xie Fating; Guan Yan; Liu Jiali; Zhang Guiqun; Yao Chao; Yang Tong; Yang Yunhui; Hu Rong] Yunnan Normal Univ, Sch Chem & Chem Engn, Kunming 650500, Yunnan, Peoples R China.
C3 Yunnan Normal University
RP Yang, T; Yang, YH; Hu, R (通讯作者)，Yunnan Normal Univ, Sch Chem & Chem Engn, Kunming 650500, Yunnan, Peoples R China.
EM yt09132149@163.com; yyhui2002@aliyun.com; hudierong_168@163.com
FU National Natural Science Foundation of China [21864026, 21605130]
FX Supported by the National Natural Science Foundation of
   China(Nos.21864026, 21605130).
CR Barriada JL, 2007, TRAC-TREND ANAL CHEM, V26, P809, DOI 10.1016/j.trac.2007.06.004
   Chen PP, 2019, TALANTA, V201, P9, DOI 10.1016/j.talanta.2019.03.088
   Chen P, 2013, ADV MATER, V25, P3192, DOI 10.1002/adma.201300515
   Chen X, 2019, ENERGY STORAGE MATER, V18, P349, DOI 10.1016/j.ensm.2018.08.015
   Dai WL, 2020, J CO2 UTIL, V36, P295, DOI 10.1016/j.jcou.2019.10.021
   Dou S, 2019, ANGEW CHEM INT EDIT, V58, P4041, DOI 10.1002/anie.201814711
   Fu L, 2020, SENSOR ACTUAT B-CHEM, V304, DOI 10.1016/j.snb.2019.127390
   Fu Y, 2018, ANALYST, V143, P2076, DOI 10.1039/c7an02084h
   Gao YK, 2021, J ALLOY COMPD, V863, DOI 10.1016/j.jallcom.2021.158758
   Huy GD, 2011, ANALYST, V136, P3289, DOI 10.1039/c1an15373k
   Gnanamoorthy G, 2020, CHEM PHYS LETT, V759, DOI 10.1016/j.cplett.2020.137988
   Han X. R, 2019, STUDY SYNTHESIS ELEC
   Huang MF, 2004, ANAL CHEM, V76, P192, DOI 10.1021/ac034908u
   Jang K, 2017, NEW J CHEM, V41, P1840, DOI 10.1039/c6nj03776c
   Li DL, 2018, ANAL METHODS-UK, V10, P3273, DOI 10.1039/c8ay00758f
   Li J, 2013, ADV MATER, V25, P4386, DOI 10.1002/adma.201300875
   Lin YC, 2014, J MATER CHEM A, V2, P14658, DOI 10.1039/c4ta01174k
   Liu TZ, 2016, ANAL CHEM, V88, P12516, DOI 10.1021/acs.analchem.6b04191
   Lv SZ, 2018, ANAL CHEM, V90, P14121, DOI 10.1021/acs.analchem.8b04981
   Mao LH, 2021, TALANTA, V222, DOI 10.1016/j.talanta.2020.121506
   Ono A, 2008, CHEM COMMUN, P4825, DOI 10.1039/b808686a
   Pan L, 2019, J SOL-GEL SCI TECHN, V90, P525, DOI 10.1007/s10971-019-04928-1
   Qasem NAA, 2018, APPL ENERG, V210, P317, DOI 10.1016/j.apenergy.2017.11.011
   Sun L, 2016, J AM CHEM SOC, V138, P14772, DOI 10.1021/jacs.6b09345
   Tian X, 2020, BIOSENS BIOELECTRON, V152, DOI 10.1016/j.bios.2020.112027
   Wang D, 2016, MATER LETT, V164, P93, DOI 10.1016/j.matlet.2015.10.126
   Wang GK, 2019, J LUMIN, V210, P21, DOI 10.1016/j.jlumin.2018.12.015
   Wang X, 2010, SENSOR ACTUAT B-CHEM, V144, P220, DOI 10.1016/j.snb.2009.09.067
   Wang YF, 2018, BIOSENS BIOELECTRON, V106, P64, DOI 10.1016/j.bios.2018.01.052
   Wen XL, 2015, APPL SURF SCI, V357, P1212, DOI 10.1016/j.apsusc.2015.09.152
   Xiao X, 2021, ANALYST, V146, P6202, DOI 10.1039/d1an01370j
   Yang DY, 2021, MICROCHIM ACTA, V188, DOI 10.1007/s00604-021-04873-3
   Yang JR, 2021, ANALYST, V146, P1859, DOI 10.1039/d0an02233k
   Yao Y, 2020, J MATER SCI, V55, P15975, DOI 10.1007/s10853-020-05132-1
   Yu L. X., 2019, CHINESE J ANAL CHEM, V11, P47
   Yu XH, 2018, INT J ELECTROCHEM SC, V13, P2875, DOI 10.20964/2018.03.07
   Zhang YH, 2021, SENSOR ACTUAT B-CHEM, V339, DOI 10.1016/j.snb.2021.129922
   Zhao C., 2010, CHEM-EUR J, V6, pS147
   Zhao RZ, 2016, ELECTROCHIM ACTA, V197, P58, DOI 10.1016/j.electacta.2016.03.047
   Zhu CX, 2019, CURR OPIN ELECTROCHE, V17, P47, DOI 10.1016/j.coelec.2019.04.014
NR 40
TC 0
Z9 0
U1 6
U2 15
PU HIGHER EDUCATION PRESS
PI BEIJING
PA CHAOYANG DIST, 4, HUIXINDONGJIE, FUSHENG BLDG, BEIJING 100029, PEOPLES R
   CHINA
SN 0251-0790
J9 CHEM J CHINESE U
JI Chem. J. Chin. Univ.-Chin.
PD AUG 10
PY 2022
VL 43
IS 8
AR 20220202
DI 10.7503/cjcu20220202
PG 11
WC Chemistry, Multidisciplinary
WE Science Citation Index Expanded (SCI-EXPANDED)
SC Chemistry
GA 4R5JC
UT WOS:000856799200010
DA 2023-06-30
ER

PT J
AU Baluta, S
   Lesiak, A
   Cabaj, J
AF Baluta, Sylwia
   Lesiak, Anna
   Cabaj, Joanna
TI Simple and Cost-Effective Electrochemical Method for Norepinephrine
   Determination Based on Carbon Dots and Tyrosinase
SO SENSORS
LA English
DT Article
DE biosensor; carbon dots; norepinephrine; tyrosinase; voltammetry
ID GLASSY-CARBON; BIOSENSOR; EPINEPHRINE; MODULATION; SEROTONIN; ELECTRODE;
   LACCASE; SENSOR; ACID; FILM
AB Although neurotransmitters are present in human serum at the nM level, any dysfunction of the catecholamines concentration may lead to numerous serious health problems. Due to this fact, rapid and sensitive catecholamines detection is extremely important in modern medicine. However, there is no device that would measure the concentration of these compounds in body fluids. The main goal of the present study is to design a simple as possible, cost-effective new biosensor-based system for the detection of neurotransmitters, using nontoxic reagents. The miniature Au-E biosensor was designed and constructed through the immobilization of tyrosinase on an electroactive layer of cysteamine and carbon nanoparticles covering the gold electrode. This sensing arrangement utilized the catalytic oxidation of norepinephrine (NE) to NE quinone, measured with voltammetric techniques: cyclic voltammetry and differential pulse voltammetry. The prepared bio-system exhibited good parameters: a broad linear range (1-200 mu M), limit of detection equal to 196 nM, limit of quantification equal to 312 nM, and high selectivity and sensitivity. It is noteworthy that described method was successfully applied for NE determination in real samples.
C1 [Baluta, Sylwia; Lesiak, Anna; Cabaj, Joanna] Wroclaw Univ Sci & Technol, Fac Chem, Wybrzeze Wyspianskiego 27, PL-50370 Wroclaw, Poland.
   [Lesiak, Anna] Wroclaw Univ Sci & Technol, Fac Fundamental Problems Technol, Wybrzeze Wyspianskiego 27, PL-50370 Wroclaw, Poland.
C3 Wroclaw University of Science & Technology; Wroclaw University of
   Science & Technology
RP Cabaj, J (通讯作者)，Wroclaw Univ Sci & Technol, Fac Chem, Wybrzeze Wyspianskiego 27, PL-50370 Wroclaw, Poland.
EM sylwia.baluta@pwr.edu.pl; anna.lesiak@pwr.edu.pl;
   joanna.cabaj@pwr.edu.pl
RI Cabaj, Joanna/HTR-6980-2023
OI Baluta, Sylwia/0000-0003-2090-1650; Cabaj, Joanna/0000-0001-7292-9327;
   Lesiak, Anna/0000-0003-1396-2690
FU Wroclaw University of Science and Technology
FX The authors gratefully acknowledge for the financial support to Wroclaw
   University of Science and Technology.
CR Apetrei IM, 2013, ROM BIOTECH LETT, V18, P8253
   Arroyave M, 2020, J INORG ORGANOMET P, V30, P1352, DOI 10.1007/s10904-019-01266-1
   Arslan F, 2015, GAZI U J SCI, V28, P1
   BALUTA S, 2020, SENSORS BASEL, V0020
   Baluta S, 2018, ELECTROANAL, V30, P1773, DOI 10.1002/elan.201700825
   Berridge CW, 2012, SLEEP MED REV, V16, P187, DOI 10.1016/j.smrv.2011.12.003
   Berridge CW, 2003, BRAIN RES REV, V42, P33, DOI 10.1016/S0165-0173(03)00143-7
   Bonet-San-Emeterio M, 2020, TALANTA, V212, DOI 10.1016/j.talanta.2020.120806
   Brondani D, 2009, SENSOR ACTUAT B-CHEM, V140, P252, DOI 10.1016/j.snb.2009.04.037
   CAMMANN K, 1977, FRESEN Z ANAL CHEM, V287, P1, DOI 10.1007/BF00539519
   Desimoni E, 2013, ELECTROANAL, V25, P1645, DOI 10.1002/elan.201300150
   Ding XT, 2020, CHEM-ASIAN J, V15, P1214, DOI 10.1002/asia.202000097
   Faridnouri H, 2011, BIOELECTROCHEMISTRY, V82, P1, DOI 10.1016/j.bioelechem.2011.04.004
   Florescu M, 2017, SENSORS-BASEL, V17, DOI 10.3390/s17061314
   Hiremath SD, 2020, J PHOTOCH PHOTOBIO A, V389, DOI 10.1016/j.jphotochem.2019.112258
   Jackowska K, 2013, ANAL BIOANAL CHEM, V405, P3753, DOI 10.1007/s00216-012-6578-2
   Ji D., 2020, SMART MAT MED, V1, P1, DOI [10.1016/j.smaim.2020.02.001, DOI 10.1016/J.SMAIM.2020.02.001]
   Lu LP, 2004, ANAL CHIM ACTA, V519, P161, DOI 10.1016/j.aca.2004.05.062
   Mazloum-Ardakani M, 2012, SENSOR ACTUAT B-CHEM, V171, P380, DOI 10.1016/j.snb.2012.04.071
   Mazloum-Ardakani M, 2010, APPL CATAL A-GEN, V378, P195, DOI 10.1016/j.apcata.2010.02.019
   McBurney-Lin J, 2019, NEUROSCI BIOBEHAV R, V105, P190, DOI 10.1016/j.neubiorev.2019.06.009
   Mohammadi A, 2011, ANAL METHODS-UK, V3, P2406, DOI 10.1039/c1ay05291h
   Mphuthi NG, 2016, SCI REP-UK, V6, DOI 10.1038/srep26938
   O'Donnell J, 2012, NEUROCHEM RES, V37, P2496, DOI 10.1007/s11064-012-0818-x
   Pandey S, 2013, RSC ADV, V3, P26290, DOI 10.1039/c3ra42139b
   Priyadarshini E, 2020, APPL NANOSCI, V10, P281, DOI 10.1007/s13204-019-01090-6
   RETNA RC, 2003, J ELECTROANAL CHEM, V543, P127
   Sahu S, 2012, CHEM COMMUN, V48, P8835, DOI 10.1039/c2cc33796g
   Samdani KJ, 2016, BIOSENS BIOELECTRON, V81, P445, DOI 10.1016/j.bios.2016.03.029
   Schroder U, 2003, ANGEW CHEM INT EDIT, V42, P2880, DOI 10.1002/anie.200350918
   Scott K., 2016, MICRO ELECTROCHEM FU, V88, P29
   Solomon EI, 1996, CHEM REV, V96, P2563, DOI 10.1021/cr950046o
   Sun J, 2017, J CHROMATOGR B, V1054, P57, DOI 10.1016/j.jchromb.2017.04.016
   Thiagarajan S, 2009, J SOLID STATE ELECTR, V13, P445, DOI 10.1007/s10008-008-0582-7
   WANG J, 1991, J ELECTROANAL CHEM, V313, P129, DOI 10.1016/0022-0728(91)85176-P
   Yang ZH, 2007, COLLOID SURFACE B, V54, P230, DOI 10.1016/j.colsurfb.2006.10.033
   Yao H, 2009, ELECTROCHIM ACTA, V54, P4607, DOI 10.1016/j.electacta.2009.02.108
   Yu HW, 2017, ANAL BIOCHEM, V519, P92, DOI 10.1016/j.ab.2016.12.001
   Zhou X, 2020, J NANOPART RES, V22, DOI 10.1007/s11051-019-4741-9
NR 39
TC 18
Z9 18
U1 1
U2 9
PU MDPI
PI BASEL
PA ST ALBAN-ANLAGE 66, CH-4052 BASEL, SWITZERLAND
EI 1424-8220
J9 SENSORS-BASEL
JI Sensors
PD AUG
PY 2020
VL 20
IS 16
AR 4567
DI 10.3390/s20164567
PG 13
WC Chemistry, Analytical; Engineering, Electrical & Electronic; Instruments
   & Instrumentation
WE Science Citation Index Expanded (SCI-EXPANDED)
SC Chemistry; Engineering; Instruments & Instrumentation
GA NH7EW
UT WOS:000564830300001
PM 32823962
OA Green Published, gold
DA 2023-06-30
ER

PT J
AU Wang, L
   Qi, W
   Su, RX
   He, ZM
AF Wang, Li
   Qi, Wei
   Su, Rongxin
   He, Zhimin
TI Noncovalent functionalization of graphene by CdS nanohybrids for
   electrochemical applications
SO THIN SOLID FILMS
LA English
DT Article
DE Graphene; Cadmium sulfide; Nanocomposites; Noncovalent
   functionalization; Glucose; Biosensor
ID DIRECT ELECTRON-TRANSFER; GLUCOSE-OXIDASE; CARBON NANOTUBES; COMPOSITE;
   BIOSENSOR; NANOPARTICLES; NANOCOMPOSITES; HEMOGLOBIN; NANOSHEETS;
   GRAPHITE
AB Graphene-CdS (GR-CdS) nanocomposites were synthesized via a noncovalent functionalization process. To retain the intrinsic electronic and mechanical properties of graphene, the pristine graphene was firstly modified with 1-aminopyrene based on a strong pi-pi bond between the pyrenyl groups and the carbon rings of the graphene. Then the CdS nanocrystals were uniformly grown on the amino-graphene. The GR-CdS nanocomposites were characterized by UV-vis spectroscopy and scanning electron microscopy. A glucose biosensor was then fabricated based on the as-prepared GR-CdS nanocomposite by immobilizing glucose oxidase (GOD) in a chitosan thin film on a glassy carbon electrode. Direct electron transfer between GOD and the electrode was achieved and the biosensor showed good electrocatalytic activity with glucose ranging from 0.5 to 7.5 mM and a sensitivity of 45.4 mu A mM(-1) cm(-2). This work provided a simple and nondestructive functionalization strategy to fabricate graphene-based hybrid nanomaterials and it is expected that this composite film may find more potential applications in biosensors and biocatalysis. (C) 2014 Elsevier B.V. All rights reserved.
C1 [Wang, Li; Qi, Wei; Su, Rongxin; He, Zhimin] Tianjin Univ, Sch Chem Engn & Technol, Chem Engn Res Ctr, Tianjin 300072, Peoples R China.
   [Qi, Wei; Su, Rongxin; He, Zhimin] Tianjin Univ, State Key Lab Chem Engn, Tianjin 300072, Peoples R China.
   [Qi, Wei; Su, Rongxin] Tianjin Univ, Tianjin Key Lab Membrane Sci & Desalinat Technol, Tianjin 300072, Peoples R China.
   [Qi, Wei; Su, Rongxin; He, Zhimin] Collaborat Innovat Ctr Chem Sci & Engn, Tianjin 300072, Peoples R China.
C3 Tianjin University; Tianjin University; Tianjin University
RP Qi, W (通讯作者)，Tianjin Univ, Chem Engn Res Ctr, Tianjin 300072, Peoples R China.
EM qiwei@tju.edu.cn
RI Su, Rongxin/AAA-7967-2021; Su, Rongxin/B-6634-2014; Qi, Wei/I-2550-2018
OI Su, Rongxin/0000-0001-9778-9113; Su, Rongxin/0000-0001-9778-9113; 
FU Natural Science Foundation of China [51173128, 31071509, 20976125]; 863
   Program of China [2012AA06A303, 2013AA102204]; Ministry of Science and
   Technology of China [2012YQ090194]; Beiyang Young Scholar of Tianjin
   University; Program of Introducing Talents of Discipline to Universities
   of China [B06006]
FX This work was supported by the Natural Science Foundation of China
   (51173128, 31071509, 20976125), the 863 Program of China (2012AA06A303,
   2013AA102204); the Ministry of Science and Technology of China
   (2012YQ090194), the Beiyang Young Scholar of Tianjin University (2012)
   and the Program of Introducing Talents of Discipline to Universities of
   China (No. B06006).
CR Bai H, 2011, ADV MATER, V23, P1089, DOI 10.1002/adma.201003753
   Cai CX, 2004, ANAL BIOCHEM, V332, P75, DOI 10.1016/j.ab.2004.05.057
   Chen RJ, 2001, J AM CHEM SOC, V123, P3838, DOI 10.1021/ja010172b
   Deng CY, 2008, BIOSENS BIOELECTRON, V23, P1272, DOI 10.1016/j.bios.2007.11.009
   Fang YX, 2010, LANGMUIR, V26, P11277, DOI 10.1021/la100575g
   Geim AK, 2007, NAT MATER, V6, P183, DOI 10.1038/nmat1849
   Haghighi B, 2011, ELECTROCHIM ACTA, V56, P10101, DOI 10.1016/j.electacta.2011.08.106
   Ivanova EV, 2005, ELECTROCHEM COMMUN, V7, P323, DOI 10.1016/j.elecom.2005.01.015
   Jaworska E, 2012, ANALYST, V137, P1895, DOI 10.1039/c2an16016a
   Jiang HR, 2012, ELECTROCHIM ACTA, V70, P278, DOI 10.1016/j.electacta.2012.03.064
   Kang XH, 2009, BIOSENS BIOELECTRON, V25, P901, DOI 10.1016/j.bios.2009.09.004
   Katsukis G, 2012, ACS NANO, V6, P1915, DOI 10.1021/nn204700z
   Kiisk V, 2013, APPL SURF SCI, V276, P133, DOI 10.1016/j.apsusc.2013.03.047
   Kim H, 2013, THIN SOLID FILMS, V529, P234, DOI 10.1016/j.tsf.2012.09.034
   Kuila T, 2012, PROG MATER SCI, V57, P1061, DOI 10.1016/j.pmatsci.2012.03.002
   LAVIRON E, 1979, J ELECTROANAL CHEM, V101, P19, DOI 10.1016/S0022-0728(79)80075-3
   Li XL, 2006, ADV FUNCT MATER, V16, P2431, DOI 10.1002/adfm.200600339
   Li XL, 2011, J MATER CHEM, V21, P7527, DOI 10.1039/c1jm10516g
   Li Y, 2010, J ELECTROANAL CHEM, V642, P1, DOI 10.1016/j.jelechem.2010.01.022
   Lu WB, 2011, BIOSENS BIOELECTRON, V26, P4791, DOI 10.1016/j.bios.2011.06.008
   Mahadeva SK, 2011, SENSOR ACTUAT B-CHEM, V157, P177, DOI 10.1016/j.snb.2011.03.046
   Marlinda AR, 2012, MATER LETT, V80, P9, DOI 10.1016/j.matlet.2012.04.061
   Mitra S, 2013, J APPL PHYS, V113, DOI 10.1063/1.4802664
   Negishi R, 2011, THIN SOLID FILMS, V519, P6447, DOI 10.1016/j.tsf.2011.04.229
   Palanisamy S, 2012, INT J ELECTROCHEM SC, V7, P2153
   Pruneanu S, 2013, ELECTROCHIM ACTA, V89, P246, DOI 10.1016/j.electacta.2012.10.163
   Qian JQ, 2012, J COLLOID INTERF SCI, V366, P130, DOI 10.1016/j.jcis.2011.09.082
   Rahman MM, 2009, SENSOR ACTUAT B-CHEM, V137, P327, DOI 10.1016/j.snb.2008.10.060
   Ren J, 2012, SENSOR ACTUAT B-CHEM, V163, P115, DOI 10.1016/j.snb.2012.01.017
   Shan CS, 2009, ANAL CHEM, V81, P2378, DOI 10.1021/ac802193c
   Sun W, 2008, ELECTROCHIM ACTA, V53, P8217, DOI 10.1016/j.electacta.2008.06.021
   Vinodgopal K, 2012, COLLOID SURFACE A, V409, P81, DOI 10.1016/j.colsurfa.2012.06.006
   Wang K, 2011, BIOSENS BIOELECTRON, V26, P2252, DOI 10.1016/j.bios.2010.09.043
   Wang YL, 2011, BIOSENS BIOELECTRON, V30, P107, DOI 10.1016/j.bios.2011.08.038
   Wu JL, 2010, APPL SURF SCI, V257, P747, DOI 10.1016/j.apsusc.2010.07.058
NR 35
TC 8
Z9 8
U1 1
U2 64
PU ELSEVIER SCIENCE SA
PI LAUSANNE
PA PO BOX 564, 1001 LAUSANNE, SWITZERLAND
SN 0040-6090
J9 THIN SOLID FILMS
JI Thin Solid Films
PD OCT 1
PY 2014
VL 568
BP 58
EP 62
DI 10.1016/j.tsf.2014.08.003
PG 5
WC Materials Science, Multidisciplinary; Materials Science, Coatings &
   Films; Physics, Applied; Physics, Condensed Matter
WE Science Citation Index Expanded (SCI-EXPANDED)
SC Materials Science; Physics
GA AP4ML
UT WOS:000342051000010
DA 2023-06-30
ER

PT J
AU Wang, JW
   Gu, M
   Di, JW
   Gao, YS
   Wu, Y
   Tu, YF
AF Wang, Jianwen
   Gu, Ming
   Di, Junwei
   Gao, Yansheng
   Wu, Ying
   Tu, Yifeng
TI A carbon nanotube/silica sol-gel architecture for immobilization of
   horseradish peroxidase for electrochemical biosensor
SO BIOPROCESS AND BIOSYSTEMS ENGINEERING
LA English
DT Article
DE horseradish peroxidase (HRP); Sol-gel; carbon nanotube; direct electron
   transfer
ID DIRECT ELECTRON-TRANSFER; HYDROGEN-PEROXIDE; AMPEROMETRIC BIOSENSOR;
   GOLD ELECTRODE; GLUCOSE-OXIDASE; FILM; BIOELECTROCATALYSIS; COMPOSITE;
   MICROTUBULES; NETWORK
AB A novel third-generation biosensor for hydrogen peroxide (H2O2) has been constructed based on horseradish peroxidase (HRP) immobilized by the sol-gel (SG) technology on carbon nanotube (CNT)-modified electrode. CNT has good promotion effects on the direct electron transfer between HRP and the electrode surface and the SG network provides a biocompatible microenvironment for enzyme. The immobilized HRP retained its bioelectrocatalytic activity for the reduction of hydrogen peroxide and can respond to the change of concentration of H2O2 rapidly. The heterogeneous electron transfer rate constant was evaluated to be 2.8 +/- 0.4 s(-1). The amperometric response to H2O2 shows a linear relation in the range from 0.5 to 300 mu mol l(-1) and a detection limit of 0.1 mu mol l(-1) (S/N = 3). The K-M(app) value of HRP immobilized on the electrode surface was found to be 1.35 mmol l(-1). The biosensor exhibited high sensitivity, rapid response and excellent long-term stability.
C1 Suzhou Univ, Dept Chem, Suzhou 215123, Peoples R China.
C3 Soochow University - China
RP Di, JW (通讯作者)，Suzhou Univ, Dept Chem, Suzhou 215123, Peoples R China.
EM djw@suda.edu.cn
CR Aurobind SV, 2006, ADV COLLOID INTERFAC, V121, P1, DOI 10.1016/j.cis.2006.04.001
   Britto PJ, 1999, ADV MATER, V11, P154, DOI 10.1002/(SICI)1521-4095(199902)11:2<154::AID-ADMA154>3.0.CO;2-B
   Cai CX, 2004, ACTA CHIM SINICA, V62, P335
   Cai CX, 2004, ANAL BIOCHEM, V332, P75, DOI 10.1016/j.ab.2004.05.057
   Chen X, 2001, ELECTROANAL, V13, P1149, DOI 10.1002/1521-4109(200110)13:14<1149::AID-ELAN1149>3.0.CO;2-L
   Chen XH, 2000, ANAL CHIM ACTA, V412, P89, DOI 10.1016/S0003-2670(99)00877-6
   Dai YQ, 2004, ELECTROANAL, V16, P1697, DOI 10.1002/elan.200303016
   Davis JJ, 1997, J ELECTROANAL CHEM, V440, P279, DOI 10.1016/S0022-0728(97)80067-8
   Davis JJ, 2003, CHEM-EUR J, V9, P3732, DOI 10.1002/chem.200304872
   Di JW, 2005, ANAL CHIM ACTA, V553, P196, DOI 10.1016/j.aca.2005.08.013
   Di JW, 2004, BIOSENS BIOELECTRON, V19, P1479, DOI 10.1016/j.bios.2003.12.006
   Ferapontova EE, 2004, ELECTROANAL, V16, P1101, DOI 10.1002/elan.200403003
   Gooding JJ, 2005, ELECTROCHIM ACTA, V50, P3049, DOI 10.1016/j.electacta.2004.08.052
   HAMADA N, 1992, PHYS REV LETT, V68, P1579, DOI 10.1103/PhysRevLett.68.1579
   IIJIMA S, 1991, NATURE, V354, P56, DOI 10.1038/354056a0
   Jin W, 2002, ANAL CHIM ACTA, V461, P1, DOI 10.1016/S0003-2670(02)00229-5
   KAMIN RA, 1980, ANAL CHEM, V52, P1198, DOI 10.1021/ac50058a010
   LAVIRON E, 1979, J ELECTROANAL CHEM, V101, P19, DOI 10.1016/S0022-0728(79)80075-3
   Lei CX, 2004, BIOELECTROCHEMISTRY, V65, P33, DOI 10.1016/j.bioelechem.2004.06.002
   Liu GD, 2006, ELECTROCHEM COMMUN, V8, P251, DOI 10.1016/j.elecom.2005.11.015
   Luo XL, 2006, ANAL CHIM ACTA, V575, P39, DOI 10.1016/j.aca.2006.05.064
   Qi HL, 2005, ELECTROANAL, V17, P832, DOI 10.1002/elan.200403150
   Qian L, 2006, TALANTA, V68, P721, DOI 10.1016/j.talanta.2005.05.030
   Rosatto SS, 2002, ELECTROCHIM ACTA, V47, P4451, DOI 10.1016/S0013-4686(02)00516-9
   Song YH, 2006, SENSOR ACTUAT B-CHEM, V114, P1001, DOI 10.1016/j.snb.2005.07.061
   Sun DM, 2004, J ELECTROANAL CHEM, V566, P415, DOI 10.1016/j.jelechem.2003.11.055
   Tripathi VS, 2006, BIOSENS BIOELECTRON, V21, P1529, DOI 10.1016/j.bios.2005.07.006
   Tu YF, 2005, J SOL-GEL SCI TECHN, V33, P187, DOI 10.1007/s10971-005-5613-6
   Wang BQ, 1998, ANAL CHEM, V70, P3170, DOI 10.1021/ac980160h
   Wang G, 2003, BIOSENS BIOELECTRON, V18, P335, DOI 10.1016/S0956-5663(02)00152-5
   Wang J, 2005, ELECTROANAL, V17, P7, DOI 10.1002/elan.200403113
   Wang JX, 2002, ANAL CHEM, V74, P1993, DOI 10.1021/ac010978u
   Wang L, 2004, ELECTROANAL, V16, P627, DOI 10.1002/elan.200302849
   Wang ZH, 2001, CHINESE J ANAL CHEM, V29, P1482
   Xu JZ, 2003, ELECTROANAL, V15, P219, DOI 10.1002/elan.200390027
   Yu X, 2003, ELECTROCHEM COMMUN, V5, P408, DOI 10.1016/S1388-2481(03)00076-6
   Zhao GC, 2003, ELECTROCHEM COMMUN, V5, P825, DOI 10.1016/j.elecom.2003.07.006
   Zhao YD, 2005, TALANTA, V65, P489, DOI 10.1016/j.talanta.2004.06.028
   Zhao YD, 2002, SENSOR ACTUAT B-CHEM, V87, P168, DOI 10.1016/S0925-4005(02)00232-0
NR 39
TC 39
Z9 41
U1 0
U2 21
PU SPRINGER
PI NEW YORK
PA 233 SPRING ST, NEW YORK, NY 10013 USA
SN 1615-7591
EI 1615-7605
J9 BIOPROC BIOSYST ENG
JI Bioprocess. Biosyst. Eng.
PD JUL
PY 2007
VL 30
IS 4
BP 289
EP 296
DI 10.1007/s00449-007-0126-z
PG 8
WC Biotechnology & Applied Microbiology; Engineering, Chemical
WE Science Citation Index Expanded (SCI-EXPANDED)
SC Biotechnology & Applied Microbiology; Engineering
GA 186MT
UT WOS:000247783500009
PM 17450458
DA 2023-06-30
ER

PT J
AU Ibrahim, H
   Temerk, Y
   Farhan, N
AF Ibrahim, Hossieny
   Temerk, Yassien
   Farhan, Nasser
TI A novel sensor based on nanobiocomposite Au-In2O3-chitosan modified
   acetylene black paste electrode for sensitive detection of antimycotic
   ciclopirox olamine
SO TALANTA
LA English
DT Article
DE Au loaded In2O3; Nanobiocomposite; Batrafen cream; Ciclopirox olamine;
   Chitosan
ID PRECOLUMN DERIVATIZATION; SYSTEMS; CHROMATOGRAPHY; BIOSENSORS; CHITOSAN;
   FILM
AB For the first time, a sensitive conductive nanobiocomposite sensor consisting of Au-In2O3 nanocomposite and chitosan (CS) was successfully prepared and used for the modification of acetylene black paste electrode (Au-(InO3)-O-2-CS/ABPE). The phase structures, composition and morphology of Au-In2O3 nanocomposite were characterized by X-ray diffraction (XRD), energy-dispersed X-ray (EDX) and transmission electron microscopy (TEM). Electrochemical activities and surface analysis of the biosensor electrode Au-In2O3-CS/ABPE were investigated using scanning electron microscopy (SEM), cyclic voltammetry and square wave voltammetry. The modified electrode showed an excellent electrochemical activity toward the electro-oxidation of the antimycotic ciclopirox olamine (CPX) leading to a significant improvement in sensitivity as compared to the bare ABPE. The proposed biosensor demonstrated linearity in the range 0.199 - 16.22 mu mol L-1, with high sensitivity (64.57 mu A mu mol L-1 cm(-2)) and detection limit of 6.64 x 10(-9) mol L-1 CPX. The analytical performance of this biosensor was evaluated for detection of CPX in pharmaceutical formulations with good accuracy and precision. This proposed method was validated by UPLC and the results are in agreement at the 95% confidence level.
C1 [Ibrahim, Hossieny; Temerk, Yassien; Farhan, Nasser] Assiut Univ, Dept Chem, Fac Sci, Assiut, Egypt.
C3 Egyptian Knowledge Bank (EKB); Assiut University
RP Ibrahim, H; Temerk, Y (通讯作者)，Assiut Univ, Dept Chem, Fac Sci, Assiut, Egypt.
EM Hossienyomer@yahoo.com; Temerk44@yahoo.com
RI Farhan, Nasser/Q-2960-2018; Ibrahim, Hossieny Mohamad/R-6690-2016;
   Temerk, Yassien/L-7994-2018
OI Farhan, Nasser/0000-0003-3757-8036; Ibrahim, Hossieny
   Mohamad/0000-0001-9008-3564; Temerk, Yassien/0000-0003-1937-5120
CR [Anonymous], 2005, US PHARM NAT FORM US
   Bai HX, 2009, MATER LETT, V63, P823, DOI 10.1016/j.matlet.2009.01.023
   BELLIARDO F, 1991, J CHROMATOGR, V553, P41, DOI 10.1016/S0021-9673(01)88470-3
   Bower D. I., 2002, INTRO POLYM PHYS
   Bu W, 2010, J PHARMACEUT BIOMED, V51, P230, DOI 10.1016/j.jpba.2009.08.019
   Cullity S.D., 1978, ELEMENTS XRAY DIFFRA
   Eberhard Y, 2009, BLOOD, V114, P3064, DOI 10.1182/blood-2009-03-209965
   Escarrone ALV, 2008, CHROMATOGRAPHIA, V67, P967, DOI 10.1365/s10337-008-0623-5
   Felix FS, 2011, ELECTROPHORESIS, V32, P900, DOI 10.1002/elps.201000612
   Ferreira LMC, 2012, ELECTROANAL, V24, P961, DOI 10.1002/elan.201100713
   GOSSER DK, 1993, CYCLIC VOLTAMMETRY S
   Goyal RN, 2010, SENSOR ACTUAT B-CHEM, V149, P252, DOI 10.1016/j.snb.2010.05.019
   Ibrahim F., 2003, Farmaco (Lausanne), V58, P1313, DOI 10.1016/j.farmac.2003.07.006
   Ibrahim F, 2003, J PHARMACEUT BIOMED, V32, P353, DOI 10.1016/S0731-7085(02)00709-4
   Ibrahim H, 2015, SENSOR ACTUAT B-CHEM, V206, P744, DOI 10.1016/j.snb.2014.09.011
   LAVIRON E, 1979, J ELECTROANAL CHEM, V100, P263, DOI 10.1016/S0022-0728(79)80167-9
   LAVIRON E, 1979, J ELECTROANAL CHEM, V101, P19, DOI 10.1016/S0022-0728(79)80075-3
   Li JM, 2008, J PHARMACEUT BIOMED, V47, P929, DOI 10.1016/j.jpba.2008.02.023
   Li P, 2014, CRYSTENGCOMM, V16, P2715, DOI 10.1039/c3ce42325e
   Lu XB, 2006, BIOMATERIALS, V27, P5740, DOI 10.1016/j.biomaterials.2006.07.026
   Ma J, 2013, CARBOHYD POLYM, V92, P955, DOI 10.1016/j.carbpol.2012.10.015
   Ma LT, 2016, SENSOR ACTUAT B-CHEM, V222, P508, DOI 10.1016/j.snb.2015.08.085
   Ma TC, 2013, NEUROBIOL DIS, V49, P13, DOI 10.1016/j.nbd.2012.08.016
   Mielech-Lukasiewicz K, 2014, ANAL METHODS-UK, V6, P7912, DOI [10.1039/C4AY01421A, 10.1039/c4ay01421a]
   Nacaratte F, 2016, J CHIL CHEM SOC, V61, P3102, DOI 10.4067/S0717-97072016000300019
   Peng SJ, 2012, ACS APPL MATER INTER, V4, P397, DOI 10.1021/am201461c
   Reay RJ, 1996, SENSOR ACTUAT B-CHEM, V34, P450, DOI 10.1016/S0925-4005(97)80018-4
   de Souza APR, 2016, ANAL METHODS-UK, V8, P1078, DOI 10.1039/c5ay03157e
   Shahrokhian S, 2010, ELECTROCHIM ACTA, V55, P3621, DOI 10.1016/j.electacta.2010.01.099
   Shahrokhian S, 2009, ELECTROCHEM COMMUN, V11, P1425, DOI 10.1016/j.elecom.2009.05.025
   Song S, 2011, CANCER RES, V71, P7628, DOI 10.1158/0008-5472.CAN-11-2745
   Soto C, 2016, MICROCHEM J, V129, P36, DOI 10.1016/j.microc.2016.06.004
   TEMERK YM, 1982, J ELECTROANAL CHEM, V131, P265, DOI 10.1016/0022-0728(82)87076-9
   Tsai YC, 2006, BIOSENS BIOELECTRON, V22, P495, DOI 10.1016/j.bios.2006.06.009
   *USP, 2002, US PHARM NAT FORM US
   Walash Mohamed Ibrahim, 2006, Acta Pharmaceutica (Zagreb), V56, P431
   Wang MJ, 2003, J PHARMACEUT BIOMED, V33, P1117, DOI 10.1016/S0731-7085(03)00411-4
   Wang Y, 2009, ANAL CHEM, V81, P9710, DOI 10.1021/ac901935a
NR 38
TC 19
Z9 19
U1 1
U2 58
PU ELSEVIER SCIENCE BV
PI AMSTERDAM
PA PO BOX 211, 1000 AE AMSTERDAM, NETHERLANDS
SN 0039-9140
EI 1873-3573
J9 TALANTA
JI Talanta
PD MAR 1
PY 2018
VL 179
BP 75
EP 85
DI 10.1016/j.talanta.2017.10.036
PG 11
WC Chemistry, Analytical
WE Science Citation Index Expanded (SCI-EXPANDED)
SC Chemistry
GA FU9LS
UT WOS:000424178000012
PM 29310303
DA 2023-06-30
ER

PT J
AU Areerob, Y
   Chanthai, S
   Oh, WC
AF Areerob, Yonrapach
   Chanthai, Saksit
   Oh, Won-Chun
TI A flexible mesoporous Cu doped FeSn-G-SiO2 composite based biosensor for
   microalbumin detection
SO RSC ADVANCES
LA English
DT Article
ID GRAPHENE
AB A new mesoporous Cu-doped FeSn-G-SiO2 (CFSGS) based biosensor was developed for the detection of microalbumin in urine samples. The mechanically flexible FeSn modified sensor was fabricated at room temperature. These demonstrations highlight the unexplored potential of FeSn for developing novel biosensing devices. It is extremely sensitive and selective. Surfactant-aided self-assembly was used to synthesise the mesoporous CFSGS. The large surface area due to the mesopore presence in the CFSG surface that has been composited inside the mesoporous SiO2 boosted the electrochemical detection. The linear range and detection limit of microalbumin under optimum circumstances were 0.42 and 1 to 10 mu L, respectively. This easily fabricated mesoporous CFSGS provided a fast response with high sensitivity, and good selectivity. The sensor's reusability and repeatability were also quite high, with just a 90 percent drop after 4 weeks of storage at ambient temperature. The biosensor also demonstrated high selectivity against typical potential interfering chemicals found in urine (ascorbic acid, urea, and sodium chloride). The good performance of the mesoporous CFSGS biosensor was validated by measuring microalbumin, and the findings indicated that this sensing device performed very well.
C1 [Oh, Won-Chun] Anhui Univ Sci & Technol, Anhui Int Joint Res Ctr Nano Carbon Based Mat & En, Coll Mat Sci & Engn, Huainan 232001, Peoples R China.
   [Oh, Won-Chun] Hanseo Univ, Dept Adv Mat Sci & Engn, Seosan 31962, Chungnam, South Korea.
   [Areerob, Yonrapach] King Mongkuts Inst Technol Ladkrabang, Sch Engn, Dept Ind Engn, Bangkok 10520, Thailand.
   [Chanthai, Saksit] Khon Kaen Univ, Mat Chem Res Ctr, Dept Chem, Khon Kaen 40002, Thailand.
   [Chanthai, Saksit] Khon Kaen Univ, Fac Sci, Ctr Excellence Innovat Chem, Khon Kaen 40002, Thailand.
C3 Anhui University of Science & Technology; Hanseo University; King
   Mongkuts Institute of Technology Ladkrabang; Khon Kaen University; Khon
   Kaen University
RP Oh, WC (通讯作者)，Anhui Univ Sci & Technol, Anhui Int Joint Res Ctr Nano Carbon Based Mat & En, Coll Mat Sci & Engn, Huainan 232001, Peoples R China.; Oh, WC (通讯作者)，Hanseo Univ, Dept Adv Mat Sci & Engn, Seosan 31962, Chungnam, South Korea.
EM wc_oh@hanseo.ac.kr
CR Ai LH, 2012, NANOTECHNOLOGY, V23, DOI 10.1088/0957-4484/23/49/495601
   [Anonymous], 2022, EIS ELECTROCHEMICAL
   Biswas MRUD, 2019, RSC ADV, V9, P11484, DOI 10.1039/c9ra00007k
   Brahma S, 2021, APPL SURF SCI, V564, DOI 10.1016/j.apsusc.2021.150351
   Cychosz KA, 2018, ENGINEERING-PRC, V4, P559, DOI 10.1016/j.eng.2018.06.001
   Fan XM, 2019, J BRAZIL CHEM SOC, V30, P1762, DOI 10.21577/0103-5053.20190081
   Fatema KN, 2022, ACS APPL ELECTRON MA, V4, P2053, DOI 10.1021/acsaelm.2c00204
   Fatema KN, 2022, NANOMATERIALS-BASEL, V12, DOI 10.3390/nano12020193
   Fatema KN, 2021, J APPL ELECTROCHEM, V51, P1345, DOI 10.1007/s10800-021-01576-8
   Fatema KN, 2021, J MATER SCI-MATER EL, V32, P8330, DOI 10.1007/s10854-021-05394-8
   Fatema KN, 2021, RSC ADV, V11, P4256, DOI 10.1039/d0ra09886h
   Fatema KN, 2020, ACS BIOMATER SCI ENG, V6, P6981, DOI 10.1021/acsbiomaterials.0c00423
   Fatema KN, 2020, ACS OMEGA, V5, P22719, DOI 10.1021/acsomega.0c00895
   Fatema KN, 2020, J MATER SCI, V55, P13085, DOI 10.1007/s10853-020-04928-5
   Fatoni A, 2014, ANALYST, V139, P6160, DOI 10.1039/c4an01000k
   Koo C, 2020, NANO CONVERG, V7, DOI 10.1186/s40580-020-00229-4
   Ling PH, 2022, ANAL CHIM ACTA, V1202, DOI 10.1016/j.aca.2022.339675
   Nagaosa N, 2010, REV MOD PHYS, V82, P1539, DOI 10.1103/RevModPhys.82.1539
   Oh WC, 2021, J ELECTRON MATER, V50, P5754, DOI 10.1007/s11664-021-09082-5
   Oh WC, 2021, J MATER SCI-MATER EL, V32, P15944, DOI 10.1007/s10854-021-06145-5
   Oh WC, 2021, INORG NANO-MET CHEM, V51, P1803, DOI 10.1080/24701556.2020.1855197
   Oh WC, 2020, SURF INTERFACES, V21, DOI 10.1016/j.surfin.2020.100713
   Oh WC, 2021, J MATER SCI-MATER EL, V32, P12812, DOI 10.1007/s10854-020-03651-w
   Oh WC, 2020, ACS OMEGA, V5, P17337, DOI 10.1021/acsomega.0c01699
   Oh WC, 2020, J PHOTOCH PHOTOBIO A, V394, DOI 10.1016/j.jphotochem.2020.112484
   Satake Y., 2019, SCI REP-UK, V9, P1
   Shaikh MO, 2019, BIOSENS BIOELECTRON, V126, P572, DOI 10.1016/j.bios.2018.11.035
   Shukla S, 2020, MAT SCI ENG C-MATER, V113, DOI 10.1016/j.msec.2020.110916
   Sun JJ, 2021, GREEN PROCESS SYNTH, V10, P677, DOI 10.1515/gps-2021-0045
   Thammajinno S, 2022, SPECTROCHIM ACTA A, V270, DOI 10.1016/j.saa.2021.120816
   Tsai JZ, 2016, BIOSENS BIOELECTRON, V77, P1175, DOI 10.1016/j.bios.2015.11.002
   Tseng CC, 2021, ANAL CHIM ACTA, V1146, P70, DOI 10.1016/j.aca.2020.12.029
   Zhou XB, 2022, TALANTA, V245, DOI 10.1016/j.talanta.2022.123451
   Zolaikha R., 2022, MICROCHEM J, V175, DOI [10.1016/j.microc.2021.107169, DOI 10.1016/J.MICROC.2021.107169]
NR 34
TC 0
Z9 0
U1 3
U2 3
PU ROYAL SOC CHEMISTRY
PI CAMBRIDGE
PA THOMAS GRAHAM HOUSE, SCIENCE PARK, MILTON RD, CAMBRIDGE CB4 0WF, CAMBS,
   ENGLAND
EI 2046-2069
J9 RSC ADV
JI RSC Adv.
PD NOV 3
PY 2022
VL 12
IS 49
BP 31950
EP 31958
DI 10.1039/d2ra04932e
PG 9
WC Chemistry, Multidisciplinary
WE Science Citation Index Expanded (SCI-EXPANDED)
SC Chemistry
GA 6C4XB
UT WOS:000882018100001
PM 36380930
OA gold, Green Published
DA 2023-06-30
ER

PT J
AU Lu, XH
   Cui, MX
   Yi, QC
   Kamrani, A
AF Lu, Xiaohui
   Cui, Mingxuan
   Yi, Qicheng
   Kamrani, Amin
TI Detection of mutant genes with different types of biosensor methods
SO TRAC-TRENDS IN ANALYTICAL CHEMISTRY
LA English
DT Review
DE Biosensors; Genosensors; Piezoelectric sensor; Point mutation; Genes
ID POINT MUTATION DETECTION; SINGLE NUCLEOTIDE POLYMORPHISM; ACOUSTIC-WAVE
   BIOSENSOR; SICKLE-CELL-DISEASE; TAY-SACHS-DISEASE; ELECTROCHEMICAL
   BIOSENSORS; CYSTIC-FIBROSIS; LABEL-FREE; IN-SITU; PIEZOELECTRIC
   BIOSENSORS
AB Mutation is a permanent alteration in the sequence of genomic DNA which its integrity and stability is crucial for all living organism. Recognition of these mutations gives the opportunity to improve the therapeutic of these diseases. The most of detection techniques for point mutations are based on PCR. Despite being highly sensitive, PCR based approaches are suffering from amplification errors caused by mispriming. A biosensor as an analytical device measures biological or chemical reactions, through converting them into electrical signals. Biosensors that detect DNA molecules as the analyte are called genosensors or DNA biosensors. Different types of biosensors and also various piezoelectric sensors such as QCM (quartz crystal microbalance), SAW (Surface Acoustic Wave) with immobilization of sensitivity detectors can be useful devices for detection of mutant genes. In this review, we intend to focus on various biosensor based methods to overcome the disadvantages of conventional methods for detection of point mutations. (C) 2020 Published by Elsevier B.V.
C1 [Lu, Xiaohui; Cui, Mingxuan; Yi, Qicheng] Hohai Univ, Key Lab Integrated Regulat & Resource Dev Shallow, Minist Educ, Sch Earth Sci & Engn, Nanjing 210098, Peoples R China.
   [Kamrani, Amin] Tabriz Univ Med Sci, Stem Cell & Regenerat Med Inst, Tabriz, Iran.
   [Kamrani, Amin] Tabriz Univ Med Sci, Students Res Comm, Tabriz, Iran.
C3 Hohai University; Tabriz University of Medical Science; Tabriz
   University of Medical Science
RP Lu, XH (通讯作者)，Hohai Univ, Key Lab Integrated Regulat & Resource Dev Shallow, Minist Educ, Sch Earth Sci & Engn, Nanjing 210098, Peoples R China.; Kamrani, A (通讯作者)，Tabriz Univ Med Sci, Sch Med, Dept Immunol, Tabriz, Iran.
EM milkyway0531@126.com; aminkamrani94@gmail.com
FU National Natural Science Foundation of China [51979078]; Fundamental
   Research Funds for Central Universities and Stem Cell Research Center at
   Tabriz University of Medical Sciences, Iran [60987]
FX This study was financed by the National Natural Science Foundation of
   China (Grant No.51979078); The Fundamental Research Funds for Central
   Universities and Stem Cell Research Center at Tabriz University of
   Medical Sciences, Iran [Grant No. 60987]. This work has been done as
   part of the M.Sc. thesis for Amin Kamrani.
CR Abbaspour A, 2012, BIOSENS BIOELECTRON, V37, P11, DOI 10.1016/j.bios.2012.04.017
   Abramowicz Anna, 2014, Dev Period Med, V18, P297
   Aghaei F, 2017, ANAL METHODS-UK, V9, P966, DOI 10.1039/c6ay02853e
   Altintas Z, 2012, SENSOR ACTUAT B-CHEM, V169, P188, DOI 10.1016/j.snb.2012.04.064
   Andreescu S, 2004, PURE APPL CHEM, V76, P861, DOI 10.1351/pac200476040861
   Barriteau CM, 2018, CLIN PEDIATR EMERG M, V19, P103, DOI 10.1016/j.cpem.2018.05.005
   Bassil N, 2003, SENSOR ACTUAT B-CHEM, V94, P313, DOI 10.1016/S0925-4005(03)00462-3
   Bettazzi F, 2019, ANAL CHIM ACTA, V1072, P61, DOI 10.1016/j.aca.2019.04.035
   Bonanni A, 2009, BIOSENS BIOELECTRON, V24, P2885, DOI 10.1016/j.bios.2009.02.023
   Bonanni A, 2015, TALANTA, V136, P95, DOI 10.1016/j.talanta.2015.01.004
   Bonanni A, 2010, BIOSENS BIOELECTRON, V26, P1245, DOI 10.1016/j.bios.2010.06.047
   Bora U, 2013, BIOSENS J, V1, P104, DOI DOI 10.4172/2090-4967.1000104
   Breveglieri G, 2018, SENSOR ACTUAT B-CHEM, V260, P710, DOI 10.1016/j.snb.2017.12.209
   Cachon-Gonzalez MB, 2014, HUM MOL GENET, V23, P730, DOI 10.1093/hmg/ddt459
   Carrascosa LG, 2009, ANAL BIOANAL CHEM, V393, P1173, DOI 10.1007/s00216-008-2555-1
   Chassanidis C, 2016, PLOS ONE, V11, DOI 10.1371/journal.pone.0157393
   Chen QF, 2007, J MOL DIAGN, V9, P272, DOI 10.2353/jmoldx.2007.060133
   Cibulskis K, 2013, NAT BIOTECHNOL, V31, P213, DOI 10.1038/nbt.2514
   D'Orazio P, 2011, CLIN CHIM ACTA, V412, P1749, DOI 10.1016/j.cca.2011.06.025
   Danjou Fabrice, 2015, Haematologica, V100, P452, DOI 10.3324/haematol.2014.113886
   Darwish NT, 2015, TRAC-TREND ANAL CHEM, V67, P45, DOI 10.1016/j.trac.2015.01.005
   Das J, 2015, NAT CHEM, V7, P569, DOI [10.1038/nchem.2270, 10.1038/NCHEM.2270]
   Davis F., 2012, BIOSENS MED APPL, P161
   De Sanctis V., 2017, MEDITERR J HEMATOL I, V9
   Dell'Atti D, 2006, BIOSENS BIOELECTRON, V21, P1876, DOI 10.1016/j.bios.2005.11.023
   Elborn JS, 2016, LANCET, V388, P2519, DOI 10.1016/S0140-6736(16)00576-6
   Erali M, 2010, METHODS, V50, P250, DOI 10.1016/j.ymeth.2010.01.013
   Erickson RP, 2003, MUTAT RES-REV MUTAT, V543, P125, DOI 10.1016/S1383-5742(03)00010-3
   Ferapontova EE, 2018, ANNU REV ANAL CHEM, V11, P197, DOI 10.1146/annurev-anchem-061417-125811
   Frayling I. M., 2006, MOL DIAGNOSTICS, P65
   Furtado LM, 1998, ANALYST, V123, P1937
   Galanello R, 2010, ORPHANET J RARE DIS, V5, DOI 10.1186/1750-1172-5-11
   Garai-Ibabe G, 2011, BIOSENS BIOELECTRON, V30, P272, DOI 10.1016/j.bios.2011.09.025
   Gasser RB, 2006, NAT PROTOC, V1, P3121, DOI 10.1038/nprot.2006.485
   Giugliani R, 2016, EXPERT REV MOL DIAGN, V16, P113, DOI 10.1586/14737159.2016.1121101
   Grieshaber D, 2008, SENSORS-BASEL, V8, P1400, DOI 10.3390/s8031400
   Gronewold TMA, 2006, ANAL CHEM, V78, P4865, DOI 10.1021/ac060296c
   Gupta G, 2011, ELECTROANAL, V23, P1615, DOI 10.1002/elan.201100077
   Haghighi A, 2011, MOL GENET METAB, V104, P700, DOI 10.1016/j.ymgme.2011.09.013
   Hamidi-Asl E, 2015, ELECTROANAL, V27, P1378, DOI 10.1002/elan.201400660
   Hamidi-Asl E, 2013, J IRAN CHEM SOC, V10, P1075, DOI 10.1007/s13738-013-0254-0
   Hayashi K., 2001, SSCP ANAL POINT MUTA, P109
   Itonaga M, 2016, PLOS ONE, V11, DOI 10.1371/journal.pone.0151654
   Jayanthi VSPKSA, 2017, BIOSENS BIOELECTRON, V91, P15, DOI 10.1016/j.bios.2016.12.014
   Jemal A, 2011, CA-CANCER J CLIN, V61, P134, DOI [10.3322/caac.21590, 10.3322/caac.20107, 10.3322/caac.20115]
   Jiang TS, 2005, BIOSENS BIOELECTRON, V20, P1939, DOI 10.1016/j.bios.2004.08.040
   Jin XY, 2010, ANALYST, V135, P121, DOI 10.1039/b911672a
   Kayran YU, 2017, COMB CHEM HIGH T SCR, V20, P56, DOI 10.2174/1386207320666170103154226
   Kilic T, 2018, BIOSENS BIOELECTRON, V99, P525, DOI 10.1016/j.bios.2017.08.007
   Kirimli C, 2018, BIOSENS BIOELECTRON, V119, P221, DOI 10.1016/j.bios.2018.07.062
   Konstantinos KV, 2008, MOL BIOTECHNOL, V38, P155, DOI 10.1007/s12033-007-9006-7
   Krejcova L, 2013, VIRUSES-BASEL, V5, P1719, DOI 10.3390/v5071719
   Labuda J, 2010, PURE APPL CHEM, V82, P1161, DOI 10.1351/PAC-REP-09-08-16
   Lange K, 2008, ANAL BIOANAL CHEM, V391, P1509, DOI 10.1007/s00216-008-1911-5
   Langhi Jr Dante, 2016, Rev. Bras. Hematol. Hemoter., V38, P341, DOI 10.1016/j.bjhh.2016.09.003
   Le C., 2018, NEUROFIBROMATOSIS
   Le C, 2017, CALCINOSIS CUTIS, P1
   Lew RM, 2015, APPL CLIN GENET, V8, P19, DOI 10.2147/TACG.S49628
   Li WJ, 2009, FEMS MICROBIOL REV, V33, P892, DOI 10.1111/j.1574-6976.2009.00182.x
   Li YQ, 2011, J NANOSCI NANOTECHNO, V11, P994, DOI 10.1166/jnn.2011.3056
   Little S, 2001, Curr Protoc Hum Genet, VChapter 9, DOI 10.1002/0471142905.hg0908s07
   Liu X, 2015, ANAL CHEM, V87, P9352, DOI 10.1021/acs.analchem.5b02121
   Luo JD, 2001, CHEM COMMUN, P1740, DOI 10.1039/b105159h
   Lynch M, 2016, GENETICS, V202, P869, DOI 10.1534/genetics.115.180471
   Mahdieh N, 2013, IRAN J PEDIATR, V23, P375
   Mancini I, 2012, J MOL DIAGN, V14, P501, DOI 10.1016/j.jmoldx.2012.03.003
   Milholland B, 2017, NAT COMMUN, V8, DOI 10.1038/ncomms15183
   Mistri M, 2012, PLOS ONE, V7, DOI 10.1371/journal.pone.0039122
   Muller PAJ, 2014, CANCER CELL, V25, P304, DOI 10.1016/j.ccr.2014.01.021
   Needs T., 2018, BETA THALASSEMIA
   Niu SY, 2020, ANAL BIOCHEM, V590, DOI 10.1016/j.ab.2019.113532
   Nollau P, 1997, CLIN CHEM, V43, P1114
   Park H, 2018, J MECH SCI TECHNOL, V32, P1927, DOI 10.1007/s12206-018-0348-9
   Patolsky F, 2001, NAT BIOTECHNOL, V19, P253, DOI 10.1038/85704
   Pittman JE, 2015, CHEST, V148, P533, DOI 10.1378/chest.14-1997
   Qiu SY, 2013, BIOSENS BIOELECTRON, V41, P403, DOI 10.1016/j.bios.2012.08.065
   Rajatileka S, 2014, BMC GENET, V15, DOI 10.1186/1471-2156-15-80
   Raoof JB, 2011, SENSOR ACTUAT B-CHEM, V157, P195, DOI 10.1016/j.snb.2011.03.049
   Roma-Rodrigues C, 2014, APPL CLIN GENET, V7, P195, DOI 10.2147/TACG.S49126
   Romero Z., 2018, EXPERT OPIN BIOL THE
   Ruzicka M, 2017, PLOS ONE, V12, DOI 10.1371/journal.pone.0182377
   Sadeghi S.J., 2013, AMPEROMETRIC BIOSENS, P61, DOI DOI 10.1007/978-3-642-16712-6_713
   Sanvicens N, 2009, TRAC-TREND ANAL CHEM, V28, P1243, DOI 10.1016/j.trac.2009.08.002
   Shoja Y, 2018, BIOSENS BIOELECTRON, V113, P108, DOI 10.1016/j.bios.2018.04.013
   Singh PJ, 2015, INDIAN J HEMATOL BLO, V31, P233, DOI 10.1007/s12288-014-0427-8
   Skladal P, 2004, J VIROL METHODS, V117, P145, DOI 10.1016/j.jviromet.2004.01.005
   Song YK, 2013, SMALL, V9, P1096, DOI 10.1002/smll.201202242
   Stejskalova E, 2014, ANAL BIOANAL CHEM, V406, P4129, DOI 10.1007/s00216-014-7811-y
   Sun NY, 2018, IEEE INT CONF COMMUN, P768, DOI 10.1109/ICCChina.2018.8641214
   Tao WY, 2017, INT J ELECTROCHEM SC, V12, P10511, DOI 10.20964/2017.11.38
   Terse-Thakoor T, 2017, J MATER RES, V32, P2905, DOI 10.1557/jmr.2017.175
   Thein Swee Lay, 2013, Cold Spring Harb Perspect Med, V3, pa011700, DOI 10.1101/cshperspect.a011700
   Thevenot DR, 1999, PURE APPL CHEM, V71, P2333, DOI 10.1351/pac199971122333
   Tombelli S, 2005, METHODS, V37, P48, DOI 10.1016/j.ymeth.2005.05.005
   Tombelli S., 2012, PIEZOELECTRIC BIOSEN, P41
   Topkaya SN, 2016, ELECTROANAL, V28, P1402, DOI 10.1002/elan.201501174
   Topkaya SN, 2014, CLIN CHIM ACTA, V429, P134, DOI 10.1016/j.cca.2013.12.006
   Totomoch-Serra A., 2017, F1000RESEARCH, V6
   Tripathy S, 2018, ELECTROANAL, V30, P2110, DOI 10.1002/elan.201800220
   Uzak D, 2020, ELECTROANAL, V32, P510, DOI 10.1002/elan.201900599
   van der Stoep N, 2009, HUM MUTAT, V30, P899, DOI 10.1002/humu.21004
   Veltman JA, 2012, NAT REV GENET, V13, P565, DOI 10.1038/nrg3241
   Victorious A, 2019, FRONT CHEM, V7, DOI 10.3389/fchem.2019.00617
   Wang J, 2000, NUCLEIC ACIDS RES, V28, P3011, DOI 10.1093/nar/28.16.3011
   Wang J, 2006, BIOSENS BIOELECTRON, V21, P1887, DOI 10.1016/j.bios.2005.10.027
   Williams EL, 2015, MOL GENET GENOM MED, V3, P69, DOI 10.1002/mgg3.118
   Wittung-Stafshede P, 2000, COLLOID SURFACE A, V174, P269, DOI 10.1016/S0927-7757(00)00537-9
   Wittwer CT, 2009, HUM MUTAT, V30, P857, DOI 10.1002/humu.20951
   Yang Yaran, 2014, Genomics Proteomics & Bioinformatics, V12, P190, DOI 10.1016/j.gpb.2014.09.001
   Ye M, 2009, BIOSENS BIOELECTRON, V24, P2339, DOI 10.1016/j.bios.2008.12.002
   Yu HLL, 2017, CHEMELECTROCHEM, V4, P795, DOI 10.1002/celc.201600756
   Zerrouki C, 2010, BIOSENS BIOELECTRON, V26, P1759, DOI 10.1016/j.bios.2010.08.036
   Zhang YL, 2017, ANALYST, V142, P3468, DOI 10.1039/c7an00988g
   Zhang Z, 2014, BIOSENS BIOELECTRON, V60, P161, DOI 10.1016/j.bios.2014.03.067
   Zhou L, 2016, MICROCHIM ACTA, V183, P881, DOI 10.1007/s00604-015-1728-9
NR 115
TC 18
Z9 18
U1 12
U2 54
PU ELSEVIER SCI LTD
PI OXFORD
PA THE BOULEVARD, LANGFORD LANE, KIDLINGTON, OXFORD OX5 1GB, OXON, ENGLAND
SN 0165-9936
EI 1879-3142
J9 TRAC-TREND ANAL CHEM
JI Trac-Trends Anal. Chem.
PD MAY
PY 2020
VL 126
AR 115860
DI 10.1016/j.trac.2020.115860
PG 10
WC Chemistry, Analytical
WE Science Citation Index Expanded (SCI-EXPANDED)
SC Chemistry
GA LW7IB
UT WOS:000539316000016
DA 2023-06-30
ER

PT J
AU Liu, W
   Chen, AY
   Li, SK
   Peng, KF
   Chai, YQ
   Yuan, R
AF Liu, Wei
   Chen, Anyi
   Li, Shengkai
   Peng, Kanfu
   Chai, Yaqin
   Yuan, Ruo
TI Perylene Derivative/Luminol Nanocomposite as a Strong
   Electrochemiluminescence Emitter for Construction of an Ultrasensitive
   MicroRNA Biosensor
SO ANALYTICAL CHEMISTRY
LA English
DT Article
ID 3-DIMENSIONAL DNA WALKER; ENZYME-FREE; LABEL-FREE; ELECTROGENERATED
   CHEMILUMINESCENCE; ELECTROCHEMICAL DETECTION; SIGNAL AMPLIFICATION;
   WALKING MACHINE; QUANTUM DOTS; LUMINOL; NANOMACHINE
AB In this work, an electrochemiluminescent (ECL) biosensor was constructed on the basis of amino-modified 3,4,9,10-perylenetetracarboxylic dianhydride/luminol (PTC-NH2/Lu) nanocomposite as emitter and bipedal DNA walker signal amplification strategy for ultrasensitive detection of microRNA-21 (miRNA-21). The PTC-NH2/Lu nanocomposite was prepared as signal tag via pi-pi stacking molecular assembly, in which amino-modified 3,4,9,10-perylenetetracarboxylic dianhydride (PTC-NH2) as a novel coreaction accelerator significantly enhanced the ECL emission of luminol-H2O2 system. Moreover, target miRNA-21 triggered bipedal DNA walker was powered by toehold-mediated strand displacement reaction (TSDR) for signal amplification. Consequently, the proposed ECL biosensor achieved ultrasensitive detection of miRNA-21 with a linear range from 100 aM to 100 pM and a limit of detection target 1 of 33 aM. Simultaneously, the biosensor was also successfully applied to detect target miRNA-21 in lysates from human cancer cells. As a result, this work constructed a new signal amplification platform, exhibiting great application potential in biomedical analysis and early clinical diagnostics.
C1 [Liu, Wei; Chen, Anyi; Li, Shengkai; Chai, Yaqin; Yuan, Ruo] Southwest Univ, Coll Chem & Chem Engn, Minist Educ, Key Lab Luminescent & Real Time Analyt Chem, Chongqing 400715, Peoples R China.
   [Peng, Kanfu] Army Med Univ, Mil Med Univ 3, Southwest Hosp, Dept Kidney, Chongqing 400038, Peoples R China.
C3 Southwest University - China; Army Medical University
RP Chai, YQ; Yuan, R (通讯作者)，Southwest Univ, Coll Chem & Chem Engn, Minist Educ, Key Lab Luminescent & Real Time Analyt Chem, Chongqing 400715, Peoples R China.
EM yqchai@swu.edu.cn; yuanruo@swu.edu.cn
FU NNSF of China [21775124, 21575116, 21675129]; Fundamental Research Funds
   for the Central Universities [XDJK2016E056]
FX This research was financially supported by the NNSF of China (21775124,
   21575116, 21675129) and the Fundamental Research Funds for the Central
   Universities (XDJK2016E056), China.
CR Cai SX, 2016, BIOSENS BIOELECTRON, V85, P184, DOI 10.1016/j.bios.2016.05.003
   Cha TG, 2014, NAT NANOTECHNOL, V9, P39, DOI [10.1038/NNANO.2013.257, 10.1038/nnano.2013.257]
   Cheng Y, 2014, ANAL CHEM, V86, P5158, DOI 10.1021/ac500965p
   Cui H, 2004, ANAL CHEM, V76, P4002, DOI 10.1021/ac049889i
   Cui H, 2003, ANAL CHEM, V75, P324, DOI 10.1021/ac0201631
   Dong YP, 2014, ANAL CHEM, V86, P11373, DOI 10.1021/ac5033319
   Gregory PA, 2008, NAT CELL BIOL, V10, P593, DOI 10.1038/ncb1722
   He RQ, 2016, ANAL CHEM, V88, P2006, DOI 10.1021/acs.analchem.6b00150
   Hu JM, 2012, J AM CHEM SOC, V134, P7066, DOI 10.1021/ja3000485
   Ji YH, 2017, BIOSENS BIOELECTRON, V96, P201, DOI 10.1016/j.bios.2017.05.008
   Jiang XY, 2017, ANAL CHEM, V89, P4280, DOI 10.1021/acs.analchem.7b00347
   Johnson ER, 2010, J AM CHEM SOC, V132, P6498, DOI 10.1021/ja100936w
   Jung C, 2016, NAT NANOTECHNOL, V11, P157, DOI [10.1038/nnano.2015.246, 10.1038/NNANO.2015.246]
   Kitte SA, 2017, ANAL CHEM, V89, P9864, DOI 10.1021/acs.analchem.7b01939
   Li GX, 2015, ANAL CHEM, V87, P10976, DOI 10.1021/acs.analchem.5b02913
   Li NX, 2017, CHEM COMMUN, V53, P8486, DOI 10.1039/c7cc04547f
   Li W, 2017, CHEM COMMUN, V53, P5527, DOI 10.1039/c7cc02306e
   Liu HQ, 2017, ANAL CHEM, V89, P4776, DOI 10.1021/acs.analchem.7b00461
   Liu SF, 2013, ANAL CHEM, V85, P2282, DOI 10.1021/ac303225p
   Liu YT, 2017, BIOSENS BIOELECTRON, V87, P779, DOI 10.1016/j.bios.2016.08.109
   Lv SZ, 2018, ANAL CHEM, V90, P7086, DOI 10.1021/acs.analchem.8b01825
   Martin ME, 2001, J MOL STRUC-THEOCHEM, V537, P213, DOI 10.1016/S0166-1280(00)00678-3
   Mencia A, 2009, NAT GENET, V41, P609, DOI 10.1038/ng.355
   Miao WJ, 2008, CHEM REV, V108, P2506, DOI 10.1021/cr068083a
   Peng LC, 2017, ANAL CHEM, V89, P5036, DOI 10.1021/acs.analchem.7b00418
   Si ML, 2007, ONCOGENE, V26, P2799, DOI 10.1038/sj.onc.1210083
   Swanick KN, 2012, J AM CHEM SOC, V134, P15205, DOI 10.1021/ja306047u
   Valenti G, 2015, CHEM-EUR J, V21, P12640, DOI 10.1002/chem.201501342
   van Rooij E, 2007, SCIENCE, V316, P575, DOI 10.1126/science.1139089
   Wang JX, 2016, ACS APPL MATER INTER, V8, P12968, DOI 10.1021/acsami.6b00021
   Wang R, 2018, SENSOR ACTUAT B-CHEM, V268, P287, DOI 10.1016/j.snb.2018.04.109
   Wu FF, 2018, ANAL CHEM, V90, P2263, DOI 10.1021/acs.analchem.7b04631
   Wu L, 2017, ANAL CHEM, V89, P7578, DOI 10.1021/acs.analchem.7b01399
   Xia YK, 2018, ANAL CHEM, V90, P8969, DOI 10.1021/acs.analchem.8b01143
   Xie SB, 2016, ANAL CHEM, V88, P5218, DOI 10.1021/acs.analchem.6b00276
   Xu JJ, 2016, ANAL CHEM, V88, P4609, DOI 10.1021/acs.analchem.6b01073
   Xu ZQ, 2017, ANAL CHEM, V89, P8282, DOI 10.1021/acs.analchem.7b01409
   Yang JM, 2017, ANAL CHEM, V89, P5138, DOI 10.1021/acs.analchem.7b00827
   Yang XL, 2016, ACS NANO, V10, P2324, DOI 10.1021/acsnano.5b07102
   Yang YY, 2015, NANO LETT, V15, P6672, DOI 10.1021/acs.nanolett.5b02502
   Ye SJ, 2017, ANAL CHEM, V89, P5124, DOI 10.1021/acs.analchem.7b00697
   Yehl K, 2016, NAT NANOTECHNOL, V11, P184, DOI [10.1038/nnano.2015.259, 10.1038/NNANO.2015.259]
   You MX, 2012, ANGEW CHEM INT EDIT, V51, P2457, DOI 10.1002/anie.201107733
   Zeng WJ, 2018, BIOSENS BIOELECTRON, V100, P490, DOI 10.1016/j.bios.2017.09.040
   Zhang AM, 2016, BIOSENS BIOELECTRON, V75, P206, DOI 10.1016/j.bios.2015.08.047
   Zhang P, 2018, J AM CHEM SOC, V140, P9361, DOI 10.1021/jacs.8b04648
   Zhang XL, 2018, ANAL CHEM, V90, P9538, DOI 10.1021/acs.analchem.8b02251
   Zhao M, 2017, ANAL CHEM, V89, P8335, DOI 10.1021/acs.analchem.7b01558
   Zhu J, 2018, ANAL CHEM, V90, P5503, DOI 10.1021/acs.analchem.8b01217
   Zhu LY, 2018, ANAL CHEM, V90, P6357, DOI 10.1021/acs.analchem.8b01146
NR 50
TC 49
Z9 51
U1 11
U2 377
PU AMER CHEMICAL SOC
PI WASHINGTON
PA 1155 16TH ST, NW, WASHINGTON, DC 20036 USA
SN 0003-2700
EI 1520-6882
J9 ANAL CHEM
JI Anal. Chem.
PD JAN 15
PY 2019
VL 91
IS 2
BP 1516
EP 1523
DI 10.1021/acs.analchem.8b04638
PG 8
WC Chemistry, Analytical
WE Science Citation Index Expanded (SCI-EXPANDED)
SC Chemistry
GA HI3KZ
UT WOS:000456350000041
PM 30567424
DA 2023-06-30
ER

PT J
AU Tavakoli, J
   Tang, YH
AF Tavakoli, Javad
   Tang, Youhong
TI Hydrogel Based Sensors for Biomedical Applications: An Updated Review
SO POLYMERS
LA English
DT Review
DE hydrogel based biosensor; hydrogel; bioreceptors; immobilization;
   biomedical application; transduction strategies
ID ELECTROCHEMICAL DNA BIOSENSOR; ENZYME-BASED BIOSENSORS; FLUORESCENT PH
   SENSORS; SINGLE HEART CELL; OF-THE-ART; GLUCOSE-OXIDASE; GRAPHENE OXIDE;
   AMPEROMETRIC BIOSENSOR; RESPONSIVE HYDROGELS; POLY(ACRYLIC ACID)
AB Biosensors that detect and convert biological reactions to a measurable signal have gained much attention in recent years. Between 1950 and 2017, more than 150,000 papers have been published addressing the applications of biosensors in different industries, but to the best of our knowledge and through careful screening, critical reviews that describe hydrogel based biosensors for biomedical applications are rare. This review discusses the biomedical application of hydrogel based biosensors, based on a search performed throughWeb of Science Core, PubMed (NLM), and Science Direct online databases for the years 2000-2017. In this review, we consider bioreceptors to be immobilized on hydrogel based biosensors, their advantages and disadvantages, and immobilization techniques. We identify the hydrogels that are most favored for this type of biosensor, as well as the predominant transduction strategies. We explain biomedical applications of hydrogel based biosensors including cell metabolite and pathogen detection, tissue engineering, wound healing, and cancer monitoring, and strategies for small biomolecules such as glucose, lactate, urea, and cholesterol detection are identified.
C1 [Tavakoli, Javad] Flinders Univ S Australia, Coll Sci & Engn, Med Device Res Inst, Adelaide, SA 5042, Australia.
   [Tang, Youhong] Flinders Univ S Australia, Coll Sci & Engn, Inst Nano Scale Sci & Technol, Adelaide, SA 5042, Australia.
C3 Flinders University South Australia; Flinders University South Australia
RP Tavakoli, J (通讯作者)，Flinders Univ S Australia, Coll Sci & Engn, Med Device Res Inst, Adelaide, SA 5042, Australia.; Tang, YH (通讯作者)，Flinders Univ S Australia, Coll Sci & Engn, Inst Nano Scale Sci & Technol, Adelaide, SA 5042, Australia.
EM javad.tavakoli@flinders.edu.au; youhong.tang@flinders.edu.au
RI TANG, Youhong/B-3961-2010; Tavakoli, Javad/O-1020-2018
OI TANG, Youhong/0000-0003-2718-544X; Tavakoli, Javad/0000-0002-0696-6530
CR Abu-Rabeah K, 2005, BIOMACROMOLECULES, V6, P3313, DOI 10.1021/bm050339j
   Ahmad NM, 2016, BIOSENSORS-BASEL, V6, DOI 10.3390/bios6030031
   Aigner D, 2013, CHEM COMMUN, V49, P2139, DOI 10.1039/c3cc39151e
   Akbulut H, 2015, ACS APPL MATER INTER, V7, P20612, DOI 10.1021/acsami.5b04967
   Al-Halhouli A, 2014, SENSORS-BASEL, V14, P15749, DOI 10.3390/s140915749
   Ansari SA, 2012, BIOTECHNOL ADV, V30, P512, DOI 10.1016/j.biotechadv.2011.09.005
   Arnaud J, 2013, CHEM SOC REV, V42, P4798, DOI 10.1039/c2cs35435g
   Arregui FJ, 2003, SENSOR ACTUAT B-CHEM, V96, P165, DOI 10.1016/S0925-4005(03)00520-3
   Bampton ETW, 2005, AUTOPHAGY, V1, P23, DOI 10.4161/auto.1.1.1495
   Banerjee P, 2009, TRENDS BIOTECHNOL, V27, P179, DOI 10.1016/j.tibtech.2008.11.006
   Banerjee P, 2008, LAB INVEST, V88, P196, DOI 10.1038/labinvest.3700703
   Barry RA, 2006, LANGMUIR, V22, P1369, DOI 10.1021/la0519094
   Bertok T, 2013, MICROCHIM ACTA, V180, P151, DOI 10.1007/s00604-012-0902-6
   Biela A, 2015, BIOSENS BIOELECTRON, V68, P660, DOI 10.1016/j.bios.2015.01.060
   Bjerketorp J, 2006, CURR OPIN BIOTECH, V17, P43, DOI 10.1016/j.copbio.2005.12.005
   Bornhoeft LR, 2017, BIOSENSORS-BASEL, V7, DOI 10.3390/bios7010008
   Brahim S, 2001, ANAL CHIM ACTA, V448, P27, DOI 10.1016/S0003-2670(01)01321-6
   Brahim S, 2002, BIOSENS BIOELECTRON, V17, P973, DOI 10.1016/S0956-5663(02)00089-1
   Budnikov HC, 2012, TALANTA, V102, P137, DOI 10.1016/j.talanta.2012.07.027
   Buenger D, 2012, PROG POLYM SCI, V37, P1678, DOI 10.1016/j.progpolymsci.2012.09.001
   Cai XX, 2002, ANAL CHEM, V74, P908, DOI 10.1021/ac010941+
   Castillo J, 2004, SENSOR ACTUAT B-CHEM, V102, P179, DOI 10.1016/j.snb.2004.04.084
   Caygill RL, 2010, ANAL CHIM ACTA, V681, P8, DOI 10.1016/j.aca.2010.09.038
   Chen JC, 2003, SENSOR ACTUAT B-CHEM, V91, P180, DOI 10.1016/S0925-4005(03)00161-8
   Chen M, 2017, SENSOR ACTUAT B-CHEM, V239, P421, DOI 10.1016/j.snb.2016.08.036
   Chen S, 2013, CHEM-EUR J, V19, P7118, DOI 10.1002/chem.201300157
   Cheng W, 2006, LAB CHIP, V6, P1424, DOI 10.1039/b608202e
   Chico B, 2009, J ELECTROANAL CHEM, V629, P126, DOI 10.1016/j.jelechem.2009.02.004
   Choudhary M, 2017, J MATER SCI, V52, P770, DOI 10.1007/s10853-016-0372-z
   Comabella M, 2009, CLIN IMMUNOL, V130, P145, DOI 10.1016/j.clim.2008.09.010
   Conroy PJ, 2009, SEMIN CELL DEV BIOL, V20, P10, DOI 10.1016/j.semcdb.2009.01.010
   Cosnier S, 2002, ANAL CHIM ACTA, V453, P71, DOI 10.1016/S0003-2670(01)01485-4
   Cretich M, 2004, ANAL BIOCHEM, V332, P67, DOI 10.1016/j.ab.2004.05.041
   Crulhas B.P., 2017, ELECTROANALYSIS, V29
   Cui M, 2016, BIOSENS BIOELECTRON, V79, P736, DOI 10.1016/j.bios.2016.01.012
   Culver HR, 2017, ACCOUNTS CHEM RES, V50, P170, DOI 10.1021/acs.accounts.6b00533
   Dagar K, 2017, ENZYME MICROB TECH, V96, P177, DOI 10.1016/j.enzmictec.2016.10.014
   Dargaville TR, 2013, BIOSENS BIOELECTRON, V41, P30, DOI 10.1016/j.bios.2012.09.029
   Das J, 2016, RSC ADV, V6, P92520, DOI 10.1039/c6ra12159d
   Dehbari N, 2017, J APPL POLYM SCI, V134, DOI 10.1002/app.44548
   Dey P, 2014, ACS APPL MATER INTER, V6, P8937, DOI 10.1021/am502018x
   Ding B, 2004, IEEE SENSOR, P685, DOI 10.1109/ICSENS.2004.1426259
   Ehret R, 1997, BIOSENS BIOELECTRON, V12, P29, DOI 10.1016/0956-5663(96)89087-7
   El-Sharif HF, 2017, SENSOR ACTUAT B-CHEM, V241, P33, DOI 10.1016/j.snb.2016.10.050
   Elhag S, 2016, SENSORS-BASEL, V16, DOI 10.3390/s16020222
   Endo T, 2008, ANAL CHIM ACTA, V611, P205, DOI 10.1016/j.aca.2008.01.078
   Endo T, 2010, SENSOR ACTUAT B-CHEM, V148, P269, DOI 10.1016/j.snb.2010.05.036
   Erturk G, 2017, SENSORS-BASEL, V17, DOI 10.3390/s17020288
   Famulok M, 2007, CHEM REV, V107, P3715, DOI 10.1021/cr0306743
   Fan CH, 2001, ANALYST, V126, P1086, DOI 10.1039/b102873c
   Fandrich A, 2017, ELECTROCHIM ACTA, V229, P325, DOI 10.1016/j.electacta.2017.01.080
   Fang Y, 2006, ASSAY DRUG DEV TECHN, V4, P583, DOI 10.1089/adt.2006.4.583
   Gawel K, 2010, SENSORS-BASEL, V10, P4381, DOI 10.3390/s100504381
   Gong L, 2015, CHEM COMMUN, V51, P979, DOI 10.1039/c4cc06855f
   Gu B, 2009, OPT EXPRESS, V17, P22296, DOI 10.1364/OE.17.022296
   Guascito MR, 2011, ANALYST, V136, P164, DOI 10.1039/c0an00194e
   Guenther M, 2007, SENSOR ACTUAT B-CHEM, V126, P97, DOI 10.1016/j.snb.2006.10.054
   Han DM, 2015, NANOSCALE, V7, P2784, DOI 10.1039/c4nr06093h
   Han L, 2017, SMALL, V13, DOI 10.1002/smll.201601916
   Harms H, 2006, APPL MICROBIOL BIOT, V70, P273, DOI 10.1007/s00253-006-0319-4
   Hasan A, 2014, BIOMED RES INT, V2014, DOI 10.1155/2014/307519
   Hasanzadeh M, 2017, TRAC-TREND ANAL CHEM, V86, P185, DOI 10.1016/j.trac.2016.11.003
   Heinzle A, 2013, WOUND REPAIR REGEN, V21, P482, DOI 10.1111/wrr.12040
   Herber S, 2005, BIOMED MICRODEVICES, V7, P197, DOI 10.1007/s10544-005-3026-5
   Herber S, 2004, SENSOR ACTUAT B-CHEM, V103, P284, DOI 10.1016/j.snb.2004.04.113
   Hilt JZ, 2003, BIOMED MICRODEVICES, V5, P177, DOI 10.1023/A:1025786023595
   Homma T, 2014, J ELECTROANAL CHEM, V712, P119, DOI 10.1016/j.jelechem.2013.11.009
   Horsburgh AM, 2002, BIOSENS BIOELECTRON, V17, P495, DOI 10.1016/S0956-5663(01)00321-9
   Hu PB, 2015, APPL OPTICS, V54, P2647, DOI 10.1364/AO.54.002647
   Huang WD, 2011, SENSOR ACTUAT A-PHYS, V169, P1, DOI 10.1016/j.sna.2011.05.016
   Hussain M, 2013, BIOSENSORS-BASEL, V3, P89, DOI 10.3390/bios3010089
   Hwang HJ, 2017, BIOSENS BIOELECTRON, V87, P164, DOI 10.1016/j.bios.2016.08.031
   Torres DI, 2017, SENSOR ACTUAT B-CHEM, V239, P1016, DOI 10.1016/j.snb.2016.08.110
   Ihalainen P, 2015, INT J PHARMACEUT, V494, P585, DOI 10.1016/j.ijpharm.2015.02.033
   Ispas CR, 2012, ANAL LETT, V45, P168, DOI 10.1080/00032719.2011.633188
   Jabbari E, 2007, SMART MATER STRUCT, V16, P1614, DOI 10.1088/0964-1726/16/5/015
   Jain A, 2015, BIOTECHNOL J, V10, P447, DOI 10.1002/biot.201400168
   Jankowska DA, 2017, BIOSENS BIOELECTRON, V87, P312, DOI 10.1016/j.bios.2016.08.072
   Jha SK, 2008, J BIOCHEM BIOPH METH, V70, P1145, DOI 10.1016/j.jprot.2007.12.006
   Jiang HL, 2012, NEW J CHEM, V36, P1051, DOI 10.1039/c2nj20989f
   Jiang LL, 2015, J PHYS CHEM C, V119, P3903, DOI 10.1021/jp511022z
   Joshi A, 2011, ACTA BIOMATER, V7, P3955, DOI 10.1016/j.actbio.2011.06.053
   Jung SK, 2000, J BIOL CHEM, V275, P6642, DOI 10.1074/jbc.275.9.6642
   Kajisa T, 2017, SCI TECHNOL ADV MAT, V18, P26, DOI 10.1080/14686996.2016.1257344
   Kassal P, 2015, ELECTROCHEM COMMUN, V56, P6, DOI 10.1016/j.elecom.2015.03.018
   Kauri LM, 2003, BIOCHEM BIOPH RES CO, V304, P371, DOI 10.1016/S0006-291X(03)00595-3
   Kermis HR, 2002, BIOTECHNOL PROGR, V18, P1047, DOI 10.1021/bp0255560
   Khan MA, 2015, SENSOR REV, V35, P183, DOI 10.1108/SR-08-2014-689
   Kim SH, 2016, NANOSCI NANOTECH LET, V8, P200, DOI 10.1166/nnl.2016.2110
   Ko TH, 2017, J ALLOY COMPD, V696, P193, DOI 10.1016/j.jallcom.2016.11.234
   Korostynska O, 2007, SENSORS-BASEL, V7, P3027, DOI 10.3390/s7123027
   Kotanen CN, 2012, BIOSENS BIOELECTRON, V35, P14, DOI 10.1016/j.bios.2012.03.016
   Kowalczyk SW, 2011, TRENDS BIOTECHNOL, V29, P607, DOI 10.1016/j.tibtech.2011.07.006
   Krajewska B, 2004, ENZYME MICROB TECH, V35, P126, DOI 10.1016/j.enzmictec.2003.12.013
   Kwan RCH, 2004, BIOSENS BIOELECTRON, V19, P1745, DOI 10.1016/j.bios.2004.01.008
   Lee NY, 2006, BIOCHEM ENG J, V29, P103, DOI 10.1016/j.bej.2005.02.025
   Lee S, 2008, SENSOR ACTUAT B-CHEM, V128, P388, DOI 10.1016/j.snb.2007.06.027
   Li C, 2012, CHEM COMMUN, V48, P6169, DOI 10.1039/c2cc31916k
   Li JH, 2011, J MATER CHEM, V21, P19267, DOI 10.1039/c1jm14230e
   Li LL, 2015, J MATER CHEM B, V3, P2920, DOI 10.1039/c5tb00090d
   Li LL, 2015, NANO LETT, V15, P1146, DOI 10.1021/nl504217p
   Li N, 2014, ACS APPL MATER INTER, V6, P17289, DOI 10.1021/am505427j
   Li S, 2016, SENSOR ACTUAT B-CHEM, V232, P219, DOI 10.1016/j.snb.2016.03.134
   Liang YJ, 2015, BIOMATERIALS, V42, P144, DOI 10.1016/j.biomaterials.2014.11.050
   Liao WC, 2017, CHEM SCI, V8, P3362, DOI 10.1039/c6sc04770j
   Liebana S, 2016, ESSAYS BIOCHEM, V60, P59, DOI 10.1042/EBC20150007
   Lifson MA, 2015, ANAL CHEM, V87, P7887, DOI 10.1021/acs.analchem.5b01669
   Lin DC, 2004, J BIOMECH ENG-T ASME, V126, P104, DOI 10.1115/1.1645529
   Lin G, 2009, SENSOR ACTUAT B-CHEM, V136, P186, DOI 10.1016/j.snb.2008.11.001
   Liu JW, 2011, SOFT MATTER, V7, P6757, DOI 10.1039/c1sm05284e
   Liu J, 2012, ANAL BIOANAL CHEM, V402, P187, DOI 10.1007/s00216-011-5414-4
   Liu L, 2016, POLYM CHEM-UK, V7, P7142, DOI 10.1039/c6py01652a
   Liu QJ, 2009, BIOSENS BIOELECTRON, V24, P1305, DOI 10.1016/j.bios.2008.07.044
   Llaudet E, 2005, ANAL CHEM, V77, P3267, DOI 10.1021/ac048106q
   Lowe S, 2015, POLYM CHEM-UK, V6, P198, DOI 10.1039/c4py01356e
   Lu HG, 2010, LANGMUIR, V26, P6838, DOI 10.1021/la904727t
   Lu W, 2017, CHEM SOC REV, V46, P1284, DOI 10.1039/c6cs00754f
   Luo XL, 2004, ANAL BIOCHEM, V334, P284, DOI 10.1016/j.ab.2004.07.005
   Ma WJ, 2016, SENSORS-BASEL, V16, DOI 10.3390/s16040474
   Majumdar S, 2006, TALANTA, V69, P131, DOI 10.1016/j.talanta.2005.09.009
   Mano N, 2007, J AM CHEM SOC, V129, P7006, DOI 10.1021/ja071946c
   Mariani S, 2016, ACS SENSORS, V1, P1471, DOI 10.1021/acssensors.6b00634
   Marshall AJ, 2003, ANAL CHEM, V75, P4423, DOI 10.1021/ac020730k
   Mccoy CP, 2006, CHEM MATER, V18, P4336, DOI 10.1021/cm060603v
   McLister A, 2016, ADV MATER, V28, P5732, DOI 10.1002/adma.201504829
   Mecke A, 2006, SOFT MATTER, V2, P751, DOI 10.1039/b605165k
   Meier RJ, 2011, ANGEW CHEM INT EDIT, V50, P10893, DOI 10.1002/anie.201104530
   Mele E, 2016, J MATER CHEM B, V4, P4801, DOI 10.1039/c6tb00804f
   Miao YQ, 2005, J BIOCHEM BIOPH METH, V63, P1, DOI 10.1016/j.jbbm.2005.02.001
   Mittal S, 2017, BIOSENS BIOELECTRON, V88, P217, DOI 10.1016/j.bios.2016.08.028
   Miyamoto K, 2014, SENSOR ACTUAT B-CHEM, V194, P521, DOI 10.1016/j.snb.2013.12.090
   Mousty C, 2001, ELECTROCHEM COMMUN, V3, P727, DOI 10.1016/S1388-2481(01)00252-1
   Mulla MY, 2015, J MATER CHEM B, V3, P5049, DOI 10.1039/c5tb00243e
   Munoz EA, 2005, ANAL BIOCHEM, V343, P176, DOI 10.1016/j.ab.2005.04.031
   Ngoepe M, 2013, SENSORS-BASEL, V13, P7680, DOI 10.3390/s130607680
   Nguyen BTT, 2009, ANAL CHEM, V81, P7226, DOI 10.1021/ac900761a
   Nickel AML, 2001, CHEM MATER, V13, P1391, DOI 10.1021/cm0009367
   Nicu L, 2008, J APPL PHYS, V104, DOI 10.1063/1.2973147
   O'Neal DP, 2004, IEEE SENS J, V4, P728, DOI 10.1109/JSEN.2004.837502
   Odenthal KJ, 2007, ANALYST, V132, P603, DOI 10.1039/b701816a
   Omidfar K, 2011, BIOSENS BIOELECTRON, V26, P4177, DOI 10.1016/j.bios.2011.04.022
   Orgovan N, 2014, SCI REP-UK, V4, DOI 10.1038/srep04034
   Pal RK, 2017, SENSOR ACTUAT B-CHEM, V242, P140, DOI 10.1016/j.snb.2016.11.049
   Pandya HJ, 2017, BIOSENS BIOELECTRON, V91, P32, DOI 10.1016/j.bios.2016.12.035
   Pang JT, 2003, BIOSENS BIOELECTRON, V19, P441, DOI 10.1016/S0956-5663(03)00223-9
   Pang YF, 2015, BIOSENS BIOELECTRON, V66, P527, DOI 10.1016/j.bios.2014.10.052
   Park TH, 2003, BIOTECHNOL PROGR, V19, P243, DOI 10.1021/bp020143k
   Parodi A, 2013, NAT NANOTECHNOL, V8, P61, DOI 10.1038/nnano.2012.212
   Zanini VP, 2011, SENSOR ACTUAT B-CHEM, V155, P75, DOI 10.1016/j.snb.2010.11.026
   Peltola E, 2017, BIOSENS BIOELECTRON, V88, P273, DOI 10.1016/j.bios.2016.08.055
   Peng RG, 2014, RSC ADV, V4, P35149, DOI 10.1039/c4ra05381h
   Pita M, 2009, J MATER SCI-MATER M, V20, P457, DOI 10.1007/s10856-008-3579-y
   Pogorelova SP, 2002, ANALYST, V127, P1484, DOI 10.1039/b204491a
   Polyak B, 2004, BIOMACROMOLECULES, V5, P389, DOI 10.1021/bm034454a
   Prasad J, 2011, BIOTECHNOL BIOENG, V108, P2011, DOI 10.1002/bit.23143
   Pundir CS, 2010, CLIN BIOCHEM, V43, P467, DOI 10.1016/j.clinbiochem.2009.12.003
   Qiu JD, 2011, SENSOR ACTUAT B-CHEM, V160, P287, DOI 10.1016/j.snb.2011.07.049
   Rackus DG, 2015, CHEM SOC REV, V44, P5320, DOI 10.1039/c4cs00369a
   Rahimi R, 2016, SENSOR ACTUAT B-CHEM, V229, P609, DOI 10.1016/j.snb.2015.12.082
   Rahman MM, 2014, SENSOR ACTUAT B-CHEM, V202, P536, DOI 10.1016/j.snb.2014.05.114
   Rainina EI, 1996, APPL BIOCHEM BIOTECH, V56, P117, DOI 10.1007/BF02786943
   Rajagopal K, 2009, BIOMACROMOLECULES, V10, P2619, DOI 10.1021/bm900544e
   Reddy SM, 2012, BIOMACROMOLECULES, V13, P3959, DOI 10.1021/bm301189f
   Reiter S, 2001, SENSOR ACTUAT B-CHEM, V79, P150, DOI 10.1016/S0925-4005(01)00861-9
   Ren GL, 2006, REACT FUNCT POLYM, V66, P1559, DOI 10.1016/j.reactfunctpolym.2006.05.005
   Rich RL, 2009, ANAL BIOCHEM, V386, P194, DOI 10.1016/j.ab.2008.11.021
   Riedel T, 2013, LANGMUIR, V29, P3388, DOI 10.1021/la304886r
   Riedinger A, 2011, NANO LETT, V11, P3136, DOI 10.1021/nl2011627
   Romero MR, 2017, SENSOR ACTUAT B-CHEM, V244, P577, DOI 10.1016/j.snb.2017.01.011
   Romero MR, 2008, SENSOR ACTUAT B-CHEM, V131, P590, DOI 10.1016/j.snb.2007.12.044
   Rossi C, 2007, EUR BIOPHYS J BIOPHY, V36, P955, DOI 10.1007/s00249-007-0202-y
   Ruan CM, 2003, ANAL CHIM ACTA, V497, P123, DOI 10.1016/j.aca.2003.08.051
   Russell RJ, 1999, ANAL CHEM, V71, P3126, DOI 10.1021/ac990060r
   Salina M, 2015, BIOSENS BIOELECTRON, V74, P539, DOI 10.1016/j.bios.2015.06.064
   Sallacan N, 2002, ANAL CHEM, V74, P702, DOI 10.1021/ac0109873
   Salvo P, 2015, WOUND MED, V8, P15, DOI DOI 10.1016/J.WNDM.2015.03.007
   Sanaeifar N, 2017, ANAL BIOCHEM, V519, P19, DOI 10.1016/j.ab.2016.12.006
   Lopez MSP, 2010, SENSOR ACTUAT B-CHEM, V150, P36, DOI 10.1016/j.snb.2010.07.045
   Sansone F, 2010, NEW J CHEM, V34, P2715, DOI 10.1039/c0nj00285b
   Sarikaya M, 2003, NAT MATER, V2, P577, DOI 10.1038/nmat964
   Sassolas A, 2008, CHEM REV, V108, P109, DOI 10.1021/cr0684467
   Sefah K, 2009, ANALYST, V134, P1765, DOI 10.1039/b905609m
   Seliktar D, 2012, SCIENCE, V336, P1124, DOI 10.1126/science.1214804
   Shen XP, 2016, GREEN CHEM, V18, P53, DOI 10.1039/c5gc02396c
   Shibata H, 2010, P NATL ACAD SCI USA, V107, P17894, DOI 10.1073/pnas.1006911107
   Shimomura A, 2013, LANGMUIR, V29, P932, DOI 10.1021/la303752x
   Shin J, 2012, ANAL CHIM ACTA, V752, P87, DOI 10.1016/j.aca.2012.09.026
   Shukla SK, 2013, INT J BIOL MACROMOL, V59, P46, DOI 10.1016/j.ijbiomac.2013.04.043
   Shumyantseva V, 2004, BIOSENS BIOELECTRON, V19, P971, DOI 10.1016/j.bios.2003.09.001
   Singh S, 2006, SENSOR ACTUAT B-CHEM, V115, P534, DOI 10.1016/j.snb.2005.10.025
   Singh S, 2012, SENSOR ACTUAT B-CHEM, V173, P268, DOI 10.1016/j.snb.2012.06.089
   Skottrup PD, 2008, BIOSENS BIOELECTRON, V24, P339, DOI 10.1016/j.bios.2008.06.045
   Solanki PR, 2011, NPG ASIA MATER, V3, P17, DOI 10.1038/asiamat.2010.137
   Song HS, 2017, BIOSENS BIOELECTRON, V89, P187, DOI 10.1016/j.bios.2016.03.045
   Sorber J, 2008, ANAL CHEM, V80, P2957, DOI 10.1021/ac702598n
   Sridhar V, 2009, SENSOR ACTUAT A-PHYS, V155, P58, DOI 10.1016/j.sna.2009.08.010
   Steinberg MD, 2016, ELECTROANAL, V28, P1149, DOI 10.1002/elan.201600094
   Stoltenburg R, 2005, ANAL BIOANAL CHEM, V383, P83, DOI 10.1007/s00216-005-3388-9
   Strakosas X, 2017, J APPL POLYM SCI, V134, DOI 10.1002/app.44483
   Su LC, 2014, J BIOMED OPT, V19, DOI 10.1117/1.JBO.19.1.011013
   Su XF, 2013, J BIOMED NANOTECHNOL, V9, P1776, DOI 10.1166/jbn.2013.1671
   Sun C, 2013, ELECTROCHIM ACTA, V89, P549, DOI 10.1016/j.electacta.2012.11.005
   Sun HH, 2011, CHEM COMMUN, V47, P5268, DOI 10.1039/c1cc10439j
   Suri JT, 2003, ANGEW CHEM INT EDIT, V42, P5857, DOI 10.1002/anie.200352405
   Tan SW, 2011, ANAL METHODS-UK, V3, P110, DOI 10.1039/c0ay00505c
   Tavakoli J, 2006, IRAN POLYM J, V15, P891
   Tavakoli J, 2017, MAT SCI ENG C-MATER, V77, P318, DOI 10.1016/j.msec.2017.03.272
   Tombelli S, 2005, BIOSENS BIOELECTRON, V20, P2424, DOI 10.1016/j.bios.2004.11.006
   Topkaya SN, 2015, BIOSENS BIOELECTRON, V64, P456, DOI 10.1016/j.bios.2014.09.060
   Topkaya SN, 2010, COMB CHEM HIGH T SCR, V13, P582
   Tria SA, 2016, BIOSENS BIOELECTRON, V79, P835, DOI 10.1016/j.bios.2016.01.018
   Troyer KP, 2002, CURR OPIN CHEM BIOL, V6, P696, DOI 10.1016/S1367-5931(02)00374-5
   Tsai HC, 2007, BIOSENS BIOELECTRON, V23, P66, DOI 10.1016/j.bios.2007.03.017
   Tsai YC, 2007, BIOSENS BIOELECTRON, V22, P3051, DOI 10.1016/j.bios.2007.01.005
   Turner APF, 2013, CHEM SOC REV, V42, P3184, DOI 10.1039/c3cs35528d
   Um SH, 2006, NAT MATER, V5, P797, DOI 10.1038/nmat1741
   Urmann K, 2015, ANAL CHEM, V87, P1999, DOI 10.1021/ac504487g
   Vaddiraju Santhisagar, 2009, J Diabetes Sci Technol, V3, P863
   Vaisocherova H, 2015, ANAL BIOANAL CHEM, V407, P3927, DOI 10.1007/s00216-015-8606-5
   van der Linden HJ, 2003, ANALYST, V128, P325, DOI 10.1039/b210140h
   Vanegas DC, 2015, BIOSENS BIOELECTRON, V74, P37, DOI 10.1016/j.bios.2015.05.027
   Veerapandian M, 2014, BIOSENS BIOELECTRON, V58, P200, DOI 10.1016/j.bios.2014.02.062
   Venton BJ, 2002, ANAL CHEM, V74, P539, DOI 10.1021/ac010819a
   Vilozny B, 2011, J MATER CHEM, V21, P7589, DOI 10.1039/c0jm04257a
   Vo-Dinh T, 2002, J CELL BIOCHEM, P154, DOI 10.1002/jcb.10427
   Wang BQ, 1998, ANAL CHEM, V70, P3170, DOI 10.1021/ac980160h
   Wang C, 2013, BIOSENS BIOELECTRON, V43, P355, DOI 10.1016/j.bios.2012.12.027
   Wang FYJ, 2015, SENSORS-BASEL, V15, P18040, DOI 10.3390/s150818040
   Wang HQ, 2017, BIOELECTROCHEMISTRY, V114, P48, DOI 10.1016/j.bioelechem.2016.12.006
   Wang L, 2017, APPL SURF SCI, V402, P47, DOI 10.1016/j.apsusc.2017.01.062
   Wang P, 2005, SENSOR ACTUAT B-CHEM, V108, P576, DOI 10.1016/j.snb.2004.11.056
   Wang RH, 2013, BIOSENS BIOELECTRON, V42, P148, DOI 10.1016/j.bios.2012.10.038
   Wang T, 2017, MAT SCI ENG C-MATER, V72, P62, DOI 10.1016/j.msec.2016.11.026
   Wang XH, 2012, ANAL CHIM ACTA, V717, P61, DOI 10.1016/j.aca.2011.12.045
   Wang XD, 2008, SENSOR ACTUAT B-CHEM, V129, P866, DOI 10.1016/j.snb.2007.09.079
   Wang ZF, 2015, RSC ADV, V5, P12237, DOI 10.1039/c4ra10970h
   Weltin A, 2017, BIOSENS BIOELECTRON, V87, P941, DOI 10.1016/j.bios.2016.07.094
   Weltin A, 2016, ANAL BIOANAL CHEM, V408, P4503, DOI 10.1007/s00216-016-9420-4
   Weltin A, 2014, LAB CHIP, V14, P138, DOI 10.1039/c3lc50759a
   Wencel D, 2014, ANAL CHEM, V86, P15, DOI 10.1021/ac4035168
   Whitcombe MJ, 2011, CHEM SOC REV, V40, P1547, DOI 10.1039/c0cs00049c
   Wightman RM, 2006, SCIENCE, V311, P1570, DOI 10.1126/science.1120027
   Wolfbeis OS, 2005, J MATER CHEM, V15, P2657, DOI 10.1039/b501536g
   Wu J, 2017, ANALYST, V142, P421, DOI 10.1039/c6an01939k
   Wu JP, 2013, J ELECTROANAL CHEM, V694, P1, DOI 10.1016/j.jelechem.2013.02.003
   Wu SD, 2017, APPL SURF SCI, V401, P262, DOI 10.1016/j.apsusc.2017.01.024
   Wu SZ, 2000, J MATER SCI, V35, P2005, DOI 10.1023/A:1004787007579
   Xie CM, 2016, ACS APPL MATER INTER, V8, P1707, DOI 10.1021/acsami.5b09232
   Yadavalli VK, 2004, SENSOR ACTUAT B-CHEM, V97, P290, DOI 10.1016/j.snb.2003.08.030
   Yalcin A, 2009, ANAL CHEM, V81, P625, DOI [10.1021/ac801954x, 10.1021/ac80101954x]
   Yan J, 2011, BIOMICROFLUIDICS, V5, DOI 10.1063/1.3624739
   Yan J, 2009, BIOSENS BIOELECTRON, V24, P2604, DOI 10.1016/j.bios.2009.01.029
   Yang M, 2017, BIOSENS BIOELECTRON, V89, P612, DOI 10.1016/j.bios.2016.01.075
   Yang SL, 2017, SENSOR ACTUAT B-CHEM, V238, P588, DOI 10.1016/j.snb.2016.07.105
   Yang T, 2017, BIOSENS BIOELECTRON, V89, P538, DOI 10.1016/j.bios.2016.03.025
   Yang XP, 2008, BIOSENS BIOELECTRON, V23, P899, DOI 10.1016/j.bios.2007.09.016
   Ye L, 2008, CHEM MATER, V20, P859, DOI 10.1021/cm703190w
   Yin MJ, 2016, ADV MATER, V28, P1394, DOI 10.1002/adma.201504021
   Yu JJ, 2009, TALANTA, V80, P189, DOI 10.1016/j.talanta.2009.06.047
   Zaidi SA, 2017, BIOMATER SCI-UK, V5, P388, DOI 10.1039/c6bm00765a
   Zaitouna AJ, 2015, ANAL CHEM, V87, P6966, DOI 10.1021/acs.analchem.5b01759
   Zeng XQ, 2012, ANAL BIOANAL CHEM, V402, P3161, DOI 10.1007/s00216-011-5594-y
   Zguris J, 2006, SENSOR ACTUAT B-CHEM, V115, P503, DOI 10.1016/j.snb.2005.10.032
   Zhai DY, 2013, ACS NANO, V7, P3540, DOI 10.1021/nn400482d
   Zhang HF, 2011, SENSOR ACTUAT B-CHEM, V158, P23, DOI 10.1016/j.snb.2011.04.057
   Zhang YF, 2004, INSTRUM SCI TECHNOL, V32, P361, DOI 10.1081/CI-120037668
   Zhang YF, 2003, ANAL CHEM, V75, P4773, DOI 10.1021/ac0343026
   Zhybak M, 2016, BIOSENS BIOELECTRON, V77, P505, DOI 10.1016/j.bios.2015.10.009
NR 268
TC 230
Z9 234
U1 142
U2 602
PU MDPI
PI BASEL
PA ST ALBAN-ANLAGE 66, CH-4052 BASEL, SWITZERLAND
EI 2073-4360
J9 POLYMERS-BASEL
JI Polymers
PD AUG
PY 2017
VL 9
IS 8
AR 364
DI 10.3390/polym9080364
PG 25
WC Polymer Science
WE Science Citation Index Expanded (SCI-EXPANDED)
SC Polymer Science
GA FF2SL
UT WOS:000408747000060
PM 30971040
OA gold, Green Published, Green Submitted
HC Y
HP N
DA 2023-06-30
ER

PT J
AU Nascimento, ED
   Abrantes-Coutinho, VE
   Oliveira, TMBF
   Santiago, PS
   Carvalho, FAO
AF Nascimento, Evair D.
   Abrantes-Coutinho, Vanessa E.
   Oliveira, Thiago M. B. F.
   Santiago, Patricia S.
   Carvalho, Francisco A. O.
TI Biorecognition of hydrogen peroxide using a novel electrochemical
   platform designed with Glossoscolex paulistus giant hemoglobin
SO ANALYTICAL AND BIOANALYTICAL CHEMISTRY
LA English
DT Article
DE Glossoscolex paulistus; Giant hemoglobins; H2O2; Electrochemical
   biosensors; Electroanalysis
ID DYNAMIC LIGHT-SCATTERING; EXTRACELLULAR HEMOGLOBIN; THERMAL-STABILITY;
   OLIGOMERIC STABILITY; ELECTRON-TRANSFER; GRAPHENE OXIDE; CYTOCHROME-C;
   HBGP; PH; BIOSENSOR
AB The giant extracellular hemoglobin of the annelid Glossoscolex paulistus (HbGp; 3.6 MDa) is a valuable and underexplored supramolecular hemoprotein system for the biorecognition of reactive oxygen species. In this work, an efficient and simple electrochemical platform was designed for analyzing H2O2, using HbGp covalently immobilized on Nafion (R)-modified glassy carbon electrode, named as HbGp/Nafion/GCE. Voltammetric and spectroscopic studies revealed the importance of prior modification of the electrodic support with the conducting polymer to obtain satisfactory hemoglobin electroactivity, as well as a biocompatible microenvironment for its immobilization. In terms of biological activity, it was observed a greater reactivity of the biomolecule in acidic medium, enabling the detection of the analyte by a quasi-reversible mechanism, whose kinetics was limited by analyte diffusion. In the presence of H2O2, the native structure of hemoglobin (oxy-HbGp (Fe2+)) oxidizes to ferryl-HbGp (Fe4+) and this redox reaction can be monitored on HbGp/Nafion/GCE with a detection limit of 8.5 x 10(-7) mol L-1. In addition to high sensitivity, the electrochemical biosensor also provided reproducible, consistent, and accurate measurements. The electroanalytical method showed an appropriate performance to quantify different levels of H2O2 in milk samples, proving the potential of HbGp/Nafion/GCE for this purpose.
C1 [Nascimento, Evair D.] Univ Fed Sao Carlos, Dept Quim, Rod Washington Luis Km 235, BR-13565905 Sao Carlos, SP, Brazil.
   [Nascimento, Evair D.; Carvalho, Francisco A. O.] Univ Fed Sul & Sudeste Para, Folha 17,Quadra 04, BR-68505080 Maraba, PA, Brazil.
   [Abrantes-Coutinho, Vanessa E.; Oliveira, Thiago M. B. F.] Univ Fed Cariri, Ctr Ciencia & Tecnol, Ave Tenente Raimundo Rocha 1639,Cidade Univ, BR-63048080 Juazeiro Do Norte, CE, Brazil.
   [Santiago, Patricia S.] Univ Estadual Paulista, Inst Avancado Estudos Mar, Campus Registro,Av Nelson Brihi Badur 430, BR-11900000 Registro, SP, Brazil.
C3 Universidade Federal de Sao Carlos; Universidade Federal do Sul e
   Sudeste do Para; Universidade Federal do Cariri; Universidade Estadual
   Paulista
RP Carvalho, FAO (通讯作者)，Univ Fed Sul & Sudeste Para, Folha 17,Quadra 04, BR-68505080 Maraba, PA, Brazil.
EM adriano.carvalho@unifesspa.edu.br
RI Carvalho, Francisco A. O./J-2668-2012; Santiago, Patrícia S/C-4753-2012;
   de Oliveira Carvalho, Francisco Adriano/AAA-9122-2022; Oliveira,
   Thiago/R-7619-2019
OI de Oliveira Carvalho, Francisco Adriano/0000-0002-6025-4120; Oliveira,
   Thiago/0000-0002-1858-8549; Nascimento, Evair Dias/0000-0002-2821-2094
FU National Council for Scientific and Technological Development (CNPQ)
   [420261/2018-4, 407891/2018-8, 308108/2020-5]; CAPES
FX The authors received financial assistance granted by the National
   Council for Scientific and Technological Development (CNPQ; Proc.
   420261/2018-4, 407891/2018-8 and 308108/2020-5). Evair D. Nascimento
   also received scholarship from CAPES.
CR Abrantes-Coutinho VE, 2021, COLLOID SURFACE B, V208, DOI 10.1016/j.colsurfb.2021.112148
   Aghamiri ZS, 2019, J SOLID STATE ELECTR, V23, P2233, DOI 10.1007/s10008-019-04300-x
   Arefin S, 2017, J ADV VET ANIM RES, V4, P371, DOI 10.5455/javar.2017.d236
   Bachega JFR, 2011, J SYNCHROTRON RADIAT, V18, P24, DOI 10.1107/S090904951002772X
   Barros AEB, 2020, EUR BIOPHYS J BIOPHY, V49, P449, DOI 10.1007/s00249-020-01449-6
   Barros AEB, 2015, INT J BIOL MACROMOL, V74, P327, DOI 10.1016/j.ijbiomac.2014.12.035
   Belato FA, 2019, GENOME BIOL EVOL, V11, P597, DOI 10.1093/gbe/evz012
   Blanco PM, 2021, SOFT MATTER, V17, P655, DOI 10.1039/d0sm01475c
   Carbone M, 2022, FOOD CONTROL, V132, DOI 10.1016/j.foodcont.2021.108549
   Caruso CS, 2016, J INORG BIOCHEM, V161, P63, DOI 10.1016/j.jinorgbio.2016.05.002
   Carvalho FAO, 2019, INT J BIOL MACROMOL, V133, P30, DOI 10.1016/j.ijbiomac.2019.04.072
   Carvalho FAO, 2015, INT J BIOL MACROMOL, V74, P18, DOI 10.1016/j.ijbiomac.2014.11.012
   Carvalho FAO, 2013, INT J BIOL MACROMOL, V59, P333, DOI 10.1016/j.ijbiomac.2013.04.070
   Carvalho FAO, 2009, ANAL BIOCHEM, V385, P257, DOI 10.1016/j.ab.2008.11.008
   Carvalho JWP, 2014, COLLOID SURFACE B, V118, P14, DOI 10.1016/j.colsurfb.2014.03.021
   Carvalho JWP, 2013, COLLOID SURFACE B, V111, P561, DOI 10.1016/j.colsurfb.2013.06.050
   Carvalho JWP, 2013, INT J BIOL MACROMOL, V54, P109, DOI 10.1016/j.ijbiomac.2012.11.022
   Chao J, 2015, NANOTECHNOLOGY, V26, DOI 10.1088/0957-4484/26/27/274005
   Chen GY, 2016, ANAL BIOCHEM, V502, P43, DOI 10.1016/j.ab.2016.03.003
   de Oliveira GA, 2020, MAT SCI ENG C-MATER, V116, DOI 10.1016/j.msec.2020.111140
   Elancheziyan M, 2019, APPL SURF SCI, V495, DOI 10.1016/j.apsusc.2019.143540
   Gabunada JC, 2019, ELECTROANAL, V31, P1524, DOI 10.1002/elan.201900134
   Gorton L, 1999, ANAL CHIM ACTA, V400, P91, DOI 10.1016/S0003-2670(99)00610-8
   Han L, 2020, CURR ANAL CHEM, V16, P485, DOI 10.2174/1573411015666181126103804
   Harnois T, 2009, ARTIF CELL BLOOD SUB, V37, P106, DOI 10.1080/10731190902908445
   He F, 2017, J ELECTROANAL CHEM, V792, P39, DOI 10.1016/j.jelechem.2017.03.033
   He L, 2021, LWT-FOOD SCI TECHNOL, V147, DOI 10.1016/j.lwt.2021.111601
   Huang HP, 2019, CHEM LETT, V48, P114, DOI 10.1246/cl.180782
   Jahanbakhshi M, 2018, MICROCHIM ACTA, V185, DOI 10.1007/s00604-017-2654-9
   Kirdar SS, 2021, J FOOD PROCESS PRES, V45, DOI 10.1111/jfpp.15210
   Krajewska A, 2008, SENSORS-BASEL, V8, P5832, DOI 10.3390/s8095832
   Libardi SH, 2018, INT J BIOL MACROMOL, V111, P271, DOI 10.1016/j.ijbiomac.2017.12.147
   Liu H, 2020, MATER LETT, V275, DOI 10.1016/j.matlet.2020.128142
   Moreira LM, 2008, COLLOID SURFACE B, V61, P153, DOI 10.1016/j.colsurfb.2007.07.010
   Moreira LM, 2011, QUIM NOVA, V34, P119, DOI 10.1590/S0100-40422011000100023
   Moreira LM, 2011, BIOSENS HEAL ENV BIO, DOI [10.5772/19008, DOI 10.5772/19008]
   Murphy M, 2021, COLLOID SURFACE B, V199, DOI 10.1016/j.colsurfb.2020.111540
   Murphy M, 2019, APPL SURF SCI, V492, P718, DOI 10.1016/j.apsusc.2019.06.283
   Murtaugh ML, 2011, PROTEIN SCI, V20, P1619, DOI 10.1002/pro.696
   Muzzelo C, 2018, ARTIF CELL NANOMED B, V46, P39, DOI 10.1080/21691401.2017.1290645
   Naresh V, 2021, SENSORS-BASEL, V21, DOI 10.3390/s21041109
   Oliveira JBS, 2020, EUR BIOPHYS J BIOPHY, V49, P473, DOI 10.1007/s00249-020-01455-8
   Peng L, 2015, CHEM-EUR J, V21, P7596, DOI 10.1002/chem.201405932
   Pereira AR, 2018, AN ACAD BRAS CIENC, V90, P825, DOI 10.1590/0001-3765201820170514
   Polo ?M., 2014, INT J BIOSCI BIOCH B, V4, P67, DOI DOI 10.7763/IJBBB.2014.V4.312
   Qiu Y, 2010, SCAND J IMMUNOL, V72, P425, DOI 10.1111/j.1365-3083.2010.02456.x
   Rafiq HS, 2021, CHEM ENG J, V419, DOI 10.1016/j.cej.2021.129706
   Rasouli H, 2019, J ELECTROANAL CHEM, V836, P165, DOI 10.1016/j.jelechem.2019.02.007
   RIGHI G, 1971, Arquivos de Zoologia do Estado de Sao Paulo, V20, P1
   Roche J, 2018, J R SOC INTERFACE, V15, DOI 10.1098/rsif.2018.0244
   Rousselot Morgane, 2006, Biotechnology Journal, V1, P333, DOI 10.1002/biot.200500049
   Royer WE, 2001, TRENDS BIOCHEM SCI, V26, P297, DOI 10.1016/S0968-0004(01)01811-4
   Bachega JFR, 2015, ACTA CRYSTALLOGR D, V71, P1257, DOI 10.1107/S1399004715005453
   Samajdar RN, 2018, PHYS CHEM CHEM PHYS, V20, P10018, DOI 10.1039/c8cp00605a
   Santiago PS, 2008, BIOPHYS J, V94, P2228, DOI 10.1529/biophysj.107.116780
   Santiago PS, 2010, LANGMUIR, V26, P9794, DOI 10.1021/la100060p
   Su Y, 2018, MICROCHIM ACTA, V185, DOI 10.1007/s00604-017-2629-x
   Sun YX, 2021, INT J ELECTROCHEM SC, V16, DOI 10.20964/2021.10.11
   Weber RE, 2001, PHYSIOL REV, V81, P569, DOI 10.1152/physrev.2001.81.2.569
   Yan YH, 2017, SURF REV LETT, V24, DOI 10.1142/S0218625X17500081
   YANG AS, 1993, J MOL BIOL, V231, P459, DOI 10.1006/jmbi.1993.1294
   Yang P, 2019, ACM T INTEL SYST TEC, V10, DOI 10.1145/3339474
   Yang Y, 2021, FOOD SCI NUTR, V9, P2042, DOI 10.1002/fsn3.2173
   Zuccarello L, 2021, CATALYSTS, V11, DOI 10.3390/catal11020218
NR 64
TC 0
Z9 0
U1 4
U2 9
PU SPRINGER HEIDELBERG
PI HEIDELBERG
PA TIERGARTENSTRASSE 17, D-69121 HEIDELBERG, GERMANY
SN 1618-2642
EI 1618-2650
J9 ANAL BIOANAL CHEM
JI Anal. Bioanal. Chem.
PD MAY
PY 2022
VL 414
IS 12
SI SI
BP 3729
EP 3739
DI 10.1007/s00216-022-04020-8
EA MAR 2022
PG 11
WC Biochemical Research Methods; Chemistry, Analytical
WE Science Citation Index Expanded (SCI-EXPANDED)
SC Biochemistry & Molecular Biology; Chemistry
GA 0S7JK
UT WOS:000773202900001
PM 35338376
DA 2023-06-30
ER

PT J
AU Kowalczyk, A
   Nowicka, A
   Jurczakowski, R
   Fau, M
   Krolikowska, A
   Stojek, Z
AF Kowalczyk, Agata
   Nowicka, Anna
   Jurczakowski, Rafal
   Fau, Michal
   Krolikowska, Agata
   Stojek, Zbigniew
TI Construction of DNA biosensor at glassy carbon surface modified with
   4-aminoethylbenzenediazonium salt
SO BIOSENSORS & BIOELECTRONICS
LA English
DT Article
DE DNA biosensors; DNA hybridization; 4-Aminoethylbenzenediazonium salt;
   Carbon electrode; Electrochemical impedance spectroscopy; Raman
   spectroscopy
ID AMPLIFIED AMPEROMETRIC DETECTION; FLUORESCENCE SPECTROSCOPY;
   ELECTROCHEMICAL BIOSENSOR; DIAZONIUM SALTS; HYBRIDIZATION; ELECTRODES;
   ATTACHMENT; SEQUENCES; FILMS; GOLD
AB A simple, label-free electrochemical impedance-spectroscopy method for sequence-specific detection of DNA using a 4-aminoethylbenzenediazonium (AEBD) salt as a binder for amino-modified probe DNA is reported. This novel method simplifies the anchoring of DNA at the GC surface and opens new ways for the detection of hybridization. The hybridization of target DNA, without and with mismatches, with the probe DNA anchored at the GC surface modified with AEBD, greatly increases the interfacial electron transfer resistance at the double-stranded DNA modified electrodes for the redox couple Fe(CN)(6)(3-/4-). The resistance was measured using electrochemical impedance spectroscopy. The sensor response increased linearly with logarithm of concentration of target DNA in the range 2 x 10(-12) -/- 2 x 10(-6) M. The obtained quantification limit was circa 6.5 x 10(-17) mole in a 7 mu L droplet and corresponded to a concentration of 9.2 x 10(-12) M of target DNA in the sample. This limit is equivalent to the detection of circa 4 x 10(7) copies of DNA in a 7 mu L droplet or circa 5.7 x 10(12) DNA copies in one litre of sample. (C) 2010 Elsevier B.V. All rights reserved.
C1 [Kowalczyk, Agata; Nowicka, Anna; Jurczakowski, Rafal; Fau, Michal; Krolikowska, Agata; Stojek, Zbigniew] Univ Warsaw, Dept Chem, PL-02093 Warsaw, Poland.
C3 University of Warsaw
RP Stojek, Z (通讯作者)，Univ Warsaw, Dept Chem, Pasteura 1, PL-02093 Warsaw, Poland.
EM anowicka@chem.uw.edu.pl; stojek@chem.uw.edu.pl
RI Królikowska, Agata/D-9594-2014; Królikowska, Agata/AAH-3944-2019
OI Królikowska, Agata/0000-0001-7245-2709; Królikowska,
   Agata/0000-0001-7245-2709; Nowicka, Anna/0000-0002-5872-6010; Kowalczyk,
   Agata/0000-0002-1911-8311; Jurczakowski, Rafal/0000-0002-5071-5763
FU Polish Ministry of Science and Higher Education [N N204 244534]
FX Support for this work by the Polish Ministry of Science and Higher
   Education Grant N N204 244534 is gratefully acknowledged.
CR Actis P, 2008, LANGMUIR, V24, P6327, DOI 10.1021/la703714a
   Adenier A, 2004, LANGMUIR, V20, P8243, DOI 10.1021/la049194c
   BRUG GJ, 1984, J ELECTROANAL CHEM, V176, P275, DOI 10.1016/s0022-0728(84)80324-1
   Campbell CN, 2002, ANAL CHEM, V74, P158, DOI 10.1021/ac015602v
   Caruana DJ, 1999, J AM CHEM SOC, V121, P769, DOI 10.1021/ja983328p
   Downard AJ, 2000, ELECTROANAL, V12, P1085, DOI 10.1002/1521-4109(200010)12:14<1085::AID-ELAN1085>3.0.CO;2-A
   Erdem A, 1999, ELECTROANAL, V11, P586
   Gallardo I, 2006, J PHYS CHEM B, V110, P19521, DOI 10.1021/jp063368c
   Ghanem MA, 2009, BIOELECTROCHEMISTRY, V76, P115, DOI 10.1016/j.bioelechem.2009.02.008
   Grivea S, 2007, ELECTROCHEM COMMUN, V9, P2768, DOI 10.1016/j.elecom.2007.09.004
   Gu TT, 2006, BIOSENS BIOELECTRON, V21, P2121, DOI 10.1016/j.bios.2005.10.007
   Hajdukiewicz J, 2009, ELECTROANAL, V21, P342, DOI 10.1002/elan.200804395
   HASHIMOTO K, 1994, ANAL CHIM ACTA, V286, P219, DOI 10.1016/0003-2670(94)80163-0
   Kambhampati D, 2001, BIOSENS BIOELECTRON, V16, P1109, DOI 10.1016/S0956-5663(01)00239-1
   Kavanagh P, 2006, ANAL CHEM, V78, P2710, DOI 10.1021/ac0521100
   Kelley SO, 1999, ANGEW CHEM INT EDIT, V38, P941, DOI 10.1002/(SICI)1521-3773(19990401)38:7<941::AID-ANIE941>3.0.CO;2-7
   Kowalczyk A, 2010, ELECTROANAL, V22, P49, DOI 10.1002/elan.200900389
   Lasia A, 2009, MOD ASP ELECTROCHEM, P67, DOI 10.1007/978-0-387-49582-8_3
   Levicky R, 1998, J AM CHEM SOC, V120, P9787, DOI 10.1021/ja981897r
   Lin XQ, 2007, BIOELECTROCHEMISTRY, V70, P235, DOI 10.1016/j.bioelechem.2006.02.003
   Liu JY, 2005, CHEM COMMUN, P2969, DOI 10.1039/b419425j
   Luxon BA, 1995, METHOD ENZYMOL, V261, P45
   Marrazza G, 1999, BIOSENS BIOELECTRON, V14, P43, DOI 10.1016/S0956-5663(98)00102-X
   Neumann T, 2002, ADV FUNCT MATER, V12, P575, DOI 10.1002/1616-3028(20020916)12:9<575::AID-ADFM575>3.0.CO;2-4
   PALECEK E, 1993, ANAL CHIM ACTA, V273, P175, DOI 10.1016/0003-2670(93)80156-F
   Peyret N, 1999, BIOCHEMISTRY-US, V38, P3468, DOI 10.1021/bi9825091
   Pinson J, 2005, CHEM SOC REV, V34, P429, DOI 10.1039/b406228k
   Pividori MI, 2000, BIOSENS BIOELECTRON, V15, P291, DOI 10.1016/S0956-5663(00)00071-3
   Sassolas A, 2008, CHEM REV, V108, P109, DOI 10.1021/cr0684467
   Tanaka H, 1997, J ELECTROANAL CHEM, V437, P29, DOI 10.1016/S0022-0728(97)00080-6
   Wang J, 1996, ANAL CHEM, V68, P2629, DOI 10.1021/ac9602433
   Yang WS, 2004, LANGMUIR, V20, P6778, DOI 10.1021/la036460y
NR 32
TC 28
Z9 28
U1 0
U2 30
PU ELSEVIER ADVANCED TECHNOLOGY
PI OXFORD
PA OXFORD FULFILLMENT CENTRE THE BOULEVARD, LANGFORD LANE, KIDLINGTON,
   OXFORD OX5 1GB, OXON, ENGLAND
SN 0956-5663
EI 1873-4235
J9 BIOSENS BIOELECTRON
JI Biosens. Bioelectron.
PD JAN 15
PY 2011
VL 26
IS 5
BP 2506
EP 2512
DI 10.1016/j.bios.2010.10.046
PG 7
WC Biophysics; Biotechnology & Applied Microbiology; Chemistry, Analytical;
   Electrochemistry; Nanoscience & Nanotechnology
WE Science Citation Index Expanded (SCI-EXPANDED)
SC Biophysics; Biotechnology & Applied Microbiology; Chemistry;
   Electrochemistry; Science & Technology - Other Topics
GA 715RW
UT WOS:000286904400116
PM 21112202
DA 2023-06-30
ER

PT J
AU Zhang, SB
   Li, S
   Yan, RX
   Zhou, ZY
   Wu, YT
   Lu, Y
AF Zhang, Songbai
   Li, Shuang
   Yan, Rixin
   Zhou, Zhiyun
   Wu, Yuting
   Lu, Yi
TI Recent Advances of using Personal Glucose Meter as a Biosensor Readout
   for Non-glucose Targets
SO CURRENT ANALYTICAL CHEMISTRY
LA English
DT Review
DE Personal glucose meter; non-glucose target; point of care; biosensor;
   signal transduction; signal amplification; target recognition
ID SENSITIVE QUANTITATIVE DETECTION; DUAL SIGNAL AMPLIFICATION; OF-CARE
   DIAGNOSTICS; STRAND-DISPLACEMENT; LABEL-FREE; ELECTROCHEMICAL
   APTASENSOR; PORTABLE QUANTIFICATION; ALKALINE-PHOSPHATASE; AMPLIFIED
   DETECTION; GLUCOMETER READOUT
AB Background: Personal Glucose Meter (PGM) has become the most successful biosensor in past decades due to its advantages of small size, convenient operation, and low cost. To take advantage of many years of research and development of PGMs, new signal transduction methods have been developed to expand the PGM from simple monitoring of blood glucose to the detection of numerous non-glucose targets. Objectives: This review summarizes recent advances of PGM-based biosensors for non-glucose targets, including signal transduction, signal amplification, and target molecule recognition and analysis. Current challenges and future directions are also discussed. Conclusion: PGM can be used as a biosensor readout to detect various non-glucose targets from metal ion, small molecules to protein and even living organisms such as bacteria and other pathogens by using different signal transduction elements such as invertase and amylase, and different signal amplification methods such as nanomaterials, nucleic acid reaction, liposome encapsulation, hydrogel trapping, DNAzyme amplification and biotin-streptavidin reaction.
C1 [Zhang, Songbai; Li, Shuang; Yan, Rixin; Zhou, Zhiyun] Hunan Univ Arts & Sci, Coll Chem & Mat Engn,Hunan Prov Key Lab Water Tre, Hunan Prov Engn Res Ctr Electroplating Wastewater, Hunan Prov Cooperat Innovat Ctr Construct & Dev D, Changde 415000, Peoples R China.
   [Zhang, Songbai; Wu, Yuting; Lu, Yi] Univ Illinois, Dept Chem, Urbana, IL 61801 USA.
C3 Hunan University of Arts & Science; University of Illinois System;
   University of Illinois Urbana-Champaign
RP Zhang, SB (通讯作者)，Hunan Univ Arts & Sci, Coll Chem & Mat Engn,Hunan Prov Key Lab Water Tre, Hunan Prov Engn Res Ctr Electroplating Wastewater, Hunan Prov Cooperat Innovat Ctr Construct & Dev D, Changde 415000, Peoples R China.; Zhang, SB; Lu, Y (通讯作者)，Univ Illinois, Dept Chem, Urbana, IL 61801 USA.
EM zsb0119@163.com
OI Li, Shuang/0000-0002-3970-1061
FU Research Foundation of Education Bureau of Hunan Province [19B384]; Open
   Project of State Key Laboratory of Chemo/biosensing and Chemometrics
   [2016010]; China Postdoctoral Science Foundation [2015M5 82339]; Changde
   Science and Technology Innovation Project [2019ZD25, 2020ZD29]; US
   National Institute of Health [GM141931, MH110975]
FX The work from the authors' groups that are summarized in this review is
   financially supported by the Research Foundation of Education Bureau of
   Hunan Province (Grant No.19B384), Open Project of State Key Laboratory
   of Chemo/biosensing and Chemometrics (Grant No. 2016010), China
   Postdoctoral Science Foundation (Grant No. 2015M5 82339), Changde
   Science and Technology Innovation Project (Grant No. 2019ZD25, 2020ZD29)
   and US National Institute of Health (GM141931 and MH110975).
CR Abardia-Serrano C, 2020, SENSORS-BASEL, V20, DOI 10.3390/s20195514
   Aggidis AGA, 2015, BIOSENS BIOELECTRON, V74, P243, DOI 10.1016/j.bios.2015.05.071
   Ahmad R, 2017, ANAL CHEM, V89, P8966, DOI 10.1021/acs.analchem.7b01535
   Ahn JK, 2019, J BIOL ENG, V13, DOI 10.1186/s13036-019-0182-3
   Ahn JK, 2018, ANAL CHEM, V90, P11340, DOI 10.1021/acs.analchem.8b02014
   Chavali R, 2014, ANAL METHODS-UK, V6, P6223, DOI [10.1039/C4AY01249F, 10.1039/c4ay01249f]
   Chen C, 2013, RSC ADV, V3, P4473, DOI 10.1039/c2ra22351a
   Chen S, 2015, ANAL BIOANAL CHEM, V407, P2499, DOI 10.1007/s00216-015-8478-8
   Chen S, 2015, MICROCHIM ACTA, V182, P815, DOI 10.1007/s00604-014-1392-5
   Chen Y, 2018, ANAL CHIM ACTA, V1001, P18, DOI 10.1016/j.aca.2017.11.045
   Deng HM, 2016, ANAL BIOANAL CHEM, V408, P5867, DOI 10.1007/s00216-016-9701-y
   Deng K, 2018, ANAL BIOANAL CHEM, V410, P1863, DOI 10.1007/s00216-018-0859-3
   Dong LL, 2015, SCI REP-UK, V5, DOI 10.1038/srep15552
   Dong Q, 2019, ANAL CHIM ACTA, V1079, P171, DOI 10.1016/j.aca.2019.06.048
   Du Y, 2010, ANAL CHEM, V82, P1556, DOI 10.1021/ac902566u
   Fang DY, 2016, ANALYST, V141, P3004, DOI 10.1039/c5an02478a
   Fang J, 2018, SENSOR ACTUAT B-CHEM, V272, P118, DOI 10.1016/j.snb.2018.05.086
   Fu XH, 2014, ANAL METHODS-UK, V6, P2233, DOI 10.1039/c3ay42075b
   Galant AL, 2015, FOOD CHEM, V188, P149, DOI 10.1016/j.foodchem.2015.04.071
   Gao X, 2020, ANAL CHEM, V92, P4592, DOI 10.1021/acs.analchem.0c00018
   Ge LL, 2019, BIOSENS BIOELECTRON, V132, P210, DOI 10.1016/j.bios.2019.02.051
   Gu CM, 2015, ANAL CHEM, V87, P7676, DOI 10.1021/acs.analchem.5b01085
   Hong L, 2017, BIOSENS BIOELECTRON, V95, P152, DOI 10.1016/j.bios.2017.04.023
   Huang FC, 2018, BIOSENS BIOELECTRON, V100, P583, DOI 10.1016/j.bios.2017.10.005
   Huang H, 2018, BIOSENS BIOELECTRON, V107, P266, DOI 10.1016/j.bios.2018.02.027
   Huang S, 2017, SENSOR ACTUAT B-CHEM, V242, P347, DOI 10.1016/j.snb.2016.10.123
   Huang XT, 2020, ANAL CHIM ACTA, V1112, P72, DOI 10.1016/j.aca.2020.03.051
   Huang XT, 2020, RSC ADV, V10, P11257, DOI 10.1039/c9ra10657j
   Hun X, 2015, MICROCHIM ACTA, V182, P1669, DOI 10.1007/s00604-015-1483-y
   Hun X, 2015, SENSOR ACTUAT B-CHEM, V209, P596, DOI 10.1016/j.snb.2014.11.135
   Jia YJ, 2019, ANAL CHIM ACTA, V1060, P64, DOI 10.1016/j.aca.2019.01.061
   Joo J, 2013, SENSOR ACTUAT B-CHEM, V188, P1250, DOI 10.1016/j.snb.2013.08.027
   Kim HY, 2020, ANALYST, V145, P5578, DOI 10.1039/d0an00655f
   Kim K, 2020, BIOSENS BIOELECTRON, V150, DOI 10.1016/j.bios.2019.111885
   Kong YC, 2019, ANALYST, V144, P4694, DOI 10.1039/c9an00887j
   Lan T, 2016, BIOTECHNOL ADV, V34, P331, DOI 10.1016/j.biotechadv.2016.03.002
   Lan Tian, 2015, Methods Mol Biol, V1256, P99, DOI 10.1007/978-1-4939-2172-0_7
   Leke A.Z., 2020, OPEN J ENDOCR METAB, V10, P45, DOI [10.4236/ojemd.2020.104006, DOI 10.4236/OJEMD.2020.104006]
   Li BL, 2007, CHEM COMMUN, P73, DOI 10.1039/b612080f
   Li F, 2015, ANAL CHEM, V87, P274, DOI 10.1021/ac5037236
   Li YP, 2019, ANAL CHEM, V91, P2615, DOI 10.1021/acs.analchem.8b05606
   Liang XL, 2016, CHEM COMMUN, V52, P2192, DOI 10.1039/c5cc08611f
   Lin BQ, 2016, ACS APPL MATER INTER, V8, P6890, DOI 10.1021/acsami.6b00777
   Lisi F, 2020, BIOSENS BIOELECTRON, V148, DOI 10.1016/j.bios.2019.111835
   Liu CX, 2019, CHEM COMMUN, V55, P13733, DOI 10.1039/c9cc07841j
   Liu CX, 2019, ANALYST, V144, P4241, DOI 10.1039/c9an00589g
   Luo YH, 2017, ANAL BIOANAL CHEM, V409, P4139, DOI 10.1007/s00216-017-0361-3
   Ma HT, 2015, CHEM SOC REV, V44, P1240, DOI 10.1039/c4cs00357h
   Ma XM, 2014, BIOSENS BIOELECTRON, V55, P412, DOI 10.1016/j.bios.2013.12.041
   Ming JJ, 2017, SENSOR ACTUAT B-CHEM, V240, P1091, DOI 10.1016/j.snb.2016.09.091
   Newman JD, 2005, BIOSENS BIOELECTRON, V20, P2435, DOI 10.1016/j.bios.2004.11.012
   Qiu SY, 2019, FOOD CHEM, V297, DOI 10.1016/j.foodchem.2019.05.203
   Shan YK, 2019, SENSOR ACTUAT B-CHEM, V282, P197, DOI 10.1016/j.snb.2018.11.062
   Si YM, 2019, ACS APPL MATER INTER, V11, P7792, DOI 10.1021/acsami.8b21727
   Si ZZ, 2017, MICROCHIM ACTA, V184, P3215, DOI 10.1007/s00604-017-2338-5
   Su J, 2013, BIOSENS BIOELECTRON, V45, P219, DOI 10.1016/j.bios.2013.01.069
   Sun FF, 2019, ANALYST, V144, P6019, DOI 10.1039/c9an01558b
   Tang J, 2016, BIOSENS BIOELECTRON, V79, P508, DOI 10.1016/j.bios.2015.12.097
   Tang WZ, 2019, ANAL CHIM ACTA, V1060, P97, DOI 10.1016/j.aca.2019.01.051
   Tang YD, 2020, CHEM COMMUN, V56, P2483, DOI 10.1039/c9cc09154h
   Tang ZW, 2007, ANAL CHEM, V79, P4900, DOI 10.1021/ac070189y
   Tu JB, 2020, ADV FUNCT MATER, V30, DOI 10.1002/adfm.201906713
   Vashist SK, 2011, ANAL CHIM ACTA, V703, P124, DOI 10.1016/j.aca.2011.07.024
   Wan Y, 2016, SENSOR ACTUAT B-CHEM, V233, P454, DOI 10.1016/j.snb.2016.04.098
   Wang J, 2008, CHEM REV, V108, P814, DOI 10.1021/cr068123a
   Wang L, 2012, ACS NANO, V6, P6659, DOI 10.1021/nn300997f
   Wang Q, 2015, ANALYST, V140, P1161, DOI 10.1039/c4an02033b
   Wang Q, 2015, BIOSENS BIOELECTRON, V64, P161, DOI 10.1016/j.bios.2014.08.079
   Wang Q, 2014, CHEM COMMUN, V50, P3824, DOI 10.1039/c4cc00133h
   Wang WJ, 2016, SCI REP-UK, V6, DOI 10.1038/srep23504
   Wu TT, 2019, NANOSCALE, V11, P11279, DOI 10.1039/c9nr03588e
   Xiang Yu, 2014, J Diabetes Sci Technol, V8, P855, DOI 10.1177/1932296814532875
   Xiang Y, 2013, CHEM COMMUN, V49, P585, DOI 10.1039/c2cc37156a
   Xiang Y, 2012, ANAL CHEM, V84, P4174, DOI 10.1021/ac300517n
   Xiang Y, 2012, ANAL CHEM, V84, P1975, DOI 10.1021/ac203014s
   Xiang Y, 2011, NAT CHEM, V3, P697, DOI [10.1038/NCHEM.1092, 10.1038/nchem.1092]
   Xu JQ, 2019, ANAL METHODS-UK, V11, P1849, DOI 10.1039/c8ay02709a
   Xu XT, 2015, ANAL METHODS-UK, V7, P81, DOI [10.1039/C4AY01502A, 10.1039/c4ay01502a]
   Xu XT, 2015, BIOSENS BIOELECTRON, V64, P671, DOI 10.1016/j.bios.2014.09.094
   Xu XT, 2014, ANALYST, V139, P4982, DOI 10.1039/c4an00905c
   Xue QW, 2017, CHEM COMMUN, V53, P10772, DOI 10.1039/c7cc05686a
   Yan L, 2013, J AM CHEM SOC, V135, P3748, DOI 10.1021/ja3114714
   Yang JM, 2019, BIOSENS BIOELECTRON, V143, DOI 10.1016/j.bios.2019.111604
   Yang WX, 2015, SENSOR ACTUAT B-CHEM, V210, P508, DOI 10.1016/j.snb.2015.01.027
   Yang XS, 2018, ACS SENSORS, V3, P1368, DOI 10.1021/acssensors.8b00304
   Yoo EH, 2010, SENSORS-BASEL, V10, P4558, DOI 10.3390/s100504558
   Zeng LW, 2019, TALANTA, V198, P412, DOI 10.1016/j.talanta.2019.02.045
   Zhang J, 2015, BIOSENS BIOELECTRON, V68, P232, DOI 10.1016/j.bios.2015.01.001
   Zhang JJ, 2020, TRAC-TREND ANAL CHEM, V124, DOI 10.1016/j.trac.2019.115782
   Zhang JJ, 2018, ANGEW CHEM INT EDIT, V57, P9702, DOI 10.1002/anie.201804292
   Zhang JJ, 2016, ACS SENSORS, V1, P1091, DOI 10.1021/acssensors.6b00270
   Zhang JJ, 2016, ANGEW CHEM INT EDIT, V55, P732, DOI 10.1002/anie.201507563
   Zhang JJ, 2015, CHEM-ASIAN J, V10, P2221, DOI 10.1002/asia.201500642
   Zhang LA, 2019, ANAL BIOANAL CHEM, V411, P21, DOI 10.1007/s00216-018-1361-7
   Zhang SB, 2021, ACS APPL MATER INTER, V13, P9472, DOI 10.1021/acsami.0c20417
   Zhang YN, 2017, BIOSENS BIOELECTRON, V87, P537, DOI 10.1016/j.bios.2016.08.103
   Zhao LF, 2019, CHINESE CHEM LETT, V30, P1035, DOI 10.1016/j.cclet.2019.01.001
   Zhao YT, 2017, ANAL CHIM ACTA, V964, P1, DOI 10.1016/j.aca.2017.01.011
   Zhao YT, 2015, BIOSENS BIOELECTRON, V72, P348, DOI 10.1016/j.bios.2015.05.028
   Zheng FJ, 2019, ANAL CHEM, V91, P11812, DOI 10.1021/acs.analchem.9b02469
   Zhou J, 2014, BIOSENS BIOELECTRON, V51, P386, DOI 10.1016/j.bios.2013.08.015
   Zhu JB, 2014, CHEM COMMUN, V50, P3321, DOI 10.1039/c3cc49833f
   Zhu JB, 2014, ANAL CHEM, V86, P312, DOI 10.1021/ac403235y
   Zhu X, 2017, SENSOR ACTUAT B-CHEM, V253, P660, DOI 10.1016/j.snb.2017.06.174
   Zhu X, 2014, ANAL METHODS-UK, V6, P5264, DOI 10.1039/c4ay00490f
   Zhu XN, 2019, BIOSENS BIOELECTRON, V126, P690, DOI 10.1016/j.bios.2018.11.033
   Zhu XN, 2017, INT J NANOMED, V12, P979, DOI 10.2147/IJN.S125437
NR 107
TC 0
Z9 0
U1 23
U2 55
PU BENTHAM SCIENCE PUBL LTD
PI SHARJAH
PA EXECUTIVE STE Y-2, PO BOX 7917, SAIF ZONE, 1200 BR SHARJAH, U ARAB
   EMIRATES
SN 1573-4110
EI 1875-6727
J9 CURR ANAL CHEM
JI Curr. Anal. Chem.
PY 2022
VL 18
IS 6
BP 705
EP 722
DI 10.2174/1573411017666210804105750
PG 18
WC Chemistry, Analytical
WE Science Citation Index Expanded (SCI-EXPANDED)
SC Chemistry
GA 3B7OD
UT WOS:000828125200010
DA 2023-06-30
ER

PT J
AU Parra, JPRLL
   Crulhas, BP
   Basso, CR
   Delella, FK
   Castro, GR
   Pedrosa, VA
AF Parra, Joao P. R. L. L.
   Crulhas, Bruno P.
   Basso, Caroline R.
   Delella, Flavia K.
   Castro, Gustavo R.
   Pedrosa, Valber A.
TI Using an Electrochemical Aptasensor to Early Detect Prostate Specific
   and Free Prostate Specific Antigens Released by Cancer Cells
SO ELECTROANALYSIS
LA English
DT Article
DE Prostate Cancer; PSA; fPSA; Biosensor; Aptamer
ID ENDOTHELIAL GROWTH-FACTOR; GENE-EXPRESSION; DNA APTAMER; SENSITIVE
   DETECTION; PSA SECRETION; BIOSENSOR; IMMUNOSENSOR; PERFORMANCE;
   RECEPTORS; DEVICE
AB The detection of prostate cancer (PCa) in its early stage is essential to prevent metastasis. Patients who start their treatment earlier have greater chances to be cured; therefore, several research groups have been developing a simple and non-invasive methodology to detect PCa. The aim of this article is to report a new method to detect prostate specific (PSA) and free prostate-specific antigens (PSA) released by cancer cells based on the use of an aptasensor. Scanning electron microscopy (SEM), EDS and cyclic voltammetry were the instruments adopted to assess the surface of the biosensor. According to our results, the aptasensor was highly sensitive and recorded linear response 1-100 ng/ml of PSA and fPSA and detection limit 1.1 ng/ml. Studies on interfering compounds such as human serum protein, ascorbic acid, uric acid and mucin type I have shown low correlation to the used aptamer. Thus, this biosensor could be adopted in the near future to early diagnose PCa.
C1 [Parra, Joao P. R. L. L.; Crulhas, Bruno P.; Basso, Caroline R.; Delella, Flavia K.; Castro, Gustavo R.; Pedrosa, Valber A.] UNESP, Inst Biosci, Dept Chem & Biochem, Botucatu, SP, Brazil.
C3 Universidade Estadual Paulista
RP Pedrosa, VA (通讯作者)，UNESP, Inst Biosci, Dept Chem & Biochem, Botucatu, SP, Brazil.
EM vpedrosa@ibb.unesp.br
RI Castro, Gustavo R/D-9559-2012; de Lima Parra, João Paulo Ruiz
   Lucio/O-4761-2019; Pedrosa, Valber A/H-5822-2012; Basso, Caroline
   Rodrigues/V-3771-2019; Delella, Flavia K/C-7731-2012
OI Castro, Gustavo R/0000-0002-1218-2425; de Lima Parra, João Paulo Ruiz
   Lucio/0000-0001-7575-2117; Pedrosa, Valber A/0000-0002-9950-7711; Basso,
   Caroline Rodrigues/0000-0003-4445-7283; Delella, Flavia
   K/0000-0001-6362-5882; Crulhas, Bruno/0000-0001-7104-2337
FU FAPESP, Brazil [2016/15919-8, 2016/25749-2]; CAPES, Brazil; CNPq, Brazil
FX The authors thank FAPESP (2016/15919-8 and 2016/25749-2), CAPES and
   CNPq, Brazil, for the grants and the financial support to this.
CR Bohunicky B, 2011, NANOTECHNOL SCI APPL, V4, P1, DOI 10.2147/NSA.S13465
   Catalona WJ, 1997, JAMA-J AM MED ASSOC, V277, P1452, DOI 10.1001/jama.277.18.1452
   CATALONA WJ, 1994, J UROLOGY, V151, P1283, DOI 10.1016/S0022-5347(17)35233-3
   Cristea C., 2015, IMMUNOSENSORS BIOSEN
   Crulhas BP, 2017, ANAL BIOANAL CHEM, V409, P6771, DOI 10.1007/s00216-017-0630-1
   Crulhas BP, 2017, ANAL METHODS-UK, V9, P4527, DOI [10.1039/c7ay01313b, 10.1039/C7AY01313B]
   Damborska D, 2017, MICROCHIM ACTA, V184, P3049, DOI 10.1007/s00604-017-2410-1
   Duque JLF, 1999, UROLOGY, V54, P523, DOI 10.1016/S0090-4295(99)00167-3
   Fujii Y, 2004, AM J PHYSIOL-ENDOC M, V286, pE927, DOI 10.1152/ajpendo.00443.2003
   Jayasena SD, 1999, CLIN CHEM, V45, P1628
   Jolly P, 2016, BIOSENS BIOELECTRON, V79, P313, DOI 10.1016/j.bios.2015.12.058
   Jolly P, 2015, CHEM PAP, V69, P77, DOI 10.1515/chempap-2015-0025
   Jung K, 2000, CLIN CHEM, V46, P55
   KAIGHN ME, 1979, INVEST UROL, V17, P16
   Kalinska M, 2016, BIOCHIMIE, V122, P270, DOI 10.1016/j.biochi.2015.09.023
   Kampa M, 2002, FASEB J, V16, P1429, DOI 10.1096/fj.02-0131fje
   Karpik AE, 2017, ELECTROANAL, V29, P2246, DOI 10.1002/elan.201700318
   Kavosi B, 2015, BIOSENS BIOELECTRON, V74, P915, DOI 10.1016/j.bios.2015.07.064
   Keetch D. W., 1996, J UROLOGY, P428
   Kido S, 2001, EUR J CANCER, V37, P1482, DOI 10.1016/S0959-8049(01)00147-2
   Kong RM, 2015, ANAL BIOANAL CHEM, V407, P369, DOI 10.1007/s00216-014-8267-9
   Liu GD, 2009, ANAL CHEM, V81, P10013, DOI 10.1021/ac901889s
   Liu JW, 2009, CHEM REV, V109, P1948, DOI 10.1021/cr030183i
   Liu Y, 2015, BIOSENS BIOELECTRON, V64, P43, DOI 10.1016/j.bios.2014.08.034
   Liu Y, 2010, ANAL CHEM, V82, P8131, DOI 10.1021/ac101409t
   LUDERER AA, 1995, UROLOGY, V46, P187, DOI 10.1016/S0090-4295(99)80192-7
   Mitchell PS, 2008, P NATL ACAD SCI USA, V105, P10513, DOI 10.1073/pnas.0804549105
   Morgan TO, 1996, UROLOGY, V48, P76, DOI 10.1016/S0090-4295(96)00615-2
   Nelles G, 1998, LANGMUIR, V14, P808, DOI 10.1021/la9709709
   Nicotera TM, 2009, PROSTATE, V69, P1270, DOI 10.1002/pros.20968
   Pan LH, 2017, BIOSENS BIOELECTRON, V89, P598, DOI 10.1016/j.bios.2016.01.077
   Parra-Cabrera C, 2016, BIOSENS BIOELECTRON, V77, P1192, DOI 10.1016/j.bios.2015.10.064
   Partin AW, 1996, UROLOGY, V48, P55, DOI 10.1016/S0090-4295(96)00611-5
   Pentyala S, 2016, BIOMED REP, V4, P263, DOI 10.3892/br.2016.586
   Rasooly A, 2006, BIOSENS BIOELECTRON, V21, P1851, DOI 10.1016/j.bios.2006.01.003
   Rebelo TSCR, 2016, MAT SCI ENG C-MATER, V59, P1069, DOI 10.1016/j.msec.2015.11.032
   Rekasi Z, 2001, PROSTATE, V48, P188, DOI 10.1002/pros.1097
   Russell Pamela J, 2003, Methods Mol Med, V81, P21
   Savory N, 2010, BIOSENS BIOELECTRON, V26, P1386, DOI 10.1016/j.bios.2010.07.057
   Schroeder FH, 2009, NEW ENGL J MED, V360, P1320, DOI 10.1056/NEJMoa0810084
   Smith DS, 1996, JAMA-J AM MED ASSOC, V276, P1309, DOI 10.1001/jama.276.16.1309
   Souza AG, 2016, EXP CELL RES, V341, P147, DOI 10.1016/j.yexcr.2016.01.015
   Tsui KH, 2008, ANTICANCER RES, V28, P1969
   Ung JO, 2002, UROLOGY, V60, P458, DOI 10.1016/S0090-4295(02)01814-9
   Ushaa S. M., 2011, International Journal of Nano and Biomaterials, V3, P239, DOI 10.1504/IJNBM.2011.042132
   Wahl A, 2011, J PHYS CONF SER, V307, DOI 10.1088/1742-6596/307/1/012061
   Wang RY, 2014, CHEM SCI, V5, P403, DOI 10.1039/c3sc52792a
   WHO, 2013, WORLD MALARIA REPORT 2013, P1
   Woodrum DL, 1998, J UROLOGY, V159, P5, DOI 10.1016/S0022-5347(01)63996-X
   Xiao Y, 2005, J AM CHEM SOC, V127, P17990, DOI 10.1021/ja056555h
   Xiao Y., 2005, ANGEW CHEM, V117, P5592, DOI DOI 10.1002/ANGE.200500989
   Xiao Y, 2007, NAT PROTOC, V2, P2875, DOI 10.1038/nprot.2007.413
   Zarghami N, 2005, AFR J BIOTECHNOL, V4, P1415
   Zhang B, 2014, BIOSENS BIOELECTRON, V53, P465, DOI 10.1016/j.bios.2013.10.027
   Zhang F, 2015, SENSORS-BASEL, V15, P13839, DOI 10.3390/s150613839
   Zhang GJ, 2018, MICROCHIM ACTA, V185, DOI 10.1007/s00604-018-2686-9
   Zhang WM, 1999, CLIN CHEM, V45, P814
   Zhu YD, 2014, ANALYST, V139, P649, DOI 10.1039/c3an01987j
   Zhu YS, 2003, J ANDROL, V24, P681
NR 59
TC 10
Z9 10
U1 0
U2 69
PU WILEY-V C H VERLAG GMBH
PI WEINHEIM
PA POSTFACH 101161, 69451 WEINHEIM, GERMANY
SN 1040-0397
EI 1521-4109
J9 ELECTROANAL
JI Electroanalysis
PD DEC
PY 2018
VL 30
IS 12
BP 2869
EP 2877
DI 10.1002/elan.201800558
PG 9
WC Chemistry, Analytical; Electrochemistry
WE Science Citation Index Expanded (SCI-EXPANDED)
SC Chemistry; Electrochemistry
GA HE7JS
UT WOS:000453612300006
DA 2023-06-30
ER

PT J
AU Han, ZZ
   Luo, M
   Chen, L
   Pan, HB
   Chen, JH
   Li, CY
AF Han, Zhizhong
   Luo, Min
   Chen, Li
   Pan, Haibo
   Chen, Jinghua
   Li, Chunyan
TI A photoelectrochemical biosensor for determination of DNA based on
   flower rod-like zinc oxide heterostructures
SO MICROCHIMICA ACTA
LA English
DT Article
DE ZnO; DNA dendrimers; Photoelectrochemical detection; Biosensor; Signal
   amplification; Chemical bond; Cyclic voltammetry; Electrochemical
   impedance spectroscopy; Photocurrent; Early diagnose
ID SIGNAL AMPLIFICATION; ENZYMATIC AMPLIFICATION; NANORODS ARRAY; QUANTUM
   DOTS; ZNO FILMS; ELECTRODE; STRATEGY; SENSOR; CELLS; NANOPARTICLES
AB The work describes a photoelectrochemical (PEC) biosensor for the detection of DNA. It employs oriented hierarchical ZnO flower-rod architectures (ZnO FRs) and DNA dendrimers. ZnO FRs act as photoactive material that yields a photocurrent of up to 23 mu A. The photogenerated electron transfer is inhibited once the probe DNA and the target DNA oligonucleotides hybridize, and this results in a reduced photocurrent. The use of DNA dendrimers with scores of DNA branches further amplifies the signal of the PEC biosensor. The PEC sensor displays a response that is linear in the DNA concentration range from 10 fM to 0.1 mu M with a detection limit of 3.7 fM ( at S/N = 3). The sensor was applied to the determination of DNA in human serum samples and was found to work with acceptable accuracy. Due to the use of ZnO FRs and DNA dendrimers, the assay is highly sensitive, rapid, and repeatability.
C1 [Han, Zhizhong; Luo, Min; Chen, Li; Chen, Jinghua; Li, Chunyan] Fujian Med Univ, Sch Pharm, Fuzhou 350122, Fujian, Peoples R China.
   [Pan, Haibo] Fuzhou Univ, Coll Chem, Fuzhou 350116, Fujian, Peoples R China.
C3 Fujian Medical University; Fuzhou University
RP Han, ZZ; Li, CY (通讯作者)，Fujian Med Univ, Sch Pharm, Fuzhou 350122, Fujian, Peoples R China.
EM zzhan@fjmu.edu.cn; cyli65@126.com
RI Chen, Jing-Hua/J-5171-2019; Li, Chun/HKW-1738-2023; Pan,
   Haibo/B-7583-2009
FU National Natural Science Foundation of China [51602053, 21375017];
   Fujian Natural Science Foundation [2015 J05020]; Natural Science
   Foundation for Distinguished Young Scholars of Fujian Province [2013
   J06003]; Program for New Century Excellent Talents of Colleges and
   Universities in Fujian Province [JA13130, JA13088]; Youth Scientific
   Research Program of Fujian Provincial Health and Family Planning
   Commission [2014-1-39]; Nursery Scientific Research Foundation of Fujian
   Medical University [2014MP008]; Professor Foundation of Fujian Medical
   University [JS14009]
FX The authors gratefully acknowledge the financial support from National
   Natural Science Foundation of China (51602053 and 21375017), Fujian
   Natural Science Foundation (2015 J05020), Natural Science Foundation for
   Distinguished Young Scholars of Fujian Province (2013 J06003), Program
   for New Century Excellent Talents of Colleges and Universities in Fujian
   Province (JA13130, JA13088), Youth Scientific Research Program of Fujian
   Provincial Health and Family Planning Commission (2014-1-39), Nursery
   Scientific Research Foundation of Fujian Medical University (2014MP008)
   and Professor Foundation of Fujian Medical University (JS14009).
CR Armelao L, 2008, INORG CHIM ACTA, V361, P3603, DOI 10.1016/j.ica.2008.03.121
   Bas D, 2011, ANAL BIOANAL CHEM, V400, P703, DOI 10.1007/s00216-011-4827-4
   Chen M, 2016, BIOSENS BIOELECTRON, V85, P684, DOI 10.1016/j.bios.2016.05.051
   Das M, 2010, THIN SOLID FILMS, V519, P1196, DOI 10.1016/j.tsf.2010.08.069
   Devadoss A, 2015, J PHOTOCH PHOTOBIO C, V24, P43, DOI 10.1016/j.jphotochemrev.2015.06.002
   Foo CY, 2016, J HAZARD MATER, V304, P400, DOI 10.1016/j.jhazmat.2015.11.004
   Gao Y, 2013, ANAL CHEM, V85, P11494, DOI 10.1021/ac402728d
   Gao ZQ, 2005, NUCLEIC ACIDS RES, V33, DOI 10.1093/nar/gni125
   Ge L, 2013, ANAL CHEM, V85, P3961, DOI 10.1021/ac4001496
   Han ZZ, 2012, APPL CATAL B-ENVIRON, V126, P298, DOI 10.1016/j.apcatb.2012.07.002
   Huang JH, 2015, J MATER CHEM B, V3, P2395, DOI 10.1039/c4tb01986e
   Ibrahim I, 2016, J PHYS CHEM C, V120, P22202, DOI 10.1021/acs.jpcc.6b06929
   Kang Z, 2015, SCI REP-UK, V5, DOI 10.1038/srep07882
   Law M, 2005, NAT MATER, V4, P455, DOI 10.1038/nmat1387
   Le-Tien C, 2007, TALANTA, V71, P1969, DOI 10.1016/j.talanta.2006.09.003
   Li JL, 2016, BIOSENS BIOELECTRON, V86, P75, DOI 10.1016/j.bios.2016.06.031
   Li S, 2015, J ELECTROANAL CHEM, V759, P38, DOI 10.1016/j.jelechem.2015.06.007
   Liang MM, 2008, ENVIRON SCI TECHNOL, V42, P635, DOI 10.1021/es071633h
   Liu F, 2014, BIOSENS BIOELECTRON, V51, P413, DOI 10.1016/j.bios.2013.07.066
   Lou J, 2015, ANAL CHEM, V87, P1145, DOI 10.1021/ac5037318
   Lu W, 2006, APPL PHYS LETT, V89, DOI 10.1063/1.2420786
   Lu W, 2008, BIOSENS BIOELECTRON, V23, P1534, DOI 10.1016/j.bios.2008.01.011
   Maruyama T, 2001, J MEMBRANE SCI, V192, P201, DOI 10.1016/S0376-7388(01)00502-6
   Shen GF, 2015, J PHOTOCH PHOTOBIO B, V153, P380, DOI 10.1016/j.jphotobiol.2015.10.023
   Shen QM, 2015, ANAL CHEM, V87, P4949, DOI 10.1021/acs.analchem.5b00679
   Sodzel D, 2015, MICROCHIM ACTA, V182, P1819, DOI 10.1007/s00604-015-1493-9
   Takada T, 2007, ANGEW CHEM INT EDIT, V46, P6681, DOI 10.1002/anie.200701525
   Tereshchenko A, 2017, BIOSENS BIOELECTRON, V92, P763, DOI 10.1016/j.bios.2016.09.071
   Tokudome H, 2005, APPL PHYS LETT, V87, DOI 10.1063/1.2135392
   Wang M, 2014, BIOSENS BIOELECTRON, V53, P232, DOI 10.1016/j.bios.2013.09.069
   Wang WJ, 2014, NANOSCALE, V6, P2710, DOI 10.1039/c3nr04777f
   Wood BR, 2016, CHEM SOC REV, V45, P1980, DOI 10.1039/c5cs00511f
   [武志富 Wu Zhifu], 2012, [光谱实验室, Chinese Journal of Spectroscopy laboratory], V29, P2172
   Xia L, 2014, BIOSENS BIOELECTRON, V59, P350, DOI 10.1016/j.bios.2014.03.038
   Xuan F, 2014, J AM CHEM SOC, V136, P9810, DOI 10.1021/ja502904s
   Yan K, 2014, BIOSENS BIOELECTRON, V53, P301, DOI 10.1016/j.bios.2013.09.073
   Zang Y, 2015, ANAL CHEM, V87, P5430, DOI 10.1021/acs.analchem.5b00888
   Zang Y, 2014, ANAL CHEM, V86, P12362, DOI 10.1021/ac503741x
   Zhao WW, 2014, CHEM REV, V114, P7421, DOI 10.1021/cr500100j
   Zhou XF, 2008, MATER RES BULL, V43, P2790, DOI 10.1016/j.materresbull.2007.10.011
NR 40
TC 20
Z9 21
U1 2
U2 94
PU SPRINGER WIEN
PI WIEN
PA SACHSENPLATZ 4-6, PO BOX 89, A-1201 WIEN, AUSTRIA
SN 0026-3672
EI 1436-5073
J9 MICROCHIM ACTA
JI Microchim. Acta
PD AUG
PY 2017
VL 184
IS 8
BP 2541
EP 2549
DI 10.1007/s00604-017-2257-5
PG 9
WC Chemistry, Analytical
WE Science Citation Index Expanded (SCI-EXPANDED)
SC Chemistry
GA FB3TU
UT WOS:000406066500005
DA 2023-06-30
ER

PT J
AU Senel, M
   Dervisevic, M
   Cevik, E
AF Senel, Mehmet
   Dervisevic, Muamer
   Cevik, Emre
TI A novel amperometric glucose biosensor based on reconstitution of
   glucose oxidase on thiophene-3-boronic acid polymer layer
SO CURRENT APPLIED PHYSICS
LA English
DT Article
DE Polythiophene; Glucose oxidase; Biosensor; Boronic acid
ID COVALENT IMMOBILIZATION; ELECTRODES; POLYPYRROLE; MONOLAYER;
   POLYTHIOPHENE; NANOPARTICLES; APOENZYME; COFACTOR; SENSORS; ENZYMES
AB The biosensor was constructed for determination of glucose by using glucose oxidase enzyme immobilized on poly(thiophene-3-boronic acid) (PTBA). Boronic acid functionalized polythiophene layer was obtained by electrochemical polymerization of Thiophene (Th) and thiophene-3-boronic acid (TBA) with different monomer rations. The reconstitution of the apo-glucose oxidase (apo-GOx) on a complexed flavin adenine dinucleotide (FAD) linked to polythiophene boronic acid (PTBA) monolayer yields an electrically contacted enzyme monolayer. The GOx-reconstituted enzyme electrode exhibited excellent electrocatalytic activities toward the reduction and oxidation of hydrogen peroxide as well. The PTBA/FAD/GOx biosensor shows an excellent performance for glucose at +0.4 V with a high sensitivity (2.14 mu A/mM) and lower response time (similar to 5 s) in a wide concentration range of 0.5-18 mM (correlation coefficient of 0.9952). Furthermore, the effects of applied potential, pH, temperature, electroactive interference, stability and reusability of the biosensors were discussed. (c) 2013 Elsevier B.V. All rights reserved.
C1 [Senel, Mehmet] Fatih Univ, Fac Arts & Sci, Dept Chem, TR-34500 Istanbul, Turkey.
   [Dervisevic, Muamer; Cevik, Emre] Fatih Univ, Fac Engn, Dept Genet & Bioengn, TR-34500 Istanbul, Turkey.
C3 Fatih University; Fatih University
RP Senel, M (通讯作者)，Fatih Univ, Fac Arts & Sci, Dept Chem, Buyukcekmece Kampusu, TR-34500 Istanbul, Turkey.
EM msenel@fatih.edu.tr
RI Cevik, Emre/AAI-2221-2020; Senel, Mehmet/V-2463-2018; Dervisevic,
   Muamer/V-5096-2018; Cevik, Emre/Q-2407-2017
OI Senel, Mehmet/0000-0001-7366-4746; Dervisevic,
   Muamer/0000-0002-8899-2715; cevik, emre/0000-0003-2075-7361
CR Abasiyanik MF, 2010, J ELECTROANAL CHEM, V639, P21, DOI 10.1016/j.jelechem.2009.11.001
   Bankar SB, 2009, BIOTECHNOL ADV, V27, P489, DOI 10.1016/j.biotechadv.2009.04.003
   Calvo EJ, 1996, ANAL CHEM, V68, P4186, DOI 10.1021/ac960170n
   Cui L, 2011, SYNTHETIC MET, V161, P1686, DOI 10.1016/j.synthmet.2011.06.004
   Fatemi H, 2012, CURR APPL PHYS, V12, P1033, DOI 10.1016/j.cap.2012.01.001
   FOULDS NC, 1988, ANAL CHEM, V60, P2473, DOI 10.1021/ac00173a008
   Fruk L, 2009, ANGEW CHEM INT EDIT, V48, P1550, DOI 10.1002/anie.200803098
   Gerard M, 2005, CURR APPL PHYS, V5, P174, DOI 10.1016/j.cap.2004.06.016
   Gerard M, 2002, BIOSENS BIOELECTRON, V17, P345, DOI 10.1016/S0956-5663(01)00312-8
   GLEZER V, 1993, J AM CHEM SOC, V115, P2533, DOI 10.1021/ja00059a072
   GORTON L, 1990, ANAL CHIM ACTA, V228, P23, DOI 10.1016/S0003-2670(00)80474-2
   Guerrieri A, 1998, BIOSENS BIOELECTRON, V13, P103, DOI 10.1016/S0956-5663(97)00064-X
   HELLER A, 1990, ACCOUNTS CHEM RES, V23, P128, DOI 10.1021/ar00173a002
   Heller A, 2008, CHEM REV, V108, P2482, DOI 10.1021/cr068069y
   Huang Y, 2013, SENSOR ACTUAT B-CHEM, V177, P116, DOI 10.1016/j.snb.2012.10.101
   Hyung E. Y., 2010, SENSOR, V10, P4558
   Katz E, 1999, ANAL CHIM ACTA, V385, P45, DOI 10.1016/S0003-2670(98)00688-6
   Kojima K, 1998, POLYMER, V39, P2079, DOI 10.1016/S0032-3861(97)00531-4
   Ramanavic?ius A., 2005, SENSOR ACTUAT B-CHEM, V532, P111
   Ramanavicius A, 2005, SENSOR ACTUAT B-CHEM, V111, P532, DOI 10.1016/j.snb.2005.03.038
   Senel M, 2012, CURR APPL PHYS, V12, P1118, DOI 10.1016/j.cap.2012.02.004
   Sharma AL, 2003, CURR APPL PHYS, V3, P239, DOI 10.1016/S1567-1739(02)00209-2
   Sugawara K, 2006, ELECTROANAL, V18, P1001, DOI 10.1002/elan.200603491
   Sung WJ, 2003, BIOSENS BIOELECTRON, V18, P1231, DOI 10.1016/S0956-5663(03)00091-5
   Swoboda E. P., 1969, BIOCH BIOPHY ACTA, V175, P365
   TOURILLON G, 1983, J ELECTROCHEM SOC, V130, P2042, DOI 10.1149/1.2119517
   Vidal JC, 2004, ANAL BIOCHEM, V333, P88, DOI 10.1016/j.ab.2004.06.005
   Wang J, 2008, CHEM REV, V108, P814, DOI 10.1021/cr068123a
   WEIBEL MK, 1971, J BIOL CHEM, V246, P2734
   WRING SA, 1992, ANALYST, V117, P1215, DOI 10.1039/an9921701215
   Xu LH, 2009, MAT SCI ENG C-BIO S, V29, P1306, DOI 10.1016/j.msec.2008.10.031
   Zayats M, 2002, J AM CHEM SOC, V124, P2120, DOI 10.1021/ja025503e
   Zhgou H., 2004, SENSOR ACTUAT B-CHEM, V101, P224
NR 33
TC 21
Z9 22
U1 5
U2 102
PU ELSEVIER SCIENCE BV
PI AMSTERDAM
PA PO BOX 211, 1000 AE AMSTERDAM, NETHERLANDS
SN 1567-1739
J9 CURR APPL PHYS
JI Curr. Appl. Phys.
PD SEP
PY 2013
VL 13
IS 7
BP 1199
EP 1204
DI 10.1016/j.cap.2013.03.004
PG 6
WC Materials Science, Multidisciplinary; Physics, Applied
WE Science Citation Index Expanded (SCI-EXPANDED)
SC Materials Science; Physics
GA 194KI
UT WOS:000322631400006
DA 2023-06-30
ER

PT J
AU Wei, LY
   Lin, W
   Leo, BF
   Kiew, LV
   Chang, CC
   Yuan, CJ
AF Wei, Lan-Yi
   Lin, Wei
   Leo, Bey-Fen
   Kiew, Lik-Voon
   Chang, Chia-Ching
   Yuan, Chiun-Jye
TI Development of the Sensing Platform for Protein Tyrosine Kinase Activity
SO BIOSENSORS-BASEL
LA English
DT Article
DE biosensor; electrochemical analysis; tyrosine kinase
ID ELECTROCHEMICAL DETECTION; PHOSPHORYLATION; INHIBITION; BIOSENSOR;
   YEAST; HCK
AB A miniature tyrosinase-based electrochemical sensing platform for label-free detection of protein tyrosine kinase activity was developed in this study. The developed miniature sensing platform can detect the substrate peptides for tyrosine kinases, such as c-Src, Hck and Her2, in a low sample volume (1-2 mu L). The developed sensing platform exhibited a high reproducibility for repetitive measurement with an RSD (relative standard deviation) of 6.6%. The developed sensing platform can detect the Hck and Her2 in a linear range of 1-200 U/mL with the detection limit of 1 U/mL. The sensing platform was also effective in assessing the specificity and efficacies of the inhibitors for protein tyrosine kinases. This is demonstrated by the detection of significant inhibition of Hck (similar to 88.1%, but not Her2) by the Src inhibitor 1, an inhibitor for Src family kinases, as well as the significant inhibition of Her2 (similar to 91%, but not Hck) by CP-724714 through the platform. These results suggest the potential of the developed miniature sensing platform as an effective tool for detecting different protein tyrosine kinase activity and for accessing the inhibitory effect of various inhibitors to these kinases.
C1 [Wei, Lan-Yi; Lin, Wei; Kiew, Lik-Voon; Chang, Chia-Ching; Yuan, Chiun-Jye] Natl Yang Ming Chiao Tung Univ, Dept Biol Sci & Technol, Hsinchu 30068, Taiwan.
   [Leo, Bey-Fen] Univ Malaya, Fac Med, Kuala Lumpur 50603, Malaysia.
   [Leo, Bey-Fen; Kiew, Lik-Voon; Chang, Chia-Ching; Yuan, Chiun-Jye] Natl Yang Ming Chiao Tung Univ, Taiwan Malaysia Semicond & Biomed Oversea Sci & T, Hsinchu 30068, Taiwan.
   [Kiew, Lik-Voon] Univ Malaya, Fac Med, Dept Pharmacol, Kuala Lumpur 50603, Malaysia.
   [Chang, Chia-Ching; Yuan, Chiun-Jye] Natl Yang Ming Chiao Tung Univ, Ctr Intelligent Drug Syst & Smart Biodevices IDS2, Hsinchu 30068, Taiwan.
   [Chang, Chia-Ching] Natl Yang Ming Chiao Tung Univ, Dept Electrophys, Hsinchu 30010, Taiwan.
   [Chang, Chia-Ching] Acad Sinica, Inst Phys, Taipei 11529, Taiwan.
   [Yuan, Chiun-Jye] Natl Yang Ming Chiao Tung Univ, Inst Mol Med & Bioengn, Hsinchu 30068, Taiwan.
C3 National Yang Ming Chiao Tung University; Universiti Malaya; National
   Yang Ming Chiao Tung University; Universiti Malaya; National Yang Ming
   Chiao Tung University; National Yang Ming Chiao Tung University;
   Academia Sinica - Taiwan; National Yang Ming Chiao Tung University
RP Yuan, CJ (通讯作者)，Natl Yang Ming Chiao Tung Univ, Dept Biol Sci & Technol, Hsinchu 30068, Taiwan.; Yuan, CJ (通讯作者)，Natl Yang Ming Chiao Tung Univ, Taiwan Malaysia Semicond & Biomed Oversea Sci & T, Hsinchu 30068, Taiwan.; Yuan, CJ (通讯作者)，Natl Yang Ming Chiao Tung Univ, Ctr Intelligent Drug Syst & Smart Biodevices IDS2, Hsinchu 30068, Taiwan.; Yuan, CJ (通讯作者)，Natl Yang Ming Chiao Tung Univ, Inst Mol Med & Bioengn, Hsinchu 30068, Taiwan.
EM lanyi.bce99g@nctu.edu.tw; squall5838.bt07g@nctu.edu.tw;
   beyfenleo@um.edu.my; lvkiew@um.edu.my; ccchang01@nctu.edu.tw;
   cjyuan@nctu.edu.tw
RI Chang, Chia-Ching/F-1247-2011; Leo, Bey/HHN-7701-2022; Leo, Bey
   Fen/C-4133-2017; KIEW, LIK VOON/B-8789-2010
OI Chang, Chia-Ching/0000-0002-3444-0894; Leo, Bey Fen/0000-0002-8075-0295;
   KIEW, LIK VOON/0000-0002-6855-9631; Lin, Wei/0000-0003-2355-2521
FU Ministry of Science and Technology (MOST), Taiwan [MOST
   107-2314-B-009-002, MOST 109-2314-B-009-002, MOST 109-2327-B-010-005,
   MOST 109-2927-I-009-003]; University of Malaya Research Grant-SATU
   [ST003-2020]
FX This research was funded by the grants MOST 107-2314-B-009-002, MOST
   109-2314-B009-002, MOST 109-2327-B-010-005 and MOST 109-2927-I-009-003
   from the Ministry of Science and Technology (MOST), Taiwan and the
   University of Malaya Research Grant-SATU (ST003-2020).
CR Anselmo Anthony N, 2004, Biochem J, V381, pe1
   Arkin M, 2008, CURR OPIN INVEST DR, V9, P1264
   Beausoleil SA, 2006, NAT BIOTECHNOL, V24, P1285, DOI 10.1038/nbt1240
   Chang CY, 2019, INORG CHEM COMMUN, V107, DOI 10.1016/j.inoche.2019.107461
   Chang CY, 2019, APPL PHYS LETT, V114, DOI 10.1063/1.5087030
   Chiku M, 2010, BIOSENS BIOELECTRON, V26, P235, DOI 10.1016/j.bios.2010.06.027
   Freeman R, 2010, NANO LETT, V10, P2192, DOI 10.1021/nl101052f
   Giamas G, 2007, PHARMACOGENOMICS, V8, P1005, DOI 10.2217/14622416.8.8.1005
   GLENNEY JR, 1988, J IMMUNOL METHODS, V109, P277, DOI 10.1016/0022-1759(88)90253-0
   GOULD KL, 1989, NATURE, V342, P39, DOI 10.1038/342039a0
   Graves JD, 1999, PHARMACOL THERAPEUT, V82, P111, DOI 10.1016/S0163-7258(98)00056-4
   Huang SY, 2021, MSPHERE, V6, DOI 10.1128/mSphere.00104-21
   Hubbard SR, 2000, ANNU REV BIOCHEM, V69, P373, DOI 10.1146/annurev.biochem.69.1.373
   HUNTER T, 1995, CELL, V80, P225, DOI 10.1016/0092-8674(95)90405-0
   Hunter T, 1997, TRENDS BIOCHEM SCI, V22, P18, DOI 10.1016/S0968-0004(96)10068-2
   Ji J, 2009, CHEM COMMUN, P1508, DOI 10.1039/b820738k
   Kerman K, 2007, ANAL CHIM ACTA, V588, P26, DOI 10.1016/j.aca.2007.02.001
   Kerman K, 2007, ANAL CHEM, V79, P6881, DOI 10.1021/ac070438i
   Kerman K, 2008, ANAL CHEM, V80, P9395, DOI 10.1021/ac801208e
   Kerman K, 2009, BIOSENS BIOELECTRON, V24, P1484, DOI 10.1016/j.bios.2008.10.024
   Kiew LV, 2021, BIOSENS BIOELECTRON, V183, DOI 10.1016/j.bios.2021.113213
   Li BY, 2013, ANALYST, V138, P7212, DOI 10.1039/c3an01483e
   Liu L, 2017, SENSOR ACTUAT B-CHEM, V248, P178, DOI 10.1016/j.snb.2017.03.122
   Lohrisch C, 2001, SEMIN ONCOL, V28, P3, DOI 10.1053/sonc.2001.29713
   Manning G, 2002, SCIENCE, V298, P1912, DOI 10.1126/science.1075762
   Martic S, 2011, ANALYST, V136, P107, DOI 10.1039/c0an00438c
   Moasser MM, 2007, ONCOGENE, V26, P6469, DOI 10.1038/sj.onc.1210477
   Normanno N, 2006, GENE, V366, P2, DOI 10.1016/j.gene.2005.10.018
   Omar N, 2015, PATHOGENESIS, V2, P1, DOI DOI 10.1016/J.PATH0G.2015.05.002
   Paul Manash K, 2004, Int J Med Sci, V1, P101
   PEARSON RB, 1991, METHOD ENZYMOL, V200, P62
   Poh AR, 2015, ONCOTARGET, V6, P15752, DOI 10.18632/oncotarget.4199
   Riese DJ, 1998, BIOESSAYS, V20, P41, DOI 10.1002/(SICI)1521-1878(199801)20:1<41::AID-BIES7>3.0.CO;2-V
   Rothman DM, 2005, TRENDS CELL BIOL, V15, P502, DOI 10.1016/j.tcb.2005.07.003
   SANADA H, 1972, BIOCHIM BIOPHYS ACTA, V261, P258, DOI 10.1016/0304-4165(72)90336-4
   Song HF, 2008, CHEM COMMUN, P502, DOI 10.1039/b714383d
   Tan DZ, 2019, INT J ELECTROCHEM SC, V14, P5707, DOI 10.20964/2019.06.75
   Tian GC, 2001, BIOCHEMISTRY-US, V40, P7084, DOI 10.1021/bi0100586
   Vlahovic G, 2003, ONCOLOGIST, V8, P531, DOI 10.1634/theoncologist.8-6-531
   Wang CL, 2012, ANAL CHEM, V84, P971, DOI 10.1021/ac202369d
   Wang J, 2011, J ELECTROANAL CHEM, V656, P274, DOI 10.1016/j.jelechem.2010.10.012
   Yang Y, 2011, BIOSENS BIOELECTRON, V28, P284, DOI 10.1016/j.bios.2011.07.033
   Yokoyama N, 2005, BIOCHEMISTRY-US, V44, P8841, DOI 10.1021/bi0500832
   ZIEGLER SF, 1987, MOL CELL BIOL, V7, P2276, DOI 10.1128/MCB.7.6.2276
NR 44
TC 0
Z9 0
U1 4
U2 19
PU MDPI
PI BASEL
PA ST ALBAN-ANLAGE 66, CH-4052 BASEL, SWITZERLAND
EI 2079-6374
J9 BIOSENSORS-BASEL
JI Biosensors-Basel
PD JUL
PY 2021
VL 11
IS 7
AR 240
DI 10.3390/bios11070240
PG 11
WC Chemistry, Analytical; Nanoscience & Nanotechnology; Instruments &
   Instrumentation
WE Science Citation Index Expanded (SCI-EXPANDED)
SC Chemistry; Science & Technology - Other Topics; Instruments &
   Instrumentation
GA TO0XR
UT WOS:000676646600001
PM 34356711
OA Green Published, gold
DA 2023-06-30
ER

PT J
AU Valekunja, RB
   Kamakoti, V
   Peter, A
   Phadnis, S
   Prasad, S
   Nagaraj, VJ
AF Valekunja, Rohini Bhat
   Kamakoti, Vikramshankar
   Peter, Anitha
   Phadnis, Shamprasad
   Prasad, Shalini
   Nagaraj, Vinay J.
TI The detection of papaya ringspot virus coat protein using an
   electrochemical immunosensor
SO Analytical Methods
LA English
DT Article
ID IMPEDANCE SPECTROSCOPY BIOSENSOR; IMMUNODIAGNOSIS; STRAINS; SENSOR; PCR
AB Papaya is a widely grown and economically important fruit crop in the tropics and subtropics. A serious threat to papaya cultivation is a highly destructive disease caused by papaya ringspot virus (PRSV) which can result in complete loss of yield. Early identification and removal of PRSV infected plants can prevent the spread of the disease throughout the orchard and avoid significant crop loss. In this study, an electrochemical impedance spectroscopy-based immuno-sensor was developed for the highly sensitive detection of PRSV coat protein (PRSV-CP). The PRSV-CP gene was cloned and recombinant protein was expressed and purified from E. coli. Polyclonal antibodies were raised against the recombinant PRSV-CP, and their specificity as well as reactivity was assessed by western blotting and ELISA using extracts from healthy and PRSV-infected papaya plant saps. The electrochemical sensor surface was functionalized with the anti-PRSV-CP antibody to demonstrate the highly sensitive detection of the PRSV-CP. A prototype of the biosensor has been developed that provides a convenient on/off visual signal to rapidly identify papaya samples that contain the PRSV-CP. The technology developed in this study has the potential to serve as a rapid, easy-to-use, economical tool for the detection of plant pathogens in the field.
C1 [Valekunja, Rohini Bhat; Peter, Anitha; Phadnis, Shamprasad] UAS, GKVK, Coll Agr, Dept Plant Biotechnol, Bangalore 560065, Karnataka, India.
   [Kamakoti, Vikramshankar; Prasad, Shalini] Univ Texas Dallas, Dept Bioengn, 800 W Campbell Rd,BSB 11-102, Richardson, TX 75080 USA.
   [Nagaraj, Vinay J.] Midwestern Univ, Dept Biochem, 19555 North 59th Ave, Glendale, AZ 85308 USA.
C3 University of Agricultural Sciences Bangalore; University of Texas
   System; University of Texas Dallas; Midwestern University
RP Prasad, S (通讯作者)，Univ Texas Dallas, Dept Bioengn, 800 W Campbell Rd,BSB 11-102, Richardson, TX 75080 USA.; Nagaraj, VJ (通讯作者)，Midwestern Univ, Dept Biochem, 19555 North 59th Ave, Glendale, AZ 85308 USA.
EM Shalini.Prasad@utdallas.edu; nvinay@midwestern.edu
RI Peter, Anitha/AAA-8001-2021; Prasad, Shalini/W-6376-2019
OI Prasad, Shalini/0000-0002-2404-3801; Peter, Anitha/0000-0002-7872-8574
CR Agarwal S, 2009, J PLANT BIOCHEM BIOT, V18, P109, DOI 10.1007/BF03263306
   AZAD MAK, 2014, SCI WORLD J, DOI DOI 10.1155/2014/768038
   Azad MA, 2013, INT J GENOMICS, V2013, DOI 10.1155/2013/235487
   Daniels JS, 2007, ELECTROANAL, V19, P1239, DOI 10.1002/elan.200603855
   Fernandez-Sanchez C, 2005, TRAC-TREND ANAL CHEM, V24, P37, DOI 10.1016/j.trac.2004.08.010
   Gonsalves D, 1998, ANNU REV PHYTOPATHOL, V36, P415, DOI 10.1146/annurev.phyto.36.1.415
   Hema MV, 2004, J PLANT PATHOL, V86, P35
   Huo P, 2015, ACTA VIROL, V59, P380, DOI 10.4149/av_2015_04_380
   Jacobs M, 2014, BIOSENS BIOELECTRON, V55, P7, DOI 10.1016/j.bios.2013.11.022
   Labib M, 2011, ANALYST, V136, P708, DOI 10.1039/c0an00741b
   LINDBO JA, 1992, VIROLOGY, V189, P725, DOI 10.1016/0042-6822(92)90595-G
   Lisdat F, 2008, ANAL BIOANAL CHEM, V391, P1555, DOI 10.1007/s00216-008-1970-7
   Rodriguez MLL, 2015, SENSOR ACTUAT B-CHEM, V207, P447, DOI 10.1016/j.snb.2014.10.030
   Maheshwari Y, 2015, MOL BIOTECHNOL, V57, P644, DOI 10.1007/s12033-015-9854-5
   Nagaraj VJ, 2014, ENVIRON SCI-PROC IMP, V16, P135, DOI 10.1039/c3em00406f
   Ohno R, 2013, BIOSENS BIOELECTRON, V40, P422, DOI 10.1016/j.bios.2012.07.052
   Prodromidis MI, 2010, ELECTROCHIM ACTA, V55, P4227, DOI 10.1016/j.electacta.2009.01.081
   Rana S, 2011, ELECTROCHIM ACTA, V56, P8559, DOI 10.1016/j.electacta.2011.07.055
   Randviir EP, 2013, ANAL METHODS-UK, V5, P1098, DOI 10.1039/c3ay26476a
   Savary S, 2012, FOOD SECUR, V4, P519, DOI 10.1007/s12571-012-0200-5
   Selvam AP, 2016, SCI REP-UK, V6, DOI 10.1038/srep23111
   Selvam AP, 2013, FUTUR CARDIOL, V9, P137, DOI [10.2217/FCA.12.76, 10.2217/fca.12.76]
   Shanmugam NR, 2016, NANOMEDICINE-UK, V11, P1345, DOI 10.2217/nnm-2016-0048
   Sreenivasulu M, 2010, PLANT PATHOLOGY J, V26, P25, DOI 10.5423/PPJ.2010.26.1.025
   Srinivasulu M, 2011, PHYTOPATHOL MEDITERR, V50, P359
   Thirugnanavel A, 2015, INDIAN J AGR SCI, V85, P1069
   WANG CH, 1994, PHYTOPATHOLOGY, V84, P1205, DOI 10.1094/Phyto-84-1205
   Wang J, 2005, ELECTROCHEM SOLID ST, V8, pH61, DOI 10.1149/1.1943549
   Xu MY, 2013, BIOSENS BIOELECTRON, V39, P21, DOI 10.1016/j.bios.2012.06.014
   Yang HY, 2013, TALANTA, V111, P62, DOI 10.1016/j.talanta.2013.01.060
   Yang L, 2008, BIOTECHNOL ADV, V26, P135, DOI 10.1016/j.biotechadv.2007.10.003
NR 31
TC 5
Z9 5
U1 0
U2 19
PU ROYAL SOC CHEMISTRY
PI CAMBRIDGE
PA THOMAS GRAHAM HOUSE, SCIENCE PARK, MILTON RD, CAMBRIDGE CB4 0WF, CAMBS,
   ENGLAND
SN 1759-9660
EI 1759-9679
J9 ANAL METHODS-UK
JI Anal. Methods
PY 2016
VL 8
IS 48
BP 8534
EP 8541
DI 10.1039/c6ay02201d
PG 8
WC Chemistry, Analytical; Food Science & Technology; Spectroscopy
WE Science Citation Index Expanded (SCI-EXPANDED)
SC Chemistry; Food Science & Technology; Spectroscopy
GA EJ3GU
UT WOS:000393101400018
DA 2023-06-30
ER

PT J
AU Wu, BY
   Hou, SH
   Yu, M
   Qin, X
   Li, S
   Chen, Q
AF Wu, Bao-Yan
   Hou, Shi-Hua
   Yu, Min
   Qin, Xia
   Li, Sha
   Chen, Qiang
TI Layer-by-layer assemblies of chitosan/multi-wall carbon nanotubes and
   glucose oxidase for amperometric glucose biosensor applications
SO MATERIALS SCIENCE & ENGINEERING C-BIOMIMETIC AND SUPRAMOLECULAR SYSTEMS
LA English
DT Article
DE Layer-by-layer; Multi-wall carbon nanotubes; Chitosan; Amperometric
   biosensor
ID MULTILAYER FILMS; MODIFIED ELECTRODE; GOLD NANOPARTICLES;
   POLYELECTROLYTE; IMMOBILIZATION; SOLUBILIZATION; OXIDATION; ENZYMES
AB A novel amperometric glucose biosensor based on multilayer films containing chitosan, multi-wall carbon nanotubes (MWCNTs) and glucose oxidase (GOD) was developed. MWCNTs were solubilized in chitosan (Chit-MWCNTs) used to interact with GOD. Poly (allylamine) (PAA) and polyvinylsulfuric acid potassium salt (PVS) were alternately deposited on the cleaned Pt electrode surface ((PVS/PAA)(3)/Pt). The (PVS/PAA)(3)/Pt electrode was alternately immersed in Chit-MWCNTs and GOD to assemble different layers of multilayer films. PBS washing was applied at the end of each assembly deposition for dissociating the weak adsorption. Micrographs of MWCNTs were obtained by scanning electron microscope. and properties of the resulting biosensors were measured by electrochemical measurements. Among the resulting biosensors, the biosensor based on eight layers of multilayer films was best. The resulting biosensor was able to efficiently monitor glucose. with the response time within 8 s, a detection limit of 21 mu M estimated at a signal-to-noise ratio of 3. a linear range of 1-10 mM, the sensitivity of 0.45 mu A/mM, and well stability. The study can provide a feasible simple approach on developing a new immobilization matrix for biosensors; and surface functionalization. (C) 2008 Elsevier B.V. All rights reserved.
C1 [Yu, Min; Qin, Xia; Li, Sha; Chen, Qiang] Nankai Univ, Key Lab Bioact Mat, Minist Educ, Coll Life Sci, Tianjin 300071, Peoples R China.
   [Wu, Bao-Yan] S China Normal Univ, MOE Key Lab Laser Life Sci, Guangzhou 510631, Guangdong, Peoples R China.
   [Wu, Bao-Yan] S China Normal Univ, Inst Laser Life Sci, Guangzhou 510631, Guangdong, Peoples R China.
   [Hou, Shi-Hua] S China Univ Technol, Sch Elect & Informat Engn, Guangzhou 510640, Peoples R China.
C3 Nankai University; South China Normal University; South China Normal
   University; South China University of Technology
RP Chen, Q (通讯作者)，Nankai Univ, Key Lab Bioact Mat, Minist Educ, Coll Life Sci, Tianjin 300071, Peoples R China.
EM qiangchen@nankai.edu.cn
RI chen, qiang/GWZ-7308-2022; chen, qiang/HGU-5418-2022
FU National Science Foundation of China [30772746]; The Science and
   Technology Development Plan of Tianjin [06YFGPNC03900]
FX The support by the National Science Foundation of China (Grant No
   30772746) and The Science and Technology Development Plan of Tianjin
   (Grant No 06YFGPNC03900) is well acknowledged.
CR Anzai J, 2000, LANGMUIR, V16, P2851, DOI 10.1021/la9910024
   Chen S, 2004, INT J CONTROL AUTOM, V2, P1
   Hodak J, 1997, LANGMUIR, V13, P2708, DOI 10.1021/la962014h
   Hoshi T, 2001, ANAL CHEM, V73, P5310, DOI 10.1021/ac010605t
   Huang JD, 2007, MAT SCI ENG C-BIO S, V27, P29, DOI 10.1016/j.msec.2006.01.001
   IIJIMA S, 1993, NATURE, V363, P603, DOI 10.1038/363603a0
   IIJIMA S, 1991, NATURE, V354, P56, DOI 10.1038/354056a0
   Liu Y, 2007, ELECTROANAL, V19, P55, DOI 10.1002/elan.200603692
   Love JC, 2005, CHEM REV, V105, P1103, DOI 10.1021/cr0300789
   LVOV Y, 1995, J AM CHEM SOC, V117, P6117, DOI 10.1021/ja00127a026
   Moghaddam MJ, 2004, NANO LETT, V4, P89, DOI 10.1021/nl034915y
   O'Connell MJ, 2001, CHEM PHYS LETT, V342, P265, DOI 10.1016/S0009-2614(01)00490-0
   Pan DW, 2005, ANAL SCI, V21, P367, DOI 10.2116/analsci.21.367
   PAZUR JH, 1964, BIOCHEMISTRY-US, V3, P578, DOI 10.1021/bi00892a018
   Rao SV, 1999, BIOTECHNOL BIOENG, V65, P389, DOI 10.1002/(SICI)1097-0290(19991120)65:4<389::AID-BIT3>3.0.CO;2-V
   Rouse JH, 2004, CHEM MATER, V16, P3904, DOI 10.1021/cm049708t
   Valentini F, 2003, ANAL CHEM, V75, P5413, DOI 10.1021/ac0300237
   Wang J, 2005, ELECTROANAL, V17, P7, DOI 10.1002/elan.200403113
   Wang J, 2003, ANAL CHEM, V75, P2075, DOI 10.1021/ac030007+
   Wang J, 2003, J AM CHEM SOC, V125, P2408, DOI 10.1021/ja028951v
   WILLNER I, 1997, ELECTROANAL, V13, P9
   WILSON R, 1992, BIOSENS BIOELECTRON, V7, P165, DOI 10.1016/0956-5663(92)87013-F
   Wu BY, 2008, MAT SCI ENG C-BIO S, V28, P1065, DOI 10.1016/j.msec.2007.04.035
   Wu BY, 2007, BIOSENS BIOELECTRON, V22, P2854, DOI 10.1016/j.bios.2006.11.028
   Wu BY, 2007, BIOSENS BIOELECTRON, V22, P838, DOI 10.1016/j.bios.2006.03.009
   Wu FH, 2002, ELECTROCHEM COMMUN, V4, P690, DOI 10.1016/S1388-2481(02)00435-6
   Wu KB, 2003, SENSOR ACTUAT B-CHEM, V96, P658, DOI 10.1016/j.snb.2003.07.011
   YAN Z, 2005, ELECTROCHIM ACTA, V51, P649
   Yang MH, 2006, BIOMATERIALS, V27, P246, DOI 10.1016/j.biomaterials.2005.05.077
   Zhang MG, 2004, ANAL CHEM, V76, P5045, DOI 10.1021/ac049519u
   Zhang MN, 2004, LANGMUIR, V20, P8781, DOI 10.1021/la048923l
NR 31
TC 44
Z9 45
U1 0
U2 26
PU ELSEVIER SCIENCE BV
PI AMSTERDAM
PA PO BOX 211, 1000 AE AMSTERDAM, NETHERLANDS
SN 0928-4931
J9 MAT SCI ENG C-BIO S
JI Mater. Sci. Eng. C-Biomimetic Supramol. Syst.
PD JAN 1
PY 2009
VL 29
IS 1
BP 346
EP 349
DI 10.1016/j.msec.2008.07.018
PG 4
WC Materials Science, Multidisciplinary
WE Science Citation Index Expanded (SCI-EXPANDED)
SC Materials Science
GA 390AM
UT WOS:000262136700056
DA 2023-06-30
ER

PT J
AU Yang, XS
   Chen, X
   Zhang, X
   Yang, WS
   Evans, DG
AF Yang, Xiushuang
   Chen, Xu
   Zhang, Xiong
   Yang, Wensheng
   Evans, David G.
TI Direct electrochemistry and electrocatalysis with horseradish peroxidase
   immobilized in polyquaternium-manganese oxide nanosheet nanocomposite
   films
SO SENSORS AND ACTUATORS B-CHEMICAL
LA English
DT Article
DE Horseradish peroxidase; Direct electrochemistry; Biosensor; Manganese
   oxide nanosheets; Polyquaternium
ID NANOTUBES MODIFIED ELECTRODE; GOLD NANOPARTICLES; ENZYME ELECTRODE;
   CYTOCHROME-C; MYOGLOBIN; BIOSENSOR; DELAMINATION; HEMOGLOBIN
AB A novel biocompatible polyquaternium (QY)-manganese oxide nanosheet (MNS) nanocomposite has been prepared and shown to be a promising matrix for horseradish peroxidase (HRP) immobilization. The resulting HRP-QY-MNS film was characterized by Fourier transform infrared (FTIR) and circular dichroism (CD) spectroscopy, which indicated that HRP retained its native structure in the nanocomposite film. An HRP-QY-MNS film-modified glassy carbon electrode exhibited a pair of well-defined and quasi-reversible cyclic voltammetric peaks centered at -0.272 V (vs. Ag/AgCl) in pH 7.0 phosphate buffer solution. The direct electrochemical behavior of HRP was greatly enhanced in the QY-MNS nanocomposite film compared with that in single-component QY or MNS films. The immobilized HRP showed excellent electrocatalysis in the reduction of hydrogen peroxide (H2O2), which was exploited in the construction of an H2O2 biosensor. The linear range of the biosensor for H2O2 was found to be from 1.0 x 10(-7) to 3.2 x 10(-5) M with a correlation coefficient of 0.998. The detection limit was 7.8 x 10(-8) M at a signal-to-noise ratio of 3. The biosensor exhibited rapid response and good long-term stability. (C) 2008 Elsevier B.V. All rights reserved.
C1 [Yang, Xiushuang; Chen, Xu; Zhang, Xiong; Yang, Wensheng; Evans, David G.] Beijing Univ Chem Technol, State Key Lab Chem Resource Engn, Beijing 100029, Peoples R China.
C3 Beijing University of Chemical Technology
RP Yang, WS (通讯作者)，Beijing Univ Chem Technol, State Key Lab Chem Resource Engn, Beijing 100029, Peoples R China.
EM yangws@mail.buct.edu.cn
RI Zhang, Xiong/B-9562-2012
OI Zhang, Xiong/0000-0001-9760-5206
FU National Natural Science Foundation of China; National 863 Project
   [2006AA03Z343]; the 111 Project [B07004]; Program for Changjiang
   Scholars and Innovative Research Teams in Universities [IRT0406]
FX We gratefully acknowledge financial support from the National Natural
   Science Foundation of China, the National 863 Project (Grant No.
   2006AA03Z343), the 111 Project (Grant No. B07004), and Program for
   Changjiang Scholars and Innovative Research Teams in Universities (Grant
   No. IRT0406).
CR Barhoumi H, 2006, MAT SCI ENG C-BIO S, V26, P328, DOI 10.1016/j.msec.2005.10.042
   BOND AM, 1980, MODERN POLAROGRAPHIC
   Chen XH, 2000, ANAL CHIM ACTA, V412, P89, DOI 10.1016/S0003-2670(99)00877-6
   Croce F, 1998, NATURE, V394, P456, DOI 10.1038/28818
   Di JW, 2005, ANAL CHIM ACTA, V553, P196, DOI 10.1016/j.aca.2005.08.013
   DONG SJ, 1994, ANAL CHEM, V66, P3895, DOI 10.1021/ac00094a009
   Fantuzzi A, 2004, J AM CHEM SOC, V126, P5040, DOI 10.1021/ja049855s
   Gu HY, 2001, J ELECTROANAL CHEM, V516, P119, DOI 10.1016/S0022-0728(01)00669-6
   Huynh WU, 1999, ADV MATER, V11, P923, DOI 10.1002/(SICI)1521-4095(199908)11:11<923::AID-ADMA923>3.0.CO;2-T
   KAMIN RA, 1980, ANAL CHEM, V52, P1198, DOI 10.1021/ac50058a010
   Kumar CV, 2000, J AM CHEM SOC, V122, P830, DOI 10.1021/ja993310u
   LAVIRON E, 1979, J ELECTROANAL CHEM, V101, P19, DOI 10.1016/S0022-0728(79)80075-3
   Liu AH, 2005, ANAL CHEM, V77, P8068, DOI 10.1021/ac051640t
   Liu SQ, 2004, BIOSENS BIOELECTRON, V19, P963, DOI 10.1016/j.bios.2003.08.025
   Liu Y, 2006, SENSOR ACTUAT B-CHEM, V115, P109, DOI 10.1016/j.snb.2005.08.048
   Liu Z, 2000, LANGMUIR, V16, P4154, DOI 10.1021/la9913755
   Luo XL, 2007, ELECTROCHIM ACTA, V52, P1865, DOI 10.1016/j.electacta.2006.07.051
   Omomo Y, 2003, J AM CHEM SOC, V125, P3568, DOI 10.1021/ja021364p
   Osada M, 2006, ADV MATER, V18, P295, DOI 10.1002/adma.200501810
   Sakai N, 2005, J ELECTROCHEM SOC, V152, pE384, DOI 10.1149/1.2104227
   Sasaki T, 1998, J AM CHEM SOC, V120, P4682, DOI 10.1021/ja974262l
   Singh M, 2004, J MATER CHEM, V14, P871, DOI 10.1039/b314288d
   Topoglidis E, 2003, LANGMUIR, V19, P6894, DOI 10.1021/la034466h
   Torii Hajime, 1996, P1
   Tripathi VS, 2006, BIOSENS BIOELECTRON, V21, P1529, DOI 10.1016/j.bios.2005.07.006
   Wang JX, 2002, ANAL CHEM, V74, P1993, DOI 10.1021/ac010978u
   Wang SF, 2005, LANGMUIR, V21, P9260, DOI 10.1021/la050947k
   Xiao H, 2007, CHEM LETT, V36, P772, DOI 10.1246/cl.2007.772
   Xiao Y, 2000, ANAL BIOCHEM, V278, P22, DOI 10.1006/abio.1999.4360
   Xu Q, 2006, BIOSENS BIOELECTRON, V22, P768, DOI 10.1016/j.bios.2006.02.010
   Zhang H, 2006, J PHYS CHEM B, V110, P2171, DOI 10.1021/jp055301f
   Zhang Li-Na, 2007, Zhongguo Shengwu Huaxue yu Fenzi Shengwu Xuebao, V23, P106
   Zhang L, 2007, ADV FUNCT MATER, V17, P1958, DOI 10.1002/adfm.200600991
   Zhang Y, 2004, ELECTROCHIM ACTA, V49, P1981, DOI 10.1016/j.electacta.2003.12.028
   Zhao GC, 2005, ELECTROCHEM COMMUN, V7, P256, DOI 10.1016/j.elecom.2005.01.006
   Zhao GC, 2003, ELECTROCHEM COMMUN, V5, P825, DOI 10.1016/j.elecom.2003.07.006
   Zhao YD, 2002, SENSOR ACTUAT B-CHEM, V87, P168, DOI 10.1016/S0925-4005(02)00232-0
NR 37
TC 26
Z9 27
U1 0
U2 23
PU ELSEVIER SCIENCE SA
PI LAUSANNE
PA PO BOX 564, 1001 LAUSANNE, SWITZERLAND
EI 0925-4005
J9 SENSOR ACTUAT B-CHEM
JI Sens. Actuator B-Chem.
PD AUG 28
PY 2008
VL 134
IS 1
BP 182
EP 188
DI 10.1016/j.snb.2008.04.026
PG 7
WC Chemistry, Analytical; Electrochemistry; Instruments & Instrumentation
WE Science Citation Index Expanded (SCI-EXPANDED)
SC Chemistry; Electrochemistry; Instruments & Instrumentation
GA 357ZI
UT WOS:000259885500028
DA 2023-06-30
ER

PT J
AU Feng, DZ
   Su, J
   Xu, Y
   He, GF
   Wang, CG
   Wang, X
   Pan, TR
   Ding, XT
   Mi, XQ
AF Feng, Dezhi
   Su, Jing
   Xu, Yi
   He, Guifang
   Wang, Chenguang
   Wang, Xiao
   Pan, Tingrui
   Ding, Xianting
   Mi, Xianqiang
TI DNA tetrahedron-mediated immune-sandwich assay for rapid and sensitive
   detection of PSA through a microfluidic electrochemical detection system
SO MICROSYSTEMS & NANOENGINEERING
LA English
DT Article
ID PROSTATE-SPECIFIC ANTIGEN; LABEL-FREE; QUANTITATIVE DETECTION;
   BIOSENSOR; PLATFORM; CANCER; DEVICE; IMMUNOSENSOR; ELECTRODES;
   ANTIBODIES
AB Prostate-specific antigen (PSA) is the most widely used biomarker for the early diagnosis of prostate cancer. Existing methods for PSA detection are burdened with some limitations and require improvement. Herein, we developed a novel microfluidic-electrochemical (mu FEC) detection system for PSA detection. First, we constructed an electrochemical biosensor based on screen-printed electrodes (SPEs) with modification of gold nanoflowers (Au NFs) and DNA tetrahedron structural probes (TSPs), which showed great detection performance. Second, we fabricated microfluidic chips by DNA TSP-Au NF-modified SPEs and a PDMS layer with designed dense meandering microchannels. Finally, the mu FEC detection system was achieved based on microfluidic chips integrated with the liquid automatic conveying unit and electrochemical detection platform. The mu FEC system we developed acquired great detection performance for PSA detection in PBS solution. For PSA assays in spiked serum samples of the mu FEC system, we obtained a linear dynamic range of 1-100 ng/mL with a limit of detection of 0.2 ng/mL and a total reaction time <25 min. Real serum samples of prostate cancer patients presented a strong correlation between the "gold-standard" chemiluminescence assays and the mu FEC system. In terms of operation procedure, cost, and reaction time, our method was superior to the current methods for PSA detection and shows great potential for practical clinical application in the future.
C1 [Feng, Dezhi; Mi, Xianqiang] Chinese Acad Sci, Shanghai Inst Microsyst & Informat Technol, Key Lab Funct Mat Informat, Shanghai 200050, Peoples R China.
   [Feng, Dezhi; Xu, Yi; He, Guifang; Wang, Chenguang; Wang, Xiao; Mi, Xianqiang] Chinese Acad Sci, Shanghai Adv Res Inst, Shanghai 201210, Peoples R China.
   [Feng, Dezhi; Wang, Chenguang; Mi, Xianqiang] Univ Chinese Acad Sci, Beijing 100049, Peoples R China.
   [Su, Jing; Ding, Xianting] Shanghai Jiao Tong Univ, Sch Biomed Engn, Inst Personalized Med, State Key Lab Oncogenes & Related Genes, Shanghai 200030, Peoples R China.
   [He, Guifang; Wang, Xiao] Shanghai Univ, Sch Life Sci, Shanghai 200444, Peoples R China.
   [Pan, Tingrui] Chinese Acad Sci, Shenzhen Inst Adv Technol, Shenzhen 518055, Peoples R China.
   [Mi, Xianqiang] CAS Ctr Excellence Superconducting Elect, CENSE, Shanghai 200050, Peoples R China.
   [Mi, Xianqiang] Chinese Acad Sci, Univ Chinese Acad Sci, Hangzhou Inst Adv Study, Key Lab Syst Hlth Sci Zhejiang Prov, Hangzhou 310024, Peoples R China.
C3 Chinese Academy of Sciences; Shanghai Institute of Microsystem &
   Information Technology, CAS; Chinese Academy of Sciences; Shanghai
   Advanced Research Institute, CAS; Chinese Academy of Sciences;
   University of Chinese Academy of Sciences, CAS; Shanghai Jiao Tong
   University; Shanghai University; Chinese Academy of Sciences; Shenzhen
   Institute of Advanced Technology, CAS; Chinese Academy of Sciences;
   University of Chinese Academy of Sciences, CAS
RP Mi, XQ (通讯作者)，Chinese Acad Sci, Shanghai Inst Microsyst & Informat Technol, Key Lab Funct Mat Informat, Shanghai 200050, Peoples R China.; Mi, XQ (通讯作者)，Chinese Acad Sci, Shanghai Adv Res Inst, Shanghai 201210, Peoples R China.; Mi, XQ (通讯作者)，Univ Chinese Acad Sci, Beijing 100049, Peoples R China.; Mi, XQ (通讯作者)，CAS Ctr Excellence Superconducting Elect, CENSE, Shanghai 200050, Peoples R China.; Mi, XQ (通讯作者)，Chinese Acad Sci, Univ Chinese Acad Sci, Hangzhou Inst Adv Study, Key Lab Syst Hlth Sci Zhejiang Prov, Hangzhou 310024, Peoples R China.
EM mixq@mail.sim.ac.cn
RI MI, XIANQIANG/AHA-0681-2022
OI MI, XIANQIANG/0000-0001-7111-6818
FU Program of Shanghai Academic/Technology Research Leader [20XD1404600];
   Shanghai Municipal Science and Technology Commission [20511107600,
   19511107100, 19511107102]; Chinese Academy of Sciences
   [KFJ-STS-QYZD-2021-08-002]; National Key Research and Development
   Program of China [2016YFC0100600]; Shenzhen Fundamental Research Program
   [JCYJ20170413164102261]; Guangdong Program [2016ZT06D631]
FX We are thankful for support from the Program of Shanghai
   Academic/Technology Research Leader (20XD1404600), Shanghai Municipal
   Science and Technology Commission (Grant nos. 20511107600, 19511107100,
   19511107102), Chinese Academy of Sciences
   (KFJ-STS-QYZD-2021-08-002),National Key Research and Development Program
   of China (Grant no. 2016YFC0100600), Shenzhen Fundamental Research
   Program (JCYJ20170413164102261), and Guangdong Program (2016ZT06D631).
CR Ahmed HA, 2013, BIOSENS BIOELECTRON, V49, P478, DOI 10.1016/j.bios.2013.05.058
   Becker C, 1997, CLIN CHIM ACTA, V257, P117, DOI 10.1016/S0009-8981(96)06437-6
   Bray F, 2018, CA-CANCER J CLIN, V68, P394, DOI 10.3322/caac.21492
   Chen XQ, 2014, ANAL CHEM, V86, P7337, DOI 10.1021/ac500054x
   Chen Y, 2019, MICROCHIM ACTA, V186, DOI 10.1007/s00604-019-3232-0
   de Oliveira RAG, 2017, ACS APPL MATER INTER, V9, P27433, DOI 10.1021/acsami.7b03350
   DUPONT A, 1991, J UROLOGY, V146, P1064, DOI 10.1016/S0022-5347(17)38001-1
   Feng Z, 2019, MICROCHIM ACTA, V186, DOI 10.1007/s00604-019-3349-1
   Fenner A, 2012, NAT REV UROL, V9, P473, DOI [10.1038/nrurol.2012.190, 10.1038/nrurol.2012.119, 10.1038/nrurol.2012.168, 10.1038/nrurol.2012.139, 10.1038/nrurol.2012.126, 10.1038/nrurol.2012.13]
   Fu ZF, 2008, BIOSENS BIOELECTRON, V23, P1063, DOI 10.1016/j.bios.2007.10.014
   Garcia PT, 2018, SENSOR ACTUAT B-CHEM, V258, P342, DOI 10.1016/j.snb.2017.11.068
   Goodman RP, 2005, SCIENCE, V310, P1661, DOI 10.1126/science.1120367
   Goodman RP, 2004, CHEM COMMUN, P1372, DOI 10.1039/b402293a
   GRAVES HCB, 1992, CLIN CHEM, V38, P735
   Guo XY, 2019, SPECTROCHIM ACTA A, V223, DOI 10.1016/j.saa.2019.117341
   Healy DA, 2007, TRENDS BIOTECHNOL, V25, P125, DOI 10.1016/j.tibtech.2007.01.004
   Hsieh KW, 2012, ANGEW CHEM INT EDIT, V51, P4896, DOI 10.1002/anie.201109115
   Karim-Kos HE, 2008, EUR J CANCER, V44, P1345, DOI 10.1016/j.ejca.2007.12.015
   Li ZH, 2014, ACS APPL MATER INTER, V6, P17944, DOI 10.1021/am5047735
   Li ZG, 2014, J ELECTROANAL CHEM, V722, P131, DOI 10.1016/j.jelechem.2014.03.035
   Lillehoj PB, 2010, LAB CHIP, V10, P2265, DOI 10.1039/c004885b
   Lin M., 2015, ANGEW CHEM, V127, P2179, DOI DOI 10.1002/ANGE.201410720
   Lin YY, 2008, BIOSENS BIOELECTRON, V23, P1659, DOI 10.1016/j.bios.2008.01.037
   Liu YF, 2014, NANO LETT, V14, P6983, DOI 10.1021/nl5032524
   [鲁娜 Lu Na], 2016, [科学通报, Chinese Science Bulletin], V61, P442
   Lu N, 2012, J AM CHEM SOC, V134, P13148, DOI 10.1021/ja302447r
   Mackness BC, 2010, ANAL BIOANAL CHEM, V396, P681, DOI 10.1007/s00216-009-3234-6
   Okuno J, 2007, BIOSENS BIOELECTRON, V22, P2377, DOI 10.1016/j.bios.2006.09.038
   Pan LH, 2017, BIOSENS BIOELECTRON, V89, P598, DOI 10.1016/j.bios.2016.01.077
   Pei H, 2014, ACCOUNTS CHEM RES, V47, P550, DOI 10.1021/ar400195t
   Pei H, 2011, CHEM COMMUN, V47, P6254, DOI 10.1039/c1cc11660f
   Pei H, 2010, ADV MATER, V22, P4754, DOI 10.1002/adma.201002767
   Piraino F, 2016, ACS NANO, V10, P1699, DOI 10.1021/acsnano.5b07939
   Singh N, 2017, ACS APPL MATER INTER, V9, P33576, DOI 10.1021/acsami.7b07590
   Soares AC, 2018, ACS APPL MATER INTER, V10, P36757, DOI 10.1021/acsami.8b14632
   Uliana CV, 2018, BIOSENS BIOELECTRON, V99, P156, DOI 10.1016/j.bios.2017.07.043
   Wang S, 2017, ACS NANO, V11, P3943, DOI 10.1021/acsnano.7b00373
   Wang X, 2019, TALANTA, V201, P119, DOI 10.1016/j.talanta.2019.03.100
   Wei J, 2018, ANAL CHEM, V90, P9606, DOI 10.1021/acs.analchem.8b02546
   Wei YC, 2017, BIOSENS BIOELECTRON, V94, P141, DOI 10.1016/j.bios.2017.03.001
   Wen YL, 2012, SCI REP-UK, V2, DOI 10.1038/srep00867
   Wen YL, 2011, ANAL CHEM, V83, P7418, DOI 10.1021/ac201491p
   Yan M, 2012, BIOSENS BIOELECTRON, V38, P355, DOI 10.1016/j.bios.2012.06.019
   Yang F, 2014, ADV MATER, V26, P4671, DOI 10.1002/adma.201400451
   Yu Q, 2018, BIOSENS BIOELECTRON, V107, P178, DOI 10.1016/j.bios.2018.02.014
   Yuan ZY, 2019, BIOSENS BIOELECTRON, V145, DOI 10.1016/j.bios.2019.111677
   Zeng DD, 2015, BIOSENS BIOELECTRON, V71, P434, DOI 10.1016/j.bios.2015.04.065
NR 47
TC 13
Z9 13
U1 10
U2 56
PU SPRINGERNATURE
PI LONDON
PA CAMPUS, 4 CRINAN ST, LONDON, N1 9XW, ENGLAND
SN 2055-7434
J9 MICROSYST NANOENG
JI Microsyst. Nanoeng.
PD APR 25
PY 2021
VL 7
IS 1
AR 33
DI 10.1038/s41378-021-00258-x
PG 10
WC Nanoscience & Nanotechnology; Instruments & Instrumentation
WE Science Citation Index Expanded (SCI-EXPANDED)
SC Science & Technology - Other Topics; Instruments & Instrumentation
GA RR6XD
UT WOS:000643237400001
OA gold, Green Published
DA 2023-06-30
ER

PT J
AU Gulati, P
   Kaur, P
   Rajam, MV
   Srivastava, T
   Mishra, P
   Islam, SS
AF Gulati, Payal
   Kaur, Prabhjot
   Rajam, M., V
   Srivastava, Tapasya
   Mishra, Prabhash
   Islam, S. S.
TI Single-wall carbon nanotube based electrochemical immunoassay for
   leukemia detection
SO ANALYTICAL BIOCHEMISTRY
LA English
DT Article
DE P-glycoprotein (P-gp); Fluorescence microscopy; Electrochemical sensor;
   Chronic myeloid leukemia; Single-wall carbon nanotube
ID GOLD NANOPARTICLES; P-GLYCOPROTEIN; DNA BIOSENSOR; QUANTUM DOTS; CELLS;
   IMMUNOSENSOR; IMMOBILIZATION; SPECTROSCOPY; RESISTANCE; NANOSTRUCTURES
AB A label-free electrochemical immunosensor is fabricated using high quality single-walled carbon nanotube for early detection of leukemia cells. It is based on P-glycoprotein (P-gp) expression level detection; by effective surface immune-complex formation with the monoclonal anti-P-glycoprotein antibodies bound to an epoxy modified nanotube surface. The expression level of P-gp on the leukemia cell surface detected by cyclic voltammetry is in good agreement with immunofluorescence microscopy studies. The proposed biosensor could be used for the detection of P-gp expressing cells within a linear range of 1.5 x 10(3) cells/mL - 1.5 x 10(7) cells/mL where lowest detection limit is found to be 19 cells/mL. A calibration plot of peak current v/s the logarithm of concentration of leukemia K562 cells is found linear with a regression coefficient of 0.935. This strategy promises high sensitivity, low-cost, fast, and repeatable recognition of cancer cells. The immunosensor was stable for three weeks and showed good precision with the relative standard deviation (RSD) of 3.57% and 2.12% assayed at the cell concentrations of 1.5 x 10(5) and 1.5 x 10(5) cells mL(-1) respectively. The proposed single-wall carbon nanotube based immunosensor showed better analytical performance in comparison to similar leukemia electrochemical sensors reported.
C1 [Gulati, Payal; Mishra, Prabhash; Islam, S. S.] Jamia Millia Islamia, Ctr Nanosci & Nanotechnol, New Delhi, India.
   [Kaur, Prabhjot; Rajam, M., V; Srivastava, Tapasya] Delhi Univ, Dept Genet, New Delhi, India.
C3 Jamia Millia Islamia; University of Delhi
RP Islam, SS (通讯作者)，Jamia Millia Islamia, Ctr Nanosci & Nanotechnol, New Delhi, India.
EM sislam@jmi.ac.in
RI Mishra, Prabhash/O-2126-2019
OI Mishra, Prabhash/0000-0002-9098-3711; , Prabhjot/0000-0002-2784-1470
CR Ali-Boucetta H, 2013, ADV DRUG DELIVER REV, V65, P1897, DOI 10.1016/j.addr.2013.11.002
   Arkan E, 2015, ANAL CHIM ACTA, V874, P66, DOI 10.1016/j.aca.2015.03.022
   Bath A, 2002, O REV BIOPHYS, V35, P369
   Biju V, 2010, CHEM SOC REV, V39, P3031, DOI 10.1039/b926512k
   Branca C, 2004, J PHYS CHEM B, V108, P3469, DOI 10.1021/jp0372183
   Choi YE, 2010, SENSORS-BASEL, V10, P428, DOI 10.3390/s100100428
   Cohenford MA, 1997, GYNECOL ONCOL, V66, P59, DOI 10.1006/gyno.1997.4627
   Connor EE, 2005, SMALL, V1, P325, DOI 10.1002/smll.200400093
   D'haeseleer P, 2006, NAT BIOTECHNOL, V24, P959, DOI 10.1038/nbt0806-959
   Ding L, 2007, BIOMACROMOLECULES, V8, P1341, DOI 10.1021/bm061224y
   Du D, 2005, BIOCHEMISTRY-US, V44, P11539, DOI 10.1021/bi0507332
   Eckford PDW, 2009, CHEM REV, V109, P2989, DOI 10.1021/cr9000226
   Gao X, 2011, ANAL BIOCHEM, V414, P70, DOI 10.1016/j.ab.2011.03.005
   Ge L, 2015, SENSOR ACTUAT B-CHEM, V214, P144, DOI 10.1016/j.snb.2015.03.020
   Germann UA, 1996, EUR J CANCER, V32A, P927, DOI 10.1016/0959-8049(96)00057-3
   Guo ML, 2006, BBA-GEN SUBJECTS, V1760, P432, DOI 10.1016/j.bbagen.2005.11.011
   Hanash SM, 2008, NATURE, V452, P571, DOI 10.1038/nature06916
   Hao C, 2007, ELECTROCHEM COMMUN, V9, P1359, DOI 10.1016/j.elecom.2007.01.047
   Hennrich F, 2005, J PHYS CHEM B, V109, P10567, DOI 10.1021/jp0441745
   Holzinger M, 2014, FRONT CHEM, V2, DOI 10.3389/fchem.2014.00063
   Kaiser H., 1973, PURE APPL CHEM, V34, P35, DOI 10.1351/pac197334010035
   Karimi-Maleh H, 2015, IND ENG CHEM RES, V54, P3634, DOI 10.1021/ie504438z
   Kilic T, 2015, ELECTROANAL, V27, P317, DOI 10.1002/elan.201400518
   Kim JP, 2009, BIOSENS BIOELECTRON, V24, P3372, DOI 10.1016/j.bios.2009.04.048
   Kumar S, 2006, BIOMARKERS, V11, P385, DOI 10.1080/13547500600775011
   Le Goff A, 2011, ANALYST, V136, P1279, DOI 10.1039/c0an00904k
   Lee AC, 2007, NANOTECHNOLOGY, V18, DOI 10.1088/0957-4484/18/45/455102
   Li FY, 2015, BIOSENS BIOELECTRON, V68, P626, DOI 10.1016/j.bios.2015.01.049
   Li FY, 2015, ANAL CHEM, V87, P4806, DOI 10.1021/acs.analchem.5b00093
   Liebana S, 2009, ANAL CHEM, V81, P5812, DOI 10.1021/ac9007539
   Lin JH, 2009, ANAL BIOCHEM, V384, P130, DOI 10.1016/j.ab.2008.09.033
   Liu JY, 2015, BIOSENS BIOELECTRON, V65, P281, DOI 10.1016/j.bios.2014.10.016
   Maehashi K, 2007, ANAL CHEM, V79, P782, DOI 10.1021/ac060830g
   Makaraviciute A, 2013, BIOSENS BIOELECTRON, V50, P460, DOI 10.1016/j.bios.2013.06.060
   Mantsch H. H., 1996, INFRARED SPECTROSCOP
   Menard-Moyon C, 2010, CHEM BIOL, V17, P107, DOI 10.1016/j.chembiol.2010.01.009
   Mostaco-Guidolin LB, 2011, APPL SPECTROSC REV, V46, P388, DOI 10.1080/05704928.2011.565534
   Murphy Catherine J., 2002, PEER REVIEWED OPTICA, P520
   Oswald C, 2006, N-S ARCH PHARMACOL, V372, P385, DOI 10.1007/s00210-005-0031-4
   Pandey CM, 2016, ANAL CHIM ACTA, V937, P29, DOI 10.1016/j.aca.2016.07.024
   Peng HP, 2015, SENSOR ACTUAT B-CHEM, V207, P269, DOI 10.1016/j.snb.2014.10.059
   Reich S., 2008, CARBON NANOTUBES BAS
   Salh R., 2011, DEFECT RELATED LUMIN
   Sharma A, 2012, BIOSENS BIOELECTRON, V38, P107, DOI 10.1016/j.bios.2012.05.010
   Sharom FJ, 2011, ESSAYS BIOCHEM, V50, P161, DOI [10.1042/BSE0500161, 10.1042/bse0500161]
   SHECHTER L, 1956, IND ENG CHEM, V48, P94, DOI 10.1021/ie50553a029
   Shen Q, 2008, ELECTROANAL, V20, P2526, DOI 10.1002/elan.200804351
   Silverstein R M, 2014, SPECTROMETRIC IDENTI
   Silverstein R.M., 2012, SPECTROMETRIC IDENTI, DOI DOI 10.1016/j.carbpol.2017.04.008
   Souza AG, 2002, PHYS REV B, V65, DOI 10.1103/PhysRevB.65.085417
   Tamanaha CR, 2008, BIOSENS BIOELECTRON, V24, P1, DOI 10.1016/j.bios.2008.02.009
   Thomsen C, 2000, PHYS REV LETT, V85, P5214, DOI 10.1103/PhysRevLett.85.5214
   Tlili C, 2003, ANAL CHEM, V75, P3340, DOI 10.1021/ac0340861
   Torii Hajime, 1996, P1
   Valentini F, 2013, ANAL BIOANAL CHEM, V405, P451, DOI 10.1007/s00216-012-6351-6
   Vamakaki V, 2007, SENSOR ACTUAT B-CHEM, V126, P193, DOI 10.1016/j.snb.2006.11.042
   WALDO AL, 1973, CIRCULATION, V47, P1222, DOI 10.1161/01.CIR.47.6.1222
   Wan Y, 2011, BIOSENS BIOELECTRON, V30, P93, DOI 10.1016/j.bios.2011.08.033
   Wang J, 2005, ELECTROANAL, V17, P7, DOI 10.1002/elan.200403113
   Wang L, 2014, BIOSENS BIOELECTRON, V51, P201, DOI 10.1016/j.bios.2013.07.049
   Wojtal KA, 2006, MOL BIOL CELL, V17, P3638, DOI 10.1091/mbc.E06-03-0230
   Wong HSP, 2011, CARBON NANOTUBE AND GRAPHENE DEVICE PHYSICS, P1
   Wood BR, 1998, BIOSPECTROSCOPY, V4, P75, DOI 10.1002/(SICI)1520-6343(1998)4:2<75::AID-BSPY1>3.0.CO;2-R
   Wu P, 2015, CHEM-EUR J, V21, P5129, DOI 10.1002/chem.201405798
   Yang LJ, 2004, ANAL CHEM, V76, P1107, DOI 10.1021/ac0352575
   Yu CM, 2014, BIOSENS BIOELECTRON, V53, P142, DOI 10.1016/j.bios.2013.09.044
   Zhang DD, 2013, BIOSENS BIOELECTRON, V42, P112, DOI 10.1016/j.bios.2012.10.057
   Zhang M, 2013, BIOSENS BIOELECTRON, V49, P79, DOI 10.1016/j.bios.2013.05.003
   Zhang SL, 2014, ANALYST, V139, P3629, DOI 10.1039/c4an00420e
   Zhang W, 2013, BIOSENS BIOELECTRON, V42, P481, DOI 10.1016/j.bios.2012.10.052
NR 70
TC 18
Z9 19
U1 3
U2 41
PU ACADEMIC PRESS INC ELSEVIER SCIENCE
PI SAN DIEGO
PA 525 B ST, STE 1900, SAN DIEGO, CA 92101-4495 USA
SN 0003-2697
EI 1096-0309
J9 ANAL BIOCHEM
JI Anal. Biochem.
PD SEP 15
PY 2018
VL 557
BP 111
EP 119
DI 10.1016/j.ab.2018.07.020
PG 9
WC Biochemical Research Methods; Biochemistry & Molecular Biology;
   Chemistry, Analytical
WE Science Citation Index Expanded (SCI-EXPANDED)
SC Biochemistry & Molecular Biology; Chemistry
GA GR5WD
UT WOS:000442711700017
PM 30048629
DA 2023-06-30
ER

PT J
AU Song, YH
   Liu, HY
   Tan, HL
   Xu, FG
   Jia, JB
   Zhang, LX
   Li, Z
   Wang, L
AF Song, Yonghai
   Liu, Hongyu
   Tan, Hongliang
   Xu, Fugang
   Jia, Jianbo
   Zhang, Lixue
   Li, Zhuang
   Wang, Li
TI pH-Switchable Electrochemical Sensing Platform based on Chitosan-Reduced
   Graphene Oxide/Concanavalin A Layer for Assay of Glucose and Urea
SO ANALYTICAL CHEMISTRY
LA English
DT Article
ID PROTEIN BIO-INTERPHASE; AG NANOPARTICLES; ELECTRON-TRANSFER;
   HYDROGEN-PEROXIDE; CONCANAVALIN-A; CYTOCHROME-C; IN-SITU; BIOSENSOR;
   FILMS; OXIDE
AB A facile and effective electrochemical sensing platform for the detection of glucose and urea in one sample without separation was developed using chitosan-reduced graphene oxide (CS-rGO)/concanavalin A (Con A) as a sensing layer. The CS-rGO/Con A with pH-dependent surface net charges exhibited pH-switchable response to negatively charged Fe(CN)(6)(3-). The principle for glucose and urea detection was essentially based on in situ pH-switchable enzyme-catalyzed reaction in which the oxidation of glucose catalyzed by glucose oxidase or the hydrolyzation of urea catalyzed by urease resulted in a pH change of electrolyte solution to give different electrochemical responses toward Fe(CN)(6)(3-). It was verified by cyclic voltammograms, differential pulse voltammograms, and electrochemical impedance spectroscopy. The resistance to charge transfer or amperometric current changed proportionally toward glucose concentration from 1.0 to 10.0 mM and urea concentration from 1.0 to 7.0 mM. On the basis of human serum experiments, the sensing platform was proved to be suitable for simultaneous assay of glucose and urea in a practical biosystem. This work not only gives a way to detect glucose and urea in one sample without separation but also provides a potential strategy for the detection of nonelectroactive species based on the enzyme-catalyzed reaction and pH-switchable biosensor.
C1 [Song, Yonghai; Liu, Hongyu; Tan, Hongliang; Xu, Fugang; Wang, Li] Jiangxi Normal Univ, Coll Chem & Chem Engn, Nanchang 330022, Peoples R China.
   [Jia, Jianbo; Li, Zhuang] Chinese Acad Sci, Changchun Inst Appl Chem, State Key Lab Electroanalyt Chem, Changchun 130022, Peoples R China.
   [Zhang, Lixue] Chinese Acad Sci, Qingdao Inst Bioenergy & Bioproc Technol, Qingdao 266101, Peoples R China.
C3 Jiangxi Normal University; Chinese Academy of Sciences; Changchun
   Institute of Applied Chemistry, CAS; Chinese Academy of Sciences;
   Qingdao Institute of Bioenergy & Bioprocess Technology, CAS
RP Wang, L (通讯作者)，Jiangxi Normal Univ, Coll Chem & Chem Engn, 99 Ziyang Rd, Nanchang 330022, Peoples R China.
EM lwangsy2003@hotmail.com
RI Tan, Hongliang/B-4188-2012; Zhang, Lixue/G-2721-2010; Jia,
   Jianbo/F-3807-2012; Wang, Li/HMV-1907-2023
OI Zhang, Lixue/0000-0003-3430-4988; Wang, Li/0000-0003-0510-7985; Jia,
   Jianbo/0000-0003-0671-1527; Tan, Hongliang/0000-0001-6026-9288
FU National Natural Science Foundation of China [20905032, 21065005,
   21103214, 21165010]; Young Scientist Foundation of Jiangxi Province
   [20112BCB23006, 20122BCB23011]; State Key Laboratory of
   Electroanalytical Chemistry [SKLEAC201310]; Foundation of Jiangxi
   Educational Committee [GJJ13243, GJJ13244]
FX This work was financially supported by National Natural Science
   Foundation of China (Grants 20905032, 21065005, 21103214, and 21165010),
   Young Scientist Foundation of Jiangxi Province (Grants 20112BCB23006 and
   20122BCB23011), State Key Laboratory of Electroanalytical Chemistry
   (Grant SKLEAC201310), and the Foundation of Jiangxi Educational
   Committee (Grants GJJ13243 and GJJ13244)
CR Bunch JS, 2007, SCIENCE, V315, P490, DOI 10.1126/science.1136836
   Cao X, 2013, ANAL CHEM, V85, P5040, DOI 10.1021/ac400292n
   Chang GH, 2012, CATAL SCI TECHNOL, V2, P800, DOI 10.1039/c2cy00454b
   Che AF, 2008, BIOMACROMOLECULES, V9, P3397, DOI 10.1021/bm800882z
   Chen H, 2008, ADV MATER, V20, P3557, DOI 10.1002/adma.200800757
   Cui K, 2008, ELECTROCHEM COMMUN, V10, P663, DOI 10.1016/j.elecom.2008.02.016
   Cui L. L., 2013, ELECTROCHIM ACTA, V89, P488
   D'Souza SF, 2013, MAT SCI ENG C-MATER, V33, P850, DOI 10.1016/j.msec.2012.11.010
   Dai Z, 2012, ANAL CHEM, V84, P8157, DOI 10.1021/ac301217s
   Dou YB, 2012, LANGMUIR, V28, P9535, DOI 10.1021/la3012603
   Fu CL, 2009, ELECTROCHEM COMMUN, V11, P997, DOI 10.1016/j.elecom.2009.02.042
   Guo XH, 2009, J PHYS CHEM C, V113, P9831, DOI 10.1021/jp902862g
   Huang J, 2013, BIOSENS BIOELECTRON, V41, P430, DOI 10.1016/j.bios.2012.09.007
   HUMMERS WS, 1958, J AM CHEM SOC, V80, P1339, DOI 10.1021/ja01539a017
   Jia F, 2008, BIOSENS BIOELECTRON, V24, P945, DOI 10.1016/j.bios.2008.07.057
   Jia WZ, 2011, BIOSENS BIOELECTRON, V30, P158, DOI 10.1016/j.bios.2011.09.006
   Junbo Wu, 2008, Applied Physics Letters, V92, P263302, DOI 10.1063/1.2924771
   Kang XH, 2009, BIOSENS BIOELECTRON, V25, P901, DOI 10.1016/j.bios.2009.09.004
   Li F, 2009, BIOSENS BIOELECTRON, V24, P3030, DOI 10.1016/j.bios.2009.03.017
   Li LL, 2011, ADV FUNCT MATER, V21, P869, DOI 10.1002/adfm.201001550
   Liu D, 2010, ELECTROCHIM ACTA, V55, P6426, DOI 10.1016/j.electacta.2010.06.042
   Liu J, 2011, J ELECTROANAL CHEM, V660, P8, DOI 10.1016/j.jelechem.2011.05.012
   Liu S, 2012, CATAL SCI TECHNOL, V2, P813, DOI 10.1039/c2cy00453d
   Liu S, 2011, BIOSENS BIOELECTRON, V26, P4491, DOI 10.1016/j.bios.2011.05.008
   Lu WB, 2013, ANALYST, V138, P417, DOI 10.1039/c2an36138h
   Lu WB, 2013, ANALYST, V138, P429, DOI 10.1039/c2an36194a
   Lu WB, 2011, BIOSENS BIOELECTRON, V26, P4791, DOI 10.1016/j.bios.2011.06.008
   Luo YC, 2004, BIOSENS BIOELECTRON, V20, P15, DOI 10.1016/j.bios.2003.11.028
   Morris TA, 2009, ANAL CHEM, V81, P5413, DOI 10.1021/ac900715d
   Novoselov KS, 2004, SCIENCE, V306, P666, DOI 10.1126/science.1102896
   Prathap MUA, 2013, J POLYM RES, V20, DOI 10.1007/s10965-013-0083-y
   Prathap MUA, 2012, COLLOID SURFACE B, V89, P108, DOI 10.1016/j.colsurfb.2011.09.002
   Prats-Alfonso E, 2013, BIOSENS BIOELECTRON, V39, P163, DOI 10.1016/j.bios.2012.07.022
   Qi HT, 2013, ANAL CHEM, V85, P3439, DOI 10.1021/ac400201c
   Qin XY, 2012, ANALYST, V137, P939, DOI 10.1039/c2an15996a
   Shan CS, 2010, BIOSENS BIOELECTRON, V25, P1070, DOI 10.1016/j.bios.2009.09.024
   Song SL, 2010, J PHYS CHEM B, V114, P3648, DOI 10.1021/jp910048e
   Song YH, 2013, ELECTROCHIM ACTA, V93, P17, DOI 10.1016/j.electacta.2013.01.075
   Song YH, 2012, INT J ELECTROCHEM SC, V7, P11206
   Song YH, 2012, INT J ELECTROCHEM SC, V7, P9375
   Song YH, 2012, ELECTROCHIM ACTA, V71, P58, DOI 10.1016/j.electacta.2012.03.077
   Tam TK, 2008, J PHYS CHEM C, V112, P8438, DOI 10.1021/jp801086w
   Tian JQ, 2013, NANOSCALE, V5, P8921, DOI 10.1039/c3nr02031b
   Velichkova Y, 2011, J MOL CATAL B-ENZYM, V69, P168, DOI 10.1016/j.molcatb.2011.01.015
   Wang J, 2008, CHEM REV, V108, P814, DOI 10.1021/cr068123a
   Wang K, 2011, BIOSENS BIOELECTRON, V26, P2252, DOI 10.1016/j.bios.2010.09.043
   Wang XM, 2009, BIOELECTROCHEMISTRY, V77, P69, DOI 10.1016/j.bioelechem.2009.06.012
   Wang ZY, 2009, ANAL CHEM, V81, P1638, DOI 10.1021/ac802421h
   Wu JM, 2011, ACS APPL MATER INTER, V3, P4354, DOI 10.1021/am201008n
   Xu Q, 2007, ANAL CHIM ACTA, V597, P151, DOI 10.1016/j.aca.2007.06.034
   Yang LJ, 2011, BIOSENS BIOELECTRON, V26, P3801, DOI 10.1016/j.bios.2011.02.037
   Yao HQ, 2010, J PHYS CHEM B, V114, P9926, DOI 10.1021/jp104360q
   Yao HQ, 2010, J PHYS CHEM B, V114, P3380, DOI 10.1021/jp912203d
   Yao HQ, 2009, J PHYS CHEM B, V113, P16021, DOI 10.1021/jp906345s
   Zhai DY, 2013, ACS NANO, V7, P3540, DOI 10.1021/nn400482d
   Zhang KN, 2012, SENSOR ACTUAT B-CHEM, V173, P367, DOI 10.1016/j.snb.2012.07.016
   Zhang YW, 2012, RSC ADV, V2, P538, DOI 10.1039/c1ra00641j
   Zhang YW, 2011, BIOSENS BIOELECTRON, V26, P3876, DOI 10.1016/j.bios.2011.02.051
NR 58
TC 76
Z9 78
U1 4
U2 225
PU AMER CHEMICAL SOC
PI WASHINGTON
PA 1155 16TH ST, NW, WASHINGTON, DC 20036 USA
SN 0003-2700
EI 1520-6882
J9 ANAL CHEM
JI Anal. Chem.
PD FEB 18
PY 2014
VL 86
IS 4
BP 1980
EP 1987
DI 10.1021/ac402742m
PG 8
WC Chemistry, Analytical
WE Science Citation Index Expanded (SCI-EXPANDED)
SC Chemistry
GA AB4QS
UT WOS:000331775600010
PM 24502773
DA 2023-06-30
ER

PT J
AU Nishitani, S
   Sakata, T
AF Nishitani, Shoichi
   Sakata, Toshiya
TI Enhancement of Signal-to-Noise Ratio for Serotonin Detection with
   Well-Designed Nanofilter-Coated Potentiometric Electrochemical Biosensor
SO ACS APPLIED MATERIALS & INTERFACES
LA English
DT Article
DE field-effect transistor (FET); nanofilter biointerface; Au electrode;
   serotonin; signal-to-noise (S/N) ratio
ID IMPRINTED POLYMER INTERFACE; DOPAMINE DETECTION; CARBON; OXIDATION;
   STRESS
AB In this paper, we proposed to enhance a signal-to-noise (S/N) ratio for detecting a primary stress marker, serotonin, using a potentiometric biosensor modified by a well-designed nanofilter film. An extended-Au-gate field-effect transistor (EG-Augate FET) biosensor exhibits highly sensitive electrochemical detection toward various small biomolecules, including serotonin. Therefore, to enhance the S/N ratio for the serotonin detection, we designed an appropriate nanofilter film on the Au electrode by combining the aryldiazonium salt reduction strategy and boronate affinity. That is, only serotonin can approach the Au sensing surface to generate an electrical signal; interfering biomolecules are prevented from penetrating through the nanofilter, either because large interfering biomolecules cannot permeate through the highly dense, nanoporous multilayer film, or because phenylboronic acids included in the nanofilter captures small interfering biomolecules (e.g., catecholamines). The potentiometric biosensor modified by such a nanofilter film detected serotonin in a model sample solution containing catecholamines, cortisol, and human serum albumin with a high S/N ratio for the serotonin levels in the blood. Furthermore, we found that the effect of the nanofilter directly reflects the binding affinity of the receptors such as phenylboronic acids included in the nanofilter; thus, the selectivity and dynamic range of small target biomolecules can be tuned freely by designing the appropriate receptors for the nanofilter. The results show that a well-designed nanofilter biointerface can be a versatile biosensing platform for point-of-care testing, particularly for a simple stress check.
C1 [Nishitani, Shoichi; Sakata, Toshiya] Univ Tokyo, Sch Engn, Dept Mat Engn, Tokyo 1138656, Japan.
C3 University of Tokyo
RP Sakata, T (通讯作者)，Univ Tokyo, Sch Engn, Dept Mat Engn, Tokyo 1138656, Japan.
EM sakata@biofet.t.u-tokyo.ac.jp
OI Sakata, Toshiya/0000-0003-1246-5000; Nishitani,
   Shoichi/0000-0001-6355-6952
FU Mirai Program of Japan Science and Technology (JST)
FX This study was partly supported by the Mirai Program of Japan Science
   and Technology (JST). We would like to thank Professors M. Nakao and K.
   Nishi and Dr. M. Hagio of IoT Media Laboratory, the University of Tokyo,
   for their help and useful discussions.
CR Antoni MH, 2006, NAT REV CANCER, V6, P240, DOI 10.1038/nrc1820
   BERGVELD P, 1970, IEEE T BIO-MED ENG, VBM17, P70, DOI 10.1109/TBME.1970.4502688
   Bie ZJ, 2015, ANGEW CHEM INT EDIT, V54, P10211, DOI 10.1002/anie.201503066
   Cen PT, 2014, RENAL DISEASE IN CANCER PATIENTS, P21, DOI 10.1016/B978-0-12-415948-8.00003-9
   Chaouloff F, 1999, NEUROPSYCHOPHARMACOL, V21, pS28, DOI 10.1016/S0893-133X(99)00008-1
   Clark JJ, 2010, NAT METHODS, V7, P126, DOI [10.1038/NMETH.1412, 10.1038/nmeth.1412]
   Gooding JJ, 2008, ELECTROANAL, V20, P573, DOI 10.1002/elan.200704124
   Hammen C, 2005, ANNU REV CLIN PSYCHO, V1, P293, DOI 10.1146/annurev.clinpsy.1.102803.143938
   Himori S, 2019, LANGMUIR, V35, P3701, DOI 10.1021/acs.langmuir.9b00085
   James TD, 1996, ANGEW CHEM INT EDIT, V35, P1910, DOI 10.1002/anie.199619101
   Kajisa T, 2018, ACS APPL MATER INTER, V10, P34983, DOI 10.1021/acsami.8b13317
   Kajisa T, 2018, BIOSENS BIOELECTRON, V117, P810, DOI 10.1016/j.bios.2018.07.014
   Kim SK, 2012, SENSOR ACTUAT B-CHEM, V174, P285, DOI 10.1016/j.snb.2012.08.034
   KING DE, 1995, J VAC SCI TECHNOL A, V13, P1247, DOI 10.1116/1.579869
   Kitade T, 2004, ANAL CHEM, V76, P6802, DOI 10.1021/ac040098q
   Kong BA, 2011, ANGEW CHEM INT EDIT, V50, P1837, DOI 10.1002/anie.201007071
   Larisika M, 2015, ANGEW CHEM INT EDIT, V54, P13245, DOI 10.1002/anie.201505712
   Mahouche-Chergui S, 2011, CHEM SOC REV, V40, P4143, DOI 10.1039/c0cs00179a
   Mazure CM, 1998, CLIN PSYCHOL-SCI PR, V5, P291, DOI 10.1111/j.1468-2850.1998.tb00151.x
   Menanteau T, 2015, PHYS CHEM CHEM PHYS, V17, P13137, DOI 10.1039/c5cp01401h
   Menanteau T, 2017, CHEMELECTROCHEM, V4, P278, DOI 10.1002/celc.201600710
   Nishitani S, 2019, ACS APPL MATER INTER, V11, P5561, DOI 10.1021/acsami.8b20010
   Nishitani S, 2018, ACS OMEGA, V3, P5382, DOI 10.1021/acsomega.8b00627
   Pruessner JC, 2010, PSYCHONEUROENDOCRINO, V35, P179, DOI 10.1016/j.psyneuen.2009.02.016
   Ptak T, 2013, J MOL STRUCT, V1040, P59, DOI 10.1016/j.molstruc.2013.02.013
   Ritvanen T, 2006, APPL ERGON, V37, P311, DOI 10.1016/j.apergo.2005.06.013
   Sakata T, 2019, ACS OMEGA, V4, P11852, DOI 10.1021/acsomega.9b01629
   Sharma S, 2018, BIOSENS BIOELECTRON, V107, P76, DOI 10.1016/j.bios.2018.02.013
   Springsteen G, 2002, TETRAHEDRON, V58, P5291, DOI 10.1016/S0040-4020(02)00489-1
   Steckl AJ, 2018, ACS SENSORS, V3, P2025, DOI 10.1021/acssensors.8b00726
   Swamy BEK, 2007, ANALYST, V132, P876, DOI 10.1039/b705552h
   Ulrich-Lai YM, 2009, NAT REV NEUROSCI, V10, P397, DOI 10.1038/nrn2647
   Wang P, 2015, ANAL CHEM, V87, P10255, DOI 10.1021/acs.analchem.5b01560
   Wu KB, 2003, ANAL BIOCHEM, V318, P100, DOI 10.1016/S0003-2697(03)00174-X
   Yamakawa K, 2015, SCI REP-UK, V5, DOI 10.1038/srep13852
   Zope BN, 2010, SCIENCE, V330, P74, DOI 10.1126/science.1195055
NR 36
TC 23
Z9 23
U1 8
U2 70
PU AMER CHEMICAL SOC
PI WASHINGTON
PA 1155 16TH ST, NW, WASHINGTON, DC 20036 USA
SN 1944-8244
EI 1944-8252
J9 ACS APPL MATER INTER
JI ACS Appl. Mater. Interfaces
PD APR 1
PY 2020
VL 12
IS 13
BP 14761
EP 14769
DI 10.1021/acsami.9b19309
PG 9
WC Nanoscience & Nanotechnology; Materials Science, Multidisciplinary
WE Science Citation Index Expanded (SCI-EXPANDED)
SC Science & Technology - Other Topics; Materials Science
GA LE2QF
UT WOS:000526566900012
PM 32133848
DA 2023-06-30
ER

PT J
AU Castillo, G
   Spinella, K
   Poturnayova, A
   Snejdarkova, M
   Mosiello, L
   Hianik, T
AF Castillo, Gabriela
   Spinella, Katia
   Poturnayova, Alexandra
   Snejdarkova, Maja
   Mosiello, Lucia
   Hianik, Tibor
TI Detection of aflatoxin B-1 by aptamer-based biosensor using PAMAM
   dendrimers as immobilization platform
SO FOOD CONTROL
LA English
DT Article
DE Aflatoxin B-1; Aptamers; PAMAM dendrimers; Biosensor; Electrochemistry;
   Atomic force microscopy; Contaminated peanuts
ID ELECTROCHEMICAL IMMUNOSENSOR; DIFFERENT MYCOTOXINS; RAPID DETECTION;
   LABEL-FREE; APTASENSOR; RECOGNITION; ASSAY; CORN; ARRAY; REAGENTLESS
AB We report an aptamer-based biosensor for detection of aflatoxin B-1 (AFB(1)), a mycotoxin identified as contaminant in food. The sensor is assembled in a multilayer framework that utilizes cyclic voltammetry (CV) and electrochemical impedance spectroscopy (EIS) for acquiring the signal response by means of redox indicators: K[Fe(CN)(6)](-3/-4). Poly (amidoamine) dendrimers of fourth generation (PAMAM G4) immobilized on gold electrode covered by cystamine, were employed for attachment of single stranded amino-modified DNA aptamers specific to AFB(1). The cystamine-dendrimers (Cys-PAMAM) layers were compared with other immobilization platforms such as cystamine (Cys), 11-mercaptoundecanoic acid (MUA) and 11-mercaptoundecanoic acid-dendrimers (MUA-PAMAM), being the first approach the most appropriate for producing sensitive and reproducible signal in the range of concentrations 0.1-10 nM AFB(1). The sensor was validated in certified contaminated peanuts extract as well as in spiked samples of peanuts-corn snacks and the sensing response was evaluated and compared in terms of the matrix effect. The aptamer specificity was analyzed by testing the sensor in other mycotoxins such as aflatoxin By (AFB(2)) and ochratoxin A (OTA). The limit of detection achieved by this sensor was LOD = 0.40 +/- 0.03 nM, it was regenerable in 0.2 M glycine-HCI and it did not lose its stability up to 60 h storing at 4 degrees C. Atomic Force Microscopy (AFM) studies were also performed for illustrating individual steps of biosensor assembly. (C) 2014 Elsevier Ltd. All rights reserved.
C1 [Castillo, Gabriela; Poturnayova, Alexandra; Hianik, Tibor] Comenius Univ, Fac Math Phys & Informat, Bratislava 84248, Slovakia.
   [Spinella, Katia] Univ Roma Tor Vergata, Dipartimento Sci & Tecnol Chim, I-00133 Rome, Italy.
   [Spinella, Katia; Mosiello, Lucia] Ctr Ric Casaccia, Italian Natl Agcy New Technol Energy & Environm, ENEA, I-00123 Rome, Italy.
   [Poturnayova, Alexandra; Snejdarkova, Maja] Slovak Acad Sci, Inst Anim Biochem & Genet, Ivanka Pri Dunaji 90028, Slovakia.
C3 Comenius University Bratislava; University of Rome Tor Vergata; Italian
   National Agency New Technical Energy & Sustainable Economics
   Development; Slovak Academy of Sciences
RP Hianik, T (通讯作者)，Comenius Univ, Fac Math Phys & Informat, Mlynska Dolina F1, Bratislava 84248, Slovakia.
EM Tibor.Hianik@fmph.uniba.sk
RI spinella, katia/HLQ-5671-2023; Hianik, Tibor/P-6759-2014; Poturnayova,
   Alexandra/AAP-1454-2020
OI Spinella, Katia/0000-0003-3839-7974
FU Slovak Research and Development Agency [APVV-0410-10]; Science Grant
   Agency VEGA [1/0785/12]; Centre of Excellence SAS for Functionalized
   Multiphase Materials (FUN-MAT); 7 FP EU [PIRSES-GA-2010-269182];
   Research and Development Operational Programme - ERDF [ITMS:
   26240120003]; Oak Ridge National Laboratories, USA [CNMS2014-33]
FX The financial support of the Slovak Research and Development Agency
   (contract No. APVV-0410-10), Science Grant Agency VEGA (project No.
   1/0785/12), Centre of Excellence SAS for Functionalized Multiphase
   Materials (FUN-MAT), by 7 FP EU (project No. PIRSES-GA-2010-269182) and
   to the user project No. CNMS2014-33 (Oak Ridge National Laboratories,
   USA) is highly appreciated. This publication is also the result of the
   project implementation "The centre of excellence for utilization of
   information on bio-macromolecules in disease prevention and in
   improvement of quality of life" (ITMS: 26240120003) supported by the
   Research and Development Operational Programme funded by the ERDF (ITMS:
   26240120003). We are grateful to Dr. Milan Zvarik for valuable help with
   HPLC experiments.
CR Abdelhady HG, 2004, SURF SCI, V558, P99, DOI 10.1016/j.susc.2004.03.049
   Ammida NHS, 2006, ANAL LETT, V39, P1559, DOI 10.1080/00032710600713248
   [Anonymous], 2006, OFFICIAL J EUROPEA L, VL 364, P5, DOI DOI 10.2203/DOSE-RESPONSE.06-012.HANEKAMP
   [Anonymous], 2012, OFFICIAL J L, V313, P14
   Arduini F, 2010, MICROCHIM ACTA, V170, P193, DOI 10.1007/s00604-010-0317-1
   Balamurugan S, 2008, ANAL BIOANAL CHEM, V390, P1009, DOI 10.1007/s00216-007-1587-2
   Ben Rejeb I, 2009, BIOSENS BIOELECTRON, V24, P1962, DOI 10.1016/j.bios.2008.10.002
   Bennett J.W., 1997, FUNGAL BIOTECHNOLOGY, P265
   Binder EM, 2007, ANIM FEED SCI TECH, V137, P265, DOI 10.1016/j.anifeedsci.2007.06.005
   Blesa J, 2003, J CHROMATOGR A, V1011, P49, DOI 10.1016/S0021-9673(03)01102-6
   Boonen J, 2012, TOXICOLOGY, V301, P21, DOI 10.1016/j.tox.2012.06.012
   Castillo G, 2012, ELECTROANAL, V24, P512, DOI 10.1002/elan.201100485
   Cavaliere C, 2007, ANAL CHIM ACTA, V596, P141, DOI 10.1016/j.aca.2007.05.055
   Cheng AKH, 2009, BIOELECTROCHEMISTRY, V77, P1, DOI 10.1016/j.bioelechem.2009.04.007
   Cuccioloni M, 2008, ANAL CHEM, V80, P9250, DOI 10.1021/ac801612w
   ELLINGTON AD, 1990, NATURE, V346, P818, DOI 10.1038/346818a0
   European Commission, 2010, OFFICIAL J EUROPEAN, DOI DOI 10.3000/17252555.L_2010.050.eng
   Evtugyn G, 2014, ELECTROANAL, V26, P2100, DOI 10.1002/elan.201400328
   [FAO] Food and Agriculture Organization, 2004, WORLDW REG MYC FOOD
   Ferapontova EE, 2011, CURR ORG CHEM, V15, P498
   Guo XD, 2014, BIOSENS BIOELECTRON, V56, P340, DOI 10.1016/j.bios.2014.01.045
   He JA, 2011, J AGR FOOD CHEM, V59, P1582, DOI 10.1021/jf104189g
   Hermann T, 2000, SCIENCE, V287, P820, DOI 10.1126/science.287.5454.820
   Hianik T, 2009, ELECTROANAL, V21, P1223, DOI 10.1002/elan.200904566
   Holcomb M, 1996, J SUPERCRIT FLUID, V9, P118, DOI 10.1016/S0896-8446(96)90007-8
   Kikin O, 2006, NUCLEIC ACIDS RES, V34, pW676, DOI 10.1093/nar/gkl253
   Klajnert B, 2001, ACTA BIOCHIM POL, V48, P199
   Lee JO, 2008, ANAL BIOANAL CHEM, V390, P1023, DOI 10.1007/s00216-007-1643-y
   Li J, 2000, LANGMUIR, V16, P5613, DOI 10.1021/la000035c
   Li SC, 2011, FOOD CONTROL, V22, P43, DOI 10.1016/j.foodcont.2010.05.005
   Li ZJ, 2010, TALANTA, V80, P1632, DOI 10.1016/j.talanta.2009.09.058
   Liu Y, 2006, BIOCHEM ENG J, V32, P211, DOI 10.1016/j.bej.2006.10.003
   Marin S, 2013, FOOD CHEM TOXICOL, V60, P218, DOI 10.1016/j.fct.2013.07.047
   Miodek A, 2014, BIOSENS BIOELECTRON, V56, P104, DOI 10.1016/j.bios.2013.12.051
   Miodek A, 2013, ANAL CHEM, V85, P7704, DOI 10.1021/ac400605p
   Neidle S., 2002, NUCL ACID STRUCTURE
   NeoVentures Biotechnology Inc, 2013, APT CAT
   O'Sullivan CK, 2002, ANAL BIOANAL CHEM, V372, P44, DOI 10.1007/s00216-001-1189-3
   Owino JHO, 2007, ANAL BIOANAL CHEM, V388, P1069, DOI 10.1007/s00216-007-1333-9
   Owino JHO, 2008, SENSORS-BASEL, V8, P8262, DOI 10.3390/s8128262
   Palchetti I, 2008, ANAL BIOANAL CHEM, V391, P455, DOI 10.1007/s00216-008-1876-4
   Paniel N., 2010, SENSORS, V10, P9349
   Park JH, 2014, FOOD CONTROL, V36, P183, DOI 10.1016/j.foodcont.2013.08.038
   Phillips JA, 2009, ANAL CHEM, V81, P1033, DOI 10.1021/ac802092j
   Piermarini S, 2009, FOOD CONTROL, V20, P371, DOI 10.1016/j.foodcont.2008.06.003
   Piermarini S, 2007, ANAL LETT, V40, P1333, DOI 10.1080/00032710701326692
   Piermarini S, 2007, BIOSENS BIOELECTRON, V22, P1434, DOI 10.1016/j.bios.2006.06.029
   Pohanka M, 2010, PROTEIN PEPTIDE LETT, V17, P340, DOI 10.2174/092986610790780396
   Radi AE, 2006, J AM CHEM SOC, V128, P117, DOI 10.1021/ja053121d
   Rankin CJ, 2006, NUCLEOS NUCLEOT NUCL, V25, P1407, DOI 10.1080/15257770600919084
   ROCH OG, 1995, FOOD CHEM, V52, P93, DOI 10.1016/0308-8146(94)P4187-K
   Rodriguez MC, 2005, CHEM COMMUN, P4267, DOI 10.1039/b506571b
   Rupcich N, 2005, ANAL CHEM, V77, P4300, DOI 10.1021/ac0506480
   Rupcich N, 2006, ANGEW CHEM INT EDIT, V45, P3295, DOI 10.1002/anie.200504576
   Sharma M, 2001, ANIM FEED SCI TECH, V93, P109, DOI 10.1016/S0377-8401(01)00274-7
   Shim WB, 2014, BIOSENS BIOELECTRON, V62, P288, DOI 10.1016/j.bios.2014.06.059
   Shim WB, 2014, FOOD CONTROL, V36, P30, DOI 10.1016/j.foodcont.2013.07.042
   So HM, 2005, J AM CHEM SOC, V127, P11906, DOI 10.1021/ja053094r
   Tan Y, 2009, ANAL BIOCHEM, V387, P82, DOI 10.1016/j.ab.2008.12.030
   Tang DP, 2009, ANALYST, V134, P1554, DOI 10.1039/b902401h
   Vidal JC, 2013, BIOSENS BIOELECTRON, V49, P146, DOI 10.1016/j.bios.2013.05.008
   Wang XY, 2007, ANAL CHIM ACTA, V598, P242, DOI 10.1016/j.aca.2007.07.050
   Wang Y, 2013, BIOSENS BIOELECTRON, V41, P391, DOI 10.1016/j.bios.2012.08.057
   Wang Y, 2012, BIOSENS BIOELECTRON, V34, P44, DOI 10.1016/j.bios.2011.12.057
   Wang ZZ, 2007, ANAL BIOANAL CHEM, V389, P819, DOI 10.1007/s00216-007-1510-x
   Willner I, 2007, ANGEW CHEM INT EDIT, V46, P6408, DOI 10.1002/anie.200604524
   Zayats M, 2006, J AM CHEM SOC, V128, P13666, DOI 10.1021/ja0651456
   Zhang ZX, 2009, TALANTA, V78, P1240, DOI 10.1016/j.talanta.2009.01.034
   Zuker M, 2003, NUCLEIC ACIDS RES, V31, P3406, DOI 10.1093/nar/gkg595
NR 69
TC 124
Z9 132
U1 9
U2 386
PU ELSEVIER SCI LTD
PI OXFORD
PA THE BOULEVARD, LANGFORD LANE, KIDLINGTON, OXFORD OX5 1GB, OXON, ENGLAND
SN 0956-7135
EI 1873-7129
J9 FOOD CONTROL
JI Food Control
PD JUN
PY 2015
VL 52
BP 9
EP 18
DI 10.1016/j.foodcont.2014.12.008
PG 10
WC Food Science & Technology
WE Science Citation Index Expanded (SCI-EXPANDED)
SC Food Science & Technology
GA CC1CX
UT WOS:000350079900002
OA Bronze
DA 2023-06-30
ER

PT J
AU Varodi, C
   Pogacean, F
   Gheorghe, M
   Barbu-Tudoran, L
   Pruneanu, S
AF Varodi, Codruta
   Pogacean, Florina
   Gheorghe, Marin
   Barbu-Tudoran, Lucian
   Pruneanu, Stela
TI SCREEN-PRINTED ELECTRODES MADE ON STONE PAPER SUBSTRATE FOR URIC ACID
   ELECTROCHEMICAL DETECTION
SO STUDIA UNIVERSITATIS BABES-BOLYAI CHEMIA
LA English
DT Article
DE uric acid detection; stone paper substrate; AuNPs modified electrodes
ID SENSOR; BIOSENSOR; SERUM
AB Flexible screen-printed electrodes on stone paper substrate (HP) and modified with gold nanoparticles (HP-AuNPs) or AuNPs-poly-methylene blue (HP-AuNPs-PMB) were fabricated and morphologically investigated by SEM/EDS. The electrochemical properties of the new electrodes were studied by cyclic voltammetry (CV). The best electrocatalytic properties for uric acid detection were obtained with HP-AuNPs electrode: 0.16 mu M Limit of Detection, 5x10(-7)- 10(-4) M linear range and 20.7 mA/M sensitivity.
C1 [Varodi, Codruta; Pogacean, Florina; Barbu-Tudoran, Lucian; Pruneanu, Stela] Natl Inst Res & Dev Isotop & Mol Technol, Donat St 67-103, RO-400293 Cluj Napoca, Romania.
   [Gheorghe, Marin] NANOM MEMS Srl, G Cosbuc St 9, RO-505400 Rasnov, Brasov, Romania.
C3 National Institute for Research & Development of Isotopic & Molecular
   Technologies Cluj-Napoca
RP Pruneanu, S (通讯作者)，Natl Inst Res & Dev Isotop & Mol Technol, Donat St 67-103, RO-400293 Cluj Napoca, Romania.
EM stela.pruneanu@itim-cj.ro
RI Pogacean, Florina/B-7876-2012; Varodi, Codruta/AAJ-6647-2021;
   Barbu-Tudoran, Lucian/AAL-7898-2020
OI Barbu-Tudoran, Lucian/0000-0003-0360-016X; Varodi,
   Codruta/0000-0001-9187-3613
FU Romanian Ministry of Research and Innovation, CNCS-UEFISCDI, within
   PNCDI III [PN-III-P4-ID-PCCF-2016-0006]; Nucleu Program [PN 19 35 01
   02/2019]; infrastructure obtained in the Project: Research Center and
   Advanced Technologies for Alternative Energies CETATEA [POS-CCE
   623/11.03.2014]; UEFISCDI [PN-III-P3-3.5-EUK-2017-02-0030]
FX This work was supported by a grant of Romanian Ministry of Research and
   Innovation, CNCS-UEFISCDI, project number PN-III-P4-ID-PCCF-2016-0006,
   within PNCDI III and by Nucleu Program contract no. PN 19 35 01 02/2019.
   SEM/EDS measurements were partially supported through the infrastructure
   obtained in the Project: Research Center and Advanced Technologies for
   Alternative Energies CETATEA - POS-CCE 623/11.03.2014. Marin Gheorghe
   would like to thank UEFISCDI for funding
   (PN-III-P3-3.5-EUK-2017-02-0030, XploitAD).
CR Arora J, 2009, ANAL CHIM ACTA, V647, P195, DOI 10.1016/j.aca.2009.06.001
   Chen X, 2020, J MATER CHEM B, V8, P1082, DOI 10.1039/c9tb02519g
   Chu C., 2019, AICCM B, V40, P37, DOI [10.1080/10344233.2019.1672951, DOI 10.1080/10344233.2019.1672951]
   Feig VR, 2018, ACS CENTRAL SCI, V4, P337, DOI 10.1021/acscentsci.7b00595
   Ferin R, 2013, CLIN BIOCHEM, V46, P665, DOI 10.1016/j.clinbiochem.2013.01.006
   He JG, 2014, J ALLOY COMPD, V596, P73, DOI 10.1016/j.jallcom.2014.01.194
   Khan MI, 2019, SENSOR ACTUAT B-CHEM, V286, P9, DOI 10.1016/j.snb.2019.01.098
   Krishnan RG, 2020, MICROCHEM J, V155, DOI 10.1016/j.microc.2020.104745
   Liu LL, 2019, TALANTA, V199, P478, DOI 10.1016/j.talanta.2019.03.008
   Mahmoudian MR, 2019, ADV POWDER TECHNOL, V30, P384, DOI 10.1016/j.apt.2018.11.015
   Misra N, 2013, SENSOR ACTUAT B-CHEM, V178, P371, DOI 10.1016/j.snb.2012.12.110
   Moro G, 2019, BIOSENS BIOELECTRON, V146, DOI 10.1016/j.bios.2019.111758
   Motshakeri M, 2018, ELECTROCHIM ACTA, V265, P184, DOI 10.1016/j.electacta.2018.01.147
   Mundaca-Uribe R, 2014, SENSOR ACTUAT B-CHEM, V195, P58, DOI 10.1016/j.snb.2014.01.014
   Nkunu Z.N., 2017, INT J INNOV RES SCI, V4, P53
   Remane D, 2015, J CHROMATOGR B, V998, P40, DOI 10.1016/j.jchromb.2015.06.021
   Rodriguez A, 2017, J CHROMATOGR B, V1067, P53, DOI 10.1016/j.jchromb.2017.09.047
   Singh L, 2019, OPT FIBER TECHNOL, V53, DOI 10.1016/j.yofte.2019.102043
   Wurzner G, 2001, J HYPERTENS, V19, P1855, DOI 10.1097/00004872-200110000-00021
   Yamaguchi T, 2007, ANAL SCI, V23, P223, DOI 10.2116/analsci.23.223
   Yu JH, 2011, BIOSENS BIOELECTRON, V26, P3284, DOI 10.1016/j.bios.2010.12.044
NR 21
TC 0
Z9 0
U1 0
U2 9
PU UNIV BABES-BOLYAI
PI CLUJ-NAPOCA
PA MIHAIL KOGALNICEANU NR. 1, CLUJ-NAPOCA RO-3400, ROMANIA
SN 1224-7154
J9 STUD U BABES-BOL CHE
JI Stud. Univ. Babes-Bolyai Chem.
PY 2020
VL 65
IS 2
BP 233
EP 242
DI 10.24193/subbchem.2020.2.19
PG 10
WC Chemistry, Multidisciplinary
WE Science Citation Index Expanded (SCI-EXPANDED)
SC Chemistry
GA NA7WI
UT WOS:000560027700019
OA gold
DA 2023-06-30
ER

PT J
AU Arimoto, S
   Shimono, K
   Yasukawa, T
   Mizutani, F
   Yoshioka, T
AF Arimoto, Satoshi
   Shimono, Ken
   Yasukawa, Tomoyuki
   Mizutani, Fumio
   Yoshioka, Toshihiko
TI Improvement of Electrochemical Response of Cocaine Sensors Based on DNA
   Aptamer by Heat Treatment
SO ANALYTICAL SCIENCES
LA English
DT Article
DE Heat treatment; electrochemical measurements; cocaine detection;
   ferrocene conjugated DNA aptamer
ID MODIFIED ELECTRODE; BLOOD-SERUM; SEQUENCES; THROMBIN; GOLD
AB We report on a biosensor for cocaine based on the conformation change of DNA aptamer by capturing the cocaine molecules. The oxidation current of ferrocene conjugated on the terminal end of aptamer immobilized on an Au electrode increased with increasing cocaine concentration. The sensor response has been improved by a simple heat treatment after immobilization, since the aggregates of DNA aptamer generated during the immobilization step could be dissociated and rearranged on the electrode.
C1 [Arimoto, Satoshi; Shimono, Ken; Yoshioka, Toshihiko] Panasonic Corp, Bio Res Dept, Adv Res Div, Sora Ku, 3-4 Hikaridai, Kyoto 6190237, Japan.
   [Yasukawa, Tomoyuki; Mizutani, Fumio] Univ Hyogo, Grad Sch Mat Sci, 3-2-1 Kouto, Ako, Hyogo 6781297, Japan.
C3 Panasonic; University of Hyogo
RP Arimoto, S (通讯作者)，Panasonic Corp, Bio Res Dept, Adv Res Div, Sora Ku, 3-4 Hikaridai, Kyoto 6190237, Japan.
EM arimoto.satoshi@jp.panasonic.com
OI YASUKAWA, Tomoyuki/0000-0003-3493-2845
FU Grants-in-Aid for Scientific Research [16H04169, 26288071, 26106723,
   25410148, 16K14023] Funding Source: KAKEN
CR Bai HY, 2013, BIOSENS BIOELECTRON, V42, P17, DOI 10.1016/j.bios.2012.10.063
   Baker BR, 2006, J AM CHEM SOC, V128, P3138, DOI 10.1021/ja056957p
   Bang GS, 2005, BIOSENS BIOELECTRON, V21, P863, DOI 10.1016/j.bios.2005.02.002
   Hayashi E, 2010, CHEM LETT, V39, P454, DOI 10.1246/cl.2010.454
   Jiang BY, 2012, BIOSENS BIOELECTRON, V32, P305, DOI 10.1016/j.bios.2011.12.010
   Kiba Y, 2012, ELECTROCHIM ACTA, V81, P14, DOI 10.1016/j.electacta.2012.07.074
   Matatagui D, 2013, SENSOR ACTUAT B-CHEM, V189, P123, DOI 10.1016/j.snb.2013.02.003
   Mukumoto K, 2005, TETRAHEDRON, V61, P11705, DOI 10.1016/j.tet.2005.09.033
   Niikura K, 1996, CHEM LETT, P863, DOI 10.1246/cl.1996.863
   Steichen M, 2005, ELECTROCHEM COMMUN, V7, P416, DOI 10.1016/j.elecom.2005.02.015
   Stojanovic MN, 2001, J AM CHEM SOC, V123, P4928, DOI 10.1021/ja0038171
   Swensen JS, 2009, J AM CHEM SOC, V131, P4262, DOI 10.1021/ja806531z
   TAKENAKA S, 1994, ANAL BIOCHEM, V218, P436, DOI 10.1006/abio.1994.1203
   TAKENAKA S, 1990, J CHEM SOC CHEM COMM, P1485, DOI 10.1039/c39900001485
   Takenaka S, 2000, ANAL CHEM, V72, P1334, DOI 10.1021/ac991031j
   Tombelli S, 2005, BIOSENS BIOELECTRON, V20, P2424, DOI 10.1016/j.bios.2004.11.006
   WIDRIG CA, 1991, J ELECTROANAL CHEM, V310, P335, DOI 10.1016/0022-0728(91)85271-P
   Xiao Y, 2005, ANGEW CHEM INT EDIT, V44, P5456, DOI 10.1002/anie.200500989
   Zuo XL, 2009, J AM CHEM SOC, V131, P6944, DOI 10.1021/ja901315w
NR 19
TC 2
Z9 3
U1 1
U2 31
PU JAPAN SOC ANALYTICAL CHEMISTRY
PI TOKYO
PA 26-2 NISHIGOTANDA 1 CHOME SHINAGAWA-KU, TOKYO, 141, JAPAN
SN 0910-6340
EI 1348-2246
J9 ANAL SCI
JI Anal. Sci.
PD APR
PY 2016
VL 32
IS 4
BP 469
EP 472
DI 10.2116/analsci.32.469
PG 4
WC Chemistry, Analytical
WE Science Citation Index Expanded (SCI-EXPANDED)
SC Chemistry
GA DK8HS
UT WOS:000375168400015
PM 27063722
OA gold
DA 2023-06-30
ER

PT J
AU Soltanabadi, Z
   Esmaeili, A
   Bambai, B
AF Soltanabadi, Zahra
   Esmaeili, Akbar
   Bambai, Bijan
TI Fabrication of morphine detector based on quartz@Au-layer biosensor
SO MICROCHEMICAL JOURNAL
LA English
DT Article
DE Biosensors; Piezoelectric composition; Quartz crystal; Morphine;
   Monoclonal antibody
ID CRYSTAL MICROBALANCE; ELECTROCHEMICAL SENSOR; IMMUNOSENSOR;
   NANOPARTICLE; IMMUNOASSAY
AB Biosensors analytical devices consist of a diagnostic element with a physical converter that can be very useful for analyzing biomarkers on site. The biosensor oscillator was made from a 20 MHz piezoelectric modified gold nano-layer. The response of this biosensor was based on the frequency change resulting from the effect of morphine on the anti-morphine monoclonal antibody. The level of the biosensor was studied with the FE-SEM and XRD analysis. Also, the comparison of the frequency response of this system at temperatures of 5 degrees C, 25 degrees C, and 45 degrees C shows that this system is stable at different temperatures. This device measured the concentration of morphine in both open and closed modes. The results showed that the device has a limit of detection (LOD) of 0.25 ng.mL- 1 and the limit of quantification (LOQ) of 0.25-2500 ng.mL- 1. The detection of this platform is fast (460 s) with a small volume of sample (1 mu L), which showed that the server is compatible with what is required in clinical measurements.
C1 [Soltanabadi, Zahra; Esmaeili, Akbar] Islamic Azad Univ, Dept Chem Engn, North Tehran Branch, POB 1651153311, Tehran, Iran.
   [Bambai, Bijan] Natl Inst Genet Engn & Biotechnol NIGEB, Tehran, Iran.
C3 Islamic Azad University
RP Esmaeili, A (通讯作者)，Islamic Azad Univ, Dept Chem Engn, North Tehran Branch, POB 1651153311, Tehran, Iran.
EM a_esmaeili@iau-tnb.ac.ir
CR Aliabadi A, 2019, J ELECTROANAL CHEM, V832, P204, DOI 10.1016/j.jelechem.2018.10.052
   Bahramimehr F, 2019, J BIOMED MATER RES A, V107, P1736, DOI 10.1002/jbm.a.36689
   Barthwal S, 2018, MATER TODAY-PROC, V5, P9061, DOI 10.1016/j.matpr.2017.10.021
   Brettell TA, 2011, ANAL CHEM, V83, P4539, DOI 10.1021/ac201075e
   Butler D, 2006, ANAL CHIM ACTA, V556, P333, DOI 10.1016/j.aca.2005.09.056
   Chen XB, 2010, CHEM REV, V110, P6503, DOI 10.1021/cr1001645
   Cheng CI, 2012, CHEM SOC REV, V41, P1947, DOI 10.1039/c1cs15168a
   Dehdashtian S, 2016, MAT SCI ENG C-MATER, V58, P53, DOI 10.1016/j.msec.2015.07.049
   Dillon PP, 2003, BIOSENS BIOELECTRON, V18, P217, DOI 10.1016/S0956-5663(02)00182-3
   Esmaeili A, 2018, J BIOMED MATER RES A, V106, P905, DOI 10.1002/jbm.a.36292
   Fernandez F, 2012, BIOSENS BIOELECTRON, V34, P151, DOI 10.1016/j.bios.2012.01.036
   Hilton JP, 2011, SENSOR ACTUAT A-PHYS, V166, P241, DOI 10.1016/j.sna.2009.12.006
   Katta M, 2021, SENS BIO-SENS RES, V32, DOI 10.1016/j.sbsr.2021.100413
   Khodaei M, 2020, ACS BIOMATER SCI ENG, V6, P246, DOI 10.1021/acsbiomaterials.9b01330
   Macyk W, 2010, COORDIN CHEM REV, V254, P2687, DOI 10.1016/j.ccr.2009.12.037
   Masoumi S, 2020, INT J BIOL MACROMOL, V159, P204, DOI 10.1016/j.ijbiomac.2020.05.065
   Qi PJ, 2021, J COLLOID INTERF SCI, V583, P340, DOI 10.1016/j.jcis.2020.09.029
   Ramezani M, 2016, SENSOR ACTUAT B-CHEM, V222, P1, DOI 10.1016/j.snb.2015.08.024
   Skladal P, 2016, TRAC-TREND ANAL CHEM, V79, P127, DOI 10.1016/j.trac.2015.12.009
   Song EQ, 2015, BIOSENS BIOELECTRON, V72, P320, DOI 10.1016/j.bios.2015.05.018
   Song KM, 2011, ANAL BIOCHEM, V415, P175, DOI 10.1016/j.ab.2011.04.007
   Takayama Y, 2015, CHEM LETT, V44, P955, DOI 10.1246/cl.150294
   Vilian ATE, 2019, BIOSENS BIOELECTRON, V142, DOI 10.1016/j.bios.2019.111549
   Yanez-Sedeno P, 2014, ANAL CHIM ACTA, V823, P1, DOI 10.1016/j.aca.2014.03.011
   Zhang RL, 2021, ELECTROCHIM ACTA, V370, DOI 10.1016/j.electacta.2021.137803
   Zhao JY, 2021, SENSOR ACTUAT A-PHYS, V321, DOI 10.1016/j.sna.2021.112563
   Zhu CZ, 2015, ANAL CHEM, V87, P230, DOI 10.1021/ac5039863
NR 27
TC 2
Z9 2
U1 3
U2 18
PU ELSEVIER
PI AMSTERDAM
PA RADARWEG 29, 1043 NX AMSTERDAM, NETHERLANDS
SN 0026-265X
EI 1095-9149
J9 MICROCHEM J
JI Microchem J.
PD APR
PY 2022
VL 175
AR 107127
DI 10.1016/j.microc.2021.107127
PG 8
WC Chemistry, Analytical
WE Science Citation Index Expanded (SCI-EXPANDED)
SC Chemistry
GA YG5WQ
UT WOS:000742558900004
DA 2023-06-30
ER

PT J
AU Fukuda, T
   Muguruma, H
   Iwasa, H
   Tanaka, T
   Hiratsuka, A
   Shimizu, T
   Tsuji, K
   Kishimoto, T
AF Fukuda, Toya
   Muguruma, Hitoshi
   Iwasa, Hisanori
   Tanaka, Takeshi
   Hiratsuka, Atsunori
   Shimizu, Tetsuo
   Tsuji, Katsumi
   Kishimoto, Takahide
TI Electrochemical determination of uric acid in urine and serum with
   uricase/carbon nanotube /carboxymethylcellulose electrode
SO ANALYTICAL BIOCHEMISTRY
LA English
DT Article
DE Uric acid; Multi-walled carbon nanotube; Carboxymethylcellulose;
   Uricase; Biosensor
ID THIN-FILM; CARBON NANOTUBES; BIOSENSOR; CONSTRUCTION
AB The detection of uric acid in blood and urine is clinically important in terms of suitable diagnosis and self-healthcare. An amperometric thin film biosensor composed of carbon nanotube and uricase enzyme is presented. The CNT is successfully dispersed in aqueous solution with carboxymethylcellulose surfactant. This enables thin film formation by a simple drop-casting layer-by-layer process. The uricase/carboxymethylcellulose dispersed carbon nanotube/gold thin film biosensor shows the best sensing performance compared to that with sodium cholate surfactant in terms of higher current and lower detection potential. The presented procedure shows good performance with neither electron transfer mediator nor complicated process. Cyclic voltammetry exhibited a sensitivity of 233 mu A mM(-1) cm(-2) at + 0.35 V, a linear range of 0.02-2.7 mM, and a detection limit of 2.8 mu M. We quantify and graph uric acid data in actual physiological samples (serum and urine) for the first time and detection values showed good agreement with those obtained by a conventional analytical method (enzymatic colorimetry kit).
C1 [Fukuda, Toya; Muguruma, Hitoshi; Hiratsuka, Atsunori] Shibaura Inst Technol, Grad Sch Engn & Sci, Koto Ku, 3-7-5 Toyosu, Tokyo 1358548, Japan.
   [Muguruma, Hitoshi; Iwasa, Hisanori; Tanaka, Takeshi; Hiratsuka, Atsunori; Shimizu, Tetsuo] Natl Inst Adv Ind Sci & Technol, Nanomat Res Inst, Tsukuba Cent 5-41,1-1-1 Higashi, Tsukuba, Ibaraki 3058565, Japan.
   [Iwasa, Hisanori; Tsuji, Katsumi] Toyobo Co Ltd, Res Ctr, 2-1-1 Katata, Otsu, Shiga 5200292, Japan.
   [Kishimoto, Takahide] Ltd Toyobo Co, Tsuruga Inst Biotechnol, 10-24 Toyo Cho, Tsuruga, Fukui 9148550, Japan.
C3 Shibaura Institute of Technology; National Institute of Advanced
   Industrial Science & Technology (AIST); Toyobo Co., Ltd
RP Muguruma, H (通讯作者)，Shibaura Inst Technol, Grad Sch Engn & Sci, Koto Ku, 3-7-5 Toyosu, Tokyo 1358548, Japan.
EM muguruma@shibaura-it.ac.jp
RI Tanaka, Takeshi/C-2921-2012
OI Tanaka, Takeshi/0000-0001-7547-7928
CR Ahmad R, 2015, SENSOR ACTUAT B-CHEM, V206, P146, DOI 10.1016/j.snb.2014.09.026
   [Anonymous], 2017, ASIAN J PHARM CLIN R, V10, P295
   Arora K, 2014, APPL BIOCHEM BIOTECH, V174, P1174, DOI 10.1007/s12010-014-0996-x
   Asano S., 1994, RINSHO KAGAKU, V23, P214
   Chauhan N, 2011, ANAL BIOCHEM, V413, P97, DOI 10.1016/j.ab.2011.02.007
   Chen DX, 2010, ANAL CHEM, V82, P2448, DOI 10.1021/ac9028246
   Chen J, 2013, LANGMUIR, V29, P10586, DOI 10.1021/la401158y
   Devi R, 2014, SENSOR ACTUAT B-CHEM, V193, P608, DOI 10.1016/j.snb.2013.12.010
   Ghica ME, 2014, TALANTA, V130, P198, DOI 10.1016/j.talanta.2014.06.068
   Erden PE, 2015, TALANTA, V134, P488, DOI 10.1016/j.talanta.2014.11.058
   Galus Z., 1976, FUNDAMENTALS ELECTRO
   Hareesha N, 2019, ADV PHARM BULL, V9, P132, DOI 10.15171/apb.2019.016
   Herrasti Z, 2016, SENSOR ACTUAT B-CHEM, V234, P667, DOI 10.1016/j.snb.2016.05.018
   Jain S, 2019, BIOSENS BIOELECTRON, V127, P135, DOI 10.1016/j.bios.2018.12.008
   Jindal K, 2017, SENSOR ACTUAT B-CHEM, V253, P566, DOI 10.1016/j.snb.2017.06.146
   LAVIRON E, 1979, J ELECTROANAL CHEM, V100, P263, DOI 10.1016/S0022-0728(79)80167-9
   Manjunatha J., 2019, OPEN CHEM ENG J, V13, P81, DOI [10.2174/1874123101913010081, DOI 10.2174/1874123101913010081]
   Manjunatha JG, 2018, HELIYON, V4, DOI 10.1016/j.heliyon.2018.e00986
   Manjunatha J.G., 2017, SENS BIO-SENS RES, V16, P79, DOI DOI 10.1016/J.SBSR.2017.11.006
   Manjunatha J. G., 2016, INT J CHEM TECH RES, V9, P136
   Manjunatha JGG, 2018, J FOOD DRUG ANAL, V26, P292, DOI 10.1016/j.jfda.2017.05.002
   Muguruma H, 2019, J AGR FOOD CHEM, V67, P943, DOI 10.1021/acs.jafc.8b05540
   Muguruma H, 2017, ACS CATAL, V7, P725, DOI 10.1021/acscatal.6b02470
   Muguruma H, 2016, J PHYS CHEM C, V120, P12284, DOI 10.1021/acs.jpcc.6b03715
   Numnuam A, 2014, ANAL BIOANAL CHEM, V406, P3763, DOI 10.1007/s00216-014-7770-3
   Omar MN, 2016, ANAL BIOCHEM, V509, P135, DOI 10.1016/j.ab.2016.06.030
   Rawal R, 2012, INT J BIOL MACROMOL, V50, P112, DOI 10.1016/j.ijbiomac.2011.10.002
   Saito T, 2008, J NANOSCI NANOTECHNO, V8, P6153, DOI 10.1166/jnn.2008.SW23
   Shimizu M, 2013, J PHYS CHEM C, V117, P11744, DOI 10.1021/jp3113254
   Sun LE, 2015, J ELECTROANAL CHEM, V739, P187, DOI 10.1016/j.jelechem.2014.12.032
   Takahashi S, 2019, FOOD CHEM, V300, DOI 10.1016/j.foodchem.2019.125189
   Tsai TW, 2009, ANAL CHEM, V81, P7917, DOI 10.1021/ac900650r
   Verma S, 2019, INT J BIOL MACROMOL, V130, P333, DOI 10.1016/j.ijbiomac.2019.02.121
NR 33
TC 39
Z9 40
U1 3
U2 49
PU ACADEMIC PRESS INC ELSEVIER SCIENCE
PI SAN DIEGO
PA 525 B ST, STE 1900, SAN DIEGO, CA 92101-4495 USA
SN 0003-2697
EI 1096-0309
J9 ANAL BIOCHEM
JI Anal. Biochem.
PD FEB 1
PY 2020
VL 590
AR 113533
DI 10.1016/j.ab.2019.113533
PG 7
WC Biochemical Research Methods; Biochemistry & Molecular Biology;
   Chemistry, Analytical
WE Science Citation Index Expanded (SCI-EXPANDED)
SC Biochemistry & Molecular Biology; Chemistry
GA KS2ZW
UT WOS:000518180200010
PM 31836385
DA 2023-06-30
ER

PT J
AU Chai, Y
   Tian, DY
   Cui, H
AF Chai, Ying
   Tian, Dayong
   Cui, Hua
TI Electrochemiluminescence biosensor for the assay of small molecule and
   protein based on bifunctional aptamer and chemiluminescent
   functionalized gold nanoparticles
SO ANALYTICA CHIMICA ACTA
LA English
DT Article
DE Electrochemiluminescence; N-(Aminobutyl)-N-(ethylisoluminol)
   functionalized gold nanoparticles; Bifunctional aptamer; Adenosine;
   Thrombin; Biosensor
ID ELECTROCHEMICAL BIOSENSOR; GRAPHITE ELECTRODE; PLASMA ADENOSINE;
   ANALYTES; IMMUNOSENSOR; APTASENSOR; THROMBIN; MEDICINE; LABEL
AB An electrochemiluminescence (ECL) biosensor for simultaneous detection of adenosine and thrombin in one sample based on bifunctional aptamer and N-(aminobutyl)-N-(ethylisoluminol) functionalized gold nanoparticles (ABEI-AuNPs) was developed. A streptavidin coated gold nanoparticles modified electrode was utilized to immobilize biotinylated bifunctional aptamer (ATA), which consisted of adenosine and thrombin aptamer. The ATA performed as recognition element of capture probe. For adenosine detection, ABEI-AuNPs labeled hybridization probe with a partial complementary sequence of ATA reacted with ATA, leading to a strong ECL response of N-(aminobutyl)-N-(ethylisoluminol) enriched on ABEI-AuNPs. After recognition of adenosine, the hybridization probe was displaced by adenosine and ECL signal declined. The decrease of ECL signal was in proportion to the concentration of adenosine over the range of 5.0 x 10(-12)-5.0 x 10(-9) M with a detection limit of 2.2 x 10(-12) M. For thrombin detection, thrombin was assembled on ATA modified electrode via aptamer-target recognition, another aptamer of thrombin tagged with ABEI-AuNPs was bounded to another reactive site of thrombin, producing ECL signals. The ECL intensity was linearly with the concentration of thrombin from 5 x 10(-14) M to 5 x 10(-19) M with a detection limit of 1.2 x 10(-14) M. In the ECL biosensor, adenosine and thrombin can be detected when they coexisted in one sample and a multi-analytes assay was established. The sensitivity of the present biosensor is superior to most available aptasensors for adenosine and thrombin. The biosensor also showed good selectivity towards the targets. Being challenged in real plasma sample, the biosensor was confirmed to be a good prospect for multi-analytes assay of small molecules and proteins in biological samples. (C) 2011 Elsevier B.V. All rights reserved.
C1 [Chai, Ying; Tian, Dayong; Cui, Hua] Univ Sci & Technol China, Dept Chem, CAS Key Lab Soft Matter Chem, Hefei 230026, Anhui, Peoples R China.
C3 Chinese Academy of Sciences; University of Science & Technology of
   China, CAS
RP Cui, H (通讯作者)，Univ Sci & Technol China, Dept Chem, CAS Key Lab Soft Matter Chem, Hefei 230026, Anhui, Peoples R China.
EM hcui@ustc.edu.cn
RI Cui, Hua/F-6884-2010
OI Cui, Hua/0000-0003-4769-9464
FU National Natural Science Foundation of PR China [20625517, 20573101,
   21075115]; Fundamental Research Funds for the Central Universities
   [WK2060190007]; Chinese Academy of Sciences
FX The support of this research by the National Natural Science Foundation
   of PR China (Grant Nos. 20625517, 20573101 and 21075115), the
   Fundamental Research Funds for the Central Universities (Grant No.
   WK2060190007) and the Overseas Outstanding Young Scientist Program of
   Chinese Academy of Sciences are gratefully acknowledged.
CR Becker RC, 1998, J THROMB THROMBOLYS, V5, P215, DOI 10.1023/A:1008843925851
   Bing T, 2010, BIOSENS BIOELECTRON, V25, P1487, DOI 10.1016/j.bios.2009.11.003
   Boucard D, 2006, BIOCHEMISTRY-US, V45, P1518, DOI 10.1021/bi051187f
   Chai Y, 2011, ANALYST, V136, P3244, DOI 10.1039/c1an15298j
   Chai Y, 2010, CHEM COMMUN, V46, P7560, DOI 10.1039/c0cc02356f
   Cho EJ, 2006, ANAL CHIM ACTA, V564, P82, DOI 10.1016/j.aca.2005.12.038
   Cui H, 2007, CHEM-EUR J, V13, P6975, DOI 10.1002/chem.200700011
   Deng CY, 2009, ANAL CHEM, V81, P9972, DOI 10.1021/ac901727z
   Du Y, 2008, ANAL CHEM, V80, P5110, DOI 10.1021/ac800303c
   Du Y, 2010, BIOSENS BIOELECTRON, V25, P1902, DOI 10.1016/j.bios.2010.01.003
   Elbaz J, 2008, CHEMBIOCHEM, V9, P232, DOI 10.1002/cbic.200700436
   Elenis DS, 2007, ANAL CHEM, V79, P9433, DOI 10.1021/ac7018848
   Engelkes VB, 2004, J AM CHEM SOC, V126, P14287, DOI 10.1021/ja046274u
   Goyal RN, 2008, TALANTA, V76, P662, DOI 10.1016/j.talanta.2008.04.011
   Hayashi E, 2010, CHEM LETT, V39, P454, DOI 10.1246/cl.2010.454
   Li XM, 2010, CHEM COMMUN, V46, P595, DOI 10.1039/b916304b
   Li Y, 2008, DIABETES OBES METAB, V10, P10, DOI 10.1111/j.1463-1326.2007.00708.x
   Liu JW, 2007, ANAL CHEM, V79, P4120, DOI 10.1021/ac070055k
   Long Y, 2010, ANAL CHIM ACTA, V665, P63, DOI 10.1016/j.aca.2010.03.009
   McCauley TG, 2003, ANAL BIOCHEM, V319, P244, DOI 10.1016/S0003-2697(03)00297-5
   Min K, 2010, CHEM COMMUN, V46, P5566, DOI 10.1039/c002524k
   Qi HL, 2008, TALANTA, V75, P684, DOI 10.1016/j.talanta.2007.12.002
   Shen W, 2011, BIOSENS BIOELECTRON, V27, P18, DOI 10.1016/j.bios.2011.05.022
   Song SP, 2008, TRAC-TREND ANAL CHEM, V27, P108, DOI 10.1016/j.trac.2007.12.004
   Suzuki S, 2000, OBSTET GYNECOL, V96, P507, DOI 10.1016/S0029-7844(00)00964-9
   Tian DY, 2011, CHEM COMMUN, V47, P4959, DOI 10.1039/c1cc10435g
   Tian DY, 2010, BIOSENS BIOELECTRON, V25, P2290, DOI 10.1016/j.bios.2010.03.014
   Wang J., 2003, J AM CHEM SOC, P4766
   Wang J, 2009, CHEMBIOCHEM, V10, P2171, DOI 10.1002/cbic.200900408
   Wang SP, 2007, ANAL CHEM, V79, P4427, DOI 10.1021/ac0621773
   Wilson MS, 2005, ANAL CHEM, V77, P1496, DOI 10.1021/ac0485278
   Xie SN, 2010, BIOSENS BIOELECTRON, V25, P2663, DOI 10.1016/j.bios.2010.04.034
   Yan XL, 2010, ANALYST, V135, P2400, DOI 10.1039/c0an00163e
   YONEYAMA Y, 1992, J DEV PHYSIOL, V18, P203
   Zhang CY, 2010, ANAL CHEM, V82, P1921, DOI 10.1021/ac9026675
   Zhang JQ, 2010, ANAL BIOCHEM, V397, P212, DOI 10.1016/j.ab.2009.10.027
   Zhang J, 2010, SMALL, V6, P201, DOI 10.1002/smll.200901012
   Zhou JJ, 2010, BIOSENS BIOELECTRON, V26, P834, DOI 10.1016/j.bios.2010.05.021
NR 38
TC 34
Z9 34
U1 2
U2 75
PU ELSEVIER SCIENCE BV
PI AMSTERDAM
PA PO BOX 211, 1000 AE AMSTERDAM, NETHERLANDS
SN 0003-2670
J9 ANAL CHIM ACTA
JI Anal. Chim. Acta
PD FEB 17
PY 2012
VL 715
BP 86
EP 92
DI 10.1016/j.aca.2011.12.006
PG 7
WC Chemistry, Analytical
WE Science Citation Index Expanded (SCI-EXPANDED)
SC Chemistry
GA 890GX
UT WOS:000300134200009
PM 22244171
DA 2023-06-30
ER

PT J
AU Guler, M
   Zengin, A
   Alay, M
AF Guler, Muhammet
   Zengin, Adem
   Alay, Murat
TI Fabrication of glucose bioelectrochemical sensor based on Au@Pd
   core-shell supported by carboxylated graphene oxide
SO ANALYTICAL BIOCHEMISTRY
LA English
DT Article
DE Au@Pd core-shell; Carboxylated graphene oxide; Glucose oxidase;
   Biosensor
ID DIRECT ELECTRON-TRANSFER; DIRECT ELECTROCHEMISTRY; PALLADIUM
   NANOPARTICLES; GOLD NANOPARTICLES; CARBON NANOTUBES; PRUSSIAN-BLUE;
   FILM; COMPOSITE; PERFORMANCE; ENZYMES
AB The study presents a novel electrochemical glucose biosensor based on glucose oxidase (GOx) immobilized on Au@Pd core-shell nanoparticles supported on carboxylated graphene oxide (cGO). The immobilization of GOx was achieved by cross-linking the chitosan biopolymer (CS) including Au@Pd/cGO and glutaraldehyde (GA) on a glassy carbon electrode. The analytical performance of GCE/Au@Pd/cGO-CS/GA/GOx was investigated using amperometry. The biosensor had fast response time (5.2 +/- 0.9 s), a satisfactory linear determination range between 2.0 x 10(-5) and 4.2 x 10(-3) M, and limit of detection of 10.4 mu M. The apparent Michaelis-Menten constant (K-app) was calculated as 3.04 mM. The fabricated biosensor also exhibited good repeatability, reproducibility, and storage stability. No interfering signals from dopamine, uric acid, ascorbic acid, paracetamol, folic acid, mannose, sucrose, and fructose were observed. The large electroactive surface area of carboxylated graphene oxide is a promising candidate for sensor preparation.
C1 [Guler, Muhammet; Zengin, Adem] Van Yuzuncu Yil Univ, Fac Sci, Dept Chem, TR-65080 Van, Turkiye.
   [Alay, Murat] Van Yuzuncu Yil Univ, Fac Med, Dept Endocrinol & Metab, TR-65080 Van, Turkiye.
C3 Yuzuncu Yil University; Yuzuncu Yil University
RP Guler, M; Zengin, A (通讯作者)，Van Yuzuncu Yil Univ, Fac Sci, Dept Chem, TR-65080 Van, Turkiye.
EM mguler@yyu.edu.tr; ademzengin@yyu.edu.tr
OI Zengin, Adem/0000-0002-6889-5387
FU Van Yuzuncu Yil University [FBA-2019-8254]
FX This study was financially supported by the Research Fund of the Van
   Yuzuncu Yil University (Project Number: FBA-2019-8254) .
CR Ammam M, 2012, ELECTROCHIM ACTA, V81, P129, DOI 10.1016/j.electacta.2012.07.084
   Cai CX, 2004, ANAL BIOCHEM, V332, P75, DOI 10.1016/j.ab.2004.05.057
   Che X, 2011, COLLOID SURFACE B, V84, P454, DOI 10.1016/j.colsurfb.2011.01.041
   Chen D, 2016, J MATER CHEM A, V4, P3813, DOI 10.1039/c5ta10303g
   Chen XH, 2002, BIOSENS BIOELECTRON, V17, P1005, DOI 10.1016/S0956-5663(02)00093-3
   Courjean O, 2009, ANGEW CHEM INT EDIT, V48, P5897, DOI 10.1002/anie.200902191
   Crepaldi LB, 2014, ELECTROCHIM ACTA, V136, P52, DOI 10.1016/j.electacta.2014.05.049
   Feng W, 2011, BIOTECHNOL ADV, V29, P889, DOI 10.1016/j.biotechadv.2011.07.007
   Filip J, 2013, ELECTROCHIM ACTA, V87, P366, DOI 10.1016/j.electacta.2012.09.054
   Galant AL, 2015, FOOD CHEM, V188, P149, DOI 10.1016/j.foodchem.2015.04.071
   Gao YF, 2014, BIOSENS BIOELECTRON, V60, P30, DOI 10.1016/j.bios.2014.04.005
   Garjonyte R, 2000, BIOSENS BIOELECTRON, V15, P445, DOI 10.1016/S0956-5663(00)00101-9
   Gutierrez-Sanchez C, 2012, J AM CHEM SOC, V134, P17212, DOI 10.1021/ja307308j
   Guzsvany V, 2017, MICROCHIM ACTA, V184, P1987, DOI 10.1007/s00604-017-2188-1
   Han ZP, 2022, J POWER SOURCES, V521, DOI 10.1016/j.jpowsour.2021.230956
   Hoffeditz WL, 2014, ACS APPL MATER INTER, V6, P8646, DOI 10.1021/am501455b
   Hou CT, 2014, ANAL CHEM, V86, P6057, DOI 10.1021/ac501203n
   Hsu CJ, 2013, NANOSCALE RES LETT, V8, DOI 10.1186/1556-276X-8-113
   HUMMERS WS, 1958, J AM CHEM SOC, V80, P1339, DOI 10.1021/ja01539a017
   Hyun K, 2015, INT J HYDROGEN ENERG, V40, P2199, DOI 10.1016/j.ijhydene.2014.12.019
   JIANG L, 1995, J CHEM SOC CHEM COMM, P1293, DOI 10.1039/c39950001293
   Kang ZP, 2017, RSC ADV, V7, P4572, DOI 10.1039/c6ra26636c
   Kibis LS, 2009, APPL SURF SCI, V255, P9248, DOI 10.1016/j.apsusc.2009.07.011
   Kim J, 2006, CHEM ENG SCI, V61, P1017, DOI 10.1016/j.ces.2005.05.067
   Kim SK, 2019, ACS APPL MATER INTER, V11, P37347, DOI 10.1021/acsami.9b13874
   Li J, 2020, MICROCHIM ACTA, V187, DOI 10.1007/s00604-019-4047-8
   Li J, 2016, MICROCHIM ACTA, V183, P1705, DOI 10.1007/s00604-016-1800-0
   Li ZJ, 2015, SENSOR ACTUAT B-CHEM, V208, P505, DOI 10.1016/j.snb.2014.11.054
   Liu Q, 2007, BIOSENS BIOELECTRON, V22, P3203, DOI 10.1016/j.bios.2007.02.013
   Ma FQ, 2019, J SOLID STATE CHEM, V277, P9, DOI 10.1016/j.jssc.2019.05.042
   Maity D, 2019, MAT SCI ENG C-MATER, V105, DOI 10.1016/j.msec.2019.110075
   Moehlenbrock MJ, 2008, CHEM SOC REV, V37, P1188, DOI 10.1039/b708013c
   Pakapongpan S, 2017, MAT SCI ENG C-MATER, V76, P398, DOI 10.1016/j.msec.2017.03.031
   Qian L, 2014, RSC ADV, V4, P38273, DOI 10.1039/c4ra07707e
   Sahoo SR, 2021, NANOMATERIALS-BASEL, V11, DOI 10.3390/nano11020554
   Shen X, 2017, J ELECTROCHEM SOC, V164, pB285, DOI 10.1149/2.1591706jes
   Singh M, 2013, APPL NANOSCI, V3, P145, DOI 10.1007/s13204-012-0115-7
   Singh N, 2018, PHYS CHEM CHEM PHYS, V20, P25812, DOI 10.1039/c8cp05391j
   Sogukomerogullari HG, 2019, J HAZARD MATER, V369, P96, DOI 10.1016/j.jhazmat.2019.02.027
   Tai NH, 2022, MICROCHEM J, V180, DOI 10.1016/j.microc.2022.107547
   Tans SJ, 1998, NATURE, V394, P761, DOI 10.1038/29494
   Terse-Thakoor T, 2015, LANGMUIR, V31, P13054, DOI 10.1021/acs.langmuir.5b03273
   Vijayaraj K, 2016, ANAL METHODS-UK, V8, P6974, DOI 10.1039/c6ay02032a
   Wang B, 2019, ACS SUSTAIN CHEM ENG, V7, P1760, DOI 10.1021/acssuschemeng.8b05671
   Wang HC, 2009, BIOSENS BIOELECTRON, V25, P142, DOI 10.1016/j.bios.2009.06.022
   Wang J, 2008, CHEM REV, V108, P814, DOI 10.1021/cr068123a
   Wang P, 2006, CURR OPIN BIOTECH, V17, P574, DOI 10.1016/j.copbio.2006.10.009
   Xiao Y, 2003, SCIENCE, V299, P1877, DOI 10.1126/science.1080664
   Xu L, 2008, NANOTECHNOLOGY, V19, DOI 10.1088/0957-4484/19/30/305603
   Yang WW, 2007, MACROMOL RAPID COMM, V28, P265, DOI 10.1002/marc.200600654
   Yang ZJ, 2011, BIOSENS BIOELECTRON, V26, P4337, DOI 10.1016/j.bios.2011.04.031
   Yu ZY, 2016, BIOSENS BIOELECTRON, V75, P161, DOI 10.1016/j.bios.2015.08.024
   Zeng Q, 2011, BIOSENS BIOELECTRON, V26, P3456, DOI 10.1016/j.bios.2011.01.024
   Zhang BL, 2020, ELECTROCHIM ACTA, V358, DOI 10.1016/j.electacta.2020.136917
   Zhao XB, 2014, RSC ADV, V4, P24232, DOI 10.1039/c4ra02466d
NR 55
TC 0
Z9 0
U1 12
U2 12
PU ACADEMIC PRESS INC ELSEVIER SCIENCE
PI SAN DIEGO
PA 525 B ST, STE 1900, SAN DIEGO, CA 92101-4495 USA
SN 0003-2697
EI 1096-0309
J9 ANAL BIOCHEM
JI Anal. Biochem.
PD APR 15
PY 2023
VL 667
AR 115091
DI 10.1016/j.ab.2023.115091
EA MAR 2023
PG 10
WC Biochemical Research Methods; Biochemistry & Molecular Biology;
   Chemistry, Analytical
WE Science Citation Index Expanded (SCI-EXPANDED)
SC Biochemistry & Molecular Biology; Chemistry
GA A4MJ2
UT WOS:000954881400001
PM 36863551
DA 2023-06-30
ER

PT J
AU Xiang, XZ
   Tian, LB
   Zhu, XD
   Zhong, YT
   Xiao, CY
   Chen, LC
   Zhou, SF
AF Xiang, Xinzhu
   Tian, Libing
   Zhu, Xiaodi
   Zhong, Yuting
   Xiao, Chuyi
   Chen, Lichan
   Zhou, Shu-Feng
TI Functionalized Graphitic Carbon Nitride Nanomaterials for
   Electrochemiluminescent Detection of Cancer Cells
SO JOURNAL OF THE ELECTROCHEMICAL SOCIETY
LA English
DT Article
ID NANOHYBRIDS
AB Biosensors capable of detecting cancer cell quantity is significant for cancer pathological investigation and prognosis. Herein, a facile electrochemiluminescent (ECL) biosensor is developed for cancer cell detection by comprehensively utilizing the features of functionalized graphitic carbon nitride (g-CN) nanomaterials like well film-forming capability and functionalization level tunability. The solid-state ECL biosensor is fabricated via a simple dropping-drying method by subsequent deposition of g-CN nanosheets/graphene oxide nanocomposites (CNNS/GO) as ECL emitter, folate functionalized g-CN quantum dots (FA-CNQDs) as cancer cell capture agent, and bull serum albumin (BSA) as blocker to prevent nonspecific binding on glassy carbon electrodes (GCEs). The strong and stable ECL emission of CNNS/GO along with the tunability of FA content in FA-CNQDs endow the ECL biosensor with competitive sensitivity, which is able to detect folate receptor-positive cancer cells (HepG2) in the concentration range of 10(2) - 10(4) cells ml(-1) under optimal condition. Additionally, the proposed ECL biosensor shows high specificity, reproducibility and long-term stability as well as good reliability towards serum sample detection. (C) 2022 The Electrochemical Society ("ECS"). Published on behalf of ECS by IOP Publishing Limited.
C1 [Xiang, Xinzhu; Tian, Libing; Zhu, Xiaodi; Zhong, Yuting; Xiao, Chuyi; Chen, Lichan; Zhou, Shu-Feng] Huaqiao Univ, Coll Chem Engn, Xiamen 361021, Peoples R China.
C3 Huaqiao University
RP Chen, LC (通讯作者)，Huaqiao Univ, Coll Chem Engn, Xiamen 361021, Peoples R China.
EM lchen@hqu.edu.cn; szhou@hqu.edu.cn
OI Chen, Lichan/0000-0002-0838-776X
FU Natural Science Foundation of Fujian Province; Scientific Research Funds
   of Huaqiao University;  [2019J01079];  [605-50Y18030]
FX AcknowledgmentsThis work was supported by the Natural Science Foundation
   of Fujian Province (2019J01079) and the Scientific Research Funds of
   Huaqiao University (605-50Y18030).
CR Chen LC, 2022, ELECTROCHIM ACTA, V420, DOI 10.1016/j.electacta.2022.140433
   Chen LC, 2017, ADV FUNCT MATER, V27, DOI 10.1002/adfm.201702695
   Chen LC, 2014, ANAL CHEM, V86, P4188, DOI 10.1021/ac403635f
   Chen LC, 2013, NANOSCALE, V5, P225, DOI 10.1039/c2nr32248j
   Cheung A, 2016, ONCOTARGET, V7, P52553, DOI 10.18632/oncotarget.9651
   Feng CY, 2020, ADV FUNCT MATER, V30, DOI 10.1002/adfm.202001922
   Mamot C, 2003, CANCER RES, V63, P3154
   Ong WJ, 2016, CHEM REV, V116, P7159, DOI 10.1021/acs.chemrev.6b00075
   Raju C. V., 2022, ECS SENSORS PLUS, V1, DOI [10.1149/2754-2726/ac8d70, DOI 10.1149/2754-2726/AC8D70]
   Ross JS, 2003, CLIN CANCER RES, V9, P6357
   Scaranti M, 2020, NAT REV CLIN ONCOL, V17, P349, DOI 10.1038/s41571-020-0339-5
   Tian LB, 2022, CHEM ENG J, V446, DOI 10.1016/j.cej.2022.136932
   Toan Tran Thanh Tam, 2022, ECS Sensors Plus, V1, DOI 10.1149/2754-2726/ac8436
   Wang XC, 2009, NAT MATER, V8, P76, DOI [10.1038/nmat2317, 10.1038/NMAT2317]
   Xia BY, 2015, ANAL CHIM ACTA, V891, P113, DOI 10.1016/j.aca.2015.05.054
   Xu TT, 2021, BIOELECTROCHEMISTRY, V140, DOI 10.1016/j.bioelechem.2021.107823
   Xu YS, 2021, ADV MATER, V33, DOI 10.1002/adma.202101455
   Zhang XD, 2013, J AM CHEM SOC, V135, P18, DOI 10.1021/ja308249k
   Zhou C, 2016, ANALYST, V141, P3379, DOI 10.1039/c6an00664g
   Zhou ZX, 2018, CHEM SOC REV, V47, P2298, DOI 10.1039/c7cs00840f
   Zhu LP, 2021, SMALL, V17, DOI 10.1002/smll.202102881
NR 21
TC 0
Z9 0
U1 4
U2 8
PU ELECTROCHEMICAL SOC INC
PI PENNINGTON
PA 65 SOUTH MAIN STREET, PENNINGTON, NJ 08534 USA
SN 0013-4651
EI 1945-7111
J9 J ELECTROCHEM SOC
JI J. Electrochem. Soc.
PD NOV 1
PY 2022
VL 169
IS 11
AR 117507
DI 10.1149/1945-7111/aca054
PG 7
WC Electrochemistry; Materials Science, Coatings & Films
WE Science Citation Index Expanded (SCI-EXPANDED)
SC Electrochemistry; Materials Science
GA 6H7CS
UT WOS:000885593300001
DA 2023-06-30
ER

PT J
AU Feng, XM
   Liu, YY
   Kong, QC
   Ye, JS
   Chen, XH
   Hu, JQ
   Chen, ZW
AF Feng, Xiumei
   Liu, Yuying
   Kong, Qingcheng
   Ye, Jianshan
   Chen, Xiaohua
   Hu, Jianqiang
   Chen, Zhiwu
TI Direct electrochemistry of myoglobin immobilized on chitosan-wrapped
   rod-constructed ZnO microspheres and its application to hydrogen
   peroxide biosensing
SO JOURNAL OF SOLID STATE ELECTROCHEMISTRY
LA English
DT Article
DE Zinc oxide microsphere; Biosensor; Direct electrochemistry;
   Electrocatalysis; Myoglobin; Hydrogen peroxide
ID DIRECT ELECTRON-TRANSFER; GLUCOSE-OXIDASE; CARBON NANOTUBES; IONIC
   LIQUID; ELECTROCATALYSIS; NANOSTRUCTURE; PROTEIN; FILM; PLATFORM;
   ENZYMES
AB Rod-constructed zinc oxide (ZnO) microspheres (RZnOMs), consisting of hundreds of needle-like ZnO nanorods, were utilized to explore a novel biosensor through coupling with myoglobin (Mb) in the presence of chitosan (Chi). Biocompatibility and electrochemical properties of the resulting ZnO-Chi-Mb composite film were studied by Fourier-transform infrared spectroscopy and cyclic voltammetry. The results revealed that the RZnOMs-based composite was a satisfying matrix for proteins to effectively retain their native structure and bioactivity. With advantages of the unique inorganic material, facilitated direct electron transfer of the metalloenzymes was acquired on the RZnOMs-based enzyme electrode. Moreover, the RZnOMs-based biosensor also displayed significant electrocatalytic activity for the reduction of hydrogen peroxide with an apparent Michaelis-Menten constant (32 A mu M), wide linear range (2-490 A mu M), and low detection limit (0.21 A mu M, S/N = 3). These indicated that the RZnOMs were one of the ideal candidate materials for direct electrochemistry of redox proteins and related biosensor construction.
C1 [Hu, Jianqiang; Chen, Zhiwu] Xiangtan Univ, Minist Educ, Key Lab Low Dimens Mat & Applicat Technol, Xiangtan 411105, Peoples R China.
   [Chen, Zhiwu] S China Univ Technol, Coll Mat Sci & Engn, Guangzhou 510640, Guangdong, Peoples R China.
   [Feng, Xiumei; Liu, Yuying; Kong, Qingcheng; Ye, Jianshan; Chen, Xiaohua; Hu, Jianqiang] S China Univ Technol, Coll Chem & Chem Engn, Guangzhou 510640, Guangdong, Peoples R China.
C3 Xiangtan University; South China University of Technology; South China
   University of Technology
RP Hu, JQ (通讯作者)，Xiangtan Univ, Minist Educ, Key Lab Low Dimens Mat & Applicat Technol, Xiangtan 411105, Peoples R China.
EM jqhusc@scut.edu.cn
RI Hu, Jianqiang/Q-1946-2015
FU National Natural Science Foundation of China [20773040, 50702022];
   Research Fund for the Doctoral Program (New Young Teacher) of Higher
   Education [20070561005]; The South China University of Technology; Open
   Project Program of Low Dimensional Materials and Application Technology
   (Xiangtan University); Ministry of Education, China [KF0701, DWKF0803]
FX The work was financially supported by National Natural Science
   Foundation of China (Nos. 20773040, 50702022), The Research Fund for the
   Doctoral Program (New Young Teacher) of Higher Education (No.
   20070561005), One Hundred Person Project of The South China University
   of Technology, and the Open Project Program of Low Dimensional Materials
   and Application Technology (Xiangtan University), Ministry of Education,
   China (Nos. KF0701, DWKF0803).
CR Chen FS, 2009, LWT-FOOD SCI TECHNOL, V42, P125, DOI 10.1016/j.lwt.2008.03.016
   Chen XH, 2009, BIOSENS BIOELECTRON, V24, P3448, DOI 10.1016/j.bios.2009.04.037
   Dai ZH, 2008, J MATER CHEM, V18, P1919, DOI 10.1039/b717794a
   Dai ZH, 2009, BIOSENS BIOELECTRON, V24, P1286, DOI 10.1016/j.bios.2008.07.047
   Dai Z, 2009, BIOSENS BIOELECTRON, V24, P1629, DOI 10.1016/j.bios.2008.08.032
   Deng CY, 2008, BIOSENS BIOELECTRON, V23, P1272, DOI 10.1016/j.bios.2007.11.009
   DONG A, 1990, BIOCHEMISTRY-US, V29, P3303, DOI 10.1021/bi00465a022
   Feng XM, 2009, J PHYS D APPL PHYS, V42, DOI 10.1088/0022-3727/42/4/042001
   HAMACHI I, 1991, J AM CHEM SOC, V113, P9625, DOI 10.1021/ja00025a031
   Huang H, 2002, ANAL BIOCHEM, V308, P141, DOI 10.1016/S0003-2697(02)00242-7
   Huynh WU, 2002, SCIENCE, V295, P2425, DOI 10.1126/science.1069156
   Ivnitski D, 2008, SMALL, V4, P357, DOI 10.1002/smll.200700725
   Jiang HJ, 2009, J SOLID STATE ELECTR, V13, P791, DOI 10.1007/s10008-008-0612-5
   KAMIN RA, 1980, ANAL CHEM, V52, P1198, DOI 10.1021/ac50058a010
   KRIMM S, 1986, ADV PROTEIN CHEM, V38, P181, DOI 10.1016/S0065-3233(08)60528-8
   LAVIRON E, 1979, J ELECTROANAL CHEM, V101, P19, DOI 10.1016/S0022-0728(79)80075-3
   Lee WJ, 2005, ELECTROCHEM SOLID ST, V8, pB7, DOI 10.1149/1.1857115
   Liu AH, 2005, ANAL CHEM, V77, P8068, DOI 10.1021/ac051640t
   Liu GZ, 2007, ELECTROCHEM COMMUN, V9, P2218, DOI 10.1016/j.elecom.2007.06.016
   Liu JP, 2009, ELECTROCHEM COMMUN, V11, P202, DOI 10.1016/j.elecom.2008.11.009
   Lu XB, 2006, BIOMACROMOLECULES, V7, P975, DOI 10.1021/bm050933t
   Lu XB, 2008, BIOSENS BIOELECTRON, V24, P93, DOI 10.1016/j.bios.2008.03.025
   Lu XB, 2006, BIOMATERIALS, V27, P5740, DOI 10.1016/j.biomaterials.2006.07.026
   Nassar AEF, 1997, J PHYS CHEM B, V101, P2224, DOI 10.1021/jp962896t
   Qiao YB, 2008, BIOSENS BIOELECTRON, V23, P1244, DOI 10.1016/j.bios.2007.11.008
   RUSLING JF, 1993, J AM CHEM SOC, V115, P11891, DOI 10.1021/ja00078a030
   Sheng QL, 2009, BIOELECTROCHEMISTRY, V74, P246, DOI 10.1016/j.bioelechem.2008.08.007
   Topoglidis E, 2001, J ELECTROANAL CHEM, V517, P20, DOI 10.1016/S0022-0728(01)00673-8
   Wang F, 2008, COLLOID SURFACE B, V63, P262, DOI 10.1016/j.colsurfb.2007.12.020
   Wang GX, 2007, ELECTROCHIM ACTA, V53, P2071, DOI 10.1016/j.electacta.2007.09.013
   Wang JX, 2006, APPL PHYS LETT, V88, DOI 10.1063/1.2210078
   Wang J, 2008, CHEM REV, V108, P814, DOI 10.1021/cr068123a
   Wang QL, 2004, LANGMUIR, V20, P1342, DOI 10.1021/la035321d
   Zhang L, 2008, BIOELECTROCHEMISTRY, V74, P157, DOI 10.1016/j.bioelechem.2008.07.003
   Zhang L, 2007, ADV FUNCT MATER, V17, P1958, DOI 10.1002/adfm.200600991
   Zhang YH, 2008, SENSOR ACTUAT B-CHEM, V130, P682, DOI 10.1016/j.snb.2007.10.034
   Zhang YW, 2009, J ELECTROANAL CHEM, V627, P9, DOI 10.1016/j.jelechem.2008.12.010
   Zhao G, 2006, ANAL BIOCHEM, V350, P145, DOI 10.1016/j.ab.2005.11.035
   Zhao XJ, 2008, ELECTROCHIM ACTA, V53, P4732, DOI 10.1016/j.electacta.2008.02.007
   Zhou YL, 2002, LANGMUIR, V18, P211, DOI 10.1021/la010834a
   Zhu XL, 2007, BIOSENS BIOELECTRON, V22, P1600, DOI 10.1016/j.bios.2006.07.007
NR 41
TC 16
Z9 16
U1 0
U2 24
PU SPRINGER
PI NEW YORK
PA ONE NEW YORK PLAZA, SUITE 4600, NEW YORK, NY, UNITED STATES
SN 1432-8488
EI 1433-0768
J9 J SOLID STATE ELECTR
JI J. Solid State Electrochem.
PD JUN
PY 2010
VL 14
IS 6
BP 923
EP 930
DI 10.1007/s10008-009-0883-5
PG 8
WC Electrochemistry
WE Science Citation Index Expanded (SCI-EXPANDED)
SC Electrochemistry
GA 571JX
UT WOS:000275749200002
DA 2023-06-30
ER

PT J
AU Asal, M
   Ozen, O
   Sahinler, M
   Baysal, HT
   Polatoglu, I
AF Asal, Melis
   Ozen, Ozlem
   Sahinler, Mert
   Baysal, Hasan Tahsin
   Polatoglu, Ilker
TI An overview of biomolecules, immobilization methods and support
   materials of biosensors
SO SENSOR REVIEW
LA English
DT Article
DE Biomolecule; Biosensors; Biosensor characteristics; Immobilization;
   Support materials
ID ENZYME IMMOBILIZATION; AMPEROMETRIC BIOSENSOR; ELECTROCHEMICAL
   BIOSENSORS; RECOGNITION ELEMENTS; ELECTRON-TRANSFER; CHEMICAL SENSORS;
   ANTIBODIES; POLYMERS; NANOCOMPOSITES; STABILIZATION
AB Purpose Traditional analytical methods are often time-consuming and require bulky instruments, making their widespread implementation challenging. This paper aims to represent the principal concepts of biosensors as an introduction of this technology to readers and offers a comprehensive understanding of its functions. Design/methodology/approach The authors provide descriptions of the components, characteristics and advantages of biosensors along with the immobilization methods, followed by a brief discussion. Findings A biosensor is an analytical device comprising a specific biomolecule and a transducer in conjunction with an output system. The biomolecule recognizes a specific target which leads to a change in physicochemical properties of a system. This biorecognition phenomenon is later converted into a detectable signal by the transducer. Biosensors can essentially serve as rapid and cost-effective devices with excellent sensitivity and specificity for critical purposes in innumerable fields, ranging from scientific research to day-to-day applications. Originality/value Here, the authors explain and discuss the approaches and challenges with the aim of leading to an interest in biosensor development and improving their applications.
C1 [Asal, Melis] Dokuz Eylul Univ, Izmir Int Biomed & Genome Inst, Dept Mol Biol & Genet, Izmir, Turkey.
   [Ozen, Ozlem] Ege Univ, Inst Hlth Sci, Dept Pharmacol, Izmir, Turkey.
   [Sahinler, Mert] Ege Univ, Grad Sch Nat & Appl Sci, Dept Bioengn, Izmir, Turkey.
   [Baysal, Hasan Tahsin; Polatoglu, Ilker] Manisa Celal Bayar Univ, Fac Engn, Dept Bioengn, Manisa, Turkey.
C3 Dokuz Eylul University; Ege University; Ege University; Celal Bayar
   University
RP Polatoglu, I (通讯作者)，Manisa Celal Bayar Univ, Fac Engn, Dept Bioengn, Manisa, Turkey.
EM ilker.polatoglu@cbu.edu.tr
RI Asal, Melis/AAK-1234-2020; ŞAHİNLER, Mert/O-8636-2019; polatoglu,
   ilker/AFW-3902-2022
OI ŞAHİNLER, Mert/0000-0001-7632-1466; polatoglu,
   ilker/0000-0002-6099-062X; OZEN BASOGLU, Ozlem/0000-0003-1522-1271;
   ASAL, Melis/0000-0002-2761-0920
CR Arora N., 2013, OCTA J BIOSCI, V1, P147
   Arslan F, 2014, ARTIF CELL NANOMED B, V42, P284, DOI 10.3109/21691401.2013.812650
   Arya SK, 2011, ANALYST, V136, P486, DOI 10.1039/c0an00697a
   Asif S, 2016, MATER TODAY-PROC, V3, P3492, DOI 10.1016/j.matpr.2016.10.032
   Bhalla N, 2016, ESSAYS BIOCHEM, V60, P1, DOI 10.1042/EBC20150001
   Bhardwaj T., 2014, INT J ENG RES TECHNO, V3, P294, DOI DOI 10.17577/IJERTV3IS050363
   Bisen P.S., 2014, LAB PROTOCOLS APPL L, DOI 10.1201/b16575
   Blasco R, 1998, J APPL MICROBIOL, V84, P661, DOI 10.1046/j.1365-2672.1998.00393.x
   Brady D, 2004, ENZYME MICROB TECH, V34, P283, DOI 10.1016/j.enzmictec.2003.11.002
   Brunetti B, 2000, J ELECTROANAL CHEM, V491, P166, DOI 10.1016/S0022-0728(00)00169-8
   Campuzano S, 2005, TALANTA, V66, P1310, DOI 10.1016/j.talanta.2005.01.048
   Cao ZJ, 2008, BIOSENS BIOELECTRON, V24, P222, DOI 10.1016/j.bios.2008.03.021
   Chai YT, 2013, I CONF SENS TECHNOL, P174, DOI 10.1109/ICSensT.2013.6727637
   Chaubey A, 2002, BIOSENS BIOELECTRON, V17, P441, DOI 10.1016/S0956-5663(01)00313-X
   Chen LX, 2011, CHEM SOC REV, V40, P2922, DOI 10.1039/c0cs00084a
   CLARK LC, 1962, ANN NY ACAD SCI, V102, P29, DOI 10.1111/j.1749-6632.1962.tb13623.x
   D'Souza SF, 2001, BIOSENS BIOELECTRON, V16, P337, DOI 10.1016/S0956-5663(01)00125-7
   Dai ZH, 2012, TRAC-TREND ANAL CHEM, V39, P149, DOI 10.1016/j.trac.2012.05.008
   Datta S, 2013, 3 BIOTECH, V3, P1, DOI 10.1007/s13205-012-0071-7
   de Mora K, 2011, ANAL BIOANAL CHEM, V400, P1031, DOI 10.1007/s00216-011-4815-8
   DIVIES C, 1975, ANN INST PASTEUR MIC, VA126, P175
   Dugas V, 2010, RECOGNITION RECEPTORS IN BIOSENSORS, P47, DOI 10.1007/978-1-4419-0919-0_2
   Eggins B.R., 2007, ANAL TECHNIQUES SCI
   Elnashar MMM., 2010, J BIOMATERIALS NANOB, V1, P61, DOI [https://doi.org/10.4236/jbnb.2010.11008, DOI 10.4236/JBNB.2010.11008, 10.4236/jbnb.2010.11008]
   Esmaeili C, 2015, SENSOR ACTUAT B-CHEM, V221, P969, DOI 10.1016/j.snb.2015.07.037
   Fernandes SC, 2013, ELECTROANAL, V25, P557, DOI 10.1002/elan.201200564
   Flores-Maltos Abril, 2011, Enzyme Res, V2011, P768183, DOI 10.4061/2011/768183
   Fraas R, 2017, BIOCATAL BIOTRANSFOR, V35, P337, DOI 10.1080/10242422.2017.1344229
   Freire RS, 2003, J BRAZIL CHEM SOC, V14, P230, DOI 10.1590/S0103-50532003000200008
   Garcia-Ojeda PA, 2004, INFECT IMMUN, V72, P3451, DOI 10.1128/IAI.72.6.3451-3460.2004
   Gering JP, 2002, J COLLOID INTERF SCI, V252, P50, DOI 10.1006/jcis.2002.8415
   Grieshaber D, 2008, SENSORS-BASEL, V8, P1400, DOI 10.3390/s8031400
   Han E, 2014, ANAL SCI, V30, P897, DOI 10.2116/analsci.30.897
   Hasan A, 2014, BIOMED RES INT, V2014, DOI 10.1155/2014/307519
   Hasanzadeh M, 2016, J ALLOY COMPD, V688, P171, DOI 10.1016/j.jallcom.2016.07.202
   HASHIMOTO K, 1994, ANAL CHEM, V66, P3830, DOI 10.1021/ac00093a045
   Jia WZ, 2013, ANAL CHEM, V85, P6553, DOI 10.1021/ac401573r
   Joe MH, 2012, BIOPROC BIOSYST ENG, V35, P265, DOI 10.1007/s00449-011-0610-3
   Justino CIL, 2015, TRAC-TREND ANAL CHEM, V68, P2, DOI 10.1016/j.trac.2015.03.006
   Justino CIL, 2010, TRAC-TREND ANAL CHEM, V29, P1172, DOI 10.1016/j.trac.2010.07.008
   Jyoung JY, 2006, BIOSENS BIOELECTRON, V21, P2315, DOI 10.1016/j.bios.2005.10.015
   Kiralp S, 2008, INT J BIOL MACROMOL, V42, P191, DOI 10.1016/j.ijbiomac.2007.09.009
   Klis M, 2009, J PHYS CHEM B, V113, P6062, DOI 10.1021/jp8094159
   Klouda L, 2008, EUR J PHARM BIOPHARM, V68, P34, DOI 10.1016/j.ejpb.2007.02.025
   Kokba U., 2013, ARIV KAYNAK TARAMA D, V22
   Korpela MT, 1998, ANAL CHEM, V70, P4457, DOI 10.1021/ac980740e
   KURIYAMA S, 1981, ANAL CHIM ACTA, V131, P91, DOI 10.1016/S0003-2670(01)93537-8
   Labuda J, 2010, PURE APPL CHEM, V82, P1161, DOI 10.1351/PAC-REP-09-08-16
   Lange U, 2008, ANAL CHIM ACTA, V614, P1, DOI 10.1016/j.aca.2008.02.068
   Leca-Bouvier BD, 2010, RECOGNITION RECEPTORS IN BIOSENSORS, P177, DOI 10.1007/978-1-4419-0919-0_4
   Liebana S, 2016, ESSAYS BIOCHEM, V60, P59, DOI 10.1042/EBC20150007
   Lin PC, 2010, MACROMOL CHEM PHYS, V211, P136, DOI 10.1002/macp.200900539
   Liu YS, 2016, MICROCHIM ACTA, V183, P1, DOI [10.1007/s00604-015-1623-4, 10.1007/s00604-016-1909-1]
   Llaudet E, 2005, ANAL CHEM, V77, P3267, DOI 10.1021/ac048106q
   Lopez-Serrano P, 2002, BIOTECHNOL LETT, V24, P1379, DOI 10.1023/A:1019863314646
   Mahajan AP, 2015, PROC MAT SCI, V10, P699, DOI 10.1016/j.mspro.2015.06.075
   Makaraviciute A, 2013, BIOSENS BIOELECTRON, V50, P460, DOI 10.1016/j.bios.2013.06.060
   Meyer R, 2014, CURR OPIN CHEM BIOL, V18, P8, DOI 10.1016/j.cbpa.2013.10.023
   Mohamad N, 2015, BIOTECHNOL BIOTEC EQ, V29, P732, DOI 10.1080/13102818.2015.1034177
   Mohammad R, 2013, SENSORS-BASEL, V13, P10014, DOI 10.3390/s130810014
   Mohanty SP, 2006, IEEE POTENTIALS, V25, P35, DOI 10.1109/MP.2006.1649009
   Monosik R, 2012, ACTA CHIM SLOVACA, V5, P109, DOI 10.2478/v10188-012-0017-z
   Pavlickova P, 2004, CLIN CHIM ACTA, V343, P17, DOI 10.1016/j.cccn.2004.01.009
   Penteado ED, 2017, ELECTROCATALYSIS-US, V8, P59, DOI 10.1007/s12678-016-0334-x
   Piro B, 2013, BIOSENSORS-BASEL, V3, P58, DOI 10.3390/bios3010058
   Prieto-Simon B, 2008, PROTEIN PEPTIDE LETT, V15, P757, DOI 10.2174/092986608785203791
   Qiu JD, 2009, ANAL BIOCHEM, V385, P264, DOI 10.1016/j.ab.2008.12.002
   Rechnitz GA., 1978, CHEM ENG NEWS ARCH, V56, P16, DOI [10.1021/cen-v056n041.p016, DOI 10.1021/CEN-V056N041.P016]
   Rossi AM, 2007, BIOSENS BIOELECTRON, V23, P741, DOI 10.1016/j.bios.2007.06.004
   Rovina K, 2016, FOOD CONTROL, V59, P801, DOI 10.1016/j.foodcont.2015.07.009
   Roy Ipsita, 2006, V22, P107
   Sadana N, 2008, FRACTAL ANALYSIS OF THE BINDING AND DISSOCIATION KINETICS FOR DIFFERENT ANALYTES ON BIOSENSOR SURFACES, P19
   Sassolas A, 2012, BIOTECHNOL ADV, V30, P489, DOI 10.1016/j.biotechadv.2011.09.003
   Sekar NC, 2015, SENSOR ACTUAT B-CHEM, V210, P336, DOI 10.1016/j.snb.2014.12.045
   Senveli SU, 2013, IET NANOBIOTECHNOL, V7, P7, DOI 10.1049/iet-nbt.2012.0005
   Sharma P, 2013, J BIOSCIENCES, V38, P251, DOI 10.1007/s12038-013-9305-z
   Sharma S, 2016, ESSAYS BIOCHEM, V60, P9, DOI 10.1042/EBC20150002
   Sheedy C, 2007, BIOTECHNOL ADV, V25, P333, DOI 10.1016/j.biotechadv.2007.02.003
   Sheldon RA, 2007, BIOCHEM SOC T, V35, P1583, DOI 10.1042/BST0351583
   Sheldon Roger A., 2006, V22, P31
   Sheldon RA, 2013, CHEM SOC REV, V42, P6223, DOI 10.1039/c3cs60075k
   Sheldon RA, 2011, APPL MICROBIOL BIOT, V92, P467, DOI 10.1007/s00253-011-3554-2
   Sheldon RA, 2011, ORG PROCESS RES DEV, V15, P213, DOI 10.1021/op100289f
   SHINGLER V, 1994, J BACTERIOL, V176, P1555, DOI 10.1128/jb.176.6.1555-1560.1994
   Shruthi GS, 2014, J INSTRUMENT TECHNOL, V2, P26, DOI DOI 10.12691/JIT-2-1-5
   Singh A, 2010, BIOSENS BIOELECTRON, V26, P131, DOI 10.1016/j.bios.2010.05.024
   Sirisha VL, 2016, ADV FOOD NUTR RES, V79, P179, DOI 10.1016/bs.afnr.2016.07.004
   Soleimani M, 2012, J MOL CATAL B-ENZYM, V74, P1, DOI 10.1016/j.molcatb.2011.07.011
   Strehlitz B, 2008, SENSORS-BASEL, V8, P4296, DOI 10.3390/s8074296
   Sungur S, 2006, ARTIF CELL BLOOD SUB, V34, P41, DOI 10.1080/10731190500430057
   Szamocki R, 2007, ELECTROCHEM COMMUN, V9, P2121, DOI 10.1016/j.elecom.2007.06.008
   Tampion J., 2011, IMMOBILIZED CELLS PR
   Tawil N, 2012, BIOSENS BIOELECTRON, V37, P24, DOI 10.1016/j.bios.2012.04.048
   Tichoniuk M, 2008, SENSORS-BASEL, V8, P2118, DOI 10.3390/s8042118
   Tims TB, 2004, J MICROBIOL METH, V59, P127, DOI 10.1016/j.mimet.2004.02.016
   Tsang SC, 2006, J PHYS CHEM B, V110, P16914, DOI 10.1021/jp062275s
   Ulianas A, 2012, SENSORS-BASEL, V12, P5445, DOI 10.3390/s120505445
   Van Dorst B, 2010, BIOSENS BIOELECTRON, V26, P1178, DOI 10.1016/j.bios.2010.07.033
   van Pelt S, 2008, GREEN CHEM, V10, P395, DOI 10.1039/b714258g
   Vasapollo G, 2011, INT J MOL SCI, V12, P5908, DOI 10.3390/ijms12095908
   Velasco-Lozano S., 2016, BIOCATALYSIS, V1, P166, DOI DOI 10.1515/BOCA-2015-0012
   Warner J, 2016, TALANTA, V146, P279, DOI 10.1016/j.talanta.2015.08.030
   Wong FL, 2008, J CHEM TECHNOL BIOT, V83, P41, DOI 10.1002/jctb.1774
   Yi S., 2017, SCI REPORTS, V7, P1, DOI DOI 10.1080/13642810008208582
   Zamfir LG, 2013, BIOSENS BIOELECTRON, V46, P61, DOI 10.1016/j.bios.2013.02.018
   Zdarta J, 2018, CATALYSTS, V8, DOI 10.3390/catal8020092
   Zucca P, 2014, MOLECULES, V19, P14139, DOI 10.3390/molecules190914139
NR 107
TC 32
Z9 32
U1 4
U2 23
PU EMERALD GROUP PUBLISHING LTD
PI BINGLEY
PA HOWARD HOUSE, WAGON LANE, BINGLEY BD16 1WA, W YORKSHIRE, ENGLAND
SN 0260-2288
EI 1758-6828
J9 SENSOR REV
JI Sens. Rev.
PD MAY 20
PY 2019
VL 39
IS 3
BP 377
EP 386
DI 10.1108/SR-04-2018-0084
PG 10
WC Instruments & Instrumentation
WE Science Citation Index Expanded (SCI-EXPANDED)
SC Instruments & Instrumentation
GA IO2TV
UT WOS:000479235600008
DA 2023-06-30
ER

PT J
AU Anzar, N
   Suleman, S
   Kumar, R
   Rawal, R
   Pundir, CS
   Pilloton, R
   Narang, J
AF Anzar, Nigar
   Suleman, Shariq
   Kumar, Rocky
   Rawal, Rachna
   Pundir, Chandra Shekhar
   Pilloton, Roberto
   Narang, Jagriti
TI Electrochemical Sensor for Bilirubin Detection Using Paper-Based
   Screen-Printed Electrodes Functionalized with Silver Nanoparticles
SO MICROMACHINES
LA English
DT Article
DE bilirubin; electrochemical; serum; nanoparticles; jaundice
ID FEATURES
AB A notable diagnostic for the detection of hemolytic diseases is bilirubin, a by-product of haemoglobin breakdown. The concentration of bilirubin ranges from 0.3 to 1.9 mg in 100 mL of blood. Low blood bilirubin levels are associated with a greater risk of coronary heart disease and anaemia. Hyperbilirubinemia results from a serum bilirubin level of more than 2.5 mg/100 mL. Therefore, it is very crucial to check the serum bilirubin level. Analytical equipment for point-of-care testing must be portable, small, and affordable. A unique method is used to detect bilirubin selectively using paper-based screen-printed carbon electrodes that were covalently linked with nanoparticles, that serves as a key biomarker for jaundice. In order to create an electrochemical biosensor, bilirubin oxidase was immobilised on electrodes modified with AgNPs. The morphology of Ag nanoparticles in terms of size and shape was determined using both UV- Vis Spectroscopy and transmission electron microscopy (TEM). The biosensor's analytical response was assessed using potentiostat (Cyclic voltammetry (CV) and linear sweep voltammetry (LSV)). The developed paper-based sensor provided optimum feedback and a broad linear range of 1 to 9 mu g/mL for bilirubin, with a lower LOD of 1 mu g/mL. Through tests of bilirubin in artificial blood serum, the viability is confirmed. The method that is being used makes it possible to create and use an inexpensive, miniature electrochemical sensor.
C1 [Anzar, Nigar; Suleman, Shariq; Narang, Jagriti] Jamia Hamdard, Dept Biotechnol, New Delhi 110062, India.
   [Rawal, Rachna] Univ Delhi, Dept Phys & Astrophys, Delhi 110007, India.
   [Pundir, Chandra Shekhar] Maharshi Dayanand Univ, Dept Biochem, Rohtak 124001, India.
   [Pilloton, Roberto] Inst Crystallog Natl Res Council IC CNR, I-00015 Rome, Italy.
C3 Jamia Hamdard University; University of Delhi; Maharshi Dayanand
   University
RP Narang, J (通讯作者)，Jamia Hamdard, Dept Biotechnol, New Delhi 110062, India.; Pilloton, R (通讯作者)，Inst Crystallog Natl Res Council IC CNR, I-00015 Rome, Italy.
EM jags_biotech@yahoo.co.in; roberto.pilloton@cnr.it
RI Pilloton, Roberto/M-6359-2014
OI Pilloton, Roberto/0000-0002-5329-110X
CR Abou El-Nour KMM, 2010, ARAB J CHEM, V3, P135, DOI 10.1016/j.arabjc.2010.04.008
   Fevery J, 2008, LIVER INT, V28, P592, DOI 10.1111/j.1478-3231.2008.01716.x
   Hayat A, 2014, SENSORS-BASEL, V14, P10432, DOI 10.3390/s140610432
   Iravani S, 2014, RES PHARM SCI, V9, P385
   Iwatani S, 2016, SCI REP-UK, V6, DOI 10.1038/srep28489
   Kazmierczak SC, 2002, CLIN CHEM, V48, P1096
   Lu C, 2004, TALANTA, V63, P333, DOI 10.1016/j.talanta.2003.10.049
   Mano N, 2013, BIOSENS BIOELECTRON, V50, P478, DOI 10.1016/j.bios.2013.07.014
   Mano N, 2012, APPL MICROBIOL BIOT, V96, P301, DOI 10.1007/s00253-012-4312-9
   Maruhashi T, 2019, J ATHEROSCLER THROMB, V26, P688, DOI 10.5551/jat.RV17035
   Narwal V, 2021, SENS BIO-SENS RES, V33, DOI 10.1016/j.sbsr.2021.100436
   Ngashangva L, 2019, J PHARMACEUT BIOMED, V162, P272, DOI 10.1016/j.jpba.2018.09.034
   Popov I. N., 2013, Biophysics, V58, P669, DOI 10.1134/S0006350913050138
   Pulit-Prociak J, 2016, OPEN CHEM, V14, P76, DOI 10.1515/chem-2016-0005
   Ravindran A, 2013, COLLOID SURFACE B, V105, P342, DOI 10.1016/j.colsurfb.2012.07.036
   Shapiro SM, 2003, PEDIATR NEUROL, V29, P410, DOI 10.1016/j.pediatrneurol.2003.09.011
   Sticova E, 2013, WORLD J GASTROENTERO, V19, P6398, DOI 10.3748/wjg.v19.i38.6398
   Taurino I, 2013, THIN SOLID FILMS, V548, P546, DOI 10.1016/j.tsf.2013.09.015
   Thangamuthu M, 2018, SENSORS-BASEL, V18, DOI 10.3390/s18030800
   Weinberger B, 2013, NEONATOLOGY, V103, P105, DOI 10.1159/000343097
   Yamanaka K, 2016, SENSORS-BASEL, V16, DOI 10.3390/s16101761
NR 21
TC 4
Z9 3
U1 7
U2 8
PU MDPI
PI BASEL
PA ST ALBAN-ANLAGE 66, CH-4052 BASEL, SWITZERLAND
EI 2072-666X
J9 MICROMACHINES-BASEL
JI Micromachines
PD NOV
PY 2022
VL 13
IS 11
AR 1845
DI 10.3390/mi13111845
PG 10
WC Chemistry, Analytical; Nanoscience & Nanotechnology; Instruments &
   Instrumentation; Physics, Applied
WE Science Citation Index Expanded (SCI-EXPANDED)
SC Chemistry; Science & Technology - Other Topics; Instruments &
   Instrumentation; Physics
GA 6E1IT
UT WOS:000883138800001
PM 36363867
OA gold, Green Published
DA 2023-06-30
ER

PT J
AU Soni, A
   Pandey, CM
   Solanki, S
   Sumana, G
AF Soni, Amrita
   Pandey, Chandra Mouli
   Solanki, Shipra
   Sumana, Gajjala
TI Synthesis of 3D-coral like polyaniline nanostructures using reactive
   oxide templates and their high performance for ultrasensitive detection
   of blood cancer
SO SENSORS AND ACTUATORS B-CHEMICAL
LA English
DT Article
DE Cancer; Polyaniline; 3D nanostructures; Electrochemical impedance
   spectroscopy; Electrophoretic deposition; Template
ID CHRONIC MYELOGENOUS LEUKEMIA; ELECTROCHEMICAL DNA BIOSENSOR; FACILE
   SYNTHESIS; NANOTUBES; NANOWIRES; COMPOSITE; NANOCOMPOSITE; GENOSENSOR;
   NANOFIBERS; PLATFORM
AB We report the synthesis of 3D coral like polyaniline nanostructures (PANI-NC), using in situ sacrificial oxidative template route. The coral-like nanostructures were developed as electrode materials for biosensing applications by depositing it electrophoretically onto indium tin oxide (ITO) coated glass substrates. These fabricated electrodes were characterized using various microscopic, and spectroscopic techniques which confirms the deposition of 3D PANI-NC on ITO electrode (PANI-NC/ITO). Electrochemical studies of the PANI-NC/ITO showed improved electron transfer behavior with a diffusion coefficient of 3.097 x 10(-8) cm(2)/s and heterogeneous electron-transfer rate constant of 4.52 x 10(-4) cm/s. Further, these electrodes were utilized for the immobilization of biotinylated DNA sequence (22 base pairs), identified from BCR-ABL fusion gene using avidinbiotin coupling. The electrochemical impedance spectroscopy analysis showed that the nucleic acid sensor exhibits a linear dynamic range from 10(-6) M to 10(-17) M of target DNA with a low detection limit (7 x 10(-18) M). The high differentiation ability and specificity of the nucleic acid biosensor with various target DNA sequences (complementary, noncomplementary, one base mismatch and two base mismatch) and clinical samples of CML positive patients demonstrate its potential for clinical diagnostics.
C1 [Soni, Amrita; Solanki, Shipra] Natl Phys Lab, CSIR, Acad Sci & Innovat Res AcSIR, New Delhi 110012, India.
   [Soni, Amrita; Solanki, Shipra; Sumana, Gajjala] Natl Phys Lab, CSIR, New Delhi 110012, India.
   [Pandey, Chandra Mouli] Delhi Technol Univ, Dept Appl Chem, Delhi 110042, India.
C3 Academy of Scientific & Innovative Research (AcSIR); Council of
   Scientific & Industrial Research (CSIR) - India; CSIR - National
   Physical Laboratory (NPL); Council of Scientific & Industrial Research
   (CSIR) - India; CSIR - National Physical Laboratory (NPL); Delhi
   Technological University
RP Sumana, G (通讯作者)，Natl Phys Lab, CSIR, New Delhi 110012, India.
EM sumanagajjala@gmail.com
RI Pandey, Chandra M/A-4045-2013
OI Pandey, Chandra M/0000-0003-0079-0586
FU CSIR, India; Department of Science and Technology, India under
   DST-INSPIRE Faculty Project [DST/INSPIRE/04/2015/000932]; UGC, India
FX We thank Director, National Physical Laboratory, India for providing
   facilities. A.S. is grateful to CSIR, India, for the award of SRF. C.M.P
   acknowledges the financial support received from Department of Science
   and Technology, India under DST-INSPIRE Faculty Project (Grant No.
   DST/INSPIRE/04/2015/000932). S.S. is thankful to UGC, India for the
   award of SRF. We extend our thanks to Prof. B.D Malhotra for his
   valuable discussions. Author thanks, Dr. Birendra Kumar Yadav (Rajiv
   Gandhi Cancer Institute and Research Centre, New Delhi, India) for
   providing the clinical patient samples.
CR Akhavan O, 2014, NANOSCALE, V6, P14810, DOI 10.1039/c4nr04589k
   Chen JH, 2008, BIOSENS BIOELECTRON, V24, P349, DOI 10.1016/j.bios.2008.04.008
   Chen S, 2013, ACS APPL MATER INTER, V5, P6473, DOI 10.1021/am402217s
   Chen W, 2013, J MATER CHEM A, V1, P3315, DOI 10.1039/c3ta00499f
   Chen XP, 2015, ANAL CHIM ACTA, V889, P90, DOI 10.1016/j.aca.2015.06.050
   Chen Y., 2012, NANOSCALE, V2, P2131
   Chu S, 2005, BLOOD, V105, P2093, DOI 10.1182/blood-2004-03-1114
   Ensafi AA, 2011, ELECTROCHIM ACTA, V56, P8176, DOI 10.1016/j.electacta.2011.05.124
   Faderl S, 1999, ANN INTERN MED, V131, P207, DOI 10.7326/0003-4819-131-3-199908030-00008
   Feng XM, 2013, J MATER CHEM A, V1, P9775, DOI 10.1039/c3ta11856h
   Gao W, 2012, NANOSCALE, V4, P2447, DOI 10.1039/c2nr30138e
   Ghrera AS, 2015, APPL PHYS LETT, V106, DOI 10.1063/1.4921203
   Hao YQ, 2014, BIOSENS BIOELECTRON, V52, P422, DOI 10.1016/j.bios.2013.09.023
   Hu Q, 2017, ACS SUSTAIN CHEM ENG, V5, P11788, DOI 10.1021/acssuschemeng.7b03564
   Huang JX, 2003, J AM CHEM SOC, V125, P314, DOI 10.1021/ja028371y
   Hui N, 2017, ACS APPL MATER INTER, V9, P2914, DOI 10.1021/acsami.6b11682
   Lavagnini I, 2004, ELECTROANAL, V16, P505, DOI 10.1002/elan.200302851
   Li GC, 2011, MACROMOLECULES, V44, P9319, DOI 10.1021/ma2014854
   Lin XH, 2007, TALANTA, V72, P468, DOI 10.1016/j.talanta.2006.11.015
   Liu R, 2008, J AM CHEM SOC, V130, P2942, DOI 10.1021/ja7112382
   Martin CR, 1996, CHEM MATER, V8, P1739, DOI 10.1021/cm960166s
   Martin J, 2012, POLYMER, V53, P1149, DOI 10.1016/j.polymer.2012.01.028
   McKenna RW, 2000, CLIN CHEM, V46, P1252
   Mizutani T, 2010, CLIN CANCER RES, V16, P3964, DOI 10.1158/1078-0432.CCR-10-0548
   Morel F, 2003, LEUKEMIA LYMPHOMA, V44, P1333, DOI 10.1080/1042819031000097384
   NICHOLSON RS, 1965, ANAL CHEM, V37, P1351, DOI 10.1021/ac60230a016
   Pandey CM, 2016, ANAL CHIM ACTA, V937, P29, DOI 10.1016/j.aca.2016.07.024
   Pandey CM, 2014, RSC ADV, V4, P31047, DOI 10.1039/c4ra04511d
   Pandey CM, 2010, THIN SOLID FILMS, V519, P1178, DOI 10.1016/j.tsf.2010.08.065
   Pedrosa VA, 2008, SMALL, V4, P738, DOI 10.1002/smll.200800161
   Singh R, 2012, BIOELECTROCHEMISTRY, V86, P30, DOI 10.1016/j.bioelechem.2012.01.005
   Solanki S, 2016, MICROCHIM ACTA, V183, P167, DOI 10.1007/s00604-015-1618-1
   Soni A, 2018, TALANTA, V187, P379, DOI 10.1016/j.talanta.2018.05.038
   Soni A, 2015, RSC ADV, V5, P45767, DOI 10.1039/c5ra06146f
   Tainsky MA, 2009, BBA-REV CANCER, V1796, P176, DOI 10.1016/j.bbcan.2009.04.004
   Tak M, 2014, BIOSENS BIOELECTRON, V59, P200, DOI 10.1016/j.bios.2014.03.036
   Tian R, 2015, J MATER CHEM B, V3, P4805, DOI 10.1039/c5tb00796h
   Tian YX, 2016, RSC ADV, V6, P10478, DOI 10.1039/c5ra25630e
   Tiwari I, 2015, DALTON T, V44, P15557, DOI 10.1039/c5dt01193k
   Travas-Sejdic J, 2014, J MATER CHEM B, V2, P4593, DOI 10.1039/c4tb00598h
   Wang JG, 2014, ELECTROCHIM ACTA, V130, P642, DOI 10.1016/j.electacta.2014.03.082
   Wang K, 2009, ELECTROANAL, V21, P1159, DOI 10.1002/elan.200804507
   Wang X, 2013, MONATSH CHEM, V144, P1759, DOI 10.1007/s00706-013-1073-9
   Wilson J, 2012, SENSOR ACTUAT B-CHEM, V171, P216, DOI 10.1016/j.snb.2012.03.019
   Wu JL, 2016, OPT COMMUN, V377, P24, DOI 10.1016/j.optcom.2016.05.035
   Yamamoto T, 2009, J INORG ORGANOMET P, V19, P3, DOI 10.1007/s10904-008-9246-4
   Zhai DY, 2013, ACS NANO, V7, P3540, DOI 10.1021/nn400482d
   Zhao Y, 2013, ENERG ENVIRON SCI, V6, P2856, DOI 10.1039/c3ee40997j
   Zhong GX, 2014, SENSOR ACTUAT B-CHEM, V204, P326, DOI 10.1016/j.snb.2014.07.115
NR 49
TC 12
Z9 12
U1 2
U2 51
PU ELSEVIER SCIENCE SA
PI LAUSANNE
PA PO BOX 564, 1001 LAUSANNE, SWITZERLAND
SN 0925-4005
J9 SENSOR ACTUAT B-CHEM
JI Sens. Actuator B-Chem.
PD FEB 15
PY 2019
VL 281
BP 634
EP 642
DI 10.1016/j.snb.2018.10.126
PG 9
WC Chemistry, Analytical; Electrochemistry; Instruments & Instrumentation
WE Science Citation Index Expanded (SCI-EXPANDED)
SC Chemistry; Electrochemistry; Instruments & Instrumentation
GA HG5MQ
UT WOS:000455021500079
DA 2023-06-30
ER

PT J
AU Bocanegra-Rodriguez, S
   Jornet-Martinez, N
   Molins-Legua, C
   Campins-Falco, P
AF Bocanegra-Rodriguez, Sara
   Jornet-Martinez, Neus
   Molins-Legua, Carmen
   Campins-Falco, Pilar
TI New Reusable Solid Biosensor with Covalent Immobilization of the
   Horseradish Peroxidase Enzyme: In Situ Liberation Studies of Hydrogen
   Peroxide by Portable Chemiluminescent Determination
SO ACS OMEGA
LA English
DT Article
ID LINKED-IMMUNOSORBENT-ASSAY; ELECTROCHEMICAL SENSOR; HUMAN SERUM;
   GLUCOSE; NANOCOMPOSITE; FLUORESCENCE; DEGRADATION; ATTACHMENT;
   STRATEGIES; LUMINOL
AB Herein, we reported a chemiluminescent biosensor based on the covalent immobilization of the horseradish peroxidase (HRP) enzyme on a polydimethylsiloxane (PDMS) support to quantify in situ hydrogen peroxide (H2O2). The chemiluminescent reaction based on the use of luminol as an oxidizable substrate, with HRP as the catalyst, has been used in order to quantify H2O2 as the oxidizing agent. The performance of the proposed biosensor has been demonstrated to determine H2O2 liberated by cells in a culture medium and for evaluating the delivery of H2O2 from denture cleaner tablets, as examples of application. For both analyses, the results indicated that the biosensor is cost-effective, sensitive, and selective with a detection limit of 0.02 pM and good linearity over the range 0.06-10 mu M. Precision was also satisfactory (relative standard deviation, % RSD < 6). The strength of this biosensing system is the simplicity, portability, and reusability of the devices; it can be applied up to 60 times with 90% of its activity maintained.
C1 [Bocanegra-Rodriguez, Sara; Jornet-Martinez, Neus; Molins-Legua, Carmen; Campins-Falco, Pilar] Univ Valencia, MINTOTA Res Grp, Dept Quim Analit, Fac Quim, E-46100 Valencia, Spain.
C3 University of Valencia
RP Molins-Legua, C; Campins-Falco, P (通讯作者)，Univ Valencia, MINTOTA Res Grp, Dept Quim Analit, Fac Quim, E-46100 Valencia, Spain.
EM caemen.molins@uv.es; pilar.campins@uv.es
RI Campíns-Falcó, Pilar/B-8943-2008; Bocanegra, Sara/AAG-1112-2022;
   Martínez, Neus Jornet/K-6735-2017; Bocanegra, Sara/AFK-2809-2022
OI Campíns-Falcó, Pilar/0000-0002-0980-8298; Martínez, Neus
   Jornet/0000-0003-3198-4594; Bocanegra Rodriguez,
   Sara/0000-0003-2758-6913; Molins- Legua, Carmen/0000-0002-6459-275X
FU EU-FEDER; MCIU-AEI [CTQ-2017-90082-P]; Generalitat Valenciana (PROMETEO
   Program) [2016/109]; PROMETEO program
FX The authors would like to thank the Cellular and Organic Physiopathology
   of Oxidative stress and rare diseases (COPOS) research group for
   supplying the cell culture medium samples. The authors also thank the
   EU-FEDER and MCIU-AEI (Project CTQ-2017-90082-P) and to the Generalitat
   Valenciana (PROMETEO Program 2016/109) for financial support. SB
   expresses her gratitude to the PROMETEO program for her predoctoral
   grant.
CR Addepalli S, 2017, PROC CIRP, V59, P35, DOI 10.1016/j.procir.2016.10.003
   Bai J, 2013, ANAL CHEM, V85, P8095, DOI 10.1021/ac400659u
   Bocanegra-Rodriguez S, 2018, ANAL CHEM, V90, P8501, DOI 10.1021/acs.analchem.8b01338
   Burmistrova NA, 2014, SENSOR ACTUAT B-CHEM, V193, P799, DOI 10.1016/j.snb.2013.12.025
   Dai HX, 2017, BIOSENS BIOELECTRON, V95, P131, DOI 10.1016/j.bios.2017.04.021
   Diaz AN, 1998, ANAL CHIM ACTA, V363, P221
   Ensafi AA, 2016, SENSOR ACTUAT B-CHEM, V231, P239, DOI 10.1016/j.snb.2016.03.018
   Ensafi AA, 2014, SENSOR ACTUAT B-CHEM, V196, P398, DOI 10.1016/j.snb.2014.02.028
   Feyzizarnagh Hamid, 2016, Sensing and Bio-Sensing Research, V7, P38, DOI 10.1016/j.sbsr.2015.12.003
   Gonzalez-Sanchez MI, 2013, PLANT CELL ENVIRON, V36, P869, DOI 10.1111/pce.12023
   Guo JZ, 2008, J PHOTOCH PHOTOBIO A, V193, P89, DOI 10.1016/j.jphotochem.2007.04.034
   Habibi B, 2015, J IRAN CHEM SOC, V12, P1431, DOI 10.1007/s13738-015-0611-2
   Halldorsson S, 2015, BIOSENS BIOELECTRON, V63, P218, DOI 10.1016/j.bios.2014.07.029
   Ibarlucea B, 2011, ANALYST, V136, P3496, DOI 10.1039/c0an00941e
   Jornet-Martinez N, 2016, SENSOR ACTUAT B-CHEM, V223, P333, DOI 10.1016/j.snb.2015.09.097
   Jornet-Martinez N., 2017, ENCY ANAL CHEM
   Jornet- Martinez N., 2019, PROCESSING SUSTAINAB
   Kalantar-Dehnavi A., 2012, JOURNAL OF EXPERIMEN, V2, P672
   Kaur J, 2004, ANAL CHIM ACTA, V506, P133, DOI 10.1016/j.aca.2003.11.009
   Khan P, 2014, APPL BIOCHEM BIOTECH, V173, P333, DOI 10.1007/s12010-014-0850-1
   Kreider A, 2013, APPL SURF SCI, V273, P562, DOI 10.1016/j.apsusc.2013.02.080
   Li F, 2018, ANAL BIOANAL CHEM, V410, P543, DOI 10.1007/s00216-017-0752-5
   Li HJ, 2017, BIOSENS BIOELECTRON, V91, P268, DOI 10.1016/j.bios.2016.12.004
   Liu JL, 2015, BIOSENS BIOELECTRON, V68, P204, DOI 10.1016/j.bios.2014.12.053
   Liu YD, 2017, BIOSENS BIOELECTRON, V87, P101, DOI 10.1016/j.bios.2016.08.015
   Luo MY, 2017, EUR POLYM J, V91, P307, DOI 10.1016/j.eurpolymj.2017.04.018
   Mahbub P, 2015, TALANTA, V143, P191, DOI 10.1016/j.talanta.2015.05.052
   McDonnell G, 1999, CLIN MICROBIOL REV, V12, P147, DOI 10.1128/CMR.12.1.147
   Meier J, 2019, CHEMOSENSORS, V7, DOI 10.3390/chemosensors7040064
   Meng Y, 2005, ANAL BIOCHEM, V345, P227, DOI 10.1016/j.ab.2005.07.026
   Nasirizadeh N, 2016, J FOOD DRUG ANAL, V24, P72, DOI 10.1016/j.jfda.2015.06.006
   Newman JD, 2006, MOL BIOTECHNOL, V32, P249, DOI 10.1385/MB:32:3:249
   Pla-Tolos J, 2016, SENSOR ACTUAT B-CHEM, V231, P837, DOI 10.1016/j.snb.2016.03.094
   Qian PC, 2019, ANAL BIOANAL CHEM, V411, P1517, DOI 10.1007/s00216-019-01573-z
   Sassolas A, 2012, BIOTECHNOL ADV, V30, P489, DOI 10.1016/j.biotechadv.2011.09.003
   Sharma P, 2011, ARTIF CELL BLOOD SUB, V39, P289, DOI 10.3109/10731199.2011.563361
   Silwana B, 2017, PROC TECH, V27, P172, DOI 10.1016/j.protcy.2017.04.075
   Sui GD, 2006, ANAL CHEM, V78, P5543, DOI 10.1021/ac060605z
   Sun JY, 2014, NANOSCALE, V6, P255, DOI 10.1039/c3nr04425d
   Morales TV, 2010, MACED J CHEM CHEM EN, V29, P1
   Vianello F, 2007, BIOSENS BIOELECTRON, V22, P2694, DOI 10.1016/j.bios.2006.11.007
   Wagner BA, 2013, REDOX BIOL, V1, P210, DOI 10.1016/j.redox.2013.01.011
   Wang GL, 2014, SENSOR ACTUAT B-CHEM, V205, P61, DOI 10.1016/j.snb.2014.08.053
   Zamojc K, 2016, CRIT REV ANAL CHEM, V46, P171, DOI 10.1080/10408347.2015.1014085
   Zhai XR, 2017, MAT SCI ENG C-MATER, V77, P1242, DOI 10.1016/j.msec.2016.11.106
   Zong CH, 2017, RSC ADV, V7, P26559, DOI 10.1039/c7ra01498h
NR 46
TC 12
Z9 12
U1 1
U2 17
PU AMER CHEMICAL SOC
PI WASHINGTON
PA 1155 16TH ST, NW, WASHINGTON, DC 20036 USA
SN 2470-1343
J9 ACS OMEGA
JI ACS Omega
PD FEB 11
PY 2020
VL 5
IS 5
BP 2419
EP 2427
DI 10.1021/acsomega.9b03958
PG 9
WC Chemistry, Multidisciplinary
WE Science Citation Index Expanded (SCI-EXPANDED)
SC Chemistry
GA KM2GZ
UT WOS:000513942200039
PM 32064402
OA gold, Green Published
DA 2023-06-30
ER

PT J
AU Kaushik, S
   Tiwari, UK
   Deep, A
   Sinha, RK
AF Kaushik, Siddharth
   Tiwari, Umesh K.
   Deep, Akash
   Sinha, Ravindra K.
TI Two-dimensional transition metal dichalcogenides assisted
   biofunctionalized optical fiber SPR biosensor for efficient and rapid
   detection of bovine serum albumin
SO SCIENTIFIC REPORTS
LA English
DT Article
ID SURFACE-PLASMON-RESONANCE; HIGHLY SENSITIVE DETECTION; QUANTUM DOTS;
   ELECTROCHEMICAL IMMUNOASSAY; REFRACTIVE-INDEX; SENSOR; MOS2; GRAPHENE;
   IMMUNOSENSOR; TEMPERATURE
AB The present study reports an alternative method of functionalizing the optical fiber Surface Plasmon Resonance (SPR) sensing probe with antibodies for label-free detection of bovine serum albumin (BSA) protein. In this novel approach, the gold coated fiber was first modified with Molybdenum disulfide (MoS2) nanosheets followed by its bio-functionalization with Anti-BSA antibodies. The developed technique not only allowed the amplification of the SPR signals by synergic effects of MoS2 and gold metallic thin film but also enabled a direct and chemical-free attachment of representative antibodies through hydrophobic interactions. The sensitivity of the MoS2 modified sensing probe with detection limit of 0.29 mu g/mL was improved as compared to the fiber optic SPR biosensor without MoS2 overlayer (Detection limit for BSA was 0.45 mu g/mL). The developed biosensor has good specificity, and environmental stability. Accordingly, the proposed design of the MoS2 based SPR optical biosensor can offer the development of a simplified optical device for the monitoring of various biomedical and environmental parameters.
C1 [Kaushik, Siddharth; Tiwari, Umesh K.; Deep, Akash; Sinha, Ravindra K.] CSIR Cent Sci Instruments Org, Chandigarh 160030, India.
   [Kaushik, Siddharth; Tiwari, Umesh K.; Deep, Akash] Acad Sci & Innovat Res, CSIR CSIO Campus, Chandigarh 160030, India.
   [Sinha, Ravindra K.] Delhi Technol Univ, TIFAC Ctr Relevance & Excellence Fiber Opt & Opt, Dept Appl Phys, Delhi 110042, India.
C3 Council of Scientific & Industrial Research (CSIR) - India; CSIR -
   Central Scientific Instruments Organisation (CSIO); Academy of
   Scientific & Innovative Research (AcSIR); Delhi Technological
   University; Department of Science & Technology (India); Technology
   Information, Forecasting & Assessment Council (TIFAC)
RP Tiwari, UK (通讯作者)，CSIR Cent Sci Instruments Org, Chandigarh 160030, India.; Tiwari, UK (通讯作者)，Acad Sci & Innovat Res, CSIR CSIO Campus, Chandigarh 160030, India.
EM uktiwari_2003@yahoo.co.in
RI Sinha, Ravindra K/C-7998-2012; Deep, Akash/Y-1013-2019; Kaushik,
   Siddharth/AAA-6978-2021
OI Kaushik, Siddharth/0000-0001-6922-2021; Tiwari, Umesh
   Kumar/0000-0002-4641-3391; Sinha, Ravindra/0000-0002-3447-412X
FU Council of Scientific and Industrial Research, India [EMR 0001, MLP
   0059]; University Grant Commission, New Delhi [P-90807]
FX This research was supported by Council of Scientific and Industrial
   Research, India (EMR 0001), (MLP 0059) and University Grant Commission,
   New Delhi (P-90807). The authors sincerely express gratitude to Ms.
   Nilima at the Indian Institute of Public Health-Delhi for helping in
   statistical analysis. The authors are gratified to Dr. A.K. Paul, Dr.
   Praveen Kaushik and Kamalpreet Singh of CSIO for prolific discussions.
   The authors are thankful to Dr. Amit L. Sharma, CSIO for XRD analysis.
CR Abdulhalim I, 2008, ELECTROMAGNETICS, V28, DOI 10.1080/02726340801921650
   Baliyan A, 2013, SENSOR ACTUAT B-CHEM, V188, P917, DOI 10.1016/j.snb.2013.07.090
   Cennamo N, 2013, SENSOR ACTUAT B-CHEM, V188, P221, DOI 10.1016/j.snb.2013.07.005
   Chen HJ, 2012, SENSOR ACTUAT B-CHEM, V163, P76, DOI 10.1016/j.snb.2012.01.010
   Chiang HP, 2001, OPT COMMUN, V188, P283, DOI 10.1016/S0030-4018(00)01175-5
   Christopher C, 2018, PLASMONICS, V13, P493, DOI 10.1007/s11468-017-0535-z
   Crump JA, 2019, CLIN INFECT DIS, V68, pS4, DOI 10.1093/cid/ciy846
   Da HM, 2018, BIOSENS BIOELECTRON, V101, P213, DOI 10.1016/j.bios.2017.10.032
   Dash JN, 2016, PLASMONICS, V11, P1505, DOI 10.1007/s11468-016-0203-8
   Du B. X., 2018, PROC IEEE 2 INT C DI, P1
   Dwivedi YS, 2008, PLASMONICS, V3, P79, DOI 10.1007/s11468-008-9057-z
   Gopalakrishnan D, 2014, ACS NANO, V8, P5297, DOI 10.1021/nn501479e
   Gupta B. D., 2015, FIBER OPTIC SENSORS
   Hao T, 2017, IEEE PHOTONIC TECH L, V29, P2035, DOI 10.1109/LPT.2017.2761981
   Homola J, 1999, SENSOR ACTUAT B-CHEM, V54, P16, DOI 10.1016/S0925-4005(98)00322-0
   Iga M, 2005, SENSOR ACTUAT B-CHEM, V106, P363, DOI 10.1016/j.snb.2004.08.017
   Jha R, 2009, J OPT A-PURE APPL OP, V11, DOI 10.1088/1464-4258/11/4/045502
   JOENSEN P, 1987, J PHYS C SOLID STATE, V20, P4043, DOI 10.1088/0022-3719/20/26/009
   Ju SM, 2006, J NANOSCI NANOTECHNO, V6, P3555, DOI 10.1166/jnn.2006.055
   Kanso M, 2008, PLASMONICS, V3, P49, DOI 10.1007/s11468-008-9055-1
   Kaushik S, 2016, INT C FIBR OPT PHOT
   Kaushik S., AIP C P
   Kaushik S, 2019, REV SCI INSTRUM, V90, DOI 10.1063/1.5036693
   Kaushik S, 2018, OPT FIBER TECHNOL, V46, P95, DOI 10.1016/j.yofte.2018.09.012
   Kaushik S, 2019, BIOSENS BIOELECTRON, V126, P501, DOI 10.1016/j.bios.2018.11.006
   Kim YC, 2005, OPT LETT, V30, P2218, DOI 10.1364/OL.30.002218
   Klantsataya E, 2017, SENSORS-BASEL, V17, DOI 10.3390/s17010012
   Kukkar M, 2017, MICROCHIM ACTA, V184, P4647, DOI 10.1007/s00604-017-2506-7
   Kukkar M, 2016, ANAL CHIM ACTA, V939, P101, DOI 10.1016/j.aca.2016.08.010
   Kumar P, 2012, ANAL BIOCHEM, V421, P285, DOI 10.1016/j.ab.2011.10.037
   Lee C, 2010, ACS NANO, V4, P2695, DOI 10.1021/nn1003937
   Lee J, 2014, SCI REP-UK, V4, DOI 10.1038/srep07352
   Li ZY, 2017, OPT EXPRESS, V25, P17105, DOI 10.1364/OE.25.017105
   LIEDBERG B, 1983, SENSOR ACTUATOR, V4, P299, DOI 10.1016/0250-6874(83)85036-7
   Lin JH, 2015, BIOSENS BIOELECTRON, V67, P546, DOI 10.1016/j.bios.2014.09.037
   Liu C, 2017, BIOSENS BIOELECTRON, V94, P200, DOI 10.1016/j.bios.2017.03.004
   Maharana PK, 2014, PLASMONICS, V9, P1113, DOI 10.1007/s11468-014-9721-4
   Mariani S, 2014, ANAL BIOANAL CHEM, V406, P2303, DOI 10.1007/s00216-014-7647-5
   Mishra A., 2017, P 4 WORKSH LLVM COMP, V6, P10
   Mishra AK, 2016, J PHYS CHEM C, V120, P2893, DOI 10.1021/acs.jpcc.5b08955
   Mishra SK, 2014, SENSOR ACTUAT B-CHEM, V199, P190, DOI 10.1016/j.snb.2014.03.109
   Mishra SK, 2016, IEEE PHOTONIC TECH L, V28, P1835, DOI 10.1109/LPT.2016.2573322
   Nayak J. K., 2017, FRONTIERS OPTICS 201
   Nayak JK, 2017, J PHYS D APPL PHYS, V50, DOI 10.1088/1361-6463/aa829a
   Nilima,, 2018, BMC PUBLIC HEALTH, V18, DOI 10.1186/s12889-018-6213-z
   Ong BH, 2006, SENSOR ACTUAT B-CHEM, V114, P1028, DOI 10.1016/j.snb.2005.07.064
   Pan HC, 2007, TALANTA, V71, P276, DOI 10.1016/j.talanta.2006.03.057
   Penezic A, 2014, PLASMONICS, V9, P677, DOI 10.1007/s11468-014-9686-3
   Pinwattana K, 2010, BIOSENS BIOELECTRON, V26, P1109, DOI 10.1016/j.bios.2010.08.021
   Pradhan SM, 2016, INDIAN J HLTH SCI BI, V9, P35
   Qiu ZL, 2019, ANAL CHEM, V91, P1260, DOI 10.1021/acs.analchem.8b05455
   Qiu ZL, 2018, CHEM COMMUN, V54, P7199, DOI 10.1039/c8cc04211j
   Rehman SU, 2014, PLASMONICS, V9, P381, DOI 10.1007/s11468-013-9635-6
   Sharma AK, 2006, APPL OPTICS, V45, P151, DOI 10.1364/AO.45.000151
   Sharma AK, 2007, IEEE SENS J, V7, P1118, DOI 10.1109/JSEN.2007.897946
   Sharma AK, 2018, OPT FIBER TECHNOL, V43, P163, DOI 10.1016/j.yofte.2018.05.003
   Shi T, 2019, J INFECT DIS, DOI 10.1093/infdis/jiz059.
   Shrivastav AM, 2015, SENSOR ACTUAT B-CHEM, V212, P404, DOI 10.1016/j.snb.2015.02.028
   Shukla S, 2015, SENSOR ACTUAT B-CHEM, V206, P463, DOI 10.1016/j.snb.2014.09.083
   Singh E, 2017, RSC ADV, V7, P28234, DOI 10.1039/c7ra03599c
   Singh P, 2016, SENSOR ACTUAT B-CHEM, V229, P110, DOI 10.1016/j.snb.2016.01.118
   Slavik R, 2001, SENSOR ACTUAT B-CHEM, V74, P106, DOI 10.1016/S0925-4005(00)00718-8
   Sridhar S, 2019, APPL OPTICS, V58, P535, DOI 10.1364/AO.58.000535
   Srinivasan R, 2017, J BIOPHOTONICS, V10, P224, DOI 10.1002/jbio.201500208
   Srivastava SK, 2011, SENSOR ACTUAT B-CHEM, V153, P194, DOI 10.1016/j.snb.2010.10.038
   Tang J, 2014, ANALYST, V139, P2998, DOI 10.1039/c4an00523f
   Tang J, 2012, CHEM COMMUN, V48, P2627, DOI 10.1039/c2cc17536c
   Tuteja SK, 2017, NANOSCALE, V9, P10886, DOI 10.1039/c7nr04307d
   Xu SJ, 2015, ADV FUNCT MATER, V25, P1127, DOI 10.1002/adfm.201403863
   Xu XJ, 2011, CHEM COMMUN, V47, P12385, DOI 10.1039/c1cc15735c
   Xu Y, 2019, IEEE J SEL TOP QUANT, V25, DOI 10.1109/JSTQE.2018.2868795
   Yu ZZ, 2019, ANAL CHEM, V91, P1222, DOI 10.1021/acs.analchem.8b04635
   Zeng RJ, 2019, BIOSENS BIOELECTRON, V133, P100, DOI 10.1016/j.bios.2019.02.067
   Zhang H, 2015, SCI REP-UK, V5, DOI 10.1038/srep08440
   Zhao YY, 2013, NANO LETT, V13, P1007, DOI 10.1021/nl304169w
NR 75
TC 60
Z9 61
U1 9
U2 74
PU NATURE PUBLISHING GROUP
PI LONDON
PA MACMILLAN BUILDING, 4 CRINAN ST, LONDON N1 9XW, ENGLAND
SN 2045-2322
J9 SCI REP-UK
JI Sci Rep
PD MAY 6
PY 2019
VL 9
AR 6987
DI 10.1038/s41598-019-43531-w
PG 11
WC Multidisciplinary Sciences
WE Science Citation Index Expanded (SCI-EXPANDED)
SC Science & Technology - Other Topics
GA HW7PK
UT WOS:000466881600004
PM 31061441
OA gold, Green Published
DA 2023-06-30
ER

PT J
AU Wang, GF
   Chen, L
   Zhu, YH
   He, XP
   Xu, G
   Zhang, XJ
AF Wang, Guangfeng
   Chen, Ling
   Zhu, Yanhong
   He, Xiuping
   Xu, Gang
   Zhang, Xiaojun
TI Development of an electrochemical sensor based on the catalysis of
   ferrocene actuated hemin/G-quadruplex enzyme for the detection of
   potassium ions
SO BIOSENSORS & BIOELECTRONICS
LA English
DT Article
DE Hemin/G-quadruplexes; Horseradish peroxidase-mimicking enzyme; Potassium
   ions; Au nanoparticles; Bioelectrocatalysis
ID HORSERADISH-PEROXIDASE; SIGNAL AMPLIFICATION; DNA DETECTION; DNAZYME;
   BIOSENSOR; PLATFORM; APTASENSORS; PROTEINS; SODIUM; HG2+
AB Sensitive and selective sensors need to be explored to detect the physiological potassium level due to its important role in the living organisms. In the present system, a novel electron transfer mediator actuated electrocatalytical biosensor was demonstrated to assay K+ based on the conformational change of DNA. With the hybridization between the complementary bases and the self-folding of guanine-rich nucleic acid sequence, the horseradish peroxidase-mimicking enzyme (HRP-DNAzyme) was formed and brought to approach the ferrocene (Fc) unit on Au nanoparticles (AuNPs). Thus, in the system, Fc unit acted as the relay, stimulating the electrical contact of HRP-DNAzyme with the electrode to obtain the bioelectrocatalyze reduction signal. Under the Fc actuated catalysis of HRP-DNAzyme and amplification of Au nanoparticles, the obtained biosensor exhibited a sensitive detection for K+. A satisfying result of a wide linear range and low detection limit were obtained with the novel electrocatalytical biosensor which was then applied in real samples. (C) 2014 Elsevier B.V. All rights reserved.
C1 [Wang, Guangfeng; Chen, Ling; Zhu, Yanhong; He, Xiuping; Xu, Gang; Zhang, Xiaojun] Anhui Normal Univ, Anhui Prov Coll Chem & Mat Sci, Ctr Nano Sci & Technol, Key Lab Chem Biosensing, Wuhu 241000, Peoples R China.
   [Wang, Guangfeng; Chen, Ling; Zhu, Yanhong; He, Xiuping; Xu, Gang; Zhang, Xiaojun] Hunan Univ, State Key Lab Chemo Biosensing & Chemometr, Changsha 410082, Hunan, Peoples R China.
C3 Anhui Normal University; Hunan University
RP Wang, GF (通讯作者)，Anhui Normal Univ, Anhui Prov Coll Chem & Mat Sci, Ctr Nano Sci & Technol, Key Lab Chem Biosensing, Wuhu 241000, Peoples R China.
EM wangyuz@mail.ahnu.edu.cn; xjzhang@mail.ahnu.edu.cn
RI XU, GANG/D-3724-2016; Wang, Guangfeng/GNO-9155-2022
OI Zhang, Xiaojun/0000-0003-2925-8665; Xu, Gang/0000-0003-0350-248X
FU National Natural Science Foundation of China [21073001, 21005001,
   21371007]; Anhui Provincial Natural Science Foundation [1208085QB28,
   1408085J03]; Natural Science Foundation of Anhui [KJ2012A139]; Program
   for Innovative Research Team at Anhui Normal University
FX This work was financially supported by the Projects (21073001, 21005001
   and 21371007) from the National Natural Science Foundation of China,
   Anhui Provincial Natural Science Foundation (1208085QB28), Anhui
   Provincial Natural Science Foundation for Distinguished Youth
   (1408085J03), the Natural Science Foundation of Anhui (KJ2012A139) and
   the Program for Innovative Research Team at Anhui Normal University.
CR Bi S, 2010, ANAL CHEM, V82, P9447, DOI 10.1021/ac1021198
   Bi S, 2010, CHEM COMMUN, V46, P6093, DOI 10.1039/c0cc01409e
   Bi S, 2010, CHEM COMMUN, V46, P5509, DOI 10.1039/c0cc00127a
   Boram K., 2012, J AM CHEM SOC, V134, P3133
   Cai W, 2010, TALANTA, V81, P1810, DOI 10.1016/j.talanta.2010.03.046
   Chen JH, 2011, CHEM COMMUN, V47, P8004, DOI 10.1039/c1cc11929j
   Chen ZB, 2013, ANAL CHIM ACTA, V787, P189, DOI 10.1016/j.aca.2013.05.020
   GORTON L, 1984, J ELECTROANAL CHEM, V161, P103, DOI 10.1016/S0022-0728(84)80253-3
   Guoc J.-H., 2009, TALANTA, V80, P607
   He F, 2005, J AM CHEM SOC, V127, P12343, DOI 10.1021/ja051507i
   He HR, 2003, J AM CHEM SOC, V125, P1468, DOI 10.1021/ja0284761
   He LJ, 2013, CHEM COMMUN, V49, P1539, DOI 10.1039/c2cc38508b
   Hobartner C, 2007, BIOPOLYMERS, V87, P279, DOI 10.1002/bip.20813
   Jana NR, 2001, CHEM MATER, V13, P2313, DOI 10.1021/cm000662n
   Jena BK, 2006, ANAL CHEM, V78, P6332, DOI 10.1021/ac052143f
   Jia SM, 2011, BIOSENS BIOELECTRON, V27, P148, DOI 10.1016/j.bios.2011.06.032
   Jin RC, 2003, J AM CHEM SOC, V125, P1643, DOI 10.1021/ja021096v
   Keighley SD, 2008, BIOSENS BIOELECTRON, V24, P906, DOI 10.1016/j.bios.2008.07.041
   Kimling J, 2006, J PHYS CHEM B, V110, P15700, DOI 10.1021/jp061667w
   Li D, 2007, J AM CHEM SOC, V129, P5804, DOI 10.1021/ja070180d
   Li T, 2009, CHEM COMMUN, P580, DOI 10.1039/b815814b
   Li YX, 2010, J AM CHEM SOC, V132, P3047, DOI 10.1021/ja909408q
   Liu CW, 2009, ANAL CHEM, V81, P2383, DOI 10.1021/ac8022185
   Liu JY, 2005, CHEM COMMUN, P2969, DOI 10.1039/b419425j
   Maye MM, 2000, LANGMUIR, V16, P7520, DOI 10.1021/la000503i
   Michaud GF, 2001, J AM COLL CARDIOL, V38, P1224, DOI 10.1016/S0735-1097(01)01508-X
   Modesto KM, 2006, AM J CARDIOL, V97, P1247, DOI 10.1016/j.amjcard.2005.11.049
   Navani NK, 2006, CURR OPIN CHEM BIOL, V10, P272, DOI 10.1016/j.cbpa.2006.04.003
   Pavlov V, 2004, ANAL CHEM, V76, P2152, DOI 10.1021/ac035219l
   Pelossof G, 2011, CHEM-EUR J, V17, P8904, DOI 10.1002/chem.201100601
   Pelossof G, 2010, ANAL CHEM, V82, P4396, DOI 10.1021/ac100095u
   Piperberg G, 2009, J AM CHEM SOC, V131, P8724, DOI 10.1021/ja900718m
   Prashant K.J., 2006, J AM CHEM SOC, V128, P2426
   Qin HX, 2010, ANAL CHEM, V82, P8356, DOI 10.1021/ac101894b
   Radi AE, 2005, ANAL CHEM, V77, P6320, DOI 10.1021/ac0505775
   Rissin DM, 2010, NAT BIOTECHNOL, V28, P595, DOI 10.1038/nbt.1641
   Song YJ, 2011, CHEM COMMUN, V47, P4436, DOI 10.1039/c0cc05533f
   SUNDQUIST WI, 1989, NATURE, V342, P825, DOI 10.1038/342825a0
   Tang J, 2011, ANAL CHEM, V83, P5407, DOI 10.1021/ac200969w
   TATSUMA T, 1989, ANAL CHEM, V61, P2352, DOI 10.1021/ac00196a007
   Teixeira MFS, 2009, PROCEDIA CHEM, V1, P293, DOI 10.1016/j.proche.2009.07.073
   Teresa M, 2000, ANALYST, V125, P1983, DOI 10.1039/b006536f
   Weizmann Y, 2006, ANGEW CHEM INT EDIT, V45, P7384, DOI 10.1002/anie.200602754
   Willner I, 2008, CHEM SOC REV, V37, P1153, DOI 10.1039/b718428j
   Wu ZS, 2008, BIOMATERIALS, V29, P2689, DOI 10.1016/j.biomaterials.2008.02.024
   Xu JZ, 2003, ELECTROANAL, V15, P219, DOI 10.1002/elan.200390027
   Ye J., 1988, ANAL CHEM, V60, P2473
   Yu BS, 1997, J CHROMATOGR B, V693, P43, DOI 10.1016/S0378-4347(97)00019-4
   Zhang L, 2002, CANCER RES, V62, P5463
   Zhang LB, 2011, ANAL CHEM, V83, P8871, DOI 10.1021/ac2006763
   Zhang XB, 2010, ANAL CHEM, V82, P5005, DOI 10.1021/ac1009047
   Zheng AX, 2012, CHEM COMMUN, V48, P3112, DOI 10.1039/c2cc30305a
   Zhou XH, 2010, ANAL CHEM, V82, P789, DOI 10.1021/ac902421u
NR 53
TC 23
Z9 23
U1 4
U2 272
PU ELSEVIER ADVANCED TECHNOLOGY
PI OXFORD
PA OXFORD FULFILLMENT CENTRE THE BOULEVARD, LANGFORD LANE, KIDLINGTON,
   OXFORD OX5 1GB, OXON, ENGLAND
SN 0956-5663
EI 1873-4235
J9 BIOSENS BIOELECTRON
JI Biosens. Bioelectron.
PD NOV 15
PY 2014
VL 61
BP 410
EP 416
DI 10.1016/j.bios.2014.05.052
PG 7
WC Biophysics; Biotechnology & Applied Microbiology; Chemistry, Analytical;
   Electrochemistry; Nanoscience & Nanotechnology
WE Science Citation Index Expanded (SCI-EXPANDED)
SC Biophysics; Biotechnology & Applied Microbiology; Chemistry;
   Electrochemistry; Science & Technology - Other Topics
GA AM2PE
UT WOS:000339692500060
PM 24921965
DA 2023-06-30
ER

PT J
AU Seven, B
   Demirdoven, T
   Yildirim, H
   Demirkol, DO
   Subasi, E
   Sahin, E
   Timur, S
AF Seven, Basak
   Demirdoven, Turker
   Yildirim, Hatice
   Demirkol, Dilek Odaci
   Subasi, Elif
   Sahin, Elif
   Timur, Suna
TI Oligomeric Thiosemicarbazones as Novel Immobilization Matrix in
   Biosensing Applications
SO JOURNAL OF MACROMOLECULAR SCIENCE PART A-PURE AND APPLIED CHEMISTRY
LA English
DT Article
DE Enzyme immobilization; immobilization matrix; thiosemicarbazone
ID ANCHORED CARBOXYLIC-ACID; GLUCOSE-OXIDASE; LACTATE-DEHYDROGENASE;
   RIBONUCLEOTIDE REDUCTASE; ELECTRODE; FILMS; INVERTASE; INHIBITOR
AB Thiosemicarbazone (TSC) matrices are constructed by electrochemically oligomerization on the graphite electrodes to investigate their matrix properties in terms of biomolecule immobilization for the biosensor applications. Amino functionalized oligomeric TSCs were successfully applied for the glucose oxidase (GOx) immobilization using glutaraldehyde (GA) as the crosslinker. Scanning electron microscopy (SEM) and fourier transform infrared spectroscopy (FT-IR) measurements are used to characterize the modified surface. Electrochemical measurements of the GOx biosensor were performed at ambient conditions at 0.7vs. Ag/AgCl electrode by following the oxygen consumption resulting from the enzyme activity, in the presence of glucose substrate. Linearity, operational stabilities and repeatability are investigated in detail, as well as optimization of pH and enzyme amount,. The optimized biosensor shows a very good linearity between 0.05mM and 1.0mM glucose with a 10s response time. Kinetic parameters such as K-m and I-max are also calculated. Besides the batch configuration, the analytical characteristics of the system were also evaluated in flow injection analysis (FIA) mode. Finally, the new biosensor configuration was applied for glucose determination on a real sample.
C1 [Seven, Basak; Demirkol, Dilek Odaci; Timur, Suna] Ege Univ, Dept Biochem, Fac Sci, Bornova, Turkey.
   [Demirdoven, Turker; Yildirim, Hatice; Subasi, Elif; Sahin, Elif] Dokuz Univ, Fac Sci, Dept Chem, TR-35160 Izmir, Turkey.
C3 Ege University; Dokuz Eylul University
RP Sahin, E (通讯作者)，Dokuz Univ, Fac Sci, Dept Chem, TR-35160 Izmir, Turkey.
EM elif.sahin@deu.edu.tr
RI seven, bedri/K-1029-2015; Timur, Suna/CAG-0914-2022; Subasi,
   Elif/P-8458-2019; SAHIN ISGIN, ELIF/AAC-1088-2022; Demirkol, Dilek
   Odaci/AAG-4735-2021
OI Timur, Suna/0000-0002-1981-7577; SAHIN ISGIN, ELIF/0000-0003-3589-8300;
   Odaci Demirkol, Dilek/0000-0002-7954-1381
FU Dokuz Eylul University, the Scientific Research Council
   [2012.KB.FEN.053]
FX The authors would like to thank Dokuz Eylul University, the Scientific
   Research Council (Project No: 2012.KB.FEN.053) for financial support.
CR Adeloju SB, 2001, BIOSENS BIOELECTRON, V16, P133, DOI 10.1016/S0956-5663(00)00117-2
   Anik u., 2008, MICROCHIM ACTA, V269, P160
   Bang-Ce Y, 2008, FOOD CHEM, V106, P797, DOI 10.1016/j.foodchem.2007.06.006
   Betancor L, 2006, J BIOTECHNOL, V121, P284, DOI 10.1016/j.jbiotec.2005.07.014
   Bhand SG, 2010, ANAL CHIM ACTA, V668, P13, DOI 10.1016/j.aca.2010.01.020
   Breraldo H., 2004, MED CHEM, V4, P31
   BRIGHT HJ, 1969, J BIOL CHEM, V244, P3625
   Cabral J M, 1991, Bioprocess Technol, V14, P73
   Chaubey A, 2000, ELECTROCHIM ACTA, V46, P723
   Chaubey A, 2001, APPL BIOCHEM BIOTECH, V96, P293
   Chiu JY, 2009, BIOSENS BIOELECTRON, V24, P2015, DOI 10.1016/j.bios.2008.10.010
   Cil M, 2007, INT J BIOL MACROMOL, V41, P49, DOI 10.1016/j.ijbiomac.2006.12.005
   Cosnier S, 1999, J ELECTROANAL CHEM, V469, P176, DOI 10.1016/S0022-0728(99)00223-5
   Demirci S, 2012, ANALYST, V137, P4254, DOI 10.1039/c2an35472a
   DOMAGK G, 1946, NATURWISSENSCHAFTEN, V33, P315, DOI 10.1007/BF00624524
   Efstratios R. K., 1998, TALANTA, V45, P1015
   Ekiz F, 2011, J MATER CHEM, V21, P12337, DOI 10.1039/c1jm12048d
   Ekiz F, 2010, MACROMOL BIOSCI, V10, P1557, DOI 10.1002/mabi.201000185
   Emre FB, 2011, SENSOR ACTUAT B-CHEM, V158, P117, DOI 10.1016/j.snb.2011.05.052
   Finch RA, 1999, ADV ENZYME REGUL, V39, P3, DOI 10.1016/S0065-2571(98)00017-X
   Finch RA, 2000, BIOCHEM PHARMACOL, V59, P983, DOI 10.1016/S0006-2952(99)00419-0
   Gallego F. L., 2005, ENZYME MICROB TECHNO, V37, P750
   Gambhir A, 2001, APPL BIOCHEM BIOTECH, V96, P249, DOI 10.1385/ABAB:96:1-3:249
   Gursel A, 2003, REACT FUNCT POLYM, V57, P57, DOI 10.1016/j.reactfunctpolym.2003.07.004
   Hansen EH, 2007, TRAC-TREND ANAL CHEM, V26, P18, DOI 10.1016/j.trac.2006.07.010
   Jody L. H., 2007, J DIABETES SCI TECHN, V1, P18
   Klockow C, 2008, ANAL CHIM ACTA, V623, P30, DOI 10.1016/j.aca.2008.06.011
   Lin YH, 2004, NANO LETT, V4, P191, DOI 10.1021/nl0347233
   Liu J, 2011, MEASUREMENT, V44, P1878, DOI 10.1016/j.measurement.2011.09.001
   Odaci D, 2008, SENSOR ACTUAT B-CHEM, V134, P89, DOI 10.1016/j.snb.2008.04.013
   Odaci D, 2009, BIOELECTROCHEMISTRY, V75, P77, DOI 10.1016/j.bioelechem.2009.01.002
   Oztekin Y, 2011, BIOSENS BIOELECTRON, V26, P2541, DOI 10.1016/j.bios.2010.11.001
   Piano M, 2010, TALANTA, V82, P34, DOI 10.1016/j.talanta.2010.03.051
   Ramanathan K, 1996, ANAL LETT, V29, P1477, DOI 10.1080/00032719608001498
   Ruiz-Capillas C, 2007, FOOD CHEM, V101, P812, DOI 10.1016/j.foodchem.2005.12.034
   Sahmetlioglu E, 2006, REACT FUNCT POLYM, V66, P365, DOI 10.1016/j.reactfunctpolym.2005.08.009
   Satija J, 2011, J MATER CHEM, V21, P14367, DOI 10.1039/c1jm10527b
   Shan D, 2008, MAT SCI ENG C-BIO S, V28, P213, DOI 10.1016/j.msec.2006.12.003
   Silva CJSM, 2004, FOOD TECHNOL BIOTECH, V42, P51
   Singh S, 2006, SENSOR ACTUAT B-CHEM, V115, P534, DOI 10.1016/j.snb.2005.10.025
   Singh S, 2006, EUR J MED CHEM, V41, P592, DOI 10.1016/j.ejmech.2006.01.014
   Su YH, 2009, BIOSENS BIOELECTRON, V24, P2665, DOI 10.1016/j.bios.2009.01.037
   Tirkes S, 2002, INT J BIOL MACROMOL, V30, P81, DOI 10.1016/S0141-8130(02)00011-9
   WEIBEL MK, 1971, J BIOL CHEM, V246, P2734
   Yang MH, 2010, ELECTROANAL, V22, P1223, DOI 10.1002/elan.200900556
   Yuksel M, 2011, BIOTECHNOL PROGR, V27, P530, DOI 10.1002/btpr.544
   Zhong HA, 2011, TALANTA, V85, P104, DOI 10.1016/j.talanta.2011.03.040
NR 47
TC 3
Z9 3
U1 0
U2 9
PU TAYLOR & FRANCIS INC
PI PHILADELPHIA
PA 530 WALNUT STREET, STE 850, PHILADELPHIA, PA 19106 USA
SN 1060-1325
EI 1520-5738
J9 J MACROMOL SCI A
JI J. Macromol. Sci. Part A-Pure Appl. Chem.
PD JAN 1
PY 2013
VL 50
IS 4
BP 392
EP 398
DI 10.1080/10601325.2013.768148
PG 7
WC Polymer Science
WE Science Citation Index Expanded (SCI-EXPANDED)
SC Polymer Science
GA 099XE
UT WOS:000315657000005
DA 2023-06-30
ER

PT J
AU Arora, K
   Sumana, G
   Saxena, V
   Gupta, RK
   Gupta, SK
   Yakhmi, JV
   Pandey, MK
   Chand, S
   Malhotra, BD
AF Arora, Kavita
   Sumana, G.
   Saxena, Vibha
   Gupta, R. K.
   Gupta, S. K.
   Yakhmi, J. V.
   Pandey, M. K.
   Chand, Subhash
   Malhotra, B. D.
TI Improved performance of polyaniline-uricase biosensor
SO ANALYTICA CHIMICA ACTA
LA English
DT Article
DE conducting polymers; polyaniline; biosensor; uric acid; amperometric
ID CONDUCTING POLYMERS; COVALENT IMMOBILIZATION; MOLECULAR ELECTRONICS;
   CHOLESTEROL BIOSENSOR; ACID BIOSENSOR; IN-VIVO; FILMS; OXIDASE;
   PROSPECTS; MEMBRANE
AB Uricase has been covalently immobilized using glutaraldehyde as cross-linker onto electrochemically synthesized polyaniline (PANI) films. These PANI-uricase electrodes have been characterized using spectroscopic, cyclic voltammetry and impedance measurements. The morphology and covalent linkage of uricase lead to high enzyme loading and better shelf life. The value of the Michaelis-Menton constant obtained as 5.1 x 10(-3) mM L-1 for the immobilized uricase compared to 3.4 x 10(-1) mM L-1 for the free uricase enzyme, suggests enhancement in affinity and/or activity of uricase attached to PANI. The influence of pH, temperature and concentration on electrode activity were studied. The enzyme electrodes were found to retain 95% of activity after 17-18 weeks when stored at 4 degrees C. These electrodes have a response time of about 60 s and have been used to measure uric acid concentration in serum. These PANI-uricase electrodes can be used for about 30 times for electrochemical measurements while retaining about 90% of its activity indicating improved performance. (c) 2007 Elsevier B.V. All rights reserved.
C1 Natl Phys Lab, Biomol Elect & Conducting Polymer Res Grp, New Delhi 110012, India.
   Bhabha Atom Res Ctr, Tech Phys & Prototype Engn Div, Bombay 400085, Maharashtra, India.
   Guru Gobind Singh Indraprastha Univ, Dept Biotechnol, Delhi 110006, India.
   Indian Inst Technol, Dept Biochem Engn & Biotechnol, New Delhi 110016, India.
C3 Council of Scientific & Industrial Research (CSIR) - India; CSIR -
   National Physical Laboratory (NPL); Bhabha Atomic Research Center
   (BARC); GGS Indraprastha University; Indian Institute of Technology
   System (IIT System); Indian Institute of Technology (IIT) - Delhi
RP Malhotra, BD (通讯作者)，Natl Phys Lab, Biomol Elect & Conducting Polymer Res Grp, Dr KS Krishnan Marg, New Delhi 110012, India.
EM bansi.malhotra@gmail.com
RI GUPTA, SHIV KUMAR/AAP-2337-2020; malhotra, bansi d/E-8921-2012; sumana,
   gajjala/D-1601-2011; Gupta, Shiv K/H-3922-2011; Yakhmi, Jatinder
   V/H-2369-2011
OI GUPTA, SHIV KUMAR/0000-0002-8512-6395; malhotra, bansi
   d/0000-0002-0957-2684; Yakhmi, Jatinder V/0000-0003-2175-9967
CR Abdullin IF, 2001, J ANAL CHEM+, V56, P453, DOI 10.1023/A:1016631104353
   AJAY KB, 1999, J BIOCHEM BIOPH METH, V39, P125
   ARELLANO F, 1993, ANN PHARMACOTHER, V27, P337, DOI 10.1177/106002809302700317
   Arora K, 2006, ANAL CHIM ACTA, V568, P259, DOI 10.1016/j.aca.2006.03.078
   BONGAERTS GP, 1978, BIOCH BIOPHYS, V8, P527
   Castillo-Ortega MM, 2002, SENSOR ACTUAT B-CHEM, V85, P19, DOI 10.1016/S0925-4005(02)00045-X
   CHAPLIN F, 1990, ENZYME TECHNOLOGY, P82
   Galban J, 2001, TALANTA, V54, P847, DOI 10.1016/S0039-9140(01)00335-6
   Gerard M, 1999, ELECTROANAL, V11, P450, DOI 10.1002/(SICI)1521-4109(199905)11:6<450::AID-ELAN450>3.0.CO;2-R
   Gerard M, 2002, BIOSENS BIOELECTRON, V17, P345, DOI 10.1016/S0956-5663(01)00312-8
   Harper HA, 1977, REV PHYSIOLOGICAL CH
   Heptinstall R.H., 1966, GOUT PATHOLOGY KIDNE
   Hoshi T, 2003, TALANTA, V61, P363, DOI 10.1016/S0039-9140(03)00303-5
   Kan JQ, 2004, BIOSENS BIOELECTRON, V19, P1635, DOI 10.1016/j.bios.2003.12.032
   Malhotra BD, 2006, ANAL CHIM ACTA, V578, P59, DOI 10.1016/j.aca.2006.04.055
   Martinez-Perez D, 2003, ANAL BIOCHEM, V322, P238, DOI 10.1016/j.ab.2003.08.018
   MOZHAEV VV, 1993, TRENDS BIOTECHNOL, V11, P88, DOI 10.1016/0167-7799(93)90057-G
   Pandey SS, 1997, J APPL POLYM SCI, V65, P2745, DOI 10.1002/(SICI)1097-4628(19970926)65:13<2745::AID-APP17>3.3.CO;2-S
   Ramanathan K, 2000, J APPL POLYM SCI, V78, P662, DOI 10.1002/1097-4628(20001017)78:3<662::AID-APP220>3.0.CO;2-T
   Saxena V, 2003, CURR APPL PHYS, V3, P293, DOI 10.1016/S1567-1739(02)00217-1
   Singh S, 2006, SENSOR ACTUAT B-CHEM, V115, P534, DOI 10.1016/j.snb.2005.10.025
   Singh S, 2006, ANAL CHIM ACTA, V568, P126, DOI 10.1016/j.aca.2005.10.008
   STILWELL DE, 1988, J ELECTROCHEM SOC, V135, P2491, DOI 10.1149/1.2095364
   Verghese MM, 1998, J APPL POLYM SCI, V70, P1447, DOI 10.1002/(SICI)1097-4628(19981121)70:8<1447::AID-APP3>3.0.CO;2-4
   Yao DC, 2003, ANAL CHIM ACTA, V478, P23, DOI 10.1016/S0003-2670(02)01484-8
   Yao DC, 2002, ANAL CHIM ACTA, V467, P133, DOI 10.1016/S0003-2670(02)00127-7
   Zhang FF, 2006, TALANTA, V68, P1353, DOI 10.1016/j.talanta.2005.07.051
   Zhang Y, 2007, BIOSENS BIOELECTRON, V22, P1791, DOI 10.1016/j.bios.2006.08.038
NR 28
TC 80
Z9 82
U1 2
U2 30
PU ELSEVIER SCIENCE BV
PI AMSTERDAM
PA PO BOX 211, 1000 AE AMSTERDAM, NETHERLANDS
SN 0003-2670
EI 1873-4324
J9 ANAL CHIM ACTA
JI Anal. Chim. Acta
PD JUN 26
PY 2007
VL 594
IS 1
BP 17
EP 23
DI 10.1016/j.aca.2007.04.068
PG 7
WC Chemistry, Analytical
WE Science Citation Index Expanded (SCI-EXPANDED)
SC Chemistry
GA 182LU
UT WOS:000247506900003
PM 17560380
DA 2023-06-30
ER

PT J
AU Shadlaghani, A
   Farzaneh, M
   Kinser, D
   Reid, RC
AF Shadlaghani, Arash
   Farzaneh, Mahsa
   Kinser, Dacen
   Reid, Russell C.
TI Direct Electrochemical Detection of Glutamate, Acetylcholine, Choline,
   and Adenosine Using Non-Enzymatic Electrodes
SO SENSORS
LA English
DT Review
DE non-electroactive neurotransmitter; electrochemical biosensor;
   non-enzymatic sensing; nanobiological materials
ID BIOSENSOR; SENSOR; OXIDASE; NEUROTRANSMITTERS; IMMOBILIZATION;
   NANOPARTICLES; GLUCOSE; ATP; MICROELECTRODE; NANOMATERIALS
AB Non-electroactive neurotransmitters such as glutamate, acetylcholine, choline, and adenosine play a critical role in proper activity of living organisms, particularly in the nervous system. While enzyme-based sensing of this type of neurotransmitter has been a research interest for years, non-enzymatic approaches are gaining more attention because of their stability and low cost. Accordingly, this focused review aims to give a summary of the state of the art of non-enzymatic electrochemical sensors used for detection of neurotransmitter that lack an electrochemically active component. In place of using enzymes, transition metal materials such as those based on nickel show an acceptable level of catalytic activity for neurotransmitter sensing. They benefit from fast electron transport properties and high surface energy and their catalytic activity can be much improved if their surface is modified with nanomaterials such as carbon nanotubes and platinum nanoparticles. However, a general comparison reveals that the performance of non-enzymatic biosensors is still lower than those that use enzyme-based methods. Nevertheless, their excellent stability demonstrates that non-enzymatic neurotransmitter sensors warrant additional research in order to advance them toward becoming an acceptable replacement for the more expensive enzyme-based sensors.
C1 [Shadlaghani, Arash; Farzaneh, Mahsa; Kinser, Dacen; Reid, Russell C.] Univ North Texas, Dept Mech & Energy Engn, Denton, TX 76209 USA.
C3 University of North Texas System; University of North Texas Denton
RP Reid, RC (通讯作者)，Univ North Texas, Dept Mech & Energy Engn, Denton, TX 76209 USA.
EM arashshadlaghani@my.unt.edu; mahsa.farzaneh@unt.edu;
   dacenkinser@my.unt.edu; russell.reid@unt.edu
RI Reid, Russell/ABE-1476-2021
OI Reid, Russell/0000-0001-5829-3481
CR Ahmad R, 2017, SCI REP-UK, V7, DOI 10.1038/srep46475
   Al-Omair MA, 2017, ELECTROCATALYSIS-US, V8, P340, DOI 10.1007/s12678-017-0376-8
   Ampurdanes J, 2009, BIOSENS BIOELECTRON, V25, P344, DOI 10.1016/j.bios.2009.07.006
   Bai W, 2017, SCI REP-UK, V7, DOI 10.1038/s41598-017-05574-9
   Batra B, 2014, ENZYME MICROB TECH, V57, P69, DOI 10.1016/j.enzmictec.2014.02.001
   Batra B, 2013, BIOSENS BIOELECTRON, V47, P496, DOI 10.1016/j.bios.2013.03.063
   Blanco S, 2015, J ELECTROANAL CHEM, V740, P61, DOI 10.1016/j.jelechem.2014.12.028
   Bolat EO, 2017, J ELECTROANAL CHEM, V785, P241, DOI 10.1016/j.jelechem.2016.12.041
   Borisova T, 2018, ANAL CHIM ACTA, V1022, P113, DOI 10.1016/j.aca.2018.03.015
   Bucher ES, 2015, ANNU REV ANAL CHEM, V8, P239, DOI 10.1146/annurev-anchem-071114-040426
   Carballo R, 2007, ANAL LETT, V40, P1962, DOI 10.1080/00032710701484343
   Chandra S, 2017, CHEMELECTROCHEM, V4, P822, DOI 10.1002/celc.201600810
   Chang KS, 2003, ANAL CHIM ACTA, V481, P199, DOI 10.1016/S0003-2670(03)00093-X
   Chauhan N, 2017, BIOSENS BIOELECTRON, V89, P377, DOI 10.1016/j.bios.2016.06.047
   Chen HC, 2013, ANAL CHIM ACTA, V792, P101, DOI 10.1016/j.aca.2013.07.006
   Dzyadevych S., 2017, NANOSCALE RES LETT, V12, P1, DOI [10.1186/s11671-016-1773-2, DOI 10.1186/S11671-016-1773-2]
   Farka Z, 2017, CHEM REV, V117, P9973, DOI 10.1021/acs.chemrev.7b00037
   Gartner L.P., 2009, TXB NEUROANATOMY
   Govindarajan S, 2013, SENSOR ACTUAT B-CHEM, V178, P606, DOI 10.1016/j.snb.2012.12.077
   Grazu V., 2012, NANOBIOTECHNOLOGY IN, V4
   Grieshaber D, 2008, SENSORS-BASEL, V8, P1400, DOI 10.3390/s8031400
   Grumezescu A., 2016, NANOBIOSENSORS
   Hasko G, 2018, BIOCHEM PHARMACOL, V151, P307, DOI 10.1016/j.bcp.2018.02.002
   Heli H, 2009, BIOSENS BIOELECTRON, V24, P2328, DOI 10.1016/j.bios.2008.10.036
   Holzinger M, 2014, FRONT CHEM, V2, DOI 10.3389/fchem.2014.00063
   Hughes G, 2016, TRAC-TREND ANAL CHEM, V79, P106, DOI 10.1016/j.trac.2015.10.020
   Ikeno S, 2005, SENSOR ACTUAT B-CHEM, V108, P608, DOI 10.1016/j.snb.2004.11.077
   Isoaho N, 2017, J PHYS CHEM C, V121, P4618, DOI 10.1021/acs.jpcc.6b10612
   Jamal M, 2018, MICROSYST TECHNOL, V24, P4217, DOI 10.1007/s00542-018-3724-6
   Jamal M, 2013, BIOSENS BIOELECTRON, V40, P213, DOI 10.1016/j.bios.2012.07.024
   Ju J, 2012, ELECTROCHIM ACTA, V78, P569, DOI 10.1016/j.electacta.2012.06.051
   Kanik FE, 2013, INT J BIOL MACROMOL, V59, P111, DOI 10.1016/j.ijbiomac.2013.04.028
   Kavalali ET, 2015, NAT REV NEUROSCI, V16, P5, DOI 10.1038/nrn3875
   Keihan AH, 2014, SENSOR ACTUAT B-CHEM, V204, P694, DOI 10.1016/j.snb.2014.08.039
   Kucherenko IS, 2014, ANAL CHEM, V86, P5455, DOI 10.1021/ac5006553
   Kueng A, 2004, BIOSENS BIOELECTRON, V19, P1301, DOI 10.1016/j.bios.2003.11.023
   Li YC, 2015, APPL SURF SCI, V347, P428, DOI 10.1016/j.apsusc.2015.04.102
   Lin S, 2005, J ELECTROCHEM SOC, V152, pH53, DOI 10.1149/1.1888366
   Lin S, 2004, BIOSENS BIOELECTRON, V20, P9, DOI 10.1016/j.bios.2004.01.018
   Llaudet E, 2005, ANAL CHEM, V77, P3267, DOI 10.1021/ac048106q
   Maduraiveeran G, 2018, BIOSENS BIOELECTRON, V103, P113, DOI 10.1016/j.bios.2017.12.031
   Magar HS, 2017, TALANTA, V167, P462, DOI 10.1016/j.talanta.2017.02.048
   Mao YF, 2015, TALANTA, V143, P381, DOI 10.1016/j.talanta.2015.05.009
   Mashhadizadeh MH, 2017, J IRAN CHEM SOC, V14, P2007, DOI 10.1007/s13738-017-1138-5
   Mehrotra Parikha, 2016, J Oral Biol Craniofac Res, V6, P153, DOI 10.1016/j.jobcr.2015.12.002
   Mokhtarzadeh A, 2017, TRAC-TREND ANAL CHEM, V97, P445, DOI 10.1016/j.trac.2017.10.005
   Moon JM, 2018, BIOSENS BIOELECTRON, V102, P540, DOI 10.1016/j.bios.2017.11.069
   Niu XH, 2016, RSC ADV, V6, P84893, DOI 10.1039/c6ra12506a
   Perry E., 2002, NEUROCHEMISTRY CONSC, V36
   Pradhan T, 2014, CHEM SOC REV, V43, P4684, DOI 10.1039/c3cs60477b
   Sattarahmady N, 2013, BIOSENS BIOELECTRON, V48, P197, DOI 10.1016/j.bios.2013.04.001
   Sattarahmady N, 2010, BIOSENS BIOELECTRON, V25, P2329, DOI 10.1016/j.bios.2010.03.031
   Sattarahrnady N, 2014, TALANTA, V119, P207, DOI 10.1016/j.talanta.2013.11.002
   Shen Y, 2017, ANAL METHODS-UK, V9, P4566, DOI 10.1039/c7ay00717e
   Shibli SMA, 2006, BIOSENS BIOELECTRON, V22, P633, DOI 10.1016/j.bios.2006.01.020
   Shibli SMA, 2006, ELECTROANAL, V18, P465, DOI 10.1002/elan.200503423
   Si B, 2018, CHEMOSENSORS, V6, DOI 10.3390/chemosensors6010001
   Soldatkin OO, 2009, TALANTA, V78, P1023, DOI 10.1016/j.talanta.2009.01.008
   Tang LH, 2007, TALANTA, V73, P438, DOI 10.1016/j.talanta.2007.04.008
   Tomkins DM, 2001, CAN MED ASSOC J, V164, P817
   Tunc AT, 2016, ARTIF CELL NANOMED B, V44, P1659, DOI 10.3109/21691401.2015.1080167
   Wahono N, 2012, BIOSENS BIOELECTRON, V33, P260, DOI 10.1016/j.bios.2012.01.019
   Wang L, 2016, SENSOR ACTUAT B-CHEM, V233, P199, DOI 10.1016/j.snb.2016.04.062
   Wei WJ, 2015, MICROSYST NANOENG, V1, DOI 10.1038/micronano.2015.2
   Xiao F, 2016, BIOTECHNOL ADV, V34, P234, DOI 10.1016/j.biotechadv.2016.01.006
   Yabuki S, 2014, ANAL SCI, V30, P213, DOI 10.2116/analsci.30.213
   Zhang HX, 2011, ANAL CHIM ACTA, V688, P99, DOI 10.1016/j.aca.2010.12.017
   Zhang LT, 2014, SENSOR ACTUAT B-CHEM, V193, P904, DOI 10.1016/j.snb.2013.11.092
   Zhang ZX, 2011, ANALYST, V136, P4960, DOI 10.1039/c1an15602k
   Zhu CZ, 2015, ANAL CHEM, V87, P230, DOI 10.1021/ac5039863
NR 70
TC 28
Z9 27
U1 9
U2 78
PU MDPI
PI BASEL
PA ST ALBAN-ANLAGE 66, CH-4052 BASEL, SWITZERLAND
SN 1424-8220
J9 SENSORS-BASEL
JI Sensors
PD FEB 1
PY 2019
VL 19
IS 3
AR 447
DI 10.3390/s19030447
PG 15
WC Chemistry, Analytical; Engineering, Electrical & Electronic; Instruments
   & Instrumentation
WE Science Citation Index Expanded (SCI-EXPANDED)
SC Chemistry; Engineering; Instruments & Instrumentation
GA HN1IR
UT WOS:000459941200010
PM 30678261
OA Green Published, Green Submitted, gold
DA 2023-06-30
ER

PT J
AU Chand, R
   Neethirajan, S
AF Chand, Rohit
   Neethirajan, Suresh
TI Microfluidic platform integrated with graphene-gold nano-composite
   aptasensor for one-step detection of norovirus
SO BIOSENSORS & BIOELECTRONICS
LA English
DT Article
DE Aptamer; Biosensor; Electrochemical detection; Microfluidic chip;
   Norovirus
ID REVERSE TRANSCRIPTION-PCR; BIOSENSOR; ELECTRODES; OYSTERS; CHIP; RNA
AB Noroviruses are a foremost cause of gastroenteritis outbreaks throughout the world. On-site sample processing and detection of the viral clinical samples has always been a problem. This study reports an all-polydimethylsiloxane microfluidic chip integrated with screen-printed carbon electrode for the electrochemical detection of norovirus. The microfluidic chip contained packed silica microbeads zones to filter and enrich the norovirus infected clinical sample. Selective detection of norovirus was accomplished by functionalizing the graphene-gold nanoparticles composite modified carbon electrode with the viral capsid-specific aptamer. Norovirus specific aptamer was tagged with a ferrocene molecule, which acts a redox probe. The interaction of aptamer and norovirus resulted in a decrease in the electrochemical signal from ferrocene. The microfluidic chip and functionalized electrodes were characterized using several microscopic and electrochemical techniques. The optimized microfluidic aptasensor was employed to detect a range of norovirus concentration. Using differential pulse voltammetric analysis, a detection limit of 100 pM with a detection range from 100 pM to 3.5 nM for norovirus was obtained. The application of aptasensor was also assessed by detecting norovirus in spiked blood samples. The aptasensor could easily discriminate between the target norovirus and other interfering molecules. The developed microfluidic aptasensor has the potential to be used for point-of-care one-step detection of norovirus in clinical samples.
C1 [Chand, Rohit; Neethirajan, Suresh] Univ Guelph, Sch Engn, BioNano Lab, Guelph, ON N1G 2W1, Canada.
C3 University of Guelph
RP Neethirajan, S (通讯作者)，Univ Guelph, Sch Engn, BioNano Lab, Guelph, ON N1G 2W1, Canada.
EM sneethir@uoguelph.ca
RI Neethirajan, Suresh/CAA-9941-2022; Neethirajan, Suresh/H-3146-2019
OI Neethirajan, Suresh/0000-0003-0990-0235
FU Natural Sciences and Engineering Research Council of Canada [400705]
FX The authors sincerely thank the Natural Sciences and Engineering
   Research Council of Canada (Grant# 400705) for funding this study.
CR Ahmed SR, 2017, BIOSENS BIOELECTRON, V87, P558, DOI 10.1016/j.bios.2016.08.101
   Auer S, 2015, SENSOR ACTUAT B-CHEM, V221, P507, DOI 10.1016/j.snb.2015.06.088
   Beier R, 2014, FEMS MICROBIOL LETT, V351, P162, DOI 10.1111/1574-6968.12366
   Chung SH, 2015, BIOSENS BIOELECTRON, V67, P625, DOI 10.1016/j.bios.2014.09.083
   da Silva ETSG, 2017, CHEMELECTROCHEM, V4, P778, DOI 10.1002/celc.201600758
   de Bruin E, 2006, J VIROL METHODS, V137, P259, DOI 10.1016/j.jviromet.2006.06.024
   de Cal IW, 2007, CLIN MICROBIOL INFEC, V13, P341, DOI 10.1111/j.1469-0691.2006.01594.x
   Dijksma M, 2002, LANGMUIR, V18, P3105, DOI 10.1021/la010898l
   Escudero-Abarca BI, 2014, PLOS ONE, V9, DOI 10.1371/journal.pone.0106805
   Fernandes FCB, 2014, BIOSENS BIOELECTRON, V57, P96, DOI 10.1016/j.bios.2014.01.044
   Friesema IHM, 2009, EPIDEMIOL INFECT, V137, P1722, DOI 10.1017/S095026880900274X
   Giamberardino A, 2013, PLOS ONE, V8, DOI 10.1371/journal.pone.0079087
   Hagstrom AEV, 2015, PLOS ONE, V10, DOI 10.1371/journal.pone.0126571
   Halfon P, 1996, J HEPATOL, V25, P307, DOI 10.1016/S0168-8278(96)80116-4
   Hong SA, 2015, BIOSENS BIOELECTRON, V64, P338, DOI 10.1016/j.bios.2014.09.025
   Hutson AM, 2004, TRENDS MICROBIOL, V12, P279, DOI 10.1016/j.tim.2004.04.005
   Hwang HJ, 2017, BIOSENS BIOELECTRON, V87, P164, DOI 10.1016/j.bios.2016.08.031
   Kageyama T, 2003, J CLIN MICROBIOL, V41, P1548, DOI 10.1128/JCM.41.4.1548-1557.2003
   Kitajima M, 2016, MICRO NANO LETT, V11, P582, DOI 10.1049/mnl.2016.0295
   Koo HL, 2010, DISCOV MED, V10, P61
   Lan LY, 2017, BIOSENS BIOELECTRON, V91, P504, DOI 10.1016/j.bios.2017.01.007
   Lowther JA, 2012, J FOOD PROTECT, V75, P389, DOI 10.4315/0362-028X.JFP-11-360
   Richards GP, 2004, APPL ENVIRON MICROB, V70, P7179, DOI 10.1128/AEM.70.12.7179-7184.2004
   Scallan E, 2011, EMERG INFECT DIS, V17, P16, DOI [10.3201/eid1701.P21101, 10.3201/eid1701.091101p2]
   Shrivastava S, 2016, TRAC-TREND ANAL CHEM, V82, P55, DOI 10.1016/j.trac.2016.04.005
   Song KM, 2012, SENSORS-BASEL, V12, P612, DOI 10.3390/s120100612
   Teunis PFM, 2015, EPIDEMIOL INFECT, V143, P1710, DOI 10.1017/S095026881400274X
   Todd ECD, 2016, FOODBORNE DISEASES: CASE STUDIES OF OUTBREAKS IN THE AGRI-FOOD INDUSTRIES, P313
   Veerapandian M, 2015, RSC ADV, V5, P75015, DOI 10.1039/c5ra15329h
   Vinje J, 2003, J CLIN MICROBIOL, V41, P1423, DOI 10.1128/JCM.41.4.1423-1433.2003
   Vogt S, 2016, ANAL CHEM, V88, P4383, DOI 10.1021/acs.analchem.5b04814
   White PA, 2014, CLIN MICROBIOL INFEC, V20, P741, DOI 10.1111/1469-0691.12746
   XI JA, 1992, J VIROL, V66, P6527, DOI 10.1128/JVI.66.11.6527-6532.1992
   Xiang LC, 2016, IEEE SENS J, V16, P8359, DOI 10.1109/JSEN.2016.2608719
   Yakes BJ, 2013, INT J FOOD MICROBIOL, V162, P152, DOI 10.1016/j.ijfoodmicro.2013.01.011
   Yoon YJ, 2014, SENSOR ACTUAT B-CHEM, V198, P233, DOI 10.1016/j.snb.2014.03.029
NR 36
TC 88
Z9 88
U1 10
U2 592
PU ELSEVIER ADVANCED TECHNOLOGY
PI OXFORD
PA OXFORD FULFILLMENT CENTRE THE BOULEVARD, LANGFORD LANE, KIDLINGTON,
   OXFORD OX5 1GB, OXON, ENGLAND
SN 0956-5663
EI 1873-4235
J9 BIOSENS BIOELECTRON
JI Biosens. Bioelectron.
PD DEC 15
PY 2017
VL 98
BP 47
EP 53
DI 10.1016/j.bios.2017.06.026
PG 7
WC Biophysics; Biotechnology & Applied Microbiology; Chemistry, Analytical;
   Electrochemistry; Nanoscience & Nanotechnology
WE Science Citation Index Expanded (SCI-EXPANDED)
SC Biophysics; Biotechnology & Applied Microbiology; Chemistry;
   Electrochemistry; Science & Technology - Other Topics
GA FD4YO
UT WOS:000407538300008
PM 28649024
DA 2023-06-30
ER

PT J
AU Eveness, J
   Cao, L
   Kiely, J
   Luxton, R
AF Eveness, John
   Cao, Lu
   Kiely, Janice
   Luxton, Richard
TI Equivalent circuit model of a non-faradaic impedimetric ZnO nano-crystal
   biosensor
SO JOURNAL OF ELECTROANALYTICAL CHEMISTRY
LA English
DT Article
DE Electrical impedance spectroscopy; Biosensor; Non-faradaic; Equivalent
   electrical circuit model; Polyethylene terephthalate (PET); Zinc-oxide;
   PCB electrode; CRP
ID ELECTROCHEMICAL IMPEDANCE SPECTROSCOPY; OXIDE THIN-FILMS
AB This paper describes the development of an equivalent electrical circuit (EEC) model of a unique co-planar electrode PET-ZnO biosensor platform. This non-faradaic ZnO biosensor had a PET insulating layer between the electrodes and the active ZnO sensor surface and impedance spectroscopy was used to measure varying concentrations of C-reactive protein (CRP). Analysis of the impedance magnitude bode plot reveals a slope indicative of a capacitive behaviour, where R-2 is 0.99. Furthermore, extraction of the complex impedance parameters shows capacitive reactance (Xc) being the dominant parameter as a result of capacitive transduction mechanism.
   The EEC was based on the generalized Randles model and adapted to represent the non-faradaic ZnO biosensor. Experimental data was fitted to the model at 100 kHz to establish values for the component parts of the biosensor system. With these values the model showed good correlation between experimental and modelled data across the frequency range studied, within the limitations of the measurement instrument. The model quantified charge modulations arising due to bimolecular binding of CRP within the electrical double layer (EDL) formed at the ZnO-PBS interface. The CRP bio-molecular interaction within the EDL can cause high charge carrier density accumulation in the semiconductor and as a result the capacitance of the EDL is increased. The EEC model quantifies this phenomenon, presented as a parallel capacitance connected to the ZnO-Antibody interfacial capacitance.
   The model was adapted to two variants of the biosensor design, with differing ZnO nanoparticle concentrations forming the sensor surface. The variations on the components modelled concurred with expected changes established from biosensor surface analysis. Using the EEC model, the dominance of each constituent sensor element on measurement stability is quantified identifying the significant contributors to experimental and sensor-to-sensor repeatability to support control of parasitic effects.
C1 [Eveness, John; Cao, Lu; Kiely, Janice; Luxton, Richard] Univ West England, Inst Biosensing Technol, Bristol BS16 1QY, Avon, England.
C3 University of West England
RP Eveness, J (通讯作者)，Univ West England, Inst Biosensing Technol, Bristol BS16 1QY, Avon, England.
EM john.eveness@uwe.ac.uk
CR Adriano DFR., 2019, INT J BIOSENS BIOELE, V5, P29, DOI [10.15406/ijbsbe.2019.05.00148, DOI 10.15406/IJBSBE.2019.05.00148]
   Assaifan AK, 2016, ACS APPL MATER INTER, V8, P33802, DOI 10.1021/acsami.6b11640
   Beranek R, 2011, ADV PHYS CHEM, DOI 10.1155/2011/786759
   Biesheuvel P.M., 2018, DIFFERENCE BETWEEN, V1, P10
   Calkins H, 2017, J ARRYTHM, V33, P369, DOI 10.1016/j.joa.2017.08.001
   Cao L, 2020, BIOELECTROCHEMISTRY, V136, DOI 10.1016/j.bioelechem.2020.107593
   Cao L, 2019, MATERIALS, V12, DOI 10.3390/ma12071126
   Cao L, 2018, SCI REP-UK, V8, DOI 10.1038/s41598-018-30793-z
   Castiello FR, 2019, PHYS CHEM CHEM PHYS, V21, P15787, DOI 10.1039/c9cp02129a
   Chen CY, 2011, MATER RES BULL, V46, P888, DOI 10.1016/j.materresbull.2011.02.017
   Chung SJ, 2009, POWDER TECHNOL, V194, P75, DOI 10.1016/j.powtec.2009.03.025
   Clayton Paul R., 2008, ANAL MULTICONDUCTOR, V2nd
   Cypher, IMPEDANCE ANALYSER C
   Dak P., 2015, NONFARADAIC IMPEDANC, P1
   Daniels JS, 2007, ELECTROANAL, V19, P1239, DOI 10.1002/elan.200603855
   Dominguez Miguel A., 2017, J. appl. res. technol, V15, P278, DOI 10.1016/j.jart.2017.01.015
   Faure M, 2013, ELECTROANAL, V25, P1151, DOI 10.1002/elan.201200488
   Ghoreishizadeh SS, 2018, IEEE SENSOR LETT, V2, DOI 10.1109/LSENS.2017.2778248
   Hu XH, 2010, SENSOR REV, V30, P24, DOI 10.1108/02602281011010772
   Jacobs M, 2014, BIOSENS BIOELECTRON, V55, P7, DOI 10.1016/j.bios.2013.11.022
   Kechadi M, 2016, PHYS CHEM CHEM PHYS, V18, P20583, DOI 10.1039/c6cp03042d
   Kechadi M, 2017, J ELECTROANAL CHEM, V807, P203, DOI 10.1016/j.jelechem.2017.11.022
   Kechadi M, 2014, ANALYST, V139, P3115, DOI 10.1039/c4an00212a
   Kechadi M, 2013, J FLOW CHEM, V3, P81, DOI 10.1556/JFC-D-13-00006
   Lener M. S., 2016, PHYSIOL BEHAV, V176, P139
   Li L, 2013, J CHEM THEORY COMPUT, V9, P2126, DOI 10.1021/ct400065j
   Lin KC, 2017, ANALYST, V142, P2770, DOI 10.1039/c7an00548b
   Martinis JM., 2014, CALCULATION COUPLING
   Munje RD, 2015, SCI REP-UK, V5, DOI 10.1038/srep14586
   Ondo-Ndong R, 2018, J THEOR APPL PHYS, V12, P309, DOI 10.1007/s40094-018-0309-9
   Orazem ME, 2006, J ELECTROCHEM SOC, V153, pB129, DOI 10.1149/1.2168377
   Palazzo G, 2015, ADV MATER, V27, P911, DOI 10.1002/adma.201403541
   Quershi A, 2009, BIOSENS BIOELECTRON, V25, P877, DOI 10.1016/j.bios.2009.08.043
   Randviir EP, 2013, ANAL METHODS-UK, V5, P1098, DOI 10.1039/c3ay26476a
   Sanguino P, 2014, SENSOR ACTUAT B-CHEM, V204, P211, DOI 10.1016/j.snb.2014.06.141
   Santos A., 2014, J ANAL BIOANAL TEC S, P1, DOI [10.4172/2155-9872.S7-016, DOI 10.4172/2155-9872.S7-016]
   Selvam AP, 2016, SCI REP-UK, V6, DOI 10.1038/srep23111
   Shanmugam NR, 2017, FUTUR SCI OA, V3, DOI 10.4155/fsoa-2017-0006
   Shanmugam NR, 2016, SCI REP-UK, V6, DOI 10.1038/srep33423
   Smith L, 2007, SURFACE CHARACTERIZA
   Tanak Ambalika Sanjeev, 2019, Anal Chim Acta X, V3, P100029, DOI 10.1016/j.acax.2019.100029
NR 41
TC 7
Z9 8
U1 5
U2 9
PU ELSEVIER SCIENCE SA
PI LAUSANNE
PA PO BOX 564, 1001 LAUSANNE, SWITZERLAND
SN 1572-6657
EI 1873-2569
J9 J ELECTROANAL CHEM
JI J. Electroanal. Chem.
PD FEB 1
PY 2022
VL 906
AR 116003
DI 10.1016/j.jelechem.2021.116003
EA JAN 2022
PG 11
WC Chemistry, Analytical; Electrochemistry
WE Science Citation Index Expanded (SCI-EXPANDED)
SC Chemistry; Electrochemistry
GA 2P6UP
UT WOS:000819873700008
DA 2023-06-30
ER

PT J
AU Tian, JY
   Liu, XL
   Zhang, S
   Chen, K
   Zhu, L
   Song, YP
   Wang, MH
   Zhang, ZH
   Du, M
AF Tian, Jia-Yue
   Liu, Xiaolong
   Zhang, Shuai
   Chen, Kun
   Zhu, Lei
   Song, Yingpan
   Wang, Minghua
   Zhang, Zhihong
   Du, Miao
TI Novel aptasensing strategy for efficiently quantitative analyzing
   Staphylococcus aureus based on defective copper-based metal-organic
   framework
SO FOOD CHEMISTRY
LA English
DT Article
DE Copper-basedmetal-organic framework; Electrochemical aptamer biosensor;
   Detection of staphylococcus aureus; Analysis of foodborne bacteria; Food
   safety
ID ULTRASENSITIVE DETECTION; BIOSENSORS
AB We have proposed a novel electrochemical aptasensing strategy for efficiently detecting staphylococcus aureus (S. aureus) based on copper-based metal-organic framework encapsulated with plenty of Cu2O nanocrystals (represented by ML-Cu2O@Cu-MOF) synthesized using the mixed ligands of diphenylethyne-3,3 ',5,5 '-tetra-carboxylic acid, 1,3,5-benzenetricarboxylic acid, and terephthalic acid. The ML-Cu2O@Cu-MOF nanospheres comprised multiple Cu valence states (Cu0/Cu+/Cu2+) and Cu2O nanocrystals, possessed defect-rich crystal structure, high anchoring ability toward aptamer and boosted electrical conductivity. The gained ML-Cu2O@Cu-MOF-based biosensor exhibited lower limit of detection toward S. aureus, as low as 2.0 and 1.6 CFU mL-1 within the S. aureus concentration from 10 to 1 x 108 CFU mL-1 obtained by electrochemical impedance spectroscopy and differential pulse voltammetry techniques, respectively. Additionally, the developed aptasensor also demonstrated high superior stability, excellent reproducibility, acceptable regeneration ability, and wide prac-ticality. The present work can give rise to an alternative aptasensing strategy for analyzing foodborne bacteria or other food containments and ensuring food safety assessment.
C1 [Tian, Jia-Yue; Liu, Xiaolong; Zhang, Shuai; Chen, Kun; Zhu, Lei; Song, Yingpan; Wang, Minghua; Zhang, Zhihong; Du, Miao] Zhengzhou Univ Light Ind, Coll Mat & Chem Engn, Zhengzhou 450001, Peoples R China.
C3 Zhengzhou University of Light Industry
RP Zhang, ZH; Du, M (通讯作者)，Zhengzhou Univ Light Ind, Coll Mat & Chem Engn, Zhengzhou 450001, Peoples R China.
EM 2006025@zzuli.edu.cn; dumiao@zzuli.edu.cn
RI Tian, Jia-yue/HNJ-1853-2023
FU Major Special Project on Public Welfare of Henan Province (CN)
   [201300110100]; Distinguished Youth Science Foundation of Henan
   Province, China [202300410492]; Natural Science Foundation of Henan
   Province [222300420369]; Key Scientific Research Projects of Henan
   Province Colleges and Universities [22A150027]
FX This work was supported by the Major Special Project on Public Welfare
   of Henan Province (CN) (201300110100) , Distinguished Youth Science
   Foundation of Henan Province, China (202300410492) , Natural Science
   Foundation of Henan Province (222300420369) and Key Scientific Research
   Projects of Henan Province Colleges and Universities (22A150027) .
CR Lazaro IA, 2022, J MATER CHEM A, V10, P10466, DOI 10.1039/d2ta00603k
   Afreen S, 2020, J MATER CHEM B, V8, P1338, DOI 10.1039/c9tb02579k
   Aggarwal V, 2022, CHEM SCI, V13, P8727, DOI 10.1039/d2sc03441g
   Ali AA, 2020, BIOSENSORS-BASEL, V10, DOI 10.3390/bios10060058
   Cai RF, 2021, SENSOR ACTUAT B-CHEM, V326, DOI 10.1016/j.snb.2020.128842
   Canciu A, 2021, SUSTAINABILITY-BASEL, V13, DOI 10.3390/su13137229
   Carson CG, 2009, EUR J INORG CHEM, P2338, DOI 10.1002/ejic.200801224
   Chen LC, 2020, BIOSENS BIOELECTRON, V155, DOI 10.1016/j.bios.2020.112111
   Dutta A, 2021, COORDIN CHEM REV, V445, DOI 10.1016/j.ccr.2021.214074
   Eissa S, 2020, MICROCHIM ACTA, V187, DOI 10.1007/s00604-020-04423-3
   Farooq U, 2020, BIOSENS BIOELECTRON, V157, DOI 10.1016/j.bios.2020.112163
   Guo CP, 2022, CHEM ENG J, V435, DOI 10.1016/j.cej.2022.134915
   Han DB, 2019, SENSOR ACTUAT B-CHEM, V288, P586, DOI 10.1016/j.snb.2019.03.050
   Hu MY, 2019, APPL SURF SCI, V489, P13, DOI 10.1016/j.apsusc.2019.05.146
   Hu WC, 2021, ANAL CHEM, V93, P8544, DOI 10.1021/acs.analchem.1c01261
   Huang XY, 2019, BIOSENS BIOELECTRON, V143, DOI 10.1016/j.bios.2019.111609
   Kadariya J, 2014, BIOMED RES INT, V2014, DOI 10.1155/2014/827965
   Kong WS, 2020, BIOSENS BIOELECTRON, V167, DOI 10.1016/j.bios.2020.112481
   Kurup CP, 2022, BIOELECTROCHEMISTRY, V147, DOI 10.1016/j.bioelechem.2022.108170
   Li XY, 2021, TALANTA, V226, DOI 10.1016/j.talanta.2021.122183
   Peters BM, 2012, CLIN MICROBIOL REV, V25, P193, DOI 10.1128/CMR.00013-11
   Ramanujam A, 2021, CHEM ENG J, V411, DOI 10.1016/j.cej.2021.128453
   Roushani M, 2020, MICROCHIM ACTA, V187, DOI 10.1007/s00604-020-04547-6
   Sanati A, 2019, MICROCHIM ACTA, V186, DOI 10.1007/s00604-019-3854-2
   Shahrokhian S, 2018, ANALYST, V143, P3191, DOI 10.1039/c8an00725j
   Shandordizadeh M, 2017, SENSOR ACTUAT B-CHEM, V241, P619, DOI 10.1016/j.snb.2016.10.088
   Sun Y, 2021, FOOD CHEM, V358, DOI 10.1016/j.foodchem.2021.129898
   Thevenot DR, 1999, PURE APPL CHEM, V71, P2333, DOI 10.1351/pac199971122333
   Villalonga A, 2020, ANAL BIOANAL CHEM, V412, P55, DOI 10.1007/s00216-019-02226-x
   Khue VQ, 2020, MATER CHEM PHYS, V255, DOI 10.1016/j.matchemphys.2020.123562
   Wang L, 2017, SENSOR ACTUAT B-CHEM, V242, P625, DOI 10.1016/j.snb.2016.11.100
   Wang RN, 2021, TALANTA, V226, DOI 10.1016/j.talanta.2021.122135
   Wang Y, 2018, FOOD CHEM, V262, P7, DOI 10.1016/j.foodchem.2018.04.088
   Wu T, 2022, FOOD CHEM, V382, DOI 10.1016/j.foodchem.2022.132501
   Xue JW, 2022, SENSOR ACTUAT B-CHEM, V365, DOI 10.1016/j.snb.2022.131948
   Zhang S, 2021, COORDIN CHEM REV, V439, DOI 10.1016/j.ccr.2021.213948
   Zhang XW, 2015, J MATER CHEM A, V3, P4266, DOI 10.1039/c4ta06046f
   Zhang X, 2019, BIOSENS BIOELECTRON, V142, DOI 10.1016/j.bios.2019.111486
   Zhong M, 2019, BIOSENS BIOELECTRON, V126, P493, DOI 10.1016/j.bios.2018.11.001
   Zhou SS, 2020, ACS SENSORS, V5, P588, DOI 10.1021/acssensors.9b02600
NR 40
TC 3
Z9 3
U1 72
U2 123
PU ELSEVIER SCI LTD
PI OXFORD
PA THE BOULEVARD, LANGFORD LANE, KIDLINGTON, OXFORD OX5 1GB, OXON, ENGLAND
SN 0308-8146
EI 1873-7072
J9 FOOD CHEM
JI Food Chem.
PD FEB 15
PY 2023
VL 402
AR 134357
DI 10.1016/j.foodchem.2022.134357
PG 11
WC Chemistry, Applied; Food Science & Technology; Nutrition & Dietetics
WE Science Citation Index Expanded (SCI-EXPANDED)
SC Chemistry; Food Science & Technology; Nutrition & Dietetics
GA 5O5PW
UT WOS:000872526100004
PM 36174348
DA 2023-06-30
ER

PT J
AU Aller-Pellitero, M
   Fremeau, J
   Villa, R
   Guirado, G
   Lakard, B
   Hihn, JY
   del Campo, FJ
AF Aller-Pellitero, Miguel
   Fremeau, Josephine
   Villa, Rosa
   Guirado, Gonzalo
   Lakard, Boris
   Hihn, Jean-Yves
   Javier del Campo, F.
TI Electrochromic biosensors based on screen-printed Prussian Blue
   electrodes
SO SENSORS AND ACTUATORS B-CHEMICAL
LA English
DT Article
DE Prussian Blue electrodes; Screen-printed electrodes;
   Spectroelectrochemistry; Biosensors; Hydrogen peroxide detection;
   Glucose sensing
ID ELECTROCHEMICAL DETECTION; HYDROGEN-PEROXIDE; AMPEROMETRIC BIOSENSORS;
   PASTE ELECTRODES; THIN-FILMS; GLUCOSE; ACID; REDUCTION; SENSOR
AB Prussian Blue (PB)-modified graphite screen-printed electrodes are increasingly being used in electrochemical biosensors. However, they do not allow the observation of the electrochromism of PB. This work presents the construction of PB-based, electrochromic screen-printed biosensors. Although electrically more resistive than their graphite counterparts, these new PB-based electrodes enable both the amperometric and colorimetric detection of hydrogen peroxide. This is the first time that this has been achieved using screen-printed electrodes, and we demonstrate it spectroelectrochemically on a glucose biosensor. The biosensor electrochemical performance equals that of previously reported PB/graphite electrodes, being able to detect down to 4 mu M H2O2 and 54 mu M glucose. At the same time, and in contrast to PB/graphite electrodes, the new PB-based electrodes afford the optical detection of these two analytes down to 1.2 mu M and 15 mu M, respectively. The dynamic ranges of the glucose biosensors obtained at the PB-based electrodes are 0.1-1 mM (amperometric) and 0.025-2.5 mM (Colorimetric), matching the physiological glucose concentration range in body fluids other than blood or serum.
C1 [Aller-Pellitero, Miguel; Villa, Rosa; Javier del Campo, F.] Esfera UAB, CSIC, IMB, CNM, Campus Univ Autonoma Barcelona, Barcelona 08193, Spain.
   [Fremeau, Josephine; Lakard, Boris; Hihn, Jean-Yves] Univ Bourgogne Franche Comte, CNRS, UMR 6214, Inst UTINAM, 16 Route Gray, F-25030 Besancon, France.
   [Villa, Rosa] CIBER BBN, Networking Ctr Bioengn Biomat & Nanomed, Barcelona, Spain.
   [Guirado, Gonzalo] Univ Autonoma Barcelona, Dept Quim, Fac Ciencies, Cerdanyola Del Valles 08193, Spain.
C3 Autonomous University of Barcelona; Consejo Superior de Investigaciones
   Cientificas (CSIC); CSIC - Centro Nacional de Microelectronica (CNM);
   CSIC - Instituto de Microelectronica de Barcelona (IMB-CNM); Centre
   National de la Recherche Scientifique (CNRS); Universite de
   Franche-Comte; CIBER - Centro de Investigacion Biomedica en Red;
   CIBERBBN; Autonomous University of Barcelona
RP del Campo, FJ (通讯作者)，Esfera UAB, CSIC, IMB, CNM, Campus Univ Autonoma Barcelona, Barcelona 08193, Spain.
EM javier.delcampo@csic.es
RI Villa, Rosa/AAC-1671-2020; Villa, Rosa/A-6664-2015; del Campo, F.
   Javier/J-6738-2012; Guirado, Gonzalo/ABH-6526-2020; Pellitero, Miguel
   Aller/R-5442-2016; Guirado, Gonzalo/D-7505-2014
OI Villa, Rosa/0000-0003-2735-3204; Villa, Rosa/0000-0003-2735-3204; del
   Campo, F. Javier/0000-0002-3637-5782; Guirado,
   Gonzalo/0000-0003-2128-7007; Pellitero, Miguel
   Aller/0000-0001-8739-2542; Guirado, Gonzalo/0000-0003-2128-7007; lakard,
   boris/0000-0001-9686-4978
FU FEDER funds [PROD-0000114]; BBVA Foundation
FX MA is supported by FEDER funds managed by the Catalan Secretary of
   Universities and Research through project PROD-0000114 (Enterprise and
   Knowledge, Industry Department, Generalitat de Catalunya). JdC
   gratefully acknowledges financial support through a 2016 Leonardo grant
   from the BBVA Foundation. The authors are grateful to Milliken for
   providing the electroconductive powders (ECPs) featured in this work.
   Zelec materials by Milliken provide cost-effective, static-dissipative
   performance for coatings and polymers. They are nonvolatile,
   non-corrosive, and resistant to heat, chemicals and humidity. Zelec
   enhances quality and durability by imparting resistivity throughout the
   lifetime of coatings, paints, security inks and electronics products.
CR Abellan-Llobregat A, 2017, BIOSENS BIOELECTRON, V91, P885, DOI 10.1016/j.bios.2017.01.058
   Bharathi S, 2000, APPL BIOCHEM BIOTECH, V89, P209, DOI 10.1385/ABAB:89:2-3:209
   Bonacin JA, 2018, ELECTROANAL, V30, P170, DOI 10.1002/elan.201700628
   Buleandra M, 2014, SENSOR ACTUAT B-CHEM, V203, P824, DOI 10.1016/j.snb.2014.07.043
   Celiesiute R, 2019, CRIT REV ANAL CHEM, V49, P195, DOI 10.1080/10408347.2018.1499009
   Chen LC, 2008, SENSOR ACTUAT B-CHEM, V130, P418, DOI 10.1016/j.snb.2007.09.021
   CHI QJ, 1995, ANAL CHIM ACTA, V310, P429, DOI 10.1016/0003-2670(95)00152-P
   Cinti S, 2018, TALANTA, V187, P59, DOI 10.1016/j.talanta.2018.05.015
   Coleman JP, 1999, SOL ENERG MAT SOL C, V56, P375, DOI 10.1016/S0927-0248(98)00143-3
   Coleman JP, 1999, SOL ENERG MAT SOL C, V56, P395, DOI 10.1016/S0927-0248(98)00144-5
   da Cruz FS, 2017, J ELECTROANAL CHEM, V806, P172, DOI 10.1016/j.jelechem.2017.10.070
   Deshmukh MA, 2017, SENSOR ACTUAT B-CHEM, V248, P527, DOI 10.1016/j.snb.2017.03.167
   Dungchai W, 2009, ANAL CHEM, V81, P5821, DOI 10.1021/ac9007573
   ITAYA K, 1984, J AM CHEM SOC, V106, P3423, DOI 10.1021/ja00324a007
   Jaffari SA, 1996, BIOSENS BIOELECTRON, V11, P1167, DOI 10.1016/0956-5663(96)82339-6
   Karpova EV, 2017, J ELECTROCHEM SOC, V164, pB3056, DOI 10.1149/2.0091705jes
   Karyakin AA, 1996, TALANTA, V43, P1597, DOI 10.1016/0039-9140(96)01909-1
   KARYAKIN AA, 1994, ANAL LETT, V27, P2861, DOI 10.1080/00032719408000297
   KARYAKIN AA, 1995, ANAL CHEM, V67, P2419, DOI 10.1021/ac00110a016
   Karyakin AA, 1999, SENSOR ACTUAT B-CHEM, V57, P268, DOI 10.1016/S0925-4005(99)00154-9
   Khorami HA, 2014, ELECTROCHIM ACTA, V115, P416, DOI 10.1016/j.electacta.2013.10.186
   Kim J, 2018, ADV SCI, V5, DOI 10.1002/advs.201800880
   Koncki R, 2001, ANALYST, V126, P1080, DOI 10.1039/b103044m
   Kong B, 2015, CHEM SOC REV, V44, P7997, DOI 10.1039/c5cs00397k
   LAVIRON E, 1979, J ELECTROANAL CHEM, V101, P19, DOI 10.1016/S0022-0728(79)80075-3
   Li NB, 2008, BIOSENS BIOELECTRON, V23, P1519, DOI 10.1016/j.bios.2008.01.009
   Lin CL, 2002, J ELECTROANAL CHEM, V524, P286, DOI 10.1016/S0022-0728(02)00715-5
   Liu H, 2012, ANAL CHEM, V84, P2528, DOI 10.1021/ac203457h
   LONG GL, 1983, ANAL CHEM, V55, pA712, DOI 10.1021/ac00258a001
   Mortimer R. J., 2015, ELECTROCHROMIC MAT D
   Moscone D, 2001, ANAL CHEM, V73, P2529, DOI 10.1021/ac001245x
   Najafisayar P, 2013, THIN SOLID FILMS, V542, P45, DOI 10.1016/j.tsf.2013.06.029
   NEFF VD, 1978, J ELECTROCHEM SOC, V125, P886, DOI 10.1149/1.2131575
   Noiphung J, 2013, ANAL CHIM ACTA, V788, P39, DOI 10.1016/j.aca.2013.06.021
   O'Halloran MP, 2001, TALANTA, V55, P605, DOI 10.1016/S0039-9140(01)00469-6
   Pellitero MA, 2018, ELECTROCHEM COMMUN, V93, P123, DOI 10.1016/j.elecom.2018.06.012
   Ramanavicius A, 2017, SENSOR ACTUAT B-CHEM, V240, P220, DOI 10.1016/j.snb.2016.08.142
   Ricci F, 2003, BIOSENS BIOELECTRON, V18, P165, DOI 10.1016/S0956-5663(02)00169-0
   Ruiz-Vega G, 2017, CHEMELECTROCHEM, V4, P880, DOI 10.1002/celc.201600902
   Schiller R, 2005, RADIAT PHYS CHEM, V72, P217, DOI 10.1016/j.radphyschem.2004.03.093
   Scognamiglio V, 2012, ANAL CHIM ACTA, V751, P161, DOI 10.1016/j.aca.2012.09.010
   Sekretaryova AN, 2014, ANAL CHEM, V86, P9540, DOI 10.1021/ac501699p
   Shimomura T, 2012, PROCEDIA CHEM, V6, P46, DOI 10.1016/j.proche.2012.10.129
   Tseng KS, 2005, SENSOR ACTUAT B-CHEM, V108, P738, DOI 10.1016/j.snb.2004.12.031
   Turner A. P. F., 1987, BIOSENSORS FUNDAMENT
   Virbickas P, 2018, ELECTROCHEM COMMUN, V94, P41, DOI 10.1016/j.elecom.2018.08.002
   ZAKHARCHUK NF, 1995, J ELECTROANAL CHEM, V398, P23, DOI 10.1016/0022-0728(95)04225-2
   Zhang F., 2017, SENSORS BASEL, V17
   Zloczewska A, 2014, BIOSENS BIOELECTRON, V54, P455, DOI 10.1016/j.bios.2013.11.033
   2012, ANAL CHIM ACTA, V728, P69, DOI DOI 10.1016/J.ACA.2012.03.039
NR 50
TC 35
Z9 35
U1 16
U2 149
PU ELSEVIER SCIENCE SA
PI LAUSANNE
PA PO BOX 564, 1001 LAUSANNE, SWITZERLAND
SN 0925-4005
J9 SENSOR ACTUAT B-CHEM
JI Sens. Actuator B-Chem.
PD JUL 1
PY 2019
VL 290
BP 591
EP 597
DI 10.1016/j.snb.2019.03.100
PG 7
WC Chemistry, Analytical; Electrochemistry; Instruments & Instrumentation
WE Science Citation Index Expanded (SCI-EXPANDED)
SC Chemistry; Electrochemistry; Instruments & Instrumentation
GA HU6YJ
UT WOS:000465427900075
OA Green Submitted, Green Accepted
DA 2023-06-30
ER

PT J
AU Zhang, GJ
   Liu, ZG
   Fan, LF
   Guo, YJ
AF Zhang, Guojuan
   Liu, Zhiguang
   Fan, Lifang
   Guo, Yujing
TI Electrochemical prostate specific antigen aptasensor based on hemin
   functionalized graphene-conjugated palladium nanocomposites
SO MICROCHIMICA ACTA
LA English
DT Article
DE Graphene; PdNPs; Hemin; Nanocomposites; Biotin-streptavidin; Aptamer;
   Electrochemical biosensor; Prostate specific antigen; Differential pulse
   voltammetry; Detection
ID OXIDE; CANCER; BIOSENSOR; HYBRID; NANOPARTICLES; IMMUNOSENSOR;
   STREPTAVIDIN; NANOMATERIAL; IMMUNOASSAY; PERFORMANCE
AB An electrochemical aptasensor is described for the detection of prostate specific antigen (PSA). The aptasensor is based on the use of hemin-functionalized graphene-conjugated palladium nanoparticles (H-Gr/PdNPs) deposited on a glassy carbon electrode. The nanocomposites integrate the high electrical conductivity of graphene with the easily functionalized surface chemistry of PdNPs and their excellent catalytic property. The hemin placed on graphene acts as both a protective agent and an in-situ redox probe. The PdNPs provide numerous binding sites for the immobilization of DNA-biotin via coordinative binding between Pd and amino groups. A sensitive and specific PSA assay was attained by immobilizing the PSA aptamer via biotin-streptavidin interaction. The resulting aptasensor has a linear response that covers the PSA concentration range from 0.025 to 205 ng.mL(-1), with a 8 pg.mL(-1) lower detection limit (at -0.362 V, scan rate: 0.1 mV.s(-1), S/N = 3). The method was applied to the quantitation of PSA in spiked serum samples, giving recoveries ranging from 95.0 to 100.3%.
C1 [Zhang, Guojuan; Liu, Zhiguang; Fan, Lifang; Guo, Yujing] Shanxi Univ, Inst Environm Sci, Taiyuan 030006, Shanxi, Peoples R China.
C3 Shanxi University
RP Guo, YJ (通讯作者)，Shanxi Univ, Inst Environm Sci, Taiyuan 030006, Shanxi, Peoples R China.
EM guoyj@sxu.edu.cn
FU National Natural Science Foundation of China [21775095, 21707082]; Young
   "Sanjin" Scholar Foundation of Shanxi Province
FX This research work was supported by the National Natural Science
   Foundation of China (No. 21775095, 21707082) and the Young "Sanjin"
   Scholar Foundation of Shanxi Province, 2016
CR Biniaz Z, 2017, MICROCHIM ACTA, V184, P2731, DOI 10.1007/s00604-017-2284-2
   CATALONA WJ, 1991, NEW ENGL J MED, V324, P1156, DOI 10.1056/NEJM199104253241702
   Cha T, 2014, BIOSENS BIOELECTRON, V62, P31, DOI 10.1016/j.bios.2014.06.015
   Chen YT, 2015, ANAL CHEM, V87, P545, DOI 10.1021/ac5033066
   Cheng ZY, 2017, MICROCHIM ACTA, V184, P4587, DOI 10.1007/s00604-017-2503-x
   Damborska D, 2017, MICROCHIM ACTA, V184, P3049, DOI 10.1007/s00604-017-2410-1
   Guo YJ, 2011, ACS NANO, V5, P1282, DOI 10.1021/nn1029586
   Healy DA, 2007, TRENDS BIOTECHNOL, V25, P125, DOI 10.1016/j.tibtech.2007.01.004
   Heydari-Bafrooei E, 2017, BIOSENS BIOELECTRON, V91, P284, DOI 10.1016/j.bios.2016.12.048
   Huhtinen P, 2004, J IMMUNOL METHODS, V294, P111, DOI 10.1016/j.jim.2004.09.002
   HUMMERS WS, 1958, J AM CHEM SOC, V80, P1339, DOI 10.1021/ja01539a017
   Hun X, 2015, MICROCHIM ACTA, V182, P1669, DOI 10.1007/s00604-015-1483-y
   Jolly P, 2016, BIOSENS BIOELECTRON, V75, P188, DOI 10.1016/j.bios.2015.08.043
   Kong FY, 2015, ANAL CHIM ACTA, V884, P37, DOI 10.1016/j.aca.2015.05.016
   Kukkar M, 2017, MICROCHIM ACTA, V184, P4647, DOI 10.1007/s00604-017-2506-7
   Lakshmipriya T, 2016, PLOS ONE, V11, DOI 10.1371/journal.pone.0151153
   Lakshmipriya T, 2013, ANALYST, V138, P2863, DOI 10.1039/c3an00298e
   Lin XQ, 2015, ANALYST, V140, P5251, DOI 10.1039/c5an00809c
   Liu B, 2012, MICROCHIM ACTA, V178, P163, DOI 10.1007/s00604-012-0822-5
   Liu SQ, 2008, CLIN CHIM ACTA, V395, P51, DOI 10.1016/j.cca.2008.04.031
   Lv JJ, 2015, ELECTROCHIM ACTA, V160, P100, DOI 10.1016/j.electacta.2015.02.052
   Oberpenning F, 2003, EUR UROL, V43, P478, DOI 10.1016/S0302-2838(03)00095-2
   Partin AW, 1997, JAMA-J AM MED ASSOC, V277, P1445, DOI 10.1001/jama.277.18.1445
   Rahi A, 2016, TALANTA, V156, P218, DOI 10.1016/j.talanta.2016.05.029
   Singh S, 2016, MICROCHIM ACTA, V183, P1729, DOI 10.1007/s00604-016-1803-x
   Tang LJ, 2015, ACS APPL MATER INTER, V7, P12708, DOI 10.1021/acsami.5b01259
   Teramura Y, 2016, ACTA BIOMATER, V30, P135, DOI 10.1016/j.actbio.2015.11.003
   Thanh TD, 2016, BIOSENS BIOELECTRON, V81, P259, DOI 10.1016/j.bios.2016.02.070
   Tzouvadaki I, 2016, NANO LETT, V16, P4472, DOI 10.1021/acs.nanolett.6b01648
   Uludag Y, 2012, ANAL CHEM, V84, P5898, DOI 10.1021/ac300278p
   Xue SY, 2015, ANAL METHODS-UK, V7, P8771, DOI 10.1039/c5ay02136g
   Zhang LN, 2014, ANAL CHEM, V86, P2711, DOI 10.1021/ac404104j
   Zhang YT, 2015, J POWER SOURCES, V280, P422, DOI 10.1016/j.jpowsour.2015.01.127
   Zhu Y, 2016, ACS APPL MATER INTER, V8, P2573, DOI 10.1021/acsami.5b10285
NR 34
TC 43
Z9 43
U1 5
U2 120
PU SPRINGER WIEN
PI WIEN
PA SACHSENPLATZ 4-6, PO BOX 89, A-1201 WIEN, AUSTRIA
SN 0026-3672
EI 1436-5073
J9 MICROCHIM ACTA
JI Microchim. Acta
PD MAR
PY 2018
VL 185
IS 3
AR 159
DI 10.1007/s00604-018-2686-9
PG 8
WC Chemistry, Analytical
WE Science Citation Index Expanded (SCI-EXPANDED)
SC Chemistry
GA FY3WM
UT WOS:000426751800015
PM 29594519
DA 2023-06-30
ER

PT J
AU Lin, Y
   Cheng, L
   Wei, GB
   He, LL
   Chen, CD
   Kong, DR
   Peng, H
   Fan, H
AF Lin, Yan
   Cheng, Lin
   Wei, Guo Bing
   He, Ling Ling
   Chen, Cha Dan
   Kong, De Rong
   Peng, Hong
   Fan, Hao
TI Reagentless, Electrochemical Aptasensor for Lead (II) Detection
SO JOURNAL OF NEW MATERIALS FOR ELECTROCHEMICAL SYSTEMS
LA English
DT Article
DE Aptasensor; lead (II); electrochemical; reagentless
ID GOLD NANOPARTICLES; PB2+ DETECTION; ELECTRONIC DETECTION; AMPLIFIED
   DETECTION; CATALYTIC BEACONS; DNA BIOSENSOR; NUCLEIC-ACID; DNAZYME;
   SENSOR; IONS
AB A novel strategy for selective and sensitive amperometric detection of lead ion (Pb2+) was proposed based on target-induced conformational switch. The ferrocene-labeled aptamer thiol was self-assembled through S-Au bonding on a gold electrode surface and the surface was blocked with 2-mercaptoethanol to form a mixed monolayer. The aptamer-modified electrode was characterized electrochemically by differential pulse voltammetry (DPV), and electrochemical impedance spectroscopy (EIS). The modified electrode showed a voltammetric signal due to a one-step redox reaction of the surface-confined ferrocenyl moiety of the aptamer immobilized on the electrode surface in 20mM Tris-HCl buffers buffer of pH 7.4. The "signal-on" upon Pb2+ association could be attributed to a change in conformation from random coil-like configuration on the probe-modified film to the quadruplex structure. The fabricated biosensor showed a linear response to the logarithm of Pb2+ concentration over the range of 5.0x10(-10) M to 1.0x10(-7) M with a detection limit of 1.2x10(-10) M. In addition, this strategy afforded an exquisite selectivity for Pb2+ against other metal ions. The excellent sensitivity and selectivity show good potential for Pb2+ detection in real Chinese herb samples.
C1 [Lin, Yan; Cheng, Lin; Wei, Guo Bing; He, Ling Ling; Chen, Cha Dan; Kong, De Rong; Peng, Hong; Fan, Hao] Jiang Xi Univ Tradit Chinese Med, Dept Pharm, Nanchang 330004, Jiang Xi, Peoples R China.
C3 Jiangxi University of Traditional Chinese Medicine
RP Peng, H; Fan, H (通讯作者)，Jiang Xi Univ Tradit Chinese Med, Dept Pharm, Nanchang 330004, Jiang Xi, Peoples R China.
EM 516531260@qq.com; fanhao11@aliyun.com
FU NSF of China [21265007, 81660658]; JiangXi Science and Technology
   Committee Foundation [20151512040663, 20161BAB215212]; JiangXi Education
   Science Foundation [GJJ14610, GJJ14620]
FX We gratefully acknowledge the financial support from the NSF of China
   (Grant No. 21265007, 81660658) and JiangXi Science and Technology
   Committee Foundation (Grant No. 20151512040663, 20161BAB215212), JiangXi
   Education Science Foundation (No. GJJ14610, GJJ14620).
CR Anne A, 2003, J AM CHEM SOC, V125, P1112, DOI 10.1021/ja028640k
   Bard AJ, 1980, ELECTROCHEMICAL METH
   Cash KJ, 2009, ANAL CHEM, V81, P656, DOI 10.1021/ac802011d
   Dalavoy TS, 2008, LAB CHIP, V8, P786, DOI 10.1039/b718624j
   Elbaz J, 2008, CHEM COMMUN, P1569, DOI 10.1039/b716774a
   Lan T, 2010, CHEM COMMUN, V46, P3896, DOI 10.1039/b926910j
   Leff DV, 1996, LANGMUIR, V12, P4723, DOI 10.1021/la960445u
   Li CL, 2011, ANAL CHEM, V83, P225, DOI 10.1021/ac1028787
   Li F, 2013, ANALYST, V138, P461, DOI 10.1039/c2an36227a
   Li J, 2000, J AM CHEM SOC, V122, P10466, DOI 10.1021/ja0021316
   Li T, 2010, ANAL CHEM, V82, P1515, DOI 10.1021/ac902638v
   Lin ZZ, 2011, ANALYST, V136, P2367, DOI 10.1039/c1an15080d
   Liu CW, 2009, ANAL CHEM, V81, P2383, DOI 10.1021/ac8022185
   Liu J, 2005, J AM CHEM SOC, V127, P12677, DOI 10.1021/ja053567u
   Liu JW, 2007, P NATL ACAD SCI USA, V104, P2056, DOI 10.1073/pnas.0607875104
   Liu JW, 2003, J AM CHEM SOC, V125, P6642, DOI 10.1021/ja034775u
   Liu JW, 2004, J AM CHEM SOC, V126, P12298, DOI 10.1021/ja046628h
   Liu JW, 2003, ANAL CHEM, V75, P6666, DOI 10.1021/AC034924r
   Lubin AA, 2010, ACCOUNTS CHEM RES, V43, P496, DOI 10.1021/ar900165x
   Lubin AA, 2006, ANAL CHEM, V78, P5671, DOI 10.1021/ac0601819
   Mazumdar D, 2010, CHEM COMMUN, V46, P1416, DOI 10.1039/b917772h
   Meucci V, 2009, TALANTA, V77, P1143, DOI 10.1016/j.talanta.2008.08.008
   PALECEK E, 1994, ANAL CHEM, V66, P1566, DOI 10.1021/ac00081a033
   Ricci F, 2007, CHEM COMMUN, P3768, DOI 10.1039/b708882e
   Shen L, 2008, ANAL CHEM, V80, P6323, DOI 10.1021/ac800601y
   Swearingen CB, 2005, ANAL CHEM, V77, P442, DOI 10.1021/ac0401016
   Wang H, 2009, J AM CHEM SOC, V131, P8221, DOI 10.1021/ja901132y
   Wang Q, 2012, CHEM COMMUN, V48, P2982, DOI 10.1039/c2cc17679c
   Wang ZD, 2008, ADV MATER, V20, P3263, DOI 10.1002/adma.200703181
   Wernette DP, 2007, LANGMUIR, V23, P9513, DOI 10.1021/la701303k
   Xiao Y, 2007, J AM CHEM SOC, V129, P262, DOI 10.1021/ja067278x
   Xiao Y, 2006, P NATL ACAD SCI USA, V103, P16677, DOI 10.1073/pnas.0607693103
   Yang XR, 2010, CHEM COMMUN, V46, P3107, DOI 10.1039/c002137g
   Zhang XB, 2010, ANAL CHEM, V82, P5005, DOI 10.1021/ac1009047
NR 34
TC 9
Z9 9
U1 7
U2 63
PU ECOLE POLYTECHNIQUE MONTREAL
PI MONTREAL
PA C P 6079, SUCC CENTRE-VILLE, MONTREAL, PQ H3C 3A7, CANADA
SN 1480-2422
J9 J NEW MAT ELECTR SYS
JI J. New Mat.Electrochem. Syst.
PY 2017
VL 20
IS 1
BP 1
EP 5
DI 10.14447/jnmes.v20i1.286
PG 5
WC Electrochemistry; Materials Science, Multidisciplinary
WE Science Citation Index Expanded (SCI-EXPANDED)
SC Electrochemistry; Materials Science
GA FE4HF
UT WOS:000408174300001
DA 2023-06-30
ER

PT J
AU Ali, MA
   Solanki, PR
   Patel, MK
   Dhayani, H
   Agrawal, VV
   John, R
   Malhotra, BD
AF Ali, Md. Azahar
   Solanki, Pratima R.
   Patel, Manoj K.
   Dhayani, Hemant
   Agrawal, Ved Varun
   John, Renu
   Malhotra, Bansi D.
TI A highly efficient microfluidic nano biochip based on nanostructured
   nickel oxide
SO NANOSCALE
LA English
DT Article
ID TOTAL CHOLESTEROL; ELECTROCHEMICAL PROPERTIES; THERMAL-DECOMPOSITION;
   GOLD ELECTRODES; FACILE APPROACH; UREA DETECTION; NIO NANORODS; AU
   NANOWIRES; BIOSENSOR; NANOTUBES
AB We present results of the studies relating to fabrication of a microfluidic biosensor chip based on nickel oxide nanorods (NRs-NiO) that is capable of directly measuring the concentration of total cholesterol in human blood through electrochemical detection. Using this chip we demonstrate, with high reliability and in a time efficient manner, the detection of cholesterol present in buffer solutions at clinically relevant concentrations. The microfluidic channel has been fabricated onto a nickel oxide nanorod-based electrode co-immobilized with cholesterol esterase (ChEt) and cholesterol oxidase (ChOx) that serves as the working electrode. Bare indium tin oxide served as the counter electrode. A Ag/AgCl wire introduced to the outlet of the microchannel acts as a reference electrode. The fabricated NiO nanorod-based electrode has been characterized using X-ray diffraction, Raman spectroscopy, HR-TEM, FT-IR, UV-visible spectroscopy and electrochemical techniques. The presented NRs-NiO based microfluidic sensor exhibits linearity in the range of 1.5-10.3 mM, a high sensitivity of 0.12 mA mM(-1) cm(-2) and a low value of 0.16 mM of the Michaelis-Menten constant (K-m).
C1 [Ali, Md. Azahar; Solanki, Pratima R.; Patel, Manoj K.; Dhayani, Hemant; Agrawal, Ved Varun] Natl Phys Lab, Dept Sci & Technol, Ctr Biomol Elect, Biomed Instrumentat Sect, New Delhi 110012, India.
   [Ali, Md. Azahar; John, Renu] Indian Inst Technol, Hyderabad 502205, Andhra Pradesh, India.
   [Malhotra, Bansi D.] Delhi Technol Univ, Dept Biotechnol, Delhi 42, India.
C3 Council of Scientific & Industrial Research (CSIR) - India; CSIR -
   National Physical Laboratory (NPL); Department of Science & Technology
   (India); Indian Institute of Technology System (IIT System); Indian
   Institute of Technology (IIT) - Hyderabad; Delhi Technological
   University
RP Agrawal, VV (通讯作者)，Natl Phys Lab, Dept Sci & Technol, Ctr Biomol Elect, Biomed Instrumentat Sect, Dr KS Krishnan Marg, New Delhi 110012, India.
EM ved.varun@gmail.com; renujohn@iith.ac.in; bansi.malhotra@gmail.com
RI Solanki, Pratima R./N-1041-2013; John, Renu/B-4488-2009; Ali,
   Azahar/B-5573-2017; malhotra, bansi d/E-8921-2012; Agrawal, Ved
   Varun/A-7242-2013; PATEL, MANOJ/C-2967-2012
OI malhotra, bansi d/0000-0002-0957-2684; PATEL, MANOJ/0000-0003-0764-5955;
   John, Renu/0000-0003-3254-2472; Ali, Md Azahar/0000-0002-4583-2818;
   Agrawal, ved varun/0000-0002-5354-8833
FU CSIR, India; CSIR Empower project; Department of Science Technology
   [DST/TSG/2008/18]; Indian Council of Medical Research
   [513/8/91/GM/2010-RHN]
FX We thank Director NPL, New Delhi, India for the facilities. Md Azahar
   Ali, M. K. Patel and Hemant Dhyani are thankful to CSIR, India, for the
   award of a Senior Reaserch Fellowship. The authors are also thankful to
   the Advance Instrumentation and Research Facilities (AIRF), JNU, New
   Delhi for TEM analysis. V. V. Agrawal is thankful to CSIR Empower
   project for funding. The authors are thankful to Ranjith Ramadurai, IIT
   Hyderabad for Raman studies. The financial support received from the
   Department of Science & Technology (Grant No. DST/TSG/2008/18) and
   Indian Council of Medical Research (Grant No. 513/8/91/GM/2010-RHN).
CR Ahmadalinezhad A, 2011, BIOSENS BIOELECTRON, V26, P4508, DOI 10.1016/j.bios.2011.05.011
   Ali MA, 2012, APPL PHYS LETT, V101, DOI 10.1063/1.4747714
   Aravamudhan S, 2007, BIOSENS BIOELECTRON, V22, P2289, DOI 10.1016/j.bios.2006.11.027
   Aravamudhan S, 2007, SENSOR ACTUAT B-CHEM, V127, P29, DOI 10.1016/j.snb.2007.07.008
   Arya SK, 2008, BIOSENS BIOELECTRON, V23, P1083, DOI 10.1016/j.bios.2007.10.018
   Cattani-Scholz A, 2008, ACS NANO, V2, P1653, DOI 10.1021/nn800136e
   Caudill SP, 1998, CLIN CHEM, V44, P1650
   Chandani P., 2001, ENVIRON SCI TECHNOL, V35, P2562
   Chen J, 2012, LAB CHIP, V12, P1753, DOI 10.1039/c2lc21273k
   Collier W. A., 2005, INT C SENS TECH, P21
   Devan RS, 2012, ADV FUNCT MATER, V22, P3326, DOI 10.1002/adfm.201201008
   Dhyani H, 2012, J MATER CHEM, V22, P4970, DOI 10.1039/c2jm15914g
   DIETZ RE, 1971, PHYS REV B, V4, P2302, DOI 10.1103/PhysRevB.4.2302
   Goral VN, 2006, LAB CHIP, V6, P414, DOI 10.1039/b513239h
   Huang XJ, 2007, SENSOR ACTUAT B-CHEM, V122, P659, DOI 10.1016/j.snb.2006.06.022
   Huang Y, 2001, SCIENCE, V294, P1313, DOI 10.1126/science.1066192
   Johnson JC, 2002, NAT MATER, V1, P106, DOI 10.1038/nmat728
   Kavitha T, 2011, J MATER CHEM, V21, P15686, DOI 10.1039/c1jm13278d
   Kim HM, 2003, ADV MATER, V15, P567, DOI 10.1002/adma.200304554
   Kim J, 2011, LAB CHIP, V11, P1946, DOI 10.1039/c1lc20079h
   Koto M, 2009, J ELECTROCHEM SOC, V156, pK11, DOI 10.1149/1.3033522
   Lang JW, 2008, CHEM COMMUN, P4213, DOI 10.1039/b800264a
   Li CC, 2008, TALANTA, V77, P455, DOI 10.1016/j.talanta.2008.06.048
   Malandrino G, 2007, J PHYS CHEM C, V111, P3211, DOI 10.1021/jp067696o
   Mohan S, 2011, ANALYST, V136, P2845, DOI 10.1039/c1an15031f
   Needham SA, 2006, J POWER SOURCES, V159, P254, DOI 10.1016/j.jpowsour.2006.04.025
   Pang HA, 2010, NANOSCALE, V2, P920, DOI 10.1039/c0nr00027b
   Pang H, 2009, CHEM COMMUN, P7542, DOI 10.1039/b914898a
   Parra A, 2007, SENSOR ACTUAT B-CHEM, V124, P30, DOI 10.1016/j.snb.2006.11.051
   Ruecha N., 2010, J ELECT SCI TECHNOL, V8, P82
   Scanlon MD, 2012, LANGMUIR, V28, P2251, DOI 10.1021/la202945s
   Shi J, 2007, APPL PHYS LETT, V91, DOI 10.1063/1.2793616
   Singh J, 2011, APPL PHYS LETT, V98, DOI 10.1063/1.3553765
   Solanki PR, 2009, APPL PHYS LETT, V94, DOI 10.1063/1.3111429
   Solanki PR, 2009, SENSOR ACTUAT B-CHEM, V137, P727, DOI 10.1016/j.snb.2008.12.044
   Srivastava S, 2013, RSC ADV, V3, P228, DOI 10.1039/c2ra21461j
   Srivastava S, 2011, NANOSCALE, V3, P2971, DOI 10.1039/c1nr10240k
   Vidal JC, 2004, TALANTA, V64, P655, DOI 10.1016/j.talanta.2004.03.038
   Wang RH, 2008, NANO LETT, V8, P2625, DOI 10.1021/nl080366q
   Wang WZ, 2002, CHEM PHYS LETT, V362, P119, DOI 10.1016/S0009-2614(02)00996-X
   Wang X, 2005, NANOTECHNOLOGY, V16, P37, DOI 10.1088/0957-4484/16/1/009
   Wisitsoraat A, 2010, BIOSENS BIOELECTRON, V26, P1514, DOI 10.1016/j.bios.2010.07.101
   YEAGLE PL, 1985, BIOCHIM BIOPHYS ACTA, V822, P267, DOI 10.1016/0304-4157(85)90011-5
NR 43
TC 51
Z9 53
U1 0
U2 123
PU ROYAL SOC CHEMISTRY
PI CAMBRIDGE
PA THOMAS GRAHAM HOUSE, SCIENCE PARK, MILTON RD, CAMBRIDGE CB4 0WF, CAMBS,
   ENGLAND
SN 2040-3364
J9 NANOSCALE
JI Nanoscale
PY 2013
VL 5
IS 7
BP 2883
EP 2891
[truncated: 3,204,111 more chars]
