# Supplementary material for: Hotspots and trends of electrochemical biosensor technology: a bibliometric analysis from 2003 to 2023
Source: RSC Adv. 2023 Oct 19;13(44):30704–17. doi: 10.1039/d3ra05889a (PMC10585615; doi:10.1039/d3ra05889a)
Supplement: RA-013-D3RA05889A-s001 [file RA-013-D3RA05889A-s001.zip › data-16.xlsx]

FN Clarivate Analytics Web of Science
VR 1.0
PT J
AU Mollarasouli, F
   Kurbanoglu, S
   Ozkan, SA
AF Mollarasouli, Fariba
   Kurbanoglu, Sevinc
   Ozkan, Sibel A.
TI The Role of Electrochemical Immunosensors in Clinical Analysis
SO BIOSENSORS-BASEL
LA English
DT Review
DE clinical analysis; electrochemistry; immunosensors; biomarker; label
   free; labeled
ID TUMOR-NECROSIS-FACTOR; SIGNAL AMPLIFICATION STRATEGY; CANCER BIOMARKER
   PROTEINS; GRAPHENE QUANTUM DOTS; CARCINOEMBRYONIC ANTIGEN; GOLD
   NANOPARTICLES; ALPHA-FETOPROTEIN; CARBON NANOTUBES; IMMOBILIZATION;
   IMMUNOASSAY
AB An immunosensor is a kind of affinity biosensor based on interactions between an antigen and specific antigen immobilized on a transducer surface. Immunosensors possess high selectivity and sensitivity due to the specific binding between antibody and corresponding antigen, making them a suitable platform for several applications especially in the medical and bioanalysis fields. Electrochemical immunosensors rely on the measurements of an electrical signal recorded by an electrochemical transducer and can be classed as amperometric, potentiometric, conductometric, or impedimetric depending on the signal type. Among the immunosensors, electrochemical immunosensors have been more perfected due to their simplicity and, especially their ability to be portable, and for in situ or automated detection. This review addresses the potential of immunosensors destined for application in clinical analysis, especially cancer biomarker diagnosis. The emphasis is on the approaches used to fabricate electrochemical immunosensors. A general overview of recent applications of the developed electrochemical immunosensors in the clinical approach is described.
C1 [Mollarasouli, Fariba; Kurbanoglu, Sevinc; Ozkan, Sibel A.] Ankara Univ, Fac Pharm, Dept Analyt Chem, TR-06560 Ankara, Turkey.
   [Mollarasouli, Fariba] Univ Tabriz, Fac Chem, Dept Analyt Chem, Tabriz 5166616471, Iran.
C3 Ankara University; University of Tabriz
RP Ozkan, SA (通讯作者)，Ankara Univ, Fac Pharm, Dept Analyt Chem, TR-06560 Ankara, Turkey.
EM Ozkan@pharmacy.ankara.edu.tr
RI Kurbanoglu, Sevinc/AAG-5743-2021; Mollarasouli, Fariba/J-9253-2017
OI Kurbanoglu, Sevinc/0000-0002-7079-7604; Mollarasouli,
   Fariba/0000-0002-2214-8626
CR Aizawa M., 1976, J SOL-PHASE BIOCHEM, V1, P319
   Alves NJ, 2014, BIOCONJUGATE CHEM, V25, P1198, DOI 10.1021/bc500211d
   Andreescu Silvana, 2006, V22, P97
   [Anonymous], 1993, IMMUNOMETHODS
   Arduini F, 2016, TRAC-TREND ANAL CHEM, V79, P114, DOI 10.1016/j.trac.2016.01.032
   Avrameas S., 1978, SCAND J IMMUNOL S, V8, P7, DOI [DOI 10.1111/J.1365-3083.1978.TB03880.X, 10.1111/j.1365-3083.1978.tb03880.x]
   Brena B, 2013, METHODS MOL BIOL, V1051, P15, DOI 10.1007/978-1-62703-550-7_2
   Chen HF, 2011, ANAL METHODS-UK, V3, P1615, DOI 10.1039/c1ay05172e
   Chen ZG, 2008, BIOPROC BIOSYST ENG, V31, P345, DOI 10.1007/s00449-007-0168-2
   Chikkaveeraiah BV, 2012, ACS NANO, V6, P6546, DOI 10.1021/nn3023969
   Chikkaveeraiah BV, 2011, BIOSENS BIOELECTRON, V26, P4477, DOI 10.1016/j.bios.2011.05.005
   Daniels JS, 2007, ELECTROANAL, V19, P1239, DOI 10.1002/elan.200603855
   Diaconu I, 2013, CLIN CHIM ACTA, V425, P128, DOI 10.1016/j.cca.2013.07.017
   Du D, 2010, ANAL CHEM, V82, P2989, DOI 10.1021/ac100036p
   Eletxigerra U, 2015, SENSOR ACTUAT B-CHEM, V221, P1406, DOI 10.1016/j.snb.2015.08.026
   Feng DX, 2015, ANAL BIOCHEM, V482, P48, DOI 10.1016/j.ab.2015.04.018
   Florea A. S., 2015, THESIS
   Fowler JM, 2008, ELECTROCHEMICAL SENSORS, BIOSENSORS AND THEIR BIOMEDICAL APPLICATIONS, P115, DOI 10.1016/B978-012373738-0.50007-6
   Ganganboina AB, 2019, SCI REP-UK, V9, DOI 10.1038/s41598-019-43740-3
   Ghindilis AL, 1998, BIOSENS BIOELECTRON, V13, P113, DOI 10.1016/S0956-5663(97)00031-6
   Ghindilis AL, 1997, ELECTROANAL, V9, P661, DOI 10.1002/elan.1140090902
   Giannetto M, 2017, ANAL CHIM ACTA, V991, P133, DOI 10.1016/j.aca.2017.09.005
   Gogola JL, 2019, J ELECTROANAL CHEM, V842, P140, DOI 10.1016/j.jelechem.2019.04.066
   Guisan Jose M., 2006, V22, P1
   Haji-Hashemi H, 2018, J ELECTROANAL CHEM, V820, P111, DOI 10.1016/j.jelechem.2018.04.062
   Han J, 2017, J ELECTROANAL CHEM, V786, P112, DOI 10.1016/j.jelechem.2017.01.021
   Ho JAA, 2009, J NANOSCI NANOTECHNO, V9, P2324, DOI 10.1166/jnn.2009.SE40
   Hosu O, 2018, CURR OPIN ELECTROCHE, V10, P149, DOI 10.1016/j.coelec.2018.05.022
   Jensen GC, 2011, PHYS CHEM CHEM PHYS, V13, P4888, DOI 10.1039/c0cp01755h
   Jensen GC, 2009, J NANOSCI NANOTECHNO, V9, P249, DOI 10.1166/jnn.2009.J016
   Jeong B, 2013, ANAL CHEM, V85, P1784, DOI 10.1021/ac303142e
   Jiang XS, 2008, BIOSENS BIOELECTRON, V23, P1577, DOI 10.1016/j.bios.2008.01.035
   Jin WJ, 2014, FOOD CONTROL, V39, P185, DOI 10.1016/j.foodcont.2013.11.001
   JONES ML, 1995, BIOCHEMISTRY-US, V34, P11750, DOI 10.1021/bi00037a012
   Jung Y, 2008, ANALYST, V133, P697, DOI 10.1039/b800014j
   Kamarainen S, 2018, TALANTA, V188, P50, DOI 10.1016/j.talanta.2018.05.039
   Kavosi B, 2015, BIOSENS BIOELECTRON, V74, P915, DOI 10.1016/j.bios.2015.07.064
   Knopp D, 2009, ANAL CHIM ACTA, V647, P14, DOI 10.1016/j.aca.2009.05.037
   Kokkinos C, 2016, ANAL CHEM, V88, P6897, DOI 10.1021/acs.analchem.6b01625
   KUMAR A, 1994, LANGMUIR, V10, P1498, DOI 10.1021/la00017a030
   Lequin RM, 2005, CLIN CHEM, V51, P2415, DOI 10.1373/clinchem.2005.051532
   Lesch HP, 2010, EXPERT OPIN DRUG DEL, V7, P551, DOI 10.1517/17425241003677749
   Li MD, 2017, BIOSENS BIOELECTRON, V87, P752, DOI 10.1016/j.bios.2016.08.076
   Li X, 2019, BIOSENS BIOELECTRON, V126, P448, DOI 10.1016/j.bios.2018.11.009
   Lin DJ, 2012, ANAL CHEM, V84, P3662, DOI 10.1021/ac3001435
   Lipman NS, 2005, ILAR J, V46, P258, DOI 10.1093/ilar.46.3.258
   Liu GD, 2007, TALANTA, V74, P308, DOI 10.1016/j.talanta.2007.10.014
   Liu L, 2014, ANAL CHIM ACTA, V847, P29, DOI 10.1016/j.aca.2014.07.026
   Liu YS, 2016, MICROCHIM ACTA, V183, P1, DOI [10.1007/s00604-015-1623-4, 10.1007/s00604-016-1909-1]
   Luckarift HR, 2004, NAT BIOTECHNOL, V22, P211, DOI 10.1038/nbt931
   Luppa PB, 2001, CLIN CHIM ACTA, V314, P1, DOI 10.1016/S0009-8981(01)00629-5
   Ma HM, 2018, TALANTA, V188, P729, DOI 10.1016/j.talanta.2018.06.029
   Malhotra R, 2010, ANAL CHEM, V82, P3118, DOI 10.1021/ac902802b
   Mani V, 2009, ACS NANO, V3, P585, DOI 10.1021/nn800863w
   Marques RCB, 2018, SENSOR ACTUAT B-CHEM, V255, P918, DOI 10.1016/j.snb.2017.08.107
   Martin-Yerga D, 2015, BIOELECTROCHEMISTRY, V105, P88, DOI 10.1016/j.bioelechem.2015.05.014
   Martin-Yerga D, 2014, TALANTA, V130, P598, DOI 10.1016/j.talanta.2014.07.010
   Matharu Z, 2012, CHEM SOC REV, V41, P1363, DOI 10.1039/c1cs15145b
   Mazloum-Ardakani M, 2015, J ELECTROANAL CHEM, V757, P58, DOI 10.1016/j.jelechem.2015.09.006
   Mazzetti AP, 2015, NEUROCHEM INT, V82, P10, DOI 10.1016/j.neuint.2015.01.008
   MEYERHOFF ME, 1995, CLIN CHEM, V41, P1378
   Mistry KK, 2014, ANALYST, V139, P2289, DOI 10.1039/c3an02050a
   Mollarasouli F, 2018, ANAL CHIM ACTA, V1011, P28, DOI 10.1016/j.aca.2018.01.039
   Morgan CL, 1996, CLIN CHEM, V42, P193
   Qian J, 2011, BIOSENS BIOELECTRON, V28, P314, DOI 10.1016/j.bios.2011.07.045
   Rao SV, 1998, MIKROCHIM ACTA, V128, P127, DOI 10.1007/BF01243043
   Rapp BE, 2010, ANAL BIOANAL CHEM, V398, P2403, DOI 10.1007/s00216-010-3906-2
   Ricci F, 2012, ELECTROCHIM ACTA, V84, P74, DOI 10.1016/j.electacta.2012.06.033
   Roy Ipsita, 2006, V22, P107
   Sadik OA, 1996, BIOSENS BIOELECTRON, V11, pAR1
   Salimi A, 2013, BIOSENS BIOELECTRON, V42, P439, DOI 10.1016/j.bios.2012.10.053
   Say R, 2015, SENSOR ACTUAT B-CHEM, V209, P864, DOI 10.1016/j.snb.2014.12.063
   Skladal P, 1997, ELECTROANAL, V9, P737, DOI 10.1002/elan.1140091002
   Smith CL, 2005, TOP CURR CHEM, V261, P63, DOI 10.1007/128_017
   Su BL, 2010, ELECTROANAL, V22, P2720, DOI 10.1002/elan.201000324
   Subbiah R, 2010, CURR MED CHEM, V17, P4559, DOI 10.2174/092986710794183024
   Tang CK, 2012, LAB CHIP, V12, P281, DOI 10.1039/c1lc20833k
   Tang J, 2011, ANAL CHIM ACTA, V697, P16, DOI 10.1016/j.aca.2011.04.022
   Teulon JM, 2011, J MOL RECOGNIT, V24, P490, DOI 10.1002/jmr.1109
   Tuncagil S, 2009, J MOL CATAL B-ENZYM, V58, P187, DOI 10.1016/j.molcatb.2008.12.014
   Ulman A, 1996, CHEM REV, V96, P1533, DOI 10.1021/cr9502357
   Vestergaard M, 2007, SENSORS-BASEL, V7, P3442, DOI 10.3390/s7123442
   VOLLER A, 1976, B WORLD HEALTH ORGAN, V53, P55
   Wan Y, 2013, BIOSENS BIOELECTRON, V47, P1, DOI 10.1016/j.bios.2013.02.045
   Wan Y, 2011, BIOSENS BIOELECTRON, V30, P93, DOI 10.1016/j.bios.2011.08.033
   Wang H, 2014, ANAL BIOCHEM, V465, P121, DOI 10.1016/j.ab.2014.08.016
   Wang H, 2013, ANAL BIOCHEM, V434, P123, DOI 10.1016/j.ab.2012.11.012
   Wang J, 2005, ELECTROANAL, V17, P7, DOI 10.1002/elan.200403113
   Wang Y, 2008, SENSORS-BASEL, V8, P2043, DOI 10.3390/s8042043
   Wang ZF, 2014, BIOSENS BIOELECTRON, V53, P324, DOI 10.1016/j.bios.2013.10.009
   Warsinke A, 2000, FRESEN J ANAL CHEM, V366, P622, DOI 10.1007/s002160051557
   Welch NG, 2017, BIOINTERPHASES, V12, DOI 10.1116/1.4978435
   Weng SH, 2013, SENSOR ACTUAT B-CHEM, V184, P1, DOI 10.1016/j.snb.2013.03.141
   Wilchek M, 2006, IMMUNOL LETT, V103, P27, DOI 10.1016/j.imlet.2005.10.022
   Wilson MS, 2005, ANAL CHEM, V77, P1496, DOI 10.1021/ac0485278
   Wu J, 2008, ANAL CHEM, V80, P6072, DOI 10.1021/ac800905k
   Xueji Z., 2007, ELECTROCHEMICAL SENS
   Yan HX, 2016, SENSOR ACTUAT B-CHEM, V230, P810, DOI 10.1016/j.snb.2016.02.144
   Yang YY, 2018, BIOSENS BIOELECTRON, V99, P450, DOI 10.1016/j.bios.2017.08.018
   Yang YY, 2017, BIOSENS BIOELECTRON, V90, P31, DOI 10.1016/j.bios.2016.11.029
   Yin ZZ, 2011, BIOSENS BIOELECTRON, V26, P1890, DOI 10.1016/j.bios.2010.03.025
   Zhang KL, 2019, CHINESE CHEM LETT, V30, P664, DOI 10.1016/j.cclet.2018.10.021
NR 103
TC 89
Z9 89
U1 9
U2 71
PU MDPI
PI BASEL
PA ST ALBAN-ANLAGE 66, CH-4052 BASEL, SWITZERLAND
EI 2079-6374
J9 BIOSENSORS-BASEL
JI Biosensors-Basel
PD SEP
PY 2019
VL 9
IS 3
AR 86
DI 10.3390/bios9030086
PG 19
WC Chemistry, Analytical; Nanoscience & Nanotechnology; Instruments &
   Instrumentation
WE Science Citation Index Expanded (SCI-EXPANDED)
SC Chemistry; Science & Technology - Other Topics; Instruments &
   Instrumentation
GA JA6JP
UT WOS:000487949000018
PM 31324020
OA Green Published, gold, Green Submitted
DA 2023-06-30
ER

PT J
AU Manoj, AM
   Viannie, LR
   Subramaniam, CK
   Raj, NAN
   Manivasagam, G
AF Manoj, Alisha Mary
   Viannie, Leema Rose
   Subramaniam, Chittur Krishnaswamy
   Raj, Narayanasamy Arunai Nambi
   Manivasagam, Geetha
TI Single-step hydrothermal synthesis of nitrogen-doped ZnO nanostructures
   and an insight into its electrochemical properties
SO JOURNAL OF MATERIALS RESEARCH
LA English
DT Article
DE Hydrothermal; Nanostructures; Voltammetry
ID ZINC-OXIDE NANOPARTICLES; NANORODS; SENSOR; BIOSENSOR; 1ST-PRINCIPLES;
   FABRICATION; SURFACE; ARRAYS
AB Zinc oxide (ZnO) nanostructures have been extensively used as electrochemical sensing material for the development of biosensors and bioimplantable devices. It is important to evaluate their electrochemical performance while developing materials with rapid response time and higher sensitivity. Herein, we present a novel one-step low-temperature hydrothermal technique for simultaneous nitrogen doping and growth of ZnO (N-ZnO) nanostructures. Nitrogen addition is expected to enhance the electron mobility and hence the electrical conductivity of ZnO. The nanostructures were characterized by X-ray diffraction, UV-Vis spectroscopy and field emission scanning electron microscopy. The electrochemical properties were studied by electrochemical impedance spectroscopy and cyclic voltammetry using an N-ZnO/Ag/Glass symmetric two-electrode system. The nitrogen addition to ZnO lattice is suggested by XRD peak shift, changing lattice parameters and dislocation density as compared to pristine ZnO. A substantial increase in the electrochemical response and conductivity can be attributed to nitrogen incorporation into ZnO lattice.
C1 [Manoj, Alisha Mary; Viannie, Leema Rose; Subramaniam, Chittur Krishnaswamy] Vellore Inst Technol, Dept Phys, Sch Adv Sci, Vellore 632014, Tamil Nadu, India.
   [Raj, Narayanasamy Arunai Nambi; Manivasagam, Geetha] Vellore Inst Technol, Ctr Biomat Cellular & Mol Theranost CBCMT, Vellore 632014, Tamil Nadu, India.
C3 Vellore Institute of Technology (VIT); VIT Vellore; Vellore Institute of
   Technology (VIT); VIT Vellore
RP Viannie, LR (通讯作者)，Vellore Inst Technol, Dept Phys, Sch Adv Sci, Vellore 632014, Tamil Nadu, India.
EM leemarose@vit.ac.in
RI Manivasagam, Geetha/M-9439-2014
OI Manivasagam, Geetha/0000-0003-3326-3176; Viannie, Leema
   Rose/0000-0001-6993-335X
CR Abe Y, 2019, ENERGIES, V12, DOI 10.3390/en12234507
   Al-Fandi MG, 2018, SENSOR REV, V38, P326, DOI 10.1108/SR-06-2017-0117
   Burlibasa L, 2020, ARAB J CHEM, V13, P4180, DOI 10.1016/j.arabjc.2019.06.015
   Chen SF, 2019, J COLLOID INTERF SCI, V553, P613, DOI 10.1016/j.jcis.2019.06.053
   Cho PS, 2006, J ELECTROCERAM, V17, P975, DOI 10.1007/s10832-006-8146-7
   Chung RJ, 2017, NANOMATERIALS-BASEL, V7, DOI 10.3390/nano7020036
   Cullity B. D, 1956, CHEM ANAL DIFFRACTIO
   Dayakar T, 2017, MAT SCI ENG C-MATER, V75, P1472, DOI 10.1016/j.msec.2017.02.032
   Doyan A, 2017, IOP CONF SER-MAT SCI, V196, DOI 10.1088/1757-899X/196/1/012004
   Elgrishi N, 2018, J CHEM EDUC, V95, P197, DOI 10.1021/acs.jchemed.7b00361
   Fulati A, 2009, SENSORS-BASEL, V9, P8911, DOI 10.3390/s91108911
   Ghosh Somnath, 2014, Journal of Nanoscience, DOI 10.1155/2014/343467
   Gopikrishnan R, 2010, NANO-MICRO LETT, V2, P31, DOI 10.1007/BF03353614
   Guo RQ, 2020, INT J ELECTROCHEM SC, V15, P8459, DOI 10.20964/2020.09.45
   Guo WW, 2019, ACS OMEGA, V4, P10252, DOI 10.1021/acsomega.9b00734
   Han JH, 2016, SENSOR ACTUAT B-CHEM, V228, P36, DOI 10.1016/j.snb.2015.07.068
   Hou TF, 2017, INT J HYDROGEN ENERG, V42, P15126, DOI 10.1016/j.ijhydene.2017.04.121
   Jindal K, 2013, ANALYST, V138, P4353, DOI 10.1039/c3an36695b
   Kathirvel KP, 2014, J NAT FIBERS, V11, P242, DOI 10.1080/15440478.2013.879548
   Kobayashi R, 2018, RSC ADV, V8, P23599, DOI 10.1039/c8ra04168g
   Kong T, 2009, SENSOR ACTUAT B-CHEM, V138, P344, DOI 10.1016/j.snb.2009.01.002
   Kumar S, 2020, SOL ENERGY, V204, P64, DOI 10.1016/j.solener.2020.04.071
   Kumari R, 2015, PROG NAT SCI-MATER, V25, P300, DOI 10.1016/j.pnsc.2015.08.003
   Lee S, 2015, SAGE OPEN, V5, DOI 10.1177/2158244015591823
   Li P, 2012, CHINESE J CHEM PHYS, V25, P48, DOI 10.1088/1674-0068/25/01/48-52
   Liu Y, 2019, J MATER CHEM A, V7, P7280, DOI 10.1039/c8ta09913h
   Macias-Sanchez JJ, 2015, PHOTOCH PHOTOBIO SCI, V14, P536, DOI 10.1039/c4pp00273c
   Mahmoud A, 2019, J ALLOY COMPD, V786, P960, DOI 10.1016/j.jallcom.2019.02.060
   Mala R., 2019, IOP Conference Series: Materials Science and Engineering, V561, DOI 10.1088/1757-899X/561/1/012065
   Marken F, 2010, ELECTROANALYTICAL METHODS: GUIDE TO EXPERIMENTS AND APPLICATIONS, SECOND EDITION, P57, DOI 10.1007/978-3-642-02915-8_4
   Napi MLM, 2019, MATERIALS, V12, DOI 10.3390/ma12182985
   Park JH., 2015, R SOC CHEM, V2015, P1
   Park S, 2011, MICROELECTRON ENG, V88, P2611, DOI 10.1016/j.mee.2011.02.054
   Purwidyantri A, 2017, J ELECTROCHEM SOC, V164, pB205, DOI 10.1149/2.0811706jes
   Qiu YF, 2014, MATER LETT, V131, P64, DOI 10.1016/j.matlet.2014.05.156
   Ridhuan NS, 2018, SCI REP-UK, V8, DOI 10.1038/s41598-018-32127-5
   Roy E, 2017, BIOSENS BIOELECTRON, V89, P620, DOI 10.1016/j.bios.2015.12.085
   Siddiqi KS, 2018, NANOSCALE RES LETT, V13, DOI 10.1186/s11671-018-2532-3
   Sirelkhatim A, 2015, NANO-MICRO LETT, V7, P219, DOI 10.1007/s40820-015-0040-x
   Sun SB, 2013, CERAM INT, V39, P5197, DOI 10.1016/j.ceramint.2012.12.018
   Swartz CH, 2012, J MATER RES, V27, P2205, DOI 10.1557/jmr.2012.133
   Tak M, 2017, J ELECTROANAL CHEM, V792, P8, DOI 10.1016/j.jelechem.2017.03.032
   Nguyen THP, 2019, J NANOMATER, V2019, DOI 10.1155/2019/2341268
   Tong YH, 2017, MATER DESIGN, V122, P90, DOI 10.1016/j.matdes.2017.02.033
   Tripathy A, 2018, COLLOID INTERFAC, V2, DOI 10.3390/colloids2040074
   Tripathy N, 2018, NANO CONVERG, V5, DOI 10.1186/s40580-018-0159-9
   Tseng YK, 2003, J MATER RES, V18, P714, DOI 10.1557/JMR.2003.0096
   Tuomisto F, 2013, J MATER RES, V28, P1977, DOI 10.1557/jmr.2013.195
   Wang LL, 2012, MATER LETT, V85, P171, DOI 10.1016/j.matlet.2012.06.104
   Xu HY, 2004, CERAM INT, V30, P93, DOI 10.1016/S0272-8842(03)00069-5
   Yam KL, 2005, J FOOD SCI, V70, pR1, DOI 10.1111/j.1365-2621.2005.tb09052.x
   Yang C, 2012, LANGMUIR, V28, P4580, DOI 10.1021/la2044202
   Yang XY, 2009, NANO LETT, V9, P2331, DOI 10.1021/nl900772q
   Yin H, 2014, RSC ADV, V4, P26149, DOI 10.1039/c4ra02481h
   Yuvankumar R., 2008, INT J ADV RES DEV, V5, P434
   Zhai YL, 2011, J ELECTROANAL CHEM, V656, P198, DOI 10.1016/j.jelechem.2010.11.020
   Zhai YW, 2019, J ELECTROCHEM SOC, V166, pA1323, DOI 10.1149/2.0121908jes
   Zheng LB, 2017, TALANTA, V167, P600, DOI 10.1016/j.talanta.2017.03.007
NR 58
TC 3
Z9 3
U1 3
U2 18
PU SPRINGER HEIDELBERG
PI HEIDELBERG
PA TIERGARTENSTRASSE 17, D-69121 HEIDELBERG, GERMANY
SN 0884-2914
EI 2044-5326
J9 J MATER RES
JI J. Mater. Res.
PD JAN
PY 2021
VL 36
IS 2
BP 350
EP 360
DI 10.1557/s43578-020-00008-1
EA JAN 2021
PG 11
WC Materials Science, Multidisciplinary
WE Science Citation Index Expanded (SCI-EXPANDED)
SC Materials Science
GA RL5NM
UT WOS:000615690200002
DA 2023-06-30
ER

PT J
AU Suo, ZG
   Qi, XR
   Dong, J
   Wei, M
   He, BS
   Jin, HL
   Guo, R
   Ren, WJ
   Xu, YW
AF Suo, Zhiguang
   Qi, Xinru
   Dong, Jie
   Wei, Min
   He, Baoshan
   Jin, Huali
   Guo, Rui
   Ren, Wenjie
   Xu, Yiwei
TI An efficient electrochemical biosensor for the detection of heavy metal
   lead in food based on magnetic separation strategy and Y-DNA structure
SO ANALYTICAL METHODS
LA English
DT Article
ID ULTRASENSITIVE DETECTION; APTASENSOR; COMPOSITES
AB Herein, an electrochemical biosensor was developed based on a magnetic separation strategy for the sensitive detection of the heavy metal Pb2+. The specific binding of Pb2+ and the aptamer (Apt) is used to trigger the release of the complementary chain (cDNA) on the magnetic bead system. The cDNA completes base complementary pairing with hairpins HP1 and HP2 at the electrode to form a Y-DNA structure. Then, the Y-DNA runs continuously with the assistance of the signal tag methylene blue (MB) and the current signal increases. However, in the absence of Pb2+, cDNA cannot be released and the YDNA structure cannot be formed on the electrode, resulting in a relatively low current signal. Under the optimal experimental conditions, the reduced peak current difference (DI) showed a good linear relationship with lg CPb2+ between 0.1 and 1000 nM, with a detection limit of 5.9 pM. In addition, the stability, reproducibility and detection capability of the sensors were investigated with satisfactory results.
C1 [Suo, Zhiguang; Qi, Xinru; Dong, Jie; Wei, Min; He, Baoshan; Jin, Huali; Ren, Wenjie; Xu, Yiwei] Henan Univ Technol, Coll Food Sci & Technol, Henan Key Lab Cereal & Oil Food Safety Inspect & C, Zhengzhou 450001, Peoples R China.
   [Guo, Rui] Henan Inst Prod Qual Supervis & Inspect, Zhengzhou 450008, Peoples R China.
C3 Henan University of Technology
RP Suo, ZG (通讯作者)，Henan Univ Technol, Coll Food Sci & Technol, Henan Key Lab Cereal & Oil Food Safety Inspect & C, Zhengzhou 450001, Peoples R China.; Guo, R (通讯作者)，Henan Inst Prod Qual Supervis & Inspect, Zhengzhou 450008, Peoples R China.
EM zg_suo@163.com; guoguo.106@163.com
RI Suo, Zhiguang/AAR-5597-2020
OI Suo, Zhiguang/0000-0001-8148-7778
FU Key Scientific and Technological Project of Henan Province
   [212102310001]; Innovative Funds Plan of Henan University of Technology
   [2021ZKCJ13]; Science Foundation of Henan University of Technology
   [31401425]; Academic and Technological Innovation Programmes for
   Students [GJXY202215]; Joint Fund Project of Science and Technology R&D
   Plan of Henan Province [222103810080, 222103810077]; R&D special fund of
   Zhengzhou [22ZZRDZX28]
FX This study was funded by the Key Scientific and Technological Project of
   Henan Province (212102310001), the Innovative Funds Plan of Henan
   University of Technology (2021ZKCJ13), Science Foundation of Henan
   University of Technology (31401425), Academic and Technological
   Innovation Programmes for Students (GJXY202215), Joint Fund Project of
   Science and Technology R&D Plan of Henan Province (222103810080,
   222103810077), and the R&D special fund of Zhengzhou (22ZZRDZX28).
CR Al-Lahham S, 2019, DARU, V27, P645, DOI 10.1007/s40199-019-00294-z
   Bustamante C, 2003, NATURE, V421, P423, DOI 10.1038/nature01405
   Ding JN, 2019, ANAL METHODS-UK, V11, P4274, DOI [10.1039/C9AY01256G, 10.1039/c9ay01256g]
   Ding JN, 2018, MICROCHIM ACTA, V185, DOI 10.1007/s00604-018-3068-z
   ELLINGTON AD, 1990, NATURE, V346, P818, DOI 10.1038/346818a0
   Hao TT, 2020, J ELECTROCHEM SOC, V167, DOI 10.1149/1945-7111/abaf76
   Hughes RA, 2017, CSH PERSPECT BIOL, V9, DOI 10.1101/cshperspect.a023812
   Jin HL, 2022, ANAL BIOANAL CHEM, V414, P1899, DOI 10.1007/s00216-021-03825-3
   Khoshbin Z, 2019, J MOL LIQ, V289, DOI 10.1016/j.molliq.2019.111159
   Kim JJ, 2019, J TRACE ELEM MED BIO, V54, P226, DOI 10.1016/j.jtemb.2019.05.003
   Li C, 2014, ANAL CHIM ACTA, V831, P60, DOI 10.1016/j.aca.2014.05.001
   Li FL, 2021, INT J HYDROGEN ENERG, V46, P23301, DOI 10.1016/j.ijhydene.2021.04.007
   Li P., 2021, NANOPHOTONICS-BERLIN, DOI [10.1515/nanoph-2020-0507, DOI 10.1515/NANOPH-2020-0507]
   Lian FN, 2021, FOOD SCI BIOTECHNOL, V30, P1129, DOI 10.1007/s10068-021-00947-3
   Lin M, 2016, ELECTROANAL, V28, P998, DOI 10.1002/elan.201500574
   Liu RK, 2022, ANAL CHIM ACTA, V1192, DOI 10.1016/j.aca.2021.339329
   Madsen M, 2019, CHEM REV, V119, P6384, DOI 10.1021/acs.chemrev.8b00570
   Mei M, 2019, ANAL CHIM ACTA, V1090, P82, DOI 10.1016/j.aca.2019.09.028
   Melo JC, 2020, FOOD ANAL METHOD, V13, P212, DOI 10.1007/s12161-019-01589-2
   Oghli AH, 2022, MICROCHEM J, V173, DOI 10.1016/j.microc.2021.107034
   Peng L, 2014, ANAL LETT, V47, P2341, DOI 10.1080/00032719.2014.905952
   Ran GJ, 2020, SENSOR ACTUAT B-CHEM, V320, DOI 10.1016/j.snb.2020.128326
   Saidur MR, 2017, BIOSENS BIOELECTRON, V90, P125, DOI 10.1016/j.bios.2016.11.039
   Solra M, 2020, CHEM COMMUN, V56, P289, DOI 10.1039/c9cc07407d
   Taghdisi SM, 2016, SENSOR ACTUAT B-CHEM, V234, P462, DOI 10.1016/j.snb.2016.05.017
   Wang K, 2021, SENSOR ACTUAT B-CHEM, V349, DOI 10.1016/j.snb.2021.130767
   Wang Y, 2022, LUMINESCENCE, V37, P14, DOI 10.1002/bio.4141
   Wu YP, 2021, FOOD CHEM, V343, DOI 10.1016/j.foodchem.2020.128425
   Xu L, 2020, FOODS, V9, DOI 10.3390/foods9030305
   Yun W, 2016, BIOSENS BIOELECTRON, V80, P187, DOI 10.1016/j.bios.2016.01.053
   Zhang C, 2016, BIOSENS BIOELECTRON, V81, P61, DOI 10.1016/j.bios.2016.02.053
   Zhang PH, 2016, ACS NANO, V10, P3637, DOI 10.1021/acsnano.5b08145
   Zhang YD, 2022, SCI TOTAL ENVIRON, V849, DOI 10.1016/j.scitotenv.2022.157769
   Zhao G, 2021, INT J ELECTROCHEM SC, V16, DOI 10.20964/2021.01.09
   Zhu LM, 2020, INT J ENERG RES, V44, P4586, DOI 10.1002/er.5239
NR 35
TC 0
Z9 0
U1 15
U2 15
PU ROYAL SOC CHEMISTRY
PI CAMBRIDGE
PA THOMAS GRAHAM HOUSE, SCIENCE PARK, MILTON RD, CAMBRIDGE CB4 0WF, CAMBS,
   ENGLAND
SN 1759-9660
EI 1759-9679
J9 ANAL METHODS-UK
JI Anal. Methods
PD MAR 9
PY 2023
VL 15
IS 10
BP 1306
EP 1314
DI 10.1039/d2ay01747d
EA FEB 2023
PG 9
WC Chemistry, Analytical; Food Science & Technology; Spectroscopy
WE Science Citation Index Expanded (SCI-EXPANDED)
SC Chemistry; Food Science & Technology; Spectroscopy
GA 9Q8WY
UT WOS:000935835400001
PM 36805075
DA 2023-06-30
ER

PT J
AU Bollella, P
   Edwardraja, S
   Guo, Z
   Vickers, CE
   Whitfield, J
   Walden, P
   Melman, A
   Alexandrov, K
   Katz, E
AF Bollella, Paolo
   Edwardraja, Selvakumar
   Guo, Zhong
   Vickers, Claudia E.
   Whitfield, Jason
   Walden, Patricia
   Melman, Artem
   Alexandrov, Kirill
   Katz, Evgeny
TI Connecting Artificial Proteolytic and Electrochemical Signaling Systems
   with Caged Messenger Peptides
SO ACS SENSORS
LA English
DT Article
DE biosensor; proteinase; chimeric enzyme; allostery; switchable enzyme;
   rapamycin
ID PQQ-GLUCOSE DEHYDROGENASE; PROTEIN; DESIGN
AB Enzymatic polypeptide proteolysis is a widespread and powerful biological control mechanism. Over the last few years, substantial progress has been made in creating artificial proteolytic systems where an input of choice modulates the protease activity and thereby the activity of its substrates. However, all proteolytic systems developed so far have relied on the direct proteolytic cleavage of their effectors. Here, we propose a new concept where protease biosensors with a tunable input uncage a signaling peptide, which can then transmit a signal to an allosteric protein reporter. We demonstrate that both the cage and the regulatory domain of the reporter can be constructed from the same peptide-binding domain, such as calmodulin. To demonstrate this concept, we constructed a proteolytic rapamycin biosensor and demonstrated its quantitative actuation on fluorescent, luminescent, and electrochemical reporters. Using the latter, we constructed sensitive bioelectrodes that detect the messenger peptide release and quantitatively convert the recognition event into electric current. We discuss the application of such systems for the construction of in vitro sensory arrays and in vivo signaling circuits.
C1 [Bollella, Paolo; Melman, Artem; Katz, Evgeny] Clarkson Univ, Dept Chem & Biomol Sci, Potsdam, NY 13699 USA.
   [Bollella, Paolo] Univ Bari Moro, Dept Chem, I-70125 Bari, Italy.
   [Edwardraja, Selvakumar; Whitfield, Jason] Univ Queensland, Australian Inst Bioengn & Nanotechnol, Brisbane, Qld 4072, Australia.
   [Guo, Zhong; Walden, Patricia; Alexandrov, Kirill] Queensland Univ Technol, ARC Ctr Excellence Synthet Biol, Ctr Agr & Bioecon,CSIRO QUT Synthet Biol Alliance, Ctr Genom & Personalised Hlth,Sch Biol & Environm, Brisbane, Qld 4001, Australia.
   [Vickers, Claudia E.] CSIRO Synthet Biol Future Sci Platform, Brisbane, Qld 4001, Australia.
C3 Clarkson University; Universita degli Studi di Bari Aldo Moro;
   University of Queensland; Commonwealth Scientific & Industrial Research
   Organisation (CSIRO); Queensland University of Technology (QUT);
   Commonwealth Scientific & Industrial Research Organisation (CSIRO)
RP Katz, E (通讯作者)，Clarkson Univ, Dept Chem & Biomol Sci, Potsdam, NY 13699 USA.; Alexandrov, K (通讯作者)，Queensland Univ Technol, ARC Ctr Excellence Synthet Biol, Ctr Agr & Bioecon,CSIRO QUT Synthet Biol Alliance, Ctr Genom & Personalised Hlth,Sch Biol & Environm, Brisbane, Qld 4001, Australia.
EM kirill.alexandrov@qut.edu.au; ekatz@clarkson.edu
RI Edwardraja, Selvakumar/X-6434-2019; GUO, Zhong/J-8723-2014; Vickers,
   Claudia E/A-1288-2009
OI Edwardraja, Selvakumar/0000-0002-4723-5152; GUO,
   Zhong/0000-0003-0285-5021; Vickers, Claudia E/0000-0002-0792-050X;
   Whitfield, Jason/0000-0001-5037-6389
FU Australian Research Council Discovery Projects [DP160100973,
   DP150100936]; ARC Centre of Excellence in Synthetic Biology
   [CE200100029]; NHMRC Development grants [APP1113262, APP1179001]; HFSP
   grant [RGP0002/2018]; US Department of Defense grant [W81XWH-20-1-0708];
   CSIRO-QUT Synthetic Biology Alliance
FX This work was supported in part by the Australian Research Council
   Discovery Projects DP160100973 and DP150100936 as well as the ARC Centre
   of Excellence in Synthetic Biology CE200100029 to K.A. This work was
   also supported by the NHMRC Development grants APP1113262 to K.A. and
   APP1179001 to K.A. This work was also in part supported by the HFSP
   grant RGP0002/2018 to K.A. and E.K. and the US Department of Defense
   grant W81XWH-20-1-0708 to K.A., E.K., and A.M. K.A. gratefully
   acknowledges the financial support of the CSIRO-QUT Synthetic Biology
   Alliance. Authors are grateful to Dr. Wayne A. Johnston for critically
   reading the manuscript.
CR Aper SJA, 2018, ACS SYNTH BIOL, V7, P2216, DOI 10.1021/acssynbio.8b00217
   Banaszynski LA, 2005, J AM CHEM SOC, V127, P4715, DOI 10.1021/ja043277y
   Bollella P, 2020, CHEMPHYSCHEM, V21, P589, DOI 10.1002/cphc.201901050
   Bollella P, 2020, CHEM COMMUN, V56, P9206, DOI 10.1039/d0cc04284f
   Bollella P, 2020, J PHYS CHEM LETT, V11, P5549, DOI 10.1021/acs.jpclett.0c01223
   Bollella P, 2020, NANOMATERIALS-BASEL, V10, DOI 10.3390/nano10040722
   Bollella P, 2018, ANAL CHEM, V90, P12131, DOI 10.1021/acs.analchem.8b03093
   Dixon TA, 2021, NAT COMMUN, V12, DOI 10.1038/s41467-020-20764-2
   Edwardraja S, 2020, ACS SYNTH BIOL, V9, P1306, DOI 10.1021/acssynbio.9b00500
   Fink T, 2019, NAT CHEM BIOL, V15, P115, DOI 10.1038/s41589-018-0181-6
   Gamella M, 2019, CHEMELECTROCHEM, V6, P638, DOI 10.1002/celc.201801095
   Gao XJ, 2018, SCIENCE, V361, P1252, DOI 10.1126/science.aat5062
   Grawe A, 2020, CURR OPIN BIOTECH, V63, P1, DOI 10.1016/j.copbio.2019.09.017
   Guo Z, 2019, J AM CHEM SOC, V141, P8128, DOI 10.1021/jacs.8b12298
   Guo Z, 2016, J AM CHEM SOC, V138, P10108, DOI 10.1021/jacs.6b06342
   Huang J, 2008, P NATL ACAD SCI USA, V105, P6578, DOI 10.1073/pnas.0801097105
   Katz E, 2014, IMPLANTABLE BIOELECTRONICS, P1, DOI 10.1002/9783527673148
   Kostyuk AI, 2019, INT J MOL SCI, V20, DOI 10.3390/ijms20174200
   Kucherenko IS, 2020, ANAL CHIM ACTA, V1111, P114, DOI 10.1016/j.aca.2020.03.034
   Parlak O., 2020, WEARABLE BIOELECTRON
   Schwarz KA, 2017, NAT CHEM BIOL, V13, P202, DOI [10.1038/NCHEMBIO.2253, 10.1038/nchembio.2253]
   Shekhawat SS, 2009, J AM CHEM SOC, V131, P15284, DOI 10.1021/ja9050857
   Shifman JM, 2003, P NATL ACAD SCI USA, V100, P13274, DOI 10.1073/pnas.2234277100
   Stein V, 2017, ACS SYNTH BIOL, V6, P1337, DOI 10.1021/acssynbio.6b00370
   Stein V, 2015, TRENDS BIOTECHNOL, V33, P101, DOI 10.1016/j.tibtech.2014.11.010
   Stein V, 2014, P NATL ACAD SCI USA, V111, P15934, DOI 10.1073/pnas.1405220111
   Wang ZL, 2021, BIORESOURCE TECHNOL, V323, DOI 10.1016/j.biortech.2020.124551
   Willner I, 2000, ANGEW CHEM INT EDIT, V39, P1180, DOI 10.1002/(SICI)1521-3773(20000403)39:7<1180::AID-ANIE1180>3.0.CO;2-E
   Yeh HW, 2019, ANNU REV ANAL CHEM, V12, P129, DOI 10.1146/annurev-anchem-061318-115027
   Zhang Q, 2019, J AM CHEM SOC, V141, P4526, DOI 10.1021/jacs.8b13042
   Zhou X, 2020, TRENDS BIOCHEM SCI, V45, P889, DOI 10.1016/j.tibs.2020.06.001
NR 31
TC 5
Z9 5
U1 2
U2 19
PU AMER CHEMICAL SOC
PI WASHINGTON
PA 1155 16TH ST, NW, WASHINGTON, DC 20036 USA
SN 2379-3694
J9 ACS SENSORS
JI ACS Sens.
PD OCT 22
PY 2021
VL 6
IS 10
BP 3596
EP 3603
DI 10.1021/acssensors.1c00845
EA OCT 2021
PG 8
WC Chemistry, Multidisciplinary; Chemistry, Analytical; Nanoscience &
   Nanotechnology
WE Science Citation Index Expanded (SCI-EXPANDED)
SC Chemistry; Science & Technology - Other Topics
GA WM4CK
UT WOS:000711034500010
PM 34637274
DA 2023-06-30
ER

PT J
AU Deivanayaki, S
   Jayamurugan, P
   Ashokan, S
   Krishnan, VG
   Yogeswari, B
AF Deivanayaki, S.
   Jayamurugan, P.
   Ashokan, S.
   Krishnan, V. Gopala
   Yogeswari, B.
TI Growth of Non-enzymatic Cholesterol Biosensor using TiO2 Decorated
   Graphene Oxide with Bare GCE and PPy-GCE
SO JOURNAL OF POLYMER MATERIALS
LA English
DT Article
DE Clinical analysis; Non-enzymatic; Nanomaterials; Chemical oxidative
   polymerisation
ID PHOTOCATALYTIC DEGRADATION; ELECTROCHEMICAL SENSOR; VANILLIN;
   NANOCOMPOSITES; NANOMATERIALS; COMPOSITE
AB The cholesterol level determination is a significant clinical diagnostic solution for heart and, thrombosis problems. In this work, we examined a novel non-enzymatic cholesterol biosensor using cholesterol oxidase (ChO(x)) enzyme immobilized on TiO2 nanoparticles influenced by reduced graphene oxide (rGO) -polypyrrole (PPy) (rGO-TiO2/PPy-GCE) nanocomposite was developed on a glassy carbon electrode (GCE) and the higher sensing response with lower detection limits were observed. The electrochemical properties of GCE modified PPy (PPy-GCE) were studied using CV (Cyclic Voltammetry) and DPV (Differential Pulse Voltammetry). The reported sensor exhibited piecewise linearity in the range of 0.1 mu M to 1 mu M and 1 mu M to 600 mu M with the sensing response of 61.665 and 0.1466 (2 mu A mu Mxcm) respectively. The detection limits of the sensor were found to be 32 nm. The results were repeatable and reproducible and this sensor can be applied to determine the cholesterol at real sample with satisfactory results.
C1 [Deivanayaki, S.] Sri Ramakrishna Engn Coll, Dept Phys, Coimbatore 641022, Tamil Nadu, India.
   [Jayamurugan, P.] Sri Ramakrishna Mission Vidyalaya Coll Arts & Sci, Dept Phys, Coimbatore 641020, Tamil Nadu, India.
   [Ashokan, S.] Bannari Amman Inst Technol, Dept Phys, Erode 638401, Tamil Nadu, India.
   [Krishnan, V. Gopala] Dr N G P Arts & Sci Coll, Dept Phys, Coimbatore 641048, Tamil Nadu, India.
   [Yogeswari, B.] Sri Eshwar Coll Engn, Dept Phys, Coimbatore 641202, Tamil Nadu, India.
C3 Sri Ramakrishna Engineering College; Sri Ramakrishna Mission Vidyalaya
   College of Arts & Science; Bannari Amman Institute of Technology
RP Deivanayaki, S (通讯作者)，Sri Ramakrishna Engn Coll, Dept Phys, Coimbatore 641022, Tamil Nadu, India.
EM deivasrinath@gmail.com
CR Alagappan M, 2020, ARAB J CHEM, V13, P2001, DOI 10.1016/j.arabjc.2018.02.018
   Ansari AA, 2009, ELECTROANAL, V21, P965, DOI 10.1002/elan.200804499
   Bai J, 2014, CHEM REV, V114, P10131, DOI 10.1021/cr400625j
   Bettazzi F, 2006, ANAL CHIM ACTA, V555, P134, DOI 10.1016/j.aca.2005.08.069
   Cai GM, 2017, APPL SURF SCI, V393, P441, DOI 10.1016/j.apsusc.2016.10.046
   Chen JS, 2012, ELECTROCHEM COMMUN, V20, P75, DOI 10.1016/j.elecom.2012.01.032
   Chitra J, 2017, FOOD CONTROL, V78, P342, DOI 10.1016/j.foodcont.2016.10.008
   Dzulkurnain NA, 2021, POLYMERS-BASEL, V13, DOI 10.3390/polym13162728
   Fu J, 2018, CHEM ENG J, V335, P290, DOI 10.1016/j.cej.2017.10.163
   He MQ, 2014, EXPRESS POLYM LETT, V8, P850, DOI 10.3144/expresspolymlett.2014.86
   Huang LH, 2014, MAT SCI ENG C-MATER, V38, P39, DOI 10.1016/j.msec.2014.01.037
   Khaliq N, 2020, SENSOR ACTUAT B-CHEM, V302, DOI 10.1016/j.snb.2019.127200
   Lai Q, 2012, AIP ADV, V2, DOI 10.1063/1.4747817
   Li D, 2008, NAT NANOTECHNOL, V3, P101, DOI 10.1038/nnano.2007.451
   Liu KZ, 2005, VIB SPECTROSC, V38, P203, DOI 10.1016/j.vibspec.2005.04.005
   Liu L, 2017, J ALLOY COMPD, V690, P771, DOI 10.1016/j.jallcom.2016.08.197
   Manley C., 2012, CLIN VET ADVISOR BIR, P613
   MOTONAKA J, 1993, ANAL CHEM, V65, P3258, DOI 10.1021/ac00070a015
   Nguyet NT, 2019, MAT SCI ENG C-MATER, V96, P790, DOI 10.1016/j.msec.2018.11.059
   Oh HI, 2001, ASIAN AUSTRAL J ANIM, V14, P1465, DOI 10.5713/ajas.2001.1465
   Paulazo MA, 2020, PLOS ONE, V15, DOI 10.1371/journal.pone.0228170
   Peng JY, 2012, INT J ELECTROCHEM SC, V7, P1724
   Pramanik K, 2018, ELECTROANAL, V30, P2719, DOI 10.1002/elan.201800318
   Ruecha N, 2014, BIOSENS BIOELECTRON, V52, P13, DOI 10.1016/j.bios.2013.08.018
   Sekretaryova AN, 2014, ANAL CHEM, V86, P9540, DOI 10.1021/ac501699p
   Si P, 2011, ACS NANO, V5, P7617, DOI 10.1021/nn202714c
   Singh K, 2012, POLYM ADVAN TECHNOL, V23, P1084, DOI 10.1002/pat.2020
   Tang WW, 2014, SCI TOTAL ENVIRON, V468, P1014, DOI 10.1016/j.scitotenv.2013.09.044
   Tiwari A, 2008, ELECTROANAL, V20, P2119, DOI 10.1002/elan.200804296
   Waliszewski KN, 2007, FOOD CHEM, V101, P1059, DOI 10.1016/j.foodchem.2006.03.004
   Wang J, 2002, J AM COLL CARDIOL, V39, P1305, DOI 10.1016/S0735-1097(02)01767-9
   Wisitsoraat A, 2010, BIOSENS BIOELECTRON, V26, P1514, DOI 10.1016/j.bios.2010.07.101
   Yang Q, 2015, ACS APPL MATER INTER, V7, P12719, DOI 10.1021/acsami.5b03401
   Yardim Y, 2013, FOOD CHEM, V141, P1821, DOI 10.1016/j.foodchem.2013.04.085
NR 34
TC 0
Z9 0
U1 1
U2 1
PU PRINTS PUBLICATIONS PVT LTD
PI NEW DELHI
PA PRINTS HOUSE, NO 11, DARYAGANJ NEAR EMPLOYMENT EXCHANGE, NEW DELHI,
   110002, INDIA
SN 0973-8622
J9 J POLYM MATER
JI J. Polym. Mater.
PD JUL-DEC
PY 2021
VL 38
IS 3-4
BP 295
EP 307
DI 10.32381/JPM.2021.38.3-4.10
PG 13
WC Polymer Science
WE Science Citation Index Expanded (SCI-EXPANDED)
SC Polymer Science
GA 5W3LY
UT WOS:000877821200010
DA 2023-06-30
ER

PT J
AU Zhao, YN
   Hu, Y
   Hou, JZ
   Jia, ZM
   Zhong, DQ
   Zhou, SY
   Huo, DQ
   Yang, M
   Hou, CJ
AF Zhao, Yanan
   Hu, Yu
   Hou, Jingzhou
   Jia, Zimu
   Zhong, Dengqin
   Zhou, Shiying
   Huo, Danqun
   Yang, Mei
   Hou, Changjun
TI Electrochemical biointerface based on electrodeposition AuNPs on 3D
   graphene aerogel: Direct electron transfer of Cytochrome c and hydrogen
   peroxide sensing
SO JOURNAL OF ELECTROANALYTICAL CHEMISTRY
LA English
DT Article
DE Direct electron transfer; Cytochrome c; 3D graphene aerogel; Hydrogen
   peroxide
ID IN-SITU DETECTION; CANCER-CELLS; OXIDATIVE STRESS; H2O2; NANOPARTICLES;
   BIOSENSOR; NANOCOMPOSITES; FERROCENE; OXIDE; AU
AB An electrochemical biointerface of 3D graphene aerogel (3DGA) decorated with Au nanoparticles (AuNPs) was fabricated to immobilize Cytochrome c (Cyt c) for H2O2 detection. Morphology and surface characterization of 3DGA-AuNPs reveal a successful formation of 3D-networked structure that can enhance conductivity and effectively immobilize enzyme. The immobilized Cyt c retained its bioactivity and realized the direct electron transfer on electrode owing to the biocompatibility of AuNPs and large surface area of 3DGA. The as-prepared 3DGA-AuNPs/Cyt c/GCE exhibited a pair of well-defined redox peaks of Fe-III/II redox couple of Cyt c and revealed excellent catalytic activity toward H2O2 with high sensitivity of 351.57 mu A.mM(-1).cm(-2). This biosensor was further successfully used to real-time detection of trace amount of H2O2 released from living cells, indicating the promise for practical application.
C1 [Zhao, Yanan; Hu, Yu; Jia, Zimu; Zhong, Dengqin; Zhou, Shiying; Huo, Danqun; Yang, Mei; Hou, Changjun] Chongqing Univ, Bioengn Coll, State & Local Joint Engn Lab Vasc Implants, Key Lab Biorheol Sci & Technol,Minist Educ, Chongqing 400044, Peoples R China.
   [Hou, Jingzhou] Chongqing Univ, Fac Urban Construct & Environm Engn, Minist Educ, Key Lab Ecoenvironm Three Gorges Reg, Chongqing 400045, Peoples R China.
C3 Chongqing University; Chongqing University
RP Huo, DQ; Hou, CJ (通讯作者)，Chongqing Univ, Bioengn Coll, State & Local Joint Engn Lab Vasc Implants, Key Lab Biorheol Sci & Technol,Minist Educ, Chongqing 400044, Peoples R China.
EM huodq@cqu.edu.cn; houcj@cqu.edu.cn
OI gu, zi mu/0000-0001-8748-1051
FU National Natural Science Foundation of China [81772290, 81271930];
   Fundamental Research Funds for the Central Universities
   [2018CDYJSY0055]; Chongqing University innovation training program for
   College Students [201810611104]; Graduate Research and Innovation
   Foundation of Chongqing [CYB18026]; Chongqing University
FX This work was supported by the National Natural Science Foundation of
   China (81772290 and 81271930), the Fundamental Research Funds for the
   Central Universities (2018CDYJSY0055), Chongqing University innovation
   training program for College Students (201810611104), Graduate Research
   and Innovation Foundation of Chongqing (CYB18026) and sharing fund of
   Chongqing University's large equipment.
CR Aghamiri ZS, 2018, TALANTA, V176, P195, DOI 10.1016/j.talanta.2017.08.039
   Amatore C, 1999, CHEM-EUR J, V5, P2151, DOI 10.1002/(SICI)1521-3765(19990702)5:7<2151::AID-CHEM2151>3.0.CO;2-R
   Baccarin M, 2016, MAT SCI ENG C-MATER, V58, P97, DOI 10.1016/j.msec.2015.08.013
   Barsan MM, 2015, STUD U BABES-BOL CHE, V60, P31
   Bharath G, 2015, J MATER CHEM B, V3, P1360, DOI 10.1039/c4tb01651c
   Cerda JF, 2013, ELECTROCHEM COMMUN, V33, P76, DOI 10.1016/j.elecom.2013.05.004
   Chang HC, 2013, BIOSENS BIOELECTRON, V41, P789, DOI 10.1016/j.bios.2012.10.001
   Chen Q, 2005, P NATL ACAD SCI USA, V102, P13604, DOI 10.1073/pnas.0506390102
   Chen W, 2012, ANALYST, V137, P49, DOI 10.1039/c1an15738h
   COLLINSON M, 1992, ANAL CHEM, V64, P1470, DOI 10.1021/ac00037a028
   Cong HP, 2012, ACS NANO, V6, P2693, DOI 10.1021/nn300082k
   Deng KQ, 2013, ELECTROCHIM ACTA, V95, P18, DOI 10.1016/j.electacta.2013.02.009
   EDDOWES MJ, 1977, J CHEM SOC CHEM COMM, P771
   Eguilaz M, 2016, SENSOR ACTUAT B-CHEM, V225, P74, DOI 10.1016/j.snb.2015.11.011
   Ge SG, 2015, BIOSENS BIOELECTRON, V71, P456, DOI 10.1016/j.bios.2015.04.055
   Jia F, 2008, BIOSENS BIOELECTRON, V24, P945, DOI 10.1016/j.bios.2008.07.057
   Kostela J., 2004, THESIS, P69
   LAVIRON E, 1979, J ELECTROANAL CHEM, V101, P19, DOI 10.1016/S0022-0728(79)80075-3
   Lee YD, 2012, ACS NANO, V6, P6759, DOI 10.1021/nn3014905
   Li JL, 2015, ACS APPL MATER INTER, V7, P2726, DOI 10.1021/am5077777
   Liang LL, 2016, BIOSENS BIOELECTRON, V82, P204, DOI 10.1016/j.bios.2016.03.076
   Lippert AR, 2011, ACCOUNTS CHEM RES, V44, P793, DOI 10.1021/ar200126t
   Liu J, 2015, BIOSENS BIOELECTRON, V74, P71, DOI 10.1016/j.bios.2015.06.042
   Lopez-Bemabeu S, 2017, J PHYS CHEM C, V121, P15870, DOI 10.1021/acs.jpcc.7b05204
   Lopez-Bernabeu S, 2017, J ELECTROANAL CHEM, V793, P34, DOI 10.1016/j.jelechem.2016.12.044
   Luong JHT, 2017, MICROCHIM ACTA, V184, P369, DOI 10.1007/s00604-016-2049-3
   Neill S, 2002, CURR OPIN PLANT BIOL, V5, P388, DOI 10.1016/S1369-5266(02)00282-0
   Pandey PC, 2016, ELECTROCHIM ACTA, V190, P758, DOI 10.1016/j.electacta.2015.12.188
   Pandeyz P. C., 2012, J ELECTROCHEM SOC, P159
   Rabti A, 2016, ANAL CHIM ACTA, V926, P28, DOI 10.1016/j.aca.2016.04.010
   Reuillard B, 2017, J AM CHEM SOC, V139, P3324, DOI 10.1021/jacs.6b12437
   Rhee SG, 2006, SCIENCE, V312, P1882, DOI 10.1126/science.1130481
   Rui Q, 2010, ANAL CHIM ACTA, V670, P57, DOI 10.1016/j.aca.2010.04.065
   SALEMME FR, 1977, ANNU REV BIOCHEM, V46, P299, DOI 10.1146/annurev.bi.46.070177.001503
   Sethuraman V, 2016, BIOSENS BIOELECTRON, V84, P112, DOI 10.1016/j.bios.2015.12.074
   Shu Y, 2017, SENSOR ACTUAT B-CHEM, V241, P528, DOI 10.1016/j.snb.2016.10.072
   Song YH, 2013, ANAL METHODS-UK, V5, P4165, DOI 10.1039/c3ay40399h
   Song YH, 2013, ELECTROANAL, V25, P1400, DOI 10.1002/elan.201200524
   Sun ZF, 2013, BIOSENS BIOELECTRON, V39, P215, DOI 10.1016/j.bios.2012.07.050
   Trachootham D, 2009, NAT REV DRUG DISCOV, V8, P579, DOI 10.1038/nrd2803
   Vrettos JS, 2001, J BIOL INORG CHEM, V6, P708, DOI 10.1007/s007750100249
   Wang HH, 2015, SENSOR ACTUAT B-CHEM, V216, P298, DOI 10.1016/j.snb.2015.04.044
   Wang J, 2006, BIOSENS BIOELECTRON, V21, P1887, DOI 10.1016/j.bios.2005.10.027
   Wang L, 2015, ACS APPL MATER INTER, V7, P18441, DOI 10.1021/acsami.5b04553
   Wang SF, 2005, LANGMUIR, V21, P9260, DOI 10.1021/la050947k
   Wang Y, 2010, BIOSENS BIOELECTRON, V25, P2442, DOI 10.1016/j.bios.2010.04.002
   Xia N, 2015, J NANOMATER, V2015, DOI 10.1155/2015/892674
   Xu X, 2016, J NANOSCI NANOTECHNO, V16, P12299, DOI 10.1166/jnn.2016.12963
   Xu YX, 2010, ACS NANO, V4, P4324, DOI 10.1021/nn101187z
   Xue WY, 2016, J ELECTROANAL CHEM, V781, P204, DOI 10.1016/j.jelechem.2016.05.036
   YEH P, 1977, CHEM LETT, P1145, DOI 10.1246/cl.1977.1145
   Yu CM, 2015, SENSOR ACTUAT B-CHEM, V211, P17, DOI 10.1016/j.snb.2015.01.064
   Zhang N, 2013, TALANTA, V107, P195, DOI 10.1016/j.talanta.2012.12.028
   Zhao YN, 2017, SENSOR ACTUAT B-CHEM, V244, P1037, DOI 10.1016/j.snb.2017.01.029
   Zhu AW, 2009, BIOMATERIALS, V30, P3183, DOI 10.1016/j.biomaterials.2009.02.019
   Zhu L, 2008, J MOL CATAL B-ENZYM, V55, P93, DOI 10.1016/j.molcatb.2008.01.013
   Zou L, 2017, ELECTROCHIM ACTA, V229, P31, DOI 10.1016/j.electacta.2017.01.081
NR 57
TC 25
Z9 26
U1 4
U2 93
PU ELSEVIER SCIENCE SA
PI LAUSANNE
PA PO BOX 564, 1001 LAUSANNE, SWITZERLAND
SN 1572-6657
EI 1873-2569
J9 J ELECTROANAL CHEM
JI J. Electroanal. Chem.
PD JUN 1
PY 2019
VL 842
BP 16
EP 23
DI 10.1016/j.jelechem.2019.04.052
PG 8
WC Chemistry, Analytical; Electrochemistry
WE Science Citation Index Expanded (SCI-EXPANDED)
SC Chemistry; Electrochemistry
GA IA9WN
UT WOS:000469907700003
DA 2023-06-30
ER

PT J
AU Zhao, LZ
   Zhao, L
   Miao, YQ
   Zhang, CX
AF Zhao, Lingzhi
   Zhao, Liu
   Miao, Yanqing
   Zhang, Chenxiao
TI Gold Nanoparticle-Decorated Single-Walled Carbon Nanotubes as a
   Catalytic Amplification Platform for the Electrochemical Detection of
   Alkaline Phosphatase Activity
SO INTERNATIONAL JOURNAL OF ELECTROCHEMICAL SCIENCE
LA English
DT Article
DE Alkaline phosphatase activity; Gold particles; Single-walled carbon
   nanotubes (SWNTs); whole cell lysate
ID ASCORBIC-ACID; QUANTUM DOTS; HEAVY-METALS; ASSAY;
   ELECTROCHEMILUMINESCENCE; GRAPHENE
AB The detection of alkaline phosphatase (ALP) activity is of great significance in many biomedical applications and for understanding the functional mechanism of ALP-related biological events. A sensitive electrochemical ALP biosensor using ascorbic acid 2-phosphate (AA-P) as the substrate was developed based on a gold nanoparticle-decorated single-walled carbon nanotube (GNP/SWNT)-modified glassy carbon electrode (GCE). The activity of ALP was determined indirectly according to the concentration of ascorbate (AA), which was generated during the hydrolysis reaction of AA-P in the presence of ALP as a catalyst. The biosensor exhibited a low applied potential, high sensitivity and selectivity, and the current response increased with ALP concentration from 3 to 50 U L-1 with a detection limit of 0.2 U L-1. The applicability of the developed method was demonstrated for successfully detecting ALP in whole HeLa cell lysate, thus providing a promising tool for other sensing systems that involve ALP.
C1 [Zhao, Lingzhi; Miao, Yanqing] Xian Med Coll, Coll Pharm, Xian 710021, Shaanxi, Peoples R China.
   [Zhao, Lingzhi; Zhang, Chenxiao] Shaanxi Normal Univ, Key Lab Analyt Chem Life Sci Shaanxi Prov, Sch Chem & Chem Engn, Xian 710062, Shaanxi, Peoples R China.
   [Zhao, Liu] Beijing Res Ctr Agr Stand & Testing, Beijing 100097, Peoples R China.
C3 Xi'an Medical University; Shaanxi Normal University
RP Zhao, LZ (通讯作者)，Xian Med Coll, Coll Pharm, Xian 710021, Shaanxi, Peoples R China.; Zhao, LZ; Zhang, CX (通讯作者)，Shaanxi Normal Univ, Key Lab Analyt Chem Life Sci Shaanxi Prov, Sch Chem & Chem Engn, Xian 710062, Shaanxi, Peoples R China.
EM oldskyhappy_zlz@163.com
FU NSF of China [21305109, 81701014, 91332101]; Open Fund Project
   Foundation of Institute of Medicine, Xi'an Medical University of China
   [2016YXXK15]; Scientific Research Plan Projects Foundation of Shaanxi
   Science and Technology Department of China [2014JQ2073, 2014K02-11-01]
FX This work is financially supported by NSF of China (Grant Nos. 21305109
   for L. Zhao, 81701014 for D. Wang, and 91332101 for C. Zhang), by Open
   Fund Project Foundation of Institute of Medicine, Xi'an Medical
   University of China (No. 2016YXXK15) and by the Scientific Research Plan
   Projects Foundation of Shaanxi Science and Technology Department of
   China (No. 2014JQ2073, 2014K02-11-01)
CR COLEMAN JE, 1992, ANNU REV BIOPH BIOM, V21, P441, DOI 10.1146/annurev.biophys.21.1.441
   Couttenye MM, 1996, NEPHROL DIAL TRANSPL, V11, P1065
   D'ONGHIA N, 1952, Riforma Med, V66, P870
   Deng JJ, 2015, ANAL CHEM, V87, P3080, DOI 10.1021/ac504773n
   Fernandez-Sanchez C., 2015, ELECTROANAL, V10, P249
   Hoof O. V. Viviane, 1994, CRIT REV CLIN LAB SC, V31, P197
   Hu Q, 2016, CHEM-ASIAN J, V11, P3040, DOI 10.1002/asia.201601006
   Hu XL, 2016, BIOSENS BIOELECTRON, V77, P666, DOI 10.1016/j.bios.2015.10.046
   Huang H, 2016, SENSOR ACTUAT B-CHEM, V235, P356, DOI 10.1016/j.snb.2016.05.080
   Jia L, 2010, CHEM COMMUN, V46, P7166, DOI 10.1039/c0cc01244k
   Jiang H, 2016, INT J ELECTROCHEM SC, V11, P5090, DOI 10.20964/2016.06.65
   Jiang H, 2012, ANAL CHEM, V84, P6986, DOI 10.1021/ac300983t
   KILLIAN CS, 1981, PROSTATE, V2, P187, DOI 10.1002/pros.2990020208
   Li CM, 2013, BIOSENS BIOELECTRON, V43, P366, DOI 10.1016/j.bios.2012.12.015
   Liu XG, 2016, BIOSENS BIOELECTRON, V81, P460, DOI 10.1016/j.bios.2016.03.030
   Ma XL, 2016, TALANTA, V154, P175, DOI 10.1016/j.talanta.2016.03.036
   OLSSON R, 1989, J CLIN GASTROENTEROL, V11, P541, DOI 10.1097/00004836-198910000-00010
   Peng J, 2015, ANAL CHIM ACTA, V878, P87, DOI 10.1016/j.aca.2015.03.052
   Shan M, 2014, GOLD BULL, V47, P57, DOI 10.1007/s13404-013-0113-x
   Shen CC, 2016, BIOSENS BIOELECTRON, V85, P220, DOI 10.1016/j.bios.2016.05.025
   Tekaya N, 2013, BIOELECTROCHEMISTRY, V90, P24, DOI 10.1016/j.bioelechem.2012.10.001
   Wang FY, 2014, ANAL METHODS-UK, V6, P6105, DOI 10.1039/c4ay00634h
   Zhang J., 2017, SENSORS ACTUATORS B, V253
   Zhang LF, 2015, ANALYST, V140, P4030, DOI 10.1039/c5an00516g
   Zhang MN, 2005, ANAL CHEM, V77, P6234, DOI 10.1021/ac051188d
   Zhang Y. Y., 2017, ANAL BIOANAL CHEM, V409, P1
NR 26
TC 4
Z9 4
U1 4
U2 34
PU ESG
PI BELGRADE
PA BORIVOJA STEVANOVICA 25-7, BELGRADE, 11000, SERBIA
SN 1452-3981
J9 INT J ELECTROCHEM SC
JI Int. J. Electrochem. Sci.
PD FEB
PY 2018
VL 13
IS 2
BP 1293
EP 1307
DI 10.20964/2018.02.04
PG 15
WC Electrochemistry
WE Science Citation Index Expanded (SCI-EXPANDED)
SC Electrochemistry
GA GB5JM
UT WOS:000429100400008
OA Bronze
DA 2023-06-30
ER

PT J
AU Alagappan, LP
   Shanmugasundaram, P
   Ramachandra, BL
   Gumpu, MB
   Nesakumar, N
   Babu, KJ
   Vedantham, S
   Rayappan, JBB
AF Alagappan, Lakshmi Priyankka
   Shanmugasundaram, Preethi
   Ramachandra, Bhat Lakshmishri
   Gumpu, Manju Bhargavi
   Nesakumar, Noel
   Babu, K. Jayanth
   Vedantham, Srinivasan
   Rayappan, John Bosco Balaguru
TI Fabrication of electrochemical biosensor with vanadium pentoxide
   nano-interface for the detection of methylglyoxal in rice
SO ANALYTICAL BIOCHEMISTRY
LA English
DT Article
DE Methylglyoxal; Reduced glutathione; Vanadium pentoxide nanoparticle;
   Bioelectrode; Rice
ID PLASMA
AB Increased consumption of raw and par -boiled rice results in the formation of methylglyoxal (MG) at higher concentration and leads to complications in diabetic patients. Highly sensitive electrochemical biosensor was developed using glutathione (GSH) as a co-factor with vanadium pentoxide (V2O5) as a nano-interface for MG detection in rice samples. The Pt/V2O5/GSH/Chitosan bioelectrode displayed two well-defined redox peaks in its cyclic voltammograms for MG reduction. This occurred as two electron transfer process where MG gained two electrons from oxidized glutathione disulfide and formed hemithioacetal. The current density response of the fabricated bioelectrode was linear towards MG in the concentration range of 0.1-100 mu M with the correlation coefficient of 0.99, sensitivity of 1130.86 mu A cm(-2) mu M-1, limit of detection of 2 nM and response time of less than 18 s. The developed bioelectrode was used for the detection of MG in raw and par-boiled rice samples. (C) 2017 Elsevier Inc. All rights reserved.
C1 [Alagappan, Lakshmi Priyankka; Shanmugasundaram, Preethi; Ramachandra, Bhat Lakshmishri; Gumpu, Manju Bhargavi; Nesakumar, Noel; Babu, K. Jayanth; Vedantham, Srinivasan; Rayappan, John Bosco Balaguru] SASTRA Univ, Ctr Nanotechnol & Adv Biomat CeNTAB, Thanjavur 613401, Tamil Nadu, India.
   [Alagappan, Lakshmi Priyankka; Shanmugasundaram, Preethi; Nesakumar, Noel; Vedantham, Srinivasan] SASTRA Univ, Sch Chem & Biotechnol, Thanjavur 613401, Tamil Nadu, India.
   [Ramachandra, Bhat Lakshmishri; Gumpu, Manju Bhargavi; Babu, K. Jayanth; Rayappan, John Bosco Balaguru] SASTRA Univ, Sch Elect & Elect Engn, Thanjavur 613401, Tamil Nadu, India.
C3 Shanmugha Arts, Science, Technology & Research Academy (SASTRA);
   Shanmugha Arts, Science, Technology & Research Academy (SASTRA);
   Shanmugha Arts, Science, Technology & Research Academy (SASTRA)
RP Rayappan, JBB (通讯作者)，SASTRA Univ, Ctr Nanotechnol & Adv Biomat CeNTAB, Thanjavur 613401, Tamil Nadu, India.; Rayappan, JBB (通讯作者)，SASTRA Univ, Sch Elect & Elect Engn, Thanjavur 613401, Tamil Nadu, India.
EM rjbosco@ece.sastra.edu
RI Prabakaran, Lakshmishri/N-2349-2018; Nesakumar, Noel/AAQ-1830-2021;
   Karanam, jayanth Babu/ABF-5419-2021; Rayappan, John Bosco
   Balaguru/K-6842-2013
OI Prabakaran, Lakshmishri/0000-0002-1652-7638; Rayappan, John Bosco
   Balaguru/0000-0003-4641-9870; Nesakumar, Noel/0000-0003-4761-7430
FU Department of Science & Technology, New Delhi
   [DST/TM/WTI/2K14/197(a)(G), SR/FST/ETI-284/2011 (C),
   SR/FST/LSI-453/2010, SR/NM/PG-16/2007]
FX The authors are grateful to the Department of Science & Technology, New
   Delhi for their financial support (DST/TM/WTI/2K14/197(a)(G)),
   (SR/FST/ETI-284/2011 (C)), (SR/FST/LSI-453/2010), and
   (SR/NM/PG-16/2007). We also acknowledge SASTRA University, Thanjavur for
   extending infrastructure support to carry out the study.
CR Balasubramanian S, 2015, ELECTROCHIM ACTA, V186, P285, DOI 10.1016/j.electacta.2015.10.160
   Brownlee M, 2005, DIABETES, V54, P1615, DOI 10.2337/diabetes.54.6.1615
   Chatterjee S, 2013, BIOSENS BIOELECTRON, V42, P349, DOI 10.1016/j.bios.2012.10.091
   Chatterjee S, 2012, ANAL CHIM ACTA, V751, P66, DOI 10.1016/j.aca.2012.09.011
   Chiang TH, 2015, MATER LETT, V157, P205, DOI 10.1016/j.matlet.2015.05.112
   EZHILAN M, 2015, SENSOR LETT, V13, P245, DOI DOI 10.1166/S1.2015.3425
   Grassino AN, 2011, FOOD CHEM, V125, P1335, DOI 10.1016/j.foodchem.2010.10.001
   Jalbout AF, 2007, FOOD CHEM, V103, P1208, DOI 10.1016/j.foodchem.2006.10.025
   Kalapos MP, 2013, DIABETES RES CLIN PR, V99, P260, DOI 10.1016/j.diabres.2012.11.003
   Kim YB, 2014, MATER LETT, V132, P247, DOI 10.1016/j.matlet.2014.06.086
   Ogawa S, 2010, HYPERTENSION, V56, P471, DOI 10.1161/HYPERTENSIONAHA.110.156786
   Pan J, 2016, MATER RES BULL, V74, P90, DOI 10.1016/j.materresbull.2015.10.020
   Patil VS, 2016, CHEM ENG J, V289, P513, DOI 10.1016/j.cej.2016.01.015
   Ramachandra BL, 2016, ANAL METHODS-UK, V8, P2207, DOI [10.1039/c5ay02901e, 10.1039/C5AY02901E]
   Solanki PR, 2011, NPG ASIA MATER, V3, P17, DOI 10.1038/asiamat.2010.137
   Su DW, 2015, CHEMSUSCHEM, V8, P2877, DOI 10.1002/cssc.201500139
   THANGAVEL A, 2015, SENSOR LETT, V13, P328, DOI DOI 10.1166/S1.2015.3439
   Uribarri J, 2010, J AM DIET ASSOC, V110, P911, DOI 10.1016/j.jada.2010.03.018
   Xia LL, 2016, SCI TOTAL ENVIRON, V556, P116, DOI 10.1016/j.scitotenv.2016.02.204
   Zhang JB, 2010, J CHROMATOGR A, V1217, P5124, DOI 10.1016/j.chroma.2010.05.040
   Zhen Q, 2015, INFRARED PHYS TECHN, V71, P303, DOI 10.1016/j.infrared.2015.05.003
NR 21
TC 7
Z9 7
U1 3
U2 30
PU ACADEMIC PRESS INC ELSEVIER SCIENCE
PI SAN DIEGO
PA 525 B ST, STE 1900, SAN DIEGO, CA 92101-4495 USA
SN 0003-2697
EI 1096-0309
J9 ANAL BIOCHEM
JI Anal. Biochem.
PD JUL 1
PY 2017
VL 528
BP 19
EP 25
DI 10.1016/j.ab.2017.04.010
PG 7
WC Biochemical Research Methods; Biochemistry & Molecular Biology;
   Chemistry, Analytical
WE Science Citation Index Expanded (SCI-EXPANDED)
SC Biochemistry & Molecular Biology; Chemistry
GA EV3US
UT WOS:000401685200004
PM 28445706
DA 2023-06-30
ER

PT J
AU Miao, ZL
   Wang, PY
   Zhong, AM
   Yang, MF
   Xu, Q
   Hao, SR
   Hu, XY
AF Miao, Zhuling
   Wang, Peiyu
   Zhong, AiMing
   Yang, Minfeng
   Xu, Qin
   Hao, Shirong
   Hu, Xiaoya
TI Development of a glucose biosensor based on electrodeposited gold
   nanoparticles-polyvinylpyrrolidone-polyaniline nanocomposites
SO JOURNAL OF ELECTROANALYTICAL CHEMISTRY
LA English
DT Article
DE Polyaniline; Gold nanoparticles; PVP; Electrodeposition; Glucose; Sensor
ID DIRECT ELECTRON-TRANSFER; ONE-STEP SYNTHESIS; ELECTROCHEMICAL
   DETERMINATION; FACILE SYNTHESIS; PARTICLE-SIZE; COMPOSITE; OXIDASE;
   CARBON; PERFORMANCE; SENSOR
AB In this work, the fabrication and performances of a glucose biosensor based on the electrodeposited gold nanoparticle-polyvinylpyrrolidone-polyaniline (AuNP-PVP-PANI) nanocomposites have been demonstrated. The nanocomposites were electrodeposited on a glassy carbon electrode (GCE) in a homogeneous three-component solution consisting of aniline, PVP and AuNPs. Glucose oxidase (GOx) was subsequently immobilized on the as-prepared AuNP-PVP-PANI nanocomposites using Nafion as the preventing layer. The electrochemical and electrocatalytic properties of the Nafion/GOx/AuNP-PVP-PANI modified GCE were researched. It exhibited good electrocatalytic performances with a large linear range from 0.05 mM to 2.25 mM, a low detection limit of 1.0 x 10(-5) M (S/N = 3), and a high sensitivity of 9.62 mu A mM(-1) cm(-2). This sensor with excellent stability and reproducibility was also allowed for the detection of glucose in human serum samples with satisfactory results. (C) 2015 Elsevier B.V. All rights reserved.
C1 [Miao, Zhuling; Wang, Peiyu; Yang, Minfeng; Xu, Qin; Hao, Shirong; Hu, Xiaoya] Yangzhou Univ, Coll Chem & Chem Engn, Yangzhou 225002, Jiangsu, Peoples R China.
   [Zhong, AiMing] Yangzhou Polytech Inst, Yangzhou 225127, Jiangsu, Peoples R China.
C3 Yangzhou University
RP Xu, Q (通讯作者)，Yangzhou Univ, Coll Chem & Chem Engn, Yangzhou 225002, Jiangsu, Peoples R China.
EM xuqin@yzu.edu.cn; xyhu@yzu.edu.cn
RI , xuqin/AAK-8466-2020
OI , xuqin/0000-0001-9311-213X
FU NSFC [21275124, 21275125]; Foundation of Jiangsu Educational Bureau
   [12KJB150022]; Yangzhou Environmental Protection Bureau [YHK1410];
   Qinglan Project of Jiangsu Province [11KJB150019]; State Key Laboratory
   of Analytical Chemistry for Life Science [SKLACLS1414]; Yangzhou
   University; PAPD
FX The authors gratefully acknowledge NSFC (21275124 and 21275125), the
   Foundation of Jiangsu Educational Bureau (12KJB150022), the Yangzhou
   Environmental Protection Bureau (YHK1410), the Qinglan Project of
   Jiangsu Province (11KJB150019), the Open Project of State Key Laboratory
   of Analytical Chemistry for Life Science (SKLACLS1414), the high-end
   talent project of Yangzhou University, and the project funded by the
   PAPD.
CR Cao XD, 2013, J ELECTROANAL CHEM, V697, P10, DOI 10.1016/j.jelechem.2013.03.001
   Chen XJ, 2014, ELECTROANAL, V26, P1513, DOI 10.1002/elan.201400080
   Das AK, 2015, J ELECTROANAL CHEM, V739, P10, DOI 10.1016/j.jelechem.2014.12.018
   Dhand C, 2010, THIN SOLID FILMS, V519, P1145, DOI 10.1016/j.tsf.2010.08.059
   Dhumale VA, 2012, MATER EXPRESS, V2, P311, DOI 10.1166/mex.2012.1082
   Ding LH, 2015, J ELECTROANAL CHEM, V736, P83, DOI 10.1016/j.jelechem.2014.11.001
   FAN ZH, 1992, ANAL CHEM, V64, P1304, DOI 10.1021/ac00035a019
   Feng XO, 2006, NANOTECHNOLOGY, V17, P3578, DOI 10.1088/0957-4484/17/14/037
   FRENS G, 1973, NATURE-PHYS SCI, V241, P20, DOI 10.1038/physci241020a0
   Gangwar RK, 2012, MAT SCI ENG C-MATER, V32, P2659, DOI 10.1016/j.msec.2012.07.022
   Gao Y, 2009, J PHYS CHEM C, V113, P15175, DOI 10.1021/jp904788d
   Ghani S, 2015, MAT SCI SEMICON PROC, V31, P588, DOI 10.1016/j.mssp.2014.12.060
   Hamelin A, 1996, J ELECTROANAL CHEM, V407, P1, DOI 10.1016/0022-0728(95)04499-X
   Homma T, 2014, J ELECTROANAL CHEM, V712, P119, DOI 10.1016/j.jelechem.2013.11.009
   Huang JX, 2003, J AM CHEM SOC, V125, P314, DOI 10.1021/ja028371y
   Huang KJ, 2014, SENSOR ACTUAT B-CHEM, V194, P303, DOI 10.1016/j.snb.2013.12.106
   Jiang XB, 2015, J ELECTROANAL CHEM, V744, P95, DOI 10.1016/j.jelechem.2015.03.001
   Jiao LS, 2006, J SOLID STATE ELECTR, V10, P886, DOI 10.1007/s10008-005-0021-y
   Kausaite-Minkstimiene A, 2010, BIOSENS BIOELECTRON, V26, P790, DOI 10.1016/j.bios.2010.06.023
   Kellenberger A, 2014, INT J ELECTROCHEM SC, V9, P6821
   Liang B, 2015, ELECTROCHEM COMMUN, V50, P1, DOI 10.1016/j.elecom.2014.10.016
   Liu SQ, 2003, BIOSENS BIOELECTRON, V19, P177, DOI 10.1016/S0956-5663(03)00172-6
   Lu J, 2007, CHEM MATER, V19, P6240, DOI 10.1021/cm702133u
   Maiti S, 2013, EXPRESS POLYM LETT, V7, P505, DOI 10.3144/expresspolymlett.2013.47
   Mazeiko V, 2013, SENSOR ACTUAT B-CHEM, V189, P187, DOI 10.1016/j.snb.2013.03.140
   Murugesan R, 2004, MATER CHEM PHYS, V85, P184, DOI 10.1016/j.matchemphys.2004.01.006
   PAPANASTASIOU G, 1989, ANAL CHIM ACTA, V222, P189, DOI 10.1016/S0003-2670(00)81892-9
   Park HH, 2014, COLLOID POLYM SCI, V292, P411, DOI 10.1007/s00396-013-3071-1
   Patil DS, 2014, J ELECTROANAL CHEM, V724, P21, DOI 10.1016/j.jelechem.2014.04.006
   Peng XY, 2009, ELECTROCHIM ACTA, V54, P6172, DOI 10.1016/j.electacta.2009.05.075
   Ping Z, 1997, J CHEM SOC FARADAY T, V93, P121, DOI 10.1039/a604620g
   Seoudi R, 2010, PHYSICA B, V405, P906, DOI 10.1016/j.physb.2009.10.012
   Song JX, 2010, J SOLID STATE ELECTR, V14, P1915, DOI 10.1007/s10008-010-1024-x
   Sophia J, 2015, J ELECTROANAL CHEM, V739, P115, DOI 10.1016/j.jelechem.2014.12.021
   Spain E, 2013, J ELECTROANAL CHEM, V711, P38, DOI 10.1016/j.jelechem.2013.08.023
   Su YH, 2008, BIOTECHNOL PROGR, V24, P262, DOI 10.1021/bp070256+
   Tang JH, 2014, MATER SCI ENG B-ADV, V186, P26, DOI 10.1016/j.mseb.2014.02.003
   Traina M, 2007, J APPL POLYM SCI, V106, P2065, DOI 10.1002/app.26444
   Wang AJ, 2010, MICROCHIM ACTA, V171, P431, DOI 10.1007/s00604-010-0452-8
   Wooten M, 2014, ANAL CHEM, V86, P752, DOI 10.1021/ac403250w
   Xian YZ, 2006, BIOSENS BIOELECTRON, V21, P1996, DOI 10.1016/j.bios.2005.09.014
   Xu Q, 2014, SENSOR ACTUAT B-CHEM, V190, P562, DOI 10.1016/j.snb.2013.09.049
   Xu Q, 2011, MICROCHIM ACTA, V173, P323, DOI 10.1007/s00604-011-0562-y
   Xu Q, 2010, REACT FUNCT POLYM, V70, P663, DOI 10.1016/j.reactfunctpolym.2010.05.012
   Yang LM, 2012, TALANTA, V89, P136, DOI 10.1016/j.talanta.2011.12.002
   Yang ZJ, 2014, BIOSENS BIOELECTRON, V54, P528, DOI 10.1016/j.bios.2013.11.043
   Yu ZH, 2015, ELECTROCATALYSIS-US, V6, P341, DOI 10.1007/s12678-015-0249-y
   Zarei K, 2015, J ELECTROANAL CHEM, V749, P10, DOI 10.1016/j.jelechem.2015.04.027
   Zhang L, 2015, J MATER CHEM B, V3, P1116, DOI 10.1039/c4tb01604a
   Zhao M, 2009, J PHYS CHEM C, V113, P4987, DOI 10.1021/jp807621y
   Zhao RX, 2015, ELECTROCHIM ACTA, V163, P64, DOI 10.1016/j.electacta.2015.02.098
   Zhu J, 2015, SENSOR ACTUAT B-CHEM, V221, P450, DOI 10.1016/j.snb.2015.06.131
NR 52
TC 58
Z9 58
U1 6
U2 112
PU ELSEVIER SCIENCE SA
PI LAUSANNE
PA PO BOX 564, 1001 LAUSANNE, SWITZERLAND
SN 1572-6657
EI 1873-2569
J9 J ELECTROANAL CHEM
JI J. Electroanal. Chem.
PD NOV 1
PY 2015
VL 756
BP 153
EP 160
DI 10.1016/j.jelechem.2015.08.025
PG 8
WC Chemistry, Analytical; Electrochemistry
WE Science Citation Index Expanded (SCI-EXPANDED)
SC Chemistry; Electrochemistry
GA CV4YM
UT WOS:000364272400020
DA 2023-06-30
ER

PT J
AU Adabi, M
   Saber, R
   Faridi-Majidi, R
   Faridbod, F
AF Adabi, Mandi
   Saber, Reza
   Faridi-Majidi, Reza
   Faridbod, Farnoush
TI Performance of electrodes synthesized with polyacrylonitrile-based
   carbon nanofibers for application in electrochemical sensors and
   biosensors
SO MATERIALS SCIENCE & ENGINEERING C-MATERIALS FOR BIOLOGICAL APPLICATIONS
LA English
DT Article
DE CNF; Electrospinning; Electrode; Biosensor; PAN
ID ARTIFICIAL NEURAL-NETWORKS; ELECTROSPINNING PROCESS; GLUCOSE BIOSENSOR;
   FABRICATION; DIAMETER; NANOPARTICLES; PARAMETERS; COMPOSITE; OXIDASE;
   FIBERS
AB The purpose of this work was to investigate the performance of electrodes synthesized with Polyacrylonitrile-based carbon nanofibers (PAN-based CNFs). The homogenous PAN solutions with different concentrations were prepared and electrospun to acquire PAN nanofibers and then CNFs were fabricated by heat treatment. The effective parameters for the production of electrospun CNF electrode were investigated. Scanning electron microscopy (SEM) was used to characterize electrospun nanofibers. Cyclic voltammetry was applied to investigate the changes of behavior of electrospun CNF electrodes with different diameters. The structure of CNFs was also evaluated via X-ray diffraction (XRD) and Raman spectroscopy. The results exhibited that diameter of nanofibers reduced with decreasing polymer concentration and applied voltage and increasing tip-to-collector distance, while feeding rate did not have significant effect on nanofiber diameter. The investigations of electrochemical behavior also demonstrated that cyclic voltammetric response improved as diameter of CNFs electrode decreased. (C) 2014 Elsevier BA/. All rights reserved.
C1 [Adabi, Mandi; Saber, Reza; Faridi-Majidi, Reza] Univ Tehran Med Sci, Sch Adv Technol Med, Dept Med Nanotechnol, Tehran, Iran.
   [Saber, Reza; Faridi-Majidi, Reza] Univ Tehran, Fac Chem, Ctr Excellence Electrochem, Tehran, Iran.
   [Faridbod, Farnoush] Univ Tehran Med Sci, RCSTIM, Tehran, Iran.
C3 Tehran University of Medical Sciences; University of Tehran; Tehran
   University of Medical Sciences
RP Faridi-Majidi, R (通讯作者)，Univ Tehran Med Sci, Sch Adv Technol Med, Dept Med Nanotechnol, Tehran, Iran.
EM refaridi@sina.tums.ac.ir
RI Ganjali, Mohammad Reza/C-7640-2009; Faridbod, Farnoush/C-8793-2009
OI Adabi, Mahdi/0000-0002-7168-3705; saber, reza/0000-0003-0993-3520
FU Tehran University of Medical Sciences (TUMS) [92-01-87-22097]
FX This project was supported by Tehran University of Medical Sciences
   (TUMS), grant No. 92-01-87-22097.
CR Amani A, 2010, PHARM RES-DORD, V27, P37, DOI 10.1007/s11095-009-0004-2
   Arumugam PU, 2009, BIOSENS BIOELECTRON, V24, P2818, DOI 10.1016/j.bios.2009.02.009
   Arvinte A, 2007, ELECTROANAL, V19, P1455, DOI 10.1002/elan.200703879
   Bhardwaj N, 2010, BIOTECHNOL ADV, V28, P325, DOI 10.1016/j.biotechadv.2010.01.004
   Bognitzki M, 2001, ADV MATER, V13, P70, DOI 10.1002/1521-4095(200101)13:1<70::AID-ADMA70>3.3.CO;2-8
   Bordjiba T, 2008, ADV MATER, V20, P815, DOI 10.1002/adma.200701498
   Costolo MA, 2008, NANOTECHNOLOGY, V19, DOI 10.1088/0957-4484/19/03/035707
   Cuia K., 2011, SENSOR ACTUAT B-CHEM, V160, P435
   Faridi-Majidi R, 2007, J APPL POLYM SCI, V105, P1351, DOI 10.1002/app.26230
   Faridi-Majidi R, 2012, J APPL POLYM SCI, V124, P1589, DOI 10.1002/app.35170
   Ghica ME, 2009, SENSOR ACTUAT B-CHEM, V142, P308, DOI 10.1016/j.snb.2009.08.012
   Gibson PW, 1999, AICHE J, V45, P190, DOI 10.1002/aic.690450116
   Guo F, 2011, COLLOID SURFACE B, V86, P140, DOI 10.1016/j.colsurfb.2011.03.032
   Guo QH, 2012, SENSOR ACTUAT B-CHEM, V163, P179, DOI 10.1016/j.snb.2012.01.032
   He CX, 2012, SENSOR ACTUAT B-CHEM, V166, P802, DOI 10.1016/j.snb.2012.03.081
   Huang JS, 2010, ANAL METHODS-UK, V2, P202, DOI 10.1039/b9ay00312f
   Hwang ET, 2011, J MATER CHEM, V21, P5215, DOI 10.1039/c0jm02969f
   Inagaki M, 2012, ADV MATER, V24, P2547, DOI 10.1002/adma.201104940
   Jarusuwannapoom T, 2005, EUR POLYM J, V41, P409, DOI 10.1016/j.eurpolymj.2004.10.010
   Ji LW, 2010, ELECTROCHIM ACTA, V55, P1605, DOI 10.1016/j.electacta.2009.10.033
   Jia NQ, 2007, ELECTROCHEM COMMUN, V9, P233, DOI 10.1016/j.elecom.2006.08.050
   Jia YT, 2007, CARBOHYD POLYM, V67, P403, DOI 10.1016/j.carbpol.2006.06.010
   Ki CS, 2005, POLYMER, V46, P5094, DOI 10.1016/j.polymer.2005.04.040
   Li MY, 2006, BIOMATERIALS, V27, P2705, DOI 10.1016/j.biomaterials.2005.11.037
   Lin Z, 2011, J SOLID STATE ELECTR, V15, P1287, DOI 10.1007/s10008-010-1218-2
   Liu Y, 2008, ELECTROANAL, V20, P1708, DOI 10.1002/elan.200804242
   Marken F, 2001, ELECTROCHEM COMMUN, V3, P177, DOI 10.1016/S1388-2481(01)00132-1
   Mirzaei E, 2012, J APPL POLYM SCI, V125, P1910, DOI 10.1002/app.36319
   Nair S, 2007, BIOMACROMOLECULES, V8, P1266, DOI 10.1021/bm061004k
   Nataraj SK, 2012, PROG POLYM SCI, V37, P487, DOI 10.1016/j.progpolymsci.2011.07.001
   Park SJ, 2008, B KOREAN CHEM SOC, V29, P777
   Ramakrishna S, 2005, INTRODUCTION TO ELECTROSPINNING AND NANOFIBERS, P1, DOI 10.1142/9789812567611
   Sawada K, 2012, J BIOSCI BIOENG, V114, P204, DOI 10.1016/j.jbiosc.2012.03.017
   Tan SH, 2005, POLYMER, V46, P6128, DOI 10.1016/j.polymer.2005.05.068
   Tang XF, 2011, TALANTA, V83, P1410, DOI 10.1016/j.talanta.2010.11.019
   Thompson CJ, 2007, POLYMER, V48, P6913, DOI 10.1016/j.polymer.2007.09.017
   Torres-Giner S, 2008, FOOD HYDROCOLLOID, V22, P601, DOI 10.1016/j.foodhyd.2007.02.005
   Vamvakaki V, 2006, ANAL CHEM, V78, P5538, DOI 10.1021/ac060551t
   Wu LN, 2007, TALANTA, V74, P387, DOI 10.1016/j.talanta.2007.09.023
   Xiang CL, 2008, ELECTROCHEM COMMUN, V10, P38, DOI 10.1016/j.elecom.2007.10.030
   Xuyen NT, 2007, J PHYS CHEM B, V111, P11350, DOI 10.1021/jp075541q
   Zhao SL, 2004, J APPL POLYM SCI, V91, P242, DOI 10.1002/app.13196
   Ziabari M, 2010, KOREAN J CHEM ENG, V27, P340, DOI 10.1007/s11814-009-0309-1
NR 43
TC 62
Z9 62
U1 0
U2 129
PU ELSEVIER SCIENCE BV
PI AMSTERDAM
PA PO BOX 211, 1000 AE AMSTERDAM, NETHERLANDS
SN 0928-4931
EI 1873-0191
J9 MAT SCI ENG C-MATER
JI Mater. Sci. Eng. C-Mater. Biol. Appl.
PD MAR 1
PY 2015
VL 48
BP 673
EP 678
DI 10.1016/j.msec.2014.12.051
PG 6
WC Materials Science, Biomaterials
WE Science Citation Index Expanded (SCI-EXPANDED)
SC Materials Science
GA CA2PE
UT WOS:000348749200082
PM 25579970
DA 2023-06-30
ER

PT J
AU Hao, N
   Hua, R
   Zhang, K
   Lu, JW
   Wang, K
AF Hao, Nan
   Hua, Rong
   Zhang, Kai
   Lu, Jinwen
   Wang, Kun
TI A Sunlight Powered Portable Photoelectrochemical Biosensor Based on a
   Potentiometric Resolve Ratiometric Principle
SO ANALYTICAL CHEMISTRY
LA English
DT Article
ID SIGNAL-AMPLIFICATION; QUANTUM-DOTS; SENSING PLATFORM; ENERGY-TRANSFER;
   IMMUNOASSAY; DNA; NANOPARTICLES; BIOANALYSIS; MECHANISM; MICRORNA
AB As a new analysis tool, photoelectrochemical (PEC) biosensors have been widely studied in recent years. However, common PEC biosensors usually require a highly stable light source to excite the electrical signal and an electrochemical workstation to collect and process the signal data, which limited the development of portable PEC devices. Herein, we propose the design of a sunlight powered portable PEC biosensor that uses sunlight as the light source. The sunlight intensity changes over time and weather and results in varied background PEC currents. To eliminate the interference caused by unstable excitation light, the potentiometric resolve ratiometric principle was introduced. Coupled with a miniature electrochemical workstation and a laptop, a sensitive and portable PEC sensing platform was successfully developed. The detection may be achieved under the irradiation of sunlight and will no longer need an extra light source. In a proof of concept experiment, this platform was successfully applied in aflatoxin B1 analysis, which was promising in the development of portable biosensors.
C1 [Hao, Nan; Hua, Rong; Lu, Jinwen; Wang, Kun] Jiangsu Univ, Sch Chem & Chem Engn, Zhenjiang 212013, Peoples R China.
   [Wang, Kun] Qingdao Univ Sci & Technol, Coll Chem & Mol Engn, Minist Educ, Key Lab Sensor Anal Tumor Marker, Qingdao 266042, Peoples R China.
   [Zhang, Kai] Jiangsu Inst Nucl Med, Jiangsu Key Lab Mol Nucl Med, Minist Hlth, Key Lab Nucl Med, Wuxi 214063, Jiangsu, Peoples R China.
C3 Jiangsu University; Qingdao University of Science & Technology
RP Wang, K (通讯作者)，Jiangsu Univ, Sch Chem & Chem Engn, Zhenjiang 212013, Peoples R China.; Wang, K (通讯作者)，Qingdao Univ Sci & Technol, Coll Chem & Mol Engn, Minist Educ, Key Lab Sensor Anal Tumor Marker, Qingdao 266042, Peoples R China.
EM wangkun@ujs.edu.cn
RI Zhang, Kai/AGI-6985-2022
OI Zhang, Kai/0000-0002-7021-5395; hao, nan/0000-0002-2581-4217
FU National Natural Science Foundation of China [21876068, 21505055,
   21675066]; Natural Science Foundation of Jiangsu Province [BK20150486];
   China Postdoctoral Science Foundation [2017M621652]; Special Foundation
   of China Postdoctoral [2018T110456]; Postdoctoral Science Foundation
   funded project of Jiangsu province [1701075C]; Foundation of Jiangsu
   University [15JDG145]; Foundation of Key Laboratory of Sensor Analysis
   of Tumor Marker, Ministry of Education, Qingdao University of Science
   and Technology [SATM201807]
FX This work was supported by the National Natural Science Foundation of
   China (Nos. 21876068, 21505055, and 21675066), the Natural Science
   Foundation of Jiangsu Province (No.BK20150486), the China Postdoctoral
   Science Foundation funded project (2017M621652), the Special Foundation
   of China Postdoctoral (2018T110456), the Postdoctoral Science Foundation
   funded project of Jiangsu province (1701075C), the Foundation of Jiangsu
   University (15JDG145), and the Foundation of Key Laboratory of Sensor
   Analysis of Tumor Marker, Ministry of Education, Qingdao University of
   Science and Technology (No. SATM201807).
CR Dang XM, 2018, MICROCHIM ACTA, V185, DOI 10.1007/s00604-018-2877-4
   Devadoss A, 2015, J PHOTOCH PHOTOBIO C, V24, P43, DOI 10.1016/j.jphotochemrev.2015.06.002
   Ding CF, 2010, CHEM COMMUN, V46, P7990, DOI 10.1039/c0cc01507e
   Du XJ, 2018, SENSOR ACTUAT B-CHEM, V259, P316, DOI 10.1016/j.snb.2017.12.065
   Ge SG, 2017, ACS APPL MATER INTER, V9, P6670, DOI 10.1021/acsami.6b11966
   Goud KY, 2016, SENSOR ACTUAT B-CHEM, V235, P466, DOI 10.1016/j.snb.2016.05.112
   Hao N, 2018, BIOSENS BIOELECTRON, V101, P14, DOI 10.1016/j.bios.2017.10.014
   Hao Q, 2016, CHEM SCI, V7, P774, DOI 10.1039/c5sc03336e
   Hou T, 2016, BIOSENS BIOELECTRON, V75, P359, DOI 10.1016/j.bios.2015.08.063
   Hu T, 2018, ANAL CHEM, V90, P6096, DOI 10.1021/acs.analchem.8b00093
   Hua R, 2018, BIOSENS BIOELECTRON, V106, P57, DOI 10.1016/j.bios.2018.01.053
   Lan FF, 2016, BIOSENS BIOELECTRON, V79, P416, DOI 10.1016/j.bios.2015.12.019
   Li J, 2018, SENSOR ACTUAT B-CHEM, V262, P282, DOI 10.1016/j.snb.2018.01.199
   Li RY, 2017, ACS APPL MATER INTER, V9, P22289, DOI 10.1021/acsami.7b06107
   Lv YQ, 2018, J AM CHEM SOC, V140, P2801, DOI 10.1021/jacs.8b00515
   Ma ZY, 2016, ANAL CHEM, V88, P3864, DOI 10.1021/acs.analchem.6b00012
   Pang XH, 2017, ANAL CHEM, V89, P7950, DOI 10.1021/acs.analchem.7b01038
   Qileng AR, 2018, BIOSENS BIOELECTRON, V106, P219, DOI 10.1016/j.bios.2018.02.004
   Shang MX, 2018, SENSOR ACTUAT B-CHEM, V266, P71, DOI 10.1016/j.snb.2018.03.117
   Shu J, 2017, CHEM-ASIAN J, V12, P2780, DOI 10.1002/asia.201701229
   Shu J, 2016, ANAL CHEM, V88, P2958, DOI 10.1021/acs.analchem.6b00262
   SIVULA K, 2016, NAT REV MATER, V1, DOI DOI 10.1038/NATREVMATS.2015.10
   Sun B, 2014, BIOSENS BIOELECTRON, V51, P164, DOI 10.1016/j.bios.2013.07.027
   Wang B, 2018, SENSOR ACTUAT B-CHEM, V254, P159, DOI 10.1016/j.snb.2017.07.078
   Wang PP, 2013, CHEM COMMUN, V49, P3294, DOI 10.1039/c3cc00149k
   Xia YY, 2016, BIOSENS BIOELECTRON, V77, P774, DOI 10.1016/j.bios.2015.10.032
   Xin YM, 2017, CHEM COMMUN, V53, P8898, DOI 10.1039/c7cc05126c
   Yan K, 2014, BIOSENS BIOELECTRON, V53, P301, DOI 10.1016/j.bios.2013.09.073
   Ye C, 2017, ANAL CHEM, V89, P11697, DOI 10.1021/acs.analchem.7b03150
   Zeng XX, 2014, ACS APPL MATER INTER, V6, P16197, DOI 10.1021/am5043164
   Zhang L, 2018, ACS APPL MATER INTER, V10, P3372, DOI 10.1021/acsami.7b17647
   Zhang Y, 2017, CHEM COMMUN, V53, P5810, DOI 10.1039/c7cc01582h
   Zhao M, 2015, ANAL CHEM, V87, P12340, DOI 10.1021/acs.analchem.5b03721
   Zhao WW, 2017, BIOSENS BIOELECTRON, V92, P294, DOI 10.1016/j.bios.2016.11.009
   Zhao WW, 2015, CHEM SOC REV, V44, P729, DOI 10.1039/c4cs00228h
   Zhao WW, 2014, CHEM REV, V114, P7421, DOI 10.1021/cr500100j
   Zhao WW, 2014, ELECTROCHEM COMMUN, V38, P40, DOI 10.1016/j.elecom.2013.10.035
   Zheng YN, 2017, ANAL CHEM, V89, P9445, DOI 10.1021/acs.analchem.7b02270
   Zhou SW, 2014, ANAL CHEM, V86, P11680, DOI 10.1021/ac502969x
   Zhuang JY, 2015, ACS APPL MATER INTER, V7, P8330, DOI 10.1021/acsami.5b01923
NR 40
TC 35
Z9 35
U1 20
U2 222
PU AMER CHEMICAL SOC
PI WASHINGTON
PA 1155 16TH ST, NW, WASHINGTON, DC 20036 USA
SN 0003-2700
EI 1520-6882
J9 ANAL CHEM
JI Anal. Chem.
PD NOV 20
PY 2018
VL 90
IS 22
BP 13207
EP 13211
DI 10.1021/acs.analchem.8b03218
PG 5
WC Chemistry, Analytical
WE Science Citation Index Expanded (SCI-EXPANDED)
SC Chemistry
GA HB7GS
UT WOS:000451246100012
PM 30272953
DA 2023-06-30
ER

PT J
AU Lv, XY
   Zhong, FR
   Jia, ZH
   Chen, LL
   Ma, J
   Zhang, HY
   Cao, ZQ
   Zhou, J
AF Lv, Xiaoyi
   Zhong, Furu
   Jia, Zhenhong
   Chen, Liangliang
   Ma, Ji
   Zhang, Hongyan
   Cao, Zhuangqi
   Zhou, Jun
TI Development of silicon-on-insulator-based nanoporous silicon photonic
   crystals for label-free DNA detection
SO OPTICAL ENGINEERING
LA English
DT Article
DE photonic crystal; silicon-on-insulator; porous silicon; optical sensor
ID WAVE-GUIDE; BIOSENSOR; RESONATOR
AB We fabricated a one-dimensional nanoporous silicon photonic crystal on a silicon insulator substrate by a cost-effective electrochemical method as an optical biosensor for the detection of DNA hybridization. In the first step, a transfer matrix method was used to calculate the corresponding reflectivity spectrum for the design of nanoporous silicon photonic crystals. Then silicon-on-insulator-based photonic crystals were prepared by a novel simple electrochemical etching. Genes were hybridized inside the porous silicon (PS) pores by aminopropyltriethoxysilane and glutaraldehyde and detected through frequency resolved reflectance measurements. A detection sensitivity of 17.445 nm/mu M is demonstrated with good specific detection. The linear response range covers a concentration range of antifreeze protein gene from 0.625 to 10.000 mu M. This high responsivity indicates that the silicon-on-insulator-based PS photonic crystal has significant potential for application in biological micro-electro-mechanical-systems technologies. (C) 2013 Society of Photo-Optical Instrumentation Engineers (SPIE)
C1 [Lv, Xiaoyi; Jia, Zhenhong; Zhang, Hongyan] Xinjiang Univ, Coll Informat Sci & Engn, Urumqi 830046, Peoples R China.
   [Zhong, Furu] Shihezi Univ, Coll Informat Sci & Technol, Shihezi 832003, Peoples R China.
   [Chen, Liangliang; Ma, Ji] Xinjiang Univ, Coll Life Sci & Technol, Urumqi 830046, Peoples R China.
   [Cao, Zhuangqi] Shanghai Jiao Tong Univ, Dept Phys, Shanghai 200240, Peoples R China.
   [Zhou, Jun] Ningbo Univ, Dept Phys, Ningbo 315211, Zhejiang, Peoples R China.
C3 Xinjiang University; Shihezi University; Xinjiang University; Shanghai
   Jiao Tong University; Ningbo University
RP Lv, XY (通讯作者)，Xinjiang Univ, Coll Informat Sci & Engn, Urumqi 830046, Peoples R China.
EM jzhh@xju.edu.cn
OI Zhang, Hongyan/0000-0003-0221-016X
FU National Science Foundation of China [11264038, 61265009]; Research
   Foundation for the Doctoral Program of Chinese Universities
   [20116501110003]; Xinjiang Science and Technology Project [201291109,
   2012211B01]
FX This work was supported by the National Science Foundation of China
   (Nos. 11264038 and 61265009), the Research Foundation for the Doctoral
   Program of Chinese Universities (No. 20116501110003), and the Xinjiang
   Science and Technology Project (Nos. 201291109 and 2012211B01).
CR Azodi M, 2011, J MOL CATAL B-ENZYM, V69, P154, DOI 10.1016/j.molcatb.2011.01.011
   Canning J, 2008, PROC SPIE, V7004, DOI 10.1117/12.785783
   Chakravarty S, 2012, BIOSENS BIOELECTRON, V38, P170, DOI 10.1016/j.bios.2012.05.016
   De Vos K, 2009, BIOSENS BIOELECTRON, V24, P2528, DOI 10.1016/j.bios.2009.01.009
   Del Villar I, 2006, OPT ENG, V45, DOI 10.1117/1.2360174
   Dorfner DF, 2008, APPL PHYS LETT, V93, DOI 10.1063/1.3009203
   Endo T, 2005, ANAL CHEM, V77, P6976, DOI 10.1021/ac0513459
   Gan QQ, 2009, OPT EXPRESS, V17, P20747, DOI 10.1364/OE.17.020747
   Giovannozzi AM, 2011, BIOSENS BIOELECTRON, V28, P320, DOI 10.1016/j.bios.2011.07.046
   Kim YI, 2008, SENSOR ACTUAT A-PHYS, V143, P279, DOI 10.1016/j.sna.2007.11.014
   Luff BJ, 1998, J LIGHTWAVE TECHNOL, V16, P583, DOI 10.1109/50.664067
   Lv XY, 2013, BIOSENS BIOELECTRON, V39, P329, DOI 10.1016/j.bios.2012.07.047
   Lv XY, 2011, APPL SURF SCI, V257, P1906, DOI 10.1016/j.apsusc.2010.09.024
   Ouyang H, 2005, ADV FUNCT MATER, V15, P1851, DOI 10.1002/adfm.200500218
   Rong G, 2008, BIOSENS BIOELECTRON, V23, P1572, DOI 10.1016/j.bios.2008.01.017
   Rong GG, 2008, APPL PHYS LETT, V93, DOI 10.1063/1.3005620
   Shang YL, 2010, BIOSENS BIOELECTRON, V25, P1056, DOI 10.1016/j.bios.2009.09.029
   Skivesen N, 2007, OPT EXPRESS, V15, P3169, DOI 10.1364/OE.15.003169
   Wei X, 2011, OPT EXPRESS, V19, P11330, DOI 10.1364/OE.19.011330
   Yan RJ, 2009, LAB CHIP, V9, P2163, DOI 10.1039/b902111f
   Zhong FR, 2012, OPT ENG, V51, DOI 10.1117/1.OE.51.4.040502
NR 21
TC 4
Z9 4
U1 3
U2 50
PU SPIE-SOC PHOTO-OPTICAL INSTRUMENTATION ENGINEERS
PI BELLINGHAM
PA 1000 20TH ST, PO BOX 10, BELLINGHAM, WA 98225 USA
SN 0091-3286
J9 OPT ENG
JI Opt. Eng.
PD JUN
PY 2013
VL 52
IS 6
AR 064401
DI 10.1117/1.OE.52.6.064401
PG 5
WC Optics
WE Science Citation Index Expanded (SCI-EXPANDED)
SC Optics
GA 186WP
UT WOS:000322077000019
DA 2023-06-30
ER

PT J
AU Wang, YT
   Yu, L
   Wang, J
   Lou, L
   Du, WJ
   Zhu, ZQ
   Peng, H
   Zhu, JZ
AF Wang, Y. T.
   Yu, L.
   Wang, J.
   Lou, L.
   Du, W. J.
   Zhu, Z. Q.
   Peng, H.
   Zhu, J. Z.
TI A novel L-lactate sensor based on enzyme electrode modified with ZnO
   nanoparticles and multiwall carbon nanotubes
SO JOURNAL OF ELECTROANALYTICAL CHEMISTRY
LA English
DT Article
DE L-Lactate; Biosensors; Electrochemical method; ZnO nanoparticles; CNTs
ID BIOSENSOR; IMMOBILIZATION; TIO2
AB A highly sensitive and stable I.-lactate sensor based on the synergic action of multi-wall carbon nanotube (MWCNTs) and ZnO nanoparticles has been developed. The unique sandwich-like layer structure (PDDA/LOD/ZnO/MWCNTs) provides a favorable microenvironment to keep the bioactivity of LOD and prevent enzyme molecule leakage. Therefore, the proposed L.-lactate biosensor exhibited good analytical performances including high sensitivity and selectivity with satisfactory stability to amperometric determination of L-lactate. The results indicated that the proposed PDDA/LOD/ZnO/MWCNTs film was an attractive matrix for the immobilization of LOD enzymes to fabricate biosensors. (C) 2011 Elsevier B.V. All rights reserved.
C1 [Wang, Y. T.; Yu, L.; Wang, J.; Lou, L.; Du, W. J.; Zhu, Z. Q.; Peng, H.; Zhu, J. Z.] E China Normal Univ, Inst Adv Interdisciplinary Res, Shanghai 200062, Peoples R China.
C3 East China Normal University
RP Zhu, JZ (通讯作者)，E China Normal Univ, Inst Adv Interdisciplinary Res, 3663 N Zhongshan Rd, Shanghai 200062, Peoples R China.
EM jzzhu714@163.com
RI Peng, Hui/P-2705-2014; Peng, Hui/HHY-8223-2022
OI Peng, Hui/0000-0002-9062-2799
FU National Natural Science Foundation of China [60976004]; Shanghai
   Municipal Commission for Science and Technology [09JC1405300]
FX The project is supported by National Natural Science Foundation of China
   (60976004), and Shanghai Municipal Commission for Science and Technology
   (09JC1405300).
CR Chen HD, 2008, ANALYST, V133, P1182, DOI 10.1039/b805334k
   CLARK LC, 1962, ANN NY ACAD SCI, V102, P29, DOI 10.1111/j.1749-6632.1962.tb13623.x
   Du D., 2011, J MATER CHEM, P1532
   Gupta V, 2010, THIN SOLID FILMS, V519, P1141, DOI 10.1016/j.tsf.2010.08.058
   JOHNSON PR, 1982, ANAL CHEM, V54, P2247, DOI 10.1021/ac00250a025
   Lei Y, 2011, COLLOID SURFACE B, V82, P168, DOI 10.1016/j.colsurfb.2010.08.034
   Li F, 2010, BIOSENS BIOELECTRON, V25, P2244, DOI 10.1016/j.bios.2010.03.006
   Liang Q, 2001, CARBON, V39, P897, DOI 10.1016/S0008-6223(00)00193-7
   Qin X, 2010, SENSOR ACTUAT B-CHEM, V147, P593, DOI 10.1016/j.snb.2010.03.010
   Qureshi A, 2010, DIAM RELAT MATER, V19, P457, DOI 10.1016/j.diamond.2010.01.012
   Syamsul N. S. B. M., 2010, Proceedings 2010 International Conference on Enabling Science and Nanotechnology (ESciNano 2010), DOI 10.1109/ESCINANO.2010.5701029
   Talasniemi JP, 2008, CLIN BIOCHEM, V41, P1099, DOI 10.1016/j.clinbiochem.2008.06.011
   Topoglidis E, 2001, J ELECTROANAL CHEM, V517, P20, DOI 10.1016/S0022-0728(01)00673-8
   Wang J, 1997, ANAL CHEM, V69, P3124, DOI 10.1021/ac9702305
   Wang JX, 2006, APPL PHYS LETT, V88, DOI 10.1063/1.2210078
   Wang Q, 2010, MICROCHIM ACTA, V169, P361, DOI 10.1007/s00604-010-0356-7
   WEETAL HH, 1985, BIOTECHNOL BIOENG, V27, P124, DOI 10.1002/bit.260270203
   Wei A, 2006, APPL PHYS LETT, V89, DOI 10.1063/1.2356307
   Zhang FF, 2004, ANAL CHIM ACTA, V519, P155, DOI 10.1016/j.aca.2004.05.070
   Zhang HF, 2011, COLLOID SURFACE B, V82, P532, DOI 10.1016/j.colsurfb.2010.10.012
   Zhang ZJ, 2011, J ELECTROANAL CHEM, V650, P241, DOI 10.1016/j.jelechem.2010.10.016
   Zhao HL, 2011, APPL SURF SCI, V257, P3793, DOI 10.1016/j.apsusc.2010.11.151
   Zhao ZW, 2007, BIOSENS BIOELECTRON, V23, P135, DOI 10.1016/j.bios.2007.03.014
NR 23
TC 26
Z9 27
U1 2
U2 52
PU ELSEVIER SCIENCE SA
PI LAUSANNE
PA PO BOX 564, 1001 LAUSANNE, SWITZERLAND
SN 1572-6657
EI 1873-2569
J9 J ELECTROANAL CHEM
JI J. Electroanal. Chem.
PD OCT 1
PY 2011
VL 661
IS 1
BP 8
EP 12
DI 10.1016/j.jelechem.2011.06.024
PG 5
WC Chemistry, Analytical; Electrochemistry
WE Science Citation Index Expanded (SCI-EXPANDED)
SC Chemistry; Electrochemistry
GA 848XQ
UT WOS:000297088800002
DA 2023-06-30
ER

PT J
AU Arduini, F
AF Arduini, Fabiana
TI Electrochemical paper-based devices: When the simple replacement of the
   support to print ecodesigned electrodes radically improves the features
   of the electrochemical devices
SO CURRENT OPINION IN ELECTROCHEMISTRY
LA English
DT Review
DE Reagent-free; Reservoir; Nanomaterial synthesis; Vertical microfluidics;
   Lateral flow; Office paper; Porous paper; Gas phase; Solid samples;
   Multiple analyses
ID PRUSSIAN BLUE NANOPARTICLES; MICROFLUIDIC PAPER; LOW-COST; SENSOR;
   BIOSENSOR; DESIGN; IONS; H2O2
AB Paper-based electrochemical (bio)sensors have emerged as highly attractive analytical devices for their superior sustain-able features, such as avoiding the use of polyester as support and the reduction of waste, being incinerated after use. How-ever, paper-based electrochemical (bio)sensors have recently demonstrated further advantages, including the simple com-bination with vertical microfluidics and their use as a reservoir to deliver smart electrochemical (bio)sensors able to i) contain the reagents, ii) preconcentrate the target analyte, and iii) synthesize the nanomaterials inside the paper network. Furthermore, these devices have demonstrated their ability to overcome the limitations of the other printed electrochemical sensors in the measurement of entirely liquid samples by detecting the target analyte in the aerosol phase or solid sample, without the additional sampling system. These achievements highlight their valuable and varied advantages in the sensing sector.
C1 [Arduini, Fabiana] Univ Roma Tor Vergata, Dept Chem Sci & Technol, Via Ric Sci, I-00133 Rome, Italy.
   [Arduini, Fabiana] SENSE4MED Srl, Via Bitonto 139, I-00133 Rome, Italy.
C3 University of Rome Tor Vergata
RP Arduini, F (通讯作者)，Univ Roma Tor Vergata, Dept Chem Sci & Technol, Via Ric Sci, I-00133 Rome, Italy.; Arduini, F (通讯作者)，SENSE4MED Srl, Via Bitonto 139, I-00133 Rome, Italy.
EM fabiana.arduini@uniroma2.it
RI Arduini, Fabiana/F-7817-2010
OI Arduini, Fabiana/0000-0001-8990-6922
FU Lazio Innova, Regione Lazio [A0375-2020-3656, POR A0375E0041]
FX This research was funded by Lazio Innova, Regione Lazio, grant number:
   A0375-2020-3656, Project E-Crome POR A0375E0041.
CR Adkins J, 2015, ELECTROPHORESIS, V36, P1811, DOI 10.1002/elps.201500084
   Anastas P.T., 1998, GREEN CHEM THEORY PR
   [Anonymous], 2020, NASDAQ MARKET N 0629
   Arduini F, 2019, BIOSENS BIOELECTRON, V126, P346, DOI 10.1016/j.bios.2018.10.014
   Arduini F, 2012, ELECTROANAL, V24, P581, DOI 10.1002/elan.201100540
   Ataide VN, 2020, ANAL METHODS-UK, V12, P1030, DOI 10.1039/c9ay02350j
   Bagheri N, 2021, ANAL CHEM, V93, P5225, DOI 10.1021/acs.analchem.0c05469
   Baharfar M, 2020, BIOSENS BIOELECTRON, V167, DOI 10.1016/j.bios.2020.112506
   Caratelli V, 2020, BIOSENS BIOELECTRON, V165, DOI 10.1016/j.bios.2020.112411
   Cate DM, 2015, ANAL CHEM, V87, P19, DOI 10.1021/ac503968p
   Cinti S, 2019, NAT PROTOC, V14, P2437, DOI 10.1038/s41596-019-0186-y
   Cinti S, 2018, TALANTA, V187, P59, DOI 10.1016/j.talanta.2018.05.015
   Cinti S, 2018, TALANTA, V179, P186, DOI 10.1016/j.talanta.2017.10.030
   Cinti S, 2017, BIOSENS BIOELECTRON, V93, P46, DOI 10.1016/j.bios.2016.10.091
   Cinti S, 2014, ELECTROCHEM COMMUN, V47, P63, DOI 10.1016/j.elecom.2014.07.018
   Colozza N, 2021, ANAL CHEM, V93, P14369, DOI 10.1021/acs.analchem.1c03363
   Colozza N, 2021, SENSOR ACTUAT B-CHEM, V345, DOI 10.1016/j.snb.2021.130352
   Colozza N, 2020, CHEMELECTROCHEM, V7, P2274, DOI 10.1002/celc.202000330
   Colozza N, 2019, BIOSENS BIOELECTRON, V129, P15, DOI 10.1016/j.bios.2019.01.002
   Cunningham JC, 2016, ACS SENSORS, V1, P40, DOI 10.1021/acssensors.5b00051
   Dossi N, 2013, ELECTROANAL, V25, P2515, DOI 10.1002/elan.201300374
   Dungchai W, 2009, ANAL CHEM, V81, P5821, DOI 10.1021/ac9007573
   Fava EL, 2019, TALANTA, V203, P280, DOI 10.1016/j.talanta.2019.05.081
   Fiore L, 2021, MICROCHEM J, V166, DOI 10.1016/j.microc.2021.106249
   Galuszka A, 2013, TRAC-TREND ANAL CHEM, V50, P78, DOI 10.1016/j.trac.2013.04.010
   Ge SG, 2015, TALANTA, V145, P12, DOI 10.1016/j.talanta.2015.05.008
   Gebretsadik T, 2019, ANALYST, V144, P2467, DOI [10.1039/C8AN02463D, 10.1039/c8an02463d]
   Jemmeli D, 2020, TALANTA, V216, DOI 10.1016/j.talanta.2020.120924
   Khan MS, 2022, CURR OPIN CHEM ENG, V35, DOI 10.1016/j.coche.2021.100733
   Kim S, 2021, ACS SENSORS, V6, P1891, DOI 10.1021/acssensors.1c00235
   Komkova MA, 2017, ANAL CHEM, V89, P6290, DOI 10.1021/acs.analchem.7b01142
   Labroo P, 2014, ANAL CHIM ACTA, V813, P90, DOI 10.1016/j.aca.2014.01.024
   Land KJ, 2019, NAT MICROBIOL, V4, P46, DOI 10.1038/s41564-018-0295-3
   Lee VBC, 2018, ANAL SCI, V34, P7, DOI 10.2116/analsci.34.7
   Liu Hong, 2012, Angew Chem Int Ed Engl, V51, P6925, DOI 10.1002/anie.201202929
   Maier D, 2019, ACS SENSORS, V4, P2945, DOI 10.1021/acssensors.9b01403
   Mazurkiewicz W, 2020, CHEMELECTROCHEM, V7, P2939, DOI 10.1002/celc.202000512
   Meredith NA, 2016, ANALYST, V141, P1874, DOI 10.1039/c5an02572a
   Mettakoonpitak J, 2020, ANAL CHEM, V92, P1439, DOI 10.1021/acs.analchem.9b04632
   Mettakoonpitak J, 2016, ELECTROANAL, V28, P1420, DOI 10.1002/elan.201501143
   Ninwong B, 2020, ACS SENSORS, V5, P3999, DOI 10.1021/acssensors.0c01793
   Noviana E, 2021, CHEM REV, V121, P11835, DOI 10.1021/acs.chemrev.0c01335
   Noviana E, 2020, CURR OPIN ELECTROCHE, V23, P1, DOI 10.1016/j.coelec.2020.02.013
   Noviana E, 2020, ANAL CHIM ACTA, V1116, P70, DOI 10.1016/j.aca.2020.03.013
   Noviana E, 2020, LAB CHIP, V20, P9, DOI 10.1039/c9lc00903e
   Nowak PM, 2021, TRAC-TREND ANAL CHEM, V138, DOI 10.1016/j.trac.2021.116223
   Oh JM, 2015, ANAL METHODS-UK, V7, P7951, DOI 10.1039/c5ay01724f
   Pozuelo M, 2013, BIOSENS BIOELECTRON, V49, P462, DOI 10.1016/j.bios.2013.06.007
   Ricci F, 2005, BIOSENS BIOELECTRON, V21, P389, DOI 10.1016/j.bios.2004.12.001
   Samper IC, 2021, ACS SENSORS, V6, P4067, DOI 10.1021/acssensors.1c01527
   Santhiago M, 2014, ELECTROCHIM ACTA, V130, P771, DOI 10.1016/j.electacta.2014.03.109
   Scida K, 2014, ANAL CHEM, V86, P6501, DOI 10.1021/ac501004a
   Scordo G, 2018, SENSOR ACTUAT B-CHEM, V258, P1015, DOI 10.1016/j.snb.2017.11.134
   Sitnikova NA, 2014, ANAL CHEM, V86, P4131, DOI 10.1021/ac500595v
   Solhi E, 2020, ANAL METHODS-UK, V12, P1398, DOI 10.1039/d0ay00117a
   Srisomwat C, 2021, ANAL CHEM, V93, P2879, DOI 10.1021/acs.analchem.0c04283
   Sun S, 2022, BIOSENS BIOELECTRON, V208, DOI 10.1016/j.bios.2022.114225
   Tang RH, 2022, APPL MATER TODAY, V26, DOI 10.1016/j.apmt.2021.101305
   Thakur A, 2022, NANO ENERGY, V94, DOI 10.1016/j.nanoen.2022.106927
   Tortorich RP, 2018, APPL SCI-BASEL, V8, DOI 10.3390/app8020288
   Wang CC, 2016, ANAL CHEM, V88, P6326, DOI 10.1021/acs.analchem.6b00568
NR 61
TC 5
Z9 5
U1 12
U2 19
PU ELSEVIER
PI AMSTERDAM
PA RADARWEG 29, 1043 NX AMSTERDAM, NETHERLANDS
SN 2451-9103
J9 CURR OPIN ELECTROCHE
JI Curr. Opin. Electrochem.
PD OCT
PY 2022
VL 35
AR 101090
DI 10.1016/j.coelec.2022.101090
EA JUL 2022
PG 8
WC Chemistry, Physical; Electrochemistry; Materials Science,
   Multidisciplinary
WE Science Citation Index Expanded (SCI-EXPANDED)
SC Chemistry; Electrochemistry; Materials Science
GA 5A9YP
UT WOS:000863234700002
DA 2023-06-30
ER

PT J
AU Tran, LT
   Tran, HV
   Dang, HTM
   Huynh, CD
   Mai, TA
AF Luyen Thi Tran
   Hoang Vinh Tran
   Hue Thi Minh Dang
   Chinh Dang Huynh
   Tuan Anh Mai
TI Silver Nanoparticles Decorated Polyaniline Nanowires-Based
   Electrochemical DNA Sensor: Two-step Electrochemical Synthesis
SO JOURNAL OF THE ELECTROCHEMICAL SOCIETY
LA English
DT Article
ID LABEL-FREE; GOLD NANOPARTICLES; CARBON NANOTUBES; GRAPHENE OXIDE;
   BIOSENSOR; NANOCOMPOSITE; ELECTRODES; AMPLIFICATION; IMMUNOSENSOR;
   FABRICATION
AB In this work, silver nanoparticles decorated onto polyaniline nanowires were synthesized site-specifically onto Pt working electrodes (with only 0.8 mm2 area) using a novel, rapid, and effective electrochemical procedure: electropolymerization of PANi NWs and electrodeposition of AgNPs. The complementary properties of PANi NWs and AgNPs were obtained, including high surface area, high electrochemical activity, high biocompatibility, high chemical stability and good adhesion with the electrode surface. Obtained results showed advantages of the electrosynthesis method compared to traditional methods, which have difficulties in binding between modifying materials with electrode surfaces. The sensor surface modification with the PANi NWs/ AgNPs material facilitated the probe DNA immobilization and improved the electrochemical signal of the DNA sensors. The detection limit of the sensors was 2.80 x 10(-15) M. The DNA sensors exhibited advantages including direct detection, high sensitivity, good specificity, and potential miniaturization for development of lab-on-a-chip systems. (C) 2020 The Electrochemical Society ("ECS"). Published on behalf of ECS by IOP Publishing Limited.
C1 [Luyen Thi Tran; Hoang Vinh Tran; Hue Thi Minh Dang; Chinh Dang Huynh] Hanoi Univ Sci & Technol, Sch Chem Engn, Hanoi 100000, Vietnam.
   [Tuan Anh Mai] Natl Ctr Technol Progress, Hanoi 100000, Vietnam.
C3 Hanoi University of Science & Technology (HUST)
RP Tran, LT (通讯作者)，Hanoi Univ Sci & Technol, Sch Chem Engn, Hanoi 100000, Vietnam.
EM luyen.tranthi@hust.edu.vn
RI Tran, Hoang Vinh/F-4994-2013
OI Tran, Hoang Vinh/0000-0003-1777-5526; Huynh Dang,
   Chinh/0000-0001-9714-1384; Tran, Luyen Thi/0000-0002-4738-8810; Dang Thi
   Minh, Hue/0000-0002-0407-0618
FU Vietnam National Foundation for Science and Technology Development
   (NAFOSTED) [104.03-2019.19]
FX This research is supported by Vietnam National Foundation for Science
   and Technology Development (NAFOSTED) under grant number 104.03-2019.19.
CR Abdel Rehim MH, 2016, RSC ADV, V6, P94556, DOI [10.1039/C6RA18748J, DOI 10.1039/C6RA18748J]
   Ayaz S, 2020, MICROCHEM J, V154, DOI 10.1016/j.microc.2019.104586
   Barthwal S, 2017, MATER TODAY-PROC, V4, P5552, DOI 10.1016/j.matpr.2017.06.012
   Bogdanovic U, 2015, ACS APPL MATER INTER, V7, P28393, DOI 10.1021/acsami.5b09145
   Chen SQ, 2018, SENSOR ACTUAT B-CHEM, V262, P860, DOI 10.1016/j.snb.2018.02.093
   Cui FY, 2019, J ELECTROCHEM SOC, V167, DOI 10.1149/2.0252003JES
   Eksin E, 2015, POLYM BULL, V72, P3135, DOI 10.1007/s00289-015-1457-6
   Gogola JL, 2019, J ELECTROANAL CHEM, V842, P140, DOI 10.1016/j.jelechem.2019.04.066
   Gong QJ, 2019, J MATERIOMICS, V5, P313, DOI 10.1016/j.jmat.2019.03.004
   Gupta S, 2018, SENSOR ACTUAT B-CHEM, V274, P85, DOI 10.1016/j.snb.2018.07.131
   Tran HV, 2017, ANAL METHODS-UK, V9, P2696, DOI 10.1039/c7ay00665a
   Hu DD, 2019, J ELECTROCHEM SOC, V166, pB1028, DOI 10.1149/2.1271912jes
   Huang ZC, 2019, J ELECTROCHEM SOC, V166, pB1138, DOI 10.1149/2.0471913jes
   Keteklahijani YZ, 2019, J ELECTROCHEM SOC, V166, pB1415, DOI 10.1149/2.0361915jes
   Kong FY, 2014, BIOSENS BIOELECTRON, V56, P77, DOI 10.1016/j.bios.2013.12.067
   Lei XP, 2007, POLYM ADVAN TECHNOL, V18, P472, DOI 10.1002/pat.905
   Li GR, 2010, MACROMOLECULES, V43, P2178, DOI 10.1021/ma902317k
   Liu C, 2014, ANALYST, V139, P5460, DOI 10.1039/c4an00976b
   Liu D, 2019, J ELECTROCHEM SOC, V166, pB49, DOI 10.1149/2.0541902jes
   Liu MQ, 2012, TALANTA, V88, P216, DOI 10.1016/j.talanta.2011.10.035
   Tran LT, 2019, J NANOMATER, V2019, DOI 10.1155/2019/3835609
   Mahmoudi-Moghaddam H, 2019, MICROCHEM J, V150, DOI 10.1016/j.microc.2019.104085
   Man Y, 2019, J ELECTROCHEM SOC, V166, pB1088, DOI 10.1149/2.0221913jes
   Manzano M, 2018, BIOSENS BIOELECTRON, V100, P89, DOI 10.1016/j.bios.2017.08.043
   Ospina E, 2019, J ELECTROCHEM SOC, V166, pB1434, DOI 10.1149/2.0411915jes
   PEARCE PL, 2015, INT J MAT MECH ENG, V4, P24, DOI DOI 10.1016/J.JDMM.2014.11.001
   Polatoglu I, 2019, J ELECTROCHEM SOC, V166, pB1620, DOI 10.1149/2.1041915jes
   Rashid J.I.A., 2017, SENS BIOSENSING RES, V16, P19, DOI [10.1016/j.sbsr.2017.09.001, DOI 10.1016/J.SBSR.2017.09.001]
   Saberi RS, 2013, ELECTROANAL, V25, P1373, DOI 10.1002/elan.201200434
   Sadeghi M, 2020, MICROCHEM J, V152, DOI 10.1016/j.microc.2019.104315
   Saeed AA, 2017, BIOELECTROCHEMISTRY, V118, P91, DOI 10.1016/j.bioelechem.2017.07.002
   Saeedfar K, 2017, BIOELECTROCHEMISTRY, V118, P106, DOI 10.1016/j.bioelechem.2017.07.012
   Saidur MR, 2017, BIOSENS BIOELECTRON, V90, P125, DOI 10.1016/j.bios.2016.11.039
   Song E, 2013, NANOMATERIALS-BASEL, V3, P498, DOI 10.3390/nano3030498
   Sun CN, 2020, FOOD CHEM, V315, DOI 10.1016/j.foodchem.2020.126289
   Tran TL, 2014, APPL SURF SCI, V314, P260, DOI 10.1016/j.apsusc.2014.06.068
   Chu TX, 2020, J ELECTROCHEM SOC, V167, DOI 10.1149/1945-7111/ab6a7e
   Tran HV, 2013, BIOSENS BIOELECTRON, V49, P164, DOI 10.1016/j.bios.2013.05.007
   Tran T. L., 2015, J NANOMATER, V2015, P1
   Trchova M, 2004, POLYM DEGRAD STABIL, V86, P179, DOI 10.1016/j.polymdegradstab.2004.04.011
   Valera E, 2010, MICROELECTRON ENG, V87, P167, DOI 10.1016/j.mee.2009.07.001
   Wang L, 2014, BIOSENS BIOELECTRON, V51, P201, DOI 10.1016/j.bios.2013.07.049
   Wang SS, 2013, J POWER SOURCES, V242, P438, DOI 10.1016/j.jpowsour.2013.05.060
   Wang X, 2016, ANAL CHIM ACTA, V912, P10, DOI 10.1016/j.aca.2016.01.048
   Yuan YL, 2019, J ELECTROCHEM SOC, V166, pB336, DOI 10.1149/2.0231906jes
   Zahed FM, 2018, J PHARMACEUT BIOMED, V161, P12, DOI 10.1016/j.jpba.2018.08.004
   Zangeneh MM, 2019, INT J BIOL MACROMOL, V124, P963, DOI 10.1016/j.ijbiomac.2018.11.278
   Zhu NN, 2006, ELECTROCHIM ACTA, V51, P3758, DOI 10.1016/j.electacta.2005.10.038
NR 48
TC 16
Z9 16
U1 0
U2 73
PU ELECTROCHEMICAL SOC INC
PI PENNINGTON
PA 65 SOUTH MAIN STREET, PENNINGTON, NJ 08534 USA
SN 0013-4651
EI 1945-7111
J9 J ELECTROCHEM SOC
JI J. Electrochem. Soc.
PD MAY 12
PY 2020
VL 167
IS 8
AR 087508
DI 10.1149/1945-7111/ab8fdb
PG 8
WC Electrochemistry; Materials Science, Coatings & Films
WE Science Citation Index Expanded (SCI-EXPANDED)
SC Electrochemistry; Materials Science
GA LM9OR
UT WOS:000532577900001
DA 2023-06-30
ER

PT J
AU Shin, JW
   Kim, KJ
   Yoon, J
   Jo, J
   El-Said, WA
   Choi, JW
AF Shin, Jae-Wook
   Kim, Kyeong-Jun
   Yoon, Jinho
   Jo, Jinhee
   El-Said, Waleed Ahmed
   Choi, Jeong-Woo
TI Silver Nanoparticle Modified Electrode Covered by Graphene Oxide for the
   Enhanced Electrochemical Detection of Dopamine
SO SENSORS
LA English
DT Article
DE silver nanoparticle; neurotransmitter; dopamine; graphene oxide;
   electrochemical signal
ID ASCORBIC-ACID; URIC-ACID; GOLD; HPLC
AB Several neurological disorders such as Alzheimer's disease and Parkinson's disease have become a serious impediment to aging people nowadays. One of the efficient methods used to monitor these neurological disorders is the detection of neurotransmitters such as dopamine. Metal materials, such as gold and platinum, are widely used in this electrochemical detection method; however, low sensitivity and linearity at low dopamine concentrations limit the use of these materials. To overcome these limitations, a silver nanoparticle (SNP) modified electrode covered by graphene oxide for the detection of dopamine was newly developed in this study. For the first time, the surface of an indium tin oxide (ITO) electrode was modified using SNPs and graphene oxide sequentially through the electrochemical deposition method. The developed biosensor provided electrochemical signal enhancement at low dopamine concentrations in comparison with previous biosensors. Therefore, our newly developed SNP modified electrode covered by graphene oxide can be used to monitor neurological diseases through electrochemical signal enhancement at low dopamine concentrations.
C1 [Shin, Jae-Wook; Kim, Kyeong-Jun; Yoon, Jinho; Jo, Jinhee; El-Said, Waleed Ahmed; Choi, Jeong-Woo] Sogang Univ, Dept Chem & Biomol Engn, 35 Baekbeom Ro, Seoul 04107, South Korea.
   [El-Said, Waleed Ahmed] Assiut Univ, Fac Sci, Dept Chem, Assiut 71516, Egypt.
   [Choi, Jeong-Woo] Sogang Univ, Dept Biomed Engn, 35 Baekbeom Ro, Seoul 04107, South Korea.
C3 Sogang University; Egyptian Knowledge Bank (EKB); Assiut University;
   Sogang University
RP Choi, JW (通讯作者)，Sogang Univ, Dept Chem & Biomol Engn, 35 Baekbeom Ro, Seoul 04107, South Korea.; Choi, JW (通讯作者)，Sogang Univ, Dept Biomed Engn, 35 Baekbeom Ro, Seoul 04107, South Korea.
EM livsuwon@gmail.com; sn0wman@naver.com; iverson0607@naver.com;
   jinhee2161@gmail.com; waleed@aun.edu.eg; jwchoi@sogang.ac.kr
OI Yoon, Jinho/0000-0003-4614-9217
FU Leading Foreign Research Institute Recruitment Program through National
   Research Foundation of Korea (NRF); Ministry of Science, ICT and Future
   Planning (MSIP) [2013K1A4A3055268]; Basic Science Research Program
   through National Research Foundation of Korea (NRF) - Ministry of
   Education [2016R1A6A1A03012845]; National Research Foundation of Korea
   [171S-4-3-1800, 2016R1A6A1A03012845] Funding Source: Korea Institute of
   Science & Technology Information (KISTI), National Science & Technology
   Information Service (NTIS)
FX This research was supported by the Leading Foreign Research Institute
   Recruitment Program, through the National Research Foundation of Korea
   (NRF), funded by the Ministry of Science, ICT and Future Planning (MSIP)
   (2013K1A4A3055268) and Basic Science Research Program through the
   National Research Foundation of Korea (NRF) funded by the Ministry of
   Education (2016R1A6A1A03012845).
CR Chen AC, 2013, CHEM SOC REV, V42, P5425, DOI 10.1039/c3cs35518g
   Chen SS, 2011, ACS NANO, V5, P1321, DOI 10.1021/nn103028d
   Choo SS, 2017, SENSORS-BASEL, V17, DOI 10.3390/s17040861
   Deng CY, 2011, ELECTROCHIM ACTA, V56, P8851, DOI 10.1016/j.electacta.2011.07.075
   Gubernator NG, 2009, SCIENCE, V324, P1441, DOI 10.1126/science.1172278
   Guo SJ, 2010, ACS NANO, V4, P3959, DOI 10.1021/nn100852h
   Hu J., 2014, ANN J MAT SCI ENG, V1, P16, DOI DOI 10.1016/J.MSEC.2014.08.061
   Kim YR, 2010, BIOSENS BIOELECTRON, V25, P2366, DOI 10.1016/j.bios.2010.02.031
   Li DW, 2006, HUM MOL GENET, V15, P2276, DOI 10.1093/hmg/ddl152
   Moghadam MR, 2011, ANAL BIOCHEM, V410, P289, DOI 10.1016/j.ab.2010.11.007
   MUSSO NR, 1989, CLIN CHEM, V35, P1975
   Muzzi C, 2008, BIOMED PHARMACOTHER, V62, P253, DOI 10.1016/j.biopha.2007.10.018
   Nichkova M, 2013, J NEUROCHEM, V125, P724, DOI 10.1111/jnc.12248
   Noroozifar M, 2010, TALANTA, V80, P1657, DOI 10.1016/j.talanta.2009.10.005
   Prasai D, 2012, ACS NANO, V6, P1102, DOI 10.1021/nn203507y
   Rowe DB, 1998, J NEUROSCI RES, V53, P551, DOI 10.1002/(SICI)1097-4547(19980901)53:5<551::AID-JNR5>3.0.CO;2-8
   Schapira AHV, 2002, EUR J NEUROL, V9, P7, DOI 10.1046/j.1468-1331.9.s3.9.x
   Shao YY, 2010, ELECTROANAL, V22, P1027, DOI 10.1002/elan.200900571
   Tashkhourian J, 2009, J ELECTROANAL CHEM, V633, P85, DOI 10.1016/j.jelechem.2009.04.028
   Vidya H, 2016, J MOL LIQ, V214, P298, DOI 10.1016/j.molliq.2015.12.025
   Wang C, 2016, J ELECTROANAL CHEM, V770, P56, DOI 10.1016/j.jelechem.2016.03.038
   Yu AM, 2003, NANO LETT, V3, P1203, DOI 10.1021/nl034363j
   Zeis R, 2007, J POWER SOURCES, V165, P65, DOI 10.1016/j.jpowsour.2006.12.007
NR 23
TC 46
Z9 48
U1 13
U2 56
PU MDPI
PI BASEL
PA ST ALBAN-ANLAGE 66, CH-4052 BASEL, SWITZERLAND
EI 1424-8220
J9 SENSORS-BASEL
JI Sensors
PD DEC
PY 2017
VL 17
IS 12
AR 2771
DI 10.3390/s17122771
PG 10
WC Chemistry, Analytical; Engineering, Electrical & Electronic; Instruments
   & Instrumentation
WE Science Citation Index Expanded (SCI-EXPANDED)
SC Chemistry; Engineering; Instruments & Instrumentation
GA FT6TD
UT WOS:000423285800071
PM 29186040
OA Green Published, gold, Green Submitted
DA 2023-06-30
ER

PT J
AU Wongkaew, N
   He, P
   Kurth, V
   Surareungchai, W
   Baeumner, AJ
AF Wongkaew, Nongnoot
   He, Peng
   Kurth, Vanessa
   Surareungchai, Werasak
   Baeumner, Antje J.
TI Multi-channel PMMA microfluidic biosensor with integrated IDUAs for
   electrochemical detection
SO ANALYTICAL AND BIOANALYTICAL CHEMISTRY
LA English
DT Article
DE Microfluidic chip; Multi-channel; Electrochemical biosensor;
   Ultramicroelectrode; PMMA
ID ON-A-CHIP; NUCLEIC-ACID; SENSOR CHIP; MICROELECTRODE; FABRICATION;
   DEVICE; LAB; ELECTRODES; SYSTEM; ARRAYS
AB A novel multi-channel poly(methyl methacrylate) (PMMA) microfluidic biosensor with interdigitated ultramicroelectrode arrays (IDUAs) for electrochemical detection was developed. The focus of the development was a simple fabrication procedure and the realization of a reliable large IDUA that can provide detection simultaneously to several microchannels. As proof of concept, five microchannels are positioned over a large single IDUA where the channels are parallel with the length of the electrode finger. The IDUAs were fabricated on the PMMA cover piece and bonded to a PMMA substrate containing the microfluidic channels using UV/ozone-assisted thermal bonding. Conditions of device fabrication were optimized realizing a rugged large IDUA within a bonded PMMA device. Gold adhesion to the PMMA, protective coatings, and pressure during bonding were optimized. Its electrochemical performance was studied using amperometric detection of potassium ferri and ferro hexacyanide. Cumulative signals within the same chip showed very good linearity over a range of 0-38 mu M (R (2) = 0.98) and a limit of detection of 3.48 mu M. The bonding of the device was optimized so that no cross talk between the channels was observed which otherwise would have resulted in unreliable electrochemical responses. The highly reproducible signals achieved were comparable to those obtained with separate single-channel devices. Subsequently, the multi-channel microfluidic chip was applied to a model bioanalytical detection strategy, i.e., the quantification of specific nucleic acid sequences using a sandwich approach. Here, probe-coated paramagnetic beads and probe-tagged liposomes entrapping ferri/ferro hexacyanide as the redox marker were used to bind to a single-stranded DNA sequence. Flow rates of the non-ionic detergent n-octyl-beta-d-glucopyranoside for liposome lysis were optimized, and the detection of the target sequences was carried out coulometrically within 250 s and with a limit of detection of 12.5 mu M. The robustness of the design and the reliability of the results obtained in comparison to previously published single-channel designs suggest that the multi-channel device offers an excellent opportunity for bioanalytical applications that require multianalyte detection and high-throughput assays.
C1 [Wongkaew, Nongnoot; Surareungchai, Werasak] King Mongkuts Univ Technol Thonburi, Sch Bioresources & Technol, Bangkok 10150, Thailand.
   [Wongkaew, Nongnoot; He, Peng; Kurth, Vanessa; Baeumner, Antje J.] Cornell Univ, Dept Biol & Environm Engn, Ithaca, NY 14853 USA.
C3 King Mongkuts University of Technology Thonburi; Cornell University
RP Baeumner, AJ (通讯作者)，Cornell Univ, Dept Biol & Environm Engn, 202 Riley Robb Hall, Ithaca, NY 14853 USA.
EM ajb23@cornell.edu
RI Baeumner, Antje J/I-8870-2016
OI Baeumner, Antje J/0000-0001-7148-3423
FU Cornell University Center for Life Science Enterprise, a New York State
   Center for Advanced Technology; Rheonix, Inc.; NIH [1U01 A1082448-01];
   National Science Foundation [ECS-0335765]; Thailand Research Fund
   through the Royal Golden Jubilee Ph.D. program [PHD/0319/2548]
FX The authors acknowledge financial support which enabled the research
   presented. This publication was developed under the auspices of the
   Cornell University Center for Life Science Enterprise, a New York State
   Center for Advanced Technology supported by New York State and
   industrial partners. Also, this publication was supported by a
   subcontract with Rheonix, Inc. and 1U01 A1082448-01 from the NIH. Any
   opinions, findings, and conclusions or recommendations expressed in this
   publication are those of the authors and do not necessarily reflect the
   views of Rheonix nor those of the National Institutes of Health. This
   work was performed in part at the Cornell NanoScale Science and
   Technology Facility, a member of the National Nanotechnology
   Infrastructure Network, which is supported by the National Science
   Foundation (grant ECS-0335765). NW and WS thank the Thailand Research
   Fund through the Royal Golden Jubilee Ph.D. program (grant no.
   PHD/0319/2548) for financial support.
CR Amatore C, 2008, ANAL CHEM, V80, P4976, DOI 10.1021/ac800227t
   Baeumner AJ, 2001, ANAL CHEM, V73, P1176, DOI 10.1021/ac001293h
   Benhabib M, 2010, ANAL CHEM, V82, P2372, DOI 10.1021/ac9025994
   Bunyakul N, 2009, ANAL BIOANAL CHEM, V393, P177, DOI 10.1007/s00216-008-2364-6
   Chen SP, 2010, ELECTROPHORESIS, V31, P3097, DOI 10.1002/elps.201000181
   Chen SP, 2010, ANAL CHIM ACTA, V665, P152, DOI 10.1016/j.aca.2010.03.043
   Cheng SB, 2001, ANAL CHEM, V73, P1472, DOI 10.1021/ac0007938
   Choi S, 2011, MICROFLUID NANOFLUID, V10, P231, DOI 10.1007/s10404-010-0638-8
   Connelly JT, 2008, ANAL BIOANAL CHEM, V391, P487, DOI 10.1007/s00216-008-1967-2
   Ding XY, 2012, LAB CHIP, V12, P4228, DOI 10.1039/c2lc40751e
   Do J, 2008, LAB CHIP, V8, P542, DOI 10.1039/b715569g
   Gao Y, 2005, ELECTROPHORESIS, V26, P4774, DOI 10.1002/elps.200500283
   Gao YF, 2009, LAB CHIP, V9, P3442, DOI 10.1039/b913216c
   Goral VN, 2006, LAB CHIP, V6, P414, DOI 10.1039/b513239h
   Heo JI, 2011, J ELECTROCHEM SOC, V158, pJ76, DOI 10.1149/1.3531952
   Hervas M, 2012, TRAC-TREND ANAL CHEM, V31, P109, DOI 10.1016/j.trac.2011.06.020
   HINTSCHE R, 1994, BIOSENS BIOELECTRON, V9, P697, DOI 10.1016/0956-5663(94)80068-5
   Irawan R, 2007, BIOMED MICRODEVICES, V9, P413, DOI 10.1007/s10544-007-9052-8
   Kim SJ, 2007, BIOSENS BIOELECTRON, V23, P701, DOI 10.1016/j.bios.2007.08.010
   Kwakye S, 2006, BIOSENS BIOELECTRON, V21, P2217, DOI 10.1016/j.bios.2005.11.017
   Lien KY, 2010, ANALYST, V135, P1499, DOI 10.1039/c000037j
   Min JH, 2004, ELECTROANAL, V16, P724, DOI 10.1002/elan.200302872
   Mir M, 2009, ELECTROPHORESIS, V30, P3386, DOI 10.1002/elps.200900319
   Moreira NH, 2009, LAB CHIP, V9, P115, DOI 10.1039/b807409g
   NIWA O, 1990, ANAL CHEM, V62, P447, DOI 10.1021/ac00204a006
   Noh J, 2011, TOP CURR CHEM, V304, P117, DOI 10.1007/128_2011_143
   Nugen SR, 2009, MICROSYST TECHNOL, V15, P477, DOI 10.1007/s00542-008-0694-0
   Nugen SR, 2009, BIOSENS BIOELECTRON, V24, P2428, DOI 10.1016/j.bios.2008.12.025
   Ordeig O, 2012, ANAL CHEM, V84, P3546, DOI 10.1021/ac203106x
   Pan XY, 2010, ANAL CHIM ACTA, V674, P110, DOI 10.1016/j.aca.2010.06.005
   Sassa F, 2008, ELECTROPHORESIS, V29, P1787, DOI 10.1002/elps.200700581
   Selvaganapathy PR, 2003, P IEEE, V91, P954, DOI 10.1109/JPROC.2003.813569
   Shadpour H, 2007, ANAL CHEM, V79, P870, DOI 10.1021/ac0612168
   Wang Y, 2008, ANAL CHIM ACTA, V625, P180, DOI 10.1016/j.aca.2008.07.030
   Wu MS, 2012, ANAL CHEM, V84, P4207, DOI 10.1021/ac300551e
   Yamaguchi A, 2002, ANAL CHIM ACTA, V468, P143, DOI 10.1016/S0003-2670(02)00634-7
   Ymeti A, 2005, BIOSENS BIOELECTRON, V20, P1417, DOI 10.1016/j.bios.2004.04.015
NR 37
TC 33
Z9 33
U1 2
U2 136
PU SPRINGER HEIDELBERG
PI HEIDELBERG
PA TIERGARTENSTRASSE 17, D-69121 HEIDELBERG, GERMANY
SN 1618-2642
EI 1618-2650
J9 ANAL BIOANAL CHEM
JI Anal. Bioanal. Chem.
PD JUL
PY 2013
VL 405
IS 18
BP 5965
EP 5974
DI 10.1007/s00216-013-7020-0
PG 10
WC Biochemical Research Methods; Chemistry, Analytical
WE Science Citation Index Expanded (SCI-EXPANDED)
SC Biochemistry & Molecular Biology; Chemistry
GA 173GH
UT WOS:000321065900010
PM 23681202
OA Green Accepted
DA 2023-06-30
ER

PT J
AU Karimizefreh, A
   Mahyari, FA
   VaezJalali, M
   Mohammadpour, R
   Sasanpour, P
AF Karimizefreh, Ali
   Mahyari, Farzaneh Aghakhani
   VaezJalali, Maryam
   Mohammadpour, Raheleh
   Sasanpour, Pezhman
TI Impedimetic biosensor for the DNA of the human papilloma virus based on
   the use of gold nanosheets
SO MICROCHIMICA ACTA
LA English
DT Article
DE DNA biosensor; Nanosensor; HPV16; Cervical cancer; DNA hybridization;
   Nanotechnology; Sexually transmitted diseases; Nanostructure; Gold
   electrode
ID ELECTROCHEMICAL DETECTION; IMPEDANCE SPECTROSCOPY; NANOPARTICLES;
   SEQUENCES; ELECTRODE; SAMPLES; ARRAY; ACID
AB The authors describe an impedimetric method for the quantitation of the DNA of the human papilloma virus (HPV) type 16. A glassy carbon electrode (GCE) was modified with gold nanosheets and is shown to be superior to a common gold disk electrode. A single-stranded 25mer oligonucleotide (ssDNA) acting as the probe DNA was immobilized via its thiolated 5' end on both electrodes. After hybridization with target (analyte) DNA, electrochemical impedance spectra were acquired in the presence of hexacyanoferrate as a redox marker. The sensor can distinguish between complementary, non-complementary and single base pair mismatches of HPV ssDNA. At a 1 mM hexacyanoferrate concentration, the biosensors respond to target DNA in the 1 mu M to 1 pM concentration range, and the detection limit is 0.15 pM. The results illustrate that the use of gold nanosheets on a GCE distinctly improves the detection and differentiation of HPV compared to using bare gold.
C1 [Karimizefreh, Ali; Sasanpour, Pezhman] Shahid Beheshti Univ Med Sci, Sch Med, Dept Med Phys & Biomed Engn, Tehran, Iran.
   [Mahyari, Farzaneh Aghakhani] Sharif Univ Technol, Dept Phys, Tehran, Iran.
   [VaezJalali, Maryam] Shahid Beheshti Univ Med Sci, Sch Med, Dept Microbiol, Tehran, Iran.
   [Mohammadpour, Raheleh] Sharif Univ Technol, Inst Nanosci & Nanotechnol INST, Tehran, Iran.
C3 Shahid Beheshti University Medical Sciences; Sharif University of
   Technology; Shahid Beheshti University Medical Sciences; Sharif
   University of Technology
RP Sasanpour, P (通讯作者)，Shahid Beheshti Univ Med Sci, Sch Med, Dept Med Phys & Biomed Engn, Tehran, Iran.
EM pesasanpour@sbmu.ac.ir
RI Vaezjalali, Maryam/AAX-2699-2021; Sasanpour, Pezhman/AAU-4947-2021
OI Vaezjalali, Maryam/0000-0003-3370-7566; Sasanpour,
   Pezhman/0000-0001-9366-0128
CR Bartolome JP, 2015, ANAL CHEM, V87, P6744, DOI 10.1021/acs.analchem.5b00924
   Berek J. S., 2011, BEREK NOVAKS GYNECOL
   Bonanni A, 2010, ANAL CHIM ACTA, V678, P7, DOI 10.1016/j.aca.2010.08.022
   Bonanni A, 2010, ANALYST, V135, P1765, DOI 10.1039/c000532k
   Campos-Ferreira DS, 2016, ARAB J CHEM, V9, P443, DOI 10.1016/j.arabjc.2014.05.023
   Campos-Ferreira DS, 2013, ANAL CHIM ACTA, V804, P258, DOI 10.1016/j.aca.2013.10.038
   Civit L, 2010, BIOSENS BIOELECTRON, V26, P1684, DOI 10.1016/j.bios.2010.06.072
   Civit L, 2012, ANAL CHIM ACTA, V715, P93, DOI 10.1016/j.aca.2011.12.009
   Dreaden EC, 2012, CHEM SOC REV, V41, P2740, DOI 10.1039/c1cs15237h
   Ebtisam SW, 2006, SMART BIOSENSOR TECH, P567, DOI [10.1201/9781420019506.ch21, DOI 10.1201/9781420019506.CH21]
   Hong X, 2015, NANO RES, V8, P40, DOI 10.1007/s12274-014-0636-3
   Hsu IH, 2011, J CHROMATOGR A, V1218, P1795, DOI 10.1016/j.chroma.2011.02.005
   Ito T, 2007, BIOSENS BIOELECTRON, V22, P1816, DOI 10.1016/j.bios.2006.08.008
   Jampasa S, 2014, BIOSENS BIOELECTRON, V54, P428, DOI 10.1016/j.bios.2013.11.023
   Jia F, 2016, MICROCHIM ACTA, V183, P337, DOI 10.1007/s00604-015-1649-7
   Kafka J, 2008, ELECTROCHIM ACTA, V53, P7467, DOI 10.1016/j.electacta.2008.01.031
   Karimizefreh A, 2014, J COUPLED SYST MULTI, V2, P164, DOI 10.1166/jcsmd.2014.1048
   Tran LD, 2011, TALANTA, V85, P1560, DOI 10.1016/j.talanta.2011.06.048
   Lee YJ, 2013, ACS NANO, V7, P11064, DOI 10.1021/nn404765w
   Liu B, 2005, J PHYS CHEM B, V109, P15256, DOI 10.1021/jp051449n
   Maugeri Z, 2012, RSC ADV, V2, P421, DOI 10.1039/c1ra00630d
   Nasirizadeh N, 2011, BIOSENS BIOELECTRON, V26, P2638, DOI 10.1016/j.bios.2010.11.026
   Nootchanat S, 2013, RSC ADV, V3, P3707, DOI 10.1039/c3ra22830d
   Ocana C, 2015, MICROCHIM ACTA, V182, P2045, DOI 10.1007/s00604-015-1540-6
   Peng H, 2006, BIOSENS BIOELECTRON, V21, P1727, DOI 10.1016/j.bios.2005.08.011
   Sabzi RE, 2008, J IRAN CHEM SOC, V5, P476, DOI 10.1007/BF03246005
   Sivaraman D, 2011, TRENDS BIOTECHNOL, V29, P307, DOI 10.1016/j.tibtech.2011.02.006
   Tohidi M, 2015, RSC ADV, V5, P32744, DOI 10.1039/c4ra17053a
   VANRANST M, 1992, J GEN VIROL, V73, P2653, DOI 10.1099/0022-1317-73-10-2653
   Wang S, 2013, BIOSENS BIOELECTRON, V41, P205, DOI 10.1016/j.bios.2012.08.021
   Wu HL, 2011, INORG CHEM, V50, P8106, DOI 10.1021/ic200504n
   Yao W, 2013, BIOSENS BIOELECTRON, V40, P356, DOI 10.1016/j.bios.2012.08.002
   Zari N, 2009, ANAL LETT, V42, P519, DOI 10.1080/00032710802421897
NR 33
TC 30
Z9 30
U1 0
U2 38
PU SPRINGER WIEN
PI WIEN
PA SACHSENPLATZ 4-6, PO BOX 89, A-1201 WIEN, AUSTRIA
SN 0026-3672
EI 1436-5073
J9 MICROCHIM ACTA
JI Microchim. Acta
PD JUN
PY 2017
VL 184
IS 6
BP 1729
EP 1737
DI 10.1007/s00604-017-2173-8
PG 9
WC Chemistry, Analytical
WE Science Citation Index Expanded (SCI-EXPANDED)
SC Chemistry
GA EU9CM
UT WOS:000401335100019
DA 2023-06-30
ER

PT J
AU Zhu, J
   Wu, XY
   Shan, D
   Yuan, PX
   Zhang, XJ
AF Zhu, Jun
   Wu, Xiao-Yan
   Shan, Dan
   Yuan, Pei-Xin
   Zhang, Xue-Ji
TI Sensitive electrochemical detection of NADH and ethanol at low potential
   based on pyrocatechol violet electrodeposited on single walled carbon
   nanotubes-modified pencil graphite electrode
SO TALANTA
LA English
DT Article
DE Pyrocatechol violet; Single-walled carbon nanotubes; Pencil graphite
   electrode; Dihydronicotinamide adenine dinucleotide; Ethanol
ID ELECTROCATALYTIC OXIDATION; BIOSENSOR; SENSOR; DEHYDROGENASE;
   COMPOSITES; ENZYMES; PHENOL; WATER
AB In this work, the electrodeposition of pyrocatechol violet (PCV) was initially investigated by the electrochemical surface plasmon resonance (ESPR) technique. Subsequently, PCV was used as redox-mediator and was electrodeposited on the surface of pencil graphite electrode (PGE) modified with single-wall carbon nanotubes (SWCNTs). Owing to the remarkable synergistic effect of SWCNTs and PCV, PGE/SWCNTs/PCV exhibited excellent electrocatalytic activity towards dihydronicotinamide adenine dinucleotide (NADH) oxidation at low potential (0.2 V vs. SCE) with fast amperometric response (< 10 s), broad linear range (1.3-280 mu M), good sensitivity (146.2 mu A mM(-1) cm(-2)) and low detection limit (1.3 mu M) at signal-to-noise ratio of 3. Thus, this PGE/SWCNTs/PCV could be further used to fabricate a sensitive and economic ethanol biosensor using alcohol dehydrogenase (ADH) via a glutaraldehyde/BSA cross-linking procedure. (C) 2014 Elsevier B.V. All rights reserved.
C1 [Zhu, Jun; Wu, Xiao-Yan; Shan, Dan; Yuan, Pei-Xin; Zhang, Xue-Ji] Nanjing Univ Sci & Technol, Sch Environm & Biol Engn, Nanjing 210094, Jiangsu, Peoples R China.
C3 Nanjing University of Science & Technology
RP Shan, D (通讯作者)，Nanjing Univ Sci & Technol, Sch Environm & Biol Engn, Nanjing 210094, Jiangsu, Peoples R China.
EM danshan@njust.edu.cn; xueji@usf.edu
RI Shan, Dan/AAH-4160-2019; zhang, xueji/B-1904-2010; zhang,
   xueji/ABE-6497-2020
OI Shan, Dan/0000-0002-2965-8610; zhang, xueji/0000-0002-0035-3821
FU National Natural Science Foundation of China [21175114]; Natural Science
   Foundation of Jiangsu [BK2011441, BK20130754]; Qing Lan project of
   Jiangsu province; NJUST Research Funding [2011ZDJH17, 2012ZDJH009];
   Fundamental Research Funds for the Central Universities [30920130112012,
   30920140112009]; Chinese Ministry of Education for Young Teachers
   [0133219120019]; State Key Laboratory of Analytical Chemistry for Life
   Science [SKLACLS1302]
FX This work was supported by the National Natural Science Foundation of
   China (Grant no. 21175114), the Natural Science Foundation of Jiangsu
   (BK2011441 and BK20130754), Qing Lan project of Jiangsu province and
   NJUST Research Funding (Nos. 2011ZDJH17 and 2012ZDJH009), and the
   Fundamental Research Funds for the Central Universities (Nos.
   30920130112012 and 30920140112009), PhD Fund of Chinese Ministry of
   Education for Young Teachers (0133219120019), and State Key Laboratory
   of Analytical Chemistry for Life Science (SKLACLS1302).
CR BECK F, 1988, ELECTROCHIM ACTA, V33, P839, DOI 10.1016/0013-4686(88)80080-X
   Chang HC, 2011, ANALYST, V136, P2735, DOI 10.1039/c1an15197e
   Chen CH, 2013, BIOSENS BIOELECTRON, V42, P379, DOI 10.1016/j.bios.2012.10.086
   Chen M, 2011, SENSOR ACTUAT B-CHEM, V152, P14, DOI 10.1016/j.snb.2010.09.063
   COMNINELLIS C, 1991, J APPL ELECTROCHEM, V21, P703, DOI 10.1007/BF01034049
   Deore LA, 2005, CHEM MATER, V17, P2918, DOI 10.1021/cm050647o
   Dilgin Y, 2013, COLLOID SURFACE B, V102, P816, DOI 10.1016/j.colsurfb.2012.09.030
   Ensafi AA, 2014, BIOSENS BIOELECTRON, V53, P43, DOI 10.1016/j.bios.2013.09.030
   Erdem A, 2013, ANALYST, V138, P5424, DOI 10.1039/c3an00912b
   Fekete A, 2013, INT J CIRC THEOR APP, V41, P646, DOI 10.1002/cta.1799
   Ferreira M, 2006, ELECTROCHIM ACTA, V52, P434, DOI 10.1016/j.electacta.2006.05.025
   Guo K, 2011, TALANTA, V85, P1174, DOI 10.1016/j.talanta.2011.05.038
   Hua EH, 2013, TALANTA, V111, P163, DOI 10.1016/j.talanta.2013.02.064
   Huang T, 1998, ANAL CHEM, V70, P991, DOI 10.1021/ac971010u
   Huang TY, 2013, BIOSENS BIOELECTRON, V43, P173, DOI 10.1016/j.bios.2012.10.047
   Iotov PI, 1998, J ELECTROANAL CHEM, V442, P19, DOI 10.1016/S0022-0728(97)00455-5
   Jena BK, 2006, ANAL CHEM, V78, P6332, DOI 10.1021/ac052143f
   Jimenez A, 2014, SENSOR ACTUAT B-CHEM, V190, P111, DOI 10.1016/j.snb.2013.08.072
   Li L, 2013, TALANTA, V113, P1, DOI 10.1016/j.talanta.2013.03.074
   Li X, 2013, J POWER SOURCES, V221, P49, DOI 10.1016/j.jpowsour.2012.08.017
   Li Z, 2013, SENSOR ACTUAT B-CHEM, V181, P280, DOI 10.1016/j.snb.2013.01.072
   Limoges B, 2006, J AM CHEM SOC, V128, P2084, DOI 10.1021/ja0569196
   Liu SQ, 2012, J CHIN CHEM SOC-TAIP, V59, P1409, DOI 10.1002/jccs.201200049
   Mao XY, 2011, ANALYST, V136, P293, DOI 10.1039/c0an00402b
   Pumera M, 2009, CHEM-EUR J, V15, P10851, DOI 10.1002/chem.200900399
   Shan CS, 2010, BIOSENS BIOELECTRON, V25, P1504, DOI 10.1016/j.bios.2009.11.009
   Shim JH, 2012, ANAL CHEM, V84, P3827, DOI 10.1021/ac300573b
   Tang L, 2009, ANAL BIOANAL CHEM, V393, P1677, DOI 10.1007/s00216-008-2560-4
   Teymourian H, 2012, TALANTA, V90, P91, DOI 10.1016/j.talanta.2012.01.003
   Tian J, 2013, BIOSENS BIOELECTRON, V49, P466, DOI 10.1016/j.bios.2013.06.009
   Tremiliosi-Filho G, 1997, J ELECTROANAL CHEM, V422, P149, DOI 10.1016/S0022-0728(96)04896-6
   Tsai YC, 2007, SENSOR ACTUAT B-CHEM, V125, P474, DOI 10.1016/j.snb.2007.02.052
   Uygun ZO, 2013, SENSOR ACTUAT B-CHEM, V188, P78, DOI 10.1016/j.snb.2013.06.075
   Wang SM, 2012, ELECTROCHIM ACTA, V77, P330, DOI 10.1016/j.electacta.2012.06.008
   Wen GM, 2013, J FOOD ENG, V118, P56, DOI 10.1016/j.jfoodeng.2013.01.006
   WILLMAN KW, 1983, ANAL CHEM, V55, P1139, DOI 10.1021/ac00258a036
   Wu SH, 2013, ELECTROCHEM COMMUN, V28, P47, DOI 10.1016/j.elecom.2012.12.008
   Yang N, 2007, BIOSENS BIOELECTRON, V22, P2700, DOI 10.1016/j.bios.2006.11.012
   Zhu J, 2014, MICROCHIM ACTA, V181, P813, DOI 10.1007/s00604-014-1168-y
NR 39
TC 37
Z9 38
U1 0
U2 141
PU ELSEVIER
PI AMSTERDAM
PA RADARWEG 29, 1043 NX AMSTERDAM, NETHERLANDS
SN 0039-9140
EI 1873-3573
J9 TALANTA
JI Talanta
PD DEC 1
PY 2014
VL 130
BP 96
EP 102
DI 10.1016/j.talanta.2014.06.057
PG 7
WC Chemistry, Analytical
WE Science Citation Index Expanded (SCI-EXPANDED)
SC Chemistry
GA AP2JF
UT WOS:000341897800013
PM 25159384
DA 2023-06-30
ER

PT J
AU Kavitha, C
   Bramhaiah, K
   John, NS
AF Kavitha, C.
   Bramhaiah, K.
   John, Neena S.
TI Low-cost electrochemical detection ofl-tyrosine using an rGO-Cu modified
   pencil graphite electrode and its surface orientation on a Ag electrode
   using anex situspectroelectrochemical method
SO RSC ADVANCES
LA English
DT Article
ID ENHANCED RAMAN-SCATTERING; TANDEM MASS-SPECTROMETRY; REDUCED GRAPHENE
   OXIDE; AMINO-ACIDS; LIQUID/LIQUID INTERFACE; LIQUID-CHROMATOGRAPHY;
   NANOTUBES; FILMS; SPECTROSCOPY; ELECTROPHORESIS
AB A low cost reduced graphene oxide-copper hybrid nano thin-film modified Pencil Graphite Electrode has been employed to detect thel-tyrosine enantiomer. The free-standing rGO-Cu hybrid nano-thin film was prepared by a simple one-step liquid-liquid interface method. Electrochemical Cyclic Voltammetry, Differential Pulse Voltammetry, pH-dependent and scan rate dependent studies on bare PGE, Cu, rGO, and rGO-Cu forl-tyrosine have been explained in detail. The rGO-Cu modified PGE based biosensor exhibits good detection ofl-tyrosine. The linear range detection limit was estimated to be 1 x 10(-7)M. The calculated sensitivity is 0.4 mu A ppm(-1)mm(2). This electroactive biosensor is easily fabricated and controlled and is cost-effective. The surface orientation ofl-tyrosine on the Ag electrode at a particular potential and its comparison with vibrational DFT calculations have been studied for the first time.
C1 [Kavitha, C.] VTU, Ctr Adv Mat Res, Dept Phys, BMS Inst Technol, Bengaluru 560064, Karnataka, India.
   [Kavitha, C.] VTU, MGMT, Bengaluru 560064, Karnataka, India.
   [Bramhaiah, K.; John, Neena S.] Ctr Nano & Soft Matter Sci, Jalahalli Bangalore 560013, Bengaluru, India.
C3 Department of Science & Technology (India); Centre for Nano & Soft
   Matter Sciences (CeNS)
RP Kavitha, C (通讯作者)，VTU, Ctr Adv Mat Res, Dept Phys, BMS Inst Technol, Bengaluru 560064, Karnataka, India.; Kavitha, C (通讯作者)，VTU, MGMT, Bengaluru 560064, Karnataka, India.
EM gkavitha21@bmsit.in
RI Chintala, Kavitha/N-6242-2016
OI Chintala, Kavitha/0000-0001-8130-074X; Kommula,
   Bramhaiah/0000-0002-8302-4109
FU VGST-SMYSR GRD [587]; CeNS
FX C. K. thanks VGST-SMYSR GRD No. 587 for the financial support and thank
   CeNS for support under visiting faculty programme.
CR Baez DF, 2016, J SOLID STATE ELECTR, V20, P1059, DOI 10.1007/s10008-015-2997-2
   BANDERET LE, 1989, BRAIN RES BULL, V22, P759, DOI 10.1016/0361-9230(89)90096-8
   Bramhaiah K, 2017, J NANOSCI NANOTECHNO, V17, P2711, DOI 10.1166/jnn.2017.13431
   Bramhaiah K, 2013, RSC ADV, V3, P7765, DOI 10.1039/c3ra23324c
   Bramhaiah K., 2012, ADV NAT SCI-NANOSCI, V3
   Cao CH, 2013, APPL SURF SCI, V271, P105, DOI 10.1016/j.apsusc.2013.01.135
   Felitsyn NM, 2004, CLIN CHIM ACTA, V350, P219, DOI 10.1016/j.cccn.2004.08.009
   Fleischmann M., 1984, COMPR TREAT, V8, P373
   Foresman J. B., 1996, EXPLORING CHEM ELECT, P63
   Graff M, 2011, CHEM PHYS LETT, V509, P58, DOI 10.1016/j.cplett.2011.04.089
   GROVES JT, 1986, INORG CHEM, V25, P123, DOI 10.1021/ic00222a003
   Huang Y, 2006, TALANTA, V70, P1157, DOI 10.1016/j.talanta.2006.03.009
   Ishii Y, 2006, J PHARMACEUT BIOMED, V41, P1325, DOI 10.1016/j.jpba.2006.02.045
   Jenkins AL, 2005, SPECTROCHIM ACTA A, V61, P1585, DOI 10.1016/j.saa.2004.11.055
   Latorre RM, 2000, J CHROMATOGR A, V871, P331, DOI 10.1016/S0021-9673(99)00853-5
   LAVIRON E, 1979, J ELECTROANAL CHEM, V101, P19, DOI 10.1016/S0022-0728(79)80075-3
   Letellier S, 1997, J CHROMATOGR B, V696, P9, DOI 10.1016/S0378-4347(97)00206-5
   Li CY, 2006, COLLOID SURFACE B, V50, P147, DOI 10.1016/j.colsurfb.2006.05.004
   Liu LQ, 2008, ELECTROANAL, V20, P2148, DOI 10.1002/elan.200804304
   Ma QA, 2010, ELECTROCHIM ACTA, V55, P6687, DOI 10.1016/j.electacta.2010.06.003
   Park S, 2002, J AM CHEM SOC, V124, P2428, DOI 10.1021/ja017406b
   Pettinger B., 1992, ADSORPTION MOL METAL, P285
   Podstawka E, 2004, APPL SPECTROSC, V58, P581, DOI 10.1366/000370204774103417
   RESNICK SI, 1978, PHARMACOLOGY, V17, P157, DOI 10.1159/000136849
   STEPHENS PJ, 1994, J PHYS CHEM-US, V98, P11623, DOI 10.1021/j100096a001
   Stewart S, 1999, SPECTROCHIM ACTA A, V55, P1641, DOI 10.1016/S1386-1425(98)00294-7
   Tian KH, 2012, COLLOID SURFACE A, V397, P12, DOI 10.1016/j.colsurfa.2012.01.019
   Tian ZQ, 2004, ANNU REV PHYS CHEM, V55, P197, DOI 10.1146/annurev.physchem.54.011002.103833
   WANG F, 1992, ANAL LETT, V25, P1469
   Wang Q, 2015, J AGR FOOD CHEM, V63, P4746, DOI 10.1021/acs.jafc.5b00973
   Xu Q, 2005, MICROCHIM ACTA, V151, P47, DOI 10.1007/s00604-005-0408-6
   Zou SZ, 1998, ANAL CHEM, V70, P2387, DOI 10.1021/ac9800154
NR 32
TC 19
Z9 19
U1 1
U2 14
PU ROYAL SOC CHEMISTRY
PI CAMBRIDGE
PA THOMAS GRAHAM HOUSE, SCIENCE PARK, MILTON RD, CAMBRIDGE CB4 0WF, CAMBS,
   ENGLAND
EI 2046-2069
J9 RSC ADV
JI RSC Adv.
PD JUN 18
PY 2020
VL 10
IS 39
BP 22871
EP 22880
DI 10.1039/d0ra04015k
PG 10
WC Chemistry, Multidisciplinary
WE Science Citation Index Expanded (SCI-EXPANDED)
SC Chemistry
GA MC4ZX
UT WOS:000543298000002
PM 35520316
OA Green Published, gold
DA 2023-06-30
ER

PT J
AU Arteshi, Y
   Aghanejad, A
   Davaran, S
   Omidi, Y
AF Arteshi, Yaser
   Aghanejad, Ayuob
   Davaran, Soodabeh
   Omidi, Yadollah
TI Biocompatible and electroconductive polyaniline-based biomaterials for
   electrical stimulation
SO EUROPEAN POLYMER JOURNAL
LA English
DT Review
DE Polyaniline; Biomaterials; Electrical conductivity; Biocompatibility;
   Electrical stimulation
ID ACID-DOPED POLYANILINE; ELECTROCHEMICAL DNA BIOSENSOR; SENSITIZED
   SOLAR-CELL; STABILIZED CALCIUM PHOSPHATES; LIGHT-EMITTING DIODE; GLUCOSE
   BIOSENSOR; CONDUCTING POLYMER; STEM-CELLS; COUNTER ELECTRODES; NEURITE
   OUTGROWTH
AB Polyaniline (PANI) involved materials have extended approved applications in different fields, including bio/ chemical-sensors, electrical and electrochemical devices, electrochemically active membranes and stimuli-responsive systems. These materials have attracted most of the interest in the field of development of biomaterials for tissue engineering and drug delivery systems. PANI offers remarkable features such as the ease of synthesis, considerable electrical conductivity especially in the doped condition, simplicity in the modification to improve water processability and enhanced biocompatibility. An engineered PANI-based biomaterial can be applied in the process named the electrical stimulation (ES), in which cells cultured on the prepared biomaterial can be electrically stimulated. The ES mimics the native role of bioelectricity and affects the cellular behavior. The main focus of this review is on the electrical conductivity and stimulation using biocompatible advanced PANI-based materials, documenting and discussing the relevant literature and providing key information and new insights into ES.
C1 [Arteshi, Yaser; Aghanejad, Ayuob; Davaran, Soodabeh; Omidi, Yadollah] Tabriz Univ Med Sci, Biomed Inst, Res Ctr Pharmaceut Nanotechnol, Tabriz, Iran.
   [Arteshi, Yaser; Davaran, Soodabeh] Tabriz Univ Med Sci, Fac Pharm, Dept Med Chem, Tabriz, Iran.
   [Omidi, Yadollah] Tabriz Univ Med Sci, Fac Pharm, Dept Pharmaceut, Tabriz, Iran.
C3 Tabriz University of Medical Science; Tabriz University of Medical
   Science; Tabriz University of Medical Science
RP Omidi, Y (通讯作者)，Tabriz Univ Med Sci, Biomed Inst, Res Ctr Pharmaceut Nanotechnol, Tabriz, Iran.; Omidi, Y (通讯作者)，Tabriz Univ Med Sci, Fac Pharm, Dept Pharmaceut, Tabriz, Iran.
EM yomidi@tbzmed.ac.ir
RI Omidi, Yadollah/U-2397-2019; Arteshi, Yaser/AAR-1970-2020; Omidi,
   Yadollah/E-8452-2013; Aghanejad, Ayuob/M-6500-2017
OI Omidi, Yadollah/0000-0003-0067-2475; Arteshi, Yaser/0000-0003-2277-8561;
   Omidi, Yadollah/0000-0003-0067-2475; Aghanejad,
   Ayuob/0000-0001-5636-4143
CR Abbott RD, 2016, ACS APPL MATER INTER, V8, P21861, DOI 10.1021/acsami.5b12114
   Akar B, 2015, BIOMATERIALS, V72, P61, DOI 10.1016/j.biomaterials.2015.08.049
   Al-Mashat L, 2010, J PHYS CHEM C, V114, P16168, DOI 10.1021/jp103134u
   Ali SR, 2007, ANAL CHEM, V79, P2583, DOI 10.1021/ac062068o
   Alonso JL, 2009, THIN SOLID FILMS, V517, P2729, DOI 10.1016/j.tsf.2008.10.145
   Amaya T, 2016, RSC ADV, V6, P22447, DOI 10.1039/c5ra18468a
   Ameen S, 2016, APPL CATAL A-GEN, V517, P21, DOI 10.1016/j.apcata.2016.02.023
   Amirabad LM, 2017, ACS APPL MATER INTER, V9, P6849, DOI 10.1021/acsami.6b15271
   Anderson J. M., 2013, IN VIVO ASSESSMENT T, P609
   [Anonymous], 2007, INTRO BIOMATERIALS, P1
   Arslan YE, 2017, COLLOID SURFACE B, V154, P160, DOI 10.1016/j.colsurfb.2017.03.034
   Bahramian A, 2015, SOL ENERG MAT SOL C, V143, P284, DOI 10.1016/j.solmat.2015.07.011
   Baker CO, 2011, ACS NANO, V5, P3469, DOI 10.1021/nn200992w
   Bao SY, 2014, CHEM ENG J, V258, P281, DOI 10.1016/j.cej.2014.07.078
   Batra B, 2014, ENZYME MICROB TECH, V57, P69, DOI 10.1016/j.enzmictec.2014.02.001
   Beilvert A, 2014, CARBOHYD POLYM, V99, P242, DOI 10.1016/j.carbpol.2013.08.015
   Bejbouj H, 2010, MATER SCI ENG B-ADV, V166, P185, DOI 10.1016/j.mseb.2009.09.032
   Bera A, 2017, APPL SURF SCI, V418, P264, DOI 10.1016/j.apsusc.2016.12.003
   Bhadra J, 2014, SYNTHETIC MET, V191, P126, DOI 10.1016/j.synthmet.2014.03.003
   Bhadra S, 2008, J APPL POLYM SCI, V108, P57, DOI 10.1002/app.26926
   Bhadra S, 2007, POLYM DEGRAD STABIL, V92, P1824, DOI 10.1016/j.polymdegradstab.2007.07.004
   Bhadra S, 2006, SYNTHETIC MET, V156, P1148, DOI 10.1016/j.synthmet.2006.08.002
   Bhadra S, 2009, PROG POLYM SCI, V34, P783, DOI 10.1016/j.progpolymsci.2009.04.003
   Bicak TC, 2017, MACROMOLECULES, V50, P1824, DOI 10.1021/acs.macromol.7b00073
   Bidez PR, 2011, STEM CELL ENGINEERING: PRINCIPLES AND APPLICATIONS, P119, DOI 10.1007/978-3-642-11865-4_5
   Bidez PR, 2006, J BIOMAT SCI-POLYM E, V17, P199, DOI 10.1163/156856206774879180
   Blinova NV, 2008, POLYM INT, V57, P66, DOI 10.1002/pi.2312
   Blinova NV, 2009, EUR POLYM J, V45, P668, DOI 10.1016/j.eurpolymj.2008.12.034
   Bo Y, 2011, ELECTROCHIM ACTA, V56, P2676, DOI 10.1016/j.electacta.2010.12.034
   BOARA G, 1995, SYNTHETIC MET, V72, P135, DOI 10.1016/0379-6779(94)02337-X
   Bodugoz H, 2005, NUCL INSTRUM METH B, V236, P153, DOI 10.1016/j.nimb.2005.04.009
   Bracaglia L. G., 2016, ACS BIOMATER SCI ENG
   BREDAS JL, 1985, ACCOUNTS CHEM RES, V18, P309, DOI 10.1021/ar00118a005
   Santos JCB, 2008, THIN SOLID FILMS, V516, P3184, DOI 10.1016/j.tsf.2007.08.140
   Buron CC, 2014, ELECTROCHIM ACTA, V148, P53, DOI 10.1016/j.electacta.2014.10.026
   Camarero-Espinosa S, 2017, INT J PHARMACEUT, V523, P476, DOI 10.1016/j.ijpharm.2016.10.035
   Cavallo P, 2016, SYNTHETIC MET, V215, P127, DOI 10.1016/j.synthmet.2016.02.013
   Ceci-Ginistrelli E, 2017, MATER LETT, V191, P116, DOI 10.1016/j.matlet.2016.12.103
   Chang CJ, 2016, INT J HYDROGEN ENERG, V41, P21764, DOI 10.1016/j.ijhydene.2016.07.155
   Chang HX, 2007, ANAL CHEM, V79, P5111, DOI 10.1021/ac070639m
   Chawla K, 2012, MAT SCI ENG A-STRUCT, V557, P45, DOI 10.1016/j.msea.2012.06.049
   Chen NL, 2017, APPL SURF SCI, V392, P71, DOI 10.1016/j.apsusc.2016.07.168
   Chen S, 2013, ACS APPL MATER INTER, V5, P6473, DOI 10.1021/am402217s
   Choudhary M, 2014, ACS SUSTAIN CHEM ENG, V2, P2852, DOI 10.1021/sc500613q
   Chowdhury AD, 2012, SENSOR ACTUAT B-CHEM, V171, P916, DOI 10.1016/j.snb.2012.06.004
   Costache MC, 2013, ACTA BIOMATER, V9, P6544, DOI 10.1016/j.actbio.2013.01.034
   Cui Z, 2016, ENGINEERING-PRC, V2, P141, DOI 10.1016/J.ENG.2016.01.028
   Dai L., 2004, INTELLIGENT MACROMOL
   Dee K. C., 2003, BIOCOMPATIBILITY INT, P173
   Demin VA, 2015, ORG ELECTRON, V25, P16, DOI 10.1016/j.orgel.2015.06.015
   Deng HM, 2014, BIOSENS BIOELECTRON, V60, P195, DOI 10.1016/j.bios.2014.04.023
   Dorraji MSS, 2014, INT J HYDROGEN ENERG, V39, P9350, DOI 10.1016/j.ijhydene.2014.03.242
   Duong TT, 2014, CURR APPL PHYS, V14, P1607, DOI 10.1016/j.cap.2014.09.015
   Fatoni A, 2014, ELECTROCHIM ACTA, V130, P296, DOI 10.1016/j.electacta.2014.03.036
   Feng X, 2015, BIOSENS BIOELECTRON, V70, P411, DOI 10.1016/j.bios.2015.03.046
   Fiocco L, 2016, J NON-CRYST SOLIDS, V443, P33, DOI 10.1016/j.jnoncrysol.2016.04.012
   Friedman AD, 2015, BIOMATERIALS, V36, P110, DOI 10.1016/j.biomaterials.2014.08.046
   Furth ME, 2007, BIOMATERIALS, V28, P5068, DOI 10.1016/j.biomaterials.2007.07.042
   Gao J, 2016, NANO ENERGY, V26, P123, DOI 10.1016/j.nanoen.2016.05.010
   Gao YH, 2015, ACS BIOMATER SCI ENG, V1, P795, DOI 10.1021/acsbiomaterials.5b00168
   Garcia-Mazas C, 2017, INT J PHARMACEUT, V523, P490, DOI 10.1016/j.ijpharm.2016.12.013
   GENIES EM, 1990, SYNTHETIC MET, V36, P139, DOI 10.1016/0379-6779(90)90050-U
   Ghanbari K, 2016, ANAL BIOCHEM, V498, P37, DOI 10.1016/j.ab.2016.01.006
   Ghani S, 2015, MAT SCI SEMICON PROC, V31, P588, DOI 10.1016/j.mssp.2014.12.060
   Ghasemi-Mobarakeh L, 2009, TISSUE ENG PT A, V15, P3605, DOI 10.1089/ten.TEA.2008.0689
   Gizdavic-Nikolaidis M, 2010, MACROMOL BIOSCI, V10, P1424, DOI 10.1002/mabi.201000237
   Gomes DJC, 2013, MEASUREMENT, V46, P3623, DOI 10.1016/j.measurement.2013.07.010
   Goncalves IC, 2016, ACTA BIOMATER, V33, P40, DOI 10.1016/j.actbio.2016.01.029
   Gong J, 2010, J PHYS CHEM C, V114, P9970, DOI 10.1021/jp100685r
   Grzesiak J, 2015, MAT SCI ENG C-MATER, V52, P163, DOI 10.1016/j.msec.2015.03.050
   Gu HB, 2013, J PHYS CHEM C, V117, P6426, DOI 10.1021/jp311471f
   Gu XD, 2015, AM J MED SCI, V349, P157, DOI 10.1097/MAJ.0000000000000385
   Guimard NK, 2007, PROG POLYM SCI, V32, P876, DOI 10.1016/j.progpolymsci.2007.05.012
   Hackett AJ, 2017, PROG POLYM SCI, V70, P18, DOI 10.1016/j.progpolymsci.2017.03.004
   Hadra S, 2007, J POLYM SCI POL PHYS, V45, P2046, DOI 10.1002/polb.21175
   Hansen B, 2016, SYNTHETIC MET, V222, P224, DOI 10.1016/j.synthmet.2016.10.028
   Hardy JG, 2013, CURR OPIN BIOTECH, V24, P847, DOI 10.1016/j.copbio.2013.03.011
   Hasin P, 2017, J CATAL, V351, P19, DOI 10.1016/j.jcat.2017.03.021
   He BL, 2017, SOL ENERGY, V147, P470, DOI 10.1016/j.solener.2017.03.059
   Hench LL, 2002, SCIENCE, V295, P1014, DOI 10.1126/science.1067404
   HENCH LL, 1984, SCIENCE, V226, P630, DOI 10.1126/science.6093253
   HENCH LL, 1980, SCIENCE, V208, P826, DOI 10.1126/science.6246576
   Hirt MN, 2014, J MOL CELL CARDIOL, V74, P151, DOI 10.1016/j.yjmcc.2014.05.009
   Hien HT, 2017, SENSOR ACTUAT B-CHEM, V249, P348, DOI 10.1016/j.snb.2017.04.115
   Hoffman A.S., 2013, BIOMATERIALS SCI INT, pxli, DOI DOI 10.1016/B978-0-08-087780-8.00154-6
   Holland ER, 1997, SYNTHETIC MET, V84, P777, DOI 10.1016/S0379-6779(96)04141-0
   Hou WJ, 2016, J POWER SOURCES, V322, P155, DOI 10.1016/j.jpowsour.2016.05.023
   Hsiao CW, 2013, BIOMATERIALS, V34, P1063, DOI 10.1016/j.biomaterials.2012.10.065
   Htut KZ, 2017, SYNTHETIC MET, V227, P61, DOI 10.1016/j.synthmet.2017.03.005
   Hu WL, 2011, J PHYS CHEM B, V115, P8453, DOI 10.1021/jp204422v
   Hu Y, 2014, COLLOID SURFACE B, V122, P559, DOI 10.1016/j.colsurfb.2014.07.032
   Hui N, 2017, ACS APPL MATER INTER, V9, P2914, DOI 10.1021/acsami.6b11682
   Humpolicek P, 2015, COLLOID SURFACE B, V133, P278, DOI 10.1016/j.colsurfb.2015.06.008
   Humpolicek P, 2012, SYNTHETIC MET, V162, P722, DOI 10.1016/j.synthmet.2012.02.024
   Huyer LD, 2016, ACS BIOMATER SCI ENG, V2, P780, DOI 10.1021/acsbiomaterials.5b00525
   Ivanova SI, 2017, MAT SCI ENG C-MATER, V78, P230, DOI 10.1016/j.msec.2017.04.071
   Jana T, 2002, LANGMUIR, V18, P5720, DOI 10.1021/la025724y
   Jana T, 2000, LANGMUIR, V16, P3141, DOI 10.1021/la991151m
   Jang HL, 2015, ACS NANO, V9, P4447, DOI 10.1021/acsnano.5b01052
   Jang J, 2008, THIN SOLID FILMS, V516, P3152, DOI 10.1016/j.tsf.2007.08.088
   Jasim A, 2017, CARBOHYD POLYM, V163, P62, DOI 10.1016/j.carbpol.2017.01.056
   Jaymand M, 2013, PROG POLYM SCI, V38, P1287, DOI 10.1016/j.progpolymsci.2013.05.015
   Jeong SI, 2008, MACROMOL BIOSCI, V8, P627, DOI 10.1002/mabi.200800005
   Jin YH, 2014, APPL SURF SCI, V308, P333, DOI 10.1016/j.apsusc.2014.04.168
   Jmal N, 2017, MAT SCI ENG C-MATER, V71, P279, DOI 10.1016/j.msec.2016.09.058
   Jones DS, 2012, EUR J PHARM BIOPHARM, V82, P563, DOI 10.1016/j.ejpb.2012.07.019
   Jornet-Martinez N, 2016, BIOSENS BIOELECTRON, V86, P14, DOI 10.1016/j.bios.2016.06.016
   Kabiri M, 2012, BIOTECHNOL LETT, V34, P1357, DOI 10.1007/s10529-012-0889-4
   Kamalesh S, 2000, J BIOMED MATER RES, V52, P467, DOI 10.1002/1097-4636(20001205)52:3<467::AID-JBM4>3.3.CO;2-Y
   Keane TJ, 2014, SEMIN PEDIATR SURG, V23, P112, DOI 10.1053/j.sempedsurg.2014.06.010
   Nguyen KV, 2016, ACS CATAL, V6, P2603, DOI 10.1021/acscatal.5b02699
   Kiattibutr P, 2002, REACT FUNCT POLYM, V53, P29, DOI 10.1016/S1381-5148(02)00141-4
   Kim HS, 2009, SYNTHETIC MET, V159, P1313, DOI 10.1016/j.synthmet.2009.02.036
   Kim KS, 2012, SYNTHETIC MET, V162, P636, DOI 10.1016/j.synthmet.2012.02.007
   Ku SH, 2012, BIOMATERIALS, V33, P6098, DOI 10.1016/j.biomaterials.2012.05.018
   Kulszewicz-Bajer I, 1999, CHEM MATER, V11, P552, DOI 10.1021/cm980727a
   Kumar GR, 2013, IRAN POLYM J, V22, P923, DOI 10.1007/s13726-013-0191-x
   Lakard B, 2011, BIOSENS BIOELECTRON, V26, P4139, DOI 10.1016/j.bios.2011.04.009
   Langstaff S, 1999, BIOMATERIALS, V20, P1727, DOI 10.1016/S0142-9612(99)00086-1
   Langstaff S, 2001, BIOMATERIALS, V22, P135, DOI 10.1016/S0142-9612(00)00139-3
   Lawrence BD, 2008, BIOMACROMOLECULES, V9, P1214, DOI 10.1021/bm701235f
   Lee K, 2017, ELECTROCHIM ACTA, V224, P600, DOI 10.1016/j.electacta.2016.12.103
   Li MY, 2006, BIOMATERIALS, V27, P2705, DOI 10.1016/j.biomaterials.2005.11.037
   Li YM, 2017, MAT SCI ENG C-MATER, V72, P106, DOI 10.1016/j.msec.2016.11.052
   Li ZF, 2004, J COLLOID INTERF SCI, V269, P62, DOI 10.1016/S0021-9797(03)00606-4
   Liu S, 2010, APPL SURF SCI, V256, P3427, DOI 10.1016/j.apsusc.2009.12.046
   Liu YG, 2008, J PHYS CHEM B, V112, P9237, DOI 10.1021/jp801938w
   Luo J, 2017, BIOSENS BIOELECTRON, V94, P39, DOI 10.1016/j.bios.2017.02.035
   MACDIARMID AG, 1989, FARADAY DISCUSS, V88, P317, DOI 10.1039/dc9898800317
   MacDiarmid AG, 2001, ANGEW CHEM INT EDIT, V40, P2581, DOI 10.1002/1521-3773(20010716)40:14<2581::AID-ANIE2581>3.0.CO;2-2
   Mahajan AP, 2015, PROC MAT SCI, V10, P699, DOI 10.1016/j.mspro.2015.06.075
   MarIa T. Cortes, 2003, E-POLYMERS, P523
   Matharu Z, 2007, LANGMUIR, V23, P13188, DOI 10.1021/la702123a
   Mazeiko V, 2013, SENSOR ACTUAT B-CHEM, V189, P187, DOI 10.1016/j.snb.2013.03.140
   Meng SY, 2014, TISSUE ENG REGEN MED, V11, P274, DOI 10.1007/s13770-014-0011-1
   Miao ZL, 2015, J ELECTROANAL CHEM, V756, P153, DOI 10.1016/j.jelechem.2015.08.025
   Migonney V, 2014, WILEY-ISTE, P1
   Min Y, 2014, SYNTHETIC MET, V198, P308, DOI 10.1016/j.synthmet.2014.10.035
   Min Y, 2013, BIOMACROMOLECULES, V14, P1727, DOI 10.1021/bm301221t
   Miyoshi H, 2017, RSC SMART MATER, V24, P1
   Mohan K, 2016, ELECTROCHIM ACTA, V222, P1072, DOI 10.1016/j.electacta.2016.11.077
   Mohsennia M, 2015, MATER SCI ENG B-ADV, V197, P25, DOI 10.1016/j.mseb.2015.03.003
   Moura RM, 2011, ARTIF ORGANS, V35, P471, DOI 10.1111/j.1525-1594.2011.01257.x
   Nagaraja KK, 2017, PHYSICA B, V512, P45, DOI 10.1016/j.physb.2017.02.022
   Nakamura M, 2016, ACS BIOMATER SCI ENG, V2, P259, DOI 10.1021/acsbiomaterials.5b00509
   Ningsih P, 2015, PROCEDIA CHEM, V16, P540, DOI 10.1016/j.proche.2015.12.090
   Novajra G, 2013, MATER LETT, V99, P125, DOI 10.1016/j.matlet.2013.02.076
   Pandey RK, 2009, J PHYS CHEM C, V113, P8630, DOI 10.1021/jp808691v
   Park KH, 2015, CHEM ENG J, V260, P393, DOI 10.1016/j.cej.2014.08.105
   Parlato M, 2017, ACTA BIOMATER, V56, P65, DOI 10.1016/j.actbio.2017.03.048
   Peng HS, 2015, J MATER CHEM B, V3, P6856, DOI 10.1039/c5tb00617a
   Pereira AM, 2017, ACTA BIOMATER, V47, P50, DOI 10.1016/j.actbio.2016.10.002
   Petrov P, 2016, CARBOHYD POLYM, V140, P349, DOI 10.1016/j.carbpol.2015.12.069
   Pires F, 2015, BBA-GEN SUBJECTS, V1850, P1158, DOI 10.1016/j.bbagen.2015.01.020
   Prabhakar N, 2008, J PHYS CHEM B, V112, P4808, DOI 10.1021/jp711853q
   Prabhakaran MP, 2011, J BIOSCI BIOENG, V112, P501, DOI 10.1016/j.jbiosc.2011.07.010
   Pramanik N, 2016, ACS BIOMATER SCI ENG, V2, P2365, DOI 10.1021/acsbiomaterials.6b00595
   Pritchard EM, 2011, BIOMATERIALS, V32, P909, DOI 10.1016/j.biomaterials.2010.09.055
   Qazi TH, 2014, BIOMATERIALS, V35, P9068, DOI 10.1016/j.biomaterials.2014.07.020
   Qazi TH, 2014, ACTA BIOMATER, V10, P2434, DOI 10.1016/j.actbio.2014.02.023
   Qu K, 2016, ELECTROCHIM ACTA, V202, P73, DOI 10.1016/j.electacta.2016.03.172
   Rahman NA, 2010, SYNTHETIC MET, V160, P2015, DOI 10.1016/j.synthmet.2010.07.031
   Rahmati B, 2015, CERAM INT, V41, P13055, DOI 10.1016/j.ceramint.2015.07.090
   Ratner B.D, 2013, BIOMATERIALS SCI INT, V3rd, P6
   Regions of Russia. Social-economic indicators, 2016, NON TRADITIONAL REF
   Cervantes ER, 2016, MAT SCI ENG C-MATER, V58, P614, DOI 10.1016/j.msec.2015.09.001
   Ritzberger C, 2016, J NON-CRYST SOLIDS, V432, P137, DOI 10.1016/j.jnoncrysol.2015.04.034
   Rnjak-Kovacina J, 2015, ACS BIOMATER SCI ENG, V1, P260, DOI 10.1021/ab500149p
   Sai-Anand G, 2015, SOL ENERG MAT SOL C, V141, P275, DOI 10.1016/j.solmat.2015.05.035
   Schmidt CE, 1997, P NATL ACAD SCI USA, V94, P8948, DOI 10.1073/pnas.94.17.8948
   Sengupta PP, 2015, BIOMACROMOLECULES, V16, P3217, DOI 10.1021/acs.biomac.5b00935
   Serena E, 2009, EXP CELL RES, V315, P3611, DOI 10.1016/j.yexcr.2009.08.015
   Sha R, 2017, ELECTROCHIM ACTA, V233, P44, DOI 10.1016/j.electacta.2017.03.043
   Shadi L, 2014, J MATER SCI, V49, P4844, DOI 10.1007/s10853-014-8185-4
   Shi ZJ, 2016, BIOMATERIALS, V111, P40, DOI 10.1016/j.biomaterials.2016.09.020
   Shih YC, 2017, J ELECTROANAL CHEM, V794, P112, DOI 10.1016/j.jelechem.2017.04.010
   Shin YJ, 2012, J IND ENG CHEM, V18, P193, DOI 10.1016/j.jiec.2011.11.009
   SHIRAKAWA H, 1977, J CHEM SOC CHEM COMM, P578, DOI 10.1039/c39770000578
   Shukla SK, 2017, SENSOR ACTUAT B-CHEM, V242, P522, DOI 10.1016/j.snb.2016.11.062
   Sigolaeva LV, 2014, BIOMACROMOLECULES, V15, P3735, DOI 10.1021/bm5010349
   Sinha S, 2009, J APPL POLYM SCI, V112, P3135, DOI 10.1002/app.29708
   Solorio LD, 2012, J CONTROL RELEASE, V158, P224, DOI 10.1016/j.jconrel.2011.11.003
   Song Y, 2012, SYNTHETIC MET, V162, P368, DOI 10.1016/j.synthmet.2011.12.022
   Stasyuk N, 2012, BIOSENS BIOELECTRON, V37, P46, DOI 10.1016/j.bios.2012.04.031
   Stejskal J, 2014, SYNTHETIC MET, V195, P286, DOI 10.1016/j.synthmet.2014.06.020
   Tandon N, 2011, J TISSUE ENG REGEN M, V5, pE115, DOI 10.1002/term.377
   Tang L, 2017, BIOCHEM ENG J, V117, P7, DOI 10.1016/j.bej.2016.09.011
   Tang W, 2015, SYNTHETIC MET, V202, P140, DOI 10.1016/j.synthmet.2015.01.031
   Taraballi F, 2014, J PHARM SCI-US, V103, P3724, DOI 10.1002/jps.24190
   Tarantili PA, 2008, EUR POLYM J, V44, P444, DOI 10.1016/j.eurpolymj.2007.11.014
   Tarver J, 2009, CHEM MATER, V21, P280, DOI 10.1021/cm802314h
   Tas R, 2016, SYNTHETIC MET, V212, P75, DOI 10.1016/j.synthmet.2015.12.006
   Teengam P, 2017, ANAL CHIM ACTA, V952, P32, DOI 10.1016/j.aca.2016.11.071
   Thrivikraman G, 2015, ACS APPL MATER INTER, V7, P23015, DOI 10.1021/acsami.5b06390
   Thrivikraman G, 2014, BIOMATERIALS, V35, P6219, DOI 10.1016/j.biomaterials.2014.04.018
   Tihan GT, 2016, CR CHIM, V19, P390, DOI 10.1016/j.crci.2015.09.008
   Tolli MA, 2014, BIOMATERIALS, V35, P8394, DOI 10.1016/j.biomaterials.2014.05.078
   TRIVEDI DC, 1993, SYNTHETIC MET, V58, P309
   Tsele TP, 2017, ELECTROCHIM ACTA, V243, P331, DOI 10.1016/j.electacta.2017.05.031
   Tzamalis G, 2002, PHYS REV B, V66, DOI 10.1103/PhysRevB.66.085202
   Ucar N, 2015, FIBER POLYM, V16, P2223, DOI 10.1007/s12221-015-5426-3
   Wan D, 2010, ACS APPL MATER INTER, V2, P3083, DOI 10.1021/am100591t
   Wang CH, 1999, SYNTHETIC MET, V102, P1313, DOI 10.1016/S0379-6779(98)01006-6
   Wang HJ, 2008, J PHYS CHEM B, V112, P2671, DOI 10.1021/jp0750957
   Wang L., 2017, APPL CONDUCTIVE MAT, P110
   Wang LP, 2015, LANGMUIR, V31, P12315, DOI 10.1021/acs.langmuir.5b00992
   Wang Q, 2011, J BIOMED MATER RES A, V96A, P520, DOI 10.1002/jbm.a.33000
   Wang XX, 2015, J PHYS CHEM C, V119, P9076, DOI 10.1021/acs.jpcc.5b00534
   Wang Y, 2017, MAT SCI ENG C-MATER, V77, P867, DOI 10.1016/j.msec.2017.03.260
   Wang ZY, 2009, ANAL CHEM, V81, P1638, DOI 10.1021/ac802421h
   Wei J, 2012, SOL ENERG MAT SOL C, V99, P141, DOI 10.1016/j.solmat.2011.05.016
   Williams D. F., 1986, NON TRADITIONAL REF
   Woo SW, 2009, J POWER SOURCES, V190, P596, DOI 10.1016/j.jpowsour.2009.01.050
   Wu JCC, 2014, SYNTHETIC MET, V198, P41, DOI 10.1016/j.synthmet.2014.09.017
   Wu JM, 2011, ACS APPL MATER INTER, V3, P4354, DOI 10.1021/am201008n
   Xiang CL, 2013, TALANTA, V110, P96, DOI 10.1016/j.talanta.2013.02.022
   Xue LN, 2017, SENSOR ACTUAT B-CHEM, V244, P47, DOI 10.1016/j.snb.2016.12.064
   Yadav S, 2011, ANAL BIOCHEM, V419, P277, DOI 10.1016/j.ab.2011.07.032
   Yamaguchi I, 2015, POLYMER, V73, P79, DOI 10.1016/j.polymer.2015.07.037
   Yang J, 2012, SENSOR ACTUAT B-CHEM, V162, P178, DOI 10.1016/j.snb.2011.12.064
   Yang PZ, 2015, ELECTROCHIM ACTA, V184, P64, DOI 10.1016/j.electacta.2015.10.050
   Yang T, 2014, ACS APPL MATER INTER, V6, P19050, DOI 10.1021/am504998e
   You JO, 2011, NANO LETT, V11, P3643, DOI 10.1021/nl201514a
   Yslas EI, 2015, MAT SCI ENG C-MATER, V51, P51, DOI 10.1016/j.msec.2015.02.049
   Yslas EI, 2012, CHEMOSPHERE, V87, P1374, DOI 10.1016/j.chemosphere.2012.02.033
   Yu QZ, 2016, J PHYS CHEM C, V120, P27628, DOI 10.1021/acs.jpcc.6b07969
   Yu Y, 2016, ELECTROCHIM ACTA, V190, P76, DOI 10.1016/j.electacta.2015.12.201
   Yue GT, 2014, ELECTROCHIM ACTA, V149, P117, DOI 10.1016/j.electacta.2014.10.075
   Zalfen AM, 2008, ACTA BIOMATER, V4, P1788, DOI 10.1016/j.actbio.2008.05.021
   Zhang HF, 2013, SYNTHETIC MET, V167, P5, DOI 10.1016/j.synthmet.2013.01.020
   Zhang JG, 2014, J MATER CHEM B, V2, P7945, DOI 10.1039/c4tb01185f
   Zhang X, 2012, POLYMER, V53, P2109, DOI 10.1016/j.polymer.2012.02.042
   Zhang YG, 2017, CERAM INT, V43, P5403, DOI 10.1016/j.ceramint.2016.12.113
   Zhang Z, 2007, ARTIF ORGANS, V31, P13, DOI 10.1111/j.1525-1594.2007.00335.x
   Zhao C, 2007, MICROELECTRON J, V38, P316, DOI 10.1016/j.mejo.2007.01.004
   Zhao M, 2009, J PHYS CHEM C, V113, P4987, DOI 10.1021/jp807621y
   Zheng WR, 2016, J ELECTROANAL CHEM, V781, P155, DOI 10.1016/j.jelechem.2016.08.004
   Zhou DD, 2010, BIOL MED PHYS BIOMED, P217, DOI 10.1007/978-0-387-98120-8_8
   Zhu J, 2015, SENSOR ACTUAT B-CHEM, V221, P450, DOI 10.1016/j.snb.2015.06.131
   Zhu QH, 2015, SENSOR ACTUAT B-CHEM, V207, P819, DOI 10.1016/j.snb.2014.10.120
   Zhybak M, 2016, BIOSENS BIOELECTRON, V77, P505, DOI 10.1016/j.bios.2015.10.009
NR 241
TC 36
Z9 36
U1 7
U2 77
PU PERGAMON-ELSEVIER SCIENCE LTD
PI OXFORD
PA THE BOULEVARD, LANGFORD LANE, KIDLINGTON, OXFORD OX5 1GB, ENGLAND
SN 0014-3057
EI 1873-1945
J9 EUR POLYM J
JI Eur. Polym. J.
PD NOV
PY 2018
VL 108
BP 150
EP 170
DI 10.1016/j.eurpolymj.2018.08.036
PG 21
WC Polymer Science
WE Science Citation Index Expanded (SCI-EXPANDED)
SC Polymer Science
GA HE6CH
UT WOS:000453490400016
DA 2023-06-30
ER

PT J
AU Ma, B
   Kong, CC
   Hu, XX
   Liu, K
   Huang, Q
   Lv, J
   Lu, WJ
   Zhang, XJ
   Yang, ZM
   Yang, S
AF Ma, Bo
   Kong, Chuncai
   Hu, Xuanxuan
   Liu, Ke
   Huang, Qiang
   Lv, Jian
   Lu, Wenjing
   Zhang, Xiaojing
   Yang, Zhimao
   Yang, Sen
TI A sensitive electrochemical nonenzymatic biosensor for the detection of
   H2O2 released from living cells based on ultrathin concave Ag nanosheets
SO BIOSENSORS & BIOELECTRONICS
LA English
DT Article
DE Ag nanosheets; Nonenzymatic biosensor; Hydrogen peroxide;
   Electrochemical sensor; Living cells
ID REDUCED GRAPHENE OXIDE; IN-SITU GROWTH; HYDROGEN-PEROXIDE; BIOLOGICAL
   ENVIRONMENTS; COLORIMETRIC DETECTION; GOLD NANOPARTICLES; QUANTUM DOTS;
   LIVE CELLS; SILVER; GLUCOSE
AB Facile synthesis of ultrathin two-dimensional metallic nanosheets with special physical and chemical properties is still challenging. In this work, ultrathin silver nanosheets were synthesized through the galvanic replacement reaction between silver nitrate and Cu microcages without using any surfactant at room temperature. The as prepared Ag nanosheets (NSs) were concave and had a thickness of sub-10 nm. And the nanosheets exhibited excellent H2O2 detection property with a high sensitivity of about 320.3 uA mM(-1) cm(-2) and a low detection limit of 0.17 mu M in a wide linear range of 5-6000 mu A, and a fast response time (less than 2 s). Besides, the real-time detection of H2O2 induced from living HeLa and SH-SY5Y cells were also achieved, indicating the potential application of as-prepared Ag NSs in monitoring physiological and dynamic in-clinic pathological processes.
C1 [Ma, Bo; Kong, Chuncai; Hu, Xuanxuan; Lv, Jian; Lu, Wenjing; Zhang, Xiaojing; Yang, Zhimao; Yang, Sen] Xi An Jiao Tong Univ, MOE Key Lab Nonequilibrium Synth & Modulat Conden, State Key Lab Mech Behav Mat, Sch Sci, Xian 710049, Shaanxi, Peoples R China.
   [Kong, Chuncai; Yang, Zhimao; Yang, Sen] Xi An Jiao Tong Univ, Collaborat Innovat Ctr Suzhou Nano Sci & Technol, Suzhou Inst, Suzhou 21500, Peoples R China.
   [Liu, Ke] Wuhan Text Univ, Coll Mat Sci & Engn, Hubei Key Lab Adv Text Mat & Applicat, Wuhan 430200, Hubei, Peoples R China.
   [Huang, Qiang] Xi An Jiao Tong Univ, Dept Pediat Surg, Affiliated Hosp 2, Xian 710004, Shanxi, Peoples R China.
C3 Xi'an Jiaotong University; Xi'an Jiaotong University; Wuhan Textile
   University; Xi'an Jiaotong University
RP Kong, CC (通讯作者)，Xi An Jiao Tong Univ, MOE Key Lab Nonequilibrium Synth & Modulat Conden, State Key Lab Mech Behav Mat, Sch Sci, Xian 710049, Shaanxi, Peoples R China.
EM kongcc@xjtu.edu.cn
RI Lv, Jian/O-4144-2018; Yang, Sen/C-2741-2009; Kong, Chuncai/P-1422-2017
OI Lv, Jian/0000-0003-3425-2882; Yang, Sen/0000-0002-3802-8020; Ma,
   Bo/0009-0009-2971-1387
FU National Natural Science Foundation of China (NSFC) [51501140]; Shaanxi
   Province Science Foundation for Youth [2016JQ5028]; China Postdoctoral
   Science Foundation [2016M602808]; Natural Science Foundation of Jiangsu
   Province [BK20161250, BK20171235]; Public Welfare Technology Application
   Research Project of Zhejiang Province [2016C31G4181807]; Fundamental
   Research Funds for the Central Universities
FX This work was supported by National Natural Science Foundation of China
   (NSFC no. 51501140), Shaanxi Province Science Foundation for Youth (no.
   2016JQ5028), China Postdoctoral Science Foundation (2016M602808),
   Natural Science Foundation of Jiangsu Province (BK20161250, BK20171235),
   Public Welfare Technology Application Research Project of Zhejiang
   Province (2016C31G4181807) and the Fundamental Research Funds for the
   Central Universities (C.C. Kong and Q. Huang).
CR Bai J, 2013, ANAL CHEM, V85, P8095, DOI 10.1021/ac400659u
   Bai ZH, 2016, BIOSENS BIOELECTRON, V82, P185, DOI 10.1016/j.bios.2016.04.004
   Chen S, 2014, ANAL CHEM, V86, P6689, DOI 10.1021/ac501497d
   Chhowalla M, 2013, NAT CHEM, V5, P263, DOI [10.1038/nchem.1589, 10.1038/NCHEM.1589]
   Dai HX, 2017, BIOSENS BIOELECTRON, V95, P131, DOI 10.1016/j.bios.2017.04.021
   Dong CQ, 2015, ACS APPL MATER INTER, V7, P20215, DOI 10.1021/acsami.5b05738
   Elzanowska H, 2004, ELECTROANAL, V16, P478, DOI 10.1002/elan.200402837
   Ferri T, 1998, BIOELECTROCH BIOENER, V45, P221, DOI 10.1016/S0302-4598(98)00102-0
   Gao T, 2013, ACS APPL MATER INTER, V5, P7308, DOI 10.1021/am401552x
   Ge SG, 2015, BIOSENS BIOELECTRON, V71, P456, DOI 10.1016/j.bios.2015.04.055
   Giorgio M, 2007, NAT REV MOL CELL BIO, V8, p722A
   Guo CX, 2008, BIOSENS BIOELECTRON, V24, P819, DOI 10.1016/j.bios.2008.07.007
   He P, 2004, LANGMUIR, V20, P10260, DOI 10.1021/la048480l
   Jang E, 2012, BIOSENS BIOELECTRON, V31, P529, DOI 10.1016/j.bios.2011.11.033
   Ju J, 2015, ANAL CHEM, V87, P1903, DOI 10.1021/ac5041555
   Jv Y, 2010, CHEM COMMUN, V46, P8017, DOI 10.1039/c0cc02698k
   Karimipour M., 2017, PLASMONICS
   Kim G, 2010, ANAL CHEM, V82, P2165, DOI 10.1021/ac9024544
   Kong CC, 2013, CRYSTENGCOMM, V15, P6136, DOI 10.1039/c3ce40703a
   Lambeth JD, 2004, NAT REV IMMUNOL, V4, P181, DOI 10.1038/nri1312
   Lee CY, 2017, SUSTAIN ENERG FUELS, V1, P1023, DOI 10.1039/c7se00069c
   Li ZZ, 2016, ANAL CHEM, V88, P7724, DOI 10.1021/acs.analchem.6b01637
   Li ZB, 2013, APPL SURF SCI, V264, P383, DOI 10.1016/j.apsusc.2012.10.031
   Liang LL, 2016, BIOSENS BIOELECTRON, V82, P204, DOI 10.1016/j.bios.2016.03.076
   Liu J, 2015, BIOSENS BIOELECTRON, V74, P71, DOI 10.1016/j.bios.2015.06.042
   Maji SK, 2014, ACS APPL MATER INTER, V6, P13648, DOI 10.1021/am503110s
   Mazeiko V, 2013, SENSOR ACTUAT B-CHEM, V189, P187, DOI 10.1016/j.snb.2013.03.140
   Miller EW, 2005, J AM CHEM SOC, V127, P16652, DOI 10.1021/ja054474f
   Shukla VK, 2012, NANOSCALE, V4, P3886, DOI 10.1039/c2nr30963g
   Sun SD, 2011, CRYSTENGCOMM, V13, P6200, DOI 10.1039/c1ce05563a
   Tajabadi MT, 2015, ELECTROCHIM ACTA, V151, P126, DOI 10.1016/j.electacta.2014.11.031
   Tsaplev YB, 2012, J ANAL CHEM+, V67, P506, DOI 10.1134/S1061934812040028
   Wang J, 2003, J AM CHEM SOC, V125, P2408, DOI 10.1021/ja028951v
   Wang J., 2006, ANAL ELECTROCHEMISTR, P201
   Wang N, 2012, CHEM-EUR J, V18, P6049, DOI 10.1002/chem.201103926
   Wang TY, 2013, ANAL CHEM, V85, P10289, DOI 10.1021/ac402114c
   Wang YH, 2013, BIOSENS BIOELECTRON, V43, P180, DOI 10.1016/j.bios.2012.10.099
   Zhou J, 2014, ANAL CHEM, V86, P4395, DOI 10.1021/ac500231e
NR 38
TC 75
Z9 75
U1 6
U2 290
PU ELSEVIER ADVANCED TECHNOLOGY
PI OXFORD
PA OXFORD FULFILLMENT CENTRE THE BOULEVARD, LANGFORD LANE, KIDLINGTON,
   OXFORD OX5 1GB, OXON, ENGLAND
SN 0956-5663
EI 1873-4235
J9 BIOSENS BIOELECTRON
JI Biosens. Bioelectron.
PD MAY 30
PY 2018
VL 106
BP 29
EP 36
DI 10.1016/j.bios.2018.01.041
PG 8
WC Biophysics; Biotechnology & Applied Microbiology; Chemistry, Analytical;
   Electrochemistry; Nanoscience & Nanotechnology
WE Science Citation Index Expanded (SCI-EXPANDED)
SC Biophysics; Biotechnology & Applied Microbiology; Chemistry;
   Electrochemistry; Science & Technology - Other Topics
GA FY9TL
UT WOS:000427209700005
PM 29414085
DA 2023-06-30
ER

PT J
AU Huy, DTN
   Iswanto, AH
   Opulencia, MJC
   Al-Saikhan, F
   Timoshin, A
   Abed, AM
   Ahmad, I
   Blinova, SA
   Hammid, AT
   Mustafa, YF
   Tuan, PV
AF Tran Ngoc Huy, Dinh
   Iswanto, A. Heri
   Catalan Opulencia, Maria Jade
   Al-Saikhan, Fahad
   Timoshin, Anton
   Abed, Azher M.
   Ahmad, Irfan
   Blinova, Sofiya A.
   Hammid, Ali Thaeer
   Mustafa, Yasser Fakri
   Van Tuan, Pham
TI Optical and Electrochemical Aptasensors Developed for the Detection of
   Alpha-Fetoprotein
SO CRITICAL REVIEWS IN ANALYTICAL CHEMISTRY
LA English
DT Review; Early Access
DE alpha-fetoprotein; aptamer; aptasensing; biosensor; cancer biomarker
ID PRUSSIAN BLUE NANOPARTICLES; HIGHLY SENSITIVE DETECTION; MULTIPLE
   TUMOR-MARKERS; FLUORESCENT APTASENSOR; CANCER BIOMARKERS; APTAMER;
   RECOGNITION; BIOSENSOR; TETRAHYDROFURAN; NANOMATERIALS
AB Early diagnosis of hepatocellular carcinoma (HCC), a leading cause of cancer mortality, is decisive for successful treatment of this type of cancer and increasing the patients' survival rate. Alpha-fetoprotein (AFP) is a glycoprotein that has been currently employed as a potential serological biomarker for determination of HCC and several other cancers. Achieving highly sensitive and specific detection of this biomarker is an effective strategy to inhibit developing issues caused by the cancer. Though, traditional procedures cannot meet the requirements due to the technical drawbacks. Recently, growing number of aptamer-based biosensors (aptasensors) attracted important attention as superior diagnostic tools because of their unique properties such as high stability, target versatility and remarkable affinity and selectivity. Nanomaterials, which broadly employed in the structure of these aptasensors, can considerably enhance the detection limit and sensitivity of analytes determination. Therefore, this review selectively investigated the recent progresses in several different optical and electrochemical aptasensors and nano-aptasensors designed for AFP assay.
C1 [Tran Ngoc Huy, Dinh] Banking Univ HCMC, MBA, Ho Chi Minh City, Vietnam.
   [Tran Ngoc Huy, Dinh] Int Univ Japan, Niigata, Japan.
   [Iswanto, A. Heri] Univ Pembangunan Nasl Vet Jakarta, Fac Hlth Sci, Publ Hlth Dept, Jakarta, Indonesia.
   [Catalan Opulencia, Maria Jade] Ajman Univ, Coll Business Adm, Ajman, U Arab Emirates.
   [Al-Saikhan, Fahad] Prince Sattam Bin Abdulaziz Univ, Coll Pharm, Dept Clin Pharm, Alkharj, Saudi Arabia.
   [Timoshin, Anton] IM Sechenov First Moscow State Med Univ, Sechenov Univ, Dept Propaedeut Dent Dis, Moscow, Russia.
   [Abed, Azher M.] Al Mustaqbal Univ Coll, Dept Air Conditioning & Refrigerat, Babylon, Iraq.
   [Ahmad, Irfan] King Khalid Univ, Coll Appl Med Sci, Dept Clin Lab Sci, Abha, Saudi Arabia.
   [Blinova, Sofiya A.] Samarkand State Med Inst, Dept Histol Embryol & Cytol, Samarkand, Uzbekistan.
   [Hammid, Ali Thaeer] Imam Jaafar Al Sadiq Univ, Comp Engn Dept, Baghdad, Iraq.
   [Mustafa, Yasser Fakri] Univ Mosul, Coll Pharm, Dept Pharmaceut Chem, Mosul, Iraq.
   [Van Tuan, Pham] Natl Econ Univ NEU, Hanoi, Vietnam.
C3 Banking University Ho Chi Minh City; Ajman University; Prince Sattam Bin
   Abdulaziz University; Sechenov First Moscow State Medical University;
   Al-Mustaqbal University College; King Khalid University; Samarkand State
   Medical University; Imam Jaa'far al-Sadiq University; University of
   Mosul
RP Tuan, PV (通讯作者)，Natl Econ Univ NEU, Hanoi, Vietnam.
EM Phamvantuan@neu.edu.vn
RI Mustafa, Yasser Fakri/D-1589-2019; Thaeer Hammid, Ali/F-6435-2019;
   Al-Saikhan, Fahad I./H-2265-2016; Iswanto, A Heri/H-9541-2018
OI Mustafa, Yasser Fakri/0000-0002-0926-7428; Thaeer Hammid,
   Ali/0000-0002-3862-683X; Al-Saikhan, Fahad I./0000-0002-4149-3978;
   Iswanto, A Heri/0000-0002-1102-0176
FU Deanship of Scientific Research at King, Khalid University [RGP
   1/350/42]
FX The author extends his appreciation to the Deanship of Scientific
   Research at King, Khalid University for funding this work through Group
   Research Project under grant number RGP. 1/350/42.
CR Anzai H, 2015, WORLD J SURG ONCOL, V13, DOI 10.1186/s12957-015-0590-x
   Bao BQ, 2018, TALANTA, V190, P204, DOI 10.1016/j.talanta.2018.07.072
   Bostan HB, 2018, BIOSENS BIOELECTRON, V119, P110, DOI 10.1016/j.bios.2018.08.003
   Cacicedo M. L, 2019, ADV ENZYME TECHNOLOG, P169, DOI [DOI 10.1016/B978-0-444-64114-4.00007-8, 10.1016/B978-0-444-64114-4.00007-8]
   Chang HX, 2010, ANAL CHEM, V82, P2341, DOI 10.1021/ac9025384
   Chen F, 2018, TALANTA, V186, P473, DOI 10.1016/j.talanta.2018.04.060
   Chivers PRA, 2019, NAT REV MATER, V4, P463, DOI 10.1038/s41578-019-0111-6
   Cho HS, 2012, ACS NANO, V6, P7607, DOI 10.1021/nn203833d
   Croxatto A, 2012, FEMS MICROBIOL REV, V36, P380, DOI 10.1111/j.1574-6976.2011.00298.x
   Cui M, 2017, ACS SENSORS, V2, P490, DOI 10.1021/acssensors.7b00103
   Dehghani S, 2018, BIOSENS BIOELECTRON, V110, P23, DOI 10.1016/j.bios.2018.03.037
   Diaz-Fernandez A, 2020, ANAL CHIM ACTA, V1124, P1, DOI 10.1016/j.aca.2020.04.022
   Dong LL, 2015, SCI REP-UK, V5, DOI 10.1038/srep15552
   Duong DST, 2022, LIQ CRYST, V49, P709, DOI 10.1080/02678292.2021.2005165
   Eivazzadeh-Keihan R, 2018, TRAC-TREND ANAL CHEM, V100, P103, DOI 10.1016/j.trac.2017.12.019
   Emrani AS, 2016, BIOSENS BIOELECTRON, V79, P288, DOI 10.1016/j.bios.2015.12.025
   Gao T, 2018, TALANTA, V178, P89, DOI 10.1016/j.talanta.2017.09.011
   Ghorbani F, 2019, BIOSENS BIOELECTRON, V142, DOI 10.1016/j.bios.2019.111484
   Gu XF, 2018, BIOSENS BIOELECTRON, V102, P610, DOI 10.1016/j.bios.2017.12.014
   Guo LX, 2018, BIOSENS BIOELECTRON, V99, P368, DOI 10.1016/j.bios.2017.08.003
   Han R, 2020, NEW J CHEM, V44, P4099, DOI 10.1039/c9nj05870b
   Hao TT, 2017, SMALL, V13, DOI 10.1002/smll.201603944
   Hayat A, 2014, FRONT CHEM, V2, DOI 10.3389/fchem.2014.00041
   Heiat M, 2019, MICROCHEM J, V148, P456, DOI 10.1016/j.microc.2019.05.004
   Hotzer B, 2012, SMALL, V8, P2297, DOI 10.1002/smll.201200109
   Hong P, 2012, SENSORS-BASEL, V12, P1181, DOI 10.3390/s120201181
   Hu DL, 2021, ANAL CHEM, V93, P7341, DOI 10.1021/acs.analchem.1c01197
   Huang CJ, 2012, BIOSENS BIOELECTRON, V35, P50, DOI 10.1016/j.bios.2012.02.024
   Huang C, 2016, RSC ADV, V6, P105288, DOI 10.1039/c6ra22102e
   Huang XY, 2019, ANAL CHIM ACTA, V1078, P125, DOI 10.1016/j.aca.2019.06.009
   Jamali AA, 2014, TRAC-TREND ANAL CHEM, V55, P24, DOI 10.1016/j.trac.2013.10.008
   Jiang YT, 2019, NANOSCALE, V11, P8119, DOI 10.1039/c9nr01307e
   Kulmala S, 2003, ANAL CHIM ACTA, V500, P21, DOI 10.1016/j.aca.2003.09.004
   Lee YJ, 2012, BIOCHEM BIOPH RES CO, V417, P521, DOI 10.1016/j.bbrc.2011.11.153
   Lei JP, 2012, CHEM SOC REV, V41, P2122, DOI 10.1039/c1cs15274b
   Li FZ, 2021, SURF INTERFACES, V26, DOI 10.1016/j.surfin.2021.101375
   Li GL, 2022, MICROCHEM J, V179, DOI 10.1016/j.microc.2022.107515
   Li GL, 2022, J HAZARD MATER, V436, DOI 10.1016/j.jhazmat.2022.129107
   Li GY, 2020, BIOCHEM ENG J, V164, DOI 10.1016/j.bej.2020.107780
   Li GY, 2019, MICROCHIM ACTA, V186, DOI 10.1007/s00604-019-3403-z
   Li GY, 2018, ANAL BIOCHEM, V547, P37, DOI 10.1016/j.ab.2018.02.012
   Li JJ, 2019, CHEM COMMUN, V55, P7922, DOI 10.1039/c9cc02770j
   Li Q, 2021, ANAL CHIM ACTA, V1170, DOI 10.1016/j.aca.2021.338480
   Li Q, 2020, MAT SCI ENG C-MATER, V109, DOI 10.1016/j.msec.2019.110615
   Li R, 2015, TALANTA, V140, P143, DOI 10.1016/j.talanta.2015.03.041
   Li SQ, 2021, ANAL CHIM ACTA, V1141, P21, DOI 10.1016/j.aca.2020.10.030
   Li WZ, 2020, ANAL METHODS-UK, V12, P4956, DOI 10.1039/d0ay01465f
   Liang J, 2013, CHEM SCI, V4, P1377, DOI 10.1039/c2sc21792a
   Lin XJ, 2020, ANAL METHODS-UK, V12, P5496, DOI 10.1039/d0ay01326a
   Lin XX, 2016, BIOSENS BIOELECTRON, V79, P41, DOI 10.1016/j.bios.2015.11.089
   Liu J., 2016, RED NEAR INFRARED FL
   Liu NZ, 2021, ANAL CHIM ACTA, V1146, P17, DOI 10.1016/j.aca.2020.12.031
   Malik P., 2021, MEAS SENS, V16, P10050, DOI [10.1016/j.measen.2021.100050, DOI 10.1016/J.MEASEN.2021.100050]
   McConnell EM, 2020, FRONT CHEM, V8, DOI 10.3389/fchem.2020.00434
   Meirinho SG, 2016, BIOTECHNOL ADV, V34, P941, DOI 10.1016/j.biotechadv.2016.05.006
   Mohammadinejad A, 2020, TRAC-TREND ANAL CHEM, V130, DOI 10.1016/j.trac.2020.115961
   Murthy KVR, 2014, DEFECT DIFFUS FORUM, V347, P1, DOI 10.4028/www.scientific.net/DDF.347.1
   Nagpal Madhav, 2016, Natl J Maxillofac Surg, V7, P17, DOI 10.4103/0975-5950.196135
   Naz Z., 2018, BIOMED RES-TOKYO, V29, P2478
   Pandey PC, 2016, ELECTROCHIM ACTA, V190, P758, DOI 10.1016/j.electacta.2015.12.188
   Pandey PC, 2014, ELECTROCHIM ACTA, V125, P465, DOI 10.1016/j.electacta.2014.01.126
   Perumal V, 2014, J APPL BIOMED, V12, P1, DOI 10.1016/j.jab.2013.02.001
   Prakash J, 2020, BIOSENS BIOELECTRON, V168, DOI 10.1016/j.bios.2020.112562
   Qi LB, 2020, ANAL CHEM, V92, P3867, DOI 10.1021/acs.analchem.9b05317
   Rasool M, 2014, ANTICANCER RES, V34, P1563
   Roda A, 2016, BIOSENS BIOELECTRON, V76, P164, DOI 10.1016/j.bios.2015.06.017
   Su Y, 2020, NANOTECHNOLOGY, V31, DOI 10.1088/1361-6528/ab57f7
   Sung H., 2021, CA-CANCER J CLIN, V71, P209, DOI [10.3322/caac.21660, DOI 10.3322/caac.21660]
   Thakur N, 2021, CHEM COMMUN, V57, P13084, DOI 10.1039/d1cc05271c
   Torres F.G., 2020, MED DEVICES SENS, V3, pe10102, DOI [DOI 10.1002/MDS3.10102, 10.1002/mds3.10102]
   Upan J, 2021, SCI REP-UK, V11, DOI 10.1038/s41598-021-93399-y
   Vigneshvar S, 2016, FRONT BIOENG BIOTECH, V4, DOI 10.3389/fbioe.2016.00011
   Wang H, 2021, J COLLOID INTERF SCI, V590, P103, DOI 10.1016/j.jcis.2021.01.034
   Wang Q, 2020, BIOCONJUGATE CHEM, V31, P813, DOI 10.1021/acs.bioconjchem.9b00874
   Wang WH, 2021, TALANTA, V222, DOI 10.1016/j.talanta.2020.121456
   Wang ZD, 2020, ANAL CHIM ACTA, V1128, P1, DOI 10.1016/j.aca.2020.06.036
   Wu MS, 2015, ANAL CHEM, V87, P530, DOI 10.1021/ac502989f
   Xiang WW, 2020, TALANTA, V214, DOI 10.1016/j.talanta.2020.120716
   Xie LS, 2019, MICROCHIM ACTA, V186, DOI 10.1007/s00604-019-3594-3
   Xing TY, 2017, ACS APPL MATER INTER, V9, P36632, DOI 10.1021/acsami.7b11310
   Xu JY, 2019, MICROCHIM ACTA, V186, DOI 10.1007/s00604-019-3312-1
   Xu SH, 2017, ANAL CHIM ACTA, V983, P173, DOI 10.1016/j.aca.2017.06.023
   Xu SH, 2016, J MATER CHEM B, V4, P1270, DOI 10.1039/c5tb02195b
   Xu SH, 2014, ANAL CHEM, V86, P11634, DOI 10.1021/ac502643s
   Yang SH, 2018, BIOSENS BIOELECTRON, V112, P186, DOI 10.1016/j.bios.2018.04.026
   Yang XD, 2020, SENSOR ACTUAT B-CHEM, V323, DOI 10.1016/j.snb.2020.128666
   Yokoyama S, 2017, PLOS ONE, V12, DOI 10.1371/journal.pone.0183337
   Zanchetta G, 2017, NANOPHOTONICS-BERLIN, V6, P627, DOI 10.1515/nanoph-2016-0158
   Zhang B, 2019, ANALYST, V144, P4858, DOI 10.1039/c9an01029g
   Zhang Y, 2016, ANAL METHODS-UK, V8, P6131, DOI 10.1039/c6ay01949h
   Zhou L, 2019, TALANTA, V197, P444, DOI 10.1016/j.talanta.2019.01.012
   Zhou WJ, 2017, CHEM COMMUN, V53, P12290, DOI 10.1039/c7cc06872g
NR 92
TC 0
Z9 0
U1 20
U2 41
PU TAYLOR & FRANCIS INC
PI PHILADELPHIA
PA 530 WALNUT STREET, STE 850, PHILADELPHIA, PA 19106 USA
SN 1040-8347
EI 1547-6510
J9 CRIT REV ANAL CHEM
JI Crit. Rev. Anal. Chem.
PD 2022 JUL 8
PY 2022
DI 10.1080/10408347.2022.2099221
EA JUL 2022
PG 15
WC Chemistry, Analytical
WE Science Citation Index Expanded (SCI-EXPANDED)
SC Chemistry
GA 3T9FO
UT WOS:000840573900001
PM 35969067
DA 2023-06-30
ER

PT J
AU Huang, FC
   Zhang, YC
   Lin, JH
   Liu, YJ
AF Huang, Fengchun
   Zhang, Yingchao
   Lin, Jianhan
   Liu, Yuanjie
TI Biosensors Coupled with Signal Amplification Technology for the
   Detection of Pathogenic Bacteria: A Review
SO BIOSENSORS-BASEL
LA English
DT Review
DE foodborne pathogens; biosensor; signal amplification; food safety
ID MESOPOROUS SILICA NANOPARTICLES; ESCHERICHIA-COLI O157H7; ULTRASENSITIVE
   ELECTROCHEMICAL DETECTION; HYBRIDIZATION CHAIN-REACTION; HIGHLY
   SENSITIVE DETECTION; METAL-ORGANIC FRAMEWORKS; RAPID DETECTION; MAGNETIC
   NANOPARTICLES; SALMONELLA-TYPHIMURIUM; LABEL-FREE
AB Foodborne disease caused by foodborne pathogens is a very important issue in food safety. Therefore, the rapid screening and sensitive detection of foodborne pathogens is of great significance for ensuring food safety. At present, many research works have reported the application of biosensors and signal amplification technologies to achieve the rapid and sensitive detection of pathogenic bacteria. Thus, this review summarized the use of biosensors coupled with signal amplification technology for the detection of pathogenic bacteria, including (1) the development, concept, and principle of biosensors; (2) types of biosensors, such as electrochemical biosensors, optical biosensors, microfluidic biosensors, and so on; and (3) different kinds of signal amplification technologies applied in biosensors, such as enzyme catalysis, nucleic acid chain reaction, biotin-streptavidin, click chemistry, cascade reaction, nanomaterials, and so on. In addition, the challenges and future trends for pathogenic bacteria based on biosensor and signal amplification technology were also discussed and summarized.
C1 [Huang, Fengchun] Chinese Acad Sci, Inst Proc Engn, Beijing 100190, Peoples R China.
   [Zhang, Yingchao; Lin, Jianhan; Liu, Yuanjie] China Agr Univ, Coll Informat & Elect Engn, Beijing 100083, Peoples R China.
C3 Chinese Academy of Sciences; Institute of Process Engineering, CAS;
   China Agricultural University
RP Liu, YJ (通讯作者)，China Agr Univ, Coll Informat & Elect Engn, Beijing 100083, Peoples R China.
EM huangfengchun@ipe.ac.cn; s20203081467@cau.edu.cn; jianhan@cau.edu.cn;
   yjliu@cau.edu.cn
RI Liu, Yuanjie/AFO-5688-2022
OI Liu, Yuanjie/0000-0002-3041-893X; Lin, Jianhan/0000-0001-9458-1077
FU National Natural Science Foundation of China [61807032]; Fundamental
   Research Funds for the Central Universities of China [2019TC045]
FX This work was supported by the National Natural Science Foundation of
   China, grant number 61807032 and the Fundamental Research Funds for the
   Central Universities of China, grant number 2019TC045.
CR Afreen S, 2020, J MATER CHEM B, V8, P1338, DOI 10.1039/c9tb02579k
   Alves IP, 2019, BIOSENS BIOELECTRON, V145, DOI 10.1016/j.bios.2019.111624
   Antunes P, 2016, CLIN MICROBIOL INFEC, V22, P110, DOI 10.1016/j.cmi.2015.12.004
   Baeza A, 2015, EXPERT OPIN DRUG DEL, V12, P319, DOI 10.1517/17425247.2014.953051
   Bai LJ, 2012, CHEM COMMUN, V48, P10972, DOI 10.1039/c2cc35295h
   dos Santos MB, 2013, BIOSENS BIOELECTRON, V45, P174, DOI 10.1016/j.bios.2013.01.009
   Belal ASF, 2018, SPECTROCHIM ACTA A, V205, P48, DOI 10.1016/j.saa.2018.07.011
   Boehm DA, 2007, SENSOR ACTUAT B-CHEM, V126, P508, DOI 10.1016/j.snb.2007.03.043
   Brosel-Oliu S, 2019, ANAL CHIM ACTA, V1088, P1, DOI 10.1016/j.aca.2019.09.026
   Castillo-Henriquez L, 2020, SENSORS-BASEL, V20, DOI 10.3390/s20236926
   Chen JP, 2019, FOOD ANAL METHOD, V12, P1791, DOI 10.1007/s12161-019-01526-3
   Chen Q, 2018, SENSOR ACTUAT B-CHEM, V258, P447, DOI 10.1016/j.snb.2017.11.087
   Chen SS, 2017, J MICROMECH MICROENG, V27, DOI 10.1088/1361-6439/aa7117
   Chen YP, 2013, BIOSENS BIOELECTRON, V39, P112, DOI 10.1016/j.bios.2012.06.056
   Chen Y, 2013, CHEM COMMUN, V49, P2052, DOI 10.1039/c3cc00034f
   Chen YP, 2016, THERANOSTICS, V6, P969, DOI 10.7150/thno.14856
   Cheng N, 2017, ACS APPL MATER INTER, V9, P40671, DOI 10.1021/acsami.7b12734
   Cheng W, 2010, ANAL CHEM, V82, P3337, DOI 10.1021/ac100144g
   Cimafonte M, 2020, SENSORS-BASEL, V20, DOI 10.3390/s20010274
   CLARK LC, 1962, ANN NY ACAD SCI, V102, P29, DOI 10.1111/j.1749-6632.1962.tb13623.x
   DANIEL DM, 2018, MMWR SURVEILL SUMM, V67, P1
   Daniels JS, 2007, ELECTROANAL, V19, P1239, DOI 10.1002/elan.200603855
   Dastider SG, 2013, PROC IEEE MICR ELECT, P955, DOI 10.1109/MEMSYS.2013.6474404
   Devaraj NK, 2009, ANGEW CHEM INT EDIT, V48, P7013, DOI 10.1002/anie.200903233
   Pires ACD, 2011, SENSOR ACTUAT B-CHEM, V153, P17, DOI 10.1016/j.snb.2010.09.069
   Duan N, 2016, ANAL SCI, V32, P431, DOI 10.2116/analsci.32.431
   Duan N, 2015, MICROCHIM ACTA, V182, P917, DOI 10.1007/s00604-014-1406-3
   Farka Z, 2016, ELECTROANAL, V28, P1803, DOI 10.1002/elan.201600093
   Feng JL, 2020, J VIROL METHODS, V275, DOI 10.1016/j.jviromet.2019.113761
   Feng XB, 2016, BIOSENS BIOELECTRON, V75, P308, DOI 10.1016/j.bios.2015.08.048
   Franc G, 2008, CHEM COMMUN, P5267, DOI 10.1039/b809870k
   Fu XH, 2013, RSC ADV, V3, P13451, DOI 10.1039/c3ra41429a
   Gao B, 2019, J DAIRY SCI, V102, P1997, DOI 10.3168/jds.2018-15580
   Ge J, 2012, NAT NANOTECHNOL, V7, P428, DOI [10.1038/nnano.2012.80, 10.1038/NNANO.2012.80]
   Gu ZF, 2019, ACS SENSORS, V4, P2922, DOI 10.1021/acssensors.9b01303
   Guner A, 2017, FOOD CHEM, V229, P358, DOI 10.1016/j.foodchem.2017.02.083
   Guo PL, 2015, BIOSENS BIOELECTRON, V74, P628, DOI 10.1016/j.bios.2015.07.019
   Guo Q, 2016, BIOSENS BIOELECTRON, V86, P990, DOI 10.1016/j.bios.2016.07.049
   Gupta VK, 2013, SENSOR ACTUAT B-CHEM, V188, P1201, DOI 10.1016/j.snb.2013.08.034
   Hao L, 2020, MICROMACHINES-BASEL, V11, DOI 10.3390/mi11030281
   Hong CL, 2012, J ELECTROANAL CHEM, V664, P20, DOI 10.1016/j.jelechem.2011.10.009
   Huang H, 2016, NANOSCALE RES LETT, V11, DOI 10.1186/s11671-016-1711-3
   Hunter R, 2019, SENSOR ACTUAT B-CHEM, V300, DOI 10.1016/j.snb.2019.126907
   Jiang XR, 2014, LAB CHIP, V14, P671, DOI 10.1039/c3lc50977j
   Jiang YQ, 2019, J FOOD SAFETY, V39, DOI 10.1111/jfs.12671
   Kant K, 2018, BIOTECHNOL ADV, V36, P1003, DOI 10.1016/j.biotechadv.2018.03.002
   Karmakar A, 2019, CHEM-ASIAN J, V14, P4506, DOI 10.1002/asia.201901168
   Kaya HO, 2021, J ELECTROANAL CHEM, V882, DOI 10.1016/j.jelechem.2021.114989
   Kim DW, 2019, NANO CONVERG, V6, DOI 10.1186/s40580-019-0186-1
   Kim G, 2015, BIOSENS BIOELECTRON, V67, P243, DOI 10.1016/j.bios.2014.08.023
   Kirk MD, 2015, PLOS MED, V12, DOI [10.1371/journal.pmed.1001940, 10.1371/journal.pmed.1001921]
   Kline DI, 2011, SCI REP-UK, V1, DOI 10.1038/srep00007
   Kolb HC, 2001, ANGEW CHEM INT EDIT, V40, P2004, DOI 10.1002/1521-3773(20010601)40:11<2004::AID-ANIE2004>3.3.CO;2-X
   Kou BB, 2017, ANAL CHEM, V89, P9383, DOI 10.1021/acs.analchem.7b02210
   Krishnan S, 2014, MAT SCI ENG C-MATER, V45, P337, DOI 10.1016/j.msec.2014.09.028
   Kuang H, 2013, INT J MOL SCI, V14, P8603, DOI 10.3390/ijms14048603
   Lei JP, 2012, CHEM SOC REV, V41, P2122, DOI 10.1039/c1cs15274b
   Leonard F, 2011, NAT NANOTECHNOL, V6, P773, DOI [10.1038/NNANO.2011.196, 10.1038/nnano.2011.196]
   Li Y, P 2021 IEEE 11 ANN C, P796
   Li Y, 2016, SENSOR ACTUAT B-CHEM, V230, P405, DOI 10.1016/j.snb.2016.02.067
   Liao SQ, 2010, BIOCONJUGATE CHEM, V21, P2183, DOI 10.1021/bc100032v
   Lin XX, 2016, TRAC-TREND ANAL CHEM, V80, P132, DOI 10.1016/j.trac.2016.02.020
   Liong M, 2011, BIOCONJUGATE CHEM, V22, P2390, DOI 10.1021/bc200490r
   Luo YH, 2017, ANAL BIOANAL CHEM, V409, P4139, DOI 10.1007/s00216-017-0361-3
   Lv X, 2019, J AGR FOOD CHEM, V67, P9390, DOI 10.1021/acs.jafc.9b03414
   Ma Y, 2016, RSC ADV, V6, P75916, DOI 10.1039/c6ra15897h
   Maruthamuthu MK, 2020, MICROBIOLOGYOPEN, V9, DOI 10.1002/mbo3.1122
   Maruthamuthu MK, 2020, TRENDS BIOTECHNOL, V38, P1169, DOI 10.1016/j.tibtech.2020.07.004
   Matta LL, 2018, IEEE T NANOTECHNOL, V17, P1006, DOI 10.1109/TNANO.2018.2841320
   Matthews CJ, 2021, ANAL CHIM ACTA, V1156, DOI 10.1016/j.aca.2021.338218
   Mou XZ, 2019, ACS APPL MATER INTER, V11, P23093, DOI 10.1021/acsami.9b09279
   NEMETH AM, 1963, ANN NY ACAD SCI, V111, P199, DOI 10.1111/j.1749-6632.1963.tb36959.x
   Ouyang T, 2018, VIRUS RES, V256, P21, DOI 10.1016/j.virusres.2018.08.003
   Panneerseelan L, 2009, J FOOD PROTECT, V72, P2538, DOI 10.4315/0362-028X-72.12.2538
   Peterson VM, 2012, ACS NANO, V6, P3506, DOI 10.1021/nn300536y
   Pourakbari R, 2019, MICROCHIM ACTA, V186, DOI 10.1007/s00604-019-3966-8
   Qiao ZH, 2017, ANAL METHODS-UK, V9, P5204, DOI 10.1039/c7ay01643c
   Ran B, 2017, ANAL CHEM, V89, P6114, DOI 10.1021/acs.analchem.7b00831
   Ren XL, 2015, COLLOID SURFACE B, V125, P90, DOI 10.1016/j.colsurfb.2014.11.007
   Sai-Anand G, 2019, B CHEM SOC JPN, V92, P216, DOI 10.1246/bcsj.20180280
   Seo JH, 2017, SENSOR ACTUAT B-CHEM, V246, P146, DOI 10.1016/j.snb.2017.02.051
   Shahrokhian S, 2018, ANALYST, V143, P3191, DOI 10.1039/c8an00725j
   Shao YN, 2019, J AGR FOOD CHEM, V67, P9022, DOI 10.1021/acs.jafc.9b03222
   Sharma H, 2013, SENSOR ACTUAT B-CHEM, V183, P535, DOI 10.1016/j.snb.2013.03.137
   Sohn M, 2009, APPL SPECTROSC, V63, P1251, DOI 10.1366/000370209789806993
   Song SX, 2019, J AGR FOOD CHEM, V67, P1244, DOI 10.1021/acs.jafc.8b04913
   Srisa-Art M, 2018, ANAL CHEM, V90, P1035, DOI 10.1021/acs.analchem.7b04628
   Tan CL, 2017, CHEM REV, V117, P6225, DOI 10.1021/acs.chemrev.6b00558
   Tan QQ, 2018, MICROCHIM ACTA, V185, DOI 10.1007/s00604-017-2603-7
   Tang FQ, 2012, ADV MATER, V24, P1504, DOI 10.1002/adma.201104763
   Tang J, 2019, SPECTROCHIM ACTA A, V215, P41, DOI 10.1016/j.saa.2019.02.035
   Tenenbaum E, 2015, ANALYST, V140, P7726, DOI 10.1039/c5an01717c
   Thevenot DR, 1999, PURE APPL CHEM, V71, P2333, DOI 10.1351/pac199971122333
   Tomita N, 2008, NAT PROTOC, V3, P877, DOI 10.1038/nprot.2008.57
   Varshney M, 2009, BIOSENS BIOELECTRON, V24, P2951, DOI 10.1016/j.bios.2008.10.001
   Ventola C Lee, 2015, P T, V40, P277
   Voetsch AC, 2004, CLIN INFECT DIS, V38, pS190, DOI 10.1086/381586
   Wan Y, 2017, ANAL BIOANAL CHEM, V409, P6091, DOI 10.1007/s00216-017-0545-x
   Wan Y, 2016, SENSOR ACTUAT B-CHEM, V233, P454, DOI 10.1016/j.snb.2016.04.098
   Wang D, 2017, FOOD CONTROL, V73, P555, DOI 10.1016/j.foodcont.2016.09.003
   Wang HD, 2020, LIGHT-SCI APPL, V9, DOI 10.1038/s41377-020-00358-9
   Wang HQ, 2018, SENSOR ACTUAT B-CHEM, V254, P642, DOI 10.1016/j.snb.2017.07.135
   Wang J, 2018, CHEM SOC REV, V47, P8766, DOI 10.1039/c8cs00658j
   Wang K, 2017, SENSOR ACTUAT B-CHEM, V253, P893, DOI 10.1016/j.snb.2017.07.047
   Wang PL, 2019, CHEM REV, V119, P10638, DOI 10.1021/acs.chemrev.9b00257
   Wang RY, 2019, ACS APPL MATER INTER, V11, P36444, DOI 10.1021/acsami.9b14452
   Wei TX, 2016, ACS APPL MATER INTER, V8, P6329, DOI 10.1021/acsami.5b11834
   Wen T, 2021, SMALL, V17, DOI 10.1002/smll.202005064
   Xiang BB, 2016, ACS APPL MATER INTER, V8, P22801, DOI 10.1021/acsami.6b03572
   Xianyu YL, 2018, ANGEW CHEM INT EDIT, V57, P7503, DOI 10.1002/anie.201801815
   Xu L, 2015, T ASABE, V58, P891
   Xu M, 2016, ANALYST, V141, P5441, DOI 10.1039/c6an00873a
   Xu XH, 2017, SCI REP-UK, V7, DOI 10.1038/s41598-017-01371-6
   Yan SS, 2021, TALANTA, V226, DOI 10.1016/j.talanta.2021.122195
   Ye RF, 2016, NANOSCALE, V8, P18980, DOI 10.1039/c6nr06870g
   Yu JH, 2011, BIOSENS BIOELECTRON, V26, P3284, DOI 10.1016/j.bios.2010.12.044
   Yu TX, 2020, SCI REP-UK, V10, DOI 10.1038/s41598-020-66105-7
   Zaytseva NV, 2005, LAB CHIP, V5, P805, DOI 10.1039/b503856a
   Zeinhom MMA, 2018, SENSOR ACTUAT B-CHEM, V261, P75, DOI 10.1016/j.snb.2017.11.093
   Zhag Y, 2014, ANAL CHEM, V86, P1115, DOI 10.1021/ac4028774
   Zhan ZX, 2020, FOOD CONTROL, V107, DOI 10.1016/j.foodcont.2019.106806
   Zhang Q, 2017, ANAL CHEM, V89, P12145, DOI 10.1021/acs.analchem.7b02784
   Zhang X, 2019, BIOSENS BIOELECTRON, V142, DOI 10.1016/j.bios.2019.111486
   Zhang XH, 2016, PLOS ONE, V11, DOI 10.1371/journal.pone.0162274
   Zhang Y, 2019, ANAL CHIM ACTA, V1075, P144, DOI 10.1016/j.aca.2019.05.020
   Zhang Y, 2019, RSC ADV, V9, P33589, DOI 10.1039/c9ra05304b
   Zhang Y, 2019, BIOSENS BIOELECTRON, V142, DOI 10.1016/j.bios.2019.111570
   Zheng Y, 2019, BIOSENS BIOELECTRON, V129, P42, DOI 10.1016/j.bios.2019.01.016
   Zhong M, 2019, BIOSENS BIOELECTRON, V126, P493, DOI 10.1016/j.bios.2018.11.001
   Zhong ZT, 2020, SPECTROCHIM ACTA A, V224, DOI 10.1016/j.saa.2019.117417
   Zhu Q, 2015, BIOSENS BIOELECTRON, V68, P42, DOI 10.1016/j.bios.2014.12.023
NR 131
TC 21
Z9 21
U1 54
U2 211
PU MDPI
PI BASEL
PA ST ALBAN-ANLAGE 66, CH-4052 BASEL, SWITZERLAND
EI 2079-6374
J9 BIOSENSORS-BASEL
JI Biosensors-Basel
PD JUN
PY 2021
VL 11
IS 6
AR 190
DI 10.3390/bios11060190
PG 33
WC Chemistry, Analytical; Nanoscience & Nanotechnology; Instruments &
   Instrumentation
WE Science Citation Index Expanded (SCI-EXPANDED)
SC Chemistry; Science & Technology - Other Topics; Instruments &
   Instrumentation
GA SX8YJ
UT WOS:000665483200001
PM 34207580
OA gold, Green Published
DA 2023-06-30
ER

PT J
AU Vezza, VJ
   Butterworth, A
   Lasserre, P
   Blair, EO
   MacDonald, A
   Hannah, S
   Rinaldi, C
   Hoskisson, PA
   Ward, AC
   Longmuir, A
   Setford, S
   Farmer, ECW
   Murphy, ME
   Corrigan, DK
AF Vezza, Vincent J.
   Butterworth, Adrian
   Lasserre, Perrine
   Blair, Ewen O.
   MacDonald, Alexander
   Hannah, Stuart
   Rinaldi, Christopher
   Hoskisson, Paul A.
   Ward, Andrew C.
   Longmuir, Alistair
   Setford, Steven
   Farmer, Eoghan C. W.
   Murphy, Michael E.
   Corrigan, Damion K.
TI An electrochemical SARS-CoV-2 biosensor inspired by glucose test strip
   manufacturing processes
SO CHEMICAL COMMUNICATIONS
LA English
DT Article
ID SELF-ASSEMBLED MONOLAYERS; COVID-19; SENSOR
AB Accurate and rapid diagnostic tests are critical to reducing the impact of SARS-CoV-2. This study presents early, but promising measurements of SARS-CoV-2 using the ACE2 enzyme as the recognition element to achieve clinically relevant detection. The test provides a scalable route to sensitive, specific, rapid and low cost mass testing.
C1 [Vezza, Vincent J.; Butterworth, Adrian; Lasserre, Perrine; Blair, Ewen O.; MacDonald, Alexander; Hannah, Stuart; Corrigan, Damion K.] Univ Strathclyde, Biomed Engn, Glasgow G1 1XP, Lanark, Scotland.
   [Rinaldi, Christopher] Univ Strathclyde, Pure & Appl Chem, Glasgow G1 1XP, Lanark, Scotland.
   [Hoskisson, Paul A.] Univ Strathclyde, Strathclyde Inst Pharm & Biomed Sci SIPBS, Glasgow G1 1XP, Lanark, Scotland.
   [Ward, Andrew C.] Univ Strathclyde, Civil & Environm Engn, Glasgow G1 1XP, Lanark, Scotland.
   [Longmuir, Alistair; Setford, Steven] LifeScan Scotland Ltd, Beechwood Pk North, Inverness IV2 3ED, Scotland.
   [Farmer, Eoghan C. W.; Murphy, Michael E.] Glasgow Royal Infirm, Dept Microbiol, NHS GGC, NEW Lister Bldg, Glasgow G31 2ER, Lanark, Scotland.
   [Murphy, Michael E.] Univ Glasgow, Coll Med Vet & Life Sci, Sch Med Dent & Nursing, Glasgow G12 8QQ, Lanark, Scotland.
C3 University of Strathclyde; University of Strathclyde; University of
   Strathclyde; University of Strathclyde; Johnson & Johnson; University of
   Glasgow; University of Glasgow
RP Vezza, VJ (通讯作者)，Univ Strathclyde, Biomed Engn, Glasgow G1 1XP, Lanark, Scotland.
EM vincent.vezza@strath.ac.uk
OI Hoskisson, Paul/0000-0003-4332-1640; Murphy, Michael
   E/0000-0002-3161-6612; Longmuir, Alistair/0000-0002-7459-3289; Vezza,
   Vincent/0000-0002-4124-2773; Blair, Ewen/0000-0002-1887-8001; Corrigan,
   Damion/0000-0002-4647-7483; Macdonald, Alexander/0000-0003-2252-3147;
   Lasserre, Perrine/0000-0001-8927-5649; Butterworth,
   Adrian/0000-0002-0463-927X
CR Bar-On YM, 2020, ELIFE, V9, DOI 10.7554/eLife.57309
   Cai QJ, 2008, ORG ELECTRON, V9, P936, DOI 10.1016/j.orgel.2008.06.014
   Cametti M, 2012, CHEM SOC REV, V41, P31, DOI 10.1039/c1cs15084g
   Campuzano S, 2011, BIOSENS BIOELECTRON, V26, P3577, DOI 10.1016/j.bios.2011.02.004
   Fabiani L, 2021, BIOSENS BIOELECTRON, V171, DOI 10.1016/j.bios.2020.112686
   Hasan A, 2015, POLYM-PLAST TECHNOL, V54, P1358, DOI 10.1080/03602559.2015.1021488
   Hashemi SA, 2021, BIOSENS BIOELECTRON, V171, DOI 10.1016/j.bios.2020.112731
   Lan J, 2020, NATURE, V581, P215, DOI 10.1038/s41586-020-2180-5
   Masters PS, 2006, ADV VIRUS RES, V66, P193, DOI 10.1016/S0065-3527(06)66005-3
   Mathewson AC, 2008, J GEN VIROL, V89, P2741, DOI 10.1099/vir.0.2008/003962-0
   Miodek A, 2015, SENSORS-BASEL, V15, P25015, DOI 10.3390/s151025015
   Qiu GG, 2020, ACS NANO, V14, P5268, DOI 10.1021/acsnano.0c02439
   Raziq A, 2021, BIOSENS BIOELECTRON, V178, DOI 10.1016/j.bios.2021.113029
   Seo G, 2020, ACS NANO, V14, P12257, DOI [10.1021/acsnano.0c06726, 10.1021/acsnano.0c02823]
   Towler P, 2004, J BIOL CHEM, V279, P17996, DOI 10.1074/jbc.M311191200
   Warner FJ, 2004, CELL MOL LIFE SCI, V61, P2704, DOI 10.1007/s00018-004-4240-7
   Wolfel R, 2020, NATURE, V581, P465, DOI 10.1038/s41586-020-2196-x
   Zhao H, 2021, SENSOR ACTUAT B-CHEM, V327, DOI 10.1016/j.snb.2020.128899
NR 18
TC 26
Z9 27
U1 2
U2 37
PU ROYAL SOC CHEMISTRY
PI CAMBRIDGE
PA THOMAS GRAHAM HOUSE, SCIENCE PARK, MILTON RD, CAMBRIDGE CB4 0WF, CAMBS,
   ENGLAND
SN 1359-7345
EI 1364-548X
J9 CHEM COMMUN
JI Chem. Commun.
PD APR 18
PY 2021
VL 57
IS 30
BP 3704
EP 3707
DI 10.1039/d1cc00936b
PG 4
WC Chemistry, Multidisciplinary
WE Science Citation Index Expanded (SCI-EXPANDED)
SC Chemistry
GA RM3UD
UT WOS:000639587900014
PM 33729260
OA Green Accepted, hybrid
DA 2023-06-30
ER

PT J
AU Ivanovskaya, AN
   Belle, AM
   Yorita, A
   Qian, F
   Chen, SP
   Tooker, A
   Lozada, RG
   Dahlquist, D
   Tolosa, V
AF Ivanovskaya, Anna N.
   Belle, Anna M.
   Yorita, Allison
   Qian, Fang
   Chen, Supin
   Tooker, Angela
   Lozada, Rose Garcia
   Dahlquist, Dylan
   Tolosa, Vanessa
TI Electrochemical Roughening of Thin-Film Platinum Macro and
   Microelectrodes
SO JOVE-JOURNAL OF VISUALIZED EXPERIMENTS
LA English
DT Article
DE Chemistry; Issue 148; electrochemical roughening; high surface area
   electrode; neuromodulation; neural stimulation; microelectrode;
   platinum; electrical stimulation; electrophysiology; biosensor
ID SURFACE-AREA; ELECTRODES
AB This protocol demonstrates a method for electrochemical roughening of thin-film platinum electrodes without preferential dissolution at grain boundaries of the metal. Using this method, a crack free, thin-film macroelectrode surface with up to 40 times increase in active surface area was obtained. The roughening is easy to do in a standard electrochemical characterization laboratory and incudes the application of voltage pulses followed by extended application of a reductive voltage in a perchloric acid solution. The protocol includes the chemical and electrochemical preparation of both a macroscale (1.2 mm diameter) and microscale (20 mu m diameter) platinum disc electrode surface, roughening the electrode surface and characterizing the effects of surface roughening on electrode active surface area. This electrochemical characterization includes cyclic voltammetry and impedance spectroscopy and is demonstrated for both the macroelectrodes and the microelectrodes. Roughening increases electrode active surface area, decreases electrode impedance, increases platinum charge injection limits to those of titanium nitride electrodes of same geometry and improves substrates for adhesion of electrochemically deposited films.
C1 [Ivanovskaya, Anna N.; Belle, Anna M.; Yorita, Allison; Chen, Supin; Tooker, Angela; Lozada, Rose Garcia; Dahlquist, Dylan; Tolosa, Vanessa] Lawrence Livermore Natl Lab, Engn Directorate, Livermore, CA 94550 USA.
   [Qian, Fang] Lawrence Livermore Natl Lab, Phys & Life Sci Directorate, Livermore, CA USA.
C3 United States Department of Energy (DOE); Lawrence Livermore National
   Laboratory; United States Department of Energy (DOE); Lawrence Livermore
   National Laboratory
RP Ivanovskaya, AN (通讯作者)，Lawrence Livermore Natl Lab, Engn Directorate, Livermore, CA 94550 USA.
EM ivanovskaya1@llnl.gov
FU Lawrence Livermore National Laboratory's Center for Bioengineering; U.S.
   Department of Energy by Lawrence Livermore National Laboratory
   [DE-AC52-07NA27344]; Lab Directed Research and Development Award
   [16-ERD-035]
FX The authors would like to thank Lawrence Livermore National Laboratory's
   Center for Bioengineering for support during the preparation of this
   manuscript. Professor Loren Frank is kindly acknowledged for his
   collaborations with the group that have enabled fabrication and design
   of the thin-film Pt microarrays discussed in the above work. This work
   was performed under the auspices of the U.S. Department of Energy by
   Lawrence Livermore National Laboratory under Contract DE-AC52-07NA27344
   and funded by Lab Directed Research and Development Award 16-ERD-035.
   LLNL IM release LLNL-JRNL-762701.
CR Arroyo-Curras N, 2017, ANAL CHEM, V89, P12185, DOI 10.1021/acs.analchem.7b02830
   Cai WB, 1998, SURF SCI, V406, P9, DOI 10.1016/S0039-6028(97)01030-3
   Chung T, 2015, J NEURAL ENG, V12, DOI 10.1088/1741-2560/12/5/056018
   FLEISCHMANN M, 1974, CHEM PHYS LETT, V26, P163, DOI 10.1016/0009-2614(74)85388-1
   Green RA, 2014, J NEURAL ENG, V11, DOI 10.1088/1741-2560/11/5/056017
   Ivanovskaya AN, 2018, J ELECTROCHEM SOC, V165, pG3125, DOI 10.1149/2.0171812jes
   Liu YC, 2005, ELECTROCHEM COMMUN, V7, P1345, DOI 10.1016/j.elecom.2005.09.030
   Liu Z, 2007, J PHYS CHEM C, V111, P1770, DOI 10.1021/jp066122g
   Lvovich V.F., 2012, IMPEDANCE SPECTROSCO
   Rodriguez JMD, 2000, J CHEM EDUC, V77, P1195
   Tooker A, 2014, IEEE ENG MED BIO, P6830, DOI 10.1109/EMBC.2014.6945197
   Tooker A, 2013, IEEE ENG MED BIO, P5159, DOI 10.1109/EMBC.2013.6610710
   Tykocinski M, 2001, HEARING RES, V159, P53, DOI 10.1016/S0378-5955(01)00320-3
   Weremfo A, 2015, LANGMUIR, V31, P2593, DOI 10.1021/la504876n
NR 14
TC 0
Z9 0
U1 0
U2 14
PU JOURNAL OF VISUALIZED EXPERIMENTS
PI CAMBRIDGE
PA 1 ALEWIFE CENTER, STE 200, CAMBRIDGE, MA 02140 USA
SN 1940-087X
J9 JOVE-J VIS EXP
JI J. Vis. Exp.
PD JUN
PY 2019
IS 148
AR e59553
DI 10.3791/59553
PG 9
WC Multidisciplinary Sciences
WE Science Citation Index Expanded (SCI-EXPANDED)
SC Science & Technology - Other Topics
GA IF7WE
UT WOS:000473295900063
PM 31305526
OA Green Submitted
DA 2023-06-30
ER

PT J
AU Zhang, TT
   Du, X
   Zhang, ZG
AF Zhang, Tingting
   Du, Xin
   Zhang, Zhenguo
TI Advances in electrochemical sensors based on nanomaterials for the
   detection of lipid hormone
SO FRONTIERS IN BIOENGINEERING AND BIOTECHNOLOGY
LA English
DT Review
DE lipid hormone; electrochemical biosensor; detection principles; research
   progress; nanomaterials
ID VITAMIN-D; BIOMARKER
AB Lipid hormone is produced by highly differentiated endocrine cells and directly secretes into the blood circulation or tissue fluid to act as information transmission. It influences the physiological functions of the human body by controlling the metabolic processes of multiple tissue cells. Monitoring the levels of lipid hormone is of great importance for maintaining human health. The electrochemical sensor is considered as an ideal tool to detect lipid hormone owing to its advantages such as quick response, convenience and low economic costs. In recent 3 years, researchers have developed various electrochemical sensors for the detection of lipid hormone to improve their sensitivity or selectivity. The use of nanomaterials (such as carbon nanomaterials, precious metal and polymer) is a key research object and a breakthrough for improving the sensing performance of electrochemical sensors for detection of lipid hormone. This paper reviews and discusses the basic principle, nanomaterials, actuality and future development trend of electrochemical sensors for the detection of lipid hormone in the past 3 years.
C1 [Zhang, Tingting; Du, Xin; Zhang, Zhenguo] Shandong Normal Univ, Coll Life Sci, Shandong Prov Key Lab Anim Resistance Biol, Jinan, Shandong, Peoples R China.
C3 Shandong Normal University
RP Du, X; Zhang, ZG (通讯作者)，Shandong Normal Univ, Coll Life Sci, Shandong Prov Key Lab Anim Resistance Biol, Jinan, Shandong, Peoples R China.
EM xdu@sdnu.edu.cn; zhangzg@sdnu.edu.cn
FU National Natural Science Foundation of China; Young Talent of Lifting
   Engineering for Science and Technology in Shandong, China;  [32170921]; 
   [32170734];  [SDAST2021qt07]
FX Funding This work was supported by grants from the National Natural
   Science Foundation of China (32170921 and 32170734), and the Young
   Talent of Lifting Engineering for Science and Technology in Shandong,
   China (SDAST2021qt07).
CR Abdulsattar JO, 2019, J ANAL SCI TECHNOL, V10, DOI 10.1186/s40543-019-0196-y
   Adegoke EO, 2021, INT J MOL SCI, V22, DOI 10.3390/ijms22083939
   Alharby H, 2019, CARDIOVASC ENDOCR ME, V8, P73, DOI 10.1097/XCE.0000000000000175
   Anusha T, 2022, BIOELECTROCHEMISTRY, V143, DOI 10.1016/j.bioelechem.2021.107935
   Anusha T, 2021, MICROCHEM J, V161, DOI 10.1016/j.microc.2020.105789
   Aydin EB, 2019, ADV CLIN CHEM, V92, P1, DOI 10.1016/bs.acc.2019.04.006
   Binkley N, 2010, CLIN CHIM ACTA, V411, P1976, DOI 10.1016/j.cca.2010.08.018
   Bulut U, 2020, J APPL POLYM SCI, V137, DOI 10.1002/app.49332
   Chang Y, 2020, AM J OBSTET GYNECOL, V222, P501, DOI 10.1016/j.ajog.2019.08.033
   Chang Z, 2021, BIOSENS BIOELECTRON, V185, DOI 10.1016/j.bios.2021.113247
   Charoenngam N, 2020, NUTRIENTS, V12, DOI 10.3390/nu12072097
   Critchley HOD, 2020, PHYSIOL REV, V100, P1149, DOI 10.1152/physrev.00031.2019
   Cui X, 2021, ENVIRON SCI POLLUT R, V28, P62306, DOI 10.1007/s11356-021-15056-1
   da Silva DN, 2022, ANAL METHODS-UK, V14, P1208, DOI [10.1039/d1ay02062e, 10.1039/D1AY02062E]
   Disha, 2021, J MATER CHEM B, V9, P5264, DOI 10.1039/d1tb00380a
   Farrell CJ, 2013, BEST PRACT RES CL EN, V27, P675, DOI 10.1016/j.beem.2013.06.001
   Felix FS, 2018, BIOSENS BIOELECTRON, V102, P470, DOI 10.1016/j.bios.2017.11.029
   Ganguly A, 2021, CHEMOSENSORS, V9, DOI 10.3390/chemosensors9090271
   Goh JY, 2016, HORM MOL BIOL CLIN I, V27, P97, DOI 10.1515/hmbci-2015-0030
   Goud KY, 2021, BIOSENS BIOELECTRON, V180, DOI 10.1016/j.bios.2021.113112
   Gugoasa LA, 2018, CURR MED CHEM, V25, P4037, DOI 10.2174/0929867324666170724102602
   Huang ZY, 2021, BIOSENS BIOELECTRON, V190, DOI 10.1016/j.bios.2021.113451
   Kanninen TT, 2019, OBSTET MED, V12, P100, DOI 10.1177/1753495X18771255
   Kaur A, 2021, MICROCHIM ACTA, V188, DOI 10.1007/s00604-021-04862-6
   Kelch J, 2020, BIOSENS BIOELECTRON, V150, DOI 10.1016/j.bios.2019.111876
   Lee MH, 2020, BIOSENS BIOELECTRON, V150, DOI 10.1016/j.bios.2019.111901
   Li FQ, 2019, ANAL CHIM ACTA, V1051, P1, DOI 10.1016/j.aca.2018.10.058
   Li HB, 2020, ANAL CHEM, V92, P4094, DOI 10.1021/acs.analchem.9b05762
   Liu KH, 2020, BIOSENSORS-BASEL, V10, DOI 10.3390/bios10030016
   Liu Q, 2021, ANAL CHIM ACTA, V1184, DOI 10.1016/j.aca.2021.339010
   Mathew M, 2021, ANAL BIOANAL CHEM, V413, P727, DOI 10.1007/s00216-020-03002-y
   McHenry J, 2014, FRONT NEUROENDOCRIN, V35, P42, DOI 10.1016/j.yfrne.2013.09.001
   Mugo SM, 2020, ANAL BIOANAL CHEM, V412, P1825, DOI 10.1007/s00216-020-02430-0
   Naderi P, 2020, J ELECTROCHEM SOC, V167, DOI 10.1149/1945-7111/ab6a7f
   Naik AR, 2021, LAB CHIP, V22, P156, DOI 10.1039/d1lc00633a
   Niringiyumukiza JD, 2018, REPROD BIOL ENDOCRIN, V16, DOI 10.1186/s12958-018-0359-5
   Ozgocer Tuba, 2017, J Immunoassay Immunochem, V38, P147, DOI 10.1080/15321819.2016.1230130
   Pelizzaro F, 2021, CLIN EXP MED, V21, P675, DOI 10.1007/s10238-021-00705-z
   Polat M, 2020, REPROD BIOMED ONLINE, V40, P812, DOI [10.1016/j.rbmo.2020.01.031, 10.1016/j.rbmo.2020.01.0311472-6483]
   Pu HB, 2019, CRIT REV FOOD SCI, V59, P2144, DOI 10.1080/10408398.2019.1611539
   Rael E, 2016, J ALLERGY CLIN IMMUN, V137, P299, DOI 10.1016/j.jaci.2015.09.003
   Raza T, 2021, FRONT BIOENG BIOTECH, V9, DOI 10.3389/fbioe.2021.761020
   Rebelo P, 2021, BIOSENS BIOELECTRON, V172, DOI 10.1016/j.bios.2020.112719
   Regasa MB, 2022, J MOL RECOGNIT, V35, DOI 10.1002/jmr.2978
   Ronkainen NJ, 2010, CHEM SOC REV, V39, P1747, DOI 10.1039/b714449k
   Samie HA, 2020, BIOELECTROCHEMISTRY, V133, DOI 10.1016/j.bioelechem.2020.107489
   Samson C, 2020, FRONT BIOENG BIOTECH, V8, DOI 10.3389/fbioe.2020.01037
   Sanchez-Tirado E, 2017, J ELECTROANAL CHEM, V793, P197, DOI 10.1016/j.jelechem.2016.11.003
   Supchocksoonthorn P, 2021, TALANTA, V235, DOI 10.1016/j.talanta.2021.122782
   Tang TW, 2022, CHEM RES CHINESE U, V38, P866, DOI 10.1007/s40242-022-2084-z
   Tang WX, 2021, ADV MATER, V33, DOI 10.1002/adma.202008465
   Tanrikut E, 2020, J ELECTROCHEM SOC, V167, DOI 10.1149/1945-7111/ab927f
   Thangphatthanarungruang J, 2020, J ELECTROANAL CHEM, V873, DOI 10.1016/j.jelechem.2020.114361
   Vargas E, 2020, BIOSENS BIOELECTRON, V167, DOI 10.1016/j.bios.2020.112512
   Wadhwa S, 2020, APPL SURF SCI, V521, DOI 10.1016/j.apsusc.2020.146427
   Yin S, 2022, SENSOR ACTUAT B-CHEM, V354, DOI 10.1016/j.snb.2021.131217
   Yin S, 2019, TRAC-TREND ANAL CHEM, V110, P204, DOI 10.1016/j.trac.2018.11.008
   Yu CH, 2022, ANALYST, V147, P744, DOI 10.1039/d1an01838h
   Yu GM, 2017, TRENDS BIOTECHNOL, V35, P579, DOI 10.1016/j.tibtech.2017.02.007
   Zhang HJ, 2021, SCI TOTAL ENVIRON, V773, DOI 10.1016/j.scitotenv.2021.145569
   Zheng HL, 2016, ELECTROCHIM ACTA, V215, P326, DOI 10.1016/j.electacta.2016.08.120
   Zhu YH, 2020, BIOSENS BIOELECTRON, V160, DOI 10.1016/j.bios.2020.112210
NR 62
TC 0
Z9 0
U1 7
U2 19
PU FRONTIERS MEDIA SA
PI LAUSANNE
PA AVENUE DU TRIBUNAL FEDERAL 34, LAUSANNE, CH-1015, SWITZERLAND
SN 2296-4185
J9 FRONT BIOENG BIOTECH
JI Front. Bioeng. Biotechnol.
PD SEP 9
PY 2022
VL 10
AR 993015
DI 10.3389/fbioe.2022.993015
PG 8
WC Biotechnology & Applied Microbiology; Multidisciplinary Sciences
WE Science Citation Index Expanded (SCI-EXPANDED)
SC Biotechnology & Applied Microbiology; Science & Technology - Other
   Topics
GA 4U1IR
UT WOS:000858556900001
PM 36159660
OA Green Published, gold
DA 2023-06-30
ER

PT J
AU Chen, T
   Tang, L
   Yang, F
   Zhao, Q
   Jin, X
   Ning, Y
   Zhang, GJ
AF Chen, Ting
   Tang, Lina
   Yang, Fan
   Zhao, Qiang
   Jin, Xin
   Ning, Yong
   Zhang, Guo-Jun
TI Electrochemical Determination of Dopamine by a Reduced Graphene
   Oxide-Gold Nanoparticle-Modified Glassy Carbon Electrode
SO ANALYTICAL LETTERS
LA English
DT Article
DE Aptamer; dopamine; electrochemical detection; nanomaterials
ID SELECTIVE DETECTION; APTAMER BIOSENSOR; COMPOSITE FILM; IMMUNOSENSOR;
   APTASENSOR
AB A novel electrochemical aptasensor is reported for the label-free determination of dopamine by electrochemically reduced graphene oxide and a gold nanocomposite with a ribonucleic acid (RNA) aptamer. The nanocomposite was fabricated by layer-to-layer electrochemical deposition. The aptamer was immobilized on the surface of the gold nanoparticles through the formation of thiol-gold bonds. Dopamine was determined through specific interaction with the immobilized aptamer. The redox activity of the analyte enabled direct electrochemical analysis. The conductivity and structure of the nanocomposite were characterized by cyclic voltammetry and scanning electron microscopy. In contrast to bare or reduced graphene oxide-modified electrodes, the nanocomposite-modified electrode significantly enhanced the current response. The electrochemical aptasensor provided a detection limit of 0.13 mu M with a linear dynamic range from 0.5 to 20 mu M. In addition, the sensor was shown to provide high selectivity and satisfactory stability for the determination of dopamine in the presence of analogs and in human serum.
C1 [Chen, Ting; Tang, Lina; Yang, Fan; Zhao, Qiang; Jin, Xin; Ning, Yong; Zhang, Guo-Jun] Hubei Univ Chinese Med, Sch Lab Med, 1 Huangjia Lake West Rd, Wuhan 430065, Peoples R China.
C3 Hubei University of Chinese Medicine
RP Ning, Y; Zhang, GJ (通讯作者)，Hubei Univ Chinese Med, Sch Lab Med, 1 Huangjia Lake West Rd, Wuhan 430065, Peoples R China.
EM ningyong128@163.com; zhanggj@hbtcm.edu.cn
RI Yang, Fan/AFH-9876-2022; Yang, Fan/R-8348-2018
OI Yang, Fan/0000-0002-8490-4183
FU National Natural Science Foundation of China [21275040, 21475034];
   Natural Science Foundation of Hubei Province [2013CFA061]
FX This work was supported by the National Natural Science Foundation of
   China (Nos. 21275040 and 21475034), and the Natural Science Foundation
   of Hubei Province (No. 2013CFA061).
CR Al-Mashat L, 2010, J PHYS CHEM C, V114, P16168, DOI 10.1021/jp103134u
   Ali SR, 2007, ANAL CHEM, V79, P2583, DOI 10.1021/ac062068o
   BUTCHER SE, 1994, J MOL BIOL, V244, P52, DOI 10.1006/jmbi.1994.1703
   Carrera V, 2007, J CHROMATOGR B, V847, P88, DOI 10.1016/j.jchromb.2006.09.032
   Cho EJ, 2009, ANNU REV ANAL CHEM, V2, P241, DOI 10.1146/annurev.anchem.1.031207.112851
   Ding CF, 2010, BIOSENS BIOELECTRON, V25, P1082, DOI 10.1016/j.bios.2009.09.034
   Du DX, 2013, SENSOR ACTUAT B-CHEM, V186, P563, DOI 10.1016/j.snb.2013.06.045
   Fan Y, 2011, COLLOID SURFACE B, V83, P78, DOI 10.1016/j.colsurfb.2010.10.048
   Farjami E, 2013, ANAL CHEM, V85, P121, DOI 10.1021/ac302134s
   Goda T, 2011, BIOSENS BIOELECTRON, V26, P3949, DOI 10.1016/j.bios.2011.02.041
   Grosu S, 2003, INDIAN J CHEM A, V42, P758
   Huang HM, 2005, J CHROMATOGR B, V816, P113, DOI 10.1016/j.jchromb.2004.11.018
   HUMMERS WS, 1958, J AM CHEM SOC, V80, P1339, DOI 10.1021/ja01539a017
   Hun X, 2015, SENSOR ACTUAT B-CHEM, V209, P596, DOI 10.1016/j.snb.2014.11.135
   Ilkhani H, 2015, BIOSENS BIOELECTRON, V74, P491, DOI 10.1016/j.bios.2015.06.063
   Kim Eunhye, 2014, J Immunoassay Immunochem, V35, P83, DOI 10.1080/15321819.2013.792833
   Lei Y, 2015, ANAL LETT, V48, P894, DOI 10.1080/00032719.2014.966376
   Li JWJ, 2008, NUCLEIC ACIDS RES, V36, DOI 10.1093/nar/gkn033
   Li J, 2012, ANAL METHODS-UK, V4, P1725, DOI 10.1039/c2ay05926f
   Li RY, 2013, BIOSENS BIOELECTRON, V44, P235, DOI 10.1016/j.bios.2013.01.007
   Liu L, 2013, BIOSENS BIOELECTRON, V41, P730, DOI 10.1016/j.bios.2012.09.061
   Liu S, 2012, BIOSENS BIOELECTRON, V36, P186, DOI 10.1016/j.bios.2012.04.011
   Maminski M, 2005, ANAL CHIM ACTA, V540, P153, DOI 10.1016/j.aca.2004.09.011
   Mannironi C, 1997, BIOCHEMISTRY-US, V36, P9726, DOI 10.1021/bi9700633
   Nalewajko E, 2004, J PHARMACEUT BIOMED, V36, P219, DOI 10.1016/j.jpba.2004.05.009
   Park H, 2011, ANAL CHIM ACTA, V685, P65, DOI 10.1016/j.aca.2010.11.010
   Uutela P, 2009, ANAL CHEM, V81, P8417, DOI 10.1021/ac901320z
   Venton BJ, 2003, ANAL CHEM, V75, p414A, DOI 10.1021/ac031421c
   Weaver CL, 2014, J MATER CHEM B, V2, P5209, DOI 10.1039/c4tb00789a
   Wu ZS, 2009, BIOMATERIALS, V30, P2950, DOI 10.1016/j.biomaterials.2009.02.017
   Xu YQ, 2015, MICROCHIM ACTA, V182, P1797, DOI 10.1007/s00604-015-1509-5
   Zhang J, 2008, ANAL CHEM, V80, P2888, DOI 10.1021/ac701995g
   Zhou JW, 2014, RSC ADV, V4, P52250, DOI 10.1039/c4ra08090d
NR 33
TC 20
Z9 20
U1 5
U2 57
PU TAYLOR & FRANCIS INC
PI PHILADELPHIA
PA 530 WALNUT STREET, STE 850, PHILADELPHIA, PA 19106 USA
SN 0003-2719
EI 1532-236X
J9 ANAL LETT
JI Anal. Lett.
PY 2016
VL 49
IS 14
BP 2223
EP 2233
DI 10.1080/00032719.2016.1142558
PG 11
WC Chemistry, Analytical
WE Science Citation Index Expanded (SCI-EXPANDED)
SC Chemistry
GA DW5UK
UT WOS:000383712300006
DA 2023-06-30
ER

PT J
AU Neal, CJ
   Gupta, A
   Barkam, S
   Saraf, S
   Das, S
   Cho, HJ
   Seal, S
AF Neal, Craig J.
   Gupta, Ankur
   Barkam, Swetha
   Saraf, Shashank
   Das, Soumen
   Cho, Hyoung J.
   Seal, Sudipta
TI Picomolar Detection of Hydrogen Peroxide using Enzyme-free Inorganic
   Nanoparticle-based Sensor
SO SCIENTIFIC REPORTS
LA English
DT Article
ID CERIUM OXIDE NANOPARTICLES; HORSERADISH-PEROXIDASE; DIRECT
   ELECTROCHEMISTRY; BIOMEDICAL APPLICATIONS; CANCER; FILM; H2O2;
   BIOSENSOR; ELECTRODE; BIOMARKERS
AB A philosophical shift has occurred in the field of biomedical sciences from treatment of late-stage disease symptoms to early detection and prevention. Ceria nanoparticles (CNPs) have been demonstrated to neutralize free radical chemical species associated with many life-threatening disease states such as cancers and neurodegenerative diseases by undergoing redox changes (Ce3+ <-> Ce4+). Herein, we investigate the electrochemical response of multi-valent CNPs in presence of hydrogen peroxide and demonstrate an enzyme-free CNP-based biosensor capable of ultra-low (limit of quantitation: 0.1 pM) detection. Several preparations of CNPs with varying Ce3+:Ce4+ are produced and are analyzed by electrochemical methods. We find that an increasing magnitude of response in cyclic voltammetry and chronoamperometry correlates with increasing Ce4+ relative to Ce3+ and utilize this finding in the design of the sensor platform. The sensor retains sensitivity across a range of pH's and temperatures, wherein enzyme-based sensors will not function, and in blood serum: reflecting selectivity and robustness as a potential implantable biomedical device.
C1 [Neal, Craig J.; Gupta, Ankur; Barkam, Swetha; Saraf, Shashank; Das, Soumen; Seal, Sudipta] Univ Cent Florida, Mat Sci & Engn, Adv Mat Proc & Anal Ctr, 4000 Cent Florida Blvd, Orlando, FL 32816 USA.
   [Das, Soumen; Seal, Sudipta] Univ Cent Florida, Nanosci Technol Ctr, 4000 Cent Florida Blvd, Orlando, FL 32816 USA.
   [Cho, Hyoung J.] Univ Cent Florida, Mech & Aerosp Engn, 4000 Cent Florida Blvd, Orlando, FL 32816 USA.
   [Seal, Sudipta] Univ Cent Florida, Coll Med, 4000 Cent Florida Blvd, Orlando, FL 32816 USA.
C3 State University System of Florida; University of Central Florida; State
   University System of Florida; University of Central Florida; State
   University System of Florida; University of Central Florida; State
   University System of Florida; University of Central Florida
RP Seal, S (通讯作者)，Univ Cent Florida, Mat Sci & Engn, Adv Mat Proc & Anal Ctr, 4000 Cent Florida Blvd, Orlando, FL 32816 USA.; Seal, S (通讯作者)，Univ Cent Florida, Nanosci Technol Ctr, 4000 Cent Florida Blvd, Orlando, FL 32816 USA.; Seal, S (通讯作者)，Univ Cent Florida, Coll Med, 4000 Cent Florida Blvd, Orlando, FL 32816 USA.
EM Sudipta.Seal@ucf.edu
RI duan, haowei/AAJ-4973-2020; Seal, Sudipta/A-7698-2012; Saraf,
   Shashank/T-8452-2019; Gupta, Ankur/AAZ-3155-2020
FU National Science Foundation; University of Oklahoma/National Institutes
   for Health
FX The authors gratefully acknowledge partial support from National Science
   Foundation, University of Oklahoma/National Institutes for Health, and
   other related funding sources.
CR Alili L, 2011, BIOMATERIALS, V32, P2918, DOI 10.1016/j.biomaterials.2010.12.056
   Allen J.B., 2001, METHODS INVOLVING FO, V2nd ed.
   Ansari AA, 2008, ELECTROCHEM COMMUN, V10, P1246, DOI 10.1016/j.elecom.2008.06.003
   Asati A, 2009, ANGEW CHEM INT EDIT, V48, P2308, DOI 10.1002/anie.200805279
   Barkam S, 2013, WIRES NANOMED NANOBI, V5, P544, DOI 10.1002/wnan.1236
   Berg D, 2008, NEURODEGENER DIS, V5, P133, DOI 10.1159/000113682
   Cai X, 2014, INVEST OPHTH VIS SCI, V55
   Chattopadhyay K, 2000, BIOCHEMISTRY-US, V39, P263, DOI 10.1021/bi990729o
   Chen W, 2012, ANALYST, V137, P49, DOI 10.1039/c1an15738h
   Das S, 2013, NANOMEDICINE-UK, V8, P1483, DOI [10.2217/NNM.13.133, 10.2217/nnm.13.133]
   Dekosky ST, 2003, SCIENCE, V302, P830, DOI 10.1126/science.1090349
   Delvaux M, 2004, ANAL CHIM ACTA, V525, P221, DOI 10.1016/j.aca.2004.08.054
   Deshpande S, 2005, APPL PHYS LETT, V87, DOI 10.1063/1.2061873
   Diaz AN, 1998, ANAL CHIM ACTA, V363, P221
   Dowding JM, 2014, CELL DEATH DIFFER, V21, P1622, DOI 10.1038/cdd.2014.72
   Dowding JM, 2013, DRUG DELIV TRANSL RE, V3, P375, DOI 10.1007/s13346-013-0136-0
   Dowding JM, 2012, CHEM COMMUN, V48, P4896, DOI 10.1039/c2cc30485f
   Etzioni R, 2003, NAT REV CANCER, V3, P243, DOI 10.1038/nrc1041
   Evans SAG, 2002, ANAL CHEM, V74, P1322, DOI 10.1021/ac011052p
   Fiorito PA, 2005, J ELECTROANAL CHEM, V581, P31, DOI 10.1016/j.jelechem.2005.01.039
   Gerlache M, 1997, ELECTROANAL, V9, P1088, DOI 10.1002/elan.1140091411
   Gomes A, 2005, J BIOCHEM BIOPH METH, V65, P45, DOI 10.1016/j.jbbm.2005.10.003
   Gratzel M, 2001, NATURE, V414, P338, DOI 10.1038/35104607
   Gupta A, 2016, J MATER CHEM B, V4, P3195, DOI 10.1039/c6tb00396f
   Hanaoka S, 2001, ANAL CHIM ACTA, V426, P57, DOI 10.1016/S0003-2670(00)01181-8
   He SH, 2010, TALANTA, V82, P377, DOI 10.1016/j.talanta.2010.04.055
   Heckert EG, 2008, BIOMATERIALS, V29, P2705, DOI 10.1016/j.biomaterials.2008.03.014
   Huang KJ, 2011, ELECTROCHIM ACTA, V56, P2947, DOI 10.1016/j.electacta.2010.12.094
   Huang ZH, 2010, INT J CANCER, V127, P118, DOI 10.1002/ijc.25007
   Jacobs IJ, 2004, MOL CELL PROTEOMICS, V3, P355, DOI 10.1074/mcp.R400006-MCP200
   Jana SK, 2014, J NANOPART RES, V16, DOI 10.1007/s11051-014-2441-z
   Kahk JM, 2012, NANO TODAY, V7, P174, DOI 10.1016/j.nantod.2012.04.005
   Karyakin AA, 1999, SENSOR ACTUAT B-CHEM, V57, P268, DOI 10.1016/S0925-4005(99)00154-9
   Korsvik C, 2007, CHEM COMMUN, P1056, DOI 10.1039/b615134e
   Liu S, 2011, CARBON, V49, P3158, DOI 10.1016/j.carbon.2011.03.036
   Long JS, 2008, BIOELECTROCHEMISTRY, V74, P183, DOI 10.1016/j.bioelechem.2008.07.008
   McGinnis J. F., 2006, United States patent US, Patent No. [20060246152 A1, 20060246152]
   Mehta A, 2007, SENSOR ACTUAT A-PHYS, V134, P146, DOI 10.1016/j.sna.2006.05.028
   Murray EP, 1999, NATURE, V400, P649, DOI 10.1038/23220
   Neal CJ, 2015, CHEMPLUSCHEM, V80, P1680, DOI 10.1002/cplu.201500237
   Nogueira RFP, 2005, TALANTA, V66, P86, DOI 10.1016/j.talanta.2004.10.001
   Pepe MS, 2001, J NATL CANCER I, V93, P1054, DOI 10.1093/jnci/93.14.1054
   Pirmohamed T, 2010, CHEM COMMUN, V46, P2736, DOI 10.1039/b922024k
   Pyati R., 2007, ANNU REP PROG CHEM C, V103, P12, DOI DOI 10.1039/B605635K
   Qu FL, 2007, BIOSENS BIOELECTRON, V22, P1749, DOI 10.1016/j.bios.2006.08.003
   Rees NV, 2012, RSC ADV, V2, P379, DOI 10.1039/c2ra01100j
   Reichert JS, 1939, IND ENG CHEM, V11, P0194, DOI 10.1021/ac50132a007
   Rivest JB, 2013, CHEM SOC REV, V42, P89, DOI 10.1039/c2cs35241a
   Rupp JLM, 2012, SOLID STATE IONICS, V207, P1, DOI 10.1016/j.ssi.2011.09.009
   Sack M, 2014, MOL CANCER THER, V13, P1740, DOI 10.1158/1535-7163.MCT-13-0950
   Saha S, 2009, BIOSENS BIOELECTRON, V24, P2040, DOI 10.1016/j.bios.2008.10.032
   Saraf S, 2015, RSC ADV, V5, P46501, DOI 10.1039/c5ra05043j
   Sardesai NP, 2013, J AM CHEM SOC, V135, P16770, DOI 10.1021/ja408087s
   Sayle TXT, 2005, PHYS CHEM CHEM PHYS, V7, P2936, DOI 10.1039/b506359k
   Seal S., 2012, United States patent US, Patent No. [8172997 B2, 8172997]
   Self W. T., 2015, United States patent US, Patent No. [20,160,038,537, 20160038537]
   Shao MW, 2005, ADV FUNCT MATER, V15, P1478, DOI 10.1002/adfm.200500080
   Sharpe E, 2013, ANALYST, V138, P249, DOI 10.1039/c2an36205h
   Song MJ, 2010, TALANTA, V80, P1648, DOI 10.1016/j.talanta.2009.09.061
   Song YH, 2009, NANOTECHNOLOGY, V20, DOI 10.1088/0957-4484/20/10/105501
   Tarnuzzer RW, 2005, NANO LETT, V5, P2573, DOI 10.1021/nl052024f
   Temocin Z, 2009, BIOPROC BIOSYST ENG, V32, P467, DOI 10.1007/s00449-008-0266-9
   Troster AI, 2008, NEUROPSYCHOL REV, V18, P103, DOI 10.1007/s11065-008-9055-0
   Walkey C, 2015, ENVIRON SCI-NANO, V2, P33, DOI 10.1039/c4en00138a
   Wang J, 2006, BIOSENS BIOELECTRON, V21, P1887, DOI 10.1016/j.bios.2005.10.027
   Wason MS, 2013, NANOMED-NANOTECHNOL, V9, P558, DOI 10.1016/j.nano.2012.10.010
   Welch CM, 2005, ANAL BIOANAL CHEM, V382, P12, DOI 10.1007/s00216-005-3205-5
   Xu Y, 2004, BIOSENS BIOELECTRON, V20, P533, DOI 10.1016/j.bios.2004.02.017
   You JM, 2011, BIOSENS BIOELECTRON, V26, P2287, DOI 10.1016/j.bios.2010.09.053
   Zhao B, 2009, ELECTROCHEM COMMUN, V11, P1707, DOI 10.1016/j.elecom.2009.06.035
   Zhao J, 2011, BIOSENS BIOELECTRON, V26, P2297, DOI 10.1016/j.bios.2010.09.056
NR 71
TC 26
Z9 27
U1 1
U2 43
PU NATURE PUBLISHING GROUP
PI LONDON
PA MACMILLAN BUILDING, 4 CRINAN ST, LONDON N1 9XW, ENGLAND
SN 2045-2322
J9 SCI REP-UK
JI Sci Rep
PD MAY 2
PY 2017
VL 7
AR 1324
DI 10.1038/s41598-017-01356-5
PG 10
WC Multidisciplinary Sciences
WE Science Citation Index Expanded (SCI-EXPANDED)
SC Science & Technology - Other Topics
GA ET7BS
UT WOS:000400449000036
PM 28465561
OA Green Published, gold
DA 2023-06-30
ER

PT J
AU Raymundo-Pereira, PA
   Mascarenhas, ACV
   Teixeira, MFS
AF Raymundo-Pereira, Paulo A.
   Mascarenhas, Ana C. V.
   Teixeira, Marcos F. S.
TI Evaluation of the Oxo-bridged Dinuclear Ruthenium Ammine Complex as
   Redox Mediator in an Electrochemical Biosensor
SO ELECTROANALYSIS
LA English
DT Article
DE Oxo-bridged dinuclear ruthenium ammine complex; Redox Mediator; Electron
   Transfer; Electrochemical Biosensor; Glucose Oxidase (Aspergillus niger)
ID GLUCOSE-OXIDASE; WATER-OXIDATION; VOLTAMMETRIC DETERMINATION;
   DIHEXADECYLPHOSPHATE FILM; ELECTROCATALYTIC ACTIVITY; CRYSTAL-STRUCTURE;
   ELECTRON-TRANSFER; CARBON NANOTUBES; AQUEOUS-SOLUTION; SENSORS
AB The mediation of electron-transfer by oxo-bridged dinuclear ruthenium ammine [(bpy)(2)(NH3)Ru-III(mu-O)Ru-III(NH3)(bpy)(2)](4+) for the oxidation of glucose was investigated by cyclic voltammetry. These ruthenium (III) complexes exhibit appropriate redox potentials of 0.131-0.09V vs. SCE to act as electron-transfer mediators. The plot of anodic current vs. the glucose concentration was linear in the concentration range between 2.52x10(-5) and 1.00x10(-4)molL(-1). Moreover, the apparent Michaelis-Menten kinetic (K-M(app)) and the catalytic (K-cat) constants were 8.757x10(-6)molL(-1) and 1,956s(-1), respectively, demonstrating the efficiency of the ruthenium dinuclear oxo-complex [(bpy)(2)(NH3)Ru-III(mu-O)Ru-III(NH3)(bpy)(2)](4+) as mediator of redox electron-transfer.
C1 [Raymundo-Pereira, Paulo A.; Mascarenhas, Ana C. V.; Teixeira, Marcos F. S.] Sao Paulo State Univ, UNESP, Fac Sci & Technol, Rua Roberto Simonsen 305, BR-19060900 Presidente Prudente, SP, Brazil.
   [Raymundo-Pereira, Paulo A.] Univ Sao Paulo, Sao Carlos Inst Chem, CP 380, BR-13566590 Sao Carlos, SP, Brazil.
C3 Universidade Estadual Paulista; Universidade de Sao Paulo
RP Teixeira, MFS (通讯作者)，Sao Paulo State Univ, UNESP, Fac Sci & Technol, Rua Roberto Simonsen 305, BR-19060900 Presidente Prudente, SP, Brazil.
EM funcao@fct.unesp.br
RI Raymundo-Pereira, Paulo/AAU-4257-2021; Raymundo-Pereira, Paulo
   A/H-8417-2013; Teixeira, Marcos F. S./A-2322-2009; FAPESP,
   CDMF/J-3591-2015
OI Raymundo-Pereira, Paulo/0000-0003-0379-1592; Raymundo-Pereira, Paulo
   A/0000-0003-0379-1592; Teixeira, Marcos F. S./0000-0001-9355-2143;
   FAPESP, CDMF/0000-0002-4464-0937
FU FAPESP [2005/01296-4]; CNPq; Foundation for Research Support of the
   State of Sao Paulo, FAPESP [2008/07298-7, 2012/17689-9]; National
   Council for Scientific and Technological Development, CNPq
   [146712/2010-2]; Fundacao de Amparo a Pesquisa do Estado de Sao Paulo
   (FAPESP) [12/17689-9] Funding Source: FAPESP
FX The authors are grateful to FAPESP (2005/01296-4) and CNPq for research
   support. The scholarships granted by the Foundation for Research Support
   of the State of Sao Paulo, FAPESP (2008/07298-7 and 2012/17689-9), and
   the National Council for Scientific and Technological Development, CNPq
   (146712/2010-2) to Paulo A. Raymundo-Pereira and Ana C. V. Mascarenhas,
   respectively, are gratefully acknowledged. The authors thank SJT.
CR Abe T, 2000, ELECTROCHIM ACTA, V45, P4009, DOI 10.1016/S0013-4686(00)00486-2
   Bahreman A, 2014, DALTON T, V43, P4494, DOI 10.1039/c3dt52643g
   Bertoncello P, 2003, J BRAZIL CHEM SOC, V14, P517, DOI 10.1590/S0103-50532003000400005
   BIGNOZZI CA, 1985, J AM CHEM SOC, V107, P1644, DOI 10.1021/ja00292a030
   BRIGHT HJ, 1967, J BIOL CHEM, V242, P994
   Cass A. E. G., 1984, ANAL CHEM, V56, P67
   Cui G, 2001, TALANTA, V54, P1105, DOI 10.1016/S0039-9140(01)00377-0
   Deng HM, 2014, SENSOR ACTUAT B-CHEM, V191, P522, DOI 10.1016/j.snb.2013.10.059
   Forrow NJ, 2002, J CHEM SOC DALTON, P3187, DOI 10.1039/b204702k
   GIBSON QH, 1964, J BIOL CHEM, V239, P3927
   GILBERT JA, 1985, J AM CHEM SOC, V107, P3855, DOI 10.1021/ja00299a017
   Janegitz BC, 2011, SENSOR ACTUAT B-CHEM, V158, P411, DOI 10.1016/j.snb.2011.06.048
   Jude H, 2008, INORG CHEM, V47, P7695, DOI 10.1021/ic800719u
   Kenausis G, 1997, ANAL CHEM, V69, P1054, DOI 10.1021/ac961083y
   Kosela E, 2002, ANAL BIOANAL CHEM, V373, P724, DOI 10.1007/s00216-002-1308-9
   KUTNER W, 1986, J ELECTROANAL CHEM, V205, P185, DOI 10.1016/0022-0728(86)90231-7
   LAVIRON E, 1979, J ELECTROANAL CHEM, V101, P19, DOI 10.1016/S0022-0728(79)80075-3
   Li FF, 2013, DALTON T, V42, P8868, DOI 10.1039/c3dt50551k
   Lineweaver H, 1934, J AM CHEM SOC, V56, P658, DOI 10.1021/ja01318a036
   Liu F, 2008, INORG CHEM, V47, P1727, DOI 10.1021/ic701249s
   Martin CS, 2011, DALTON T, V40, P7133, DOI 10.1039/c1dt10487j
   Nagoshi K, 1999, J MOL CATAL A-CHEM, V144, P71, DOI 10.1016/S1381-1169(98)00334-3
   Nakabayashi Y, 2006, BIOELECTROCHEMISTRY, V69, P216, DOI 10.1016/j.bioelechem.2006.03.002
   Nakabayashi Y, 2006, INORG CHEM COMMUN, V9, P935, DOI 10.1016/j.inoche.2006.05.024
   Ryabov AD, 1999, J BIOL INORG CHEM, V4, P175, DOI 10.1007/s007750050302
   Schoonover JR, 1996, INORG CHEM, V35, P5885, DOI 10.1021/ic960348o
   Shklover V, 1998, INORG CHIM ACTA, V274, P64, DOI 10.1016/S0020-1693(97)05989-6
   Tatur J, 2009, DALTON T, P2837, DOI 10.1039/b819775j
   Teixeira MFS, 2011, ELECTROCHIM ACTA, V56, P6804, DOI 10.1016/j.electacta.2011.05.085
   Teixeira MFS, 2004, J BRAZIL CHEM SOC, V15, P803, DOI 10.1590/S0103-50532004000600003
   Teixeira MFS, 2004, TALANTA, V63, P1083, DOI 10.1016/j.talanta.2004.01.018
   Vicentini FC, 2013, SENSOR ACTUAT B-CHEM, V188, P1101, DOI 10.1016/j.snb.2013.07.109
   Wang J, 2008, CHEM REV, V108, P814, DOI 10.1021/cr068123a
   WEAVER TR, 1975, J AM CHEM SOC, V97, P3039, DOI 10.1021/ja00844a020
   Yagi M, 1999, ELECTROCHIM ACTA, V44, P2245, DOI 10.1016/S0013-4686(98)00351-X
   Yamamoto K, 2005, TALANTA, V66, P1175, DOI 10.1016/j.talanta.2005.01.036
   Ye HY, 2007, INORG CHEM COMMUN, V10, P1023, DOI 10.1016/j.inoche.2007.05.019
   Yildirim H, 2014, MAT SCI ENG C-MATER, V44, P1, DOI 10.1016/j.msec.2014.08.007
   Zen JM, 2003, ANAL CHEM, V75, P2703, DOI 10.1021/ac020542u
NR 39
TC 5
Z9 5
U1 0
U2 21
PU WILEY-V C H VERLAG GMBH
PI WEINHEIM
PA POSTFACH 101161, 69451 WEINHEIM, GERMANY
SN 1040-0397
EI 1521-4109
J9 ELECTROANAL
JI Electroanalysis
PD MAR
PY 2016
VL 28
IS 3
BP 562
EP 569
DI 10.1002/elan.201500479
PG 8
WC Chemistry, Analytical; Electrochemistry
WE Science Citation Index Expanded (SCI-EXPANDED)
SC Chemistry; Electrochemistry
GA DG8AF
UT WOS:000372304100020
DA 2023-06-30
ER

PT J
AU Apetrei, IM
   Popa, CV
   Apetrei, C
   Tutunaru, D
AF Apetrei, I. M.
   Popa (Ungureanu), C. V.
   Apetrei, C.
   Tutunaru, D.
TI Biosensors Based on Graphene Modified Screen-Printed Electrodes for The
   Detection of Catecholamines
SO ROMANIAN BIOTECHNOLOGICAL LETTERS
LA English
DT Article
DE biosensor; screen-printed electrode; tyrosinase; graphene; catecholamine
ID TYROSINASE BIOSENSOR; SENSOR; CHROMATOGRAPHY; EPINEPHRINE; COMPOSITE
AB This work reports tyrosinase based electrochemical biosensors using graphene modified screen-printed carbon based electrodes for the determination of catecholamines. The enzyme has been immobilized onto the graphene modified carbon working electrodes by cross-linking with glutaraldehyde. The detection has been performed by measuring the cathodic current due to the reduction of the corresponding quinone a low potential, 0.025 V for dopamine and -0.025 V for epinephrine, respectively. The experimental conditions for the tyrosinase immobilization and the main variables that can influence the cathodic current have been optimized. Under optimum conditions, the electrochemical biosensors have been characterized. A linear response range from 0.2 up to 25 mu M of dopamine and from 1 to 27.5 mu M of epinephrine was obtained. The detection limits are in the range 2.42x10(-7) - 6.56x10(-7) M for developed biosensors. The biosensors construction was highly reproducible. Finally, the developed biosensors have been applied to the determination of dopamine and epinephrine content in pharmaceutical formulation samples.
C1 [Apetrei, I. M.; Tutunaru, D.] Dunarea de Jos Univ Galati, Fac Med & Pharm, Dept Pharmaceut Sci, Galati 800201, Romania.
   [Popa (Ungureanu), C. V.] Dunarea de Jos Univ Galati, Fac Food Sci & Engn, Galati 800201, Romania.
   [Apetrei, C.] Dunarea de Jos Univ Galati, Fac Sci & Environm, Dept Chem Phys & Environm, Galati 800201, Romania.
C3 Dunarea De Jos University Galati; Dunarea De Jos University Galati;
   Dunarea De Jos University Galati
RP Apetrei, C (通讯作者)，Dunarea de Jos Univ Galati, Fac Sci & Environm, 47 Domneasca St, Galati 800201, Romania.
EM apetreic@ugal.ro
RI Apetrei, Constantin N./B-6322-2011; Apetrei, Irina Mirela/AAP-4096-2020;
   Apetrei, Constantin/I-8145-2019
OI Apetrei, Irina Mirela/0000-0002-3408-5562; Apetrei,
   Constantin/0000-0002-3823-4174
FU Romanian National Authority for Scientific Research, CNCS - UEFISCDI
   [PN-II-ID-PCE-2011-3-0255]
FX This work was supported by a grant of the Romanian National Authority
   for Scientific Research, CNCS - UEFISCDI, project number
   PN-II-ID-PCE-2011-3-0255.
CR [Anonymous], 1993, FARM ROM, P381
   Apetrei C, 2013, COMP ANAL C, V60, P279, DOI 10.1016/B978-0-444-59562-1.00011-6
   Apetrei I., 2012, 14 INT M CHEM SENS I, P855, DOI 10.5162/IMCS2012/P1.1.16
   Apetrei IM, 2013, SENSOR ACTUAT B-CHEM, V177, P138, DOI 10.1016/j.snb.2012.10.131
   Arduini F, 2010, ANAL LETT, V43, P1688, DOI 10.1080/00032711003653932
   Alonso-Lomillo MA, 2010, ANAL CHIM ACTA, V665, P26, DOI 10.1016/j.aca.2010.03.012
   Bard A. J., 2001, ELECTROCHEMICAL METH
   Bicker J, 2013, ANAL CHIM ACTA, V768, P12, DOI 10.1016/j.aca.2012.12.030
   Brondani D, 2012, ANALYST, V137, P3732, DOI 10.1039/c2an35313j
   Chemnitius GC, 1996, SENSOR ACTUAT B-CHEM, V32, P107, DOI 10.1016/0925-4005(96)80118-3
   Renedo OD, 2007, TALANTA, V73, P202, DOI 10.1016/j.talanta.2007.03.050
   Gerald MC, 2010, PHARM RES SAF TEST, P3
   Goyal RN, 2012, ANAL CHIM ACTA, V743, P33, DOI 10.1016/j.aca.2012.06.053
   Hettie KS, 2013, ACS CHEM NEUROSCI, V4, P918, DOI 10.1021/cn300227m
   Irina A, 2013, CURR OPIN BIOTECH, V24, pS65, DOI 10.1016/j.copbio.2013.05.174
   Kladna A, 2013, LUMINESCENCE, V28, P450, DOI 10.1002/bio.2475
   Kumar A, 2011, J CHROMATOGR A, V1218, P3854, DOI 10.1016/j.chroma.2011.04.034
   Kurganov BI, 2001, ANAL CHIM ACTA, V427, P11, DOI 10.1016/S0003-2670(00)01167-3
   Lange J, 2002, ANAL BIOANAL CHEM, V372, P276, DOI 10.1007/s00216-001-1130-9
   Liu WL, 2012, ELECTROPHORESIS, V33, P3008, DOI 10.1002/elps.201200262
   Liu XQ, 2014, BIOSENS BIOELECTRON, V51, P76, DOI 10.1016/j.bios.2013.07.029
   Lupu S, 2013, SENSORS-BASEL, V13, P6759, DOI 10.3390/s130506759
   Maciejewska J, 2011, ELECTROCHIM ACTA, V56, P3700, DOI 10.1016/j.electacta.2011.01.043
   Qian T, 2013, BIOSENS BIOELECTRON, V50, P157, DOI 10.1016/j.bios.2013.06.027
   Sanghavi BJ, 2013, BIOSENS BIOELECTRON, V39, P124, DOI 10.1016/j.bios.2012.07.008
   Sanz VC, 2005, ANAL CHIM ACTA, V528, P1, DOI 10.1016/j.aca.2004.10.007
   Svitel J, 1998, ENVIRON SCI TECHNOL, V32, P828, DOI 10.1021/es9708934
   Mataveli LRV, 2010, BIOSENS BIOELECTRON, V26, P798, DOI 10.1016/j.bios.2010.06.021
   Wang HS, 2004, J ELECTROANAL CHEM, V570, P83, DOI 10.1016/j.jelechem.2004.03.019
   Whiting MJ, 2009, ANN CLIN BIOCHEM, V46, P129, DOI 10.1258/acb.2008.008180
NR 30
TC 14
Z9 14
U1 0
U2 35
PU ARS DOCENDI
PI BUCHAREST
PA SOS PANDURI 90, SECT 5, BUCHAREST, RO-050663, ROMANIA
SN 1224-5984
J9 ROM BIOTECH LETT
JI Rom. Biotech. Lett.
PD SEP-OCT
PY 2014
VL 19
IS 5
BP 9801
EP 9809
PG 9
WC Biotechnology & Applied Microbiology
WE Science Citation Index Expanded (SCI-EXPANDED)
SC Biotechnology & Applied Microbiology
GA AT6QY
UT WOS:000345064900019
DA 2023-06-30
ER

PT J
AU Zhu, ZH
   Sun, ZL
   Wang, Y
   Zeng, Y
   Sun, W
   Huang, XT
AF Zhu, Zhihong
   Sun, Zhaolan
   Wang, Yan
   Zeng, Yan
   Sun, Wei
   Huang, Xintang
TI Application of ionic liquid-dsDNA biocomposite film for the direct
   electrochemistry of myglobin on carbon ionic liquid electrode
SO JOURNAL OF ELECTROANALYTICAL CHEMISTRY
LA English
DT Article
DE Double stranded DNA; Ionic liquid; Carbon ionic liquid electrode;
   Myglobin; Direct electrochemistry
ID NITRIC-OXIDE BIOSENSOR; AGAROSE HYDROGEL FILMS; PASTE ELECTRODE;
   COMPOSITE FILM; DNA FILMS; HEMOGLOBIN; ELECTROCATALYSIS;
   BIOELECTROCHEMISTRY; NANOPARTICLES; IMMOBILIZATION
AB An ionic liquid (IL) and double-stranded DNA (dsDNA) composite material was used to investigate the direct electron transfer of myglobin (Mb) on carbon ionic liquid electrode (CILE) The presence of the IL-dsDNA biocomposite film on the electrode surface provided great Improvement to the direct electron transfer rate of Mb with the CILE which was due to the synergistic contributions of specific characteristics of dsDNA IL and their interaction The electrochemical parameters of Mb in the IL-dsDNA composite film modified electrode were carefully investigated with the charge transfer coefficient (alpha) and the electron transfer rate constant (k(s)) calculated as 0 42 and 0 84s(-1) respectively The fabricated Mb modified electrode exhibited good electrocatalytic ability to the reduction of trichloroacetic acid and H2O2 which showed the potential applications in the third-generation electrochemical biosensor (C) 2010 Elsevier B V All rights reserved
C1 [Sun, Zhaolan; Wang, Yan; Sun, Wei] Qingdao Univ Sci & Technol, Coll Chem & Mol Engn, Qingdao 266042, Peoples R China.
   [Zhu, Zhihong; Zeng, Yan; Huang, Xintang] Huazhong Normal Univ, Inst Nano Sci, Wuhan 430079, Peoples R China.
   [Zhu, Zhihong; Zeng, Yan; Huang, Xintang] Huazhong Normal Univ, Ctr Technol, Wuhan 430079, Peoples R China.
C3 Qingdao University of Science & Technology; Central China Normal
   University; Central China Normal University
RP Sun, W (通讯作者)，Qingdao Univ Sci & Technol, Coll Chem & Mol Engn, Qingdao 266042, Peoples R China.
RI ZHOU, yf/IAO-5497-2023; Zhou, Yujie/HZI-3990-2023; Zhou,
   Yu/HHN-3071-2022; sun, wei/GYU-5320-2022
OI Sun, Wei/0000-0002-9923-7328
FU National Natural Science Foundation of China [50802032]; Wuhan and
   Shandong Province Natural Science Foundation [ZR2009BL017]
FX We are grateful to the financial support of the National Natural Science
   Foundation of China (No 50802032) Young Scientist Chenguang Project of
   Wuhan and Shandong Province Natural Science Foundation (ZR2009BL017)
CR Armstrong FA, 2000, ELECTROCHIM ACTA, V45, P2623, DOI 10.1016/S0013-4686(00)00342-X
   Buzzeo MC, 2004, CHEMPHYSCHEM, V5, P1106, DOI 10.1002/cphc.200301017
   Buzzeo MC, 2004, ANAL CHEM, V76, P4583, DOI 10.1021/ac040042w
   Cai YQ, 2007, CHINESE CHEM LETT, V18, P21, DOI 10.1016/j.cclet.2006.11.018
   Cheng DH, 2007, CHEM-EUR J, V13, P4833, DOI 10.1002/chem.200601544
   Fan CH, 2000, ANAL CHIM ACTA, V423, P95, DOI 10.1016/S0003-2670(00)01093-X
   Feng JJ, 2005, J ELECTROANAL CHEM, V585, P44, DOI 10.1016/j.jelechem.2005.07.010
   Fu CL, 2009, ELECTROCHEM COMMUN, V11, P997, DOI 10.1016/j.elecom.2009.02.042
   Gao RF, 2009, ELECTROCHEM COMMUN, V11, P1527, DOI 10.1016/j.elecom.2009.05.046
   He P, 2004, LANGMUIR, V20, P10260, DOI 10.1021/la048480l
   He XY, 2006, ELECTROCHEM COMMUN, V8, P615, DOI 10.1016/j.elecom.2006.02.005
   LAVIRON E, 1979, J ELECTROANAL CHEM, V101, P19, DOI 10.1016/S0022-0728(79)80075-3
   Liu CY, 2009, BIOSENS BIOELECTRON, V24, P2149, DOI 10.1016/j.bios.2008.11.007
   Liu YC, 2007, ELECTROCHIM ACTA, V52, P4848, DOI 10.1016/j.electacta.2007.01.026
   Ma HY, 2000, LANGMUIR, V16, P4969, DOI 10.1021/la991296t
   Ma X, 2005, BIOSENS BIOELECTRON, V20, P1836, DOI 10.1016/j.bios.2004.07.016
   Moghaddam AB, 2008, BIOPHYS CHEM, V134, P25, DOI 10.1016/j.bpc.2008.01.001
   Nishimura N, 2002, J MATER CHEM, V12, P2299, DOI 10.1039/b202972c
   Nishimura N, 2005, BIOMATERIALS, V26, P5558, DOI 10.1016/j.biomaterials.2005.02.005
   Safavi A, 2008, ELECTROCHEM COMMUN, V10, P420, DOI 10.1016/j.elecom.2007.12.026
   Sun W, 2007, ELECTROCHEM COMMUN, V9, P1159, DOI 10.1016/j.elecom.2007.01.003
   Sun W, 2007, J PHYS CHEM B, V111, P4560, DOI 10.1021/jp067933n
   Sun W, 2009, ELECTROANAL, V21, P2454, DOI 10.1002/elan.200904650
   Sun W, 2009, J PHYS CHEM C, V113, P11294, DOI 10.1021/jp8114594
   Sun W, 2009, ELECTROCHIM ACTA, V54, P4141, DOI 10.1016/j.electacta.2009.02.055
   Tripathi VS, 2006, BIOSENS BIOELECTRON, V21, P1529, DOI 10.1016/j.bios.2005.07.006
   Wang JH, 2007, ANAL CHEM, V79, P620, DOI 10.1021/ac061145c
   Wang QL, 2004, BIOSENS BIOELECTRON, V19, P1269, DOI 10.1016/j.bios.2003.11.012
   Wang SF, 2005, LANGMUIR, V21, P9260, DOI 10.1021/la050947k
   Wang SF, 2007, ELECTROCHEM COMMUN, V9, P1709, DOI 10.1016/j.elecom.2007.03.018
   Xie YN, 2008, J PHYS CHEM B, V112, P9864, DOI 10.1021/jp803655t
   Zhang Q, 2007, J PHYS CHEM C, V111, P8655, DOI 10.1021/jp071551f
   Zhang YF, 2009, COLLOID SURFACE B, V71, P288, DOI 10.1016/j.colsurfb.2009.03.001
   Zhao F, 2004, ANAL CHEM, V76, P4960, DOI 10.1021/ac0494026
NR 34
TC 7
Z9 7
U1 0
U2 18
PU ELSEVIER SCIENCE SA
PI LAUSANNE
PA PO BOX 564, 1001 LAUSANNE, SWITZERLAND
SN 1572-6657
EI 1873-2569
J9 J ELECTROANAL CHEM
JI J. Electroanal. Chem.
PD DEC 15
PY 2010
VL 650
IS 1
BP 31
EP 35
DI 10.1016/j.jelechem.2010.09.011
PG 5
WC Chemistry, Analytical; Electrochemistry
WE Science Citation Index Expanded (SCI-EXPANDED)
SC Chemistry; Electrochemistry
GA 692RT
UT WOS:000285173500005
DA 2023-06-30
ER

PT J
AU Wang, ZJ
   Yang, YH
   Leng, KL
   Li, JS
   Zheng, F
   Shen, GL
   Yu, RQ
AF Wang, Zhijie
   Yang, Yunhui
   Leng, Kailiang
   Li, Jishan
   Zheng, Fan
   Shen, Guoli
   Yu, Ruqin
TI A sequence-selective electrochemical DNA biosensor based on HRP-labeled
   probe for colorectal cancer DNA detection
SO ANALYTICAL LETTERS
LA English
DT Article
DE electrochemical DNA biosensor; HRP-labeled probe; colorectal cancer;
   self-assembly; sandwich
ID GEL-ELECTROPHORESIS; GOLD ELECTRODE; NUCLEIC-ACID; HYBRIDIZATION;
   OLIGONUCLEOTIDE; OPTIMIZATION; FILMS
AB A highly-sensitive sequence-selective DNA sensor based on HRP-labeled probe to detect specific K-ras gene which is highly associated with colorectal cancer has been reported. Capture probe modified with-SH was first chemically adsorbed on the gold electrode through self-assembly. Then, the hybridization of a complementary nucleic acid (target DNA:K-ras gene) and HRP labeled oligonucleotide detection probe occurred in a sandwich way. Finally, H2O2 electroreduction current catalyzed by HRP was measured amperometrically in the presence of hydroquinon as mediator. The sequence selectivity is double guaranteed by the complementary hybridization of target DNA with capture and detection probes. The experimental conditions were optimized. The linear range is 1.17 x 10(-11) similar to 1.17 x 10(-7) mol 1(-1) with a detection limit of 5.85 x 10(-12) mol 1(-1). The electrode with capture probe can be reused after regeneration in boiling water.
C1 [Wang, Zhijie; Leng, Kailiang] Chinese Acad Fishery Sci, Yellow Sea Fisheries Res Inst, Qingdao 266071, Peoples R China.
   [Yang, Yunhui; Li, Jishan; Zheng, Fan; Shen, Guoli; Yu, Ruqin] Hunan Univ, Coll Chem & Chem Engn, State Key Lab Chemobiosensing & Cheometr, Changsha, Peoples R China.
C3 Chinese Academy of Fishery Sciences; Yellow Sea Fisheries Research
   Institute, CAFS; Hunan University
RP Wang, ZJ (通讯作者)，Chinese Acad Fishery Sci, Yellow Sea Fisheries Res Inst, Qingdao 266071, Peoples R China.
EM zhijiewang2004@yahoo.com.cn
CR Abbaspour A, 2004, ANAL CHEM, V76, P5690, DOI 10.1021/ac049421f
   Cai H, 2003, ANAL BIOANAL CHEM, V375, P287, DOI 10.1007/s00216-002-1652-9
   COHEN AM, 1993, PRINCIPLES PRACTICE, P929
   deLumleyWoodyear T, 1996, J AM CHEM SOC, V118, P5504, DOI 10.1021/ja960490o
   Evans PC, 1998, J VIROL METHODS, V73, P41, DOI 10.1016/S0166-0934(98)00039-1
   HASHIMOTO K, 1994, ANAL CHEM, V66, P3830, DOI 10.1021/ac00093a045
   Ihara T, 1997, CHEM COMMUN, P1609, DOI 10.1039/a703401f
   Izzo V, 2000, J CHROMATOGR A, V890, P371, DOI 10.1016/S0021-9673(00)00602-6
   KIEVIT J, 1995, EUR J CANCER, V31A, P1222, DOI 10.1016/0959-8049(95)00155-C
   Mikkelsen Susan R., 1996, Electroanalysis, V8, P15, DOI 10.1002/elan.1140080104
   Palecek E, 1998, BIOSENS BIOELECTRON, V13, P621, DOI 10.1016/S0956-5663(98)00017-7
   Souteyrand E, 1997, J PHYS CHEM B, V101, P2980, DOI 10.1021/jp963056h
   Volpe G, 1998, ANALYST, V123, P1303, DOI 10.1039/a800255j
   Vossen KM, 1997, ANAL BIOCHEM, V245, P85, DOI 10.1006/abio.1996.9944
   Wang J, 1998, ANAL CHIM ACTA, V375, P197, DOI 10.1016/S0003-2670(98)00503-0
   Wang J, 2003, J AM CHEM SOC, V125, P3214, DOI 10.1021/ja029668z
   Wang J, 2002, ANAL CHIM ACTA, V469, P63, DOI 10.1016/S0003-2670(01)01399-X
   Xie H, 2004, ANAL CHEM, V76, P1611, DOI 10.1021/ac0350965
   Zhang LX, 2001, J MICROBIOL METH, V44, P225, DOI 10.1016/S0167-7012(01)00222-6
   Zhu NN, 2004, ANAL CHIM ACTA, V510, P163, DOI 10.1016/j.aca.2004.01.017
NR 20
TC 21
Z9 21
U1 2
U2 27
PU TAYLOR & FRANCIS INC
PI PHILADELPHIA
PA 325 CHESTNUT ST, SUITE 800, PHILADELPHIA, PA 19106 USA
SN 0003-2719
J9 ANAL LETT
JI Anal. Lett.
PY 2008
VL 41
IS 1
BP 24
EP 35
DI 10.1080/00032710701746873
PG 12
WC Chemistry, Analytical
WE Science Citation Index Expanded (SCI-EXPANDED)
SC Chemistry
GA 256WZ
UT WOS:000252761900002
DA 2023-06-30
ER

PT J
AU Zhang, RY
   Wang, XM
   Shiu, KK
AF Zhang, Renyun
   Wang, Xuemei
   Shiu, Kwok-Keung
TI Accelerated direct electrochemistry of hemoglobin based on
   hemoglobin-carbon nanotube (Hb-CNT) assembly
SO JOURNAL OF COLLOID AND INTERFACE SCIENCE
LA English
DT Article
ID DIRECT ELECTRON-TRANSFER; BY-LAYER FILMS; NANOPARTICLES; ADSORPTION;
   BIOSENSOR
AB In this study, we have demonstrated that hemoglobin can be coupled to acid-treated multiwall carbon nanotubes in the presence of 1-ethyl-3-(3-dimethylaminopropyl) carbodiimide (EDC) and assembled as hemoglobin-carbon nanotube (Hb-CNT) composites. Our observations of the electrochemical studies demonstrate that the electrochemical response of Hb-CNT assembled in the presence of EDC is much higher than that in the absence of EDC. It is evident that the direct electron transfer of hemoglobin could be effectively accelerated in the Hb-CNT assembly by using EDC on a glassy carbon electrode (GCE), and the relative electron transfer rate constant K-s is found to be 1.02 +/- 0.05 s(-1). The results of our studies illustrate that the assembly of hemoglobin-multiwall carbon nanotubes using EDC could provide a novel strategy to effectively facilitate the direct electrochemistry of heme-containing proteins, which could be further utilized as a promising biosensor for some specific biological substrate and related biological process. (C) 2007 Elsevier Inc. All rights reserved.
C1 SE Univ, State Key Lab Bioelect, Chien Shiung Wu Lab, Nanjing 210096, Peoples R China.
   Hong Kong Baptist Univ, Dept Chem, Kowloon, Hong Kong, Peoples R China.
C3 Southeast University - China; Hong Kong Baptist University
RP Wang, XM (通讯作者)，SE Univ, State Key Lab Bioelect, Chien Shiung Wu Lab, Nanjing 210096, Peoples R China.
EM xuewang@seu.edu.cn
RI Wang, Xuemei/GXF-3702-2022; Zhang, Renyun/C-6617-2009
OI Zhang, Renyun/0000-0003-2873-7875
CR Aguey-Zinsou KF, 2003, CHEM COMMUN, P418, DOI 10.1039/b211567k
   ANDERSON PJ, 1993, J BIOL CHEM, V268, P15504
   ARMSTRONG FA, 1988, ACCOUNTS CHEM RES, V21, P407, DOI 10.1021/ar00155a004
   Balasubramanian K, 2006, ANAL BIOANAL CHEM, V385, P452, DOI 10.1007/s00216-006-0314-8
   BOND M, 1980, MODERN POLAROGRAPHIC, P236
   Cai CX, 2004, ANAL BIOCHEM, V325, P285, DOI 10.1016/j.ab.2003.10.040
   Cai H, 2003, ANAL BIOANAL CHEM, V375, P287, DOI 10.1007/s00216-002-1652-9
   Dillon AC, 1999, ADV MATER, V11, P1354, DOI 10.1002/(SICI)1521-4095(199911)11:16<1354::AID-ADMA1354>3.0.CO;2-N
   Elliott SJ, 2002, J AM CHEM SOC, V124, P11612, DOI 10.1021/ja027776f
   Erdem A, 2006, ANAL CHEM, V78, P6656, DOI 10.1021/ac060202z
   Gooding JJ, 2003, J AM CHEM SOC, V125, P9006, DOI 10.1021/ja035722f
   Gu HY, 2001, J ELECTROANAL CHEM, V516, P119, DOI 10.1016/S0022-0728(01)00669-6
   Han XJ, 2002, BIOSENS BIOELECTRON, V17, P741, DOI 10.1016/S0956-5663(02)00052-0
   He PL, 2002, BIOMACROMOLECULES, V3, P139, DOI 10.1021/bm015599p
   KINOSHITA K, 1988, CARBON ELECTROCHEMIC, P443
   LAVIRON E, 1979, J ELECTROANAL CHEM, V100, P263, DOI 10.1016/S0022-0728(79)80167-9
   LAVIRON E, 1974, J ELECTROANAL CHEM, V52, P355, DOI 10.1016/S0022-0728(74)80448-1
   Lei CH, 1999, ELECTROANAL, V11, P274, DOI 10.1002/(SICI)1521-4109(199904)11:4<274::AID-ELAN274>3.0.CO;2-G
   Lioubashevski O, 2004, J AM CHEM SOC, V126, P7133, DOI 10.1021/ja049275v
   OSTERYOUNG J, 1986, ELECTROANAL CHEM, V14, P209
   Paddon CA, 2004, ELECTROCHEM COMMUN, V6, P1249, DOI 10.1016/j.elecom.2004.09.025
   PAGE CC, 2005, NATURE, V102, P47
   SCHUMACHER MA, 1995, NATURE, V375, P84, DOI 10.1038/375084a0
   Sun H, 2000, ELECTROANAL, V12, P1064, DOI 10.1002/1521-4109(200009)12:13<1064::AID-ELAN1064>3.0.CO;2-F
   Wang CH, 2005, ADV FUNCT MATER, V15, P1267, DOI 10.1002/adfm.200500048
   Wang JX, 2002, ANAL CHEM, V74, P1993, DOI 10.1021/ac010978u
   Wang L, 2004, ELECTROANAL, V16, P627, DOI 10.1002/elan.200302849
   Zhang H, 2006, CHEM-EUR J, V12, P7161, DOI 10.1002/chem.200600055
   Zhang L, 2005, BIOSENS BIOELECTRON, V21, P337, DOI 10.1016/j.bios.2004.10.021
   Zhao JW, 2004, J AM CHEM SOC, V126, P5601, DOI 10.1021/ja039392a
   Zhao LY, 2006, ANAL BIOANAL CHEM, V384, P414, DOI 10.1007/s00216-005-0204-5
   Zhou H, 2005, ANAL CHEM, V77, P6102, DOI 10.1021/ac050924a
   Zhou YL, 2002, LANGMUIR, V18, P8573, DOI 10.1021/la026120x
NR 33
TC 43
Z9 45
U1 0
U2 22
PU ACADEMIC PRESS INC ELSEVIER SCIENCE
PI SAN DIEGO
PA 525 B ST, STE 1900, SAN DIEGO, CA 92101-4495 USA
SN 0021-9797
EI 1095-7103
J9 J COLLOID INTERF SCI
JI J. Colloid Interface Sci.
PD DEC 15
PY 2007
VL 316
IS 2
BP 517
EP 522
DI 10.1016/j.jcis.2007.08.016
PG 6
WC Chemistry, Physical
WE Science Citation Index Expanded (SCI-EXPANDED)
SC Chemistry
GA 231ZK
UT WOS:000250987500036
PM 17904150
DA 2023-06-30
ER

PT J
AU Al-Dhahebi, AM
   Jose, R
   Mustapha, M
   Saheed, MSM
AF Al-Dhahebi, Adel Mohammed
   Jose, Rajan
   Mustapha, Mazli
   Saheed, Mohamed Shuaib Mohamed
TI Ultrasensitive aptasensor using electrospun MXene/polyvinylidene
   fluoride nanofiber composite for Ochratoxin A detection
SO FOOD CHEMISTRY
LA English
DT Article
DE Titanium carbide; Mycotoxin contamination; Biosensor design; Food
   samples; Electroactive materials; Piezoelectric sensor
ID ELECTROCHEMICAL APTASENSOR; TRIBOELECTRIC NANOGENERATOR; BIOSENSOR;
   MEMBRANE; GRAPHENE; BETA
AB Ochratoxin A (OTA) has harmful effects to human and animal health; therefore, sensitive and selective detection of OTA is highly demanded. Herein, an ultrasensitive electrochemical aptasensor electrode comprising electrospun MXene/polyvinylidene fluoride (Ti3C2Tx/PVDF) nanofiber composite is presented. Addition of Ti3C2Tx up to 13% effectively increased the fiber diameter and lowered the beta-phase of PVDF nanofibers, consequently lowering the charge transfer resistance. The nanofiber composite is then coated on the screen-printed carbon electrode to chemically functionalized with saline and aldehyde groups for efficient aptamer loading. The optimized aptasensor demonstrated sensitive detection of OTA over the dynamic concentration range from 1 fg mL(-1) to 1 ng mL(-1) with a limit of detection of 2.15 fg mL(-1) and quantification limit of 6.52 fg mL(-1), with high selectivity. The aptasensor could detect the OTA at femtogram per milliliter concentration in grape juice samples, demonstrating its enormous potential for OTA detection in food industry.
C1 [Al-Dhahebi, Adel Mohammed; Saheed, Mohamed Shuaib Mohamed] Univ Teknol PETRONAS, Ctr Innovat Nanostruct & Nanodevices COINN, Seri Iskandar 32610, Perak, Malaysia.
   [Al-Dhahebi, Adel Mohammed; Mustapha, Mazli; Saheed, Mohamed Shuaib Mohamed] Univ Teknol PETRONAS, Dept Mech Engn, Seri Iskandar 32610, Perak, Malaysia.
   [Jose, Rajan] Univ Malaysia Pahang, Ctr Adv Intelligent Mat, Kuantan 26300, Pahang Darul Ma, Malaysia.
   [Jose, Rajan] Univ Malaysia Pahang, Fac Ind Sci & Technol, Kuantan 26300, Pahang Darul Ma, Malaysia.
C3 Universiti Teknologi Petronas; Universiti Teknologi Petronas; Universiti
   Malaysia Pahang; Universiti Malaysia Pahang
RP Saheed, MSM (通讯作者)，Univ Teknol PETRONAS, Ctr Innovat Nanostruct & Nanodevices COINN, Seri Iskandar 32610, Perak, Malaysia.
EM shuaib.saheed@utp.edu.my
RI Jose, Rajan/C-9944-2009; Al-Dhahebi, Adel Mohammed/AFB-8659-2022;
   Muzaimi, M/N-9169-2015
OI Jose, Rajan/0000-0003-4540-321X; Muzaimi, M/0000-0002-8404-0506;
   Al-Dhahebi, Adel Moahammed/0000-0003-1565-8975
FU University Research Internal Fund (URIF) [015LB0-020]; Universiti
   Teknologi PETRONAS and RDU; Universiti Malaysia Pahang [192207]
FX This work was supported by University Research Internal Fund (URIF) with
   Grant No.: 015LB0-020, Universiti Teknologi PETRONAS and RDU with Grant
   No.: 192207, Universiti Malaysia Pahang.
CR Al-Dhahebi AM, 2022, APPL PHYS REV, V9, DOI 10.1063/5.0077959
   Al-Dhahebi AM, 2020, NANO CONVERG, V7, DOI 10.1186/s40580-020-00237-4
   Alhabeb M, 2017, CHEM MATER, V29, P7633, DOI 10.1021/acs.chemmater.7b02847
   Alhamoud Y, 2019, BIOSENS BIOELECTRON, V141, DOI 10.1016/j.bios.2019.111418
   Alhamoud Y, 2021, BIOSENSORS-BASEL, V11, DOI 10.3390/bios11030087
   Anasori B, 2017, NAT REV MATER, V2, DOI 10.1038/natrevmats.2016.98
   Babu KJ, 2017, SENSOR ACTUAT B-CHEM, V241, P541, DOI 10.1016/j.snb.2016.10.069
   Bhatta T, 2021, NANO ENERGY, V81, DOI 10.1016/j.nanoen.2020.105670
   Bostan HB, 2017, BIOSENS BIOELECTRON, V98, P168, DOI 10.1016/j.bios.2017.06.055
   Cai XM, 2017, RSC ADV, V7, P15382, DOI 10.1039/c7ra01267e
   Chen W, 2018, BIOSENS BIOELECTRON, V117, P845, DOI 10.1016/j.bios.2018.07.012
   Commission E., 2006, OFF J EUR UNION L, VL364, P5
   Deng ZX, 2020, PROCESS BIOCHEM, V96, P73, DOI 10.1016/j.procbio.2020.05.031
   Vafaye SE, 2021, J FOOD MEAS CHARACT, V15, P876, DOI 10.1007/s11694-020-00684-x
   El-Moghazy AY, 2020, MICROCHIM ACTA, V187, DOI 10.1007/s00604-020-04509-y
   Fu XY, 2021, J COLLOID INTERF SCI, V604, P643, DOI 10.1016/j.jcis.2021.07.025
   Gao LF, 2020, CHEM MATER, V32, P1703, DOI 10.1021/acs.chemmater.9b04408
   Ghidiu M, 2016, CHEM MATER, V28, P3507, DOI 10.1021/acs.chemmater.6b01275
   Gong KL, 2021, COMPOS PART B-ENG, V217, DOI 10.1016/j.compositesb.2021.108867
   Gordegir M, 2019, ENZYME MICROB TECH, V126, P24, DOI 10.1016/j.enzmictec.2019.03.002
   Hitabatuma A, 2021, FOOD CHEM, V342, DOI 10.1016/j.foodchem.2020.128303
   INT AGCY RES CANC, 1993, IARC MONOG EVAL CARC, V56, P489
   Jiang CM, 2019, NANO ENERGY, V66, DOI 10.1016/j.nanoen.2019.104121
   Jiang CM, 2019, NANO ENERGY, V59, P268, DOI 10.1016/j.nanoen.2019.02.052
   Jiang CM, 2018, TRAC-TREND ANAL CHEM, V102, P236, DOI 10.1016/j.trac.2018.02.007
   Kaur N, 2019, MICROCHEM J, V144, P102, DOI 10.1016/j.microc.2018.08.064
   Kumar S, 2018, BIOSENS BIOELECTRON, V121, P243, DOI 10.1016/j.bios.2018.08.076
   Levitt AS, 2019, J MATER CHEM A, V7, P269, DOI 10.1039/c8ta09810g
   Li WY, 2019, J MATER CHEM C, V7, P10371, DOI 10.1039/c9tc02715g
   Li XY, 2021, TALANTA, V226, DOI 10.1016/j.talanta.2021.122183
   Li X, 2021, BIOSENS BIOELECTRON, V171, DOI 10.1016/j.bios.2020.112690
   Li ZL, 2020, BIOSENS BIOELECTRON, V166, DOI 10.1016/j.bios.2020.112444
   Lv LR, 2020, J AGR FOOD CHEM, V68, P4769, DOI 10.1021/acs.jafc.0c00258
   Modh H, 2017, ENG LIFE SCI, V17, P923, DOI 10.1002/elsc.201700048
   Pirdadeh-Beiranvand M, 2020, ANAL BIOANAL CHEM, V412, P1629, DOI 10.1007/s00216-020-02393-2
   Qin YL, 2018, NANOSCALE, V10, P14000, DOI 10.1039/c8nr03903h
   Rana SMS, 2021, ACS APPL MATER INTER, V13, P4955, DOI 10.1021/acsami.0c17512
   Rani SD, 2020, SENSOR ACTUAT B-CHEM, V312, DOI 10.1016/j.snb.2020.127886
   Rezaei Z, 2019, J MATER CHEM B, V7, P4602, DOI 10.1039/c9tb00682f
   Rhouati A, 2022, CHEMOSPHERE, V291, DOI 10.1016/j.chemosphere.2021.132921
   Rizwan K, 2022, CHEMOSPHERE, V291, DOI 10.1016/j.chemosphere.2021.132820
   Saravanan J, 2017, NEW J CHEM, V41, P14766, DOI 10.1039/c7nj02073b
   Senthilkumar N, 2018, APPL PHYS A-MATER, V124, DOI 10.1007/s00339-018-2159-3
   Shao YZ, 2019, MICROCHIM ACTA, V186, DOI 10.1007/s00604-019-3878-7
   Shao Yuzhou, 2019, J YOUTH ADOLESCENCE, V186, DOI [10.1007/s00604-019-3878-7, DOI 10.1007/S10964-016-0457-7]
   Sharma S, 2020, ACS APPL MATER INTER, V12, P22212, DOI 10.1021/acsami.0c05819
   Song YP, 2021, FOOD CHEM, V351, DOI 10.1016/j.foodchem.2021.129248
   Sun AL, 2017, BIOSENS BIOELECTRON, V89, P659, DOI 10.1016/j.bios.2015.12.032
   Sun CN, 2020, FOOD CHEM, V315, DOI 10.1016/j.foodchem.2020.126289
   Taghdisi SM, 2021, TALANTA, V223, DOI 10.1016/j.talanta.2020.121705
   Wang HL, 2021, BIOSENS BIOELECTRON, V183, DOI 10.1016/j.bios.2021.113201
   Wang PX, 2019, ANALYST, V144, P5866, DOI 10.1039/c9an01288e
   Wang S, 2021, COMPOS SCI TECHNOL, V202, DOI 10.1016/j.compscitech.2020.108600
   Wei M, 2020, ANAL METHODS-UK, V12, P317, DOI [10.1039/C9AY01981B, 10.1039/c9ay01981b]
   Wei M, 2019, FOOD CHEM, V282, P141, DOI 10.1016/j.foodchem.2019.01.011
   Zhang CF, 2017, ADV MATER, V29, DOI 10.1002/adma.201702678
   Zhang N, 2021, TALANTA, V223, DOI 10.1016/j.talanta.2020.121729
   Zhang PP, 2014, ACS APPL MATER INTER, V6, P7563, DOI 10.1021/am500908v
   Zhang X, 2018, J ENERGY CHEM, V27, P73, DOI 10.1016/j.jechem.2017.08.004
   Zhang YA, 2017, POLYM CHEM-UK, V8, P1840, DOI 10.1039/c6py02119k
   Zhao FN, 2020, J HAZARD MATER, V384, DOI 10.1016/j.jhazmat.2019.121358
   Zhou ZH, 2018, NANOSCALE, V10, P6005, DOI 10.1039/c8nr00313k
   Zhu WR, 2020, FOOD CHEM, V319, DOI 10.1016/j.foodchem.2020.126544
NR 63
TC 13
Z9 13
U1 31
U2 95
PU ELSEVIER SCI LTD
PI OXFORD
PA THE BOULEVARD, LANGFORD LANE, KIDLINGTON, OXFORD OX5 1GB, OXON, ENGLAND
SN 0308-8146
EI 1873-7072
J9 FOOD CHEM
JI Food Chem.
PD OCT 1
PY 2022
VL 390
AR 133105
DI 10.1016/j.foodchem.2022.133105
EA MAY 2022
PG 10
WC Chemistry, Applied; Food Science & Technology; Nutrition & Dietetics
WE Science Citation Index Expanded (SCI-EXPANDED)
SC Chemistry; Food Science & Technology; Nutrition & Dietetics
GA 5U2IQ
UT WOS:000876377500001
PM 35580522
DA 2023-06-30
ER

PT J
AU Gopalan, AI
   Komathi, S
   Anand, GS
   Lee, KP
AF Gopalan, Anantha Iyengar
   Komathi, Shanmugasundaram
   Anand, Gopalan Sai
   Lee, Kwang-Pill
TI Nanodiamond based sponges with entrapped enzyme: A novel electrochemical
   probe for hydrogen peroxide
SO BIOSENSORS & BIOELECTRONICS
LA English
DT Article
DE Nanodiamond; Nanosponge; Horseradish peroxidase; Hydrogen peroxide;
   Biosensor
ID DIRECT ELECTRON-TRANSFER; HORSERADISH-PEROXIDASE; CARBON NANOTUBES;
   NANOCRYSTALLINE DIAMOND; BIOSENSOR; ELECTROCATALYSIS; CHITOSAN;
   PARTICLES; NANOSPONGES; NANOCAGES
AB A "modular approach" has been demonstrated for the preparation of nanodiamond (ND) based sponges (NS) with entrapped enzyme (horseradish peroxidase, HRP) (ND-NS(HRP)) and utilization as an electrochemical probe for detection of hydrogen peroxide (H2O2). ND-NS comprises ND, porous poly(aniline)-poly(2-acrylamido 2-methyl propane sulfonic acid) (PANI-PAMPSA) network and entrapped HRP. Field emission scanning electron microscope image of ND-NS(HRP) reveals sponge like suprastructure comprising interconnected nanospheres with numerous openings/pinholes/cavities. The entrapped HRP in ND-NS exhibits effective direct electron transfer with an electron transfer rate constant of 1.85 s(-1). ND-NS(HRP) exhibited excellent bioelectrocatalytic reduction of hydrogen peroxide (H2O2) with a wide linear concentration range (1-45 mM), quick response (5 s), high sensitivity (129.6 mu AM(-1)) and low detection limit 59 mu M (S/N=3). (C) 2013 Elsevier B.V. All rights reserved.
C1 [Gopalan, Anantha Iyengar; Komathi, Shanmugasundaram; Lee, Kwang-Pill] Kyungpook Natl Univ, Dept Chem Educ, Taegu, South Korea.
   [Anand, Gopalan Sai] Kyungpook Natl Univ, Coll IT Engn, Sch Elect Engn, Taegu 702701, South Korea.
C3 Kyungpook National University; Kyungpook National University
RP Lee, KP (通讯作者)，Kyungpook Natl Univ, Dept Chem Educ, Taegu, South Korea.
EM kplee@knu.ac.kr
RI Gopalan, Saianand/J-6000-2019
OI Gopalan, Saianand/0000-0003-0188-6571; Anantha Iyengar,
   Gopalan/0000-0002-4354-1857
FU Priority Research Centers Program through a National Research Foundation
   of Korea (NRF); Ministry of Education, Science, and Technology
   [2009-0093819]; National Research Foundation of Korea [2011-0013334];
   Kyungpook National University
FX This work was supported by the Priority Research Centers Program through
   a National Research Foundation of Korea (NRF) grant funded by the
   Ministry of Education, Science, and Technology (2009-0093819), the
   National Research Foundation of Korea (2011-0013334) and Kyungpook
   National University Research Fund, 2012
CR Akhtar H., 2012, ELECTROANAL, V24, P1446
   Amarjit S., 2002, J POLYM ENVIRON, V10, P85
   Asuri P, 2006, LANGMUIR, V22, P5833, DOI 10.1021/la0528450
   Battie Y, 2011, CARBON, V49, P3544, DOI 10.1016/j.carbon.2011.04.054
   Cavalli R, 2006, J INCL PHENOM MACRO, V56, P209, DOI 10.1007/s10847-006-9085-2
   Chunping Y., 2009, TALANTA, V78, P705
   Dai ZH, 2005, ELECTROANAL, V17, P862, DOI 10.1002/elan.200403163
   De Ley-Woodyear T., 1995, ANAL CHEM, V67, P1332
   DICKERSON RE, 1971, J BIOL CHEM, V246, P1511
   Feng JJ, 2007, BIOSENS BIOELECTRON, V22, P1618, DOI 10.1016/j.bios.2006.07.022
   Frank C., 2000, LANGMUIR, V16, P9595
   Gill I, 2000, TRENDS BIOTECHNOL, V18, P469, DOI 10.1016/S0167-7799(00)01493-1
   Gonera A, 2004, ENZYME MICROB TECH, V34, P248, DOI 10.1016/j.enzmictec.2003.10.008
   Gopalan AI, 2010, BIOSENS BIOELECTRON, V26, P1638, DOI 10.1016/j.bios.2010.08.042
   Hans E.S., 2003, SCIENCE, V299, P1694
   Huang H, 2002, ANAL BIOCHEM, V308, P141, DOI 10.1016/S0003-2697(02)00242-7
   Huang LM, 2006, ELECTROCHIM ACTA, V51, P2756, DOI 10.1016/j.electacta.2005.08.012
   Huang Y, 2013, BIOSENS BIOELECTRON, V44, P41, DOI 10.1016/j.bios.2013.01.001
   Jain TK, 1998, J AM CHEM SOC, V120, P11092, DOI 10.1021/ja973849x
   Komathi S, 2009, BIOSENS BIOELECTRON, V25, P944, DOI 10.1016/j.bios.2009.08.041
   Lee CL, 2011, INT J HYDROGEN ENERG, V36, P6433, DOI 10.1016/j.ijhydene.2011.03.034
   Li L, 2006, CARBON, V44, P2308, DOI 10.1016/j.carbon.2006.02.023
   Li WY, 2011, NANOSCALE, V3, P1724, DOI 10.1039/c0nr00932f
   Lin KC, 2010, BIOSENS BIOELECTRON, V26, P608, DOI 10.1016/j.bios.2010.07.019
   Liu YL, 2010, NANOSCALE RES LETT, V5, P1045, DOI 10.1007/s11671-010-9600-7
   Miller SA, 2006, MACROMOL BIOSCI, V6, P839, DOI 10.1002/mabi.200600140
   Natalio F, 2010, ACTA BIOMATER, V6, P3720, DOI 10.1016/j.actbio.2010.03.010
   Peng YY, 2010, ELECTROANAL, V22, P463, DOI 10.1002/elan.200900366
   Qian L, 2006, TALANTA, V68, P721, DOI 10.1016/j.talanta.2005.05.030
   Que L, 2008, NATURE, V455, P333, DOI 10.1038/nature07371
   Rubio-Retama J, 2006, LANGMUIR, V22, P5837, DOI 10.1021/la060167r
   Schrand AM, 2009, CRIT REV SOLID STATE, V34, P18, DOI 10.1080/10408430902831987
   Sharma R, 2011, PHARM DEV TECHNOL, V16, P367, DOI 10.3109/10837451003739289
   Sharma RK, 2005, J COLLOID INTERF SCI, V284, P358, DOI 10.1016/j.jcis.2004.10.006
   Smith K, 2002, J AM CHEM SOC, V124, P4247, DOI 10.1021/ja012215u
   Sujit J., 2010, GREEN CHEM, V12, P585
   Tan XC, 2009, ELECTROANAL, V21, P1514, DOI 10.1002/elan.200804572
   Teng YJ, 2009, BIOSENS BIOELECTRON, V24, P1353, DOI 10.1016/j.bios.2008.07.062
   Wang TT, 2011, ACS APPL MATER INTER, V3, P2479, DOI 10.1021/am200364e
   Wang W, 2012, CHEM COMMUN, V48, P10228, DOI 10.1039/c2cc33165a
   Wang Y., 2004, CHEM COMMUN, V13, P1528
   Wei L., 1999, J AM CHEM SOC, V121, P71, DOI DOI 10.1021/JA9919074
   Xia BY, 2008, ADV FUNCT MATER, V18, P1790, DOI 10.1002/adfm.200701263
   Yamamoto K, 2003, ANALYST, V128, P249, DOI 10.1039/b209698f
   Yang SB, 2010, ADV MATER, V22, P838, DOI 10.1002/adma.200902795
   Yang WS, 2002, NAT MATER, V1, P253, DOI 10.1038/nmat779
   Yao H, 2005, BIOSENS BIOELECTRON, V21, P372, DOI 10.1016/j.bios.2004.08.051
   Zhang XQ, 2011, ADV MATER, V23, P4770, DOI 10.1002/adma.201102263
   Zhao XJ, 2008, BIOSENS BIOELECTRON, V23, P1032, DOI 10.1016/j.bios.2007.10.012
   Zhou KF, 2010, ELECTROCHIM ACTA, V55, P3055, DOI 10.1016/j.electacta.2010.01.035
   Zhou YL, 2002, LANGMUIR, V18, P211, DOI 10.1021/la010834a
NR 51
TC 55
Z9 55
U1 1
U2 147
PU ELSEVIER ADVANCED TECHNOLOGY
PI OXFORD
PA OXFORD FULFILLMENT CENTRE THE BOULEVARD, LANGFORD LANE, KIDLINGTON,
   OXFORD OX5 1GB, OXON, ENGLAND
SN 0956-5663
EI 1873-4235
J9 BIOSENS BIOELECTRON
JI Biosens. Bioelectron.
PD AUG 15
PY 2013
VL 46
BP 136
EP 141
DI 10.1016/j.bios.2013.02.036
PG 6
WC Biophysics; Biotechnology & Applied Microbiology; Chemistry, Analytical;
   Electrochemistry; Nanoscience & Nanotechnology
WE Science Citation Index Expanded (SCI-EXPANDED)
SC Biophysics; Biotechnology & Applied Microbiology; Chemistry;
   Electrochemistry; Science & Technology - Other Topics
GA 135XY
UT WOS:000318325200023
PM 23531860
DA 2023-06-30
ER

PT J
AU Chamberlain, JW
   Maurer, K
   Cooper, J
   Lyon, WJ
   Danley, DL
   Ratner, DM
AF Chamberlain, Jeffrey W.
   Maurer, Karl
   Cooper, John
   Lyon, Wanda J.
   Danley, David L.
   Ratner, Daniel M.
TI Microelectrode array biosensor for studying carbohydrate-mediated
   interactions
SO BIOSENSORS & BIOELECTRONICS
LA English
DT Article
DE Biosensor; Microelectrode array; Carbohydrate; Polypyrrole; CustomArray
ID FUTURE ANTIADHESION DRUGS; ESCHERICHIA-COLI; HUMAN-MILK; MICROARRAYS;
   PROTEIN; OLIGOSACCHARIDES; ADHERENCE; BINDING; DIARRHEA; RECOGNITION
AB Carbohydrate-mediated host-pathogen interactions are essential to bacterial and viral pathogenesis, and represent an attractive target for the development of antiadhesives to prevent infection. We present a versatile microelectrode array-based platform to investigate carbohydrate-mediated protein and bacterial binding, with the objective of developing a generalizable method for screening inhibitors of host-microbe interactions. Microelectrode arrays are well suited for interrogating biological binding events, including proteins and whole-cells, and are amenable to electrochemical derivitization, facilitating rapid deposition of biomolecules. In this study, we achieve microelectrode functionalization with carbohydrates via controlled polymerization of pyrrole to individual microelectrodes, followed by physisorption of neoglycoconjugates to the polypyrrole-coated electrodes. Bioactivity of the immobilized carbohydrates was confirmed with carbohydrate-binding proteins (lectins) detected by both fluorescent and electrochemical means. The platform's ability to analyze whole-cell binding was demonstrated using strains of Escherichia coli and Salmonella enterica, and the dose-dependent inhibition of S. enterica by a soluble carbohydrate antiadhesive. (c) 2012 Elsevier B.V. All rights reserved.
C1 [Chamberlain, Jeffrey W.; Ratner, Daniel M.] Univ Washington, Dept Bioengn, Seattle, WA 98195 USA.
   [Maurer, Karl; Cooper, John; Danley, David L.] CombiMatrix, Irvine, CA 92618 USA.
   [Lyon, Wanda J.] USAF, Wright Patterson AF Base, Wright Patterson AFB, OH 45433 USA.
C3 University of Washington; University of Washington Seattle; United
   States Department of Defense; United States Air Force; US Air Force
   Research Laboratory
RP Ratner, DM (通讯作者)，Univ Washington, Dept Bioengn, Box 355061, Seattle, WA 98195 USA.
EM jeffwc@uw.edu; maurer.karl@gmail.com; jcooper@customarrayinc.com;
   wanda.lyon@wpafb.af.mil; ddanley@sprintmail.com; dratner@uw.edu
RI Ratner, Daniel M/J-6391-2013
FU Department of Bioengineering at the University of Washington; Washington
   Research Foundation; Air Force Research Laboratory (Wright-Patterson
   AFB, OH)
FX The authors would like to thank the Department of Bioengineering at the
   University of Washington, the Washington Research Foundation, and the
   Air Force Research Laboratory (Wright-Patterson AFB, OH) for funding
   this research. JWC would like to thank the NSF Graduate Research
   Fellowship Program for support. The authors would also like to thank the
   following labs and individuals: the Sokurenko lab (UW Department of
   Microbiology) for gifts of E. coli and S. enterica used in this study;
   Dagmara Kisiela and Victoria Rodriguez (Sokurenko lab) for valuable
   discussions and assistance in working with the bacteria; the Stahl lab
   (UW/ Department of Civil & Environmental Engineering) for the use of the
   GenePix 4000b microarray scanner; UWEB (UW Department of
   Bioengineering), specifically Drs. Mike Linnes and Chris Barnes, for aid
   with critical point drying; Dr. Bob Underwood (UW Department of
   Medicine) for cell fixation; Jim Kirk for valuable discussions and help
   with figures; and finally the UW NanoTech User Facility, a member of the
   NSF National Nanotechnology Infrastructure Network (NNIN), for the use
   of the scanning electron microscope.
CR Ahuja T, 2007, BIOMATERIALS, V28, P791, DOI 10.1016/j.biomaterials.2006.09.046
   Angstrom J, 1998, GLYCOBIOLOGY, V8, P297, DOI 10.1093/glycob/8.4.297
   ARONSON M, 1979, J INFECT DIS, V139, P329, DOI 10.1093/infdis/139.3.329
   ASHKENAZI S, 1994, ISRAEL J MED SCI, V30, P335
   Barghouthi S, 1996, AM J RESP CRIT CARE, V154, P1788, DOI 10.1164/ajrccm.154.6.8970372
   Bavington C, 2005, RESPIRATION, V72, P335, DOI 10.1159/000086243
   Bertozzi CR, 2001, SCIENCE, V291, P2357, DOI 10.1126/science.1059820
   Bouckaert J, 2005, MOL MICROBIOL, V55, P441, DOI 10.1111/j.1365-2958.2004.04415.x
   Cheng AC, 2005, J CLIN GASTROENTEROL, V39, P757, DOI 10.1097/01.mcg.0000177231.13770.07
   Choudhury D, 1999, SCIENCE, V285, P1061, DOI 10.1126/science.285.5430.1061
   Cooper J, 2010, PLOS ONE, V5, DOI 10.1371/journal.pone.0009781
   Feizi T, 2003, CURR OPIN STRUC BIOL, V13, P637, DOI 10.1016/j.sbi.2003.09.002
   GARTHRIGHT WE, 1988, PUBLIC HEALTH REP, V103, P107
   Ghindilis AL, 2007, BIOSENS BIOELECTRON, V22, P1853, DOI 10.1016/j.bios.2006.06.024
   Hakomori S, 1997, CHEM BIOL, V4, P97, DOI 10.1016/S1074-5521(97)90253-2
   Houseman BT, 2002, CHEM BIOL, V9, P443, DOI 10.1016/S1074-5521(02)00124-2
   IdanpaanHeikkila I, 1997, J INFECT DIS, V176, P704
   Jones IL, 2011, ANAL BIOANAL CHEM, V399, P2313, DOI 10.1007/s00216-010-3968-1
   Karlsson KA, 1999, BIOCHEM SOC T, V27, P471, DOI 10.1042/bst0270471
   KARLSSON KA, 1995, CURR OPIN STRUC BIOL, V5, P622, DOI 10.1016/0959-440X(95)80054-9
   Kiessling LL, 2002, NAT BIOTECHNOL, V20, P234, DOI 10.1038/nbt0302-234
   Klemm P, 2010, APPL MICROBIOL BIOT, V88, P451, DOI 10.1007/s00253-010-2805-y
   KROGFELT KA, 1990, INFECT IMMUN, V58, P1995, DOI 10.1128/IAI.58.6.1995-1998.1990
   Kumari K, 2007, VIROL J, V4, DOI 10.1186/1743-422X-4-42
   LEE YC, 1995, ACCOUNTS CHEM RES, V28, P321, DOI 10.1021/ar00056a001
   Liu Y, 2009, BIOL CHEM, V390, P647, DOI 10.1515/BC.2009.071
   MacBeath G, 2000, SCIENCE, V289, P1760
   Mammen M, 1998, ANGEW CHEM INT EDIT, V37, P2755
   Mannoor MS, 2010, P NATL ACAD SCI USA, V107, P19207, DOI 10.1073/pnas.1008768107
   Maurer K, 2010, SENSORS-BASEL, V10, P7371, DOI 10.3390/s100807371
   Morens DM, 2004, NATURE, V430, P242, DOI 10.1038/nature02759
   Morrow AL, 2004, J PEDIATR-US, V145, P297, DOI 10.1016/j.jpeds.2004.04.054
   Newburg DS, 2001, GLYCOBIOLOGY, V11, P901
   Ofek I, 2003, FEMS IMMUNOL MED MIC, V38, P181, DOI 10.1016/S0928-8244(03)00228-1
   OFEK I, 1977, NATURE, V265, P623, DOI 10.1038/265623a0
   Ofek I., 1994, BACTERIAL ADHESION C
   Ramanaviciene A, 2002, CRIT REV ANAL CHEM, V32, P245, DOI 10.1080/10408340290765542
   Ratner DM, 2004, CHEMBIOCHEM, V5, P379, DOI 10.1002/cbic.200300804
   Roth KM, 2006, ELECTROANAL, V18, P1982, DOI 10.1002/elan.200603603
   Scallan E, 2011, EMERG INFECT DIS, V17, P16, DOI [10.3201/eid1701.P21101, 10.3201/eid1701.091101p2]
   SCHENA M, 1995, SCIENCE, V270, P467, DOI 10.1126/science.270.5235.467
   Sharon N, 2006, BBA-GEN SUBJECTS, V1760, P527, DOI 10.1016/j.bbagen.2005.12.008
   Sharon N, 2000, GLYCOCONJUGATE J, V17, P659, DOI 10.1023/A:1011091029973
   SOKURENKO EV, 1995, J BACTERIOL, V177, P3680, DOI 10.1128/jb.177.13.3680-3686.1995
   Suehiro J, 2006, SENSOR ACTUAT B-CHEM, V119, P319, DOI 10.1016/j.snb.2005.12.027
   Taylor ME, 2003, INTRO GLYCOBIOLOGY
   VARKI A, 1993, GLYCOBIOLOGY, V3, P97, DOI 10.1093/glycob/3.2.97
   Voet D, 2008, FUNDAMENTALS BIOCH L
   Wang DN, 2002, NAT BIOTECHNOL, V20, P275, DOI 10.1038/nbt0302-275
NR 49
TC 3
Z9 3
U1 0
U2 24
PU ELSEVIER ADVANCED TECHNOLOGY
PI OXFORD
PA OXFORD FULFILLMENT CENTRE THE BOULEVARD, LANGFORD LANE, KIDLINGTON,
   OXFORD OX5 1GB, OXON, ENGLAND
SN 0956-5663
EI 1873-4235
J9 BIOSENS BIOELECTRON
JI Biosens. Bioelectron.
PD APR 15
PY 2012
VL 34
IS 1
BP 253
EP 260
DI 10.1016/j.bios.2012.02.017
PG 8
WC Biophysics; Biotechnology & Applied Microbiology; Chemistry, Analytical;
   Electrochemistry; Nanoscience & Nanotechnology
WE Science Citation Index Expanded (SCI-EXPANDED)
SC Biophysics; Biotechnology & Applied Microbiology; Chemistry;
   Electrochemistry; Science & Technology - Other Topics
GA 927DF
UT WOS:000302886500040
PM 22405843
OA Green Accepted
DA 2023-06-30
ER

PT J
AU Tsai, YC
   Chiu, CC
AF Tsai, Yu-Chen
   Chiu, Chian-Cheng
TI Amperometric biosensors based on multiwalled carbon
   nanotube-Nafion-tyrosinase nanobiocomposites for the determination of
   phenolic compounds
SO SENSORS AND ACTUATORS B-CHEMICAL
LA English
DT Article
DE biosensor; amperometry; multiwalled carbon nanotubes; tyrosinase; nation
ID ELECTROCHEMICAL BIOSENSORS; FILM; ELECTRODES; CONSTRUCTION;
   IMMOBILIZATION; EXTRACTION
AB Amperometric biosensors for the determination of phenolic compounds (phenol, o-cresol, p-cresol, m-cresol, catechol, dopamine, and ephinephrine) have been constructed. It comprises a multiwalled carbon nanotube (MWNTs) conduit, a Nation backbone, and a tyrosinase function. The modification of glassy carbon electrode is made by a simple solution-evaporation method. The resulting multiwalled carbon nanotube-Nafion-tyrosinase (MWNT-Nafion-Tyr) nanobiocomposite film modified electrode is inexpensive, reliable, and easy to use. The homogeneity of the MWNT-Nafion-Tyr nanobiocomposite films was characterized by atomic force microscopy (AFM). The measurement of phenolic compounds is based on the signal produced by the electrochemical reduction of o-quinones, the product of the enzymatic reaction. Optimization studies were performed in stirred solution and the magnitude of response currents were found to be dependent on applied potential and enzyme loading. The optimized biosensor for phenol determination displayed a sensitivity of 303 mu A mM(-1) and a response time of less than 8 s. (c) 2007 Elsevier B.V. All rights reserved.
C1 Natl Chung Hsing Univ, Dept Chem Engn, Taichung 40227, Taiwan.
C3 National Chung Hsing University
RP Tsai, YC (通讯作者)，Natl Chung Hsing Univ, Dept Chem Engn, 250 Kuo Kuang Rd, Taichung 40227, Taiwan.
EM yctsai@dragon.nchu.edu.tw
CR Abdullah J, 2006, SENSOR ACTUAT B-CHEM, V114, P604, DOI 10.1016/j.snb.2005.06.019
   Azamian BR, 2002, J AM CHEM SOC, V124, P12664, DOI 10.1021/ja0272989
   Banks CE, 2004, CHEM COMMUN, P1804, DOI 10.1039/b406174h
   Castillo M, 1997, ANAL CHIM ACTA, V353, P133, DOI 10.1016/S0003-2670(97)00353-X
   CHRISWELL CD, 1975, ANAL CHEM, V47, P1325, DOI 10.1021/ac60358a005
   Deng Q, 1996, ANAL CHIM ACTA, V319, P71, DOI 10.1016/0003-2670(95)00498-X
   DENG Q, 1995, ANAL CHEM, V67, P1357, DOI 10.1021/ac00104a009
   Gatti R, 2001, ANAL CHIM ACTA, V447, P89, DOI 10.1016/S0003-2670(01)01292-2
   Hedenmo M, 1997, J ELECTROANAL CHEM, V425, P1, DOI 10.1016/S0022-0728(96)04966-2
   IIJIMA S, 1991, NATURE, V354, P56, DOI 10.1038/354056a0
   Kim MA, 2003, ANAL CHIM ACTA, V479, P143, DOI 10.1016/S0003-2670(02)01538-6
   Li J, 1998, ANAL CHIM ACTA, V362, P203, DOI 10.1016/S0003-2670(98)00064-6
   Li N, 2005, ANAL BIOANAL CHEM, V383, P1127, DOI 10.1007/s00216-005-0115-5
   Liaw HW, 2006, J NANOSCI NANOTECHNO, V6, P2396, DOI 10.1166/jnn.2006.510
   Liu ZJ, 2000, ANAL CHEM, V72, P4707, DOI 10.1021/ac990490h
   Moore RR, 2004, ANAL CHEM, V76, P2677, DOI 10.1021/ac040017q
   Musameh M, 2002, ELECTROCHEM COMMUN, V4, P743, DOI 10.1016/S1388-2481(02)00451-4
   Naczk M, 2004, J CHROMATOGR A, V1054, P95, DOI 10.1016/j.chroma.2004.08.059
   ONNERFJORD P, 1995, BIOSENS BIOELECTRON, V10, P607, DOI 10.1016/0956-5663(95)96937-T
   Pedano ML, 2004, ELECTROCHEM COMMUN, V6, P10, DOI 10.1016/j.elecom.2003.10.008
   Pena N, 2001, TALANTA, V55, P179, DOI 10.1016/S0039-9140(01)00414-3
   Pumera M, 2006, SENSOR ACTUAT B-CHEM, V113, P617, DOI 10.1016/j.snb.2005.07.010
   Rajesh, 2004, SENSOR ACTUAT B-CHEM, V102, P271, DOI 10.1016/j.snb.2004.04.028
   Seo SY, 2003, J AGR FOOD CHEM, V51, P2837, DOI 10.1021/jf020826f
   Serra B, 2002, BIOSENS BIOELECTRON, V17, P217, DOI 10.1016/S0956-5663(01)00269-X
   Song Z, 2006, SENSOR ACTUAT B-CHEM, V115, P626, DOI 10.1016/j.snb.2005.10.030
   Svitel J, 1998, ENVIRON SCI TECHNOL, V32, P828, DOI 10.1021/es9708934
   Tsai YC, 2005, MICROCHIM ACTA, V150, P269, DOI 10.1007/s00604-005-0364-1
   Tsai YC, 2005, LANGMUIR, V21, P3653, DOI 10.1021/la0470535
   Tsai YC, 2006, BIOSENS BIOELECTRON, V22, P495, DOI 10.1016/j.bios.2006.06.009
   Vedrine C, 2003, TALANTA, V59, P535, DOI 10.1016/S0039-9140(02)00540-4
   Wang B, 2000, BIOSENS BIOELECTRON, V15, P397, DOI 10.1016/S0956-5663(00)00096-8
   Wang G, 2002, BIOELECTROCHEMISTRY, V57, P33, DOI 10.1016/S1567-5394(01)00174-8
   Wang J, 2005, ELECTROANAL, V17, P7, DOI 10.1002/elan.200403113
   Wang J, 2003, J AM CHEM SOC, V125, P2408, DOI 10.1021/ja028951v
   Yu HH, 2003, BIOSENS BIOELECTRON, V19, P509, DOI 10.1016/S0956-5663(03)00227-6
   Zhang SQ, 2005, ELECTROANAL, V17, P239, DOI 10.1002/elan.200303088
   Zhao Q, 2005, ELECTROANAL, V17, P85, DOI 10.1002/elan.200403123
NR 38
TC 159
Z9 162
U1 1
U2 63
PU ELSEVIER SCIENCE SA
PI LAUSANNE
PA PO BOX 564, 1001 LAUSANNE, SWITZERLAND
EI 0925-4005
J9 SENSOR ACTUAT B-CHEM
JI Sens. Actuator B-Chem.
PD JUL 16
PY 2007
VL 125
IS 1
BP 10
EP 16
DI 10.1016/j.snb.2007.01.032
PG 7
WC Chemistry, Analytical; Electrochemistry; Instruments & Instrumentation
WE Science Citation Index Expanded (SCI-EXPANDED)
SC Chemistry; Electrochemistry; Instruments & Instrumentation
GA 196XJ
UT WOS:000248516100002
DA 2023-06-30
ER

PT J
AU Seo, HK
   Park, DJ
   Park, JY
AF Seo, Hye-Kyoung
   Park, Dae-Joon
   Park, Jae-Yeong
TI Comparison of micro- and nano-pore platinum working electrodes for CMOS
   integrated nondisposable biosensor applications
SO IEEE SENSORS JOURNAL
LA English
DT Article
DE biosensor; diffusion layer; electrochemical analysis; mesoporous
   platinum; nanostructure
ID MESOPOROUS PLATINUM
AB In this paper, micro-pore and nano-pore platinum (Pt) electrodes are fabricated, characterized, and compared in order to check the effects of the pore sizes of the working electrode in the electrochemical analysis. These electrodes are also fabricated on silicon substrate for developing nondisposable and continuous monitoring biosensors fully integrated with a CMOS read out circuit. The micro-pore Pt electrode was fabricated by using micromachining technique. The nano-pore Pt electrode was fabricated by using a nonionic surfactant C16EO8 (octaethylene glycol monohexadecyl ether) and an electrodeposition technique. The micro-pore array Pt electrode has approximately 10 mu m in pore diameter and 80 mu m in height, while the nano-pore array Pt electrode has approximately 2.5 nm in diameter. The measured current responses of the fabricated nano-pore, micro-pore, and plane Pt electrodes are approximately 4600 nA mm(2), 92.4nA/mm(2), and 9.9 nA/mm(2) in 0.1 M phosphate buffered saline solution mixed with 10 mM glucose solution, respectively.
C1 Kwangwoon Univ, Coll Elect & Informat Engn, Micro Nano Devices & Packaging Lab, Dept Elect Engn, Seoul 139701, South Korea.
C3 Kwangwoon University
RP Seo, HK (通讯作者)，Kwangwoon Univ, Coll Elect & Informat Engn, Micro Nano Devices & Packaging Lab, Dept Elect Engn, Seoul 139701, South Korea.
EM cine5@kw.ac.kr; 1982dj@kw.ac.kr; jaepark@kw.ac.kr
FU National Research Foundation of Korea [핵C6A1703] Funding Source: Korea
   Institute of Science & Technology Information (KISTI), National Science
   & Technology Information Service (NTIS)
CR Attard GS, 1997, SCIENCE, V278, P838, DOI 10.1126/science.278.5339.838
   Park S, 2006, ANAL CHIM ACTA, V556, P46, DOI 10.1016/j.aca.2005.05.080
   Park S, 2003, ANAL CHEM, V75, P3046, DOI 10.1021/ac0263465
NR 3
TC 12
Z9 12
U1 1
U2 16
PU IEEE-INST ELECTRICAL ELECTRONICS ENGINEERS INC
PI PISCATAWAY
PA 445 HOES LANE, PISCATAWAY, NJ 08855-4141 USA
SN 1530-437X
EI 1558-1748
J9 IEEE SENS J
JI IEEE Sens. J.
PD MAY-JUN
PY 2007
VL 7
IS 5-6
BP 945
EP 946
DI 10.1109/JSEN.2007.895972
PG 2
WC Engineering, Electrical & Electronic; Instruments & Instrumentation;
   Physics, Applied
WE Science Citation Index Expanded (SCI-EXPANDED)
SC Engineering; Instruments & Instrumentation; Physics
GA 172CB
UT WOS:000246780600042
DA 2023-06-30
ER

PT J
AU Shen, HL
   Wang, W
   Wang, M
   Zhang, W
   Zhang, YH
   Kong, XQ
   Cao, XW
AF Shen, Hailin
   Wang, Wei
   Wang, Min
   Zhang, Wei
   Zhang, Yuheng
   Kong, Xianqiang
   Cao, Xiaowei
TI L-Cysteine self-assembled Au(111)-like nanoparticles modified indium tin
   oxide electrode for determination of dopamine in the present of uric
   acid
SO MICROCHEMICAL JOURNAL
LA English
DT Article
DE Dopamine; Uric Acid; L-Cysteine; An(111)-like; Determination
ID SIMULTANEOUS ELECTROCHEMICAL DETECTION; ASCORBIC-ACID; SINGLE-CRYSTAL;
   GOLD; RAMAN; MONOLAYER; BIOSENSOR; OXIDATION; GLUCOSE; SENSOR
AB A novel L-Cysteine self-assembled gold nanoparticles modified indium tin oxide electrode (ITO/Au/L-Cys) was fabricated by facile steps of electro-deposition and immersion in solution. The as-prepared ITO/Au/L-Cys electrode is investigated as a potential electrochemical sensor for dopamine (DA) in the interference of Uric Acid (UA). It combines the catalytic advantages of the Au(111)-like nanoparticles array with self-assembled L-Cysteine. The biosensor displays a highly sensitive and selective behavior for DA in the present of UA. The peak currents response to DA is linear with their concentrations in the range of 2 mu M similar to 400 mu M. In addition, a limit of detection reaches up to 0.6 mu M (S/N = 3). Consequently, the high sensitivity, stability and excellent biocompatibility of ITO/Au/L-Cys electrode made it as a promising DA sensor.
C1 [Shen, Hailin; Wang, Wei; Wang, Min; Zhang, Wei; Zhang, Yuheng; Kong, Xianqiang] Changzhou Inst Technol, Sch Chem Engn & Mat, Changzhou, Peoples R China.
   [Shen, Hailin; Cao, Xiaowei] Shanghai Normal Univ, Coll Chem & Mat Sci, Shanghai, Peoples R China.
C3 Changzhou Institute of Technology; Shanghai Normal University
RP Kong, XQ (通讯作者)，Changzhou Inst Technol, Sch Chem Engn & Mat, Changzhou, Peoples R China.; Cao, XW (通讯作者)，Shanghai Normal Univ, Coll Chem & Mat Sci, Shanghai, Peoples R China.
EM kongxq@czu.cn; xwcao@shnu.edu.cn
FU National Science Foundation of Changzhou Institute of Technology
   [YN21024]
FX Financial support from National Science Foundation of Changzhou
   Institute of Technology (YN21024) .
CR Aikens D. A., 1983, J CHEM EDUC, V60, pA25, DOI [DOI 10.1021/ED060PA25.1, 10.1021/ed060pA25.1]
   Ali SR, 2007, ANAL CHEM, V79, P2583, DOI 10.1021/ac062068o
   Beitollahi H, 2016, ELECTROANAL, V28, P645, DOI 10.1002/elan.201500249
   Cebi N, 2017, FOOD CHEM, V228, P116, DOI 10.1016/j.foodchem.2017.01.132
   Dursun Z, 2009, TURK J CHEM, V33, P223, DOI 10.3906/kim-0802-30
   El Ridi R, 2017, J ADV RES, V8, P487, DOI 10.1016/j.jare.2017.03.003
   Filimon AD, 2012, LANGMUIR, V28, P8692, DOI 10.1021/la3013574
   Foroughi MM, 2014, INT J ELECTROCHEM SC, V9, P8407
   Hsiao MW, 1996, J ELECTROCHEM SOC, V143, P759, DOI 10.1149/1.1836536
   Hu GZ, 2006, BIOELECTROCHEMISTRY, V69, P254, DOI 10.1016/j.bioelechem.2006.03.005
   Immanuel S, 2019, SURF INTERFACES, V14, P82, DOI 10.1016/j.surfin.2018.11.010
   Lee CS, 2018, NANOMATERIALS-BASEL, V8, DOI 10.3390/nano8010017
   Li N, 2020, MICROCHIM ACTA, V187, DOI 10.1007/s00604-020-04413-5
   Li Q, 2020, MAT SCI ENG C-MATER, V109, DOI 10.1016/j.msec.2019.110615
   Lu HH, 2016, J PHARMACEUT BIOMED, V122, P42, DOI 10.1016/j.jpba.2016.01.031
   Mirsky VM, 2002, TRAC-TREND ANAL CHEM, V21, P439, DOI 10.1016/S0165-9936(02)00601-5
   Moccelini SK, 2008, SENSOR ACTUAT B-CHEM, V133, P364, DOI 10.1016/j.snb.2008.02.039
   Mohebi A, 2019, NATURE, V570, P65, DOI 10.1038/s41586-019-1235-y
   Ndrepepa G, 2018, CLIN CHIM ACTA, V484, P150, DOI 10.1016/j.cca.2018.05.046
   Pawlukojc A, 2005, SPECTROCHIM ACTA A, V61, P2474, DOI 10.1016/j.saa.2004.09.012
   Qian T, 2013, BIOSENS BIOELECTRON, V50, P157, DOI 10.1016/j.bios.2013.06.027
   Qu F, 2018, COLLOID SURFACE B, V162, P212, DOI 10.1016/j.colsurfb.2017.11.055
   Schultz W, 2007, TRENDS NEUROSCI, V30, P203, DOI 10.1016/j.tins.2007.03.007
   Siddiqui S, 2019, IND ENG CHEM RES, V58, P8035, DOI 10.1021/acs.iecr.9b00016
   Wang GJ, 2001, LANCET, V357, P354, DOI 10.1016/S0140-6736(00)03643-6
   Wang JF, 2011, CHEM COMMUN, V47, P6894, DOI 10.1039/c1cc11784j
   Wang JG, 2014, ELECTROCHIM ACTA, V138, P174, DOI 10.1016/j.electacta.2014.06.116
   Wang JG, 2013, J PHYS CHEM C, V117, P15817, DOI 10.1021/jp400633k
   Wang ZH, 2018, SENSOR ACTUAT B-CHEM, V255, P2069, DOI 10.1016/j.snb.2017.09.010
   Wise RA, 2004, NAT REV NEUROSCI, V5, P483, DOI 10.1038/nrn1406
   Wolfschmidt H, 2008, J PHYS-CONDENS MAT, V20, DOI 10.1088/0953-8984/20/37/374127
   Xie SQ, 2021, MICROCHEM J, V160, DOI 10.1016/j.microc.2020.105718
   Yan J, 2013, COLLOID SURFACE B, V111, P392, DOI 10.1016/j.colsurfb.2013.06.030
   Yang WR, 2001, J ELECTROANAL CHEM, V516, P10, DOI 10.1016/S0022-0728(01)00649-0
   Yildirim A, 2014, ANAL CHEM, V86, P5508, DOI 10.1021/ac500771q
   Zhu CZ, 2015, ANAL CHEM, V87, P230, DOI 10.1021/ac5039863
   Zhu Q, 2015, SENSOR ACTUAT B-CHEM, V210, P500, DOI 10.1016/j.snb.2015.01.012
NR 37
TC 1
Z9 1
U1 4
U2 25
PU ELSEVIER
PI AMSTERDAM
PA RADARWEG 29, 1043 NX AMSTERDAM, NETHERLANDS
SN 0026-265X
EI 1095-9149
J9 MICROCHEM J
JI Microchem J.
PD MAR
PY 2022
VL 174
AR 107043
DI 10.1016/j.microc.2021.107043
EA DEC 2021
PG 8
WC Chemistry, Analytical
WE Science Citation Index Expanded (SCI-EXPANDED)
SC Chemistry
GA XY0KI
UT WOS:000736672400008
DA 2023-06-30
ER

PT J
AU Zhang, B
   Chen, JF
   Liu, BQ
   Tang, DP
AF Zhang, Bing
   Chen, Jinfeng
   Liu, Bingqian
   Tang, Dianping
TI Amplified electrochemical sensing of lead ion based on DNA-mediated
   self-assembly-catalyzed polymerization
SO BIOSENSORS & BIOELECTRONICS
LA English
DT Article
DE Electrochemical biosensor; Lead ion; DNA self-assembly;
   Hemin/G-quadruplex; Polymerization; Polyaniline
ID DNAZYME; SIGNAL; NANOSTRUCTURES; AMPLIFICATION; NANOPARTICLES; BIOSENSOR
AB Lead ion (Pb2+, a heavy metal ion existed every aspect of life) is one of the most important hazards for environment and human health. Herein we design an in-situ amplified electronic monitoring system for sensitive determination of Pb2+ on Pb2+-specific DNAzyme-modified sensing interface. The assay consists of target-triggered cleavage of Pb2+-specific DNAzyme, initiator strand-induced DNA hybridization chain reaction, formation of hemin/G-quadruplex -based DNAzyme and its automatically catalyzed polymerization of aniline monomer along the double-stranded DNA. Experimental results indicated that the catalytic currents of the as-produced polyaniline were linearly dependent on target Pb2+ concentrations from 0.05 to 50 nM with a detection limit (LOD) of 32 pM. Such a synergistic effect of hybridization chain reaction with DNAzyme-catalyzed polymerization provided a universal platform for sensitive screening of target Pb2+, thereby holding great promise for application in practice. (C) 2015 Elsevier B.V. All rights reserved.
C1 [Zhang, Bing; Chen, Jinfeng; Liu, Bingqian; Tang, Dianping] Fuzhou Univ, Key Lab Anal & Detect Food Safety MOE Fujian Prov, Inst Nanomed & Nanobiosensing, Dept Chem, Fuzhou 350108, Peoples R China.
C3 Fuzhou University
RP Tang, DP (通讯作者)，Fuzhou Univ, Key Lab Anal & Detect Food Safety MOE Fujian Prov, Inst Nanomed & Nanobiosensing, Dept Chem, Fuzhou 350108, Peoples R China.
EM dianping.tang@fzu.edu.cn
OI Zhang, Bing/0000-0003-4363-919X
FU National Natural Science Foundation of China, China [41176079,
   21475025]; National Science Foundation of Fujian Province [2014107001];
   Program for Changjiang Scholars and Innovative Research Team in
   University [IRT1116]
FX Support by the National Natural Science Foundation of China, China
   (41176079 and 21475025), the National Science Foundation of Fujian
   Province (2014107001), and the Program for Changjiang Scholars and
   Innovative Research Team in University (IRT1116) is gratefully
   acknowledged.
CR Arora K, 2007, ANAL CHEM, V79, P6152, DOI 10.1021/ac070403i
   Chen K, 2014, ENVIRON SCI TECHNOL, V48, P12930, DOI 10.1021/es502994j
   Chen XQ, 2014, ANAL CHEM, V86, P7337, DOI 10.1021/ac500054x
   Dong YQ, 2014, ACS APPL MATER INTER, V6, P1646, DOI 10.1021/am404552s
   Fan Y, 2007, J AM CHEM SOC, V129, P5437, DOI 10.1021/ja067477g
   Fu LB, 2013, J MATER CHEM B, V1, P6123, DOI 10.1039/c3tb21155j
   Islam MS, 2014, J AGR FOOD CHEM, V62, P10828, DOI 10.1021/jf502486q
   Li WY, 2014, BIOSENS BIOELECTRON, V53, P245, DOI 10.1016/j.bios.2013.09.055
   Lin CH, 2014, ACS APPL MATER INTER, V6, P16669, DOI 10.1021/am5035335
   Liu JW, 2004, CHEM MATER, V16, P3231, DOI 10.1021/cm049453j
   Liu YM, 2014, ACS APPL MATER INTER, V6, P9530, DOI 10.1021/am501919j
   Ruecha N, 2014, BIOSENS BIOELECTRON, V52, P13, DOI 10.1016/j.bios.2013.08.018
   Sharon E, 2014, ANAL CHEM, V86, P3153, DOI 10.1021/ac5000152
   Wang F, 2014, CHEM REV, V114, P2881, DOI 10.1021/cr400354z
   Wang L, 2014, BIOSENS BIOELECTRON, V51, P201, DOI 10.1016/j.bios.2013.07.049
   Wang L, 2012, ANAL CHEM, V84, P10560, DOI 10.1021/ac302747f
   Wang ZG, 2013, ACS NANO, V7, P1591, DOI 10.1021/nn305424e
   Xiao Y, 2007, J AM CHEM SOC, V129, P262, DOI 10.1021/ja067278x
   Yang L, 2014, ANAL CHEM, V86, P4657, DOI 10.1021/ac500029z
   Zhang B, 2013, ACS APPL MATER INTER, V5, P4479, DOI 10.1021/am401027w
   Zhang B, 2012, ANAL CHEM, V84, P5392, DOI 10.1021/ac3009065
   Zhang ZX, 2013, J AM CHEM SOC, V135, P1934, DOI 10.1021/ja311385y
NR 22
TC 33
Z9 35
U1 2
U2 167
PU ELSEVIER ADVANCED TECHNOLOGY
PI OXFORD
PA OXFORD FULFILLMENT CENTRE THE BOULEVARD, LANGFORD LANE, KIDLINGTON,
   OXFORD OX5 1GB, OXON, ENGLAND
SN 0956-5663
EI 1873-4235
J9 BIOSENS BIOELECTRON
JI Biosens. Bioelectron.
PD JUL 15
PY 2015
VL 69
BP 230
EP 234
DI 10.1016/j.bios.2015.02.041
PG 5
WC Biophysics; Biotechnology & Applied Microbiology; Chemistry, Analytical;
   Electrochemistry; Nanoscience & Nanotechnology
WE Science Citation Index Expanded (SCI-EXPANDED)
SC Biophysics; Biotechnology & Applied Microbiology; Chemistry;
   Electrochemistry; Science & Technology - Other Topics
GA CL0OV
UT WOS:000356642900030
PM 25747508
DA 2023-06-30
ER

PT J
AU Marco, JP
   Borges, KB
   Tarley, CRT
   Ribeiro, ES
   Pereira, AC
AF Marco, Joao Paulo
   Borges, Keyller Bastos
   Teixeira Tarley, Cesar Ricardo
   Ribeiro, Emerson Schwingel
   Pereira, Arnaldo Cesar
TI Development of a simple, rapid and validated square wave voltametric
   method for determination of promethazine in raw material and
   pharmaceutical formulation using DNA modified multiwall carbon nanotube
   paste electrode
SO SENSORS AND ACTUATORS B-CHEMICAL
LA English
DT Article
DE Biosensor; Multiwall carbon nanotubes; DNA; Electrochemical method;
   Promethazine; Pharmaceutical formulation
ID PERFORMANCE LIQUID-CHROMATOGRAPHY; PHENOTHIAZINE NEUROLEPTICS;
   VOLTAMMETRIC DETERMINATION; ELECTROCHEMICAL DETECTION; HUMAN-PLASMA;
   HYDROCHLORIDE; ACID; EXTRACTION; ELECTROPHORESIS; CHLORPROMAZINE
AB A simple voltammetric method based on a composite biosensor MWCN/SiO2/Al2O3/Nb2O5/DNA (MWCN/SiAlNb/DNA) was developed and validated for the determination of promethazine (PHZ) in raw material and pharmaceutical formulation. The best results were obtained by using square wave voltammetry under measurements at 0.30 mol L-1 phosphate buffer pH 7.0 and DNA immobilization onto SiAlNb surface using 0.8 mg mL(-1) concentration. Validation parameters such as: selectivity, linearity, precision, accuracy, and stability presented results within the acceptable range. The sensitivity of sensor was found to be 0.210 mu A mu mol(-1) L. Therefore, the developed method was successfully applied for the PHZ determination in real samples of pharmaceutical formulations and can be used for routine quality control analysis of bulk pharmaceutical and pharmaceutical formulations containing PHZ. (c) 2012 Elsevier B.V. All rights reserved.
C1 [Marco, Joao Paulo; Borges, Keyller Bastos; Pereira, Arnaldo Cesar] Univ Fed Sao Joao del Rei UFSJ, Dept Ciencias Nat, BR-36301160 Sao Joa Del Rei, MG, Brazil.
   [Teixeira Tarley, Cesar Ricardo] Univ Estadual Londrina, Dept Quim, Ctr Ciencias Exatas, BR-86050482 Londrina, PR, Brazil.
   [Ribeiro, Emerson Schwingel] Univ Fed Rio de Janeiro, Inst Quim, Dept Quim Inorgan, BR-21941909 Rio de Janeiro, RJ, Brazil.
C3 Universidade Federal de Sao Joao del-Rei; Universidade Estadual de
   Londrina; Universidade Federal do Rio de Janeiro
RP Pereira, AC (通讯作者)，Univ Fed Sao Joao del Rei UFSJ, Dept Ciencias Nat, Campus Dom Bosco,Praca Dom Helvecio 74, BR-36301160 Sao Joa Del Rei, MG, Brazil.
EM arnaldo@ufsj.edu.br
RI Pereira, Arnaldo/E-8125-2018; Tarley, César R/I-2535-2013; Borges,
   Keyller Bastos/A-7712-2012; Ribeiro, Emerson Schwingel/F-4101-2010
OI Pereira, Arnaldo/0000-0003-2864-3756; Borges, Keyller
   Bastos/0000-0003-1067-1919; Ribeiro, Emerson
   Schwingel/0000-0001-8134-0274; Tarley, Cesar/0000-0002-8685-1556
FU Fundacao de Amparo a Pesquisa do Estado de Minas Gerais (FAPEMIG);
   Conselho Nacional de Desenvolvimento Cientifico e Tecnologico (CNPq);
   Coordenacao de Aperfeicoamento de Pessoal de Nivel Superior (CAPES) INCT
   of Bio-analytical; FAPERJ (Fundacao Carlos Chagas Filho de Amparo a
   Pesquisa do Estado do Rio de Janeiro); FAPEMIG
FX The authors are grateful to Fundacao de Amparo a Pesquisa do Estado de
   Minas Gerais (FAPEMIG), Conselho Nacional de Desenvolvimento Cientifico
   e Tecnologico (CNPq), Coordenacao de Aperfeicoamento de Pessoal de Nivel
   Superior (CAPES) INCT of Bio-analytical and to FAPERJ (Fundacao Carlos
   Chagas Filho de Amparo a Pesquisa do Estado do Rio de Janeiro) for
   financial support and for granting research fellowships, and the student
   of scientific initiation Felipo Doval Rojas Soares of IQ/UFRJ for the
   preparation of the material SiAlNb. This work is a collaboration
   research project of members of the Rede Mineira de Quimica (RQ-MG)
   supported by FAPEMIG.
CR [Anonymous], 2007, US PHARM
   [Anonymous], 1995, ICH VAL AN PROC METH
   Aronne A, 2007, J SOL-GEL SCI TECHN, V43, P193, DOI 10.1007/s10971-007-1563-5
   Basavaiah K, 1999, ANAL SCI, V15, P67, DOI 10.2116/analsci.15.67
   Basavaiah K, 2001, FARMACO, V56, P579, DOI 10.1016/S0014-827X(01)01096-5
   Beitollahi H, 2011, ELECTROANAL, V23, P1934, DOI 10.1002/elan.201100242
   Belal F, 2000, MIKROCHIM ACTA, V135, P147, DOI 10.1007/s006040070004
   Brett AMO, 1998, BIOSENS BIOELECTRON, V13, P861, DOI 10.1016/S0956-5663(98)00053-0
   Buhani, 2010, DESALINATION, V251, P83, DOI 10.1016/j.desal.2009.09.139
   Calatayud J. M., 1996, FLOW INJECTION ANAL
   Chen KH, 2002, J CHROMATOGR A, V979, P399, DOI 10.1016/S0021-9673(02)01501-7
   Costa LM, 2011, SPECTROCHIM ACTA B, V66, P329, DOI 10.1016/j.sab.2011.02.005
   Daniel D, 2003, ANAL CHIM ACTA, V494, P215, DOI 10.1016/S0003-2670(03)00903-6
   de Menezes VM, 2011, CHEM PHYS LETT, V506, P233, DOI 10.1016/j.cplett.2011.03.015
   DeOrsi D, 1996, J PHARMACEUT BIOMED, V14, P1635, DOI 10.1016/0731-7085(96)01775-X
   Ionescu MI, 2011, APPL SURF SCI, V257, P6843, DOI 10.1016/j.apsusc.2011.03.011
   JARBAWI TB, 1986, ANAL CHIM ACTA, V186, P11, DOI 10.1016/S0003-2670(00)81769-9
   JELINEK I, 1991, TALANTA, V38, P1309, DOI 10.1016/0039-9140(91)80111-C
   Karpinska J, 1996, PHARMAZIE, V51, P950
   Kojlo A, 2001, J TRACE MICROPROBE T, V19, P45, DOI 10.1081/TMA-100001461
   Lara FJ, 2005, ANAL CHIM ACTA, V535, P101, DOI 10.1016/j.aca.2004.11.081
   Larsimont V, 1998, J CHROMATOGR B, V719, P222, DOI 10.1016/S0378-4347(98)00262-X
   Le DC, 2005, J CHROMATOGR A, V1063, P235, DOI 10.1016/j.chroma.2004.11.056
   LEELAVATHI DE, 1985, J CHROMATOGR, V339, P105, DOI 10.1016/S0378-4347(00)84632-0
   Li HB, 2011, J ELECTROANAL CHEM, V653, P40, DOI 10.1016/j.jelechem.2011.01.012
   Liu XG, 2011, J ELECTROANAL CHEM, V654, P72, DOI 10.1016/j.jelechem.2011.01.024
   MARTINDALE W, 1989, MARTIDALE EXTRA PHAR
   MCGOWN LB, 1995, ANAL CHEM, V67, pA663, DOI 10.1021/ac00117a002
   MELLINGER TJ, 1964, ANAL CHEM, V36, P1840, DOI 10.1021/ac60215a045
   MILLAN KM, 1992, ELECTROANAL, V4, P929, DOI 10.1002/elan.1140041003
   Neault JF, 1999, BIOPHYS J, V76, P2177, DOI 10.1016/S0006-3495(99)77372-8
   Ni YN, 2001, ANAL CHIM ACTA, V439, P159, DOI 10.1016/S0003-2670(01)01038-8
   Palecek E, 1996, ELECTROANAL, V8, P7, DOI 10.1002/elan.1140080103
   PANDEY PC, 1994, ANAL CHEM, V66, P1236, DOI 10.1021/ac00080a007
   Pereira AU, 2004, QUIM NOVA, V27, P725, DOI 10.1590/S0100-40422004000500009
   PONDER GW, 1995, J CHROMATOGR A, V692, P173, DOI 10.1016/0021-9673(94)00997-N
   PONDER GW, 1995, J PHARMACEUT BIOMED, V13, P1161, DOI 10.1016/0731-7085(95)01527-R
   Quintana MC, 2003, TALANTA, V59, P417, DOI 10.1016/S0039-9140(02)00519-2
   Ribeiro FWP, 2008, ELECTROANAL, V20, P2031, DOI 10.1002/elan.200804286
   Silva ALR, 2009, COLLOID SURFACE A, V332, P144, DOI 10.1016/j.colsurfa.2008.09.010
   Sun W, 2008, ELECTROCHEM COMMUN, V10, P298, DOI 10.1016/j.elecom.2007.12.012
   Tarley CRT, 2010, J BRAZIL CHEM SOC, V21, P1106, DOI 10.1590/S0103-50532010000600021
   Vanapalli SR, 2001, J CHROMATOGR SCI, V39, P70, DOI 10.1093/chromsci/39.2.70
   Walcarius A, 1999, ANAL CHIM ACTA, V384, P1, DOI 10.1016/S0003-2670(98)00849-6
   Walcarius A, 2001, ELECTROANAL, V13, P701, DOI 10.1002/1521-4109(200105)13:8/9<701::AID-ELAN701>3.0.CO;2-6
   Walcarius A, 1998, ELECTROANAL, V10, P1217, DOI 10.1002/(SICI)1521-4109(199812)10:18<1217::AID-ELAN1217>3.3.CO;2-O
   Walcarius A, 2001, CHEM MATER, V13, P3351, DOI 10.1021/cm0110167
   Wang J, 1996, ANAL CHIM ACTA, V332, P139, DOI 10.1016/0003-2670(96)00248-6
   Wang RY, 2001, J SEP SCI, V24, P658, DOI 10.1002/1615-9314(20010801)24:8<658::AID-JSSC658>3.0.CO;2-6
   Wang ZX, 2001, BIOELECTROCHEMISTRY, V53, P175, DOI 10.1016/S0302-4598(00)00123-9
   Xi X, 2011, DRUG TEST ANAL, V3, P182, DOI 10.1002/dta.205
   Xiao P, 2007, INT J ELECTROCHEM SC, V2, P149
   Yang ZS, 2007, ANAL SCI, V23, P569, DOI 10.2116/analsci.23.569
   Zheng YQ, 2009, MICROCHIM ACTA, V166, P21, DOI 10.1007/s00604-009-0154-2
   ZIMOVA N, 1986, TALANTA, V33, P467, DOI 10.1016/0039-9140(86)80257-0
NR 55
TC 49
Z9 52
U1 2
U2 68
PU ELSEVIER SCIENCE SA
PI LAUSANNE
PA PO BOX 564, 1001 LAUSANNE, SWITZERLAND
EI 0925-4005
J9 SENSOR ACTUAT B-CHEM
JI Sens. Actuator B-Chem.
PD FEB
PY 2013
VL 177
BP 251
EP 259
DI 10.1016/j.snb.2012.11.005
PG 9
WC Chemistry, Analytical; Electrochemistry; Instruments & Instrumentation
WE Science Citation Index Expanded (SCI-EXPANDED)
SC Chemistry; Electrochemistry; Instruments & Instrumentation
GA 101BU
UT WOS:000315751000033
DA 2023-06-30
ER

PT J
AU Du, HT
   Zhang, XY
   Liu, Z
   Qu, FL
AF Du, Huitong
   Zhang, Xinyue
   Liu, Zhe
   Qu, Fengli
TI A supersensitive biosensor based on MoS2 nanosheet arrays for the
   real-time detection of H2O2 secreted from living cells
SO CHEMICAL COMMUNICATIONS
LA English
DT Article
ID ELECTROCHEMICAL DETECTION; HYDROGEN-PEROXIDE; SENSOR; EVOLUTION;
   GLUCOSE; NANOHYBRID; ELECTRODE; CATALYST; METAL
AB The fast and accurate real-time monitoring of hydrogen peroxide (H2O2) secreted from living cells plays a critical role in clinical diagnosis and management. Herein, we report low-cost and self-supported MoS2 nanosheet arrays for non-enzymatic eletrochemical H2O2 detection. Under the optimal test conditions, such MoS2 electrodes exhibit extremely promising electrocatalytic performance with a low detection limit of 1.0 mu M (S/N = 3) and an excellent sensitivity of 5.3 mA mM(-1) cm(-2). Furthermore, the detection of the trace amount of H2O2 secreted from live A549 cancer cells was successfully performed with this biosensor.
C1 [Du, Huitong; Zhang, Xinyue; Liu, Zhe; Qu, Fengli] Qufu Normal Univ, Coll Chem & Chem Engn, Qufu 273165, Shandong, Peoples R China.
C3 Qufu Normal University
RP Qu, FL (通讯作者)，Qufu Normal Univ, Coll Chem & Chem Engn, Qufu 273165, Shandong, Peoples R China.
EM fengliquhn@hotmail.com
RI Liu, Zhe/AFM-8658-2022; LIU, zhe/HGD-6875-2022
OI Liu, Zhe/0000-0001-5796-4335; Du, Huitong/0000-0001-5505-9761
FU National Natural Science Foundation of China [21775089, 21671118];
   Outstanding Youth Foundation of Shandong Province [ZR2017JL010]; Key
   Research and Development Program of Jining City [2018ZDGH032]; Taishan
   scholar of Shandong Province
FX This work was supported by the National Natural Science Foundation of
   China (21775089 and 21671118), the Outstanding Youth Foundation of
   Shandong Province (ZR2017JL010), the Key Research and Development
   Program of Jining City (2018ZDGH032) and Taishan scholar of Shandong
   Province.
CR ALMUAIBED AM, 1994, ANAL CHIM ACTA, V295, P159, DOI 10.1016/0003-2670(94)80346-3
   Chaiyo S, 2018, BIOSENS BIOELECTRON, V102, P113, DOI 10.1016/j.bios.2017.11.015
   Chen JY, 2017, ANAL CHEM, V89, P3988, DOI 10.1021/acs.analchem.6b04484
   Dong CQ, 2015, ACS APPL MATER INTER, V7, P20215, DOI 10.1021/acsami.5b05738
   Dou BT, 2018, ANAL CHEM, V90, P5945, DOI 10.1021/acs.analchem.8b00894
   Du HT, 2018, CHEM COMMUN, V54, P12848, DOI 10.1039/c8cc07186a
   Du HT, 2018, CHEM COMMUN, V54, P10100, DOI 10.1039/c8cc06331a
   Gou Y, 2018, CHEM COMMUN, V54, P5066, DOI 10.1039/c8cc02092b
   Griffith AW, 1998, ANAL CHEM, V70, P2607, DOI 10.1021/ac980070c
   Hinnemann B, 2005, J AM CHEM SOC, V127, P5308, DOI 10.1021/ja0504690
   Huang YM, 2005, J PHARMACEUT BIOMED, V38, P537, DOI 10.1016/j.jpba.2005.01.027
   Li NL, 2017, BIOSENS BIOELECTRON, V89, P453, DOI 10.1016/j.bios.2016.04.020
   Li XG, 2010, ANAL CHEM, V82, P6512, DOI 10.1021/ac100807c
   Liu HM, 2018, J MATER CHEM A, V6, P3211, DOI 10.1039/c7ta10866d
   MacNeyin CJ, 2019, J AM CHEM SOC, V141, P7275, DOI 10.1021/jacs.8b09841
   Mao ZF, 2016, CHEM COMMUN, V52, P4450, DOI 10.1039/c6cc01008c
   Marimuthu T, 2014, SENSOR ACTUAT B-CHEM, V202, P1037, DOI 10.1016/j.snb.2014.06.044
   Monti L, 2017, FOOD CHEM, V220, P18, DOI 10.1016/j.foodchem.2016.09.185
   Mroz P, 2009, CANCER LETT, V282, P63, DOI 10.1016/j.canlet.2009.02.054
   Pu ZH, 2015, ELECTROCHIM ACTA, V168, P133, DOI 10.1016/j.electacta.2015.04.011
   Ren MG, 2016, BIOSENS BIOELECTRON, V79, P237, DOI 10.1016/j.bios.2015.12.046
   Rhee SG, 2006, SCIENCE, V312, P1882, DOI 10.1126/science.1130481
   Sherino B, 2018, SENSOR ACTUAT B-CHEM, V254, P1148, DOI 10.1016/j.snb.2017.08.002
   Shu YJ, 2019, NANOSCALE, V11, P6644, DOI 10.1039/c9nr00333a
   Voiry D, 2013, NANO LETT, V13, P6222, DOI 10.1021/nl403661s
   Walter MG, 2010, CHEM REV, V110, P6446, DOI 10.1021/cr1002326
   Wang MD, 2016, CHEM SCI, V7, P2516, DOI 10.1039/c6sc00001k
   Wang S, 2017, ACS NANO, V11, P3943, DOI 10.1021/acsnano.7b00373
   Wang TY, 2013, ANAL CHEM, V85, P10289, DOI 10.1021/ac402114c
   Wang X, 2019, J AM CHEM SOC, V141, P2061, DOI 10.1021/jacs.8b11414
   Wei F, 2009, CLIN CANCER RES, V15, P4446, DOI 10.1158/1078-0432.CCR-09-0050
   Xie FY, 2018, SENSOR ACTUAT B-CHEM, V255, P1254, DOI 10.1016/j.snb.2017.08.098
   Xiong XL, 2017, ELECTROCHIM ACTA, V253, P517, DOI 10.1016/j.electacta.2017.09.104
   Zhang R, 2010, J ELECTROANAL CHEM, V643, P31, DOI 10.1016/j.jelechem.2010.03.012
   Zhang RZ, 2017, BIOSENS BIOELECTRON, V89, P249, DOI 10.1016/j.bios.2016.01.080
   Zhang TT, 2017, ACS APPL MATER INTER, V9, P37991, DOI 10.1021/acsami.7b14029
   Zhang X, 2017, SENSOR ACTUAT B-CHEM, V253, P470, DOI 10.1016/j.snb.2017.06.153
   Zhang Y, 2017, ACS APPL MATER INTER, V9, P38201, DOI 10.1021/acsami.7b08781
   Zhu WX, 2016, J MATER CHEM A, V4, P7169, DOI 10.1039/c6ta01328g
NR 39
TC 30
Z9 30
U1 11
U2 205
PU ROYAL SOC CHEMISTRY
PI CAMBRIDGE
PA THOMAS GRAHAM HOUSE, SCIENCE PARK, MILTON RD, CAMBRIDGE CB4 0WF, CAMBS,
   ENGLAND
SN 1359-7345
EI 1364-548X
J9 CHEM COMMUN
JI Chem. Commun.
PD AUG 21
PY 2019
VL 55
IS 65
BP 9653
EP 9656
DI 10.1039/c9cc03502h
PG 4
WC Chemistry, Multidisciplinary
WE Science Citation Index Expanded (SCI-EXPANDED)
SC Chemistry
GA IO3XT
UT WOS:000479314800011
PM 31342021
DA 2023-06-30
ER

PT J
AU Kumar, SA
   Chen, SM
AF Kumar, S. Ashok
   Chen, Shen-Ming
TI Nanostructured zinc oxide particles in chemically modified electrodes
   for biosensor applications
SO ANALYTICAL LETTERS
LA English
DT Article
DE zinc oxide particles; biosensors; proteins; direct electrochemistry;
   modified electrodes; electrocatalysis
ID NICOTINAMIDE ADENINE-DINUCLEOTIDE; FILM-MODIFIED ELECTRODES;
   ELECTROCATALYTIC PROPERTIES; ELECTROCHEMICAL PREPARATION; CATHODIC
   ELECTRODEPOSITION; COMPOSITE BIOSENSOR; REDUCED FORM; ZNO NANORODS;
   HYBRID FILM; THIN-FILMS
AB Zinc oxide (ZnO) has received considerable attention because of its unique optical, semiconducting, piezoelectric, and magnetic properties. ZnO nanostructures exhibit interesting properties including high catalytic efficiency and strong adsorption ability. Recently, the interest has been focused toward the application of ZnO in biosensing because of its high isoelectric point (9.5), biocompatibility, and fast electron transfer kinetics. Such features advocate the use of this exciting material as a biomimic membrane to immobilize and modify biomolecules. This review highlights the potential use of ZnO in modified electrodes and biosensing.
C1 [Kumar, S. Ashok; Chen, Shen-Ming] Natl Taipei Univ Technol, Dept Chem Engn & Biotechnol, Taipei 106, Taiwan.
C3 National Taipei University of Technology
RP Chen, SM (通讯作者)，Natl Taipei Univ Technol, Dept Chem Engn & Biotechnol, 1 Sect 3,Chung Hsiao E Rd, Taipei 106, Taiwan.
EM smchen78@ms15.hinet.net
RI Sundramoorthy, Ashok Kumar/M-9527-2019; chen, shen-ming/F-1633-2014;
   Sundramoorthy, Ashok/A-7312-2008; Sundramoorthy, Ashok K./AAD-2476-2022
OI Sundramoorthy, Ashok Kumar/0000-0002-8512-9393; chen,
   shen-ming/0000-0002-3749-1224; Sundramoorthy, Ashok/0000-0002-8512-9393;
   
CR Bahadur L, 2003, SOL ENERG MAT SOL C, V79, P235, DOI 10.1016/S0927-0248(02)00417-8
   Baratto C, 2004, SENSOR ACTUAT B-CHEM, V100, P261, DOI 10.1016/j.snb.2003.12.045
   Chen SM, 2007, J ELECTROANAL CHEM, V606, P63, DOI 10.1016/j.jelechem.2007.04.011
   Chen SM, 2006, J ELECTROCHEM SOC, V153, pD199, DOI 10.1149/1.2359691
   Chen SM, 2006, ELECTROCHIM ACTA, V51, P4744, DOI 10.1016/j.electacta.2006.01.014
   Cheng WL, 2001, METEOROL ATMOS PHYS, V78, P11, DOI 10.1007/s007030170002
   Izaki M, 1996, APPL PHYS LETT, V68, P2439, DOI 10.1063/1.116160
   KAMAL MM, 1991, J ELECTROANAL CHEM, V318, P349, DOI 10.1016/0022-0728(91)85316-H
   Karuppuchamy S, 2001, THIN SOLID FILMS, V397, P63, DOI 10.1016/S0040-6090(01)01356-6
   Keis K, 2002, SOL ENERG MAT SOL C, V73, P51, DOI 10.1016/S0927-0248(01)00110-6
   Kubota LT, 1998, BIOELECTROCH BIOENER, V47, P39, DOI 10.1016/S0302-4598(98)00182-2
   Kumar SA, 2007, ELECTROANAL, V19, P1952, DOI 10.1002/elan.200703975
   Kumar SA, 2007, SENSOR ACTUAT B-CHEM, V123, P964, DOI 10.1016/j.snb.2006.10.067
   Kumar SA, 2007, ANAL CHIM ACTA, V592, P36, DOI 10.1016/j.aca.2007.04.022
   Kumar SA, 2007, J SOLID STATE ELECTR, V11, P993, DOI 10.1007/s10008-006-0236-6
   Lin KC, 2006, J ELECTROANAL CHEM, V589, P52, DOI 10.1016/j.jelechem.2006.01.010
   Lin KC, 2006, J ELECTROCHEM SOC, V153, pD91, DOI 10.1149/1.2184910
   Lin KC, 2006, BIOSENS BIOELECTRON, V21, P1737, DOI 10.1016/j.bios.2005.08.010
   Lin KC, 2005, J ELECTROANAL CHEM, V578, P213, DOI 10.1016/j.jelechem.2005.01.001
   Liu ZM, 2005, ELECTROANAL, V17, P1065, DOI 10.1002/elan.200403215
   McMahon CP, 2006, ANAL CHEM, V78, P2352, DOI 10.1021/ac0518194
   McMahon CP, 2005, J ELECTROANAL CHEM, V580, P193, DOI 10.1016/j.jelechem.2005.03.026
   Norton DP, 2004, MATER TODAY, V7, P34, DOI 10.1016/S1369-7021(04)00287-1
   Petrella A, 2004, BIOELECTROCHEMISTRY, V63, P99, DOI 10.1016/j.bioelechem.2003.09.016
   Rensmo H, 1997, J PHYS CHEM B, V101, P2598, DOI 10.1021/jp962918b
   Rodriguez JA, 2000, J PHYS CHEM B, V104, P319, DOI 10.1021/jp993224g
   Schlettwein D, 2000, J ELECTROANAL CHEM, V481, P42, DOI 10.1016/S0022-0728(99)00475-1
   Schmidt-Mende L, 2007, MATER TODAY, V10, P40, DOI 10.1016/S1369-7021(07)70078-0
   SINGH SP, 2007, APPL PHYS LETT, V91
   Sun XW, 1999, J APPL PHYS, V86, P408, DOI 10.1063/1.370744
   Tian ZRR, 2002, J AM CHEM SOC, V124, P12954, DOI 10.1021/ja0279545
   Tsukazaki A, 2005, NAT MATER, V4, P42, DOI 10.1038/nmat1284
   UNDERWOOD AL, 1973, ELECTROANALYTICAL CH, P60
   Van de Walle CG, 2000, PHYS REV LETT, V85, P1012, DOI 10.1103/PhysRevLett.85.1012
   Vayssieres L, 2003, ADV MATER, V15, P464, DOI 10.1002/adma.200390108
   Wang JX, 2006, APPL PHYS LETT, V88, DOI 10.1063/1.2210078
   Wang Y, 1997, ANAL CHIM ACTA, V338, P97, DOI 10.1016/S0003-2670(96)00437-0
   Wang ZL, 2004, MATER TODAY, V7, P26, DOI 10.1016/S1369-7021(04)00286-X
   Wei A, 2006, APPL PHYS LETT, V89, DOI 10.1063/1.2356307
   Yoshida T, 2000, ADV MATER, V12, P1219, DOI 10.1002/1521-4095(200008)12:16<1219::AID-ADMA1219>3.0.CO;2-5
   Yoshida T, 2004, THIN SOLID FILMS, V451, P166, DOI 10.1016/j.tsf.2003.10.097
   Zang JF, 2007, ELECTROANAL, V19, P1008, DOI 10.1002/elan.200603808
   Zhang CL, 2005, CHINESE J CHEM, V23, P144
   Zhang FF, 2004, ANAL CHIM ACTA, V519, P155, DOI 10.1016/j.aca.2004.05.070
   ZHANG JD, 1995, ELECTROCHIM ACTA, V40, P733, DOI 10.1016/0013-4686(94)00305-K
   Zhao ZW, 2007, BIOSENS BIOELECTRON, V23, P135, DOI 10.1016/j.bios.2007.03.014
   Zhu XL, 2007, BIOSENS BIOELECTRON, V22, P1600, DOI 10.1016/j.bios.2006.07.007
NR 47
TC 160
Z9 161
U1 1
U2 43
PU TAYLOR & FRANCIS INC
PI PHILADELPHIA
PA 530 WALNUT STREET, STE 850, PHILADELPHIA, PA 19106 USA
SN 0003-2719
EI 1532-236X
J9 ANAL LETT
JI Anal. Lett.
PY 2008
VL 41
IS 2
BP 141
EP 158
DI 10.1080/00032710701792612
PG 18
WC Chemistry, Analytical
WE Science Citation Index Expanded (SCI-EXPANDED)
SC Chemistry
GA 261MX
UT WOS:000253084700002
DA 2023-06-30
ER

PT J
AU Bertel, L
   Miranda, DA
   Garcia-Martin, JM
AF Bertel, Linda
   Miranda, David A.
   Miguel Garcia-Martin, Jose
TI Nanostructured Titanium Dioxide Surfaces for Electrochemical Biosensing
SO SENSORS
LA English
DT Review
DE electrochemical biosensors; nanostructured surfaces; titanium dioxide;
   functionalization with biomolecules
ID GLUCOSE BIOSENSOR; SOLAR-CELLS; THIN-FILMS; TIO2 NANOPARTICLES;
   NANOMATERIALS; FUNCTIONALIZATION; BIOCOMPATIBILITY; CAPACITANCE;
   IMPROVEMENT; HEMOGLOBIN
AB TiO2 electrochemical biosensors represent an option for biomolecules recognition associated with diseases, food or environmental contaminants, drug interactions and related topics. The relevance of TiO2 biosensors is due to the high selectivity and sensitivity that can be achieved. The development of electrochemical biosensors based on nanostructured TiO2 surfaces requires knowing the signal extracted from them and its relationship with the properties of the transducer, such as the crystalline phase, the roughness and the morphology of the TiO2 nanostructures. Using relevant literature published in the last decade, an overview of TiO2 based biosensors is here provided. First, the principal fabrication methods of nanostructured TiO2 surfaces are presented and their properties are briefly described. Secondly, the different detection techniques and representative examples of their applications are provided. Finally, the functionalization strategies with biomolecules are discussed. This work could contribute as a reference for the design of electrochemical biosensors based on nanostructured TiO2 surfaces, considering the detection technique and the experimental electrochemical conditions needed for a specific analyte.
C1 [Bertel, Linda; Miranda, David A.] Univ Ind Santander, Escuela Fis, CMN CIMBIOS Grp, Cra 27 Cll 9, Bucaramanga 680002, Colombia.
   [Miguel Garcia-Martin, Jose] CSIC CEI UAM CSIC, Inst Micro & Nanotecnol, IMN CNM, Isaac Newton 8, E-28760 Madrid, Spain.
C3 Universidad Industrial de Santander
RP Garcia-Martin, JM (通讯作者)，CSIC CEI UAM CSIC, Inst Micro & Nanotecnol, IMN CNM, Isaac Newton 8, E-28760 Madrid, Spain.
EM linda.bertel@correo.uis.edu.co; dalemir@uis.edu.co;
   josemiguel.garcia.martin@csic.es
RI Miranda Mercado, David Alejandro/P-5560-2016; Garcia-Martin, Jose
   Miguel/H-4434-2011
OI Miranda Mercado, David Alejandro/0000-0003-3130-3314; Garcia-Martin,
   Jose Miguel/0000-0002-5908-8428; Bertel, Linda/0000-0001-8889-2784
FU I-COOP+2018 program of CSIC [COOPA20305]
FX This work was financed by the I-COOP+2018 program of CSIC (ref.
   COOPA20305).
CR Al-Furjan MSH, 2017, SENSOR MATER, V29, P95, DOI 10.18494/SAM.2017.1418
   Ali MA, 2016, ACS APPL MATER INTER, V8, P20570, DOI 10.1021/acsami.6b05648
   Aloisi A, 2019, BIOSENSORS-BASEL, V9, DOI 10.3390/bios9030096
   Alves E.D.L., 2018, TITANIUM DIOXIDE MAT
   Guerrero LA, 2020, NANOMATERIALS-BASEL, V10, DOI 10.3390/nano10010064
   Arshad MKM, 2018, J NANOSCI NANOTECHNO, V18, P5283, DOI 10.1166/jnn.2018.15419
   Artigues M, 2021, SENSORS-BASEL, V21, DOI 10.3390/s21124185
   Asrami PN, 2018, INT J BIOL MACROMOL, V118, P649, DOI 10.1016/j.ijbiomac.2018.05.228
   Bai J, 2014, CHEM REV, V114, P10131, DOI 10.1021/cr400625j
   Bard A. J., 2001, ELECTROCHEMICAL METH
   Benvenuto P, 2009, J ELECTROANAL CHEM, V627, P76, DOI 10.1016/j.jelechem.2008.12.022
   Berger T, 2012, CHEMPHYSCHEM, V13, P2824, DOI 10.1002/cphc.201200073
   Bhalla N, 2016, ESSAYS BIOCHEM, V60, P1, DOI 10.1042/EBC20150001
   Bueno PR, 2012, J PHYS CHEM B, V116, P8822, DOI 10.1021/jp303700f
   Bukkitgar SD, 2020, MICROCHEM J, V159, DOI 10.1016/j.microc.2020.105522
   Cao C, 2016, SCI REP-UK, V6, DOI 10.1038/srep23065
   Chen X, 2009, J ELECTROANAL CHEM, V635, P1, DOI 10.1016/j.jelechem.2009.07.005
   Cheng Y, 2018, J MATER CHEM B, V6, P1862, DOI 10.1039/c8tb00149a
   Chou JC, 2010, MICROELECTRON RELIAB, V50, P753, DOI 10.1016/j.microrel.2010.01.025
   Chu YM, 2011, BIOSENS BIOELECTRON, V26, P2334, DOI 10.1016/j.bios.2010.10.006
   Comert B, 2016, IEEE SENS J, V16, P8890, DOI 10.1109/JSEN.2016.2619860
   Corzo S.P., J PHYS, V1403, P12016
   Falcony C, 2018, MICROMACHINES-BASEL, V9, DOI 10.3390/mi9080414
   Fathil MFM, 2015, PROCEEDINGS 2015 2ND INTERNATIONAL CONFERENCE ON BIOMEDICAL ENGINEERING (ICOBE 2015)
   Gomes OP, 2019, MATER CHEM PHYS, V223, P32, DOI 10.1016/j.matchemphys.2018.10.041
   Gonzalez-Garcia L, 2012, NANOTECHNOLOGY, V23, DOI 10.1088/0957-4484/23/20/205701
   Gualdron-Reyes AF, 2018, NEW J CHEM, V42, P14481, DOI 10.1039/c8nj02716a
   Gupta S, 2018, INT J BIOL MACROMOL, V108, P687, DOI 10.1016/j.ijbiomac.2017.12.038
   Halim NHA, 2017, BIOSENSORS-BASEL, V7, DOI 10.3390/bios7030038
   Hu LS, 2011, ANAL CHEM, V83, P8138, DOI 10.1021/ac201639m
   Hu ZL, 2020, ACS APPL MATER INTER, V12, P5979, DOI 10.1021/acsami.9b21628
   Jaggessar A, 2018, J MECH BEHAV BIOMED, V80, P311, DOI 10.1016/j.jmbbm.2018.02.011
   Jimenez-Rodriguez A, 2021, RSC ADV, V11, P13711, DOI 10.1039/d0ra10054d
   Kafi AKM, 2011, J ELECTROANAL CHEM, V662, P64, DOI 10.1016/j.jelechem.2011.03.021
   Kania A, 2021, COATINGS, V11, DOI 10.3390/coatings11010070
   Karimipour M, 2019, MICROCHIM ACTA, V186, DOI 10.1007/s00604-018-3141-7
   Kaur G, 2017, ANAL BIOANAL CHEM, V409, P1995, DOI 10.1007/s00216-016-0147-z
   Kazemi SH, 2011, J IRAN CHEM SOC, V8, pS152, DOI 10.1007/BF03254292
   Li GH, 2009, DALTON T, P10078, DOI 10.1039/b908686b
   Li L, 2020, T TIANJIN U, V26, P424, DOI 10.1007/s12209-020-00234-y
   Liu LT, 2017, INT J NANOMED, V12, P8711, DOI 10.2147/IJN.S148065
   Liu MC, 2013, CHINESE J CHEM, V31, P215, DOI 10.1002/cjoc.201200883
   Liu XQ, 2013, ANAL CHEM, V85, P4350, DOI 10.1021/ac303420a
   Maniruzzaman M, 2012, MATER SCI ENG B-ADV, V177, P844, DOI 10.1016/j.mseb.2012.04.003
   Mavric T, 2018, ADV BIOMEMBR LIPID, V27, P63, DOI 10.1016/bs.abl.2017.12.003
   Meroni D, 2017, J PHYS CHEM C, V121, P430, DOI 10.1021/acs.jpcc.6b10720
   Anaya-Esparza LM, 2020, COATINGS, V10, DOI 10.3390/coatings10121194
   Anaya-Esparza LM, 2020, PROCESSES, V8, DOI 10.3390/pr8111395
   Miranda DA, 2019, J PHYS CHEM C, V123, P21213, DOI 10.1021/acs.jpcc.9b04020
   Nadzirah S, 2022, CRIT REV ANAL CHEM, V52, P637, DOI 10.1080/10408347.2020.1816447
   Ognjanovic M, 2020, MICROCHEM J, V158, DOI 10.1016/j.microc.2020.105150
   Oliveira WF, 2017, MAT SCI ENG C-MATER, V81, P597, DOI 10.1016/j.msec.2017.08.017
   Pishkar N, 2018, RESULTS PHYS, V9, P1246, DOI 10.1016/j.rinp.2018.02.009
   Pujari SP, 2014, ANGEW CHEM INT EDIT, V53, P6322, DOI 10.1002/anie.201306709
   Qiu JJ, 2007, NANOTECHNOLOGY, V18, DOI 10.1088/0957-4484/18/29/295604
   Qu QY, 2010, LANGMUIR, V26, P9539, DOI 10.1021/la100121n
   Rahman MM, 2010, SENSORS-BASEL, V10, P4855, DOI 10.3390/s100504855
   Rahmanian R, 2018, SENSOR ACTUAT B-CHEM, V256, P760, DOI 10.1016/j.snb.2017.10.009
   Rathee Kavita, 2016, Biochem Biophys Rep, V5, P35, DOI 10.1016/j.bbrep.2015.11.010
   Raut NC, 2009, J NANOSCI NANOTECHNO, V9, P5298, DOI 10.1166/jnn.2009.1121
   Reghunath S, 2021, APPL SURF SCI ADV, V3, DOI 10.1016/j.apsadv.2021.100063
   Reta N, 2018, ACS APPL MATER INTER, V10, P6055, DOI 10.1021/acsami.7b13943
   Romero-Arcos M, 2016, MATERIALS, V9, DOI 10.3390/ma9070543
   Safavipour M, 2020, TALANTA, V208, DOI 10.1016/j.talanta.2019.120369
   Salado M, 2017, NANO ENERGY, V35, P215, DOI 10.1016/j.nanoen.2017.03.034
   Salari M, 2012, PHYS CHEM CHEM PHYS, V14, P4770, DOI 10.1039/c2cp40410a
   Santos A., 2014, J ANAL BIOANAL TEC S, P1, DOI [10.4172/2155-9872.S7-016, DOI 10.4172/2155-9872.S7-016]
   Shavanova K, 2016, SENSORS-BASEL, V16, DOI 10.3390/s16020223
   Shetti NP, 2019, BIOSENS BIOELECTRON, V141, DOI 10.1016/j.bios.2019.111417
   Shetti NP, 2019, COLLOID SURFACE B, V178, P385, DOI 10.1016/j.colsurfb.2019.03.013
   Thevenot DR, 2001, BIOSENS BIOELECTRON, V16, P121, DOI [10.1016/S0956-5663(01)00115-4, 10.1081/AL-100103209]
   Trino LD, 2018, COLLOID SURFACE A, V546, P168, DOI 10.1016/j.colsurfa.2018.03.019
   Trino LD, 2018, J MECH BEHAV BIOMED, V81, P26, DOI 10.1016/j.jmbbm.2018.02.024
   Venkatasubbu GD, 2013, ADV POWDER TECHNOL, V24, P947, DOI 10.1016/j.apt.2013.01.008
   Waita SM, 2007, J ELECTROANAL CHEM, V605, P151, DOI 10.1016/j.jelechem.2007.04.001
   Wang W, 2014, MICROCHIM ACTA, V181, P381, DOI 10.1007/s00604-013-1121-5
   Wang Y, 2020, NANOSCALE RES LETT, V15, DOI 10.1186/s11671-020-3262-x
   Wang Y, 2017, MAT SCI ENG C-MATER, V77, P867, DOI 10.1016/j.msec.2017.03.260
   Wu WQ, 2013, SCI REP-UK, V3, DOI 10.1038/srep01352
   Xiao P, 2011, SENSOR ACTUAT B-CHEM, V155, P159, DOI 10.1016/j.snb.2010.11.041
   Xie J, 2016, NANOMATERIALS-BASEL, V6, DOI 10.3390/nano6060113
   Yang QG, 2018, J ELECTROCHEM SOC, V165, pB610, DOI 10.1149/2.1041813jes
NR 82
TC 12
Z9 12
U1 3
U2 25
PU MDPI
PI BASEL
PA ST ALBAN-ANLAGE 66, CH-4052 BASEL, SWITZERLAND
EI 1424-8220
J9 SENSORS-BASEL
JI Sensors
PD SEP
PY 2021
VL 21
IS 18
AR 6167
DI 10.3390/s21186167
PG 24
WC Chemistry, Analytical; Engineering, Electrical & Electronic; Instruments
   & Instrumentation
WE Science Citation Index Expanded (SCI-EXPANDED)
SC Chemistry; Engineering; Instruments & Instrumentation
GA UX0GR
UT WOS:000700528000001
PM 34577374
OA Green Published, gold
DA 2023-06-30
ER

PT J
AU Songurtekin, D
   Yalcinkaya, EE
   Ag, D
   Seleci, M
   Demirkol, DO
   Timur, S
AF Songurtekin, Didem
   Yalcinkaya, Esra Evrim
   Ag, Didem
   Seleci, Muharrem
   Demirkol, Dilek Odaci
   Timur, Suna
TI Histidine modified montmorillonite: Laccase immobilization and
   application to flow injection analysis of phenols
SO APPLIED CLAY SCIENCE
LA English
DT Article
DE Modification of clay mineral; Montmorillonite; Laccase; biosensing of
   phenolic compounds
ID AZURE-B; CLAY; BIOSENSOR; INHIBITION; ELECTRODES; SENSOR; PH
AB The preparation, characterization and application of histidine (His) modified montmorillonite (His-Mt) in electrochemical biosensor fabrication were reported. His was used as a modifier to enhance immobilization capability of Mt for the biomolecules. Mt modifications were followed by X-ray diffraction, Fourier transform infrared spectroscopy, zeta potential and thermal gravimetry analysis. After a successful immobilization of Laccase enzyme on the His-Mt matrix, covered on a glassy carbon electrode, application in catechol biosensing was investigated in detail. Optimization, analytical characteristics, repeatability, and operational stability studies were evaluated using both batch and flow injections analysis configurations. (C) 2013 Elsevier B.V. All rights reserved.
C1 [Songurtekin, Didem; Ag, Didem; Seleci, Muharrem; Demirkol, Dilek Odaci; Timur, Suna] Ege Univ, Fac Sci, Dept Biochem, TR-35100 Bornova, Turkey.
   [Yalcinkaya, Esra Evrim] Ege Univ, Fac Sci, Dept Chem, TR-35100 Bornova, Turkey.
C3 Ege University; Ege University
RP Demirkol, DO (通讯作者)，Ege Univ, Fac Sci, Dept Biochem, TR-35100 Bornova, Turkey.
EM dilek.demirkol@yahoo.com; suna.timur@ege.edu.tr
RI Timur, Suna/CAG-0914-2022; Demirkol, Dilek Odaci/AAG-4735-2021; Seleci,
   Muharrem/C-1233-2016; YALÇINKAYA, ESRA EVRİM/AAG-8625-2021
OI Timur, Suna/0000-0002-1981-7577; Odaci Demirkol,
   Dilek/0000-0002-7954-1381; yalcinkaya, esra evrim/0000-0001-9376-0575
CR Akin M, 2010, BIOTECHNOL PROGR, V26, P896, DOI 10.1002/btpr.372
   Bongartz R, 2013, J MATER CHEM B, V1, P522, DOI 10.1039/c2tb00328g
   Demir B, 2013, RSC ADV, V3, P7513, DOI 10.1039/c3ra40335a
   Fan Q, 2007, BIOSENS BIOELECTRON, V22, P816, DOI 10.1016/j.bios.2006.03.002
   Freire RS, 2001, TALANTA, V54, P681, DOI 10.1016/S0039-9140(01)00318-6
   Gopinath S, 2007, APPL CLAY SCI, V35, P67, DOI 10.1016/j.clay.2006.04.007
   Haghighi B, 2003, ANAL CHIM ACTA, V487, P3, DOI 10.1016/S0003-2670(03)00077-1
   Iliescu RI, 2011, APPL CLAY SCI, V52, P62, DOI 10.1016/j.clay.2011.01.031
   Jarosz-Wilkolazka A, 2005, TALANTA, V66, P1219, DOI 10.1016/j.talanta.2005.01.026
   Mousty C, 2004, APPL CLAY SCI, V27, P159, DOI 10.1016/j.clay.2004.06.005
   Mousty C, 2007, BIOSENS BIOELECTRON, V22, P1733, DOI 10.1016/j.bios.2006.08.020
   Mousty C, 2010, ANAL BIOANAL CHEM, V396, P315, DOI 10.1007/s00216-009-3274-y
   Quan D, 2004, ELECTROANAL, V16, P1576, DOI 10.1002/elan.200302988
   Saka EE, 2006, CLAY MINER, V41, P853, DOI 10.1180/0009855064140224
   Sanjay G, 2005, CATAL COMMUN, V6, P525, DOI 10.1016/j.catcom.2005.04.016
   Sedaghat ME, 2009, APPL CLAY SCI, V46, P125, DOI 10.1016/j.clay.2009.07.023
   Sedaghat ME, 2009, APPL CLAY SCI, V46, P131, DOI 10.1016/j.clay.2009.07.021
   Seleci M, 2012, RSC ADV, V2, P2112, DOI 10.1039/c2ra01225a
   Shan D, 2003, ELECTROANAL, V15, P1506, DOI 10.1002/elan.200302740
   Shan D, 2002, J ELECTROANAL CHEM, V537, P103, DOI 10.1016/S0022-0728(02)01255-X
   Xu F, 1997, J BIOL CHEM, V272, P924, DOI 10.1074/jbc.272.2.924
   Yalcinkaya EE, 2010, SEP SCI TECHNOL, V45, P635, DOI 10.1080/01496390903526618
   Zapp E, 2011, SENSOR ACTUAT B-CHEM, V155, P331, DOI 10.1016/j.snb.2011.04.015
   Zhou NL, 2009, APPL CLAY SCI, V46, P401, DOI 10.1016/j.clay.2009.10.012
NR 24
TC 35
Z9 36
U1 1
U2 61
PU ELSEVIER
PI AMSTERDAM
PA RADARWEG 29, 1043 NX AMSTERDAM, NETHERLANDS
SN 0169-1317
EI 1872-9053
J9 APPL CLAY SCI
JI Appl. Clay Sci.
PD DEC
PY 2013
VL 86
BP 64
EP 69
DI 10.1016/j.clay.2013.10.014
PG 6
WC Chemistry, Physical; Materials Science, Multidisciplinary; Mineralogy
WE Science Citation Index Expanded (SCI-EXPANDED)
SC Chemistry; Materials Science; Mineralogy
GA 274HJ
UT WOS:000328597100009
DA 2023-06-30
ER

PT J
AU Chen, QW
   Sun, T
   Song, XF
   Ran, QC
   Yu, CS
   Yang, J
   Feng, H
   Yu, LY
   Wei, DP
AF Chen, Qianwei
   Sun, Tai
   Song, Xuefen
   Ran, Qincui
   Yu, Chongsheng
   Yang, Jun
   Feng, Hua
   Yu, Leyong
   Wei, Dapeng
TI Flexible electrochemical biosensors based on graphene nanowalls for the
   real-time measurement of lactate
SO NANOTECHNOLOGY
LA English
DT Article
DE graphene nanowalls; biosensor; oxygen-plasma; lactate oxidase; lactate
ID CHEMICAL-VAPOR-DEPOSITION; CARBON NANOWALLS; SENSORS; IMMOBILIZATION;
   TISSUE; ACID
AB We demonstrate a flexible biosensor for lactate detection based on L-lactate oxidase immobilized by chitosan film cross-linked with glutaraldehyde on the surface of a graphene nanowall (GNW) electrode. The oxygen-plasma technique was developed to enhance the wettability of the GNWs, and the strength of the sensor's oxidation response depended on the concentration of lactate. First, in order to eliminate interference from other substances, biosensors were primarily tested in deionized water and displayed good electrochemical reversibility at different scan rates (20-100 mV s(-1)), a large index range (1.0 mu M to 10.0mM) and a low detection limit (1.0 mu M) for lactate. Next, these sensors were further examined in phosphate buffer solution (to mimick human body fluids), and still exhibited high sensitivity, stability and flexibility. These results show that the GNW-based lactate biosensors possess important potential for application in clinical analysis, sports medicine and the food industry.
C1 [Chen, Qianwei; Feng, Hua] Third Mil Med Univ, Southwest Hosp, Dept Neurosurg, Chongqing 400038, Peoples R China.
   [Chen, Qianwei; Sun, Tai; Song, Xuefen; Ran, Qincui; Yu, Chongsheng; Yang, Jun; Yu, Leyong; Wei, Dapeng] Chinese Acad Sci, Chongqing Inst Green & Intelligent Technol, Chongqing Key Lab Multi Scale Mfg Technol, Chongqing 400714, Peoples R China.
C3 Army Medical University; Chinese Academy of Sciences; Chongqing
   Institute of Green & Intelligent Technology, CAS
RP Feng, H (通讯作者)，Third Mil Med Univ, Southwest Hosp, Dept Neurosurg, Chongqing 400038, Peoples R China.; Sun, T; Wei, DP (通讯作者)，Chinese Acad Sci, Chongqing Inst Green & Intelligent Technol, Chongqing Key Lab Multi Scale Mfg Technol, Chongqing 400714, Peoples R China.
EM suntai@cigit.ac.cn; fenghua8888@vip.163.com; dpwei@cigit.ac.cn
RI Yang, Jun/V-8598-2019; Feng, Hua/AAX-4121-2021
OI Yang, Jun/0000-0003-1652-0054; Feng, Hua/0000-0003-4489-9217
FU NSFC [11404329, 61504148, 51402291]; National High-tech R&D Program of
   China (863 Program) [2015AA034801]; National Key Basic Research
   Development Program ( 973 Program) of China [2014CB541606]; CAS Western
   Light Program; Natural Science Foundation Project of CQ CSTC
   [Cstc2014jcyjjq50004]; Chongqing Research Program of Basic Research and
   Frontier Technology [Cstc2015jcyjA50018]; Basic Scientific Research
   Program of Chongqing Science and Technology Commission
   [Cstc2016jcyjA0314]
FX This work was supported by the NSFC (nos 11404329, 61504148 and
   51402291), the National High-tech R&D Program of China (863 Program, no.
   2015AA034801), 2014CB541606 (HF) from the National Key Basic Research
   Development Program ( 973 Program) of China, the CAS Western Light
   Program 2015, the Natural Science Foundation Project of CQ CSTC
   (Cstc2014jcyjjq50004), the Chongqing Research Program of Basic Research
   and Frontier Technology (no. Cstc2015jcyjA50018) and the Basic
   Scientific Research Program of Chongqing Science and Technology
   Commission (Cstc2016jcyjA0314).
CR Areshkin DA, 2007, NANO LETT, V7, P204, DOI 10.1021/nl062132h
   Burmeister JJ, 2005, BIOSENS BIOELECTRON, V20, P1772, DOI 10.1016/j.bios.2004.07.003
   Chi YW, 2016, NANO LETT, V16, P5719, DOI 10.1021/acs.nanolett.6b02401
   Dagar K, 2017, ENZYME MICROB TECH, V96, P177, DOI 10.1016/j.enzmictec.2016.10.014
   DeBacker D, 1997, AM J RESP CRIT CARE, V156, P1099, DOI 10.1164/ajrccm.156.4.9701048
   Evlashin S, 2014, CARBON, V70, P111, DOI 10.1016/j.carbon.2013.12.079
   Fowler JD, 2009, ACS NANO, V3, P301, DOI 10.1021/nn800593m
   Geim AK, 2007, NAT MATER, V6, P183, DOI 10.1038/nmat1849
   Geim AK, 2009, SCIENCE, V324, P1530, DOI 10.1126/science.1158877
   Harvey CJ, 2010, TOXICOL IN VITRO, V24, P1790, DOI 10.1016/j.tiv.2010.06.016
   Hernandez-Ibanez N, 2016, BIOSENS BIOELECTRON, V77, P1168, DOI 10.1016/j.bios.2015.11.005
   Hiramatsu M, 2004, APPL PHYS LETT, V84, P4708, DOI 10.1063/1.1762702
   Ion R, 2015, MAT SCI ENG C-MATER, V48, P118, DOI 10.1016/j.msec.2014.11.064
   Jia WZ, 2013, ANAL CHEM, V85, P6553, DOI 10.1021/ac401573r
   KASTENDIECK E, 1988, EUR J OBSTET GYN R B, V29, P61, DOI 10.1016/0028-2243(88)90166-9
   Kim J, 2014, ANALYST, V139, P1632, DOI 10.1039/c3an02359a
   Kuila T, 2011, BIOSENS BIOELECTRON, V26, P4637, DOI 10.1016/j.bios.2011.05.039
   Labroo P, 2013, BIOSENS BIOELECTRON, V41, P852, DOI 10.1016/j.bios.2012.08.024
   Lee S, 2014, J NANOSCI NANOTECHNO, V14, P9174, DOI 10.1166/jnn.2014.10106
   Liu YX, 2012, CHEM SOC REV, V41, P2283, DOI 10.1039/c1cs15270j
   Marzouk SAM, 1997, ANAL CHEM, V69, P2646, DOI 10.1021/ac970020s
   Patil AV, 2015, BIOANALYSIS, V7, P725, DOI 10.4155/bio.15.4
   Radoi A, 2013, J APPL ELECTROCHEM, V43, P985, DOI 10.1007/s10800-013-0594-6
   Rassaei L, 2014, ANAL BIOANAL CHEM, V406, P123, DOI 10.1007/s00216-013-7307-1
   Shao YY, 2010, ELECTROANAL, V22, P1027, DOI 10.1002/elan.200900571
   Stankovich S, 2006, NATURE, V442, P282, DOI 10.1038/nature04969
   Stoller MD, 2008, NANO LETT, V8, P3498, DOI 10.1021/nl802558y
   Takeuchi W, 2008, APPL PHYS LETT, V92, DOI 10.1063/1.2936850
   Wang HS, 2005, SENSORS-BASEL, V5, P266, DOI 10.3390/s5040266
   Yang J, 2015, RSC ADV, V5, P25609, DOI 10.1039/c5ra00871a
   Yao HF, 2011, BIOSENS BIOELECTRON, V26, P3290, DOI 10.1016/j.bios.2010.12.042
   Yen HF, 2015, CARBON, V82, P124, DOI 10.1016/j.carbon.2014.10.042
   Zen JM, 2004, ANAL CHEM, V76, P4251, DOI 10.1021/ac0495135
NR 33
TC 31
Z9 32
U1 4
U2 97
PU IOP PUBLISHING LTD
PI BRISTOL
PA TEMPLE CIRCUS, TEMPLE WAY, BRISTOL BS1 6BE, ENGLAND
SN 0957-4484
EI 1361-6528
J9 NANOTECHNOLOGY
JI Nanotechnology
PD AUG 4
PY 2017
VL 28
IS 31
AR 315501
DI 10.1088/1361-6528/aa78bc
PG 8
WC Nanoscience & Nanotechnology; Materials Science, Multidisciplinary;
   Physics, Applied
WE Science Citation Index Expanded (SCI-EXPANDED)
SC Science & Technology - Other Topics; Materials Science; Physics
GA FA5HT
UT WOS:000405474500001
PM 28604366
DA 2023-06-30
ER

PT J
AU Lupu, S
   Lete, C
   del Campo, FJ
AF Lupu, Stelian
   Lete, Cecilia
   Javier del Campo, Francisco
TI Dopamine Electroanalysis Using Electrochemical Biosensors Prepared by a
   Sinusoidal Voltages Method
SO ELECTROANALYSIS
LA English
DT Article
DE Amperometric biosensor; Sinusoidal voltages; Dopamine; Microelectrode
   arrays; Tyrosinase
ID CONDUCTING POLYMER; POLYPHENOL OXIDASE; TYROSINASE; ELECTRODES;
   IMMOBILIZATION; NANOPARTICLES; POLYPYRROLE; EPINEPHRINE; ENTRAPMENT;
   CATECHOL
AB A biocomposite material of tyrosinase and poly(3,4-ethylenedioxythiophene) was electrodeposited onto gold (Au) disk microelectrode arrays and Au interdigitated microband electrode arrays (IDEs) by using a combination of sinusoidal voltages and microgravimetric method to construct amperometric biosensors for dopamine (DA). The main advantage of this new strategy consists in a reliable enzyme immobilization and in additional information related to the electropolymerization process. The determination of DA was successfully achieved in pharmaceutical formulations. The best analytical performances, in terms of the lowest limit of detection of 6 x 10(-7)M DA and highest recovery and stability, were obtained for IDEs based biosensor.
C1 [Lupu, Stelian] Univ Politehn Bucuresti, Fac Appl Chem & Mat Sci, Dept Analyt Chem & Environm Engn, Bucharest 011061, Romania.
   [Lete, Cecilia] Acad Romana, Inst Phys Chem Ilie Murgulescu, Bucharest 060021, Romania.
   [Javier del Campo, Francisco] CSIC, CNM, IMB, Barcelona 08193, Spain.
C3 Polytechnic University of Bucharest; Romanian Academy of Sciences; Ilie
   Murgulescu Institute of Physical Chemistry; Consejo Superior de
   Investigaciones Cientificas (CSIC); CSIC - Centro Nacional de
   Microelectronica (CNM); CSIC - Instituto de Microelectronica de
   Barcelona (IMB-CNM)
RP Lupu, S (通讯作者)，Univ Politehn Bucuresti, Fac Appl Chem & Mat Sci, Dept Analyt Chem & Environm Engn, 1-7 Polizu St, Bucharest 011061, Romania.
EM stelianl@yahoo.com
RI lete, cecilia/M-5167-2014; Lupu, Stelian/C-6369-2008
OI lete, cecilia/0000-0002-9447-536X; 
FU Romanian National Authority for Scientific Research, CNCS-UEFISC-DI
   [PN-II-ID-PCE-2011-3-0271 (298/06.10.2011)]; Spanish Ministry of Economy
   and Competitivity (MINECO) through the DADDI2 Project
   [TEC2013-48506-C3-1]
FX This work was supported by a grant of the Romanian National Authority
   for Scientific Research, CNCS-UEFISC-DI, Project Number
   PN-II-ID-PCE-2011-3-0271 (298/06.10.2011). JdC acknowledges financial
   support from the Spanish Ministry of Economy and Competitivity (MINECO)
   through the DADDI2 Project (TEC2013-48506-C3-1).
CR Akyilmaz E, 2010, BIOELECTROCHEMISTRY, V78, P135, DOI 10.1016/j.bioelechem.2009.09.003
   Ameer Q, 2009, SENSOR ACTUAT B-CHEM, V140, P5, DOI 10.1016/j.snb.2009.03.056
   Apetrei IM, 2013, SENSOR ACTUAT B-CHEM, V178, P40, DOI 10.1016/j.snb.2012.12.064
   Ates M, 2013, MAT SCI ENG C-MATER, V33, P1853, DOI 10.1016/j.msec.2013.01.035
   Canbay E, 2014, ANAL BIOCHEM, V444, P8, DOI 10.1016/j.ab.2013.09.019
   Carrera V, 2007, J CHROMATOGR B, V847, P88, DOI 10.1016/j.jchromb.2006.09.032
   Caruso CS, 1999, ANAL LETT, V32, P39, DOI 10.1080/00032719908542597
   Cosnier S, 2001, J BIOCHEM BIOPH METH, V50, P65, DOI 10.1016/S0165-022X(01)00176-2
   Damier P, 1999, BRAIN, V122, P1437, DOI 10.1093/brain/122.8.1437
   Davies TJ, 2005, J ELECTROANAL CHEM, V585, P51, DOI 10.1016/j.jelechem.2005.07.021
   Decker H, 2000, TRENDS BIOCHEM SCI, V25, P392, DOI 10.1016/S0968-0004(00)01602-9
   FORZANI ES, 1995, J ELECTROANAL CHEM, V382, P33, DOI 10.1016/0022-0728(94)03640-O
   Jackowska K, 2013, ANAL BIOANAL CHEM, V405, P3753, DOI 10.1007/s00216-012-6578-2
   Janaky C, 2013, ANAL BIOANAL CHEM, V405, P3489, DOI 10.1007/s00216-013-6702-y
   Laczka O, 2008, ANAL CHEM, V80, P7239, DOI 10.1021/ac800643k
   Lin YH, 2011, CHEM COMMUN, V47, P1181, DOI 10.1039/c0cc03700a
   Lu LM, 2010, ANAL CHIM ACTA, V665, P146, DOI 10.1016/j.aca.2010.03.033
   Lupu S, 2013, SENSORS-BASEL, V13, P6759, DOI 10.3390/s130506759
   Lupu S, 2013, SENSOR ACTUAT B-CHEM, V181, P136, DOI 10.1016/j.snb.2013.01.060
   Lupu S, 2012, J ELECTROANAL CHEM, V687, P71, DOI 10.1016/j.jelechem.2012.09.035
   Lupu S, 2012, SYNTHETIC MET, V162, P193, DOI 10.1016/j.synthmet.2011.11.031
   Min K, 2009, TALANTA, V80, P1007, DOI 10.1016/j.talanta.2009.08.032
   Miscoria SA, 2005, ELECTROANAL, V17, P1578, DOI 10.1002/elan.200403257
   Nistor C, 1999, ANAL CHIM ACTA, V387, P309, DOI 10.1016/S0003-2670(99)00071-9
   Odaci D, 2008, ELECTROCHIM ACTA, V53, P4104, DOI 10.1016/j.electacta.2007.12.065
   Perry M, 2009, ANAL CHIM ACTA, V653, P1, DOI 10.1016/j.aca.2009.08.038
   Pumera M, 2007, SENSOR ACTUAT B-CHEM, V123, P1195, DOI 10.1016/j.snb.2006.11.016
   SAUERBREY G, 1959, Z PHYS, V155, P206, DOI 10.1007/BF01337937
   Shi BX, 2011, BIOSENS BIOELECTRON, V26, P2917, DOI 10.1016/j.bios.2010.11.037
   Sundfors F, 2002, ELECTROCHIM ACTA, V47, P2245, DOI 10.1016/S0013-4686(02)00063-4
   Teles FRR, 2008, MAT SCI ENG C-BIO S, V28, P1530, DOI 10.1016/j.msec.2008.04.010
   Tembe S, 2008, ANAL CHIM ACTA, V612, P212, DOI 10.1016/j.aca.2008.02.031
   Vedrine C, 2003, TALANTA, V59, P535, DOI 10.1016/S0039-9140(02)00540-4
   Wang J, 2004, ANAL CHEM, V76, P298, DOI 10.1021/ac035130f
   WIGHTMAN RM, 1988, ANAL CHEM, V60, pA769, DOI 10.1021/ac00164a001
   Zanardi C, 2013, ANAL BIOANAL CHEM, V405, P509, DOI 10.1007/s00216-012-6318-7
NR 36
TC 18
Z9 18
U1 1
U2 40
PU WILEY-V C H VERLAG GMBH
PI WEINHEIM
PA BOSCHSTRASSE 12, D-69469 WEINHEIM, GERMANY
SN 1040-0397
EI 1521-4109
J9 ELECTROANAL
JI Electroanalysis
PD JUL
PY 2015
VL 27
IS 7
BP 1649
EP 1659
DI 10.1002/elan.201400680
PG 11
WC Chemistry, Analytical; Electrochemistry
WE Science Citation Index Expanded (SCI-EXPANDED)
SC Chemistry; Electrochemistry
GA CM0ZI
UT WOS:000357408900015
DA 2023-06-30
ER

PT J
AU Yurttas, B
   Maral, M
   Erdem, A
   Ozyuzer, L
AF Yurttas, Betul
   Maral, Meltem
   Erdem, Arzum
   Ozyuzer, Lutfi
TI Development of single-use thin film electrodes based on Zn2SnO4 on
   In2O3: SnO2 substrates with their biosensing applications
SO MATERIALS TODAY COMMUNICATIONS
LA English
DT Article
DE Magnetron sputtering; Electrochemical biosensor; Thin film electrode;
   Dopamine detection
ID ASCORBIC-ACID; GRAPHENE OXIDE; ELECTROCHEMICAL DETECTION; QUANTUM DOTS;
   GOLD NANOPARTICLES; URIC-ACID; DOPAMINE; CHEMILUMINESCENCE; SENSOR;
   5-HYDROXYTRYPTAMINE
AB Dopamine (DA) has a significant impact on the emergence and treatment of certain diseases (e.g., Alzheimer's and Parkinson's diseases). Therefore, monitoring of DA is important, and using biosensors is a favorable option instead of time-consuming and expensive conventional methods. In biosensor manufacturing, thin films have become a rapidly emerging field. In this study, a non-enzymatic electrochemical biosensor based on thin film electrodes is developed for monitoring DA levels. The thin film electrodes (ZTO/ITO) are developed by deposition of Zn2SnO4 (ZTO) on In2O3:SnO2 (ITO) substrates by magnetron sputtering. 3-aminopropyltriethoxysilane (APTES) is used to modify the surface of these electrodes. Physical, optical, and structural properties of the electrodes are determined by applying surface profilometry, UV-VIS-NIR spectrophotometry, X-ray diffraction (XRD), and scanning electron microscopy (SEM) measurements. According to these measurements, it has been observed that the ZTO/ITO combination has a higher optical transmission value than the bare ITO, depending on the deposition time and the oxygen concentration used during ZTO deposition. In addition, the ITO thin film has a crystalline structure, while the ZTO thin film has an amorphous structure and both thin films have a good surface morphology. As electrochemical analysis, cyclic voltammetry (CV), electrochemical impedance spec-troscopy (EIS), and differential pulse voltammetry (DPV) measurements are performed. As a result of CV and EIS measurements, a remarkable change (63.54%) was observed after applying APTES modification onto the surface of ZTO/ITO electrode, and the ones obtained by DPV showed successful detection of DA by APTES modified ZTO/ITO. In addition, the experiments in the presence of interferences such as ascorbic acid (AA), uric acid (UA), bovine serum albumin (BSA), and fish sperm double-stranded DNA (fsDNA) show that the electrodes can be successfully applied for voltammetric determination of DA. The detection limit of DA was estimated to be 0.013 mu M in the range of DA between 0.1 and 1 mu M, and sensitivity was calculated and found to be 11.057 mu A mu g(-1) mL cm(-2), which means ZTO/ITO electrodes have a good sensitivity.
C1 [Yurttas, Betul] Izmir Inst Technol, Dept Biotechnol & Bioengn, TR-35430 Izmir, Turkey.
   [Yurttas, Betul; Ozyuzer, Lutfi] Teknoma Technol Mat Inc, IYTE Campus, TR-35430 Izmir, Turkey.
   [Maral, Meltem; Erdem, Arzum] Ege Univ, Fac Pharm, Analyt Chem Dept, TR-35100 Izmir, Turkey.
   [Ozyuzer, Lutfi] Izmir Inst Technol, Dept Phys, TR-35430 Izmir, Turkey.
C3 Izmir Institute of Technology; Izmir Institute of Technology; Ege
   University; Izmir Institute of Technology
RP Erdem, A (通讯作者)，Ege Univ, Fac Pharm, Analyt Chem Dept, TR-35100 Izmir, Turkey.; Ozyuzer, L (通讯作者)，Izmir Inst Technol, Dept Phys, TR-35430 Izmir, Turkey.
EM arzum.erdem@ege.edu.tr; ozyuzer@iyte.edu.tr
RI Erdem, Arzum/X-1925-2019
OI Erdem, Arzum/0000-0002-4375-8386
FU Turkish Academy of Sciences (TUEBA)
FX This article is based on the findings within the scope of master's
   thesis of Betuel Yurttas,. A.E. would like to express her gratitude to
   the Turkish Academy of Sciences (TUEBA) as a principal member for its
   partial support. The authors acknowledge Research and Application Center
   for Quantum Technologies (RACQUT) for the facilities of IZTECH they
   provided for this study.
CR Ali J., 2017, J BUILD ENG, V08, DOI [10.4172/2155-6210.1000235, DOI 10.4172/2155-6210.1000235]
   Alwarappan S, 2009, J PHYS CHEM C, V113, P8853, DOI 10.1021/jp9010313
   Arnfinnsdottir NB, 2020, SENSORS-BASEL, V20, DOI 10.3390/s20113163
   Ashton M.C, 2018, BIOL BASES PERSONALI, P107, DOI [10.1016/b978-0-12-809845-5.00005-6, DOI 10.1016/B978-0-12-809845-5.00005-6]
   Assadpour E, 2019, NANOCAP FOOD INDUSTR, V1, P1, DOI 10.1016/B978-0-12-815663-6.00001-X
   Barth VN, 2006, LIFE SCI, V78, P3007, DOI 10.1016/j.lfs.2005.11.031
   Bhalla N, 2016, ESSAYS BIOCHEM, V60, P1, DOI 10.1042/EBC20150001
   Boccafoschi F, 2018, WOODH PUBL SER BIOM, P305, DOI 10.1016/B978-0-08-100496-8.00016-0
   Breed M.D., 2012, ANIM BEHAV, P25, DOI [10.1016/B978-0-12-372581-3.00002-7, DOI 10.1016/B978-0-12-372581-3.00002-7]
   Camardese G, 2014, J PSYCHIATR RES, V51, P7, DOI 10.1016/j.jpsychires.2013.12.006
   Carrera V, 2007, J CHROMATOGR B, V847, P88, DOI 10.1016/j.jchromb.2006.09.032
   Ceylan Koydemir H., 2013, THIN FILM BIOSENS, DOI [10.1007/978-94-007-2592-8_8, DOI 10.1007/978-94-007-2592-8_8]
   Chen JL, 2011, ANAL CHEM, V83, P8787, DOI 10.1021/ac2023537
   Chen YS, 2009, DIAM RELAT MATER, V18, P516, DOI 10.1016/j.diamond.2008.10.022
   Chinnakutti KK, 2022, MATER TODAY CHEM, V25, DOI 10.1016/j.mtchem.2022.100957
   Choudhary M, 2016, ELECTROANAL, V28, P2565, DOI 10.1002/elan.201600238
   Cui R, 2012, ANAL CHEM, V84, P8932, DOI 10.1021/ac301835f
   CUMMINGS TE, 1978, ANAL CHEM, V50, P480, DOI 10.1021/ac50025a031
   De Benedetto GE, 2014, J PHARMACEUT BIOMED, V98, P266, DOI 10.1016/j.jpba.2014.05.039
   Demirhan Y, 2020, RENEW ENERG, V146, P1549, DOI 10.1016/j.renene.2019.07.038
   Ekmekcioglu M, 2021, VACUUM, V187, DOI 10.1016/j.vacuum.2021.110100
   Erdem A, 2007, TALANTA, V74, P318, DOI 10.1016/j.talanta.2007.10.012
   Erdem A, 2019, SENSOR ACTUAT B-CHEM, V288, P634, DOI 10.1016/j.snb.2019.03.008
   Fahlteich J, 2009, THIN SOLID FILMS, V517, P3075, DOI 10.1016/j.tsf.2008.11.089
   Fu XM, 2017, BIOSENS BIOELECTRON, V90, P61, DOI 10.1016/j.bios.2016.11.025
   Gibson TD, 1999, ANALUSIS, V27, P630, DOI 10.1051/analusis:1999270630
   Gong XH, 2020, J EXP NANOSCI, V15, P233, DOI 10.1080/17458080.2020.1757657
   Gonzalez-Salamo J, 2017, FOOD CHEM, V215, P362, DOI 10.1016/j.foodchem.2016.07.154
   Han S, 2015, TRANS ELECTR ELECTRO, V16, P62, DOI 10.4313/TEEM.2015.16.2.62
   Hareesha N, 2020, J SCI-ADV MATER DEV, V5, P502, DOI 10.1016/j.jsamd.2020.08.005
   Hassan MM, 2018, HANDBOOK OF ANTIMICROBIAL COATINGS, P321, DOI 10.1016/B978-0-12-811982-2.00016-0
   Heineman WR, 2006, BIOSENS BIOELECTRON, V21, P1403, DOI 10.1016/j.bios.2005.12.005
   Heo KC, 2014, MOL CRYST LIQ CRYST, V601, P57, DOI 10.1080/15421406.2014.940493
   Hu YG, 2005, J CHROMATOGR A, V1091, P194, DOI 10.1016/j.chroma.2005.07.078
   Huang JS, 2008, BIOSENS BIOELECTRON, V24, P632, DOI 10.1016/j.bios.2008.06.011
   Jacob J, 2020, CERAM INT, V46, P15013, DOI 10.1016/j.ceramint.2020.03.031
   Jadhavar A.A., 2015, ENG SCI INT RES J, V5, P126
   Jothi L, 2019, NON-THERMAL PLASMA TECHNOLOGY FOR POLYMERIC MATERIALS: APPLICATIONS IN COMPOSITES, NANOSTRUCTURED MATERIALS, AND BIOMEDICAL FIELDS, P409, DOI 10.1016/B978-0-12-813152-7.00015-9
   Kim BK, 2013, J ELECTROANAL CHEM, V708, P7, DOI 10.1016/j.jelechem.2013.09.001
   Kim DH, 2015, SUPERLATTICE MICROST, V83, P635, DOI 10.1016/j.spmi.2015.04.002
   Kim JI, 2011, APPL PHYS LETT, V99, DOI 10.1063/1.3643054
   Knorr DB, 2016, LANGMUIR, V32, P4370, DOI 10.1021/acs.langmuir.6b00531
   Koseoglu H, 2015, VACUUM, V120, P8, DOI 10.1016/j.vacuum.2015.06.027
   MA HL, 1995, THIN SOLID FILMS, V263, P105, DOI 10.1016/0040-6090(95)06554-7
   Mahato K, 2017, BIOSENS BIOELECTRON, V96, P246, DOI 10.1016/j.bios.2017.05.001
   Mathur S, 2009, SENSOR ACTUAT B-CHEM, V136, P432, DOI 10.1016/j.snb.2008.11.049
   Mehrotra Parikha, 2016, J Oral Biol Craniofac Res, V6, P153, DOI 10.1016/j.jobcr.2015.12.002
   Miller JN., 2010, STAT CHEMOMETRICS AN
   Moon JM, 2018, BIOSENS BIOELECTRON, V102, P540, DOI 10.1016/j.bios.2017.11.069
   Mylvaganam K., 2014, ANTIABRAS NANOCOATIN, P544, DOI [10.1016/B978-0-85709-211-3.00021-2, DOI 10.1016/B978-0-85709-211-3.00021-2]
   Nair-Roberts RG, 2008, NEUROSCIENCE, V152, P1024, DOI 10.1016/j.neuroscience.2008.01.046
   Namkung Sumin, 2017, [Korean Journal of Clinical Laboratory Science, 대한임상검사과학회지], V49, P220, DOI 10.15324/kjcls.2017.49.3.220
   Nichkova M, 2013, J NEUROCHEM, V125, P724, DOI 10.1111/jnc.12248
   Nor NM, 2022, ACS OMEGA, V7, P3823, DOI 10.1021/acsomega.1c07158
   Prepelita P, 2017, APPL SURF SCI, V424, P368, DOI 10.1016/j.apsusc.2017.02.106
   Pruna R., 2017, PROCEEDINGS, V1, P288, DOI [10.3390/proceedings1040288, DOI 10.3390/PROCEEDINGS1040288]
   Randviir EP, 2013, ANAL METHODS-UK, V5, P1098, DOI 10.1039/c3ay26476a
   Revathi C., 2019, ENZYMATIC NONENZYMAT, DOI [10.1016/B978-0-08-102577-2.00007-5, DOI 10.1016/B978-0-08-102577-2.00007-5]
   Sawkar RR, 2022, BIOSENSORS-BASEL, V12, DOI 10.3390/bios12100909
   Sivam T, 2021, COLLOID SURFACE A, V622, DOI 10.1016/j.colsurfa.2021.126667
   Tvarozek V, 1998, VACUUM, V50, P251, DOI 10.1016/S0042-207X(98)00050-5
   Vinothkumar V, 2021, COLLOID SURFACE A, V624, DOI 10.1016/j.colsurfa.2021.126849
   Wang GF, 2022, RSC ADV, V12, P23762, DOI 10.1039/d2ra03900a
   Wang ML, 2019, J ELECTROANAL CHEM, V832, P174, DOI 10.1016/j.jelechem.2018.10.057
   Winkler T, 2012, THIN SOLID FILMS, V520, P4669, DOI 10.1016/j.tsf.2011.10.122
   WOLFE N, 1990, J NEUROL NEUROSUR PS, V53, P915, DOI 10.1136/jnnp.53.10.915
   Wu D, 2016, BIOMED CHROMATOGR, V30, P1458, DOI 10.1002/bmc.3704
   Wu Q, 2017, CHEM SCI, V8, P3926, DOI 10.1039/c7sc00937b
   Xu JZ, 2001, ELECTROCHEM COMMUN, V3, P665, DOI 10.1016/S1388-2481(01)00245-4
   Yang J, 2012, NANOSCALE, V4, P4594, DOI 10.1039/c2nr30618b
   Yang L, 2014, SENSOR ACTUAT B-CHEM, V193, P166, DOI 10.1016/j.snb.2013.11.104
   Yang Z, 2020, ANAL CHIM ACTA, V1135, P73, DOI 10.1016/j.aca.2020.08.042
   Yilmaz N, 2017, ANAL BIOCHEM, V535, P56, DOI 10.1016/j.ab.2017.07.023
   Zaidi SA, 2018, SENSOR ACTUAT B-CHEM, V265, P488, DOI 10.1016/j.snb.2018.03.076
   Zhang HQ, 2014, ELECTROCHIM ACTA, V142, P125, DOI 10.1016/j.electacta.2014.07.094
   Zhao D, 2013, TALANTA, V107, P133, DOI 10.1016/j.talanta.2013.01.006
   Zheng Y, 2011, SENSOR ACTUAT B-CHEM, V156, P95, DOI 10.1016/j.snb.2011.03.077
   Zhu Q, 2017, SENSOR ACTUAT B-CHEM, V238, P1316, DOI 10.1016/j.snb.2016.09.116
NR 78
TC 0
Z9 0
U1 11
U2 11
PU ELSEVIER
PI AMSTERDAM
PA RADARWEG 29, 1043 NX AMSTERDAM, NETHERLANDS
EI 2352-4928
J9 MATER TODAY COMMUN
JI Mater. Today Commun.
PD DEC
PY 2022
VL 33
AR 104906
DI 10.1016/j.mtcomm.2022.104906
EA NOV 2022
PG 12
WC Materials Science, Multidisciplinary
WE Science Citation Index Expanded (SCI-EXPANDED)
SC Materials Science
GA 7N9JM
UT WOS:000907651900006
DA 2023-06-30
ER

PT J
AU Abedi, M
   Bathaie, SZ
   Mousavi, MF
AF Abedi, M.
   Bathaie, S. Z.
   Mousavi, M. F.
TI Interaction Between DNA and Some Salicylic Acid Derivatives and
   Characterization of Their DNA Targets
SO ELECTROANALYSIS
LA English
DT Article
DE Electrochemical biosensors; Nucleic acids; Drugs; Nanoparticles;
   Polymers
ID HYBRIDIZATION BIOSENSOR; ELECTROCHEMICAL BIOSENSORS; VOLTAMMETRIC
   DETERMINATION; SELECTIVE DETECTION; AQUEOUS-SOLUTION; POLYPYRROLE; DRUG;
   IMMOBILIZATION; ELECTRODE; DOPAMINE
AB A nanofiber polypyrrole (PPy) film was electrochemically deposited on a Pt electrode and used for immobilization of single-stranded DNA (ssDNA) and investigation of hybridization events. Then, the interaction of DNA with four salicylic acid (SA) derivatives was studied with electrochemical methods. The oxidation peak of guanine was decreased by increasing the concentrations of salicylic acid derivatives. The binding constants of these compounds with four different sequences of DNA including different percentages of guanine-cytosine and adenine-thymine bases were calculated and it was clarified that sequences with higher percentage of adenine-thymine bases have a higher binding constant in their interaction with SA derivatives.
C1 [Abedi, M.; Mousavi, M. F.] Tarbiat Modares Univ, Fac Sci, Dept Chem, Tehran, Iran.
   [Bathaie, S. Z.] Tarbiat Modares Univ, Fac Med Sci, Dept Clin Biochem, Tehran, Iran.
C3 Tarbiat Modares University; Tarbiat Modares University
RP Abedi, M (通讯作者)，Tarbiat Modares Univ, Fac Sci, Dept Chem, Tehran, Iran.
EM mehdi.abedi.a@gmail.com
RI Bathaie, S.Zahra/D-4165-2009; Mousavi, Mir F./D-3918-2009; Abedi,
   Mehdi/IRZ-5865-2023
OI Bathaie, S.Zahra/0000-0002-2529-045X; Mousavi, Mir
   F./0000-0001-7361-4298; Abedi, Mehdi/0000-0002-3405-511X
FU Tarbiat Modares University Research Council
FX The authors gratefully acknowledge the support of this work by the
   Tarbiat Modares University Research Council.
CR Ali SR, 2007, ANAL CHEM, V79, P2583, DOI 10.1021/ac062068o
   Bathaie SZ, 2010, SPECTROCHIM ACTA A, V77, P1077, DOI 10.1016/j.saa.2010.08.078
   Boo H, 2006, ANAL CHEM, V78, P617, DOI 10.1021/ac0508595
   Breimer MA, 2003, BIOSENS BIOELECTRON, V18, P1135, DOI 10.1016/S0956-5663(02)00248-8
   Brett AMO, 2000, ELECTROANAL, V12, P969, DOI 10.1002/1521-4109(200008)12:12<969::AID-ELAN969>3.0.CO;2-O
   Brett AMO, 1997, BIOELECTROCH BIOENER, V42, P111, DOI 10.1016/S0302-4598(96)05123-9
   Chaires JB, 1998, CURR OPIN STRUC BIOL, V8, P314, DOI 10.1016/S0959-440X(98)80064-X
   Chen JY, 2013, INT J ELECTROCHEM SC, V8, P3963
   Dogan-Topal B, 2011, TALANTA, V83, P780, DOI 10.1016/j.talanta.2010.10.049
   Elahi MY, 2011, ANAL BIOCHEM, V411, P176, DOI 10.1016/j.ab.2011.01.006
   Fernandez I, 2005, SURF COAT TECH, V191, P134, DOI 10.1016/j.surfcoat.2004.03.024
   Ghanbari K, 2008, BIOSENS BIOELECTRON, V23, P1825, DOI 10.1016/j.bios.2008.02.029
   Ibrahim MS, 2001, ANAL CHIM ACTA, V443, P63, DOI 10.1016/S0003-2670(01)01184-9
   Jiang XH, 2005, ANAL CHIM ACTA, V537, P145, DOI 10.1016/j.aca.2005.01.049
   Jiang XH, 2005, ANALYST, V130, P391, DOI 10.1039/b412967a
   Labuda J, 2010, PURE APPL CHEM, V82, P1161, DOI 10.1351/PAC-REP-09-08-16
   Lee SW, 2009, J AM CHEM SOC, V131, P671, DOI 10.1021/ja807059k
   Li N, 2005, BIOPHYS CHEM, V116, P199, DOI 10.1016/j.bpc.2005.04.009
   Li YF, 2000, ELECTROCHIM ACTA, V45, P1727, DOI 10.1016/S0013-4686(99)00392-8
   Malhotra BD, 2006, ANAL CHIM ACTA, V578, P59, DOI 10.1016/j.aca.2006.04.055
   Margolin Y, 2006, NAT CHEM BIOL, V2, P365, DOI 10.1038/nchembio796
   Mascini M, 2001, FRESEN J ANAL CHEM, V369, P15, DOI 10.1007/s002160000629
   Mehdinia A, 2008, ANAL BIOCHEM, V375, P331, DOI 10.1016/j.ab.2008.01.006
   Mello LD, 2006, BIOSENS BIOELECTRON, V21, P1374, DOI 10.1016/j.bios.2005.05.012
   Mirmoghtadaie L, 2013, MAT SCI ENG C-MATER, V33, P1753, DOI 10.1016/j.msec.2012.12.090
   Muti M, 2011, ELECTROANAL, V23, P272, DOI 10.1002/elan.201000425
   Neault JF, 1996, FEBS LETT, V382, P26, DOI 10.1016/0014-5793(96)00093-2
   Oliveira-Brett AM, 2004, ANAL BIOCHEM, V332, P321, DOI 10.1016/j.ab.2004.06.021
   Palecek E, 2002, TALANTA, V56, P809, DOI 10.1016/S0039-9140(01)00649-X
   Pournaghi-Azar MH, 2007, ELECTROANAL, V19, P466, DOI 10.1002/elan.200603746
   Ramanavicius A, 2006, ELECTROCHIM ACTA, V51, P6025, DOI 10.1016/j.electacta.2005.11.052
   STEENKEN S, 1989, CHEM REV, V89, P503, DOI 10.1021/cr00093a003
   Steenken S, 1997, J AM CHEM SOC, V119, P617, DOI 10.1021/ja962255b
   Tabernero L, 1996, NUCLEIC ACIDS RES, V24, P3458, DOI 10.1093/nar/24.17.3458
   Tichoniuk M, 2010, BIOSENS BIOELECTRON, V26, P1618, DOI 10.1016/j.bios.2010.08.030
   Wagenknecht HA, 2006, NAT PROD REP, V23, P973, DOI 10.1039/b504754b
   Wang J, 2006, BIOSENS BIOELECTRON, V21, P1887, DOI 10.1016/j.bios.2005.10.027
   Wang J, 1998, ANAL CHIM ACTA, V375, P197, DOI 10.1016/S0003-2670(98)00503-0
   Wang J, 1996, J AM CHEM SOC, V118, P7667, DOI 10.1021/ja9608050
   Wang LP, 2006, J PHARMACEUT BIOMED, V42, P625, DOI 10.1016/j.jpba.2006.05.017
   Yang WR, 2010, ANGEW CHEM INT EDIT, V49, P2114, DOI 10.1002/anie.200903463
   Zhang DD, 2010, BIOSENS BIOELECTRON, V25, P1088, DOI 10.1016/j.bios.2009.09.032
   Zhu Y, 2004, MICROSC MICROANAL, V10, P286, DOI 10.1017/S1431927604040127
   Zuo SH, 2009, BIOELECTROCHEMISTRY, V74, P223, DOI 10.1016/j.bioelechem.2008.09.004
NR 44
TC 7
Z9 7
U1 1
U2 22
PU WILEY-V C H VERLAG GMBH
PI WEINHEIM
PA POSTFACH 101161, 69451 WEINHEIM, GERMANY
SN 1040-0397
EI 1521-4109
J9 ELECTROANAL
JI Electroanalysis
PD NOV
PY 2013
VL 25
IS 11
BP 2547
EP 2556
DI 10.1002/elan.201300342
PG 10
WC Chemistry, Analytical; Electrochemistry
WE Science Citation Index Expanded (SCI-EXPANDED)
SC Chemistry; Electrochemistry
GA 295PU
UT WOS:000330128800016
DA 2023-06-30
ER

PT J
AU Zhuang, QF
   Wang, Y
   Ni, YN
AF Zhuang Qianfen
   Wang Yong
   Ni Yongnian
TI Electrochemical Sensor for the Detection of Riboflavin Based on
   Nanocomposite Film of Polydeoxyadenylic Acid/Reduced Graphene Oxide
SO CHEMICAL JOURNAL OF CHINESE UNIVERSITIES-CHINESE
LA Chinese
DT Article
DE Reduced graphene oxide; Riboflavin; Polydeoxyadenylic acid;
   Electrochemical sensor
ID FUNCTIONALIZED BIOSENSOR; CHEMICAL-REDUCTION; DNA; FABRICATION;
   NANOPARTICLES; ELECTRODE
AB A novel electrochemical sensor to detect riboflavin was constructed using 32-mer polydeoxyadenylic acid(A(32)) as an effective adhesive for binding with the hydrazine hydrate-reduced graphene oxide(RGO) and the gold(Au) electrode. The fabrication process of the sensor was characterized by cyclic voltammetry and electrochemical impedance spectroscopy, and its electrochemical behaviour was studied by cyclic voltammetry and differential pulse voltammetry. The experimental results showed that compared with the bare Au electrode and the A(32)/Au electrode, the RGO/A(32)/Au electrode displayed excellent electrochemical activity towards riboflavin, and the cathodic peak current increased linearly with the increasing concentration of riboflavin from 0. 025 mu mol/L to 2. 75 mu mol/L with a low detection limit of 15 nmol/L(S/N =3). The sensor possesses high sensitivity, strong anti-interference ability and good stability, and can be used for the analysis of riboflavin in human urine samples.
C1 [Zhuang Qianfen; Wang Yong; Ni Yongnian] Nanchang Univ, Dept Chem, Nanchang 330031, Peoples R China.
   [Ni Yongnian] Nanchang Univ, State Key Lab Food Sci & Technol, Nanchang 330047, Peoples R China.
C3 Nanchang University; Nanchang University
RP Ni, YN (通讯作者)，Nanchang Univ, Dept Chem, Nanchang 330031, Peoples R China.
EM ynni@ncu.edu.cn
FU National Natural Science Foundation of China [21305061]; Natural Science
   Foundation of Jiangxi Province, China [20151BAB213014, 20151BAB203021];
   Foundation of State Key Laboratory of Food Science and Technology of
   Nanchang University, China [SKLF-ZZA-201302]
FX Supported by the National Natural Science Foundation of China(No.
   21305061), the Natural Science Foundation of Jiangxi Province, China
   (Nos. 20151BAB213014, 20151BAB203021) and the Foundation of State Key
   Laboratory of Food Science and Technology of Nanchang University,
   China(No. SKLF-ZZA-201302).
CR An J, 2013, CHEM RES CHINESE U, V29, P798, DOI 10.1007/s40242-013-2436-9
   Aranda M, 2006, J CHROMATOGR A, V1131, P253, DOI 10.1016/j.chroma.2006.07.018
   Bishop AM, 2011, J CHROMATOGR B, V879, P1823, DOI 10.1016/j.jchromb.2011.04.032
   Caelen I, 2004, ANAL CHEM, V76, P137, DOI 10.1021/ac034876a
   Chang K, 2011, ACS NANO, V5, P4720, DOI 10.1021/nn200659w
   Chen Y, 2012, CHINESE J ANAL CHEM, V40, P1772, DOI 10.1016/S1872-2040(11)60583-5
   Chen ZX, 2013, CHEM J CHINESE U, V34, P2020, DOI 10.7503/cjcu20130517
   Dutta S, 2013, RSC ADV, V3, P21475, DOI 10.1039/c3ra44069a
   Ensafi AA, 2012, BIOSENS BIOELECTRON, V31, P376, DOI 10.1016/j.bios.2011.10.050
   Gastaldi G, 2000, J NUTR, V130, P2556, DOI 10.1093/jn/130.10.2556
   Geim AK, 2009, SCIENCE, V324, P1530, DOI 10.1126/science.1158877
   Huang GC, 2013, SMALL, V9, P3693, DOI 10.1002/smll.201300415
   Kumar DR, 2014, ANAL METHODS-UK, V6, P1011, DOI 10.1039/c3ay41810c
   Kundu A, 2013, ACS APPL MATER INTER, V5, P7392, DOI 10.1021/am4017208
   Lavanya N, 2013, ANALYST, V138, P2061, DOI 10.1039/c3an36754a
   Lawal AT, 2015, TALANTA, V131, P424, DOI 10.1016/j.talanta.2014.07.019
   Li JL, 2014, RSC ADV, V4, P9647, DOI 10.1039/c3ra46956e
   Li PP, 2013, LUMINESCENCE, V28, P910, DOI 10.1002/bio.2456
   Li Y, 2012, SENSOR ACTUAT B-CHEM, V174, P427, DOI 10.1016/j.snb.2012.06.061
   Liu JQ, 2015, ANAL CHIM ACTA, V859, P1, DOI 10.1016/j.aca.2014.07.031
   Liu JW, 2012, PHYS CHEM CHEM PHYS, V14, P10485, DOI 10.1039/c2cp41186e
   Marcano DC, 2010, ACS NANO, V4, P4806, DOI 10.1021/nn1006368
   Opdahl A, 2007, P NATL ACAD SCI USA, V104, P9, DOI 10.1073/pnas.0608568103
   Ping JF, 2015, BIOSENS BIOELECTRON, V64, P373, DOI 10.1016/j.bios.2014.08.090
   Sa ES, 2015, SENSOR ACTUAT B-CHEM, V209, P423, DOI 10.1016/j.snb.2014.11.136
   Some S, 2013, SCI REP-UK, V3, DOI 10.1038/srep01929
   Stankovich S, 2007, CARBON, V45, P1558, DOI 10.1016/j.carbon.2007.02.034
   Tang YT, 2014, CHEM SOC REV, V43, P518, DOI 10.1039/c3cs60264h
   Teller C, 2010, CURR OPIN BIOTECH, V21, P376, DOI 10.1016/j.copbio.2010.06.001
   Varghese N, 2009, CHEMPHYSCHEM, V10, P206, DOI 10.1002/cphc.200800459
   Wang HJ, 2013, CHEM RES CHINESE U, V29, P132, DOI 10.1007/s40242-013-2118-7
   Wang Y, 2015, J ELECTROANAL CHEM, V736, P47, DOI 10.1016/j.jelechem.2014.10.028
   Wang ZT, 2014, CHEM J CHINESE U, V35, P2410, DOI 10.7503/cjcu20140476
   Yan Y, 1997, CHEM J CHINESE U, V18, P877
   Zhang H, 2010, INT J ELECTROCHEM SC, V5, P295
NR 35
TC 1
Z9 3
U1 4
U2 67
PU HIGHER EDUCATION PRESS
PI BEIJING
PA CHAOYANG DIST, 4, HUIXINDONGJIE, FUSHENG BLDG, BEIJING 100029, PEOPLES R
   CHINA
SN 0251-0790
J9 CHEM J CHINESE U
JI Chem. J. Chin. Univ.-Chin.
PD SEP 10
PY 2015
VL 36
IS 9
BP 1674
EP 1680
DI 10.7503/cjcu20150184
PG 7
WC Chemistry, Multidisciplinary
WE Science Citation Index Expanded (SCI-EXPANDED)
SC Chemistry
GA CS2UF
UT WOS:000361926800004
DA 2023-06-30
ER

PT J
AU Wang, DL
   Xu, F
   Hu, JJ
   Lin, M
AF Wang, Donglei
   Xu, Fei
   Hu, Jiajie
   Lin, Meng
TI Phytic acid/graphene oxide nanocomposites modified electrode for
   electrochemical sensing of dopamine
SO MATERIALS SCIENCE & ENGINEERING C-MATERIALS FOR BIOLOGICAL APPLICATIONS
LA English
DT Article
DE Dopamine; Phytic acid; Nanocomposites; Graphene oxide; Electrochemical
   sensor
ID GLASSY-CARBON ELECTRODE; ASCORBIC-ACID; VOLTAMMETRIC DETERMINATION;
   PASTE ELECTRODE; URIC-ACID; COMPOSITES; BIOSENSOR; SENSOR; POLYPYRROLE;
   FABRICATION
AB An electrochemical sensor for determining dopamine was developed by modifying phytic acid/graphene oxide (PA/GO) nanocomposites onto a glassy carbon electrode (GCE). PA functionalized GO was prepared by an ultra-sonication method. Subsequently, the PA/GO nanocomposites were drop-casted on a glassy carbon substrate. The structural feature of the PA/GO modified GCE was confirmed by attenuated total reflection infrared (ATR-IR) spectroscopy. The proposed electrochemical sensor was applied to detect various concentrations of DA by differential pulse voltammetry (DPV). The PA/GO/GCE was considered to be highly sensitive to DA in the range of 0.05-10 mu M. In addition, the PA/GO/GCE demonstrated high electrochemical selectivity toward DA in the presence of ascorbic acid (AA) and uric acid (UA). The prepared electrochemical DA sensor was applied for detection of DA in dopamine hydrochloride injection and spiked samples of human urine with satisfactory results. (C) 2016 Elsevier B.V. All rights reserved.
C1 [Wang, Donglei; Xu, Fei; Hu, Jiajie; Lin, Meng] Shandong Univ, Sch Chem & Chem Engn, Key Lab Colloid & Interface Chem State, Educ Minist, Jinan 250100, Peoples R China.
C3 Shandong University
RP Lin, M (通讯作者)，Shandong Univ, Sch Chem & Chem Engn, Key Lab Colloid & Interface Chem State, Educ Minist, Jinan 250100, Peoples R China.
EM mlin@sdu.edu.cn
RI Jiajie, Hu/DMQ-8730-2022
FU Fundamental Research Funds of Shandong University [2015HW019]
FX This work was supported by the Fundamental Research Funds of Shandong
   University (2015HW019).
CR Bae SR, 2007, B KOREAN CHEM SOC, V28, P2363
   Beitollahi H, 2016, MAT SCI ENG C-MATER, V69, P128, DOI 10.1016/j.msec.2016.06.064
   Beitollahi H, 2015, MAT SCI ENG C-MATER, V57, P107, DOI 10.1016/j.msec.2015.07.034
   Beitollahi H, 2012, MAT SCI ENG C-MATER, V32, P375, DOI 10.1016/j.msec.2011.11.009
   Bora C, 2012, POLYMER, V53, P923, DOI 10.1016/j.polymer.2011.12.054
   Dai HX, 2016, CHEM ENG J, V299, P150, DOI 10.1016/j.cej.2016.04.083
   Gao LL, 2009, J ALLOY COMPD, V485, P789, DOI 10.1016/j.jallcom.2009.06.089
   Ghanbari K, 2015, ANAL BIOCHEM, V473, P53, DOI 10.1016/j.ab.2014.12.013
   Hyman SE, 2001, NAT REV NEUROSCI, V2, P695, DOI 10.1038/35094560
   Jo S, 2008, MICROCHEM J, V88, P1, DOI 10.1016/j.microc.2007.08.005
   Lin M, 2015, RSC ADV, V5, P9848, DOI 10.1039/c4ra14360d
   Liu RJ, 2012, SMALL, V8, P1398, DOI 10.1002/smll.201102298
   Molaakbari E, 2015, SENSOR ACTUAT B-CHEM, V208, P195, DOI 10.1016/j.snb.2014.10.130
   Molaakbari E, 2014, ANALYST, V139, P4356, DOI 10.1039/c4an00138a
   Nan HY, 2015, APPL SURF SCI, V355, P1215, DOI 10.1016/j.apsusc.2015.07.167
   Rand E, 2013, BIOSENS BIOELECTRON, V42, P434, DOI 10.1016/j.bios.2012.10.080
   Salamon J, 2015, BIOSENS BIOELECTRON, V64, P269, DOI 10.1016/j.bios.2014.08.085
   Si P, 2011, ANALYST, V136, P5134, DOI 10.1039/c1an15772h
   Sun W, 2013, ELECTROCHIM ACTA, V87, P317, DOI 10.1016/j.electacta.2012.09.050
   Thirumalraj B, 2016, J COLLOID INTERF SCI, V462, P375, DOI 10.1016/j.jcis.2015.10.009
   Wang K, 2014, SENSOR ACTUAT B-CHEM, V197, P292, DOI 10.1016/j.snb.2014.03.002
   Wang N, 2016, NANOSCI NANOTECH LET, V8, P581, DOI 10.1166/nnl.2016.2165
   Wang N, 2016, BIOSENS BIOELECTRON, V79, P320, DOI 10.1016/j.bios.2015.12.056
   Wang Y, 2016, MICROCHIM ACTA, V183, P1145, DOI 10.1007/s00604-016-1742-6
   Xie YL, 2015, J ELECTROANAL CHEM, V749, P26, DOI 10.1016/j.jelechem.2015.04.035
   Xu CH, 2011, J MATER CHEM, V21, P11253, DOI 10.1039/c1jm11275a
   Yang HF, 2004, J PHYS CHEM B, V108, P17412, DOI 10.1021/jp049739b
   Yang LZ, 2007, ELECTROCHEM COMMUN, V9, P1057, DOI 10.1016/j.elecom.2006.12.016
   Yang ZS, 2009, MICROCHIM ACTA, V165, P59, DOI 10.1007/s00604-008-0098-y
NR 29
TC 49
Z9 52
U1 7
U2 157
PU ELSEVIER SCIENCE BV
PI AMSTERDAM
PA PO BOX 211, 1000 AE AMSTERDAM, NETHERLANDS
SN 0928-4931
EI 1873-0191
J9 MAT SCI ENG C-MATER
JI Mater. Sci. Eng. C-Mater. Biol. Appl.
PD FEB 1
PY 2017
VL 71
BP 1086
EP 1089
DI 10.1016/j.msec.2016.11.023
PG 4
WC Materials Science, Biomaterials
WE Science Citation Index Expanded (SCI-EXPANDED)
SC Materials Science
GA EG3TI
UT WOS:000390967200126
PM 27987663
DA 2023-06-30
ER

PT J
AU Celiesiute, R
   Venckus, T
   Vaitekonis, S
   Pauliukaite, R
AF Celiesiute, Raimonda
   Venckus, Tautvydas
   Vaitekonis, Sarunas
   Pauliukaite, Rasa
TI Electrosynthesis and characterisation of poly(folic acid) films
SO ELECTROCHIMICA ACTA
LA English
DT Article
DE Folic acid; Electropolymerisation; Electrochemical impedance
   spectroscopy; Graphene composite
ID FOLIC-ACID; GRAPHENE OXIDE; ELECTROCHEMICAL SENSORS; CARBON NANOTUBES;
   CHITOSAN; FOLATE; DRUG; CONSTANTS; BIOSENSOR; VITAMINS
AB Electropolymerisation of folk acid (FA) was performed in different media in order to optimise the best conditions for the formation of a stable poly(folic acid) (PFA) film. Different substrates were also used for PFA deposition. The electrochemical stability of the PFA film was insufficient; therefore, graphene-chitosan (G-Chit) composite was deposited on the top of PFA film in order to prevent it from washing out of the electrode surface. A possible electropolymerisation mechanism was proposed.
   The obtained films were characterised microscopically and electrochemically applying atomic force microscopy (AFM) and electrochemical methods such as cyclic voltammetry (CV), square wave voltammetry (SWV) and electrochemical impedance spectroscopy (EIS) in different media. The best film was obtained when PFA was electrosynthesised from 0.1 mol L-1 KCl/HCl solution, pH 2.0, covered with G-Chit composite film. The best electrochemical behaviour of such electrode was in the same buffer solution. This electrode will be further applied to (bio)sensor construction. (C) 2014 Elsevier Ltd. All rights reserved.
C1 [Celiesiute, Raimonda; Venckus, Tautvydas; Vaitekonis, Sarunas; Pauliukaite, Rasa] Ctr Phys Sci & Technol, Dept Nanoengn, LT-02300 Vilnius, Lithuania.
C3 Center for Physical Sciences & Technology - Lithuania
RP Pauliukaite, R (通讯作者)，Ctr Phys Sci & Technol, Dept Nanoengn, Savanoriu Ave 231, LT-02300 Vilnius, Lithuania.
EM pauliukaite@ftmc.lt
RI Pauliukaite, Rasa/B-3859-2019
OI Pauliukaite, Rasa/0000-0002-7718-7921
FU European Social Fund [VP1-3.1-SMM-07-K-01-124]
FX This research is funded by the European Social Fund under the Global
   Grant measure, Project No. VP1-3.1-SMM-07-K-01-124.
CR Beitollahi H, 2013, MAT SCI ENG C-MATER, V33, P1078, DOI 10.1016/j.msec.2012.11.036
   Brownson DAC, 2012, CHEM SOC REV, V41, P6944, DOI 10.1039/c2cs35105f
   Bustos-Ramirez K, 2013, MATERIALS, V6, P911, DOI 10.3390/ma6030911
   Castillo JJ, 2013, ANALYST, V138, P1026, DOI 10.1039/c2an36121c
   Celiesiute R, 2014, ELECTROCHIM ACTA, V132, P265, DOI 10.1016/j.electacta.2014.03.137
   Celiesiute R, 2013, CHEMIJA, V24, P296
   Depan D, 2011, MAT SCI ENG C-MATER, V31, P1305, DOI 10.1016/j.msec.2011.04.010
   Elsabee MZ, 2013, MAT SCI ENG C-MATER, V33, P1819, DOI 10.1016/j.msec.2013.01.010
   Ferreiro-Vera C, 2013, ANALYST, V138, P2146, DOI 10.1039/c3an36394e
   Gan T, 2011, MICROCHIM ACTA, V175, P1, DOI 10.1007/s00604-011-0639-7
   Ghasemi J, 2005, J KOREAN CHEM SOC, V49, P269, DOI 10.5012/jkcs.2005.49.3.269
   He MF, 2012, J MOL LIQ, V173, P29, DOI 10.1016/j.molliq.2012.05.024
   Huang P, 2011, THERANOSTICS, V1, P240, DOI 10.7150/thno/v01p0240
   Indyk HE, 2011, INT DAIRY J, V21, P783, DOI 10.1016/j.idairyj.2011.03.013
   Komorsky-Lovric S, 2012, ELECTROCHIM ACTA, V69, P60, DOI 10.1016/j.electacta.2012.02.063
   Lund H., 2001, ORGANIC ELECTROCHEMI, P682
   Majidi MR, 2011, INT J POLYM ANAL CH, V16, P486, DOI 10.1080/1023666X.2011.600837
   Mirmoghtadaie L, 2013, MAT SCI ENG C-MATER, V33, P1753, DOI 10.1016/j.msec.2012.12.090
   Pal K, 2013, SOFT MATER, V11, P125, DOI 10.1080/1539445X.2011.586082
   Pauliukaite R, 2008, ELECTROANAL, V20, P1275, DOI 10.1002/elan.200804217
   Pauliukaite R, 2010, ANAL LETT, V43, P1588, DOI 10.1080/00032711003653791
   Pauliukaite R, 2009, ANAL CHEM, V81, P5364, DOI 10.1021/ac900464z
   Perez-Lopez B, 2012, MICROCHIM ACTA, V179, P1, DOI 10.1007/s00604-012-0871-9
   POE M, 1977, J BIOL CHEM, V252, P3724
   Prasad BB, 2010, BIOSENS BIOELECTRON, V25, P2140, DOI 10.1016/j.bios.2010.02.016
   Prasad BB, 2010, SENSOR ACTUAT B-CHEM, V146, P321, DOI 10.1016/j.snb.2010.02.025
   Pumera M, 2011, MATER TODAY, V14, P308, DOI 10.1016/S1369-7021(11)70160-2
   Ratinac KR, 2011, ELECTROANAL, V23, P803, DOI 10.1002/elan.201000545
   Shao YY, 2010, ELECTROANAL, V22, P1027, DOI 10.1002/elan.200900571
   Shen AJ, 2012, J BIOMED MATER RES A, V100A, P2499, DOI 10.1002/jbm.a.34148
   Unnikrishnan B, 2011, INT J ELECTROCHEM SC, V6, P3224
   Vinker S, 2013, AM J MANAG CARE, V19, pE100
   Wang XH, 2013, J APPL POLYM SCI, V128, P3289, DOI 10.1002/app.38497
   Wang ZH, 2013, COLLOID SURFACE B, V106, P60, DOI 10.1016/j.colsurfb.2013.01.032
   Yang HJ, 2011, J ELECTROANAL CHEM, V660, P2, DOI 10.1016/j.jelechem.2011.04.023
   Yu L, 2012, J POLYM SCI POL CHEM, V50, P4936, DOI 10.1002/pola.26324
   Zhang L, 2001, ANALYST, V126, P367, DOI 10.1039/b009415n
   Zhao K, 2012, J ELECTROANAL CHEM, V677, P105, DOI 10.1016/j.jelechem.2012.05.010
   Zhao SH, 2012, J FOOD SCI, V77, pC102, DOI 10.1111/j.1750-3841.2011.02449.x
NR 39
TC 7
Z9 7
U1 1
U2 21
PU PERGAMON-ELSEVIER SCIENCE LTD
PI OXFORD
PA THE BOULEVARD, LANGFORD LANE, KIDLINGTON, OXFORD OX5 1GB, ENGLAND
SN 0013-4686
EI 1873-3859
J9 ELECTROCHIM ACTA
JI Electrochim. Acta
PD AUG 20
PY 2014
VL 138
BP 62
EP 68
DI 10.1016/j.electacta.2014.06.103
PG 7
WC Electrochemistry
WE Science Citation Index Expanded (SCI-EXPANDED)
SC Electrochemistry
GA AO6LQ
UT WOS:000341464000009
DA 2023-06-30
ER

PT J
AU Verma, ML
   Rani, V
AF Verma, Madan L.
   Rani, Varsha
TI Biosensors for toxic metals, polychlorinated biphenyls, biological
   oxygen demand, endocrine disruptors, hormones, dioxin, phenolic and
   organophosphorus compounds: a review
SO ENVIRONMENTAL CHEMISTRY LETTERS
LA English
DT Review
DE Biosensor; Nanobiosensor; Pollutant; Environment; Detection;
   Selectivity; Sensitivity
ID ELECTROCHEMICAL BIOSENSORS; HEAVY-METALS; ENZYMATIC BIOSENSORS;
   HERBICIDE SIMAZINE; ALGAL BIOSENSOR; WATER; IMMUNOSENSOR; FOOD; ASSAY;
   NANOBIOSENSORS
AB The growing pollution by hazardous agents is a major concern due to pollutant transfer to water, air, soil and food. Since actual analytical methods are limited, there is a need for detectors that are more sensitive, more selective, faster and cheaper. For instance, advanced portable biosensors have better sensitivity compared to classical diagnostic devices. Here, we review ultrasensitive detection of pollutants by biosensors. In particular, nanobiosensors display remarkable nanomolar to picomolar detection of various pollutants including heavy metals, pesticides, endocrine disruptors, dioxin, biological oxygen demand and microbial pathogens.
C1 [Verma, Madan L.] Indian Inst Informat Technol, Sch Basic Sci, Dept Biotechnol, Una 177220, Himachal Prades, India.
   [Rani, Varsha] Shoolini Univ, Dept Biotechnol, Solan 173229, Himachal Prades, India.
C3 Shoolini University
RP Verma, ML (通讯作者)，Indian Inst Informat Technol, Sch Basic Sci, Dept Biotechnol, Una 177220, Himachal Prades, India.
EM madanverma@gmail.com
RI Rani, Varsha/GVU-7288-2022; Verma, Madan/H-1365-2011
OI Verma, Madan/0000-0002-8145-6549
FU Himachal Pradesh Council for Science, Technology & Environment
   (HIMCOSTE) [STC/F(8)-6/2019(RD 2019-20)-377]; Australian High Commission
   New Delhi [AAGS2020/82]
FX One of the authors (Dr Madan L. Verma) is grateful to Professor S
   Selvakumar, Director of Indian Institute of Information Technology Una,
   Himachal Pradesh, India, for providing the necessary facility to pursue
   the present work. The work reported here has been partial supported by
   grants from various agencies to Dr Madan L. Verma. We gratefully
   acknowledge the financial support from Himachal Pradesh Council for
   Science, Technology & Environment (HIMCOSTE Sanction Order: No.
   STC/F(8)-6/2019(R&D 2019-20)-377) and Australian High Commission New
   Delhi (Application No. AAGS2020/82), respectively.
CR Abdu N, 2017, ENVIRON CHEM LETT, V15, P65, DOI 10.1007/s10311-016-0587-x
   Alpat SK, 2007, SENSOR ACTUAT B-CHEM, V128, P273, DOI 10.1016/j.snb.2007.06.011
   Amine A, 2006, BIOSENS BIOELECTRON, V21, P1405, DOI 10.1016/j.bios.2005.07.012
   [Anonymous], 1994, PESTICIDE IND SALES
   Antunes RS, 2018, BIOSENSORS-BASEL, V8, DOI 10.3390/bios8020047
   Arduini F, 2006, ANAL CHIM ACTA, V580, P155, DOI 10.1016/j.aca.2006.07.052
   Badihi-Mossberg M, 2007, ELECTROANAL, V19, P2015, DOI 10.1002/elan.200703946
   Bahadir EB, 2015, BIOSENS BIOELECTRON, V68, P62, DOI 10.1016/j.bios.2014.12.054
   Barrocas PRG, 2008, BIOSSENSORES MONITOR, V16, P677
   Borji H, 2020, ENVIRON CHEM LETT, V18, P729, DOI 10.1007/s10311-020-00979-x
   Centi S, 2007, ANAL CHIM ACTA, V594, P9, DOI 10.1016/j.aca.2007.04.064
   Centi S, 2006, CHEM ANAL-WARSAW, V51, P963
   Chamundeeswari M, 2019, ENVIRON CHEM LETT, V17, P849, DOI 10.1007/s10311-018-00841-1
   Chee GJ, 2000, BIOSENS BIOELECTRON, V15, P371, DOI 10.1016/S0956-5663(00)00093-2
   Chee GJ, 1999, ANAL CHIM ACTA, V379, P185, DOI 10.1016/S0003-2670(98)00680-1
   Chen H, 2007, ELECTROCHEM COMMUN, V9, P2240, DOI 10.1016/j.elecom.2007.05.030
   Compagnone D, 2010, MICROCHIM ACTA, V170, P313, DOI 10.1007/s00604-010-0322-4
   De Benedetto GE, 2019, BIOSENSORS-BASEL, V9, DOI 10.3390/bios9010026
   DEFRANK JJ, 1993, CHEM-BIOL INTERACT, V87, P141, DOI 10.1016/0009-2797(93)90035-W
   Dhull V, 2013, BIOCHEM RES INT, V2013, DOI 10.1155/2013/731501
   Dubey S, 2018, ENVIRON CHEM LETT, V16, P1169, DOI 10.1007/s10311-018-0741-8
   Durrieu C, 2002, ECOTOX ENVIRON SAFE, V51, P206, DOI 10.1006/eesa.2001.2140
   Farre M, 2001, ANAL CHIM ACTA, V426, P155, DOI 10.1016/S0003-2670(00)00826-6
   Fernandez H, 2017, CHEMOSENSORS, V5, DOI 10.3390/chemosensors5030023
   Gavlasova P, 2008, INT BIODETER BIODEGR, V62, P304, DOI 10.1016/j.ibiod.2008.01.015
   Granek V, 2002, ENVIRON SCI TECHNOL, V36, P1574, DOI 10.1021/es015589w
   Hart JP, 2002, BIOSENS BIOELECTRON, V17, P389, DOI 10.1016/S0956-5663(01)00308-6
   Herschkovitz Y, 2000, J ELECTROANAL CHEM, V491, P182, DOI 10.1016/S0022-0728(00)00170-4
   Hondred JA, 2018, ACS APPL MATER INTER, V10, P11125, DOI 10.1021/acsami.7b19763
   Hwang E, 2019, BIOSENSORS-BASEL, V9, DOI 10.3390/bios9010042
   Ion A. C., 2010, U POLITEHN BUCHAREST, V38, P129
   Jain Y, 2010, INT C BIOM ENG ASS T
   Jouanneau S, 2014, WATER RES, V49, P62, DOI 10.1016/j.watres.2013.10.066
   Jyoti A, 2017, ENVIRON CHEM LETT, V15, P1, DOI 10.1007/s10311-016-0594-y
   Kalyani N, 2021, ENVIRON CHEM LETT, V19, P345, DOI 10.1007/s10311-020-01070-1
   Kara S, 2009, J CHEM TECHNOL BIOT, V84, P511, DOI 10.1002/jctb.2071
   Khadro B, 2008, SENSOR MATER, V20, P267
   Kim HS, 2018, ALGAL RES, V30, P149, DOI 10.1016/j.algal.2017.11.020
   Kurosawa S, 2005, ANALYST, V130, P1495, DOI 10.1039/b506151b
   Kuswandi B, 2019, ENVIRON CHEM LETT, V17, P975, DOI 10.1007/s10311-018-00853-x
   Kuswandi B, 2018, ENV CHEM SUSTAIN WOR, V14, P125, DOI 10.1007/978-3-319-76090-2_4
   Kwok NY, 2005, SENSOR ACTUAT B-CHEM, V110, P289, DOI 10.1016/j.snb.2005.02.007
   Lin SH, 2009, J ENVIRON MANAGE, V90, P1336, DOI 10.1016/j.jenvman.2008.09.003
   Campana AL, 2019, BIOSENSORS-BASEL, V9, DOI 10.3390/bios9010041
   Luong JHT, 2008, BIOTECHNOL ADV, V26, P492, DOI 10.1016/j.biotechadv.2008.05.007
   Malhotra S., 2017, INT J ADV RES INNOV, V3, P3639
   Malik LA, 2019, ENVIRON CHEM LETT, V17, P1495, DOI 10.1007/s10311-019-00891-z
   Mallat E, 2001, ANAL CHIM ACTA, V427, P165, DOI 10.1016/S0003-2670(00)01016-3
   Marrazza G, 1999, ANAL CHIM ACTA, V387, P297, DOI 10.1016/S0003-2670(99)00051-3
   Matejovsky L, 2018, BIOSENSORS-BASEL, V8, DOI 10.3390/bios8020051
   Mazhari BBZ, 2017, J NANOMATER, V2017, DOI 10.1155/2017/1352134
   Mishra GK, 2018, BIOSENSORS-BASEL, V8, DOI 10.3390/bios8020028
   Moorcroft MJ, 2001, TALANTA, V54, P785, DOI 10.1016/S0039-9140(01)00323-X
   Moraes NV., 2008, REV BRAS TOXICOL, V21, P1
   Mulchandani A, 2001, BIOSENS BIOELECTRON, V16, P225, DOI 10.1016/S0956-5663(01)00126-9
   Muller M, 2008, ENVIRON TOXICOL CHEM, V27, P1649, DOI [10.1897/07-519.1, 10.1897/07-519]
   Nakamura H, 2003, ANAL BIOANAL CHEM, V377, P446, DOI 10.1007/s00216-003-1947-5
   Nasiri N, 2019, BIOSENSORS-BASEL, V9, DOI 10.3390/bios9010043
   Nistor C, 2002, ANAL CHIM ACTA, V456, P3, DOI 10.1016/S0003-2670(01)01015-7
   Nomura Y, 1998, BIOSENS BIOELECTRON, V13, P1047, DOI 10.1016/S0956-5663(97)00077-8
   Philp JC, 2003, ANAL CHIM ACTA, V487, P61, DOI 10.1016/S0003-2670(03)00358-1
   Ponomareva ON, 2011, APPL BIOCHEM MICRO+, V47, P1, DOI 10.1134/S0003683811010108
   Power B, 2011, J APPL MICROBIOL, V110, P1351, DOI 10.1111/j.1365-2672.2011.04993.x
   Prasad R, 2017, FRONT MICROBIOL, V8, DOI 10.3389/fmicb.2017.01014
   Prasad R, 2016, WIRES NANOMED NANOBI, V8, P316, DOI 10.1002/wnan.1363
   Pribyl J, 2006, SENSOR ACTUAT B-CHEM, V113, P900, DOI 10.1016/j.snb.2005.03.077
   Ram Prasad, 2014, African Journal of Biotechnology, V13, P705
   Rani V, 2020, NANOSENSORS ENV APPL, P1
   Rathnayake I.V.N., 2009, WORLD ACAD SCI, V53, P1185
   Rodriguez-Mozaz S, 2005, TALANTA, V65, P291, DOI 10.1016/j.talanta.2004.07.006
   Rodriguez-Mozaz S, 2004, PURE APPL CHEM, V76, P723, DOI 10.1351/pac200476040723
   Rodriguez-Mozaz S, 2006, ANAL BIOANAL CHEM, V386, P1025, DOI 10.1007/s00216-006-0574-3
   Rogers KR, 2006, ANAL CHIM ACTA, V568, P222, DOI 10.1016/j.aca.2005.12.067
   Rogers KR, 1996, ENVIRON SCI TECHNOL, V30, pA486, DOI 10.1021/es962481l
   Salehi ASM, 2018, TOXICOL APPL PHARM, V345, P19, DOI 10.1016/j.taap.2018.02.016
   Samsonova JV, 2004, CHEMOSPHERE, V57, P975, DOI 10.1016/j.chemosphere.2004.07.028
   Saravanan A, 2021, ENVIRON CHEM LETT, V19, P189, DOI 10.1007/s10311-020-01072-z
   Sayago I, 2019, BIOSENSORS-BASEL, V9, DOI 10.3390/bios9010021
   Scognamiglio V, 2012, ANAL CHIM ACTA, V751, P161, DOI 10.1016/j.aca.2012.09.010
   Seifert M, 1999, ANAL CHIM ACTA, V386, P191, DOI 10.1016/S0003-2670(99)00044-6
   Cock LS, 2009, CHIL J AGR RES, V69, P270, DOI 10.4067/S0718-58392009000200017
   SHARPE M, 2003, J ENVIRON MONITOR, V5
   Shpigun LK, 2019, J ANAL METHODS CHEM, V2019, DOI 10.1155/2019/1572526
   Simonian AL, 2004, ELECTROANAL, V16, P1896, DOI 10.1002/elan.200403078
   Singh S, 2018, ENVIRON CHEM LETT, V16, P211, DOI 10.1007/s10311-017-0665-8
   Srivastava AK, 2018, ENVIRON CHEM LETT, V16, P161, DOI 10.1007/s10311-017-0674-7
   Srivastava NK, 2008, J HAZARD MATER, V151, P1, DOI 10.1016/j.jhazmat.2007.09.101
   Starodub NF, 2000, ANAL CHIM ACTA, V424, P37, DOI 10.1016/S0003-2670(00)01143-0
   Sticher P, 1997, APPL ENVIRON MICROB, V63, P4053, DOI 10.1128/AEM.63.10.4053-4060.1997
   Tayanc M, 2000, ENVIRON POLLUT, V107, P61, DOI 10.1016/S0269-7491(99)00131-1
   Tijani JO, 2016, ENVIRON CHEM LETT, V14, P27, DOI 10.1007/s10311-015-0537-z
   Tunesi MM, 2018, SENSOR ACTUAT B-CHEM, V260, P480, DOI 10.1016/j.snb.2018.01.084
   Velasco-Garcia MN, 2003, BIOSYST ENG, V84, P1, DOI 10.1016/S1537-5110(02)00236-2
   Verma M.L., 2017, NANOSCIENCE FOOD AGR, V24, P229
   Verma ML, 2020, INT J BIOL MACROMOL, V154, P390, DOI 10.1016/j.ijbiomac.2020.03.105
   Verma ML, 2020, ENVIRON CHEM LETT, V18, P315, DOI 10.1007/s10311-019-00942-5
   Verma ML, 2017, ENVIRON CHEM LETT, V15, P555, DOI 10.1007/s10311-017-0640-4
   Verma ML, 2010, BEATS 2010 P 2010 IN, P1
   Verma N, 2005, BIOMETALS, V18, P121, DOI 10.1007/s10534-004-5787-3
   Vismara C, 1997, B ENVIRON CONTAM TOX, V58, P582, DOI 10.1007/s001289900374
   Waring RH, 2005, MOL CELL ENDOCRINOL, V244, P2, DOI 10.1016/j.mce.2005.02.007
   Xu YF, 2005, BIOSENS BIOELECTRON, V20, P2061, DOI 10.1016/j.bios.2004.09.009
   Yulaev MF, 2001, SENSOR ACTUAT B-CHEM, V75, P129, DOI 10.1016/S0925-4005(01)00551-2
   Zhang YY, 2015, BIOSENS BIOELECTRON, V67, P287, DOI 10.1016/j.bios.2014.08.036
NR 104
TC 23
Z9 23
U1 12
U2 106
PU SPRINGER HEIDELBERG
PI HEIDELBERG
PA TIERGARTENSTRASSE 17, D-69121 HEIDELBERG, GERMANY
SN 1610-3653
EI 1610-3661
J9 ENVIRON CHEM LETT
JI Environ. Chem. Lett.
PD APR
PY 2021
VL 19
IS 2
BP 1657
EP 1666
DI 10.1007/s10311-020-01116-4
EA OCT 2020
PG 10
WC Chemistry, Multidisciplinary; Engineering, Environmental; Environmental
   Sciences
WE Science Citation Index Expanded (SCI-EXPANDED)
SC Chemistry; Engineering; Environmental Sciences & Ecology
GA RO1IS
UT WOS:000579685500001
DA 2023-06-30
ER

PT J
AU Arora, P
   Sindhu, A
   Kaur, H
   Dilbaghi, N
   Chaudhury, A
AF Arora, Pooja
   Sindhu, Annu
   Kaur, Harmanmeet
   Dilbaghi, Neeraj
   Chaudhury, Ashok
TI An overview of transducers as platform for the rapid detection of
   foodborne pathogens
SO APPLIED MICROBIOLOGY AND BIOTECHNOLOGY
LA English
DT Review
DE Biosensor; Food; Detection; Pathogen; Transducer
ID SURFACE-PLASMON RESONANCE; ESCHERICHIA-COLI O157-H7;
   STAPHYLOCOCCAL-ENTEROTOXIN-B; REAL-TIME DETECTION;
   LISTERIA-MONOCYTOGENES; ELECTROCHEMICAL DETECTION;
   SALMONELLA-ENTERITIDIS; ELECTRICAL MICROARRAYS; COLORIMETRIC DETECTION;
   PASTEURIZED MILK
AB The driving advent of portable, integrated biosensing ways for pathogen detection methods offers increased sensitivity and specificity over traditional microbiological techniques. The miniaturization and automation of integrated detection systems present a significant advantage for rapid, portable detection of foodborne microbes. In this review, we have highlighted current developments and directions in foodborne pathogen detection systems. Recent progress in the biosensor protocols toward the detection of specific microbes has been elaborated in detail. It also includes strategies and challenges for the implementation of a portable platform toward rapid foodborne sensing systems.
C1 [Arora, Pooja; Sindhu, Annu; Kaur, Harmanmeet; Dilbaghi, Neeraj; Chaudhury, Ashok] Guru Jambheshwar Univ Sci & Technol, Dept Bio & Nano Technol, Hisar 125001, Haryana, India.
C3 Guru Jambheshwar University of Science & Technology
RP Chaudhury, A (通讯作者)，Guru Jambheshwar Univ Sci & Technol, Dept Bio & Nano Technol, Hisar 125001, Haryana, India.
EM ashokchaudhury@hotmail.com
OI kaur, harmanmeet/0000-0002-3602-4456; Dilbaghi,
   Neeraj/0000-0002-3503-4206; chaudhury, ashok/0000-0002-0383-1497
FU Council of Scientific and Industrial Research (CSIR), Government of
   India
FX First author gratefully acknowledges the Council of Scientific and
   Industrial Research (CSIR), Government of India, for providing the
   Senior Research Fellowship.
CR Ackers ML, 2000, J INFECT DIS, V181, P1834, DOI 10.1086/315436
   Arora P, 2011, BIOSENS BIOELECTRON, V28, P1, DOI 10.1016/j.bios.2011.06.002
   Bai SL, 2010, APPL MICROBIOL BIOT, V86, P983, DOI 10.1007/s00253-009-2417-6
   Beran G. W., 1991, Dairy, Food and Environmental Sanitation, V11, P189
   Bhunia AK, 2010, ENCY IND BIOTECHNOLO, DOI [10.1002/9780470054581.eib158, DOI 10.1002/9780470054581.EIB158]
   Bierne H, 2007, MICROBES INFECT, V9, P1156, DOI 10.1016/j.micinf.2007.05.003
   Bokanyi R, 1990, POULTRY SCI, V69, P92
   Boltovets PM, 2004, J VIROL METHODS, V121, P101, DOI 10.1016/j.jviromet.2004.06.019
   Bruno JG, 2009, J FLUORESC, V19, P427, DOI 10.1007/s10895-008-0429-8
   Centers for Disease and Prevention, 2009, MMWR-MORBID MORTAL W, V58, P85
   Chavolla-Torres E, 2009, BIOSENS BIOELECTRON, V24, P3175
   Chen J, 2012, J APPL MICROBIOL, V112, P823, DOI 10.1111/j.1365-2672.2012.05240.x
   Chen SH, 2008, J MICROBIOL METH, V73, P7, DOI 10.1016/j.mimet.2008.01.004
   Dalton CB, 1997, NEW ENGL J MED, V336, P100, DOI 10.1056/NEJM199701093360204
   Daly SJ, 2000, J AGR FOOD CHEM, V48, P5097, DOI 10.1021/jf9911693
   DeMarco DR, 2002, J FOOD PROTECT, V65, P596, DOI 10.4315/0362-028X-65.4.596
   Dillon PP, 2003, BIOSENS BIOELECTRON, V18, P217, DOI 10.1016/S0956-5663(02)00182-3
   Doganay M, 2003, FEMS IMMUNOL MED MIC, V1485, P1
   DuPont HL, 2007, CLIN INFECT DIS, V45, P1353, DOI 10.1086/522662
   ELLINGTON AD, 1990, NATURE, V346, P818, DOI 10.1038/346818a0
   Elsholz B, 2006, ANAL CHEM, V78, P4794, DOI 10.1021/ac0600914
   Elsholz B, 2009, BIOSENS BIOELECTRON, V24, P1737, DOI 10.1016/j.bios.2008.09.003
   Ertl P, 2001, ANAL CHEM, V73, P4241, DOI 10.1021/ac010324l
   Farabullini F, 2007, BIOSENS BIOELECTRON, V22, P1544, DOI 10.1016/j.bios.2006.06.001
   Fitzpatick J, 2003, FOOD AGR IMMUNOL, V15, P55, DOI 10.1080/0954010031000138104
   FONTAINE RE, 1980, AM J EPIDEMIOL, V111, P247, DOI 10.1093/oxfordjournals.aje.a112892
   Fratamico PM, 1998, BIOTECHNOL TECH, V12, P571, DOI 10.1023/A:1008872002336
   Ghindilis AL, 2007, BIOSENS BIOELECTRON, V22, P1853, DOI 10.1016/j.bios.2006.06.024
   Gold L, 2010, PLOS ONE, V5, DOI 10.1371/journal.pone.0015004
   Gomara MJ, 2000, J IMMUNOL METHODS, V246, P13, DOI 10.1016/S0022-1759(00)00295-7
   Goto K, 2007, J MICROBIOL METH, V69, P93, DOI 10.1016/j.mimet.2006.12.009
   Graham DL, 2004, TRENDS BIOTECHNOL, V22, P455, DOI 10.1016/j.tibtech.2004.06.006
   Gronewold TMA, 2005, BIOSENS BIOELECTRON, V20, P2044, DOI 10.1016/j.bios.2004.09.007
   Guntupalli R., 2007, Sensing and Instrumentation for Food Quality and Safety, V1, P3, DOI 10.1007/s11694-006-9003-8
   Hamon M, 2006, NAT REV MICROBIOL, V4, P423, DOI 10.1038/nrmicro1413
   Herold S, 2004, INT J MED MICROBIOL, V294, P115, DOI 10.1016/j.ijmm.2004.06.023
   Hock B, 2002, BIOSENS BIOELECTRON, V17, P239, DOI 10.1016/S0956-5663(01)00267-6
   Huang S, 2009, BIOSENS BIOELECTRON, V24, P1730, DOI 10.1016/j.bios.2008.09.006
   Isaacs S, 2005, J FOOD PROTECT, V68, P191, DOI 10.4315/0362-028X-68.1.191
   Jianming YE, 2006, J FOOD SCI, V62, P1067, DOI [10.1111/j.1365-2621.1997.tb15039, DOI 10.1111/J.1365-2621.1997.TB15039]
   Jokerst JC, 2012, ANAL CHEM, V84, P2900, DOI 10.1021/ac203466y
   JONES FT, 1995, POULTRY SCI, V74, P753, DOI 10.3382/ps.0740753
   JONSSON U, 1991, BIOTECHNIQUES, V11, P620
   Jyoung JY, 2006, BIOSENS BIOELECTRON, V21, P2315, DOI 10.1016/j.bios.2005.10.015
   Karkkainen RM, 2011, INT J FOOD SCI TECH, V46, P445, DOI 10.1111/j.1365-2621.2010.02470.x
   Kang CD, 2006, ENZYME MICROB TECH, V39, P387, DOI 10.1016/j.enzmictec.2005.11.039
   Koubova V, 2001, SENSOR ACTUAT B-CHEM, V74, P100, DOI 10.1016/S0925-4005(00)00717-6
   LaGier MJ, 2007, MAR POLLUT BULL, V54, P757, DOI 10.1016/j.marpolbul.2006.12.017
   Laschi S, 2006, J ELECTROANAL CHEM, V593, P211, DOI 10.1016/j.jelechem.2006.04.015
   Layton MC, 1997, INFECT CONT HOSP EP, V18, P115
   Leonard P, 2004, BIOSENS BIOELECTRON, V19, P1331, DOI 10.1016/j.bios.2003.11.009
   Lin HC, 2003, BIOSENS BIOELECTRON, V18, P1479, DOI 10.1016/S0956-5663(03)00128-3
   Liu YL, 2008, ANAL BIOCHEM, V382, P77, DOI 10.1016/j.ab.2008.05.057
   Lodes MJ, 2007, PLOS ONE, V2, DOI 10.1371/journal.pone.0000924
   Louie AS, 1998, FIELD ANAL CHEM TECH, V2, P371, DOI 10.1002/(SICI)1520-6521(1998)2:6<371::AID-FACT7>3.0.CO;2-F
   Luzi E, 2003, TRAC-TREND ANAL CHEM, V22, P810, DOI 10.1016/S0165-9936(03)01208-1
   Maeng JS, 2012, J NANOSCI NANOTECHNO, V12, P5138, DOI 10.1166/jnn.2012.6369
   Mahony M, 1990, J PUBLIC HEALTH MED, V12, P19
   Mc Keague M, 2012, J NUCL ACIDS, V2012, DOI [10.1155/2012/748913, DOI 10.1155/2012/748913]
   McCartney SA, 2008, PLOS PATHOG, V4, DOI 10.1371/journal.ppat.1000108
   Medina MB, 2003, J RAPID METH AUT MIC, V11, P225, DOI 10.1111/j.1745-4581.2003.tb00042.x
   Minunni M, 2004, BIOSENS BIOELECTRON, V20, P1149, DOI 10.1016/j.bios.2004.03.037
   Muhammad-Tahir Z, 2003, IEEE SENS J, V3, P345, DOI 10.1109/JSEN.2003.815782
   Naimushin AN, 2002, BIOSENS BIOELECTRON, V17, P573, DOI 10.1016/S0956-5663(02)00014-3
   Naja G, 2010, APPL BIOCHEM BIOTECH, V162, P460, DOI 10.1007/s12010-009-8709-6
   O'Sullivan CK, 1999, BIOSENS BIOELECTRON, V14, P663, DOI 10.1016/S0956-5663(99)00040-8
   OGERT RA, 1992, ANAL BIOCHEM, V205, P306, DOI 10.1016/0003-2697(92)90440-I
   Ohk SH, 2010, J APPL MICROBIOL, V109, P808, DOI 10.1111/j.1365-2672.2010.04709.x
   Palchetti I, 2008, ANAL BIOANAL CHEM, V391, P455, DOI 10.1007/s00216-008-1876-4
   Pimenta MGR, 2010, INT C FOOD AGR APPL
   Pohlmann C, 2009, BIOSENS BIOELECTRON, V24, P2766, DOI 10.1016/j.bios.2009.01.042
   Potter ME, 1997, FOOD MICROBIOLOGY FU
   Quinn JG, 2001, BIA J, V1, P22
   Quinn JG, 1999, ANAL LETT, V32, P53
   Rangel JM, 2005, EMERG INFECT DIS, V11, P603, DOI 10.3201/eid1104.040739
   Rasooly A, 2001, J FOOD PROTECT, V64, P37, DOI 10.4315/0362-028X-64.1.37
   Ricciardi C, 2010, FOOD BIOPROCESS TECH, V3, P956, DOI 10.1007/s11947-010-0362-0
   RYAN CA, 1987, JAMA-J AM MED ASSOC, V258, P3269, DOI 10.1001/jama.258.22.3269
   Savran CA, 2004, ANAL CHEM, V76, P3194, DOI 10.1021/ac049859f
   Scarano S, 2010, BIOSENS BIOELECTRON, V25, P957, DOI 10.1016/j.bios.2009.08.039
   Schroeder CM, 2005, EMERG INFECT DIS, V11, P113, DOI 10.3201/eid1101.040401
   Shriver-Lake LC, 2003, J FOOD PROTECT, V66, P1851, DOI 10.4315/0362-028X-66.10.1851
   Silbert L, 2006, APPL ENVIRON MICROB, V72, P7339, DOI 10.1128/AEM.01324-06
   Skottrup P, 2007, J MICROBIOL METH, V68, P507, DOI 10.1016/j.mimet.2006.10.011
   SNOEYENBOS GH, 1969, AVIAN DIS, V13, P668, DOI 10.2307/1588541
   Stadtherr K, 2005, ANAL CHEM, V77, P3437, DOI 10.1021/ac0483421
   Stratis-Cullum DN, 2009, ARLTR5015 BACT SENS, P1
   Su YL, 2005, J COLLOID INTERF SCI, V284, P114, DOI 10.1016/j.jcis.2004.10.003
   Subramanian A, 2006, SENSOR ACTUAT B-CHEM, V114, P192, DOI 10.1016/j.snb.2005.04.030
   TUERK C, 1990, SCIENCE, V249, P505, DOI 10.1126/science.2200121
   Valadez AM, 2009, SENSORS-BASEL, V9, P5810, DOI 10.3390/s90705810
   Velusamy V, 2010, BIOTECHNOL ADV, V28, P232, DOI 10.1016/j.biotechadv.2009.12.004
   Waswa J, 2007, LWT-FOOD SCI TECHNOL, V40, P187, DOI 10.1016/j.lwt.2005.11.001
   Wu VCH, 2007, BIOSENS BIOELECTRON, V22, P2967, DOI 10.1016/j.bios.2006.12.016
   Yang LJ, 2004, ANAL CHEM, V76, P1107, DOI 10.1021/ac0352575
   Yu XB, 2006, ANALYST, V131, P745, DOI 10.1039/b517148b
   Zuehlke J, 2007, BASIC BIOTECHNOL J, V3, P14
NR 97
TC 23
Z9 39
U1 1
U2 152
PU SPRINGER
PI NEW YORK
PA 233 SPRING ST, NEW YORK, NY 10013 USA
SN 0175-7598
J9 APPL MICROBIOL BIOT
JI Appl. Microbiol. Biotechnol.
PD MAR
PY 2013
VL 97
IS 5
BP 1829
EP 1840
DI 10.1007/s00253-013-4692-5
PG 12
WC Biotechnology & Applied Microbiology
WE Science Citation Index Expanded (SCI-EXPANDED)
SC Biotechnology & Applied Microbiology
GA 088LS
UT WOS:000314836600003
PM 23329385
DA 2023-06-30
ER

PT J
AU Zhai, Q
   Cheng, W
AF Zhai, Q.
   Cheng, W.
TI Soft and stretchable electrochemical biosensors
SO MATERIALS TODAY NANO
LA English
DT Review
DE Soft; Stretchable; Electrochemical biosensors; Noninvasive and
   real-time; Wearable health monitoring; Cell monitoring
ID SHELL NANOWIRE NETWORK; BIOFUEL CELLS; CARBON NANOTUBES; URIC-ACID;
   MOUTHGUARD BIOSENSOR; WEARABLE ELECTRONICS; HIGHLY TRANSPARENT; SENSOR;
   GRAPHENE; FABRICATION
AB Soft and stretchable biosensors have recently gained considerable attention owing to their unique capability of seamless integration with the intrinsically soft and curvilinear biological tissues for wearable/implantable health monitoring remotely. In this review, we aim to focus on surveying the recent achievements in monitoring key biological health vital markers including glucose, lactate, and cationic ions by electrochemical means. First, we discuss the soft and stretchable electrochemical electrodes (namely working, counter, and reference electrodes) from the perspectives of materials and design strategies. Then, we cover viable detection methods and modalities used in soft and stretchable biosensing systems. This is followed by description of the exciting applications of soft electrochemical biosensing systems in non-intrusive personal healthcare monitoring and in real-time monitoring of cells and tissues. This review concludes by the discussion of the challenges, opportunities, and future perspectives of soft and stretchable electrochemical biosensors. (C) 2019 Elsevier Ltd. All rights reserved.
C1 [Zhai, Q.; Cheng, W.] Monash Univ, Dept Chem Engn, Clayton, Vic 3800, Australia.
   [Zhai, Q.; Cheng, W.] Monash Univ, New Horizon Res Ctr, Clayton, Vic 3800, Australia.
   [Cheng, W.] Melbourne Ctr Nanofabricat, Clayton, Vic 3800, Australia.
C3 Monash University; Monash University
RP Cheng, W (通讯作者)，Monash Univ, Dept Chem Engn, Clayton, Vic 3800, Australia.
EM wenlong.cheng@monash.edu
FU Australian Research Council (ARC) [DP170102208, DP180101715]
FX This work was financially supported by Australian Research Council (ARC)
   Discovery projects DP170102208 and DP180101715.
CR Abellan-Llobregat A, 2017, BIOSENS BIOELECTRON, V91, P885, DOI 10.1016/j.bios.2017.01.058
   Adams-McGavin RC, 2017, ELECTROCHIM ACTA, V242, P1, DOI 10.1016/j.electacta.2017.04.108
   Ahmed MU, 2014, CRIT REV BIOTECHNOL, V34, P180, DOI 10.3109/07388551.2013.778228
   Amine A, 2006, BIOSENS BIOELECTRON, V21, P1405, DOI 10.1016/j.bios.2005.07.012
   Amit M, 2019, MATER HORIZ, V6, P604, DOI 10.1039/c8mh01412d
   Bandodkar AJ, 2016, ELECTROANAL, V28, P1188, DOI 10.1002/elan.201600019
   Bandodkar AJ, 2016, NANO LETT, V16, P721, DOI 10.1021/acs.nanolett.5b04549
   Bandodkar AJ, 2015, ADV MATER, V27, P3060, DOI 10.1002/adma.201500768
   Bandodkar AJ, 2015, ANAL CHEM, V87, P394, DOI 10.1021/ac504300n
   Bandodkar AJ, 2014, TRENDS BIOTECHNOL, V32, P363, DOI 10.1016/j.tibtech.2014.04.005
   Bandodkar AJ, 2014, BIOSENS BIOELECTRON, V54, P603, DOI 10.1016/j.bios.2013.11.039
   Bard A. J., 2001, ELECTROCHEMICAL METH
   BARD AJ, 1980, ELECTROCHEMICAL METH
   Bariya M, 2018, NAT ELECTRON, V1, P160, DOI 10.1038/s41928-018-0043-y
   Benck JD, 2014, PLOS ONE, V9, DOI 10.1371/journal.pone.0107942
   Benight SJ, 2013, PROG POLYM SCI, V38, P1961, DOI 10.1016/j.progpolymsci.2013.08.001
   Chan YT, 2019, ANALYST, V144, P172, DOI 10.1039/c8an01637b
   Chen JC, 2005, SENSOR ACTUAT B-CHEM, V110, P364, DOI 10.1016/j.snb.2005.02.026
   Choi S, 2018, NAT NANOTECHNOL, V13, P1048, DOI 10.1038/s41565-018-0226-8
   Chung HJ, 2014, ADV HEALTHC MATER, V3, P59, DOI 10.1002/adhm.201300124
   Elgrishi N, 2018, J CHEM EDUC, V95, P197, DOI 10.1021/acs.jchemed.7b00361
   Emaminejad S, 2017, P NATL ACAD SCI USA, V114, P4625, DOI 10.1073/pnas.1701740114
   Fang YX, 2013, CHEM COMMUN, V49, P9526, DOI 10.1039/c3cc44735a
   Gabardo CM, 2013, ADV FUNCT MATER, V23, P3030, DOI 10.1002/adfm.201203220
   Gao W, 2016, NATURE, V529, P509, DOI 10.1038/nature16521
   Gong S, 2017, ADV ENERGY MATER, V7, DOI 10.1002/aenm.201700648
   Gong S, 2017, ADV ELECTRON MATER, V3, DOI 10.1002/aelm.201600314
   Gong S, 2016, ELECTROANAL, V28, P1298, DOI 10.1002/elan.201600081
   Gong S, 2015, ADV ELECTRON MATER, V1, DOI 10.1002/aelm.201400063
   Gong S, 2015, ACS APPL MATER INTER, V7, P19700, DOI 10.1021/acsami.5b05001
   Gong S, 2014, NAT COMMUN, V5, DOI 10.1038/ncomms4132
   Grieshaber D, 2008, SENSORS-BASEL, V8, P1400, DOI 10.3390/s8031400
   Guinovart T, 2014, ELECTROANAL, V26, P1345, DOI 10.1002/elan.201300558
   Han WX, 2017, ACS APPL MATER INTER, V9, P29526, DOI 10.1021/acsami.7b07990
   Heikenfeld J, 2018, LAB CHIP, V18, P217, DOI 10.1039/c7lc00914c
   Ho MD, 2017, ADV FUNCT MATER, V27, DOI 10.1002/adfm.201700845
   Hong SY, 2016, ADV MATER, V28, P930, DOI 10.1002/adma.201504659
   Hong S, 2015, ADV MATER, V27, P4744, DOI 10.1002/adma.201500917
   Imani S, 2016, NAT COMMUN, V7, DOI 10.1038/ncomms11650
   Jang H, 2016, ADV MATER, V28, P4184, DOI 10.1002/adma.201504245
   Jason NN, 2017, J MATER CHEM C, V5, P5845, DOI 10.1039/c7tc01169e
   Jayathilaka WADM, 2019, ADV MATER, V31, DOI 10.1002/adma.201805921
   Jeerapan I, 2018, J MATER CHEM B, V6, P3571, DOI 10.1039/c8tb00497h
   Jeerapan I, 2016, J MATER CHEM A, V4, P18342, DOI [10.1039/c6ta08358g, 10.1039/C6TA08358G]
   Jeong CK, 2015, ADV MATER, V27, P2866, DOI 10.1002/adma.201500367
   Jeong JW, 2013, ADV MATER, V25, P6839, DOI 10.1002/adma.201301921
   Jia WZ, 2013, ANAL CHEM, V85, P6553, DOI 10.1021/ac401573r
   Jia WZ, 2013, ANGEW CHEM INT EDIT, V52, P7233, DOI 10.1002/anie.201302922
   Jin ZH, 2017, ANAL CHEM, V89, P2032, DOI 10.1021/acs.analchem.6b04616
   Kassal P, 2015, ELECTROCHEM COMMUN, V56, P6, DOI 10.1016/j.elecom.2015.03.018
   Khan Y, 2016, ADV MATER, V28, P4373, DOI 10.1002/adma.201504366
   Kim BY, 2019, SENSOR ACTUAT B-CHEM, V283, P312, DOI 10.1016/j.snb.2018.12.045
   Kim DH, 2011, SCIENCE, V333, P838, DOI 10.1126/science.1206157
   Kim J, 2019, NAT BIOTECHNOL, V37, P389, DOI 10.1038/s41587-019-0045-y
   Kim J, 2018, ACCOUNTS CHEM RES, V51, P2820, DOI 10.1021/acs.accounts.8b00451
   Kim J, 2018, ADV SCI, V5, DOI 10.1002/advs.201800880
   Kim J, 2018, TALANTA, V177, P163, DOI 10.1016/j.talanta.2017.08.077
   Kim J, 2016, ACS SENSORS, V1, P1011, DOI 10.1021/acssensors.6b00356
   Kim J, 2015, BIOSENS BIOELECTRON, V74, P1061, DOI 10.1016/j.bios.2015.07.039
   Kim J, 2014, ANALYST, V139, P1632, DOI 10.1039/c3an02359a
   Labib M, 2016, CHEM REV, V116, P9001, DOI 10.1021/acs.chemrev.6b00220
   Lee H, 2016, ACS APPL MATER INTER, V8, P15449, DOI 10.1021/acsami.6b04364
   Lee HB, 2016, ADV MATER, V28, P3069, DOI 10.1002/adma.201505218
   Lee H, 2017, SCI ADV, V3, DOI 10.1126/sciadv.1601314
   Lee H, 2016, NAT NANOTECHNOL, V11, P566, DOI [10.1038/nnano.2016.38, 10.1038/NNANO.2016.38]
   Lee J, 2012, NANOSCALE, V4, P6408, DOI 10.1039/c2nr31254a
   Lee MS, 2013, NANO LETT, V13, P2814, DOI 10.1021/nl401070p
   Lee S, 2015, ADV FUNCT MATER, V25, P3114, DOI 10.1002/adfm.201500628
   Levental I, 2007, SOFT MATTER, V3, P299, DOI 10.1039/b610522j
   Li T, 2019, ACCOUNTS CHEM RES, V52, P288, DOI 10.1021/acs.accounts.8b00497
   Liu Y, 2018, SENSORS-BASEL, V18, DOI 10.3390/s18020645
   Liu YL, 2017, ANGEW CHEM INT EDIT, V56, P9454, DOI 10.1002/anie.201705215
   Liu YL, 2016, ANGEW CHEM INT EDIT, V55, P4537, DOI 10.1002/anie.201601276
   Lu NS, 2014, SOFT ROBOT, V1, P53, DOI 10.1089/soro.2013.0005
   Mehrotra Parikha, 2016, J Oral Biol Craniofac Res, V6, P153, DOI 10.1016/j.jobcr.2015.12.002
   Minami T, 2015, BIOSENS BIOELECTRON, V74, P45, DOI 10.1016/j.bios.2015.06.002
   Mishra RK, 2017, ACS SENSORS, V2, P553, DOI 10.1021/acssensors.7b00051
   Mohan AMV, 2017, ADV MATER TECHNOL-US, V2, DOI 10.1002/admt.201600284
   Moon GD, 2013, ADV MATER, V25, P2707, DOI 10.1002/adma.201300794
   Moon H, 2017, SCI REP-UK, V7, DOI 10.1038/srep41981
   Mukhopadhyay SC, 2015, IEEE SENS J, V15, P1321, DOI 10.1109/JSEN.2014.2370945
   Nyein HYY, 2016, ACS NANO, V10, P7216, DOI 10.1021/acsnano.6b04005
   Ogawa Y, 2015, BIOSENS BIOELECTRON, V74, P947, DOI 10.1016/j.bios.2015.07.063
   Oh SY, 2018, ACS APPL MATER INTER, V10, P13729, DOI 10.1021/acsami.8b03342
   Park SJ, 2016, ADV MATER TECHNOL-US, V1, DOI 10.1002/admt.201600053
   Parrilla M, 2016, ADV HEALTHC MATER, V5, P996, DOI 10.1002/adhm.201600092
   Peng B, 2008, NAT NANOTECHNOL, V3, P626, DOI 10.1038/nnano.2008.211
   Rahimi R, 2017, ACS APPL MATER INTER, V9, P9015, DOI 10.1021/acsami.6b16228
   Ronkainen NJ, 2010, CHEM SOC REV, V39, P1747, DOI 10.1039/b714449k
   Song JZ, 2014, NANO LETT, V14, P6298, DOI 10.1021/nl502647k
   Song M, 2013, ADV FUNCT MATER, V23, P4177, DOI 10.1002/adfm.201202646
   Song SP, 2008, TRAC-TREND ANAL CHEM, V27, P108, DOI 10.1016/j.trac.2007.12.004
   Strong V, 2012, ACS NANO, V6, P1395, DOI 10.1021/nn204200w
   Sun YM, 2015, BIOSENS BIOELECTRON, V68, P358, DOI 10.1016/j.bios.2015.01.017
   Tang Y, 2014, ACS NANO, V8, P5707, DOI 10.1021/nn502702a
   Tang Y, 2013, J MATER CHEM A, V1, P6723, DOI 10.1039/c3ta10969k
   Tang Y, 2013, ELECTROCHEM COMMUN, V27, P120, DOI 10.1016/j.elecom.2012.11.016
   Tricoli A, 2017, ADV FUNCT MATER, V27, DOI 10.1002/adfm.201605271
   Valdes-Ramirez G, 2014, ELECTROCHEM COMMUN, V47, P58, DOI 10.1016/j.elecom.2014.07.014
   Wang J, 2005, ANALYST, V130, P421, DOI 10.1039/b414248a
   Wang J, 2008, CHEM REV, V108, P814, DOI 10.1021/cr068123a
   Wang L, 2018, ADV FUNCT MATER, V28, DOI 10.1002/adfm.201804456
   Wang SQ, 2017, ANAL CHEM, V89, P10224, DOI 10.1021/acs.analchem.7b01560
   Wang Y, 2018, ACS NANO, V12, P9742, DOI 10.1021/acsnano.8b05019
   Wang Y, 2018, ACS NANO, V12, P8717, DOI 10.1021/acsnano.8b04748
   Wang Y, 2016, MATER HORIZ, V3, P208, DOI 10.1039/c5mh00284b
   Windmiller JR, 2013, ELECTROANAL, V25, P29, DOI 10.1002/elan.201200349
   Xiao F, 2012, ADV FUNCT MATER, V22, P2487, DOI 10.1002/adfm.201200191
   Xing HH, 2017, ANAL CHEM, V89, P3867, DOI 10.1021/acs.analchem.7b00246
   Xuan X, 2018, BIOSENS BIOELECTRON, V120, P160, DOI 10.1016/j.bios.2018.07.071
   Xuan X, 2018, BIOSENS BIOELECTRON, V109, P75, DOI 10.1016/j.bios.2018.02.054
   Yang L, 2014, ANAL CHEM, V86, P4657, DOI 10.1021/ac500029z
   Yang LQ, 2011, ACS APPL MATER INTER, V3, P4075, DOI 10.1021/am2009585
   Yang YB, 2017, ADV FUNCT MATER, V27, DOI 10.1002/adfm.201604096
   Yang YR, 2019, CHEM SOC REV, V48, P1465, DOI 10.1039/c7cs00730b
   Yao SS, 2015, ADV MATER, V27, P1480, DOI 10.1002/adma.201404446
   Yao Y, 2019, BIOSENS BIOELECTRON, V123, P178, DOI 10.1016/j.bios.2018.08.048
   Zan XL, 2013, BIOSENS BIOELECTRON, V49, P71, DOI 10.1016/j.bios.2013.05.006
   Zeng W, 2014, ADV MATER, V26, P5310, DOI 10.1002/adma.201400633
   Zhai QF, 2019, ACS APPL MATER INTER, V11, P9724, DOI 10.1021/acsami.8b19383
   Zhai QF, 2018, ANAL CHEM, V90, P13498, DOI 10.1021/acs.analchem.8b03423
   Zhai QF, 2017, ANAL CHEM, V89, P7788, DOI 10.1021/acs.analchem.7b01897
   Zhai QF, 2016, NANOSCALE, V8, P15303, DOI 10.1039/c6nr03608b
   Zhai QF, 2016, ANALYST, V141, P3985, DOI 10.1039/c6an00675b
   Zhai QF, 2016, ANAL CHEM, V88, P945, DOI 10.1021/acs.analchem.5b03685
   Zhang XW, 2018, ANAL CHEM, V90, P11780, DOI 10.1021/acs.analchem.8b02838
   Zhao SF, 2017, ACS APPL MATER INTER, V9, P12147, DOI 10.1021/acsami.6b13800
   Zhao X, 2018, ANAL CHEM, V90, P7158, DOI 10.1021/acs.analchem.8b01088
   Zhao YM, 2019, ANAL CHEM, V91, P6569, DOI 10.1021/acs.analchem.9b00152
   Zhu BW, 2019, CHEM SOC REV, V48, P1668, DOI 10.1039/c8cs00609a
   Zhu BW, 2016, ADV MATER, V28, P4250, DOI 10.1002/adma.201504276
   Zhu BW, 2014, SMALL, V10, P3625, DOI 10.1002/smll.201401207
   Zhu LD, 2007, BIOSENS BIOELECTRON, V23, P528, DOI 10.1016/j.bios.2007.07.002
   Zhu XF, 2018, ACS SENSORS, V3, P1135, DOI 10.1021/acssensors.8b00168
   Zhu XQ, 2017, ANAL CHEM, V89, P12108, DOI 10.1021/acs.analchem.7b02701
NR 135
TC 37
Z9 37
U1 12
U2 69
PU ELSEVIER
PI AMSTERDAM
PA RADARWEG 29, 1043 NX AMSTERDAM, NETHERLANDS
SN 2588-8420
J9 MATER TODAY NANO
JI Mater. Today Nano
PD AUG
PY 2019
VL 7
AR 100041
DI 10.1016/j.mtnano.2019.100041
PG 15
WC Nanoscience & Nanotechnology; Materials Science, Multidisciplinary
WE Science Citation Index Expanded (SCI-EXPANDED)
SC Science & Technology - Other Topics; Materials Science
GA PM1GF
UT WOS:000603556200003
DA 2023-06-30
ER

PT J
AU Dutta, K
   Bhattacharyay, D
   Mukherjee, A
   Setford, SJ
   Turner, APF
   Sarkar, P
AF Dutta, K.
   Bhattacharyay, D.
   Mukherjee, A.
   Setford, S. J.
   Turner, A. P. F.
   Sarkar, P.
TI Detection of pesticide by polymeric enzyme electrodes
SO ECOTOXICOLOGY AND ENVIRONMENTAL SAFETY
LA English
DT Article
DE microencapsulation; pesticide; polyacrylamide; potentiometry;
   screen-printed electrode; biosensor
ID MASS-SPECTROMETRY; BIOSENSOR; RESIDUES; WATER
AB Screen-printed electrodes (SPEs) containing immobilized acetylcholine esterase (AChE) enzyme were used for the electrochemical determination of organophosphorous (OP) and carbamate pesticides. The extent of AChE deactivation by the pesticide was determined in the presence of acetylcholine (AChCl) substrate. The unique nature of this approach lies in the enzyme immobilization procedure in which AChE was attached to the SPE by in situ bulk polymerization of acrylamide to ensure efficient adherence within the membrane with minimal losses in enzyme activity. Responses were observed for the pesticides Monocrotophos, Malathion, Metasystox and Lannate over the concentration range 0-10 ppb (mu g L-1). (C) 2007 Elsevier Inc. All rights reserved.
C1 [Dutta, K.; Sarkar, P.] Univ Calcutta, Dept Polymer Sci & Technol, Kolkata 700009, W Bengal, India.
   [Mukherjee, A.] Jadavpur Univ, Dept Chem Engn, Kolkata 700032, India.
   [Setford, S. J.; Turner, A. P. F.] Cranfield Univ, Cranfield Hlth, Silsoe MK45 4DT, Beds, England.
C3 University of Calcutta; Jadavpur University; Cranfield University
RP Sarkar, P (通讯作者)，Univ Calcutta, Dept Polymer Sci & Technol, 92 APC Rd, Kolkata 700009, W Bengal, India.
EM sarkarpriya@yahoo.com
RI Bhattacharyay, Dipankar/G-7893-2019; Bhattacharyay,
   Dipankar/ABH-1019-2020
OI Bhattacharyay, Dipankar/0000-0001-6880-2139; Bhattacharyay,
   Dipankar/0000-0001-6880-2139; Turner, Anthony/0000-0002-1815-9699;
   Dutta, Kakoli/0000-0002-0589-7975; Sarkar,
   Priyabrata/0000-0001-6062-7970
FU Wellcome Trust [064323] Funding Source: Medline
CR Albareda-Sirvent M, 2001, ANAL CHIM ACTA, V442, P35, DOI 10.1016/S0003-2670(01)01017-0
   Andreescu S, 2002, TALANTA, V57, P169, DOI 10.1016/S0039-9140(02)00017-6
   Corbett J.R., 1984, HERBICIDES INTERFERI, Vsecond
   DURAND G, 1991, J CHROMATOGR-BIOMED, V562, P507, DOI 10.1016/0378-4347(91)80603-A
   Eggins B. R., 1996, BIOSENSORS INTRO, DOI 10.1007/978-3-663-05664-5
   Gilliom RJ, 1999, ENVIRON SCI TECHNOL, V33, p164A, DOI 10.1021/es992770k
   Grosmanova Z, 2005, INT J ENVIRON AN CH, V85, P885, DOI 10.1080/03067310500191173
   Gyurcsanyi RE, 1999, ELECTROANAL, V11, P712, DOI 10.1002/(SICI)1521-4109(199907)11:10/11<712::AID-ELAN712>3.3.CO;2-A
   Jeannot R, 1999, ANALUSIS, V27, P271, DOI 10.1051/analusis:1999117
   Kok FN, 2002, BIOSENS BIOELECTRON, V17, P531, DOI 10.1016/S0956-5663(02)00009-X
   Kroger S, 1997, ANAL CHIM ACTA, V347, P9, DOI 10.1016/S0003-2670(96)00634-4
   LIU W, 1985, EUR J BIOCHEM, V151, P525, DOI 10.1111/j.1432-1033.1985.tb09134.x
   Nunes GS, 2004, ANAL CHIM ACTA, V523, P107, DOI 10.1016/j.aca.2004.03.100
   Sarkar P, 1999, FRESEN J ANAL CHEM, V364, P154, DOI 10.1007/s002160051315
   Schulze H, 2002, BIOSENS BIOELECTRON, V17, P1095, DOI 10.1016/S0956-5663(02)00104-5
   SHERMA J, 1993, ANAL CHEM, V65, pR40, DOI 10.1021/ac00060a004
   SILVANA A, 2002, ANAL CHIM ACTA, V464, P171
   Walker AE, 2000, J AM WATER RESOUR AS, V36, P67, DOI 10.1111/j.1752-1688.2000.tb04249.x
NR 18
TC 29
Z9 31
U1 0
U2 17
PU ACADEMIC PRESS INC ELSEVIER SCIENCE
PI SAN DIEGO
PA 525 B ST, STE 1900, SAN DIEGO, CA 92101-4495 USA
SN 0147-6513
EI 1090-2414
J9 ECOTOX ENVIRON SAFE
JI Ecotox. Environ. Safe.
PD MAR
PY 2008
VL 69
IS 3
BP 556
EP 561
DI 10.1016/j.ecoenv.2007.01.004
PG 6
WC Environmental Sciences; Toxicology
WE Science Citation Index Expanded (SCI-EXPANDED)
SC Environmental Sciences & Ecology; Toxicology
GA 284TM
UT WOS:000254728800027
PM 17328951
DA 2023-06-30
ER

PT J
AU Buyuksunetci, YT
   Anik, U
AF Buyuksunetci, Yudum Tepeli
   Anik, Ulku
TI Electro-Nano Diagnostic Platform Based on Antibody-Antigen Interaction:
   An Electrochemical Immunosensor for Influenza A Virus Detection
SO BIOSENSORS-BASEL
LA English
DT Article
DE influenza A virus; electrochemical immunosensor; multi-walled carbon
   nanotube gold-platinum hybrid nanomaterial
ID SENSITIVE DETECTION; GOLD NANOPARTICLES; UNITED-STATES; BIOSENSOR;
   HEMAGGLUTININ; ASSAY; QUANTITATION; PERFORMANCE; FEATURES; SENSOR
AB H1N1 is a kind of influenza A virus that causes serious health issues throughout the world. Its symptoms are more serious than seasonal flu and can sometimes be lethal. For this reason, rapid, accurate, and effective diagnostic tests are needed. In this study, an electrochemical immunosensor for the sensitive, selective, and practical detection of the H1N1 virus was developed. The sensor platform included multi-walled carbon nanotube gold-platinum (MWCNT-Au-Pt) hybrid nanomaterial and anti-hemagglutinin (anti-H1) monoclonal antibody. For the construction of this biosensor, a gold screen-printed electrode (AuSPE) was used as a transducer. Firstly, AuSPE was modified with MWCNT-Au-Pt hybrid nanomaterial via drop casting. Anti-H1 antibody was immobilized onto the electrode surface after the modification process with cysteamine was applied. Then, the effect of the interaction time with cysteamine for surface modification was investigated. Following that, the experimental parameters, such as the amount of hybrid nanomaterial and the concentration of anti-H1 were optimized. Under the optimized conditions, the analytical characteristics of the developed electrochemical immunosensor were investigated for the H1N1 virus by using electrochemical impedance spectroscopy. As a result, a linear range was obtained between 2.5-25.0 mu g/mL with a limit of the detection value of 3.54 mu g/mL. The relative standard deviation value for 20 mu g/mL of the H1N1 virus was also calculated and found as 0.45% (n = 3). In order to determine the selectivity of the developed anti-H1-based electrochemical influenza A immunosensor, the response of this system towards the H3N2 virus was investigated. The matrix effect was also investigated by using synthetic saliva supplemented with H1N1 virus.
C1 [Buyuksunetci, Yudum Tepeli; Anik, Ulku] Mugla Sitki Kocman Univ, Res Lab Ctr, Sensors Biosensors & Nanodiagnost Lab, TR-48000 Mugla, Turkiye.
   [Anik, Ulku] Mugla Sitki Kocman Univ, Fac Sci, Chem Dept, TR-48000 Mugla, Turkiye.
C3 Mugla Sitki Kocman University; Mugla Sitki Kocman University
RP Anik, U (通讯作者)，Mugla Sitki Kocman Univ, Res Lab Ctr, Sensors Biosensors & Nanodiagnost Lab, TR-48000 Mugla, Turkiye.; Anik, U (通讯作者)，Mugla Sitki Kocman Univ, Fac Sci, Chem Dept, TR-48000 Mugla, Turkiye.
EM ulkuanik@mu.edu.tr
OI Tepeli Buyuksunetci, Yudum/0000-0002-4717-7933
FU Scientific and technological research council of Turkey (TUBITAK)
   [2211-C]; Mugla Sitki Kocman University BAP Project department
   [19/081/18/1/2]
FX This research was funded by the scientific and technological research
   council of Turkey (TUBITAK) with the 2211-C priority areas PhD program
   scholarship and Mugla Sitki Kocman University BAP Project department
   with the project number of 19/081/18/1/2.
CR Al-zobaei MA, 2012, EAJBS A ENTOMOL, V4, P35
   Almunla M, 2021, ELECTROANAL, V33, P873, DOI 10.1002/elan.202060425
   Anik U, 2018, ANALYST, V143, P150, DOI [10.1039/c7an01537b, 10.1039/C7AN01537B]
   Anik U, 2016, ANAL CHEM, V88, P6151, DOI 10.1021/acs.analchem.6b01720
   Babakir-Mina M, 2009, ARCH VIROL, V154, P1349, DOI 10.1007/s00705-009-0438-1
   Boon HL, 2011, J OBSTET GYN INDIA, V61, P386, DOI 10.1007/s13224-011-0055-2
   Buyuksunetci YT, 2021, ANALYST, V147, P130, DOI 10.1039/d1an01718g
   Buyuksunetci YT, 2021, MICROCHIM ACTA, V188, DOI 10.1007/s00604-021-04989-6
   Chang YF, 2018, ANAL CHEM, V90, P1861, DOI 10.1021/acs.analchem.7b03934
   Chen L, 2015, EUR J MICROBIOL IMMU, V5, P236, DOI 10.1556/1886.2015.00046
   Dhanasekaran V, 2022, NAT COMMUN, V13, DOI 10.1038/s41467-022-29402-5
   Dharmatti R., 2014, J NANOMED RES, V1, P00002, DOI [10.15406/JNMR.2014.01.00002, DOI 10.15406/JNMR.2014.01.00002]
   Diltemiz SE, 2013, MAT SCI ENG C-MATER, V33, P824, DOI 10.1016/j.msec.2012.11.007
   Diouani MF, 2008, MAT SCI ENG C-BIO S, V28, P580, DOI 10.1016/j.msec.2007.10.043
   Fu YC, 2014, ANAL CHEM, V86, P1965, DOI 10.1021/ac402550f
   Garten RJ, 2009, SCIENCE, V325, P197, DOI 10.1126/science.1176225
   Grohskopf LA, 2021, MMWR RECOMM REP, V70, DOI 10.15585/mmwr.rr7005a1
   Hai WF, 2018, SENSOR ACTUAT B-CHEM, V260, P635, DOI 10.1016/j.snb.2018.01.081
   Hazelton B, 2015, INFLUENZA OTHER RESP, V9, P151, DOI 10.1111/irv.12303
   Herne TM, 1997, J AM CHEM SOC, V119, P8916, DOI 10.1021/ja9719586
   Hewa TMP, 2009, J VIROL METHODS, V162, P14, DOI 10.1016/j.jviromet.2009.07.001
   HUMMERS WS, 1958, J AM CHEM SOC, V80, P1339, DOI 10.1021/ja01539a017
   Kaji M, 2003, RESPIROLOGY, V8, P231, DOI 10.1046/j.1440-1843.2003.00457.x
   Kamikawa TL, 2010, BIOSENS BIOELECTRON, V26, P1346, DOI 10.1016/j.bios.2010.07.047
   Karimian P, 2020, PAK J MED HLTH SCI, V14, P1405
   Lamb Robert A., 1996, P605
   Luo XL, 2004, ANAL BIOCHEM, V334, P284, DOI 10.1016/j.ab.2004.07.005
   Mair CM, 2014, BBA-BIOMEMBRANES, V1838, P1153, DOI 10.1016/j.bbamem.2013.10.004
   Mitnaul LJ, 2000, J VIROL, V74, P6015, DOI 10.1128/JVI.74.13.6015-6020.2000
   Mo FY, 2019, FOOD CHEM, V292, P253, DOI 10.1016/j.foodchem.2019.04.034
   Nidzworski D, 2017, SCI REP-UK, V7, DOI 10.1038/s41598-017-15806-7
   Obenauer JC, 2006, SCIENCE, V311, P1576, DOI 10.1126/science.1121586
   Olsen SJ, 2021, MMWR-MORBID MORTAL W, V70, P1013, DOI 10.15585/mmwr.mm7029a1
   Olsen SJ, 2020, AM J TRANSPLANT, V20, P3681, DOI 10.1111/ajt.16381
   Oyama M, 2009, ELECTROCHIM ACTA, V54, P5042, DOI 10.1016/j.electacta.2008.12.055
   Pedersen JC, 2014, METHODS MOL BIOL, V1161, P11, DOI 10.1007/978-1-4939-0758-8_2
   Pitak-Arnnop P, 2010, CLIN ORAL INVEST, V14, P11, DOI 10.1007/s00784-009-0373-2
   Pytko-Polonczyk J, 2017, J PHYSIOL PHARMACOL, V68, P807
   Ravina, 2020, PROCESS BIOCHEM, V98, P262, DOI 10.1016/j.procbio.2020.09.016
[truncated: 3,042,578 more chars]
