# Supplementary material for: Hotspots and trends of electrochemical biosensor technology: a bibliometric analysis from 2003 to 2023
Source: RSC Adv. 2023 Oct 19;13(44):30704–17. doi: 10.1039/d3ra05889a (PMC10585615; doi:10.1039/d3ra05889a)
Supplement: RA-013-D3RA05889A-s001 [file RA-013-D3RA05889A-s001.zip › data-17.xlsx]

FN Clarivate Analytics Web of Science
VR 1.0
PT J
AU Wang, ZY
   Meng, YR
   Hu, JP
   Qiu, JG
   Zhang, CY
AF Wang, Zi-yue
   Meng, Ya-ru
   Hu, Jinping
   Qiu, Jian-Ge
   Zhang, Chun-yang
TI Development of a single-molecule biosensor with an ultra-low background
   for the simultaneous detection of multiple retroviral DNAs
SO JOURNAL OF MATERIALS CHEMISTRY B
LA English
DT Article
ID VIRUS TYPE-II; HTLV-I; ELECTROCHEMICAL DETECTION; PHOTOELECTROCHEMICAL
   BIOSENSOR; ULTRASENSITIVE DETECTION; SENSITIVE DETECTION; MICRORNA
   DETECTION; LABEL-FREE; AMPLIFICATION; QUANTITATION
AB Human T-cell lymphotropic virus type I and type II (HTLV-I and HTLV-II) are the two most prevalent subtypes of HTLVs, and they usually infect individuals asymptomatically and may induce various diseases. Herein, we develop a single-molecule biosensor with an ultra-low background for the simultaneous detection of multiple retroviral DNAs. This biosensor is constructed by immobilizing two types of signal probes (i.e., signal probes 1 and 2) onto the surface of magnetic beads (MBs) through specific biotin-streptavidin interactions. The presence of HTLV-I DNA and HTLV-II DNA will initiate the RNase H-assisted cyclic cleavage of signal probes, inducing the release of Cy3 and Cy5 fluorophores from the MBs. After magnetic separation, the Cy3 and Cy5 fluorophores can be directly quantified by single-molecule detection, with the Cy3 signal indicating HTLV-I DNA and the Cy5 signal indicating HTLV-II DNA. This biosensor enables the all-in-one and simultaneous detection of HTLV-I DNA and HTLV-II DNA under isothermal conditions, greatly simplifying the operation procedures and reducing the assay time. Due to the high amplification efficiency of RNase H-assisted target recycling, the ultra-low background resulting from magnetic separation, and the intrinsic high signal-to-noise ratio of single-molecule detection, this biosensor exhibits high sensitivity with a detection limit of 66.1 aM for HTLV-I DNA and 82.8 aM for HTLV-II DNA. Moreover, it can be applied for the discrimination of HTLV-positive cells from HTLV-negative cells, and even simultaneously quantify endogenous HTLV-I DNA and HTLV-II DNA at the single-cell level. Furthermore, this biosensor can be extended to detect other nucleotide molecules by rationally designing signal probes, providing a universal and powerful tool for clinical diagnosis and biomedical research.
C1 [Wang, Zi-yue; Meng, Ya-ru; Zhang, Chun-yang] Shandong Normal Univ, Coll Chem Chem Engn & Mat Sci, Jinan 250014, Peoples R China.
   [Hu, Jinping] Southeast Univ, Sch Chem & Chem Engn, Nanjing 211189, Peoples R China.
   [Qiu, Jian-Ge] Zhengzhou Univ, Acad Med Sci, Zhengzhou 450000, Henan, Peoples R China.
C3 Shandong Normal University; Southeast University - China; Zhengzhou
   University
RP Zhang, CY (通讯作者)，Shandong Normal Univ, Coll Chem Chem Engn & Mat Sci, Jinan 250014, Peoples R China.; Qiu, JG (通讯作者)，Zhengzhou Univ, Acad Med Sci, Zhengzhou 450000, Henan, Peoples R China.
EM jiangeqiu@zzu.edu.cn; cyzhang@sdnu.edu.cn
FU National Natural Science Foundation of China [21735003]; Award for Team
   Leader Program of Taishan Scholars of Shandong Province, China
FX This work was supported by the National Natural Science Foundation of
   China (Grant no. 21735003) and the Award for Team Leader Program of
   Taishan Scholars of Shandong Province, China.
CR Araujo A, 2004, ANN NEUROL, V56, P10, DOI 10.1002/ana.20126
   Bangham CRM, 2005, ONCOGENE, V24, P6035, DOI 10.1038/sj.onc.1208970
   Campuzano S, 2014, ANGEW CHEM INT EDIT, V53, P6168, DOI 10.1002/anie.201403270
   Cheng H, 2018, J MATER CHEM B, V6, P4638, DOI 10.1039/c8tb00758f
   Feuer G, 2005, ONCOGENE, V24, P5996, DOI 10.1038/sj.onc.1208971
   Gessner I, 2021, J MATER CHEM B, V9, P9, DOI 10.1039/d0tb02165b
   Hedberg ST, 2018, J VIROL METHODS, V260, P70, DOI 10.1016/j.jviromet.2018.07.003
   HJELLE B, 1992, LANCET, V339, P645, DOI 10.1016/0140-6736(92)90797-7
   HO DD, 1989, NEW ENGL J MED, V321, P1621, DOI 10.1056/NEJM198912143212401
   Hu Y, 2020, J MATER CHEM B, V8, P2250, DOI 10.1039/c9tb02861g
   Jia YJ, 2020, J MATER CHEM B, V8, P11074, DOI 10.1039/d0tb02315a
   KALYANARAMAN VS, 1982, SCIENCE, V218, P571, DOI 10.1126/science.6981847
   Lee TH, 2004, J CLIN VIROL, V31, P275, DOI 10.1016/j.jcv.2004.05.016
   Li B, 2015, BIOSENS BIOELECTRON, V72, P313, DOI 10.1016/j.bios.2015.05.034
   Li FY, 2015, ANAL CHEM, V87, P4806, DOI 10.1021/acs.analchem.5b00093
   Liu SF, 2015, CHEM COMMUN, V51, P176, DOI 10.1039/c4cc08140d
   Lizardi PM, 1998, NAT GENET, V19, P225, DOI 10.1038/898
   Ma F, 2016, ACCOUNTS CHEM RES, V49, P1722, DOI 10.1021/acs.accounts.6b00237
   Ma XY, 2019, J MATER CHEM B, V7, P2608, DOI 10.1039/c9tb00274j
   Mahieux R, 2009, PATHOL BIOL, V57, P161, DOI 10.1016/j.patbio.2008.02.015
   MANNS A, 1991, TRANSFUSION, V31, P67, DOI 10.1046/j.1537-2995.1991.31191096189.x
   Miotke L, 2014, ANAL CHEM, V86, P2618, DOI 10.1021/ac403843j
   Nam JM, 2003, SCIENCE, V301, P1884, DOI 10.1126/science.1088755
   Notomi T, 2000, NUCLEIC ACIDS RES, V28, DOI 10.1093/nar/28.12.e63
   OSAME M, 1986, LANCET, V1, P1031
   PFEIFER GP, 1989, SCIENCE, V246, P810, DOI 10.1126/science.2814502
   POIESZ BJ, 1980, P NATL ACAD SCI-BIOL, V77, P7415, DOI 10.1073/pnas.77.12.7415
   Shen QM, 2015, ANAL CHEM, V87, P4949, DOI 10.1021/acs.analchem.5b00679
   Shi XM, 2018, BIOSENS BIOELECTRON, V109, P190, DOI 10.1016/j.bios.2018.03.023
   Sun LP, 2014, ADV FUNCT MATER, V24, P6905, DOI 10.1002/adfm.201402191
   Takahashi H, 2018, SCI REP-UK, V8, DOI [10.1038/S41598-018-26132-X, 10.1038/s41598-018-26132-x]
   Tan E, 2005, ANAL CHEM, V77, P7984, DOI 10.1021/ac051364i
   TUKE PW, 1992, J VIROL METHODS, V40, P163, DOI 10.1016/0166-0934(92)90065-L
   Wang J, 2002, J AM CHEM SOC, V124, P4208, DOI 10.1021/ja0255709
   Wang J, 2020, J MATER CHEM B, V8, P5636, DOI 10.1039/d0tb00589d
   Waters A, 2011, J CLIN VIROL, V52, P38, DOI 10.1016/j.jcv.2011.05.022
   Wen JK, 2004, BIOSENS BIOELECTRON, V19, P685, DOI 10.1016/S0956-5663(03)00264-1
   Wu YF, 2015, NANOSCALE, V7, P1753, DOI 10.1039/c4nr05447d
   Xing C, 2020, J MATER CHEM B, V8, P10770, DOI 10.1039/d0tb02114h
   Yamagishi M, 2012, FRONT MICROBIOL, V3, DOI 10.3389/fmicb.2012.00334
   Yoshida M, 2010, P JPN ACAD B-PHYS, V86, P117, DOI 10.2183/pjab.86.117
   Zhang HG, 2019, J MATER CHEM B, V7, P157, DOI 10.1039/c8tb02096e
   Zhang XR, 2013, BIOSENS BIOELECTRON, V39, P338, DOI 10.1016/j.bios.2012.07.057
   Zhang XR, 2009, BIOSENS BIOELECTRON, V24, P2730, DOI 10.1016/j.bios.2008.12.032
   Zhou J, 2015, CHEM REV, V115, P11669, DOI 10.1021/acs.chemrev.5b00049
NR 45
TC 1
Z9 1
U1 18
U2 49
PU ROYAL SOC CHEMISTRY
PI CAMBRIDGE
PA THOMAS GRAHAM HOUSE, SCIENCE PARK, MILTON RD, CAMBRIDGE CB4 0WF, CAMBS,
   ENGLAND
SN 2050-750X
EI 2050-7518
J9 J MATER CHEM B
JI J. Mat. Chem. B
PD JUL 20
PY 2022
VL 10
IS 28
BP 5465
EP 5472
DI 10.1039/d2tb00969b
EA JUN 2022
PG 8
WC Materials Science, Biomaterials
WE Science Citation Index Expanded (SCI-EXPANDED)
SC Materials Science
GA 3B0MZ
UT WOS:000821462300001
PM 35788250
DA 2023-06-30
ER

PT J
AU Tonello, S
   Fapanni, T
   Bonaldo, S
   Giorgi, G
   Narduzzi, C
   Paccagnella, A
   Serpelloni, M
   Sardini, E
   Carrara, S
AF Tonello, Sarah
   Fapanni, Tiziano
   Bonaldo, Stefano
   Giorgi, Giada
   Narduzzi, Claudio
   Paccagnella, Alessandro
   Serpelloni, Mauro
   Sardini, Emilio
   Carrara, Sandro
TI Amperometric Measurements by a Novel Aerosol Jet Printed Flexible Sensor
   for Wearable Applications
SO IEEE TRANSACTIONS ON INSTRUMENTATION AND MEASUREMENT
LA English
DT Article
DE Electrodes; Ink; Printing; Monitoring; Microfluidics; Carbon;
   Biosensors; Amperometric measurements; electrochemical biosensor;
   flexible sensor; lactate monitoring; wearable device
ID CARBON ELECTRODES; LACTATE OXIDASE; PRUSSIAN BLUE; SWEAT; BIOSENSORS;
   GLUCOSE; SURFACE; TIME
AB the last years, increasing interest has been addressed on wearable devices for the continuous monitoring of biochemical profiles of patients and athletes. Among various markers, lactate represents one of the most interesting to deepen the knowledge on fatigue processes, in combination with traditional electromyographic features. In this work, we propose a new, low-cost, rapid, and flexible electrochemical amperometric lactate carbon biosensor fabricated by the novel technique of aerosol jet printing (AJP). The developed biosensors were combined with a paper-based microfluidic system and a chitosanbased stable functionalization to allow a long-term continuous monitoring of human daily activities. The sensor performances were evaluated by static and dynamic electrochemical tests in buffered media. The limit of detection is 11 +/- 2 mM for the static setup and of 15 +/- 6 mM for the dynamic setup, while sensitivity is 0.02 and 0.04 mu A/mM, respectively, with single sigma standard deviation lower than 8%. Increasing and decreasing concentration steps of lactate induces comparable response times below 30 s. These results obtained in vitro under controlled laboratory conditions represent a promising starting point to pursue with ex-vivo and in vivo validation for the future development of stand-alone wearable patches for noninvasive lactate measurements.
C1 [Tonello, Sarah; Bonaldo, Stefano; Giorgi, Giada; Narduzzi, Claudio; Paccagnella, Alessandro] Univ Padua, Dept Informat Engn, I-35131 Padua, Italy.
   [Tonello, Sarah; Carrara, Sandro] Ecole Polytech Fed Lausanne, Inst Microengn, Sch Engn, Integrated Circuits Lab, CH-2000 Neuchatel, Switzerland.
   [Fapanni, Tiziano; Serpelloni, Mauro; Sardini, Emilio] Univ Brescia, Dept Informat Engn, I-25123 Brescia, Italy.
C3 University of Padua; Swiss Federal Institutes of Technology Domain;
   Ecole Polytechnique Federale de Lausanne; University of Brescia
RP Tonello, S (通讯作者)，Univ Padua, Dept Informat Engn, I-35131 Padua, Italy.; Tonello, S (通讯作者)，Ecole Polytech Fed Lausanne, Inst Microengn, Sch Engn, Integrated Circuits Lab, CH-2000 Neuchatel, Switzerland.
EM sarah.tonello@unipd.it
RI bonaldo, stefano/U-3487-2019
OI bonaldo, stefano/0000-0003-0712-5036; Sardini,
   Emilio/0000-0001-8629-7316; FAPANNI, Tiziano/0000-0002-5164-6907;
   Carrara, Sandro/0000-0003-0404-7917; Serpelloni,
   Mauro/0000-0001-6497-5876; NARDUZZI, CLAUDIO/0000-0002-9021-2693;
   Paccagnella, Alessandro/0000-0002-6850-4286
FU Department of Information Engineering, University of Padua
FX This work was supported by the the Department of Information
   Engineering, University of Padua developed within the Networking Project
   "Smart WEArable Sensors for E-Health Applications (SWEASE)."
CR Aliakbarinodehi N, 2015, CHEM PAP, V69, P134, DOI 10.1515/chempap-2015-0004
   Amine A., 2019, AMPEROMETRY, P85
   Bellitti P, 2022, IEEE T INSTRUM MEAS, V71, DOI 10.1109/TIM.2022.3181941
   Boero C, 2011, IEEE T NANOBIOSCI, V10, P59, DOI 10.1109/TNB.2011.2138157
   Buono MJ, 2010, J PHYSIOL SCI, V60, P103, DOI 10.1007/s12576-009-0073-3
   Cantu E, 2021, IEEE SENS J, V21, P14407, DOI 10.1109/JSEN.2021.3059308
   Cooper CA, 2020, AT THE PLEASURE OF THE CROWN, P1
   Criscuolo F, 2021, SENSOR ACTUAT B-CHEM, V328, DOI 10.1016/j.snb.2020.129017
   Currano LJ, 2018, SCI REP-UK, V8, DOI 10.1038/s41598-018-33565-x
   Derbyshire PJ, 2012, J PHYSIOL SCI, V62, P429, DOI 10.1007/s12576-012-0213-z
   Di Novo NG, 2019, SENSORS-BASEL, V19, DOI 10.3390/s19081842
   Ding Y, 2008, J SOLID STATE ELECTR, V12, P553, DOI 10.1007/s10008-007-0342-0
   Dogan-Topal B, 2009, ELECTROANAL, V21, P2427, DOI 10.1002/elan.200904689
   Fapanni T, 2021, SENSORS-BASEL, V21, DOI 10.3390/s21237820
   Ghamouss F, 2006, ANAL CHIM ACTA, V570, P158, DOI 10.1016/j.aca.2006.04.022
   Gupta V.B., 2011, CHRON YOUNG SCI, V2, P21, DOI [10.4103/2229-5186.79345, DOI 10.4103/2229-5186.79345]
   He WY, 2019, SCI ADV, V5, DOI 10.1126/sciadv.aax0649
   Hirst NA, 2013, SENSOR ACTUAT B-CHEM, V186, P674, DOI 10.1016/j.snb.2013.06.090
   Jia WZ, 2013, ANAL CHEM, V85, P6553, DOI 10.1021/ac401573r
   Kai H, 2018, ANALYST, V143, P5545, DOI 10.1039/c8an00979a
   Khan S, 2015, IEEE SENS J, V15, P3164, DOI 10.1109/JSEN.2014.2375203
   Kuo PY, 2021, IEEE T INSTRUM MEAS, V70, DOI 10.1109/TIM.2021.3075036
   Laferriere P, 2011, IEEE T INSTRUM MEAS, V60, P3259, DOI 10.1109/TIM.2011.2164279
   Macca C, 2004, ANAL CHIM ACTA, V512, P183, DOI 10.1016/j.aca.2004.03.010
   Onor M, 2017, ANAL CHIM ACTA, V989, P80, DOI 10.1016/j.aca.2017.07.050
   Park J, 2006, IEEE T INSTRUM MEAS, V55, P1348, DOI 10.1109/TIM.2006.876396
   Paulsen J. A., 2012, PROC INT C LIGHTNING, P1
   Payne ME, 2019, SCI REP-UK, V9, DOI 10.1038/s41598-019-49689-7
   Poletti F, 2022, ADV FUNCT MATER, V32, DOI 10.1002/adfm.202107941
   Pribil MM, 2014, ANAL CHEM, V86, P5215, DOI 10.1021/ac501547u
   Rathee Kavita, 2016, Biochem Biophys Rep, V5, P35, DOI 10.1016/j.bbrep.2015.11.010
   SAHLIN K, 1986, ACTA PHYSIOL SCAND, V128, P83
   Sakharov DA, 2010, B EXP BIOL MED+, V150, P83, DOI 10.1007/s10517-010-1075-0
   Salve M, 2021, IEEE T INSTRUM MEAS, V70, DOI 10.1109/TIM.2020.3023211
   Sardini E, 2020, BIOSENSORS-BASEL, V10, DOI 10.3390/bios10110166
   Sato N, 2006, ANAL CHIM ACTA, V565, P250, DOI 10.1016/j.aca.2006.02.041
   SPRULES SD, 1995, ANAL CHIM ACTA, V304, P17, DOI 10.1016/0003-2670(94)00565-4
   Tang H, 2022, IEEE T INSTRUM MEAS, V71, DOI 10.1109/TIM.2022.3169751
   Teymourian H, 2020, ACS SENSORS, V5, P2679, DOI 10.1021/acssensors.0c01318
   Theofilidis G, 2018, SPORTS, V6, DOI 10.3390/sports6040153
   Todd J.J., 2014, BIOSCI HORIZ, V7, DOI [10.1093/biohorizons/hzu001, DOI 10.1093/biohorizons/hzu001]
   Tonello S, 2022, ELECTRONICS-SWITZ, V11, DOI 10.3390/electronics11050761
   Tonello S, 2021, IEEE INT SYM MED MEA, DOI 10.1109/MeMeA52024.2021.9478729
   WAGENMAKERS AJM, 1992, MED SPORT SCI, V34, P69
   Wu T, 2019, ADV MATER, V31, DOI 10.1002/adma.201805752
   Xuan X, 2021, ACS SENSORS, V6, P2763, DOI 10.1021/acssensors.1c01009
   Zamarayeva AM, 2020, APL MATER, V8, DOI 10.1063/5.0014836
NR 47
TC 0
Z9 0
U1 2
U2 2
PU IEEE-INST ELECTRICAL ELECTRONICS ENGINEERS INC
PI PISCATAWAY
PA 445 HOES LANE, PISCATAWAY, NJ 08855-4141 USA
SN 0018-9456
EI 1557-9662
J9 IEEE T INSTRUM MEAS
JI IEEE Trans. Instrum. Meas.
PY 2023
VL 72
AR 7500512
DI 10.1109/TIM.2022.3225014
PG 12
WC Engineering, Electrical & Electronic; Instruments & Instrumentation
WE Science Citation Index Expanded (SCI-EXPANDED)
SC Engineering; Instruments & Instrumentation
GA 7Z9JG
UT WOS:000915866600019
DA 2023-06-30
ER

PT J
AU Bai, LP
   Gu, CC
   Liu, JH
   Gai, PP
   Li, F
AF Bai, Lipeng
   Gu, Chengcheng
   Liu, Junhua
   Gai, Panpan
   Li, Feng
TI Photofuel cell-based self-powered biosensor for HER2 detection by
   integration of plasmonic-metal/conjugated molecule hybrids and
   electrochemical sandwich structure
SO BIOSENSORS & BIOELECTRONICS
LA English
DT Article
DE Photofuel cell; Self-powered biosensors; HER2; Localized surface plasmon
   resonance; Electrochemical sandwich structure
ID EARLY DISSEMINATION; AMPLIFICATION; ELECTROCATALYSIS; HETEROJUNCTION;
   PERFORMANCE; METASTASIS; CANCER
AB Human epidermal growth factor receptor 2 (HER2) has been regarded as the considerable biomarker of breast and gastric cancer. Thus, precise detection of HER2 is of significance for the early diagnosis and treatment. Here, a photofuel cell-based self-powered biosensor (PFC-SPB) was constructed for the ultrasensitive HER2 detection, which was composed of a plasmonic gold nanoparticles (Au NPs)/organic semiconductor hybrid photoanode and a cathode with biosensing strategy of electrochemical sandwich structure. The localized surface plasmon reso-nance effect of Au NPs can obviously enhance the separation efficiency of photo-generated electron/hole pair, which was beneficial to the sensitivity and stability of PFC-SPB. Meanwhile, the cathodic sandwich structure not only was used for the target recognition, but also can guarantee the enrichment of electroactive molecules (molybdophosphate). Consequently, with the open circuit voltage (EOCV) as the output signal, the PFC-SPB can achieve the HER2 detection in the range of 0.1-500 pg mL-1 with a low detection limit of 0.02 pg mL-1. Moreover, the as-proposed bioassay can be applied in cell lysate sample without any pretreatment, providing a promising and powerful tool early clinical diagnosis of cancer.
C1 [Bai, Lipeng; Gu, Chengcheng; Liu, Junhua; Gai, Panpan; Li, Feng] Qingdao Agr Univ, Coll Chem & Pharmaceut Sci, Qingdao 266109, Peoples R China.
C3 Qingdao Agricultural University
RP Gai, PP; Li, F (通讯作者)，Qingdao Agr Univ, Coll Chem & Pharmaceut Sci, Qingdao 266109, Peoples R China.
EM ppgai@qau.edu.cn; lifeng@qau.edu.cn
RI Gai, Panpan/AAA-4094-2022
FU National Natural Science Foundation of China; Shandong Provincial
   Natural Science Foundation; Shandong Province Higher Educational Program
   for Young Innovation Talents; Special Foundation for Taishan Scholar of
   Shandong Province;  [22076090];  [ZR2020ZD37];  [tsqn202103093]
FX Acknowledgment We gratefully appreciate the financial support from the
   National Natural Science Foundation of China (22076090) , Shandong
   Provincial Natural Science Foundation (ZR2020ZD37) , Shandong Province
   Higher Educational Program for Young Innovation Talents, and the Special
   Foundation for Taishan Scholar of Shandong Province (tsqn202103093) .
CR Akhavan O, 2015, CARBON, V81, P158, DOI 10.1016/j.carbon.2014.09.044
   Asano T., 2021, IMMUNOTHERAPY-UK, V40, P255
   Chai YL, 2019, MICROCHIM ACTA, V186, DOI 10.1007/s00604-019-3412-y
   Chen GJ, 2021, ANAL CHEM, V93, P6881, DOI 10.1021/acs.analchem.1c01217
   Chen YZ, 2020, ANAL CHEM, V92, P5855, DOI 10.1021/acs.analchem.9b05509
   Chen YX, 2020, CHEM COMMUN, V56, P10034, DOI 10.1039/d0cc03745a
   Deng W, 2021, ADV MATER, V33, DOI 10.1002/adma.202005915
   Fratini S, 2020, NAT MATER, V19, P491, DOI 10.1038/s41563-020-0647-2
   Gao Y, 2022, ANAL CHEM, V94, P4859, DOI 10.1021/acs.analchem.2c00283
   Gu CC, 2021, BIOSENS BIOELECTRON, V176, DOI 10.1016/j.bios.2020.112907
   Guerrero-Esteban T, 2021, SENSOR ACTUAT B-CHEM, V343, DOI 10.1016/j.snb.2021.130096
   Guo XX, 2019, BIOSENS BIOELECTRON, V139, DOI 10.1016/j.bios.2019.05.017
   Harper KL, 2016, NATURE, V540, P588, DOI 10.1038/nature20609
   Hosseini H, 2016, NATURE, V540, P552, DOI 10.1038/nature20785
   Hu LS, 2017, ANAL CHEM, V89, P2547, DOI 10.1021/acs.analchem.6b04756
   Hu XL, 2020, ADV FUNCT MATER, V30, DOI 10.1002/adfm.201907906
   Ishizawa S, 2022, CHEM SCI, V13, P1780, DOI 10.1039/d1sc05204g
   Jensen K, 2017, MODERN PATHOL, V30, P180, DOI 10.1038/modpathol.2016.176
   Kao KJ, 2015, BIOSENS BIOELECTRON, V69, P272, DOI 10.1016/j.bios.2015.03.003
   Killock D, 2022, NAT REV CLIN ONCOL, V19, P150, DOI 10.1038/s41571-021-00594-x
   Li BT, 2016, J CLIN ONCOL, V34, DOI 10.1200/JCO.2016.34.15_supll.e20666
   Li HY, 2017, ANAL CHEM, V89, P8620, DOI 10.1021/acs.analchem.7b00807
   Li J, 2020, ANAL CHEM, V92, P8607, DOI 10.1021/acs.analchem.0c01831
   Li XQ, 2018, ANAL CHEM, V90, P4764, DOI 10.1021/acs.analchem.8b00023
   Lou Q, 2021, ADV ENERGY MATER, V11, DOI 10.1002/aenm.202101416
   Luo JJ, 2021, MICROCHIM ACTA, V188, DOI 10.1007/s00604-021-04829-7
   Luo JJ, 2019, ANAL BIOANAL CHEM, V411, P6889, DOI 10.1007/s00216-019-02060-1
   Mahlknecht G, 2013, P NATL ACAD SCI USA, V110, P8170, DOI 10.1073/pnas.1302594110
   Malecka K, 2019, ANAL CHIM ACTA, V1077, P140, DOI 10.1016/j.aca.2019.05.052
   Qin J, 2022, J COLLOID INTERF SCI, V607, P1936, DOI 10.1016/j.jcis.2021.10.008
   Ranganathan V, 2020, ANAL BIOCHEM, V588, DOI 10.1016/j.ab.2019.113471
   Razaghi P, 2021, J CLEAN PROD, V313, DOI 10.1016/j.jclepro.2021.127916
   Shen CC, 2017, ANAL CHEM, V89, P10264, DOI 10.1021/acs.analchem.7b01747
   Shi Y, 2015, J AM CHEM SOC, V137, P7365, DOI 10.1021/jacs.5b01732
   Shitara K., 2016, ANN ONCOL, V27, pvii12
   Simpkins BS, 2019, J PHYS CHEM C, V123, P13863, DOI 10.1021/acs.jpcc.9b01738
   Song SC, 2022, ANAL CHEM, V94, P1654, DOI 10.1021/acs.analchem.1c04135
   Sun MM, 2021, ACS SENSORS, V6, P275, DOI 10.1021/acssensors.0c02335
   Venkateshaiah A, 2019, MOLECULES, V24, DOI 10.3390/molecules24203643
   Wang C, 2017, ACS NANO, V11, P5897, DOI 10.1021/acsnano.7b01637
   Wang JN, 2019, SIGNAL TRANSDUCT TAR, V4, DOI 10.1038/s41392-019-0069-2
   Wang J, 2019, ANAL CHEM, V91, P13831, DOI 10.1021/acs.analchem.9b03311
   Wang MM, 2022, ADV MATER, V34, DOI 10.1002/adma.202202960
   Wang ZH, 2015, ANAL CHEM, V87, P8367, DOI 10.1021/acs.analchem.5b01588
   Wu YY, 2022, J COLLOID INTERF SCI, V611, P287, DOI 10.1016/j.jcis.2021.12.039
   XI XD, 1995, ELECTROCHIM ACTA, V40, P2785, DOI 10.1016/0013-4686(95)00268-J
   Xie SB, 2015, ANAL CHEM, V87, P10268, DOI 10.1021/acs.analchem.5b01858
   Yadav A, 2021, CARBON, V173, P350, DOI 10.1016/j.carbon.2020.11.029
   Yan BD, 2020, RSC ADV, V10, P43985, DOI 10.1039/d0ra06890j
   Yan K, 2022, J HAZARD MATER, V435, DOI 10.1016/j.jhazmat.2022.128989
   Yang LM, 2021, ANAL CHEM, V93, P1709, DOI 10.1021/acs.analchem.0c04308
   Yang LM, 2017, INT J HYDROGEN ENERG, V42, P6705, DOI 10.1016/j.ijhydene.2017.01.133
NR 52
TC 8
Z9 8
U1 46
U2 56
PU ELSEVIER ADVANCED TECHNOLOGY
PI OXFORD
PA OXFORD FULFILLMENT CENTRE THE BOULEVARD, LANGFORD LANE, KIDLINGTON,
   OXFORD OX5 1GB, OXON, ENGLAND
SN 0956-5663
EI 1873-4235
J9 BIOSENS BIOELECTRON
JI Biosens. Bioelectron.
PD JAN 15
PY 2023
VL 220
AR 114850
DI 10.1016/j.bios.2022.114850
EA NOV 2022
PG 7
WC Biophysics; Biotechnology & Applied Microbiology; Chemistry, Analytical;
   Electrochemistry; Nanoscience & Nanotechnology
WE Science Citation Index Expanded (SCI-EXPANDED)
SC Biophysics; Biotechnology & Applied Microbiology; Chemistry;
   Electrochemistry; Science & Technology - Other Topics
GA 6G6CG
UT WOS:000884840700001
PM 36332338
HC Y
HP N
DA 2023-06-30
ER

PT J
AU Bunea, MC
   Diculescu, VC
   Enculescu, M
   Iovu, H
   Enache, TA
AF Bunea, Mihaela-Cristina
   Diculescu, Victor-Constantin
   Enculescu, Monica
   Iovu, Horia
   Enache, Teodor Adrian
TI Redox Mechanism of Azathioprine and Its Interaction with DNA
SO INTERNATIONAL JOURNAL OF MOLECULAR SCIENCES
LA English
DT Article
DE azathioprine; redox mechanism; DNA biosensor; DNA interaction; mass
   spectrometry
ID IN-SITU EVALUATION; PHOTOCHEMICAL SENSITIZATION;
   ELECTROCHEMICAL-BEHAVIOR; ANTICANCER DRUG; BIOSENSORS; METABOLITES;
   DIFFUSION; ADDUCTS
AB The electrochemical behavior and the interaction of the immunosuppressive drug azathioprine (AZA) with deoxyribonucleic acid (DNA) were investigated using voltammetric techniques, mass spectrometry (MS), and scanning electron microscopy (SEM). The redox mechanism of AZA on glassy carbon (GC) was investigated using cyclic and differential pulse (DP) voltammetry. It was proven that the electroactive center of AZA is the nitro group and its reduction mechanism is a diffusion-controlled process, which occurs in consecutive steps with formation of electroactive products and involves the transfer of electrons and protons. A redox mechanism was proposed and the interaction of AZA with DNA was also investigated. Morphological characterization of the DNA film on the electrode surface before and after interaction with AZA was performed using scanning electron microscopy. An electrochemical DNA biosensor was employed to study the interactions between AZA and DNA with different concentrations, incubation times, and applied potential values. It was shown that the reduction of AZA molecules bound to the DNA layer induces structural changes of the DNA double strands and oxidative damage, which were recognized through the occurrence of the 8-oxo-deoxyguanosine oxidation peak. Mass spectrometry investigation of the DNA film before and after interaction with AZA also demonstrated the formation of AZA adducts with purine bases.
C1 [Bunea, Mihaela-Cristina; Diculescu, Victor-Constantin; Enculescu, Monica; Enache, Teodor Adrian] Natl Inst Mat Phys, Lab Multifunct Mat & Struct, Atomistilor 405A, Magurele 077125, Romania.
   [Bunea, Mihaela-Cristina; Iovu, Horia] Univ Politehn Bucuresti, Adv Polymer Mat Grp, 1-7 Gh Polizu, Bucharest 011061, Romania.
C3 National Institute of Materials Physics - Romania; Polytechnic
   University of Bucharest
RP Enache, TA (通讯作者)，Natl Inst Mat Phys, Lab Multifunct Mat & Struct, Atomistilor 405A, Magurele 077125, Romania.
EM mihaela.bunea@infim.ro; victor.diculescu@infim.ro; mdatcu@infim.ro;
   iovu@tsocm.ro; adrian.enache@infim.ro
RI Diculescu, Victor C/D-4132-2012; Enculescu, Monica/C-2091-2011; Iovu,
   Horia/C-3644-2011; Bunea, Mihaela-Cristina/AAR-6495-2020; Enache, Teodor
   Adrian/A-8124-2019
OI Diculescu, Victor C/0000-0003-0719-8016; Enculescu,
   Monica/0000-0002-4476-5545; Bunea, Mihaela-Cristina/0000-0002-8014-528X;
   Enache, Teodor Adrian/0000-0002-1848-6753; Armand,
   Enache/0000-0003-4491-8051
FU Operational Program for Competitiveness 2014-2020 [NANOBIOSURF-SMIS
   103528]; Executive Agency for Higher Education and Research Funding
   (UEFISCDI); National Research Council (CNCS) within PNCDI III
   [PN-III-P1-1.2PCCDI-2017-0062/06.03.2018 (PCCDI 58/2018)]
FX Financial support from the Operational Program for Competitiveness
   2014-2020, project number NANOBIOSURF-SMIS 103528; and the Executive
   Agency for Higher Education and Research Funding (UEFISCDI) and the
   National Research Council (CNCS), project number
   PN-III-P1-1.2PCCDI-2017-0062/06.03.2018 (PCCDI 58/2018) within PNCDI III
   are gratefully acknowledged.
CR Bagni G, 2006, ANAL CHIM ACTA, V573, P81, DOI 10.1016/j.aca.2006.03.085
   Brett AMO, 2000, ELECTROANAL, V12, P969, DOI 10.1002/1521-4109(200008)12:12<969::AID-ELAN969>3.0.CO;2-O
   Buoro RM, 2014, BIOELECTROCHEMISTRY, V99, P40, DOI 10.1016/j.bioelechem.2014.05.005
   Cagnin S, 2009, SENSORS-BASEL, V9, P3122, DOI 10.3390/s90403122
   Casetta I, 2007, COCHRANE DB SYST REV, DOI 10.1002/14651858.CD003982.pub2
   Diculescu VC, 2007, BIOELECTROCHEMISTRY, V70, P141, DOI 10.1016/j.bioelechem.2006.03.015
   Diculescu VC, 2016, TRAC-TREND ANAL CHEM, V79, P23, DOI 10.1016/j.trac.2016.01.019
   FU PP, 1994, ENVIRON HEALTH PERSP, V102, P177, DOI 10.2307/3432174
   Hatami Z, 2015, RUSS J ELECTROCHEM+, V51, P70, DOI 10.1134/S1023193515010097
   HEMMENS VJ, 1986, PHOTOCHEM PHOTOBIOL, V43, P247, DOI 10.1111/j.1751-1097.1986.tb05601.x
   HEMMENS VJ, 1986, PHOTOCHEM PHOTOBIOL, V43, P257, DOI 10.1111/j.1751-1097.1986.tb05602.x
   Hoffmann M, 2001, J AM CHEM SOC, V123, P6404, DOI 10.1021/ja010378c
   Jalali F, 2015, INT J BIOL MACROMOL, V81, P427, DOI 10.1016/j.ijbiomac.2015.08.025
   Javar HA, 2020, ANAL CHIM ACTA, V1133, P48, DOI 10.1016/j.aca.2020.07.071
   Karadurmus L, 2017, CURR PHARM ANAL, V13, P195, DOI 10.2174/1573412912666160422152634
   Kurbanoglu S, 2016, J ELECTROANAL CHEM, V775, P8, DOI 10.1016/j.jelechem.2016.05.022
   Maltzman JS, 2003, J CLIN INVEST, V111, P1122, DOI 10.1172/JCI200318384
   Miao Q, 2020, J CHROMATOGR B, V1136, DOI 10.1016/j.jchromb.2019.121802
   Miyabe K, 2011, J CHROMATOGR A, V1218, P6639, DOI 10.1016/j.chroma.2011.07.018
   MOORE DE, 1987, J PHARMACEUT BIOMED, V5, P441, DOI 10.1016/0731-7085(87)80053-5
   Muti M, 2018, TALANTA, V178, P1033, DOI 10.1016/j.talanta.2017.08.089
   Ngamchuea K, 2014, J SOLID STATE ELECTR, V18, P3251, DOI 10.1007/s10008-014-2664-z
   Brett AMO, 2007, COMP ANAL C, V49, P413, DOI 10.1016/S0166-526X(06)49020-6
   Oliveira-Brett AM, 2004, BIOELECTROCHEMISTRY, V64, P143, DOI 10.1016/j.bioelechem.2004.05.002
   Oliveira-Brett AM, 2002, TALANTA, V56, P959, DOI 10.1016/S0039-9140(01)00656-7
   Ozluer C, 2014, J PHOTOCH PHOTOBIO B, V138, P36, DOI 10.1016/j.jphotobiol.2014.05.015
   Perrett CM, 2008, BRIT J DERMATOL, V159, P198, DOI 10.1111/j.1365-2133.2008.08610.x
   Rauf S, 2005, J PHARMACEUT BIOMED, V37, P205, DOI 10.1016/j.jpba.2004.10.037
   Rezaei ZB, 2018, COLLOID SURFACE A, V559, P266, DOI 10.1016/j.colsurfa.2018.09.047
   Ritter CL, 2002, CHEM RES TOXICOL, V15, P536, DOI 10.1021/tx010172p
   Pontinha ADR, 2011, PHYS CHEM CHEM PHYS, V13, P5227, DOI 10.1039/c0cp02377a
   Santos PVF, 2012, ELECTROANAL, V24, P547, DOI 10.1002/elan.201100516
   Satana HE, 2012, BIOELECTROCHEMISTRY, V87, P3, DOI 10.1016/j.bioelechem.2011.07.004
   Shahrokhian S, 2010, ELECTROCHIM ACTA, V55, P3621, DOI 10.1016/j.electacta.2010.01.099
   Shahrokhian S, 2009, ELECTROCHEM COMMUN, V11, P1425, DOI 10.1016/j.elecom.2009.05.025
   Ulrich C, 2007, NEPHROL DIAL TRANSPL, V22, P1027, DOI 10.1093/ndt/gfl762
   Vais RD, 2015, SENSOR ACTUAT B-CHEM, V215, P113, DOI 10.1016/j.snb.2015.03.014
   WILKE CR, 1955, AICHE J, V1, P264, DOI 10.1002/aic.690010222
   Zhang YQ, 2016, CHEM ENG J, V302, P526, DOI 10.1016/j.cej.2016.05.085
NR 39
TC 4
Z9 4
U1 3
U2 12
PU MDPI
PI BASEL
PA ST ALBAN-ANLAGE 66, CH-4052 BASEL, SWITZERLAND
EI 1422-0067
J9 INT J MOL SCI
JI Int. J. Mol. Sci.
PD JUL
PY 2021
VL 22
IS 13
AR 6805
DI 10.3390/ijms22136805
PG 14
WC Biochemistry & Molecular Biology; Chemistry, Multidisciplinary
WE Science Citation Index Expanded (SCI-EXPANDED)
SC Biochemistry & Molecular Biology; Chemistry
GA TG0HR
UT WOS:000671094800001
PM 34202734
OA Green Published, gold
DA 2023-06-30
ER

PT J
AU Reddy, V
   Ramulu, TS
   Sinha, B
   Lim, J
   Hoque, MR
   Lee, JH
   Kim, C
AF Reddy, Venu
   Ramulu, Torati Sri
   Sinha, Brajalal
   Lim, Jaein
   Hoque, Md. Rashedul
   Lee, Jun-Heon
   Kim, ChoelGi
TI Electrochemical Detection of Single Nucleotide Polymorphism in Short DNA
   Sequences Related To Cattle Fatty Acid Binding Protein 4 Gene
SO INTERNATIONAL JOURNAL OF ELECTROCHEMICAL SCIENCE
LA English
DT Article
DE FABP4 gene; Electrochemical DNA biosensor; Single nucleotide
   polymorphism; Korean cattle
ID METHYLENE-BLUE; HIGH-FIDELITY; INDICATOR
AB Electrochemical nucleic acid biosensor for detection of single nucleotide polymorphism (SNP) in Fatty acid binding protein 4 (FABP4) has been developed by immobilization of single stranded thiolated probe DNA (ss-DNA-SH) onto gold surfaces (ss-DNA-SH/Au) and its hybridization with wild and mutant complementary sequences related to Korean cattle FABP4 gene in the presence methylene blue. The immobilization of ss-DNA-SH onto gold surfaces was characterized by atomic force microscopy (AFM), Fourier transforms infrared microscopy (FT-IR), cyclic voltammetric (CV) and impendence techniques. The SNP in Korean cattle FABP4 gene was detected by measuring the methylene blue accumulation on ss-DNA-SH/Au electrode hybridized with wild (wild-ds-DNA-SH/Au) and mutant (mutant-ds-DNA-SH/Au) complementary sequences using CV technique. The sensitivities of wild-ds-DNA-SH/Au and mutant-ds-DNA-SH/Au electrodes are 0.0164 mu A/ng mu L-1 with 0.998 regression coefficient (R) and 0.0122 mu A/ng mu L-1 with 0.993 R, respectively. The ssDNA-SH/Au electrode can detect the wild and mutant type complementary targets related to FABP4 gene in the range of 5-10 ng mu L-1.
C1 [Reddy, Venu; Ramulu, Torati Sri; Sinha, Brajalal; Lim, Jaein; Kim, ChoelGi] Chungnam Natl Univ, Dept Mat Sci & Engn, Taejon 305764, South Korea.
   [Hoque, Md. Rashedul; Lee, Jun-Heon] Chungnam Natl Univ, Dept Anim Sci & Biotechnol, Taejon 305764, South Korea.
C3 Chungnam National University; Chungnam National University
RP Reddy, V (通讯作者)，Chungnam Natl Univ, Dept Mat Sci & Engn, Taejon 305764, South Korea.
EM cgkim@cnu.ac.kr
RI Reddy, Venu/D-3572-2014; Torati, Sri Ramulu/ABW-8373-2022; Sinha,
   Brajalal/AAN-7461-2020; Sinha, Brajalal/L-8679-2013
OI Reddy, Venu/0000-0001-5733-5133; Sinha, Brajalal/0000-0003-3889-556X;
   Lee, Jun Heon/0000-0003-3996-9209
FU National Research Foundation of Korea; Ministry of Education, Science,
   and Technology [R32-20026]
FX This research was supported by a WCU (World Class University) program
   through the National Research Foundation of Korea funded by the Ministry
   of Education, Science, and Technology (R32-20026).
CR Cho S, 2008, BMB REP, V41, P29, DOI 10.5483/BMBRep.2008.41.1.029
   Erdem A, 2000, ANAL CHIM ACTA, V422, P139, DOI 10.1016/S0003-2670(00)01058-8
   Fred Biosens L, 2007, BIOSENS BIOELECTRON, V22, P2656
   Hoashi S, 2008, BMC GENET, V9, DOI 10.1186/1471-2156-9-84
   Jacqueline K. B., 1999, ANGEW CHEM INT EDIT, V38, P941
   KAIKAUS RM, 1990, EXPERIENTIA, V46, P617, DOI 10.1007/BF01939701
   Lee SH, 2010, ANIM GENET, V41, P442, DOI 10.1111/j.1365-2052.2010.02024.x
   Li JH, 2005, NUCLEIC ACIDS RES, V33, DOI 10.1093/nar/gni163
   Li YA, 2006, ANAL CHEM, V78, P3158, DOI 10.1021/ac0600151
   Maumita D., 2010, APPL PHYS LETT, V96
   Nafisi S, 2007, J MOL STRUCT, V827, P35, DOI 10.1016/j.molstruc.2006.05.004
   Nasef H, 2010, ANAL BIOANAL CHEM, V396, P1423, DOI 10.1007/s00216-009-3369-5
   Patel MK, 2009, ELECTROCHEM COMMUN, V11, P969, DOI 10.1016/j.elecom.2009.02.037
   Ramulu TS, 2013, BIOSENS BIOELECTRON, V40, P258, DOI 10.1016/j.bios.2012.07.034
   Ramulu TS, 2012, INT J ELECTROCHEM SC, V7, P7762
   Ross P, 1998, NAT BIOTECHNOL, V16, P1347, DOI 10.1038/4328
   Schmalzing D, 2000, Nucleic Acids Res, V28, pE43, DOI 10.1093/nar/28.9.e43
   Yang WR, 2002, ELECTROANAL, V14, P1299, DOI 10.1002/1521-4109(200210)14:18<1299::AID-ELAN1299>3.0.CO;2-Y
   Zhang SB, 2009, BIOSENS BIOELECTRON, V24, P3201, DOI 10.1016/j.bios.2009.03.012
   Zhao GC, 1999, SPECTROCHIM ACTA A, V55, P1109, DOI 10.1016/S1386-1425(99)00002-5
NR 20
TC 11
Z9 11
U1 0
U2 15
PU ESG
PI BELGRADE
PA BORIVOJA STEVANOVICA 25-7, BELGRADE, 11000, SERBIA
SN 1452-3981
J9 INT J ELECTROCHEM SC
JI Int. J. Electrochem. Sci.
PD NOV
PY 2012
VL 7
IS 11
BP 11058
EP 11067
PG 10
WC Electrochemistry
WE Science Citation Index Expanded (SCI-EXPANDED)
SC Electrochemistry
GA 062QH
UT WOS:000312934600059
DA 2023-06-30
ER

PT J
AU Chen, NN
   Guo, WJ
   Lin, ZX
   Wei, QH
   Chen, GN
AF Chen, Nannan
   Guo, Wenjing
   Lin, Zhixiang
   Wei, Qiaohua
   Chen, Guonan
TI Label-free sensitive luminescence biosensor for immunoglobulin G based
   on Ag6Au6 ethisterone cluster-estrogen receptor alpha aggregation and
   graphene
SO TALANTA
LA English
DT Article
DE Immunoglobulin G; Ag6Au6 ethisterone cluster-estrogen receptor alpha
   aggregation; Graphene; Label-free luminescence biosensor
ID ELECTROCHEMICAL IMMUNOASSAY; GOLD NANOPARTICLE; IGG; COMPLEXES; LIGANDS
AB A specific and label-free "on-off-on" luminescence biosensor based on a novel heterometallic cluster [Ag6Au6(ethisterone)(12)]-estrogen receptor alpha (Ag(6)Au(6)Eth-ER alpha) aggregation utilizing graphene oxide (GO) as a quencher to lead a small background signal was firstly constructed to detect immunoglobulin G (IgG) with a simple process and high selectivity. The efficient photoluminescent (PL) Ag(6)Au(6)Eth-ER alpha aggregation is strongly quenched by GO. In the presence of IgG, the PL of this system will be restored, and perceivable by human eyes under UV lamp excitation (365 nm). The quenching mechanism of GO on Ag(6)Au(6)Eth-ER alpha and enhancement mechanism of IgG on Ag(6)Au(6)Eth-ER alpha-GO were investigated in detail. Under the optimum conditions, the biosensor for high sensitive IgG detection expressed a wider linear range of 0.0078-10 ng/mL and a lower detection limit of 0.65 pg/mL with good stability and repeatability, which provided a new approach for label-free IgG detection.
C1 [Chen, Nannan; Guo, Wenjing; Lin, Zhixiang; Wei, Qiaohua; Chen, Guonan] Fuzhou Univ, Fujian Prov Key Lab Anal & Detect Technol Food Sa, MOE Key Lab Analyt Sci Food Safety & Biol, Coll Chem, Fuzhou 350108, Fujian, Peoples R China.
   [Wei, Qiaohua] Chinese Acad Sci, Fujian Inst Res Struct Matter, State Key Lab Struct Chem, Fuzhou 350002, Fujian, Peoples R China.
C3 Fuzhou University; Chinese Academy of Sciences; Fujian Institute of
   Research on the Structure of Matter, CAS
RP Wei, QH (通讯作者)，Fuzhou Univ, Fujian Prov Key Lab Anal & Detect Technol Food Sa, MOE Key Lab Analyt Sci Food Safety & Biol, Coll Chem, Fuzhou 350108, Fujian, Peoples R China.
EM qhw76@fzu.edu.cn
RI Chen, Nannan/AAP-4902-2021
FU Key Science Project (type A) of the Fujian Provincial Department of
   Education, China [JA12021]; Science Foundation of the Fujian Province,
   China [2014J01046]; Program for Changjiang Scholars and Innovative
   Research Team in University [IRT15R11]
FX This project was partly financially supported by Key Science Project
   (type A) of the Fujian Provincial Department of Education, China (No.
   JA12021), the Science Foundation of the Fujian Province, China (No.
   2014J01046), and the Program for Changjiang Scholars and Innovative
   Research Team in University (No. IRT15R11).
CR Balapanuru J, 2010, ANGEW CHEM INT EDIT, V49, P6549, DOI 10.1002/anie.201001004
   Balzerova A, 2014, ANAL CHEM, V86, P11107, DOI 10.1021/ac503347h
   Buschbeck R, 2011, COORDIN CHEM REV, V255, P241, DOI 10.1016/j.ccr.2010.07.004
   Cao X, 2013, BIOSENS BIOELECTRON, V49, P256, DOI 10.1016/j.bios.2013.05.029
   Chelushkin PS, 2014, CHEM COMMUN, V50, P849, DOI 10.1039/c3cc48008a
   Chen ZN, 2009, COORDIN CHEM REV, V253, P1, DOI 10.1016/j.ccr.2007.11.015
   Choi E, 2013, SENSOR ACTUAT B-CHEM, V180, P107, DOI 10.1016/j.snb.2012.03.053
   Chon H, 2010, ANAL CHEM, V82, P5290, DOI 10.1021/ac100736t
   Chung CYS, 2011, J AM CHEM SOC, V133, P18775, DOI 10.1021/ja205996e
   Couse JF, 1997, ENDOCRINOLOGY, V138, P4613, DOI 10.1210/en.138.11.4613
   Cui RJ, 2008, ADV FUNCT MATER, V18, P2197, DOI 10.1002/adfm.200701340
   ENGVALL E, 1971, IMMUNOCHEMISTRY, V8, P871, DOI 10.1016/0019-2791(71)90454-X
   Erturk G, 2011, BIOSENS BIOELECTRON, V28, P97, DOI 10.1016/j.bios.2011.07.004
   Gan SY, 2015, SMALL, V11, P5814, DOI 10.1002/smll.201501819
   Guo WJ, 2015, CHEM-EUR J, V21, P4205, DOI 10.1002/chem.201405925
   HEKIM N, 1983, H-S Z PHYSIOL CHEM, V364, P607, DOI 10.1515/bchm2.1983.364.1.607
   Hong JM, 2009, ANAL BIOCHEM, V384, P368, DOI 10.1016/j.ab.2008.10.012
   HUMMERS WS, 1958, J AM CHEM SOC, V80, P1339, DOI 10.1021/ja01539a017
   Jiang Y, 2013, ORGANOMETALLICS, V32, P4919, DOI 10.1021/om400646p
   Koshevoy IO, 2010, CHEM COMMUN, V46, P1440, DOI 10.1039/b920001k
   Lakowicz J.R., 1999, PRINCIPLES FLUORESCE, V2nd, DOI [DOI 10.1007/BF02629943, DOI 10.1007/978-0-387-46312-4]
   Lamari F, 2000, J PHARMACEUT BIOMED, V23, P939, DOI 10.1016/S0731-7085(00)00405-2
   Li R, 2014, ANAL CHEM, V86, P5300, DOI 10.1021/ac500024n
   Liu KP, 2011, BIOSENS BIOELECTRON, V26, P3627, DOI 10.1016/j.bios.2011.02.018
   Lu B, 1996, ANALYST, V121, pR29, DOI 10.1039/an996210029r
   Lu CH, 2011, ANAL CHEM, V83, P7276, DOI 10.1021/ac200617k
   Ma DL, 2005, CHEM COMMUN, P4675, DOI 10.1039/b507114c
   Ma LN, 2015, BIOSENS BIOELECTRON, V68, P175, DOI 10.1016/j.bios.2014.12.056
   Marasco WA, 2007, NAT BIOTECHNOL, V25, DOI 10.1038/nbt1363
   Orange JS, 2006, J ALLERGY CLIN IMMUN, V117, pS525, DOI 10.1016/j.jaci.2006.01.015
   Qi HL, 2011, SPECTROCHIM ACTA A, V82, P498, DOI 10.1016/j.saa.2011.07.087
   Qiu LP, 2010, TALANTA, V83, P42, DOI 10.1016/j.talanta.2010.08.036
   Shiang YC, 2011, ANALYST, V136, P1177, DOI 10.1039/c0an00889c
   Tang DP, 2010, MICROCHIM ACTA, V171, P457, DOI 10.1007/s00604-010-0442-x
   Wan XK, 2015, ANGEW CHEM INT EDIT, V54, P9683, DOI 10.1002/anie.201503893
   Wang CX, 2015, CELL SIGNAL, V27, P1977, DOI 10.1016/j.cellsig.2015.07.008
   Xu YX, 2008, J AM CHEM SOC, V130, P5856, DOI 10.1021/ja800745y
   Yoachim SD, 2015, CLIN IMMUNOL, V158, P153, DOI 10.1016/j.clim.2015.03.026
   Zhang YX, 2013, ACS APPL MATER INTER, V5, P8030, DOI 10.1021/am4021186
   Zhao YY, 2014, BIOSENS BIOELECTRON, V57, P269, DOI 10.1016/j.bios.2014.02.022
NR 40
TC 6
Z9 6
U1 1
U2 39
PU ELSEVIER
PI AMSTERDAM
PA RADARWEG 29, 1043 NX AMSTERDAM, NETHERLANDS
SN 0039-9140
EI 1873-3573
J9 TALANTA
JI Talanta
PD AUG 1
PY 2018
VL 185
BP 243
EP 248
DI 10.1016/j.talanta.2018.03.075
PG 6
WC Chemistry, Analytical
WE Science Citation Index Expanded (SCI-EXPANDED)
SC Chemistry
GA GH7TL
UT WOS:000433656200033
PM 29759196
DA 2023-06-30
ER

PT J
AU Xuan, J
   Jia, XD
   Jiang, LP
   Abdel-Halim, ES
   Zhu, JJ
AF Xuan, Jie
   Jia, Xiang-dong
   Jiang, Li-Ping
   Abdel-Halim, E. S.
   Zhu, Jun-Jie
TI Gold nanoparticle-assembled capsules and their application as hydrogen
   peroxide biosensor based on hemoglobin
SO BIOELECTROCHEMISTRY
LA English
DT Article
DE Gold nanoparticle-assembled capsules; Electrochemical biosensor;
   Hemoglobin
ID HOLLOW MICROSPHERES; ELECTROCHEMISTRY; ELECTRODE; NANORODS; WATER
AB Gold nanoparticle-assembled capsules (GNACs) with controllable size and tunable morphology were fabricated through a simple two-step mixing procedure. Cationic polyelectrolyte was first induced to self-assemble into spherical aggregates in the presence of multivalent anions. Then, the aggregates served as an effective template for the self-assembly of gold nanoparticles to form size-controllable capsules. By adjusting the quantity of gold nanoparticles, capsules with various morphologies could be obtained. Because of their unique nanoporous features, the capsules with intact shells were further used to load hemoglobin (Hb) for the fabrication of a novel H2O2 biosensor. The results of UV-vis spectroscopy and cyclic voltammetry indicated that the capsules provided a suitable matrix for the immobilization of Hb. Additionally, the resulting biosensor showed a high affinity and good catalytic activity to H2O2. With the advantages of the large surface area, good conductivity and biocompatibility, the GNACs can offer a promising platform for the development of biosensors. Moreover, on the basis of the capsule structure, this material may also be expected to apply in some fields such as drug delivery, medical diagnostics and bio-encapsulation. (C) 2011 Elsevier B.V. All rights reserved.
C1 [Xuan, Jie; Jia, Xiang-dong; Jiang, Li-Ping; Zhu, Jun-Jie] Nanjing Univ, Sch Chem & Chem Engn, State Key Lab Analyt Chem Life Sci, Nanjing 210093, Jiangsu, Peoples R China.
   [Abdel-Halim, E. S.] King Saud Univ, Coll Sci, Dept Chem, Petrochem Res Chair, Riyadh 11451, Saudi Arabia.
C3 Nanjing University; King Saud University
RP Jiang, LP (通讯作者)，Nanjing Univ, Sch Chem & Chem Engn, State Key Lab Analyt Chem Life Sci, Nanjing 210093, Jiangsu, Peoples R China.
EM jianglp@nju.edu.cn
RI abdel-halim, Essam/E-4765-2014; jiang, liping/B-4286-2010; Jia,
   Xiangdong/U-5596-2018
OI abdel-halim, Essam/0000-0002-9695-6028; Jia,
   Xiangdong/0000-0002-0914-4014
FU National Natural Science Foundation of China [21075061]; Natural Science
   Foundation of Jiangsu Province of China [BK2010363]; International S&T
   Cooperation Projects of China [2010DFA42060]; Fundamental Research Funds
   for the Central Universities [1105020503, 1116020507]
FX We greatly appreciate the support of the National Natural Science
   Foundation of China for General Program (21075061) and the Natural
   Science Foundation of Jiangsu Province of China (BK2010363). This work
   is also supported by the International S&T Cooperation Projects of China
   (2010DFA42060) and the Fundamental Research Funds for the Central
   Universities (1105020503 and 1116020507).
CR Aldaye FA, 2007, J AM CHEM SOC, V129, P4130, DOI 10.1021/ja070017i
   Arumugam P, 2007, POLYM INT, V56, P461, DOI 10.1002/pi.2210
   Boal AK, 2000, NATURE, V404, P746, DOI 10.1038/35008037
   Busbee BD, 2003, ADV MATER, V15, P414, DOI 10.1002/adma.200390095
   Cai WY, 2008, ADV FUNCT MATER, V18, P3127, DOI 10.1002/adfm.200800531
   Caruso F, 2000, CHEM-EUR J, V6, P413, DOI 10.1002/(SICI)1521-3765(20000204)6:3<413::AID-CHEM413>3.0.CO;2-9
   Feng JJ, 2005, ANAL BIOCHEM, V342, P280, DOI 10.1016/j.ab.2005.04.040
   Gu HY, 2001, J ELECTROANAL CHEM, V516, P119, DOI 10.1016/S0022-0728(01)00669-6
   Han J, 2009, ADV FUNCT MATER, V19, P1112, DOI 10.1002/adfm.200801018
   KAMIN RA, 1980, ANAL CHEM, V52, P1198, DOI 10.1021/ac50058a010
   Kimura M, 2004, ADV MATER, V16, P335, DOI 10.1002/adma.200305804
   Kinge SS, 2007, LANGMUIR, V23, P8772, DOI 10.1021/la700514u
   LAVIRON E, 1979, J ELECTROANAL CHEM, V100, P263, DOI 10.1016/S0022-0728(79)80167-9
   Lu XB, 2008, BIOSENS BIOELECTRON, V23, P1236, DOI 10.1016/j.bios.2007.11.006
   Murthy VS, 2006, J PHYS CHEM B, V110, P25619, DOI 10.1021/jp061826b
   Murthy VS, 2004, J AM CHEM SOC, V126, P5292, DOI 10.1021/ja038953v
   Onuoha AC, 1997, J AM CHEM SOC, V119, P3979, DOI 10.1021/ja964007l
   Pang SF, 2005, CHEM MATER, V17, P3636, DOI 10.1021/cm050387a
   Rana RK, 2005, ADV MATER, V17, P1145, DOI 10.1002/adma.200401612
   Shenhar R, 2005, ADV MATER, V17, P2206, DOI 10.1002/adma.200500624
   Tang ZY, 2005, ADV MATER, V17, P951, DOI 10.1002/adma.200401593
   Wang Y, 2009, ADV MATER, V21, P2849, DOI 10.1002/adma.200803276
   Wong MS, 2002, NANO LETT, V2, P583, DOI 10.1021/nl020244c
   Xian YZ, 2007, ELECTROCHEM COMMUN, V9, P142, DOI 10.1016/j.elecom.2006.08.049
   Yu J, 2006, CHEM COMMUN, P1097, DOI 10.1039/b513901e
   Yu J, 2007, CHEM MATER, V19, P1277, DOI 10.1021/cm062080x
   Zhang JJ, 2008, ELECTROCHEM COMMUN, V10, P355, DOI 10.1016/j.elecom.2007.12.017
   Zhao YD, 2005, TALANTA, V65, P489, DOI 10.1016/j.talanta.2004.06.028
NR 28
TC 46
Z9 47
U1 2
U2 75
PU ELSEVIER SCIENCE SA
PI LAUSANNE
PA PO BOX 564, 1001 LAUSANNE, SWITZERLAND
SN 1567-5394
J9 BIOELECTROCHEMISTRY
JI Bioelectrochemistry
PD APR
PY 2012
VL 84
BP 32
EP 37
DI 10.1016/j.bioelechem.2011.10.007
PG 6
WC Biochemistry & Molecular Biology; Biology; Biophysics; Electrochemistry
WE Science Citation Index Expanded (SCI-EXPANDED)
SC Biochemistry & Molecular Biology; Life Sciences & Biomedicine - Other
   Topics; Biophysics; Electrochemistry
GA 892GG
UT WOS:000300274100006
PM 22112719
DA 2023-06-30
ER

PT J
AU Li, GX
   Lian, JL
   Zheng, XW
   Cao, J
AF Li, Guixin
   Lian, Jinlan
   Zheng, Xingwang
   Cao, Jing
TI Electrogenerated chemiluminescence biosensor for glucose based on
   poly(luminol-aniline) nanowires composite modified electrode
SO BIOSENSORS & BIOELECTRONICS
LA English
DT Article
DE Poly(luminol-aniline) nanowires; composite; Electrogenerated
   chemiluminescence; Glucose oxidase; Electropolymerization
ID LUMINOL ELECTROCHEMILUMINESCENCE; ELECTROCATALYTIC PROPERTIES;
   POLYANILINE NANOWIRES; POLYMERIC LUMINOL; POLYLUMINOL; DESIGN; FILMS;
   DNA
AB Poly(luminol-aniline) nanowires composite (PLANC) was synthesized on the surface of graphite electrode by electro-oxidizing the mixture of luminol with aniline in the H2SO4 acidic medium. The properties of the nanowires composite were characterized by transmission electron microscopy, electrogenerated chemiluminescence and electrochemical impedance spectroscopy. The investigating results showed that: firstly, while the luminol alone was electro-oxidized on the surface of the graphite electrode with the proposed synthetic method, only the polyluminol film was formed on electrode surface. However, while a suitable amount of the aniline was present in the luminol solution, the PLANC could be formed on the electrode surface and this PLANC presented better ECL properties for H2O2 compared with pure polyluminol film; secondly, since the PLANC modified electrode not only provided a larger surface area for higher glucose enzyme loading but also formed the nano-structured interface on the electrode surface to improve the analytical performances of the electrogenerated chemiluminescence (ECL) biosensor for glucose, the resulting ECL biosensor presented good response to glucose and a novel ECL biosensor for glucose was proposed. Crown Copyright (C) 2010 Published by Elsevier B.V. All rights reserved.
C1 [Li, Guixin; Lian, Jinlan; Zheng, Xingwang; Cao, Jing] Shaanxi Normal Univ, Key Lab Analyt Chem Life Sci Shaanxi Prov, Engn Res Ctr Hist & Cultural Heritage Protect, Minist Educ,Sch Chem & Mat Sci, Xian 710062, Peoples R China.
C3 Shaanxi Normal University
RP Zheng, XW (通讯作者)，Shaanxi Normal Univ, Key Lab Analyt Chem Life Sci Shaanxi Prov, Engn Res Ctr Hist & Cultural Heritage Protect, Minist Educ,Sch Chem & Mat Sci, Xian 710062, Peoples R China.
EM zhengxw@snnu.edu.cn
FU National Nature Science Foundation of China [20575040]; SNU [2007CXB003]
FX The authors acknowledge the supports from National Nature Science
   Foundation of China (No. 20575040) and Innovation Funds of Graduate
   Programs, SNU (2007CXB003).
CR AMEEN S, 2008, Condens Matter, V403, P2861
   BLUM LJ, 1989, J BIOLUM CHEMILUM, V4, P543, DOI 10.1002/bio.1170040171
   Borisov SM, 2008, CHEM REV, V108, P423, DOI 10.1021/cr068105t
   Cao YWC, 2002, SCIENCE, V297, P1536, DOI 10.1126/science.297.5586.1536
   Chang YT, 2005, ELECTROCHIM ACTA, V51, P450, DOI 10.1016/j.electacta.2005.05.004
   Chen SM, 2002, J ELECTROANAL CHEM, V523, P93, DOI 10.1016/S0022-0728(02)00735-0
   Chen XM, 2009, BIOSENS BIOELECTRON, V24, P3475, DOI 10.1016/j.bios.2009.04.046
   Chuang FY, 2008, J COLLOID INTERF SCI, V320, P194, DOI 10.1016/j.jcis.2008.01.015
   Ferreira V, 2008, THIN SOLID FILMS, V516, P3996, DOI 10.1016/j.tsf.2007.08.004
   Ferreira V, 2008, ELECTROCHIM ACTA, V53, P3803, DOI 10.1016/j.electacta.2007.08.020
   Guico RS, 2004, MACROMOLECULES, V37, P8357, DOI 10.1021/ma0486593
   Gupta V, 2005, ELECTROCHEM SOLID ST, V8, pA630, DOI 10.1149/1.2087207
   Gupta V, 2005, ELECTROCHEM COMMUN, V7, P995, DOI 10.1016/j.elecom.2005.07.008
   Horng YY, 2009, ELECTROCHEM COMMUN, V11, P850, DOI 10.1016/j.elecom.2009.02.010
   Huang JE, 2003, CARBON, V41, P2731, DOI 10.1016/S0008-6223(03)00359-2
   KHOR SH, 1990, J APPL POLYM SCI, V40, P2015, DOI 10.1002/app.1990.070401116
   Li GX, 2009, ELECTROANAL, V21, P845, DOI 10.1002/elan.200804483
   Li L, 2008, J COLLOID INTERF SCI, V326, P72, DOI 10.1016/j.jcis.2008.07.023
   Lin KC, 2006, J ELECTROANAL CHEM, V589, P52, DOI 10.1016/j.jelechem.2006.01.010
   Lin ZY, 2008, ELECTROCHIM ACTA, V53, P2396, DOI 10.1016/j.electacta.2007.09.063
   Liu XQ, 2008, ELECTROCHEM COMMUN, V10, P1250, DOI 10.1016/j.elecom.2008.06.009
   MacDiarmid AG, 2001, ANGEW CHEM INT EDIT, V40, P2581, DOI 10.1002/1521-3773(20010716)40:14<2581::AID-ANIE2581>3.0.CO;2-2
   Marquette CA, 1999, ANAL CHIM ACTA, V381, P1, DOI 10.1016/S0003-2670(98)00703-X
   Qin W, 1998, ANAL CHEM, V70, P3579, DOI 10.1021/ac970917p
   Qiu B, 2009, TALANTA, V78, P76, DOI 10.1016/j.talanta.2008.10.067
   Rajesh, 2009, SENSOR ACTUAT B-CHEM, V136, P275, DOI 10.1016/j.snb.2008.09.014
   Richter MM, 2004, CHEM REV, V104, P3003, DOI 10.1021/cr020373d
   Sassolas A, 2008, ANAL BIOANAL CHEM, V390, P865, DOI 10.1007/s00216-007-1731-z
   Sassolas A, 2009, SENSOR ACTUAT B-CHEM, V139, P214, DOI 10.1016/j.snb.2009.01.020
   Sassolas A, 2009, ANAL BIOANAL CHEM, V394, P971, DOI 10.1007/s00216-009-2780-2
   Shipway AN, 2001, CHEM COMMUN, P2035, DOI 10.1039/b105164b
   Sun YP, 2001, ANAL CHEM, V73, P1599, DOI 10.1021/ac0015117
   Tsafack VC, 2000, ANALYST, V125, P151, DOI 10.1039/a907709j
   Wang C, 2004, ADV MATER, V16, P1074, DOI 10.1002/adma.200306516
   Wang CH, 2002, ANALYST, V127, P1507, DOI 10.1039/b203006n
   Wang J, 2004, NANO LETT, V4, P1693, DOI 10.1021/nl049114p
   Wang J, 2008, CHEM REV, V108, P814, DOI 10.1021/cr068123a
   Wang ZY, 2005, CHINESE J ANAL CHEM, V33, P763
   Willner I, 2002, SCIENCE, V298, P2407, DOI 10.1126/science.298.5602.2407
   Yan F, 1999, J MATER CHEM, V9, P3035, DOI 10.1039/a905146e
   Ye JS, 2004, ELECTROCHEM COMMUN, V6, P66, DOI 10.1016/j.elecom.2003.10.013
   Zhang GF, 2000, ANAL CHIM ACTA, V419, P25, DOI 10.1016/S0003-2670(00)00983-1
   Zhang ZM, 2003, SYNTHETIC MET, V132, P205, DOI 10.1016/S0379-6779(02)00447-2
   Zhu L, 2002, SENSOR ACTUAT B-CHEM, V86, P209, DOI 10.1016/S0925-4005(02)00173-9
   Zhu LD, 2002, SENSOR ACTUAT B-CHEM, V84, P265, DOI 10.1016/S0925-4005(02)00035-7
   Zhu NN, 2006, ELECTROCHIM ACTA, V51, P3758, DOI 10.1016/j.electacta.2005.10.038
   Zu YB, 2001, ANAL CHEM, V73, P2153, DOI 10.1021/ac001538q
NR 47
TC 45
Z9 46
U1 3
U2 102
PU ELSEVIER ADVANCED TECHNOLOGY
PI OXFORD
PA OXFORD FULFILLMENT CENTRE THE BOULEVARD, LANGFORD LANE, KIDLINGTON,
   OXFORD OX5 1GB, OXON, ENGLAND
SN 0956-5663
EI 1873-4235
J9 BIOSENS BIOELECTRON
JI Biosens. Bioelectron.
PD OCT 15
PY 2010
VL 26
IS 2
BP 643
EP 648
DI 10.1016/j.bios.2010.07.003
PG 6
WC Biophysics; Biotechnology & Applied Microbiology; Chemistry, Analytical;
   Electrochemistry; Nanoscience & Nanotechnology
WE Science Citation Index Expanded (SCI-EXPANDED)
SC Biophysics; Biotechnology & Applied Microbiology; Chemistry;
   Electrochemistry; Science & Technology - Other Topics
GA 675CY
UT WOS:000283804400055
PM 20678919
DA 2023-06-30
ER

PT J
AU Romero, MR
   Ahumada, F
   Garay, F
   Baruzzi, AM
AF Ricardo Romero, Marcelo
   Ahumada, Facundo
   Garay, Fernando
   Baruzzi, Ana M.
TI Amperometric Biosensor for Direct Blood Lactate Detection
SO ANALYTICAL CHEMISTRY
LA English
DT Article
ID OXIDASE; INTERFERENCE; STABILITY; GLUCOSE; STABILIZATION; PRODUCTS;
   WOMEN
AB An amperometric sensor for lactate quantification is presented. The developed biosensor requires only 0.2 U of lactate oxidase, which is immobilized in a mucin/albumin hydrogel matrix. By protecting the platinum surface with a Nafion membrane, typical interference related to negatively charged species such as ascorbic acid has been minimized to practically undetectable levels. Electrochemical properties associated with the Nafion membrane are assessed as a function of Nafion concentration. In a phosphate buffer solution of pH 7.0, linear dependence of the catalytic current upon lactate bulk concentration was obtained between 2 and similar to 1000 mu M. A detection limit of 0.8 mu M can be calculated considering 3 times the standard deviation of the blank signal divided by the sensitivity of the sensor. The lactate biosensor presents remarkable operational stability and sensitivity (0.537 +/- 0.007) mA.M-1, where the error is the standard deviation of the slope calculated from the linear regression of the calibration curve of a fresh biosensor. In this regard, the sensor keeps practically the same sensitivity for 5 months, while the linear range decreases until an upper value of 0.8 mM is reached. Assays performed with whole blood samples spiked with 100 mu M lactate gave (89 +/- 6)% of recovery.
C1 [Ricardo Romero, Marcelo; Ahumada, Facundo; Garay, Fernando; Baruzzi, Ana M.] UNC, Fac Ciencias Quim, Dept Quim Fis, INFIQC, RA-5000 Cordoba, Argentina.
C3 National University of Cordoba
RP Baruzzi, AM (通讯作者)，UNC, Fac Ciencias Quim, Dept Quim Fis, INFIQC, Ala 1, 2 Piso,Ciudad Univ, RA-5000 Cordoba, Argentina.
EM abaruzzi@mail.fcq.unc.edu.ar
RI R, Marcelo/AAI-6659-2020
OI Romero, Marcelo Ricardo/0000-0001-6682-7025; Garay,
   Fernando/0000-0003-1673-1791
FU FONCYT; CONICET; Secyt-UNC
FX This work was funded by FONCYT, CONICET, and Secyt-UNC. F. Garay and A.
   Baruzzi are permanent research fellows of CONICET.
CR Bakker J, 1996, AM J SURG, V171, P221, DOI 10.1016/S0002-9610(97)89552-9
   Belli T, 2007, DIABETES RES CLIN PR, V76, P18, DOI 10.1016/j.diabres.2006.07.028
   Billat VL, 2003, SPORTS MED, V33, P407, DOI 10.2165/00007256-200333060-00003
   Bosquet L, 2002, SPORTS MED, V32, P675, DOI 10.2165/00007256-200232110-00002
   Burns DT, 2002, PURE APPL CHEM, V74, P2201, DOI 10.1351/pac200274112201
   Carelli D, 2007, BIOSENS BIOELECTRON, V23, P640, DOI 10.1016/j.bios.2007.07.008
   Elfring GJ, 2007, J MEMBRANE SCI, V297, P190, DOI 10.1016/j.memsci.2007.03.044
   Eniseler N, 2005, J STRENGTH COND RES, V19, P799
   Gavalas VG, 2000, ANAL CHIM ACTA, V404, P67, DOI 10.1016/S0003-2670(99)00688-1
   Guerrieri A, 2006, BIOSENS BIOELECTRON, V21, P1710, DOI 10.1016/j.bios.2005.08.005
   Iyer PV, 2008, PROCESS BIOCHEM, V43, P1019, DOI 10.1016/j.procbio.2008.06.004
   Lillis B, 2000, SENSOR ACTUAT B-CHEM, V68, P109, DOI 10.1016/S0925-4005(00)00469-X
   Lowinsohn D, 2007, ANAL BIOCHEM, V365, P260, DOI 10.1016/j.ab.2007.03.015
   Metz L, 2005, METABOLISM, V54, P1102, DOI 10.1016/j.metabol.2005.03.015
   Patel NG, 2000, SENSOR ACTUAT B-CHEM, V67, P134, DOI 10.1016/S0925-4005(00)00410-X
   Rinken T, 2006, J BIOCHEM BIOPH METH, V66, P13, DOI 10.1016/j.jbbm.2005.04.009
   Romero MR, 2008, SENSOR ACTUAT B-CHEM, V131, P590, DOI 10.1016/j.snb.2007.12.044
   Sartain FK, 2006, ANAL CHEM, V78, P5664, DOI 10.1021/ac060416g
   Sato N, 2006, ANAL CHIM ACTA, V565, P250, DOI 10.1016/j.aca.2006.02.041
   Schuvailo OM, 2006, ANAL CHIM ACTA, V573, P110, DOI 10.1016/j.aca.2006.03.034
   Wang K, 2006, SENSOR ACTUAT B-CHEM, V114, P1052, DOI 10.1016/j.snb.2005.07.066
   WELTMAN A, 1995, BLOOD LACTATE RESPON, V4, P1
   Yang LQ, 2009, BIOSENS BIOELECTRON, V25, P889, DOI 10.1016/j.bios.2009.09.002
NR 23
TC 90
Z9 93
U1 3
U2 90
PU AMER CHEMICAL SOC
PI WASHINGTON
PA 1155 16TH ST, NW, WASHINGTON, DC 20036 USA
SN 0003-2700
EI 1520-6882
J9 ANAL CHEM
JI Anal. Chem.
PD JUL 1
PY 2010
VL 82
IS 13
BP 5568
EP 5572
DI 10.1021/ac1004426
PG 5
WC Chemistry, Analytical
WE Science Citation Index Expanded (SCI-EXPANDED)
SC Chemistry
GA 617AO
UT WOS:000279253300025
PM 20518470
DA 2023-06-30
ER

PT J
AU Baby, TT
   Aravind, SSJ
   Arockiadoss, T
   Rakhi, RB
   Ramaprabhu, S
AF Baby, Tessy Theres
   Aravind, S. S. Jyothirmayee
   Arockiadoss, T.
   Rakhi, R. B.
   Ramaprabhu, S.
TI Metal decorated graphene nanosheets as immobilization matrix for
   amperometric glucose biosensor
SO SENSORS AND ACTUATORS B-CHEMICAL
LA English
DT Article
DE Amperometric biosensor; Graphene nanosheets; Glucose oxidase;
   Nafion-solubilized; Metal nanoparticles; Physical adsorption
ID CARBON NANOTUBE ELECTRODE; FLOW-INJECTION ANALYSIS; GLASSY-CARBON;
   OXIDASE; PALLADIUM; CODEPOSITION; SENSOR
AB Amperometric glucose biosensors have been fabricated by using platinum-gold (Pt-Au) and gold (Au) nanoparticle spacers decorated graphene nanosheets. Functionalized graphene (f-G) sheets have been prepared by exfoliation of graphitic oxide and it has been decorated with crystalline (Pt-Au)/Au metal nanoparticles using a simple chemical reduction method. The immobilization of glucose oxidase (GOD) over Nafion-solubilized metal nanoparticles dispersed graphene f-G-(Pt-Au) and f-G-(Au) electrode has been achieved by physical adsorption. The resultant bioelectrode retains its biocatalytic activity and offers fast and sensitive glucose quantification. The performances of the biosensor have been investigated by electrochemical method at an optimum potential of +0.8 V in pH 7.0 phosphate buffer. The fabricated f-G-(Au) based glucose biosensor exhibits best sensing performance with a linear response up to 30 mM with an excellent detection limit of 1 mu M. The elimination of restacking of f-G by using (Pt-Au) and (Au) nanoparticle spacers resulted in the increase in the surface area and glucose sensing performance. (C) 2009 Elsevier B.V. All rights reserved.
C1 [Baby, Tessy Theres; Aravind, S. S. Jyothirmayee; Arockiadoss, T.; Rakhi, R. B.; Ramaprabhu, S.] Indian Inst Technol Madras, Dept Phys, Nano Funct Mat Technol Ctr, Alternat Energy & Nanotechnol Lab, Madras 600036, Tamil Nadu, India.
C3 Indian Institute of Technology System (IIT System); Indian Institute of
   Technology (IIT) - Madras
RP Ramaprabhu, S (通讯作者)，Indian Inst Technol Madras, Dept Phys, Nano Funct Mat Technol Ctr, Alternat Energy & Nanotechnol Lab, Madras 600036, Tamil Nadu, India.
EM ramp@iitm.ac.in
RI S, Ramaprabhu/A-1071-2014; Baby, Tessy Theres/AAE-7009-2019; Baby,
   Tessy/A-5996-2012; Rakhi, R.B/AAW-9858-2021; Rakhi, R.B/D-4576-2011
OI Rakhi, R.B/0000-0002-0207-8595; Rakhi, R.B/0000-0002-0207-8595; Sundara,
   Ramaprabhu/0000-0002-7960-9470
FU IITM, Chennai; DRDO, Government of India; US Airforce, USA
FX The authors acknowledge IITM, Chennai, DRDO, Government of India and US
   Airforce, USA for the support of this research work.
CR CHI QJ, 1993, ANAL CHIM ACTA, V278, P17, DOI 10.1016/0003-2670(93)80080-5
   Cosnier S, 1999, SENSOR ACTUAT B-CHEM, V59, P134, DOI 10.1016/S0925-4005(99)00210-5
   FAN ZH, 1992, ANAL CHEM, V64, P1304, DOI 10.1021/ac00035a019
   Garcia CD, 2001, J ELECTROANAL CHEM, V510, P115, DOI 10.1016/S0022-0728(01)00558-7
   JUE L, 2008, ACS NANO, V2, P1825
   KANIYOOR RA, 2009, NANOSCALE, DOI DOI 10.1039/B9NR00015A
   Li D, 2008, SCIENCE, V320, P1170, DOI 10.1126/science.1158180
   Lim SH, 2005, BIOSENS BIOELECTRON, V20, P2341, DOI 10.1016/j.bios.2004.08.005
   Lukachova LV, 1998, ANALYST, V123, P1981, DOI 10.1039/a803312i
   Rakhi RB, 2009, J PHYS CHEM B, V113, P3190, DOI 10.1021/jp810235v
   SAKSLUND H, 1994, J ELECTROANAL CHEM, V374, P71, DOI 10.1016/0022-0728(94)03331-5
   Shankaran DR, 2003, BIOSENS BIOELECTRON, V18, P721, DOI 10.1016/S0956-5663(03)00005-8
   Stankovich S, 2006, J MATER CHEM, V16, P155, DOI 10.1039/b512799h
   Staudenmaier L., 1898, BER DTSCH CHEM GES, V31, P1481, DOI DOI 10.1002/CBER.18980310237
   Szabo T, 2006, CARBON, V44, P537, DOI 10.1016/j.carbon.2005.08.005
   Tang H, 2004, ANAL BIOCHEM, V331, P89, DOI 10.1016/j.ab.2004.05.005
   Wang GX, 2009, CARBON, V47, P68, DOI 10.1016/j.carbon.2008.09.002
   Wang J, 2001, ANAL CHIM ACTA, V441, P183, DOI 10.1016/S0003-2670(01)01116-3
   Wu H, 2009, TALANTA, V80, P403, DOI 10.1016/j.talanta.2009.06.054
   Xiao Y, 2000, ANAL BIOCHEM, V278, P22, DOI 10.1006/abio.1999.4360
   Yu JH, 2003, BIOSENS BIOELECTRON, V19, P401, DOI 10.1016/S0956-5663(03)00199-4
   Zheng H, 2002, BIOSENS BIOELECTRON, V17, P541, DOI 10.1016/S0956-5663(02)00010-6
NR 22
TC 253
Z9 260
U1 2
U2 168
PU ELSEVIER SCIENCE SA
PI LAUSANNE
PA PO BOX 564, 1001 LAUSANNE, SWITZERLAND
SN 0925-4005
J9 SENSOR ACTUAT B-CHEM
JI Sens. Actuator B-Chem.
PD MAR 4
PY 2010
VL 145
IS 1
BP 71
EP 77
DI 10.1016/j.snb.2009.11.022
PG 7
WC Chemistry, Analytical; Electrochemistry; Instruments & Instrumentation
WE Science Citation Index Expanded (SCI-EXPANDED)
SC Chemistry; Electrochemistry; Instruments & Instrumentation
GA 571OI
UT WOS:000275763100012
DA 2023-06-30
ER

PT J
AU Abdollahiyan, P
   Mohammadzadeh, A
   Hasanzadeh, M
AF Abdollahiyan, Parinaz
   Mohammadzadeh, Arezoo
   Hasanzadeh, Mohammad
TI Chemical binding of molecular-imprinted polymer to biotinilated
   antibody: Utilization of molecular imprinting polymer as intelligent
   synthetic biomaterials toward recognition of carcinoma embryonic antigen
   in human plasma sample
SO JOURNAL OF MOLECULAR RECOGNITION
LA English
DT Article
DE biomedical analysis; carcinoembryonic antigen; chemical binding;
   electropolymerization; molecular imprinting
ID HIGHLY SENSITIVE DETECTION; CARCINOEMBRYONIC ANTIGEN; LABEL-FREE;
   ELECTROCHEMICAL IMMUNOSENSOR; FLUORESCENT BIOSENSOR; CANCER; APTAMER;
   ENZYME; ELECTRODE; GRAPHENE
AB In this study, a novel biosensor based on molecular imprinting polymer (MIP) methodology was fabricated toward recognition of carcinoembryonic antigen (CEA). For this purpose, poly (toluidine blue) (PTB) was electropolymerized on the surface of gold electrode in the absence and presence of CEA. So, the target molecules were entrapped into the imprinted specific cavities of MIP. Obtained results show that, the binding affinity of the MIP system was significantly higher than that of revealed for the nonimprinted polymer (NIP) system, MIP-based biosensor revealed linear response from (0.005 to 75 mu g/L) and low limit of quantification of (0.005 mu g/L) by using chronoamperometry technique, leading to CEA monitoring in real and clinical samples. Thus, a novel technique for rapid, simple, sensitive and affordable monitoring of CEA (LLOQ = 0.005 mu g/L) has provided through developed biosensor. From a future perspective, moreover, this method can be considered as an applicable candidate in biomedical and clinical analysis for point-of-care usages.
C1 [Abdollahiyan, Parinaz; Hasanzadeh, Mohammad] Tabriz Univ Med Sci, Pharmaceut Anal Res Ctr, Tabriz, Iran.
   [Mohammadzadeh, Arezoo] Tabriz Univ Med Sci, Food & Drug Safety Res Ctr, Tabriz, Iran.
C3 Tabriz University of Medical Science; Tabriz University of Medical
   Science
RP Hasanzadeh, M (通讯作者)，Tabriz Univ Med Sci, Pharmaceut Anal Res Ctr, Tabriz, Iran.
EM hasanzadehm@tbzmed.ac.ir
RI Hasanzadeh, Mohammad/M-4114-2016
OI Hasanzadeh, Mohammad/0000-0003-4918-1239; Abdollahiyan,
   Parinaz/0000-0002-9599-0558
CR Abbasy L, 2020, J PHARMACEUT BIOMED, V188, DOI 10.1016/j.jpba.2020.113447
   Aggas JR., 2020, BIOMATER SCI-UK, P1267, DOI [DOI 10.1016/B978-0-12-816137-1.00079-9, 10.1016/B978-0-12-816137-1.00079-9]
   Crapnell RD., 2020, TALANTA OPEN, V2, DOI [DOI 10.1016/J.TALO.2020.100018, 10.1016/j.talo.2020.100018]
   Cui FY, 2020, SENSORS-BASEL, V20, DOI 10.3390/s20040996
   Curk T, 2016, SOFT MATTER, V12, P35, DOI 10.1039/c5sm02144h
   Drzazgowska J, 2020, ANAL CHEM, V92, P4798, DOI 10.1021/acs.analchem.9b03813
   Erturk G, 2017, SENSORS-BASEL, V17, DOI 10.3390/s17020288
   Farshchi F, 2021, BIOMED PHARMACOTHER, V134, DOI 10.1016/j.biopha.2020.111153
   Farshchi F, 2020, BIOMED PHARMACOTHER, V132, DOI 10.1016/j.biopha.2020.110878
   Feng DX, 2013, MICROCHIM ACTA, V180, P767, DOI 10.1007/s00604-013-0985-8
   Ferrari AGM, 2018, BIOSENSORS-BASEL, V8, DOI 10.3390/bios8020053
   Goncalves LM, 2021, CURR OPIN ELECTROCHE, V25, DOI 10.1016/j.coelec.2020.09.007
   Hasanzadeh M, 2018, TRAC-TREND ANAL CHEM, V99, P129, DOI 10.1016/j.trac.2017.12.010
   Hasanzadeh M, 2017, TRAC-TREND ANAL CHEM, V91, P67, DOI 10.1016/j.trac.2017.04.006
   Hasanzadeh M, 2017, TRAC-TREND ANAL CHEM, V86, P185, DOI 10.1016/j.trac.2016.11.003
   Jafari M, 2020, BIOMED PHARMACOTHER, V131, DOI 10.1016/j.biopha.2020.110671
   Jandas PJ, 2020, APPL SURF SCI, V518, DOI 10.1016/j.apsusc.2020.146061
   Karimi-Maleh H, 2019, NEW J CHEM, V43, P2362, DOI 10.1039/c8nj05581e
   Khanmohammadi A, 2020, TALANTA, V206, DOI 10.1016/j.talanta.2019.120251
   Kim S, 2020, ACS APPL MATER INTER, V12, P7897, DOI 10.1021/acsami.9b19421
   Kweinor E.T., 2021, ADV ANTIMICROBIAL MA, P393
   Li JG, 2021, SENSOR ACTUAT B-CHEM, V328, DOI 10.1016/j.snb.2020.129031
   Li RF, 2019, SENSORS-BASEL, V19, DOI 10.3390/s19010177
   Li Y, 2011, ANAL SCI, V27, P727, DOI 10.2116/analsci.27.727
   Lin XJ, 2020, ANAL METHODS-UK, V12, P5496, DOI 10.1039/d0ay01326a
   Ma X, 2020, SENSOR ACTUAT B-CHEM, V309, DOI 10.1016/j.snb.2020.127815
   Ma Y, 2021, BIOACT MATER, V6, P1308, DOI 10.1016/j.bioactmat.2020.10.008
   Mazloum-Ardakani M, 2019, J NANOSTRUCT, V9, P659, DOI 10.22052/JNS.2019.04.008
   Pavithra M, 2017, CHEMISTRYSELECT, V2, P7239, DOI 10.1002/slct.201700870
   Pirzada M, 2020, BIOSENS BIOELECTRON, V166, DOI 10.1016/j.bios.2020.112464
   Ribeiro JA, 2018, BIOSENS BIOELECTRON, V109, P246, DOI 10.1016/j.bios.2018.03.011
   Saeki T, 2020, J MATER CHEM B, V8, P7987, DOI 10.1039/d0tb00685h
   Santos GS, 2019, TALANTA, V204, P395, DOI 10.1016/j.talanta.2019.05.111
   Sardaremelli S, 2021, J MOL RECOGNIT, V34, DOI 10.1002/jmr.2884
   Thomas D, 2015, J FOOD SCI TECH MYS, V52, P6719, DOI 10.1007/s13197-015-1796-1
   Wang JS, 2019, BIOELECTROCHEMISTRY, V125, P90, DOI 10.1016/j.bioelechem.2018.09.006
   Wang K, 2017, SENSOR ACTUAT B-CHEM, V253, P893, DOI 10.1016/j.snb.2017.07.047
   Wang LL, 2017, SENSORS-BASEL, V17, DOI 10.3390/s17102420
   Wang YG, 2018, SENSOR ACTUAT B-CHEM, V266, P561, DOI 10.1016/j.snb.2018.03.178
   Wang ZM, 2020, RSC ADV, V10, P15870, DOI 10.1039/d0ra01922d
   Xu JJ, 2020, SMALL, V16, DOI 10.1002/smll.201906644
   Xu ZY, 2020, SENSOR ACTUAT B-CHEM, V319, DOI 10.1016/j.snb.2020.128253
   Zaidi S. A., 2020, MAT SCI ENERGY TECHN, V3, P72, DOI DOI 10.1016/J.MSET.2019.10.012
   Zhang XY, 2020, TALANTA, V212, DOI 10.1016/j.talanta.2020.120794
   Zhao LJ, 2018, SENSOR ACTUAT B-CHEM, V273, P185, DOI 10.1016/j.snb.2018.06.004
NR 45
TC 2
Z9 2
U1 1
U2 34
PU WILEY
PI HOBOKEN
PA 111 RIVER ST, HOBOKEN 07030-5774, NJ USA
SN 0952-3499
EI 1099-1352
J9 J MOL RECOGNIT
JI J. Mol. Recognit.
PD SEP
PY 2021
VL 34
IS 9
AR e2897
DI 10.1002/jmr.2897
EA MAR 2021
PG 14
WC Biochemistry & Molecular Biology; Biophysics
WE Science Citation Index Expanded (SCI-EXPANDED)
SC Biochemistry & Molecular Biology; Biophysics
GA TV4PS
UT WOS:000631680500001
PM 33759263
DA 2023-06-30
ER

PT J
AU Tian, JY
   Li, Y
   Dong, JJ
   Huang, MJ
   Lu, JS
AF Tian, Jiuying
   Li, Yan
   Dong, Jingjiao
   Huang, Mingjuan
   Lu, Jusheng
TI Photoelectrochemical TiO2 nanotube arrays biosensor for asulam
   determination based on in-situ generation of quantum dots
SO BIOSENSORS & BIOELECTRONICS
LA English
DT Article
DE Asulam; Enzymatic inhibition; Photoelectrochemical biosensor; QDs
   generation in-situ
ID VISIBLE-LIGHT; PESTICIDE ASULAM; TITANIA NANOTUBES; PERFORMANCE; ENZYME;
   CDS; SYSTEM; LUMINOL/PEROXIDASE; PHOTOCATALYSIS; NANOSTRUCTURES
AB Inspired by the photoelectrochemical (PEC) properties of TiO2 nanotubes arrays (TNA) and their application as a super vessel for immobilizing biomolecules, we constructed an inhibition-effect PEC biosensor for determination of asulam based on the in-situ generation of CdS quantum dots (QDs) on TNA using an enzymatic reaction. Horseradish peroxidase (HRP) enzyme was covalently assembled on the inner-wall of TNAs, which exhibited good electrochemical and catalytic properties. In the mixture solution containing H2O2, CdY and S2O32-, HRP enzyme in TNAs catalyzed H2O2 reduce S2O32- to S2-. The generated S2- reacted with CdY to form CdS QDs in situ on the TNAs, improving the PEC performance of TNA under visible light irradiation. The photocurrent would decrease after addition of asulam due to its inhibitory effect towards HRP enzyme activity. Under the optimal experimental conditions, the constructed PEC TNA/HRP biosensor exhibited a satisfying linear range (0.02-2.0 ng mL(-1)), low limit of detection (4.1 pg mL(-1)) and good selectivity towards asulam determination, and has been successfully applied for the analysis of real environmental water samples with good accuracy of the recoveries ranged from 90% to 114%.
C1 [Tian, Jiuying; Li, Yan; Dong, Jingjiao; Huang, Mingjuan; Lu, Jusheng] Jiangsu Normal Univ, Sch Chem & Mat Sci, Jiangsu Key Lab Green Synthet Chem Funct Mat, Xuzhou 221116, Jiangsu, Peoples R China.
C3 Jiangsu Normal University
RP Lu, JS (通讯作者)，Jiangsu Normal Univ, Sch Chem & Mat Sci, Jiangsu Key Lab Green Synthet Chem Funct Mat, Xuzhou 221116, Jiangsu, Peoples R China.
EM jushenglu@jsnu.edu.cn
FU Priority Academic Program Development of Jiangsu Higher Education
   Institutions; Top-notch Academic Programs Project of Jiangsu Higher
   Education Institutions (TAPP); National Natural Science Foundations of
   China [21675067]; Science and Technology Project of Xuzhou City
   [KH17027]; Natural Science Foundation of Jiangsu Normal University
   [15XLR007]
FX This project was supported by the Priority Academic Program Development
   of Jiangsu Higher Education Institutions, the Top-notch Academic
   Programs Project of Jiangsu Higher Education Institutions (TAPP), the
   National Natural Science Foundations of China (21675067), the Science
   and Technology Project of Xuzhou City (KH17027), and the Natural Science
   Foundation of Jiangsu Normal University (15XLR007).
CR An EM, 2011, FOOD SCI BIOTECHNOL, V20, P1299, DOI 10.1007/s10068-011-0179-2
   An YR, 2010, CHEM-EUR J, V16, P14439, DOI 10.1002/chem.201001654
   BRADFORD MM, 1976, ANAL BIOCHEM, V72, P248, DOI 10.1016/0003-2697(76)90527-3
   Chen D, 2010, ANAL CHEM, V82, P2253, DOI 10.1021/ac9021055
   Chen Q, 2009, SMALL, V5, P1436, DOI 10.1002/smll.200801455
   Chen X, 2007, CHEM REV, V107, P2891, DOI 10.1021/cr0500535
   Chen Z, 2013, ACS APPL MATER INTER, V5, P13353, DOI 10.1021/am4043068
   Chicharro M, 2008, ELECTROANAL, V20, P534, DOI 10.1002/elan.200704090
   Chicharro M, 2002, ANAL CHIM ACTA, V469, P243, DOI 10.1016/S0003-2670(02)00724-9
   Chivulescu A, 2004, ANAL CHIM ACTA, V519, P113, DOI 10.1016/j.aca.2004.05.046
   Conrado RJ, 2008, CURR OPIN BIOTECH, V19, P492, DOI 10.1016/j.copbio.2008.07.006
   Eskandari H, 2016, TURK J CHEM, V40, P1019, DOI 10.3906/kim-1512-37
   Freeman R, 2009, NANO LETT, V9, P322, DOI 10.1021/nl8030532
   Fu JL, 2012, J AM CHEM SOC, V134, P5516, DOI 10.1021/ja300897h
   Sanchez FG, 2009, LUMINESCENCE, V24, P448, DOI 10.1002/bio.1137
   Ghicov A, 2009, CHEM COMMUN, P2791, DOI 10.1039/b822726h
   Jun Y, 2012, CHEM COMMUN, V48, P6456, DOI 10.1039/c2cc30733b
   Kang U, 2013, APPL CATAL B-ENVIRON, V140, P233, DOI 10.1016/j.apcatb.2013.04.003
   Lai YK, 2013, SMALL, V9, P2945, DOI 10.1002/smll.201300187
   LAVIRON E, 1979, J ELECTROANAL CHEM, V101, P19, DOI 10.1016/S0022-0728(79)80075-3
   Li H, 2015, CARBON, V81, P474, DOI 10.1016/j.carbon.2014.09.080
   Li SG, 2017, CHEM COMMUN, V53, P2673, DOI 10.1039/c7cc00300e
   Li TL, 2001, J FOOD DRUG ANAL, V9, P40
   Li X, 2012, APPL CATAL B-ENVIRON, V123, P174, DOI 10.1016/j.apcatb.2012.04.009
   Liang Y, 2012, CHEM COMMUN, V48, P245, DOI 10.1039/c1cc16060e
   Liu MC, 2009, ELECTROCHEM COMMUN, V11, P1397, DOI 10.1016/j.elecom.2009.05.015
   Liu Y, 2013, NAT NANOTECHNOL, V8, P187, DOI [10.1038/nnano.2012.264, 10.1038/NNANO.2012.264]
   Lu JS, 2016, CHEM COMMUN, V52, P7703, DOI 10.1039/c6cc03867k
   Lu JS, 2014, ANAL CHEM, V86, P8003, DOI 10.1021/ac502234x
   Malashikhina N, 2013, ANAL CHEM, V85, P6866, DOI 10.1021/ac4011342
   Muzzarelli RAA, 2009, CARBOHYD POLYM, V76, P167, DOI 10.1016/j.carbpol.2008.11.002
   Myland JC, 2005, ELECTROCHEM COMMUN, V7, P282, DOI 10.1016/j.elecom.2005.01.005
   Nakamura M, 2000, BUNSEKI KAGAKU, V49, P65, DOI 10.2116/bunsekikagaku.49.65
   Nouws HPA, 2002, INT J ENVIRON AN CH, V82, P69, DOI 10.1080/03067310290024111
   Ouyang JL, 2012, THIN SOLID FILMS, V520, P2994, DOI 10.1016/j.tsf.2011.12.018
   Paramasivam I, 2012, SMALL, V8, P3073, DOI 10.1002/smll.201200564
   Pardo-Yissar V, 2003, J AM CHEM SOC, V125, P622, DOI 10.1021/ja028922k
   Roy P, 2011, ANGEW CHEM INT EDIT, V50, P2904, DOI 10.1002/anie.201001374
   Sanchez FG, 2008, TALANTA, V77, P294, DOI 10.1016/j.talanta.2008.06.025
   Schoffelen S, 2012, SOFT MATTER, V8, P1736, DOI 10.1039/c1sm06452e
   Song YY, 2009, J AM CHEM SOC, V131, P4230, DOI 10.1021/ja810130h
   Su CY, 2011, J COLLOID INTERF SCI, V359, P220, DOI 10.1016/j.jcis.2011.03.044
   Subova I, 2006, ANAL SCI, V22, P21, DOI 10.2116/analsci.22.21
   Sun WT, 2008, J AM CHEM SOC, V130, P1124, DOI 10.1021/ja0777741
   Tachikawa T, 2011, J AM CHEM SOC, V133, P7197, DOI 10.1021/ja201415j
   Tan AW, 2012, CERAM INT, V38, P4421, DOI 10.1016/j.ceramint.2012.03.002
   Wang CX, 2010, J PHYS CHEM C, V114, P4408, DOI 10.1021/jp912232p
   Wang HY, 2012, NANOSCALE, V4, P1463, DOI 10.1039/c2nr11278g
   Wang QY, 2012, ELECTROCHIM ACTA, V62, P158, DOI 10.1016/j.electacta.2011.12.009
   Yan W, 2009, J PROTEOMICS, V72, P4, DOI 10.1016/j.jprot.2008.11.017
   Yan X, 2010, NANO LETT, V10, P1869, DOI 10.1021/nl101060h
   Zhang H, 2008, CHEM MATER, V20, P6543, DOI 10.1021/cm801796q
   Zhang H, 2009, CHEM MATER, V21, P3090, DOI 10.1021/cm900100k
   Zhang J, 2012, NANO LETT, V12, P4584, DOI 10.1021/nl301831h
   Zhang ZJ, 2011, J ELECTROANAL CHEM, V650, P241, DOI 10.1016/j.jelechem.2010.10.016
NR 55
TC 33
Z9 33
U1 9
U2 289
PU ELSEVIER ADVANCED TECHNOLOGY
PI OXFORD
PA OXFORD FULFILLMENT CENTRE THE BOULEVARD, LANGFORD LANE, KIDLINGTON,
   OXFORD OX5 1GB, OXON, ENGLAND
SN 0956-5663
EI 1873-4235
J9 BIOSENS BIOELECTRON
JI Biosens. Bioelectron.
PD JUL 1
PY 2018
VL 110
BP 1
EP 7
DI 10.1016/j.bios.2018.03.038
PG 7
WC Biophysics; Biotechnology & Applied Microbiology; Chemistry, Analytical;
   Electrochemistry; Nanoscience & Nanotechnology
WE Science Citation Index Expanded (SCI-EXPANDED)
SC Biophysics; Biotechnology & Applied Microbiology; Chemistry;
   Electrochemistry; Science & Technology - Other Topics
GA GG3SO
UT WOS:000432613300001
PM 29573621
DA 2023-06-30
ER

PT J
AU Li, ZH
   Wang, WB
   Cao, HB
   Zhang, Q
   Zhou, XY
   Wang, DB
   Wang, YL
   Zhang, SS
   Zhang, GJ
   Liu, CM
   Zhang, Y
   Liu, RJ
   Jiang, JK
AF Li, Zehui
   Wang, Wenbo
   Cao, Hongbin
   Zhang, Qiang
   Zhou, Xinyuan
   Wang, Dongbin
   Wang, Yaling
   Zhang, Shuangshuang
   Zhang, Guangjin
   Liu, Chenming
   Zhang, Yi
   Liu, Rongji
   Jiang, Jingkun
TI Boron Doped ZIF-67@Graphene Derived Carbon Electrocatalyst for Highly
   Efficient Enzyme-Free Hydrogen Peroxide Biosensor
SO ADVANCED MATERIALS TECHNOLOGIES
LA English
DT Article
DE biosensors; electrocatalysts; graphene; hydrogen peroxide; zeolitic
   imidazolate frameworks
ID OXYGEN REDUCTION REACTION; ZEOLITIC IMIDAZOLATE FRAMEWORKS; GRAPHENE
   OXIDE; ELECTROCHEMICAL DETECTION; TOPOLOGICAL DEFECTS; SENSOR;
   NANOHYBRID; POLYHEDRA; CATALYST
AB A new hydrogen peroxide detection sensitive material, boron doped carbonized ZIF-67@graphene (Co-N/C@G-B) is synthesized through pyrolysis of a sandwich-like ZIF-67 coating graphene material. After doping boron atoms by using chemical vapor deposition method, new active sites such as Co2B and B-N-C bonds are created, and mesopores are significantly increased. Most importantly, this Co-N/C@G-B material is found to exhibit excellent performance as an enzyme-free biosensor for detecting hydrogen peroxide with a very wide detection range (from 0.5 x 10(-6) to 60 x 10(-3) M), a low detection limit (0.19 x 10(-6)M), and a rapid response time (approximate to 3 s). The prepared biosensor also shows strong anti-interference ability in the complex working occasions. Furthermore, for real application of the materials, an electronic device of biosensor is developed by using technologies of screen printing electrode, integrated circuit, 3D printed shell, and custom-developed program, which shows high sensitivity and portability to detect hydrogen peroxide. Such device paves a way for further practical application of advanced materials in commercial scale.
C1 [Li, Zehui; Wang, Wenbo; Cao, Hongbin; Zhou, Xinyuan; Zhang, Shuangshuang; Zhang, Guangjin; Liu, Chenming; Zhang, Yi; Liu, Rongji] Chinese Acad Sci, Inst Proc Engn, Beijing Engn Res Ctr Proc Pollut Control, Div Environm Technol & Engn, Beijing 100049, Peoples R China.
   [Li, Zehui; Zhang, Qiang; Wang, Dongbin; Wang, Yaling; Jiang, Jingkun] Tsinghua Univ, Sch Environm, State Key Joint Lab Environm Simulat & Pollut Con, Beijing 100084, Peoples R China.
   [Li, Zehui; Wang, Wenbo; Zhou, Xinyuan; Zhang, Shuangshuang] Univ Chinese Acad Sci, Beijing 100049, Peoples R China.
   [Liu, Rongji] Ulm Univ, Inst Inorgan Chem 1, D-89081 Ulm, Germany.
C3 Chinese Academy of Sciences; Institute of Process Engineering, CAS;
   Tsinghua University; Chinese Academy of Sciences; University of Chinese
   Academy of Sciences, CAS; Ulm University
RP Zhang, GJ; Liu, CM; Liu, RJ (通讯作者)，Chinese Acad Sci, Inst Proc Engn, Beijing Engn Res Ctr Proc Pollut Control, Div Environm Technol & Engn, Beijing 100049, Peoples R China.; Jiang, JK (通讯作者)，Tsinghua Univ, Sch Environm, State Key Joint Lab Environm Simulat & Pollut Con, Beijing 100084, Peoples R China.; Liu, RJ (通讯作者)，Ulm Univ, Inst Inorgan Chem 1, D-89081 Ulm, Germany.
EM zhanggj@ipe.ac.cn; chmliu@ipe.ac.cn; rongji.liu@uni-ulm.de;
   jiangjk@mail.tsinghua.edu.cn
RI Liu, Rongji/AAM-7849-2020; Zhang, Shuangshuang/GVS-0109-2022; li,
   zehui/U-6997-2019; Liu, Rongji/AAA-3101-2020; Zhou,
   Xinyuan/AFS-9817-2022; Jiang, Jingkun/A-1076-2010
OI Liu, Rongji/0000-0003-1520-2978; Zhou, Xinyuan/0000-0002-1374-8240; Li,
   Zehui/0000-0002-9651-9063; jiang, jingkun/0000-0001-6172-190X
FU National Natural Science Foundation of China [51425405, 91643201,
   21371173, 51402298, 21707076, 91545125]; National High Technology
   Research, Development Program of China (863 Program) [2014AA06A513];
   Alexander von Humboldt Foundation [1186323]
FX Z.H.L. and W.B.W. contributed equally to this work. This research was
   supported by National Natural Science Foundation of China (No. 51425405,
   91643201, 21371173, 51402298, 21707076, and 91545125), National High
   Technology Research, Development Program of China (863 Program) (No.
   2014AA06A513), and the Alexander von Humboldt Foundation Postdoctoral
   Research Fellowship (No. 1186323).
CR Aijaz A, 2016, ANGEW CHEM INT EDIT, V55, P4087, DOI 10.1002/anie.201509382
   Banerjee R, 2008, SCIENCE, V319, P939, DOI 10.1126/science.1152516
   Bhattacharya S, 2017, ANAL CHEM, V89, P830, DOI 10.1021/acs.analchem.6b03749
   Chen AC, 2013, CHEM SOC REV, V42, P5425, DOI 10.1039/c3cs35518g
   Chen JF, 2016, ANGEW CHEM INT EDIT, V55, P13822, DOI 10.1002/anie.201605926
   Dai X, 2016, ADV MATER INTERFACES, V3, DOI 10.1002/admi.201600725
   Duan XG, 2015, SMALL, V11, P3036, DOI 10.1002/smll.201403715
   Fei HL, 2015, NAT COMMUN, V6, DOI 10.1038/ncomms9668
   Fu J, 2015, J PHYS CHEM C, V119, P5374, DOI 10.1021/jp505963m
   Gao W, 2016, NATURE, V529, P509, DOI 10.1038/nature16521
   Ge XL, 2017, NANO ENERGY, V32, P117, DOI 10.1016/j.nanoen.2016.11.055
   Gligorovski S, 2015, CHEM REV, V115, P13051, DOI 10.1021/cr500310b
   Guo DH, 2016, SCIENCE, V351, P361, DOI 10.1126/science.aad0832
   Hao L, 2015, ADV MATER, V27, P3190, DOI 10.1002/adma.201500863
   Joshi VS, 2017, ANAL CHEM, V89, P7709, DOI 10.1021/acs.analchem.7b01677
   Karasawa K, 2017, ANAL CHIM ACTA, V954, P151, DOI 10.1016/j.aca.2016.12.004
   Li MJ, 2016, CARBON, V109, P479, DOI 10.1016/j.carbon.2016.08.054
   Liu RJ, 2013, J MATER CHEM A, V1, P11961, DOI 10.1039/c3ta12941a
   Liu RJ, 2012, SMALL, V8, P1398, DOI 10.1002/smll.201102298
   Liu Y, 2017, APPL PHYS LETT, V110, DOI 10.1063/1.4978374
   Masa J., 2016, ADV ENERGY MATER, V6
   Masa J, 2017, ADV ENERGY MATER, V7, DOI 10.1002/aenm.201700381
   Naveen MH, 2016, ADV FUNCT MATER, V26, P1590, DOI 10.1002/adfm.201504506
   Park KS, 2006, P NATL ACAD SCI USA, V103, P10186, DOI 10.1073/pnas.0602439103
   Qie L, 2013, ENERG ENVIRON SCI, V6, P2497, DOI 10.1039/c3ee41638k
   Roberts JG, 2016, J AM CHEM SOC, V138, P2516, DOI 10.1021/jacs.5b13376
   Shen Y, 2015, ENVIRON SCI TECHNOL, V49, P67, DOI 10.1021/es504421y
   Sheng ZH, 2011, ACS NANO, V5, P4350, DOI 10.1021/nn103584t
   Tang C, 2016, ADV MATER, V28, P6845, DOI 10.1002/adma.201601406
   Wang M, 2015, ELECTROCHIM ACTA, V182, P613, DOI 10.1016/j.electacta.2015.08.116
   Wei J, 2017, J MATER CHEM A, V5, P10182, DOI 10.1039/c7ta00276a
   Wei J, 2015, ADV FUNCT MATER, V25, P5768, DOI 10.1002/adfm.201502311
   Yan H, 2017, NAT MATER, V16, P349, DOI [10.1038/nmat4823, 10.1038/NMAT4823]
   Yan YB, 2016, ADV MATER INTERFACES, V3, DOI 10.1002/admi.201500833
   Yang J, 2015, ANGEW CHEM INT EDIT, V54, P10889, DOI 10.1002/anie.201504242
   Yang M, 2016, J COLLOID INTERF SCI, V468, P51, DOI 10.1016/j.jcis.2016.01.047
   Yang XL, 2016, ADV FUNCT MATER, V26, P393, DOI 10.1002/adfm.201503935
   Yusoff N, 2017, BIOSENS BIOELECTRON, V87, P1020, DOI 10.1016/j.bios.2016.09.045
   Zhang CM, 2016, ELECTROCHIM ACTA, V210, P181, DOI 10.1016/j.electacta.2016.05.151
   Zhang SS, 2016, J MATER CHEM A, V4, P4738, DOI 10.1039/c5ta10579j
   Zhong HX, 2014, ANGEW CHEM INT EDIT, V53, P14235, DOI 10.1002/anie.201408990
NR 41
TC 27
Z9 26
U1 10
U2 289
PU WILEY
PI HOBOKEN
PA 111 RIVER ST, HOBOKEN, NJ 07030 USA
SN 2365-709X
J9 ADV MATER TECHNOL-US
JI Adv. Mater. Technol.
PD DEC
PY 2017
VL 2
IS 12
AR 1700224
DI 10.1002/admt.201700224
PG 9
WC Materials Science, Multidisciplinary
WE Science Citation Index Expanded (SCI-EXPANDED)
SC Materials Science
GA FP7SW
UT WOS:000417838800012
DA 2023-06-30
ER

PT J
AU Rawal, R
   Chawla, S
   Dahiya, T
   Pundir, CS
AF Rawal, Rachna
   Chawla, Sheetal
   Dahiya, Tulika
   Pundir, Chandra Shekhar
TI Development of an amperometric sulfite biosensor based on a gold
   nanoparticles/chitosan/multiwalled carbon nanotubes/polyaniline-modified
   gold electrode
SO ANALYTICAL AND BIOANALYTICAL CHEMISTRY
LA English
DT Article
DE Sulfite; Sulfite oxidase; Sulfite biosensor; CHIT; AuNPs; cMWCNT/PANI
ID PLATINUM NANOPARTICLES; OXIDASE; IMMOBILIZATION; PEROXIDASE; SENSOR;
   FOOD
AB A sulfite oxidase (SOx) purified from leaves of Syzygium cumini (Jamun) was immobilized covalently onto a gold nanoparticles (AuNPs)/chitosan (CHIT)/carboxylated multiwalled carbon nanotubes (cMWCNTs)/polyaniline (PANI) composite that was electrodeposited onto the surface of a gold (Au) electrode. A novel and highly sensitive sulfite biosensor was developed that used this enzyme electrode (SOx/AuNPs/CHIT/cMWCNT/PANI/Au) as the working electrode, Ag/AgCl as the standard electrode, and Pt wire as the auxiliary electrode. The modified electrode was characterized by Fourier transform infrared (FTIR) spectroscopy, cyclic voltammetry (CV), scanning electron microscopy (SEM), and electrochemical impedance spectroscopy (EIS) before and after the immobilization of the SOx. The sensor produced its optimum response within 3 s when operated at 50 mVs(-1) in 0.1 M phosphate buffer, pH 7.0, and at 35 degrees C. The linear range and detection limit of the sensor were 0.75-400 mu M and 0.5 mu M (S/N = 3), respectively. The biosensor was employed to determine sulfite levels in fruit juices and alcoholic beverages. The enzyme electrode was used 300 times over a period of three months when stored at 4 degrees C.
C1 [Rawal, Rachna; Chawla, Sheetal; Dahiya, Tulika; Pundir, Chandra Shekhar] Maharshi Dayanand Univ, Dept Biochem, Rohtak 124001, Haryana, India.
C3 Maharshi Dayanand University
RP Pundir, CS (通讯作者)，Maharshi Dayanand Univ, Dept Biochem, Rohtak 124001, Haryana, India.
EM pundircs@rediffmail.com
CR Abass AK, 2000, SENSOR ACTUAT B-CHEM, V62, P148, DOI 10.1016/S0925-4005(99)00385-8
   Ahmad A, 2010, INDIAN J EXP BIOL, V48, P83
   Ameer Q, 2008, ELECTROANAL, V20, P2549, DOI 10.1002/elan.200804357
   Bahmani B, 2010, SYNTHETIC MET, V160, P2653, DOI 10.1016/j.synthmet.2010.10.020
   BAIS R, 1980, ANAL CHEM, V52, P508, DOI 10.1021/ac50053a030
   Bhambi M, 2010, ARTIF CELL BLOOD SUB, V38, P178, DOI 10.3109/10731191003716344
   Dinckaya E, 2007, FOOD CHEM, V101, P1540, DOI 10.1016/j.foodchem.2006.04.006
   Feng JJ, 2005, ANAL BIOCHEM, V342, P280, DOI 10.1016/j.ab.2005.04.040
   HIKIMA S, 1993, FRESEN J ANAL CHEM, V345, P607, DOI 10.1007/BF00325809
   Hrapovic S, 2004, ANAL CHEM, V76, P1083, DOI 10.1021/ac035143t
   IIJIMA S, 1991, NATURE, V354, P56, DOI 10.1038/354056a0
   Isaac A, 2006, TRAC-TREND ANAL CHEM, V25, P589, DOI 10.1016/j.trac.2006.04.001
   JI AJ, 1995, CLIN CHEM, V41, P897
   Jones CL, 1999, BIOTECHNOL TECH, V13, P871, DOI 10.1023/A:1008965925940
   Kalimuthu P, 2010, ANAL CHEM, V82, P7374, DOI 10.1021/ac101493y
   KEIL R, 1989, ANAL CHEM, V61, P1755, DOI 10.1021/ac00190a032
   Kumar MNVR, 2000, REACT FUNCT POLYM, V46, P1
   Lang HG, 2004, J AM CHEM SOC, V126, P12949, DOI 10.1021/ja046542o
   McFarland A.D., 2004, J CHEM EDUC, V81, P544, DOI DOI 10.1021/ED081P544A
   Miao YQ, 2000, ANALYST, V125, P1591, DOI 10.1039/b003483p
   Mohammad H, 2008, IRAN J CHEM CHEM ENG, V27, P115
   MOZHAEV VV, 1993, TRENDS BIOTECHNOL, V11, P88, DOI 10.1016/0167-7799(93)90057-G
   Safavi A, 1997, TALANTA, V44, P1225, DOI 10.1016/S0039-9140(96)02163-7
   SATYAPAL, 1993, BIOCHIM BIOPHYS ACTA, V1161, P1, DOI 10.1016/0167-4838(93)90188-W
   Sezginturk MK, 2005, TALANTA, V65, P998, DOI 10.1016/j.talanta.2004.08.037
   Situmorang M, 1999, ANALYST, V124, P1775, DOI 10.1039/a907239j
   Spricigo R, 2009, ANAL BIOANAL CHEM, V393, P225, DOI 10.1007/s00216-008-2432-y
   Theisen S, 2010, BIOSENS BIOELECTRON, V26, P175, DOI 10.1016/j.bios.2010.06.009
   Xiao Y, 1999, ANAL CHIM ACTA, V391, P73, DOI 10.1016/S0003-2670(99)00196-8
   Ye JS, 2006, MICROCHIM ACTA, V152, P267, DOI 10.1007/s00604-005-0446-0
NR 30
TC 54
Z9 55
U1 0
U2 67
PU SPRINGER HEIDELBERG
PI HEIDELBERG
PA TIERGARTENSTRASSE 17, D-69121 HEIDELBERG, GERMANY
SN 1618-2642
EI 1618-2650
J9 ANAL BIOANAL CHEM
JI Anal. Bioanal. Chem.
PD NOV
PY 2011
VL 401
IS 8
BP 2599
EP 2608
DI 10.1007/s00216-011-5325-4
PG 10
WC Biochemical Research Methods; Chemistry, Analytical
WE Science Citation Index Expanded (SCI-EXPANDED)
SC Biochemistry & Molecular Biology; Chemistry
GA 828NM
UT WOS:000295508600028
PM 21877188
DA 2023-06-30
ER

PT J
AU Chen, DL
   Zhang, M
   Zhou, FY
   Hai, H
   Li, JP
AF Chen, Dongli
   Zhang, Meng
   Zhou, Fenyue
   Hai, Hong
   Li, Jianping
TI Ultrasensitive electroluminescence biosensor for a breast cancer marker
   microRNA based on target cyclic regeneration and multi-labeled
   magnetized nanoparticles
SO MICROCHIMICA ACTA
LA English
DT Article
DE Biosensor; Electrochemiluminescence; Breast cancer; MicroRNA; Quantum
   dots; Polymerase; Enzyme-assistant; Signal amplification; Cyclic
   regeneration; Serum samples
ID ELECTROCHEMICAL DNA SENSOR; MESSENGER-RNA; SENSITIVE DETECTION; GOLD
   NANOPARTICLES; AMPLIFICATION; STRATEGY
AB An electrochemiluminescent (ECL) biosensor is described for the determination of the breast cancer biomarker microRNA. The method is based on the amplification via target cyclic regeneration through a system of hairpin DNA probes, primers, and Klenow fragment of DNA polymerases combined with CdTe quantum dots (QDs) and gold nanoparticles. The assay is performed by exploiting the luminescence properties of CdTe-QDs and K2S2O8 as a co-reactive agent to increase the ECL signal. It was successfully applied to ECL-based detection of a 20-mer microRNA. The sensor has a linear response in the 0.1 fM to 0.2 pM microRNA concentration range and a detection limit as low as 33 aM. The assay has been applied to the determination of microRNA spiked in serum samples, and recoveries ranged from 94.4 to 100.5%.
   Graphical abstract A novel electroluminescence biosensor based on the amplification of target cyclic regeneration is described. It is achieved by using a system of hairpin DNA probes, primers, and Klenow fragment of DNA polymerases combined with CdTe QDs and Au NPs, and was successfully applied to microRNA detection.
C1 [Chen, Dongli; Zhang, Meng; Zhou, Fenyue; Hai, Hong; Li, Jianping] Guilin Univ Technol, Coll Chem & Bioengn, Guangxi 541004, Peoples R China.
   [Hai, Hong; Li, Jianping] Guangxi Key Lab Electrochem & Magnetochem Funct M, Guangxi 541004, Peoples R China.
C3 Guilin University of Technology
RP Hai, H; Li, JP (通讯作者)，Guilin Univ Technol, Coll Chem & Bioengn, Guangxi 541004, Peoples R China.; Hai, H; Li, JP (通讯作者)，Guangxi Key Lab Electrochem & Magnetochem Funct M, Guangxi 541004, Peoples R China.
EM 583776610@qq.com; likianping@263.net
FU National Natural Science Foundation of China [21765006]; Natural Science
   Foundation of Guangxi Province of China [2015GXNSFFA139005,
   2018GXNSFAA050023]; Guangxi Colleges and Universities Key Laboratory of
   Food Safety and Detection, High Level Innovation Teams of Guangxi
   Colleges Universities; Outstanding Scholars Program [Guijiaoren[2014]49]
FX The authors gratefully acknowledge the financial support from National
   Natural Science Foundation of China (No. 21765006), the Natural Science
   Foundation of Guangxi Province of China (2015GXNSFFA139005;
   2018GXNSFAA050023), Guangxi Colleges and Universities Key Laboratory of
   Food Safety and Detection, High Level Innovation Teams of Guangxi
   Colleges & Universities and Outstanding Scholars Program
   (Guijiaoren[2014]49) for this research project.
CR Ban FF, 2016, BIOSENS BIOELECTRON, V86, P219, DOI 10.1016/j.bios.2016.06.070
   Cassol D, 2016, PLANT PHYSIOL BIOCH, V106, P101, DOI 10.1016/j.plaphy.2016.02.024
   D'Antonio M, 2016, CELL REP, V16, P672, DOI 10.1016/j.celrep.2016.06.026
   Gan XR, 2015, ANALYST, V140, P2029, DOI 10.1039/c5an00082c
   He L, 2017, ACS NANO, V11, P4060, DOI 10.1021/acsnano.7b00725
   Hirschberger K, 2018, MOL THER-METH CLIN D, V8, P141, DOI 10.1016/j.omtm.2017.12.006
   Huang KJ, 2016, BIOSENS BIOELECTRON, V77, P69, DOI 10.1016/j.bios.2015.09.026
   Imani S, 2017, ONCOTARGET, V8, P23177, DOI 10.18632/oncotarget.15520
   Jackson SR, 2016, METHOD ENZYMOL, V572, P87, DOI 10.1016/bs.mie.2016.03.019
   Lee CY, 2018, SENSOR ACTUAT B-CHEM, V255, P341, DOI 10.1016/j.snb.2017.08.061
   Lee JM, 2010, ANGEW CHEM INT EDIT, V49, P8662, DOI 10.1002/anie.201004000
   Lei Y, 2018, BIOSENS BIOELECTRON, V112, P170, DOI 10.1016/j.bios.2018.04.012
   Liu RJ, 2017, SENSOR ACTUAT B-CHEM, V240, P604, DOI 10.1016/j.snb.2016.09.008
   Luan MM, 2017, CHEM COMMUN, V53, P356, DOI 10.1039/c6cc07605j
   Ma RN, 2018, SENSOR ACTUAT B-CHEM, V269, P173, DOI 10.1016/j.snb.2018.04.143
   Murayama T, 2016, CHINESE J CATAL, V37, P1694, DOI 10.1016/S1872-2067(16)62508-1
   Schulz D, 2018, CELL SYST, V6, P25, DOI 10.1016/j.cels.2017.12.001
   Shen QM, 2016, ANAL CHIM ACTA, V934, P66, DOI 10.1016/j.aca.2016.06.037
   Teengam P, 2018, ANAL CHIM ACTA, V1044, P102, DOI 10.1016/j.aca.2018.07.045
   TRAYHURN P, 1995, ELECTROPHORESIS, V16, P341, DOI 10.1002/elps.1150160157
   Vilela P, 2017, ACS SENSORS, V2, P52, DOI 10.1021/acssensors.6b00651
   Wang LP, 2018, APPL SURF SCI, V435, P290, DOI 10.1016/j.apsusc.2017.11.143
   Xue M, 2016, MATER LETT, V166, P97, DOI 10.1016/j.matlet.2015.12.047
   Yu X, 2015, BIOSENS BIOELECTRON, V66, P520, DOI 10.1016/j.bios.2014.11.035
   Zhang H, 2017, CANCER CHEMOTH PHARM, V79, P49, DOI 10.1007/s00280-016-3194-4
   Zhang KY, 2018, BIOSENS BIOELECTRON, V101, P159, DOI 10.1016/j.bios.2017.10.031
   Zhang M, 2019, ANAL BIOANAL CHEM, V411, P139, DOI 10.1007/s00216-018-1424-9
   Zhang XF, 2018, ANAL SCI, V34, P149, DOI 10.2116/analsci.34.149
   Zhao B, 2018, MOL MED REP, V18, P139, DOI 10.3892/mmr.2018.8981
   Zhou FY, 2017, ELECTROANAL, V29, P983, DOI 10.1002/elan.201600590
NR 30
TC 12
Z9 13
U1 5
U2 77
PU SPRINGER WIEN
PI WIEN
PA SACHSENPLATZ 4-6, PO BOX 89, A-1201 WIEN, AUSTRIA
SN 0026-3672
EI 1436-5073
J9 MICROCHIM ACTA
JI Microchim. Acta
PD SEP
PY 2019
VL 186
IS 9
AR 628
DI 10.1007/s00604-019-3719-8
PG 9
WC Chemistry, Analytical
WE Science Citation Index Expanded (SCI-EXPANDED)
SC Chemistry
GA IR9HB
UT WOS:000481753200003
PM 31418084
DA 2023-06-30
ER

PT J
AU Haddaoui, M
   Raouafi, N
AF Haddaoui, Marwa
   Raouafi, Noureddine
TI Chlortoluron-induced enzymatic activity inhibition in tyrosinase/ZnO
   NPs/SPCE biosensor for the detection of ppb levels of herbicide
SO SENSORS AND ACTUATORS B-CHEMICAL
LA English
DT Article
DE ZnO nanoparticles; Chlortoluron biosensor; Tyrosinase inhibition; ppb
   Levels; Phenol; Quinone reduction
ID AGARICUS-BISPORUS; CARBON NANOTUBES; WATER SAMPLES; THIN-FILMS;
   NANOPARTICLES; ELECTRODE; ATRAZINE; GOLD; IMMOBILIZATION; OXIDASE
AB Concerns about human health are increasingly growing because of the widespread use of herbicides and pesticides which requires the development of fast, reliable and cost-effective methods for their detection. In this work, we report the design of a disposable yet very sensitive enzymatic biosensor for chlortoluron, a widely used herbicide in cereal fields, based on herbicide-induced inhibition of tyrosinase activity. The sensing platform is formed tyrosinase-modified screen-printed carbon electrodes (SPCEs) electro chemically nanostructured by ZnO nanoparticles. The stepwise surface modification was assessed by cyclic voltammetry, electrochemical impedance spectroscopy and scanning electron microscopy. The modified electrode can selectively detect phenol ranging from 0.1 to 14 mu M with a sensitivity of 18.71 nA/mu M and a limit of detection of 0.02 mu M. In presence of chlortoluron, the enzyme activity is proportionally inhibited in respect to the herbicide concentration. The biosensor shows linear relationship (r > 0.998) of the inhibition levels from 1 to 100 nM with a limit of detection of 0.47 nM (similar to 0.1 ppb). (C) 2015 Elsevier B.V. All rights reserved.
C1 [Haddaoui, Marwa; Raouafi, Noureddine] Univ Tunis El Manar, Lab Analyt Chem & Electrochem, Fac Sci, Tunis 2092, Tunisia.
C3 Universite de Tunis-El-Manar; Faculte des Sciences de Tunis (FST)
RP Raouafi, N (通讯作者)，Univ Tunis El Manar, Lab Analyt Chem & Electrochem, Fac Sci, Campus Univ Tunis El Manar Tunis, Tunis 2092, Tunisia.
EM n.raouafi@fst.rnu.tn
RI Raouafi, Noureddine/ABA-5736-2021; Raouafi, Noureddine/G-4062-2010
OI Raouafi, Noureddine/0000-0001-8938-8221; Raouafi,
   Noureddine/0000-0001-8938-8221
FU Tunisian Ministry of Higher Education and Scientific Research (MHESR)
   [LR99ES15]
FX Authors wish to thank the Tunisian Ministry of Higher Education and
   Scientific Research (MHESR) for the financial support to this work (lab
   grant LR99ES15) and the Nanobiosensors and Bioelectronics Group (ICN2,
   Barcelona, Spain) for providing them with screen-printed carbon
   electrodes. "Nanomateriaux & Photonique Research Unit (Dept. of Physics,
   University of Tunis El-Manar) is acknowledged for the Raman spectroscopy
   facility.
CR Anh TM, 2004, TALANTA, V63, P365, DOI 10.1016/j.talanta.2003.11.008
   Anusha JR, 2014, SENSOR ACTUAT B-CHEM, V202, P827, DOI 10.1016/j.snb.2014.06.024
   Aragay G, 2011, J MATER CHEM, V21, P4326, DOI 10.1039/c0jm03751f
   Arduini F, 2014, ADV BIOCHEM ENG BIOT, V140, P299, DOI 10.1007/10_2013_224
   Armenta S, 2010, ANAL BIOANAL CHEM, V397, P297, DOI 10.1007/s00216-010-3590-2
   Bievre P., 2005, VALIDATION CHEM MEAS
   Bone L, 2010, ANAL METHODS-UK, V2, P335, DOI 10.1039/b9ay00297a
   Chang TS, 2009, INT J MOL SCI, V10, P2440, DOI 10.3390/ijms10062440
   Cosnier S, 2006, ANAL CHEM, V78, P4985, DOI 10.1021/ac060064d
   Criton M, 2008, BIOORG MED CHEM LETT, V18, P3607, DOI 10.1016/j.bmcl.2008.04.079
   Currie LA, 1999, ANAL CHIM ACTA, V391, P127, DOI 10.1016/S0003-2670(99)00105-1
   Renedo OD, 2007, TALANTA, V73, P202, DOI 10.1016/j.talanta.2007.03.050
   Eddleston M., 2014, TOXICOLOGY, P297
   Espin JC, 1999, J AGR FOOD CHEM, V47, P2638, DOI 10.1021/jf981055b
   Federico C, 2011, MUTAT RES-GEN TOX EN, V721, P89, DOI 10.1016/j.mrgentox.2010.12.013
   Fragala ME, 2010, J NANOSCI NANOTECHNO, V10, P5889, DOI 10.1166/jnn.2010.2433
   Genc H, 2014, ARTIF CELL NANOMED B, V42, P178, DOI 10.3109/10731199.2013.785953
   GERISCHER H, 1985, J ELECTROANAL CHEM, V188, P33, DOI 10.1016/S0022-0728(85)80047-4
   GERRITSEN YAM, 1994, PHYTOCHEMISTRY, V35, P573, DOI 10.1016/S0031-9422(00)90563-6
   Ghanem A, 2008, ANAL BIOANAL CHEM, V391, P345, DOI 10.1007/s00216-008-2007-y
   Hayat A, 2014, SENSORS-BASEL, V14, P10432, DOI 10.3390/s140610432
   Hernandez AF, 2013, TOXICOLOGY, V307, P136, DOI 10.1016/j.tox.2012.06.009
   Hezard T, 2012, J ELECTROANAL CHEM, V664, P46, DOI 10.1016/j.jelechem.2011.10.014
   Inamdar AI, 2007, SOL ENERG MAT SOL C, V91, P864, DOI 10.1016/j.solmat.2007.01.018
   Kim YJ, 2005, CARBON, V43, P163, DOI 10.1016/j.carbon.2004.09.001
   Kong T, 2009, SENSOR ACTUAT B-CHEM, V138, P344, DOI 10.1016/j.snb.2009.01.002
   KRUEGER RC, 1955, ARCH BIOCHEM BIOPHYS, V57, P52, DOI 10.1016/0003-9861(55)90175-2
   Kumazawa T, 2000, J MASS SPECTROM, V35, P1091
   Larras F, 2012, PLOS ONE, V7, DOI 10.1371/journal.pone.0044458
   Laviale M, 2011, CHEMOSPHERE, V84, P731, DOI 10.1016/j.chemosphere.2011.03.035
   Li CC, 2008, TALANTA, V77, P455, DOI 10.1016/j.talanta.2008.06.048
   Li JP, 2010, CHEM LETT, V39, P478, DOI 10.1246/cl.2010.478
   Loh KS, 2008, SENSORS-BASEL, V8, P5775, DOI 10.3390/s8095775
   Lupu S, 2013, SENSOR ACTUAT B-CHEM, V181, P136, DOI 10.1016/j.snb.2013.01.060
   Maciejewska J, 2011, ELECTROCHIM ACTA, V56, P3700, DOI 10.1016/j.electacta.2011.01.043
   Mallat E, 2001, ANAL CHIM ACTA, V426, P209, DOI 10.1016/S0003-2670(00)00841-2
   Mallat E, 2001, ANAL CHIM ACTA, V427, P165, DOI 10.1016/S0003-2670(00)01016-3
   Mayorga-Martinez CC, 2014, J MATER CHEM B, V2, P2233, DOI 10.1039/c3tb21765e
   Mayorga-Martinez CC, 2013, ELECTROPHORESIS, V34, P2011, DOI 10.1002/elps.201300056
   Mayorga-Martinez CC, 2013, BIOSENS BIOELECTRON, V40, P57, DOI 10.1016/j.bios.2012.06.010
   Pundir CS, 2012, ANAL BIOCHEM, V429, P19, DOI 10.1016/j.ab.2012.06.025
   Rad AS, 2012, KOREAN J CHEM ENG, V29, P1063, DOI 10.1007/s11814-011-0280-5
   Rahman MM, 2010, SENSORS-BASEL, V10, P4855, DOI 10.3390/s100504855
   Ramsden CA, 2014, BIOORGAN MED CHEM, V22, P2388, DOI 10.1016/j.bmc.2014.02.048
   Sahli R, 2013, LANGMUIR, V29, P5360, DOI 10.1021/la401117u
   Santos FJ, 2003, J CHROMATOGR A, V1000, P125, DOI 10.1016/S0021-9673(03)00305-4
   Shao CY, 2002, APPL ENVIRON MICROB, V68, P5026, DOI 10.1128/AEM.68.10.5026-5033.2002
   Sigolaeva LV, 2013, ANAL METHODS-UK, V5, P3872, DOI 10.1039/c3ay40339d
   Siriviriyanun A, 2013, ANAL BIOCHEM, V443, P169, DOI 10.1016/j.ab.2013.09.004
   Stoytcheva M, 2014, ELECTROCHIM ACTA, V147, P25, DOI 10.1016/j.electacta.2014.09.106
   Takahashi T, 2011, BIOORG MED CHEM LETT, V21, P1983, DOI 10.1016/j.bmcl.2011.02.028
   Topoglidis E, 2001, J ELECTROANAL CHEM, V517, P20, DOI 10.1016/S0022-0728(01)00673-8
   Vanysek P., 2015, CRC HDB CHEM PHYS, P5
   Ventrella A, 2010, BIOELECTROCHEMISTRY, V79, P43, DOI 10.1016/j.bioelechem.2009.10.008
   Wang J, 2005, SMALL, V1, P1036, DOI 10.1002/smll.200500214
   Wu C, 2006, MATER LETT, V60, P1828, DOI 10.1016/j.matlet.2005.12.046
   Wu LD, 2012, BIOSENS BIOELECTRON, V35, P193, DOI 10.1016/j.bios.2012.02.045
   Zhou QX, 2007, CHROMATOGRAPHIA, V65, P25, DOI 10.1365/s10337-006-0111-8
NR 58
TC 29
Z9 34
U1 1
U2 130
PU ELSEVIER SCIENCE SA
PI LAUSANNE
PA PO BOX 564, 1001 LAUSANNE, SWITZERLAND
SN 0925-4005
J9 SENSOR ACTUAT B-CHEM
JI Sens. Actuator B-Chem.
PD NOV
PY 2015
VL 219
BP 171
EP 178
DI 10.1016/j.snb.2015.05.023
PG 8
WC Chemistry, Analytical; Electrochemistry; Instruments & Instrumentation
WE Science Citation Index Expanded (SCI-EXPANDED)
SC Chemistry; Electrochemistry; Instruments & Instrumentation
GA CK0UN
UT WOS:000355920700023
DA 2023-06-30
ER

PT J
AU Hui, JN
   Cui, JW
   Wang, Y
   Zhang, Y
   Liang, JK
   Zhang, XY
   Chen, W
   Ogabiela, EE
   Adeloju, SB
   Wu, YC
AF Hui, Jianing
   Cui, Jiewu
   Wang, Yan
   Zhang, Yong
   Liang, Jinkun
   Zhang, Xinyi
   Chen, Wei
   Ogabiela, Edward E.
   Adeloju, Samuel B.
   Wu, Yucheng
TI A High Throughput Glucose Biosensor Based on FIA and Gold Nanowire
   Arrays at Low Potential
SO JOURNAL OF THE ELECTROCHEMICAL SOCIETY
LA English
DT Article
ID FLOW-INJECTION ANALYSIS; AMPEROMETRIC DETECTION; OXIDASE; ENZYME;
   IMMOBILIZATION; PEROXIDASE; SYSTEM; FILM
AB Ahybrid flowinjection-nanobiosensor system for the detection of glucose at low potential is presented in this paper. For the fabrication of the biosensor, highly ordered gold nanowire arrays (AuNWAs) are synthesized by direct electrodeposition in combination with template approach. Glucose oxidase and horseradish peroxidase are immobilized on the surface of the resultant AuNWAs by cross-linking with glutaraldehyde (GLA) and bovine serum albumin (BSA). In combination with a flow injection system, the biosensor demonstrate high performance in glucose detection with a sensitivity of 25.34 mu A . cm(-2) . mM(-1), a linear range between 5 and 1000 mu M, a detection limit of 1 mu M, and a sample throughput of 45 h(-1). High selectivity against uric acid, nitrate and chloride ions is also achieved. In addition, it shows good reproducibility, repeatability and stability, which are beneficial for the practical applications in glucose detection. Finally, the developed nanobiosensor is applied to the detection of glucose in river water and the biosensor presents good performance with a relative standard deviation of 1.33% and a recovery rate of 100.4 similar to 102.9%. (C) 2014 The Electrochemical Society. All rights reserved.
C1 [Hui, Jianing; Cui, Jiewu; Wang, Yan; Zhang, Yong; Liang, Jinkun; Wu, Yucheng] Hefei Univ Technol, Sch Mat Sci & Engn, Hefei 230009, Anhui, Peoples R China.
   [Cui, Jiewu; Wang, Yan; Zhang, Yong; Zhang, Xinyi; Chen, Wei; Wu, Yucheng] Key Lab Adv Funct Mat & Devices Anhui Prov, Hefei 230009, Anhui, Peoples R China.
   [Zhang, Xinyi] Hefei Univ Technol, Sch Elect Sci & Appl Phys, Hefei 230009, Anhui, Peoples R China.
   [Ogabiela, Edward E.; Adeloju, Samuel B.] Monash Univ, Sch Chem, Clayton, Vic 3800, Australia.
C3 Hefei University of Technology; Hefei University of Technology; Monash
   University
RP Hui, JN (通讯作者)，Hefei Univ Technol, Sch Mat Sci & Engn, Hefei 230009, Anhui, Peoples R China.
EM jwcui@hfut.edu.cn; ycwu@hfut.edu.cn
RI Adeloju, Samuel B.O./B-6397-2008; Hui, Jianing/AAE-8322-2019
FU National Natural Science Foundation of China [51272063, 51302060];
   Natural Science Foundation of Anhui Province [1408085QB42]; Scientific
   and Technological Project of Anhui Province [1301b042011]
FX The financial supports of National Natural Science Foundation of China
   (Grant Nos. 51272063 and 51302060) are appreciated. Financial supports
   from Natural Science Foundation of Anhui Province (Grant No.
   1408085QB42) and Scientific and Technological Project of Anhui Province
   (Grant No. 1301b042011) are also gratefully acknowledged.
CR Ahmad R, 2012, SENSOR ACTUAT B-CHEM, V169, P382, DOI 10.1016/j.snb.2012.05.027
   Backer M, 2013, J BIOTECHNOL, V163, P371, DOI 10.1016/j.jbiotec.2012.03.014
   Baronas D, 2011, J MATH CHEM, V49, P1521, DOI 10.1007/s10910-011-9838-z
   Cella LN, 2010, J AM CHEM SOC, V132, P5024, DOI 10.1021/ja100503b
   Chen C, 2013, RSC ADV, V3, P4473, DOI 10.1039/c2ra22351a
   Chen XJ, 2012, SENSOR ACTUAT B-CHEM, V163, P272, DOI 10.1016/j.snb.2012.01.053
   Cui JW, 2012, APPL SURF SCI, V258, P5305, DOI 10.1016/j.apsusc.2012.01.099
   Delvaux M, 2005, BIOSENS BIOELECTRON, V20, P1587, DOI 10.1016/j.bios.2004.07.017
   Duan XX, 2012, NAT NANOTECHNOL, V7, P401, DOI [10.1038/nnano.2012.82, 10.1038/NNANO.2012.82]
   Fu GL, 2011, BIOSENS BIOELECTRON, V26, P3973, DOI 10.1016/j.bios.2011.03.007
   Gao QA, 2011, SENSOR ACTUAT B-CHEM, V153, P219, DOI 10.1016/j.snb.2010.10.034
   Huang CC, 2012, ELECTROCHIM ACTA, V65, P90, DOI 10.1016/j.electacta.2012.01.013
   Jamal M, 2010, BIOSENS BIOELECTRON, V26, P1420, DOI 10.1016/j.bios.2010.07.071
   Karydis M, 2009, GLOBAL NEST J, V11, P373
   Khaled E, 2010, TALANTA, V81, P510, DOI 10.1016/j.talanta.2009.12.033
   Kurkina T., 2011, CHEM INT ED, V50, P3710
   Lankelma J, 2012, ANAL CHEM, V84, P4147, DOI 10.1021/ac3003648
   Lineweaver H, 1934, J AM CHEM SOC, V56, P658, DOI 10.1021/ja01318a036
   Liu J, 2011, MEASUREMENT, V44, P1878, DOI 10.1016/j.measurement.2011.09.001
   Manesh KM, 2010, BIOSENS BIOELECTRON, V25, P1579, DOI 10.1016/j.bios.2009.11.015
   Marquie C, 2001, J AGR FOOD CHEM, V49, P4676, DOI 10.1021/jf0101152
   Medeiros RA, 2010, ANAL CHEM, V82, P8658, DOI 10.1021/ac101921f
   Mun KS, 2010, ACS NANO, V4, P2070, DOI 10.1021/nn901312f
   Newman JD, 2005, BIOSENS BIOELECTRON, V20, P2435, DOI 10.1016/j.bios.2004.11.012
   Nusz GJ, 2009, ACS NANO, V3, P795, DOI 10.1021/nn8006465
   Periasamy AP, 2011, BIOELECTROCHEMISTRY, V80, P114, DOI 10.1016/j.bioelechem.2010.06.009
   RUZICKA J, 1975, ANAL CHIM ACTA, V78, P145, DOI 10.1016/S0003-2670(01)84761-9
   Wang WJ, 2010, ELECTROCHIM ACTA, V55, P7055, DOI 10.1016/j.electacta.2010.06.074
   WRIGHT RT, 1966, ECOLOGY, V47, P447, DOI 10.2307/1932984
   Xu SX, 2014, MICROCHIM ACTA, V181, P535, DOI 10.1007/s00604-014-1175-z
   Yan SC, 2010, J ELECTROANAL CHEM, V641, P136, DOI 10.1016/j.jelechem.2009.12.019
   Yang PH, 2014, SENSOR ACTUAT B-CHEM, V194, P71, DOI 10.1016/j.snb.2013.12.074
   Yilmaz O, 2012, COLLOID SURFACE B, V100, P62, DOI 10.1016/j.colsurfb.2012.05.020
   Zhang XY, 2009, CHEMPHYSCHEM, V10, P436, DOI 10.1002/cphc.200800538
   Zhang YH, 2009, J MATER CHEM, V19, P948, DOI 10.1039/b818620k
   Zhao Y, 2011, DESALINATION, V273, P414, DOI 10.1016/j.desal.2011.01.065
   Zhu LD, 2007, BIOSENS BIOELECTRON, V23, P528, DOI 10.1016/j.bios.2007.07.002
NR 37
TC 5
Z9 5
U1 0
U2 31
PU ELECTROCHEMICAL SOC INC
PI PENNINGTON
PA 65 SOUTH MAIN STREET, PENNINGTON, NJ 08534 USA
SN 0013-4651
EI 1945-7111
J9 J ELECTROCHEM SOC
JI J. Electrochem. Soc.
PY 2014
VL 161
IS 14
BP B291
EP B296
DI 10.1149/2.0061414jes
PG 6
WC Electrochemistry; Materials Science, Coatings & Films
WE Science Citation Index Expanded (SCI-EXPANDED)
SC Electrochemistry; Materials Science
GA AW0IO
UT WOS:000345975500050
DA 2023-06-30
ER

PT J
AU Ricci, F
   Amine, A
   Moscone, D
   Palleschi, G
AF Ricci, Francesco
   Amine, Aziz
   Moscone, Danila
   Palleschi, Giuseppe
TI A probe for NADH and H2O2 amperometric detection at low applied
   potential for oxidase and dehydrogenase based biosensor applications
SO BIOSENSORS & BIOELECTRONICS
LA English
DT Article
DE modified electrode; biosensor; oxidase enzyme; dehydrogenase enzyme;
   NADH
ID CHEMICALLY MODIFIED ELECTRODES; GLASSY-CARBON ELECTRODES;
   ELECTROCATALYTIC OXIDATION; NICOTINAMIDE COENZYMES; BLUE; DEFICIENCY;
   SYSTEMS
AB Modified screen-printed electrodes for amperometric detection of H2O2 and nicotinamide adenine dinucleotide (NADH) at low applied potential are presented in this paper. The sensors are obtained by modifying the working electrode surface with Prussian Blue, a well known electrochemical mediator for H2O2 reduction. The coupling of this sensor with phenazine methosulfate (PMS) in the working solution gives the possibility of measuring both NAD(P)H and H2O2. PMS reacts with NADH producing PMSH, which in the presence of oxygen, gives an equimolar amount of H2O2. This allows the measurement of both analytes with similar sensitivity (357 mA mol(-1) Lcm(-2) for H2O2 and 336 mA mol(-1) Lcm(-2) for NADH) and LOD (5 x 10(-7) mol L-1 for H2O2 and NADH) and opens the possibility of a whole series of biosensor applications. In this paper, results obtained with a variety of dehydrogenase enzymes (alcohol, malic, lactate, glucose, glycerol and glutamate) for the detection of enzymatic substrates or enzymatic activity are presented demonstrating the suitability of the proposed method for future biosensor applications. (c) 2006 Elsevier B.V. All rights reserved.
C1 Univ Roma Tor Vergata, Dipartimento Sci & Tecnol Chim, I-00133 Rome, Italy.
   Fac Sci & Tech Mohammadia, Mohammadia, Morocco.
C3 University of Rome Tor Vergata; Hassan II University of Casablanca
RP Ricci, F (通讯作者)，Univ Roma Tor Vergata, Dipartimento Sci & Tecnol Chim, Via Ric Sci, I-00133 Rome, Italy.
EM Francesco.ricci@uniroma2.it
RI Ricci, Francesco/I-9985-2012; Ricci, Francesco/AAC-4555-2021; Moscone,
   Danila/E-5404-2012
OI Ricci, Francesco/0000-0003-4941-8646; Ricci,
   Francesco/0000-0003-4941-8646; Moscone, Danila/0000-0002-3351-6359;
   AMINE, Aziz/0000-0001-7909-2224; Palleschi, Giuseppe/0000-0002-4223-3094
CR AMINE A, 1993, TALANTA, V40, P1157, DOI 10.1016/0039-9140(93)80181-P
   AMINE A, 1992, BIOELECTROCH BIOENER, V28, P117, DOI 10.1016/0302-4598(92)80007-4
   APPELQVIST R, 1985, ANAL CHIM ACTA, V169, P237, DOI 10.1016/S0003-2670(00)86226-1
   BARTLETT P N, 1991, Progress in Reaction Kinetics, V16, P55
   CARLSON BW, 1985, J AM CHEM SOC, V107, P479, DOI 10.1021/ja00288a035
   ESSAADI K, 1994, J ELECTROANAL CHEM, V367, P275, DOI 10.1016/0022-0728(93)03281-S
   FAIRBANKS VF, 1962, BLOOD, V20, P591, DOI 10.1182/blood.V20.5.591.591
   FUJII H, 1984, ACTA HAEMATOL JAPON, V47, P185
   GORTON L, 1986, J CHEM SOC FARAD T 1, V82, P1245, DOI 10.1039/f19868201245
   GORTON L, 1984, J ELECTROANAL CHEM, V161, P103, DOI 10.1016/S0022-0728(84)80253-3
   GRUNDIG B, 1995, J ELECTROANAL CHEM, V395, P143, DOI 10.1016/0022-0728(95)04090-B
   HALAKA FG, 1982, J BIOL CHEM, V257, P1458
   Hayes MA, 1999, ANAL CHEM, V71, P1720, DOI 10.1021/ac980354x
   Hirono A, 1997, BLOOD, V89, P4624, DOI 10.1182/blood.V89.12.4624
   HUCK H, 1984, ANALYST, V109, P147, DOI 10.1039/an9840900147
   Katakis I, 1997, MIKROCHIM ACTA, V126, P11, DOI 10.1007/BF01242656
   KITANI A, 1981, J AM CHEM SOC, V103, P7636, DOI 10.1021/ja00415a036
   KULYS JJ, 1981, ENZYME MICROB TECH, V3, P344, DOI 10.1016/0141-0229(81)90012-0
   KULYS JJ, 1980, FEBS LETT, V114, P7, DOI 10.1016/0014-5793(80)80849-0
   MARZOTKO D, 1973, ACTA HISTOCHEM, V46, P150
   MOIROUX J, 1979, J ELECTROANAL CHEM, V102, P93, DOI 10.1016/S0022-0728(79)80033-9
   PERSSON B, 1990, J ELECTROANAL CHEM, V287, P61, DOI 10.1016/0022-0728(90)87160-L
   Prieto-Simon B, 2004, BIOSENS BIOELECTRON, V19, P1131, DOI 10.1016/j.bios.2003.10.010
   Ricci F, 2005, BIOSENS BIOELECTRON, V21, P389, DOI 10.1016/j.bios.2004.12.001
   Ricci F, 2004, J ELECTROANAL CHEM, V563, P229, DOI 10.1016/j.jelechem.2003.09.016
   Ricci F, 2003, BIOSENS BIOELECTRON, V18, P165, DOI 10.1016/S0956-5663(02)00169-0
   SCHMAKEL CO, 1975, J AM CHEM SOC, V97, P5083, DOI 10.1021/ja00851a010
   SCHUHMANN W, 1993, J BIOTECHNOL, V27, P129, DOI 10.1016/0168-1656(93)90103-T
   SOMASUNDRUM M, 1994, ANAL CHIM ACTA, V295, P47, DOI 10.1016/0003-2670(94)80333-1
   VREEKE M, 1992, ANAL CHEM, V64, P3084, DOI 10.1021/ac00048a004
   XU FQ, 1994, J ELECTROANAL CHEM, V368, P221, DOI 10.1016/0022-0728(93)03102-U
   YE JN, 1988, ANAL CHEM, V60, P2263, DOI 10.1021/ac00171a021
NR 32
TC 57
Z9 57
U1 3
U2 53
PU ELSEVIER ADVANCED TECHNOLOGY
PI OXFORD
PA OXFORD FULFILLMENT CENTRE THE BOULEVARD, LANGFORD LANE, KIDLINGTON,
   OXFORD OX5 1GB, OXON, ENGLAND
SN 0956-5663
J9 BIOSENS BIOELECTRON
JI Biosens. Bioelectron.
PD JAN 15
PY 2007
VL 22
IS 6
BP 854
EP 862
DI 10.1016/j.bios.2006.03.004
PG 9
WC Biophysics; Biotechnology & Applied Microbiology; Chemistry, Analytical;
   Electrochemistry; Nanoscience & Nanotechnology
WE Science Citation Index Expanded (SCI-EXPANDED)
SC Biophysics; Biotechnology & Applied Microbiology; Chemistry;
   Electrochemistry; Science & Technology - Other Topics
GA 126UU
UT WOS:000243541800011
PM 16621499
DA 2023-06-30
ER

PT J
AU Smutok, O
   Kavetskyy, T
   Prokopiv, T
   Serkiz, R
   Sausa, O
   Novak, I
   Svajdlenkova, H
   Mat'ko, I
   Gonchar, M
   Katz, E
AF Smutok, Oleh
   Kavetskyy, Taras
   Prokopiv, Tetiana
   Serkiz, Roman
   Sausa, Ondrej
   Novak, Ivan
   Svajdlenkova, Helena
   Mat'ko, Igor
   Gonchar, Mykhailo
   Katz, Evgeny
TI Biosensor Based on Peroxidase-Mimetic Nanozyme and Lactate Oxidase for
   Accurate L-Lactate Analysis in Beverages
SO BIOSENSORS-BASEL
LA English
DT Article
DE peroxidase-mimetic; nanozyme; electrochemical biosensor; L-lactate;
   beverages; analysis
AB Precision analysis of the key biological metabolites such as L-lactate has great practical importance for many technological processes in food technology, including beverage production. Here we describe a new, highly selective, and sensitive biosensor for accurate L-lactate assay based on a combination of peroxidase-mimetic nanozymes with microbial lactate oxidase (LOx) immobilized onto the surface of a graphite-rod electrode (GE). The peroxidase-like nanozymes were synthesized using the debris of carbon microfibers (CFs) functionalized with hemin (H) and modified with gold nanoparticles (AuNPs) or platinum microparticles (PtMPs). The nanozyme formed with PtMPs as well as corresponding bioelectrodes based on it (LOx-CF-H-PtMPs/GE) is characterized by preferable catalytic and operational characteristics, so it was selected for the analysis of L-lactate content in real samples of grape must and red wine. The results of the L-lactate analysis obtained by the developed biosensors are highly correlated with a very selective spectrophotometric approach used as a reference. The developed biosensor, due to its high selectivity and sensitivity, is very prospective not only for the beverage industry and food technology, but also for clinical diagnostics and medicine, as well as in other applications where the accurate analysis of L-lactate is highly important.
C1 [Smutok, Oleh; Katz, Evgeny] Clarkson Univ, Dept Chem & Biomol Sci, Potsdam, NY 13699 USA.
   [Kavetskyy, Taras; Gonchar, Mykhailo] Drohobych Ivan Franko State Pedag Univ, Dept Biol & Chem, UA-82100 Drogobych, Ukraine.
   [Kavetskyy, Taras] John Paul II Catholic Univ Lublin, Dept Mat Engn, PL-20950 Lublin, Poland.
   [Prokopiv, Tetiana; Serkiz, Roman; Gonchar, Mykhailo] Natl Acad Sci Ukraine, Inst Cell Biol, UA-79005 Lvov, Ukraine.
   [Sausa, Ondrej] Comenius Univ, Dept Nucl Chem, Bratislava 84215, Slovakia.
   [Sausa, Ondrej; Mat'ko, Igor] Slovak Acad Sci, Inst Phys, Bratislava 84511, Slovakia.
   [Novak, Ivan; Svajdlenkova, Helena] Slovak Acad Sci, Polymer Inst, Bratislava 84541, Slovakia.
C3 Clarkson University; Ministry of Education & Science of Ukraine;
   Drohobych Ivan Franko State Pedagogical University; Catholic University
   of Lublin; National Academy of Sciences Ukraine; Institute of Cell
   Biology of NASU; Comenius University Bratislava; Slovak Academy of
   Sciences; Institute of Physics, SAS; Slovak Academy of Sciences
RP Smutok, O; Katz, E (通讯作者)，Clarkson Univ, Dept Chem & Biomol Sci, Potsdam, NY 13699 USA.
EM osmutok@clarkson.edu; ekatz@darkson.edu
OI Sausa, Ondrej/0000-0001-9958-5966; Svajdlenkova,
   Helena/0000-0002-6439-6417; Smutok, Oleh/0000-0002-9967-3445; Gonchar,
   Mykhailo/0000-0001-8861-4477; Prokopiv, Tetyana/0000-0002-3932-8498
FU Ministry of Education and Science of Ukraine [0118U000297, 0119U100671,
   0120U103398, 0121U109543, 0122U000874]; National Academy of Sciences of
   Ukraine [13]; National Research Foundation of Ukraine [2020.02/0100,
   2021.01/0010]; Slovak Grant Agency VEGA [2/0029/20, 2/0134/21,
   2/0166/22]; Slovak Research and Development Agency [APVV-16-0369,
   APVV-21-0335]; SAIA (Slovak Academic Information Agency)
FX This work was supported in part by the Ministry of Education and Science
   of Ukraine (projects Nos. 0118U000297, 0119U100671, 0120U103398,
   0121U109543, and 0122U000874), National Academy of Sciences of Ukraine
   in the framework of the Scientific-Technical Program "Smart sensor
   devices of a new generation based on modern materials and technologies"
   (project No. 13), National Research Foundation of Ukraine (projects Nos.
   2020.02/0100 "Development of new nanozymes as catalytic elements for
   enzymatic kits and chemo/biosensors" and 2021.01/0010 "Development of an
   enzymatic kit and portable biosensors for express-analysis of
   creatinine, a marker of acute functional disorders of the kidneys"),
   Slovak Grant Agency VEGA (projects Nos. 2/0029/20, 2/0134/21 and
   2/0166/22), and Slovak Research and Development Agency (projects Nos.
   APVV-16-0369 and APVV-21-0335). T.K. also acknowledges the SAIA (Slovak
   Academic Information Agency) for scholarship in the IPSAS in the
   framework of the National Scholarship Programme of the Slovak Republic.
CR Bravo I, 2017, SENSORS-BASEL, V17, DOI 10.3390/s17010144
   BRESLOW R, 1970, J AM CHEM SOC, V92, P732, DOI 10.1021/ja00706a068
   Chaubey A, 2000, ANAL CHIM ACTA, V407, P97, DOI 10.1016/S0003-2670(99)00797-7
   Cunha-Silva H, 2018, TALANTA, V188, P779, DOI 10.1016/j.talanta.2018.06.054
   DAVIS CR, 1985, AM J ENOL VITICULT, V36, P290
   Gonchar M., 2009, International Patent, Patent No. [2009/009656, 2009009656, WO/ 2009/ 009656]
   Graham R.B., 1999, J CHEM EDUC, V76, P805, DOI [10.1021/ed076p805, DOI 10.1021/ED076P805]
   Guo YJ, 2011, ACS NANO, V5, P1282, DOI 10.1021/nn1029586
   Hasebe Y, 2005, SENSOR LETT, V3, P304, DOI 10.1166/sl.2005.042
   Istrate OM, 2021, CHEMOSENSORS, V9, DOI 10.3390/chemosensors9040074
   Karkovska M, 2015, TALANTA, V144, P1195, DOI 10.1016/j.talanta.2015.07.081
   Katrlik J, 1999, ANAL CHIM ACTA, V379, P193, DOI 10.1016/S0003-2670(98)00610-2
   Kavetskyy T, 2020, MAT SCI ENG C-MATER, V109, DOI 10.1016/j.msec.2019.110570
   Komkova MA, 2021, CHEMELECTROCHEM, V8, P1117, DOI 10.1002/celc.202100275
   Kucherenko DY, 2019, BIOELECTROCHEMISTRY, V128, P100, DOI 10.1016/j.bioelechem.2019.03.010
   Liang X, 2020, ADV FUNCT MATER, V30, DOI 10.1002/adfm.202001933
   Mat'ko I, 2019, J THERM ANAL CALORIM, V138, P1997, DOI 10.1007/s10973-019-08696-6
   Mika A, 2003, PLANT PHYSIOL, V132, P1489, DOI 10.1104/pp.103.020396
   Nguyen PT, 2022, ADV FUNCT MATER, V32, DOI 10.1002/adfm.202112428
   Shkotova L, 2019, SN APPL SCI, V1, DOI 10.1007/s42452-019-0315-9
   Smutok O, 2021, CHEMELECTROCHEM, V8, P4725, DOI 10.1002/celc.202101149
   Smutok O, 2021, ANAL CHIM ACTA, V1143, P201, DOI 10.1016/j.aca.2020.11.052
   Smutok O, 2017, SENSOR ACTUAT B-CHEM, V250, P469, DOI 10.1016/j.snb.2017.04.192
   Stasyuk N, 2020, SENSORS-BASEL, V20, DOI 10.3390/s20164509
   TURKEVICH J, 1951, DISCUSS FARADAY SOC, P55, DOI 10.1039/df9511100055
   Wang R, 2021, TALANTA, V222, DOI 10.1016/j.talanta.2020.121484
   Wang XY, 2023, ELECTROANAL, V35, P38, DOI 10.1002/elan.202100684
   Yu QW, 2022, J ELECTROCHEM SOC, V169, DOI 10.1149/1945-7111/ac6322
   Zhao YF, 2023, AGGREGATE, V4, DOI 10.1002/agt2.204
NR 29
TC 0
Z9 0
U1 16
U2 16
PU MDPI
PI BASEL
PA ST ALBAN-ANLAGE 66, CH-4052 BASEL, SWITZERLAND
EI 2079-6374
J9 BIOSENSORS-BASEL
JI Biosensors-Basel
PD NOV
PY 2022
VL 12
IS 11
AR 1042
DI 10.3390/bios12111042
PG 11
WC Chemistry, Analytical; Nanoscience & Nanotechnology; Instruments &
   Instrumentation
WE Science Citation Index Expanded (SCI-EXPANDED)
SC Chemistry; Science & Technology - Other Topics; Instruments &
   Instrumentation
GA 6V4QJ
UT WOS:000895034200001
PM 36421160
OA Green Published, gold
DA 2023-06-30
ER

PT J
AU Yu, LY
   Wei, XH
   Fang, C
   Tu, YF
AF Yu, Liyan
   Wei, Xiuhua
   Fang, Chen
   Tu, Yifeng
TI A disposable biosensor for noninvasive diabetic diagnosis rest on the
   Au/TiO2 nano-composite intensified electrochemiluminescence
SO ELECTROCHIMICA ACTA
LA English
DT Article
DE Electrochemiluminescence; Disposable biosensor; Nano-composite; Luminol;
   Noninvasive glucose monitoring
ID GLUCOSE-OXIDASE; ELECTROGENERATED CHEMILUMINESCENCE; GOLD NANOPARTICLES;
   MODIFIED ELECTRODE; ELECTROCHEMICAL IMMUNOSENSOR; LUMINOL; SENSOR;
   IMMOBILIZATION; SURFACE
AB In this work, a novel enzymatic electrochemiluminescent (ECL) biosensor based on the sensitization from Au/TiO2 nano-composite was prepared for noninvasive glucose detection. The Au/TiO2 nano-composite was deposited on the surface of indium tin oxide glass by Nafion, which significantly enhanced the ECL of luminol after calcination, and a sensitive response toward hydrogen peroxide was obtained. Glucose oxidase was cross-linked with bovine serum albumin by glutaraldehyde and immobilized on electrode surface. It worked as the sensing matrix and catalyzed the oxidation of glucose to produce H2O2, thus an enhanced ECL emission was resulted. Under the optimized conditions, this biosensor showed good stability, selectivity, sensitivity and simplicity. It has a wide linear range for the detection of glucose from 7.0 mu M to 100 mu M with a detection limit of 0.22 mu M. The sensor has been successfully applied to detect glucose in diluted human serums and saliva samples. Therefore, this sensor could be regarded as a simple, practical and disposable device in a noninvasive manner of routine glucose monitoring for diabetics. (C) 2016 Elsevier Ltd. All rights reserved.
C1 [Yu, Liyan; Wei, Xiuhua; Fang, Chen; Tu, Yifeng] Soochow Univ, Inst Analyt Chem, Dushu Lake Campus,Ind Pk, Suzhou 215123, Peoples R China.
   [Wei, Xiuhua] Shangqiu Normal Univ, Chem & Chem Engn, Shangqiu 476000, Peoples R China.
   [Fang, Chen] Soochow Univ, Affiliated Hosp 2, Suzhou 215004, Peoples R China.
C3 Soochow University - China; Shangqiu Normal University; Soochow
   University - China
RP Fang, C; Tu, YF (通讯作者)，Soochow Univ, Inst Analyt Chem, Dushu Lake Campus,Ind Pk, Suzhou 215123, Peoples R China.; Fang, C (通讯作者)，Soochow Univ, Affiliated Hosp 2, Suzhou 215004, Peoples R China.
EM tuyf@suda.edu.cn
FU National Natural Science Foundation of China [21175096, 21375091]
FX We are grateful for the financial supports of this research from
   National Natural Science Foundation of China (grants Nos. 21175096 and
   21375091).
CR Abikshyeet P, 2012, DIABETES METAB SYNDR, V5, P149, DOI 10.2147/DMSO.S32112
   Balakrishnan SR, 2014, SENSOR ACTUAT A-PHYS, V220, P101, DOI 10.1016/j.sna.2014.09.027
   Bo HY, 2013, TALANTA, V108, P131, DOI 10.1016/j.talanta.2013.03.001
   Centi S, 2007, TALANTA, V73, P394, DOI 10.1016/j.talanta.2007.03.025
   Chen SM, 2002, J ELECTROANAL CHEM, V523, P93, DOI 10.1016/S0022-0728(02)00735-0
   Chen XM, 2009, BIOSENS BIOELECTRON, V24, P3475, DOI 10.1016/j.bios.2009.04.046
   Chen X, 2007, CHEM REV, V107, P2891, DOI 10.1021/cr0500535
   Cheng LX, 2012, ANALYST, V137, P140, DOI 10.1039/c1an15639j
   Cheng ZL, 2001, BIOSENS BIOELECTRON, V16, P179, DOI 10.1016/S0956-5663(01)00137-3
   Choi HN, 2003, ANAL CHEM, V75, P4250, DOI 10.1021/ac0206014
   Corma A, 2008, CHEM SOC REV, V37, P2096, DOI 10.1039/b707314n
   Cui H, 2004, ANAL CHEM, V76, P4002, DOI 10.1021/ac049889i
   Cui H, 2003, ANAL CHEM, V75, P324, DOI 10.1021/ac0201631
   Danaei G, 2011, LANCET, V378, P31, DOI 10.1016/S0140-6736(11)60679-X
   Dervisevic M, 2015, ENZYME MICROB TECH, V68, P69, DOI 10.1016/j.enzmictec.2014.09.007
   Devasenathipathy R, 2015, ENZYME MICROB TECH, V78, P40, DOI 10.1016/j.enzmictec.2015.06.006
   Ding SN, 2013, BIOSENS BIOELECTRON, V39, P342, DOI 10.1016/j.bios.2012.07.065
   Fahnrich KA, 2001, TALANTA, V54, P531, DOI 10.1016/S0039-9140(01)00312-5
   Feng X, 2015, BIOSENS BIOELECTRON, V70, P411, DOI 10.1016/j.bios.2015.03.046
   Gong JL, 2009, ACCOUNTS CHEM RES, V42, P1063, DOI 10.1021/ar8002706
   Hui JN, 2013, MATER LETT, V108, P88, DOI 10.1016/j.matlet.2013.06.097
   Lawal AT, 2016, MATER RES BULL, V73, P308, DOI 10.1016/j.materresbull.2015.08.037
   Lee WY, 1997, MIKROCHIM ACTA, V127, P19, DOI 10.1007/BF01243160
   Lee YM, 2010, ANGEW CHEM INT EDIT, V49, P1271, DOI 10.1002/anie.200906130
   [李菁菁 LI Jing-jing], 2009, [分析测试学报, Journal of Instrumental Analysis], V28, P63
   Li QW, 2000, MAT SCI ENG C-BIO S, V11, P67
   Liao CW, 2007, SENSOR ACTUAT B-CHEM, V123, P720, DOI 10.1016/j.snb.2006.10.006
   Lin J, 2015, J ELECTROANAL CHEM, V747, P136, DOI 10.1016/j.jelechem.2015.04.011
   Liu J, 2016, BIOSENS BIOELECTRON, V77, P942, DOI 10.1016/j.bios.2015.10.070
   Liu XQ, 2008, ELECTROCHEM COMMUN, V10, P1250, DOI 10.1016/j.elecom.2008.06.009
   Matz K, 2006, DIABETES CARE, V29, P792, DOI 10.2337/diacare.29.04.06.dc05-1818
   Pang XY, 2009, SENSOR ACTUAT B-CHEM, V137, P134, DOI 10.1016/j.snb.2008.09.051
   Peng B, 2013, BIOSENS BIOELECTRON, V49, P204, DOI 10.1016/j.bios.2013.05.014
   Pickup JC, 2005, BIOSENS BIOELECTRON, V20, P2555, DOI 10.1016/j.bios.2004.10.002
   Qin W, 1998, ANAL CHEM, V70, P3579, DOI 10.1021/ac970917p
   Qiu B, 2009, TALANTA, V78, P76, DOI 10.1016/j.talanta.2008.10.067
   Shaw JE, 2010, DIABETES RES CLIN PR, V87, P4, DOI 10.1016/j.diabres.2009.10.007
   Wang CH, 2002, ANALYST, V127, P1507, DOI 10.1039/b203006n
   Wang JW, 2008, SENSOR ACTUAT B-CHEM, V135, P283, DOI 10.1016/j.snb.2008.08.023
   Wei XH, 2013, J ELECTROANAL CHEM, V702, P37, DOI 10.1016/j.jelechem.2013.05.009
   Xiong ZG, 2010, CHINESE J ANAL CHEM, V38, P800, DOI 10.1016/S1872-2040(09)60053-0
   Yang XF, 2006, BIOSENS BIOELECTRON, V21, P1613, DOI 10.1016/j.bios.2005.08.004
   Yang ZP, 2014, BIOSENS BIOELECTRON, V51, P268, DOI 10.1016/j.bios.2013.07.054
   Ye DX, 2013, TALANTA, V116, P223, DOI 10.1016/j.talanta.2013.04.008
   Yin XL, 2014, J ELECTROANAL CHEM, V720, P19, DOI 10.1016/j.jelechem.2014.02.017
   Yu ZM, 2012, ANALYST, V137, P1922, DOI 10.1039/c2an16268g
   Zhang J, 2010, ANAL CHEM, V82, P1117, DOI 10.1021/ac902914r
   Zhang LL, 2006, ANAL CHIM ACTA, V570, P207, DOI 10.1016/j.aca.2006.04.018
   Zhao HY, 2016, SENSOR ACTUAT B-CHEM, V223, P83, DOI 10.1016/j.snb.2015.09.022
   Zhao YD, 1999, ANAL CHEM, V71, P3887, DOI 10.1021/ac9903003
NR 50
TC 28
Z9 29
U1 2
U2 89
PU PERGAMON-ELSEVIER SCIENCE LTD
PI OXFORD
PA THE BOULEVARD, LANGFORD LANE, KIDLINGTON, OXFORD OX5 1GB, ENGLAND
SN 0013-4686
EI 1873-3859
J9 ELECTROCHIM ACTA
JI Electrochim. Acta
PD SEP 1
PY 2016
VL 211
BP 27
EP 35
DI 10.1016/j.electacta.2016.06.034
PG 9
WC Electrochemistry
WE Science Citation Index Expanded (SCI-EXPANDED)
SC Electrochemistry
GA DS6PJ
UT WOS:000380904100004
DA 2023-06-30
ER

PT J
AU Tsujimura, S
   Nishina, A
   Kamitaka, Y
   Kano, K
AF Tsujimura, Seiya
   Nishina, Akiko
   Kamitaka, Yuji
   Kano, Kenji
TI Coulometric D-Fructose Biosensor Based on Direct Electron Transfer Using
   D-Fructose Dehydrogenase
SO ANALYTICAL CHEMISTRY
LA English
DT Article
ID GLUCONOBACTER-INDUSTRIUS; PASTE BIOSENSOR; ENZYMES; FOOD
AB This paper describes a batch-type coulometric D-fructose biosensor based on direct electron transfer reaction of D-fructose dehydrogenase (FDH) adsorbed on a porous carbon electrode surface. The adsorbed-FDH electrodes catalyzed the electrochemical two-electron oxidation of D-fructose to 5-keto-D-fructose without a mediator. Nano-structured carbon particle-modified electrodes were used for the coulometric D-fructose biosensor to enhance the catalytic current density. The electric charge for the D-fructose oxidation gained by the biocoulometric measurement was in good agreement with the theoretical value corresponding to D-fructose amount in the range from 1 to 100 mM with a sample volume of 1 mu L. This method is also applicable to the determination of several oligo/polysaccharides containing the D-fructose unit, in combination with specific hydrolases to yield D-fructose. An example was demonstrated by sucrose determination in which the electrode modified with FDH and invertase was used as a working electrode. To address the problem of electroactive interferences such as ascorbate, the electric charge at the FDH-free electrode was subtracted from the total charge obtained at the FDH-adsorbed electrode. The D-fructose concentrations in several beverages were successfully determined with this method.
C1 [Tsujimura, Seiya; Nishina, Akiko; Kamitaka, Yuji; Kano, Kenji] Kyoto Univ, Grad Sch Agr, Div Appl Life Sci, Sakyo Ku, Kyoto 6068502, Japan.
C3 Kyoto University
RP Tsujimura, S (通讯作者)，Kyoto Univ, Grad Sch Agr, Div Appl Life Sci, Sakyo Ku, Kyoto 6068502, Japan.
EM seiya@kais.kyoto-u.ac.jp
RI Tsujimura, Seiya/O-4758-2018
OI Tsujimura, Seiya/0000-0001-9603-2418; Kamitaka, Yuji/0000-0002-8101-5145
FU Ministry of Education, Culture, Sports, Science and Technology of Japan
   [19310070]; Grants-in-Aid for Scientific Research [19310070] Funding
   Source: KAKEN
FX The authors thank Lion Corporation and Prof. Abe in Kyoto University for
   their kind gifts of KB and CNS, respectively. This work was supported by
   Grants-in-Aid for Scientific Research from the Ministry of Education,
   Culture, Sports, Science and Technology of Japan [19310070 (to K.
   Kano)].
CR AMEYAMA M, 1981, J BACTERIOL, V145, P814, DOI 10.1128/JB.145.2.814-823.1981
   AMEYAMA M, 1982, METHOD ENZYMOL, V89, P154
   Antiochia R, 2004, ANAL LETT, V37, P1657, DOI 10.1081/AL-120037594
   Heller A, 2008, CHEM REV, V108, P2482, DOI 10.1021/cr068069y
   IKEDA T, 1991, BIOSENS BIOELECTRON, V6, P299, DOI 10.1016/0956-5663(91)85015-O
   JUNG K, 1992, CLIN CHEM, V38, P403
   Kamitaka Y, 2007, CHEM LETT, V36, P218, DOI 10.1246/cl.2007.218
   Kamitaka Y, 2007, PHYS CHEM CHEM PHYS, V9, P1793, DOI 10.1039/b617650j
   KHAN GF, 1991, J ELECTROANAL CHEM, V315, P263, DOI 10.1016/0022-0728(91)80075-2
   KHAN GF, 1992, ANAL CHEM, V64, P1254, DOI 10.1021/ac00035a011
   Kinnear KT, 1997, ANAL CHEM, V69, P1771, DOI 10.1021/ac960665c
   Manso J, 2008, ANAL BIOCHEM, V375, P345, DOI 10.1016/j.ab.2007.12.020
   Mao F, 2003, J AM CHEM SOC, V125, P4951, DOI 10.1021/ja029510e
   MARCINKEVICIENE J, 1993, FEBS LETT, V318, P23, DOI 10.1016/0014-5793(93)81319-U
   Mello LD, 2002, FOOD CHEM, V77, P237, DOI 10.1016/S0308-8146(02)00104-8
   NAKASHIMA K, 1985, CLIN CHIM ACTA, V151, P307, DOI 10.1016/0009-8981(85)90094-4
   Paredes PA, 1997, BIOSENS BIOELECTRON, V12, P1233, DOI 10.1016/S0956-5663(97)00090-0
   Rocha JR, 2006, FOOD CHEM, V95, P77, DOI 10.1016/j.foodchem.2004.12.020
   Siegel TW, 2000, ANAL BIOCHEM, V280, P329, DOI 10.1006/abio.2000.4531
   SORTIROPOULOU S, 2005, BIOSENS BIOELECTRON, V20, P1674
   Takahashi H, 2000, CHEM MATER, V12, P3301, DOI 10.1021/cm000487a
   Tominaga M, 2009, BIOSENS BIOELECTRON, V24, P1184, DOI 10.1016/j.bios.2008.07.002
   Tsujimura S, 2006, ANAL BIOANAL CHEM, V386, P645, DOI 10.1007/s00216-006-0421-6
   Vamvakaki V, 2007, BIOSENS BIOELECTRON, V22, P2650, DOI 10.1016/j.bios.2006.10.040
NR 24
TC 41
Z9 41
U1 0
U2 35
PU AMER CHEMICAL SOC
PI WASHINGTON
PA 1155 16TH ST, NW, WASHINGTON, DC 20036 USA
SN 0003-2700
EI 1520-6882
J9 ANAL CHEM
JI Anal. Chem.
PD NOV 15
PY 2009
VL 81
IS 22
BP 9383
EP 9387
DI 10.1021/ac901771t
PG 5
WC Chemistry, Analytical
WE Science Citation Index Expanded (SCI-EXPANDED)
SC Chemistry
GA 518AQ
UT WOS:000271662400023
PM 19908905
DA 2023-06-30
ER

PT J
AU Wu, WL
   Zhang, DP
   Chen, X
   Liu, YC
   Yang, ZS
AF Wu, Wei-Li
   Zhang, Da-Peng
   Chen, Xi
   Liu, Yun-Chun
   Yang, Zhou-Sheng
TI A hydrogen peroxide sensor based on myoglobin immobilized in DNA films
   on a gold electrode
SO CANADIAN JOURNAL OF ANALYTICAL SCIENCES AND SPECTROSCOPY
LA English
DT Article
DE Myoglobin; H2O2; Biosensor; DNA; Cysteamine
ID WALLED CARBON NANOTUBES; DIRECT ELECTROCHEMISTRY; CYTOCHROME-C;
   HORSERADISH-PEROXIDASE; HEME-PROTEINS; BIOSENSOR; LAYER;
   ELECTROCATALYSIS; NANOPARTICLES; HEMOGLOBIN
AB An amperometric biosensor for hydrogen peroxide (H2O2) was fabricated based on immobilization of myoglobin (Mb) on DNA film fixed to the cysteamine modified gold electrode. Cysteamine was first self-assembled on Au electrode surface to provide a template to attach negatively charged DNA molecules by electrostatic attraction. Then, Mb was immobilized on DNA film to form Mb/DNA/cysteamine/Au modified electrode. The adsorbed DNA network provides a good microenvironment for the immobilization of Mb and promotes electron transfer between the immobilized Mb and the electrode surface. The Mb/DNA/cysteamine/Au modified electrode exhibited elegant catalytic action for electrochemical reduction of H2O2. The system was optimized to realize a reliable determination of hydrogen peroxide in the range of 1.5 x 10(-6) to 2.0 x 10(-3) mol center dot L(-)1 with a detection limit of 4.2 x 10(-7) mol center dot L-1 and a correlation coefficient of 0.999. The apparent Michaelis-Menten constant (K-m(app)) of the H2O2 biosensor was calculated to be 0.36 mmol center dot L-1. The modified electrode displayed a good reproducibility, sensitivity and stability for the determination of H2O2.
C1 [Wu, Wei-Li; Zhang, Da-Peng; Chen, Xi; Liu, Yun-Chun; Yang, Zhou-Sheng] Anhui Normal Univ, Coll Chem & Mat Sci, Anhui Key Lab Chemo Biosensing, Wuhu 241000, Peoples R China.
C3 Anhui Normal University
RP Yang, ZS (通讯作者)，Anhui Normal Univ, Coll Chem & Mat Sci, Anhui Key Lab Chemo Biosensing, Wuhu 241000, Peoples R China.
EM yzhoushe@mail.ahnu.edu.cn
FU National Natural Science Foundation of China [20775002]; Anhui Normal
   University
FX We thank the National Natural Science Foundation of China (Grant No.
   20775002) for financial support. The work was supported by Program for
   Innovative Research Team in Anhui Normal University.
CR ARMSTRONG FA, 1992, ADV INORGANIC CHEM, V38
   Crespilho FN, 2006, ELECTROCHEM COMMUN, V8, P1665, DOI 10.1016/j.elecom.2006.07.032
   Dai ZH, 2004, ANAL BIOCHEM, V332, P23, DOI 10.1016/j.ab.2004.03.067
   Feng ML, 2001, J AM CHEM SOC, V123, P3013, DOI 10.1021/ja003088p
   Gao QM, 2002, CHEM COMMUN, P2254, DOI 10.1039/b204467f
   Immoos CE, 2004, J AM CHEM SOC, V126, P4934, DOI 10.1021/ja038925c
   IRACE G, 1986, ARCH BIOCHEM BIOPHYS, V244, P459, DOI 10.1016/0003-9861(86)90614-4
   JAJ CR, 1999, ELECTROCHEMISTRY, V67, P1175
   Kafi AKM, 2006, J NANOSCI NANOTECHNO, V6, P3539, DOI 10.1166/jnn.2006.051
   KAMIN RA, 1980, ANAL CHEM, V52, P1198, DOI 10.1021/ac50058a010
   Kumar SA, 2007, BIOSENS BIOELECTRON, V22, P3042, DOI 10.1016/j.bios.2007.01.003
   Lisdat F, 2001, ELECTROANAL, V13, P1225, DOI 10.1002/1521-4109(200110)13:15<1225::AID-ELAN1225>3.0.CO;2-5
   Liu SQ, 2004, BIOSENS BIOELECTRON, V19, P963, DOI 10.1016/j.bios.2003.08.025
   Lu ZQ, 1997, J ELECTROANAL CHEM, V423, P59, DOI 10.1016/S0022-0728(96)04843-7
   Lvov YM, 1998, J AM CHEM SOC, V120, P4073, DOI 10.1021/ja9737984
   MOSER CC, 1995, J BIOENERG BIOMEMBR, V27, P263, DOI 10.1007/BF02110096
   Nassar AEF, 1996, J AM CHEM SOC, V118, P3043, DOI 10.1021/ja960065v
   RUSLING JF, 1993, J AM CHEM SOC, V115, P11891, DOI 10.1021/ja00078a030
   SAGARA T, 1990, LANGMUIR, V6, P254, DOI 10.1021/la00091a042
   Scheller F. W., 1992, BIOSENSORS, V1st
   STARGARDT JF, 1978, ANAL CHEM, V50, P930, DOI 10.1021/ac50029a026
   Tong ZQ, 2007, THIN SOLID FILMS, V515, P8054, DOI 10.1016/j.tsf.2007.04.051
   Topoglidis E, 1998, ANAL CHEM, V70, P5111, DOI 10.1021/ac980764l
   VANDYKE BR, 1996, J AM CHEM SOC, V118, P349
   Xiao Y, 2000, ANAL BIOCHEM, V278, P22, DOI 10.1006/abio.1999.4360
   Zhao GC, 2005, ELECTROCHEM COMMUN, V7, P256, DOI 10.1016/j.elecom.2005.01.006
   Zhao GC, 2004, ANAL BIOCHEM, V329, P160, DOI 10.1016/j.ab.2004.02.028
   Zhuo Y, 2005, ANAL CHIM ACTA, V548, P205, DOI 10.1016/j.aca.2005.05.058
NR 28
TC 0
Z9 0
U1 0
U2 7
PU CANADIAN SOC ANALYTICAL SCIENCES & SPECTROSCOPY
PI OTTAWA
PA PO BOX 332, STATION A, OTTAWA, ONTARIO KIN8V3, CANADA
SN 1205-6685
J9 CAN J ANAL SCI SPECT
JI Can. J. Anal. Sci. Spectrosc.
PY 2008
VL 53
IS 1
BP 1
EP 11
PG 11
WC Chemistry, Analytical; Spectroscopy
WE Science Citation Index Expanded (SCI-EXPANDED)
SC Chemistry; Spectroscopy
GA 361LZ
UT WOS:000260130500001
DA 2023-06-30
ER

PT J
AU He, MQ
   Wang, K
   Wang, WJ
   Yu, YL
   Wang, JH
AF He, Meng-Qi
   Wang, Kun
   Wang, Wen-Jing
   Yu, Yong-Liang
   Wang, Jian-Hua
TI Smart DNA Machine for Carcinoembryonic Antigen Detection by Exonuclease
   III-Assisted Target Recycling and DNA Walker Cascade Amplification
SO ANALYTICAL CHEMISTRY
LA English
DT Article
ID ULTRASENSITIVE ELECTROCHEMICAL DETECTION; GRAPHENE-QUANTUM DOTS;
   IN-VITRO SELECTION; LABEL-FREE; SIGNAL AMPLIFICATION; ENZYME-FREE;
   NUCLEIC-ACIDS; APTAMER; CHEMILUMINESCENCE; FLUORESCENCE
AB A synthetic DNA machine performs quasi mechanical movements in response to external intervention, suggesting the promise of constructing sensitive and specific biosensors. Herein, a smart DNA walker biosensor for label free detection of carcinoembryonic antigen (CEA) is developed for the first time by a novel cascade amplification strategy of exonuclease (Exo) III -assisted target recycling amplification (ERA) and DNA walker. ERA as the first stage of amplification generates the walker DNA, while the autonomous traveling of the walker DNA on the substrate-modified silica microspheres as the second stage of amplification produces an ultrasensitive fluorescent signal with the help of N-methylmesoporphyrin IX (NMM). The DNA machine as a biosensor could be applied for transducing and quantifying signals from isothermal molecular amplifications, avoiding the complicated reporter elements and thermal cycling. The present biosensor achieves a detection limit of 1.2 pg.mL(-1) within a linear range of 10 pg.mL(-1) to 100 ng.mL(-1) for CEA, along with a favorable specificity. The practical applicability of the biosensor is demonstrated by the detection of CEA in human serum with satisfactory results; thus, it shows great potential in clinical diagnosis.
C1 [He, Meng-Qi; Wang, Kun; Wang, Wen-Jing; Yu, Yong-Liang; Wang, Jian-Hua] Northeastern Univ, Coll Sci, Dept Chem, Res Ctr Analyt Sci, Box 332, Shenyang 110819, Liaoning, Peoples R China.
C3 Northeastern University - China
RP Yu, YL; Wang, JH (通讯作者)，Northeastern Univ, Coll Sci, Dept Chem, Res Ctr Analyt Sci, Box 332, Shenyang 110819, Liaoning, Peoples R China.
EM yuyl@mail.neu.edu.cn; jianhuajrz@mail.neu.edu.cn
FU Natural Science Foundation of China [21475018, 21235001]; Fundamental
   Research Funds for the Central Universities [N160504010, N141008001]
FX This work is financially supported by the Natural Science Foundation of
   China (21475018 and 21235001) and the Fundamental Research Funds for the
   Central Universities (N160504010 and N141008001).
CR Cai SX, 2016, BIOSENS BIOELECTRON, V85, P184, DOI 10.1016/j.bios.2016.05.003
   Chen X, 2012, ANAL CHEM, V84, P8277, DOI 10.1021/ac3017828
   Chen Y, 2015, NANOSCALE, V7, P981, DOI 10.1039/c4nr05387g
   Chen Y, 2012, ANAL CHEM, V84, P7750, DOI 10.1021/ac3012285
   Chirieleison SM, 2013, NAT CHEM, V5, P1000, DOI [10.1038/nchem.1764, 10.1038/NCHEM.1764]
   Duan RX, 2013, J AM CHEM SOC, V135, P4604, DOI 10.1021/ja311313b
   ELLINGTON AD, 1990, NATURE, V346, P818, DOI 10.1038/346818a0
   Fan GC, 2016, ANAL CHEM, V88, P3392, DOI 10.1021/acs.analchem.6b00144
   Ge L, 2016, ANAL CHEM, V88, P2212, DOI 10.1021/acs.analchem.5b03844
   Guo YH, 2017, BIOSENS BIOELECTRON, V87, P320, DOI 10.1016/j.bios.2016.08.041
   He MQ, 2017, ANAL BIOANAL CHEM, V409, P1797, DOI 10.1007/s00216-016-0123-7
   Heller MJ, 2002, ANNU REV BIOMED ENG, V4, P129, DOI 10.1146/annurev.bioeng.4.020702.153438
   Hou L, 2014, ANAL CHEM, V86, P8352, DOI 10.1021/ac501898t
   Jung C, 2016, NAT NANOTECHNOL, V11, P157, DOI [10.1038/nnano.2015.246, 10.1038/NNANO.2015.246]
   Li BL, 2011, NUCLEIC ACIDS RES, V39, DOI 10.1093/nar/gkr504
   Li JJ, 2012, ANAL CHEM, V84, P5170, DOI 10.1021/ac3006268
   Li L, 2014, ANAL CHEM, V86, P5101, DOI 10.1021/ac500881p
   Li W, 2017, CHEM COMMUN, V53, P5527, DOI 10.1039/c7cc02306e
   Liu SF, 2013, ANAL CHEM, V85, P2282, DOI 10.1021/ac303225p
   Luo CH, 2013, BIOSENS BIOELECTRON, V48, P132, DOI 10.1016/j.bios.2013.03.084
   Ma F, 2014, ANAL CHEM, V86, P6006, DOI 10.1021/ac5017369
   McGlennen RC, 2001, CLIN CHEM, V47, P393
   Mishra RK, 2017, TALANTA, V165, P436, DOI 10.1016/j.talanta.2016.12.083
   Oh SS, 2010, P NATL ACAD SCI USA, V107, P14053, DOI 10.1073/pnas.1009172107
   Ren JT, 2011, CHEM COMMUN, V47, P10563, DOI 10.1039/c1cc13973h
   Ren KW, 2015, ANAL CHEM, V87, P1694, DOI 10.1021/ac504277z
   Roh YH, 2011, CHEM SOC REV, V40, P5730, DOI 10.1039/c1cs15162b
   Rong Z, 2016, BIOSENS BIOELECTRON, V84, P15, DOI 10.1016/j.bios.2016.04.006
   SAIKI RK, 1988, SCIENCE, V239, P487, DOI 10.1126/science.2448875
   Schaferling M, 2016, WIRES NANOMED NANOBI, V8, P378, DOI 10.1002/wnan.1366
   Song WL, 2015, CHEM COMMUN, V51, P2392, DOI 10.1039/c4cc09453k
   Tao CY, 2015, CHEM COMMUN, V51, P4220, DOI 10.1039/c5cc00385g
   Tomov TE, 2013, J AM CHEM SOC, V135, P11935, DOI 10.1021/ja4048416
   Tu WW, 2012, CHEM COMMUN, V48, P6535, DOI 10.1039/c2cc32866f
   TUERK C, 1990, SCIENCE, V249, P505, DOI 10.1126/science.2200121
   Wang K, 2017, TALANTA, V166, P87, DOI 10.1016/j.talanta.2017.01.052
   Wang LD, 2015, CHEM SCI, V6, P6777, DOI 10.1039/c5sc02784e
   Wang S, 2017, ANAL CHEM, V89, P1704, DOI 10.1021/acs.analchem.6b03913
   Xu QF, 2012, ANAL CHEM, V84, P10845, DOI 10.1021/ac303095z
   Yang JM, 2016, ANAL CHEM, V88, P8218, DOI 10.1021/acs.analchem.6b02035
   Yang YJ, 2016, ANAL CHEM, V88, P5981, DOI 10.1021/acs.analchem.6b00999
   Yin P, 2004, ANGEW CHEM INT EDIT, V43, P4906, DOI 10.1002/anie.200460522
   Yurke B, 2000, NATURE, V406, P605, DOI 10.1038/35020524
   Zhang F, 2014, J AM CHEM SOC, V136, P11198, DOI 10.1021/ja505101a
   Zhou H, 2011, CHEM COMMUN, V47, P8358, DOI 10.1039/c1cc12413g
   Zong C, 2015, CHEM SCI, V6, P2602, DOI 10.1039/c4sc03809f
   Zong C, 2014, ANAL CHEM, V86, P9939, DOI 10.1021/ac502749t
   Zong C, 2014, ANAL CHEM, V86, P5573, DOI 10.1021/ac501091n
   Zuo XL, 2010, J AM CHEM SOC, V132, P1816, DOI 10.1021/ja909551b
NR 49
TC 144
Z9 148
U1 11
U2 579
PU AMER CHEMICAL SOC
PI WASHINGTON
PA 1155 16TH ST, NW, WASHINGTON, DC 20036 USA
SN 0003-2700
EI 1520-6882
J9 ANAL CHEM
JI Anal. Chem.
PD SEP 5
PY 2017
VL 89
IS 17
BP 9292
EP 9298
DI 10.1021/acs.analchem.7b02073
PG 7
WC Chemistry, Analytical
WE Science Citation Index Expanded (SCI-EXPANDED)
SC Chemistry
GA FG3CR
UT WOS:000410014900098
PM 28806060
DA 2023-06-30
ER

PT J
AU Zhou, FY
   Hai, H
   Yuan, YL
   Li, JP
AF Zhou, F. Y.
   Hai, H.
   Yuan, Y. L.
   Li, J. P.
TI Ultrasensitive Electrochemiluminescence Biosensor for mRNA Based on
   Polymerase Assisted Signal Amplification
SO ELECTROANALYSIS
LA English
DT Article
DE Electrochemiluminescent biosensor; mRNA; Circular strand-displacement
   polymerization; Quantum dots
ID ELECTROCHEMICAL DNA DETECTION; STRAND-DISPLACEMENT; NICKING
   ENDONUCLEASE; LABEL-FREE; QUANTUM DOTS; QUANTIFICATION; UNIVERSAL;
   STRATEGY; CDTE
AB A novel biosensor for ultra-trace mRNA sensing was constructed based on isothermal circular strand-replacement polymerization (CSRP) to amplify the electrochmeiluminescence (ECL) signal by combining quantum dots (CdTe) as luminophore. After the hairpin-like capture DNA was opened by hybridization with target mRNA, the additive primer (DNA1) was able to get access to its complementary sequence which is partially belong to the stem part and triggered a polymerization of DNA strand, leading to the release of target mRNA and another polymerization cycle. The remaining sequence of the stem part continued to hybridize with QDs labeled DNA, accomplishing ECL signal amplification. Target mRNA could be specifically assayed with a linear relationship between the signal intensity and the logarithm of concentrations of target DNA in the range of 1.0x10(-14)approximate to 5.0x10(-10) M, with a low detection limit of 1.4x10(-15) M. The signal could discriminate perfect matched target mRNA from 1-base mismatch sequence. This proposed ECL biosensor exhibited an efficient performance in serum sample, opening new opportunities for genetic target analysis in diagnostic and clinic biomedical fields.
C1 [Zhou, F. Y.; Hai, H.; Yuan, Y. L.; Li, J. P.] Guilin Univ Technol, Coll Chem & Bioengn, Guangxi Key Lab Electrochem & Magnetochem Funct M, Guilin 541004, Peoples R China.
C3 Guilin University of Technology
RP Hai, H; Li, JP (通讯作者)，Guilin Univ Technol, Coll Chem & Bioengn, Guangxi Key Lab Electrochem & Magnetochem Funct M, Guilin 541004, Peoples R China.
EM 583776610@qq.com; likianping@263.net
RI Li, Jianping/I-2661-2012
OI Li, Jianping/0000-0003-0625-1575
FU National Natural Science Foundation of China [21375031]; Natural Science
   Foundation of Guangxi Province of China [2015GXNSFFA139005]; High Level
   Innovation Teams of Guangxi Colleges & Universities and Outstanding
   Scholars Program [Guijiaoren[2014]49]; Guangxi Colleges and Universities
   Key Laboratory of Food Safety and Detection
FX The authors gratefully acknowledge the financial support from National
   Natural Science Foundation of China (Project No. 21375031), the Natural
   Science Foundation of Guangxi Province of China (Project No.
   2015GXNSFFA139005) and High Level Innovation Teams of Guangxi Colleges &
   Universities and Outstanding Scholars Program (Guijiaoren[2014]49) and
   Guangxi Colleges and Universities Key Laboratory of Food Safety and
   Detection for this research project.
CR Chen Y, 2012, ANAL CHEM, V84, P7750, DOI 10.1021/ac3012285
   Coopersmith K, 2015, LANGMUIR, V31, P7463, DOI 10.1021/acs.langmuir.5b01130
   Couzin J, 2006, SCIENCE, V313, P1559
   Gao FL, 2013, CHEM COMMUN, V49, P4006, DOI 10.1039/c3cc40723c
   Han HY, 2007, ANAL CHIM ACTA, V596, P73, DOI 10.1016/j.aca.2007.05.039
   Hu YH, 2014, ANAL CHEM, V86, P8785, DOI 10.1021/ac502008k
   Iorio MV, 2012, CARCINOGENESIS, V33, P1126, DOI 10.1093/carcin/bgs140
   Jemal A, 2011, CA-CANCER J CLIN, V61, P134, DOI [10.3322/caac.21590, 10.3322/caac.20107, 10.3322/caac.20115]
   Ji HX, 2012, ANAL CHEM, V84, P7166, DOI 10.1021/ac3015356
   Kong XJ, 2016, BIOSENS BIOELECTRON, V79, P679, DOI 10.1016/j.bios.2015.12.106
   Li XM, 2015, BIOSENS BIOELECTRON, V65, P245, DOI 10.1016/j.bios.2014.10.051
   Lim LP, 2005, NATURE, V433, P769, DOI 10.1038/nature03315
   Lin CS, 2014, BIOSENS BIOELECTRON, V59, P365, DOI 10.1016/j.bios.2014.03.053
   Liu P, 2013, ANAL CHEM, V85, P7689, DOI 10.1021/ac4001157
   Mesri M, 2001, J CLIN INVEST, V108, P981, DOI 10.1172/JCI12983
   Nolan T, 2006, NAT PROTOC, V1, P1559, DOI 10.1038/nprot.2006.236
   Pepe MS, 2001, J NATL CANCER I, V93, P1054, DOI 10.1093/jnci/93.14.1054
   Plescia J, 2005, CANCER CELL, V7, P457, DOI 10.1016/j.ccr.2005.03.035
   Qian Y, 2014, TALANTA, V130, P33, DOI 10.1016/j.talanta.2014.06.051
   Qian ZS, 2014, NANOSCALE, V6, P5671, DOI 10.1039/c3nr06583a
   Ren R, 2010, CHEM COMMUN, V46, P5758, DOI 10.1039/c002466j
   Ren W, 2015, BIOSENS BIOELECTRON, V63, P153, DOI 10.1016/j.bios.2014.07.028
   Schreiber R, 2014, NAT NANOTECHNOL, V9, P74, DOI [10.1038/NNANO.2013.253, 10.1038/nnano.2013.253]
   Streit S, 2009, NAT PROTOC, V4, P37, DOI 10.1038/nprot.2008.216
   VanGuilder HD, 2008, BIOTECHNIQUES, V44, P619, DOI 10.2144/000112776
   Wall NR, 2003, CANCER RES, V63, P230
   Wang C, 2013, BIOSENS BIOELECTRON, V47, P324, DOI 10.1016/j.bios.2013.03.020
   Wang J, 2014, MICROCHIM ACTA, V181, P935, DOI 10.1007/s00604-014-1182-0
   Wu MS, 2011, LAB CHIP, V11, P2720, DOI 10.1039/c1lc20143c
   Xu HF, 2012, CHEM COMMUN, V48, P6390, DOI 10.1039/c2cc31588b
   Xuan F, 2013, ANAL CHEM, V85, P4586, DOI 10.1021/ac400228q
   Xuan F, 2012, BIOSENS BIOELECTRON, V35, P230, DOI 10.1016/j.bios.2012.02.054
   Yang LL, 2016, ANAL CHEM, V88, P5097, DOI 10.1021/acs.analchem.5b04521
   Yu WW, 2003, CHEM MATER, V15, P2854, DOI 10.1021/cm034081k
   Zhang K, 2014, CHEM COMMUN, V50, P180, DOI 10.1039/c3cc47418f
   Zhang XR, 2013, BIOSENS BIOELECTRON, V39, P338, DOI 10.1016/j.bios.2012.07.057
   Zhu Z, 2013, ANALYST, V138, P5995, DOI 10.1039/c3an01212c
NR 37
TC 5
Z9 5
U1 2
U2 35
PU WILEY-V C H VERLAG GMBH
PI WEINHEIM
PA POSTFACH 101161, 69451 WEINHEIM, GERMANY
SN 1040-0397
EI 1521-4109
J9 ELECTROANAL
JI Electroanalysis
PD APR
PY 2017
VL 29
IS 4
BP 983
EP 989
DI 10.1002/elan.201600590
PG 7
WC Chemistry, Analytical; Electrochemistry
WE Science Citation Index Expanded (SCI-EXPANDED)
SC Chemistry; Electrochemistry
GA ER5OE
UT WOS:000398850400009
DA 2023-06-30
ER

PT J
AU Liu, H
   Duan, CY
   Su, X
   Dong, XN
   Shen, WQ
   Zhu, ZF
AF Liu, Hui
   Duan, Congyue
   Su, Xing
   Dong, Xiaonan
   Shen, Wanqiu
   Zhu, Zhenfeng
TI Titania nanoparticles modified reduced graphene oxide nanocomposite with
   a double-layered structure encapsulating hemoglobin for a mediator-free
   biosensor
SO CERAMICS INTERNATIONAL
LA English
DT Article
DE Biosensor; Direct electron transfer (DET); Double-layered structure;
   TiO2-graphene
ID DIRECT ELECTRON-TRANSFER; DIRECT ELECTROCHEMISTRY;
   HORSERADISH-PEROXIDASE; COMPOSITE; TIO2; ELECTROCATALYSIS; CARBON;
   PERFORMANCE; FILMS; MICROSPHERES
AB Titania nanoparticles modified reduced graphene oxide (TiO(2)NPs-rGO) nanocomposite with a double-layered structure has been synthesized and used to immobilize hemoglobin (Hb) in order to fabricate a mediator-free biosensor. The morphology and structure of the TiO(2)NPs-rGO nanocomposite were characterized by scanning electron microscopy, X-ray diffraction and Raman spectra. Spectroscopic and electrochemical researches revealed that the TiO(2)NPs-rGO nanocomposite could be an excellent immobilization matrix with biocompatibility for redox protein, affording good protein bioactivity and stability. Due to the special double-layered structure of TiO(2)NPs-rGO, the direct electron transfer of Hb is facilitated and the prepared biosensor exhibited a good performance for the detection of H2O2, with a extremely low detection limit of 10 nM, as well as a wide linear range of 0.1-140 mu M. The TiO(2)NPs-rGO nanocomposite with the double-layered structure could be a promising matrix for the fabrication of mediator-free biosensors, and may find wide potential applications in biomedical detection and environmental analysis. (C) 2014 Elsevier Ltd and Techna Group S.r.l. All rights reserved.
C1 [Liu, Hui; Duan, Congyue; Su, Xing; Dong, Xiaonan; Shen, Wanqiu; Zhu, Zhenfeng] Shaanxi Univ Sci & Technol, Sch Mat Sci & Engn, Xian 710021, Peoples R China.
C3 Shaanxi University of Science & Technology
RP Liu, H (通讯作者)，Shaanxi Univ Sci & Technol, Sch Mat Sci & Engn, Xian 710021, Peoples R China.
EM liuhui@sust.edu.cn
FU National Science Foundation of China [51272147]; Academic Backbone
   Cultivation Program of Shaanxi University of Science Technology
   [XSGP201203]; Graduate Innovation Fund of Shaanxi University of Science
   and Technology
FX This work was financially supported by the National Science Foundation
   of China (51272147), the Academic Backbone Cultivation Program of
   Shaanxi University of Science & Technology (XSGP201203) and the Graduate
   Innovation Fund of Shaanxi University of Science and Technology.
CR Akhavan O, 2009, J PHYS CHEM C, V113, P20214, DOI 10.1021/jp906325q
   Allen MJ, 2010, CHEM REV, V110, P132, DOI 10.1021/cr900070d
   Cao SR, 2013, BIOSENS BIOELECTRON, V42, P532, DOI 10.1016/j.bios.2012.10.048
   Dong LF, 2010, CARBON, V48, P781, DOI 10.1016/j.carbon.2009.10.027
   Fan Y, 2011, ELECTROCHIM ACTA, V56, P4685, DOI 10.1016/j.electacta.2011.02.114
   Fan Y, 2011, COLLOID SURFACE B, V83, P78, DOI 10.1016/j.colsurfb.2010.10.048
   Han XJ, 2002, BIOSENS BIOELECTRON, V17, P741, DOI 10.1016/S0956-5663(02)00052-0
   HUMMERS WS, 1958, J AM CHEM SOC, V80, P1339, DOI 10.1021/ja01539a017
   Jang HD, 2012, BIOSENS BIOELECTRON, V38, P184, DOI 10.1016/j.bios.2012.05.033
   Joshi BN, 2014, CERAM INT, V40, P3647, DOI 10.1016/j.ceramint.2013.09.060
   Kafi AKM, 2007, MICROCHEM J, V85, P308, DOI 10.1016/j.microc.2006.07.007
   KAUPPINEN JK, 1981, APPL SPECTROSC, V35, P271, DOI 10.1366/0003702814732634
   Kim J, 2006, CHEM ENG SCI, V61, P1017, DOI 10.1016/j.ces.2005.05.067
   Kovtyukhova NI, 1999, CHEM MATER, V11, P771, DOI 10.1021/cm981085u
   LAVIRON E, 1979, J ELECTROANAL CHEM, V101, P19, DOI 10.1016/S0022-0728(79)80075-3
   Liu H, 2013, APPL SURF SCI, V271, P276, DOI 10.1016/j.apsusc.2013.01.181
   Liu SQ, 2005, LANGMUIR, V21, P8409, DOI 10.1021/la050875x
   Lu XB, 2008, BIOSENS BIOELECTRON, V24, P93, DOI 10.1016/j.bios.2008.03.025
   Lu XB, 2008, BIOSENS BIOELECTRON, V23, P1236, DOI 10.1016/j.bios.2007.11.006
   Ma W, 2010, BIOELECTROCHEMISTRY, V78, P106, DOI 10.1016/j.bioelechem.2009.08.002
   Park S, 2008, ACS NANO, V2, P572, DOI 10.1021/nn700349a
   Park S, 2009, NAT NANOTECHNOL, V4, P217, DOI [10.1038/nnano.2009.58, 10.1038/NNANO.2009.58]
   Shah MSAS, 2012, ACS APPL MATER INTER, V4, P3893, DOI 10.1021/am301287m
   Shan CS, 2010, BIOSENS BIOELECTRON, V25, P1070, DOI 10.1016/j.bios.2009.09.024
   Sun JY, 2011, BIOELECTROCHEMISTRY, V82, P125, DOI 10.1016/j.bioelechem.2011.06.007
   Sun W, 2013, BIOSENS BIOELECTRON, V42, P207, DOI 10.1016/j.bios.2012.10.034
   Wang MZ, 2012, BIOELECTROCHEMISTRY, V86, P46, DOI 10.1016/j.bioelechem.2012.01.009
   Wang QL, 2004, SENSOR ACTUAT B-CHEM, V99, P50, DOI 10.1016/j.snb.2003.10.008
   Wang Y, 2009, ELECTROCHEM COMMUN, V11, P889, DOI 10.1016/j.elecom.2009.02.013
   Wu FH, 2008, BIOSENS BIOELECTRON, V24, P198, DOI 10.1016/j.bios.2008.03.031
   Xiang QJ, 2012, J AM CHEM SOC, V134, P6575, DOI 10.1021/ja302846n
   Xie LL, 2013, COLLOID SURFACE B, V107, P245, DOI 10.1016/j.colsurfb.2013.02.020
   Xie Q, 2011, BIOMATERIALS, V32, P6588, DOI 10.1016/j.biomaterials.2011.05.055
   Yu JG, 2011, PHYS CHEM CHEM PHYS, V13, P3491, DOI 10.1039/c0cp01139h
   Zeng B, 2014, CERAM INT, V40, P5055, DOI 10.1016/j.ceramint.2013.09.021
   Zhang H, 2010, ACS NANO, V4, P380, DOI 10.1021/nn901221k
   Zhang L, 2007, BIOSENS BIOELECTRON, V23, P102, DOI 10.1016/j.bios.2007.03.015
   Zhang XY, 2010, J MATER CHEM, V20, P2801, DOI 10.1039/b917240h
   Zhang YH, 2010, ACS NANO, V4, P7303, DOI 10.1021/nn1024219
   Zheng W, 2008, TALANTA, V74, P1414, DOI 10.1016/j.talanta.2007.09.017
   Zhu YH, 2009, ELECTROCHIM ACTA, V54, P2823, DOI 10.1016/j.electacta.2008.11.025
NR 41
TC 11
Z9 11
U1 0
U2 58
PU ELSEVIER SCI LTD
PI OXFORD
PA THE BOULEVARD, LANGFORD LANE, KIDLINGTON, OXFORD OX5 1GB, OXON, ENGLAND
SN 0272-8842
EI 1873-3956
J9 CERAM INT
JI Ceram. Int.
PD AUG
PY 2014
VL 40
IS 7
BP 9867
EP 9874
DI 10.1016/j.ceramint.2014.02.080
PN A
PG 8
WC Materials Science, Ceramics
WE Science Citation Index Expanded (SCI-EXPANDED)
SC Materials Science
GA AI6VN
UT WOS:000337015200114
DA 2023-06-30
ER

PT J
AU Gao, WH
   Chen, YS
   Xi, J
   Lin, SY
   Chen, YW
   Lin, YJ
   Chen, ZG
AF Gao, Wenhua
   Chen, Yunsheng
   Xi, Jing
   Lin, Shaoyu
   Chen, Yaowen
   Lin, Yuejuan
   Chen, Zhanguang
TI A novel electrochemiluminescence ethanol biosensor based on tris(2,2
   '-bipyridine) ruthenium (II) and alcohol dehydrogenase immobilized in
   graphene/bovine serum albumin composite film
SO BIOSENSORS & BIOELECTRONICS
LA English
DT Article
DE Bovine serum albumin; Electrochemiluminescence; Ethanol biosensor;
   Graphene; Ru(bpy)(3)(2+)
ID ELECTROGENERATED CHEMILUMINESCENCE; RU(BPY)(3)(2+); GLUCOSE; SENSOR;
   OXIDE; FUNCTIONALIZATION; ELECTROCHEMISTRY
AB We developed a novel electrochemiluminescence (ECL) ethanol biosensor based on Ru(bpy)(3)(2+) and alcohol dehydrogenase (ADH) immobilized by graphene/bovine serum albumin composite film. The graphene film was directly formed on a glassy carbon electrode surface via an in situ reduction of graphene oxide (GO) and Ru(bpy)(3)(2+) was immobilized during its formation. The graphene film acted as both a decorating agent for immobilization of Ru(bpy)(3)(2+) and a matrix to immobilize bovine serum albumin (BSA), meanwhile BSA not only acted as a reductant to reduce GO, but also provided a friendly environment for ADH immobilization. Furthermore, ADH was separated from Ru(bpy)(3)(2+) by the electron-conductive graphene/BSA composite film to retain its enzymatic activity. The experimental results indicated that the biosensor had excellent electrochemical activity, ECL response to ethanol and stability. Such a design of Ru(bpy)(3)(2+)-graphene/BSA film to modify electrode holds a great promise as a new biocompatible platform for the development of enzyme-based ECL biosensors. (C) 2012 Elsevier B.V. All rights reserved.
C1 [Gao, Wenhua; Chen, Yunsheng; Xi, Jing; Chen, Zhanguang] Shantou Univ, Dept Chem, Shantou 515063, Guangdong, Peoples R China.
   [Gao, Wenhua; Chen, Yaowen; Lin, Yuejuan] Shantou Univ, Anal & Testing Ctr, Shantou 515063, Guangdong, Peoples R China.
   [Lin, Shaoyu] Longhu Environm Protect Bur, Shantou 515063, Guangdong, Peoples R China.
C3 Shantou University; Shantou University
RP Gao, WH (通讯作者)，Shantou Univ, Dept Chem, Shantou 515063, Guangdong, Peoples R China.
EM whgao@stu.edu.cn
RI Gao, Wenhua/HJH-2671-2023
FU Shantou University [NTF10002]; Natural Science Foundation of Guangdong
   Province [S2011010005208]; Science & Technology Project of Guangdong
   Province [2010A080403003, 2011B090400280]
FX We acknowledge the financial support of this work by Research Start-up
   Funding of the Shantou University (no. NTF10002), the Natural Science
   Foundation of Guangdong Province (no. S2011010005208) and the Science &
   Technology Project of Guangdong Province (nos. 2010A080403003 and
   2011B090400280). We would like to thank Dr. Hualin Fu and Mr. Ping Lan
   for their support.
CR APPELQVIST R, 1985, ANAL CHIM ACTA, V169, P237, DOI 10.1016/S0003-2670(00)86226-1
   Chen RJ, 2001, J AM CHEM SOC, V123, P3838, DOI 10.1021/ja010172b
   Chen XM, 2010, BIOSENS BIOELECTRON, V26, P872, DOI 10.1016/j.bios.2010.07.083
   Choi HN, 2007, ELECTROANAL, V19, P459, DOI 10.1002/elan.200603747
   Crespilho FN, 2009, J PHYS CHEM C, V113, P6037, DOI 10.1021/jp811153z
   Dai H, 2009, BIOSENS BIOELECTRON, V24, P1230, DOI 10.1016/j.bios.2008.07.025
   Deepa PN, 2003, ANAL CHEM, V75, P5399, DOI 10.1021/ac026459o
   Deng L, 2009, BIOSENS BIOELECTRON, V24, P2273, DOI 10.1016/j.bios.2008.10.031
   Duan RX, 2010, ANAL CHEM, V82, P3099, DOI 10.1021/ac100018z
   Gao WH, 2012, SENSOR ACTUAT B-CHEM, V171, P1159, DOI 10.1016/j.snb.2012.06.056
   Geim AK, 2007, NAT MATER, V6, P183, DOI 10.1038/nmat1849
   Geng XM, 2010, ADV MATER, V22, P638, DOI 10.1002/adma.200902871
   Guo SJ, 2010, ACS NANO, V4, P3959, DOI 10.1021/nn100852h
   Guo ZH, 2004, ANAL CHEM, V76, P184, DOI 10.1021/ac034759f
   Jameison F, 1996, ANAL CHEM, V68, P1298, DOI 10.1021/ac950990k
   Ji SB, 2013, BIOSENS BIOELECTRON, V39, P106, DOI 10.1016/j.bios.2012.06.057
   Jia TT, 2009, BIOSENS BIOELECTRON, V25, P263, DOI 10.1016/j.bios.2009.06.030
   Kuila T, 2011, BIOSENS BIOELECTRON, V26, P4637, DOI 10.1016/j.bios.2011.05.039
   Li HJ, 2009, TALANTA, V79, P165, DOI 10.1016/j.talanta.2009.03.020
   Liu JB, 2010, J AM CHEM SOC, V132, P7279, DOI 10.1021/ja100938r
   Lv X, 2009, SMALL, V5, P1682, DOI 10.1002/smll.200900044
   Miao WJ, 2008, CHEM REV, V108, P2506, DOI 10.1021/cr068083a
   Richter MM, 2004, CHEM REV, V104, P3003, DOI 10.1021/cr020373d
   Roche S, 2011, NAT NANOTECHNOL, V6, P8, DOI 10.1038/nnano.2011.262
   Sun XP, 2007, ANAL CHEM, V79, P2588, DOI 10.1021/ac062130h
   Vase KH, 2007, LANGMUIR, V23, P3786, DOI 10.1021/la0629227
   Wang K, 2011, BIOSENS BIOELECTRON, V26, P2252, DOI 10.1016/j.bios.2010.09.043
   Wang XS, 2012, J MATER CHEM, V22, P17441, DOI 10.1039/c2jm32810k
   Wang X, 2008, NANO LETT, V8, P323, DOI 10.1021/nl072838r
   Wang Y, 2009, J PHYS CHEM C, V113, P13103, DOI 10.1021/jp902214f
   Wang ZJ, 2009, J PHYS CHEM C, V113, P14071, DOI 10.1021/jp906348x
   Wei H, 2007, ELECTROCHEM COMMUN, V9, P1474, DOI 10.1016/j.elecom.2007.01.053
   Xu ZA, 2005, BIOSENS BIOELECTRON, V21, P455, DOI 10.1016/j.bios.2004.10.032
   Zhang LH, 2007, BIOSENS BIOELECTRON, V22, P1097, DOI 10.1016/j.bios.2006.03.026
   Zhou M, 2009, ANAL CHEM, V81, P5603, DOI 10.1021/ac900136z
NR 35
TC 48
Z9 48
U1 1
U2 233
PU ELSEVIER ADVANCED TECHNOLOGY
PI OXFORD
PA OXFORD FULFILLMENT CENTRE THE BOULEVARD, LANGFORD LANE, KIDLINGTON,
   OXFORD OX5 1GB, OXON, ENGLAND
SN 0956-5663
EI 1873-4235
J9 BIOSENS BIOELECTRON
JI Biosens. Bioelectron.
PD MAR 15
PY 2013
VL 41
BP 776
EP 782
DI 10.1016/j.bios.2012.10.005
PG 7
WC Biophysics; Biotechnology & Applied Microbiology; Chemistry, Analytical;
   Electrochemistry; Nanoscience & Nanotechnology
WE Science Citation Index Expanded (SCI-EXPANDED)
SC Biophysics; Biotechnology & Applied Microbiology; Chemistry;
   Electrochemistry; Science & Technology - Other Topics
GA 079SA
UT WOS:000314191300116
PM 23122751
DA 2023-06-30
ER

PT J
AU Chu, SS
   Nguyen, HA
   Zhang, J
   Tabassum, S
   Cao, H
AF Chu, Sung Sik
   Hung Anh Nguyen
   Zhang, Jimmy
   Tabassum, Shawana
   Cao, Hung
TI Towards Multiplexed and Multimodal Biosensor Platforms in Real-Time
   Monitoring of Metabolic Disorders
SO SENSORS
LA English
DT Review
DE metabolic syndrome; diabetes; cardiovascular disease; obesity;
   inflammation; adipokines; multiplexed sensor; electrochemical sensor;
   optical sensor; point-of-care
ID C-REACTIVE PROTEIN; MOUTHGUARD BIOSENSOR; MICRORNA BIOMARKERS; WEARABLE
   DEVICES; PROSTATE-CANCER; LIFE-STYLE; DISEASE; RISK; FIBER; ACID
AB Metabolic syndrome (MS) is a cluster of conditions that increases the probability of heart disease, stroke, and diabetes, and is very common worldwide. While the exact cause of MS has yet to be understood, there is evidence indicating the relationship between MS and the dysregulation of the immune system. The resultant biomarkers that are expressed in the process are gaining relevance in the early detection of related MS. However, sensing only a single analyte has its limitations because one analyte can be involved with various conditions. Thus, for MS, which generally results from the co-existence of multiple complications, a multi-analyte sensing platform is necessary for precise diagnosis. In this review, we summarize various types of biomarkers related to MS and the non-invasively accessible biofluids that are available for sensing. Then two types of widely used sensing platform, the electrochemical and optical, are discussed in terms of multimodal biosensing, figure-of-merit (FOM), sensitivity, and specificity for early diagnosis of MS. This provides a thorough insight into the current status of the available platforms and how the electrochemical and optical modalities can complement each other for a more reliable sensing platform for MS.
C1 [Chu, Sung Sik; Zhang, Jimmy; Cao, Hung] Univ Calif Irvine, Henry Samueli Sch Engn, Dept Biomed Engn, Irvine, CA 92697 USA.
   [Hung Anh Nguyen; Cao, Hung] Univ Calif Irvine, Henry Samueli Sch Engn, Dept Elect Engn & Comp Sci, Irvine, CA 92697 USA.
   [Tabassum, Shawana] Univ Texas Tyler, Coll Engn, Dept Elect Engn, Tyler, TX 75799 USA.
C3 University of California System; University of California Irvine;
   University of California System; University of California Irvine;
   University of Texas System; University of Texas at Tyler
RP Cao, H (通讯作者)，Univ Calif Irvine, Henry Samueli Sch Engn, Dept Biomed Engn, Irvine, CA 92697 USA.; Cao, H (通讯作者)，Univ Calif Irvine, Henry Samueli Sch Engn, Dept Elect Engn & Comp Sci, Irvine, CA 92697 USA.; Tabassum, S (通讯作者)，Univ Texas Tyler, Coll Engn, Dept Elect Engn, Tyler, TX 75799 USA.
EM sungsc@uci.edu; hunganhn@uci.edu; jimmyz10@uci.edu;
   stabassum@uttyler.edu; hungcao@uci.edu
OI Cao, Hung/0000-0003-4197-7208
FU National Science Foundation [1926818, 2138701]; NSF CAREER Award
   [1917105]; Direct For Social, Behav & Economic Scie [1926818] Funding
   Source: National Science Foundation; Directorate For Engineering; Div Of
   Electrical, Commun & Cyber Sys [2138701] Funding Source: National
   Science Foundation; Division Of Behavioral and Cognitive Sci [1926818]
   Funding Source: National Science Foundation
FX This project was funded by National Science Foundation #1926818 (H.C.),
   #2138701 (S.T.), and NSF CAREER Award #1917105 (H.C.).
CR Abou Tabl A, 2019, FRONT GENET, V10, DOI 10.3389/fgene.2019.00256
   Abouraddy AF, 2007, NAT MATER, V6, P336, DOI 10.1038/nmat1889
   Aidoo-Brown J, 2021, SENSORS-BASEL, V21, DOI 10.3390/s21155023
   Ali MA, 2018, LAB CHIP, V18, P803, DOI 10.1039/c7lc01211j
   Aliberti A, 2017, SCI REP-UK, V7, DOI 10.1038/s41598-017-14852-5
   Andersen LW, 2013, MAYO CLIN PROC, V88, P1127, DOI 10.1016/j.mayocp.2013.06.012
   Arevalo B, 2022, MICROCHIM ACTA, V189, DOI 10.1007/s00604-022-05250-4
   Ates HC, 2021, NAT ELECTRON, V4, P13, DOI 10.1038/s41928-020-00533-1
   Ates HC, 2021, ADV FUNCT MATER, V31, DOI 10.1002/adfm.202010388
   Balboni I, 2008, CLIN IMMUNOL, V127, pS87, DOI 10.1016/j.clim.2008.03.242
   Bandodkar AJ, 2019, SCI ADV, V5, DOI 10.1126/sciadv.aav3294
   Bartrons R, 2018, FRONT ONCOL, V8, DOI 10.3389/fonc.2018.00331
   Bayindir M, 2006, ADV MATER, V18, P845, DOI 10.1002/adma.200502106
   Beyoglu D, 2021, CANCERS, V13, DOI 10.3390/cancers13122900
   Blasi J, 2021, BIOMED OPT EXPRESS, V12, P4265, DOI 10.1364/BOE.426991
   Bonora E, 2011, DIABETES CARE, V34, pS184, DOI 10.2337/dc11-s216
   Boonkaew S, 2021, SENSOR ACTUAT B-CHEM, V330, DOI 10.1016/j.snb.2020.129336
   Brankovic M, 2018, J CLIN ENDOCR METAB, V103, P3954, DOI 10.1210/jc.2018-01241
   Brunauer A., 2020, COMPREHEN ANAL CHEM, VVolume 89, P397, DOI DOI 10.1016/BS.COAC.2020.03.003
   Brunmair J, 2022, EPMA J, V13, P107, DOI 10.1007/s13167-022-00272-7
   Bruzzone C, 2021, CARDIOVASC DIABETOL, V20, DOI 10.1186/s12933-021-01349-9
   Burmeister JJ, 2020, J NEUROSCI METH, V329, DOI 10.1016/j.jneumeth.2019.108435
   Buysschaert M, 2016, CURR DIABETES REV, V12, P8, DOI 10.2174/1573399811666150122150233
   Cao ZM, 2019, ANAL CHIM ACTA, V1082, P176, DOI 10.1016/j.aca.2019.07.062
   Castro AR, 2018, J PHARM PHARM SCI, V21, P496, DOI 10.18433/jpps29872
   Saenz HSC, 2018, MICROCHIM ACTA, V185, DOI 10.1007/s00604-018-2898-z
   Cernei N, 2013, INT J MOL SCI, V14, P13893, DOI 10.3390/ijms140713893
   Chang CH, 2021, INT J MOL SCI, V22, DOI 10.3390/ijms22052761
   Chang JS, 2018, SCI REP-UK, V8, DOI 10.1038/s41598-018-26244-4
   Chen KH, 2020, BIOSENSORS-BASEL, V10, DOI 10.3390/bios10110163
   Chen PY, 2015, ACS NANO, V9, P4173, DOI 10.1021/acsnano.5b00396
   Chen RP, 2019, ANALYST, V144, P4051, DOI 10.1039/c9an00733d
   Chen T, 2021, CLIN CHIM ACTA, V515, P61, DOI 10.1016/j.cca.2020.12.036
   Chen X, 2014, HEALTH ECON REV, V4, DOI 10.1186/s13561-014-0030-6
   Chien PJ, 2017, ANAL CHEM, V89, P12261, DOI 10.1021/acs.analchem.7b03191
   Chinnadayyala SR, 2021, SENSORS-BASEL, V21, DOI 10.3390/s21010124
   Choi DH, 2019, SCI REP-UK, V9, DOI 10.1038/s41598-019-54202-1
   Choo SS, 2017, SENSORS-BASEL, V17, DOI 10.3390/s17040861
   Chung M, 2019, J R SOC INTERFACE, V16, DOI 10.1098/rsif.2019.0217
   Colpo A., 2005, J AM PHYS SURG, V10, P83
   Das S, 2020, J ELECTROCHEM SOC, V167, DOI 10.1149/1945-7111/ab67a6
   Desai P, 2020, DIABET METAB SYND OB, V13, P3587, DOI 10.2147/DMSO.S265879
   Desmet C, 2020, SENSORS-BASEL, V20, DOI 10.3390/s20020511
   Dhingra R, 2017, TRENDS CARDIOVAS MED, V27, P123, DOI 10.1016/j.tcm.2016.07.005
   DiNardo CD, 2013, BLOOD, V121, P4917, DOI 10.1182/blood-2013-03-493197
   Dorcely Brenda, 2017, Diabetes Metab Syndr Obes, V10, P345, DOI 10.2147/DMSO.S100074
   Doughty PT, 2020, SCI REP-UK, V10, DOI 10.1038/s41598-020-69636-1
   Dulay S, 2021, J BIOL ENG, V15, DOI 10.1186/s13036-021-00280-7
   Dulay S, 2021, TALANTA, V226, DOI 10.1016/j.talanta.2020.122045
   Eltzov E, 2011, EXPERT REV MOL DIAGN, V11, P533, DOI 10.1586/ERM.11.38
   Fang S., 2013, OPTICS PHOTONICS J, V3, P265, DOI [10.4236/opj.2013.32B062, DOI 10.4236/OPJ.2013.32B062]
   Forrester SJ, 2018, CIRC RES, V122, P877, DOI 10.1161/CIRCRESAHA.117.311401
   Lima LCF, 2015, FRONT PHYSIOL, V6, DOI 10.3389/fphys.2015.00304
   Furusyo N, 2013, BBA-GEN SUBJECTS, V1830, P5509, DOI 10.1016/j.bbagen.2013.05.010
   Gao W, 2016, NATURE, V529, P509, DOI 10.1038/nature16521
   Garcia-Carmona L, 2019, ANAL CHEM, V91, P13883, DOI 10.1021/acs.analchem.9b03379
   Garris PA, 1997, J NEUROCHEM, V68, P152
   Gerhardt GA, 1996, J NEUROCHEM, V66, P579
   Gong W, 2022, CHEM ENG J, V434, DOI 10.1016/j.cej.2022.134681
   Gootenberg JS, 2017, SCIENCE, V356, P438, DOI 10.1126/science.aam9321
   Gould O, 2020, J BREATH RES, V14, DOI 10.1088/1752-7163/ab9c32
   Graybill RM, 2016, ANAL CHEM, V88, P10347, DOI 10.1021/acs.analchem.6b03350
   Gu HW, 2012, FUTURE ONCOL, V8, P1207, DOI [10.2217/fon.12.113, 10.2217/FON.12.113]
   Guerrero S, 2021, TALANTA, V234, DOI 10.1016/j.talanta.2021.122705
   Gumennik A, 2012, ADV MATER, V24, P6005, DOI 10.1002/adma.201203053
   Gyamfi J, 2022, INT J MOL SCI, V23, DOI 10.3390/ijms23031155
   Hagan S., 2014, EPMA J, V5, pA159, DOI 10.1186/1878-5085-5-S1-A159
   Han TS, 2016, JRSM CARDIOVASC DIS, V5, DOI 10.1177/2048004016633371
   Haque T, 2019, DIABETOL METAB SYNDR, V11, DOI 10.1186/s13098-019-0446-6
   Harpole M, 2016, EXPERT REV PROTEOMIC, V13, P609, DOI 10.1080/14789450.2016.1190651
   Ho JE, 2018, J AM HEART ASSOC, V7, DOI 10.1161/JAHA.117.008108
   Hossain I, 2018, FRONT NEUROSCI-SWITZ, V12, DOI 10.3389/fnins.2018.00500
   Hotta K, 2000, ARTERIOSCL THROM VAS, V20, P1595, DOI 10.1161/01.ATV.20.6.1595
   Hozawa A, 2007, ARCH INTERN MED, V167, P573, DOI 10.1001/archinte.167.6.573
   Hu FB, 2011, DIABETES CARE, V34, P1249, DOI 10.2337/dc11-0442
   Huang R, 2017, SENSOR ACTUAT B-CHEM, V247, P505, DOI 10.1016/j.snb.2017.03.055
   Huijgen HJ, 1997, EUR J CLIN CHEM CLIN, V35, P569
   Hwang H, 2018, DIS MARKERS, V2018, DOI 10.1155/2018/8509127
   Jagga Z, 2015, PERS MED, V12, P371, DOI [10.2217/pme.15.5, 10.2217/PME.15.5]
   Jahns S, 2015, BIOMED OPT EXPRESS, V6, P3724, DOI 10.1364/BOE.6.003724
   Jeong SM, 2018, J AM HEART ASSOC, V7, DOI 10.1161/JAHA.118.008819
   Juan-Colas J, 2017, SENSORS-BASEL, V17, DOI 10.3390/s17092047
   Jurica MS, 1998, STRUCTURE, V6, P195, DOI 10.1016/S0969-2126(98)00021-5
   Kalapos MP, 1999, MED HYPOTHESES, V53, P236, DOI 10.1054/mehy.1998.0752
   Kallo G, 2016, PLOS ONE, V11, DOI 10.1371/journal.pone.0158000
   Kapoor R, 2009, BIOSENS BIOELECTRON, V24, P2696, DOI 10.1016/j.bios.2009.01.046
   Katchman BA, 2018, PROTEOM CLIN APPL, V12, DOI 10.1002/prca.201800010
   Kennedy KM, 2010, FUTURE ONCOL, V6, P127, DOI 10.2217/FON.09.145
   Kenny A, 2019, SCI REP-UK, V9, DOI 10.1038/s41598-019-51837-y
   Kim J, 2015, BIOSENS BIOELECTRON, V74, P1061, DOI 10.1016/j.bios.2015.07.039
   Kim J, 2014, ANALYST, V139, P1632, DOI 10.1039/c3an02359a
   Kim S, 2020, SENSOR ACTUAT B-CHEM, V303, DOI 10.1016/j.snb.2019.127195
   Kim S, 2020, P NATL ACAD SCI USA, V117, P27906, DOI 10.1073/pnas.2012700117
   Kingwell BA, 2014, NAT REV DRUG DISCOV, V13, P445, DOI 10.1038/nrd4279
   Koman VB, 2015, BIOMED OPT EXPRESS, V6, P2353, DOI 10.1364/BOE.6.002353
   Koukouviti E, 2021, ANAL CHIM ACTA, V1186, DOI 10.1016/j.aca.2021.339114
   Kubina R, 2020, DIAGNOSTICS, V10, DOI 10.3390/diagnostics10060434
   Kundu S, 2021, IEEE SENS J, V21, P18837, DOI 10.1109/JSEN.2021.3088117
   Lam SM, 2014, J LIPID RES, V55, P299, DOI 10.1194/jlr.P041780
   Lamberti F, 2014, ACS APPL MATER INTER, V6, P22769, DOI 10.1021/am506941u
   Latifi H, 2012, PHOTONIC SENS, V2, P340, DOI 10.1007/s13320-012-0086-z
   Le Ru EC, 2007, J PHYS CHEM C, V111, P13794, DOI 10.1021/jp0687908
   Li JJ, 2004, MED HYPOTHESES, V62, P499, DOI 10.1016/j.mehy.2003.12.014
   Liebmann M, 2018, P NATL ACAD SCI USA, V115, pE8017, DOI 10.1073/pnas.1721049115
   Lonardo A, 2021, METAB TARGET ORGAN D, V1, P3, DOI DOI 10.20517/MTOD.2021.03
   Low SS, 2020, SENSOR ACTUAT B-CHEM, V308, DOI 10.1016/j.snb.2020.127718
   Manson JE, 2015, METABOLISM, V64, pS33, DOI 10.1016/j.metabol.2014.10.028
   Masson JF, 2007, ANAL CHEM, V79, P612, DOI 10.1021/ac061089f
   Mathur A, 2021, CHEMOSENSORS, V9, DOI 10.3390/chemosensors9120339
   Mendrick DL, 2018, TOXICOL SCI, V162, P36, DOI 10.1093/toxsci/kfx233
   Minev IR, 2015, SCIENCE, V347, P159, DOI 10.1126/science.1260318
   Mu ZD, 2015, SMALL, V11, P6036, DOI 10.1002/smll.201501829
   Newsham E, 2021, ACS CENTRAL SCI, V7, P926, DOI 10.1021/acscentsci.1c00555
   Ngamdee T, 2022, ANAL BIOANAL CHEM, V414, P5695, DOI 10.1007/s00216-022-04072-w
   Nguyen TNH, 2019, BIOSENS BIOELECTRON, V141, DOI 10.1016/j.bios.2019.111429
   Ni Y, 2021, NAT COMMUN, V12, DOI 10.1038/s41467-021-24874-3
   Niemi RJ, 2017, INT J GYNECOL CANCER, V27, P1360, DOI 10.1097/IGC.0000000000001031
   Niinisto S, 2017, DIABETOLOGIA, V60, P1223, DOI 10.1007/s00125-017-4280-9
   Noushin T., 2022, MICROFLUIDICS BIOMEM, P1195502
   Nyein HYY, 2018, ACS SENSORS, V3, P944, DOI 10.1021/acssensors.7b00961
   Oleinikov VA, 2011, RUSS J BIOORG CHEM+, V37, P151, DOI 10.1134/S1068162011020117
   Park S, 2019, CHEM SOC REV, V48, P1826, DOI 10.1039/c8cs00710a
   Pearce EL, 2013, IMMUNITY, V38, P633, DOI 10.1016/j.immuni.2013.04.005
   Pena-Bautista C, 2019, SEMIN FETAL NEONAT M, V24, DOI 10.1016/j.siny.2019.04.002
   Pimalai D, 2021, MICROCHIM ACTA, V188, DOI 10.1007/s00604-021-04995-8
   Poeggel S, 2015, J BIOMED OPT, V20, DOI 10.1117/1.JBO.20.3.037005
   Pothipor C, 2021, ANALYST, V146, P4000, DOI 10.1039/d1an00436k
   Qavi AJ, 2011, ANAL CHEM, V83, P5949, DOI 10.1021/ac201340s
   Qavi AJ, 2010, ANGEW CHEM INT EDIT, V49, P4608, DOI 10.1002/anie.201001712
   Qu JH, 2021, BIOSENS BIOELECTRON, V192, DOI 10.1016/j.bios.2021.113549
   Raben DM., 2013, ENCY BIOL CHEM, VSecond, P456
   Rehman O, 2019, CANCERS, V11, DOI 10.3390/cancers11030431
   Rein M, 2018, NATURE, V560, P214, DOI 10.1038/s41586-018-0390-x
   Rein M, 2016, NAT COMMUN, V7, DOI 10.1038/ncomms12807
   Ren X, 2021, LAB CHIP, V21, DOI 10.1039/d1lc00685a
   Righetti PG, 2004, EUR J MASS SPECTROM, V10, P335, DOI 10.1255/ejms.600
   Righettoni M, 2010, ANAL CHEM, V82, P3581, DOI 10.1021/ac902695n
   Rodriguez-Coira J, 2021, FRONT IMMUNOL, V12, DOI 10.3389/fimmu.2021.692004
   Rosman C, 2013, NANO LETT, V13, P3243, DOI 10.1021/nl401354f
   Ryan D, 2011, ANAL CHIM ACTA, V684, P17, DOI 10.1016/j.aca.2010.10.035
   Sakamoto S, 2018, J NAT MED-TOKYO, V72, P32, DOI 10.1007/s11418-017-1144-z
   Sanders M, 2014, BIOSENS BIOELECTRON, V61, P95, DOI 10.1016/j.bios.2014.05.009
   Sasya M, 2020, SENSORS-BASEL, V20, DOI 10.3390/s20010103
   Sempionatto JR, 2021, ACS SENSORS, V6, P1875, DOI 10.1021/acssensors.1c00139
   Seshadri DR, 2019, NPJ DIGIT MED, V2, DOI 10.1038/s41746-019-0150-9
   Seyfried TN, 2020, FRONT NUTR, V7, DOI 10.3389/fnut.2020.00021
   Shao LY, 2018, MICROMACHINES-BASEL, V9, DOI 10.3390/mi9040145
   Shapiro AJ, 2020, ANN AM THORAC SOC, V17, pE1, DOI 10.1513/AnnalsATS.201904-347OT
   Sheng ZH, 2012, BIOSENS BIOELECTRON, V34, P125, DOI 10.1016/j.bios.2012.01.030
   Sia SK, 2008, LAB CHIP, V8, P1982, DOI 10.1039/b817915h
   Smith DA, 2021, RSC ADV, V11, P18832, DOI 10.1039/d0ra09874d
   Nunes LAS, 2015, BIOCHEM MEDICA, V25, P177, DOI 10.11613/BM.2015.018
   Spindel S, 2014, SENSORS-BASEL, V14, P22313, DOI 10.3390/s141222313
   Srikanthan K, 2016, INT J MED SCI, V13, P25, DOI 10.7150/ijms.13800
   Stefan N, 2021, NAT REV ENDOCRINOL, V17, P135, DOI 10.1038/s41574-020-00462-1
   Stolyarov AM, 2012, OPT EXPRESS, V20, P12407, DOI 10.1364/OE.20.012407
   Swetha PDP, 2021, CURR OPIN ELECTROCHE, V30, DOI 10.1016/j.coelec.2021.100829
   Tabassum S, 2020, ADV MATER TECHNOL-US, V5, DOI 10.1002/admt.201900792
   Tang CK, 2016, ACS SENSORS, V1, P1036, DOI 10.1021/acssensors.6b00256
   Tang L, 2006, ADV EXP MED BIOL, V578, P101
   Toth PP, 2016, VASC HEALTH RISK MAN, V12, DOI 10.2147/VHRM.S104369
   Tsao CW, 2022, CIRCULATION, V145, pE153, DOI 10.1161/CIR.0000000000001052
   Tsoukalas D, 2020, METABOLITES, V10, DOI 10.3390/metabo10120502
   Tsoukalas D, 2019, FRONT MOL BIOSCI, V6, DOI 10.3389/fmolb.2019.00120
   Tuomilehto J, 2011, DIABETES CARE, V34, pS210, DOI 10.2337/dc11-s222
   Vadgama P, 2020, SENSORS-BASEL, V20, DOI 10.3390/s20113149
   Valle S, 2020, NAT COMMUN, V11, DOI 10.1038/s41467-020-18954-z
   Vargas E, 2019, ANGEW CHEM INT EDIT, V58, P6376, DOI 10.1002/anie.201902664
   Wang J, 2017, J GERIATR CARDIOL, V14, P135, DOI 10.11909/j.issn.1671-5411.2017.02.008
   Washburn AL, 2016, ANALYST, V141, P5358, DOI 10.1039/c6an01076h
   Wishart DS, 2015, EBIOMEDICINE, V2, P478, DOI 10.1016/j.ebiom.2015.05.022
   Wu JD, 2021, ANAL BIOCHEM, V629, DOI 10.1016/j.ab.2021.114295
   Wu ZH, 2019, CYTOKINE GROWTH F R, V48, P24, DOI 10.1016/j.cytogfr.2019.06.003
   Xiao JF, 2012, TRAC-TREND ANAL CHEM, V32, P1, DOI 10.1016/j.trac.2011.08.009
   Xiao R, 2020, BIOSENS BIOELECTRON, V168, DOI 10.1016/j.bios.2020.112524
   Xu C, 2019, ACS SENSORS, V4, P3102, DOI 10.1021/acssensors.9b01713
   Xu TL, 2018, ACS SENSORS, V3, P72, DOI 10.1021/acssensors.7b00868
   Xue TY, 2019, NAT COMMUN, V10, DOI [10.1038/s41467-018-07947-8, 10.1038/s41467-019-10196-y]
   Yang MT, 2021, FRONT ENDOCRINOL, V12, DOI 10.3389/fendo.2021.641336
   Yang M, 2012, FRONT ONCOL, V2, P1, DOI 10.3389/fonc.2012.00085
   Yang YR, 2020, NAT BIOTECHNOL, V38, P217, DOI 10.1038/s41587-019-0321-x
   Yu L, 2019, BIOSCI TRENDS, V13, P308, DOI 10.5582/bst.2019.01178
   Yu YJ, 2017, J PROTEOMICS, V155, P40, DOI 10.1016/j.jprot.2017.01.005
   Zhai SY, 2017, ANAL CHIM ACTA, V982, P62, DOI 10.1016/j.aca.2017.05.028
   Zhang X, 2019, ACS SENSORS, V4, P2140, DOI 10.1021/acssensors.9b00974
   Zhao ZQ, 2016, MOL MED, V22, P349, DOI 10.2119/molmed.2016.00051
   Zhou L, 2018, TALANTA, V188, P238, DOI 10.1016/j.talanta.2018.05.070
   Zhu K, 2018, HEART, V104, P895, DOI 10.1136/heartjnl-2017-312093
   Zhu L, 2020, ANAL CHEM, V92, P11981, DOI 10.1021/acs.analchem.0c02430
NR 189
TC 1
Z9 1
U1 12
U2 22
PU MDPI
PI BASEL
PA ST ALBAN-ANLAGE 66, CH-4052 BASEL, SWITZERLAND
EI 1424-8220
J9 SENSORS-BASEL
JI Sensors
PD JUL
PY 2022
VL 22
IS 14
AR 5200
DI 10.3390/s22145200
PG 30
WC Chemistry, Analytical; Engineering, Electrical & Electronic; Instruments
   & Instrumentation
WE Science Citation Index Expanded (SCI-EXPANDED)
SC Chemistry; Engineering; Instruments & Instrumentation
GA 3J9LM
UT WOS:000833710200001
PM 35890880
OA Green Published, gold
DA 2023-06-30
ER

PT J
AU Nagar, B
   Balsells, M
   de la Escosura-Muniz, A
   Gomez-Romero, P
   Merkoci, A
AF Nagar, Bhawna
   Balsells, Marc
   de la Escosura-Muniz, Alfredo
   Gomez-Romero, Pedro
   Merkoci, Arben
TI Fully printed one-step biosensing device using graphene/AuNPs composite
SO BIOSENSORS & BIOELECTRONICS
LA English
DT Article
DE RGO; Wax stamping; Screen printing; Electrochemistry; DNA; Biosensing
ID ELECTROCHEMICAL DNA BIOSENSOR; GOLD NANOPARTICLES; OXIDE; SENSORS;
   FABRICATION; NANOCOMPOSITE; FILMS
AB Driven by the growing need of simple, cost efficient and flexible sensing systems, we have designed here a fully printed Reduced Graphene Oxide (rGO) based impedimetric sensor for one step sensing of DNA. The DNA sensor was fabricated by stamping of layered rGO and rGO/gold nanoparticles/single stranded DNA (rGO/AuNPs/ssDNA) composites over PET substrates using wax-printing technique. rGO works as an excellent working electrode, while the AuNPs create a suitable environment for ssDNA immobilization. Counter and reference electrodes were previously screen-printed on the plastic substrate, making thus a compact and highly integrated sensing platform. The change in electron transfer resistance after hybridization with a target ssDNA specific of Coxsackie B3 virus was monitored using electrochemical impedance spectroscopy (EIS), finding a linear response in the range of concentrations 0.01-20 M. The novel, simple and straightforward one-step printing process for fabrication of a biosensing device developed keeps in mind the growing need of large scale device manufacturing. The successful proof-of-concept for the detection of DNA hybridization can be extended to other affinity biosensors, taking advantage of the integration of the bioreceptor on the sensor surface. Such ready-to use biosensor would lead to a one-step electrochemical detection.
C1 [Nagar, Bhawna; Balsells, Marc; de la Escosura-Muniz, Alfredo; Merkoci, Arben] CSIC, Nanobioelect & Biosensors Grp, Catalan Inst Nanosci & Nanotechnol ICN2, Campus UAB, Barcelona 08193, Spain.
   [Nagar, Bhawna; Balsells, Marc; de la Escosura-Muniz, Alfredo; Gomez-Romero, Pedro; Merkoci, Arben] Barcelona Inst Sci & Technol, Campus UAB, Barcelona 08193, Spain.
   [Nagar, Bhawna; Gomez-Romero, Pedro] CSIC, Novel Energy Oriented Mat Grp, Catalan Inst Nanosci & Nanotechnol ICN2, Campus UAB, Barcelona 08193, Spain.
   [Merkoci, Arben] ICREA, Pg Lluis Companys 23, Barcelona 08010, Spain.
C3 Autonomous University of Barcelona; Barcelona Institute of Science &
   Technology; Catalan Institute of Nanoscience & Nanotechnology (ICN2);
   Consejo Superior de Investigaciones Cientificas (CSIC); Autonomous
   University of Barcelona; Barcelona Institute of Science & Technology;
   Autonomous University of Barcelona; Barcelona Institute of Science &
   Technology; Catalan Institute of Nanoscience & Nanotechnology (ICN2);
   Consejo Superior de Investigaciones Cientificas (CSIC); ICREA
RP Merkoci, A (通讯作者)，CSIC, Nanobioelect & Biosensors Grp, Catalan Inst Nanosci & Nanotechnol ICN2, Campus UAB, Barcelona 08193, Spain.; Merkoci, A (通讯作者)，Barcelona Inst Sci & Technol, Campus UAB, Barcelona 08193, Spain.
EM arben.merkoci@icn2.cat
RI de la Escosura-Muñiz, Alfredo/M-2221-2014; Merkoçi, Arben/C-7211-2008;
   Gomez-Romero, Pedro/B-7855-2008
OI de la Escosura-Muñiz, Alfredo/0000-0002-9600-0253; Merkoçi,
   Arben/0000-0003-2486-8085; Gomez-Romero, Pedro/0000-0002-6208-5340
FU MINECO, Spain [MAT2017-87202-P]; Severo Ochoa program [SEV-2013-0295];
   Graphene Flagship Core Project 2 [785219]; CERCA Programme/Generalitat
   de Catalunya
FX We acknowledge support from MINECO, Spain for MAT2017-87202-P, the
   Severo Ochoa program (Grant No. SEV-2013-0295) and Graphene Flagship
   Core Project 2 (Ref.: 785219). This work is also funded by the CERCA
   Programme/Generalitat de Catalunya. Bhawna Nagar also acknowledges
   Autonomous University of Barcelona (UAB) for the possibility of
   performing this work under the framework of Material Science (Department
   of Chemistry) PhD Programme.
CR Arul R, 2016, CARBON, V99, P423, DOI 10.1016/j.carbon.2015.12.038
   Baptista-Pires L, 2016, ACS NANO, V10, P853, DOI 10.1021/acsnano.5b05963
   Binaymotlagh R, 2016, MATER CHEM PHYS, V177, P360, DOI 10.1016/j.matchemphys.2016.04.040
   Bo XJ, 2017, BIOSENS BIOELECTRON, V89, P167, DOI 10.1016/j.bios.2016.05.002
   Bollella P, 2017, BIOSENS BIOELECTRON, V89, P152, DOI 10.1016/j.bios.2016.03.068
   Chen M, 2016, BIOSENS BIOELECTRON, V85, P684, DOI 10.1016/j.bios.2016.05.051
   Chen SQ, 2018, SENSOR ACTUAT B-CHEM, V262, P860, DOI 10.1016/j.snb.2018.02.093
   Chen XM, 2011, ANALYST, V136, P4631, DOI 10.1039/c1an15661f
   De la Escosura-Muniz A, 2007, BIOSENS BIOELECTRON, V22, P1048, DOI 10.1016/j.bios.2006.04.024
   Dubal DP, 2017, MATER TODAY ENERGY, V5, P58, DOI 10.1016/j.mtener.2017.05.001
   Geim AK, 2007, NAT MATER, V6, P183, DOI 10.1038/nmat1849
   Govindaraju S, 2017, SCI REP-UK, V7, DOI 10.1038/srep40298
   Hossain MF, 2014, ELECTROANAL, V26, P940, DOI 10.1002/elan.201400018
   Huang TY, 2013, BIOSENS BIOELECTRON, V43, P173, DOI 10.1016/j.bios.2012.10.047
   Ilichani H., 2018, ANAL BIOCHEM, DOI [10.1016/j.ab.2018.06.010, DOI 10.1016/J.AB.2018.06.010]
   Justino CIL, 2017, TRAC-TREND ANAL CHEM, V91, P53, DOI 10.1016/j.trac.2017.04.003
   Krishnan G., 2015, RSC ADV, V5, P42369
   Lee HC, 2017, RSC ADV, V7, P15644, DOI 10.1039/c7ra00392g
   Lee J, 2016, NAT COMMUN, V7, DOI 10.1038/ncomms11791
   Lee SM, 2015, MATER TODAY, V18, P336, DOI 10.1016/j.mattod.2015.01.017
   Li J, 2015, LAB CHIP, V15, P2538, DOI 10.1039/c5lc00235d
   Li XL, 2018, CHEM SOC REV, V47, P3189, DOI 10.1039/c7cs00871f
   Lin L, 2011, ANALYST, V136, P4732, DOI 10.1039/c1an15610a
   Mattana G, 2016, MATER TODAY, V19, P88, DOI 10.1016/j.mattod.2015.08.001
   Mevold AHH, 2015, NANOSCALE RES LETT, V10, DOI [10.1186/s11671-015-1101-2, 10.1186/s11671-015-1111-0]
   Mirkin CA, 1996, NATURE, V382, P607, DOI 10.1038/382607a0
   Nagar B, 2018, CHEMSUSCHEM, V11, P1849, DOI 10.1002/cssc.201800426
   Novoselov KS, 2004, SCIENCE, V306, P666, DOI 10.1126/science.1102896
   Pumera M, 2011, MATER TODAY, V14, P308, DOI 10.1016/S1369-7021(11)70160-2
   Quesada-Gonzalez D, 2018, CHEM SOC REV, V47, P4697, DOI 10.1039/c7cs00837f
   Randviir EP, 2014, MATER TODAY, V17, P426, DOI 10.1016/j.mattod.2014.06.001
   Seo JH, 2016, SCI REP-UK, V6, DOI 10.1038/srep24771
   Shao YY, 2010, ELECTROANAL, V22, P1027, DOI 10.1002/elan.200900571
   Singh A, 2013, SENSOR ACTUAT B-CHEM, V185, P675, DOI 10.1016/j.snb.2013.05.014
   Singh E, 2017, ACS APPL MATER INTER, V9, P34544, DOI 10.1021/acsami.7b07063
   Sondergaard R, 2012, MATER TODAY, V15, P36, DOI 10.1016/S1369-7021(12)70019-6
   Stevens JS, 2013, SURF INTERFACE ANAL, V45, P1238, DOI 10.1002/sia.5261
   Subak H, 2018, SENSOR ACTUAT B-CHEM, V263, P196, DOI 10.1016/j.snb.2018.02.089
   Tabrizi MA, 2014, J IND ENG CHEM, V20, P4327, DOI 10.1016/j.jiec.2014.01.040
   TURKEVICH J, 1951, DISCUSS FARADAY SOC, P55, DOI 10.1039/df9511100055
   Windmiller JR, 2013, ELECTROANAL, V25, P29, DOI 10.1002/elan.201200349
   Xu JH, 2017, NANOMATERIALS-BASEL, V7, DOI 10.3390/nano7120450
   Yang YF, 2009, LANGMUIR, V25, P11808, DOI 10.1021/la901441p
   Yu B, 2014, RSC ADV, V4, P31782, DOI 10.1039/c3ra45945d
   Yu XF, 2018, MATERIALS, V11, DOI 10.3390/ma11010038
   Zhang FX, 2004, LANGMUIR, V20, P2309, DOI 10.1021/la0354638
   Zhang Z, 2011, NANO RES, V4, P599, DOI 10.1007/s12274-011-0116-y
NR 47
TC 35
Z9 35
U1 3
U2 114
PU ELSEVIER ADVANCED TECHNOLOGY
PI OXFORD
PA OXFORD FULFILLMENT CENTRE THE BOULEVARD, LANGFORD LANE, KIDLINGTON,
   OXFORD OX5 1GB, OXON, ENGLAND
SN 0956-5663
EI 1873-4235
J9 BIOSENS BIOELECTRON
JI Biosens. Bioelectron.
PD MAR 15
PY 2019
VL 129
BP 238
EP 244
DI 10.1016/j.bios.2018.09.073
PG 7
WC Biophysics; Biotechnology & Applied Microbiology; Chemistry, Analytical;
   Electrochemistry; Nanoscience & Nanotechnology
WE Science Citation Index Expanded (SCI-EXPANDED)
SC Biophysics; Biotechnology & Applied Microbiology; Chemistry;
   Electrochemistry; Science & Technology - Other Topics
GA HM5OD
UT WOS:000459524100032
PM 30279057
OA Green Submitted
DA 2023-06-30
ER

PT J
AU Eguilaz, M
   Gutierrez, F
   Gonzalez-Dominguez, JM
   Martinez, MT
   Rivas, G
AF Eguilaz, Marcos
   Gutierrez, Fabiana
   Miguel Gonzalez-Dominguez, Jose
   Martinez, Maria T.
   Rivas, Gustavo
TI Single-walled carbon nanotubes covalently functionalized with
   polytyrosine: A new material for the development of NADH-based
   biosensors
SO BIOSENSORS & BIOELECTRONICS
LA English
DT Article
DE Covalently functionalized carbon nanotubes; Polytyrosine;
   Electrochemical ethanol biosensor; Electrochemical NADH sensor; NADH
   electrocatalytic oxidation; Alcohol dehydrogenase
ID NICOTINAMIDE ADENINE-DINUCLEOTIDE; ELECTROCATALYTIC OXIDATION;
   ELECTROCHEMICAL DETERMINATION; SELECTIVE DETECTION; ELECTRODE; ETHANOL;
   NANOCOMPOSITE; NANOPARTICLES; FABRICATION; DOPAMINE
AB We report for the first time the use of single-walled carbon nanotubes (SWCNT) covalently functionalized with polytyrosine (Polytyr) (SWCNT-Polytyr) as a new electrode material for the development of nicotinamide adenine dinucleotide (NADH)-based biosensors. The oxidation of glassy carbon electrodes (GCE) modified with SWCNT-Polytyr at potentials high enough to oxidize the tyrosine residues have allowed the electrooxidation of NADH at low potentials due to the catalytic activity of the quinones generated from the primary oxidation of tyrosine without any additional redox mediator. The amperometric detection of NADH at 0.200 V showed a sensitivity of (217 +/- 3) mu A mM(-1) cm(-2) and a detection limit of 7.9 nM. The excellent electrocatalytic activity of SWCNT-Polytyr towards NADH oxidation has also made possible the development of a sensitive ethanol biosensor through the immobilization of alcohol dehydrogenase (ADH) via Nafion entrapment, with excellent analytical characteristics (sensitivity of (5.8 +/- 0.1) mu A mM(-1) cm(-2), detection limit of 0.67 mu M) and very successful application for the quantification of ethanol in different commercial beverages. (C) 2016 Elsevier B.V. All rights reserved.
C1 [Eguilaz, Marcos; Gutierrez, Fabiana; Rivas, Gustavo] Univ Nacl Cordoba, Fac Ciencias Quim, Dept Fisicoquim, INFIQC, RA-5000 Cordoba, Argentina.
   [Miguel Gonzalez-Dominguez, Jose; Martinez, Maria T.] CSIC, Inst Carboquim, Dept Nanotecnol, Grp Nanoestruct Carbono & Nanotecnol, Zaragoza 50018, Spain.
   [Miguel Gonzalez-Dominguez, Jose] Univ Castilla La Mancha, Fac Chem, MSOC Nanochem Grp, E-13071 Ciudad Real, Spain.
C3 National University of Cordoba; Consejo Superior de Investigaciones
   Cientificas (CSIC); CSIC - Instituto de Carboquimica (ICB); Universidad
   de Castilla-La Mancha
RP Rivas, G (通讯作者)，Univ Nacl Cordoba, Fac Ciencias Quim, Dept Fisicoquim, INFIQC, RA-5000 Cordoba, Argentina.; Martinez, MT (通讯作者)，CSIC, Inst Carboquim, Dept Nanotecnol, Grp Nanoestruct Carbono & Nanotecnol, Zaragoza 50018, Spain.
EM mtmartinez@icb.csic.es; grivas@fcq.unc.edu.ar
OI Gonzalez-Dominguez, Jose Miguel/0000-0002-0701-7695; Eguilaz,
   Marcos/0000-0002-1528-4523
FU Spanish MINECO [PRI-PIBAR-2011-1381]; Government of Aragon; European
   Social Foundation [DGA-ESF-T66 GCNN]; CONICET (PIP); SECyT-UNC;
   MINCyT-Cordoba (PID); ANPCyT (PICT); PICT MICINN [2011-2748]; CONICET
FX The authors thank Spanish MINECO (PRI-PIBAR-2011-1381), the Government
   of Aragon and European Social Foundation (Project DGA-ESF-T66 GCNN),
   CONICET (PIP 2012, PIP 2015), SECyT-UNC (2014-2015, 2016-2017),
   MINCyT-Cordoba (PID 2013), ANPCyT (PICT 2013) and PICT MICINN 2011-2748
   for the financial support. M.E. acknowledges CONICET for the fellowship.
CR Agui L, 2009, ELECTROANAL, V21, P386, DOI 10.1002/elan.200804404
   Al-Jawadi E, 2012, MICROCHIM ACTA, V177, P405, DOI 10.1007/s00604-012-0797-2
   Balamurugan A, 2010, COLLOID SURFACE A, V362, P1, DOI 10.1016/j.colsurfa.2010.03.025
   Canevari TC, 2011, BIOSENS BIOELECTRON, V26, P2402, DOI 10.1016/j.bios.2010.10.020
   Chen CH, 2013, BIOSENS BIOELECTRON, V42, P379, DOI 10.1016/j.bios.2012.10.086
   Dilgin Y, 2013, COLLOID SURFACE B, V102, P816, DOI 10.1016/j.colsurfb.2012.09.030
   Silva FDD, 2010, ELECTROCHEM COMMUN, V12, P450, DOI 10.1016/j.elecom.2010.01.017
   Eguilaz M, 2016, ANAL CHIM ACTA, V909, P51, DOI 10.1016/j.aca.2015.12.031
   Fan Y, 2012, ELECTROANAL, V24, P1334, DOI 10.1002/elan.201200008
   Gamella M, 2010, TALANTA, V81, P925, DOI 10.1016/j.talanta.2010.01.038
   Gasnier A, 2013, SENSOR ACTUAT B-CHEM, V176, P921, DOI 10.1016/j.snb.2012.09.092
   Gasnier A, 2012, ELECTROCHIM ACTA, V71, P73, DOI 10.1016/j.electacta.2012.03.073
   Ge B, 2009, SENSOR ACTUAT B-CHEM, V137, P547, DOI 10.1016/j.snb.2009.01.030
   Gonzalez-Dominguez JM, 2015, J MATER CHEM B, V3, P3870, DOI 10.1039/c4tb02122c
   Govindhan M, 2015, BIOSENS BIOELECTRON, V66, P474, DOI 10.1016/j.bios.2014.12.012
   Haccoun J, 2006, BIOELECTROCHEMISTRY, V68, P218, DOI 10.1016/j.bioelechem.2005.09.001
   Hoshino T, 2012, ELECTROCHEMISTRY, V80, P85, DOI 10.5796/electrochemistry.80.85
   Hosseini H, 2014, BIOSENS BIOELECTRON, V59, P412, DOI 10.1016/j.bios.2014.02.046
   Hua EH, 2013, TALANTA, V111, P163, DOI 10.1016/j.talanta.2013.02.064
   Huang TY, 2013, BIOSENS BIOELECTRON, V43, P173, DOI 10.1016/j.bios.2012.10.047
   Jena BK, 2006, ANAL CHEM, V78, P6332, DOI 10.1021/ac052143f
   Jimenez A, 2014, SENSOR ACTUAT B-CHEM, V190, P111, DOI 10.1016/j.snb.2013.08.072
   Keeley GP, 2011, PHYS CHEM CHEM PHYS, V13, P7747, DOI 10.1039/c1cp20060g
   Lee PT, 2013, ELECTROANAL, V25, P1613, DOI 10.1002/elan.201300145
   Li L, 2013, TALANTA, V113, P1, DOI 10.1016/j.talanta.2013.03.074
   Li YW, 2014, CHINESE J ANAL CHEM, V42, P759, DOI 10.1016/S1872-2040(13)60733-1
   Li Z, 2013, SENSOR ACTUAT B-CHEM, V181, P280, DOI 10.1016/j.snb.2013.01.072
   Lin KC, 2012, ANALYST, V137, P1378, DOI 10.1039/c2an16224e
   Lin KC, 2013, SENSOR ACTUAT B-CHEM, V184, P212, DOI 10.1016/j.snb.2013.04.081
   Maleki A, 2012, ELECTROANAL, V24, P1932, DOI 10.1002/elan.201200251
   Mao XY, 2011, ANALYST, V136, P293, DOI 10.1039/c0an00402b
   Mota-Ferreira G.M., 2013, ELECTROCHIM ACTA, V111, P543
   Mundaca RA, 2012, TALANTA, V99, P697, DOI 10.1016/j.talanta.2012.07.008
   Nassef HM, 2006, ELECTROCHEM COMMUN, V8, P1719, DOI 10.1016/j.elecom.2006.07.045
   Prieto-Simon B, 2004, BIOSENS BIOELECTRON, V19, P1131, DOI 10.1016/j.bios.2003.10.010
   Radoi A, 2009, BIOELECTROCHEMISTRY, V76, P126, DOI 10.1016/j.bioelechem.2009.06.008
   Rajaram R, 2015, J ELECTROANAL CHEM, V746, P75, DOI 10.1016/j.jelechem.2015.03.028
   Rassaei L, 2014, ANAL BIOANAL CHEM, V406, P123, DOI 10.1007/s00216-013-7307-1
   Revenga-Parra M, 2012, ANAL CHIM ACTA, V747, P84, DOI 10.1016/j.aca.2012.07.043
   Rotariu L, 2014, SENSOR ACTUAT B-CHEM, V191, P491, DOI 10.1016/j.snb.2013.09.077
   Saleh FS, 2011, ELECTROCHIM ACTA, V56, P4916, DOI 10.1016/j.electacta.2011.02.011
   Serafin V, 2011, J ELECTROANAL CHEM, V656, P152, DOI 10.1016/j.jelechem.2010.11.038
   Sharifi E, 2013, BIOSENS BIOELECTRON, V45, P260, DOI 10.1016/j.bios.2013.01.055
   Sun YY, 2013, BIOSENS BIOELECTRON, V39, P289, DOI 10.1016/j.bios.2012.08.010
   Teymourian H, 2013, BIOSENS BIOELECTRON, V49, P1, DOI 10.1016/j.bios.2013.04.034
   Teymourian H, 2012, BIOSENS BIOELECTRON, V33, P60, DOI 10.1016/j.bios.2011.12.031
   Teymourian H, 2012, TALANTA, V90, P91, DOI 10.1016/j.talanta.2012.01.003
   Tian J, 2013, BIOSENS BIOELECTRON, V49, P466, DOI 10.1016/j.bios.2013.06.009
   Tiwari I, 2014, MATER RES BULL, V49, P94, DOI 10.1016/j.materresbull.2013.08.013
   Wang Y, 2013, J MOL LIQ, V177, P26, DOI 10.1016/j.molliq.2012.10.009
   Wang ZJ, 2013, ANAL BIOANAL CHEM, V405, P3899, DOI 10.1007/s00216-013-6820-6
   Wang ZP, 2012, TALANTA, V99, P487, DOI 10.1016/j.talanta.2012.06.014
   You JM, 2011, ELECTROCHIM ACTA, V56, P10077, DOI 10.1016/j.electacta.2011.08.104
   Yuan JH, 2011, J ELECTROANAL CHEM, V656, P120, DOI 10.1016/j.jelechem.2010.12.018
   Zanardi C, 2015, CHEMOSENSORS, V3, P118, DOI 10.3390/chemosensors3020118
   Zhu J, 2014, TALANTA, V130, P96, DOI 10.1016/j.talanta.2014.06.057
NR 56
TC 44
Z9 44
U1 6
U2 177
PU ELSEVIER ADVANCED TECHNOLOGY
PI OXFORD
PA OXFORD FULFILLMENT CENTRE THE BOULEVARD, LANGFORD LANE, KIDLINGTON,
   OXFORD OX5 1GB, OXON, ENGLAND
SN 0956-5663
EI 1873-4235
J9 BIOSENS BIOELECTRON
JI Biosens. Bioelectron.
PD DEC 15
PY 2016
VL 86
BP 308
EP 314
DI 10.1016/j.bios.2016.06.003
PG 7
WC Biophysics; Biotechnology & Applied Microbiology; Chemistry, Analytical;
   Electrochemistry; Nanoscience & Nanotechnology
WE Science Citation Index Expanded (SCI-EXPANDED)
SC Biophysics; Biotechnology & Applied Microbiology; Chemistry;
   Electrochemistry; Science & Technology - Other Topics
GA DY1KG
UT WOS:000384853300043
PM 27387261
DA 2023-06-30
ER

PT J
AU Zheng, DY
   Zhu, XJ
   Ding, XR
   Zhu, XL
   Yin, YM
   Li, GX
AF Zheng, Dianyuan
   Zhu, Xuejun
   Ding, Xiaorong
   Zhu, Xiaoli
   Yin, Yongmei
   Li, Genxi
TI Sensitive detection of CD147/EMMPRIN and its expression on cancer cells
   with electrochemical technique
SO TALANTA
LA English
DT Article
DE Cluster of differentiation 147; Breast cancer cell; Biosensor;
   Electrochemistry
ID SIGNAL AMPLIFICATION; CARCINOMA; EMMPRIN; CD147; COLLAGENASE; PROGNOSIS;
   ELECTRODE; APTAMER; INDUCER; SURFACE
AB Cluster of differentiation 147 (CD147), also known as extracellular matrix metalloproteinase inducer (EMMPRIN), plays an essential role in tumor progression and metastasis, the expression of which on cell surface is a critical clinical testing index for cancer therapy. In this work, an electrochemical method to assay CD147/EMMPRIN expression on tumor cell surface is proposed. While the oxidation of 3,3',5,5'-tetramethylbenzidine (TMB) catalyzed by horseradish peroxidase (HRP) can be employed for electrochemical measurement, the signal enhancement amplified by gold nanoparticles (GNPs) can be also utilized in this study. Therefore, under optimized conditions, the fabricated biosensor responds linearly to the CD147/EMMPRIN concentration from 125 to 1000 pg/mL with a detection limit as low as 52 pg/mL. High sensitivity can also be achieved for the quantification of breast cancer cells in a linear range from 6.2 x 10(4) to 6.25 x 10(5) cells/mL. Moreover, the CD147/EMMPRIN expressed on a single breast cancer cell can be calculated as 2.57 x 10(4) molecules/cell. The proposed strategy in this study is considerably potential for monitoring the dynamic protein expression on cancer cells and for the effective cancer diagnosis and treatment in the future. (c) 2012 Elsevier B.V. All rights reserved.
C1 [Zheng, Dianyuan; Zhu, Xuejun; Li, Genxi] Nanjing Univ, Dept Biochem, Nanjing 210093, Jiangsu, Peoples R China.
   [Zheng, Dianyuan; Zhu, Xuejun; Li, Genxi] Nanjing Univ, State Key Lab Pharmaceut Biotechnol, Nanjing 210093, Jiangsu, Peoples R China.
   [Zheng, Dianyuan] Lianyungang Teachers Coll, Lianyungang Key Lab Appl Biotechnol, Lianyungang 222006, Peoples R China.
   [Ding, Xiaorong; Zhu, Xiaoli; Li, Genxi] Shanghai Univ, Sch Life Sci, Lab Biosensing Technol, Shanghai 200444, Peoples R China.
   [Ding, Xiaorong; Yin, Yongmei] Nanjing Med Univ, Affiliated Hosp 1, Dept Oncol, Nanjing 210029, Jiangsu, Peoples R China.
C3 Nanjing University; Nanjing University; Shanghai University; Nanjing
   Medical University
RP Li, GX (通讯作者)，Nanjing Univ, Dept Biochem, Nanjing 210093, Jiangsu, Peoples R China.
EM genxili@nju.edu.cn
RI Li, Genxi/H-1952-2013; zheng, dianyuan/HNJ-4434-2023
OI Li, Genxi/0000-0001-9663-9914; Zhu, Xuejun/0000-0002-9839-2924
FU National Science Fund for Distinguished Young Scholars [20925520];
   National Natural Science Foundation of China [61001035, J1103512];
   Leading Academic Discipline Project of Shanghai Municipal Education
   Commission [J50108]
FX This work is supported by the National Science Fund for Distinguished
   Young Scholars (Grant No. 20925520), the National Natural Science
   Foundation of China (Grant Nos. 61001035, J1103512), and the Leading
   Academic Discipline Project of Shanghai Municipal Education Commission
   (Grant No. J50108).
CR BISWAS C, 1995, CANCER RES, V55, P434
   Cao Y, 2012, ANAL CHEM, V84, P4314, DOI 10.1021/ac203401h
   Du ZM, 2009, INT J CANCER, V125, P1832, DOI 10.1002/ijc.24531
   Fan Q, 2012, BIOSENS BIOELECTRON, V33, P211, DOI 10.1016/j.bios.2012.01.003
   Guo HM, 2000, CANCER RES, V60, P888
   Ju Xi, 2004, CLIN CANCER RES, V14, P494
   Kim S, 2009, NATURE, V457, P102, DOI 10.1038/nature07623
   Liotta LA, 2001, NATURE, V411, P375, DOI 10.1038/35077241
   Orendorff CJ, 2005, ANAL CHEM, V77, P3261, DOI 10.1021/ac048176x
   Reimers N, 2004, CLIN CANCER RES, V10, P3422, DOI 10.1158/1078-0432.CCR-03-0610
   Stewart CJR, 2011, PATHOL RES PRACT, V207, P30, DOI 10.1016/j.prp.2010.10.005
   Wang J, 2011, J ELECTROANAL CHEM, V656, P274, DOI 10.1016/j.jelechem.2010.10.012
   Wang J, 2009, BIOSENS BIOELECTRON, V25, P532, DOI 10.1016/j.bios.2009.08.010
   Wang J, 2009, BIOSENS BIOELECTRON, V24, P1598, DOI 10.1016/j.bios.2008.08.030
   Wu Y, 2009, BIOSENS BIOELECTRON, V24, P1389, DOI 10.1016/j.bios.2008.07.075
   Zhang HL, 2008, ANAL BIOANAL CHEM, V390, P971, DOI 10.1007/s00216-007-1748-3
   Zhang XA, 2010, ANAL CHEM, V82, P9455, DOI 10.1021/ac102132p
   Zheng HC, 2006, BRIT J CANCER, V95, P1371, DOI 10.1038/sj.bjc.6603425
   Zhu XL, 2010, PROTEIN CELL, V1, P842, DOI 10.1007/s13238-010-0110-2
NR 19
TC 12
Z9 12
U1 1
U2 66
PU ELSEVIER SCIENCE BV
PI AMSTERDAM
PA PO BOX 211, 1000 AE AMSTERDAM, NETHERLANDS
SN 0039-9140
J9 TALANTA
JI Talanta
PD FEB 15
PY 2013
VL 105
BP 187
EP 191
DI 10.1016/j.talanta.2012.11.060
PG 5
WC Chemistry, Analytical
WE Science Citation Index Expanded (SCI-EXPANDED)
SC Chemistry
GA 146JX
UT WOS:000319088500029
PM 23598007
DA 2023-06-30
ER

PT J
AU Wang, QX
   Ni, JC
   Gao, F
   Zhang, B
   Li, SX
   Jiao, K
AF Wang, Qingxiang
   Ni, Jiancong
   Gao, Feng
   Zhang, Bin
   Li, Shunxing
   Jiao, Kui
TI Use of a chitosan-cadmium polymer as a redox hybridization indicator for
   CaMV35S promoter gene detection
SO JOURNAL OF BIOACTIVE AND COMPATIBLE POLYMERS
LA English
DT Article
DE chitosan-cadmium polymer; hybridization indicator; DNA biosensor;
   CaMV35S gene; ssDNA; dsDNA; electrochemical absorption; ssDNA-modified
   electrode; dsDNA-modified electrode
ID DOUBLE-STRANDED OLIGONUCLEOTIDES; FREE ELECTROCHEMICAL DETECTION;
   NUCLEIC-ACID BIOSENSOR; CATIONIC POLYTHIOPHENE; METAL-COMPLEXES; COPPER
   COMPLEX; DNA; DISCRIMINATION; NANOPARTICLE; BINDING
AB A water-soluble chitosan-coordinated cadmium polymer was synthesized, and its recognition of single-stranded and double-stranded DNA was investigated. The electrochemical analysis in the homogeneous solutions revealed that the chitosan-coordinated cadmium polymer association with a single stranded DNA was 48 times greater than with double-stranded DNA due to the different interaction with the two kinds of DNA. The surface-based electrochemically absorbed chitosan-coordinated cadmium polymer molecules were easily removed from the double-stranded DNA-modified electrode via rinsing but could not be removed from a single-stranded DNA-modified electrode. Based on this fact, the polymer was utilized as a redox indicator for DNA hybridization detection, as the polymer was able to recognize complementary, noncomplementary, and base-mismatched sequences with a low background interference. The target DNA sequence was quantified from 5.0 x 10(-9) to 5.0 x 10(-7) M with a detection limit of 4.2 x 10(-9) M. The polymerase chain reaction amplification of DNA from the real sample of a kind of transgenically modified soybeans was also detected satisfactorily.
C1 [Wang, Qingxiang; Ni, Jiancong; Gao, Feng; Zhang, Bin; Li, Shunxing] Zhangzhou Normal Univ, Dept Chem & Environm Sci, Fujian Prov Univ Key Lab Analyt Sci, Zhangzhou 363000, Peoples R China.
   [Gao, Feng; Jiao, Kui] Qingdao Univ Sci & Technol, Coll Chem & Mol Engn, Qingdao, Peoples R China.
C3 MinNan Normal University; Qingdao University of Science & Technology
RP Wang, QX (通讯作者)，Zhangzhou Normal Univ, Dept Chem & Environm Sci, Fujian Prov Univ Key Lab Analyt Sci, Zhangzhou 363000, Peoples R China.
EM axiang236@126.com
RI Wang, Qingxiang/ABI-8009-2020
OI Wang, Qingxiang/0000-0002-8952-9925
FU National Natural Science Foundation of China [20805041, 20977074];
   Training Programme Foundation for Excellent Youth Researching Talents of
   Fujian's Universities [JA10201]; Research Foundation of Fujian Education
   Department [JA11166]; Innovation Base Foundation for Graduate Students
   Education of Fujian Province
FX This work was supported by the National Natural Science Foundation of
   China (Nos. 20805041, 20977074), Training Programme Foundation for
   Excellent Youth Researching Talents of Fujian's Universities (No.
   JA10201), Research Foundation of Fujian Education Department (No.
   JA11166), and Innovation Base Foundation for Graduate Students Education
   of Fujian Province.
CR Bard AJ, 1980, ELECTROCHEMICAL METH
   Bo Y, 2011, ANALYST, V136, P1946, DOI 10.1039/c1an15084g
   Butler JM, 2006, J FORENSIC SCI, V51, P253, DOI 10.1111/j.1556-4029.2006.00046.x
   Cao YWC, 2002, SCIENCE, V297, P1536, DOI 10.1126/science.297.5586.1536
   CHARGAFF E, 1953, J AM CHEM SOC, V75, P3658, DOI 10.1021/ja01111a016
   Chen JH, 2008, ELECTROCHIM ACTA, V53, P2716, DOI 10.1016/j.electacta.2007.08.059
   Drummond TG, 2003, NAT BIOTECHNOL, V21, P1192, DOI 10.1038/nbt873
   Fang B, 2008, BIOSENS BIOELECTRON, V23, P1175, DOI 10.1016/j.bios.2007.10.022
   Jiang TD., 1996, CHITIN, P216
   Jiao K, 2005, J INORG BIOCHEM, V99, P1369, DOI 10.1016/j.jinorgbio.2005.03.017
   Kara P, 2004, ANAL CHIM ACTA, V518, P69, DOI 10.1016/j.aca.2004.04.004
   Kavaz D, 2010, J BIOACT COMPAT POL, V25, P305, DOI 10.1177/0883911509360735
   Keighley SD, 2008, BIOSENS BIOELECTRON, V24, P906, DOI 10.1016/j.bios.2008.07.041
   Larsson C, 2003, ANAL CHEM, V75, P5080, DOI 10.1021/ac034269n
   LAVIRON E, 1979, J ELECTROANAL CHEM, V101, P19, DOI 10.1016/S0022-0728(79)80075-3
   Le Floch F, 2005, ADV MATER, V17, P1251, DOI 10.1002/adma.200401474
   Li XM, 2007, ANAL CHIM ACTA, V582, P158, DOI 10.1016/j.aca.2006.09.004
   Lipp M, 1999, J AOAC INT, V82, P923
   Liu AH, 2004, ANAL CHEM, V76, P2975, DOI 10.1021/ac0303970
   Niu SY, 2009, ELECTROCHIM ACTA, V54, P1564, DOI 10.1016/j.electacta.2008.09.038
   Pang DW, 1998, ANAL CHEM, V70, P3162, DOI 10.1021/ac980211a
   Tani A, 2001, ANALYST, V126, P1756, DOI 10.1039/b104260m
   Ting T, 2011, J BIOACT COMPAT POL, V26, P191
   Wang QX, 2011, ELECTROCHIM ACTA, V56, P3829, DOI 10.1016/j.electacta.2011.02.042
   Wang QX, 2011, SENSOR ACTUAT B-CHEM, V156, P599, DOI 10.1016/j.snb.2011.02.004
   Wang QX, 2009, BIOELECTROCHEMISTRY, V75, P32, DOI 10.1016/j.bioelechem.2008.12.006
   Wang RM, 2005, POLYM ADVAN TECHNOL, V16, P638, DOI 10.1002/pat.627
   Wang S, 2003, ADV FUNCT MATER, V13, P463, DOI 10.1002/adfm.200304339
   Wang XH, 2005, POLYM BULL, V55, P105, DOI 10.1007/s00289-005-0414-1
   Wei XH, 2010, J BIOACT COMPAT POL, V25, P319, DOI 10.1177/0883911510363548
   Welch TW, 1996, J PHYS CHEM-US, V100, P13829, DOI 10.1021/jp960251n
   Xia F, 2010, J AM CHEM SOC, V132, P1252, DOI 10.1021/ja908890q
   Xu ZG, 2009, CARBOHYD POLYM, V78, P46, DOI 10.1016/j.carbpol.2009.04.019
   Yin ZZ, 2010, BIOSENS BIOELECTRON, V25, P1319, DOI 10.1016/j.bios.2009.10.021
   Zhang J, 2006, J AM CHEM SOC, V128, P8575, DOI 10.1021/ja061521a
   Zhang SS, 2008, ANAL CHEM, V80, P7206, DOI 10.1021/ac800847r
   Zhang SS, 2007, SENSOR ACTUAT B-CHEM, V124, P290, DOI 10.1016/j.snb.2006.12.040
NR 37
TC 4
Z9 4
U1 0
U2 13
PU SAGE PUBLICATIONS LTD
PI LONDON
PA 1 OLIVERS YARD, 55 CITY ROAD, LONDON EC1Y 1SP, ENGLAND
SN 0883-9115
EI 1530-8030
J9 J BIOACT COMPAT POL
JI J. Bioact. Compat. Polym.
PD MAY
PY 2012
VL 27
IS 3
BP 278
EP 291
DI 10.1177/0883911512440537
PG 14
WC Biotechnology & Applied Microbiology; Materials Science, Biomaterials;
   Polymer Science
WE Science Citation Index Expanded (SCI-EXPANDED)
SC Biotechnology & Applied Microbiology; Materials Science; Polymer Science
GA 935EI
UT WOS:000303501400007
DA 2023-06-30
ER

PT J
AU Chang, PH
   Weng, CC
   Li, BR
   Li, YK
AF Chang, Po-Han
   Weng, Chang-Ching
   Li, Bor-Ran
   Li, Yaw-Kuen
TI An antifouling peptide-based biosensor for determination of
   Streptococcus pneumonia markers in human serum
SO BIOSENSORS & BIOELECTRONICS
LA English
DT Article
DE Antifouling; Electrodeposition; L-ascorbate-6-phosphate lactonase;
   Multivalent interaction; Peptide-based biosensor
ID PROTEIN; IMMUNOSENSOR; SURFACES; BACTERIA; DESIGN; SENSOR
AB We report a peptide-based sensor that involves a multivalent interaction with L-ascorbate 6-phosphate lactonase (UlaG), a protein marker of Streptococcus pneumonia. By integrating the antifouling feature of the sensor, we significantly improved the signal-to-noise ratio of UlaG detection. The antifouling surface was fabricated via electrodeposition using an equivalent mixture of 4-amino-N,N,N-trimethylanilinium and 4-aminobenzenesulfonate. This antifouling layer not only effectively reduces the non-specific adsorption on the biosensor but also decreases the charge transfer resistance (R-et) of the screen-printed carbon electrode. The aniline-modified 57 peptide, an UlaG-binding peptide, was pre-synthesized and further electrochemically modified to bind onto the antifouling layer. Bio-electrochemical analysis confirms that the antifouling 57-peptide sensor binds strongly to the UlaG with a dissociation constant (K-d) = 0.5 nM. This strong interaction can be attributed to a multivalent interaction between the biosensor and the heximeric form of UlaG. To demonstrate the potential for clinical application, further detection of Streptococcus pneumonia from 50 to 5 x 10(4) CFU/mL were successfully performed in 25% human serum.
C1 [Chang, Po-Han; Weng, Chang-Ching; Li, Yaw-Kuen] Natl Chiao Tung Univ, Dept Appl Chem, Hsinchu, Taiwan.
   [Li, Bor-Ran] Natl Chiao Tung Univ, Inst Biomed Engn, Hsinchu, Taiwan.
   [Li, Bor-Ran; Li, Yaw-Kuen] Natl Chiao Tung Univ, Ctr Emergent Funct Matter Sci, Hsinchu, Taiwan.
C3 National Yang Ming Chiao Tung University; National Yang Ming Chiao Tung
   University; National Yang Ming Chiao Tung University
RP Li, YK (通讯作者)，Natl Chiao Tung Univ, Dept Appl Chem, Hsinchu, Taiwan.; Li, BR (通讯作者)，Natl Chiao Tung Univ, Inst Biomed Engn, Hsinchu, Taiwan.
EM liborran@g2.nctu.edu.tw; ykl@g2.nctu.edu.tw
RI Li, Bor-Ran/AFL-6209-2022; Li, Bor-Ran/AAG-6213-2022
OI Weng, Chang Ching/0000-0001-8180-5406
FU Ministry of Science and Technology, Taiwan [MOST108-3017-F-009-004,
   107-2113-M-009-0016, 106-2113-M-009-013-MY2]; Center for Emergent
   Functional Matter Science of National Chiao Tung University from The
   Featured Areas Research Center Program within the framework of the
   Higher Education Sprout Project by the Ministry of Education (MOE) in
   Taiwan
FX This work is supported by Ministry of Science and Technology, Taiwan
   (grant No. MOST108-3017-F-009-004, 107-2113-M-009-0016 and
   106-2113-M-009-013-MY2) and the Center for Emergent Functional Matter
   Science of National Chiao Tung University from The Featured Areas
   Research Center Program within the framework of the Higher Education
   Sprout Project by the Ministry of Education (MOE) in Taiwan. Ms.
   Yun-Ming Li and Dr. Sheng-Cih Huang in Precision Instruments Center of
   National Chiao Tung University for technical and equipment support in
   GC-MS and LC-MS spectrometries. We thank professor Chris Craney for his
   valuable comments and assistances for our manuscript preparation.
CR Aston SJ, 2017, RESPIROLOGY, V22, P1276, DOI 10.1111/resp.13112
   Bai CJ, 2018, BIOSENS BIOELECTRON, V110, P162, DOI 10.1016/j.bios.2018.03.047
   Bogomolova A, 2009, ANAL CHEM, V81, P3944, DOI 10.1021/ac9002358
   Bryan T, 2013, BIOSENS BIOELECTRON, V39, P94, DOI 10.1016/j.bios.2012.06.051
   Chang CY, 2016, PLOS ONE, V11, DOI 10.1371/journal.pone.0155905
   Chang CY, 2016, INT J ANTIMICROB AG, V47, P416, DOI 10.1016/j.ijantimicag.2016.03.001
   Chen H, 2016, ANALYST, V141, P2335, DOI 10.1039/c5an02623g
   Cho CH, 2019, BIOSENS BIOELECTRON, V142, DOI 10.1016/j.bios.2019.111482
   Chow E, 2006, ELECTROANAL, V18, P1437, DOI 10.1002/elan.200603558
   Cronau H, 2010, AM FAM PHYSICIAN, V81, P137
   Cugnet C, 2009, SENSOR ACTUAT B-CHEM, V143, P158, DOI 10.1016/j.snb.2009.07.059
   Faulkner L. R., 2002, ELECTROCHEMICAL METH
   Gao JH, 2006, ADV MATER, V18, P3145, DOI 10.1002/adma.200601058
   Gui AL, 2013, LANGMUIR, V29, P4772, DOI 10.1021/la400358e
   Hessling M, 2017, BIOSCI BIOTECH RES C, V10, P1
   Himori S, 2019, LANGMUIR, V35, P3701, DOI 10.1021/acs.langmuir.9b00085
   Hong SJ, 2011, ENERG ENVIRON SCI, V4, P1781, DOI 10.1039/c0ee00743a
   Huang SH, 2004, BIOSENS BIOELECTRON, V19, P1627, DOI 10.1016/j.bios.2003.12.026
   Jiang C, 2017, J ELECTROANAL CHEM, V785, P265, DOI 10.1016/j.jelechem.2016.11.043
   Jiang C, 2016, ACS SENSORS, V1, P1432, DOI 10.1021/acssensors.6b00532
   Johnson A, 2012, ANAL CHEM, V84, P6553, DOI 10.1021/ac300835b
   Kubota R, 2015, CHEM SOC REV, V44, P4454, DOI 10.1039/c4cs00381k
   Kuo TM, 2016, ACS SENSORS, V1, P124, DOI 10.1021/acssensors.5b00080
   Lei JP, 2012, CHEM SOC REV, V41, P2122, DOI 10.1039/c1cs15274b
   Li BR, 2014, CHEM COMMUN, V50, P6793, DOI 10.1039/c4cc01329h
   Li BR, 2013, J AM CHEM SOC, V135, P16034, DOI 10.1021/ja408485m
   Li Y.-K., 2016, U.S. Patents, Patent No. [9,958,453, 9958453]
   Libster R, 2012, PEDIATRICS, V130, pE8, DOI 10.1542/peds.2011-3453
   Lim SK, 2015, ANAL CHEM, V87, P9408, DOI 10.1021/acs.analchem.5b02270
   Linares J, 2010, CLIN MICROBIOL INFEC, V16, P402, DOI 10.1111/j.1469-0691.2010.03182.x
   Liu J, 2017, ANAL CHEM, V89, P4013, DOI 10.1021/acs.analchem.6b04570
   Liu QT, 2015, TALANTA, V136, P114, DOI 10.1016/j.talanta.2014.12.020
   Mannoor MS, 2010, P NATL ACAD SCI USA, V107, P19207, DOI 10.1073/pnas.1008768107
   Faria HAM, 2019, BIOSENS BIOELECTRON, V131, P149, DOI 10.1016/j.bios.2019.02.018
   Myndrul V, 2018, BIOSENS BIOELECTRON, V102, P661, DOI 10.1016/j.bios.2017.11.048
   Okochi M, 2017, ACS COMB SCI, V19, P625, DOI 10.1021/acscombsci.7b00035
   Patil AV, 2015, ANAL CHEM, V87, P944, DOI 10.1021/ac503156a
   Pavan S, 2012, ANAL BIOANAL CHEM, V402, P3055, DOI 10.1007/s00216-011-5589-8
   Pinson J, 2005, CHEM SOC REV, V34, P429, DOI 10.1039/b406228k
   RoyChaudhuri C, 2015, SENSOR ACTUAT B-CHEM, V210, P310, DOI 10.1016/j.snb.2014.12.089
   Shao Q, 2015, ADV MATER, V27, P15, DOI 10.1002/adma.201404059
   Shen MY, 2014, BIOSENS BIOELECTRON, V60, P101, DOI 10.1016/j.bios.2014.03.057
   Sheng WA, 2013, ACS NANO, V7, P7067, DOI 10.1021/nn4023747
   Su WQ, 2013, BIOSENS BIOELECTRON, V48, P263, DOI 10.1016/j.bios.2013.04.031
   Wei H, 2018, ACS SENSORS, V3, P1553, DOI 10.1021/acssensors.8b00365
   Wu CH, 2016, J BIOMED SCI, V23, DOI 10.1186/s12929-016-0223-x
   Zhang GJ, 2012, ANAL CHIM ACTA, V749, P1, DOI 10.1016/j.aca.2012.08.035
NR 47
TC 17
Z9 17
U1 7
U2 119
PU ELSEVIER ADVANCED TECHNOLOGY
PI OXFORD
PA OXFORD FULFILLMENT CENTRE THE BOULEVARD, LANGFORD LANE, KIDLINGTON,
   OXFORD OX5 1GB, OXON, ENGLAND
SN 0956-5663
EI 1873-4235
J9 BIOSENS BIOELECTRON
JI Biosens. Bioelectron.
PD MAR 1
PY 2020
VL 151
AR 111969
DI 10.1016/j.bios.2019.111969
PG 7
WC Biophysics; Biotechnology & Applied Microbiology; Chemistry, Analytical;
   Electrochemistry; Nanoscience & Nanotechnology
WE Science Citation Index Expanded (SCI-EXPANDED)
SC Biophysics; Biotechnology & Applied Microbiology; Chemistry;
   Electrochemistry; Science & Technology - Other Topics
GA LW0UV
UT WOS:000538862900017
PM 31999579
DA 2023-06-30
ER

PT J
AU Hu, XM
   Liu, F
   Li, WT
   Wang, XC
   Deng, HY
AF Hu, Xinmin
   Liu, Fang
   Li, Wenti
   Wang, Xiaochun
   Deng, Hongyu
TI Sensitive Detection of Serum Creatinine Based on beta-Cyclodextrin
   Ferrocenylmethanol Modified Screen-printed Electrode
SO ANALYTICAL SCIENCES
LA English
DT Article
DE Ferrocenylmethanol; beta-cyclodextrin; biosensor; serum creatinine;
   screen-printed electrode
ID AMPEROMETRIC DETERMINATION; ELECTROCHEMICAL BIOSENSOR; IMMOBILIZED
   CREATININASE; SARCOSINE OXIDASE; ASCORBIC-ACID; NANOPARTICLES; SYSTEM;
   PERFORMANCE; FERROCENE; MOLECULES
AB Ferrocenylmethanol (Fc-OH) is included in beta-cyclodextrin (beta-CD) to form the beta-CD-Fc-OH complex by host-guest supramolecular interaction. beta-CD dissociates from the beta-CD-Fc-OH complex due to the conversion of Fc-OH to Fc+-OH under a stimulus of oxidant. In our study, Fc-OH is oxidized after a series of enzymatic reactions of creatinine, which blocks the other means for oxidation of Fc-OH. And the background noise is reduced for testing for serum creatinine (sCr). The chronoamperometry signal for creatinine (with a constant potential -0.3 V vs. Ag/AgCl) increases linearly in the 1 - 1000 mu M range, with a limit of detection as low as 0.5 mu M. The amperometric potential of -0.3 V greatly prevents the interference of various redox substances in serum. The biosensor was used to test 120 clinical specimens and the results showed a linear correlation with the biochemical analyzer (R-2 = 0.9885). The biosensor could be applied to clinical trials and offers good prospects for clinical sCr detection.
C1 [Hu, Xinmin; Wang, Xiaochun] Cent S Univ, Xiangya Hosp 3, Dept Lab Med, Changsha 410013, Hunan, Peoples R China.
   [Liu, Fang] Changsha Cent Hosp, Clin Lab, Changsha 410004, Hunan, Peoples R China.
   [Li, Wenti] Zhengzhou Univ, Clin Lab, Affiliated Hosp 1, Zhengzhou 440052, Peoples R China.
   [Deng, Hongyu] Cent S Univ, Clin Lab, Hunan Canc Hosp, Changsha 410006, Hunan, Peoples R China.
   [Deng, Hongyu] Cent S Univ, Xiangya Sch Med, Affiliated Canc Hosp, Changsha 410006, Hunan, Peoples R China.
C3 Central South University; Zhengzhou University; Central South
   University; Central South University
RP Wang, XC (通讯作者)，Cent S Univ, Xiangya Hosp 3, Dept Lab Med, Changsha 410013, Hunan, Peoples R China.; Deng, HY (通讯作者)，Cent S Univ, Clin Lab, Hunan Canc Hosp, Changsha 410006, Hunan, Peoples R China.; Deng, HY (通讯作者)，Cent S Univ, Xiangya Sch Med, Affiliated Canc Hosp, Changsha 410006, Hunan, Peoples R China.
EM xiaochun_Wang1@163.com; denghongyu05@163.com
FU Natural Science Fund of Hunan Province [10JJ5010]; Science and
   Technology Plan Project of Hunan Provence [S2014S2033]
FX This work was supported by the Natural Science Fund of Hunan Province
   (10JJ5010) and the Science and Technology Plan Project of Hunan Provence
   (S2014S2033).
CR Ahmed MU, 2016, CRIT REV BIOTECHNOL, V36, P495, DOI 10.3109/07388551.2014.992387
   Basit H, 2017, LANGMUIR, V33, P6691, DOI 10.1021/acs.langmuir.7b01069
   Chen P, 2013, INT J ELECTROCHEM SC, V8, P8931
   Conkar S, 2018, J CLIN LAB ANAL, V32, DOI 10.1002/jcla.22413
   Rasmussen CD, 2007, ANAL LETT, V40, P39, DOI 10.1080/00032710600952341
   Diouf A, 2017, J ELECTROANAL CHEM, V788, P44, DOI 10.1016/j.jelechem.2017.01.068
   Dong WB, 2017, MATERIALS, V10, DOI 10.3390/ma10080868
   Du JJ, 2015, SMALL, V11, P4104, DOI 10.1002/smll.201403369
   Du ZK, 2018, LANGMUIR, V34, P5606, DOI 10.1021/acs.langmuir.8b00470
   Erlenkotter A, 2002, ANAL BIOANAL CHEM, V372, P284, DOI 10.1007/s00216-001-1128-3
   Ganganboina AB, 2018, MICROCHIM ACTA, V185, DOI 10.1007/s00604-018-3063-4
   Garcia PT, 2018, SENSOR ACTUAT B-CHEM, V258, P342, DOI 10.1016/j.snb.2017.11.068
   HARADA A, 1984, CHEM COMMUN, P645
   Hermida FJ, 2014, SCAND J CLIN LAB INV, V74, P629, DOI 10.3109/00365513.2014.928943
   Hoste L, 2015, BMC NEPHROL, V16, DOI 10.1186/s12882-015-0012-x
   Hsiue GH, 2004, J APPL POLYM SCI, V92, P3126, DOI 10.1002/app.20229
   Jalali F, 2009, ANAL SCI, V25, P1227, DOI 10.2116/analsci.25.1227
   Ji DZ, 2018, BIOSENS BIOELECTRON, V119, P55, DOI 10.1016/j.bios.2018.07.074
   Jiang JJ, 2017, ACS APPL MATER INTER, V9, P36688, DOI 10.1021/acsami.7b13132
   Juan M., 2009, CHEM-EUR J, V15, P8146
   Kinoshita H, 1997, ELECTROANAL, V9, P1234, DOI 10.1002/elan.1140091603
   KUBO I, 1983, ANAL CHIM ACTA, V151, P371, DOI 10.1016/S0003-2670(00)80098-7
   Li F, 2013, J AM CHEM SOC, V135, P16260, DOI 10.1021/ja407002d
   Ma MF, 2017, SOFT MATTER, V13, P1534, DOI 10.1039/c7sm00017k
   Nachtigall O, 2014, ANGEW CHEM INT EDIT, V53, P9669, DOI 10.1002/anie.201403331
   SAKSLUND H, 1992, ANAL CHIM ACTA, V268, P331, DOI 10.1016/0003-2670(92)85229-Y
   Schneider J, 1996, ANAL CHIM ACTA, V325, P161, DOI 10.1016/0003-2670(96)00031-1
   Serafin V, 2013, ELECTROCHIM ACTA, V97, P175, DOI 10.1016/j.electacta.2013.03.005
   Shin JH, 2001, ANAL CHEM, V73, P5965, DOI 10.1021/ac010497a
   Sola A, 2014, SENSORS-BASEL, V14, P14339, DOI 10.3390/s140814339
   Soldatkin AP, 2002, TALANTA, V58, P351, DOI 10.1016/S0039-9140(02)00283-7
   Stefan-van Staden RI, 2006, PREP BIOCHEM BIOTECH, V36, P287, DOI 10.1080/10826060600912393
   SUGAHARA S, 2017, J CLIN LAB ANAL, V32
   THOMPSON H, 1974, ANAL CHEM, V46, P246, DOI 10.1021/ac60338a031
   TSUCHIDA T, 1983, CLIN CHEM, V29, P51
   Tu DD, 2016, MEAS SCI TECHNOL, V27, DOI 10.1088/0957-0233/27/4/045108
   Uchida D, 2015, CLIN EXP NEPHROL, V19, P474, DOI 10.1007/s10157-014-1019-5
   Veerbeek J, 2017, CHEMELECTROCHEM, V4, P1470, DOI 10.1002/celc.201600872
   Wu LA, 2015, TALANTA, V134, P699, DOI 10.1016/j.talanta.2014.12.011
   Xue SS, 2017, CHEM COMMUN, V53, P842, DOI 10.1039/c6cc08296c
   Yasukawa T, 2015, ANAL SCI, V31, P583, DOI 10.2116/analsci.31.583
   Zhang GR, 2000, TALANTA, V51, P1019, DOI 10.1016/S0039-9140(00)00287-3
   Zhybak M, 2016, BIOSENS BIOELECTRON, V77, P505, DOI 10.1016/j.bios.2015.10.009
NR 43
TC 2
Z9 2
U1 3
U2 24
PU JAPAN SOC ANALYTICAL CHEMISTRY
PI TOKYO
PA 26-2 NISHIGOTANDA 1 CHOME SHINAGAWA-KU, TOKYO, 141, JAPAN
SN 0910-6340
EI 1348-2246
J9 ANAL SCI
JI Anal. Sci.
PD AUG
PY 2019
VL 35
IS 8
BP 903
EP 909
DI 10.2116/analsci.19P015
PG 7
WC Chemistry, Analytical
WE Science Citation Index Expanded (SCI-EXPANDED)
SC Chemistry
GA IV2KU
UT WOS:000484106900012
PM 31061240
OA gold
DA 2023-06-30
ER

PT J
AU Tasca, F
   Gorton, L
   Wagner, JB
   Noll, G
AF Tasca, Federico
   Gorton, Lo
   Wagner, Jakob B.
   Noll, Gilbert
TI Increasing amperometric biosensor sensitivity by length fractionated
   single-walled carbon nanotubes
SO BIOSENSORS & BIOELECTRONICS
LA English
DT Article
DE amperometric biosensor; diaphorase NADH oxidation; osmium redox polymer
   hydrogel; length-separated single-walled carbon; nanotubes (SWCNTs);
   transmission electron microscopy (TEM)
ID NAFION COMPOSITE FILM; MODIFIED ELECTRODES; GLUCOSE-OXIDASE; BIOFUEL
   CELLS; ELECTROCHEMICAL BIOSENSORS; PASTE ELECTRODES; REDOX POLYMER;
   ENZYMES; OXIDATION; NADH
AB In this work the sensitivity-increasing effect of single-walled carbon nanotubes (SWCNTs) in amperometric biosensors, depending on their average length distribution, was studied. For this purpose the SWCNTs were oxidatively shortened and subsequently length separated by size exclusion chromatography. Transmission electron micrographs of different fractions of SWCNTs were collected. Diaphorase "wired" to an osmium redox polymer was blended with the shortened SWCNTs of different lengths. Depending on the average length of the SWCNTs the sensitivity of the amperometric biosensor model system towards oxidation of 1.4-dihydronicotinamide adenine dinucleotide (NADH) was increased by a factor of five. The best performance was achieved with SWCNTs of medium length. The linear range for NADH detection was between 5 mu M and 7 mM, the maximum sensitivity was 47 nA mu M-1 cm(-2), and the detection limit was 1 mu M. The biosensor exhibited excellent electrocatalytic properties. Even at relatively high NADH concentrations the oxidative current was limited by the diffusion rate of NADH. (C) 2008 Elsevier B.V. All rights reserved.
C1 [Tasca, Federico; Gorton, Lo; Noll, Gilbert] Lund Univ, Dept Analyt Chem, SE-22100 Lund, Sweden.
   [Wagner, Jakob B.] Lund Univ, nCHREM, SE-22100 Lund, Sweden.
C3 Lund University; Lund University
RP Noll, G (通讯作者)，Lund Univ, Dept Analyt Chem, POB 124, SE-22100 Lund, Sweden.
EM Federico.tasca@analykem.lu.se; Gilbert.Noll@analykem.lu.se
RI Tasca, Federico/J-4134-2015; Wagner, Jakob B./H-5392-2011; Wagner, Jakob
   Birkedal/M-5371-2019
OI Tasca, Federico/0000-0002-4111-4624; Wagner, Jakob
   B./0000-0002-2945-0190; Wagner, Jakob Birkedal/0000-0002-2945-0190
FU Deutsche Forschungsgemeinschaft DFG [740/1-1]; Swedish Research Council
FX This work was supported by the Deutsche Forschungsgemeinschaft DFG (DFG
   postdoc fellowship NO 740/1-1) and the Swedish Research Council.
CR Antiochia R, 2007, BIOSENS BIOELECTRON, V22, P2611, DOI 10.1016/j.bios.2006.10.023
   APPELQVIST R, 1985, ANAL CHIM ACTA, V169, P237, DOI 10.1016/S0003-2670(00)86226-1
   Balavoine F, 1999, ANGEW CHEM INT EDIT, V38, P1912, DOI 10.1002/(SICI)1521-3773(19990712)38:13/14<1912::AID-ANIE1912>3.0.CO;2-2
   Banks CE, 2006, ANGEW CHEM INT EDIT, V45, P2533, DOI 10.1002/anie.200600033
   Bardea A, 1997, J AM CHEM SOC, V119, P9114, DOI 10.1021/ja971192+
   Barton SC, 2004, CHEM REV, V104, P4867, DOI 10.1021/cr020719k
   Binyamin G, 2000, J ELECTROCHEM SOC, V147, P2780, DOI 10.1149/1.1393606
   Britz DA, 2006, CHEM SOC REV, V35, P637, DOI 10.1039/b507451g
   Bullen RA, 2006, BIOSENS BIOELECTRON, V21, P2015, DOI 10.1016/j.bios.2006.01.030
   Callegari A, 2004, J MATER CHEM, V14, P807, DOI 10.1039/b316806a
   Choi HN, 2007, ELECTROANAL, V19, P1524, DOI 10.1002/elan.200703886
   De Leo M, 2007, ELECTROANAL, V19, P227, DOI 10.1002/elan.200603724
   Ericson LM, 2004, SCIENCE, V305, P1447, DOI 10.1126/science.1101398
   Fagan JA, 2007, J AM CHEM SOC, V129, P10607, DOI 10.1021/ja073115c
   Forrest GA, 2007, J PHYS CHEM C, V111, P10792, DOI 10.1021/jp0716839
   Gooding JJ, 2005, METH MOL B, V300, P225
   GORTON L, 2002, ENCY ELECTROCHEMISTR, V9, P67, DOI [DOI 10.1002/9783527610426.BARD090004, 10.1002/9783527610426.bard090004]
   Granot E, 2006, ELECTROANAL, V18, P26, DOI 10.1002/elan.200503403
   Heller A, 2004, PHYS CHEM CHEM PHYS, V6, P209, DOI 10.1039/b313149a
   IIJIMA S, 1991, NATURE, V354, P56, DOI 10.1038/354056a0
   Joshi PP, 2005, ANAL CHEM, V77, P3183, DOI 10.1021/ac0484169
   Lawrence NS, 2005, ELECTROANAL, V17, P65, DOI 10.1002/elan.200403120
   Lee YJ, 2007, ELECTROANAL, V19, P1048, DOI 10.1002/elan.200603820
   Li J, 2007, ADV FUNCT MATER, V17, P1574, DOI 10.1002/adfm.200600033
   Liu AR, 2007, ELECTROCHIM ACTA, V52, P3222, DOI 10.1016/j.electacta.2006.09.065
   Liu JQ, 2005, ELECTROANAL, V17, P38, DOI 10.1002/elan.200403116
   Liu JQ, 2004, J PHYS CHEM B, V108, P8460, DOI 10.1021/jp037494h
   Liu SY, 2007, ANAL CHIM ACTA, V602, P114, DOI 10.1016/j.aca.2007.09.009
   Luo XL, 2006, ELECTROANAL, V18, P1131, DOI 10.1002/elan.200603513
   Ma YF, 2006, J PHYS CHEM B, V110, P16359, DOI 10.1021/jp0614897
   MAINS I, 1980, BIOCHEM J, V191, P457, DOI 10.1042/bj1910457
   Mano N, 2001, BIOSENS BIOELECTRON, V16, P653, DOI 10.1016/S0956-5663(01)00194-4
   Mano N, 2001, ELECTROCHEM COMMUN, V3, P585, DOI 10.1016/S1388-2481(01)00224-7
   Mao F, 2003, J AM CHEM SOC, V125, P4951, DOI 10.1021/ja029510e
   Messersmith PB, 2007, NAT NANOTECHNOL, V2, P138, DOI 10.1038/nnano.2007.51
   Musameh M, 2002, ELECTROCHEM COMMUN, V4, P743, DOI 10.1016/S1388-2481(02)00451-4
   O'Connor M, 2004, ANALYST, V129, P1176, DOI 10.1039/b412805b
   OHARA TJ, 1993, ANAL CHEM, V65, P3512, DOI 10.1021/ac00071a031
   Patolsky F, 2004, ANGEW CHEM INT EDIT, V43, P2113, DOI 10.1002/anie.200353275
   Rivas GA, 2007, ELECTROANAL, V19, P823, DOI 10.1002/elan.200603778
   Rubianes MD, 2005, ELECTROANAL, V17, P73, DOI 10.1002/elan.200403121
   Ruzicka J., 1988, ANAL CHIM ACTA, V2nd, P23
   Sljukic B, 2006, NANO LETT, V6, P1556, DOI 10.1021/nl060366v
   Tasca F, 2007, ELECTROANAL, V19, P294, DOI 10.1002/elan.200603740
   Timur S, 2007, ELECTROCHEM COMMUN, V9, P1810, DOI 10.1016/j.elecom.2007.04.012
   Tu XM, 2007, ELECTROANAL, V19, P1815, DOI 10.1002/elan.200703939
   Tu Y, 2005, ELECTROANAL, V17, P79, DOI 10.1002/elan.200403122
   Valentini F, 2004, SENSOR ACTUAT B-CHEM, V100, P117, DOI 10.1016/j.snb.2003.12.036
   Wang J, 2005, ELECTROANAL, V17, P7, DOI 10.1002/elan.200403113
   Wang J, 2003, J AM CHEM SOC, V125, P2408, DOI 10.1021/ja028951v
   Wang YD, 2006, LANGMUIR, V22, P9776, DOI 10.1021/la060857v
   Xue HG, 2002, CHINESE CHEM LETT, V13, P799
   Zhang YZ, 2007, ELECTROANAL, V19, P1695, DOI 10.1002/elan.200703901
   Zhao YD, 2002, ANAL SCI, V18, P939, DOI 10.2116/analsci.18.939
   Ziegler KJ, 2005, TRENDS BIOTECHNOL, V23, P440, DOI 10.1016/j.tibtech.2005.07.006
NR 55
TC 37
Z9 38
U1 0
U2 25
PU ELSEVIER ADVANCED TECHNOLOGY
PI OXFORD
PA OXFORD FULFILLMENT CENTRE THE BOULEVARD, LANGFORD LANE, KIDLINGTON,
   OXFORD OX5 1GB, OXON, ENGLAND
SN 0956-5663
J9 BIOSENS BIOELECTRON
JI Biosens. Bioelectron.
PD OCT 15
PY 2008
VL 24
IS 2
BP 272
EP 278
DI 10.1016/j.bios.2008.03.038
PG 7
WC Biophysics; Biotechnology & Applied Microbiology; Chemistry, Analytical;
   Electrochemistry; Nanoscience & Nanotechnology
WE Science Citation Index Expanded (SCI-EXPANDED)
SC Biophysics; Biotechnology & Applied Microbiology; Chemistry;
   Electrochemistry; Science & Technology - Other Topics
GA 355MB
UT WOS:000259711900017
PM 18479907
DA 2023-06-30
ER

PT J
AU Hianik, T
   Porfireva, A
   Grman, I
   Evtugyn, G
AF Hianik, T.
   Porfireva, A.
   Grman, I.
   Evtugyn, G.
TI Aptabodies - New type of artificial receptors for detection proteins
SO PROTEIN AND PEPTIDE LETTERS
LA English
DT Article
DE DNA aptamers; hybridization; human thrombin; multiwalled carbon
   nanotubes; biosensor; electrochemical quartz crystal microbalance
ID APTAMER; MOLECULES; THROMBIN; BINDING; SENSOR
AB We report on a new type of artificial receptor formed by hybridization of two DNA aptamers for human thrombin (aptabody). This aptasensor based on multiwalled carbon nanotubes allowed us to detect thrombin with detection limit of 0.3 nM, which was 3 times better in comparison with conventional aptamer.
C1 [Hianik, T.; Porfireva, A.; Grman, I.] Comenius Univ, Dept Nucl Phys & Biophys, Bratislava 84248, Slovakia.
   [Porfireva, A.; Evtugyn, G.] Kazan VI Lenin State Univ, Dept Analyt Chem, Kazan 42008, Russia.
C3 Comenius University Bratislava; Kazan Federal University
RP Hianik, T (通讯作者)，Comenius Univ, Dept Nucl Phys & Biophys, Mlynska Dolina F1, Bratislava 84248, Slovakia.
EM tibor.hianik@fmph.uniba.sk
RI Porfireva, Anna V./E-6458-2017; Evtugyn, Gennady/L-5931-2013; Hianik,
   Tibor/P-6759-2014
OI Porfireva, Anna V./0000-0001-7532-151X; Evtugyn,
   Gennady/0000-0002-4694-7836; 
FU European Commission [DVT-IMP, IST-034256]; Slovak Grant Agency
   [1/4016/07]; Russian Foundation for Basic Research [06-03-32217]
FX This work was supported by European Commission under FP6 (DVT-IMP,
   IST-034256), by the Slovak Grant Agency (Project No. 1/4016/07) and by
   Russian Foundation for Basic Research (grant 06-03-32217).
CR Abeliovich H, 2005, BIOPHYS J, V89, P76, DOI 10.1529/biophysj.105.060194
   Baker BR, 2006, J AM CHEM SOC, V128, P3138, DOI 10.1021/ja056957p
   BOCK LC, 1992, NATURE, V355, P564, DOI 10.1038/355564a0
   Centi S, 2007, ANAL CHEM, V79, P1466, DOI 10.1021/ac061879p
   Gooding JJ, 2005, ELECTROCHIM ACTA, V50, P3049, DOI 10.1016/j.electacta.2004.08.052
   GREEN R, 1990, NATURE, V347, P406, DOI 10.1038/347406a0
   Hamaguchi N, 2001, ANAL BIOCHEM, V294, P126, DOI 10.1006/abio.2001.5169
   Hayward GL, 1998, J APPL PHYS, V83, P2194, DOI 10.1063/1.366956
   Hianik T, 2006, ANALYST, V131, P1161, DOI 10.1039/b605648m
   Hianik T, 2005, BIOORG MED CHEM LETT, V15, P291, DOI 10.1016/j.bmcl.2004.10.083
   Hianik T, 2007, BIOELECTROCHEMISTRY, V70, P127, DOI 10.1016/j.bioelechem.2006.03.012
   Holland CA, 2000, FEBS LETT, V484, P87, DOI 10.1016/S0014-5793(00)02131-1
   Liao W, 2006, SENSOR ACTUAT B-CHEM, V114, P445, DOI 10.1016/j.snb.2005.06.021
   Liss M, 2002, ANAL CHEM, V74, P4488, DOI 10.1021/ac011294p
   MAKOWSKI MG, 1997, PROTEIN SCI, V6, P1438
   May S, 2000, BIOPHYS J, V78, P1681, DOI 10.1016/S0006-3495(00)76720-8
   Numnuam A, 2008, ANAL CHEM, V80, P707, DOI 10.1021/ac701910r
   O'Sullivan CK, 2002, ANAL BIOANAL CHEM, V372, P44, DOI 10.1007/s00216-001-1189-3
   Pavlov V, 2004, J AM CHEM SOC, V126, P11768, DOI 10.1021/ja046970u
   Radi AE, 2005, ANAL CHEM, V77, P6320, DOI 10.1021/ac0505775
   Rodriguez MC, 2005, CHEM COMMUN, P4267, DOI 10.1039/b506571b
   SAUERBREY G, 1959, Z PHYS, V155, P206, DOI 10.1007/BF01337937
   Tasset DM, 1997, J MOL BIOL, V272, P688, DOI 10.1006/jmbi.1997.1275
   Tassew N, 2002, ANAL CHEM, V74, P5313, DOI 10.1021/ac025924e
   Tombelli S, 2005, BIOELECTROCHEMISTRY, V67, P135, DOI 10.1016/j.bioelechem.2004.04.011
   Wang XM, 2006, MOL BIOSYST, V2, P184, DOI 10.1039/b600186f
   WILCHEK M, 1990, METHOD ENZYMOL, V184, P746
   Zhou XC, 2001, BIOSENS BIOELECTRON, V16, P85, DOI 10.1016/S0956-5663(00)00136-6
NR 28
TC 26
Z9 26
U1 0
U2 14
PU BENTHAM SCIENCE PUBL LTD
PI SHARJAH
PA EXECUTIVE STE Y-2, PO BOX 7917, SAIF ZONE, 1200 BR SHARJAH, U ARAB
   EMIRATES
SN 0929-8665
EI 1875-5305
J9 PROTEIN PEPTIDE LETT
JI Protein Pept. Lett.
PD AUG
PY 2008
VL 15
IS 8
BP 799
EP 805
DI 10.2174/092986608785203656
PG 7
WC Biochemistry & Molecular Biology
WE Science Citation Index Expanded (SCI-EXPANDED)
SC Biochemistry & Molecular Biology
GA 352PP
UT WOS:000259509700009
PM 18855752
DA 2023-06-30
ER

PT J
AU Yengejeh, FT
   Shayeh, JS
   Rahmandoust, M
   Fatemi, F
   Arjmand, S
AF Taati Yengejeh, Fatemeh
   Shabani Shayeh, Javad
   Rahmandoust, Moones
   Fatemi, Fattaneh
   Arjmand, Sareh
TI A highly-sensitive vascular endothelial growth factor-A(165)
   immunosensor, as a tool for early detection of cancer
SO JOURNAL OF BIOMEDICAL MATERIALS RESEARCH PART B-APPLIED BIOMATERIALS
LA English
DT Article
DE early cancer detection; nanobiosensor; point-of-care diagnosis; rGO;
   VEGF a 165 biomarker
ID GRAPHENE OXIDE NANOCOMPOSITE; BIOSENSOR; VEGF; NANOPARTICLES; DIAGNOSIS;
   BIOMARKER; ACID
AB Biomarkers can be ideal indicators for assessing the risk of the presence of a disease. In this study, a label-free electrochemical biosensor was designed to quantify the vascular endothelial growth factor A (165) (VEGF-A(165)) antigen, using reduced graphene oxide-gold nanoparticle for early detection of breast cancer. The conductivity of gold nanoparticle along with its biocompatibility provide an enhanced surface, suitable for anti-VEGF antibody immobilization. 11-mercaptoundecanoic acid was used to facilitate a single-step and convenient bonding of the antibodies to the surface, compared to previous studies. The dynamic range of the biosensor was between 20 to 120 pg/ml and its limit of detection of the biomarker VEGF-A(165) was obtained to be about 0.007 pg/ml, using different electric signal transduction modes. Hence, the biosensor is a beneficial immunosensor with high sensitivity and ideal dynamic range for early-stage diagnosis of breast cancer and other cancers diseases associated with expression of VEGF-A(165). The as-prepared immunosensor could be efficiently employed for designing a point-of-care diagnostic platform.
C1 [Taati Yengejeh, Fatemeh; Shabani Shayeh, Javad; Rahmandoust, Moones; Fatemi, Fattaneh; Arjmand, Sareh] Shahid Beheshti Univ, Prot Res Ctr, Tehran 1983969411, Iran.
C3 Shahid Beheshti University
RP Shayeh, JS; Rahmandoust, M (通讯作者)，Shahid Beheshti Univ, Prot Res Ctr, Tehran 1983969411, Iran.
EM j_shabani@sbu.ac.ir; rahmandoust.moones@gmail.com
RI Rahmandoust, Moones/A-8208-2011
OI Rahmandoust, Moones/0000-0002-0354-5095
FU Shahid Beheshti University, G.C
FX The present work was accomplished with the research grant of the
   vice-presidency for research and technology, Shahid Beheshti University,
   G.C.
CR Arvand M, 2018, BIOSENS BIOELECTRON, V102, P70, DOI 10.1016/j.bios.2017.11.002
   Bahadir EB, 2016, ARTIF CELL NANOMED B, V44, P462, DOI 10.3109/21691401.2014.962743
   Behboudi H., 2019, NANOMATERIALS ADV BI, P145, DOI [10.1007/978, DOI 10.1007/978-3-030-10834-2_6]
   Bray F, 2018, CA-CANCER J CLIN, V68, P394, DOI 10.3322/caac.21492
   Campuzano S, 2017, SENSORS-BASEL, V17, DOI 10.3390/s17091993
   Conroy PJ, 2009, SEMIN CELL DEV BIOL, V20, P10, DOI 10.1016/j.semcdb.2009.01.010
   Dehghani S, 2018, BIOSENS BIOELECTRON, V110, P23, DOI 10.1016/j.bios.2018.03.037
   Farzadfard A, 2020, TALANTA, V211, DOI 10.1016/j.talanta.2020.120722
   Ferrara N, 2003, NAT MED, V9, P669, DOI 10.1038/nm0603-669
   Fracchiolla NS, 2013, SENSORS-BASEL, V13, P6423, DOI 10.3390/s130506423
   Gotoh K, 2011, CARBON, V49, P1118, DOI 10.1016/j.carbon.2010.11.017
   Grad O, 2019, J MATER SCI, V54, P6991, DOI 10.1007/s10853-019-03394-y
   Hasanzadeh M, 2017, TRAC-TREND ANAL CHEM, V91, P67, DOI 10.1016/j.trac.2017.04.006
   Hassanpour S. H., 2017, J CANC RES PRACTICE, V4, P127, DOI [10.1016/j.jcrpr.2017.07.001, DOI 10.1016/J.JCRPR.2017.07.001]
   Islam M.T., 2017, J GYNECOL WOMENS HEA, V5, P555667, DOI [10.19080/jgwh.2017.05.555667, DOI 10.19080/JGWH.2017.05.555667]
   Jahandari S, 2019, J ELECTROANAL CHEM, V840, P313, DOI 10.1016/j.jelechem.2019.03.049
   Jeong S, 2019, J ELECTROCHEM SOC, V166, pB920, DOI 10.1149/2.0361912jes
   Karimi-Maleh H, 2020, J COLLOID INTERF SCI, V560, P208, DOI 10.1016/j.jcis.2019.10.007
   Langley LA, 2007, CARBON, V45, P47, DOI 10.1016/j.carbon.2006.08.008
   Lawal AT, 2018, BIOSENS BIOELECTRON, V106, P149, DOI 10.1016/j.bios.2018.01.030
   Lawicki S, 2016, ONCOTARGETS THER, V9, P911, DOI 10.2147/OTT.S99959
   Martin, 2019, COMPOSITES, V7, P1, DOI [10.3389/fchem.2019.00234, DOI 10.3389/FCHEM.2019.00234]
   Pourmadadi M, 2019, MICROCHIM ACTA, V186, DOI 10.1007/s00604-019-3957-9
   Prabhulkar S, 2009, BIOSENS BIOELECTRON, V24, P3524, DOI 10.1016/j.bios.2009.05.002
   Qureshi A, 2015, SENSOR ACTUAT B-CHEM, V209, P645, DOI 10.1016/j.snb.2014.12.040
   Rahmandoust M., 2019, NANOMATERIALS ADV BI
   Rezaei B, 2018, TALANTA, V182, P178, DOI 10.1016/j.talanta.2018.01.046
   Ristig S, 2014, J MATER CHEM B, V2, P7887, DOI 10.1039/c4tb01010h
   Shayeh JS, 2015, APPL SURF SCI, V353, P594, DOI 10.1016/j.apsusc.2015.06.066
   Srivastava S, 2013, NANOSCALE, V5, P3043, DOI 10.1039/c3nr32242d
   Tabrizi MA, 2015, BIOSENS BIOELECTRON, V74, P764, DOI 10.1016/j.bios.2015.07.032
   Tien HW, 2011, CARBON, V49, P1550, DOI 10.1016/j.carbon.2010.12.022
   Tomanek RJ, 2000, ANAT RECORD, V261, P126, DOI 10.1002/1097-0185(20000615)261:3<126::AID-AR7>3.0.CO;2-4
   Tubia I, 2018, BIOSENS BIOELECTRON, V102, P432, DOI 10.1016/j.bios.2017.11.057
   Zhao S, 2015, BIOSENS BIOELECTRON, V68, P593, DOI 10.1016/j.bios.2015.01.056
NR 35
TC 2
Z9 2
U1 2
U2 13
PU WILEY
PI HOBOKEN
PA 111 RIVER ST, HOBOKEN 07030-5774, NJ USA
SN 1552-4973
EI 1552-4981
J9 J BIOMED MATER RES B
JI J. Biomed. Mater. Res. Part B
PD OCT
PY 2021
VL 109
IS 10
BP 1505
EP 1511
DI 10.1002/jbm.b.34809
EA JAN 2021
PG 7
WC Engineering, Biomedical; Materials Science, Biomaterials
WE Science Citation Index Expanded (SCI-EXPANDED)
SC Engineering; Materials Science
GA UA0DS
UT WOS:000610839700001
PM 33491278
DA 2023-06-30
ER

PT J
AU Devi, R
   Yadav, S
   Nehra, R
   Pundir, CS
AF Devi, Rooma
   Yadav, Sujata
   Nehra, Renuka
   Pundir, C. S.
TI An amperometric hypoxanthine biosensor based on Au@FeNPs for
   determination of hypoxanthine in meat samples
SO INTERNATIONAL JOURNAL OF BIOLOGICAL MACROMOLECULES
LA English
DT Article
DE Hypoxanthine biosensor; Botanic acid; Au@Fe nanomaterials; Meat; Pencil
   graphite
ID IMMOBILIZED XANTHINE-OXIDASE; SHELL MAGNETIC NANOPARTICLES; FLUOROMETRIC
   ASSAY; COLLOIDS; CORE; ACID
AB A xanthine oxidase (XOD) from buttermilk was immobilized covalently onto boronic acid functionalized gold coated iron nanoparticles (Au@FeNPs) electrodeposited on pencil graphite (PG) electrode, via the boroester linkages, between free hydroxyl groups of botanic acid, alpha-COOH and -NH2 groups of enzyme. The surface functionalization of Fe/Au nanoparticles with boronic acid (Au@FeNPs) on pencil graphite (PG) electrode was characterized by Fourier transform infrared (FTIR), cyclic voltammetry (CV), scanning electron microscopy (SEM), atomic force microscopy (AFM) and Electrochemical impedance spectroscopy (EIS) before and after immobilization of XOD. The biosensor exhibited optimum response within 3 s at pH 7.2 and 30 degrees C and linearity in the range, 0.05 mu M to 150 mu M for hypoxanthine with a detection limit of 0.05 mu M (S/N = 3). Apparent Michaelis Menten constant (K-m(app)) for hypoxanthine was 40 mu M and I-max 0.125 mA. The biosensor was employed to determine hypoxanthine in fish, chicken, pork, beef meat and lost 50% of its initial activity after its 200 uses over 100 days, when stored at 4 degrees C. (C) 2013 Elsevier B.V. All rights reserved.
C1 [Devi, Rooma; Yadav, Sujata; Nehra, Renuka; Pundir, C. S.] Maharshi Dayanand Univ, Dept Biochem, Rohtak 124001, Haryana, India.
C3 Maharshi Dayanand University
RP Pundir, CS (通讯作者)，Maharshi Dayanand Univ, Dept Biochem, Rohtak 124001, Haryana, India.
EM pundircs@rediffmail.com
CR Agui L, 2006, SENSOR ACTUAT B-CHEM, V113, P272, DOI 10.1016/j.snb.2005.03.001
   Basu Anjan Kumar, 2005, Indian Journal of Experimental Biology, V43, P646
   Bavaresco CS, 2004, INT J DEV NEUROSCI, V22, P11, DOI 10.1016/j.ijdevneu.2003.11.002
   BECKMAN JS, 1989, FREE RADICAL BIO MED, V6, P607, DOI 10.1016/0891-5849(89)90068-3
   BERTI G, 1988, J CLIN CHEM CLIN BIO, V26, P399
   Devi R, 2012, J ANAL CHEM+, V67, P273, DOI 10.1134/S1061934812030045
   Devi R, 2012, COLLOID SURFACE A, V394, P38, DOI 10.1016/j.colsurfa.2011.11.021
   Devi R, 2012, ANALYST, V137, P754, DOI 10.1039/c1an15838d
   Devi R, 2011, BIOCHEM ENG J, V58-59, P148, DOI 10.1016/j.bej.2011.09.008
   Devi R, 2011, BIOSENS BIOELECTRON, V26, P3420, DOI 10.1016/j.bios.2011.01.014
   Hu SS, 2000, ANAL CHIM ACTA, V412, P55, DOI 10.1016/S0003-2670(00)00748-0
   Hu SS, 1997, ELECTROANAL, V9, P372, DOI 10.1002/elan.1140090504
   Hui WL, 2012, NANOSCALE, V4, P747, DOI 10.1039/c2nr11489e
   KOCK R, 1993, EUR J CLIN CHEM CLIN, V31, P303
   Li XH, 2008, ANAL LETT, V41, P456, DOI 10.1080/00032710701567055
   Lin J, 2001, J SOLID STATE CHEM, V159, P26, DOI 10.1006/jssc.2001.9117
   Luong JHT, 2008, BIOTECHNOL ADV, V26, P492, DOI 10.1016/j.biotechadv.2008.05.007
   Mao LQ, 2001, ANAL BIOCHEM, V292, P94, DOI 10.1006/abio.2001.5067
   Nakatani H. S., 2005, American Journal of Biochemistry and Biotechnology, V1, P85
   Olojo RO, 2005, ANAL BIOCHEM, V339, P338, DOI 10.1016/j.ab.2005.01.032
   Pagliarussi RS, 2002, J SEP SCI, V25, P371, DOI 10.1002/1615-9314(20020401)25:5/6&lt;371::AID-
   Park HY, 2007, LANGMUIR, V23, P9050, DOI 10.1021/la701305f
   PARKER R, 1969, BIOCHEM J, V115, P103, DOI 10.1042/bj1150103
   Pham TA, 2010, COLLOID SURFACE A, V370, P95, DOI 10.1016/j.colsurfa.2010.08.053
   Pundir CS, 2012, J FOOD BIOCHEM, V36, P21, DOI 10.1111/j.1745-4514.2010.00499.x
   Rivas L, 2000, LANGMUIR, V16, P9722, DOI 10.1021/la000557s
   Zhang Y, 2007, BIOSENS BIOELECTRON, V22, P2121, DOI 10.1016/j.bios.2006.09.030
   Zhao JG, 1996, BIOSENS BIOELECTRON, V11, P493, DOI 10.1016/0956-5663(96)86786-8
NR 28
TC 15
Z9 16
U1 2
U2 31
PU ELSEVIER
PI AMSTERDAM
PA RADARWEG 29, 1043 NX AMSTERDAM, NETHERLANDS
SN 0141-8130
EI 1879-0003
J9 INT J BIOL MACROMOL
JI Int. J. Biol. Macromol.
PD NOV
PY 2013
VL 62
BP 629
EP 635
DI 10.1016/j.ijbiomac.2013.10.009
PG 7
WC Biochemistry & Molecular Biology; Chemistry, Applied; Polymer Science
WE Science Citation Index Expanded (SCI-EXPANDED)
SC Biochemistry & Molecular Biology; Chemistry; Polymer Science
GA 292DA
UT WOS:000329881200092
PM 24140402
DA 2023-06-30
ER

PT J
AU Ni, YL
   Wang, Y
   Zhang, GH
   Shen, J
   Zhao, WB
   Huang, XH
AF Ni, Yalong
   Wang, Yan
   Zhang, Guohui
   Shen, Jian
   Zhao, Wenbo
   Huang, Xiaohua
TI Fabrication of a novel hydrogen peroxide biosensor based on
   Au-(PEO106PPO70PEO106) hairy nanospheres
SO ELECTROCHIMICA ACTA
LA English
DT Article
DE Au-F127; Nanocomposites; Hemoglobin; Biosensor
ID COATED GOLD NANOPARTICLES; DIRECT ELECTRON-TRANSFER; RAY
   COMPUTED-TOMOGRAPHY; DIRECT ELECTROCHEMISTRY; HEMOGLOBIN;
   ELECTROCATALYSIS; FILMS; PROTEINS; SIZE; RESONANCE
AB In this case, the Au-F127 (triblock copolymer PEO106PPO70PEO106, PEO is short for polyethylene oxide and PPO is the abbreviation of polypropene oxide) hybrid hairy nanospheres were obtained by the redox reaction using pluronic F127 and HAuCl4 as precursor. A novel hemoglobin (Hb) biosensor was fabricated by immobilizing the Hb onto the Au-F127 film on the surface of glassy carbon electrode (GCE). The Au-F127 nanocomposites and Hb were characterized by transmission electron microscopy (TEM), polycrystalline electron diffraction ring pattern and ultra-violet visible spectra (UV-vis). UV-vis spectra suggested that Hb in the film could keep its native secondary structure. The performances of Hb/(Au-F127) on GCE were characterized with cyclic voltammetry (CV) and typical amperometric response (i-t) measurements. The immobilized Hb maintained its bioactivity and displayed an excellent electrochemical behavior with a formal potential of -339 mV. The resulting electrode showed an electrocatalytic activity to hydrogen peroxide (H2O2). The linear response range of the H2O2 biosensor was from 3.0 x 10(-7) to 5.7 x 10(-4) M with a low detection limit of 4.0 x 10(-8) M. (C) 2012 Elsevier Ltd. All rights reserved.
C1 [Ni, Yalong; Wang, Yan; Zhang, Guohui; Shen, Jian; Zhao, Wenbo; Huang, Xiaohua] Nanjing Normal Univ, Coll Chem & Mat Sci, Jiangsu Key Lab Biofunct Mat, Nanjing 210046, Jiangsu, Peoples R China.
   [Shen, Jian] Nanjing Univ, Res Ctr Surface & Interface Chem & Engn Technol, Nanjing 210093, Jiangsu, Peoples R China.
C3 Nanjing Normal University; Nanjing University
RP Zhao, WB (通讯作者)，Nanjing Normal Univ, Coll Chem & Mat Sci, Jiangsu Key Lab Biofunct Mat, Nanjing 210046, Jiangsu, Peoples R China.
EM zhaowenbo@njnu.edu.cn; wxxhhuang@yahoo.com
RI Shen, Jian/ABC-5878-2021; Shen, Jian/F-1129-2019; Shen,
   jian/GQO-8955-2022
OI Shen, Jian/0000-0002-9009-6151; Shen, Jian/0000-0002-9009-6151; Shen,
   jian/0000-0002-9009-6151
FU National Natural Science Foundation of China [21075065, 21144002];
   Priority Academic Program Development of Jiangsu Higher Education
   Institutions; Base of Production, Education & Research of Prospective
   Joint Research Project of Jiangsu Province [BY2011109]
FX The authors are grateful for the financial support of National Natural
   Science Foundation of China (grant 21075065, 21144002). The Project
   funded by the Priority Academic Program Development of Jiangsu Higher
   Education Institutions, and Base of Production, Education & Research of
   Prospective Joint Research Project of Jiangsu Province (no. BY2011109).
CR Alric C, 2008, J AM CHEM SOC, V130, P5908, DOI 10.1021/ja078176p
   Bakshi MS, 2006, J NANOSCI NANOTECHNO, V6, P1405, DOI 10.1166/jnn.2006.196
   Chen JY, 2010, ADV FUNCT MATER, V20, P3684, DOI 10.1002/adfm.201001329
   Chen SH, 2003, J AM CHEM SOC, V125, P16186, DOI 10.1021/ja038927x
   Cobley CM, 2011, CHEM SOC REV, V40, P44, DOI 10.1039/b821763g
   Daniel MC, 2004, CHEM REV, V104, P293, DOI 10.1021/cr030698+
   Ding Y, 2010, BIOSENS BIOELECTRON, V26, P390, DOI 10.1016/j.bios.2010.07.124
   dos Santos DS, 2005, J MATER CHEM, V15, P3045, DOI 10.1039/b506218g
   Fan CH, 2000, ELECTROANAL, V12, P1156, DOI 10.1002/1521-4109(200010)12:14<1156::AID-ELAN1156>3.0.CO;2-4
   Garabagiu S, 2011, J ELECTROANAL CHEM, V659, P196, DOI 10.1016/j.jelechem.2011.06.003
   Gu HY, 2001, J ELECTROANAL CHEM, V516, P119, DOI 10.1016/S0022-0728(01)00669-6
   He PL, 2002, BIOMACROMOLECULES, V3, P139, DOI 10.1021/bm015599p
   Hu M, 2006, CHEM SOC REV, V35, P1084, DOI 10.1039/b517615h
   Huang QD, 1996, LANGMUIR, V12, P5472, DOI 10.1021/la9603784
   Jia JB, 2002, ANAL CHEM, V74, P2217, DOI 10.1021/ac011116w
   Jia NQ, 2009, SENSOR ACTUAT B-CHEM, V137, P230, DOI 10.1016/j.snb.2008.10.011
   Kafi AKM, 2010, BIOSENS BIOELECTRON, V25, P2458, DOI 10.1016/j.bios.2010.04.006
   Kim D, 2007, J AM CHEM SOC, V129, P7661, DOI 10.1021/ja071471p
   LAVIRON E, 1979, J ELECTROANAL CHEM, V101, P19, DOI 10.1016/S0022-0728(79)80075-3
   Li SF, 2012, APPL SURF SCI, V258, P2802, DOI 10.1016/j.apsusc.2011.10.138
   Li S, 2010, ANAL BIOCHEM, V405, P141, DOI 10.1016/j.ab.2010.05.016
   Liu HN, 2010, BIOSENS BIOELECTRON, V26, P1442, DOI 10.1016/j.bios.2010.07.078
   Maiti S, 2011, J BIOMED NANOTECHNOL, V7, P65, DOI 10.1166/jbn.2011.1203
   Mao C, 2009, GOLD BULL, V42, P215, DOI 10.1007/BF03214937
   Mao C, 2009, J NANOSCI NANOTECHNO, V9, P5785, DOI 10.1166/jnn.2009.1253
   Mao C, 2008, CHINESE J INORG CHEM, V24, P2071
   Nehl CL, 2006, NANO LETT, V6, P683, DOI 10.1021/nl052409y
   Pan ZQ, 2011, MICROCHIM ACTA, V173, P277, DOI 10.1007/s00604-011-0559-6
   Peng J, 2009, MACROMOL RAPID COMM, V30, P1857, DOI 10.1002/marc.200900209
   Pokharkar V, 2011, J BIOMED NANOTECHNOL, V7, P57, DOI 10.1166/jbn.2011.1200
   Rawal R, 2011, ANAL BIOANAL CHEM, V401, P2599, DOI 10.1007/s00216-011-5325-4
   Sau TK, 2001, J NANOPART RES, V3, P257, DOI 10.1023/A:1017567225071
   Shenoi MM, 2011, NANOMEDICINE-UK, V6, P545, DOI [10.2217/nnm.10.153, 10.2217/NNM.10.153]
   Skrabalak SE, 2007, ADV MATER, V19, P3177, DOI 10.1002/adma.200701972
   Song M, 2010, ELECTROANAL, V22, P668, DOI 10.1002/elan.200900317
   Sun W, 2008, ELECTROCHIM ACTA, V53, P8217, DOI 10.1016/j.electacta.2008.06.021
   Sun W, 2007, ELECTROCHEM COMMUN, V9, P1159, DOI 10.1016/j.elecom.2007.01.003
   Sun YG, 2002, SCIENCE, V298, P2176, DOI 10.1126/science.1077229
   Wang SF, 2005, LANGMUIR, V21, P9260, DOI 10.1021/la050947k
   Wang SF, 2007, ELECTROCHEM COMMUN, V9, P1709, DOI 10.1016/j.elecom.2007.03.018
   Wang W, 2011, TALANTA, V84, P71, DOI 10.1016/j.talanta.2010.12.015
   Wang Y, 2007, TALANTA, V72, P1134, DOI 10.1016/j.talanta.2007.01.026
   Wei NN, 2011, BIOSENS BIOELECTRON, V26, P3602, DOI 10.1016/j.bios.2011.02.010
   Wei QH, 2004, NANO LETT, V4, P1067, DOI 10.1021/nl049604h
   WEISSBLUTH M, 1974, MOL BIOL BIOCH BIOPH, V15, P68
   Xi FN, 2008, BIOSENS BIOELECTRON, V24, P29, DOI 10.1016/j.bios.2008.03.023
   Xu JM, 2007, J COLLOID INTERF SCI, V315, P170, DOI 10.1016/j.jcis.2007.06.059
   Xu Q, 2006, BIOSENS BIOELECTRON, V22, P768, DOI 10.1016/j.bios.2006.02.010
   Yu CM, 2009, MICROCHIM ACTA, V166, P215, DOI 10.1007/s00604-009-0192-9
   Yu CM, 2010, ELECTROCHIM ACTA, V55, P8738, DOI 10.1016/j.electacta.2010.08.010
   Yue R, 2011, BIOSENS BIOELECTRON, V26, P4436, DOI 10.1016/j.bios.2011.04.059
   Zhang SZ, 2007, ADV FUNCT MATER, V17, P3258, DOI 10.1002/adfm.200700366
   Zhang Y, 2011, SENSOR ACTUAT B-CHEM, V157, P527, DOI 10.1016/j.snb.2011.05.013
   Zhao HY, 2009, BIOSENS BIOELECTRON, V24, P2352, DOI 10.1016/j.bios.2008.12.004
   Zheng W, 2008, BIOSENS BIOELECTRON, V23, P1562, DOI 10.1016/j.bios.2008.01.002
NR 55
TC 6
Z9 6
U1 3
U2 52
PU PERGAMON-ELSEVIER SCIENCE LTD
PI OXFORD
PA THE BOULEVARD, LANGFORD LANE, KIDLINGTON, OXFORD OX5 1GB, ENGLAND
SN 0013-4686
EI 1873-3859
J9 ELECTROCHIM ACTA
JI Electrochim. Acta
PD MAY 1
PY 2012
VL 69
BP 282
EP 286
DI 10.1016/j.electacta.2012.03.015
PG 5
WC Electrochemistry
WE Science Citation Index Expanded (SCI-EXPANDED)
SC Electrochemistry
GA 942EE
UT WOS:000304024400038
DA 2023-06-30
ER

PT J
AU Xie, Q
   Zhao, YY
   Chen, X
   Liu, HM
   Evans, DG
   Yang, WS
AF Xie, Qing
   Zhao, Yingying
   Chen, Xu
   Liu, Haimei
   Evans, David G.
   Yang, Wensheng
TI Nanosheet-based titania microspheres with hollow core-shell structure
   encapsulating horseradish peroxidase for a mediator-free biosensor
SO BIOMATERIALS
LA English
DT Article
DE Biosensor; Enzyme immobilization; Nanosheet-based titania; Hollow
   core-shell structure; Horseradish peroxidase; Direct electron transfer
   (DET)
ID DIRECT ELECTROCHEMISTRY; IMMOBILIZATION; TIO2; ELECTROCATALYSIS;
   THIONINE; FILMS
AB Nanosheet-based titania (TiO2) microspheres with a hollow core-shell structure have been synthesized and employed to immobilize horseradish peroxidase (HRP) in order to fabricate a mediator-free biosensor. The morphology and structure of the TiO2 microspheres were characterized by X-ray diffraction, scanning electron microscopy and transmission electronic microscopy. A possible growth mechanism has been proposed. Spectroscopic and electrochemical measurements revealed that the TiO2 microspheres are an immobilization support with biocompatibility for enzymes, affording good enzyme stability and bioactivity. Due to the nanosheet-based hollow core-shell structure of the TiO2 microspheres, the direct electron transfer of HRP is facilitated and the resulting biosensor displayed good performance for the detection of H2O2, with both a low detection limit of 0.05 mu M and a wide linear range of 0.4-140 mu M, as well as a fast response and excellent long-term stability. The nanosheet-based TiO2 microspheres with hollow core-shell structure, can be used for the efficient entrapment of other redox-active proteins and have wide potential applications in biosensors, biocatalysis, biomedical devices and bioelectronics. (C) 2011 Elsevier Ltd. All rights reserved.
C1 [Xie, Qing; Zhao, Yingying; Chen, Xu; Liu, Haimei; Evans, David G.; Yang, Wensheng] Beijing Univ Chem Technol, State Key Lab Chem Resource Engn, Beijing 100029, Peoples R China.
C3 Beijing University of Chemical Technology
RP Yang, WS (通讯作者)，Beijing Univ Chem Technol, State Key Lab Chem Resource Engn, Beijing 100029, Peoples R China.
EM yangws@mail.buct.edu.cn
RI zhao, ying/ISA-2502-2023; Zhao, Ying/HTO-4462-2023
OI Zhao, Ying/0000-0002-9563-7519
FU National Natural Science Foundation of China [20971011]; National Basic
   Research Program of China [2011CBA00508]; Beijing Natural Science
   Foundation [8102028]; Program for New Century Excellent Talents in
   Universities [NCET-08-0713]; Fundamental Research Funds for the Central
   Universities [ZD1004]
FX This work was supported by National Natural Science Foundation of China
   (Grant No. 20971011), the National Basic Research Program of China
   (Grant No. 2011CBA00508), the Beijing Natural Science Foundation (Grant
   No. 8102028), the Program for New Century Excellent Talents in
   Universities (Grant No. NCET-08-0713), and the Fundamental Research
   Funds for the Central Universities (Grant No. ZD1004).
CR Ball P, 2001, NATURE, V409, P225
   Carp O, 2004, PROG SOLID STATE CH, V32, P33, DOI 10.1016/j.progsolidstchem.2004.08.001
   Chen XB, 2005, ADV FUNCT MATER, V15, P41, DOI 10.1002/adfm.200400184
   Cui YM, 2010, J PHYS CHEM C, V114, P2434, DOI 10.1021/jp908613u
   Deng D, 2008, CHEM MATER, V20, P1841, DOI 10.1021/cm7030575
   Do TB, 2010, ELECTROCHIM ACTA, V55, P8013, DOI 10.1016/j.electacta.2010.03.027
   Doong RA, 2006, BIOSENS BIOELECTRON, V22, P185, DOI 10.1016/j.bios.2005.12.020
   Kafi AKM, 2008, BIOSENS BIOELECTRON, V24, P566, DOI 10.1016/j.bios.2008.06.004
   Karakoti AS, 2010, APPL CATAL A-GEN, V388, P262, DOI 10.1016/j.apcata.2010.08.060
   Kempe H, 2010, BIOMATERIALS, V31, P9499, DOI 10.1016/j.biomaterials.2010.07.107
   Kim J, 2006, CHEM ENG SCI, V61, P1017, DOI 10.1016/j.ces.2005.05.067
   Krajewska B, 2004, ENZYME MICROB TECH, V35, P126, DOI 10.1016/j.enzmictec.2003.12.013
   Lachheb H, 2002, APPL CATAL B-ENVIRON, V39, P75, DOI 10.1016/S0926-3373(02)00078-4
   LAVIRON E, 1979, J ELECTROANAL CHEM, V101, P19, DOI 10.1016/S0022-0728(79)80075-3
   Li HX, 2007, J AM CHEM SOC, V129, P8406, DOI 10.1021/ja072191c
   Liu SQ, 2005, LANGMUIR, V21, P8409, DOI 10.1021/la050875x
   Luckarift HR, 2006, SMALL, V2, P640, DOI 10.1002/smll.200500376
   Mateo C, 2007, ENZYME MICROB TECH, V40, P1451, DOI 10.1016/j.enzmictec.2007.01.018
   Sattarahmady N, 2010, BIOSENS BIOELECTRON, V25, P2329, DOI 10.1016/j.bios.2010.03.031
   Shi YT, 2007, J ELECTROANAL CHEM, V604, P9, DOI 10.1016/j.jelechem.2007.02.027
   Tang YF, 2009, ELECTROCHIM ACTA, V54, P6244, DOI 10.1016/j.electacta.2009.05.092
   Tartaj P, 2011, CHEM COMMUN, V47, P256, DOI 10.1039/c0cc01540g
   van de Velde F, 2002, ADV SYNTH CATAL, V344, P815, DOI 10.1002/1615-4169(200209)344:8<815::AID-ADSC815>3.0.CO;2-H
   Wang X, 2010, ADV FUNCT MATER, V20, P1680, DOI 10.1002/adfm.200902295
   Wang Y, 2010, BIOSENS BIOELECTRON, V25, P2442, DOI 10.1016/j.bios.2010.04.002
   Wilson GS, 2000, CHEM REV, V100, P2693, DOI 10.1021/cr990003y
   Wu FH, 2008, BIOSENS BIOELECTRON, V24, P198, DOI 10.1016/j.bios.2008.03.031
   Wu ZJ, 2010, CHEMCATCHEM, V2, P1606, DOI 10.1002/cctc.201000165
   Xiao XL, 2009, BIOSENS BIOELECTRON, V24, P2447, DOI 10.1016/j.bios.2008.12.020
   Xie YB, 2007, BIOSENS BIOELECTRON, V22, P2812, DOI 10.1016/j.bios.2006.11.016
   Xu Q, 2006, BIOSENS BIOELECTRON, V22, P768, DOI 10.1016/j.bios.2006.02.010
   Yang HG, 2004, J PHYS CHEM B, V108, P3492, DOI 10.1021/jp0377782
   Yang Z, 2010, BIOMATERIALS, V31, P7534, DOI 10.1016/j.biomaterials.2010.06.019
   Yu JH, 2003, BIOSENS BIOELECTRON, V19, P401, DOI 10.1016/S0956-5663(03)00199-4
   Yu JH, 2002, ANAL CHEM, V74, P3579, DOI 10.1021/ac011290k
   Zhang L, 2007, BIOSENS BIOELECTRON, V23, P102, DOI 10.1016/j.bios.2007.03.015
   Zhang Y, 2004, ELECTROCHIM ACTA, V49, P1981, DOI 10.1016/j.electacta.2003.12.028
   Zhu YH, 2009, ELECTROCHIM ACTA, V54, P2823, DOI 10.1016/j.electacta.2008.11.025
NR 38
TC 81
Z9 82
U1 2
U2 125
PU ELSEVIER SCI LTD
PI OXFORD
PA THE BOULEVARD, LANGFORD LANE, KIDLINGTON, OXFORD OX5 1GB, OXON, ENGLAND
SN 0142-9612
EI 1878-5905
J9 BIOMATERIALS
JI Biomaterials
PD SEP
PY 2011
VL 32
IS 27
BP 6588
EP 6594
DI 10.1016/j.biomaterials.2011.05.055
PG 7
WC Engineering, Biomedical; Materials Science, Biomaterials
WE Science Citation Index Expanded (SCI-EXPANDED)
SC Engineering; Materials Science
GA 801HR
UT WOS:000293429700025
PM 21663956
DA 2023-06-30
ER

PT J
AU Zhang, ZH
   Yan, JL
   Li, ZP
AF Zhang, Zhenhao
   Yan, Jingli
   Li, Zhengping
TI Peroxotungstate oxidation-mediated two-phase amplification system
   (POM-TPAS) for bisulfite-free quantification of locus-specific
   5-hydroxymethylcytosine
SO CHEMICAL COMMUNICATIONS
LA English
DT Article
ID BASE-RESOLUTION ANALYSIS; CELL-FREE DNA; ELECTROCHEMICAL BIOSENSOR; TET
   PROTEINS; 5-METHYLCYTOSINE; CONVERSION; SIGNATURES; DYNAMICS
AB The peroxotungstate oxidation-mediated two-phase amplification system (POM-TPAS) is applied for the first time to the sensitive detection of locus-specific 5-hydroxymethylcytosine (5hmC) in DNA with low non-specific amplification. This strategy greatly shortens reaction time, improves sensitivity, and reduces non-specific amplification.
C1 [Zhang, Zhenhao; Yan, Jingli; Li, Zhengping] Shaanxi Normal Univ, Sch Chem & Chem Engn, Key Lab Analyt Chem Life Sci Shaanxi Prov, Key Lab Appl Surface & Colloid Chem,Minist Educ, Xian 710062, Shaanxi, Peoples R China.
C3 Shaanxi Normal University
RP Yan, JL; Li, ZP (通讯作者)，Shaanxi Normal Univ, Sch Chem & Chem Engn, Key Lab Analyt Chem Life Sci Shaanxi Prov, Key Lab Appl Surface & Colloid Chem,Minist Educ, Xian 710062, Shaanxi, Peoples R China.
EM yanjingli@snnu.edu.cn; lzpbd@snnu.edu.cn
RI Yu, Yifu/M-6338-2018
OI yan, jingli/0000-0002-6742-1294
FU National Natural Science Foundation of China [21775012, 21505090];
   Fundamental Research Funds for the Central Universities [GK201501003,
   GK201803026]
FX This work was supported by the National Natural Science Foundation of
   China (grant numbers 21775012 and 21505090) and the Fundamental Research
   Funds for the Central Universities (GK201501003 and GK201803026).
CR Bachman M, 2014, NAT CHEM, V6, P1049, DOI [10.1038/nchem.2064, 10.1038/NCHEM.2064]
   Booth MJ, 2012, SCIENCE, V336, P934, DOI 10.1126/science.1220671
   Cui L, 2019, ANAL CHEM, V91, P1232, DOI 10.1021/acs.analchem.8b04663
   Fu YX, 2019, SCI REP-UK, V9, DOI 10.1038/s41598-019-42542-x
   Greenberg MVC, 2019, NAT REV MOL CELL BIO, V20, P590, DOI 10.1038/s41580-019-0159-6
   Haffner MC, 2011, ONCOTARGET, V2, P627
   Hayashi G, 2016, J AM CHEM SOC, V138, P14178, DOI 10.1021/jacs.6b06428
   Hu HY, 2017, BRIT J CANCER, V116, P658, DOI 10.1038/bjc.2016.457
   Ito S, 2011, SCIENCE, V333, P1300, DOI 10.1126/science.1210597
   Ito S, 2010, NATURE, V466, P1129, DOI 10.1038/nature09303
   Kohli RM, 2013, NATURE, V502, P472, DOI 10.1038/nature12750
   Kriukiene E, 2012, CHEM SOC REV, V41, P6916, DOI 10.1039/c2cs35104h
   Li WS, 2017, CELL RES, V27, P1243, DOI 10.1038/cr.2017.121
   Lopez V, 2017, AGEING RES REV, V37, P28, DOI 10.1016/j.arr.2017.05.002
   Matsushita T, 2017, CHEM COMMUN, V53, P5756, DOI 10.1039/c7cc02814h
   Mellen M, 2012, CELL, V151, P1417, DOI 10.1016/j.cell.2012.11.022
   Michalak EM, 2019, NAT REV MOL CELL BIO, V20, P573, DOI 10.1038/s41580-019-0143-1
   Nestor CE, 2012, GENOME RES, V22, P467, DOI 10.1101/gr.126417.111
   Olova N, 2018, GENOME BIOL, V19, DOI 10.1186/s13059-018-1408-2
   Pastor WA, 2011, NATURE, V473, P394, DOI 10.1038/nature10102
   Rivera CM, 2013, CELL, V155, P39, DOI 10.1016/j.cell.2013.09.011
   Robertson AB, 2012, NAT PROTOC, V7, P340, DOI 10.1038/nprot.2011.443
   Sherwani SI, 2015, GENE, V570, P17, DOI 10.1016/j.gene.2015.06.052
   Smith ZD, 2013, NAT REV GENET, V14, P204, DOI 10.1038/nrg3354
   Song CX, 2017, CELL RES, V27, P1231, DOI 10.1038/cr.2017.106
   Song CX, 2011, NAT BIOTECHNOL, V29, P68, DOI 10.1038/nbt.1732
   Stroud H, 2011, GENOME BIOL, V12, DOI 10.1186/gb-2011-12-6-r54
   Szulwach KE, 2011, NAT NEUROSCI, V14, P1607, DOI 10.1038/nn.2959
   Tahiliani M, 2009, SCIENCE, V324, P930, DOI 10.1126/science.1170116
   Tang Y, 2015, ANAL CHEM, V87, P3445, DOI 10.1021/ac504786r
   Tang Y, 2013, ANAL CHEM, V85, P6129, DOI 10.1021/ac4010869
   Taniguchi K, 2009, NAT METHODS, V6, P503, DOI 10.1038/nmeth.1338
   Thalhammer A, 2011, CHEM COMMUN, V47, P5325, DOI 10.1039/c0cc05671e
   Wang ZY, 2018, CHEM COMMUN, V54, P8602, DOI 10.1039/c8cc03938k
   Yang ZQ, 2016, SENSOR ACTUAT B-CHEM, V223, P621, DOI 10.1016/j.snb.2015.09.159
   Yin HS, 2017, SENSOR ACTUAT B-CHEM, V243, P602, DOI 10.1016/j.snb.2016.12.029
   Yu M, 2012, CELL, V149, P1368, DOI 10.1016/j.cell.2012.04.027
   Zeng H, 2018, J AM CHEM SOC, V140, P13190, DOI 10.1021/jacs.8b08297
   Zhang XB, 2015, CHEM SCI, V6, P6213, DOI 10.1039/c5sc02641e
   Zhang ZH, 2019, ORG BIOMOL CHEM, V17, P9849, DOI 10.1039/c9ob02429h
   Zhou YL, 2015, ELECTROCHIM ACTA, V174, P647, DOI 10.1016/j.electacta.2015.06.043
NR 41
TC 5
Z9 6
U1 3
U2 50
PU ROYAL SOC CHEMISTRY
PI CAMBRIDGE
PA THOMAS GRAHAM HOUSE, SCIENCE PARK, MILTON RD, CAMBRIDGE CB4 0WF, CAMBS,
   ENGLAND
SN 1359-7345
EI 1364-548X
J9 CHEM COMMUN
JI Chem. Commun.
PD MAR 14
PY 2020
VL 56
IS 21
BP 3111
EP 3114
DI 10.1039/d0cc00167h
PG 4
WC Chemistry, Multidisciplinary
WE Science Citation Index Expanded (SCI-EXPANDED)
SC Chemistry
GA KU7LA
UT WOS:000519893400029
PM 32090228
DA 2023-06-30
ER

PT J
AU Pang, SN
   Lin, YL
   Chiou, YE
   Leung, WH
   Weng, WH
AF Pang, Sow-Neng
   Lin, Yu-Lun
   Chiou, Yueh-Er
   Leung, Wai-Hung
   Weng, Wen-Hui
TI Urinary MicroRNA Sensing Using Electrochemical Biosensor to Evaluate
   Colorectal Cancer Progression
SO BIOMEDICINES
LA English
DT Article
DE biosensor; miR-21; miR-141; colorectal cancer; nucleic-acid sensor
ID FECAL IMMUNOCHEMICAL TEST; BIOMARKERS; DNA; EXPRESSION; CARCINOMA;
   MIR-141; MIR-21; SERUM
AB Research in cancer diagnostics has recently established its footing and significance in the biosensor sphere, emphasizing the idea of a unique probe design used as a sensor and actuator, to identify the presence of protein, DNA, RNA, or miRNA. The fluorescein isothiocyanate (FITC) probe and biotinylated probe are designed for a two-pronged approach to the detection of the urinary miR-21 and miR-141, both of which have demonstrated significance in the development and progression of colorectal cancer, a leading cause of mortality and morbidity. The remainder of the apparatus is composed of a modified screen-printed carbon electrode (SPCE), to which the probes adhere, that transduces signals via the redox reaction between H2O2 and HRP, measured with chronoamperometry and cyclic voltammetry. The precise nature of our ultra-non-invasive biosensor makes for a highly sensitive and practical cancer detector, concluded by the significance when establishing disease presence (miR-21 p-value = 0.0176, miR-141 p-value = 0.0032), disease follow-up (miR-21 p-value = 0.00154, miR141 p-value < 0.0005), and even disease severity. This article hopes to emphasize the potential of an additional clinical tool for the management of colorectal cancer.
C1 [Pang, Sow-Neng] Mater Misericordiae Univ Hosp, Dept Gen Med, Dublin D07 R2WY, Ireland.
   [Lin, Yu-Lun; Weng, Wen-Hui] Natl Taipei Univ Technol, Dept Chem Engn & Biotechnol, Taipei 106, Taiwan.
   [Lin, Yu-Lun; Weng, Wen-Hui] Natl Taipei Univ Technol, Grad Inst Biochem & Biomed Engn, Taipei 106, Taiwan.
   [Chiou, Yueh-Er] Fu Jen Catholic Univ, Dept Nursing, Coll Med, New Taipei 242, Taiwan.
   [Leung, Wai-Hung] Mackay Mem Hosp, Div Colorectal Surg, Dept Surg, Taipei 104, Taiwan.
C3 Mater Misericordiae University Hospital; University College Dublin;
   National Taipei University of Technology; National Taipei University of
   Technology; Fu Jen Catholic University; Mackay Memorial Hospital
RP Weng, WH (通讯作者)，Natl Taipei Univ Technol, Dept Chem Engn & Biotechnol, Taipei 106, Taiwan.; Weng, WH (通讯作者)，Natl Taipei Univ Technol, Grad Inst Biochem & Biomed Engn, Taipei 106, Taiwan.; Leung, WH (通讯作者)，Mackay Mem Hosp, Div Colorectal Surg, Dept Surg, Taipei 104, Taiwan.
EM benpang2004@gmail.com; 11xc11860324@gmail.com; 031051@mail.fju.edu.tw;
   leungwh22@gmail.com; wendywwh@ntut.edu.tw
OI Weng, Wen Hui/0000-0002-6021-0451
FU National Taipei University of Technology-Mackay Memorial Hospital Joint
   Research Program (NTUT-MMH) [105-05, 109-03]; MOST [110-2637-E-027-003]
FX This study was partially supported by grants from the National Taipei
   University of Technology-Mackay Memorial Hospital Joint Research Program
   (NTUT-MMH-No 105-05 and NTUT-MMH-No 109-03) and MOST 110-2637-E-027-003.
CR Allison JE, 2014, GUT LIVER, V8, P117, DOI 10.5009/gnl.2014.8.2.117
   Bahnassy A. A., 2017, APPL CANC RES, V37, P39, DOI DOI 10.1186/s41241-017-0045-5
   Calore F., 2012, ATLAS GENET CYTOGENE, V16, P51, DOI [10.4267/2042/47272, DOI 10.4267/2042/47272]
   Carroll MRR, 2014, CLIN BIOCHEM, V47, P921, DOI 10.1016/j.clinbiochem.2014.04.019
   Catuogno Silvia, 2011, Cancers (Basel), V3, P1877, DOI 10.3390/cancers3021877
   Chen X, 2008, CELL RES, V18, P997, DOI 10.1038/cr.2008.282
   Cheng HY, 2011, PLOS ONE, V6, DOI 10.1371/journal.pone.0017745
   de Klerk CM, 2018, AM J GASTROENTEROL, V113, P1778, DOI 10.1038/s41395-018-0212-7
   Debernardi S, 2015, AM J CANCER RES, V5, P3455
   Dinges SS, 2019, NAT REV UROL, V16, P339, DOI 10.1038/s41585-019-0185-3
   Dong GZ, 2014, MED ONCOL, V31, DOI 10.1007/s12032-014-0057-x
   Drummond TG, 2003, NAT BIOTECHNOL, V21, P1192, DOI 10.1038/nbt873
   Elbaz J, 2009, ANGEW CHEM INT EDIT, V48, P133, DOI 10.1002/anie.200802905
   Erbes T, 2015, BMC CANCER, V15, DOI 10.1186/s12885-015-1190-4
   Falzone L, 2021, INT J MOL MED, V47, DOI 10.3892/ijmm.2021.4933
   Feng YH, 2016, BIOMED REP, V5, P395, DOI 10.3892/br.2016.747
   Gasparri ML, 2017, TUMOR BIOL, V39, DOI 10.1177/1010428317695525
   Hakimian F, 2018, SCI REP-UK, V8, DOI 10.1038/s41598-018-20229-z
   He L, 2004, NAT REV GENET, V5, P522, DOI 10.1038/nrg1379
   Hunter MP, 2008, PLOS ONE, V3, DOI 10.1371/journal.pone.0003694
   Ardila HJ, 2019, MOL CLIN ONCOL, V11, P201, DOI 10.3892/mco.2019.1876
   Jiang JT, 2011, PLOS ONE, V6, DOI 10.1371/journal.pone.0023271
   Kerman K, 2004, MEAS SCI TECHNOL, V15, pR1, DOI 10.1088/0957-0233/15/2/R01
   Kim DH, 2007, NEW ENGL J MED, V357, P1403, DOI 10.1056/NEJMoa070543
   Lee JK, 2014, ANN INTERN MED, V160, P171, DOI 10.7326/M13-1484
   Lee YS, 2009, ANNU REV PATHOL-MECH, V4, P199, DOI 10.1146/annurev.pathol.4.110807.092222
   Li JYZ, 2010, NEPHROLOGY, V15, P599, DOI 10.1111/j.1440-1797.2010.01363.x
   Li W, 2020, NEOPLASMA, V67, P1314, DOI 10.4149/neo_2020_191130N1234
   Lodes MJ, 2009, PLOS ONE, V4, DOI 10.1371/journal.pone.0006229
   Lu T, 2017, AM J CANCER RES, V7, P2318
   Mahmoud Enas H, 2018, Asian Pac J Cancer Prev, V19, P33
   Mok Y, 2017, AM J KIDNEY DIS, V70, P512, DOI 10.1053/j.ajkd.2017.03.018
   Morrissey JJ, 2015, JAMA ONCOL, V1, P204, DOI 10.1001/jamaoncol.2015.0213
   NEMOTO R, 1982, J CANCER RES CLIN, V104, P155, DOI 10.1007/BF00402063
   O'Brien J, 2018, FRONT ENDOCRINOL, V9, DOI 10.3389/fendo.2018.00402
   Ogata-Kawata H, 2014, PLOS ONE, V9, DOI 10.1371/journal.pone.0092921
   Palchetti I, 2008, ANALYST, V133, P846, DOI 10.1039/b802920m
   Pang SN, 2021, MICROMACHINES-BASEL, V12, DOI 10.3390/mi12101171
   Pezzuto F, 2018, INT J MOL SCI, V19, DOI 10.3390/ijms19041007
   Pray L., 2008, NATURE ED, V1, P100
   Santhanam M, 2020, SENSORS-BASEL, V20, DOI 10.3390/s20164648
   Shen J, 2013, CANCER EPIDEM BIOMAR, V22, P2364, DOI 10.1158/1055-9965.EPI-13-0237
   Sohel M. H., 2016, ACHIEV LIFE SCI, V10, P175, DOI DOI 10.1016/J.ALS.2016.11.007
   Sun LH, 2020, SCI REP-UK, V10, DOI 10.1038/s41598-020-65207-6
   Taha M, 2020, INT J MOL SCI, V21, DOI 10.3390/ijms21228589
   van der Meulen MP, 2016, CANCER-AM CANCER SOC, V122, P1680, DOI 10.1002/cncr.29952
   W.H. Organization, 2020, GLOBAL CANC OBSERVAT
   WAYE JD, 1992, CA-CANCER J CLIN, V42, P350, DOI 10.3322/canjclin.42.6.350
   Wieckowski E, 2006, IMMUNOL RES, V36, P247, DOI 10.1385/IR:36:1:247
   Yin J, 2014, CHINESE J CANCER RES, V26, P95, DOI 10.3978/j.issn.1000-9604.2014.02.07
   Yuan Xujun, 2022, J Biosaf Biosecur, V4, P54, DOI 10.1016/j.jobb.2022.02.001
   Zheng QZ, 2014, PROSTATE, V74, P1655, DOI 10.1002/pros.22883
NR 52
TC 1
Z9 1
U1 8
U2 14
PU MDPI
PI BASEL
PA ST ALBAN-ANLAGE 66, CH-4052 BASEL, SWITZERLAND
EI 2227-9059
J9 BIOMEDICINES
JI Biomedicines
PD JUN
PY 2022
VL 10
IS 6
AR 1434
DI 10.3390/biomedicines10061434
PG 13
WC Biochemistry & Molecular Biology; Medicine, Research & Experimental;
   Pharmacology & Pharmacy
WE Science Citation Index Expanded (SCI-EXPANDED)
SC Biochemistry & Molecular Biology; Research & Experimental Medicine;
   Pharmacology & Pharmacy
GA 2N5JN
UT WOS:000818415100001
PM 35740455
OA gold, Green Published
DA 2023-06-30
ER

PT J
AU Hughes, G
   Pemberton, RM
   Fielden, PR
   Hart, JP
AF Hughes, G.
   Pemberton, R. M.
   Fielden, P. R.
   Hart, J. P.
TI Development of a novel reagentless, screen-printed amperometric
   biosensor based on glutamate dehydrogenase and NAD(+), integrated with
   multi-walled carbon nanotubes for the determination of glutamate in food
   and clinical applications
SO SENSORS AND ACTUATORS B-CHEMICAL
LA English
DT Article
DE Amperometric glutamate biosensor; Screen-printed; Multiwalled carbon
   nanotubes (MWCNTs); Reagentless
ID FLOW-INJECTION ANALYSIS; IN-VIVO; ELECTROCHEMICAL BIOSENSORS;
   GLUCOSE-OXIDASE; MELDOLA BLUE; ELECTRODES; SYSTEM; CHITOSAN; RELEASE;
   SAMPLES
AB A screen printed carbon electrode (SPCE) containing the electrocatalyst Meldola's Blue (MB) has been investigated as the base transducer for a reagentless glutamate biosensor. The biopolymer chitosan (CHIT) and multiwalled carbon nanotubes (MWCNTs) were used to encapsulate the enzyme glutamate dehydrogenase (GLDH) and the co-factor nicotinamide adenine dinucleotide (NAD(+)).
   The biosensor was fabricated by sequentially depositing the components on the surface of the transducer (MB-SPCE) in a layer-by-layer process, details of which are included in the paper. Each layer was optimised to construct the reagentless device.
   The biosensor was used in conjunction with amperometry in stirred solution using an applied potential of +0.1 V (vs. Ag/AgCl). Optimum conditions for the analysis of glutamate were found to be: temperature, 35 degrees C; phosphate buffer, pH 7 (0.75 mM, containing 0.05 M NaCl).
   The linear range of the reagentless biosensor was found to be 7.5-105 mu M, and limit of detection was found to be 3 mu M (based on n = 5, CV: 8.5% based on three times signal to noise) and the sensitivity was 0.39 nA/mu M (+0.025, coefficient of variation (CV) of 6.37%, n = 5). The response time of the biosensor was 20-30 s.
   A food sample was analysed for monosodium glutamate (MSG). The endogenous content of MSG was 90.56 mg/g with a CV of 7.52%.
   The reagentless biosensor was also used to measure glutamate in serum. The endogenous concentration of glutamate was found to be 1.44 mM (n = 5), CV: 8.54%. The recovery of glutamate in fortified serum was 104% (n = 5), CV of 2.91%. (C) 2015 Elsevier B.V. All rights reserved.
C1 [Hughes, G.; Pemberton, R. M.; Hart, J. P.] Univ W England, Fac Hlth & Appl Sci, Ctr Res Biosci, Bristol BS16 1QY, Avon, England.
   [Fielden, P. R.] Univ Lancaster, Dept Chem, Lancaster LA1 4YB, England.
C3 University of West England; N8 Research Partnership; Lancaster
   University
RP Hart, JP (通讯作者)，Univ W England, Fac Hlth & Appl Sci, Ctr Res Biosci, Coldharbour Lane, Bristol BS16 1QY, Avon, England.
EM john.hart@uwe.ac.uk
OI Hughes, Gareth/0000-0002-3910-3010
FU University of the West of England, Bristol
FX The authors wish to thank the University of the West of England, Bristol
   for funding. Gwent Electronic Materials are thanked for the provision of
   the MB-SPCEs. Thanks to Dr. D. Patton for his help in obtaining the SEM
   images.
CR Alkire R.C., 2011, ADVANCES IN ELECTROC
   Alvarez-Crespo SL, 1997, BIOSENS BIOELECTRON, V12, P739, DOI 10.1016/S0956-5663(97)00041-9
   Ariga K, 2007, PHYS CHEM CHEM PHYS, V9, P2319, DOI 10.1039/b700410a
   Boujtita M, 2000, BIOSENS BIOELECTRON, V15, P257, DOI 10.1016/S0956-5663(00)00075-0
   Burmeister JJ, 2003, TRAC-TREND ANAL CHEM, V22, P498, DOI 10.1016/S0165-9936(03)00904-X
   Cho EJ, 2011, OPTICAL BIOSENSORS T
   Davalos A, 1997, STROKE, V28, P708, DOI 10.1161/01.STR.28.4.708
   Doaga R, 2009, ELECTROANAL, V21, P2099, DOI 10.1002/elan.200904627
   Frey O, 2010, BIOSENS BIOELECTRON, V26, P477, DOI 10.1016/j.bios.2010.07.073
   Ghanizadeh A, 2013, DIS MARKERS, V2013, DOI 10.1155/2013/536521
   GREENAMYRE JT, 1988, PROG NEURO-PSYCHOPH, V12, P421, DOI 10.1016/0278-5846(88)90102-9
   HU YB, 1994, BRAIN RES, V659, P117, DOI 10.1016/0006-8993(94)90870-2
   Hughes G, 2014, ANAL BIOANAL ELECTRO, V6, P435
   Javitt DC, 2010, ISR J PSYCHIATR REL, V47, P4
   Kharissova OV, 2013, RSC ADV, V3, P24812, DOI 10.1039/c3ra43852j
   Malmiri Hoda Jafarizadeh, 2012, American Journal of Biochemistry and Biotechnology, V8, P203, DOI 10.3844/ajbbsp.2012.203.219
   McLamore ES, 2010, J NEUROSCI METH, V189, P14, DOI 10.1016/j.jneumeth.2010.03.001
   Mizutani F, 1998, BIOSENS BIOELECTRON, V13, P809, DOI 10.1016/S0956-5663(98)00046-3
   Monosik R, 2013, FOOD ANAL METHOD, V6, P521, DOI 10.1007/s12161-012-9468-5
   Monosik R, 2012, FOOD ANAL METHOD, V5, P40, DOI 10.1007/s12161-011-9222-4
   Muslim NZM, 2012, SENSOR ACTUAT B-CHEM, V161, P493, DOI 10.1016/j.snb.2011.10.066
   Nugent JM, 2001, NANO LETT, V1, P87, DOI 10.1021/nl005521z
   Oldenziel WH, 2006, BRAIN RES, V1118, P34, DOI 10.1016/j.brainres.2006.08.015
   Pasco N, 1999, BIOSENS BIOELECTRON, V14, P171, DOI 10.1016/S0956-5663(98)00120-1
   Paul IA, 2003, ANN NY ACAD SCI, V1003, P250, DOI 10.1196/annals.1300.016
   Pereira AC, 2007, SENSOR ACTUAT B-CHEM, V124, P269, DOI 10.1016/j.snb.2006.12.042
   Piano M, 2010, ANAL BIOCHEM, V396, P269, DOI 10.1016/j.ab.2009.09.028
   Qian L, 2006, TALANTA, V68, P721, DOI 10.1016/j.talanta.2005.05.030
   Qin S, 2008, SENSORS-BASEL, V8, P6860, DOI 10.3390/s8116860
   Schuvailo OM, 2007, ELECTROANAL, V19, P71, DOI 10.1002/elan.200603707
   Shieh YT, 2010, COLLOID POLYM SCI, V288, P377, DOI 10.1007/s00396-009-2126-9
   SPRULES SD, 1994, ANALYST, V119, P253, DOI 10.1039/an9941900253
   Tian FM, 2009, ANAL CHIM ACTA, V645, P86, DOI 10.1016/j.aca.2009.04.048
   Tsukatani T, 2005, ANAL CHIM ACTA, V546, P154, DOI 10.1016/j.aca.2005.05.053
   Veni NK, 2010, J YOUNG PHARM, V2, P297, DOI 10.4103/0975-1483.66795
   Wang J, 2005, ELECTROANAL, V17, P7, DOI 10.1002/elan.200403113
   Wassum KM, 2008, SENSORS-BASEL, V8, P5023, DOI 10.3390/s8085023
   Wu BY, 2007, BIOSENS BIOELECTRON, V22, P838, DOI 10.1016/j.bios.2006.03.009
   YE BC, 1995, J BIOTECHNOL, V42, P45, DOI 10.1016/0168-1656(95)00058-X
   Ye ZC, 1998, GLIA, V22, P237, DOI 10.1002/(SICI)1098-1136(199803)22:3<237::AID-GLIA3>3.0.CO;2-2
   Zhang MG, 2007, ANAL CHEM, V79, P2446, DOI 10.1021/ac061698n
   Zhang MG, 2004, ANAL CHEM, V76, P5045, DOI 10.1021/ac049519u
   Zhao HT, 2006, ANAL BIOCHEM, V350, P138, DOI 10.1016/j.ab.2005.11.034
   Zhou XH, 2011, J ZHEJIANG UNIV-SC B, V12, P468, DOI 10.1631/jzus.B1000280
   Zhu LD, 2007, BIOSENS BIOELECTRON, V22, P2768, DOI 10.1016/j.bios.2006.12.027
NR 45
TC 42
Z9 42
U1 2
U2 87
PU ELSEVIER SCIENCE SA
PI LAUSANNE
PA PO BOX 564, 1001 LAUSANNE, SWITZERLAND
SN 0925-4005
J9 SENSOR ACTUAT B-CHEM
JI Sens. Actuator B-Chem.
PD SEP
PY 2015
VL 216
BP 614
EP 621
DI 10.1016/j.snb.2015.04.066
PG 8
WC Chemistry, Analytical; Electrochemistry; Instruments & Instrumentation
WE Science Citation Index Expanded (SCI-EXPANDED)
SC Chemistry; Electrochemistry; Instruments & Instrumentation
GA CI9ZY
UT WOS:000355131800082
OA Green Submitted
DA 2023-06-30
ER

PT J
AU Li, ZR
   Wang, ZZ
   Nie, YX
   Wang, PL
   Ma, Q
AF Li, Zhenrun
   Wang, Zizhun
   Nie, Yixin
   Wang, Peilin
   Ma, Qiang
TI A novel GSH-capping MXene QD-based ECL biosensor for the detection of
   miRNA221 in triple-negative breast cancer tumor
SO CHEMICAL ENGINEERING JOURNAL
LA English
DT Article
DE MXene QDs; ECL biosensor; Magnetic biomimic vesicles; Triple-negative
   breast cancer detection
ID ELECTROCHEMILUMINESCENCE
AB In this work, we have constructed a novel electrochemiluminescence (ECL) biosensor for the detection of miRNA221 based on glutathione-capped MXene-derived quantum dots (GSH-MQDs) and magnetic biomimic vesicles. Glutathione is used as precursor in the synthesis of MXene-derived QDs, which effectively improves the oxidation resistance of MXene. In the sensing system, GSH-MQDs still possess the advantages of MXene, including the excellent electrical conductivity and good electrochemical activity. The combination of the metal atoms on the MXene and the sulfhydryl group of GSH further reduce the defects in nanostructures of MXene-derived QDs. As a result, the stability and the luminescent properties of GSH-MQDs as ECL emitter have been significantly improved. Furthermore, magnetic biomimic vesicles are prepared as sensing platform to improve the feasibility and sensitivity for the miRNA221 detection. Moreover, a sensing strategy for miRNA221 detection is designed based on the cyclic amplification with T7 exonuclease. The biosensor is used to detect miRNA221 in the triple-negative breast cancer tumor tissues. The satisfactory results have indicated that this sensing strategy on the basis of GSH-MQD and magnetic biomimic vesicles possesses great potential for clinical analysis.
C1 [Li, Zhenrun; Nie, Yixin; Wang, Peilin; Ma, Qiang] Jilin Univ, Coll Chem, Dept Analyt Chem, Changchun 130012, Peoples R China.
   [Li, Zhenrun; Ma, Qiang] Jilin Univ, Natl Chem Expt Teaching Demonstrat Ctr, Changchun 130012, Jilin, Peoples R China.
   [Wang, Zizhun] Jilin Univ, Electron Microscopy Ctr, Changchun 130012, Peoples R China.
C3 Jilin University; Jilin University; Jilin University
RP Ma, Q (通讯作者)，Jilin Univ, Coll Chem, Dept Analyt Chem, Changchun 130012, Peoples R China.
EM qma@jlu.edu.cn
FU National Natural Science Foundation of China [22174051]; science
   research project in the Education Department of Jilin Province, China
   [JJKH20211050KJ]
FX The present work was supported by the National Natural Science
   Foundation of China (No. 22174051), the science research project (No.
   JJKH20211050KJ) in the Education Department of Jilin Province, China. We
   thank the Biobank of China-Japan Union Hospital of Jilin University for
   providing biospecimens and data.
CR Jiang XY, 2022, SENSOR ACTUAT B-CHEM, V350, DOI 10.1016/j.snb.2021.130891
   Lukatskaya MR, 2017, NAT ENERGY, V2, DOI 10.1038/nenergy.2017.105
   McDonald ES, 2016, J NUCL MED, V57, p9S, DOI 10.2967/jnumed.115.157834
   Naguib M, 2011, ADV MATER, V23, P4248, DOI 10.1002/adma.201102306
   Shao BB, 2020, J MATER CHEM A, V8, P7508, DOI 10.1039/d0ta01552k
   Sharbirin AS, 2021, OPTO-ELECTRON ADV, V4, DOI 10.29026/oea.2021.200077
   Tang RD, 2020, ACS APPL MATER INTER, V12, P56663, DOI 10.1021/acsami.0c12905
   Tyagi D, 2020, NANOSCALE, V12, P3535, DOI 10.1039/c9nr10178k
   Wan PB, 2015, SMALL, V11, P5409, DOI 10.1002/smll.201501772
   Wang F, 2016, J AM CHEM SOC, V138, P7718, DOI 10.1021/jacs.6b03662
   Wang ZS, 2021, PARASITE VECTOR, V14, DOI 10.1186/s13071-020-04570-9
   Xie ZJ, 2020, LIGHT-SCI APPL, V9, DOI 10.1038/s41377-020-00388-3
   Xing CY, 2018, ADV HEALTHC MATER, V7, DOI 10.1002/adhm.201701510
   Xue TY, 2020, CHEM COMMUN, V56, P7041, DOI 10.1039/d0cc01004a
   Yang S, 2016, SENSOR ACTUAT B-CHEM, V226, P478, DOI 10.1016/j.snb.2015.12.005
   Yin F, 2017, J MATER CHEM B, V5, P5433, DOI 10.1039/c7tb01068k
   Yin L, 2020, BREAST CANCER RES, V22, DOI 10.1186/s13058-020-01296-5
   Zeng ZP, 2019, ADV FUNCT MATER, V29, DOI 10.1002/adfm.201806500
   Zhou YQ, 2015, J MATER CHEM C, V3, P10099, DOI 10.1039/c5tc02002f
NR 19
TC 5
Z9 5
U1 46
U2 74
PU ELSEVIER SCIENCE SA
PI LAUSANNE
PA PO BOX 564, 1001 LAUSANNE, SWITZERLAND
SN 1385-8947
EI 1873-3212
J9 CHEM ENG J
JI Chem. Eng. J.
PD NOV 15
PY 2022
VL 448
AR 137636
DI 10.1016/j.cej.2022.137636
PG 7
WC Engineering, Environmental; Engineering, Chemical
WE Science Citation Index Expanded (SCI-EXPANDED)
SC Engineering
GA 5Y5IA
UT WOS:000879314200001
DA 2023-06-30
ER

PT J
AU Yao, Y
   Wang, GX
   Chu, GL
   An, XS
   Guo, YM
   Sun, X
AF Yao, Yao
   Wang, Guangxian
   Chu, Guanglei
   An, Xingshuang
   Guo, Yemin
   Sun, Xia
TI The development of a novel biosensor based on gold nanocages/graphene
   oxide-chitosan modified acetylcholinesterase for organophosphorus
   pesticide detection
SO NEW JOURNAL OF CHEMISTRY
LA English
DT Article
ID NANOCOMPOSITES MODIFIED ELECTRODE; FUNCTIONALIZED CARBON NANOTUBES;
   GRAPHENE OXIDE; ELECTROCHEMICAL SENSOR; NANOPARTICLES; CHLORPYRIFOS;
   FILM; ADSORPTION; INHIBITION; REDUCTION
AB Based on the inhibition of acetylcholinesterase (AChE), a novel biosensor, namely gold nanocage/graphene oxide-chitosan nanocomposite-modified screen-printed carbon electrode was prepared for chlorpyrifos detection. Particularly, chitosan (CS) functionalized graphene oxide (GO) had a large specific surface area, good dispersibility and adhesion, so we used them to load more gold nanocages (Au NCs). The Au NCs further extended the surface area and promoted electron transfer due to their unique cage structure, thus amplifying the current signal intensity signal of the biosensor. The as-prepared biosensor exhibited good electrocatalytic capacity for the oxidation of enzymatically produced thiocholine and was capable of detecting chlorpyrifos concentrations as low as 3 ng L-1. The inhibition of AChE by chlorpyrifos was proportional to its concentration in the range of 0.01 mu g L-1 to 500 mu g L-1. Our results indicated that AChE/Au NCs/GO-CS/SPCE was an effective and biocompatible electrode for detecting low concentrations of chlorpyrifos. In addition, the AChE/Au NCs/GO-CS biosensors showed good stability and repeatability, thus providing a promising tool for the detection of organophosphorus pesticides.
C1 [Yao, Yao; Wang, Guangxian; Chu, Guanglei; An, Xingshuang; Guo, Yemin; Sun, Xia] Shandong Univ Technol, Sch Agr Engn & Food Sci, 12 Zhangzhou Rd, Zibo 255049, Shandong, Peoples R China.
   [Yao, Yao; Wang, Guangxian; Chu, Guanglei; An, Xingshuang; Guo, Yemin; Sun, Xia] Shandong Prov Engn Res Ctr Vegetable Safety & Qua, 12 Zhangzhou Rd, Zibo 255049, Shandong, Peoples R China.
C3 Shandong University of Technology
RP Guo, YM (通讯作者)，Shandong Univ Technol, Sch Agr Engn & Food Sci, 12 Zhangzhou Rd, Zibo 255049, Shandong, Peoples R China.; Guo, YM (通讯作者)，Shandong Prov Engn Res Ctr Vegetable Safety & Qua, 12 Zhangzhou Rd, Zibo 255049, Shandong, Peoples R China.
EM gym@sdut.edu.cn
FU National Natural Science Foundation of China [31772068, 31701681,
   31872909]; Special Project of Independent Innovation of Shandong
   Province [2018CXGC0214]; Shandong Provincial Natural Science Foundation
   [ZR2017BC001, ZR2018ZC0126, ZR2018BC055]
FX This work was supported by the National Natural Science Foundation of
   China (31772068, 31701681, 31872909), Special Project of Independent
   Innovation of Shandong Province (2018CXGC0214), Shandong Provincial
   Natural Science Foundation (ZR2017BC001, ZR2018ZC0126, ZR2018BC055).
CR Arduini F, 2005, ANAL LETT, V38, P1703, DOI 10.1080/00032710500206970
   Bahrami S, 2016, TALANTA, V159, P307, DOI 10.1016/j.talanta.2016.05.060
   Chen D, 2012, CHEM REV, V112, P6027, DOI 10.1021/cr300115g
   Chen DF, 2017, J ELECTROANAL CHEM, V801, P185, DOI 10.1016/j.jelechem.2017.06.032
   Chen Y, 2019, BIOSENS BIOELECTRON, V126, P187, DOI 10.1016/j.bios.2018.10.057
   Choi W, 2017, CARBON, V114, P377, DOI 10.1016/j.carbon.2016.12.041
   Del P. J., 2016, TOXICOLOGY, V353-354, P48
   Dervisevic M, 2017, J FOOD DRUG ANAL, V25, P510, DOI 10.1016/j.jfda.2016.12.005
   Dramou P, 2019, J CHROMATOGR B, V1124, P273, DOI 10.1016/j.jchromb.2019.06.007
   Feng QM, 2018, SENSOR ACTUAT B-CHEM, V274, P343, DOI 10.1016/j.snb.2018.07.114
   Guler M, 2017, ELECTROCHIM ACTA, V240, P129, DOI 10.1016/j.electacta.2017.04.069
   Hao E, 2004, J PHYS CHEM B, V108, P1224, DOI 10.1021/jp036301n
   Hong YL, 2019, APPL SURF SCI, V480, P514, DOI 10.1016/j.apsusc.2019.03.023
   Howard MD, 2007, TOXICOLOGY, V238, P157, DOI 10.1016/j.tox.2007.05.030
   Jayakumar R, 2010, CARBOHYD POLYM, V82, P227, DOI 10.1016/j.carbpol.2010.04.074
   Ju KJ, 2015, MICROCHIM ACTA, V182, P2427, DOI 10.1007/s00604-015-1584-7
   Katz E, 2003, ELECTROANAL, V15, P913, DOI 10.1002/elan.200390114
   Kuswandi B, 2008, TALANTA, V74, P613, DOI 10.1016/j.talanta.2007.06.042
   Lian WJ, 2012, BIOSENS BIOELECTRON, V38, P163, DOI 10.1016/j.bios.2012.05.017
   Liu T, 2011, SENSOR ACTUAT B-CHEM, V160, P1255, DOI 10.1016/j.snb.2011.09.059
   Marcano DC, 2010, ACS NANO, V4, P4806, DOI 10.1021/nn1006368
   Mileson BE, 1998, TOXICOL SCI, V41, P8
   Nidhi C., 2011, BIOSENS BIOELECTRON, V29, P82
   Olad A, 2019, COMPOS PART B-ENG, V162, P692, DOI 10.1016/j.compositesb.2019.01.040
   Paolo O., 2017, ANAL CHIM ACTA, V982, P9
   Paredes JI, 2008, LANGMUIR, V24, P10560, DOI 10.1021/la801744a
   Park SM, 2003, ANAL CHEM, V75, p455A, DOI 10.1021/ac0313973
   Patel H, 2019, TRENDS FOOD SCI TECH, V85, P78, DOI 10.1016/j.tifs.2019.01.007
   Philippova OE, 2001, BIOMACROMOLECULES, V2, P483, DOI 10.1021/bm005649a
   Prevo BG, 2008, SMALL, V4, P1183, DOI 10.1002/smll.200701290
   Priecel P, 2016, CHINESE J CATAL, V37, P1619, DOI 10.1016/S1872-2067(16)62475-0
   Prodromidis MI, 2010, ELECTROCHIM ACTA, V55, P4227, DOI 10.1016/j.electacta.2009.01.081
   Skrabalak SE, 2008, ACCOUNTS CHEM RES, V41, P1587, DOI 10.1021/ar800018v
   Song YH, 2011, ELECTROCHIM ACTA, V56, P7267, DOI 10.1016/j.electacta.2011.06.054
   Stankovich S, 2007, CARBON, V45, P1558, DOI 10.1016/j.carbon.2007.02.034
   Tabasi A, 2017, BIOSENS BIOELECTRON, V95, P117, DOI 10.1016/j.bios.2017.04.020
   Taniselass S, 2019, BIOSENS BIOELECTRON, V130, P276, DOI 10.1016/j.bios.2019.01.047
   Uniyal S, 2018, BIOSENS BIOELECTRON, V116, P37, DOI 10.1016/j.bios.2018.05.039
   Wang H, 2013, APPL SURF SCI, V279, P432, DOI 10.1016/j.apsusc.2013.04.133
   Wang K, 2011, ANAL CHIM ACTA, V695, P84, DOI 10.1016/j.aca.2011.03.042
   Wang LG, 2007, CHEMOSPHERE, V66, P391, DOI 10.1016/j.chemosphere.2006.06.038
   Wu XP, 2014, ELECTROCHIM ACTA, V147, P735, DOI 10.1016/j.electacta.2014.10.016
   Xia N, 2015, J ELECTROANAL CHEM, V746, P68, DOI 10.1016/j.jelechem.2015.03.030
   Yuan YL, 2011, MATERIALS, V4, P1399, DOI 10.3390/ma4081399
   Zeng J, 2010, NANO LETT, V10, P30, DOI 10.1021/nl903062e
   Zhai C, 2014, ENZYME MICROB TECH, V58-59, P8, DOI 10.1016/j.enzmictec.2014.02.004
   Zhai C, 2013, BIOSENS BIOELECTRON, V42, P124, DOI 10.1016/j.bios.2012.10.058
   Zhang CP, 2017, J AGR FOOD CHEM, V65, P3065, DOI 10.1021/acs.jafc.7b00166
   Zhang LM, 2019, INT J BIOL MACROMOL, V134, P807, DOI 10.1016/j.ijbiomac.2019.05.085
   Zhang L, 2019, J COLLOID INTERF SCI, V536, P556, DOI 10.1016/j.jcis.2018.10.080
   Zhao HY, 2015, BIOSENS BIOELECTRON, V65, P23, DOI 10.1016/j.bios.2014.10.007
   Zhou L, 2015, J MATER SCI, V50, P769, DOI 10.1007/s10853-014-8636-y
   Zhou LY, 2017, BIOCHEM ENG J, V128, P243, DOI 10.1016/j.bej.2017.10.008
   Zhu YY, 2015, ACS APPL MATER INTER, V7, P7492, DOI 10.1021/acsami.5b00199
NR 54
TC 30
Z9 32
U1 10
U2 108
PU ROYAL SOC CHEMISTRY
PI CAMBRIDGE
PA THOMAS GRAHAM HOUSE, SCIENCE PARK, MILTON RD, CAMBRIDGE CB4 0WF, CAMBS,
   ENGLAND
SN 1144-0546
EI 1369-9261
J9 NEW J CHEM
JI New J. Chem.
PD SEP 21
PY 2019
VL 43
IS 35
BP 13816
EP 13826
DI 10.1039/c9nj02556a
PG 11
WC Chemistry, Multidisciplinary
WE Science Citation Index Expanded (SCI-EXPANDED)
SC Chemistry
GA IW4WA
UT WOS:000484979300012
DA 2023-06-30
ER

PT J
AU Bodulev, OL
   Sakharov, IY
AF Bodulev, Oleg L.
   Sakharov, Ivan Yu.
TI Modern Methods for Assessment of microRNAs
SO BIOCHEMISTRY-MOSCOW
LA English
DT Review
DE bioanalysis; microRNA; nucleic acids; amplification; polymerases
ID ROLLING CIRCLE AMPLIFICATION; DUPLEX-SPECIFIC NUCLEASE; CHAIN-REACTION
   AMPLIFICATION; ELECTROCHEMICAL BIOSENSOR; ISOTHERMAL AMPLIFICATION;
   ULTRASENSITIVE DETECTION; SINGLE-CELL; LABEL-FREE; ONE-STEP;
   DISPLACEMENT POLYMERIZATION
AB The review discusses modern methods for the quantitative and semi-quantitative analysis of miRNAs, which are small non-coding RNAs affecting numerous biological processes such as development, differentiation, metabolism, and immune response. miRNAs are considered as promising biomarkers in the diagnosis of various diseases.
C1 [Bodulev, Oleg L.; Sakharov, Ivan Yu.] Lomonosov Moscow State Univ, Fac Chem, Moscow 119991, Russia.
C3 Lomonosov Moscow State University
RP Sakharov, IY (通讯作者)，Lomonosov Moscow State Univ, Fac Chem, Moscow 119991, Russia.
EM sakharovivan@gmail.com
FU Russian Foundation for Basic Research [21~54 ~ 53007]
FX The work was supported by the Russian Foundation for Basic Research
   (project no. 21~54 ~ 53007).
CR Adeel A., 2014, BMC PLANT BIOL, P1, DOI DOI 10.1186/s12870-014-0327-y
   Alvarez-Garcia I, 2005, DEVELOPMENT, V132, P4653, DOI 10.1242/dev.02073
   Androvic P, 2017, NUCLEIC ACIDS RES, V45, DOI 10.1093/nar/gkx588
   Ang YS, 2016, CHEM COMMUN, V52, P4219, DOI 10.1039/c5cc08907g
   Bartel DP, 2009, CELL, V136, P215, DOI 10.1016/j.cell.2009.01.002
   Bodulev OL, 2022, J ANAL CHEM+, V77, P450, DOI 10.1134/S1061934822040050
   Bodulev OL, 2020, BIOCHEMISTRY-MOSCOW+, V85, P147, DOI 10.1134/S0006297920020030
   Bodulev OL, 2021, ANAL CHEM, V93, P6824, DOI 10.1021/acs.analchem.1c00820
   Bodulev OL, 2020, ANAL BIOANAL CHEM, V412, P5105, DOI 10.1007/s00216-020-02438-6
   Bodulev OL, 2019, ANAL LETT, V52, P813, DOI 10.1080/00032719.2018.1498506
   Borst A, 2004, EUR J CLIN MICROBIOL, V23, P289, DOI 10.1007/s10096-004-1100-1
   Bruch R, 2021, BIOSENS BIOELECTRON, V177, DOI 10.1016/j.bios.2020.112887
   Cai S, 2019, LUMINESCENCE, V34, P823, DOI 10.1002/bio.3677
   Castoldi M, 2006, RNA, V12, P913, DOI 10.1261/rna.2332406
   Castoldi M, 2013, PCR TECHNOLOGY: CURRENT INNOVATIONS, 3RD EDITION, P307
   Chen CF, 2005, NUCLEIC ACIDS RES, V33, DOI 10.1093/nar/gni178
   Chen J, 2018, ANAL CHEM, V90, P859, DOI 10.1021/acs.analchem.7b03713
   Chen SY, 2021, ANAL CHEM, V93, P9218, DOI 10.1021/acs.analchem.1c01463
   Chen ZC, 2019, NANOSCALE, V11, P11262, DOI 10.1039/c9nr02543j
   Cirillo PDR, 2020, BMC RES NOTES, V13, DOI 10.1186/s13104-020-05190-3
   Dave VP, 2019, LAB INVEST, V99, P452, DOI 10.1038/s41374-018-0143-3
   de Planell-Saguer M, 2011, ANAL CHIM ACTA, V699, P134, DOI 10.1016/j.aca.2011.05.025
   Dong HF, 2013, CHEM REV, V113, P6207, DOI 10.1021/cr300362f
   Du WF, 2016, CHEM COMMUN, V52, P12721, DOI 10.1039/c6cc06160e
   Eslamizadeh S, 2018, CELL J, V20, P220, DOI 10.22074/cellj.2018.5366
   Fan TT, 2019, TALANTA, V200, P480, DOI 10.1016/j.talanta.2019.01.038
   Friedlander MR, 2008, NAT BIOTECHNOL, V26, P407, DOI 10.1038/nbt1394
   Fu P, 2021, ANALYST, V146, P3242, DOI 10.1039/d1an00037c
   Garcia PB, 2004, BIOCHEMISTRY-US, V43, P16515, DOI 10.1021/bi0491853
   Ge ZL, 2014, ANAL CHEM, V86, P2124, DOI 10.1021/ac4037262
   Giuffrida MC, 2015, ANAL BIOANAL CHEM, V407, P1533, DOI 10.1007/s00216-014-8405-4
   Gong SH, 2021, ANAL CHEM, V93, P11899, DOI 10.1021/acs.analchem.1c02533
   Granados-Riveron JT, 2021, CELLS-BASEL, V10, DOI 10.3390/cells10071655
   Gungormez C, 2019, MOL BIOL REP, V46, P4175, DOI 10.1007/s11033-019-04868-7
   Guo QQ, 2020, ANAL CHEM, V92, P5302, DOI 10.1021/acs.analchem.9b05849
   He M, 2021, NEURAL PLAST, V2021, DOI 10.1155/2021/8884642
   Hosseinzadeh E, 2020, TALANTA, V216, DOI 10.1016/j.talanta.2020.120913
   Huang Y, 2016, ANAL BIOANAL CHEM, V408, P8195, DOI 10.1007/s00216-016-9925-x
   Ji DY, 2019, ANAL METHODS-UK, V11, P4808, DOI 10.1039/c9ay01891c
   Jia HX, 2010, ANGEW CHEM INT EDIT, V49, P5498, DOI 10.1002/anie.201001375
   Jiang Yu Sherry, 2014, Angew Chem Int Ed Engl, V53, P1845, DOI 10.1002/anie.201307418
   Jiang ZZ, 2014, ANAL METHODS-UK, V6, P9477, DOI 10.1039/c4ay02142h
   Jin FR, 2021, ANAL CHIM ACTA, V1173, DOI 10.1016/j.aca.2021.338666
   Johnson BN, 2014, ANALYST, V139, P1576, DOI 10.1039/c3an01677c
   Jonstrup SP, 2006, RNA, V12, P1747, DOI 10.1261/rna.110706
   Katoh T, 2009, GENE DEV, V23, P433, DOI 10.1101/gad.1761509
   Kim SW, 2010, NUCLEIC ACIDS RES, V38, DOI 10.1093/nar/gkp1235
   Kim S, 2021, BIOMOLECULES, V11, DOI 10.3390/biom11081162
   Kolosova AY, 2019, ANAL LETT, V52, P1352, DOI 10.1080/00032719.2018.1539091
   Konoshenko MY, 2020, DIAGNOSTICS, V10, DOI 10.3390/diagnostics10010038
   Kozomara A, 2019, NUCLEIC ACIDS RES, V47, pD155, DOI 10.1093/nar/gky1141
   Krol J, 2010, NAT REV GENET, V11, P597, DOI 10.1038/nrg2843
   Kumara GSR, 2020, ANALYST, V145, P4777, DOI 10.1039/d0an00723d
   Kutluk H, 2020, BIOSENS BIOELECTRON, V148, DOI 10.1016/j.bios.2019.111824
   Lai MM, 2019, NANOMATERIALS-BASEL, V9, DOI 10.3390/nano9111573
   Lee JS, 2017, BIOMED RES INT, V2017, DOI 10.1155/2017/1928021
   LEE RC, 1993, CELL, V75, P843, DOI 10.1016/0092-8674(93)90529-Y
   Li C, 2021, SENSOR ACTUAT B-CHEM, V326, DOI 10.1016/j.snb.2020.128845
   Li CP, 2011, CHEM COMMUN, V47, P2595, DOI 10.1039/c0cc03957h
   Li RX, 2017, LUMINESCENCE, V32, P1574, DOI 10.1002/bio.3362
   Li RY, 2020, MICROCHIM ACTA, V187, DOI 10.1007/s00604-019-4093-2
   Li W, 2009, ANAL BIOANAL CHEM, V394, P1117, DOI 10.1007/s00216-008-2570-2
   Li Y, 2019, ANAL CHEM, V91, P9308, DOI 10.1021/acs.analchem.9b02580
   Liang Y, 2007, BMC GENOMICS, V8, DOI 10.1186/1471-2164-8-166
   Liu CG, 2008, NAT PROTOC, V3, P563, DOI 10.1038/nprot.2008.14
   Liu HY, 2017, BIOSENS BIOELECTRON, V89, P710, DOI 10.1016/j.bios.2016.10.099
   Liu HY, 2013, ANAL CHEM, V85, P7941, DOI 10.1021/ac401715k
   Liu HY, 2016, MICROCHIM ACTA, V183, P297, DOI 10.1007/s00604-015-1636-z
   Liu L, 2021, ANAL CHIM ACTA, V1149, DOI 10.1016/j.aca.2021.338199
   Liu MX, 2018, RSC ADV, V8, P15967, DOI 10.1039/c8ra01605d
   Lomidze L, 2018, ANAL METHODS-UK, V10, P2972, DOI [10.1039/C8AY00843D, 10.1039/c8ay00843d]
   Lu J, 2005, NATURE, V435, P834, DOI 10.1038/nature03702
   Luo LP, 2020, TALANTA, V207, DOI 10.1016/j.talanta.2019.120298
   Ma W, 2016, BIOSENS BIOELECTRON, V80, P344, DOI 10.1016/j.bios.2015.12.064
   Ma XY, 2020, TALANTA, V208, DOI 10.1016/j.talanta.2019.120441
   Miao P, 2015, CHEM COMMUN, V51, P15629, DOI 10.1039/c5cc05499k
   Miao P, 2015, BIOSENS BIOELECTRON, V63, P365, DOI 10.1016/j.bios.2014.07.075
   Ono K, 2011, FEBS J, V278, P1619, DOI 10.1111/j.1742-4658.2011.08090.x
   Pall GS, 2007, NUCLEIC ACIDS RES, V35, DOI 10.1093/nar/gkm112
   Plotnikova O, 2019, FRONT GENET, V10, DOI 10.3389/fgene.2019.00933
   Pritchard CC, 2012, NAT REV GENET, V13, P358, DOI 10.1038/nrg3198
   Raabe CA, 2014, NUCLEIC ACIDS RES, V42, P1414, DOI 10.1093/nar/gkt1021
   Ragan C, 2011, PLOS COMPUT BIOL, V7, DOI 10.1371/journal.pcbi.1001090
   Rarnkissoon SH, 2006, MOL CELL PROBE, V20, P1, DOI 10.1016/j.mcp.2005.07.004
   Reid MS, 2018, ANGEW CHEM INT EDIT, V57, P11856, DOI 10.1002/anie.201712217
   Sang Y, 2017, MICROCHIM ACTA, V184, P2465, DOI 10.1007/s00604-017-2238-8
   Sempere LF, 2004, GENOME BIOL, V5, DOI 10.1186/gb-2004-5-3-r13
   Sha Y, 2021, CHEM COMMUN, V57, P247, DOI 10.1039/d0cc06412b
   Shan YY, 2019, ANAL CHEM, V91, P5278, DOI 10.1021/acs.analchem.9b00073
   Shen ZP, 2020, BIOSENS BIOELECTRON, V148, DOI 10.1016/j.bios.2019.111831
   Shimomura A, 2016, CANCER SCI, V107, P326, DOI 10.1111/cas.12880
   Shuai HL, 2016, BIOSENS BIOELECTRON, V86, P337, DOI 10.1016/j.bios.2016.06.057
   Smith DA, 2021, RSC ADV, V11, P18832, DOI 10.1039/d0ra09874d
   Solovjev AM, 2021, INT J BIOL MACROMOL, V182, P987, DOI 10.1016/j.ijbiomac.2021.04.101
   Song WL, 2021, SENSOR ACTUAT B-CHEM, V327, DOI 10.1016/j.snb.2020.128900
   Tang YF, 2019, MICROCHIM ACTA, V186, DOI 10.1007/s00604-019-3237-8
   Lao TD, 2019, ASIAN J PHARM RES HE, V11, P30, DOI 10.18311/ajprhc/2019/241969701
   Tian H, 2016, ANAL CHEM, V88, P11384, DOI 10.1021/acs.analchem.6b01225
   Tian R, 2019, TALANTA, V194, P273, DOI 10.1016/j.talanta.2018.09.110
   Tian WM, 2019, BIOSENS BIOELECTRON, V128, P17, DOI 10.1016/j.bios.2018.12.041
   Tran Diem Hong, 2020, J Parasit Dis, V44, P364, DOI 10.1007/s12639-019-01164-w
   Ueno T, 2014, PLOS ONE, V9, DOI 10.1371/journal.pone.0090920
   Valoczi A, 2004, NUCLEIC ACIDS RES, V32, DOI 10.1093/nar/gnh171
   Van Ness J, 2003, P NATL ACAD SCI USA, V100, P4504, DOI 10.1073/pnas.0730811100
   Varallyay E, 2008, NAT PROTOC, V3, P190, DOI 10.1038/nprot.2007.528
   Wang B, 2019, ANALYST, V144, P2304, DOI 10.1039/c8an02266f
   Wang H, 2007, RNA, V13, P151, DOI 10.1261/rna.234507
   Wang M, 2014, ANAL CHEM, V86, P5606, DOI 10.1021/ac5010376
   Wang S, 2019, BIOSENS BIOELECTRON, V126, P565, DOI 10.1016/j.bios.2018.09.088
   Wienholds E, 2005, SCIENCE, V309, P310, DOI 10.1126/science.1114519
   WIGHTMAN B, 1993, CELL, V75, P855, DOI 10.1016/0092-8674(93)90530-4
   Wu H, 2019, MICROCHIM ACTA, V186, DOI 10.1007/s00604-019-3836-4
   Wu XR, 2016, ANAL BIOCHEM, V502, P16, DOI 10.1016/j.ab.2016.03.001
   Xiong ZW, 2020, MICROCHEM J, V158, DOI 10.1016/j.microc.2020.105186
   Xu YF, 2019, RNA BIOL, V16, P770, DOI 10.1080/15476286.2019.1585738
   Xue TY, 2019, NAT COMMUN, V10, DOI [10.1038/s41467-018-07947-8, 10.1038/s41467-019-10196-y]
   Yan XM, 2020, ANAL CHIM ACTA, V1131, P1, DOI 10.1016/j.aca.2020.07.025
   Yin BC, 2012, J AM CHEM SOC, V134, P5064, DOI 10.1021/ja300721s
   Yuan CQ, 2020, ANAL CHEM, V92, P4029, DOI 10.1021/acs.analchem.9b05597
   Yuan YH, 2018, BIOSENS BIOELECTRON, V102, P211, DOI 10.1016/j.bios.2017.11.030
   Zhang F, 2019, Q REV BIOPHYS, V52, DOI 10.1017/S0033583519000052
   Zhang G, 2020, MICROCHEM J, V158, DOI 10.1016/j.microc.2020.105239
   Zhang H, 2020, SENSOR ACTUAT B-CHEM, V321, DOI 10.1016/j.snb.2020.128538
   Zhang JY, 2011, CHEM COMMUN, V47, P9465, DOI 10.1039/c1cc13466c
   Zhang L, 2020, AUTOIMMUNITY, V53, P122, DOI 10.1080/08916934.2019.1710135
   Zhang LR, 2018, CLIN PHARMACOL THER, V103, P1061, DOI 10.1002/cpt.870
   Zhang P, 2015, ANAL CHEM, V87, P10385, DOI 10.1021/acs.analchem.5b02495
   Zhang RY, 2021, ANAL CHIM ACTA, V1157, DOI 10.1016/j.aca.2021.338396
   Zhang SY, 2021, PEERJ, V9, DOI 10.7717/peerj.11441
   Zhang X, 2018, SENSOR ACTUAT B-CHEM, V277, P634, DOI 10.1016/j.snb.2018.09.058
   Zhang Y, 2021, BIOSENS BIOELECTRON, V183, DOI 10.1016/j.bios.2021.113205
   Zhao GP, 2018, BMC CANCER, V18, DOI 10.1186/s12885-018-4601-5
   Zheng YJ, 2021, ANAL BIOANAL CHEM, V413, P1605, DOI 10.1007/s00216-020-03121-6
   Zhou C, 2020, TALANTA, V216, DOI 10.1016/j.talanta.2020.120954
   Zhou T, 2020, ADV SCI, V7, DOI 10.1002/advs.201903661
   Zhou YT, 2010, NUCLEIC ACIDS RES, V38, DOI 10.1093/nar/gkq556
   Zhuang JY, 2014, CHEM COMMUN, V50, P2935, DOI 10.1039/c3cc49873e
   Zyrina NV, 2021, BIOCHEMISTRY-MOSCOW+, V86, P887, DOI 10.1134/S0006297921070099
NR 138
TC 1
Z9 1
U1 3
U2 12
PU MAIK NAUKA/INTERPERIODICA/SPRINGER
PI NEW YORK
PA 233 SPRING ST, NEW YORK, NY 10013-1578 USA
SN 0006-2979
EI 1608-3040
J9 BIOCHEMISTRY-MOSCOW+
JI Biochem.-Moscow
PD MAY
PY 2022
VL 87
IS 5
BP 425
EP 442
DI 10.1134/S0006297922050042
PG 18
WC Biochemistry & Molecular Biology
WE Science Citation Index Expanded (SCI-EXPANDED)
SC Biochemistry & Molecular Biology
GA 1G0FF
UT WOS:000795532500004
PM 35790375
DA 2023-06-30
ER

PT J
AU Khan, MS
   Dighe, K
   Wang, Z
   Srivastava, I
   Daza, E
   Schwartz-Dual, AS
   Ghannam, J
   Misra, SK
   Pan, D
AF Khan, M. S.
   Dighe, K.
   Wang, Z.
   Srivastava, I.
   Daza, E.
   Schwartz-Dual, A. S.
   Ghannam, J.
   Misra, S. K.
   Pan, D.
TI Detection of prostate specific antigen (PSA) in human saliva using an
   ultra-sensitive nanocomposite of graphene nanoplatelets with
   diblock-co-polymers and Au electrodes
SO ANALYST
LA English
DT Article
ID FREE ELECTROCHEMICAL IMMUNOSENSOR; HYBRIDIZED MESOPOROUS SILICA;
   SURFACE-PLASMON RESONANCE; REAL-TIME; ULTRASENSITIVE DETECTION; GOLD
   NANOPARTICLES; CANCER BIOMARKER; BIOSENSOR CHIP; SERUM; IMMUNOASSAY
AB Prostate-specific antigen (PSA) is a commonly used biomarker for the detection of prostate cancer (PCa) and there are numerous data available for its invasive detection in the serum and whole blood. In this work, an electrochemical sensing method was devised to detect traces of PSA in human saliva using a hybrid nanocomposite of graphene nanoplatelets with diblock co-polymers and Au electrodes (GRP-PS67-b-PAA(27)-Au). The pure graphitic composition on filter paper provides significantly high electrical and thermal conductivity while PS67-b-PAA(27) makes an amphiphilic bridge between GRP units. The sensor utilizes the binding of an anti-PSA antibody with an antigen-PSA to act as a resistor in a circuit providing an impedance change that in turn allows for the detection and quantification of PSA in saliva samples. A miniaturized electrical impedance analyzer was interfaced with a sensor chip and the data were recorded in real-time using a Bluetooth-enabled module. This fully integrated and optimized sensing device exhibited a wide PSA range of detection from 0.1 pg mL(-1) to 100 ng mL(-1) (R-2 = 0.963) with a lower limit of detection of 40 fg mL(-1). The performance of the biosensor chip was validated with an enzyme-linked immunosorbent assay technique with a regression coefficient as high as 0.940. The advantages of the newly developed saliva-PSA electrical biosensor over previously reported serum-PSA electrochemical biosensors include a faster response time (3-5 min) to achieve a stable electrical signal for PSA detection, high selectivity, improved sensitivity, no additional requirement of a redox electrolyte for electron exchange and excellent shelf life. The presented sensor is aimed for clinical commercialization to detect PSA in human saliva.
C1 [Khan, M. S.; Dighe, K.; Wang, Z.; Srivastava, I.; Daza, E.; Schwartz-Dual, A. S.; Ghannam, J.; Misra, S. K.; Pan, D.] Univ Illinois, Bioengn Dept, Urbana, IL 61801 USA.
   [Khan, M. S.; Dighe, K.; Wang, Z.; Srivastava, I.; Daza, E.; Schwartz-Dual, A. S.; Ghannam, J.; Misra, S. K.; Pan, D.] Carle Fdn Hosp, Biomed Res Ctr, Urbana, IL 61801 USA.
   [Pan, D.] Univ Illinois, Beckman Inst Adv Sci & Technol, Urbana, IL 61801 USA.
   [Pan, D.] Univ Illinois, Dept Mat Sci & Engn, Urbana, IL 61801 USA.
C3 University of Illinois System; University of Illinois Urbana-Champaign;
   University of Illinois System; University of Illinois Urbana-Champaign;
   University of Illinois System; University of Illinois Urbana-Champaign
RP Pan, D (通讯作者)，Univ Illinois, Bioengn Dept, Urbana, IL 61801 USA.; Pan, D (通讯作者)，Carle Fdn Hosp, Biomed Res Ctr, Urbana, IL 61801 USA.; Pan, D (通讯作者)，Univ Illinois, Beckman Inst Adv Sci & Technol, Urbana, IL 61801 USA.; Pan, D (通讯作者)，Univ Illinois, Dept Mat Sci & Engn, Urbana, IL 61801 USA.
EM dipanjan@illinois.edu
RI Schwartz-Duval, Aaron Star/S-3548-2019; Khan, Muhammad
   Shuja/J-3973-2019; Srivastava, Indrajit/AAR-1416-2020
OI Schwartz-Duval, Aaron Star/0000-0001-6819-7418; Khan, Muhammad
   Shuja/0000-0002-6232-2633; Srivastava, Indrajit/0000-0002-6864-0202;
   Dighe, Ketan/0000-0002-3970-0069; Pan, Dipanjan/0000-0003-0175-4704
FU University of Illinois; Children's Discovery Institute; National
   Institute of Health; American Heart Association
FX Fabrication of Au electrodes and spin coating of graphene-polymer were
   performed at the Micro-Nanotechnology Laboratory (MNTL) and Frederick
   Seitz Materials Research Laboratory (MRL), University of Illinois at
   Urbana-Champaign (UIUC). SEM and Raman imaging were conducted at MRL,
   UIUC. Financial support from the University of Illinois, The Children's
   Discovery Institute, National Institute of Health and American Heart
   Association are gratefully acknowledged.
CR Barbosa AI, 2015, BIOSENS BIOELECTRON, V70, P5, DOI 10.1016/j.bios.2015.03.006
   Barbosa AI, 2014, LAB CHIP, V14, P2918, DOI 10.1039/c4lc00464g
   Bousa M, 2013, PHYS STATUS SOLIDI B, V250, P2662, DOI 10.1002/pssb.201300105
   Chang HJ, 2016, ACS SENSORS, V1, P645, DOI 10.1021/acssensors.6b00053
   Chen XQ, 2014, ANAL CHEM, V86, P7337, DOI 10.1021/ac500054x
   Chornokur G., 2011, J SENSORS, V2011, P1, DOI 10.1155/2011/983752
   Dong YX, 2017, BIOSENS BIOELECTRON, V91, P246, DOI 10.1016/j.bios.2016.12.043
   Erturk G, 2016, SENSOR ACTUAT B-CHEM, V224, P823, DOI 10.1016/j.snb.2015.10.093
   Erturk G, 2015, ANAL CHIM ACTA, V891, P120, DOI 10.1016/j.aca.2015.07.055
   Gronberg H, 2003, LANCET, V361, P859, DOI 10.1016/S0140-6736(03)12713-4
   Gutierrez-Zuniga GG, 2014, PROCEDIA CHEM, V12, P47, DOI 10.1016/j.proche.2014.12.040
   Gubala V, 2012, ANAL CHEM, V84, P487, DOI 10.1021/ac2030199
   Han QZ, 2018, BIOSENS BIOELECTRON, V99, P493, DOI 10.1016/j.bios.2017.08.034
   Harma H, 2003, ANAL CHIM ACTA, V482, P157, DOI 10.1016/S0003-2670(03)00207-1
   Healy DA, 2007, TRENDS BIOTECHNOL, V25, P125, DOI 10.1016/j.tibtech.2007.01.004
   Heydari-Bafrooei E, 2017, BIOSENS BIOELECTRON, V91, P284, DOI 10.1016/j.bios.2016.12.048
   Hodkiewicz J., 2010, PROG MATER SCI, V50, P929, DOI [10.1088/0022-3727/46/12/122001, DOI 10.1088/0022-3727/46/12/122001]
   Huang L, 2005, BIOSENS BIOELECTRON, V21, P483, DOI 10.1016/j.bios.2004.11.016
   Ito K, 2007, ANAL CHIM ACTA, V588, P245, DOI 10.1016/j.aca.2007.02.005
   Kavosi B, 2014, BIOSENS BIOELECTRON, V52, P20, DOI 10.1016/j.bios.2013.08.012
   Khan MS, 2017, ACS APPL MATER INTER, V9, P8609, DOI 10.1021/acsami.7b01675
   Khan MS, 2017, ANAL CHEM, V89, P2107, DOI 10.1021/acs.analchem.6b04769
   Kong RM, 2015, ANAL BIOANAL CHEM, V407, P369, DOI 10.1007/s00216-014-8267-9
   Kumarasamy J, 2018, NANOSCALE, V10, P1196, DOI 10.1039/c7nr06952a
   Li XJ, 2017, BIOSENS BIOELECTRON, V96, P113, DOI 10.1016/j.bios.2017.04.050
   Li XJ, 2017, BIOSENS BIOELECTRON, V89, P1020, DOI 10.1016/j.bios.2016.10.032
   Li YY, 2015, ANAL BIOCHEM, V469, P76, DOI 10.1016/j.ab.2014.09.022
   Lilja H, 2008, NAT REV CANCER, V8, P268, DOI 10.1038/nrc2351
   Linton HJ, 2003, CLIN CHEM, V49, P253, DOI 10.1373/49.2.253
   Liu Y, 2008, THIN SOLID FILMS, V516, P1803, DOI 10.1016/j.tsf.2007.08.048
   Mao KX, 2012, ANAL BIOCHEM, V422, P22, DOI 10.1016/j.ab.2011.12.047
   Matsumoto K, 1999, CLIN CHIM ACTA, V281, P57, DOI 10.1016/S0009-8981(98)00208-3
   Ozen H, 2006, EUR UROL SUPPL, V5, P495, DOI 10.1016/j.eursup.2006.02.017
   Pei HM, 2015, BIOSENS BIOELECTRON, V74, P909, DOI 10.1016/j.bios.2015.07.056
   Prasad S, 2016, EXP BIOL MED, V241, P783, DOI 10.1177/1535370216638770
   Rafique S, 2015, BIOELECTROCHEMISTRY, V101, P75, DOI 10.1016/j.bioelechem.2014.08.001
   Ren X, 2017, ACS SENSORS, V2, P1267, DOI 10.1021/acssensors.7b00495
   Roddam AW, 2005, EUR UROL, V48, P386, DOI 10.1016/j.eururo.2005.04.015
   Sahibzada HA, 2017, DIAGNOSTICS, V7, DOI 10.3390/diagnostics7020021
   Sajid M, 2017, SCI REP-UK, V7, DOI 10.1038/s41598-017-06265-1
   Salimi A, 2013, BIOSENS BIOELECTRON, V42, P439, DOI 10.1016/j.bios.2012.10.053
   Scarano E, 2010, ACTA OTORHINOLARYNGO, V30, P125
   Shiiki N, 2011, BIOMARKERS, V16, P498, DOI 10.3109/1354750X.2011.598566
   Turan T, 2000, EUR UROL, V38, P550, DOI 10.1159/000020354
   Uludag Y, 2012, ANAL CHEM, V84, P5898, DOI 10.1021/ac300278p
   Walsh PC., 2006, J UROL, V175, P562, DOI [10.1016/S0022-5347(05)00385-X, DOI 10.1016/S0022-5347(05)00385-X]
   Wang H, 2013, ANAL BIOCHEM, V434, P123, DOI 10.1016/j.ab.2012.11.012
   Wang XP, 2017, BIOSENS BIOELECTRON, V96, P239, DOI 10.1016/j.bios.2017.04.052
   Wu D, 2016, SCI REP-UK, V6, DOI 10.1038/srep20511
   Wu GH, 2001, NAT BIOTECHNOL, V19, P856, DOI 10.1038/nbt0901-856
   Xiao H, 2011, BIOINFORMATION, V5, P294, DOI 10.6026/97320630005294
   Xu DD, 2017, BIOSENS BIOELECTRON, V87, P881, DOI 10.1016/j.bios.2016.09.034
   Yan M, 2012, BIOSENS BIOELECTRON, V38, P355, DOI 10.1016/j.bios.2012.06.019
   Zhang YF, 2017, SCI REP-UK, V7, DOI 10.1038/s41598-017-04924-x
   Zhao LX, 2009, TRAC-TREND ANAL CHEM, V28, P404, DOI 10.1016/j.trac.2008.12.006
NR 55
TC 50
Z9 50
U1 5
U2 65
PU ROYAL SOC CHEMISTRY
PI CAMBRIDGE
PA THOMAS GRAHAM HOUSE, SCIENCE PARK, MILTON RD, CAMBRIDGE CB4 0WF, CAMBS,
   ENGLAND
SN 0003-2654
EI 1364-5528
J9 ANALYST
JI Analyst
PD MAR 7
PY 2018
VL 143
IS 5
BP 1094
EP 1103
DI 10.1039/c7an01932g
PG 10
WC Chemistry, Analytical
WE Science Citation Index Expanded (SCI-EXPANDED)
SC Chemistry
GA FY3FN
UT WOS:000426704200010
PM 29387841
DA 2023-06-30
ER

PT J
AU Sahin, A
   Dooley, K
   Cropek, DM
   West, AC
   Banta, S
AF Sahin, Asli
   Dooley, Kevin
   Cropek, Donald M.
   West, Alan C.
   Banta, Scott
TI A dual enzyme electrochemical assay for the detection of
   organophosphorus compounds using organophosphorus hydrolase and
   horseradish peroxidase
SO SENSORS AND ACTUATORS B-CHEMICAL
LA English
DT Article
DE Organophosphorus hydrolase (OPH); Horseradish peroxidase (HRP); Mediated
   electron transfer; Electrochemical biosensor; Organophosphate
   pesticides; Dichlofenthion
ID AMPEROMETRIC MICROBIAL BIOSENSOR; NERVE AGENTS; CARBON NANOTUBES;
   PESTICIDES; PHENOLS; SENSOR; ELECTRODES; PHOSPHOTRIESTERASE; HYDROLYSIS;
   OXIDATION
AB Neurotoxic organophosphorus (OP) compounds are commonly used as chemical warfare agents and pesticides. Due to their high toxicity, rapid and sensitive field detection of these compounds has been an ongoing topic of interest. Biosensors made with organophosphate hydrolase enzyme (OPH) are generally designed to either amperometrically detect an electroactive leaving group produced following enzymatic cleavage, or to potenitometrically detect the pH change that occurs during cleavage. Since OPs are more likely to have phenolic leaving groups as compared to electroactive leaving groups, we have developed a new amperometric dual enzyme electrochemical assay that enables the detection of a broad class of OP compounds using the OPH enzyme combined with horseradish peroxidase (HRP). The assay has been applied to the detection of dichlofenthion, which does not have an electroactive leaving group and is not a commonly investigated OPH substrate. Using reverse phase HPLC, we have determined the Michaelis-Menten kinetic parameters of an engineered OPH enzyme to be K-M = 0.11 +/- 0.02 mM and k(cat) = 0.046 +/- 0.003 s(-1) with dichlofenthion as the substrate. Detection of the phenolic leaving group from the OPH enzyme reaction using the H RP electrode is carried out at 50 mV vs. Ag/AgCl where the noise and background are low and interferences are negligible. After optimization of the solution pH, the dual enzyme biosensor was found to have a limit of detection CLOD) of 24 mu M (7.6 ppm), and a sensitivity of 0.095 +/- 0.024 nA/mu M for dichlorofenthion. By detecting the phenolic leaving groups from the OP targets using the HRP electrode, biosensors made using this new platform have the potential to detect a broad range of important OP compounds. (C) 2011 Elsevier B.V. All rights reserved.
C1 [Sahin, Asli; Dooley, Kevin; West, Alan C.; Banta, Scott] Columbia Univ, Dept Chem Engn, New York, NY 10027 USA.
   [Cropek, Donald M.] USA, Construct Engn Res Lab, Engineer Res & Dev Ctr, Champaign, IL 61824 USA.
C3 Columbia University; United States Department of Defense; United States
   Army; U.S. Army Corps of Engineers; U.S. Army Engineer Research &
   Development Center (ERDC); Construction Engineering Research Laboratory
   (CERL); Geospatial Research Laboratory (GRL)
RP Banta, S (通讯作者)，Columbia Univ, Dept Chem Engn, New York, NY 10027 USA.
EM sbanta@columbia.edu
OI Banta, Scott/0000-0001-7885-0150
FU U.S. Army Corps of Engineers; U.S. Army Engineering Research and
   Development Center, Construction Engineering Research Laboratory
   (ERDC-CERL)
FX This research was supported by U.S. Army Corps of Engineers Applied
   Research program with funding from the U.S. Army Engineering Research
   and Development Center, Construction Engineering Research Laboratory
   (ERDC-CERL). The authors would also like to thank Mr. Hoang D. Lu and Dr
   Zengmin Li for their valuable contributions.
CR Burestedt E, 1996, ANAL CHEM, V68, P1605, DOI 10.1021/ac950742o
   Cao XH, 2004, COLLOID SURFACE A, V250, P349, DOI 10.1016/j.colsurfa.2004.01.043
   Chambers JE, 2004, TOXICOL SCI, V77, P185, DOI 10.1093/toxsci/kfh060
   Chauhan S, 2008, ENVIRON TOXICOL PHAR, V26, P113, DOI 10.1016/j.etap.2008.03.003
   Chen XJJ, 2008, ANAL CHEM, V80, P9622, DOI 10.1021/ac800796b
   Cho CMH, 2004, APPL ENVIRON MICROB, V70, P4681, DOI 10.1128/AEM.70.8.4681-4685.2004
   Chough SH, 2002, ELECTROANAL, V14, P273, DOI 10.1002/1521-4109(200202)14:4<273::AID-ELAN273>3.3.CO;2-X
   Deo RP, 2005, ANAL CHIM ACTA, V530, P185, DOI 10.1016/j.aca.2004.09.072
   DiehlFaxon J, 1996, SENSOR ACTUAT B-CHEM, V36, P448, DOI 10.1016/S0925-4005(97)80112-8
   DONARSKI WJ, 1989, BIOCHEMISTRY-US, V28, P4650, DOI 10.1021/bi00437a021
   DUMAS DP, 1989, J BIOL CHEM, V264, P19659
   Efremenko EN, 2001, RUSS CHEM B+, V50, P1826, DOI 10.1023/A:1014377912147
   Fino D, 2005, J APPL ELECTROCHEM, V35, P405, DOI 10.1007/s10800-005-0799-4
   Gaberlein S, 2000, ANALYST, V125, P2274, DOI 10.1039/b006664h
   Gonzalez AG, 2007, TRAC-TREND ANAL CHEM, V26, P227, DOI 10.1016/j.trac.2007.01.009
   Huang SS, 2008, MICROCHIM ACTA, V162, P261, DOI 10.1007/s00604-007-0872-2
   IMATO T, 1995, BIOSENS BIOELECTRON, V10, P435, DOI 10.1016/0956-5663(95)96890-B
   Jaffrezic-Renault N., 2001, SENSORS-BASEL, V1, P60, DOI [10.3390/S10100060, DOI 10.3390/S10100060]
   Ji XJ, 2005, J PHYS CHEM B, V109, P3793, DOI 10.1021/jp044928f
   JOB D, 1976, EUR J BIOCHEM, V66, P607, DOI 10.1111/j.1432-1033.1976.tb10588.x
   Joshi KA, 2005, ELECTROANAL, V17, P54, DOI 10.1002/elan.200403118
   KULYS J, 1991, BIOELECTROCH BIOENER, V26, P277, DOI 10.1016/0302-4598(91)80029-3
   KUMARAN S, 1992, ANAL BIOCHEM, V200, P187, DOI 10.1016/0003-2697(92)90297-K
   Lei Y, 2005, ENVIRON SCI TECHNOL, V39, P8853, DOI 10.1021/es050720b
   Liu GD, 2006, ANAL CHEM, V78, P835, DOI 10.1021/ac051559q
   Lu H.D., 2010, PROTEIN ENG DESIGN S
   MacAllister IE, 2009, ANALYST, V134, P320, DOI 10.1039/b802710b
   MARTORELL D, 1994, ANAL CHIM ACTA, V290, P343, DOI 10.1016/0003-2670(94)80121-5
   Mulchandani A, 1999, ANAL CHEM, V71, P2246, DOI 10.1021/ac9813179
   Mulchandani A, 1998, ANAL CHEM, V70, P4140, DOI 10.1021/ac9805201
   Mulchandani P, 2001, BIOSENS BIOELECTRON, V16, P433, DOI 10.1016/S0956-5663(01)00157-9
   Mulchandani P, 1999, BIOSENS BIOELECTRON, V14, P77, DOI 10.1016/S0956-5663(98)00096-7
   Munteanu FD, 1998, ANAL CHEM, V70, P2596, DOI 10.1021/ac980022s
   Okumura T, 1998, ACAD EMERG MED, V5, P618, DOI 10.1111/j.1553-2712.1998.tb02471.x
   Orbulescu J, 2006, ANAL CHEM, V78, P7016, DOI 10.1021/ac061118m
   Pena N, 2001, ANAL CHEM, V73, P1190, DOI 10.1021/ac0012243
   Rekha K, 2000, CRIT REV BIOTECHNOL, V20, P213, DOI 10.1080/07388550008984170
   Rippeth JJ, 1997, ANALYST, V122, P1425, DOI 10.1039/a704291d
   Rogers KR, 2000, ELECTROCHIM ACTA, V45, P4373, DOI 10.1016/S0013-4686(00)00544-2
   RUZGAS T, 1995, ANAL CHIM ACTA, V311, P245, DOI 10.1016/0003-2670(95)00047-4
   RUZGAS T, 1995, J ELECTROANAL CHEM, V391, P41, DOI 10.1016/0022-0728(95)03930-F
   Sacks V, 2000, ANAL CHEM, V72, P2055, DOI 10.1021/ac9911488
   Schoning MJ, 2003, SENSOR ACTUAT B-CHEM, V95, P291, DOI 10.1016/S0925-4005(03)00426-X
   SHERMA J, 1993, ANAL CHEM, V65, pR40, DOI 10.1021/ac00060a004
   SMIT MH, 1990, ANAL CHEM, V62, P2429, DOI 10.1021/ac00221a004
   Solna R, 2005, TALANTA, V65, P349, DOI 10.1016/j.talanta.2004.07.005
   Trojanowicz M, 1996, TRAC-TREND ANAL CHEM, V15, P38, DOI 10.1016/0165-9936(96)88036-8
   Vojinovic V, 2007, BIOCHEM ENG J, V35, P126, DOI 10.1016/j.bej.2007.01.006
   Wang J, 2003, BIOSENS BIOELECTRON, V18, P255, DOI 10.1016/S0956-5663(02)00178-1
   Willey MJ, 2008, J ELECTROCHEM SOC, V155, pD302, DOI 10.1149/1.2837857
   Wu J, 2010, ANAL CHEM, V82, P8235, DOI 10.1021/ac101657h
   YAROPOLOV AI, 1995, ANAL CHIM ACTA, V308, P137, DOI 10.1016/0003-2670(94)00404-A
NR 52
TC 40
Z9 43
U1 1
U2 70
PU ELSEVIER SCIENCE SA
PI LAUSANNE
PA PO BOX 564, 1001 LAUSANNE, SWITZERLAND
EI 0925-4005
J9 SENSOR ACTUAT B-CHEM
JI Sens. Actuator B-Chem.
PD NOV 15
PY 2011
VL 158
IS 1
BP 353
EP 360
DI 10.1016/j.snb.2011.06.034
PG 8
WC Chemistry, Analytical; Electrochemistry; Instruments & Instrumentation
WE Science Citation Index Expanded (SCI-EXPANDED)
SC Chemistry; Electrochemistry; Instruments & Instrumentation
GA 828KP
UT WOS:000295500200050
DA 2023-06-30
ER

PT J
AU Jafari, S
   Guercetti, J
   Geballa-Koukoula, A
   Tsagkaris, AS
   Nelis, JLD
   Marco, MP
   Salvador, JP
   Gerssen, A
   Hajslova, J
   Elliott, C
   Campbell, K
   Migliorelli, D
   Burr, L
   Generelli, S
   Nielen, MWF
   Sturla, SJ
AF Jafari, Safiye
   Guercetti, Julian
   Geballa-Koukoula, Ariadni
   Tsagkaris, Aristeidis S.
   Nelis, Joost L. D.
   Marco, M. -Pilar
   Salvador, J. -Pablo
   Gerssen, Arjen
   Hajslova, Jana
   Elliott, Chris
   Campbell, Katrina
   Migliorelli, Davide
   Burr, Loic
   Generelli, Silvia
   Nielen, Michel W. F.
   Sturla, Shana J.
TI ASSURED Point-of-Need Food Safety Screening: A Critical Assessment of
   Portable Food Analyzers
SO FOODS
LA English
DT Review
DE food safety; portable food analyzer; point-of-need; ASSURED criteria;
   portable mass spectrometer; optical biosensor; electrochemical
   biosensor; microfluidic device; lab-on-a-chip; smartphone-based
   biosensor
ID LABEL-FREE DETECTION; ON-SITE DETECTION; MASS-SPECTROMETRY; AMBIENT
   IONIZATION; ELECTROCHEMICAL DETECTION; SENSITIVE DETECTION; PESTICIDE
   DETECTION; GOLD NANOPARTICLES; RAPID DETECTION; SERS SUBSTRATE
AB Standard methods for chemical food safety testing in official laboratories rely largely on liquid or gas chromatography coupled with mass spectrometry. Although these methods are considered the gold standard for quantitative confirmatory analysis, they require sampling, transferring the samples to a central laboratory to be tested by highly trained personnel, and the use of expensive equipment. Therefore, there is an increasing demand for portable and handheld devices to provide rapid, efficient, and on-site screening of food contaminants. Recent technological advancements in the field include smartphone-based, microfluidic chip-based, and paper-based devices integrated with electrochemical and optical biosensing platforms. Furthermore, the potential application of portable mass spectrometers in food testing might bring the confirmatory analysis from the laboratory to the field in the future. Although such systems open new promising possibilities for portable food testing, few of these devices are commercially available. To understand why barriers remain, portable food analyzers reported in the literature over the last ten years were reviewed. To this end, the analytical performance of these devices and the extent they match the World Health Organization benchmark for diagnostic tests, i.e., the Affordable, Sensitive, Specific, User-friendly, Rapid and Robust, Equipment-free, and Deliverable to end-users (ASSURED) criteria, was evaluated critically. A five-star scoring system was used to assess their potential to be implemented as food safety testing systems. The main findings highlight the need for concentrated efforts towards combining the best features of different technologies, to bridge technological gaps and meet commercialization requirements.
C1 [Jafari, Safiye; Sturla, Shana J.] Swiss Fed Inst Technol, Dept Hlth Sci & Technol, Schmelzbergstr 9, CH-8092 Zurich, Switzerland.
   [Jafari, Safiye; Migliorelli, Davide; Burr, Loic; Generelli, Silvia] CSEM SA, Ctr Landquart, Bahnhofstr 1, CH-7302 Landquart, Switzerland.
   [Guercetti, Julian; Marco, M. -Pilar; Salvador, J. -Pablo] Spanish Council Sci Res CSIC, Inst Adv Chem Catalonia IQAC, Nanobiotechnol Diagnost Nb4D, Jordi Girona 18-26, Barcelona 08034, Spain.
   [Guercetti, Julian; Marco, M. -Pilar; Salvador, J. -Pablo] CIBER Bioingn Biomat & Nanomed CIBER BBN, Jordi Girona 18-26, Barcelona 08034, Spain.
   [Geballa-Koukoula, Ariadni; Gerssen, Arjen; Nielen, Michel W. F.] Wageningen Univ & Res, Wageningen Food Safety Res, POB 230, NL-6700 AE Wageningen, Netherlands.
   [Tsagkaris, Aristeidis S.; Hajslova, Jana] Univ Chem & Technol Prague, Dept Food Anal & Nutr, Fac Food & Biochem Technol, Tech 5, Prague 16628 6, Czech Republic.
   [Nelis, Joost L. D.; Elliott, Chris; Campbell, Katrina] Queens Univ, Sch Biol Sci, Inst Global Food Secur, 19 Chlorine Gardens, Belfast BT9 5DL, Antrim, North Ireland.
   [Nielen, Michel W. F.] Wageningen Univ, Lab Organ Chem, Stippeneng 4, NL-6708 WE Wageningen, Netherlands.
C3 Swiss Federal Institutes of Technology Domain; ETH Zurich; Swiss Center
   for Electronics & Microtechnology (CSEM); Consejo Superior de
   Investigaciones Cientificas (CSIC); CSIC - Centro de Investigacion y
   Desarrollo Pascual Vila (CID-CSIC); CSIC - Instituto de Quimica Avanzada
   de Cataluna (IQAC); CIBER - Centro de Investigacion Biomedica en Red;
   CIBERBBN; Wageningen University & Research; University of Chemistry &
   Technology, Prague; Queens University Belfast; Wageningen University &
   Research
RP Sturla, SJ (通讯作者)，Swiss Fed Inst Technol, Dept Hlth Sci & Technol, Schmelzbergstr 9, CH-8092 Zurich, Switzerland.; Generelli, S (通讯作者)，CSEM SA, Ctr Landquart, Bahnhofstr 1, CH-7302 Landquart, Switzerland.
EM jafaris@ethz.ch; Julian.guercetti@iqac.csic.es;
   ariadni.geballakoukoula@wur.nl; Aristeidis.Tsagkaris@vscht.cz;
   J.Nelis@qub.ac.uk; pilar.marco@cid.csic.es;
   jpablo.salvador@iqac.csic.es; arjen.gerssen@wur.nl;
   jana.hajslova@vscht.cz; chris.elliott@qub.ac.uk;
   katrina.campbell@qub.ac.uk; davide.migliorelli@csem.ch;
   loic.burr@csem.ch; silvia.generelli@csem.ch; michel.nielen@wur.nl;
   sturlas@ethz.ch
RI Generelli, Silvia/H-4470-2018; Tsagkaris, Aristeidis S./J-7620-2019;
   Burr, Loïc/GQH-4773-2022; Salvador, J.-Pablo/I-3664-2012; Nelis, Joost
   Laurus Dinant/ABE-5235-2020; MARCO, M-Pilar/A-9836-2015
OI Tsagkaris, Aristeidis S./0000-0003-4450-2611; Salvador,
   J.-Pablo/0000-0002-3608-0634; Nelis, Joost Laurus
   Dinant/0000-0002-6675-2606; MARCO, M-Pilar/0000-0002-4064-1668;
   Guercetti, Julian/0000-0002-5633-9156; Migliorelli,
   Davide/0000-0002-8811-8905; Jafari, Safiye/0000-0001-6040-200X; Nielen,
   Michel W.F./0000-0003-4634-0249; Campbell, Katrina/0000-0002-5994-2524;
   Elliott, Chris/0000-0003-0495-2909; Generelli,
   Silvia/0000-0002-3156-7048; Burr, Loic/0000-0002-6068-709X;
   Geballa-Koukoula, Ariadni/0000-0003-1327-6690
FU European Union [720325]
FX This project has received funding from the European Union's Horizon 2020
   research and innovation program under the Marie Sklodowska-Curie grant
   agreement No 720325, FoodSmartphone.
CR Ainla A, 2018, ANAL CHEM, V90, P6240, DOI 10.1021/acs.analchem.8b00850
   [Anonymous], SCiO-The World's Only Pocket-Sized NIR Micro Spectrometer
   Arduini F, 2019, BIOSENS BIOELECTRON, V126, P346, DOI 10.1016/j.bios.2018.10.014
   Ataide VN, 2020, ANAL METHODS-UK, V12, P1030, DOI 10.1039/c9ay02350j
   Barfidokht A, 2019, SENSOR ACTUAT B-CHEM, V296, DOI 10.1016/j.snb.2019.04.053
   Bhardwaj H, 2020, FOOD CHEM, V307, DOI 10.1016/j.foodchem.2019.125530
   Bhardwaj J, 2017, SENSOR ACTUAT B-CHEM, V253, P115, DOI 10.1016/j.snb.2017.06.108
   Black C, 2016, TRAC-TREND ANAL CHEM, V82, P268, DOI 10.1016/j.trac.2016.06.005
   Blokland MH, 2020, FOOD ANAL METHOD, V13, P706, DOI 10.1007/s12161-019-01666-6
   Brocca D, 2013, EFSA J, V11, DOI 10.2903/j.efsa.2013.3130
   BRYDEN WA, 1995, J HOPKINS APL TECH D, V16, P296
   Carrell C, 2019, MICROELECTRON ENG, V206, P45, DOI 10.1016/j.mee.2018.12.002
   Chalyan T, 2019, TOXINS, V11, DOI 10.3390/toxins11070409
   Chen C, 2020, ANALYST, V145, P1605, DOI 10.1039/c9an01998g
   Chen J, 2019, CARBOHYD POLYM, V205, P596, DOI 10.1016/j.carbpol.2018.10.059
   Chen JH, 2015, LAB CHIP, V15, P3086, DOI 10.1039/c5lc00515a
   Chen Q, 2016, BIOSENS BIOELECTRON, V86, P770, DOI 10.1016/j.bios.2016.07.071
   Cheng N, 2018, BIOSENS BIOELECTRON, V117, P75, DOI 10.1016/j.bios.2018.06.002
   Chiriaco MS, 2015, TALANTA, V142, P57, DOI 10.1016/j.talanta.2015.04.040
   Choi G, 2016, LAB CHIP, V16, P2309, DOI 10.1039/c6lc00329j
   Choi JR, 2016, LAB CHIP, V16, P611, DOI 10.1039/c5lc01388g
   Cinti S, 2019, NAT PROTOC, V14, P2437, DOI 10.1038/s41596-019-0186-y
   Cinti S, 2017, ANAL CHIM ACTA, V960, P123, DOI 10.1016/j.aca.2017.01.010
   Commission Decision, 2002, OFF J EUR UNION, VL221, P8, DOI DOI 10.1017/CBO9781107415324.004
   Connelly JT, 2012, ANAL BIOANAL CHEM, V402, P315, DOI 10.1007/s00216-011-5381-9
   Crew A, 2011, BIOSENS BIOELECTRON, V26, P2847, DOI 10.1016/j.bios.2010.11.018
   Crocombe RA, 2018, APPL SPECTROSC, V72, P1701, DOI 10.1177/0003702818809719
   da Silva LC, 2019, ANAL METHODS-UK, V11, P999, DOI 10.1039/c8ay02270d
   Danezis GP, 2016, TRAC-TREND ANAL CHEM, V85, P123, DOI 10.1016/j.trac.2016.02.026
   de Araujo WR, 2017, ANGEW CHEM INT EDIT, V56, P15113, DOI 10.1002/anie.201708527
   De Girolamo A, 2014, TOXINS, V6, P3129, DOI 10.3390/toxins6113129
   de Oliveira TR, 2018, SENSOR ACTUAT B-CHEM, V255, P684, DOI 10.1016/j.snb.2017.08.075
   Diaz JA, 2001, FIELD ANAL CHEM TECH, V5, P156, DOI 10.1002/fact.1016
   Dobbelaere T, 2017, HARDWAREX, V2, P34, DOI 10.1016/j.ohx.2017.08.001
   dos Anjos JP, 2015, MICROCHEM J, V120, P69, DOI 10.1016/j.microc.2015.01.009
   Drechsel L, 2015, LAB CHIP, V15, P704, DOI 10.1039/c4lc01214c
   Dryden MDM, 2015, PLOS ONE, V10, DOI 10.1371/journal.pone.0140349
   Dungchai W, 2009, ANAL CHEM, V81, P5821, DOI 10.1021/ac9007573
   EU, 2012, OFF J EUR UNION L, VL176, P43
   European Commission, 2008, OFFICIAL J EUROPEA L, V58, P1
   Fales AM, 2015, J MATER CHEM C, V3, P7319, DOI 10.1039/c5tc01296a
   Fan Y, 2017, BIOSENS BIOELECTRON, V95, P60, DOI 10.1016/j.bios.2017.04.003
   Fernandez F, 2010, BIOSENS BIOELECTRON, V26, P1231, DOI 10.1016/j.bios.2010.06.012
   Freitas TA, 2019, TALANTA, V205, DOI 10.1016/j.talanta.2019.07.005
   Fu LM, 2018, TRAC-TREND ANAL CHEM, V107, P196, DOI 10.1016/j.trac.2018.08.018
   Gallo M, 2020, FOOD RES INT, V137, DOI 10.1016/j.foodres.2020.109414
   Gao M, 2017, J MATER CHEM C, V5, P2971, DOI 10.1039/c7tc00038c
   Ge SG, 2013, BIOSENS BIOELECTRON, V49, P111, DOI 10.1016/j.bios.2013.05.010
   Geballa-Koukoula A, 2021, SENSORS-BASEL, V21, DOI 10.3390/s21051861
   Geballa-Koukoula A, 2020, ANAL BIOANAL CHEM, V412, P7547, DOI 10.1007/s00216-020-02890-4
   Gerbig S, 2017, ANAL CHEM, V89, P10717, DOI 10.1021/acs.analchem.7b01689
   Gomez-Rios GA, 2017, ANALYST, V142, P2928, DOI 10.1039/c7an00718c
   Gong ZJ, 2016, ANAL METHODS-UK, V8, P4816, DOI 10.1039/c6ay00233a
   Griesche C, 2020, TRAC-TREND ANAL CHEM, V128, DOI 10.1016/j.trac.2020.115906
   Guan T, 2019, SENSOR ACTUAT B-CHEM, V294, P132, DOI 10.1016/j.snb.2019.05.028
   Guo J, 2015, ANALYST, V140, P5518, DOI 10.1039/c5an00874c
   Guo XY, 2019, CHINESE J ANAL CHEM, V47, P335, DOI 10.1016/S1872-2040(19)61145-X
   Haughey SA, 2021, FOOD CONTROL, V121, DOI 10.1016/j.foodcont.2020.107648
   Hervas M, 2011, ANALYST, V136, P2131, DOI 10.1039/c1an15081b
   Hipple JA., 1942, NATURE, V150, P111, DOI [10.1038/150111a0, DOI 10.1038/150111A0]
   Hoppmann EP, 2013, METHODS, V63, P219, DOI 10.1016/j.ymeth.2013.07.010
   Hosu O, 2019, TALANTA, V204, P525, DOI 10.1016/j.talanta.2019.06.041
   Hrbek V, 2014, FOOD CONTROL, V36, P138, DOI 10.1016/j.foodcont.2013.08.003
   Huang GM, 2010, ANALYST, V135, P705, DOI 10.1039/b923427f
   Huang XW, 2018, ANALYST, V143, P5339, DOI 10.1039/c8an01269e
   Jager J, 2020, J AM SOC MASS SPECTR, V31, P2243, DOI 10.1021/jasms.0c00307
   Janfelt C, 2012, INT J ENVIRON AN CH, V92, P397, DOI 10.1080/03067319.2011.561341
   Ji DZ, 2017, BIOSENS BIOELECTRON, V98, P449, DOI 10.1016/j.bios.2017.07.027
   Joshi S, 2016, J AGR FOOD CHEM, V64, P8263, DOI 10.1021/acs.jafc.6b04106
   Kang MQ, 2020, TALANTA, V217, DOI 10.1016/j.talanta.2020.121057
   Kant K, 2018, BIOTECHNOL ADV, V36, P1003, DOI 10.1016/j.biotechadv.2018.03.002
   Kim J, 2017, ADV ELECTRON MATER, V3, DOI 10.1002/aelm.201600260
   Kosack CS, 2017, B WORLD HEALTH ORGAN, V95, P639, DOI 10.2471/BLT.16.187468
   Lafleur JP, 2016, BIOSENS BIOELECTRON, V76, P213, DOI 10.1016/j.bios.2015.08.003
   Lasch P, 2018, ANAL CHEM, V90, P8896, DOI 10.1021/acs.analchem.8b01024
   Lechuga LM, 2005, COMP ANAL C, V44, P209, DOI 10.1016/S0166-526X(05)44005-2
   Li LF, 2014, ANAL CHEM, V86, P2909, DOI 10.1021/ac403766c
   Li SH, 2018, MICROCHIM ACTA, V185, DOI 10.1007/s00604-018-2835-1
   Li XC, 2017, ANAL CHEM, V89, P8908, DOI 10.1021/acs.analchem.7b01379
   Li XZ, 2014, APPL SPECTROSC, V68, P483, DOI 10.1366/13-07080
   Li ZM, 2017, BIOSENS BIOELECTRON, V87, P874, DOI 10.1016/j.bios.2016.09.046
   Liao JJ, 2020, SENSOR ACTUAT B-CHEM, V306, DOI 10.1016/j.snb.2019.127557
   Lillehoj PB, 2010, LAB CHIP, V10, P2265, DOI 10.1039/c004885b
   Lin HY, 2017, ACS NANO, V11, P10062, DOI 10.1021/acsnano.7b04318
   Lin S, 2018, ANAL METHODS-UK, V10, P4201, DOI 10.1039/c8ay01369a
   Lin YX, 2017, ANAL CHEM, V89, P5637, DOI 10.1021/acs.analchem.7b00942
   Lin ZS, 2019, CURR OPIN FOOD SCI, V28, P82, DOI 10.1016/j.cofs.2019.10.001
   Liu W, 2015, SPECTROCHIM ACTA A, V141, P51, DOI 10.1016/j.saa.2015.01.020
   Liu ZG, 2017, ANAL CHIM ACTA, V966, P81, DOI 10.1016/j.aca.2017.02.022
   Lu L, 2019, TALANTA, V194, P709, DOI 10.1016/j.talanta.2018.10.091
   Lu YC, 2020, TRAC-TREND ANAL CHEM, V128, DOI 10.1016/j.trac.2020.115914
   Ma Q, 2016, ANAL CHIM ACTA, V912, P65, DOI 10.1016/j.aca.2016.01.031
   Ma XX, 2016, TRAC-TREND ANAL CHEM, V85, P10, DOI 10.1016/j.trac.2016.04.009
   Machado JMD, 2018, BIOSENS BIOELECTRON, V99, P40, DOI 10.1016/j.bios.2017.07.032
   Marin-Barroso E, 2019, ANAL METHODS-UK, V11, P2170, DOI [10.1039/C9AY00255C, 10.1039/c9ay00255c]
   Martinez AW, 2007, ANGEW CHEM INT EDIT, V46, P1318, DOI 10.1002/anie.200603817
   Medina-Sanchez M, 2016, BIOSENS BIOELECTRON, V75, P365, DOI 10.1016/j.bios.2015.08.058
   Meza-Marquez OG, 2012, INT J FOOD SCI TECH, V47, P2342, DOI 10.1111/j.1365-2621.2012.03108.x
   Mielczarek P, 2020, MASS SPECTROM REV, V39, P453, DOI 10.1002/mas.21614
   Mishra RK, 2017, ACS SENSORS, V2, P553, DOI 10.1021/acssensors.7b00051
   Mondal K, 2016, SENSOR ACTUAT B-CHEM, V229, P82, DOI 10.1016/j.snb.2015.12.108
   Moreno V, 2019, TALANTA, V194, P357, DOI 10.1016/j.talanta.2018.10.047
   Nelis JLD, 2020, TRAC-TREND ANAL CHEM, V129, DOI 10.1016/j.trac.2020.115934
   Nelis JLD, 2019, BIOSENS BIOELECTRON, V130, P245, DOI 10.1016/j.bios.2019.01.055
   Nelis JLD, 2021, TALANTA, V228, DOI 10.1016/j.talanta.2021.122215
   Nelis JLD, 2020, ANAL CHEM, V92, P7852, DOI 10.1021/acs.analchem.0c01099
   Nelis JLD, 2020, MICROCHIM ACTA, V187, DOI 10.1007/s00604-020-4150-x
   Nie ZH, 2010, LAB CHIP, V10, P477, DOI 10.1039/b917150a
   Noviana E, 2020, LAB CHIP, V20, P9, DOI 10.1039/c9lc00903e
   Olcer Z, 2014, BIOSENS BIOELECTRON, V62, P163, DOI 10.1016/j.bios.2014.06.025
   Ouyang Z, 2009, ANNU REV ANAL CHEM, V2, P187, DOI 10.1146/annurev-anchem-060908-155229
   Panini NV, 2011, FOOD CHEM, V125, P791, DOI 10.1016/j.foodchem.2010.09.035
   Park YM, 2018, ANAL CHIM ACTA, V1027, P57, DOI 10.1016/j.aca.2018.03.061
   Pico Y., 2012, CHEM ANAL FOOD TECHN, V1st ed.
   Puiu M, 2020, TRAC-TREND ANAL CHEM, V125, DOI 10.1016/j.trac.2020.115831
   Pulliam CJ, 2015, J AM SOC MASS SPECTR, V26, P224, DOI 10.1007/s13361-014-1056-z
   Rackus DG, 2015, CHEM SOC REV, V44, P5320, DOI 10.1039/c4cs00369a
   Rafferty K., 2019, P IEEE SENSORS, V2019
   Ramalingam S, 2019, BIOSENS BIOELECTRON, V135, P14, DOI 10.1016/j.bios.2019.03.056
   Rattanarat P, 2014, ANAL CHEM, V86, P3555, DOI 10.1021/ac5000224
   Rezazadeh M, 2019, TRAC-TREND ANAL CHEM, V118, P548, DOI 10.1016/j.trac.2019.06.019
   Ronkainen NJ, 2010, CHEM SOC REV, V39, P1747, DOI 10.1039/b714449k
   Ross GMS, 2019, BIOSENSORS-BASEL, V9, DOI 10.3390/bios9040143
   Ross GMS, 2018, BIOSENSORS-BASEL, V8, DOI 10.3390/bios8040130
   Sanchez MT, 2010, PEST MANAG SCI, V66, P580, DOI 10.1002/ps.1910
   Sauceda-Friebe JC, 2011, ANAL CHIM ACTA, V689, P234, DOI 10.1016/j.aca.2011.01.030
   Shi QQ, 2018, MICROCHIM ACTA, V185, DOI 10.1007/s00604-017-2556-x
   Sierra T, 2019, ELECTROPHORESIS, V40, P113, DOI 10.1002/elps.201800281
   Singh C, 2018, SENSOR ACTUAT B-CHEM, V259, P1090, DOI 10.1016/j.snb.2017.12.094
   Skolik P, 2020, VIB SPECTROSC, V111, DOI 10.1016/j.vibspec.2020.103171
   Snyder DT, 2016, ANAL CHEM, V88, P2, DOI 10.1021/acs.analchem.5b03070
   Soares RRG, 2014, LAB CHIP, V14, P4284, DOI 10.1039/c4lc00695j
   Soparawalla S, 2011, ANALYST, V136, P4392, DOI 10.1039/c1an15493a
   Stroock AD, 2008, OPTICAL BIOSENSORS: TODAY AND TOMORROW, 2ND EDITION, P659, DOI 10.1016/B978-044453125-4.50019-X
   Sun GQ, 2014, BIOSENS BIOELECTRON, V56, P97, DOI 10.1016/j.bios.2014.01.001
   Tan F, 2011, SENSOR ACTUAT B-CHEM, V159, P328, DOI 10.1016/j.snb.2011.06.074
   Thiha A, 2018, BIOSENS BIOELECTRON, V107, P145, DOI 10.1016/j.bios.2018.02.024
   Tian F, 2016, SENSOR ACTUAT B-CHEM, V225, P312, DOI 10.1016/j.snb.2015.11.059
   Tomkins BA, 2002, J CHROMATOGR A, V972, P183, DOI 10.1016/S0021-9673(02)01121-4
   Hung TQ, 2017, BIOSENS BIOELECTRON, V90, P217, DOI 10.1016/j.bios.2016.11.028
   Tsagkaris AS, 2020, APPL SCI-BASEL, V10, DOI 10.3390/app10020565
   Tsagkaris AS, 2019, SENSORS-BASEL, V19, DOI 10.3390/s19245579
   Tseng SY, 2017, ACS APPL MATER INTER, V9, P17307, DOI 10.1021/acsami.7b00115
   Uludag Y, 2016, TALANTA, V160, P381, DOI 10.1016/j.talanta.2016.07.060
   Valand R, 2020, FOOD ADDIT CONTAM A, V37, P19, DOI 10.1080/19440049.2019.1675909
   Vojdani A., 2013, FOOD NUTR SCI, V4, P20, DOI [10.4236/fns.2013.41005, DOI 10.4236/FNS.2013.41005]
   Wang SY, 2019, BIOSENS BIOELECTRON, V140, P69, DOI 10.1016/j.bios.2019.111333
   Wang X, 2013, TRAC-TREND ANAL CHEM, V52, P170, DOI 10.1016/j.trac.2013.08.005
   Wang Y, 2017, BIOSENS BIOELECTRON, V97, P100, DOI 10.1016/j.bios.2017.05.017
   Wang YX, 2013, BIOSENS BIOELECTRON, V49, P492, DOI 10.1016/j.bios.2013.05.061
   Weng X, 2018, J FOOD SAFETY, V38, DOI 10.1111/jfs.12412
   WHO (World Health Organization), 2015, WHO EST GLOB BURD FO
   Wiley JS, 2013, ANAL CHEM, V85, P6545, DOI 10.1021/ac4013286
   Wright S, 2015, ANAL CHEM, V87, P3115, DOI 10.1021/acs.analchem.5b00311
   Wu YY, 2019, ANAL BIOANAL CHEM, V411, P7511, DOI 10.1007/s00216-019-02149-7
   Xie J, 2020, SPECTROCHIM ACTA A, V231, DOI 10.1016/j.saa.2020.118104
   Xu K, 2020, SENSOR ACTUAT B-CHEM, V319, DOI 10.1016/j.snb.2020.128221
   Yang M, 2008, J AM SOC MASS SPECTR, V19, P1442, DOI 10.1016/j.jasms.2008.05.011
   Yang Y, 2018, INT J FOOD SCI TECH, V53, P2386, DOI 10.1111/ijfs.13831
   Yang ZY, 2021, SCIENCE, V371, P480, DOI 10.1126/science.abe0722
   Ye YW, 2020, ACS APPL MATER INTER, V12, P14552, DOI 10.1021/acsami.9b23167
   Zeinhom MMA, 2018, BIOSENS BIOELECTRON, V99, P479, DOI 10.1016/j.bios.2017.08.002
   Zhang XN, 2020, ANAL CHEM, V92, P4656, DOI 10.1021/acs.analchem.0c00300
   Zhao Y, 2016, SCI REP-UK, V6, DOI 10.1038/srep21342
   Zhong LJ, 2019, ANAL SCI, V35, P133, DOI 10.2116/analsci.18p184
NR 165
TC 18
Z9 18
U1 13
U2 59
PU MDPI
PI BASEL
PA ST ALBAN-ANLAGE 66, CH-4052 BASEL, SWITZERLAND
EI 2304-8158
J9 FOODS
JI Foods
PD JUN
PY 2021
VL 10
IS 6
AR 1399
DI 10.3390/foods10061399
PG 28
WC Food Science & Technology
WE Science Citation Index Expanded (SCI-EXPANDED)
SC Food Science & Technology
GA SY5DH
UT WOS:000665908000001
PM 34204284
OA gold, Green Published
DA 2023-06-30
ER

PT J
AU Kumar, S
   Panwar, S
   Kumar, S
   Augustine, S
   Malhotra, BD
AF Kumar, Suveen
   Panwar, Shweta
   Kumar, Saurabh
   Augustine, Shine
   Malhotra, Bansi D.
TI Biofunctionalized Nanostructured Yttria Modified Non-Invasive
   Impedometric Biosensor for Efficient Detection of Oral Cancer
SO NANOMATERIALS
LA English
DT Article
DE non-invasive; dielectric constant; yttrium oxide; metal oxide;
   nanoparticles; CYFRA-21-1
ID REDUCED GRAPHENE; ELECTROCHEMICAL IMMUNOSENSOR; METAL-OXIDE; CYFRA 21-1;
   NANOPARTICLES; PLATFORM; NANOCOMPOSITES; FABRICATION; EXPRESSION;
   SENSORS
AB We report results of the studies relating to the development of an efficient biosensor for non-invasive detection of CYFRA-21-1 cancer biomarker. We used a low dielectric constant material (nanostructured yttrium oxide, nY(2)O(3)) for the fabrication of the biosensing platform. The nY(2)O(3) was synthesized via solvothermal process and functionalized using 3-aminopropyl triethoxy silane (APTES). Electrophoretic deposition (EPD) of the functionalized nanomaterial (APTES/nY(2)O(3)) onto an indium tin oxide (ITO)-coated glass electrode was conducted at a DC potential of 50 V for 60 s. The EDC-NHS chemistry was used for covalent immobilization of -COOH bearing monoclonal anti-CYFRA-21-1 onto -NH2 groups of APTES/nY(2)O(3)/ITO electrode. To avoid the non-specific interaction on the anti-CYFRA-21-1/APTES/nY(2)O(3)/ITO immunoelectrode, bovine serum albumin (BSA) was used. X-ray diffraction (XRD), transmission electron microscopy (TEM), and field emission scanning electron microscopy (FESEM) were utilized for structural and morphological studies, whereas Fourier-transform infrared spectroscopy (FTIR) was used for the bonding analysis. Cyclic voltammetry (CV) and electrochemical impedance spectroscopy (EIS) techniques were used for electrochemical characterization and response studies of fabricated electrodes. The fabricated immunosensor (BSA/anti-CYFRA-21-1/APTES/nY(2)O(3)/ITO) exhibited linearity in the range of 0.01-50 ng.mL(-1), sensitivity of 226.0 Omega.mL.ng(-1), and lower detection limit of 0.01.ng.mL(-1). A reasonable correlation was observed between the results obtained using this biosensor and concentration of CYFRA-21-1 measured through ELISA (enzyme-linked immunosorbent assay) technique in salivary samples of oral cancer patients.
C1 [Kumar, Suveen; Panwar, Shweta; Kumar, Saurabh; Augustine, Shine; Malhotra, Bansi D.] Delhi Technol Univ, Dept Biotechnol, Nanobioelect Lab, Delhi 110042, India.
   [Kumar, Suveen] Univ Delhi, Dept Chem, Delhi 110007, India.
C3 Delhi Technological University; University of Delhi
RP Malhotra, BD (通讯作者)，Delhi Technol Univ, Dept Biotechnol, Nanobioelect Lab, Delhi 110042, India.
EM bansi.malhotra@gmail.com
RI Augustine, Shine/AAW-3787-2020; Kumar, Suveen/Q-2460-2016; Augustine,
   Shine/HZL-0180-2023
OI Augustine, Shine/0000-0002-8572-9460; Kumar, Suveen/0000-0002-7639-5294;
   /0000-0002-6597-3554
FU DST [DST/INSPIRE/04/2017/001336, DST/INSPIRE/04/2017/002750]; Science &
   Engineering Research Board (Govt. of India) [SB/DF/011/2019]
FX We thank Yogesh Singh, Vice Chancellor, Delhi Technological University
   (DTU), Delhi, India for providing the facilities. Suveen Kumar and
   Saurabh Kumar are thankful to DST for the financial support
   (DST/INSPIRE/04/2017/001336 and DST/INSPIRE/04/2017/002750,
   respectively). Bansi D. Malhotra thanks the Science & Engineering
   Research Board (Govt. of India) for the award of a Distinguished
   Fellowship (SB/DF/011/2019).
CR Alevizos I, 2001, ONCOGENE, V20, P6196, DOI 10.1038/sj.onc.1204685
   Ali MA, 2016, ACS APPL MATER INTER, V8, P7646, DOI 10.1021/acsami.5b12460
   Campuzano S, 2017, BIOSENS BIOELECTRON, V89, P269, DOI 10.1016/j.bios.2016.01.042
   Casero E, 2014, MICROCHIM ACTA, V181, P79, DOI 10.1007/s00604-013-1070-z
   CURTIS CE, 1957, J AM CERAM SOC, V40, P274, DOI 10.1111/j.1151-2916.1957.tb12619.x
   Dutta P.K., 2005, Google Patents, Patent No. [US6,843,900B2, 6843900]
   Ecsedy J., 2002, ORIGIN CANC
   Guo H, 2006, J RARE EARTH, V24, P47
   Hasanzadeh M, 2015, TRAC-TREND ANAL CHEM, V72, P1, DOI 10.1016/j.trac.2015.03.016
   Kim J, 2017, ANAL CHEM, V89, P232, DOI 10.1021/acs.analchem.6b04248
   Korotcenkov G., 2014, HDB GAS SENSOR MAT P, P223
   Kumar S, 2015, BIOSENS BIOELECTRON, V70, P498, DOI 10.1016/j.bios.2015.03.062
   Kumar S, 2018, BIOSENS BIOELECTRON, V102, P247, DOI 10.1016/j.bios.2017.11.004
   Kumar S, 2017, J MATER RES, V32, P2966, DOI 10.1557/jmr.2017.102
   Kumar S, 2016, RSC ADV, V6, P77037, DOI 10.1039/c6ra07392a
   Kumar S, 2016, SENSOR ACTUAT B-CHEM, V235, P1, DOI 10.1016/j.snb.2016.05.047
   Kumar S, 2016, BIOSENS BIOELECTRON, V78, P497, DOI 10.1016/j.bios.2015.11.084
   Kumar S, 2015, ADV SCI, V2, DOI 10.1002/advs.201500048
   Li N., 2010, NANOWIRES SCI TECHNO
   Liu GD, 2005, ANAL CHEM, V77, P5894, DOI 10.1021/ac050791t
   Luo XL, 2006, ELECTROANAL, V18, P319, DOI 10.1002/elan.200503415
   Malhotra R, 2016, TUMOR BIOL, V37, P9263, DOI 10.1007/s13277-016-4809-4
   Mori T, 2001, SOLID STATE IONICS, V138, P277, DOI 10.1016/S0167-2738(00)00815-8
   Neville BW, 2002, CA-CANCER J CLIN, V52, P195, DOI 10.3322/canjclin.52.4.195
   Orazem M. E., 2011, ELECTROCHEMICAL IMPE, V48
   Othman A, 2016, J MATER CHEM B, V4, P7178, DOI 10.1039/c6tb02009g
   Patton LL, 2008, J AM DENT ASSOC, V139, P896, DOI 10.14219/jada.archive.2008.0276
   Pavia DL, 2015, INTRO SPECTROSCOPY
   Rajkumar K, 2015, ORAL DIS, V21, P90, DOI 10.1111/odi.12216
   Rasheed PA, 2016, BIOSENS BIOELECTRON, V83, P361, DOI 10.1016/j.bios.2016.04.057
   Razavi RS, 2016, CERAM INT, V42, P7819, DOI 10.1016/j.ceramint.2016.02.013
   ROSENBERG D, 1989, ORAL SURG ORAL MED O, V67, P621, DOI 10.1016/0030-4220(89)90286-7
   Shi XH, 2014, MICROCHIM ACTA, V181, P1, DOI 10.1007/s00604-013-1069-5
   Silverman S, 2003, ORAL CANC, V1
   Solanki PR, 2011, NPG ASIA MATER, V3, P17, DOI 10.1038/asiamat.2010.137
   Solanki S, 2016, MICROCHIM ACTA, V183, P167, DOI 10.1007/s00604-015-1618-1
   Srivastava S, 2013, NANOSCALE, V5, P3043, DOI 10.1039/c3nr32242d
   Tan CL, 2017, CHEM REV, V117, P6225, DOI 10.1021/acs.chemrev.6b00558
   Tang Q, 2003, J CRYST GROWTH, V259, P208, DOI 10.1016/S0022-0248(03)01590-2
   Thapa A, 2017, ACS APPL MATER INTER, V9, P25878, DOI 10.1021/acsami.7b07384
   Tiwari S, 2017, BIOSENS BIOELECTRON, V89, P1042, DOI 10.1016/j.bios.2016.10.020
   TSUTSUMI T, 1970, JPN J APPL PHYS, V9, P735, DOI 10.1143/JJAP.9.735
   Vasudev A, 2013, BIOSENS BIOELECTRON, V39, P300, DOI 10.1016/j.bios.2012.06.012
   Wang ZW, 2013, BIOSENS BIOELECTRON, V45, P108, DOI 10.1016/j.bios.2013.02.007
   WARBURG O, 1956, SCIENCE, V123, P309, DOI 10.1126/science.123.3191.309
   WINN DM, 1981, NEW ENGL J MED, V304, P745, DOI 10.1056/NEJM198103263041301
   Xu FG, 2013, ELECTROCHIM ACTA, V88, P59, DOI 10.1016/j.electacta.2012.10.070
   Xu JH, 2017, MICROCHIM ACTA, V184, P1, DOI 10.1007/s00604-016-2007-0
   Yu LQ, 2018, MICROCHIM ACTA, V185, DOI 10.1007/s00604-018-2843-1
   Zhao JW, 2012, MICROCHIM ACTA, V178, P439, DOI 10.1007/s00604-012-0814-5
NR 50
TC 17
Z9 18
U1 3
U2 23
PU MDPI
PI BASEL
PA ST ALBAN-ANLAGE 66, CH-4052 BASEL, SWITZERLAND
EI 2079-4991
J9 NANOMATERIALS-BASEL
JI Nanomaterials
PD SEP
PY 2019
VL 9
IS 9
AR 1190
DI 10.3390/nano9091190
PG 14
WC Chemistry, Multidisciplinary; Nanoscience & Nanotechnology; Materials
   Science, Multidisciplinary; Physics, Applied
WE Science Citation Index Expanded (SCI-EXPANDED)
SC Chemistry; Science & Technology - Other Topics; Materials Science;
   Physics
GA JC2IY
UT WOS:000489101900007
PM 31443571
OA gold, Green Published
DA 2023-06-30
ER

PT J
AU Kathiresan, V
   Thirumalai, D
   Rajarathinam, T
   Yeom, M
   Lee, J
   Kim, S
   Yoon, JH
   Chang, SC
AF Kathiresan, Vijayaraj
   Thirumalai, Dinakaran
   Rajarathinam, Thenmozhi
   Yeom, Miri
   Lee, Jaewon
   Kim, Suhkmann
   Yoon, Jang-Hee
   Chang, Seung-Cheol
TI A simple one-step electrochemical deposition of bioinspired
   nanocomposite for the non-enzymatic detection of dopamine
SO JOURNAL OF ANALYTICAL SCIENCE AND TECHNOLOGY
LA English
DT Article
DE Dopamine; Nanocomposites; Single-step deposition; Electrochemical
   sensor; Neutral pH
AB A simple and cost-effective electrochemical synthesis of carbon-based nanomaterials for electrochemical biosensor is of great challenge these days. Our study describes a single-step electrochemical deposition strategy to prepare a nanocomposite of electrochemically reduced graphene oxide (ErGO), multi-walled carbon nanotubes (MWCNTs), and polypyrrole (PPy) in an aqueous solution of pH 7.0 for dopamine (DA) detection. The ErGO/MWCNTs/PPy nanocomposites show enhanced electrochemical performance due to the strong pi-pi* stacking interactions among ErGO, MWCNTs, and PPy. The efficient interaction of the nanocomposites is confirmed by evaluating its physical and electrochemical characteristics using field-emission scanning electron microscopy, Raman spectroscopy, electrochemical impedance spectroscopy, cyclic voltammetry, and amperometry. The deposited nanocomposites are highly stable on the substrates and possess high surface areas, which is vital to improve the sensitivity and selectivity for DA detection. The controlled deposition of the ErGO/MWCNTs/PPy nanocomposites can provide enhanced electrochemical detection of DA. The sensor demonstrates a short time response within 2 s and is a highly sensitive approach for DA detection with a dynamic linear range of 25-1000 nM (R-2 = 0.999). The detection limit is estimated to be 2.3 nM, and the sensor sensitivity is calculated to be 8.96 mu A mu M-1 cm(-2), with no distinct responses observed for other biological molecules.
C1 [Kathiresan, Vijayaraj] Pusan Natl Univ, Grad Dept Chem Mat, Busan 46241, South Korea.
   [Thirumalai, Dinakaran; Rajarathinam, Thenmozhi; Yeom, Miri; Chang, Seung-Cheol] Pusan Natl Univ, Dept Cogno Mechatron Engn, Coll Nanosci & Nanotechnol, Busan 46241, South Korea.
   [Lee, Jaewon] Pusan Natl Univ, Coll Pharm, Busan 46241, South Korea.
   [Kim, Suhkmann] Pusan Natl Univ, Dept Chem, Busan 46241, South Korea.
   [Yoon, Jang-Hee] Busan Ctr, Korea Basic Sci Inst, Busan 46241, South Korea.
C3 Pusan National University; Pusan National University; Pusan National
   University; Pusan National University; Korea Basic Science Institute
   (KBSI)
RP Chang, SC (通讯作者)，Pusan Natl Univ, Dept Cogno Mechatron Engn, Coll Nanosci & Nanotechnol, Busan 46241, South Korea.; Yoon, JH (通讯作者)，Busan Ctr, Korea Basic Sci Inst, Busan 46241, South Korea.
EM jhyoon@kbsi.re.kr; s.c.chang@pusan.ac.kr
RI Thirumalai, Dinakaran/K-5303-2013
OI Thirumalai, Dinakaran/0000-0002-9005-5990; Chang,
   Seung-Cheol/0000-0002-2333-9424
FU Pusan National University; National Research Foundation of Korea
   [5120200613711] Funding Source: Korea Institute of Science & Technology
   Information (KISTI), National Science & Technology Information Service
   (NTIS)
FX This work was supported by a 2-Year Research Grant of Pusan National
   University.
CR Ali SR, 2007, ANAL CHEM, V79, P2583, DOI 10.1021/ac062068o
   Bose S, 2010, POLYMER, V51, P5921, DOI 10.1016/j.polymer.2010.10.014
   Chen AR, 2016, ACS APPL MATER INTER, V8, P33765, DOI 10.1021/acsami.6b11088
   Du D, 2011, J MATER CHEM, V21, P8032, DOI 10.1039/c1jm10696a
   Elnaggar EM, 2017, J NANOSTRUCTURE CHEM, V7, P75, DOI 10.1007/s40097-017-0217-6
   Feng XM, 2011, ADV FUNCT MATER, V21, P2989, DOI 10.1002/adfm.201100038
   Gao HC, 2011, ACS APPL MATER INTER, V3, P3049, DOI 10.1021/am200563f
   Gao XF, 2010, J PHYS CHEM C, V114, P832, DOI 10.1021/jp909284g
   Geim AK, 2007, NAT MATER, V6, P183, DOI 10.1038/nmat1849
   Guo HL, 2009, ACS NANO, V3, P2653, DOI 10.1021/nn900227d
   Huang H, 2014, ANAL CHIM ACTA, V852, P45, DOI 10.1016/j.aca.2014.09.010
   HUMMERS WS, 1958, J AM CHEM SOC, V80, P1339, DOI 10.1021/ja01539a017
   Jiang LY, 2016, ACS APPL MATER INTER, V8, P28338, DOI 10.1021/acsami.6b03879
   Jung YJ, 2009, ANGEW CHEM INT EDIT, V48, P8331, DOI 10.1002/anie.200903596
   Keerthi M, 2019, SCI REP-UK, V9, DOI 10.1038/s41598-019-48999-0
   Li PX, 2014, ACS APPL MATER INTER, V6, P5228, DOI 10.1021/am500579c
   Ling YY, 2013, J ELECTROANAL CHEM, V693, P9, DOI 10.1016/j.jelechem.2013.01.001
   Liu YC, 2004, J ELECTROANAL CHEM, V571, P255, DOI 10.1016/j.jelechem.2004.05.015
   Ma X, 2020, ANAL METHODS-UK, V12, P1845, DOI 10.1039/d0ay00033g
   Mercante LA, 2015, ACS APPL MATER INTER, V7, P4784, DOI 10.1021/am508709c
   Miodek A, 2015, ANAL CHEM, V87, P9257, DOI 10.1021/acs.analchem.5b01761
   Njagi J, 2010, ANAL CHEM, V82, P989, DOI 10.1021/ac9022605
   Rabti A, 2016, CARBON, V108, P481, DOI 10.1016/j.carbon.2016.07.043
   Schultz W, 1997, CURR OPIN NEUROBIOL, V7, P191, DOI 10.1016/S0959-4388(97)80007-4
   Seenivasan R, 2015, ACS APPL MATER INTER, V7, P15935, DOI 10.1021/acsami.5b03904
   Si P, 2011, ANALYST, V136, P5134, DOI 10.1039/c1an15772h
   Sun YM, 2015, BIOSENS BIOELECTRON, V68, P358, DOI 10.1016/j.bios.2015.01.017
   Tan CH, 2015, J MATER CHEM B, V3, P7117, DOI 10.1039/c5tb01199j
   Tang LN, 2015, SCI REP-UK, V5, DOI 10.1038/srep11627
   Thirumalraj B, 2017, SCI REP-UK, V7, DOI 10.1038/srep41213
   Thirumalraj B, 2016, J COLLOID INTERF SCI, V462, P375, DOI 10.1016/j.jcis.2015.10.009
   Vellaichamy B, 2017, J PHYS CHEM B, V121, P1118, DOI 10.1021/acs.jpcb.6b11225
   Vinayan BP, 2012, J MATER CHEM, V22, P9949, DOI 10.1039/c2jm16294f
   Wang WT, 2014, BIOSENS BIOELECTRON, V58, P153, DOI 10.1016/j.bios.2014.02.055
   Wei W, 2015, J AM CHEM SOC, V137, P5576, DOI 10.1021/jacs.5b02284
   Woo S, 2012, ELECTROCHIM ACTA, V59, P509, DOI 10.1016/j.electacta.2011.11.012
   Yang LT, 2016, TALANTA, V161, P413, DOI 10.1016/j.talanta.2016.08.080
   Zhang WX, 2015, ANAL CHIM ACTA, V853, P285, DOI 10.1016/j.aca.2014.10.032
NR 38
TC 14
Z9 14
U1 2
U2 362
PU SPRINGER INTERNATIONAL PUBLISHING AG
PI CHAM
PA GEWERBESTRASSE 11, CHAM, CH-6330, SWITZERLAND
SN 2093-3134
EI 2093-3371
J9 J ANAL SCI TECHNOL
JI J. Anal. Sci. Technol.
PD FEB 3
PY 2021
VL 12
IS 1
AR 5
DI 10.1186/s40543-021-00260-y
PG 10
WC Chemistry, Analytical
WE Science Citation Index Expanded (SCI-EXPANDED)
SC Chemistry
GA QB8XS
UT WOS:000614420800001
OA gold
DA 2023-06-30
ER

PT J
AU Liu, J
   Morris, MD
   Macazo, FC
   Schoukroun-Barnes, LR
   White, RJ
AF Liu, Juan
   Morris, Melissa Davila
   Macazo, Florika C.
   Schoukroun-Barnes, Lauren R.
   White, Ryan J.
TI The Current and Future Role of Aptamers in Electroanalysis
SO JOURNAL OF THE ELECTROCHEMICAL SOCIETY
LA English
DT Article
ID TUMOR-NECROSIS-FACTOR; ACTIVATED PROTEIN-C; IN-VITRO SELECTION;
   LABEL-FREE; RNA APTAMER; ELECTROCHEMICAL DETECTION; FACTOR-ALPHA; DNA
   APTAMERS; CAPILLARY-ELECTROPHORESIS; MOLECULAR DISCRIMINATION
AB Aptamers have emerged as promising biorecognition elements in the development of electrochemical-based sensors. Aptamers, short oligonucleotides of DNA or RNA selected in vitro to bind a specific target, boast comparable binding affinities to antibodies, but possess superior chemical and biochemical stabilities. In addition, they require relatively simple synthesis protocols compared to the in vivo development of antibodies. Coupling the specific recognition abilities of aptamers with the selective and sensitive detection abilities of electrochemical signal transduction enables an almost unlimited number of strategies for generating biosensor architectures. Here we present a critical review of electrochemical sensing strategies employing aptamers through a presentation of the various signal transduction mechanisms employed. We find that, while there are numerous examples of aptamer-based sensors, the penetration of these platforms beyond the academic laboratory and proof-of-concept remains limited. We believe that aptamers will continue to be a focus in the development electrochemical sensors, although the limited number of proven aptamers hinders the progress of electrochemical, aptamer-based sensors from impacting fields beyond the electrochemical laboratory. However, considering the historical success of electrochemical-based sensors as well as the promise of selecting aptamers for virtually any target, we believe the future is bright for aptamers in electroanalysis and beyond. (C) 2014 The Electrochemical Society. All rights reserved.
C1 [Liu, Juan; Morris, Melissa Davila; Macazo, Florika C.; Schoukroun-Barnes, Lauren R.; White, Ryan J.] Univ Maryland Baltimore Cty, Dept Chem & Biochem, Baltimore, MD 21250 USA.
C3 University System of Maryland; University of Maryland Baltimore County
RP Liu, J (通讯作者)，Univ Maryland Baltimore Cty, Dept Chem & Biochem, Baltimore, MD 21250 USA.
EM rjwhite@umbc.edu
RI White, Ryan J/G-9043-2013
OI Macazo, Florika/0000-0001-6706-2407
CR Aguilar ZP, 2002, ANAL CHEM, V74, P3321, DOI 10.1021/ac0110348
   Anttonen K, 2006, ANN RHEUM DIS, V65, P372, DOI 10.1136/ard.2005.035972
   Antuna-Jimenez D, 2012, MOLECULARLY IMPRINTED SENSORS: OVERVIEW AND APPLICATIONS, P1, DOI 10.1016/B978-0-444-56331-6.00001-3
   Baker BR, 2006, J AM CHEM SOC, V128, P3138, DOI 10.1021/ja056957p
   Bakker E, 2008, TRAC-TREND ANAL CHEM, V27, P612, DOI 10.1016/j.trac.2008.04.007
   Barone FC, 1997, STROKE, V28, P1233, DOI 10.1161/01.STR.28.6.1233
   BEAUCAGE SL, 1992, TETRAHEDRON, V48, P2223, DOI 10.1016/S0040-4020(01)88752-4
   Berezovski M, 2006, J AM CHEM SOC, V128, P1410, DOI 10.1021/ja056943j
   Berezovski M, 2005, J AM CHEM SOC, V127, P3165, DOI 10.1021/ja042394q
   Berezovski MV, 2006, NAT PROTOC, V1, P1359, DOI 10.1038/nprot.2006.200
   Bhimji A, 2013, ANAL CHEM, V85, P6813, DOI 10.1021/ac4009429
   BOCK LC, 1992, NATURE, V355, P564, DOI 10.1038/355564a0
   Cacquevel M, 2004, CURR DRUG TARGETS, V5, P529, DOI 10.2174/1389450043345308
   Carlson R, 2009, NAT BIOTECHNOL, V27, P1091, DOI 10.1038/nbt1209-1091
   Castillo G, 2012, ELECTROANAL, V24, P512, DOI 10.1002/elan.201100485
   Centi S, 2007, ANAL CHEM, V79, P1466, DOI 10.1021/ac061879p
   Cheng AKH, 2007, ANAL CHEM, V79, P5158, DOI 10.1021/ac062214q
   Chikkaveeraiah BV, 2012, ACS NANO, V6, P6546, DOI 10.1021/nn3023969
   Cho EJ, 2009, ANNU REV ANAL CHEM, V2, P241, DOI 10.1146/annurev.anchem.1.031207.112851
   Cho M, 2010, P NATL ACAD SCI USA, V107, P15373, DOI 10.1073/pnas.1009331107
   Danese S, 2006, MINI-REV MED CHEM, V6, P771, DOI 10.2174/138955706777698624
   Daniels JS, 2007, ELECTROANAL, V19, P1239, DOI 10.1002/elan.200603855
   Devadoss A, 2002, LANGMUIR, V18, P9617, DOI 10.1021/la0258594
   Devadoss A, 2004, J AM CHEM SOC, V126, P10214, DOI 10.1021/ja047856e
   Drabovich AP, 2006, ANAL CHEM, V78, P3171, DOI 10.1021/ac060144h
   Drummond TG, 2003, NAT BIOTECHNOL, V21, P1192, DOI 10.1038/nbt873
   Duzgun A, 2010, ANALYST, V135, P1037, DOI 10.1039/b926958d
   Eissa S, 2013, ANAL CHEM, V85, P11794, DOI 10.1021/ac402220k
   ELLINGTON AD, 1990, NATURE, V346, P818, DOI 10.1038/346818a0
   Fan CH, 2003, P NATL ACAD SCI USA, V100, P9134, DOI 10.1073/pnas.1633515100
   Fan P, 1996, J MOL BIOL, V258, P480, DOI 10.1006/jmbi.1996.0263
   Farjami E, 2013, ANAL CHEM, V85, P121, DOI 10.1021/ac302134s
   Feigon J, 1996, CHEM BIOL, V3, P611, DOI 10.1016/S1074-5521(96)90127-1
   Feng LY, 2011, BIOMATERIALS, V32, P2930, DOI 10.1016/j.biomaterials.2011.01.002
   Ferapontova EE, 2008, J AM CHEM SOC, V130, P4256, DOI 10.1021/ja711326b
   Ferapontova EE, 2009, LANGMUIR, V25, P4279, DOI 10.1021/la804309j
   Ferguson BS, 2013, SCI TRANSL MED, V5, DOI 10.1126/scitranslmed.3007095
   Freeman R, 2009, ANALYST, V134, P653, DOI 10.1039/b822836c
   Gal SW, 1998, EUR J BIOCHEM, V252, P553, DOI 10.1046/j.1432-1327.1998.2520553.x
   Gao AR, 2012, NANO LETT, V12, P5262, DOI 10.1021/nl302476h
   Gerasimov JY, 2011, CHEM COMMUN, V47, P8688, DOI 10.1039/c1cc12783g
   GOLD L, 1995, J BIOL CHEM, V270, P13581, DOI 10.1074/jbc.270.23.13581
   Green LS, 1996, BIOCHEMISTRY-US, V35, P14413, DOI 10.1021/bi961544+
   He WG, 2012, BIOCHEMISTRY-US, V51, P8321, DOI 10.1021/bi300471d
   Hermann T, 2000, SCIENCE, V287, P820, DOI 10.1126/science.287.5454.820
   Herne TM, 1997, J AM CHEM SOC, V119, P8916, DOI 10.1021/ja9719586
   Huang YC, 2008, J AM CHEM SOC, V130, P8023, DOI 10.1021/ja8011066
   HUIZENGA DE, 1995, BIOCHEMISTRY-US, V34, P656, DOI 10.1021/bi00002a033
   Ikebukuro K, 2005, BIOSENS BIOELECTRON, V20, P2168, DOI 10.1016/j.bios.2004.09.002
   Jayasena SD, 1999, CLIN CHEM, V45, P1628
   JENISON RD, 1994, SCIENCE, V263, P1425, DOI 10.1126/science.7510417
   Jiang LC, 1998, NAT STRUCT BIOL, V5, P769, DOI 10.1038/1804
   Josephs EA, 2013, ACS NANO, V7, P3653, DOI 10.1021/nn400659m
   Kang D, 2009, ANAL CHEM, V81, P9109, DOI 10.1021/ac901811n
   Keefe AD, 2010, NAT REV DRUG DISCOV, V9, P537, DOI 10.1038/nrd3141
   Kent AD, 2013, ANAL CHEM, V85, P9916, DOI 10.1021/ac402500n
   Keski-Nisula L, 2004, EUR CYTOKINE NETW, V15, P67
   Kimoto M, 2013, NAT BIOTECHNOL, V31, P453, DOI 10.1038/nbt.2556
   Kleyn CE, 2006, EXPERT OPIN BIOL TH, V6, P797, DOI 10.1517/14712598.6.8.797
   Kokkinos PA, 2014, FOOD ANAL METHOD, V7, P512, DOI 10.1007/s12161-013-9748-8
   Kusumanto YH, 2007, DRUG TARGET INSIGHT, V2, P105
   Labib M, 2012, ANAL CHEM, V84, P8966, DOI 10.1021/ac302902s
   Labib M, 2012, ANAL CHEM, V84, P1677, DOI 10.1021/ac202978r
   Lai RY, 2007, ANAL CHEM, V79, P229, DOI 10.1021/ac061592s
   Lee JO, 2008, ANAL BIOANAL CHEM, V390, P1023, DOI 10.1007/s00216-007-1643-y
   Lee PP, 1996, TRANSPLANTATION, V62, P1297, DOI 10.1097/00007890-199611150-00021
   Lin ZY, 2012, ANALYST, V137, P819, DOI 10.1039/c1an15856b
   Liu H, 2012, ANGEW CHEM INT EDIT, V51, P6925, DOI 10.1002/anie.201202929
   LIU T, 1994, STROKE, V25, P1481, DOI 10.1161/01.STR.25.7.1481
   Liu Y, 2013, ANALYST, V138, P4321, DOI 10.1039/c3an00818e
   Liu Y, 2012, BIOMATERIALS, V33, P7347, DOI 10.1016/j.biomaterials.2012.06.089
   Liu Y, 2010, ANAL CHEM, V82, P8131, DOI 10.1021/ac101409t
   Lou XH, 2009, P NATL ACAD SCI USA, V106, P2989, DOI 10.1073/pnas.0813135106
   Malitesta C, 2012, ANAL BIOANAL CHEM, V402, P1827, DOI 10.1007/s00216-011-5405-5
   McGhee DJM, 2013, BMC NEUROL, V13, DOI 10.1186/1471-2377-13-35
   Mendonsa SD, 2004, J AM CHEM SOC, V126, P20, DOI 10.1021/ja037832s
   Min K, 2008, BIOSENS BIOELECTRON, V23, P1819, DOI 10.1016/j.bios.2008.02.021
   Miodek A, 2013, ANAL CHEM, V85, P7704, DOI 10.1021/ac400605p
   Mosing RK, 2005, ANAL CHEM, V77, P6107, DOI 10.1021/ac050836q
   Mukhopadhyay S., 2006, RESP RES, V7
   Ng EWM, 2006, NAT REV DRUG DISCOV, V5, P123, DOI 10.1038/nrd1955
   Noori A, 2010, ANAL BIOANAL ELECTRO, V2, P178
   Numnuam A, 2008, ANAL CHEM, V80, P707, DOI 10.1021/ac701910r
   Oh SS, 2011, ANAL CHEM, V83, P6883, DOI 10.1021/ac201269f
   Oh SS, 2010, P NATL ACAD SCI USA, V107, P14053, DOI 10.1073/pnas.1009172107
   Pan CF, 2009, ELECTROANAL, V21, P1321, DOI 10.1002/elan.200804563
   Patterson AS, 2013, APPL ENVIRON MICROB, V79, P2302, DOI 10.1128/AEM.03882-12
   Phares N, 2009, ANAL CHEM, V81, P1095, DOI 10.1021/ac8021983
   Piletsky SA, 2002, ELECTROANAL, V14, P317, DOI 10.1002/1521-4109(200203)14:5<317::AID-ELAN317>3.3.CO;2-X
   PRINS R, 1972, J ORGANOMET CHEM, V39, P335, DOI 10.1016/S0022-328X(00)80459-3
   Privett BJ, 2010, ANAL CHEM, V82, P4723, DOI 10.1021/ac101075n
   Qian JR, 2009, ANAL CHEM, V81, P5490, DOI 10.1021/ac900759k
   Radi AE, 2011, INT J ELECTROCHEM, V2011, DOI 10.4061/2011/863196
   Radi AE, 2006, J AM CHEM SOC, V128, P117, DOI 10.1021/ja053121d
   Radi AE, 2005, ANAL CHEM, V77, P6320, DOI 10.1021/ac0505775
   Reese CB, 2005, ORG BIOMOL CHEM, V3, P3851, DOI 10.1039/b510458k
   Reyes-Reyes EM, 2010, CANCER RES, V70, P8617, DOI 10.1158/0008-5472.CAN-10-0920
   Ricci F, 2007, CHEM COMMUN, P3768, DOI 10.1039/b708882e
   Ricci F, 2012, ELECTROCHIM ACTA, V84, P74, DOI 10.1016/j.electacta.2012.06.033
   Ronkainen NJ, 2010, CHEM SOC REV, V39, P1747, DOI 10.1039/b714449k
   Rowe AA, 2010, ANAL CHEM, V82, P7090, DOI 10.1021/ac101491d
   Sack MN, 2002, PHARMACOL THERAPEUT, V94, P123, DOI 10.1016/S0163-7258(02)00176-6
   Sarzi-Puttini P, 2005, AUTOIMMUN REV, V4, P153, DOI 10.1016/j.autrev.2004.09.004
   Scher HI, 2013, NAT REV CLIN ONCOL, V10, P225, DOI 10.1038/nrclinonc.2013.30
   Schoukroun-Barnes LR, 2014, ANAL CHEM, V86, P1131, DOI 10.1021/ac4029054
   SCHULTZE P, 1994, J MOL BIOL, V235, P1532, DOI 10.1006/jmbi.1994.1105
   Sharon E, 2009, ELECTROANAL, V21, P1291, DOI 10.1002/elan.200804565
   So HM, 2008, SMALL, V4, P197, DOI 10.1002/smll.200700664
   Stojanovic MN, 2001, J AM CHEM SOC, V123, P4928, DOI 10.1021/ja0038171
   Stojanovic MN, 2000, J AM CHEM SOC, V122, P11547, DOI 10.1021/ja0022223
   Suryanarayanan V, 2010, ELECTROANAL, V22, P1795, DOI 10.1002/elan.200900616
   Swensen JS, 2009, J AM CHEM SOC, V131, P4262, DOI 10.1021/ja806531z
   Szeto K, 2013, PLOS ONE, V8, DOI 10.1371/journal.pone.0082667
   Tasset DM, 1997, J MOL BIOL, V272, P688, DOI 10.1006/jmbi.1997.1275
   Thomas JM, 2012, J AM CHEM SOC, V134, P13823, DOI 10.1021/ja305458u
   Toghill KE, 2010, INT J ELECTROCHEM SC, V5, P1246
   Tong P, 2011, BIOSENS BIOELECTRON, V29, P97, DOI 10.1016/j.bios.2011.07.075
   TUERK C, 1990, SCIENCE, V249, P505, DOI 10.1126/science.2200121
   Ulyanova YV, 2006, ANALYST, V131, P257, DOI 10.1039/b510878k
   Wang J, 2008, CHEM REV, V108, P814, DOI 10.1021/cr068123a
   White RJ, 2008, LANGMUIR, V24, P10513, DOI 10.1021/la800801v
   White RJ, 2010, ANALYST, V135, P589, DOI 10.1039/b921253a
   White RJ, 2010, ANAL CHEM, V82, P73, DOI 10.1021/ac902595f
   Willner I, 2007, ANGEW CHEM INT EDIT, V46, P6408, DOI 10.1002/anie.200604524
   WOPSCHALL RH, 1967, ANAL CHEM, V39, P1527, DOI 10.1021/ac50156a019
   Xiang Y, 2011, NAT CHEM, V3, P697, DOI [10.1038/NCHEM.1092, 10.1038/nchem.1092]
   Xiao Y, 2005, J AM CHEM SOC, V127, P17990, DOI 10.1021/ja056555h
   Xiao Y., 2005, ANGEW CHEM, V117, P5592, DOI DOI 10.1002/ANGE.200500989
   Xiao Y, 2007, NAT PROTOC, V2, P2875, DOI 10.1038/nprot.2007.413
   Xiao Y, 2009, ELECTROANAL, V21, P1267, DOI 10.1002/elan.200804564
   Xiao Y, 2006, P NATL ACAD SCI USA, V103, P16677, DOI 10.1073/pnas.0607693103
   Xu Y, 2009, ELECTROANAL, V21, P1251, DOI 10.1002/elan.200804561
   Yager P, 2008, ANNU REV BIOMED ENG, V10, P107, DOI 10.1146/annurev.bioeng.10.061807.160524
   Yan Xinrui, 2004, Genomics Proteomics & Bioinformatics, V2, P32
   Yang WW, 2011, ANALYST, V136, P134, DOI 10.1039/c0an00644k
   Yang YS, 1996, SCIENCE, V272, P1343, DOI 10.1126/science.272.5266.1343
   Yokobori S, 2013, CNS NEUROSCI THER, V19, P556, DOI 10.1111/cns.12127
   Yu ZG, 2013, ANAL CHEM, V85, P3340, DOI 10.1021/ac3037987
   Zayats M, 2006, J AM CHEM SOC, V128, P13666, DOI 10.1021/ja0651456
   Zelada-Guillen GA, 2010, ANAL CHEM, V82, P9254, DOI 10.1021/ac101739b
   Zelada-Guillen GA, 2009, ANGEW CHEM INT EDIT, V48, P7334, DOI 10.1002/anie.200902090
   Zhang DW, 2012, TALANTA, V92, P65, DOI 10.1016/j.talanta.2012.01.049
   Zhang JK, 2010, ANALYST, V135, P2706, DOI 10.1039/c0an00237b
   Zhang S, 2011, ELECTROCHEM COMMUN, V13, P928, DOI 10.1016/j.elecom.2011.06.002
   Zhao S, 2011, BIOSENS BIOELECTRON, V26, P2442, DOI 10.1016/j.bios.2010.10.029
   Zhu DB, 2010, BIOSENS BIOELECTRON, V26, P285, DOI 10.1016/j.bios.2010.06.028
   Zimmermann GR, 1997, NAT STRUCT BIOL, V4, P644, DOI 10.1038/nsb0897-644
   Zuo XL, 2009, J AM CHEM SOC, V131, P6944, DOI 10.1021/ja901315w
NR 148
TC 46
Z9 46
U1 2
U2 73
PU ELECTROCHEMICAL SOC INC
PI PENNINGTON
PA 65 SOUTH MAIN STREET, PENNINGTON, NJ 08534 USA
SN 0013-4651
EI 1945-7111
J9 J ELECTROCHEM SOC
JI J. Electrochem. Soc.
PY 2014
VL 161
IS 5
BP H301
EP H313
DI 10.1149/2.026405jes
PG 13
WC Electrochemistry; Materials Science, Coatings & Films
WE Science Citation Index Expanded (SCI-EXPANDED)
SC Electrochemistry; Materials Science
GA AG3CD
UT WOS:000335292500083
DA 2023-06-30
ER

PT J
AU Chen, DL
   Zhang, M
   Ma, MY
   Hai, H
   Li, JP
   Shan, Y
AF Chen, Dongli
   Zhang, Meng
   Ma, Mingyi
   Hai, Hong
   Li, Jianping
   Shan, Yang
TI A novel electrochemical DNA biosensor for transgenic soybean detection
   based on triple signal amplification
SO ANALYTICA CHIMICA ACTA
LA English
DT Article
DE Electrochemical biosensor; Rolling circle amplification; AuNPs cube;
   Exonuclease III; Chronocoulometry; Signal amplification
ID TEMPLATED COPPER NANOPARTICLES; ULTRASENSITIVE DETECTION; SENSITIVE
   DETECTION; GRAPHENE; APTASENSOR; ASSAY
AB A novel electrochemical DNA biosensor was developed and MON89788 of soybean transgenic gene sequence was detected based on a strategy of rolling circle amplification (RCA) and gold nanoparticle cube (AuNPC)-labeled multiple probes. First, the mercapto-modified capture DNA was immobilized on the surface of the Fe3O4@Au magnetic nanoparticles via an Au-S bond, and the capture DNA was opened and complementarily hybridized with the target DNA to form a double-stranded DNA. In the 10 x reaction buffer, Exonuclease III (ExoIII) specifically recognized and sheared the double-stranded DNA to release the target DNA, which led to the next round of reaction. Afterward, AuNP cube-loaded ssDNA (AuNPC/ DNA) was added with the rolling circle reaction with the help of Phi29 DNA polymerase and T4 ligase. Finally, [Ru(NH3)(6)](3+) was attracted directly by the anionic phosphate of ssDNA via electrostatic interaction. The determination was carried out by using chronocoulometry (CC), and the CC signal was recorded. The mass amount of DNA strands extended infinitely on the AuNPs cube and numerous [Ru(NH3)(6)](3+) were absorbed, thus the detected signal was highly amplified. The corresponding CC signal showed a good linear relationship with the logarithm of the target DNA concentration in the range of 1 x 10(-16) to 1 x 10(-7) mol L-1, with a detection limit of 4.5 x 10(-17) mol L-1. Specific gene sequence of MON89788 in soybean samples was determined, and the recoveries ranged from 97.3% to 102.0%. This sensor is one of the most sensitive sensors for genetic sequence assessment at present. Moreover, it demonstrates good selectivity, stability, and reproducibility. (C) 2019 Elsevier B.V. All rights reserved.
C1 [Chen, Dongli; Zhang, Meng; Ma, Mingyi; Hai, Hong; Li, Jianping; Shan, Yang] Guilin Univ Technol, Coll Chem & Bioengn, Guangxi 541004, Peoples R China.
   [Hai, Hong; Li, Jianping] Guangxi Key Lab Electrochem & Magnetochem Funct, Guangxi 541004, Peoples R China.
C3 Guilin University of Technology
RP Li, JP (通讯作者)，Guilin Univ Technol, Coll Chem & Bioengn, Guangxi 541004, Peoples R China.; Hai, H (通讯作者)，Guangxi Key Lab Electrochem & Magnetochem Funct, Guangxi 541004, Peoples R China.
EM 583776610@qq.com; likianping@263.net
FU National Natural Science Foundation of China [21765006]; Natural Science
   Foundation of Guangxi Province of China [2015GXNSFFA139005,
   2018GXNSFAA050023]; Guangxi Colleges and Universities Key Laboratory of
   Food Safety and Detection, Research Program of Guangxi Specially-invited
   Experts (Key technologies for intensive processing and quality safety of
   agricultural products) [TingFa[2018] 39]
FX The authors gratefully acknowledge the financial support from National
   Natural Science Foundation of China (No. 21765006), the Natural Science
   Foundation of Guangxi Province of China (2015GXNSFFA139005;
   2018GXNSFAA050023), Guangxi Colleges and Universities Key Laboratory of
   Food Safety and Detection, Research Program of Guangxi Specially-invited
   Experts (Key technologies for intensive processing and quality safety of
   agricultural products, TingFa[2018] 39) for this research project.
CR Akanda MR, 2018, ANAL CHEM, V90, P8028, DOI 10.1021/acs.analchem.8b00933
   Bhawawet N, 2018, CHEM COMMUN, V54, P7523, DOI 10.1039/c8cc03150a
   Bo B, 2018, ANAL CHEM, V90, P2395, DOI 10.1021/acs.analchem.7b05447
   Bronder TS, 2018, ANAL CHEM, V90, P7747, DOI 10.1021/acs.analchem.8b01807
   Cardenosa-Rubio MC, 2018, ANALYST, V143, P1210, DOI 10.1039/c7an02045g
   Chen DB, 2018, BIOSENS BIOELECTRON, V117, P416, DOI 10.1016/j.bios.2018.06.041
   Chen JY, 2017, BIOSENS BIOELECTRON, V98, P345, DOI 10.1016/j.bios.2017.07.012
   Chen XF, 2018, ANALYST, V143, P1685, DOI 10.1039/c8an00005k
   Dan M. A., 2017, J INSPECTION QUARANT, V27, P1
   Gao HW, 2012, ELECTROANAL, V24, P2283, DOI 10.1002/elan.201200403
   Huang H, 2018, ANAL SCI, V34, P131, DOI 10.2116/analsci.34.131
   Hunter J, 2016, SCIENCE, V353, P1187, DOI 10.1126/science.aaj1764
   Li JP, 2015, BIOSENS BIOELECTRON, V74, P423, DOI 10.1016/j.bios.2015.06.061
   Li XQ, 2018, ANAL CHEM, V90, P4764, DOI 10.1021/acs.analchem.8b00023
   Liu HM, 2018, BIOSENS BIOELECTRON, V121, P47, DOI 10.1016/j.bios.2018.07.055
   Masud MK, 2017, CHEM COMMUN, V53, P8231, DOI 10.1039/c7cc04789d
   Miao P, 2013, ANAL CHEM, V85, P7966, DOI 10.1021/ac401762e
   Niu CQ, 2018, ANAL CHEM, V90, P5586, DOI 10.1021/acs.analchem.7b03974
   Rosculete E, 2018, SUSTAINABILITY-BASEL, V10, DOI 10.3390/su10051325
   del Rio JS, 2014, BIOSENS BIOELECTRON, V54, P674, DOI 10.1016/j.bios.2013.11.035
   Stokstad E, 2017, SCIENCE, V358, P979, DOI 10.1126/science.358.6366.979
   Takalkar S, 2017, BIOSENS BIOELECTRON, V98, P147, DOI 10.1016/j.bios.2017.06.045
   Wang LP, 2018, APPL SURF SCI, V435, P290, DOI 10.1016/j.apsusc.2017.11.143
   Wang LJ, 2016, MICROCHIM ACTA, V183, P2147, DOI 10.1007/s00604-016-1844-1
   Wang R, 2017, ANAL CHEM, V89, P4413, DOI 10.1021/acs.analchem.7b00964
   Wang YF, 2018, BIOSENS BIOELECTRON, V106, P64, DOI 10.1016/j.bios.2018.01.052
   Wang ZY, 2018, CHEM COMMUN, V54, P8602, DOI 10.1039/c8cc03938k
   Xu ZQ, 2018, CHEM COMMUN, V54, P8741, DOI 10.1039/c8cc04953j
   Zhang KY, 2018, BIOSENS BIOELECTRON, V101, P159, DOI 10.1016/j.bios.2017.10.031
   Zhang M, 2018, CHINESE J ANAL CHEM, V46, P203, DOI 10.1016/S1872-2040(17)61067-3
   Zhang WL, 2018, BIOSENS BIOELECTRON, V102, P652, DOI 10.1016/j.bios.2017.12.017
   Zhang Y, 2016, CHEMISTRYSELECT, V1, P1, DOI 10.1002/slct.201500016
   Zhao J, 2015, ANAL CHIM ACTA, V860, P23, DOI 10.1016/j.aca.2014.12.026
   Zhou FY, 2017, ELECTROANAL, V29, P983, DOI 10.1002/elan.201600590
NR 34
TC 31
Z9 34
U1 7
U2 223
PU ELSEVIER
PI AMSTERDAM
PA RADARWEG 29, 1043 NX AMSTERDAM, NETHERLANDS
SN 0003-2670
EI 1873-4324
J9 ANAL CHIM ACTA
JI Anal. Chim. Acta
PD OCT 31
PY 2019
VL 1078
BP 24
EP 31
DI 10.1016/j.aca.2019.05.074
PG 8
WC Chemistry, Analytical
WE Science Citation Index Expanded (SCI-EXPANDED)
SC Chemistry
GA IL8XA
UT WOS:000477568600004
PM 31358225
DA 2023-06-30
ER

PT J
AU Jodat, YA
   Lotfi, P
   Abadi, PPSS
   Mun, JY
   Seo, J
   Shin, EA
   Jung, SM
   Lee, CK
   Shin, SR
AF Jodat, Yasamin A.
   Lotfi, Parisa
   Abadi, Parisa Pour Shahid Saeed
   Mun, Ji-Young
   Seo, Jungmok
   Shin, Eun Ae
   Jung, Sung Mi
   Lee, Chang Kee
   Shin, Su Ryon
TI pH-Responsive DNA Nanolinker Conjugated Hybrid Materials for
   Electrochemical Microactuator and Biosensor Applications
SO ACS APPLIED NANO MATERIALS
LA English
DT Article
DE i-motif DNA; Carbon nanotubes; Microfibers; Biosensor; Electrochemical
   actuator
ID CARBON-NANOTUBE; HYDROGEN-PEROXIDE; MODIFIED ELECTRODE; AMPEROMETRIC
   BIOSENSOR; GLUCOSE-OXIDASE; REDOX ACTIVITY; COMPOSITE; FIBERS;
   DISPERSION; SENSORS
AB Carbon nanotube (CNT)-based composite or hybrid materials have been broadly used for various biomedical applications such as microactuators, sensors, capacitors, and flexible electronic textiles because of their appealing physical and electrical properties and energy-storage functions. However, to enable application-based specific functionalities (e.g., sensing, responding, and deformation) it is essential that smart stimulus responsive elements be incorporated into the CNT-based materials. A pioneering approach in integrating stimulus responsive molecules or linkers is to utilize multistranded DNA structures, such as i-motif DNA with a four-folded structure, which shows reversible conformational changes upon pH alteration. Herein, a pH-responsive CNT-based hybrid material is developed by conjugating i-motif DNA as a pH-responsive nanosized cross-linker. To fabricate microfibers, we spun the i-motif DNA nanolinker-conjugated CNT-based hybrid material in a proton rich coagulation bath. The attained hybrid microfibers are composed of partially aligned nanowires with similar to 50 nm diameters that are formed in the protonation process by self-assembly of the i-motif DNA nanolinker-conjugated CNT-based hybrid material. The hybrid microfibers showed high electrical conductivity (similar to 27 S/cm), excellent capacitance in a biological medium (similar to 59.9 F/g at pH 5 and similar to 47.8 F/g at pH 8), and stable microactuation without creep behavior. Furthermore, the conjugated i-motif DNA in the hybrid microfibers undergoes conformational changes from a four-folded structure (pH 5) to a random coil structure (pH 8), thus enabling unique dual-pH reversibility in the microfibers, namely switchable microporosity, electrochemical redox activity, and hydrogen peroxide sensing activity. Consequently, the designed stimulus-responsive hybrid microfiber can be used for microactuation and biosensing applications.
C1 [Jodat, Yasamin A.; Lotfi, Parisa; Abadi, Parisa Pour Shahid Saeed; Seo, Jungmok; Shin, Su Ryon] Harvard Med Sch, Brigham & Womens Hosp, Dept Med, Div Engn Med, Cambridge, MA 02139 USA.
   [Jodat, Yasamin A.] Stevens Inst Technol, Dept Mech Engn, Hoboken, NJ 07030 USA.
   [Lotfi, Parisa] Hong Kong Univ Sci & Technol, Bioengn Grad Program, Kowloon, Hong Kong, Peoples R China.
   [Abadi, Parisa Pour Shahid Saeed] Michigan Technol Univ, Dept Mech Engn Engn Mech, 1400 Townsend Dr, Houghton, MI 49931 USA.
   [Mun, Ji-Young] Korea Brain Res Inst, Dept Struct & Funct Neural Network, Ultrastruct Neuroimaging Lab, Daegu 41068, South Korea.
   [Seo, Jungmok] Korea Inst Sci & Technol, Biomed Res Inst, Ctr Biomat, Seoul 02792, South Korea.
   [Jung, Sung Mi] Korea Inst Toxicol, Future Environm Res Ctr, Jinju 52834, South Korea.
   [Shin, Eun Ae; Lee, Chang Kee] Korea Inst Ind Technol, Korea Packaging Ctr, Bucheon 14449, South Korea.
C3 Harvard University; Brigham & Women's Hospital; Stevens Institute of
   Technology; Hong Kong University of Science & Technology; Michigan
   Technological University; Korea Brain Research Institute (KBRI); Korea
   Institute of Science & Technology (KIST); Korea Institute of Toxicology;
   Korea Institute of Industrial Technology (KITECH)
RP Shin, SR (通讯作者)，Harvard Med Sch, Brigham & Womens Hosp, Dept Med, Div Engn Med, Cambridge, MA 02139 USA.; Lee, CK (通讯作者)，Korea Inst Ind Technol, Korea Packaging Ctr, Bucheon 14449, South Korea.
EM withs@kitech.re.kr; sshin4@bwh.harvard.edu
RI Seo, Jungmok/J-3259-2018; Abadi, Parisa Pour Shahid Saeed/E-4123-2012;
   Shin, Su Ryon/GRO-3950-2022
OI Seo, Jungmok/0000-0002-8898-044X; Shin, Su Ryon/0000-0003-0864-6482;
   Pour Shahid Saeed Abadi, Parisa/0000-0002-4448-4727
FU Air Force Office of Sponsored Research [FA9550-15-1-0273]; Brigham and
   Women's Hospital; Reny family; NIH [5T32EB016652-02]; American Heart
   Association [17SDG33660925]; American Fellowship from American
   Association of University Women; KIST [2E27930]; Korea Institute of
   Industrial Technology; Gyeongi-Do Technology Development Program [kitech
   JA-18-0002, kitech IZ-18-0001]
FX The authors gratefully acknowledge funding from the Air Force Office of
   Sponsored Research under award (FA9550-15-1-0273). S.RS. would like to
   recognize and thank Brigham and Women's Hospital President Betsy Nabel,
   MD, and the Reny family, for the Stepping Strong Innovator Award through
   their generous funding. P.P.S.S.A. was supported by NIH grant
   5T32EB016652-02, American Heart Association grant 17SDG33660925, and an
   American Fellowship from American Association of University Women. J.S.
   acknowledges the KIST project (2E27930). This study has been conducted
   with the support of the Korea Institute of Industrial Technology and
   Gyeongi-Do Technology Development Program as "Development of smart
   textronic products based on electronic fibers and textiles (kitech
   JA-18-0002 & kitech IZ-18-0001).
CR [Anonymous], 2004, CARBON NANOTUBES SCI
   Barisci JN, 2004, ADV FUNCT MATER, V14, P133, DOI 10.1002/adfm.200304500
   Barkam S, 2013, WIRES NANOMED NANOBI, V5, P544, DOI 10.1002/wnan.1236
   Bath J, 2007, NAT NANOTECHNOL, V2, P275, DOI 10.1038/nnano.2007.104
   Bellucci S, 2011, NANOSCI NANOTECH LET, V3, P826, DOI 10.1166/nnl.2011.1248
   Caldorera-Moore M, 2009, ADV DRUG DELIVER REV, V61, P1391, DOI 10.1016/j.addr.2009.09.002
   Chen ES, 1998, BIOELECTROCH BIOENER, V46, P15, DOI 10.1016/S0302-4598(98)00115-9
   Chen W, 2012, ANALYST, V137, P49, DOI 10.1039/c1an15738h
   Fang B, 2009, J APPL POLYM SCI, V112, P3488, DOI 10.1002/app.29929
   Gomathi P, 2011, SENSOR ACTUAT B-CHEM, V155, P897, DOI 10.1016/j.snb.2010.12.050
   Gong KP, 2009, SCIENCE, V323, P760, DOI 10.1126/science.1168049
   Grzelczak M, 2010, ACS NANO, V4, P3591, DOI 10.1021/nn100869j
   Guo PX, 2016, MICROBIOL MOL BIOL R, V80, P161, DOI 10.1128/MMBR.00056-15
   Jin KS, 2009, J PHYS CHEM B, V113, P1852, DOI 10.1021/jp808186z
   Kachoosangi RT, 2009, ANAL CHEM, V81, P435, DOI 10.1021/ac801853r
   Kim S. I., 2009, ADV MATER, V21, P4
   Klapper Y, 2010, SMALL, V6, P44, DOI 10.1002/smll.200901106
   Kozlov ME, 2005, ADV MATER, V17, P614, DOI 10.1002/adma.200401130
   Kumar S, 2018, PROG ENERG COMBUST, V64, P219, DOI 10.1016/j.pecs.2017.10.005
   Lee CK, 2009, ANGEW CHEM INT EDIT, V48, P5116, DOI 10.1002/anie.200804788
   Leunissen ME, 2009, NAT MATER, V8, P590, DOI [10.1038/NMAT2471, 10.1038/nmat2471]
   Lin KC, 2010, BIOSENS BIOELECTRON, V26, P608, DOI 10.1016/j.bios.2010.07.019
   Lin YH, 2004, NANO LETT, V4, P191, DOI 10.1021/nl0347233
   Manesh KM, 2008, BIOSENS BIOELECTRON, V23, P771, DOI 10.1016/j.bios.2007.08.016
   P'yatnits' kij D., 2016, UKRAYINS, V61, P229
   Peng Y, 2006, IND ENG CHEM RES, V45, P6483, DOI 10.1021/ie0604627
   Qu FL, 2005, ANAL BIOCHEM, V344, P108, DOI 10.1016/j.ab.2005.06.007
   Qu S, 2007, TALANTA, V71, P1096, DOI 10.1016/j.talanta.2006.06.003
   Revathi C, 2016, J ELECTROCHEM SOC, V163, pB627, DOI 10.1149/2.0771613jes
   Rubianes MD, 2007, ELECTROCHEM COMMUN, V9, P480, DOI 10.1016/j.elecom.2006.08.057
   Rubianes MD, 2003, ELECTROCHEM COMMUN, V5, P689, DOI 10.1016/S1388-2481(03)00168-1
   Sambrook Joseph, 2006, CSH Protoc, V2006, DOI [10.1101/pdb.prot4027, 10.1101/pdb.prot4044, 10.1101/pdb.prot4056, 10.1101/pdb.prot3825, 10.1101/pdb.prot4085, 10.1101/pdb.prot4453, 10.1101/pdb.prot3966, 10.1101/pdb.prot3871, 10.1101/pdb.prot3723, 10.1101/pdb.prot4050, 10.1101/pdb.prot4455, 10.1101/pdb.prot4022, 10.1101/pdb.prot3972]
   Santhosh P, 2006, ANAL CHIM ACTA, V575, P32, DOI 10.1016/j.aca.2006.05.075
   Shin SR, 2008, ADV MATER, V20, P466, DOI 10.1002/adma.200701102
   Shin SR, 2015, ADV FUNCT MATER, V25, P4486, DOI 10.1002/adfm.201501379
   Shin SR, 2012, SENSOR ACTUAT B-CHEM, V162, P173, DOI 10.1016/j.snb.2011.12.063
   Shin SR, 2009, CHEM COMMUN, P1240, DOI 10.1039/b820634a
   Tam TK, 2008, J PHYS CHEM C, V112, P8438, DOI 10.1021/jp801086w
   Tateishi-Karimata H, 2014, NUCLEIC ACIDS RES, V42, P8831, DOI 10.1093/nar/gku499
   Tkac J, 2006, ELECTROCHEM COMMUN, V8, P899, DOI 10.1016/j.elecom.2006.03.028
   Tsai YC, 2006, BIOSENS BIOELECTRON, V22, P495, DOI 10.1016/j.bios.2006.06.009
   Wang J, 2005, ELECTROANAL, V17, P7, DOI 10.1002/elan.200403113
   Wang J, 2003, ANAL CHEM, V75, P2075, DOI 10.1021/ac030007+
   Wu ZG, 2007, CARBON, V45, P1212, DOI 10.1016/j.carbon.2007.02.013
   Xu JZ, 2003, ELECTROANAL, V15, P219, DOI 10.1002/elan.200390027
   Xu XA, 2010, ACS NANO, V4, P4292, DOI 10.1021/nn1010057
   Yamamoto K, 2003, ANALYST, V128, P249, DOI 10.1039/b209698f
   Yao SS, 2018, ADV HEALTHC MATER, V7, DOI 10.1002/adhm.201700889
   Yu X, 2003, ELECTROCHEM COMMUN, V5, P408, DOI 10.1016/S1388-2481(03)00076-6
   Zhang XZ, 2009, ANAL CHEM, V81, P6006, DOI 10.1021/ac802026j
   Zhu ZG, 2012, SMART NANOMATERIALS FOR SENSOR APPLICATION, P126
NR 51
TC 6
Z9 6
U1 8
U2 33
PU AMER CHEMICAL SOC
PI WASHINGTON
PA 1155 16TH ST, NW, WASHINGTON, DC 20036 USA
SN 2574-0970
J9 ACS APPL NANO MATER
JI ACS Appl. Nano Mater.
PD DEC
PY 2018
VL 1
IS 12
BP 6630
EP 6640
DI 10.1021/acsanm.8b01429
PG 21
WC Nanoscience & Nanotechnology; Materials Science, Multidisciplinary
WE Science Citation Index Expanded (SCI-EXPANDED)
SC Science & Technology - Other Topics; Materials Science
GA HP1BV
UT WOS:000461401300013
DA 2023-06-30
ER

PT J
AU Jimenez-Gonzalez, ML
   Gomez-Guzman, JJ
   Antano-Lopez, R
   Ortiz-Frade, L
AF Jimenez-Gonzalez, M. L.
   Gomez-Guzman, J. J.
   Antano-Lopez, Rene
   Ortiz-Frade, Luis
TI Thermodynamic study of superoxide dismutase adsorption processes over
   cysteine-gold electrode
SO ELECTROCHIMICA ACTA
LA English
DT Article
DE Cysteine; Redox promoter; SOD; Differential capacitance; Protein
   adsorption
ID SELF-ASSEMBLED MONOLAYER; COPPER; BIOSENSOR; PARAMETERS; INTERFACES;
   SYSTEM
AB Modification of gold electrodes with cysteine, improve superoxide dismutase (SOD) electron transfer for superoxide quantification in a typical third-generation electrochemical biosensor. However, a thermodynamic study that describes the adsorption processes of this type of assemble, has not been reported. Hence in this work, differential capacitance studies of Au/Cys, Au/SOD and Au/Cys/SOD electrodes are reported to describe the adsorption process during the different steps of the enzyme immobilization, through the calculation of charge density, surface tension, surface excess and adsorption energy. Theoretical electrostatic potential calculations of the protein using X-ray diffraction data were carried out, to rationalize the adsorption orientation of SOD according to experimental data.
C1 [Jimenez-Gonzalez, M. L.; Gomez-Guzman, J. J.; Antano-Lopez, Rene; Ortiz-Frade, Luis] Ctr Invest & Desarrollo Tecnol Electroquim SC, Pedro Escobedo 76703, Queretaro, Mexico.
C3 CIDETEQ - Centro de Investigacion & Desarrollo Tecnologico en
   Electroquimica S.C.
RP Ortiz-Frade, L (通讯作者)，Ctr Invest & Desarrollo Tecnol Electroquim SC, Pedro Escobedo 76703, Queretaro, Mexico.
EM lortiz@cideteq.mx
OI Ortiz-Frade, Luis/0000-0001-6523-8018
FU CONACyT [269102]; CONACyT-SEP-Ciencia Basica [288069]
FX The authors thank CONACyT "Apoyo a la Infraestructura" (269102) and
   "CONACyT-SEP-Ciencia Basica" (288069) . MLJG thanks CONACYT for
   scholarship.
CR Ammam M, 2012, ELECTROCHIM ACTA, V61, P207, DOI 10.1016/j.electacta.2011.12.004
   [Anonymous], CYST C3H7NO2S PUBCHE
   Bard A. J., 2001, ELECTROCHEMICAL METH
   BERK RS, 1964, APPL MICROBIOL, V12, P10, DOI 10.1128/AEM.12.1.10-12.1964
   Berman HM, 2000, NUCLEIC ACIDS RES, V28, P235, DOI 10.1093/nar/28.1.235
   Bi YH, 2006, BIOSENS BIOELECTRON, V21, P1350, DOI 10.1016/j.bios.2005.05.008
   Bizzotto D, 1996, J ELECTROANAL CHEM, V409, P33, DOI 10.1016/0022-0728(96)04537-8
   Bockris J.O., 2002, MODERN ELECTROCHEMIS, VVolume 2A
   Chen A., 1999, IODIDE ADSORPTION AU
   DE Beus MD, 2004, PROTEIN SCI, V13, P1347, DOI 10.1110/ps.03576904
   Deng ZF, 2008, ANAL CHEM, V80, P5839, DOI 10.1021/ac800213x
   Dharmapandian P, 2010, SENSOR ACTUAT B-CHEM, V148, P17, DOI 10.1016/j.snb.2010.04.023
   Di JW, 2004, BIOSENS BIOELECTRON, V19, P1479, DOI 10.1016/j.bios.2003.12.006
   Erturk G, 2017, SENSORS-BASEL, V17, DOI 10.3390/s17020390
   Freire RS, 2003, J BRAZIL CHEM SOC, V14, P230, DOI 10.1590/S0103-50532003000200008
   Gao YS, 2009, MAT SCI ENG C-MATER, V29, P2213, DOI 10.1016/j.msec.2009.05.004
   Ghourchian H., 2011, ANAL BIOANAL CHEM, V3, P216
   Goes MS, 2012, LANGMUIR, V28, P9689, DOI 10.1021/la301281y
   IYER RN, 1992, BIOELECTROCH BIOENER, V27, P393, DOI 10.1016/0302-4598(92)87014-L
   Jurrus E, 2018, PROTEIN SCI, V27, P112, DOI 10.1002/pro.3280
   Karunakaran C., 2018, MANAGEMENT HIGH ALTI, P257, DOI [10.1016/B978-0-12-813999-8.00013-6, DOI 10.1016/B978-0-12-813999-8.00013-6]
   Kolodziej A, 2018, J ELECTROANAL CHEM, V819, P51, DOI 10.1016/j.jelechem.2017.07.039
   Labib M, 2009, ANAL CHIM ACTA, V634, P255, DOI 10.1016/j.aca.2008.12.035
   Li H.Q., 2001, ELECTROCHEMICAL FTIR
   Li HQ, 2001, J ELECTROANAL CHEM, V500, P299, DOI 10.1016/S0022-0728(00)00391-0
   Loyprasert S, 2010, BIOSENS BIOELECTRON, V25, P1977, DOI 10.1016/j.bios.2010.01.020
   Mao L., 2008, SUPEROXIDE ELECTROCH
   Mao LQ, 2008, ELECTROCHEMICAL SENSORS, BIOSENSORS AND THEIR BIOMEDICAL APPLICATIONS, P145, DOI 10.1016/B978-012373738-0.50008-8
   Mendez A, 2011, J ELECTROCHEM SOC, V158, pF45, DOI 10.1149/1.3551501
   Muskal N., 1999, THIOL SELF ASSEMBLED
   NIKI K, 1981, BIOCHIM BIOPHYS ACTA, V636, P136, DOI 10.1016/0005-2728(81)90086-4
   Ohsaka T, 2002, CHEM COMMUN, P990, DOI 10.1039/b201197b
   PEREIRA CM, 1994, J CHEM SOC FARADAY T, V90, P143, DOI 10.1039/ft9949000143
   Pettersen EF, 2004, J COMPUT CHEM, V25, P1605, DOI 10.1002/jcc.20084
   Qureshi A, 2015, SENSOR ACTUAT B-CHEM, V209, P645, DOI 10.1016/j.snb.2014.12.040
   Shi ZC, 1996, J ELECTROANAL CHEM, V403, P225, DOI 10.1016/0022-0728(95)04313-6
   Sondag-Huethorst J.A.M, 1994, ELECTROCHEMICAL STRU
   SONDAGHUETHORST JAM, 1994, J ELECTROANAL CHEM, V367, P49, DOI 10.1016/0022-0728(93)03006-B
   STOLBERG L, 1987, J ELECTROANAL CHEM, V238, P333, DOI 10.1016/0022-0728(87)85184-7
   Tang J, 2015, TALANTA, V137, P18, DOI 10.1016/j.talanta.2015.01.009
   Tarpey MM, 2001, CIRC RES, V89, P224, DOI 10.1161/hh1501.094365
   Teeparuksapun K, 2010, ANAL CHEM, V82, P8406, DOI 10.1021/ac102144a
   Tian Y, 2002, BBA-GEN SUBJECTS, V1569, P151, DOI 10.1016/S0304-4165(01)00246-X
   Tian Y, 2004, ELECTROCHEM COMMUN, V6, P609, DOI 10.1016/j.elecom.2004.04.013
   Tian Y, 2002, ANAL CHEM, V74, P2428, DOI 10.1021/ac0157270
   TRASATTI S, 1974, J ELECTROANAL CHEM, V53, P335, DOI 10.1016/S0022-0728(74)80074-4
   Wang L, 2013, ANAL CHIM ACTA, V758, P66, DOI 10.1016/j.aca.2012.10.050
   Wu XQ, 1999, BIOELECTROCH BIOENER, V48, P227, DOI 10.1016/S0302-4598(98)00233-5
   Yang CL, 2016, BIOSENS BIOELECTRON, V80, P17, DOI 10.1016/j.bios.2016.01.044
NR 49
TC 0
Z9 0
U1 8
U2 8
PU PERGAMON-ELSEVIER SCIENCE LTD
PI OXFORD
PA THE BOULEVARD, LANGFORD LANE, KIDLINGTON, OXFORD OX5 1GB, ENGLAND
SN 0013-4686
EI 1873-3859
J9 ELECTROCHIM ACTA
JI Electrochim. Acta
PD FEB 1
PY 2023
VL 440
AR 141677
DI 10.1016/j.electacta.2022.141677
EA DEC 2022
PG 7
WC Electrochemistry
WE Science Citation Index Expanded (SCI-EXPANDED)
SC Electrochemistry
GA A3AZ6
UT WOS:000953905200001
DA 2023-06-30
ER

PT J
AU Rawson, TM
   O'Hare, D
   Herrero, P
   Sharma, S
   Moore, LSP
   de Barra, E
   Roberts, JA
   Gordon, AC
   Hope, W
   Georgiou, P
   Cass, AEG
   Holmes, AH
AF Rawson, T. M.
   O'Hare, D.
   Herrero, P.
   Sharma, S.
   Moore, L. S. P.
   de Barra, E.
   Roberts, J. A.
   Gordon, A. C.
   Hope, W.
   Georgiou, P.
   Cass, A. E. G.
   Holmes, A. H.
TI Delivering precision antimicrobial therapy through closed-loop control
   systems
SO JOURNAL OF ANTIMICROBIAL CHEMOTHERAPY
LA English
DT Review
ID CRITICALLY-ILL PATIENTS; TRANSDERMAL DRUG-DELIVERY; BETA-LACTAM
   ANTIBIOTICS; FIELD-EFFECT TRANSISTORS; GLASSY-CARBON ELECTRODE;
   FLOW-INJECTION ANALYSIS; POPULATION PHARMACOKINETICS; ELECTROCHEMICAL
   DETECTION; GRAPHENE OXIDE; AMINOGLYCOSIDE ANTIBIOTICS
AB Sub-optimal exposure to antimicrobial therapy is associated with poor patient outcomes and the development of antimicrobial resistance. Mechanisms for optimizing the concentration of a drug within the individual patient are under development. However, several barriers remain in realizing true individualization of therapy. These include problems with plasma drug sampling, availability of appropriate assays, and current mechanisms for dose adjustment. Biosensor technology offers a means of providing real-time monitoring of antimicrobials in a minimally invasive fashion. We report the potential for using microneedle biosensor technology as part of closed-loop control systems for the optimization of antimicrobial therapy in individual patients.
C1 [Rawson, T. M.; Moore, L. S. P.; Holmes, A. H.] Imperial Coll London, Hlth Protect Res Unit Healthcare Associated Infec, Natl Inst Hlth Res, Hammersmith Campus,Du Cane Rd, London W12 0NN, England.
   [O'Hare, D.] Imperial Coll London, Dept Bioengn, London SW7 2AZ, England.
   [Herrero, P.; Georgiou, P.] Imperial Coll London, Dept Elect & Elect Engn, South Kensington Campus, London SW7 2AZ, England.
   [Sharma, S.] Swansea Univ, Coll Engn, Swansea SA1 8EN, W Glam, Wales.
   [Moore, L. S. P.; de Barra, E.; Holmes, A. H.] Imperial Coll Healthcare NHS Trust, Hammersmith Hosp, Du Cane Rd, London W12 0NN, England.
   [Roberts, J. A.] Univ Queensland, Fac Med, Clin Res Ctr, Brisbane, Qld, Australia.
   [Roberts, J. A.] Univ Queensland, Sch Pharm, Ctr Translat Pharmacodynam, Brisbane, Qld, Australia.
   [Roberts, J. A.] Royal Brisbane & Womens Hosp, Brisbane, Qld, Australia.
   [Gordon, A. C.] Imperial Coll London, Sect Anaesthet Pain Med & Intens Care, London SW7 2AZ, England.
   [Hope, W.] Univ Liverpool, Dept Mol & Clin Pharmacol, Liverpool L69 3GE, Merseyside, England.
   [Cass, A. E. G.] Imperial Coll London, Dept Chem, Kensington Campus, London SW7 2AZ, England.
   [Cass, A. E. G.] Imperial Coll London, Inst Biomed Engn, Kensington Campus, London SW7 2AZ, England.
C3 Imperial College London; Imperial College London; Imperial College
   London; Swansea University; Imperial College London; University of
   Queensland; University of Queensland; Royal Brisbane & Women's Hospital;
   Imperial College London; N8 Research Partnership; University of
   Liverpool; Imperial College London; Imperial College London
RP Rawson, TM (通讯作者)，Hammersmith Hosp, Hlth Protect Res Unit Healthcare Associated Infec, Du Cane Rd, London W12 0NN, England.
EM timothy.rawson07@imperial.ac.uk
RI Moore, Luke S P/Q-1012-2018; Herrero, Pau/U-5308-2019; Sharma,
   Sanjiv/AAC-7216-2019; Roberts, Jason A/F-6272-2010; O'Hare,
   Dermot/N-2114-2018; Gordon, Anthony/A-3472-2012; Rawson,
   Timothy/AAH-1662-2019
OI Moore, Luke S P/0000-0001-7095-7922; Herrero, Pau/0000-0002-7088-5807;
   Sharma, Sanjiv/0000-0003-3828-737X; Roberts, Jason
   A/0000-0001-6218-435X; O'Hare, Dermot/0000-0001-8054-8751; Gordon,
   Anthony/0000-0002-0419-547X; Rawson, Timothy Miles/0000-0002-2630-9722;
   Hope, William/0000-0001-6187-878X; Georgiou,
   Pantelis/0000-0003-2476-3857; Holmes, Alison/0000-0001-5554-5743
FU National Institute for Health Research Invention for Innovation Grant
   (i4i), Enhanced, Personalized and Integrated Care for Infection
   Management at Point of Care (EPIC IMPOC) [II-LA-0214-20008];
   Engineering, Medicine, Natural Sciences and Physical Sciences Bridging
   Research in Antimicrobial resistance: Collaboration and Exchange
   (EMBRACE), Imperial College Antimicrobial Research Collaborative;
   Imperial College Biomedical Research Centre (BRC); Australian National
   Health and Medical Research Council for Centre of Research Excellence
   [APP1099452]; Practitioner Fellowship [APP1117065]; National Institute
   for Health Research [NIHR/CS/009/007, NF-SI-0617-10176, RP-2015-06-018,
   II-LA-0214-20008, II-LA-0313-20004] Funding Source: researchfish
FX This report is independent research funded by the National Institute for
   Health Research Invention for Innovation Grant (i4i), Enhanced,
   Personalized and Integrated Care for Infection Management at Point of
   Care (EPIC IMPOC), II-LA-0214-20008. A. C. G. is an NIHR Research
   Professor. This report was also supported by grants from (i) the
   Engineering, Medicine, Natural Sciences and Physical Sciences Bridging
   Research in Antimicrobial resistance: Collaboration and Exchange
   (EMBRACE), Imperial College Antimicrobial Research Collaborative; and
   (ii) Imperial College Biomedical Research Centre (BRC). J. A. R. wishes
   to recognize funding from the Australian National Health and Medical
   Research Council for Centre of Research Excellence (APP1099452) and a
   Practitioner Fellowship (APP1117065).
CR Abdul-Aziz MH, 2015, SEMIN RESP CRIT CARE, V36, P136, DOI 10.1055/s-0034-1398490
   Absalom AR, 2002, ANESTHESIOLOGY, V96, P67, DOI 10.1097/00000542-200201000-00017
   Ahn HS, 2007, COMMUN CONTROL ENG, P1, DOI 10.1007/978-1-84628-859-3
   [Anonymous], 2010, YEARB CRIT CARE MED, DOI DOI 10.1016/S0734-3299(10)79402-8
   ANZAI J, 1988, ANAL SCI, V4, P247, DOI 10.2116/analsci.4.247
   Bariya SH, 2012, J PHARM PHARMACOL, V64, P11, DOI 10.1111/j.2042-7158.2011.01369.x
   Bastos ACM, 2014, J PHARMACEUT BIOMED, V90, P192, DOI 10.1016/j.jpba.2013.12.002
   Bi XY, 2009, ADV FUNCT MATER, V19, P3760, DOI 10.1002/adfm.200900823
   Blot SI, 2014, ADV DRUG DELIVER REV, V77, P3, DOI 10.1016/j.addr.2014.07.006
   Brusselaers N, 2011, ANN INTENSIVE CARE, V1, DOI 10.1186/2110-5820-1-47
   CARAS SD, 1985, ANAL CHEM, V57, P1924, DOI 10.1021/ac00286a029
   Carlier M, 2015, INT J ANTIMICROB AG, V46, P367, DOI 10.1016/j.ijantimicag.2015.06.016
   Carter BL, 2015, J BURN CARE RES, V36, P641, DOI 10.1097/BCR.0000000000000191
   Cataldo MA, 2012, J ANTIMICROB CHEMOTH, V67, P17, DOI 10.1093/jac/dkr442
   Chafer-Pericas C, 2010, TRAC-TREND ANAL CHEM, V29, P1038, DOI 10.1016/j.trac.2010.06.004
   Chagnac A, 2000, AM J PHYSIOL-RENAL, V278, pF817, DOI 10.1152/ajprenal.2000.278.5.F817
   Charmillon A, 2016, CLIN MICROBIOL INFEC, V22, P625, DOI 10.1016/j.cmi.2016.04.019
   Chiu MH, 2009, J CHROMATOGR B, V877, P991, DOI 10.1016/j.jchromb.2009.02.066
   Chong H., 2013, J NANOMED BIOTHERAPE, V3, P1
   Cotta MO, 2016, CRIT CARE, V20, DOI 10.1186/s13054-016-1348-8
   Dapra J, 2013, BIOSENS BIOELECTRON, V43, P315, DOI 10.1016/j.bios.2012.12.058
   de Jong E, 2016, LANCET INFECT DIS, V16, P819, DOI 10.1016/S1473-3099(16)00053-0
   El-Laboudi A, 2013, DIABETES TECHNOL THE, V15, P101, DOI 10.1089/dia.2012.0188
   Felton TW, 2014, ANTIMICROB AGENTS CH, V58, P4094, DOI 10.1128/AAC.02664-14
   Ferguson BS, 2013, SCI TRANSL MED, V5, DOI 10.1126/scitranslmed.3007095
   Frimodt-Moller N, 2002, INT J ANTIMICROB AG, V19, P333, DOI 10.1016/S0924-8579(02)00029-8
   Gan T, 2014, TALANTA, V121, P187, DOI 10.1016/j.talanta.2014.01.002
   Gao XJ, 2009, SENSOR LETT, V7, P6, DOI 10.1166/sl.2009.1002
   Gayen P, 2016, ACS APPL MATER INTER, V8, P1615, DOI 10.1021/acsami.5b07337
   Giroud F, 2009, ANAL CHEM, V81, P8405, DOI 10.1021/ac901290m
   Goncalves LM, 2014, ELECTROCHEM COMMUN, V38, P131, DOI 10.1016/j.elecom.2013.11.022
   Goncalves-Pereira J, 2011, CRIT CARE, V15, DOI 10.1186/cc10441
   Gorchkov DV, 1996, ANAL CHIM ACTA, V331, P217, DOI 10.1016/0003-2670(96)00185-7
   Govindasamy M, 2017, J COLLOID INTERF SCI, V485, P129, DOI 10.1016/j.jcis.2016.09.029
   Han S, 2017, ANALYST, V142, P218, DOI 10.1039/c6an02338j
   Hayat A, 2014, FRONT CHEM, V2, DOI 10.3389/fchem.2014.00041
   HEALEY BG, 1995, ANAL CHEM, V67, P4471, DOI 10.1021/ac00120a007
   Henry S, 1998, J PHARM SCI, V87, P922, DOI 10.1021/js980042+
   Herrero P, 2015, IEEE J BIOMED HEALTH, V19, P1087, DOI 10.1109/JBHI.2014.2331896
   Herrero Pau, 2012, J Diabetes Sci Technol, V6, P606
   Holmes AH, 2016, LANCET, V387, P176, DOI 10.1016/S0140-6736(15)00473-0
   Huet AC, 2010, TRAC-TREND ANAL CHEM, V29, P1281, DOI 10.1016/j.trac.2010.07.017
   Huttner A, 2015, J ANTIMICROB CHEMOTH, V70, P3178, DOI 10.1093/jac/dkv201
   Huurneman LJ, 2016, ANTIMICROB AGENTS CH, V60, P2336, DOI 10.1128/AAC.03023-15
   Ismail F, 2010, SENSORS-BASEL, V10, P2851, DOI 10.3390/s100402851
   Jakubec P, 2016, CHEM-EUR J, V22, P14279, DOI 10.1002/chem.201602434
   Johnson M. A., 2005, PID CONTROL
   Joseph R, 2010, DRUG TEST ANAL, V2, P278, DOI 10.1002/dta.129
   Joukhadar C, 2001, CRIT CARE MED, V29, P385, DOI 10.1097/00003246-200102000-00030
   Kang Ju-Seop, 2009, Korean Journal of Internal Medicine, V24, P1, DOI 10.3904/kjim.2009.24.1.1
   Karthik R, 2016, J COLLOID INTERF SCI, V475, P46, DOI 10.1016/j.jcis.2016.04.044
   Kim YC, 2012, ADV DRUG DELIVER REV, V64, P1547, DOI 10.1016/j.addr.2012.04.005
   Lee H, 2017, SCI ADV, V3, DOI 10.1126/sciadv.1601314
   Lee SR, 2009, BIOSENS BIOELECTRON, V24, P1877, DOI 10.1016/j.bios.2008.09.008
   Liu S, 2017, BIOSENS BIOELECTRON, V88, P181, DOI 10.1016/j.bios.2016.08.019
   Madady A, 2008, INT J CONTROL AUTOM, V6, P194
   Madhavan J Sethu, 2011, Acta Anaesthesiol Taiwan, V49, P130, DOI 10.1016/j.aat.2011.11.007
   Markanday A, 2015, OPEN FORUM INFECT DI, V2, DOI 10.1093/ofid/ofv098
   Meenakshi S, 2016, MAT SCI ENG C-MATER, V59, P136, DOI 10.1016/j.msec.2015.08.063
   Moniz Anna Radomska Bothelo, 2012, J Diabetes Sci Technol, V6, P479
   Moraes FC, 2013, ELECTROANAL, V25, P2092, DOI 10.1002/elan.201300261
   Muntze GM, 2015, BIOSENS BIOELECTRON, V64, P605, DOI 10.1016/j.bios.2014.09.062
   Nagaraj VJ, 2013, ENVIRON SCI-PROC IMP, V16, P135
   Nargis Waheeda, 2014, Int J Crit Illn Inj Sci, V4, P195, DOI 10.4103/2229-5151.141356
   Nielsen EI, 2013, PHARMACOL REV, V65, P1053, DOI 10.1124/pr.111.005769
   Nikolaus N, 2014, SENSORS-BASEL, V14, P3737, DOI 10.3390/s140203737
   O'Hare D, 2014, BODY SENSOR NETWORKS
   O'Neill J., 2016, Tackling drug-resistant infections globally: final report and recommendations
   Parker SL, 2016, EXPERT OPIN DRUG MET, V12, P601, DOI 10.1080/17425255.2016.1178238
   Patel BM, 2012, THER DRUG MONIT, V34, P160, DOI 10.1097/FTD.0b013e31824981a6
   Perez F, 2016, EXPERT OPIN PHARMACO, V17, P761, DOI 10.1517/14656566.2016.1145658
   Philip A, 2016, FED INF SOC ANN C
   Phua J, 2013, CRIT CARE, V17, DOI 10.1186/cc12896
   Pickering MK, 2014, BIOMED CHROMATOGR, V28, P1525, DOI 10.1002/bmc.3301
   Pikkemaat MG, 2009, ANAL BIOANAL CHEM, V395, P893, DOI 10.1007/s00216-009-2841-6
   Pinacho DG, 2014, SENSORS-BASEL, V14, P15965, DOI 10.3390/s140915965
   Ramos-Martin V, 2016, J ANTIMICROB CHEMOTH, V71, P3168, DOI 10.1093/jac/dkw295
   Ramos-Martin V, 2016, J ANTIMICROB CHEMOTH, V71, P992, DOI 10.1093/jac/dkv451
   RANAMUKHAARACHCHI, 2016, SCI REP-UK, V6, DOI DOI 10.1038/SREP29075
   Rastgar S, 2014, TALANTA, V119, P156, DOI 10.1016/j.talanta.2013.10.047
   Rawson TM, 2017, CLIN MICROBIOL INFEC, V23, P524, DOI 10.1016/j.cmi.2017.02.028
   Rawson TM, 2016, BMC MED, V14, DOI 10.1186/s12916-016-0751-y
   Rawson TM, 2017, MINIMALLY INVASIVE D
   Reddy M, 2016, J DIABETES SCI TECHN, V10, P405
   Roberts JA, 2008, CURR OPIN CRIT CARE, V14, P390, DOI 10.1097/MCC.0b013e3283021b3a
   Roberts JA, 2015, J ANTIMICROB CHEMOTH, V70, P1495, DOI 10.1093/jac/dku564
   Roberts JA, 2014, LANCET INFECT DIS, V14, P498, DOI 10.1016/S1473-3099(14)70036-2
   Roberts JA, 2014, CLIN INFECT DIS, V58, P1072, DOI 10.1093/cid/ciu027
   Roberts JA, 2012, BRIT J CLIN PHARMACO, V73, P27, DOI 10.1111/j.1365-2125.2011.04080.x
   Roberts JA, 2009, CRIT CARE MED, V37, P926, DOI 10.1097/CCM.0b013e3181968e44
   Roos JF, 2007, INTENS CARE MED, V33, P781, DOI 10.1007/s00134-007-0573-7
   Rowe AA, 2010, ANAL CHEM, V82, P7090, DOI 10.1021/ac101491d
   Schoukroun-Barnes LR, 2014, ANAL CHEM, V86, P1131, DOI 10.1021/ac4029054
   Sgobbi LF, 2016, ELECTROCHIM ACTA, V191, P1010, DOI 10.1016/j.electacta.2015.11.151
   Sharma Sanjiv, 2017, Sens Biosensing Res, V13, P104, DOI 10.1016/j.sbsr.2016.10.004
   Sharma S, 2016, ANAL BIOANAL CHEM, V408, P8427, DOI 10.1007/s00216-016-9961-6
   Shimamoto Y, 2013, INTENS CARE MED, V39, P1247, DOI 10.1007/s00134-013-2909-9
   Siqueira JR, 2009, BIOSENS BIOELECTRON, V25, P497, DOI 10.1016/j.bios.2009.07.007
   Souza MJ, 2006, J AOAC INT, V89, P1367
   Theanponkrang S, 2015, INT J NANOMED, V10, P859, DOI 10.2147/IJN.S75237
   Trevitt Sara, 2016, J Diabetes Sci Technol, V10, P714, DOI 10.1177/1932296815617968
   Trouillon R, 2009, ELECTROCHEM COMMUN, V11, P1409, DOI 10.1016/j.elecom.2009.05.018
   Trzebinski J, 2012, LAB CHIP, V12, P348, DOI 10.1039/c1lc20885c
   Udy AA, 2015, CRIT CARE, V19, DOI 10.1186/s13054-015-0750-y
   Ulldemolins M, 2016, J ANTIMICROB CHEMOTH, V71, P1651, DOI 10.1093/jac/dkv503
   Ulldemolins M, 2014, CRIT CARE, V18, DOI 10.1186/cc13938
   Vincent JL, 2016, CRIT CARE, V20, DOI 10.1186/s13054-016-1285-6
   Wang HZ, 2016, BIOSENS BIOELECTRON, V80, P471, DOI 10.1016/j.bios.2016.02.014
   Wang YQ, 2009, J PROCESS CONTR, V19, P1589, DOI 10.1016/j.jprocont.2009.09.006
   Wilhelm AJ, 2014, CLIN PHARMACOKINET, V53, P961, DOI 10.1007/s40262-014-0177-7
   Willander M, 2014, SENSORS-BASEL, V14, P8605, DOI 10.3390/s140508605
   Wolff F, 2013, TALANTA, V103, P153, DOI 10.1016/j.talanta.2012.10.024
   Wu XL, 2012, BIOSENS BIOELECTRON, V33, P309, DOI 10.1016/j.bios.2012.01.017
   Wysocki M, 2001, ANTIMICROB AGENTS CH, V45, P2460, DOI 10.1128/AAC.45.9.2460-2467.2001
   Yan GA, 2010, INT J PHARMACEUT, V391, P7, DOI 10.1016/j.ijpharm.2010.02.007
   YERIAN TD, 1988, ANAL CHIM ACTA, V204, P7, DOI 10.1016/S0003-2670(00)86342-4
   Zacco E, 2007, BIOSENS BIOELECTRON, V22, P2184, DOI 10.1016/j.bios.2006.10.014
   Zalewski P, 2014, ACTA POL PHARM, V71, P255
   Zarb P, 2011, DRUGS, V71, P745, DOI 10.2165/11591180-000000000-00000
   Zhang FF, 2013, ANAL CHIM ACTA, V770, P53, DOI 10.1016/j.aca.2013.01.052
   Zhang KX, 2013, ANAL CHIM ACTA, V787, P50, DOI 10.1016/j.aca.2013.05.037
   Zhang X, 2016, TALANTA, V161, P567, DOI 10.1016/j.talanta.2016.09.013
NR 122
TC 23
Z9 23
U1 4
[truncated: 3,225,709 more chars]
