# Supplementary material for: Hotspots and trends of electrochemical biosensor technology: a bibliometric analysis from 2003 to 2023
Source: RSC Adv. 2023 Oct 19;13(44):30704–17. doi: 10.1039/d3ra05889a (PMC10585615; doi:10.1039/d3ra05889a)
Supplement: RA-013-D3RA05889A-s001 [file RA-013-D3RA05889A-s001.zip › data-18.xlsx]

FN Clarivate Analytics Web of Science
VR 1.0
PT J
AU Sundaram, E
   Subramanian, V
   Velayutham, K
   Gomathinayagam, R
   Vasantha, VS
AF Sundaram, Ellairaja
   Subramanian, Venkatesan
   Velayutham, Kumaravel
   Gomathinayagam, Rohini
   Vasantha, Vairathevar Sivasamy
TI Michael Addition Based Chemodosimeter for Serum Creatinine Detection
   Using (E)-3-(Pyren-2-yl)-1-(3,4,5-trimethoxyphenyl)prop-2-en-1-one
   Chalcone
SO ACS SENSORS
LA English
DT Article
DE chalcone; chemodosimeter; creatinine; fluorescence; biosensor; blood
   serum
ID AMPEROMETRIC DETERMINATION; ELECTROCHEMICAL SENSOR; GOLD NANOPARTICLES;
   FLUORESCENT SENSOR; COMPOSITE FILM; RHODAMINE-B; BIOSENSOR; IONS; WATER;
   QUANTIFICATION
AB First, a simple and highly emissive fluorescent chalcone (E)-3-(pyren-2-yl)-1-(3,4,5-trimethoxyphenyl)prop-2-en-l-one (PTP) was synthesized via simple shaking along with an excellent quantum yield of 0.85, and proved as a stable, highly sensitive, and selective biosensor for creatinine. Owing to its unique photophysical interaction with creatinine through Michael adduct formation, PTP was utilized as a Chemodosimeter for the selective recognition of creatinine in blood serum. Under optimized conditions, a broad range of creatinine detection was achieved from 0.00000113 mg/dL to 15.8 mg/dL along with an excellent limit of detection of 0.00000065 mg/dL (0.058 nM). This biosensor is highly reproducible even for different concentration levels of creatinine. It is the very first creatinine biosensor possessing a wider linear range for clinical applications for creatinine. To ensure its clinical application, blood serum samples of people of different age groups were collected from Alpha Hospital and analyzed for creatinine by using our chemodosimeter method and compared with data obtained using a commercial method in the Alpha hospital. Our data show very good agreement with clinical data. Because clinical protocol involves trienzymes and tedious sample preparation, no doubt, our chemodosimeter will be a cheap and sensitive option compared to the existing clinical methods.
C1 [Sundaram, Ellairaja; Vasantha, Vairathevar Sivasamy] Madurai Kamaraj Univ, Sch Chem, Dept Nat Prod Chem, Madurai 625021, Tamil Nadu, India.
   [Subramanian, Venkatesan] CSIR Cent Leather Res Inst, Chem Lab, Madras 600020, Tamil Nadu, India.
   [Velayutham, Kumaravel; Gomathinayagam, Rohini] Alpha Hosp & Res Ctr, Madurai 62S009, Tamil Nadu, India.
C3 Madurai Kamaraj University; Council of Scientific & Industrial Research
   (CSIR) - India; CSIR - Central Leather Research Institute (CLRI)
RP Vasantha, VS (通讯作者)，Madurai Kamaraj Univ, Sch Chem, Dept Nat Prod Chem, Madurai 625021, Tamil Nadu, India.
EM vasantham999@yahoo.co.in
FU DST-INSPIRE Fellowship Scheme; DST-SERB New Delhi, India; DST
FX This work is financially supported by DST-INSPIRE Fellowship Scheme and
   DST-SERB New Delhi, India. The author thanks DST for offering a
   fellowship for pursuing his Ph.D program. The author especially is
   thankful for additional financial support for the same. The author
   sincerely thanks Mr. M. Karuppasamy, CLRI Chennai for helping with the
   DFT calculations.
CR Acharya G, 2006, J AM CHEM SOC, V128, P3862, DOI 10.1021/ja057490l
   Benkert A, 2000, ANAL CHEM, V72, P916, DOI 10.1021/ac9909047
   Bera K, 2014, ANAL CHEM, V86, P2740, DOI 10.1021/ac404160v
   Cao XY, 2014, DYES PIGMENTS, V111, P99, DOI 10.1016/j.dyepig.2014.06.001
   Chen JC, 2006, SENSOR ACTUAT B-CHEM, V115, P473, DOI 10.1016/j.snb.2005.10.015
   Chen P, 2004, J AM CHEM SOC, V126, P728, DOI 10.1021/ja0383975
   Ciupa A, 2012, ORG BIOMOL CHEM, V10, P8753, DOI 10.1039/c2ob26608c
   Debus B, 2015, ANAL CHIM ACTA, V895, P71, DOI 10.1016/j.aca.2015.09.007
   Deo S, 2000, J AM CHEM SOC, V122, P174, DOI 10.1021/ja992238x
   Disney MD, 2004, J AM CHEM SOC, V126, P13343, DOI 10.1021/ja047936i
   Ellairaja S, 2017, CHEMISTRYSELECT, V2, P1025, DOI 10.1002/slct.201601110
   Ellairaja S, 2015, RSC ADV, V5, P63287, DOI 10.1039/c5ra10612e
   Gaddes D, 2017, ACS SENSORS, V2, P796, DOI 10.1021/acssensors.7b00161
   Guo MD, 2005, J ELECTROANAL CHEM, V585, P28, DOI 10.1016/j.jelechem.2005.07.007
   Gutierrez M, 2008, BIOSENS BIOELECTRON, V23, P795, DOI 10.1016/j.bios.2007.08.019
   Hassan SSM, 2005, ELECTROANAL, V17, P2246, DOI 10.1002/elan.200503363
   Hatai J, 2012, TETRAHEDRON LETT, V53, P4357, DOI 10.1016/j.tetlet.2012.06.014
   He XX, 2013, BIOSENS BIOELECTRON, V42, P460, DOI 10.1016/j.bios.2012.11.020
   Jia J, 2012, ORG BIOMOL CHEM, V10, P6279, DOI 10.1039/c2ob25852h
   KAZMIERCZAK SC, 1991, CLIN CHEM, V37, P356
   Kolmakov K, 2010, CHEM-EUR J, V16, P158, DOI 10.1002/chem.200902309
   KUBO I, 1983, ANAL CHIM ACTA, V151, P371, DOI 10.1016/S0003-2670(00)80098-7
   Kumar M, 2011, ORG LETT, V13, P1422, DOI 10.1021/ol2001073
   Li J, 2000, J AM CHEM SOC, V122, P10466, DOI 10.1021/ja0021316
   Liu JW, 2004, J AM CHEM SOC, V126, P12298, DOI 10.1021/ja046628h
   Mathew MS, 2017, ACS SUSTAIN CHEM ENG, V5, P4837, DOI 10.1021/acssuschemeng.7b00273
   Mielgo A, 2016, BEILSTEIN J ORG CHEM, V12, P918, DOI 10.3762/bjoc.12.90
   Nair DP, 2014, CHEM MATER, V26, P724, DOI 10.1021/cm402180t
   NGUYEN VK, 1991, ANAL CHEM, V63, P611
   Pickup JC, 2005, BIOSENS BIOELECTRON, V20, P2555, DOI 10.1016/j.bios.2004.10.002
   Ruedas-Rama MJ, 2010, ANAL CHEM, V82, P9043, DOI 10.1021/ac101838n
   Senthilkumar T, 2015, MACROMOLECULES, V48, P3449, DOI 10.1021/acs.macromol.5b00043
   Sutariya PG, 2012, ANALYST, V137, P5491, DOI 10.1039/c2an36247c
   Tietz N. W., 1987, FUNDAMENTAL CLIN CHE, P679
   Tietz N. W., 1999, TXB CLIN CHEM, P1059
   Valeur B, 2000, COORDIN CHEM REV, V205, P3, DOI 10.1016/S0010-8545(00)00246-0
   Wang W, 2013, DALTON T, V42, P1827, DOI 10.1039/c2dt32279j
   Wei F, 2012, ANAL CHEM, V84, P7933, DOI 10.1021/ac3016888
   Wu JS, 2011, CHEM SOC REV, V40, P3483, DOI 10.1039/c0cs00224k
   Xie PH, 2014, J FLUORESC, V24, P473, DOI 10.1007/s10895-013-1316-5
   Xu ZC, 2010, CHEM SOC REV, V39, P1996, DOI 10.1039/b916287a
   Yadav S, 2011, ANAL BIOCHEM, V419, P277, DOI 10.1016/j.ab.2011.07.032
   Yadav S, 2011, BIOSENS BIOELECTRON, V28, P64, DOI 10.1016/j.bios.2011.06.044
   Ying AG, 2009, TETRAHEDRON LETT, V50, P1653, DOI 10.1016/j.tetlet.2009.01.123
   Ying AG, 2014, J ORG CHEM, V79, P6510, DOI 10.1021/jo500937a
NR 45
TC 15
Z9 15
U1 2
U2 36
PU AMER CHEMICAL SOC
PI WASHINGTON
PA 1155 16TH ST, NW, WASHINGTON, DC 20036 USA
SN 2379-3694
J9 ACS SENSORS
JI ACS Sens.
PD APR
PY 2018
VL 3
IS 4
BP 763
EP 771
DI 10.1021/acssensors.7b00822
PG 17
WC Chemistry, Multidisciplinary; Chemistry, Analytical; Nanoscience &
   Nanotechnology
WE Science Citation Index Expanded (SCI-EXPANDED)
SC Chemistry; Science & Technology - Other Topics
GA GE4DT
UT WOS:000431165200005
PM 29498258
DA 2023-06-30
ER

PT J
AU Hetemi, D
   Noel, V
   Pinson, J
AF Hetemi, Dardan
   Noel, Vincent
   Pinson, Jean
TI Grafting of Diazonium Salts on Surfaces: Application to Biosensors
SO BIOSENSORS-BASEL
LA English
DT Review
DE diazonium; biosensor; surface modification
ID PLASMON-MEDIATED REDUCTION; ALIGNED CARBON NANOTUBES;
   NECROSIS-FACTOR-ALPHA; ARYL DIAZONIUM; ELECTROCHEMICAL REDUCTION;
   COVALENT MODIFICATION; GOLD NANOPARTICLES; GLUCOSE-OXIDASE; BIOMOLECULES
   IMMOBILIZATION; STRUCTURAL-CHARACTERIZATION
AB This review is divided into two parts; the first one summarizes the main features of surface modification by diazonium salts with a focus on most recent advances, while the second part deals with diazonium-based biosensors including small molecules of biological interest, proteins, and nucleic acids.
C1 [Hetemi, Dardan] Univ Prishtina Hasan Prishtina, Dept Pharm, Fac Med, Rr Deshmoret Kombit Pn, Prishtina 10000, Kosovo.
   [Noel, Vincent; Pinson, Jean] Univ Paris, ITODYS, CNRS, UMR 7086, 15 Rue J-A de Baif, F-75013 Paris, France.
C3 Centre National de la Recherche Scientifique (CNRS); CNRS - Institute of
   Chemistry (INC); UDICE-French Research Universities; Universite Paris
   Cite
RP Pinson, J (通讯作者)，Univ Paris, ITODYS, CNRS, UMR 7086, 15 Rue J-A de Baif, F-75013 Paris, France.
EM dardan.hetemi@uni-pr.edu; vincent.noel@univ-paris-diderot.fr;
   jean.pinson@univ-paris-diderot.fr
RI Pinson, Jean/HIA-0583-2022; Pinson, Jean/M-9116-2016
OI NOEL, Vincent/0000-0003-3901-8358; Pinson, Jean/0000-0001-6176-8636
FU Universite de Paris, CNRS
FX This research was funded by Universite de Paris, CNRS.
CR Abdellaoui S, 2013, ELECTROANAL, V25, P671, DOI 10.1002/elan.201200334
   Adabo AH, 2016, J COLLOID INTERF SCI, V467, P271, DOI 10.1016/j.jcis.2016.01.030
   Alarfaj NA, 2017, NEW J CHEM, V41, P11029, DOI 10.1039/c7nj01541k
   Allongue P, 1997, J AM CHEM SOC, V119, P201, DOI 10.1021/ja963354s
   Anariba F, 2003, ANAL CHEM, V75, P3837, DOI 10.1021/ac034026v
   Anjum S, 2015, BIOSENS BIOELECTRON, V65, P159, DOI 10.1016/j.bios.2014.10.037
   Assaud L, 2016, J ELECTROANAL CHEM, V771, P73, DOI 10.1016/j.jelechem.2016.03.045
   Assresahegn BD, 2015, CARBON, V92, P362, DOI 10.1016/j.carbon.2015.05.030
   Alonso-Lomillo MA, 2010, ANAL CHIM ACTA, V665, P26, DOI 10.1016/j.aca.2010.03.012
   Baker SE, 2005, CHEM MATER, V17, P4971, DOI 10.1021/cm051024d
   Bartolome JP, 2015, ANAL CHEM, V87, P6744, DOI 10.1021/acs.analchem.5b00924
   Bellunato A, 2018, NANOSCALE, V10, P12011, DOI 10.1039/c8nr03429j
   Berger FJ, 2019, ACS NANO, V13, P9259, DOI 10.1021/acsnano.9b03792
   Berisha A, 2017, LANGMUIR, V33, P8730, DOI 10.1021/acs.langmuir.7b01371
   Berisha A, 2016, ELECTROANAL CHEM, V26, P115
   Bernal MM, 2018, ADV FUNCT MATER, V28, DOI 10.1002/adfm.201706954
   Bertok T, 2019, BIOSENS BIOELECTRON, V131, P24, DOI 10.1016/j.bios.2019.01.052
   Boitard C, 2019, ACS APPL POLYM MATER, V1, P928, DOI 10.1021/acsapm.9b00109
   Bondarev AA, 2019, ORG PROCESS RES DEV, V23, P2405, DOI 10.1021/acs.oprd.9b00307
   BOURDILLON C, 1992, J ELECTROANAL CHEM, V336, P113, DOI 10.1016/0022-0728(92)80266-7
   Bouriga M, 2013, CHEM MATER, V25, P90, DOI 10.1021/cm3032994
   Busson M, 2011, CHEM COMMUN, V47, P12631, DOI 10.1039/c1cc16241a
   Cao CM, 2017, ACS APPL MATER INTER, V9, P5031, DOI 10.1021/acsami.6b16108
   Ceccato M, 2011, CHEM MATER, V23, P1551, DOI 10.1021/cm1033244
   Chehimi M.M., 2013, APPL SURFACE CHEMIST
   Chehimi M.M., 2012, NEW COUPL AG POL SUR
   Chrouda A, 2015, ANAL METHODS-UK, V7, P2444, DOI [10.1039/c4ay02899f, 10.1039/C4AY02899F]
   Chung DJ, 2012, ELECTROCHIM ACTA, V76, P394, DOI 10.1016/j.electacta.2012.05.044
   Civit L, 2010, ELECTROCHEM COMMUN, V12, P1045, DOI 10.1016/j.elecom.2010.05.020
   Clement P, 2019, CHEMPLUSCHEM, V84, P1235, DOI 10.1002/cplu.201900151
   Combellas C, 2008, J AM CHEM SOC, V130, P8576, DOI 10.1021/ja8018912
   Corgier BP, 2007, LANGMUIR, V23, P8619, DOI 10.1021/la700689b
   Corgier BP, 2007, ANGEW CHEM INT EDIT, V46, P4108, DOI 10.1002/anie.200605010
   Corgier BP, 2007, BIOSENS BIOELECTRON, V22, P1522, DOI 10.1016/j.bios.2006.05.016
   Corgier BP, 2009, LANGMUIR, V25, P9619, DOI 10.1021/la900762s
   Corgier BP, 2005, J AM CHEM SOC, V127, P18328, DOI 10.1021/ja056946w
   Delaporte N, 2019, ELECTROCHIM ACTA, V308, P99, DOI 10.1016/j.electacta.2019.04.012
   Descroix S, 2013, ELECTROCHIM ACTA, V106, P172, DOI 10.1016/j.electacta.2013.05.063
   Dincer C, 2019, ADV MATER, V31, DOI 10.1002/adma.201806739
   Eissa S, 2012, NANOSCALE, V4, P7593, DOI 10.1039/c2nr32146g
   Ejigu A, 2017, ACS APPL MATER INTER, V9, P710, DOI 10.1021/acsami.6b12868
   Ferreyra N, 2004, ELECTROCHIM ACTA, V49, P477, DOI 10.1016/j.electacta.2003.09.004
   Fioresi F, 2019, MATER TODAY-PROC, V6, P340, DOI 10.1016/j.matpr.2018.10.428
   Gam-Derouich S, 2018, J MATER CHEM A, V6, P19353, DOI 10.1039/c8ta06944a
   Gam-Derouich S, 2018, CHEM COMMUN, V54, P8983, DOI 10.1039/c8cc02601g
   Ge L, 2017, ANAL CHEM, V89, P11560, DOI 10.1021/acs.analchem.7b02896
   Goldsmith BR, 2011, ACS NANO, V5, P5408, DOI 10.1021/nn200489j
   Gooding JJ, 2008, ELECTROANAL, V20, P573, DOI 10.1002/elan.200704124
   Gorska B, 2019, ELECTROCHIM ACTA, V328, DOI 10.1016/j.electacta.2019.135090
   Greenwood J, 2015, ACS NANO, V9, P5520, DOI 10.1021/acsnano.5b01580
   Griffete N, 2013, COLLOID SURFACE A, V439, P145, DOI 10.1016/j.colsurfa.2013.03.071
   Griffete N, 2011, J AM CHEM SOC, V133, P1646, DOI 10.1021/ja108928b
   Guselnikova O, 2019, ANAL BIOANAL CHEM, V411, P3309, DOI 10.1007/s00216-019-01801-6
   Hai LV, 2014, ELECTROCHIM ACTA, V140, P49, DOI 10.1016/j.electacta.2014.01.159
   Harper JC, 2007, ELECTROANAL, V19, P1268, DOI 10.1002/elan.200703867
   Hayat A, 2012, SENSOR ACTUAT B-CHEM, V171, P810, DOI 10.1016/j.snb.2012.05.075
   Himori S, 2019, LANGMUIR, V35, P3701, DOI 10.1021/acs.langmuir.9b00085
   Hossain MZ, 2017, J PHYS CHEM C, V121, P25223, DOI 10.1021/acs.jpcc.7b08454
   Istamboulie G, 2016, TALANTA, V146, P464, DOI 10.1016/j.talanta.2015.09.012
   James DK, 2013, ACCOUNTS CHEM RES, V46, P2307, DOI 10.1021/ar300127r
   Jasmin JP, 2014, ELECTROCHIM ACTA, V133, P467, DOI 10.1016/j.electacta.2014.04.069
   Jiang C, 2017, J ELECTROANAL CHEM, V785, P265, DOI 10.1016/j.jelechem.2016.11.043
   Jiang C, 2016, ACS SENSORS, V1, P1432, DOI 10.1021/acssensors.6b00532
   Joselevich M, 2008, LANGMUIR, V24, P11711, DOI 10.1021/la802247k
   Kainz QM, 2014, ACCOUNTS CHEM RES, V47, P667, DOI 10.1021/ar400236y
   Kesavan S, 2014, ELECTROCHIM ACTA, V119, P214, DOI 10.1016/j.electacta.2013.12.003
   Kirkman PM, 2014, J AM CHEM SOC, V136, P36, DOI 10.1021/ja410467e
   Kuo TM, 2016, ACS SENSORS, V1, P124, DOI 10.1021/acssensors.5b00080
   Laurentius L, 2011, ACS NANO, V5, P4219, DOI 10.1021/nn201110r
   Le Goff A, 2010, J ELECTROANAL CHEM, V641, P57, DOI 10.1016/j.jelechem.2010.01.014
   Leroux YR, 2010, J AM CHEM SOC, V132, P14039, DOI 10.1021/ja106971x
   Li DO, 2019, MOL SYST DES ENG, V4, P962, DOI 10.1039/c9me00045c
   Li MX, 2017, ELECTROANAL, V29, P944, DOI 10.1002/elan.201600651
   Li N, 2019, BIOSENSORS-BASEL, V9, DOI 10.3390/bios9030088
   Liu GZ, 2007, ELECTROCHEM COMMUN, V9, P2218, DOI 10.1016/j.elecom.2007.06.016
   Liu ZW, 2019, J MATER CHEM C, V7, P10789, DOI 10.1039/c9tc02251a
   Mahouche-Chergui S, 2011, CHEM SOC REV, V40, P4143, DOI 10.1039/c0cs00179a
   Nguyen M, 2017, CHEM COMMUN, V53, P11364, DOI 10.1039/c7cc05974d
   Mandon CA, 2009, CHEMPHYSCHEM, V10, P3273, DOI 10.1002/cphc.200900599
   Marquette CA, 2009, ANAL BIOANAL CHEM, V393, P1191, DOI 10.1007/s00216-008-2503-0
   McCreery RL, 2009, ADV MATER, V21, P4303, DOI 10.1002/adma.200802850
   Mooste M, 2018, ELECTROCHIM ACTA, V267, P246, DOI 10.1016/j.electacta.2018.02.064
   Morita K, 2011, J ELECTROANAL CHEM, V656, P192, DOI 10.1016/j.jelechem.2010.11.023
   Mousavisani SZ, 2018, SENSOR ACTUAT B-CHEM, V264, P59, DOI 10.1016/j.snb.2018.02.152
   Mousli F, 2019, APPL SURF SCI, V465, P1078, DOI 10.1016/j.apsusc.2018.09.252
   Nasri Z., 2007, ELECTROANAL, V19, P1268
   Nasri Z, 2013, J ELECTROANAL CHEM, V703, P146, DOI 10.1016/j.jelechem.2013.06.005
   Nebel CE, 2009, DIAM RELAT MATER, V18, P910, DOI 10.1016/j.diamond.2008.11.024
   Ocana C, 2015, ANALYST, V140, P4148, DOI [10.1039/c5an00243e, 10.1039/C5AN00243E]
   Ossonon BD, 2017, RSC ADV, V7, P27224, DOI 10.1039/c6ra28311j
   Ott C, 2018, SYNTHETIC MET, V235, P20, DOI 10.1016/j.synthmet.2017.11.006
   Pazo-Llorente R, 2004, EUR J ORG CHEM, V2004, P3221, DOI 10.1002/ejoc.200400170
   Pazo-Llorente R, 2006, EUR J ORG CHEM, V2006, P2201, DOI 10.1002/ejoc.200500946
   Pichereau L, 2019, CHEM COMMUN, V55, P455, DOI 10.1039/c8cc08331b
   Polsky R, 2008, BIOSENS BIOELECTRON, V23, P757, DOI 10.1016/j.bios.2007.08.013
   Qi M, 2016, ANAL CHEM, V88, P9614, DOI 10.1021/acs.analchem.6b02353
   Qi M, 2016, RSC ADV, V6, P39180, DOI 10.1039/c6ra04975c
   Nguyen QV, 2017, J AM CHEM SOC, V139, P11913, DOI 10.1021/jacs.7b05732
   Raicopol MD, 2016, ELECTROCHIM ACTA, V206, P226, DOI 10.1016/j.electacta.2016.04.145
   Rather JA, 2018, ANALYST, V143, P1835, DOI 10.1039/c7an02092a
   Revenga-Parra M, 2014, ANAL CHIM ACTA, V813, P41, DOI 10.1016/j.aca.2014.01.026
   Revenga-Parra M, 2012, ANAL CHIM ACTA, V747, P84, DOI 10.1016/j.aca.2012.07.043
   Richard W, 2014, ELECTROANAL, V26, P1390, DOI 10.1002/elan.201300632
   Romero-Ben E, 2019, INT J NANOMED, V14, P3245, DOI 10.2147/IJN.S179202
   Sampathkumar K, 2019, J PHYS CHEM C, V123, P22397, DOI 10.1021/acs.jpcc.9b06516
   Sanchez-Tirado E, 2017, BIOSENS BIOELECTRON, V98, P240, DOI 10.1016/j.bios.2017.06.063
   Sanders S, 2019, LANGMUIR, V35, P5841, DOI 10.1021/acs.langmuir.9b00201
   Schirowski M, 2019, CHEM-EUR J, V25, P12761, DOI 10.1002/chem.201902330
   Schuurman JC, 2019, PHYS CHEM CHEM PHYS, V21, P17913, DOI 10.1039/c9cp03040a
   Sharma D, 2015, ANAL CHIM ACTA, V889, P194, DOI 10.1016/j.aca.2015.07.048
   Shervedani RK, 2016, BIOSENS BIOELECTRON, V77, P478, DOI 10.1016/j.bios.2015.09.062
   Supur M, 2018, ACS APPL MATER INTER, V10, P6090, DOI 10.1021/acsami.7b19305
   Thaci BS, 2018, DESALIN WATER TREAT, V118, P96, DOI 10.5004/dwt.2018.22619
   Tijunelyte I, 2018, NANOSCALE HORIZ, V3, P53, DOI 10.1039/c7nh00113d
   Unwin PR, 2016, ACCOUNTS CHEM RES, V49, P2041, DOI 10.1021/acs.accounts.6b00301
   van den Hurk R, 2019, SENSOR ACTUAT A-PHYS, V296, P186, DOI 10.1016/j.sna.2019.06.047
   Van Dyck C, 2019, PHYS CHEM CHEM PHYS, V21, P16762, DOI 10.1039/c9cp03509e
   Nguyen VQ, 2017, ACS OMEGA, V2, P1947, DOI 10.1021/acsomega.7b00394
   VANBUITHITUYET, 2019, SURF INTERFACES, V15, P110, DOI DOI 10.1016/J.SURFIN.2019.01.012
   Venarusso LB, 2011, ELECTROCHIM ACTA, V56, P8926, DOI 10.1016/j.electacta.2011.07.126
   Wang HB, 2018, J PHYS CHEM SOLIDS, V115, P172, DOI 10.1016/j.jpcs.2017.12.039
   Wang RB, 2013, ANAL METHODS-UK, V5, P5195, DOI 10.1039/c3ay40739j
   Wepasnick KA, 2010, ANAL BIOANAL CHEM, V396, P1003, DOI 10.1007/s00216-009-3332-5
   Wu F, 2019, SCI REP-UK, V9, DOI 10.1038/s41598-019-56105-7
   Xia ZY, 2016, ACS NANO, V10, P7125, DOI 10.1021/acsnano.6b03278
   Yanez-Sedeno P, 2019, SENSORS-BASEL, V19, DOI 10.3390/s19102379
   Yanez-Sedeno P, 2018, SENSORS-BASEL, V18, DOI 10.3390/s18020675
   Yang LZ, 2011, ANAL CHIM ACTA, V689, P39, DOI 10.1016/j.aca.2011.01.026
   Yang XH, 2003, ELECTROANAL, V15, P885, DOI 10.1002/elan.200390110
   Yates NDJ, 2018, CHEM-EUR J, V24, P12164, DOI 10.1002/chem.201800750
   Zeb G, 2015, RSC ADV, V5, P50298, DOI 10.1039/c5ra07875j
   Zhao K, 2007, ELECTROANAL, V19, P1069, DOI 10.1002/elan.200603823
   Zhou Y, 2012, SENSORS-BASEL, V12, P15036, DOI 10.3390/s121115036
NR 133
TC 76
Z9 76
U1 11
U2 72
PU MDPI
PI BASEL
PA ST ALBAN-ANLAGE 66, CH-4052 BASEL, SWITZERLAND
EI 2079-6374
J9 BIOSENSORS-BASEL
JI Biosensors-Basel
PD JAN
PY 2020
VL 10
IS 1
AR 4
DI 10.3390/bios10010004
PG 32
WC Chemistry, Analytical; Nanoscience & Nanotechnology; Instruments &
   Instrumentation
WE Science Citation Index Expanded (SCI-EXPANDED)
SC Chemistry; Science & Technology - Other Topics; Instruments &
   Instrumentation
GA KJ2LQ
UT WOS:000511889900002
PM 31952195
OA gold, Green Published
DA 2023-06-30
ER

PT J
AU Janmee, N
   Preechakasedkit, P
   Rodthongkum, N
   Chailapakul, O
   Potiyaraj, P
   Ruecha, N
AF Janmee, Nopparat
   Preechakasedkit, Pattarachaya
   Rodthongkum, Nadnudda
   Chailapakul, Orawon
   Potiyaraj, Pranut
   Ruecha, Nipapan
TI A non-enzymatic disposable electrochemical sensor based on
   surface-modified screen-printed electrode CuO-IL/rGO nanocomposite for a
   single-step determination of glucose in human urine and electrolyte
   drinks
SO ANALYTICAL METHODS
LA English
DT Article
ID ENZYMATIC SENSOR; GRAPHENE; BIOSENSOR; NANOPARTICLES; PLATFORM; ZNO
AB A non-enzymatic disposable electrochemical sensor coupled with an automated sample pretreatment paper-based device was developed to avoid an additional sample preparation step for glucose determination in human urine and electrolyte drinks. The automated sample pretreatment paper-based device was successfully fabricated by the simple coating of a strong alkaline solution on a patterned wax paper, and then attached on an electrochemical sensor. The nanocomposite of copper oxide nanoparticles, ionic liquid and reduced graphene oxide (CuO-IL/rGO) modified on the screen-printed carbon electrode (SPCE) was created and used as a non-enzymatic electrochemical glucose sensor. The presence of the CuO-IL/rGO nanocomposite on the screen-printed electrode surface was confirmed by transmission electron microscopy (TEM), scanning electron microscopy (SEM) with energy dispersive X-ray spectroscopy (EDX), and X-ray diffraction spectroscopy (XRD). Under optimal conditions, glucose was measured by dropping 100 mu L sample solution on the device and detected via chronoamperometry (CA) using a smartphone potentiostat controlled by Android app., providing a rapid current response within 20 s and linearity in a range of 0.03-7.0 mM with a limit of detection (LOD) of 0.14 mu M. Furthermore, this developed device was successfully applied for determining glucose levels in human urine and electrolyte drinks, exporting satisfying results correlated with a commercial enzymatic glucose biosensor and labeled values of the commercial products. Therefore, this device could be an alternative device for a non-enzymatic glucose sensor with single-step sample loading, allowing for real-time analysis, low cost, portability, disposability, and on-field measurement.
C1 [Janmee, Nopparat; Potiyaraj, Pranut] Chulalongkorn Univ, Fac Sci, Dept Mat Sci, Bangkok 10330, Thailand.
   [Preechakasedkit, Pattarachaya; Rodthongkum, Nadnudda; Ruecha, Nipapan] Chulalongkorn Univ, Met & Mat Sci Res Inst, Soi Chula 12,Phayathai Rd, Bangkok 10330, Thailand.
   [Rodthongkum, Nadnudda; Potiyaraj, Pranut] Chulalongkorn Univ, Ctr Excellence Respons Wearable Mat, Bangkok 10330, Thailand.
   [Chailapakul, Orawon] Chulalongkorn Univ, Fac Sci, Dept Chem, Bangkok 10330, Thailand.
   [Potiyaraj, Pranut] Chulalongkorn Univ, Ctr Excellence Petrochem & Mat Technol, Res Bldg,Soi Chula 12,Phayathai Rd, Bangkok 10330, Thailand.
   [Ruecha, Nipapan] Chulalongkorn Univ, Res Unit, Food Risk Hub, Bangkok 10330, Thailand.
C3 Chulalongkorn University; Chulalongkorn University; Chulalongkorn
   University; Chulalongkorn University; Chulalongkorn University;
   Chulalongkorn University
RP Potiyaraj, P (通讯作者)，Chulalongkorn Univ, Fac Sci, Dept Mat Sci, Bangkok 10330, Thailand.; Ruecha, N (通讯作者)，Chulalongkorn Univ, Met & Mat Sci Res Inst, Soi Chula 12,Phayathai Rd, Bangkok 10330, Thailand.; Potiyaraj, P (通讯作者)，Chulalongkorn Univ, Ctr Excellence Respons Wearable Mat, Bangkok 10330, Thailand.; Potiyaraj, P (通讯作者)，Chulalongkorn Univ, Ctr Excellence Petrochem & Mat Technol, Res Bldg,Soi Chula 12,Phayathai Rd, Bangkok 10330, Thailand.; Ruecha, N (通讯作者)，Chulalongkorn Univ, Res Unit, Food Risk Hub, Bangkok 10330, Thailand.
EM Pranut.p@chula.ac.th; nipapan.r@chula.ac.th
RI Ruecha, Nipapan/U-5589-2019; Potiyaraj, Pranut/B-1535-2008
OI Potiyaraj, Pranut/0000-0002-9114-9155; Ruecha,
   Nipapan/0000-0002-3330-9771; Rodthongkum, Nadnudda/0000-0002-0379-5166
FU Ratchadaphiseksomphot Endowment Fund, Chulalongkorn University; National
   Research Council of Thailand [NRCT5-TRG63001-02]
FX Dr Pattarachaya Preechakasedkit is grateful to the Ratchadaphiseksomphot
   Endowment Fund, Chulalongkorn University, for a Postdoctoral Fellowship.
   The authors gratefully acknowledge funding support from the National
   Research Council of Thailand (NRCT5-TRG63001-02).
CR Adarakatti PS, 2017, SENSOR ACTUAT A-PHYS, V267, P517, DOI 10.1016/j.sna.2017.10.059
   Adarakatti PS, 2017, ANAL METHODS-UK, V9, P6747, DOI 10.1039/c7ay02468a
   AL-Mokaram AMAAA, 2016, MATER LETT, V183, P90, DOI 10.1016/j.matlet.2016.07.049
   Ansari SA, 2019, J ELECTROANAL CHEM, V850, DOI 10.1016/j.jelechem2019.113394
   Bai L., 2018, MICROCHIM ACTA, P186
   Belgherbi O, 2020, J INORG ORGANOMET P, V30, P2499, DOI 10.1007/s10904-020-01554-1
   Boobphahom S, 2019, ANAL CHIM ACTA, V1083, P110, DOI 10.1016/j.aca.2019.07.029
   Broxterman SE, 2018, CARBOHYD POLYM, V192, P263, DOI 10.1016/j.carbpol.2018.03.070
   Cao X, 2011, ANALYST, V136, P4241, DOI 10.1039/c1an15367f
   Chen H, 2019, NEW J CHEM, V43, P7806, DOI 10.1039/c9nj00888h
   Chen Z, 2017, J ELECTROANAL CHEM, V807, P220, DOI 10.1016/j.jelechem.2017.11.041
   Chowdhury, 2020, J ALLOY COMPD
   Dai YF, 2018, BIOSENSORS-BASEL, V8, DOI 10.3390/bios8010004
   Deshmukh MA, 2020, J MATER CHEM C, V8, P5112, DOI 10.1039/c9tc06836h
   Esmaeeli A, 2018, SENSOR ACTUAT B-CHEM, V266, P294, DOI 10.1016/j.snb.2018.03.132
   Fan ZJ, 2013, ELECTROCHIM ACTA, V109, P602, DOI 10.1016/j.electacta.2013.07.153
   Gong ZZ, 2019, J ELECTROANAL CHEM, V841, P135, DOI 10.1016/j.jelechem.2019.03.043
   HUMMERS WS, 1958, J AM CHEM SOC, V80, P1339, DOI 10.1021/ja01539a017
   Hwang DW, 2018, ANAL CHIM ACTA, V1033, P1, DOI 10.1016/j.aca.2018.05.051
   Jagadeesan MS, 2019, J ELECTROANAL CHEM, V835, P161, DOI 10.1016/j.jelechem.2019.01.024
   Karuppiah C, 2014, SENSOR ACTUAT B-CHEM, V196, P450, DOI 10.1016/j.snb.2014.02.034
   Kimuam K, 2020, MICROCHEM J, V155, DOI 10.1016/j.microc.2020.104744
   Kumar TR, 2015, RSC ADV, V5, P41457, DOI 10.1039/c5ra03305e
   Liu GY, 2012, TALANTA, V101, P24, DOI 10.1016/j.talanta.2012.08.040
   Mahmoud A, 2019, J ALLOY COMPD, V786, P960, DOI 10.1016/j.jallcom.2019.02.060
   Marcano DC, 2010, ACS NANO, V4, P4806, DOI 10.1021/nn1006368
   Mazaheri M, 2017, SENSOR ACTUAT B-CHEM, V251, P462, DOI 10.1016/j.snb.2017.05.062
   Rahim A, 2017, J MOL LIQ, V248, P425, DOI 10.1016/j.molliq.2017.10.087
   Ramasauskas L, 2020, BIOSENS BIOELECTRON, V164, DOI 10.1016/j.bios.2020.112338
   Ridhuan NS, 2018, SCI REP-UK, V8, DOI 10.1038/s41598-018-32127-5
   Sakthivel B, 2019, J ALLOY COMPD, V788, P422, DOI 10.1016/j.jallcom.2019.02.245
   Saraf M, 2016, DALTON T, V45, P5833, DOI 10.1039/c6dt00670a
   Shamsabadi AS, 2020, MATER TODAY COMMUN, V24, DOI 10.1016/j.mtcomm.2020.100963
   Soganci T, 2018, SENSOR ACTUAT B-CHEM, V273, P1501, DOI 10.1016/j.snb.2018.07.064
   Song YH, 2018, SENSOR ACTUAT B-CHEM, V257, P792, DOI 10.1016/j.snb.2017.11.004
   Strakosas X, 2019, SCI REP-UK, V9, DOI 10.1038/s41598-019-46302-9
   Tarlani A, 2015, BIOSENS BIOELECTRON, V67, P601, DOI 10.1016/j.bios.2014.09.063
   Tian HF, 2013, ELECTROCHIM ACTA, V96, P285, DOI 10.1016/j.electacta.2013.02.096
   Vashist S.K., 2017, MICROCHIM ACTA, P184
   Wang XL, 2014, ELECTROCHIM ACTA, V130, P253, DOI 10.1016/j.electacta.2014.03.030
   Yuan RM, 2017, TALANTA, V174, P514, DOI 10.1016/j.talanta.2017.06.030
   Zhang DZ, 2017, J MATER SCI-MATER EL, V28, P2763, DOI 10.1007/s10854-016-5856-8
   Zhang HZ, 2020, NEW J CHEM, V44, P1993, DOI 10.1039/c9nj05256a
NR 43
TC 10
Z9 10
U1 7
U2 47
PU ROYAL SOC CHEMISTRY
PI CAMBRIDGE
PA THOMAS GRAHAM HOUSE, SCIENCE PARK, MILTON RD, CAMBRIDGE CB4 0WF, CAMBS,
   ENGLAND
SN 1759-9660
EI 1759-9679
J9 ANAL METHODS-UK
JI Anal. Methods
PD JUL 7
PY 2021
VL 13
IS 25
BP 2796
EP 2803
DI 10.1039/d1ay00676b
EA JUN 2021
PG 9
WC Chemistry, Analytical; Food Science & Technology; Spectroscopy
WE Science Citation Index Expanded (SCI-EXPANDED)
SC Chemistry; Food Science & Technology; Spectroscopy
GA TD0OP
UT WOS:000660066700001
PM 34114570
DA 2023-06-30
ER

PT J
AU Sharma, AL
   Kumar, P
   Deep, A
AF Sharma, Amit L.
   Kumar, Parveen
   Deep, Akash
TI Highly Sensitive Glucose Sensing With Multi-Walled Carbon Nanotubes -
   Polyaniline Composite
SO POLYMER-PLASTICS TECHNOLOGY AND ENGINEERING
LA English
DT Article
DE Amperometric; Biosensing; CNTs; Electrochemical; Glucose; PANI
ID NANOTUBE/POLYANILINE PH SENSORS; MODIFIED ELECTRODE; EPOXY COMPOSITES;
   BIOSENSOR; FABRICATION; NANOCOMPOSITES; TRANSPARENT; FILM
AB Multi-walled carbon nanotubes (MWCNTs) have been carboxylated and then immobilized with glucose oxidase (GOx) by amine coupling through EDC-NHS chemistry. These functionalized MWCNTs have been introduced into polyaniline matrix by electrochemical method. The different involved steps have been characterized with molecular and electronic spectroscopy. Prepared thin films preserved the enzymatic activity of GOx and their average electrical conductivity was measured as 3.78 x 10(-1) Scm(-1). Observed response time was 5 s and a linear pattern of current vs. concentration was recorded for 0.5-22mM glucose.
C1 [Sharma, Amit L.; Kumar, Parveen; Deep, Akash] Cent Sci Instruments Org CSIR CSIO, Chandigarh 160030, India.
C3 Council of Scientific & Industrial Research (CSIR) - India; CSIR -
   Central Scientific Instruments Organisation (CSIO)
RP Sharma, AL (通讯作者)，Cent Sci Instruments Org CSIR CSIO, Sect 30 C, Chandigarh 160030, India.
EM amit_csio@rediffmail.com
RI Deep, Akash/Y-1013-2019; Kumar, Parveen/I-3259-2015
OI Kumar, Parveen/0000-0002-2161-3100
CR Ates M, 2011, POLYM-PLAST TECHNOL, V50, P1130, DOI 10.1080/03602559.2011.566300
   Cosnier S, 2005, ELECTROANAL, V17, P1701, DOI 10.1002/elan.200503308
   Ekanayake EMIM, 2007, BIOSENS BIOELECTRON, V23, P107, DOI 10.1016/j.bios.2007.03.022
   Ferrer-Anglada N, 2006, PHYS STATUS SOLIDI B, V243, P3519, DOI 10.1002/pssb.200669220
   Granot E, 2006, ELECTROANAL, V18, P26, DOI 10.1002/elan.200503403
   Guo ML, 2005, ANAL CHIM ACTA, V532, P71, DOI 10.1016/j.aca.2004.10.045
   Kadam SB, 2011, INT J POLYM MATER, V60, P233, DOI 10.1080/00914037.2010.504173
   Kaempgen M, 2006, J ELECTROANAL CHEM, V586, P72, DOI 10.1016/j.jelechem.2005.09.009
   Kim J, 2006, SENSOR ACTUAT A-PHYS, V128, P7, DOI 10.1016/j.sna.2005.12.039
   Li MQ, 2007, ELECTROCHIM ACTA, V52, P3250, DOI 10.1016/j.electacta.2006.10.001
   Lin YH, 2005, CHEM COMMUN, P2226, DOI 10.1039/b500417a
   Liu C, 2007, ADV MATER, V19, P3783, DOI 10.1002/adma.200701709
   Liu Y, 2006, BIOSENS BIOELECTRON, V21, P2195, DOI 10.1016/j.bios.2005.11.014
   Lobotka P, 2011, THIN SOLID FILMS, V519, P4123, DOI 10.1016/j.tsf.2011.01.177
   Mang J, 2009, BIOSENS BIOELECTRON, V24, P1858, DOI 10.1016/j.bios.2008.09.012
   Min CY, 2010, POLYM-PLAST TECHNOL, V49, P1172, DOI 10.1080/03602559.2010.496405
   Nambiar S, 2011, BIOSENS BIOELECTRON, V26, P1825, DOI 10.1016/j.bios.2010.09.046
   Pasahan A, 2011, POLYM-PLAST TECHNOL, V50, P1239, DOI 10.1080/03602559.2011.574673
   Pasahan A, 2011, INT J POLYM MATER, V60, P1079, DOI 10.1080/00914037.2011.553853
   Perez B, 2005, J NANOSCI NANOTECHNO, V5, P1694, DOI 10.1166/jnn.2005.400
   Pumera M, 2006, SENSOR ACTUAT B-CHEM, V113, P617, DOI 10.1016/j.snb.2005.07.010
   Rahman MM, 2009, SENSOR ACTUAT B-CHEM, V137, P327, DOI 10.1016/j.snb.2008.10.060
   Santhosh P, 2006, ANAL CHIM ACTA, V575, P32, DOI 10.1016/j.aca.2006.05.075
   Savale PA, 2008, INT J POLYM MATER, V57, P730, DOI 10.1080/00914030801963333
   Sungur S, 2006, POLYM-PLAST TECHNOL, V45, P527, DOI 10.1080/03602550600554026
   Wei D, 2006, CHEM ANAL-WARSAW, V51, P839
   Xia L, 2010, J COLLOID INTERF SCI, V341, P1, DOI 10.1016/j.jcis.2009.09.029
   Yalcinkaya S, 2012, DES MONOMERS POLYM, V15, P147, DOI 10.1163/156855511X615038
   Yin TJ, 2006, ANAL BIOANAL CHEM, V386, P2087, DOI 10.1007/s00216-006-0845-z
   Yu JG, 2011, POLYM-PLAST TECHNOL, V50, P328, DOI 10.1080/03602559.2010.531874
   Zou YJ, 2007, BIOSENS BIOELECTRON, V22, P2669, DOI 10.1016/j.bios.2006.10.035
NR 31
TC 19
Z9 19
U1 0
U2 42
PU TAYLOR & FRANCIS INC
PI PHILADELPHIA
PA 530 WALNUT STREET, STE 850, PHILADELPHIA, PA 19106 USA
SN 0360-2559
EI 1525-6111
J9 POLYM-PLAST TECHNOL
JI Polym.-Plast. Technol. Eng.
PY 2012
VL 51
IS 13
BP 1382
EP 1387
DI 10.1080/03602559.2012.704113
PG 6
WC Polymer Science
WE Science Citation Index Expanded (SCI-EXPANDED)
SC Polymer Science
GA 012WW
UT WOS:000309268400016
DA 2023-06-30
ER

PT J
AU Moccia, M
   Caratelli, V
   Cinti, S
   Pede, B
   Avitabile, C
   Saviano, M
   Imbriani, AL
   Moscone, D
   Arduini, F
AF Moccia, Maria
   Caratelli, Veronica
   Cinti, Stefano
   Pede, Biagio
   Avitabile, Concetta
   Saviano, Michele
   Imbriani, Anna Lisa
   Moscone, Danila
   Arduini, Fabiana
TI Paper-based electrochemical peptide nucleic acid (PNA) biosensor for
   detection of miRNA-492: a pancreatic ductal adenocarcinoma biomarker
SO BIOSENSORS & BIOELECTRONICS
LA English
DT Article
DE Serum; Pancreatic ductal adenocarcinoma; Ruthenium (III) hexamine;
   Screen-printing; Wax-printing
ID MICRORNA DETECTION; CHEMICAL BIOLOGY; DNA; CANCER; SERUM; HYBRIDIZATION;
   RECOGNITION; STABILITY; PNA/DNA; PROBES
AB Pancreatic ductal adenocarcinoma is the predominant neoplastic disease of the pancreas and it represents the fourth most frequent cause of death in cancer-related disease, with only 8% of survivors after 5-year to the diagnosis. The main issues of this type of cancer rely on fast progress (i.e. 14 months from T1 to a T4 stage), nonspecific symptoms with delay in diagnosis, and the absence of effective screening strategies. To address the lack of early diagnosis, we report a cost-effective paper-based biosensor for the detection of miRNA-492, which is recognised as a biomarker for pancreatic ductal adenocarcinoma. To design a miniaturised, sensitive, and robust paper-based platform, an electrochemical sensor was screen-printed on office paper previously wax-patterned via wax-printing technique. The paper-based sensor was then engineered with a novel and highly specific peptide nucleic acid (PNA) as the recognition element. The formation of PNA/miRNA-492 adduct was evaluated by monitoring the interaction between the positively charged ruthenium (III) hexamine with uncharged PNA and/or negatively charged PNA/miRNA-492 duplex by differential pulse voltammetry. The paper-based biosensor provided a linear range up to 100 nM, with a LOD of 6 nM. Excellent selectivity towards oneand two-base mismatches (1MM, 2MM) or scrambled (SCR) sequences was highlighted and the applicability for biomedical analyses was demonstrated, measuring miRNA-492 in undiluted serum samples.
C1 [Moccia, Maria; Avitabile, Concetta; Saviano, Michele] CNR, Inst Crystallog, Dept Chem Sci & Mat Technol, Via G Amendola 122-O, I-70126 Bari, Italy.
   [Caratelli, Veronica; Pede, Biagio; Moscone, Danila; Arduini, Fabiana] Tor Vergata Univ, Dept Chem Sci & Technol, Via Ric Sci, I-00133 Rome, Italy.
   [Cinti, Stefano] Univ Naples Federico II, Dept Pharm, Via Domen Montesano 49, I-80131 Naples, Italy.
   [Imbriani, Anna Lisa] Biochem Syst Int SpA Loc, Palazzo Pero 23, I-52100 Arezzo, Italy.
   [Arduini, Fabiana] SENSE4MED, Via Renato Rascel 30, I-00133 Rome, Italy.
C3 Consiglio Nazionale delle Ricerche (CNR); Istituto Di Cristallografia
   (IC-CNR); University of Rome Tor Vergata; University of Naples Federico
   II
RP Moccia, M (通讯作者)，CNR, Inst Crystallog, Dept Chem Sci & Mat Technol, Via G Amendola 122-O, I-70126 Bari, Italy.; Arduini, F (通讯作者)，Tor Vergata Univ, Dept Chem Sci & Technol, Via Ric Sci, I-00133 Rome, Italy.
EM maria.moccia@cnr.it; fabiana.arduini@uniroma2.it
RI Arduini, Fabiana/F-7817-2010; Saviano, Michele/R-1693-2016
OI Arduini, Fabiana/0000-0001-8990-6922; Saviano,
   Michele/0000-0001-5086-2459; Avitabile, Concetta/0000-0001-5542-6920;
   Caratelli, Veronica/0000-0002-2873-8870
FU H2020-PON-MISE 2014/2020 [F/050013/03/X32]; PRIN 2017 [2017Y2PAB8_004]
FX M.M. and M.S. like to acknowledge H2020-PON-MISE 2014/2020 - Project. n.
   F/050013/03/X32.; The PRIN 2017 prot. 2017Y2PAB8_004 project "Cutting
   Edge Analytical Chemistry Methodologies and Bio-Tools to Boost Precision
   Medicine in Hormone-Related Diseases" is also acknowledged for funding.
CR Adams BD, 2014, CURR BIOL, V24, pR762, DOI 10.1016/j.cub.2014.06.043
   Adamska A, 2017, INT J MOL SCI, V18, DOI 10.3390/ijms18071338
   Avitabile C, 2010, TETRAHEDRON LETT, V51, P3716, DOI 10.1016/j.tetlet.2010.05.026
   Bartel DP, 2009, CELL, V136, P215, DOI 10.1016/j.cell.2009.01.002
   Brunetti O, 2015, ONCOTARGET, V6, P23323, DOI 10.18632/oncotarget.4492
   Chakrabarti MC, 1999, NUCLEIC ACIDS RES, V27, P4801, DOI 10.1093/nar/27.24.4801
   Cinti S, 2020, ANAL CHEM, V92, P1674, DOI 10.1021/acs.analchem.9b02560
   Cinti S, 2019, NAT PROTOC, V14, P2437, DOI 10.1038/s41596-019-0186-y
   Cinti S, 2018, ANAL CHEM, V90, P13680, DOI 10.1021/acs.analchem.8b04052
   Corradini R., 2012, COMPREHENSIVE CHIROP
   Das J, 2016, J AM CHEM SOC, V138, P11009, DOI 10.1021/jacs.6b05679
   DEMIDOV VV, 1994, BIOCHEM PHARMACOL, V48, P1310, DOI 10.1016/0006-2952(94)90171-6
   Dong HF, 2012, ANAL CHEM, V84, P8670, DOI 10.1021/ac301860v
   Ferlay J, 2018, EUR J CANCER, V103, P356, DOI 10.1016/j.ejca.2018.07.005
   Fu P, 2020, SENSOR ACTUAT B-CHEM, V305, DOI 10.1016/j.snb.2019.127545
   Gao Z., 2012, ANAL CHEM, V78, P1470
   Gebert LFR, 2019, NAT REV MOL CELL BIO, V20, P21, DOI 10.1038/s41580-018-0045-7
   GRAY DM, 1981, BIOPOLYMERS, V20, P1337, DOI 10.1002/bip.1981.360200702
   Guo J, 2018, BIOSENS BIOELECTRON, V105, P103, DOI 10.1016/j.bios.2018.01.036
   Huang Z, 2014, TUMOR BIOL, V35, P7459, DOI 10.1007/s13277-014-1995-9
   Jensen KK, 1997, BIOCHEMISTRY-US, V36, P5072, DOI 10.1021/bi9627525
   Jolly P, 2016, SCI REP-UK, V6, DOI 10.1038/srep36719
   Joshi GK, 2014, NANO LETT, V14, P6955, DOI 10.1021/nl503220s
   Kleeff J, 2016, NAT REV DIS PRIMERS, V2, DOI 10.1038/nrdp.2016.22
   Kosack CS, 2017, B WORLD HEALTH ORGAN, V95, P639, DOI 10.2471/BLT.16.187468
   Lin MS, 2014, INT J CLIN EXP MED, V7, P5226
   Lusi EA, 2009, ANAL CHEM, V81, P2819, DOI 10.1021/ac8026788
   Mattox AK, 2019, SCI TRANSL MED, V11, DOI 10.1126/scitranslmed.aay1984
   McGuigan A, 2018, WORLD J GASTROENTERO, V24, P4846, DOI 10.3748/wjg.v24.i43.4846
   Moccia M., 2016, ARTIF DNA PNA XNA, V5, P1
   Moutinho-Ribeiro P, 2019, FRONT ENDOCRINOL, V9, DOI 10.3389/fendo.2018.00779
   Nielsen P E, 1999, Curr Issues Mol Biol, V1, P89
   NIELSEN PE, 1991, SCIENCE, V254, P1497, DOI 10.1126/science.1962210
   Nielsen PE, 2004, MOL BIOTECHNOL, V26, P233, DOI 10.1385/MB:26:3:233
   Nielsen PE, 2010, CHEM BIODIVERS, V7, P786, DOI 10.1002/cbdv.201000005
   Osawa S, 2005, CLIN CHIM ACTA, V351, P65, DOI 10.1016/j.cccn.2004.04.017
   Pang YF, 2019, BIOSENS BIOELECTRON, V130, P204, DOI 10.1016/j.bios.2019.01.039
   Patterson A, 2010, ANAL CHEM, V82, P9109, DOI 10.1021/ac1024528
   Pei ZL, 2017, ONCOTARGET, V8, P22616, DOI 10.18632/oncotarget.15148
   Peng YL, 2014, ANAL METHODS-UK, V6, P2889, DOI 10.1039/c4ay00033a
   Piacenti V, 2019, BIOORG CHEM, V91, DOI 10.1016/j.bioorg.2019.103165
   Poehlmann C, 2010, ANAL CHEM, V82, P4434, DOI 10.1021/ac100186p
   Poruk KE, 2013, CURR MOL MED, V13, P340
   Ratilainen T, 2000, BIOCHEMISTRY-US, V39, P7781, DOI 10.1021/bi000039g
   Saadati A, 2019, TRAC-TREND ANAL CHEM, V114, P56, DOI 10.1016/j.trac.2019.02.030
   Saarbach J, 2019, CURR OPIN CHEM BIOL, V52, P112, DOI 10.1016/j.cbpa.2019.06.006
   Schwarz FP, 1999, NUCLEIC ACIDS RES, V27, P4792, DOI 10.1093/nar/27.24.4792
   Vincent A, 2011, LANCET, V378, P607, DOI 10.1016/S0140-6736(10)62307-0
   Wang J, 2009, CANCER PREV RES, V2, P807, DOI 10.1158/1940-6207.CAPR-09-0094
   Xiao Y, 2007, NAT PROTOC, V2, P2875, DOI 10.1038/nprot.2007.413
   Zeng DD, 2017, ACS APPL MATER INTER, V9, P24118, DOI 10.1021/acsami.7b05981
NR 51
TC 42
Z9 45
U1 12
U2 114
PU ELSEVIER ADVANCED TECHNOLOGY
PI OXFORD
PA OXFORD FULFILLMENT CENTRE THE BOULEVARD, LANGFORD LANE, KIDLINGTON,
   OXFORD OX5 1GB, OXON, ENGLAND
SN 0956-5663
EI 1873-4235
J9 BIOSENS BIOELECTRON
JI Biosens. Bioelectron.
PD OCT 1
PY 2020
VL 165
AR 112371
DI 10.1016/j.bios.2020.112371
PG 9
WC Biophysics; Biotechnology & Applied Microbiology; Chemistry, Analytical;
   Electrochemistry; Nanoscience & Nanotechnology
WE Science Citation Index Expanded (SCI-EXPANDED)
SC Biophysics; Biotechnology & Applied Microbiology; Chemistry;
   Electrochemistry; Science & Technology - Other Topics
GA NK0OW
UT WOS:000566442000005
PM 32729503
DA 2023-06-30
ER

PT J
AU Wang, PP
   Ni, YN
   Kokot, S
AF Wang, Pingping
   Ni, Yongnian
   Kokot, Serge
TI A novel dsDNA/polydiphenylamine-4-sulfonic acid electrochemical
   biosensor for selective detection of the toxic catechol and related DNA
   damage
SO ANALYST
LA English
DT Article
ID GLASSY-CARBON ELECTRODE; SINGLE-NUCLEOTIDE POLYMORPHISMS; GRAPHENE
   OXIDE; INITIAL-STAGES; POLYANILINE; FILM; HYDROQUINONE; RADIATION;
   METHYLATION; BEHAVIOR
AB A novel biosensor consisting of a glassy carbon electrode (GCE) modified by a polydiphenylamine-4-sulfonic acid (PDPASA, conjugated polymer) film and double-stranded DNA (dsDNA), i.e. dsDNA/PDPASA/GCE, was researched and developed for the analysis of catechol - a potentially toxic substance for humans and the environment. The surface properties of the PDPASA film, particularly after dsDNA was immobilized on it, were characterized with the use of atomic force microscopy (AFM), electrochemical impedance spectroscopy (EIS) and cyclic voltammetry (CV). The surfaces of the novel DNA/PDPASA/GCE biosensor changed during the fabrication process and displayed high sensitivity for catechol. The oxidation potential of catechol decreased significantly and the corresponding current increased substantially as compared with the values obtained at the GCE alone and at the dsDNA/GCE. Also, with the addition of hydroquinone, two well discriminated CV peaks were obtained, and it was demonstrated that hydroquinone did not interfere with catechol. DPV analysis produced a linear catechol calibration (range: 0.750 to 8.25 x 10(-6) mol L-1; detection limit: 6.48 x 10(-7) mol L-1), and thus, various water samples were analysed successfully by this novel method. In addition, the DNA/PDPASA/GCE was used to study DNA damage in the presence of catechol with the use of the Co(phen)(3) (3+) electroactive probe. Results indicated that the potentially toxic catechol and its metabolites were all responsible for DNA damage.
C1 [Wang, Pingping; Ni, Yongnian] Nanchang Univ, State Key Lab Food Sci & Technol, Nanchang 330047, Peoples R China.
   [Wang, Pingping; Ni, Yongnian] Nanchang Univ, Dept Chem, Nanchang 330031, Peoples R China.
   [Kokot, Serge] Queensland Univ Technol, Fac Sci & Engn, Sch Chem Phys & Mech Engn, Brisbane, Qld 4001, Australia.
C3 Nanchang University; Nanchang University; Queensland University of
   Technology (QUT)
RP Ni, YN (通讯作者)，Nanchang Univ, State Key Lab Food Sci & Technol, Nanchang 330047, Peoples R China.
EM ynni@ncu.edu.cn; s.kokot@qut.edu.au
FU National Natural Science Foundation of China [NSFC-21065007]; State Key
   Laboratory of Food Science and Technology of Nanchang University
   [SKLF-MB-201002, SKLF-TS-200919]
FX The authors gratefully acknowledge the financial support of this study
   by the National Natural Science Foundation of China (NSFC-21065007), and
   the State Key Laboratory of Food Science and Technology of Nanchang
   University (SKLF-MB-201002 and SKLF-TS-200919).
CR AlAmri OD, 2012, ENVIRON POLLUT, V168, P107, DOI 10.1016/j.envpol.2012.04.015
   Amin R, 2012, CURR APPL PHYS, V12, P841, DOI 10.1016/j.cap.2011.11.015
   Benyoucef A, 2010, SYNTHETIC MET, V160, P1591, DOI 10.1016/j.synthmet.2010.05.020
   Bhadra S, 2008, EUR POLYM J, V44, P1763, DOI 10.1016/j.eurpolymj.2008.03.010
   Bhadra S, 2009, PROG POLYM SCI, V34, P783, DOI 10.1016/j.progpolymsci.2009.04.003
   Bian CL, 2011, SENSOR ACTUAT B-CHEM, V156, P615, DOI 10.1016/j.snb.2011.02.007
   Bo Y, 2011, ELECTROCHIM ACTA, V56, P2676, DOI 10.1016/j.electacta.2010.12.034
   Bolton JL, 2002, TOXICOLOGY, V177, P55, DOI 10.1016/S0300-483X(02)00195-6
   Borchiellini D, 2012, CANCER TREAT REV, V38, P737, DOI 10.1016/j.ctrv.2012.02.004
   Cavalieri EL, 2002, CARCINOGENESIS, V23, P1071, DOI 10.1093/carcin/23.6.1071
   Chen MF, 2012, INT J ELECTROCHEM SC, V7, P2616
   Chu L, 2011, J APPL ELECTROCHEM, V41, P687, DOI 10.1007/s10800-011-0281-4
   DEINHAMMER RS, 1994, LANGMUIR, V10, P1306, DOI 10.1021/la00016a054
   DOLLIMORE LS, 1973, J CHEM SOC DALTON, P933, DOI 10.1039/dt9730000933
   Duan XR, 2010, ACCOUNTS CHEM RES, V43, P260, DOI 10.1021/ar9001813
   Elahi MY, 2011, ANAL BIOCHEM, V411, P176, DOI 10.1016/j.ab.2011.01.006
   Fang YX, 2012, ELECTROCHIM ACTA, V70, P266, DOI 10.1016/j.electacta.2012.03.105
   Gu Y, 2012, BIOSENS BIOELECTRON, V31, P124, DOI 10.1016/j.bios.2011.10.014
   Guo QH, 2012, SENSOR ACTUAT B-CHEM, V163, P179, DOI 10.1016/j.snb.2012.01.032
   Hlavata L, 2012, ELECTROCHIM ACTA, V71, P134, DOI 10.1016/j.electacta.2012.03.119
   Hu FX, 2012, ANAL CHIM ACTA, V724, P40, DOI 10.1016/j.aca.2012.02.037
   International Agency for Research on Cancer (IARC), 2011, IARC MON, V1-102
   Karyakin AA, 1996, J ELECTROANAL CHEM, V402, P217, DOI 10.1016/0022-0728(95)04303-9
   Kikuyama M, 2012, CANCER LETT, V322, P204, DOI 10.1016/j.canlet.2012.03.016
   Kong Y, 2012, J ELECTROANAL CHEM, V669, P1, DOI 10.1016/j.jelechem.2012.01.014
   Levicky R, 2005, TRENDS BIOTECHNOL, V23, P143, DOI 10.1016/j.tibtech.2005.01.004
   Li X, 2009, POLYMER, V50, P4529, DOI 10.1016/j.polymer.2009.07.024
   Lin HG, 2009, FOOD CHEM, V113, P701, DOI 10.1016/j.foodchem.2008.07.073
   Liu X, 2012, BIOELECTROCHEMISTRY, V86, P38, DOI 10.1016/j.bioelechem.2012.01.008
   McCarthy AL, 2012, FOOD CHEM, V134, P641, DOI 10.1016/j.foodchem.2012.02.133
   Miura S, 2011, CHEM-EUR J, V17, P14104, DOI 10.1002/chem.201101290
   Mukherjee P, 2011, J COLLOID INTERF SCI, V356, P145, DOI 10.1016/j.jcis.2010.12.089
   Mulazimoglu IE, 2011, DESALINATION, V268, P227, DOI 10.1016/j.desal.2010.10.033
   Nakajima T, 1989, SYNTHETIC MET, V28, P629
   Palecek E, 2002, TALANTA, V56, P809, DOI 10.1016/S0039-9140(01)00649-X
   Paul RK, 2000, SYNTHETIC MET, V114, P27, DOI 10.1016/S0379-6779(00)00206-X
   Qin C, 2012, ANAL CHIM ACTA, V720, P49, DOI 10.1016/j.aca.2012.01.033
   Santhosh P, 2009, BIOSENS BIOELECTRON, V24, P2008, DOI 10.1016/j.bios.2008.10.004
   Venancio EC, 2001, ELECTROCHEM COMMUN, V3, P229, DOI 10.1016/S1388-2481(01)00153-9
   Wang LT, 2012, J SOLID STATE ELECTR, V16, P1323, DOI 10.1007/s10008-011-1526-1
   Wang L, 2011, BIOSENS BIOELECTRON, V30, P151, DOI 10.1016/j.bios.2011.09.003
   Wang ZL, 2012, APPL CLAY SCI, V55, P173, DOI 10.1016/j.clay.2011.11.017
   Wen TC, 2001, ELECTROCHIM ACTA, V46, P1071, DOI 10.1016/S0013-4686(00)00691-5
   Wu HW, 2012, CHEM COMMUN, V48, P6280, DOI 10.1039/c2cc32397d
   Yang J, 2012, SENSOR ACTUAT B-CHEM, V162, P178, DOI 10.1016/j.snb.2011.12.064
   Yano J, 2009, J SOLID STATE ELECTR, V13, P1441, DOI 10.1007/s10008-008-0716-y
   Yin HS, 2012, ANAL METHODS-UK, V4, P1445, DOI 10.1039/c2ay05912f
   Yin HS, 2011, ELECTROCHIM ACTA, V56, P2748, DOI 10.1016/j.electacta.2010.12.060
   Zeng YB, 2012, J HAZARD MATER, V217, P315, DOI 10.1016/j.jhazmat.2012.03.033
   Zhang J, 2008, ANAL CHEM, V80, P2888, DOI 10.1021/ac701995g
   Zhang W, 2010, BIOSENS BIOELECTRON, V25, P2370, DOI 10.1016/j.bios.2010.03.002
   Zhao XH, 2012, ANAL CHIM ACTA, V727, P67, DOI 10.1016/j.aca.2012.03.044
   Zhou WJ, 2012, ANAL CHEM, V84, P440, DOI 10.1021/ac202863k
NR 53
TC 17
Z9 18
U1 1
U2 74
PU ROYAL SOC CHEMISTRY
PI CAMBRIDGE
PA THOMAS GRAHAM HOUSE, SCIENCE PARK, MILTON RD, CAMBRIDGE CB4 0WF, CAMBS,
   ENGLAND
SN 0003-2654
J9 ANALYST
JI Analyst
PY 2013
VL 138
IS 4
BP 1141
EP 1148
DI 10.1039/c2an36389e
PG 8
WC Chemistry, Analytical
WE Science Citation Index Expanded (SCI-EXPANDED)
SC Chemistry
GA 074ID
UT WOS:000313805200026
PM 23259155
DA 2023-06-30
ER

PT J
AU Velusamy, V
   Arshak, K
   Korostynska, O
   Oliwa, K
   Adley, C
AF Velusamy, Vijayalakshmi
   Arshak, Khalil
   Korostynska, Olga
   Oliwa, Kamila
   Adley, Catherine
TI An overview of foodborne pathogen detection: In the perspective of
   biosensors
SO BIOTECHNOLOGY ADVANCES
LA English
DT Review
DE Foodborne pathogen; Conventional methods; Biosensors; Bioreceptors;
   Optical transducer; Electrochemical transducer
ID ESCHERICHIA-COLI O157-H7; HEPATITIS-A-VIRUS; POLYMERASE-CHAIN-REACTION;
   REAL-TIME-PCR; LINKED-IMMUNOSORBENT-ASSAY; TRANSFORM
   INFRARED-SPECTROSCOPY; CLOSTRIDIUM-BOTULINUM SPORES; BIENZYME
   ELECTROCHEMICAL BIOSENSOR; SPORADIC CAMPYLOBACTER INFECTION; CHARGE
   TRANSFER BIOSENSOR
AB Food safety is a global health goal and the foodborne diseases take a major crisis on health. Therefore, detection of microbial pathogens in food is the solution to the prevention and recognition of problems related to health and safety. For this reason, a comprehensive literature survey has been carried out aiming to give an overview in the field of foodborne pathogen detection. Conventional and standard bacterial detection methods such as culture and colony counting methods, immunology-based methods and polymerase chain reaction based methods, may take up to several hours or even a few days to yield an answer. Obviously this is inadequate, and recently many researchers are focusing towards the progress of rapid methods. Although new technologies like biosensors show potential approaches, further research and development is essential before biosensors become a real and reliable choice. New bio-molecular techniques for food pathogen detection are being developed to improve the biosensor characteristics such as sensitivity and selectivity, also which is rapid. reliable, effective and suitable for in situ analysis. This paper not only offers an overview in the area of microbial pathogen detection but it also describes the conventional methods, analytical techniques and recent developments in food pathogen detection, identification and quantification, with an emphasis on biosensors. (C) 2009 Elsevier Inc. All rights reserved.
C1 [Velusamy, Vijayalakshmi; Arshak, Khalil; Korostynska, Olga] Univ Limerick, Dept Elect & Comp Engn, Limerick, Ireland.
   [Oliwa, Kamila; Adley, Catherine] Univ Limerick, Microbiol Lab, Dept Chem & Environm Sci, Limerick, Ireland.
C3 University of Limerick; University of Limerick
RP Arshak, K (通讯作者)，Univ Limerick, Dept Elect & Comp Engn, Limerick, Ireland.
EM khalil.arshak@ul.ie
RI Korostynska, Olga/V-8013-2019; velusamy, vijayalakshmi/C-2610-2018;
   Adley, Catherine C/A-6462-2011; Korostynska, Olga/C-9858-2014
OI Korostynska, Olga/0000-0003-0387-6609; velusamy,
   vijayalakshmi/0000-0001-6905-155X; Korostynska, Olga/0000-0003-0387-6609
FU Science Foundation Ireland (SFI) Research Frontiers Programme
   [07RPF-ENEF500]
FX This research work is funded by Science Foundation Ireland (SFI)
   Research Frontiers Programme, ID no: 07RPF-ENEF500.
CR Abadias M, 2008, INT J FOOD MICROBIOL, V123, P121, DOI 10.1016/j.ijfoodmicro.2007.12.013
   Abdel-Hamid I, 1999, ANAL CHIM ACTA, V399, P99, DOI 10.1016/S0003-2670(99)00580-2
   Abdel-Hamid I, 1999, BIOSENS BIOELECTRON, V14, P309, DOI 10.1016/S0956-5663(99)00004-4
   Acharya G, 2006, J AM CHEM SOC, V128, P3862, DOI 10.1021/ja057490l
   Agle ME, 2005, J FOOD PROTECT, V68, P838, DOI 10.4315/0362-028X-68.4.838
   Al-Holy MA, 2006, FOOD MICROBIOL, V23, P162, DOI 10.1016/j.fm.2005.01.017
   ALCALA EB, 2000, ALIMENTARIA, V37, P109
   Aldus CF, 2003, J APPL MICROBIOL, V95, P380, DOI 10.1046/j.1365-2672.2003.01989.x
   Alexandre M, 2003, EXPERT REV MOL DIAGN, V3, P105, DOI 10.1586/14737159.3.1.105
   Alocilja EC, 2003, BIOSENS BIOELECTRON, V18, P841, DOI 10.1016/S0956-5663(03)00009-5
   Aravanis AM, 2001, BIOSENS BIOELECTRON, V16, P571, DOI 10.1016/S0956-5663(01)00171-3
   Arnold T, 2006, J VET MED B, V53, P382, DOI 10.1111/j.1439-0450.2006.01004.x
   Arora S, 2006, INT J FOOD MICROBIOL, V106, P177, DOI 10.1016/j.ijfoodmicro.2005.06.019
   Arritt FM, 2007, J FOOD PROTECT, V70, P1159, DOI 10.4315/0362-028X-70.5.1159
   Arshak K, 2007, SENSOR ACTUAT B-CHEM, V126, P226, DOI 10.1016/j.snb.2006.12.006
   Arshak K, 2009, IEEE SENS J, V9, P1942, DOI 10.1109/JSEN.2009.2032052
   Artault S., 2001, International Food Hygiene, V12, P23
   Atanassova V, 2008, J FOOD PROTECT, V71, P860, DOI 10.4315/0362-028X-71.4.860
   Aycicek H, 2004, FOOD CONTROL, V15, P253, DOI 10.1016/S0956-7135(03)00064-1
   Balasubramanian S, 2005, J RAPID METH AUT MIC, V13, P71, DOI 10.1111/j.1745-4581.2005.00011.x
   Balasubramanian S, 2007, BIOSENS BIOELECTRON, V22, P948, DOI 10.1016/j.bios.2006.04.003
   Banerjee P, 2008, LAB INVEST, V88, P196, DOI 10.1038/labinvest.3700703
   Batt CA, 2007, SCIENCE, V316, P1579, DOI 10.1126/science.1140729
   BELSON K, 2007, NY TIMES        1006
   Bennett RW, 2005, J FOOD PROTECT, V68, P1264, DOI 10.4315/0362-028X-68.6.1264
   Berkenpas E, 2006, BIOSENS BIOELECTRON, V21, P2255, DOI 10.1016/j.bios.2005.11.005
   BEUMER R R, 1989, Food Microbiology (London), V6, P171, DOI 10.1016/S0740-0020(89)80025-5
   Bhaduri S, 2005, APPL ENVIRON MICROB, V71, P7117, DOI 10.1128/AEM.71.11.7117-7121.2005
   Bhunia AK, 2004, PROC SPIE, V5271, P1, DOI 10.1117/12.515900
   Bhunia AK, 2007, J RAPID METH AUT MIC, V15, P121, DOI 10.1111/j.1745-4581.2007.00077.x
   Bialek SR, 2007, CLIN INFECT DIS, V44, P838, DOI 10.1086/511874
   Bianco MI, 2008, INT J FOOD MICROBIOL, V121, P357, DOI 10.1016/j.ijfoodmicro.2007.11.008
   Blasco R, 1998, J APPL MICROBIOL, V84, P661, DOI 10.1046/j.1365-2672.1998.00393.x
   Bokken GCAM, 2003, FEMS MICROBIOL LETT, V222, P75, DOI 10.1016/S0378-1097(03)00250-7
   Borck B, 2002, J APPL MICROBIOL, V92, P574, DOI 10.1046/j.1365-2672.2002.01568.x
   Bosilevac JM, 2007, J FOOD PROTECT, V70, P440, DOI 10.4315/0362-028X-70.2.440
   Brandl MT, 2008, APPL ENVIRON MICROB, V74, P2298, DOI 10.1128/AEM.02459-07
   BREITLING F, 1999, RECOMBINANT ANTIBODI, P154
   Brigati JR, 2007, J FOOD PROTECT, V70, P1386, DOI 10.4315/0362-028X-70.6.1386
   Briones C, 2004, PHYS REV LETT, V93, DOI 10.1103/PhysRevLett.93.208103
   Brooks BW, 2004, VET MICROBIOL, V103, P77, DOI 10.1016/j.vetmic.2004.07.008
   BROOKS JL, 1992, J APPL BACTERIOL, V73, P189, DOI 10.1111/j.1365-2672.1992.tb02977.x
   Brown CW, 1998, ANAL CHEM, V70, P2991, DOI 10.1021/ac980058k
   Cabedo L, 2008, J FOOD PROTECT, V71, P855, DOI 10.4315/0362-028X-71.4.855
   CAHILL D, 1995, PRODUCTION ANTIBODIE, P2057
   Campbell GA, 2005, BIOSENS BIOELECTRON, V21, P462, DOI 10.1016/j.bios.2004.11.009
   Camps N, 2005, EPIDEMIOL INFECT, V133, P817, DOI 10.1017/S0950268805004504
   Carlin F, 2004, INT J FOOD MICROBIOL, V91, P141, DOI 10.1016/S0168-1605(03)00371-4
   Carlyle C. A., 2002, Abstracts of the General Meeting of the American Society for Microbiology, V102, P369
   Casas N, 2007, INT J FOOD MICROBIOL, V120, P179, DOI 10.1016/j.ijfoodmicro.2007.01.017
   CDC, 2005, FOODB ILLN FREQ ASK
   Cereser ND, 2008, CIENC RURAL, V38, P280, DOI 10.1590/S0103-84782008000100049
   Chai LC, 2007, INT J FOOD MICROBIOL, V117, P106, DOI 10.1016/j.ijfoodmicro.2007.02.014
   Chan SF, 2008, J FOOD SAFETY, V28, P276, DOI 10.1111/j.1745-4565.2008.00120.x
   Chanachai Karoon, 2008, Southeast Asian Journal of Tropical Medicine and Public Health, V39, P297
   Chang YH, 1996, BIOSCI BIOTECH BIOCH, V60, P1571
   Che YH, 1999, J RAPID METH AUT MIC, V7, P47
   Che YH, 2001, BIOSENS BIOELECTRON, V16, P791, DOI 10.1016/S0956-5663(01)00222-6
   Chemburu S, 2005, BIOSENS BIOELECTRON, V21, P491, DOI 10.1016/j.bios.2004.11.025
   Chen CS, 2006, TALANTA, V69, P232, DOI 10.1016/j.talanta.2005.09.036
   Chen H., 2002, Abstracts of the General Meeting of the American Society for Microbiology, V102, P361
   Chen J, 1996, J FOOD PROTECT, V59, P908, DOI 10.4315/0362-028X-59.9.908
   Chen SH, 2008, J MICROBIOL METH, V73, P7, DOI 10.1016/j.mimet.2008.01.004
   Chen Y, 2007, APPL ENVIRON MICROB, V73, P6299, DOI 10.1128/AEM.00961-07
   Choi JW, 2008, ADVANCED ENVIRONMENTAL MONITORING, P348, DOI 10.1007/978-1-4020-6364-0_27
   Choi Suk-Ho, 2004, [Journal of Animal Science and Technology, 한국축산학회지], V46, P841
   Christison CA, 2008, FOOD CONTROL, V19, P727, DOI 10.1016/j.foodcont.2007.07.004
   Churchill RLT, 2006, J MICROBIOL METH, V64, P141, DOI 10.1016/j.mimet.2005.10.007
   CLARK LC, 1962, ANN NY ACAD SCI, V102, P29, DOI 10.1111/j.1749-6632.1962.tb13623.x
   Cohen N, 2007, REV MED VET-TOULOUSE, V158, P562
   Colakoglu FA, 2006, FOOD CONTROL, V17, P648, DOI 10.1016/j.foodcont.2005.04.014
   Cole K, 2006, POULTRY SCI, V85, P1570, DOI 10.1093/ps/85.9.1570
   Coons AH, 1942, J IMMUNOL, V45, P159
   Croci L, 2005, INT J FOOD MICROBIOL, V105, P139, DOI 10.1016/j.ijfoodmicro.2005.04.008
   Crowley EL, 1999, ANALYST, V124, P295, DOI 10.1039/a806875e
   Dao HTA, 2006, ANN NY ACAD SCI, V1081, P262, DOI 10.1196/annals.1373.033
   David ST, 2007, FOODBORNE PATHOG DIS, V4, P349, DOI 10.1089/fpd.2007.0015
   Davis CR, 2007, J FOOD PROTECT, V70, P2396, DOI 10.4315/0362-028X-70.10.2396
   de Boer E, 1999, INT J FOOD MICROBIOL, V50, P119, DOI 10.1016/S0168-1605(99)00081-1
   de Wit MAS, 2007, J INFECTION, V55, P188, DOI 10.1016/j.jinf.2007.04.005
   Deckenback J., 2002, Abstracts of the General Meeting of the American Society for Microbiology, V102, P368
   DeMarco DR, 2002, J FOOD PROTECT, V65, P596, DOI 10.4315/0362-028X-65.4.596
   Desai PT, 2008, APPL ENVIRON MICROB, V74, P2254, DOI 10.1128/AEM.02601-07
   Dey BP, 2003, POULTRY SCI, V82, P199, DOI 10.1093/ps/82.2.199
   Dickson J. S., 2001, Abstracts of the General Meeting of the American Society for Microbiology, V101, P573
   Dressler D, 2005, NERVENARZT, V76, P763, DOI 10.1007/s00115-004-1857-6
   Dubois E, 2007, INT J FOOD MICROBIOL, V117, P141, DOI 10.1016/j.ijfoodmicro.2007.02.026
   Eglezos S, 2008, J FOOD PROTECT, V71, P613, DOI 10.4315/0362-028X-71.3.613
   Ellis DI, 2005, ANALYST, V130, P1648, DOI 10.1039/b511484e
   Ellis DI, 2002, APPL ENVIRON MICROB, V68, P2822, DOI 10.1128/AEM.68.6.2822-2828.2002
   Ercole C, 2003, SENSOR ACTUAT B-CHEM, V91, P163, DOI 10.1016/S0925-4005(03)00083-2
   Ertl P, 2003, BIOSENS BIOELECTRON, V18, P907, DOI 10.1016/S0956-5663(02)00206-3
   Ertl P, 2001, ANAL CHEM, V73, P4241, DOI 10.1021/ac010324l
   Esteban JI, 2008, INT J FOOD MICROBIOL, V123, P177, DOI 10.1016/j.ijfoodmicro.2007.12.012
   Esteves A, 2008, J FOOD SAFETY, V28, P88, DOI 10.1111/j.1745-4565.2007.00097.x
   Fan Y, 2007, ANGEW CHEM INT EDIT, V46, P2051, DOI 10.1002/anie.200603605
   FDA, 2007, FOOD PROT PLAN
   Feldsine PT, 1997, J AOAC INT, V80, P775
   Feldsine PT, 1997, J AOAC INT, V80, P791
   Ragazani AVF, 2008, CIENC RURAL, V38, P396, DOI 10.1590/S0103-84782008000200016
   Frank C, 2007, EMERG INFECT DIS, V13, P156, DOI 10.3201/eid1301.060487
   Frank C, 2007, BMC PUBLIC HEALTH, V7, DOI 10.1186/1471-2458-7-243
   Frank L, 2007, LUMINESCENCE, V22, P215, DOI 10.1002/bio.952
   Fredriksson-Ahomaa M, 2007, INT J FOOD MICROBIOL, V119, P207, DOI 10.1016/j.ijfoodmicro.2007.07.050
   Fredriksson-Ahomaa M, 2006, FEMS IMMUNOL MED MIC, V47, P315, DOI 10.1111/j.1574-695X.2006.00095.x
   Freitas JA, 2007, ARQ BRAS MED VET ZOO, V59, P813, DOI 10.1590/S0102-09352007000300038
   Fricker M, 2008, INT J FOOD MICROBIOL, V121, P27, DOI 10.1016/j.ijfoodmicro.2007.10.012
   *FSAI, 2006, ANN REP 2006 FSAI
   Gadaga TH, 2008, FOOD CONTROL, V19, P829, DOI 10.1016/j.foodcont.2007.07.016
   GALL AA, 2003, Patent No. 6660845
   Gallay A, 2008, J INFECT DIS, V197, P1477, DOI 10.1086/587644
   Gangar V, 2000, J AOAC INT, V83, P903
   Gdynia HJ, 2007, EUR J MED RES, V12, P300
   Gehring AG, 1998, ANAL BIOCHEM, V258, P293, DOI 10.1006/abio.1998.2597
   Gehring AG, 2006, J RAPID METH AUT MIC, V14, P349, DOI 10.1111/j.1745-4581.2006.00059.x
   Gellynck X, 2008, J FOOD PROTECT, V71, P479, DOI 10.4315/0362-028X-71.3.479
   Ghafir Y, 2007, INT J FOOD MICROBIOL, V116, P111, DOI 10.1016/j.ijfoodmicro.2006.12.012
   Ghosh M, 2007, INT J ENVIRON HEAL R, V17, P151, DOI 10.1080/09603120701219204
   Ghosh S, 1998, SENSOR ACTUAT B-CHEM, V53, P58, DOI 10.1016/S0925-4005(98)00285-8
   Gillespie BE, 2003, J FOOD PROTECT, V66, P2367, DOI 10.4315/0362-028X-66.12.2367
   Girish R, 2002, J MED VIROL, V67, P603, DOI 10.1002/jmv.10145
   Goeller LJ, 2007, APPL SPECTROSC, V61, P679, DOI 10.1366/000370207781393217
   Gonc S, 2007, INDIAN VET J, V84, P1062
   Gopal S, 2005, INT J FOOD MICROBIOL, V102, P151, DOI 10.1016/j.ijfoodmicro.2004.12.011
   Gormley FJ, 2008, APPL ENVIRON MICROB, V74, P383, DOI 10.1128/AEM.01455-07
   Gottlieb SL, 2006, CLIN INFECT DIS, V42, P29, DOI 10.1086/498113
   Gounadaki AS, 2008, FOOD MICROBIOL, V25, P313, DOI 10.1016/j.fm.2007.10.001
   Grahek-Ogden D, 2007, EMERG INFECT DIS, V13, P754, DOI 10.3201/eid1305.061062
   Greening GE, 2006, FOOD AUST, V58, P589
   Grow AE, 2003, J MICROBIOL METH, V53, P221, DOI 10.1016/S0167-7012(03)00026-5
   Guntupalli R, 2007, BIOSENS BIOELECTRON, V22, P1474, DOI 10.1016/j.bios.2006.06.037
   Gupta SK, 2007, EPIDEMIOL INFECT, V135, P1165, DOI 10.1017/S0950268807007911
   Hagens S, 2007, APPL MICROBIOL BIOT, V76, P513, DOI 10.1007/s00253-007-1031-8
   Hahm BK, 2006, J APPL MICROBIOL, V100, P1017, DOI 10.1111/j.1365-2672.2006.02814.x
   Hahn MA, 2008, ANAL CHEM, V80, P864, DOI 10.1021/ac7018365
   Hasegawa Y, 2007, JPN J INFECT DIS, V60, P150
   Haupt K, 2000, CHEM REV, V100, P2495, DOI 10.1021/cr990099w
   Hibi K, 2006, ANAL CHIM ACTA, V573, P158, DOI 10.1016/j.aca.2006.03.022
   Hochel I, 2007, FOOD AGR IMMUNOL, V18, P151, DOI 10.1080/09540100701666857
   Hoffman AD, 2001, J FOOD PROTECT, V64, P1521, DOI 10.4315/0362-028X-64.10.1521
   Huang S, 2008, SENSOR TRANSL MED, V3, P87
   Hudson JA, 2001, J APPL MICROBIOL, V90, P614, DOI 10.1046/j.1365-2672.2001.01287.x
   Hussain I, 2007, FOOD MICROBIOL, V24, P219, DOI 10.1016/j.fm.2006.06.001
   Iqbal SS, 2000, BIOSENS BIOELECTRON, V15, P549, DOI 10.1016/S0956-5663(00)00108-1
   Jayarao BM, 2006, J DAIRY SCI, V89, P2451, DOI 10.3168/jds.S0022-0302(06)72318-9
   Jechorek RP, 2008, J AOAC INT, V91, P164
   Jin SS, 2008, FOOD CONTROL, V19, P823, DOI 10.1016/j.foodcont.2008.01.008
   Josefsen MH, 2004, APPL ENVIRON MICROB, V70, P3588, DOI 10.1128/AEM.70.6.3588-3592.2004
   Juneja VK, 2006, INNOV FOOD SCI EMERG, V7, P100, DOI 10.1016/j.ifset.2005.09.004
   Jung EY, 2007, NEPHROL DIAL TRANSPL, V22, P1487, DOI 10.1093/ndt/gfl736
   Jung YS, 2003, J FOOD PROTECT, V66, P1283, DOI 10.4315/0362-028X-66.7.1283
   Kalasinsky KS, 2007, ANAL CHEM, V79, P2658, DOI 10.1021/ac0700575
   Kasalica A, 2004, MILCHWISSENSCHAFT, V59, P381
   Kawamura Osamu, 2006, Kagawa Daigaku Nogakubu Gakujutsu Hokoku, V58, P7
   Kay D, 2008, ENVIRON SCI POLICY, V11, P171, DOI 10.1016/j.envsci.2007.10.009
   Kegode RB, 2008, J FOOD SAFETY, V28, P111, DOI 10.1111/j.1745-4565.2007.00099.x
   Khaitsa ML, 2007, FOODBORNE PATHOG DIS, V4, P517, DOI 10.1089/fpd.2007.0010
   Kiba Akinori, 2006, Journal of General Plant Pathology, V72, P238, DOI 10.1007/s10327-006-0279-7
   Kiess AS, 2007, BRIT POULTRY SCI, V48, P567, DOI 10.1080/00071660701573094
   Kim HJ, 2004, J FOOD PROTECT, V67, P1031, DOI 10.4315/0362-028X-67.5.1031
   Kim JS, 2007, J FOOD PROTECT, V70, P1656, DOI 10.4315/0362-028X-70.7.1656
   Kim JK, 2008, J FOOD PROTECT, V71, P252, DOI 10.4315/0362-028X-71.2.252
   KIM SC, 2007, Patent No. 730359
   KIM SC, 2007, Patent No. 2007054485
   Kim S, 2007, JPN J INFECT DIS, V60, P412
   Kimura B, 2008, J FOOD PROTECT, V71, P468, DOI 10.4315/0362-028X-71.3.468
   Kimura T, 2006, JPN J INFECT DIS, V59, P274
   King NJ, 2007, J FOOD PROTECT, V70, P514, DOI 10.4315/0362-028X-70.2.514
   Kisla D, 2008, J FOOD PROTECT, V71, P616
   Kissani N, 2007, ARCH PEDIATRIE, V14, P1324, DOI 10.1016/j.arcped.2007.08.006
   Kivaria FM, 2006, TROP ANIM HEALTH PRO, V38, P185, DOI 10.1007/s11250-006-4339-y
   Kivi M, 2007, EPIDEMIOL INFECT, V135, P890, DOI 10.1017/S0950268807007972
   Knutson HJ, 2006, SMALL RUMINANT RES, V65, P101, DOI 10.1016/j.smallrumres.2005.05.019
   Ko SH, 2006, BIOSENS BIOELECTRON, V21, P1283, DOI 10.1016/j.bios.2005.05.017
   KOHLER G, 1975, NATURE, V256, P495, DOI 10.1038/256495a0
   Koubova V, 2001, SENSOR ACTUAT B-CHEM, V74, P100, DOI 10.1016/S0925-4005(00)00717-6
   Kovacs HD, 2001, ACTA VET HUNG, V49, P377, DOI 10.1556/AVet.49.2001.4.2
   Kudaka J, 2008, J FOOD HYG SOC JPN, V49, P11, DOI 10.3358/shokueishi.49.11
   Kumar R, 2008, LETT APPL MICROBIOL, V46, P221, DOI 10.1111/j.1472-765X.2007.02286.x
   Kumar Subodh, 2003, Indian Journal of Microbiology, V43, P193
   Kuplulu O, 2006, FOOD CONTROL, V17, P222, DOI 10.1016/j.foodcont.2004.10.004
   KVENBERG JE, 1988, MICROBIOL SCI, V5, P355
   Lapidus A, 2008, CHEM-BIOL INTERACT, V171, P236, DOI 10.1016/j.cbi.2007.03.003
   Lazcka O, 2007, BIOSENS BIOELECTRON, V22, P1205, DOI 10.1016/j.bios.2006.06.036
   Le Guyader FS, 2006, J CLIN MICROBIOL, V44, P3878, DOI 10.1128/JCM.01327-06
   Lee EJ, 2007, FOOD SCI BIOTECHNOL, V16, P948
   Lehtinen J, 2006, J MICROBIOL METH, V66, P381, DOI 10.1016/j.mimet.2006.01.002
   Leonard P, 2004, BIOSENS BIOELECTRON, V19, P1331, DOI 10.1016/j.bios.2003.11.009
   Leonard P, 2003, ENZYME MICROB TECH, V32, P3, DOI 10.1016/S0141-0229(02)00232-6
   Lermo A, 2007, BIOSENS BIOELECTRON, V22, P2010, DOI 10.1016/j.bios.2006.08.048
   Lhafi SK, 2007, INT J FOOD MICROBIOL, V116, P297, DOI 10.1016/j.ijfoodmicro.2007.01.007
   Li J, 2001, P SOC PHOTO-OPT INS, V4601, P417, DOI 10.1117/12.444753
   Lim DV, 2003, P IEEE, V91, P902, DOI 10.1109/JPROC.2003.813574
   Lin MS, 2004, J AGR FOOD CHEM, V52, P5769, DOI 10.1021/jf049354q
   Little CL, 2008, FOOD MICROBIOL, V25, P538, DOI 10.1016/j.fm.2008.01.001
   Little CL, 2008, J FOOD PROTECT, V71, P309, DOI 10.4315/0362-028X-71.2.309
   Little CL, 2008, FOOD MICROBIOL, V25, P304, DOI 10.1016/j.fm.2007.10.007
   Liu YC, 2003, J FOOD PROTECT, V66, P512, DOI 10.4315/0362-028X-66.3.512
   Loessner Martin J., 2005, Mitteilungen aus Lebensmitteluntersuchung und Hygiene, V96, P30
   Lofstrom C, 2004, APPL ENVIRON MICROB, V70, P69, DOI 10.1128/AEM.70.1.69-75.2004
   Loisy F, 2005, J VIROL METHODS, V123, P1, DOI 10.1016/j.jviromet.2004.08.023
   Ma ZF, 1998, J AM CHEM SOC, V120, P12678, DOI 10.1021/ja982663a
   Macaluso A, 2006, J FOOD PROTECT, V69, P449, DOI 10.4315/0362-028X-69.2.449
   MACDONALD KL, 1985, J INFECT DIS, V151, P716, DOI 10.1093/infdis/151.4.716
   MACKAY RA, 1991, ABSTR PAP AM CHEM S, V201, P69
   Maekawa F, 2007, J SHELLFISH RES, V26, P365, DOI 10.2983/0730-8000(2007)26[365:NCIWOA]2.0.CO;2
   Magan N, 2001, SENSOR ACTUAT B-CHEM, V72, P28, DOI 10.1016/S0925-4005(00)00621-3
   Magistrado PA, 2001, INT J FOOD MICROBIOL, V70, P197, DOI 10.1016/S0168-1605(01)00537-2
   Magliulo M, 2007, J AGR FOOD CHEM, V55, P4933, DOI 10.1021/jf063600b
   Mahmud ZH, 2007, INT J FOOD MICROBIOL, V118, P92, DOI 10.1016/j.ijfoodmicro.2007.05.009
   Makino SI, 2005, INT J FOOD MICROBIOL, V104, P189, DOI 10.1016/j.ijfoodmicro.2005.02.009
   Malorny B, 2007, J VERBRAUCH LEBENSM, V2, P149, DOI 10.1007/s00003-007-0167-x
   Malorny B, 2008, APPL ENVIRON MICROB, V74, P1299, DOI 10.1128/AEM.02489-07
   Manges AR, 2007, FOODBORNE PATHOG DIS, V4, P419, DOI 10.1089/fpd.2007.0026
   Manning SD, 2008, P NATL ACAD SCI USA, V105, P4868, DOI 10.1073/pnas.0710834105
   Markelz AG, 2004, PROC SPIE, V5411, P182, DOI 10.1117/12.563613
   Maslanka SE, 1999, J CLIN MICROBIOL, V37, P2209, DOI 10.1128/JCM.37.7.2209-2214.1999
   Matar GM, 1997, J FOOD PROTECT, V60, P1038, DOI 10.4315/0362-028X-60.9.1038
   Mateo-Marti E, 2007, BIOSENS BIOELECTRON, V22, P1926, DOI 10.1016/j.bios.2006.08.012
   Mathew FP, 2004, LUMINESCENCE, V19, P193, DOI 10.1002/bio.764
   MATTINGLY JA, 1988, J ASSOC OFF ANA CHEM, V71, P679
   Meeusen CA, 2005, T ASAE, V48, P2409, DOI 10.13031/2013.20067
   Meirelles PG, 2006, FOOD AGR IMMUNOL, V17, P79, DOI 10.1080/09540100600688754
   Melly H, 2007, ARCH LEBENSMITTELHYG, V58, P180, DOI 10.2377/0003-925X-58-180
   Mena C, 2008, POULTRY SCI, V87, P187, DOI 10.3382/ps.2006-00407
   Meng JH, 2002, MICROBES INFECT, V4, P395, DOI 10.1016/S1286-4579(02)01552-6
   Messelhausser U, 2007, J VERBRAUCH LEBENSM, V2, P190, DOI 10.1007/s00003-007-0172-0
   Micheli L, 2005, BIOSENS BIOELECTRON, V21, P588, DOI 10.1016/j.bios.2004.12.017
   Minett AI, 2003, ANAL CHIM ACTA, V475, P37, DOI 10.1016/S0003-2670(02)01033-4
   Mitzscherling A, 2008, J VERBRAUCH LEBENSM, V3, P54, DOI 10.1007/s00003-007-0313-5
   Monk DJ, 2004, ANAL BIOANAL CHEM, V379, P931, DOI 10.1007/s00216-004-2650-x
   Moore JE, 2007, INT J FOOD SCI TECH, V42, P385, DOI 10.1111/j.1365-2621.2006.01235.x
   MORGAN MT, 2006, ADV NONDESTRUCTIVE 2, V1, P1145
   Mubammad-Tahir Z, 2003, BIOSENS BIOELECTRON, V18, P813, DOI 10.1016/S0956-5663(03)00020-4
   Mucchetti G, 2008, FOOD CONTROL, V19, P521, DOI 10.1016/j.foodcont.2007.06.003
   Muhammad-Tahir Z, 2004, BIOSYST ENG, V88, P145, DOI 10.1016/j.biosystemseng.2004.03.005
   Muhammad-Tahir Z, 2003, IEEE SENS J, V3, P345, DOI 10.1109/JSEN.2003.815782
   Mukhopadhyay A, 2007, J MICROBIOL METH, V68, P193, DOI 10.1016/j.mimet.2006.07.009
   Munoz-Berbel X, 2008, BIOSENS BIOELECTRON, V23, P1540, DOI 10.1016/j.bios.2008.01.007
   Murphy NM, 2007, INT J FOOD MICROBIOL, V120, P110, DOI 10.1016/j.ijfoodmicro.2007.06.006
   MUTHARASAN R, 2008, Patent No. 2008021187
   MUTHARASAN R, 2008, Patent No. 2008034840
   Najand Ladan Mansuri, 2006, Veterinarski Arhiv, V76, P531
   Nanduri V, 2007, BIOSENS BIOELECTRON, V22, P986, DOI 10.1016/j.bios.2006.03.025
   Nenonen NP, 2008, APPL ENVIRON MICROB, V74, P2544, DOI 10.1128/AEM.02477-07
   Neves E, 2008, J MED MICROBIOL, V57, P411, DOI 10.1099/jmm.0.47672-0
   Nordstrom JL, 2007, APPL ENVIRON MICROB, V73, P5840, DOI 10.1128/AEM.00460-07
   Normanno G, 2006, INT J FOOD MICROBIOL, V106, P219, DOI 10.1016/j.ijfoodmicro.2005.05.020
   Nygard K, 2008, FOODBORNE PATHOG DIS, V5, P165, DOI 10.1089/fpd.2007.0053
   O'Beirne D, 2007, ACTA HORTIC, P159, DOI 10.17660/ActaHortic.2007.746.18
   O'Brien T, 2000, BIOSENS BIOELECTRON, V14, P815, DOI 10.1016/S0956-5663(99)00061-5
   O' Grady J, 2008, FOOD MICROBIOL, V25, P75, DOI 10.1016/j.fm.2007.07.007
   Ormeci E, 2007, MILCHWISSENSCHAFT, V62, P264
   OGERT RA, 1992, ANAL BIOCHEM, V205, P306, DOI 10.1016/0003-2697(92)90440-I
   Oh BK, 2004, J BIOTECHNOL, V111, P1, DOI 10.1016/j.jbiotec.2004.02.010
   Oh BK, 2003, BIOTECHNOL BIOPROC E, V8, P227, DOI 10.1007/BF02942270
   Ong KG, 2006, IEEE SENS J, V6, P514, DOI 10.1109/JSEN.2006.874450
   Oravcova K, 2007, LETT APPL MICROBIOL, V45, P568, DOI 10.1111/j.1472-765X.2007.02234.x
   Pal S, 2008, BIOSYST ENG, V99, P461, DOI 10.1016/j.biosystemseng.2007.11.015
   Pal S, 2007, BIOSENS BIOELECTRON, V22, P2329, DOI 10.1016/j.bios.2007.01.013
   Palumbo JD, 2003, J CLIN MICROBIOL, V41, P564, DOI 10.1128/JCM.41.2.564-571.2003
   Pancrazio JJ, 1999, ANN BIOMED ENG, V27, P697, DOI 10.1114/1.225
   Peck MW, 2006, J APPL MICROBIOL, V101, P556, DOI 10.1111/j.1365-2672.2006.02987.x
   Peng H, 2001, INT J FOOD MICROBIOL, V63, P225, DOI 10.1016/S0168-1605(00)00418-9
   Perry L, 2007, J RAPID METH AUT MIC, V15, P176, DOI 10.1111/j.1745-4581.2007.00083.x
   Piatek DR, 2001, Patent, Patent No. [FR2809519-A1, 2809519]
   Pinu FR, 2007, FOOD SCI TECHNOL RES, V13, P362, DOI 10.3136/fstr.13.362
   PORTER J, 1995, J APPL BACTERIOL, V79, P399, DOI 10.1111/j.1365-2672.1995.tb03154.x
   PORTNOY BL, 1976, AM J EPIDEMIOL, V103, P589, DOI 10.1093/oxfordjournals.aje.a112263
   Quinones B, 2007, APPL ENVIRON MICROB, V73, P3645, DOI 10.1128/AEM.02984-06
   Rahman S, 2006, ANAL CHIM ACTA, V569, P83, DOI 10.1016/j.aca.2006.03.083
   Ramachandran A, 2008, BIOSENS BIOELECTRON, V23, P939, DOI 10.1016/j.bios.2007.09.007
   Ramaswamy HS, 2008, J FOOD ENG, V87, P99, DOI 10.1016/j.jfoodeng.2007.11.017
   Rasooly A, 1998, INT J FOOD MICROBIOL, V41, P205, DOI 10.1016/S0168-1605(98)00050-6
   Refseth U. H., 2001, Abstracts of the General Meeting of the American Society for Microbiology, V101, P576
   Reymond F, 2007, Patent Number, Patent No. [WO2007115694-A2, 2007115694]
   Rider TH, 2003, SCIENCE, V301, P213, DOI 10.1126/science.1084920
   Riyaz-Ul-Hassan S, 2008, FOOD MICROBIOL, V25, P452, DOI 10.1016/j.fm.2008.01.010
   Ronner AC, 2007, J FOOD PROTECT, V70, P1373
   Ruan C, 2002, T ASAE, V45, P249, DOI 10.13031/2013.7853
   Ruan CM, 2004, BIOSENS BIOELECTRON, V20, P585, DOI 10.1016/j.bios.2004.03.003
   Sallam KI, 2007, FOOD CONTROL, V18, P1113, DOI 10.1016/j.foodcont.2006.07.005
   Sanchez G, 2007, LETT APPL MICROBIOL, V45, P1, DOI 10.1111/j.1472-765X.2007.02140.x
   Sanders SQ, 2007, J FOOD PROTECT, V70, P1379, DOI 10.4315/0362-028X-70.6.1379
   Sawata S, 1999, BIOSENS BIOELECTRON, V14, P397, DOI 10.1016/S0956-5663(99)00018-4
   Schimmer B, 2008, BMC INFECT DIS, V8, DOI 10.1186/1471-2334-8-41
   Schlosser G, 2007, APPL ENVIRON MICROB, V73, P6945, DOI 10.1128/AEM.01136-07
   Schmilovitch Z, 2005, T ASAE, V48, P1843, DOI 10.13031/2013.19982
   Schneid AD, 2005, BRAZ J MICROBIOL, V36, P163, DOI 10.1590/S1517-83822005000200012
   Schneid AD, 2006, BRAZ J MICROBIOL, V37, P350, DOI 10.1590/S1517-83822006000300027
   Seelenbinder JA, 1999, ANAL CHEM, V71, P1963, DOI 10.1021/ac981170l
   Sehgal R, 2008, T ROY SOC TROP MED H, V102, P380, DOI 10.1016/j.trstmh.2008.01.015
   Selma MV, 2007, FOOD MICROBIOL, V24, P492, DOI 10.1016/j.fm.2006.09.005
   Selma MV, 2006, J FOOD PROTECT, V69, P2357, DOI 10.4315/0362-028X-69.10.2357
   Seo KH, 1999, J FOOD PROTECT, V62, P431, DOI 10.4315/0362-028X-62.5.431
   Sergeev N, 2004, BIOSENS BIOELECTRON, V20, P684, DOI 10.1016/j.bios.2004.04.030
   Sewell AM, 2003, INT J FOOD MICROBIOL, V81, P123, DOI 10.1016/S0168-1605(02)00221-0
   Shearer AEH, 2001, J FOOD PROTECT, V64, P788, DOI 10.4315/0362-028X-64.6.788
   Shieh YC, 2007, J FOOD PROTECT, V70, P145, DOI 10.4315/0362-028X-70.1.145
   Shim WB, 2007, J MICROBIOL BIOTECHN, V17, P1152
   Shuler C., 2006, Morbidity and Mortality Weekly Report, V55, P1098
   Silbert L, 2006, APPL ENVIRON MICROB, V72, P7339, DOI 10.1128/AEM.01324-06
   Simpson JM, 2005, BIOSENS BIOELECTRON, V21, P881, DOI 10.1016/j.bios.2005.02.012
   Sincero TCM, 2006, WATER RES, V40, P895, DOI 10.1016/j.watres.2005.12.005
   Singh A, 2009, BIOSENS BIOELECTRON, V24, P3645, DOI 10.1016/j.bios.2009.05.028
   Siragusa G. R., 2001, Abstracts of the General Meeting of the American Society for Microbiology, V101, P577
   Sireli UT, 2008, TURK J VET ANIM SCI, V32, P131
   Siriken B, 2004, TURK J VET ANIM SCI, V28, P489
   Slavik R, 2002, BIOSENS BIOELECTRON, V17, P591, DOI 10.1016/S0956-5663(02)00013-1
   Solve M, 2000, INT J FOOD MICROBIOL, V57, P219, DOI 10.1016/S0168-1605(00)00157-4
   Song J, 2002, BIOMED MICRODEVICES, V4, P213, DOI 10.1023/A:1016000530783
   Stark R, 2007, FLEISCHWIRTSCHAFT, V87, P98
   Steichen M, 2007, BIOSENS BIOELECTRON, V22, P2237, DOI 10.1016/j.bios.2006.10.041
   Stephan R, 2003, INT J FOOD MICROBIOL, V89, P287, DOI 10.1016/S0168-1605(03)00307-6
   Stoyanchev T, 2007, ANTON LEEUW INT J G, V92, P285, DOI 10.1007/s10482-007-9154-6
   STRACHAN NJC, 1995, LETT APPL MICROBIOL, V21, P5, DOI 10.1111/j.1472-765X.1995.tb00993.x
   Su Hsun-Pi, 2005, Journal of Infection and Chemotherapy, V11, P146, DOI 10.1007/s10156-005-0383-1
   Su XL, 2005, BIOSENS BIOELECTRON, V21, P840, DOI 10.1016/j.bios.2005.01.021
   Su YL, 2005, J COLLOID INTERF SCI, V284, P114, DOI 10.1016/j.jcis.2004.10.003
   Subramanian A, 2006, BIOSENS BIOELECTRON, V21, P998, DOI 10.1016/j.bios.2005.03.007
   Sulonen J, 2007, POULTRY SCI, V86, P1223, DOI 10.1093/ps/86.6.1223
   Sumner J, 2002, INT J FOOD MICROBIOL, V77, P55, DOI 10.1016/S0168-1605(02)00062-4
   Sunwoo HH, 2006, IMMUNOL LETT, V106, P191, DOI 10.1016/j.imlet.2006.05.005
   Susmel S, 2003, BIOSENS BIOELECTRON, V18, P881, DOI 10.1016/S0956-5663(02)00214-2
   Taylor AD, 2005, SENSOR ACTUAT B-CHEM, V107, P202, DOI 10.1016/j.snb.2004.11.097
   Taylor AD, 2006, BIOSENS BIOELECTRON, V22, P752, DOI 10.1016/j.bios.2006.03.012
   Taylor E, 2008, FOOD CONTROL, V19, P126, DOI 10.1016/j.foodcont.2007.02.013
   Thongsawad S, 2007, ARCH LEBENSMITTELHYG, V58, P86, DOI 10.2377/0003-925X-58-86
   Tokarskyy O, 2008, FOOD MICROBIOL, V25, P1, DOI 10.1016/j.fm.2007.07.005
   Tokuzaki S, 2007, JPN J INFECT DIS, V60, P62
   Touron A, 2005, RES MICROBIOL, V156, P541, DOI 10.1016/j.resmic.2005.01.001
   Toze S, 1999, WATER RES, V33, P3545, DOI 10.1016/S0043-1354(99)00071-8
   Tsai TY, 2006, J FOOD PROTECT, V69, P2320, DOI 10.4315/0362-028X-69.10.2320
   Tully E, 2008, BIOSENS BIOELECTRON, V23, P906, DOI 10.1016/j.bios.2007.09.011
   Umali-Deininger D, 2007, AGR ECON-BLACKWELL, V37, P135, DOI 10.1111/j.1574-0862.2007.00240.x
   Unicomb LE, 2008, FOODBORNE PATHOG DIS, V5, P79, DOI 10.1089/fpd.2007.0047
   Urabe Y, 2008, J FOOD HYG SOC JPN, V49, P70, DOI 10.3358/shokueishi.49.70
   Uyttendaele M, 1997, INT J FOOD MICROBIOL, V37, P13, DOI 10.1016/S0168-1605(97)00039-1
   Valdivieso-Garcia A, 2003, J FOOD PROTECT, V66, P1996, DOI 10.4315/0362-028X-66.11.1996
   Valentin-Bon I, 2008, APPL ENVIRON MICROB, V74, P1240, DOI 10.1128/AEM.02258-07
   Van TTH, 2007, APPL ENVIRON MICROB, V73, P6885, DOI 10.1128/AEM.00972-07
   Varkey S., 2002, Abstracts of the General Meeting of the American Society for Microbiology, V102, P145
   Varshney M, 2005, J FOOD PROTECT, V68, P1804, DOI 10.4315/0362-028X-68.9.1804
   Vasavada PC, 2004, ICE CREAM II, P312
   Vaughan RD, 2001, ENZYME MICROB TECH, V29, P635, DOI 10.1016/S0141-0229(01)00449-5
   Vindigni SM, 2007, FOODBORNE PATHOG DIS, V4, P208, DOI 10.1089/fpd.2006.0077
   Vo-Dinh T, 2000, FRESEN J ANAL CHEM, V366, P540, DOI 10.1007/s002160051549
   Vojdani JD, 2008, J FOOD PROTECT, V71, P356, DOI 10.4315/0362-028X-71.2.356
   Warminska-Radyko Iwona, 2007, Polish Journal of Natural Sciences, V22, P733, DOI 10.2478/v10020-007-0063-y
   Warren BR, 2006, CRIT REV FOOD SCI, V46, P551, DOI 10.1080/10408390500295458
   Warren BR, 2007, INT J FOOD MICROBIOL, V116, P400, DOI 10.1016/j.ijfoodmicro.2007.02.010
   Warren RE, 2008, J ANTIMICROB CHEMOTH, V61, P504, DOI 10.1093/jac/dkm517
   Waswa J, 2007, LWT-FOOD SCI TECHNOL, V40, P187, DOI 10.1016/j.lwt.2005.11.001
   Weagant SD, 2008, J MICROBIOL METH, V72, P185, DOI 10.1016/j.mimet.2007.11.019
   Webby RJ, 2007, CLIN INFECT DIS, V44, P1026, DOI 10.1086/512807
   Wei D, 2007, J MICROBIOL METH, V69, P78, DOI 10.1016/j.mimet.2006.12.002
   WELLER TH, 1954, P SOC EXP BIOL MED, V86, P789, DOI 10.3181/00379727-86-21235
   Wheeler C, 2005, NEW ENGL J MED, V353, P890, DOI 10.1056/NEJMoa050855
   *WHO, 2005, INT HLTH REG 58 WORL
   *WHO, 2007, 237 WHO
   *WHO, 2007, WORLD HLTH REP 2007
   Whyte P, 2005, IRISH VET J, V58, P279
   Wichmann-Schauer H, 2006, ARCH LEBENSMITTELHYG, V57, P172
   Wiwanitkit Viroj, 2006, Southeast Asian Journal of Tropical Medicine and Public Health, V37, P1160
   Wolf S, 2007, APPL ENVIRON MICROB, V73, P5464, DOI 10.1128/AEM.00572-07
   Wong HC, 2008, J FOOD PROTECT, V71, P416, DOI 10.4315/0362-028X-71.2.416
   Wong TL, 2007, J FOOD PROTECT, V70, P566, DOI 10.4315/0362-028X-70.3.566
   Workman SN, 2008, INT J FOOD MICROBIOL, V121, P106, DOI 10.1016/j.ijfoodmicro.2007.10.014
   *WTO, 2007, INT TRAD STAT
   Xie F., 2009, INTERMETALLICS, V17, P270
   XU HS, 1982, MICROBIAL ECOL, V8, P313, DOI 10.1007/BF02010671
   Yang L, 2008, BIOTECHNOL ADV, V26, P135, DOI 10.1016/j.biotechadv.2007.10.003
   Yang LJ, 2004, BIOSENS BIOELECTRON, V19, P1139, DOI 10.1016/j.bios.2003.10.009
   Yang LJ, 2001, J RAPID METH AUT MIC, V9, P229, DOI 10.1111/j.1745-4581.2001.tb00249.x
   Yaron S, 2002, J APPL MICROBIOL, V92, P633, DOI 10.1046/j.1365-2672.2002.01563.x
   Ye J, 2002, T ASAE, V45, P473
   Yoda K, 2006, JPN J INFECT DIS, V59, P408
   Yokoyama K, 1999, FEMS IMMUNOL MED MIC, V24, P115, DOI 10.1111/j.1574-695X.1999.tb01272.x
   Yu CX, 2004, J FOOD SCI, V69, pS268, DOI 10.1111/j.1365-2621.2004.tb13627.x
   Yu KY, 2004, CLIN DIAGN LAB IMMUN, V11, P446, DOI 10.1128/CDLI.11.3.446-451.2004
   Yucel N, 2006, FOOD CONTROL, V17, P383, DOI 10.1016/j.foodcont.2005.01.005
   Zhao GY, 2007, ELECTROCHEM COMMUN, V9, P1263, DOI 10.1016/j.elecom.2007.01.036
   Zhao JX, 2006, BIOTECHNOL PROGR, V22, P32, DOI 10.1021/bp050154o
   Zhao ZJ, 2005, BIOMED ENVIRON SCI, V18, P254
   Zimmerman AM, 2007, APPL ENVIRON MICROB, V73, P7589, DOI 10.1128/AEM.01700-07
NR 385
TC 780
Z9 813
U1 18
U2 660
PU PERGAMON-ELSEVIER SCIENCE LTD
PI OXFORD
PA THE BOULEVARD, LANGFORD LANE, KIDLINGTON, OXFORD OX5 1GB, ENGLAND
SN 0734-9750
EI 1873-1899
J9 BIOTECHNOL ADV
JI Biotechnol. Adv.
PD MAR-APR
PY 2010
VL 28
IS 2
BP 232
EP 254
DI 10.1016/j.biotechadv.2009.12.004
PG 23
WC Biotechnology & Applied Microbiology
WE Science Citation Index Expanded (SCI-EXPANDED)
SC Biotechnology & Applied Microbiology
GA 563MJ
UT WOS:000275136300004
PM 20006978
DA 2023-06-30
ER

PT J
AU Wang, SP
   Lu, LM
   Yang, MH
   Lei, Y
   Shen, GL
   Yu, RQ
AF Wang, Suiping
   Lu, Limin
   Yang, Minghui
   Lei, Yong
   Shen, Guoli
   Yu, Ruqin
TI A novel cobalt hexacyanoferrate nanocomposite on CNT scaffold by seed
   medium and application for biosensor
SO ANALYTICA CHIMICA ACTA
LA English
DT Article
DE Seed-mediated; Cobalt hexacyanoferrate nanoparticle; Carbon nanotube;
   Electrochemistry; Biosensor
ID MODIFIED GLASSY-CARBON; MODIFIED ELECTRODE; ELECTROCATALYTIC PROPERTIES;
   AMPEROMETRIC BIOSENSORS; ENZYME IMMOBILIZATION; LIQUID-CHROMATOGRAPHY;
   MAGNETIC-PROPERTIES; GLUCOSE BIOSENSORS; GOLD NANOSPHERES; MEDIATED
   GROWTH
AB In this paper, for the first time, we introduced the seed-mediated method to the growth of cobalt hexacyanoferrate nanoparticles (CoNPs), using 3.5 nm gold nanoparticles as seeds and multiwalled carbon nanotubes (MWCNTs) as growth scaffold which would both show synergistic action toward the reduction of H2O2. Via gold seeds, the one-step fabrication of CoNPs on the glassy carbon electrode is simple without any linking reagents, which will ingeniously exert the electrochemical properties of cobalt hexacyanoferrate. Combined with glucose oxidase, the sensing surface is applied as a biosensor for glucose. The growth of CoNPs is a chemical deposition process around the small Au nanoseed particles. The nanoseeds bridge the CoNPs and CNTs to form a smart nanocomposite. Spherical CoNPs have a relatively moderate dispersion on the three-dimensional network of CNTs with relatively even diameter ca. 100 nm. Whereas, in the control experiments without gold seeds cobalt hexacyanoferrate can only form continuous films, of which the size is far from nanolevel and the catalytic ability is poor. The synthesis and fabrication/modification of CoNPs are simple and fast without prior preparation of CoNPs and lengthy process of cross-linking. The amount of the seeds and CNTs, growth time and concentration of growth solution were investigated. Scanning electron microscopy (SEM) and electrochemical method were used. (C) 2009 Published by Elsevier B.V.
C1 [Wang, Suiping; Lu, Limin; Yang, Minghui; Lei, Yong; Shen, Guoli; Yu, Ruqin] Hunan Univ, Coll Chem & Chem Engn, State Key Lab Chemo Biosensing & Chemometr, Changsha 410082, Hunan, Peoples R China.
C3 Hunan University
RP Shen, GL (通讯作者)，Hunan Univ, Coll Chem & Chem Engn, State Key Lab Chemo Biosensing & Chemometr, Changsha 410082, Hunan, Peoples R China.
EM glshen@hnu.cn
RI Lu, Limin/V-2804-2019
OI Lu, Limin/0000-0001-6973-7877
FU "973" National Basic Research Program of China [2007 CB 310500];
   National Natural Science Foundation of China [90817101, 20775023]
FX This work was supported by the "973" National Basic Research Program of
   China (No. 2007 CB 310500) and the National Natural Science Foundation
   of China (Grants 90817101, 20775023).
CR Abbaspour A, 2004, ANAL CHEM, V76, P5690, DOI 10.1021/ac049421f
   Ambrosi A, 2007, ANAL CHEM, V79, P5232, DOI 10.1021/ac070357m
   Arai M, 2008, J PHYS CHEM C, V112, P1953, DOI 10.1021/jp709889v
   Bharathi S, 2001, LANGMUIR, V17, P7468, DOI 10.1021/la011053c
   Bonnemann H, 1996, J ORGANOMET CHEM, V520, P143, DOI 10.1016/0022-328X(96)06273-0
   Cai CX, 2000, J ELECTROANAL CHEM, V486, P111, DOI 10.1016/S0022-0728(00)00114-5
   Chang G, 2006, J PHYS CHEM B, V110, P20362, DOI 10.1021/jp0635157
   Chen HM, 2007, J PHYS CHEM C, V111, P18033, DOI 10.1021/jp076113n
   Chen SM, 2005, J ELECTROANAL CHEM, V579, P163, DOI 10.1016/j.jelechem.2005.02.006
   Cheng FY, 2006, INORG CHEM, V45, P2038, DOI 10.1021/ic051715b
   Cheng WL, 2003, CHEM MATER, V15, P2495, DOI 10.1021/cm021052l
   Choudhury S, 2002, LANGMUIR, V18, P7409, DOI 10.1021/la0201873
   Crespilho FN, 2008, TALANTA, V76, P922, DOI 10.1016/j.talanta.2008.04.054
   Feng LD, 2008, J PHYS CHEM C, V112, P7617, DOI 10.1021/jp801129c
   Fiorito PA, 2006, TALANTA, V69, P403, DOI 10.1016/j.talanta.2005.09.040
   Florescu M, 2007, ELECTROANAL, V19, P220, DOI 10.1002/elan.200603714
   Golabi SMI, 1998, J SOLID STATE ELECTR, V2, P30, DOI 10.1007/s100080050061
   Gole A, 2004, CHEM MATER, V16, P3633, DOI 10.1021/cm0492336
   HUMPHREY BD, 1987, J PHYS CHEM-US, V91, P586, DOI 10.1021/j100287a020
   Ivanov VD, 2000, RUSS J ELECTROCHEM+, V36, P852, DOI 10.1007/BF02757058
   Ivekovic D, 2004, BIOSENS BIOELECTRON, V20, P872, DOI 10.1016/j.bios.2004.04.001
   Jeerage KM, 2002, CHEM MATER, V14, P530, DOI 10.1021/cm010156d
   JIANG M, 1991, BER BUNSEN PHYS CHEM, V95, P720, DOI 10.1002/bbpc.19910950611
   JOSEPH J, 1991, J ELECTROANAL CHEM, V304, P263, DOI 10.1016/0022-0728(91)85509-N
   Joshi PP, 2005, ANAL CHEM, V77, P3183, DOI 10.1021/ac0484169
   Kinsella JM, 2005, J AM CHEM SOC, V127, P3276, DOI 10.1021/ja043865b
   Kulesza PJ, 1998, ELECTROCHIM ACTA, V43, P919, DOI 10.1016/S0013-4686(97)00212-0
   Kumar SS, 2007, CHEM MATER, V19, P4722, DOI 10.1021/cm0711820
   Maxwell DJ, 2002, J AM CHEM SOC, V124, P9606, DOI 10.1021/ja025814p
   Moscone D, 2001, ANAL CHEM, V73, P2529, DOI 10.1021/ac001245x
   Muralkami T, 2004, MOL PHARMACEUT, V1, P399, DOI 10.1021/mp049928e
   Ogura K, 1996, J ELECTROCHEM SOC, V143, P3606, DOI 10.1149/1.1837260
   Paixao TRLC, 2007, ANAL CHEM, V79, P5392, DOI 10.1021/ac070490e
   Qiu JD, 2007, LANGMUIR, V23, P2133, DOI 10.1021/la062788q
   Qu FL, 2007, BIOSENS BIOELECTRON, V22, P1749, DOI 10.1016/j.bios.2006.08.003
   Ramanathan K, 2005, J AM CHEM SOC, V127, P496, DOI 10.1021/ja044486l
   Shankaran DR, 2002, RUSS J ELECTROCHEM+, V38, P987
   Shi GY, 1999, ANAL CHIM ACTA, V391, P307, DOI 10.1016/S0003-2670(99)00274-3
   Tang DP, 2008, ANAL CHEM, V80, P1582, DOI 10.1021/ac702217m
   Tang QY, 2007, ANAL LETT, V40, P1610, DOI 10.1080/00032710701380640
   Tao WY, 2004, J ELECTROANAL CHEM, V572, P109, DOI 10.1016/j.jelechem.2004.06.006
   Tasis D, 2006, CHEM REV, V106, P1105, DOI 10.1021/cr050569o
   Widmann A, 2002, INORG CHEM, V41, P5706, DOI 10.1021/ic0201654
   Yu X, 2006, J AM CHEM SOC, V128, P11199, DOI 10.1021/ja062117e
   Zhang JD, 2004, ELECTROCHEM COMMUN, V6, P683, DOI 10.1016/j.elecom.2004.05.006
   Zhang MG, 2005, J AM CHEM SOC, V127, P2058, DOI 10.1021/ja044764g
   Zhang S, 1999, ANAL CHIM ACTA, V386, P21, DOI 10.1016/S0003-2670(98)00799-5
   Zhao W, 2005, LANGMUIR, V21, P9630, DOI 10.1021/la051370+
NR 48
TC 33
Z9 37
U1 2
U2 34
PU ELSEVIER SCIENCE BV
PI AMSTERDAM
PA PO BOX 211, 1000 AE AMSTERDAM, NETHERLANDS
SN 0003-2670
EI 1873-4324
J9 ANAL CHIM ACTA
JI Anal. Chim. Acta
PD OCT 5
PY 2009
VL 651
IS 2
BP 220
EP 226
DI 10.1016/j.aca.2009.09.004
PG 7
WC Chemistry, Analytical
WE Science Citation Index Expanded (SCI-EXPANDED)
SC Chemistry
GA 506AV
UT WOS:000270745600013
PM 19782815
DA 2023-06-30
ER

PT J
AU Zhang, M
   Liu, H
   Wang, XD
AF Zhang, Meng
   Liu, Huan
   Wang, Xiaodong
TI Cholesterol oxidase-immobilized MXene/sodium alginate/silica@n-docosane
   hierarchical microcapsules for ultrasensitive electrochemical biosensing
   detection of cholesterol
SO JOURNAL OF MATERIALS CHEMISTRY B
LA English
DT Article
ID INTEGRATION
AB Electrochemical biosensors usually suffer from the deterioration of detection sensitivity and determination accuracy in a high-temperature environment due to protein denaturation and inactivation of their biological recognition elements such as enzymes. Focusing on an effective solution to this crucial issue, we have developed cholesterol oxidase-immobilized MXene/sodium alginate/silica@n-docosane hierarchical microcapsules as a thermoregulatory electrode material for electrochemical biosensors to meet the requirement of ultrasensitive detection of cholesterol at high temperature. The microcapsules were first fabricated by microencapsulating n-docosane as a phase change material (PCM) in a silica shell, followed by depositing a biocompatible sodium alginate layer, wrapping with electroactive MXene nanosheets and then immobilizing cholesterol oxidase as a biological recognition element for electrochemical biosensing. The fabricated composites not only exhibited a layer-by-layer hierarchical microstructure with the desired chemical and biological components, but also obtained a high latent-heat capacity of over 133 J g(-1) for thermal management through reversible phase transitions of its PCM core. A bare glassy carbon electrode was modified with the developed composites to serve for the cholesterol biosensor. This enables the modified electrode to obtain an in situ thermoregulatory ability to regulate the microenvironmental temperature surrounding the electrode, effectively preventing the protein denaturation of cholesterol oxidase and minimizing heat impact on biosensing performance. Compared to conventional cholesterol biosensors without a PCM, the developed biosensor achieved a higher sensitivity of 4.63 mu A mu M-1 cm(-2) and a lower limit of detection of 0.081 mu M at high temperature, providing highly accurate and reliable detection of cholesterol for real biological samples over a wide temperature range.
C1 [Zhang, Meng; Liu, Huan; Wang, Xiaodong] Beijing Univ Chem Technol, State Key Lab Organ Inorgan Composites, Beijing 100029, Peoples R China.
C3 Beijing University of Chemical Technology
RP Liu, H; Wang, XD (通讯作者)，Beijing Univ Chem Technol, State Key Lab Organ Inorgan Composites, Beijing 100029, Peoples R China.
EM bucthuan@163.com; wangxdfox@aliyun.com
RI Wang, Xiaodong/E-4202-2017
OI Wang, Xiaodong/0000-0002-8787-1268
FU National Natural Science Foundation of China [51873010, 51903010]
FX This work was supported by the National Natural Science Foundation of
   China (Grant No.: 51873010 and 51903010).
CR Ahmad M, 2010, J PHYS CHEM C, V114, P243, DOI 10.1021/jp9089497
   Alwarappan S, 2022, BIOSENS BIOELECTRON, V205, DOI 10.1016/j.bios.2021.113943
   Cao YY, 2016, CHEMCATCHEM, V8, P2740, DOI 10.1002/cctc.201600406
   Chen Y, 2013, INT J BIOL MACROMOL, V56, P6, DOI 10.1016/j.ijbiomac.2013.01.026
   Damiati S, 2020, SENSORS-BASEL, V20, DOI 10.3390/s20061721
   Dervisevic M, 2016, J ELECTROANAL CHEM, V776, P18, DOI 10.1016/j.jelechem.2016.06.033
   Deshmukh K, 2020, COORDIN CHEM REV, V424, DOI 10.1016/j.ccr.2020.213514
   Dey RS, 2010, J PHYS CHEM C, V114, P21427, DOI 10.1021/jp105895a
   Gholivand MB, 2014, BIOSENS BIOELECTRON, V53, P472, DOI 10.1016/j.bios.2013.09.074
   Ghosh S, 2019, INT J BIOL MACROMOL, V138, P958, DOI 10.1016/j.ijbiomac.2019.07.103
   Hong CY, 2020, ACS APPL MATER INTER, V12, P54426, DOI 10.1021/acsami.0c15900
   Jiang X, 2018, SMALL METHODS, V2, DOI 10.1002/smtd.201800182
   Kalaivani GJ, 2020, ENZYME MICROB TECH, V140, DOI 10.1016/j.enzmictec.2020.109631
   Kim MW, 2021, SENSOR ACTUAT B-CHEM, V349, DOI 10.1016/j.snb.2021.130742
   Li HY, 2022, TRAC-TREND ANAL CHEM, V156, DOI 10.1016/j.trac.2022.116712
   Li JJ, 2021, ACS APPL MATER INTER, V13, P41753, DOI 10.1021/acsami.1c13446
   Lin PC, 2020, SOL ENERG MAT SOL C, V206, DOI 10.1016/j.solmat.2019.110229
   Lin XY, 2016, SENSOR ACTUAT B-CHEM, V233, P100, DOI 10.1016/j.snb.2016.04.019
   Liu H, 2019, SUSTAIN ENERG FUELS, V3, P1091, DOI 10.1039/c9se00019d
   Liu XL, 2021, J MATER CHEM B, V9, P7238, DOI 10.1039/d1tb00964h
   Luo J, 2020, NAT REV MOL CELL BIO, V21, P225, DOI 10.1038/s41580-019-0190-7
   Mobed A, 2022, MICROCHEM J, V172, DOI 10.1016/j.microc.2021.106900
   Ni MJ, 2022, MICROCHEM J, V178, DOI 10.1016/j.microc.2022.107410
   Prentice EJ, 2020, BIOCHEMISTRY-US, V59, P3562, DOI 10.1021/acs.biochem.0c00530
   Rahim MZA, 2018, TALANTA, V189, P418, DOI 10.1016/j.talanta.2018.06.041
   Seitz S, 2019, SOL ENERG MAT SOL C, V190, P57, DOI 10.1016/j.solmat.2018.10.012
   Sharma D, 2017, SENSORS-BASEL, V17, DOI 10.3390/s17092128
   Song ZY, 2021, J MATER CHEM B, V9, P1175, DOI 10.1039/d0tb02745f
   Soylemez S, 2014, TALANTA, V118, P84, DOI 10.1016/j.talanta.2013.10.007
   Soylemez S, 2013, COLLOID SURFACE B, V111, P549, DOI 10.1016/j.colsurfb.2013.07.013
   Spring SA, 2021, MOLECULES, V26, DOI 10.3390/molecules26082130
   Sun ZX, 2022, J MATER CHEM A, V10, P13556, DOI 10.1039/d2ta02024f
   Wang HM, 2020, ACS APPL MATER INTER, V12, P40176, DOI 10.1021/acsami.0c01013
   Wang SJ, 2021, INT J BIOL MACROMOL, V189, P356, DOI 10.1016/j.ijbiomac.2021.08.145
   Wei Y, 2021, ADV MATER, V33, DOI 10.1002/adma.202103148
   Yamauchi Y, 2018, FRONT ENDOCRINOL, V9, DOI 10.3389/fendo.2018.00509
   Zhang W, 2018, ACS SENSORS, V3, P1233, DOI 10.1021/acssensors.8b00359
   Zhong CH, 2020, POWDER TECHNOL, V373, P620, DOI 10.1016/j.powtec.2020.07.007
   Zhu JM, 2019, INT J NANOMED, V14, P835, DOI 10.2147/IJN.S184013
NR 39
TC 1
Z9 1
U1 13
U2 13
PU ROYAL SOC CHEMISTRY
PI CAMBRIDGE
PA THOMAS GRAHAM HOUSE, SCIENCE PARK, MILTON RD, CAMBRIDGE CB4 0WF, CAMBS,
   ENGLAND
SN 2050-750X
EI 2050-7518
J9 J MATER CHEM B
JI J. Mat. Chem. B
PD FEB 15
PY 2023
VL 11
IS 7
BP 1506
EP 1522
DI 10.1039/d2tb02367a
EA DEC 2022
PG 17
WC Materials Science, Biomaterials
WE Science Citation Index Expanded (SCI-EXPANDED)
SC Materials Science
GA 8T0WF
UT WOS:000913609600001
PM 36655921
DA 2023-06-30
ER

PT J
AU Lin, WP
   Wang, WJ
   Lee, CH
   Jan, FJ
   Wang, GJ
AF Lin, Wei-Ping
   Wang, Wei-Jhen
   Lee, Chia-Hwa
   Jan, Fuh-Jyh
   Wang, Gou-Jen
TI A two-in-one immunoassay biosensor for the simultaneous detection of
   Odontoglossum ringspot virus and Cymbidium mosaic virus
SO SENSORS AND ACTUATORS B-CHEMICAL
LA English
DT Article
DE Nano; micro-hybrid electrode; Differential pulse voltammetry; Two-in-one
   Phalaenopsis virus detection
ID ASSAY
AB This study proposes a highly sensitive and label-free electrochemical immunosensor that can simultaneously detect Phalaenopsis virus, Odontoglossum ringspot virus (ORSV) and Cymbidium mosaic virus (CymMV). First, a microhemisphere array nickel mold was made using the semiconductor lithography process combined with the electroforming process. Afterward, hot embossing was used to print the microhemisphere array on a polyethylene terephthalate film. Then, to prepare the detection electrode with a nano/micro-hybrid structure, a thin gold film was sputtered on the microhemisphere array surface, followed by successively immobilizing 1,6-hexanedithiol and colloidal gold nanoparticles on the surface of the gold film. Finally, the ORSV and CymMV antibodies were mixed and immobilized on the electrode using the self-assembled monolayer method to prepare the two-in-one sensing electrode. The ORSV and CymMV were simultaneously detected using electrochemical differential pulse voltammetry. The biosensor developed in this study has a detection limit of 0.5 ng/mL. Notably, the virus can be detected even after diluting the sap of the infected leaf 100 times.
C1 [Lin, Wei-Ping; Wang, Gou-Jen] Natl Chung Hsing Univ, Dept Mech Engn, Taichung 40227, Taiwan.
   [Wang, Wei-Jhen; Jan, Fuh-Jyh] Natl Chung Hsing Univ, Dept Plant Pathol, Taichung 40227, Taiwan.
   [Lee, Chia-Hwa; Jan, Fuh-Jyh] Natl Chung Hsing Univ, PhD Program Microbial Genom, Taichung 40227, Taiwan.
   [Lee, Chia-Hwa; Jan, Fuh-Jyh] Acad Sinica, Taichung 40227, Taiwan.
   [Jan, Fuh-Jyh; Wang, Gou-Jen] Natl Chung Hsing Univ, Adv Plant Biotechnol Ctr, Taichung 40227, Taiwan.
   [Wang, Gou-Jen] Natl Chung Hsing Univ, Grad Inst Biomed Engn, Taichung 40227, Taiwan.
   [Wang, Gou-Jen] Kaohsiung Med Univ, Regenerat Med & Cell Therapy Res Ctr, Kaohsiung 80708, Taiwan.
C3 National Chung Hsing University; National Chung Hsing University;
   National Chung Hsing University; Academia Sinica - Taiwan; National
   Chung Hsing University; National Chung Hsing University; Kaohsiung
   Medical University
RP Wang, GJ (通讯作者)，Natl Chung Hsing Univ, Dept Mech Engn, Taichung 40227, Taiwan.; Jan, FJ (通讯作者)，Natl Chung Hsing Univ, Dept Plant Pathol, Taichung 40227, Taiwan.
EM fjjan@nchu.edu.tw; gjwang@dragon.nchu.edu.tw
FU Ministry of Science and Technology, Taiwan [MOST 109-2221-E-005019-MY2];
   Advanced Plant Biotechnology Center from the Featured Areas Research
   Center Program by the Ministry of Education (MOE) in Taiwan
FX The authors would like to offer their thanks to the Ministry of Science
   and Technology, Taiwan under grant number MOST 109-2221-E-005019-MY2 for
   their financial support of this research. This work was also financially
   supported (in part) by the Advanced Plant Biotechnology Center from the
   Featured Areas Research Center Program within the framework of the
   Higher Education Sprout Project by the Ministry of Education (MOE) in
   Taiwan.
CR Bratsch SA, 2021, EUR J PLANT PATHOL, V159, P543, DOI 10.1007/s10658-020-02185-5
   Chang WH, 2013, NANOMED-NANOTECHNOL, V9, P1274, DOI 10.1016/j.nano.2013.05.016
   Chen YS, 2010, JPN J APPL PHYS, V49, DOI 10.1143/JJAP.49.105103
   Chu TF, 2020, J POWER SOURCES, V453, DOI 10.1016/j.jpowsour.2020.227844
   Ding H, 2020, SENSOR ACTUAT B-CHEM, V312, DOI 10.1016/j.snb.2020.127980
   Dyussembayev K, 2021, FRONT CHEM, V9, DOI 10.3389/fchem.2021.636245
   Filik H, 2020, TALANTA, V211, DOI 10.1016/j.talanta.2020.120758
   Gara I. Wayan, 1996, Bulletin of the Research Institute for Bioresources Okayama University, V4, P163
   Gibbs A., 2000, BIOL CONTROL AUSTR O, V65, P10
   Jian YS, 2018, J ELECTROCHEM SOC, V165, pH449, DOI 10.1149/2.0351809jes
   KADO CI, 1964, PHYTOPATHOLOGY, V54, P974
   Khater M, 2017, BIOSENS BIOELECTRON, V93, P72, DOI 10.1016/j.bios.2016.09.091
   Kim SM, 2015, VIRUS GENES, V51, P417, DOI 10.1007/s11262-015-1258-x
   Kubo KS, 2009, J GEN PLANT PATHOL, V75, P250, DOI 10.1007/s10327-009-0167-z
   Kunene K, 2020, SENSOR ACTUAT B-CHEM, V305, DOI 10.1016/j.snb.2019.127438
   Laborda E, 2014, ELECTROCHEM COMMUN, V43, P25, DOI 10.1016/j.elecom.2014.03.004
   Lan QC, 2020, ACS SUSTAIN CHEM ENG, V8, P4392, DOI 10.1021/acssuschemeng.9b06858
   Lee C.H., 2021, ORCHID BIOTECHNOLOGY, pp203
   Lee C.H., 2016, ORCHID BIOTECHNOLOGY, P145
   Letscher B, 2002, J VIROL METHODS, V106, P1, DOI 10.1016/S0166-0934(02)00135-0
   Lin HY, 2014, BIOSENS BIOELECTRON, V51, P371, DOI 10.1016/j.bios.2013.08.009
   Mahmoud AM, 2014, BIOSENS BIOELECTRON, V56, P328, DOI 10.1016/j.bios.2014.01.019
   Notomi T, 2000, NUCLEIC ACIDS RES, V28, DOI 10.1093/nar/28.12.e63
   Pradhan S, 2016, HELIYON, V2, DOI 10.1016/j.heliyon.2016.e00176
   Shi NN, 2011, J HORTIC SCI BIOTECH, V86, P69, DOI 10.1080/14620316.2011.11512727
   Tung Y.T., 2019, BIOSENS BIOELECTRON, V2
   Wei-Jhen Wang, 2020, Journal of the Electrochemical Society, V167, DOI 10.1149/1945-7111/ab6b09
   Wu JX, 2011, J VIROL METHODS, V171, P40, DOI 10.1016/j.jviromet.2010.09.027
NR 28
TC 6
Z9 6
U1 2
U2 17
PU ELSEVIER SCIENCE SA
PI LAUSANNE
PA PO BOX 564, 1001 LAUSANNE, SWITZERLAND
EI 0925-4005
J9 SENSOR ACTUAT B-CHEM
JI Sens. Actuator B-Chem.
PD JAN 1
PY 2022
VL 350
AR 130875
DI 10.1016/j.snb.2021.130875
EA OCT 2021
PG 9
WC Chemistry, Analytical; Electrochemistry; Instruments & Instrumentation
WE Science Citation Index Expanded (SCI-EXPANDED)
SC Chemistry; Electrochemistry; Instruments & Instrumentation
GA YW5FN
UT WOS:000753438800007
DA 2023-06-30
ER

PT J
AU Qing, M
   Fan, Y
   Chen, SL
   Luo, HQ
   Li, NB
AF Qing, Min
   Fan, Yi
   Chen, Sheng Liang
   Luo, Hong Qun
   Li, Nian Bing
TI 'Plug and play' microelectrode assisted with Y-motif-mediated
   primer-free cyclic signal amplification for sensitive quantitation of
   DNA methyltransferase activity
SO BIOSENSORS & BIOELECTRONICS
LA English
DT Article
DE Homogeneous electrochemical biosensor; Microelectrodes; DNA
   methyltransferase; Signal amplification strategy; Y-motif molecular
   probe
ID METHYLATION; STRATEGY
AB DNA methyltransferase (MTase), modulating the level of genomic DNA methylation, harbors both a pharmacological target for clinical therapy and a potential biomarker for genetic disorders and tumorigenesis. Typical homogeneous electrochemical approaches, employing solution phase probes, have been considered simple, efficient, and economical method, yet these architectures usually require electroactive molecules labeling, rely on weak electrostatic adsorption interaction, and possess low sensitivity. For circumventing the above drawbacks, herein, we devise a 'plug and play' microelectrode featuring microminiaturization, rapid response time and enhanced mass transport to quantify MTase activity through monitoring the variation of diffusion current of methylene blue (MB) induced by the less-mobile G-quadruplex framework. By coupling the unique signaltransduction approach with Y-motif-mediated primer-free cyclic signal amplification (YPCSA), the miniaturized biosensor possesses low detection limit (down to 2.5 x 10-4 U mL-1), high specificity, good stability and satisfying reusability, and has been successfully applied to the screening of MTase inhibitors, holding great potential in clinical diagnosis and pharmacological research.
C1 [Qing, Min; Fan, Yi; Chen, Sheng Liang; Luo, Hong Qun; Li, Nian Bing] Southwest Univ, Sch Chem & Chem Engn, Key Lab Ecoenvironm Three Gorges Reservoir Reg, Minist Educ, Chongqing 400715, Peoples R China.
C3 Southwest University - China
RP Luo, HQ; Li, NB (通讯作者)，Southwest Univ, Sch Chem & Chem Engn, Key Lab Ecoenvironm Three Gorges Reservoir Reg, Minist Educ, Chongqing 400715, Peoples R China.
EM linb@swu.edu.cn; luohq@swu.edu.cn
OI Qing, Min/0000-0001-9491-0360
FU National Natural Science Foundation of China [21675131]; Natural Science
   Foundation of Chongqing [CSTC-2015jcyjB50001]
FX This work was supported by the National Natural Science Foundation of
   China (No. 21675131) and the Natural Science Foundation of Chongqing
   (No. CSTC-2015jcyjB50001).
CR De Jager PL, 2014, NAT NEUROSCI, V17, P1156, DOI 10.1038/nn.3786
   Deng HM, 2014, ANAL CHEM, V86, P2117, DOI 10.1021/ac403716g
   Ge JJ, 2019, ANAL CHEM, V91, P3546, DOI 10.1021/acs.analchem.8b05362
   Gilsbach R, 2014, NAT COMMUN, V5, DOI 10.1038/ncomms6288
   Heyn H, 2012, NAT REV GENET, V13, P679, DOI 10.1038/nrg3270
   Huang J, 2017, BIOSENS BIOELECTRON, V91, P417, DOI 10.1016/j.bios.2016.12.061
   Li J, 2007, ANAL CHEM, V79, P1050, DOI 10.1021/ac061694i
   Li Y, 2016, BIOSENS BIOELECTRON, V81, P111, DOI 10.1016/j.bios.2016.02.057
   Li YX, 2019, BIOSENS BIOELECTRON, V142, DOI 10.1016/j.bios.2019.111553
   Liu P, 2016, BIOSENS BIOELECTRON, V80, P74, DOI 10.1016/j.bios.2015.12.100
   Mason SD, 2019, ACS NANO, V13, P8106, DOI 10.1021/acsnano.9b03053
   Monserud JH, 2014, ACS NANO, V8, P4488, DOI 10.1021/nn4064874
   Moore LD, 2013, NEUROPSYCHOPHARMACOL, V38, P23, DOI 10.1038/npp.2012.112
   Peng XL, 2018, BIOSENS BIOELECTRON, V118, P174, DOI 10.1016/j.bios.2018.07.048
   Que HY, 2019, SENSOR ACTUAT B-CHEM, V291, P394, DOI 10.1016/j.snb.2019.04.091
   Reid MS, 2018, ANAL CHEM, V90, P11033, DOI 10.1021/acs.analchem.8b02788
   Robertson KD, 2005, NAT REV GENET, V6, P597, DOI 10.1038/nrg1655
   Sheehan PE, 2005, NANO LETT, V5, P803, DOI 10.1021/nl050298x
   Smith ZD, 2013, NAT REV GENET, V14, P204, DOI 10.1038/nrg3354
   Soleymani L, 2017, ACS SENSORS, V2, P458, DOI 10.1021/acssensors.7b00069
   Song WL, 2017, ANAL CHIM ACTA, V956, P57, DOI 10.1016/j.aca.2016.12.020
   Squires TM, 2008, NAT BIOTECHNOL, V26, P417, DOI 10.1038/nbt1388
   Wang LJ, 2018, CHEM SCI, V9, P6053, DOI 10.1039/c8sc02215a
   Wang XZ, 2015, SENSOR ACTUAT B-CHEM, V208, P575, DOI 10.1016/j.snb.2014.11.092
   Watkins HM, 2012, J AM CHEM SOC, V134, P2120, DOI 10.1021/ja208436p
   Wei XF, 2014, ANAL CHEM, V86, P3563, DOI 10.1021/ac500101t
   Wu J, 2010, ANAL CHEM, V82, P8830, DOI 10.1021/ac101474k
   Xiao CL, 2018, MOL CELL, V71, P306, DOI 10.1016/j.molcel.2018.06.015
   Xing XW, 2014, ANAL CHEM, V86, P11269, DOI 10.1021/ac502845b
   Xuan F, 2015, ACS NANO, V9, P5027, DOI 10.1021/nn507282f
   Zhang H, 2016, ANAL CHEM, V88, P11108, DOI 10.1021/acs.analchem.6b03163
   Zhang Y, 2017, ANAL CHEM, V89, P12408, DOI 10.1021/acs.analchem.7b03490
   Zhao LH, 2019, J AM CHEM SOC, V141, P17493, DOI 10.1021/jacs.9b09292
   Zhao YX, 2015, CHEM REV, V115, P12491, DOI 10.1021/acs.chemrev.5b00428
   Zhao Y, 2018, CHEM SCI, V9, P392, DOI 10.1039/c7sc03994h
NR 35
TC 4
Z9 4
U1 9
U2 50
PU ELSEVIER ADVANCED TECHNOLOGY
PI OXFORD
PA OXFORD FULFILLMENT CENTRE THE BOULEVARD, LANGFORD LANE, KIDLINGTON,
   OXFORD OX5 1GB, OXON, ENGLAND
SN 0956-5663
EI 1873-4235
J9 BIOSENS BIOELECTRON
JI Biosens. Bioelectron.
PD NOV 15
PY 2021
VL 192
AR 113487
DI 10.1016/j.bios.2021.113487
EA JUL 2021
PG 8
WC Biophysics; Biotechnology & Applied Microbiology; Chemistry, Analytical;
   Electrochemistry; Nanoscience & Nanotechnology
WE Science Citation Index Expanded (SCI-EXPANDED)
SC Biophysics; Biotechnology & Applied Microbiology; Chemistry;
   Electrochemistry; Science & Technology - Other Topics
GA WC6BC
UT WOS:000704340500006
PM 34256263
DA 2023-06-30
ER

PT J
AU Baabu, PRS
   Gumpu, MB
   Nesakumar, N
   Rayappan, JBB
   Kulandaisamy, AJ
AF Ramasami Sundhar Baabu, Priyannth
   Gumpu, Manju Bhargavi
   Nesakumar, Noel
   Rayappan, John Bosco Balaguru
   Kulandaisamy, Arockia Jayalatha
TI Electroactive Manganese Oxide-Reduced Graphene Oxide Interfaced
   Electrochemical Detection of Urea
SO WATER AIR AND SOIL POLLUTION
LA English
DT Article
DE Manganese oxide; Reduced graphene oxide; Synergistic nanocomposite;
   Urease; Urea-biosensor
ID ALPHA; FABRICATION; PLATFORM; MATRIX; BETA; SOIL
AB Urea, being a nitrogen fertilizer, is crucial for plant growth but when excessively provided (above biuret 2% levels specified by the World Health Organization), plant characteristics are deeply affected. A real-time sensor to check the presence of excess urea in plants is therefore necessary. Towards this goal, a manganese oxide-reduced graphene oxide composite was synthesized by modified Hummer's method and precipitation techniques, which was subsequently used as a nano-interface to immobilize urease enzyme for specific detection of urea. The synthesized nanocomposite helped in shuttling of electrons between the redox species and in enhanced electron transfer rate due to their high surface area, vindicated by their structural and morphological characterization using X-ray diffractometer (XRD), scanning electron microscope (SEM), and X-ray photoelectron spectrometer (XPS), and electrochemical characterization using cyclic voltammetry and amperometry, respectively. The fabricated biosensor for urea exhibited a linear range of 5-100 mu M with a sensitivity of 9.7 x 10(-3) mu A mu M-1, limit of detection of 14.693 mu M, and a response time of 118 s.
C1 [Ramasami Sundhar Baabu, Priyannth; Nesakumar, Noel] SASTRA Deemed Univ, Sch Chem & Biotechnol, Thanjavur 613401, Tamil Nadu, India.
   [Ramasami Sundhar Baabu, Priyannth; Nesakumar, Noel; Rayappan, John Bosco Balaguru; Kulandaisamy, Arockia Jayalatha] SASTRA Deemed Univ, Ctr Nanotechnol Adv Biomat CeNTAB, Thanjavur 613401, Tamil Nadu, India.
   [Gumpu, Manju Bhargavi] Natl Inst Technol, Dept Phys, Tiruchirappalli 620015, India.
   [Rayappan, John Bosco Balaguru; Kulandaisamy, Arockia Jayalatha] SASTRA Deemed Univ, Sch Elect Elect Engn, Thanjavur 613401, Tamil Nadu, India.
C3 Shanmugha Arts, Science, Technology & Research Academy (SASTRA);
   Shanmugha Arts, Science, Technology & Research Academy (SASTRA);
   National Institute of Technology (NIT System); National Institute of
   Technology Tiruchirappalli; Shanmugha Arts, Science, Technology &
   Research Academy (SASTRA)
RP Kulandaisamy, AJ (通讯作者)，SASTRA Deemed Univ, Sch Elect Elect Engn, Thanjavur 613401, Tamil Nadu, India.
EM arockiajayalatha@eee.sastra.edu
RI Rayappan, John Bosco Balaguru/K-6842-2013; Nesakumar, Noel/AAQ-1830-2021
OI Rayappan, John Bosco Balaguru/0000-0003-4641-9870; Kulandaisamy, Dr.
   Arockia Jayalatha/0000-0003-0224-5629
FU SERB, Department of Science and Technology, New Delhi [EMR/2016/001789]
FX This study received financial support from SERB, Department of Science
   and Technology, New Delhi, (EMR/2016/001789 dated 13/01/2017).
CR Augustin M, 2015, BEILSTEIN J NANOTECH, V6, P47, DOI 10.3762/bjnano.6.6
   Biesinger MC, 2011, APPL SURF SCI, V257, P2717, DOI 10.1016/j.apsusc.2010.10.051
   BREMNER JM, 1989, P NATL ACAD SCI USA, V86, P8185, DOI 10.1073/pnas.86.21.8185
   Castillo-Ortega MM, 2002, SENSOR ACTUAT B-CHEM, V85, P19, DOI 10.1016/S0925-4005(02)00045-X
   Chen JQ, 2006, SENSOR ACTUAT B-CHEM, V113, P194, DOI 10.1016/j.snb.2005.02.047
   Dervisevic E, 2017, SENSOR ACTUAT B-CHEM, V246, P920, DOI 10.1016/j.snb.2017.02.122
   Drewniak S, 2016, SENSORS-BASEL, V16, DOI 10.3390/s16010103
   Ernandes A. L. M. V. F., 2004, ENZYMATIC DETERMINAT
   FAO, 2020, WORLD FERT TRENDS OU
   Francis PS, 2002, TRAC-TREND ANAL CHEM, V21, P389, DOI 10.1016/S0165-9936(02)00507-1
   Fu CJ, 2013, INT J ELECTROCHEM SC, V8, P6269
   Gabrovska K, 2011, INT J BIOL MACROMOL, V48, P620, DOI 10.1016/j.ijbiomac.2011.02.002
   Gautam RK, 2016, RSC ADV, V6, P110091, DOI 10.1039/c6ra23392a
   Hao W, 2015, J ELECTROANAL CHEM, V747, P143, DOI 10.1016/j.jelechem.2015.03.015
   Holzwarth U, 2011, NAT NANOTECHNOL, V6, P534, DOI 10.1038/nnano.2011.145
   Hossain MF, 2017, PLOS ONE, V12, DOI 10.1371/journal.pone.0173553
   Hubalek J, 2007, SENSORS-BASEL, V7, P1238, DOI 10.3390/s7071238
   Jha SK, 2008, J BIOCHEM BIOPH METH, V70, P1145, DOI 10.1016/j.jprot.2007.12.006
   Kojima S, 2006, J MEMBRANE BIOL, V212, P83, DOI 10.1007/s00232-006-0868-6
   Kyveryga P. M., 2018, EFFECTS SOIL PH NITR, P545, DOI [10.31274/icm-180809-709, DOI 10.31274/ICM-180809-709]
   Liang AH, 2011, BIOPROC BIOSYST ENG, V34, P639, DOI 10.1007/s00449-011-0513-3
   Pasquali CEL, 2007, ANAL CHIM ACTA, V600, P177, DOI 10.1016/j.aca.2007.03.015
   Majd SM, 2016, ELECTROANAL, V28, P493, DOI 10.1002/elan.201500421
   Meibodi ASE, 2014, SYNTHETIC MET, V194, P1, DOI 10.1016/j.synthmet.2014.04.009
   MIKKELSEN RL, 1990, FERT RES, V26, P311, DOI 10.1007/BF01048769
   Musil M, 2015, J ELECTROCHEM SOC, V162, pA2058, DOI 10.1149/2.0201510jes
   Nguyen NS, 2016, BIOSENS BIOELECTRON, V77, P372, DOI 10.1016/j.bios.2015.09.046
   Rafiq K, 2017, SENSOR ACTUAT B-CHEM, V251, P472, DOI 10.1016/j.snb.2017.05.048
   Rathnakumar SS, 2019, SENSOR ACTUAT B-CHEM, V293, P100, DOI 10.1016/j.snb.2019.04.141
   Rayanasukha Y, 2016, SURF COAT TECH, V306, P147, DOI 10.1016/j.surfcoat.2016.05.060
   Samdani J, 2017, APPL SURF SCI, V399, P95, DOI 10.1016/j.apsusc.2016.12.086
   Saxena A, 2017, J COLLOID INTERF SCI, V490, P452, DOI 10.1016/j.jcis.2016.11.030
   Shrivastava S, 2016, TRAC-TREND ANAL CHEM, V82, P55, DOI 10.1016/j.trac.2016.04.005
   Shukla SK, 2014, ENZYME MICROB TECH, V66, P48, DOI 10.1016/j.enzmictec.2014.08.003
   Skoglund S, 2017, PLOS ONE, V12, DOI 10.1371/journal.pone.0181735
   Witte CP, 2011, PLANT SCI, V180, P431, DOI 10.1016/j.plantsci.2010.11.010
   Wu ZL, 2017, SENSOR ACTUAT B-CHEM, V239, P544, DOI 10.1016/j.snb.2016.08.062
   Zhou CS, 2018, NEW J CHEM, V42, P8400, DOI 10.1039/c8nj00896e
NR 38
TC 2
Z9 2
U1 4
U2 14
PU SPRINGER INT PUBL AG
PI CHAM
PA GEWERBESTRASSE 11, CHAM, CH-6330, SWITZERLAND
SN 0049-6979
EI 1573-2932
J9 WATER AIR SOIL POLL
JI Water Air Soil Pollut.
PD NOV 8
PY 2020
VL 231
IS 11
AR 545
DI 10.1007/s11270-020-04899-y
PG 15
WC Environmental Sciences; Meteorology & Atmospheric Sciences; Water
   Resources
WE Science Citation Index Expanded (SCI-EXPANDED)
SC Environmental Sciences & Ecology; Meteorology & Atmospheric Sciences;
   Water Resources
GA OT3JF
UT WOS:000590745600001
DA 2023-06-30
ER

PT J
AU Monteiro, T
   Almeida, MG
AF Monteiro, Tiago
   Almeida, Maria Gabriela
TI Electrochemical Enzyme Biosensors Revisited: Old Solutions for New
   Problems
SO CRITICAL REVIEWS IN ANALYTICAL CHEMISTRY
LA English
DT Review
DE Amperometry; analysis and diagnostics; biosensors; electron transfer
   principles; redox enzymes
ID DIRECT ELECTRON-TRANSFER; SELF-ASSEMBLED MONOLAYERS; PRINTED CARBON
   ELECTRODE; GLUCOSE-OXIDASE; REDOX ENZYMES; CYTOCHROME-C; AMPEROMETRIC
   BIOSENSORS; MAGNETIC NANOPARTICLES; CATALYTIC RESPONSES; NITRITE
   REDUCTASE
AB Worldwide legislation is driving the development of novel and highly efficient analytical tools for assessing the composition of every material that interacts with Consumers or Nature. The biosensor technology is one of the most active R&D domains of Analytical Sciences focused on the challenge of taking analytical chemistry to the field. Electrochemical biosensors based on redox enzymes, in particular, are highly appealing due to their usual quick response, high selectivity and sensitivity, low cost and portable dimensions. This review paper aims to provide an overview of the most important advances made in the field since the proposal of the first biosensor, the well-known hand-held glucose meter. The first section addresses the current needs and challenges for novel analytical tools, followed by a brief description of the different components and configurations of biosensing devices, and the fundamentals of enzyme kinetics and amperometry. The following sections emphasize on enzyme-based amperometric biosensors and the different stages of their development.
C1 [Monteiro, Tiago] Univ NOVA Lisboa, UCIBIO REQUIMTE, Fac Ciencias & Tecnol, Caparica, Portugal.
   [Almeida, Maria Gabriela] Inst Univ Egas Moniz, CiiEM, P-2829511 Monte De Caparica, Caparica, Portugal.
C3 Universidade Nova de Lisboa
RP Almeida, MG (通讯作者)，Inst Univ Egas Moniz, CiiEM, P-2829511 Monte De Caparica, Caparica, Portugal.
EM mg.almeida@fct.unl.pt
RI Almeida, Maria Gabriela/D-8265-2013; Monteiro, Tiago C/T-3759-2017;
   Almeida, Gabriela/HZI-6328-2023; Almeida, Gabriela/GXV-3687-2022
OI Almeida, Maria Gabriela/0000-0002-4508-7379; Monteiro, Tiago
   C/0000-0003-0414-5242; 
FU Applied Molecular Biosciences Unite-UCIBIO - national funds from
   FCT/MCTES [UID/Multi/04378/2013]; ERDF under the PT2020 Partnership
   Agreement [POCI-01-0145-FEDER-007728]; FCT - Fundacao para a Ciencia e
   Tecnologia, I.P. [PD/BD/109687/2015, UID/BIM/04585/2016]; Fundação para
   a Ciência e a Tecnologia [PD/BD/109687/2015] Funding Source: FCT
FX This work was supported by the Applied Molecular Biosciences
   Unite-UCIBIO, which is financed by national funds from FCT/MCTES
   (UID/Multi/04378/2013) and co-financed by the ERDF under the PT2020
   Partnership Agreement (POCI-01-0145-FEDER-007728). The authors also
   acknowledge the financial assistance from FCT - Fundacao para a Ciencia
   e Tecnologia, I.P. (PD/BD/109687/2015 and UID/BIM/04585/2016).
CR Almeida MG, 2010, SENSORS-BASEL, V10, P11530, DOI 10.3390/s101211530
   ALVAREZICAZA M, 1993, ANAL CHEM, V65, pA525, DOI 10.1021/ac00059a001
   Amine A, 2006, BIOSENS BIOELECTRON, V21, P1405, DOI 10.1016/j.bios.2005.07.012
   Amiri-Aref M, 2015, BIOSENS BIOELECTRON, V74, P518, DOI 10.1016/j.bios.2015.07.001
   [Anonymous], 1987, ANAL CHEM, V59, p231A, DOI [10.1021/ac00130a787, DOI 10.1021/AC00130A787]
   [Anonymous], 2000, BIOSENSORS ENV MONIT
   Ash PA, 2012, CHEM COMMUN, V48, P1400, DOI 10.1039/c1cc15871f
   Astier Y, 2005, CHEMPHYSCHEM, V6, P1114, DOI 10.1002/cphc.200400384
   Baccarin M, 2016, MAT SCI ENG C-MATER, V58, P97, DOI 10.1016/j.msec.2015.08.013
   Bahadir EB, 2015, ANAL BIOCHEM, V478, P107, DOI 10.1016/j.ab.2015.03.011
   Baldrian P, 2006, FEMS MICROBIOL REV, V30, P215, DOI 10.1111/j.1574-4976.2005.00010.x
   Banks CE, 2005, CHEM COMMUN, P829, DOI 10.1039/b413177k
   Bartlett P. N., 2008, BIOELECTROCHEMISTRY, P1
   Bartlett PN, 2018, J ELECTROANAL CHEM, V819, P26, DOI 10.1016/j.jelechem.2017.06.021
   BARTLETT PN, 1993, J ELECTROANAL CHEM, V362, P1
   BARTLETT PN, 1995, J ELECTROANAL CHEM, V397, P61, DOI 10.1016/0022-0728(95)04236-7
   Batchelor-McAuley C, 2012, ANAL CHEM, V84, P669, DOI 10.1021/ac2026767
   Beissenhirtz MK, 2004, ANGEW CHEM INT EDIT, V43, P4357, DOI 10.1002/anie.200352804
   Bistolas N, 2005, BIOSENS BIOELECTRON, V20, P2408, DOI 10.1016/j.bios.2004.11.023
   Borgmann S, 2005, PERSP BIOANAL, V1, P599, DOI 10.1016/S1871-0069(05)01017-7
   Brandt SD, 2011, DRUG TEST ANAL, V3, P525, DOI 10.1002/dta.308
   Campas M, 2009, SEMIN CELL DEV BIOL, V20, P3, DOI 10.1016/j.semcdb.2009.01.009
   CASS AEG, 1984, ANAL CHEM, V56, P667, DOI 10.1021/ac00268a018
   Chaubey A, 2002, BIOSENS BIOELECTRON, V17, P441, DOI 10.1016/S0956-5663(01)00313-X
   Chen H, 2007, ELECTROCHEM COMMUN, V9, P2240, DOI 10.1016/j.elecom.2007.05.030
   Chou A, 2005, CHEM COMMUN, P842, DOI 10.1039/b415051a
   Cinti S, 2017, BIOSENS BIOELECTRON, V89, P107, DOI 10.1016/j.bios.2016.07.005
   Cosnier S, 2003, ANAL BIOANAL CHEM, V377, P507, DOI 10.1007/s00216-003-2131-7
   Cosnier S, 1999, BIOSENS BIOELECTRON, V14, P443, DOI 10.1016/S0956-5663(99)00024-X
   Cosnier S., 2010, ELECTROPOLYMERIZATIO, P189, DOI DOI 10.1002/9783527630592.CH10
   Courjean O, 2010, CHEMPHYSCHEM, V11, P2795, DOI 10.1002/cphc.201000178
   Courjean O, 2009, ANGEW CHEM INT EDIT, V48, P5897, DOI 10.1002/anie.200902191
   D'Orazio P, 2003, CLIN CHIM ACTA, V334, P41, DOI 10.1016/S0009-8981(03)00241-9
   Das P, 2016, BIOSENS BIOELECTRON, V79, P386, DOI 10.1016/j.bios.2015.12.055
   Davis F, 2005, BIOSENS BIOELECTRON, V21, P1, DOI 10.1016/j.bios.2004.10.001
   De Wael K, 2012, BIOELECTROCHEMISTRY, V83, P15, DOI 10.1016/j.bioelechem.2011.07.001
   Dronov R, 2008, ANGEW CHEM INT EDIT, V47, P3000, DOI 10.1002/anie.200704049
   Dronov R, 2008, J AM CHEM SOC, V130, P1122, DOI 10.1021/ja0768690
   Dronov R, 2007, ELECTROCHIM ACTA, V53, P1107, DOI 10.1016/j.electacta.2007.02.044
   Dronov R, 2007, ELECTROANAL, V19, P1642, DOI 10.1002/elan.200703900
   Durand F, 2011, J AM CHEM SOC, V133, P12801, DOI 10.1021/ja204637d
   Durand F, 2010, BIOCHEM BIOPH RES CO, V402, P750, DOI 10.1016/j.bbrc.2010.10.102
   EDDOWES MJ, 1977, J CHEM SOC CHEM COMM, P771
   Eggins B. R., 1996, BIOSENSORS INTRO, DOI 10.1007/978-3-663-05664-5
   European Union Council, FOOD
   European Union Council, ENVIRONMENT
   Evtugyn GA, 1998, TALANTA, V46, P465, DOI 10.1016/S0039-9140(97)00313-5
   Farre M, 2009, TRAC-TREND ANAL CHEM, V28, P170, DOI 10.1016/j.trac.2008.09.018
   Feng W, 2011, BIOTECHNOL ADV, V29, P889, DOI 10.1016/j.biotechadv.2011.07.007
   FREW JE, 1988, EUR J BIOCHEM, V172, P261, DOI 10.1111/j.1432-1033.1988.tb13882.x
   Fridman V, 2000, BIOCHEM SOC T, V28, P63, DOI 10.1042/bst0280063
   Fruk L, 2009, ANGEW CHEM INT EDIT, V48, P1550, DOI 10.1002/anie.200803098
   Fu YC, 2009, ADV FUNCT MATER, V19, P1784, DOI 10.1002/adfm.200801576
   Gerard M, 2002, BIOSENS BIOELECTRON, V17, P345, DOI 10.1016/S0956-5663(01)00312-8
   Ghica ME, 2006, ELECTROANAL, V18, P748, DOI 10.1002/elan.200503468
   Ghindilis AL, 1997, ELECTROANAL, V9, P661, DOI 10.1002/elan.1140090902
   Glazier SA, 1998, ANAL CHEM, V70, P1511, DOI 10.1021/ac971146s
   Gooding JJ, 2003, J AM CHEM SOC, V125, P9006, DOI 10.1021/ja035722f
   Gorton L, 1999, ANAL CHIM ACTA, V400, P91, DOI 10.1016/S0003-2670(99)00610-8
   Gorton L., 2008, BIOELECTROCHEMISTRY, P157, DOI DOI 10.1002/9780470753842.CH4
   GORTON L, 2002, ENCY ELECTROCHEMISTR, V9, P67, DOI [DOI 10.1002/9783527610426.BARD090004, 10.1002/9783527610426.bard090004]
   GREEN MJ, 1986, J CHEM SOC FARAD T 1, V82, P1237, DOI 10.1039/f19868201237
   GREGG BA, 1990, ANAL CHEM, V62, P258, DOI 10.1021/ac00202a007
   Grieshaber D, 2008, SENSORS-BASEL, V8, P1400, DOI 10.3390/s8031400
   GRUNDIG B, 1995, J ELECTROANAL CHEM, V395, P143, DOI 10.1016/0022-0728(95)04090-B
   Gubala V, 2012, ANAL CHEM, V84, P487, DOI 10.1021/ac2030199
   Guo SJ, 2009, TRAC-TREND ANAL CHEM, V28, P96, DOI 10.1016/j.trac.2008.10.014
   Habermuller L, 2000, FRESEN J ANAL CHEM, V366, P560
   Hart JP, 2002, BIOSENS BIOELECTRON, V17, P389, DOI 10.1016/S0956-5663(01)00308-6
   HELLER A, 1990, ACCOUNTS CHEM RES, V23, P128, DOI 10.1021/ar00173a002
   Heller A, 2008, CHEM REV, V108, P2482, DOI 10.1021/cr068069y
   Heller A, 2006, CURR OPIN CHEM BIOL, V10, P664, DOI 10.1016/j.cbpa.2006.09.018
   Iost RM, 2012, BIOSENS BIOELECTRON, V31, P1, DOI 10.1016/j.bios.2011.10.040
   Jeuken LJC, 2003, BBA-BIOENERGETICS, V1604, P67, DOI 10.1016/S0005-2728(03)00026-4
   Jubete Elena, 2009, Journal of Sensors, DOI 10.1155/2009/842575
   Karan HI, 2005, COMP ANAL C, V44, P131, DOI 10.1016/S0166-526X(05)44003-9
   Katz E., 2002, ENCY ELECTROCHEMISTR, V9, P559
   Kim K, 2011, CHEM REV, V111, P5345, DOI 10.1021/cr100193y
   Kimmel DW, 2012, ANAL CHEM, V84, P685, DOI 10.1021/ac202878q
   Kind M, 2009, PROG SURF SCI, V84, P230, DOI 10.1016/j.progsurf.2009.06.001
   Kissinger P. T., 1997, CURR SEP, V16
   Kissinger PT, 2005, BIOSENS BIOELECTRON, V20, P2512, DOI 10.1016/j.bios.2004.10.004
   Kotanen CN, 2012, BIOSENS BIOELECTRON, V35, P14, DOI 10.1016/j.bios.2012.03.016
   Kricka LJ, 2001, CLIN CHIM ACTA, V307, P219, DOI 10.1016/S0009-8981(01)00451-X
   Kumar SA, 2008, SENSORS-BASEL, V8, P739, DOI 10.3390/s8020739
   Kurbanoglu S, 2018, J PHARMACEUT BIOMED, V147, P439, DOI 10.1016/j.jpba.2017.06.062
   Kutner W, 1998, PURE APPL CHEM, V70, P1302
   Lambrianou A, 2008, ADV BIOCHEM ENG BIOT, V109, P65, DOI 10.1007/10_2007_080
   Larmour IA, 2011, ANALYST, V136, P3831, DOI 10.1039/c1an15452d
   Le Goff A, 2011, ANALYST, V136, P1279, DOI 10.1039/c0an00904k
   Lee TMH, 2008, SENSORS-BASEL, V8, P5535, DOI 10.3390/s8095535
   Leger C, 2008, CHEM REV, V108, P2379, DOI 10.1021/cr0680742
   Lei JP, 2010, WIRES NANOMED NANOBI, V2, P496, DOI 10.1002/wnan.94
   Limoges B, 2002, J ELECTROANAL CHEM, V521, P8, DOI 10.1016/S0022-0728(02)00658-7
   Limoges B, 2002, J ELECTROANAL CHEM, V521, P1, DOI 10.1016/S0022-0728(02)00657-5
   Liu J, 2016, BIOSENS BIOELECTRON, V77, P942, DOI 10.1016/j.bios.2015.10.070
   Lojou E, 2006, J ELECTROCERAM, V16, P79, DOI 10.1007/s10832-006-2365-9
   Lojou E, 2004, ELECTROANAL, V16, P1113, DOI 10.1002/elan.200403001
   Luong JHT, 2008, BIOTECHNOL ADV, V26, P492, DOI 10.1016/j.biotechadv.2008.05.007
   Luppa PB, 2011, TRAC-TREND ANAL CHEM, V30, P887, DOI 10.1016/j.trac.2011.01.019
   Lyons MEG, 2003, SENSORS, V3, P19, DOI 10.3390/s30200019
   MacKay S, 2014, IEEE T BIOMED CIRC S, V8, P4, DOI 10.1109/TBCAS.2014.2304718
   Magner E, 1998, ANALYST, V123, P1967, DOI 10.1039/a803314e
   Marin S, 2012, ELECTROANAL, V24, P459, DOI 10.1002/elan.201100576
   McCreery RL, 2008, CHEM REV, V108, P2646, DOI 10.1021/cr068076m
   Medeiros A., 2011, ENV BIOSENSORS, P3
   Mehrotra Parikha, 2016, J Oral Biol Craniofac Res, V6, P153, DOI 10.1016/j.jobcr.2015.12.002
   Merkoci A, 2005, TRAC-TREND ANAL CHEM, V24, P826, DOI 10.1016/j.trac.2005.03.019
   Mitra S., 2003, SAMPLE PREP TECH ANA, P1, DOI [10.1002/0471457817.ch1, DOI 10.1002/0471457817.CH1]
   Monteiro T, 2015, TALANTA, V142, P246, DOI 10.1016/j.talanta.2015.04.057
   Montornes J. M., 2008, BIOELECTROCHEMISTRY, P199, DOI DOI 10.1002/9780470753842.CH5
   Moore RR, 2004, ANAL CHEM, V76, P2677, DOI 10.1021/ac040017q
   Murgida DH, 2008, CHEM SOC REV, V37, P937, DOI 10.1039/b705976k
   Murphy L, 2006, CURR OPIN CHEM BIOL, V10, P177, DOI 10.1016/j.cbpa.2006.02.023
   Murray RW, 2008, CHEM REV, V108, P2688, DOI 10.1021/cr068077e
   Musameh M, 2002, ELECTROCHEM COMMUN, V4, P743, DOI 10.1016/S1388-2481(02)00451-4
   Newman JD, 2005, BIOSENS BIOELECTRON, V20, P2435, DOI 10.1016/j.bios.2004.11.012
   Noll T, 2011, CHEM SOC REV, V40, P3564, DOI 10.1039/c1cs15030h
   Ocvirk G., 2016, ELECTROCHEMICAL GLUC, P1, DOI [10.1007/11663_2016_3, DOI 10.1007/11663_2016_3]
   Ozoner S.K., 2011, ENV BIOSENSORS, P319
   Pakapongpan S, 2017, MAT SCI ENG C-MATER, V76, P398, DOI 10.1016/j.msec.2017.03.031
   Palanisamy S, 2014, MAT SCI ENG C-MATER, V34, P207, DOI 10.1016/j.msec.2013.09.011
   Palchetti I, 2008, ANAL BIOANAL CHEM, V391, P455, DOI 10.1007/s00216-008-1876-4
   Palmisano F, 2000, FRESEN J ANAL CHEM, V366, P586
   Pasinszki T, 2017, SENSORS-BASEL, V17, DOI 10.3390/s17081919
   Patil AV, 2011, COORDIN CHEM REV, V255, P1970, DOI 10.1016/j.ccr.2011.02.002
   Patolsky F, 2004, ANGEW CHEM INT EDIT, V43, P2113, DOI 10.1002/anie.200353275
   Phillips PEM, 2003, TRAC-TREND ANAL CHEM, V22, P509, DOI 10.1016/S0165-9936(03)00907-5
   Pingarron JM, 2008, ELECTROCHIM ACTA, V53, P5848, DOI 10.1016/j.electacta.2008.03.005
   Pohanka M, 2008, J APPL BIOMED, V6, P57, DOI 10.32725/jab.2008.008
   Prevoteau A, 2012, ELECTROCHIM ACTA, V68, P128, DOI 10.1016/j.electacta.2012.02.053
   Prevoteau A, 2010, ELECTROCHEM COMMUN, V12, P213, DOI 10.1016/j.elecom.2009.11.027
   Putzbach W, 2013, SENSORS-BASEL, V13, P4811, DOI 10.3390/s130404811
   Radoi A, 2009, BIOELECTROCHEMISTRY, V76, P126, DOI 10.1016/j.bioelechem.2009.06.008
   Ramin MA, 2011, LANGMUIR, V27, P6076, DOI 10.1021/la2006293
   Rao CNR, 2009, ANGEW CHEM INT EDIT, V48, P7752, DOI 10.1002/anie.200901678
   Rapini R, 2017, BIOELECTROCHEMISTRY, V118, P47, DOI 10.1016/j.bioelechem.2017.07.004
   Razumiene J, 2002, ELECTROANAL, V14, P43, DOI 10.1002/1521-4109(200201)14:1<43::AID-ELAN43>3.0.CO;2-5
   Renneberg R., 2007, ADV BIOCHEM ENG BIOT, P1
   Ronkainen NJ, 2010, CHEM SOC REV, V39, P1747, DOI 10.1039/b714449k
   Rusling J.F., 2008, BIOELECTROCHEMISTRY, DOI 10.1002/9780470753842.ch2
   Saha K, 2012, CHEM REV, V112, P2739, DOI 10.1021/cr2001178
   Sakamoto JH, 2010, PHARMACOL RES, V62, P57, DOI 10.1016/j.phrs.2009.12.011
   Salimi A, 2007, BIOPHYS CHEM, V130, P122, DOI 10.1016/j.bpc.2007.08.004
   Samanta D, 2011, CHEM SOC REV, V40, P2567, DOI 10.1039/c0cs00056f
   Santos L, 2016, SENSOR ACTUAT B-CHEM, V223, P186, DOI 10.1016/j.snb.2015.09.046
   Sassolas A, 2012, BIOTECHNOL ADV, V30, P489, DOI 10.1016/j.biotechadv.2011.09.003
   Scheller F., 1991, BIOSENSORS, V11
   Scheller FW, 2005, BIOELECTRONICS: FROM THEORY TO APPLICATIONS, P99, DOI 10.1002/352760376X.ch4
   Schlereth DD, 2005, COMP ANAL C, V44, P1, DOI 10.1016/S0166-526X(05)44001-5
   SCHUHMANN W, 1995, BIOSENS BIOELECTRON, V10, P181, DOI 10.1016/0956-5663(95)96805-9
   Schuhmann Wolfgang, 2002, J Biotechnol, V82, P425
   Serna-Cock L., 2011, ENV BIOSENSORS, P43
   Shimomura-Shimizu M., 2009, WHOLE CELL SENSING S, V2010, P1
   Singh V, 2011, PROG MATER SCI, V56, P1178, DOI 10.1016/j.pmatsci.2011.03.003
   Srinivasan B, 2015, JALA-J LAB AUTOM, V20, P365, DOI 10.1177/2211068215581349
   Svancara I, 2009, ELECTROANAL, V21, P7, DOI 10.1002/elan.200804340
   TAYLOR C, 1995, J ELECTROANAL CHEM, V396, P511, DOI 10.1016/0022-0728(95)04080-8
   Thevenot DR, 2001, BIOSENS BIOELECTRON, V16, P121, DOI [10.1016/S0956-5663(01)00115-4, 10.1081/AL-100103209]
   Thevis M, 2016, DRUG TEST ANAL, V8, P7, DOI 10.1002/dta.1928
   Tokonami S, 2017, ANAL CHIM ACTA, V988, P1, DOI 10.1016/j.aca.2017.07.034
   Turner APF, 2005, NATO SEC SCI B PHYS, V1, P261, DOI 10.1007/1-4020-3384-2_20
   Turner P. F., 2011, ADV MAT LETT, V2, P82, DOI [DOI 10.5185/AMLETT.2011.6001, 10.5185/amlett.2011.6001]
   United States Environmental Protection Agency, LAWS EX ORD
   Unnikrishnan B, 2013, BIOSENS BIOELECTRON, V39, P70, DOI 10.1016/j.bios.2012.06.045
   Vaddiraju S, 2010, BIOSENS BIOELECTRON, V25, P1553, DOI 10.1016/j.bios.2009.12.001
   Varfolomeev SD, 1996, BIOSENS BIOELECTRON, V11, P863, DOI 10.1016/0956-5663(96)89435-8
   Vericat C, 2006, J PHYS-CONDENS MAT, V18, pR867, DOI 10.1088/0953-8984/18/48/R01
   Vigneshvar S, 2016, FRONT BIOENG BIOTECH, V4, DOI 10.3389/fbioe.2016.00011
   Wang J, 2005, ELECTROANAL, V17, P7, DOI 10.1002/elan.200403113
   Wang J, 1999, J PHARMACEUT BIOMED, V19, P47, DOI 10.1016/S0731-7085(98)00056-9
   Wang J, 2001, ELECTROANAL, V13, P983, DOI 10.1002/1521-4109(200108)13:12<983::AID-ELAN983>3.0.CO;2-#
   Wang J, 2003, J AM CHEM SOC, V125, P2408, DOI 10.1021/ja028951v
   Wang J., 2000, WILEY VCH, V2nd
   Wang J, 2008, CHEM REV, V108, P814, DOI 10.1021/cr068123a
   Wang J, 2007, ELECTROANAL, V19, P415, DOI 10.1002/elan.200603748
   Wang J, 2008, TRAC-TREND ANAL CHEM, V27, P619, DOI 10.1016/j.trac.2008.05.009
   Wang Y, 2012, MICROCHIM ACTA, V176, P271, DOI 10.1007/s00604-011-0722-0
   Wang ZY, 2015, NANOSCALE, V7, P6420, DOI 10.1039/c5nr00585j
   Welch CM, 2006, ANAL BIOANAL CHEM, V384, P601, DOI 10.1007/s00216-005-0230-3
   Wen YP, 2016, BIOSENS BIOELECTRON, V79, P894, DOI 10.1016/j.bios.2016.01.028
   Willner I, 2007, BIOSENS BIOELECTRON, V22, P1841, DOI 10.1016/j.bios.2006.09.018
   Willner Itamar, 2002, J Biotechnol, V82, P325, DOI 10.1016/S1389-0352(01)00050-2
   Wilson GS, 2016, BIOSENS BIOELECTRON, V82, pVII, DOI 10.1016/j.bios.2016.04.083
   Wilson GS, 2005, BIOSENS BIOELECTRON, V20, P2388, DOI 10.1016/j.bios.2004.12.003
   WILSON R, 1992, BIOSENS BIOELECTRON, V7, P165, DOI 10.1016/0956-5663(92)87013-F
   Wisitsoraat A, 2013, J ELECTROANAL CHEM, V704, P208, DOI 10.1016/j.jelechem.2013.07.012
   Wollenberger U., 2008, BIOELECTROCHEMISTRY, P219, DOI [DOI 10.1002/9780470753842.CH6, 10.1002/9780470753842.ch6]
   Wollenberger U, 2008, ADV BIOCHEM ENG BIOT, V109, P19, DOI 10.1007/10_2007_083
   Wollenberger U, 2005, COMP ANAL C, V44, P65
   World Health Organisation, 2016, WHO GUID APPR GUID R
   World Health Organization, 2016, GLOB REP DIAB, P20
   Xiao Y, 2003, SCIENCE, V299, P1877, DOI 10.1126/science.1080664
   Xu Z, 2006, TRAC-TREND ANAL CHEM, V25, P899, DOI 10.1016/j.trac.2006.04.008
   Yagi K, 2007, APPL MICROBIOL BIOT, V73, P1251, DOI 10.1007/s00253-006-0718-6
   Yang WR, 2010, ANGEW CHEM INT EDIT, V49, P2114, DOI 10.1002/anie.200903463
   Yang ZJ, 2015, ANAL CHIM ACTA, V871, P35, DOI 10.1016/j.aca.2015.02.029
   YEH P, 1977, CHEM LETT, P1145, DOI 10.1246/cl.1977.1145
   Yoo EH, 2010, SENSORS-BASEL, V10, P4558, DOI 10.3390/s100504558
   Yu X, 2003, ELECTROCHEM COMMUN, V5, P408, DOI 10.1016/S1388-2481(03)00076-6
   Zamborini FP, 2012, ANAL CHEM, V84, P541, DOI 10.1021/ac203233q
   Zhang JD, 2012, FEBS LETT, V586, P526, DOI 10.1016/j.febslet.2011.10.023
   Zhou WZ, 2014, ANALYST, V139, P2627, DOI 10.1039/c4an00132j
NR 203
TC 46
Z9 47
U1 12
U2 87
PU TAYLOR & FRANCIS INC
PI PHILADELPHIA
PA 530 WALNUT STREET, STE 850, PHILADELPHIA, PA 19106 USA
SN 1040-8347
EI 1547-6510
J9 CRIT REV ANAL CHEM
JI Crit. Rev. Anal. Chem.
PD JAN 2
PY 2019
VL 49
IS 1
BP 44
EP 66
DI 10.1080/10408347.2018.1461552
PG 23
WC Chemistry, Analytical
WE Science Citation Index Expanded (SCI-EXPANDED)
SC Chemistry
GA HP4TJ
UT WOS:000461668700004
PM 29757683
DA 2023-06-30
ER

PT J
AU Nidzworski, D
   Pranszke, P
   Grudniewska, M
   Krol, E
   Gromadzka, B
AF Nidzworski, Dawid
   Pranszke, Paulina
   Grudniewska, Magda
   Krol, Ewelina
   Gromadzka, Beata
TI Universal biosensor for detection of influenza virus
SO BIOSENSORS & BIOELECTRONICS
LA English
DT Article
DE Biosensor; Detection; Influenza
ID ELECTROCHEMICAL IMPEDANCE SPECTROSCOPY; ESCHERICHIA-COLI; IMMUNOSENSOR;
   H5N1
AB Influenza is a contagious disease caught by humans caused by viruses belonging to the family Orthomyxoviridae. Each year, the influenza virus infects millions of people and kills hundreds of thousands of them. Traditional diagnostic methods, such as virus propagation and isolation, antigen capture immunoassays and molecular methods are not sufficient for the detection of the influenza virus. Development of a valid diagnostic assay for quick detection (in less than an hour) of the virus, with high sensitivity, is a challenge for researchers all over the world.
   Here we present a new, universal immunosensor for detection of the influenza A virus. By using electrochemical impedance spectroscopy (EIS) and direct attachment of antibodies to the gold electrode the assay allows detection of the pathogen with sensitivity similar to molecular methods in relatively short time. Application of universal anti-M1 antibodies allows detection of all serotypes of influenza A virus.
   The simple design of the sensor facilitates miniaturization of the device and its implementation for routine diagnostics during first contact with the patient, before applying a proper treatment. (C) 2014 The Authors. Published by Elsevier B.V.
C1 [Nidzworski, Dawid] Univ Gdansk, Intercollegiate Fac Biotechnol, Dept Recombinant Vaccine, PL-80822 Gdansk, Poland.
   Med Univ Gdansk, PL-80822 Gdansk, Poland.
C3 Fahrenheit Universities; University of Gdansk; Fahrenheit Universities;
   Medical University Gdansk
RP Nidzworski, D (通讯作者)，Univ Gdansk, Intercollegiate Fac Biotechnol, Dept Recombinant Vaccine, Kladki 24, PL-80822 Gdansk, Poland.
EM dawid.nidzworski@biotech.ug.gda.pl
OI Krol, Ewelina/0000-0001-8573-4254; Nidzworski,
   Dawid/0000-0003-0533-0837; Gromadzka, Beata/0000-0002-3525-2158;
   Grudniewska, Magda/0000-0002-3971-8437
FU VENTURES programme of the Foundation for Polish Science - European
   Union, Regional Development Fund; European Commission from the FP7
   project MOBI4Health
FX The results presented in this paper are a part of the project
   "Development of biosensor for detection of influenza virus in
   environmental samples". The project was carried out as part of the
   VENTURES programme of the Foundation for Polish Science, co-financed by
   the European Union, Regional Development Fund.; Special acknowledgment
   is due to Prof. Boguslaw Szewczyk for his advice and encouragement
   during realization of this project. Publication supported by the
   European Commission from the FP7 project MOBI4Health.
CR Chang BY, 2010, ANNU REV ANAL CHEM, V3, P207, DOI 10.1146/annurev.anchem.012809.102211
   de Jong MD, 2006, J CLIN VIROL, V35, P2, DOI 10.1016/j.jcv.2005.09.002
   Farris LR, 2010, ANAL BIOANAL CHEM, V396, P667, DOI 10.1007/s00216-009-3235-5
   He QG, 2007, CLIN VACCINE IMMUNOL, V14, P617, DOI 10.1128/CVI.00444-06
   Hewa TMP, 2009, J VIROL METHODS, V162, P14, DOI 10.1016/j.jviromet.2009.07.001
   Kim S, 2012, ELECTROCHIM ACTA, V82, P126, DOI 10.1016/j.electacta.2012.05.131
   Lee DJ, 2011, BIOSENS BIOELECTRON, V26, P3482, DOI 10.1016/j.bios.2011.01.029
   Li DJ, 2011, BIOSENS BIOELECTRON, V26, P4146, DOI 10.1016/j.bios.2011.04.010
   Lisdat F, 2008, ANAL BIOANAL CHEM, V391, P1555, DOI 10.1007/s00216-008-1970-7
   LUCKOW VA, 1993, J VIROL, V67, P4566, DOI 10.1128/JVI.67.8.4566-4579.1993
   Park TJ, 2012, TALANTA, V89, P246, DOI 10.1016/j.talanta.2011.12.021
   Qi C, 2010, BIOSENS BIOELECTRON, V25, P1530, DOI 10.1016/j.bios.2009.10.030
   Storch GA, 2003, CURR OPIN PEDIATR, V15, P77, DOI 10.1097/00008480-200302000-00013
   Storch GA, 2000, ESSENTIALS DIAGNOSTI
   Su LC, 2012, ANAL CHEM, V84, P3914, DOI 10.1021/ac3002947
   Woolcock PR, 2005, AVIAN DIS, V49, P477, DOI 10.1637/7357-031605R.1
   Xu J, 2007, ANAL BIOANAL CHEM, V389, P1193, DOI 10.1007/s00216-007-1525-3
   Yang LJ, 2004, ANAL CHEM, V76, P1107, DOI 10.1021/ac0352575
NR 18
TC 62
Z9 63
U1 5
U2 102
PU ELSEVIER ADVANCED TECHNOLOGY
PI OXFORD
PA OXFORD FULFILLMENT CENTRE THE BOULEVARD, LANGFORD LANE, KIDLINGTON,
   OXFORD OX5 1GB, OXON, ENGLAND
SN 0956-5663
EI 1873-4235
J9 BIOSENS BIOELECTRON
JI Biosens. Bioelectron.
PD SEP 15
PY 2014
VL 59
BP 239
EP 242
DI 10.1016/j.bios.2014.03.050
PG 4
WC Biophysics; Biotechnology & Applied Microbiology; Chemistry, Analytical;
   Electrochemistry; Nanoscience & Nanotechnology
WE Science Citation Index Expanded (SCI-EXPANDED)
SC Biophysics; Biotechnology & Applied Microbiology; Chemistry;
   Electrochemistry; Science & Technology - Other Topics
GA AJ7CP
UT WOS:000337855100036
PM 24732601
OA hybrid
DA 2023-06-30
ER

PT J
AU Solanki, PR
   Srivastava, S
   Ali, MA
   Srivastava, RK
   Srivastava, A
   Malhotra, BD
AF Solanki, Pratima R.
   Srivastava, Saurabh
   Ali, Md. Azahar
   Srivastava, Rajesh Kr.
   Srivastava, Anchal
   Malhotra, B. D.
TI Reduced graphene oxide-titania based platform for label-free biosensor
SO RSC ADVANCES
LA English
DT Article
ID CARBON NANOMATERIALS; TRANSPARENT; REDUCTION; NANOTUBES; SENSORS;
   SHEETS; FILMS
AB A label-free biosensor has been fabricated using a reduced graphene oxide (RGO) and anatase titania (ant-TiO2) nanocomposite, electrophoretically deposited onto an indium tin oxide coated glass substrate. The RGO-ant-TiO2 nanocomposite has been functionalized with protein (horseradish peroxidase) conjugated antibodies for the specific recognition and detection of Vibrio cholerae. The presence of Ab-Vc on the RGO-ant-TiO2 nanocomposite has been confirmed using electron microscopy, Fourier transform infrared spectroscopy and electrochemical techniques. Electrochemical studies relating to the fabricated Ab-Vc/RGO-ant-TiO2/ITO immunoelectrode have been conducted to investigate the binding kinetics. This immunosensor exhibits improved biosensing properties in the detection of Vibrio cholerae, with a sensitivity of 18.17 x 10(6) F mol(-1) L-1 m(-2) in the detection range of 0.12-5.4 nmol L-1, and a low detection limit of 0.12 nmol L-1. The association (k(a)), dissociation (k(d)) and equilibrium rate constants have been estimated to be 0.07 nM, 0.002 nM and 0.41 nM, respectively. This Ab-Vc/RGO-ant-TiO2/ITO immunoelectrode could be a suitable platform for the development of compact diagnostic devices.
C1 [Solanki, Pratima R.] Jawaharlal Nehru Univ, Special Ctr Nano Sci, New Delhi 110067, India.
   [Solanki, Pratima R.; Srivastava, Saurabh; Ali, Md. Azahar; Malhotra, B. D.] CSIR, Natl Phys Lab, Ctr Biomol Elect, Dept Sci & Technol,Biomed Instrumentat Sect, New Delhi 110012, India.
   [Srivastava, Saurabh; Srivastava, Rajesh Kr.; Srivastava, Anchal] Banaras Hindu Univ, Dept Phys, Varanasi 221005, Uttar Pradesh, India.
   [Srivastava, Saurabh; Malhotra, B. D.] Delhi Tech Univ, Dept Biotechnol, New Delhi 110042, India.
   [Srivastava, Rajesh Kr.] Indian Inst Sci, Dept Phys, Bangalore 560012, Karnataka, India.
C3 Jawaharlal Nehru University, New Delhi; Council of Scientific &
   Industrial Research (CSIR) - India; CSIR - National Physical Laboratory
   (NPL); Department of Science & Technology (India); Banaras Hindu
   University (BHU); Delhi Technological University; Indian Institute of
   Science (IISC) - Bangalore
RP Solanki, PR (通讯作者)，Jawaharlal Nehru Univ, Special Ctr Nano Sci, New Delhi 110067, India.
EM pratimarsolanki@gmail.com; bansi.malhotra@gmail.com
RI Ali, Azahar/B-5573-2017
OI Ali, Md Azahar/0000-0002-4583-2818
FU Department of Science and Technology (DST), India; CSIR; University
   Grants Commission (UGC)
FX PRS is grateful to the Department of Science and Technology (DST), India
   for Young Scientist Award and other financial support. Saurabh
   Srivastava and Md. Azahar Ali thank CSIR for the award of Senior
   Research Fellowships. PRS thanks to Prof. Subhasis Ghosh, School of
   Physical Sciences, JNU for allowing me access to AFM studies. PRS also
   thanks to University Grants Commission (UGC) for award of
   start-up-grant.
CR Ali MA, 2013, SCI REP-UK, V3, DOI 10.1038/srep02661
   Ali MA, 2012, APPL PHYS LETT, V101, DOI 10.1063/1.4747714
   Bai S, 2012, RSC ADV, V2, P64, DOI 10.1039/c1ra00260k
   Barsoukov E, 2005, IMPEDANCE SPECTROSCOPY: THEORY, EXPERIMENT, AND APPLICATIONS, 2ND EDITION, pXII
   BATAILLARD P, 1988, ANAL CHEM, V60, P2374, DOI 10.1021/ac00172a011
   Boujday S, 2008, J PHYS CHEM B, V112, P6708, DOI 10.1021/jp711916g
   Chen H, 2008, BIOSENS BIOELECTRON, V24, P684, DOI 10.1016/j.bios.2008.06.031
   Chen YC, 2013, SCI TECHNOL ADV MAT, V14, DOI 10.1088/1468-6996/14/4/044407
   Chiriaco MS, 2011, LAB CHIP, V11, P658, DOI 10.1039/c0lc00409j
   Chitara B, 2011, ADV MATER, V23, P5419, DOI 10.1002/adma.201101414
   Eda G, 2008, NAT NANOTECHNOL, V3, P270, DOI 10.1038/nnano.2008.83
   Fowler JD, 2009, ACS NANO, V3, P301, DOI 10.1021/nn800593m
   Galal A, 2012, INT J ELECTROCHEM SC, V7, P768
   Gilmartin N, 2012, ENZYME MICROB TECH, V50, P87, DOI 10.1016/j.enzmictec.2011.11.005
   Gotoh K, 2011, CARBON, V49, P1118, DOI 10.1016/j.carbon.2010.11.017
   Guo SJ, 2011, CHEM SOC REV, V40, P2644, DOI 10.1039/c0cs00079e
   Haque AMJ, 2012, ANAL CHEM, V84, P1871, DOI 10.1021/ac202562v
   K'Owino IO, 2005, ELECTROANAL, V17, P2101, DOI 10.1002/elan.200503371
   Kuila T, 2011, BIOSENS BIOELECTRON, V26, P4637, DOI 10.1016/j.bios.2011.05.039
   Lewis GK, 2008, MEAS SCI TECHNOL, V19, DOI 10.1088/0957-0233/19/10/105102
   Li Q, 2013, MICROCHIM ACTA, V180, P1487, DOI 10.1007/s00604-013-1077-5
   Liu S, 2012, NPG ASIA MATER, V4, P1, DOI 10.1038/am.2012.42
   Nethravathi C, 2008, CARBON, V46, P1994, DOI 10.1016/j.carbon.2008.08.013
   Palanisamy S, 2012, INT J ELECTROCHEM SC, V7, P8394
   Rao VK, 2006, ANAL SCI, V22, P1207, DOI 10.2116/analsci.22.1207
   Ray PC, 2012, CHEM SOC REV, V41, P3193, DOI 10.1039/c2cs15340h
   Rout CS, 2013, SCI REP-UK, V3, DOI 10.1038/srep03282
   Shao YY, 2010, ELECTROANAL, V22, P1027, DOI 10.1002/elan.200900571
   Shen JF, 2011, NANO RES, V4, P795, DOI 10.1007/s12274-011-0136-7
   Solanki PR, 2013, RSC ADV, V3, P16060, DOI 10.1039/c3ra42605j
   Solanki PR, 2011, ELECTROANAL, V23, P2699, DOI 10.1002/elan.201100351
   Solanki PR, 2011, NPG ASIA MATER, V3, P17, DOI 10.1038/asiamat.2010.137
   Srivastava S, 2013, NANOSCALE, V5, P3043, DOI 10.1039/c3nr32242d
   Turner APF, 2013, CHEM SOC REV, V42, P3184, DOI 10.1039/c3cs35528d
   Wang PH, 2013, J MATER CHEM A, V1, P4718, DOI 10.1039/c3ta01042b
   Wang P, 2011, NANOSCALE, V3, P1640, DOI 10.1039/c0nr00714e
   Wang Y, 2011, TRENDS BIOTECHNOL, V29, P205, DOI 10.1016/j.tibtech.2011.01.008
   Wu ZS, 2012, NANO ENERGY, V1, P107, DOI 10.1016/j.nanoen.2011.11.001
   Wu ZS, 2010, ADV FUNCT MATER, V20, P3595, DOI 10.1002/adfm.201001054
   Yang WR, 2010, ANGEW CHEM INT EDIT, V49, P2114, DOI 10.1002/anie.200903463
   Yang YQ, 2013, MATER TODAY, V16, P365, DOI 10.1016/j.mattod.2013.09.004
   Yin ZY, 2010, ACS NANO, V4, P5263, DOI 10.1021/nn1015874
   Yun JH, 2012, RSC ADV, V2, P8164, DOI 10.1039/c2ra20827j
   Zhai DY, 2013, ACS NANO, V7, P3540, DOI 10.1021/nn400482d
   Zhang L, 2011, INT J ELECTROCHEM SC, V6, P819
   Zhang XY, 2010, J MATER CHEM, V20, P2801, DOI 10.1039/b917240h
   Zhou M, 2009, ANAL CHEM, V81, P5603, DOI 10.1021/ac900136z
   Zhu SM, 2013, ULTRASON SONOCHEM, V20, P872, DOI 10.1016/j.ultsonch.2012.12.001
   Zou YQ, 2011, NANOSCALE, V3, P2615, DOI 10.1039/c1nr10070j
NR 49
TC 21
Z9 21
U1 0
U2 35
PU ROYAL SOC CHEMISTRY
PI CAMBRIDGE
PA THOMAS GRAHAM HOUSE, SCIENCE PARK, MILTON RD, CAMBRIDGE CB4 0WF, CAMBS,
   ENGLAND
SN 2046-2069
J9 RSC ADV
JI RSC Adv.
PY 2014
VL 4
IS 104
BP 60386
EP 60396
DI 10.1039/c4ra09265a
PG 11
WC Chemistry, Multidisciplinary
WE Science Citation Index Expanded (SCI-EXPANDED)
SC Chemistry
GA AU5NO
UT WOS:000345654000094
OA Green Accepted
DA 2023-06-30
ER

PT J
AU Lin, YY
   Dai, H
   Xu, GF
   Yang, T
   Yang, CP
   Tong, YJ
   Yang, YS
   Chen, GN
AF Lin, Yanyu
   Dai, Hong
   Xu, Guifang
   Yang, Ting
   Yang, Caiping
   Tong, Yuejin
   Yang, Yusheng
   Chen, Guonan
TI Enhanced luminol electrochemiluminescence triggered by an electrode
   functionalized with dendrimers modified with titanate nanotubes
SO MICROCHIMICA ACTA
LA English
DT Article
DE Electrochemiluminescence; Luminol; Poly(amidoamine) dendrimer; Titanate
   nanotubes; Superoxide dismutase
ID SUPEROXIDE-DISMUTASE; SPECTROFLUOROMETRIC DETERMINATION; ELECTROCHEMICAL
   IMMUNOSENSOR; SIGNAL AMPLIFICATION; CYTOCHROME-C; ADSORPTION; SENSOR;
   AU; BIOSENSOR; PROBE
AB We have constructed a novel electrochemiluminescence (ECL) platform by functionalizing a poly(amidoamine) dendrimer (PAAD) with titanate nanotubes (TiNTs). The PAAD has an open spherical structure that possesses a high density of active groups and thus favors mass transport, while the TiNTs possess excellent electronic conductivity and thus can promote electron transfer on the surface of a glassy carbon electrode (GCE). A study on the intensity and stability of the ECL of luminol on the modified GCE revealed a substantial improvement compared to that of a bare GCE. The effects of the concentration of TiNTs, the pH value of the solution, and of electrochemical parameters on the intensity of the ECL of luminol were studied and resulted in a sensitive ECL sensor for hydrogen peroxide (H2O2) that works in the concentration range of 1 nM to 0.9 mu M. The scavenging effect of superoxide dismutase (SOD) on the H2O2 electrode ECL was then exploited to design a biosensor for the determination of SOD in concentrations between 50 and 500 nM.
C1 [Lin, Yanyu; Yang, Yusheng] Fujian Normal Univ, Coll Geog Sci, Minist Educ, Key Lab Humid Subtrop Ecogeog Proc, Fuzhou 350007, Peoples R China.
   [Lin, Yanyu; Dai, Hong; Xu, Guifang; Yang, Ting; Tong, Yuejin] Fujian Normal Univ, Coll Chem & Chem Engn, Fuzhou 350007, Fujian, Peoples R China.
   [Yang, Caiping; Chen, Guonan] Fuzhou Univ, Minist Educ, Key Lab Anal & Detect Food Safety, Fuzhou 350002, Fujian, Peoples R China.
   [Yang, Caiping; Chen, Guonan] Fuzhou Univ, Dept Chem, Fuzhou 350002, Fujian, Peoples R China.
C3 Fujian Normal University; Fujian Normal University; Fuzhou University;
   Fuzhou University
RP Dai, H (通讯作者)，Fujian Normal Univ, Coll Chem & Chem Engn, Fuzhou 350007, Fujian, Peoples R China.
EM dhong@fjnu.edu.cn; gnchen@fzu.edu.cn
FU National Nature Sciences Foundation of China [21205016, 21274022];
   Program for Changjiang Scholars and Innovative Research Teams in
   University [IRT1116]; National Science Foundation of Fujian Province
   [2011 J05020]; Education Department of Fujian Province [JA11062]; Fujian
   Normal University Outstanding Young Teacher Research Fund Projects
   [fjsdjk2012068]
FX This project was financially supported by the National Nature Sciences
   Foundation of China (21205016, 21274022), the Program for Changjiang
   Scholars and Innovative Research Teams in University (No. IRT1116), the
   National Science Foundation of Fujian Province (2011 J05020), and the
   Education Department of Fujian Province (JA11062). Fujian Normal
   University Outstanding Young Teacher Research Fund Projects
   (fjsdjk2012068) were also greatly acknowledged.
CR An YR, 2012, BIOSENS BIOELECTRON, V32, P224, DOI 10.1016/j.bios.2011.12.017
   ANSON FC, 1964, ANAL CHEM, V36, P932, DOI 10.1021/ac60210a068
   Chen J, 2000, SENSOR ACTUAT B-CHEM, V70, P115, DOI 10.1016/S0925-4005(00)00575-X
   Chen XM, 2011, TRAC-TREND ANAL CHEM, V30, P665, DOI 10.1016/j.trac.2010.12.004
   Chu HH, 2011, MICROCHIM ACTA, V175, P209, DOI 10.1007/s00604-011-0669-1
   Dai H, 2010, TALANTA, V81, P1461, DOI 10.1016/j.talanta.2010.02.052
   Dai H, 2010, BIOSENS BIOELECTRON, V25, P1414, DOI 10.1016/j.bios.2009.10.042
   Devan RS, 2012, ADV FUNCT MATER, V22, P3326, DOI 10.1002/adfm.201201008
   ERICA BB, 2007, TALANTA, V72, P1586
   Girotti S, 2000, TALANTA, V51, P685, DOI 10.1016/S0039-9140(99)00332-X
   Gobi KV, 2001, ANAL SCI, V17, P11, DOI 10.2116/analsci.17.11
   Han XA, 2010, J ALLOY COMPD, V500, P247, DOI 10.1016/j.jallcom.2010.04.019
   Hosseini MG, 2011, THIN SOLID FILMS, V519, P3457, DOI 10.1016/j.tsf.2010.12.239
   KUWANA T, 1963, J PHYS CHEM-US, V67, P2243, DOI 10.1021/j100804a516
   LAVIRON E, 1974, J ELECTROANAL CHEM, V52, P355, DOI 10.1016/S0022-0728(74)80448-1
   Li SF, 2010, MICROCHIM ACTA, V169, P73, DOI 10.1007/s00604-010-0302-8
   Lin LF, 2010, SOLID STATE SCI, V12, P1764, DOI 10.1016/j.solidstatesciences.2010.07.028
   Lin ZY, 2008, ELECTROCHEM COMMUN, V10, P1708, DOI 10.1016/j.elecom.2008.08.028
   Liu S, 2011, SENSOR ACTUAT B-CHEM, V156, P71, DOI 10.1016/j.snb.2011.03.074
   Liu XQ, 2012, BIOSENS BIOELECTRON, V31, P101, DOI 10.1016/j.bios.2011.09.045
   Qian L, 2006, J PHYS CHEM B, V110, P16672, DOI 10.1021/jp063302h
   Reddy KK, 2012, ELECTROCHIM ACTA, V78, P109, DOI 10.1016/j.electacta.2012.05.159
   Roy P, 2011, ANGEW CHEM INT EDIT, V50, P2904, DOI 10.1002/anie.201001374
   Schaferling M, 2011, MICROCHIM ACTA, V174, P1, DOI 10.1007/s00604-011-0606-3
   Shen L, 2005, BIOMACROMOLECULES, V6, P1475, DOI 10.1021/bm049248x
   Tang DAP, 2011, BIOSENS BIOELECTRON, V26, P2090, DOI 10.1016/j.bios.2010.09.012
   Tian D, 2009, TALANTA, V78, P399, DOI 10.1016/j.talanta.2008.11.037
   Tian Y, 2002, BBA-GEN SUBJECTS, V1569, P151, DOI 10.1016/S0304-4165(01)00246-X
   Venkatanarayanan A, 2012, BIOSENS BIOELECTRON, V31, P233, DOI 10.1016/j.bios.2011.10.022
   Wei W, 2008, SPECTROCHIM ACTA A, V70, P389, DOI 10.1016/j.saa.2007.10.046
   Xu J, 2010, J PHYS CHEM SOLIDS, V71, P527, DOI 10.1016/j.jpcs.2009.12.028
   Yin HS, 2010, J HAZARD MATER, V174, P236, DOI 10.1016/j.jhazmat.2009.09.041
   Yu FS, 2008, ANAL LETT, V41, P2424, DOI 10.1080/00032710802352472
   Yu SJ, 2012, ELECTROCHIM ACTA, V76, P512, DOI 10.1016/j.electacta.2012.05.079
   Zhang BL, 2010, COLLOID SURFACE B, V80, P18, DOI 10.1016/j.colsurfb.2010.05.023
   Zhang H, 2007, J PHYS CHEM B, V111, P10583, DOI 10.1021/jp0741556
   Zhidkova TV, 2011, ANAL BIOANAL CHEM, V401, P381, DOI 10.1007/s00216-011-5070-8
NR 37
TC 18
Z9 18
U1 1
U2 79
PU SPRINGER WIEN
PI WIEN
PA SACHSENPLATZ 4-6, PO BOX 89, A-1201 WIEN, AUSTRIA
SN 0026-3672
EI 1436-5073
J9 MICROCHIM ACTA
JI Microchim. Acta
PD JUN
PY 2013
VL 180
IS 7-8
BP 563
EP 572
DI 10.1007/s00604-013-0963-1
PG 10
WC Chemistry, Analytical
WE Science Citation Index Expanded (SCI-EXPANDED)
SC Chemistry
GA 146ED
UT WOS:000319071300005
DA 2023-06-30
ER

PT J
AU Meng, FY
   Yu, WJ
   Niu, MJ
   Tian, XT
   Miao, YY
   Li, XL
   Zhou, Y
   Ma, LF
   Zhang, X
   Qian, K
   Yu, YC
   Wang, JY
   Huang, L
AF Meng, Fanyu
   Yu, Wenjun
   Niu, Minjia
   Tian, Xiaoting
   Miao, Yayou
   Li, Xvelian
   Zhou, Yan
   Ma, Lifang
   Zhang, Xiao
   Qian, Kun
   Yu, Yongchun
   Wang, Jiayi
   Huang, Lin
TI Ratiometric electrochemical OR gate assay for NSCLC-derived exosomes
SO JOURNAL OF NANOBIOTECHNOLOGY
LA English
DT Article
DE Ratiometric biosensor; OR logic gate; Exosomes; Non-small cell lung
   cancer; Clinical diagnostics
ID LUNG-CANCER
AB Non-small cell lung cancer (NSCLC) is the most common pathological type of LC and ranks as the leading cause of cancer deaths. Circulating exosomes have emerged as a valuable biomarker for the diagnosis of NSCLC, while the performance of current electrochemical assays for exosome detection is constrained by unsatisfactory sensitivity and specificity. Here we integrated a ratiometric biosensor with an OR logic gate to form an assay for surface protein profiling of exosomes from clinical serum samples. By using the specific aptamers for recognition of clinically validated biomarkers (EpCAM and CEA), the assay enabled ultrasensitive detection of trace levels of NSCLC-derived exosomes in complex serum samples (15.1 particles mu L-1 within a linear range of 10(2)-10(8) particles mu L-1). The assay outperformed the analysis of six serum biomarkers for the accurate diagnosis, staging, and prognosis of NSCLC, displaying a diagnostic sensitivity of 93.3% even at an early stage (Stage I). The assay provides an advanced tool for exosome quantification and facilitates exosome-based liquid biopsies for cancer management in clinics.
C1 [Meng, Fanyu; Yu, Wenjun; Ma, Lifang; Yu, Yongchun; Wang, Jiayi; Huang, Lin] Shanghai Jiao Tong Univ, Shanghai Chest Hosp, Dept Clin Lab Med, Sch Med, Shanghai 200030, Peoples R China.
   [Meng, Fanyu; Niu, Minjia; Tian, Xiaoting; Miao, Yayou; Li, Xvelian; Zhou, Yan; Zhang, Xiao; Yu, Yongchun; Wang, Jiayi; Huang, Lin] Shanghai Jiao Tong Univ, Shanghai Chest Hosp, Shanghai Inst Thorac Oncol, Sch Med, Shanghai 200030, Peoples R China.
   [Qian, Kun] Shanghai Jiao Tong Univ, Inst Med Robot, Sch Biomed Engn, State Key Lab Oncogenes & Related Genes, Shanghai 200030, Peoples R China.
   [Qian, Kun] Shanghai Jiao Tong Univ, Medx Res Inst, Shanghai 200030, Peoples R China.
C3 Shanghai Jiao Tong University; Shanghai Jiao Tong University; Shanghai
   Jiao Tong University; Shanghai Jiao Tong University
RP Yu, YC; Wang, JY; Huang, L (通讯作者)，Shanghai Jiao Tong Univ, Shanghai Chest Hosp, Dept Clin Lab Med, Sch Med, Shanghai 200030, Peoples R China.; Yu, YC; Wang, JY; Huang, L (通讯作者)，Shanghai Jiao Tong Univ, Shanghai Chest Hosp, Shanghai Inst Thorac Oncol, Sch Med, Shanghai 200030, Peoples R China.
EM yyc2166@sjtu.edu.cn; jiayi.wang@sjtu.edu.cn; linhuang@shsmu.edu.cn
FU NSFC [82001985, 81971771]; Innovative Research Team of High-level Local
   Universities in Shanghai [SHSMU-ZLCX20212302, SHSMU-ZDCX20210700];
   Shanghai Science and Technology Commission [20ZR1440000]; Shanghai
   Institutions of Higher Learning [2021-01-07-00-02-E00083]; Shanghai
   Sailing Program [20YF1434400, 21YF1443000]; Innovation Group Project of
   Shanghai Municipal Health Commission [2019CXJQ03]; Innovation Research
   Plan by the Shanghai Municipal Education Commission [ZXWF082101];
   National Research Center for Translational Medicine Shanghai
   [TMSK-2021-124, NRCTM(SH)-2021-06]; Medical-Engineering Joint Funds of
   Shanghai Jiao Tong University [YG2019QNA44, YG2021ZD09, YG2022QN107]
FX This work was supported by NSFC (82001985, 81971771), Innovative
   Research Team of High-level Local Universities in Shanghai
   (SHSMU-ZLCX20212302, SHSMU-ZDCX20210700), Shanghai Science and
   Technology Commission (20ZR1440000), Project 2021-01-07-00-02-E00083 by
   Shanghai Institutions of Higher Learning, and Shanghai Sailing Program
   (20YF1434400 and 21YF1443000). This work was also sponsored by
   Innovation Group Project of Shanghai Municipal Health Commission
   (2019CXJQ03), Innovation Research Plan by the Shanghai Municipal
   Education Commission (ZXWF082101), National Research Center for
   Translational Medicine Shanghai (TMSK-2021-124, NRCTM(SH)-2021-06), and
   Medical-Engineering Joint Funds of Shanghai Jiao Tong University
   (YG2019QNA44, YG2021ZD09, YG2022QN107).
CR Cao J., 2022, SMALL, DOI [10.1002/smll.202206349, DOI 10.1002/SMLL.202206349]
   Chabon JJ, 2020, NATURE, V580, P245, DOI 10.1038/s41586-020-2140-0
   Chai H, 2021, ACS APPL MATER INTER, V13, P38931, DOI 10.1021/acsami.1c09000
   Chen H., 2021, ANGEW CHEM, V133, P12114, DOI 10.1002/ange.202100774
   Chen HL, 2022, ACS NANO, V16, P12952, DOI 10.1021/acsnano.2c05355
   Chen YC, 2021, NAT METHODS, V18, P212, DOI 10.1038/s41592-020-01034-x
   Cohen JD, 2018, SCIENCE, V359, P926, DOI 10.1126/science.aar3247
   Crosby D, 2022, SCIENCE, V375, P1244, DOI 10.1126/science.aay9040
   de Koning HJ, 2020, NEW ENGL J MED, V382, P503, DOI 10.1056/NEJMoa1911793
   Deng JQ, 2022, ANGEW CHEM INT EDIT, V61, DOI 10.1002/anie.202207037
   Fan DQ, 2020, ADV SCI, V7, DOI 10.1002/advs.202001766
   Hu L, 2022, ACS NANO, V16, P11720, DOI 10.1021/acsnano.2c02531
   Huang L, 2022, BIOSENS BIOELECTRON, V210, DOI 10.1016/j.bios.2022.114254
   Huang L, 2020, NAT COMMUN, V11, DOI 10.1038/s41467-020-17347-6
   Huang L, 2019, MATTER-US, V1, P1669, DOI 10.1016/j.matt.2019.08.014
   Huang L, 2017, NAT COMMUN, V8, DOI 10.1038/s41467-017-00220-4
   Huang YD, 2022, P NATL ACAD SCI USA, V119, DOI 10.1073/pnas.2122245119
   Jiang CY, 2021, MOL CANCER, V20, DOI 10.1186/s12943-021-01411-w
   Kalluri R, 2020, SCIENCE, V367, P640, DOI 10.1126/science.aau6977
   Kim J, 2021, BIOSENS BIOELECTRON, V192, DOI 10.1016/j.bios.2021.113504
   Kim M, 2022, NAT BIOMED ENG, V6, P267, DOI 10.1038/s41551-022-00860-y
   Kogikoski S, 2019, TRAC-TREND ANAL CHEM, V118, P597, DOI 10.1016/j.trac.2019.06.021
   Li MY, 2021, MOL CANCER, V20, DOI 10.1186/s12943-021-01312-y
   Li XL, 2022, SIGNAL TRANSDUCT TAR, V7, DOI 10.1038/s41392-022-01151-3
   Liang WH, 2020, CANCER CELL, V38, P449, DOI 10.1016/j.ccell.2020.09.008
   Moura SL, 2022, BIOSENS BIOELECTRON, V198, DOI 10.1016/j.bios.2021.113826
   Ling X, 2021, J AM CHEM SOC, V143, P1284, DOI 10.1021/jacs.0c11764
   Liu C, 2019, NAT BIOMED ENG, V3, P183, DOI 10.1038/s41551-018-0343-6
   Liu SYM, 2022, SCI BULL, V67, P1402, DOI 10.1016/j.scib.2022.06.008
   Lu C, 2021, ACS NANO, V15, P18777, DOI 10.1021/acsnano.1c06454
   Lu Y, 2021, SENSOR ACTUAT B-CHEM, V326, DOI 10.1016/j.snb.2020.128994
   Lv MM, 2020, ADV MATER, V32, DOI 10.1002/adma.201908480
   Lv WY, 2021, ANAL CHEM, V93, P3411, DOI 10.1021/acs.analchem.0c04483
   Lyu Y, 2019, ANGEW CHEM INT EDIT, V58, P4983, DOI 10.1002/anie.201900092
   Meng FY, 2022, SMALL, V18, DOI 10.1002/smll.202200784
   Moinzad H, 2022, HEALTH SCI REP-US, V5, DOI 10.1002/hsr2.926
   Mousavi PS, 2020, NAT CHEM, V12, P48, DOI 10.1038/s41557-019-0366-y
   Nie M, 2021, NAT COMMUN, V12, DOI 10.1038/s41467-021-26685-y
   Ongarora BG, 2022, HEALTH SCI REP-US, V5, DOI 10.1002/hsr2.641
   Park J, 2021, NAT BIOMED ENG, V5, P678, DOI 10.1038/s41551-021-00752-7
   Peng HY, 2020, ANAL CHEM, V92, P292, DOI 10.1021/acs.analchem.9b04752
   Phillips JW, 2022, VIEW-CHINA, V3, DOI 10.1002/VIW.20200157
   Rawal S, 2021, NANO-MICRO LETT, V13, DOI 10.1007/s40820-021-00630-6
   Sahu SS, 2021, ACS APPL MATER INTER, V13, P42513, DOI 10.1021/acsami.1c13192
   Salunkhe S, 2020, J CONTROL RELEASE, V326, P599, DOI 10.1016/j.jconrel.2020.07.042
   Seijo LM, 2019, J THORAC ONCOL, V14, P343, DOI 10.1016/j.jtho.2018.11.023
   Shin H, 2020, ACS NANO, V14, P5435, DOI 10.1021/acsnano.9b09119
   Somasundaram S, 2019, J AM CHEM SOC, V141, P11721, DOI 10.1021/jacs.9b06229
   Song SY, 2023, VIEW-CHINA, V4, DOI 10.1002/VIW.20220011
   Song X, 2019, ACS NANO, V13, P6256, DOI 10.1021/acsnano.9b02562
   Su HY, 2021, ADV MATER, V33, DOI 10.1002/adma.202007978
   Sun JD, 2020, TRAC-TREND ANAL CHEM, V127, DOI 10.1016/j.trac.2020.115900
   Sung H, 2021, CA-CANCER J CLIN, V71, P209, DOI 10.3322/caac.21660
   Theodoraki MN, 2021, BRIT J CANCER, V125, P1677, DOI 10.1038/s41416-021-01567-8
   Vargas AJ, 2016, NAT REV CANCER, V16, P525, DOI 10.1038/nrc.2016.56
   Wan JCM, 2017, NAT REV CANCER, V17, P223, DOI 10.1038/nrc.2017.7
   Wang Q, 2019, BIOSENS BIOELECTRON, V135, P129, DOI 10.1016/j.bios.2019.04.013
   Wang RM, 2022, ADV FUNCT MATER, V32, DOI 10.1002/adfm.202206670
   Wang YN, 2023, SMALL, DOI 10.1002/smll.202207190
   Wu N, 2021, ACS NANO, V15, P19522, DOI 10.1021/acsnano.1c06429
   Wu WJ, 2022, VIEW-CHINA, V3, DOI 10.1002/VIW.20200140
   Xu W, 2020, ADV SCI, V7, DOI 10.1002/advs.202002021
   Yang GJ, 2019, BIOSENS BIOELECTRON, V141, DOI 10.1016/j.bios.2019.111416
   Yang R, 2022, VIEW-CHINA, V3, DOI 10.1002/VIW.20200171
   Yang T, 2018, SENSOR ACTUAT B-CHEM, V274, P501, DOI 10.1016/j.snb.2018.07.138
   Yang YB, 2022, ADV MATER, V34, DOI 10.1002/adma.202203224
   Ye F, 2018, NANO TODAY, V18, P103, DOI 10.1016/j.nantod.2017.12.008
   Yin FF, 2021, VIEW-CHINA, V2, DOI 10.1002/VIW.20200038
   Yin X, 2022, ACS NANO, V16, P2852, DOI 10.1021/acsnano.1c09864
   Yoon JY, 2019, J THORAC ONCOL, V14, P184, DOI 10.1016/j.jtho.2018.10.166
   Yu D, 2022, MOL CANCER, V21, DOI 10.1186/s12943-022-01509-9
   Zhang JH, 2022, SCI ADV, V8, DOI 10.1126/sciadv.abj8207
   Zhang J, 2021, SMALL, V17, DOI 10.1002/smll.202004750
   Zhao WJ, 2022, MICROSYST NANOENG, V8, DOI 10.1038/s41378-022-00387-x
   Zhou J, 2020, SCI ADV, V6, DOI 10.1126/sciadv.abc1204
   Zhou YZ, 2022, VIEW-CHINA, V3, DOI 10.1002/VIW.20210008
   Zhu C, 2020, BIOSENS BIOELECTRON, V160, DOI 10.1016/j.bios.2020.112213
   Zhuang JL, 2020, NUCLEIC ACIDS RES, V48, P8870, DOI 10.1093/nar/gkaa683
NR 78
TC 0
Z9 0
U1 22
U2 22
PU BMC
PI LONDON
PA CAMPUS, 4 CRINAN ST, LONDON N1 9XW, ENGLAND
EI 1477-3155
J9 J NANOBIOTECHNOL
JI J. Nanobiotechnol.
PD MAR 24
PY 2023
VL 21
IS 1
AR 104
DI 10.1186/s12951-023-01833-2
PG 15
WC Biotechnology & Applied Microbiology; Nanoscience & Nanotechnology
WE Science Citation Index Expanded (SCI-EXPANDED)
SC Biotechnology & Applied Microbiology; Science & Technology - Other
   Topics
GA C1GQ9
UT WOS:000959492000001
PM 36964516
OA Green Published, gold
DA 2023-06-30
ER

PT J
AU Zhang, WR
   Ma, JL
   Meng, FX
   Jiang, Y
   Shen, LX
   Sun, TR
   Qin, YN
   Zhu, N
   Zhang, MW
AF Zhang, Wenrui
   Ma, Junlin
   Meng, Fanxing
   Jiang, Yu
   Shen, Liuxue
   Sun, Tongrui
   Qin, Yanan
   Zhu, Nan
   Zhang, Minwei
TI Wearable biomolecule smart sensor based on Au@PB NPs with high
   electrochemical activity
SO JOURNAL OF ALLOYS AND COMPOUNDS
LA English
DT Article
DE Au@PB NPs; Glucose biosensor; Enzyme sensor; Wearable biomolecule sensor
ID PRUSSIAN BLUE NANOPARTICLES; GLUCOSE-OXIDASE; HYDROGEN-PEROXIDE;
   BIOSENSOR; ELECTRODE; ACID; FILM
AB Wearable biosensors have aroused great interest because of their potential to provide continuous and real-time physiological information through dynamic and fast response to biochemical markers in biological fluids. When the wearable sensor is used for fluid detection, required to sensors own high sensitivity and low detection limit since the complex substrate and trace amount of target. Therefore, prepared high response nanomaterials play a crucial for fabrication of wearable sensors. In our work, Prussian blue nanomaterials with core-shell structure was successfully synthesized via using Au NPs as catalyst, as prepared core-shell structural Au@PB NPs exhibited high electrochemical activity, wonderful water solubility and high stability. Then combined with screen printing technology to construct highly stable flexible sensors for the detection of biomarkers with sensitivities 301.5 mu A.mM(-1).cm(-2) and 29.3 mu A.mM(-1).cm(-2) respectively. Furthermore, combined with microfluidic technology, it is expected to be used in health management monitoring and clinical application on a large scale. (C) 2021 Elsevier B.V. All rights reserved.
C1 [Zhang, Wenrui; Meng, Fanxing; Qin, Yanan; Zhang, Minwei] Xinjiang Univ, Coll Life Sci Technol, Xinjiang Key Lab Biol Resources & Genet Engn, Urumqi 830046, Peoples R China.
   [Ma, Junlin; Jiang, Yu; Shen, Liuxue; Sun, Tongrui; Zhu, Nan] Dalian Univ Technol, Zhang Dayu Sch Chem, Liaoning 116024, Peoples R China.
C3 Xinjiang University; Dalian University of Technology
RP Zhang, MW (通讯作者)，Xinjiang Univ, Coll Life Sci Technol, Xinjiang Key Lab Biol Resources & Genet Engn, Urumqi 830046, Peoples R China.; Zhu, N (通讯作者)，Dalian Univ Technol, Zhang Dayu Sch Chem, Liaoning 116024, Peoples R China.
EM nanzhu@dlut.edu.cn; zhang78089680@sina.com
RI Zhang, Minwei/V-4087-2019; Zhang, Wenrui/HLG-2720-2023; Zhu,
   Nan/AHE-2345-2022
OI Zhang, Minwei/0000-0001-5588-6169; Zhang, Wenrui/0000-0003-2162-4317;
   Zhu, Nan/0000-0001-6029-6200
FU National Natural Science Foundation of China [31960496]; Natural Science
   Foundation of Xinjiang [2018D01C040]
FX This work was supported by the National Natural Science Foundation of
   China (No. 31960496), Natural Science Foundation of Xinjiang (No.
   2018D01C040).
CR Albanese D, 2014, FOOD ANAL METHOD, V7, P1002, DOI 10.1007/s12161-013-9705-6
   Bariya M, 2018, NAT ELECTRON, V1, P160, DOI 10.1038/s41928-018-0043-y
   Bharath G, 2018, J ALLOY COMPD, V750, P819, DOI 10.1016/j.jallcom.2018.04.052
   Bharath G, 2016, J MATER CHEM A, V4, P6385, DOI 10.1039/c6ta01528j
   Bharath G, 2015, J MATER CHEM B, V3, P1360, DOI 10.1039/c4tb01651c
   Cao MH, 2021, CHEM ENG J, V406, DOI 10.1016/j.cej.2020.126777
   Chen HL, 2009, SCI CHINA SER B, V52, P1128, DOI 10.1007/s11426-009-0146-4
   Cinti S, 2018, TALANTA, V187, P59, DOI 10.1016/j.talanta.2018.05.015
   Garcia-Carmona L, 2019, ANAL CHEM, V91, P13883, DOI 10.1021/acs.analchem.9b03379
   Haghighi B, 2010, SENSOR ACTUAT B-CHEM, V147, P270, DOI 10.1016/j.snb.2010.03.020
   Honda W, 2014, ADV FUNCT MATER, V24, P3299, DOI 10.1002/adfm.201303874
   Jayathilaka WADM, 2019, ADV MATER, V31, DOI 10.1002/adma.201805921
   Jiang Y, 2021, ACS CATAL, V11, P2949, DOI 10.1021/acscatal.0c04797
   Jiang Y, 2020, ANAL CHEM, V92, P14536, DOI 10.1021/acs.analchem.0c02723
   Khan Y, 2016, ADV MATER, V28, P4373, DOI 10.1002/adma.201504366
   Kim J, 2019, NAT BIOTECHNOL, V37, P389, DOI 10.1038/s41587-019-0045-y
   Kim J, 2017, ADV HEALTHC MATER, V6, DOI 10.1002/adhm.201700770
   Kim J, 2015, BIOSENS BIOELECTRON, V74, P1061, DOI 10.1016/j.bios.2015.07.039
   Komkova MA, 2020, ELECTROCHIM ACTA, V339, DOI 10.1016/j.electacta.2020.135924
   Komkova MA, 2018, J AM CHEM SOC, V140, P11302, DOI 10.1021/jacs.8b05223
   Kurmoo Y, 2020, BIOMATER SCI-UK, V8, P1464, DOI 10.1039/c9bm00875f
   Kwon DK, 2020, ACS NANO, V14, P8716, DOI 10.1021/acsnano.0c03186
   Li T, 2004, SENSOR ACTUAT B-CHEM, V101, P155, DOI 10.1016/j.snb.2004.02.047
   Lin SY, 2020, ACS SENSORS, V5, P265, DOI 10.1021/acssensors.9b02233
   Lin YQ, 2015, SENSOR ACTUAT B-CHEM, V210, P513, DOI 10.1016/j.snb.2014.12.107
   Ling YZ, 2020, ADV MATER, V32, DOI 10.1002/adma.201904664
   Ma J.L., ELECTROCHEM ACTA, V387
   Ma JL, 2019, BIOSENS BIOELECTRON, V144, DOI 10.1016/j.bios.2019.111637
   Maurin-Pasturel G, 2019, DALTON T, V48, P6205, DOI 10.1039/c9dt00141g
   Min JH, 2021, BIOSENS BIOELECTRON, V172, DOI 10.1016/j.bios.2020.112750
   Ramanavicius A, 2017, SENSOR ACTUAT B-CHEM, V240, P220, DOI 10.1016/j.snb.2016.08.142
   Sivakumar M, 2017, IONICS, V23, P2193, DOI 10.1007/s11581-017-2046-5
   Tian L, 2018, BIOSENS BIOELECTRON, V110, P110, DOI 10.1016/j.bios.2018.03.045
   Trung TQ, 2016, ADV MATER, V28, P4338, DOI 10.1002/adma.201504244
   Wang YQ, 2019, ADV FUNCT MATER, V29, DOI 10.1002/adfm.201904955
   Wu WW, 2018, ADV MATER, V30, DOI 10.1002/adma.201705024
   Yang PQ, 2017, BIOSENS BIOELECTRON, V92, P709, DOI 10.1016/j.bios.2016.10.013
   Yin YM, 2017, ANAL CHEM, V89, P1551, DOI 10.1021/acs.analchem.6b03521
   Yu X, 2018, BIOSENS BIOELECTRON, V99, P163, DOI 10.1016/j.bios.2017.07.054
   Yu ZY, 2019, NAT COMMUN, V10, DOI 10.1038/s41467-019-10698-9
   Zeng K, 2018, ANAL METHODS-UK, V10, P3951, DOI 10.1039/c8ay01456f
   Zhang MW, 2020, CHEMELECTROCHEM, V7, P3818, DOI 10.1002/celc.202000988
   Zhang MW, 2017, BIOSENS BIOELECTRON, V89, P570, DOI 10.1016/j.bios.2016.02.044
   Zhang MW, 2016, BIOELECTROCHEMISTRY, V109, P87, DOI 10.1016/j.bioelechem.2016.02.002
   Zhang WM, 2014, TALANTA, V120, P362, DOI 10.1016/j.talanta.2013.12.028
   Zhang Y, 2018, MICROCHIM ACTA, V185, DOI 10.1007/s00604-017-2631-3
   Zhao YM, 2019, ANAL CHEM, V91, P6569, DOI 10.1021/acs.analchem.9b00152
   Zheng QB, 2020, MATER TODAY, V36, P158, DOI 10.1016/j.mattod.2019.12.004
   Zhu N, 2013, ADV FUNCT MATER, V23, P5297, DOI 10.1002/adfm.201300605
NR 49
TC 6
Z9 6
U1 4
U2 77
PU ELSEVIER SCIENCE SA
PI LAUSANNE
PA PO BOX 564, 1001 LAUSANNE, SWITZERLAND
SN 0925-8388
EI 1873-4669
J9 J ALLOY COMPD
JI J. Alloy. Compd.
PD JAN 25
PY 2022
VL 891
AR 161983
DI 10.1016/j.jallcom.2021.161983
EA SEP 2021
PG 8
WC Chemistry, Physical; Materials Science, Multidisciplinary; Metallurgy &
   Metallurgical Engineering
WE Science Citation Index Expanded (SCI-EXPANDED)
SC Chemistry; Materials Science; Metallurgy & Metallurgical Engineering
GA WE2QN
UT WOS:000705469900006
DA 2023-06-30
ER

PT J
AU Feng, X
   Huang, H
   Du, CC
   Wang, XL
   Wang, R
   Song, WB
AF Feng, Xun
   Huang, Hao
   Du, Cuicui
   Wang, Xiaolu
   Wang, Rui
   Song, Wenbo
TI 1-Aminoanthraquinone bridged small Pt nanoparticles on carbon nanotubes
   as efficient electrocatalysts
SO APPLIED SURFACE SCIENCE
LA English
DT Article
DE 1-Aminoanthraquinone; Smaller nanosized Pt; Multi-walled carbon
   nanotubes; Electrocatalysis
ID PLATINUM NANOPARTICLES; IONIC-LIQUID; PTRU NANOPARTICLES;
   GLUCOSE-OXIDASE; BIOSENSOR; PERFORMANCE; OXIDATION; REDUCTION;
   CATALYSTS; H2O2
AB Smaller nanosized Pt nanoparticles (Pt NPs) highly dispersed on the surface of multi-walled carbon nanotubes (MWCNTs) were prepared via a microwave-assisted approach by using 1-Aminoanthraquinone (AAQ) as the binding agent. As an alternative to the oxidative acid modification process, this noncovalent AAQ functionalization procedure was performed at room temperature, simplifying the experimental operation and getting rid of the corrosive acid at meanwhile. Raman spectroscopic analysis revealed that the AAQ modification preserved the intrinsic properties of MWCNTs without damaging their surface structure, unlike the oxidative acid treatment. Scanning electron microscopy, transmission electron microscopy and cyclic voltammetric measurements manifested that Pt-AAQ-MWCNTs was superior to those of pristine-MWCNTs in the following respects: (1) a smaller size and higher dispersion; (2) a larger electrochemical activity surface; (3) a higher electrocatalytic activity towards reduction H2O2. It was concluded that the Pt-AAQ-MWCNTs would be a promising candidate as an electrochemical material in construction of chemical/biosensor. (C) 2015 Elsevier B.V. All rights reserved.
C1 [Feng, Xun; Huang, Hao; Du, Cuicui; Wang, Xiaolu; Song, Wenbo] Jilin Univ, Coll Chem, Changchun 130012, Peoples R China.
   [Wang, Rui] Jilin Univ, Stomatol Hosp, Changchun 130021, Peoples R China.
C3 Jilin University; Jilin University
RP Song, WB (通讯作者)，Jilin Univ, Coll Chem, Changchun 130012, Peoples R China.
EM wbsong@jlu.edu.cn
RI WANG, Xiaolu/C-9563-2015
FU National Natural Science Foundation of China [21475051]
FX This work was supported by National Natural Science Foundation of China
   under Grant 21475051.
CR Abdelwahab AA, 2014, SENSOR ACTUAT B-CHEM, V201, P51, DOI 10.1016/j.snb.2014.05.004
   Al-Youbi AO, 2014, APPL CATAL B-ENVIRON, V150, P21, DOI 10.1016/j.apcatb.2013.11.043
   Bahshi L, 2008, ANAL CHEM, V80, P8253, DOI 10.1021/ac801398m
   Chakraborty S, 2009, BIOSENS BIOELECTRON, V24, P3264, DOI 10.1016/j.bios.2009.04.015
   Chen JH, 2006, J PHYS CHEM B, V110, P11775, DOI 10.1021/jp061045a
   Chen XM, 2013, ELECTROCHIM ACTA, V97, P398, DOI 10.1016/j.electacta.2013.02.047
   Chen XJ, 2011, BIOELECTROCHEMISTRY, V82, P87, DOI 10.1016/j.bioelechem.2011.05.004
   Chen XX, 2007, ELECTROCHEM COMMUN, V9, P1348, DOI 10.1016/j.elecom.2007.01.034
   Chen Y, 2013, APPL CATAL B-ENVIRON, V140, P552, DOI 10.1016/j.apcatb.2013.04.049
   Chu XC, 2010, ELECTROCHIM ACTA, V55, P2848, DOI 10.1016/j.electacta.2009.12.057
   Fang YX, 2012, ELECTROCHIM ACTA, V70, P266, DOI 10.1016/j.electacta.2012.03.105
   Guo SJ, 2010, ADV MATER, V22, P1269, DOI 10.1002/adma.200903379
   Guo XM, 2014, RSC ADV, V4, P3748, DOI 10.1039/c3ra45388j
   Hsieh YC, 2014, J POWER SOURCES, V245, P315, DOI 10.1016/j.jpowsour.2013.06.118
   Huang JH, 2009, MATER CHEM PHYS, V118, P371, DOI 10.1016/j.matchemphys.2009.08.006
   Huang XB, 2010, CHEM COMMUN, V46, P8848, DOI 10.1039/c0cc03721d
   Jehng JM, 2013, APPL SURF SCI, V268, P425, DOI 10.1016/j.apsusc.2012.12.115
   Jin XL, 2012, CARBON, V50, P3083, DOI 10.1016/j.carbon.2012.03.004
   Kang Q, 2008, BIOELECTROCHEMISTRY, V74, P62, DOI 10.1016/j.bioelechem.2008.06.004
   Karam P, 2008, ANAL CHEM, V80, P5441, DOI 10.1021/ac702358d
   Li Y, 2010, ELECTROCHEM COMMUN, V12, P777, DOI 10.1016/j.elecom.2010.03.031
   Liu XQ, 2012, BIOSENS BIOELECTRON, V31, P101, DOI 10.1016/j.bios.2011.09.045
   Nouralishahi A, 2015, APPL SURF SCI, V335, P55, DOI 10.1016/j.apsusc.2015.02.011
   Park S, 2003, ANAL CHEM, V75, P3046, DOI 10.1021/ac0263465
   Peng XH, 2009, CHEM SOC REV, V38, P1076, DOI 10.1039/b811424m
   Prabhuram J, 2006, J PHYS CHEM B, V110, P5245, DOI 10.1021/jp0567063
   Rahsepar M, 2013, ELECTROCHIM ACTA, V108, P769, DOI 10.1016/j.electacta.2013.07.028
   Shang FJ, 2008, J PHYS CHEM C, V112, P20258, DOI 10.1021/jp807482a
   Siriviriyanun A, 2013, ANAL BIOCHEM, V443, P169, DOI 10.1016/j.ab.2013.09.004
   Soin N, 2010, DIAM RELAT MATER, V19, P595, DOI 10.1016/j.diamond.2009.10.029
   Tian ZQ, 2006, J PHYS CHEM B, V110, P5343, DOI 10.1021/jp056401o
   Wang HD, 2006, J POWER SOURCES, V161, P839, DOI 10.1016/j.jpowsour.2006.06.039
   Wang JW, 2009, TALANTA, V77, P1454, DOI 10.1016/j.talanta.2008.09.034
   Wang SY, 2008, LANGMUIR, V24, P10505, DOI 10.1021/la800925t
   Wei L, 2013, J POWER SOURCES, V238, P157, DOI 10.1016/j.jpowsour.2013.03.051
   Wen D, 2009, J PHYS CHEM C, V113, P13023, DOI 10.1021/jp9003714
   Wu BH, 2011, NANO TODAY, V6, P75, DOI 10.1016/j.nantod.2010.12.008
   Wu BH, 2010, CHEM COMMUN, V46, P7954, DOI 10.1039/c0cc02956d
   Wu BH, 2009, ANGEW CHEM INT EDIT, V48, P4751, DOI 10.1002/anie.200900899
   Xiao ML, 2015, J POWER SOURCES, V281, P34, DOI 10.1016/j.jpowsour.2015.01.169
   Xing YC, 2004, J PHYS CHEM B, V108, P19255, DOI 10.1021/jp046697i
   Yang XL, 2013, J POWER SOURCES, V240, P536, DOI 10.1016/j.jpowsour.2013.04.084
   Ye HC, 2005, J AM CHEM SOC, V127, P4930, DOI 10.1021/ja0435900
   Zhang FT, 2014, SENSOR ACTUAT B-CHEM, V192, P150, DOI 10.1016/j.snb.2013.10.097
   Zhang S, 2011, APPL CATAL B-ENVIRON, V102, P372, DOI 10.1016/j.apcatb.2010.11.029
NR 45
TC 2
Z9 2
U1 3
U2 68
PU ELSEVIER SCIENCE BV
PI AMSTERDAM
PA PO BOX 211, 1000 AE AMSTERDAM, NETHERLANDS
SN 0169-4332
EI 1873-5584
J9 APPL SURF SCI
JI Appl. Surf. Sci.
PD NOV 30
PY 2015
VL 356
BP 1306
EP 1313
DI 10.1016/j.apsusc.2015.08.238
PG 8
WC Chemistry, Physical; Materials Science, Coatings & Films; Physics,
   Applied; Physics, Condensed Matter
WE Science Citation Index Expanded (SCI-EXPANDED)
SC Chemistry; Materials Science; Physics
GA CW9XN
UT WOS:000365351600167
DA 2023-06-30
ER

PT J
AU Qu, FJ
   Ma, XY
   Hui, YC
   Hou, XZ
   Yu, J
   Zhang, QL
   Chen, F
AF Qu, Fengjin
   Ma, Xiaoyan
   Hui, Yuchen
   Hou, Xiuzhang
   Yu, Jie
   Zhang, Qilu
   Chen, Fang
TI Fabrication of Dual-Path Electron Transfer Electrode for Electrochemical
   Glucose Sensing
SO JOURNAL OF THE ELECTROCHEMICAL SOCIETY
LA English
DT Article
ID REDUCED GRAPHENE OXIDE; SILVER NANOPARTICLES; ENZYME ELECTRODE; GOLD
   ELECTRODE; IMMOBILIZATION; NANOSTRUCTURES; MATRICES; HYBRIDS; SINGLE;
   ACID
AB A novel type of glucose biosensor was designed based on dual-path electron transfer mechanism. Ferrocenecarboxylic acid (FcCA), the indirect mediator, transfers the electrons of enzymatic reaction from embedded redox active center via redox process. Reduced graphene oxide (rGO) and silver nanoparticles (AgNPs) both are conductive materials, providing fast direct electron transfer path. In this system, beta-cyclodextrin (beta-CD) is of key importance for not only reducing rGO and AgNPs, but providing biocompatible microenvironment for the enzyme as well. At the same time, carboxymethyl-beta-cyclodextrin (CM-beta-CD) formed inclusion complex with FcCA and then covalently bound with the enzyme to immobilize FcCA and GOD. The structure and morphology of modified film were characterized by FTIR, TEM, AFM, XRD, Raman and UV-vis. The rate constant (k(s)) of modified electrode is calculated to be 4.648 s(-1), indicating the fast electron transfer rate on electrode. The glucose biosensor exhibited a wide linear response range from 0.105 to 11.805 mM with a low detection limit of 0.035 mM. (C) 2014 The Electrochemical Society. All rights reserved.
C1 [Qu, Fengjin; Ma, Xiaoyan; Hui, Yuchen; Hou, Xiuzhang; Yu, Jie; Zhang, Qilu; Chen, Fang] Northwestern Polytech Univ, Key Lab Space Appl Phys & Chem, Minist Educ, Sch Sci, Xian 710129, Shaanxi, Peoples R China.
   [Qu, Fengjin; Ma, Xiaoyan; Hui, Yuchen; Hou, Xiuzhang; Yu, Jie; Zhang, Qilu; Chen, Fang] Northwestern Polytech Univ, Key Lab Polymer Sci & Technol, Sch Sci, Xian 710129, Shaanxi, Peoples R China.
C3 Northwestern Polytechnical University; Northwestern Polytechnical
   University
RP Qu, FJ (通讯作者)，Northwestern Polytech Univ, Key Lab Space Appl Phys & Chem, Minist Educ, Sch Sci, Xian 710129, Shaanxi, Peoples R China.
EM m_xiao_yana@nwpu.edu.cn
RI Zhang, Qilu/C-5541-2014; zhang, qilu/C-5541-2014
OI Zhang, Qilu/0000-0001-5706-9250; zhang, qilu/0000-0003-2877-4297; Yu,
   Jie/0000-0003-0077-9301
FU National Natural Science Foundation of China [51372206]; Northwestern
   Polytechnical University [Z2014022]
FX This research was supported by the National Natural Science Foundation
   of China (Grant 51372206) and the Graduate Starting Seed Fund of
   Northwestern Polytechnical University (No. Z2014022).
CR Abasiyanik MF, 2010, J ELECTROANAL CHEM, V639, P21, DOI 10.1016/j.jelechem.2009.11.001
   Abou-Okeil A, 2012, CARBOHYD POLYM, V89, P1, DOI 10.1016/j.carbpol.2012.01.038
   Alwarappan S, 2012, ANAL LETT, V45, P746, DOI 10.1080/00032719.2011.653900
   Alwarappan S, 2012, J PHYS CHEM C, V116, P6556, DOI 10.1021/jp211201b
   Alwarappan S, 2009, J PHYS CHEM C, V113, P8853, DOI 10.1021/jp9010313
   CASS AEG, 1984, ANAL CHEM, V56, P667, DOI 10.1021/ac00268a018
   Chen M, 2009, TALANTA, V80, P815, DOI 10.1016/j.talanta.2009.07.068
   Cui M, 2013, ELECTROCHIM ACTA, V98, P48, DOI 10.1016/j.electacta.2013.03.040
   Devadoss A, 2014, ACS APPL MATER INTER, V6, P4864, DOI 10.1021/am4058925
   Dong J, 2011, MICROCHIM ACTA, V174, P281, DOI 10.1007/s00604-011-0624-1
   Fan LS, 2012, J MATER CHEM, V22, P6165, DOI 10.1039/c2jm15411k
   Fu YC, 2011, ANAL CHEM, V83, P6511, DOI 10.1021/ac200471v
   Guo SJ, 2009, TRAC-TREND ANAL CHEM, V28, P96, DOI 10.1016/j.trac.2008.10.014
   Guo YJ, 2010, ACS NANO, V4, P4001, DOI 10.1021/nn100939n
   HELLER A, 1990, ABSTR PAP AM CHEM S, V200, P48
   Ho TD, 2014, ANAL CHEM, V86, P262, DOI 10.1021/ac4035554
   Hobbs JM, 2013, J CHEM EDUC, V90, P1222, DOI 10.1021/ed300429a
   Hu CY, 2014, ACS APPL MATER INTER, V6, P4170, DOI 10.1021/am405841k
   Hui JN, 2013, MATER LETT, V108, P88, DOI 10.1016/j.matlet.2013.06.097
   HUMMERS WS, 1958, J AM CHEM SOC, V80, P1339, DOI 10.1021/ja01539a017
   Imai Y, 2012, J PHYS CHEM B, V116, P585, DOI 10.1021/jp2092658
   Jia XE, 2013, ACS APPL MATER INTER, V5, P12017, DOI 10.1021/am4037383
   Jiang XY, 2014, BIOSENS BIOELECTRON, V54, P20, DOI 10.1016/j.bios.2013.10.006
   Kang XH, 2009, BIOSENS BIOELECTRON, V25, P901, DOI 10.1016/j.bios.2009.09.004
   Kwak K, 2014, ACS NANO, V8, P671, DOI 10.1021/nn4053217
   Lad U, 2013, ANAL CHEM, V85, P6349, DOI 10.1021/ac400719h
   Lai YJ, 2013, TALANTA, V107, P176, DOI 10.1016/j.talanta.2013.01.002
   LAVIRON E, 1979, J ELECTROANAL CHEM, V101, P19, DOI 10.1016/S0022-0728(79)80075-3
   Liang B, 2013, BIOSENS BIOELECTRON, V43, P131, DOI 10.1016/j.bios.2012.11.040
   Liu S, 2011, BIOSENS BIOELECTRON, V26, P4491, DOI 10.1016/j.bios.2011.05.008
   Mentana A, 2013, J AGR FOOD CHEM, V61, P61, DOI 10.1021/jf3031474
   Novoselov KS, 2004, SCIENCE, V306, P666, DOI 10.1126/science.1102896
   Qin XY, 2013, ELECTROCHIM ACTA, V95, P260, DOI 10.1016/j.electacta.2013.02.014
   Qu FL, 2014, ANAL CHEM, V86, P973, DOI 10.1021/ac403478z
   Quintana M, 2013, ACCOUNTS CHEM RES, V46, P138, DOI 10.1021/ar300138e
   SCHUHMANN W, 1991, J AM CHEM SOC, V113, P1394, DOI 10.1021/ja00004a048
   Senel M, 2011, SYNTHETIC MET, V161, P1861, DOI 10.1016/j.synthmet.2011.06.025
   Sheng QL, 2012, J SOLID STATE ELECTR, V16, P739, DOI 10.1007/s10008-011-1420-x
   Simonov AN, 2014, LANGMUIR, V30, P3264, DOI 10.1021/la404872p
   Stankovich S, 2006, NATURE, V442, P282, DOI 10.1038/nature04969
   Tian XQ, 2012, TALANTA, V93, P79, DOI 10.1016/j.talanta.2012.01.047
   Trifonov A, 2013, ACS NANO, V7, P11358, DOI 10.1021/nn405218x
   Wang JY, 2013, ACS APPL MATER INTER, V5, P7852, DOI 10.1021/am4018219
   Wang K, 2011, BIOSENS BIOELECTRON, V26, P2252, DOI 10.1016/j.bios.2010.09.043
   Wang Y, 2014, SENSOR ACTUAT B-CHEM, V193, P708, DOI 10.1016/j.snb.2013.11.105
   Wooten M, 2014, ANAL CHEM, V86, P752, DOI 10.1021/ac403250w
   Xiao F, 2012, ACS NANO, V6, P100, DOI 10.1021/nn202930m
   Yang LT, 2012, J AM CHEM SOC, V134, P19199, DOI 10.1021/ja308450n
   Zeng QO, 2010, ADV FUNCT MATER, V20, P3366, DOI 10.1002/adfm.201000540
   Zhai DY, 2013, ACS NANO, V7, P3540, DOI 10.1021/nn400482d
   Zhang JL, 2010, LANGMUIR, V26, P6083, DOI 10.1021/la904014z
   Zhang XH, 2014, BIOSENS BIOELECTRON, V52, P281, DOI 10.1016/j.bios.2013.07.022
   Zhou XZ, 2009, J PHYS CHEM C, V113, P10842, DOI 10.1021/jp903821n
   Zhou YL, 2012, ELECTROCHIM ACTA, V71, P294, DOI 10.1016/j.electacta.2012.04.014
NR 54
TC 15
Z9 16
U1 0
U2 83
PU ELECTROCHEMICAL SOC INC
PI PENNINGTON
PA 65 SOUTH MAIN STREET, PENNINGTON, NJ 08534 USA
SN 0013-4651
EI 1945-7111
J9 J ELECTROCHEM SOC
JI J. Electrochem. Soc.
PY 2015
VL 162
IS 1
BP B27
EP B35
DI 10.1149/2.0641501jes
PG 9
WC Electrochemistry; Materials Science, Coatings & Films
WE Science Citation Index Expanded (SCI-EXPANDED)
SC Electrochemistry; Materials Science
GA AW0JZ
UT WOS:000345979700040
DA 2023-06-30
ER

PT J
AU Li, M
   Qi, Y
   Ding, YL
   Zhao, QL
   Fei, JJ
   Zhou, JP
AF Li, Ming
   Qi, Ying
   Ding, Yonglan
   Zhao, Qinglan
   Fei, Junjie
   Zhou, Jinping
TI Electrochemical sensing platform based on the quaternized cellulose
   nanoparticles/acetylene black/enzymes composite film
SO SENSORS AND ACTUATORS B-CHEMICAL
LA English
DT Article
DE Quaternized cellulose nanoparticles; Acetylene black; Glucose oxidase;
   Hemoglobin; Direct electrochemistry; Electrochemical biosensor
ID AMPEROMETRIC GLUCOSE BIOSENSOR; LAYER-BY-LAYER; CARBON NANOTUBES;
   MODIFIED ELECTRODE; VOLTAMMETRIC DETERMINATION; AQUEOUS-SOLUTIONS; PASTE
   ELECTRODE; SOL-GEL; HEMOGLOBIN; OXIDASE
AB Quaternized cellulose nanoparticles (QCs)/acetylene black (AB)/enzymes composite electrodes, constructed by simple physical inclusion of the enzyme into the bulk of the electrode matrix, have been used for the amperometric detection of hydrogen peroxide (H2O2) and glucose. The new composite material combines the unique and attractive electrocatalytic behaviors of QCs and acetylene black, with excellent biocompatible, electric conductivity and large specific surface area. The modified electrodes were electrochemically characterized, and bioelectrocatalytic reactions were followed. The resulting composite film promotes the direct electron transfer of GOD and Hb immobilized in the films effectively with fast electron transfer rates. The prepared enzyme/QCs-AB composite film exhibited high electrocatalytic performance to hydrogen peroxide (H2O2) and glucose, with fast response, wide linear range, good sensitivity and excellent stability. The successful practice of using the QCs-AB modified electrode for the direct electrochemistry and bioelectrocatalytic activity of enzymes offers an efficient strategy and a new promising platform for the construction of unmediated enzyme biosensors. (C) 2012 Elsevier B.V. All rights reserved.
C1 [Li, Ming; Qi, Ying; Ding, Yonglan; Zhao, Qinglan; Fei, Junjie] Xiangtan Univ, Coll Chem, Minist Educ, Key Lab Environm Friendly Chem & Applicat, Xiangtan 411105, Peoples R China.
   [Zhou, Jinping] Wuhan Univ, Coll Chem & Mol Sci, Wuhan 430072, Peoples R China.
C3 Xiangtan University; Wuhan University
RP Fei, JJ (通讯作者)，Xiangtan Univ, Coll Chem, Minist Educ, Key Lab Environm Friendly Chem & Applicat, Xiangtan 411105, Peoples R China.
EM fei_junjie@xtu.edu.cn; zhoujp325@whu.edu.cn
RI Zhao, Qinglan/GQZ-8080-2022; Zhao, Qinglan/P-9494-2019; FEI,
   Junjie/B-1426-2009
OI Zhao, Qinglan/0000-0003-0464-3655; Zhao, Qinglan/0000-0003-0464-3655; 
FU National Natural Science Foundation of China [20975088, 50973085]; Key
   Project of Chinese Ministry of Education [210152]; Foundation of the
   Hunan Provincial Education Department [09A092, 10C1254]; Undergraduate
   Investigated-Study and Innovated Experiment Plan of Ministry of
   Education of PR China
FX This work was supported by the National Natural Science Foundation of
   China (20975088, 50973085), the Key Project of Chinese Ministry of
   Education (210152), the Foundation of the Hunan Provincial Education
   Department (09A092, 10C1254), and the Undergraduate Investigated-Study
   and Innovated Experiment Plan of Ministry of Education of PR China.
CR Baby TT, 2010, SENSOR ACTUAT B-CHEM, V145, P71, DOI 10.1016/j.snb.2009.11.022
   Bobacka J, 2000, J ELECTROANAL CHEM, V489, P17, DOI 10.1016/S0022-0728(00)00206-0
   Cao DF, 2003, ANALYST, V128, P1268, DOI 10.1039/b308242c
   Deng CY, 2008, BIOSENS BIOELECTRON, V23, P1272, DOI 10.1016/j.bios.2007.11.009
   Deng CY, 2010, BIOSENS BIOELECTRON, V26, P213, DOI 10.1016/j.bios.2010.06.013
   George S, 2009, J PHYS CHEM B, V113, P15445, DOI 10.1021/jp905690a
   Heinze T, 2001, PROG POLYM SCI, V26, P1689, DOI 10.1016/S0079-6700(01)00022-3
   Heinze Thomas, 2005, Polímeros, V15, P84, DOI 10.1590/S0104-14282005000200005
   Hu XZ, 2010, COLLOID SURFACE B, V81, P27, DOI 10.1016/j.colsurfb.2010.06.018
   Jannakoudakis AD, 1996, ELECTROCHIM ACTA, V41, P449, DOI 10.1016/0013-4686(95)00324-X
   Jia NQ, 2009, SENSOR ACTUAT B-CHEM, V137, P230, DOI 10.1016/j.snb.2008.10.011
   Jia SS, 2009, SENSOR ACTUAT B-CHEM, V138, P244, DOI 10.1016/j.snb.2008.12.009
   Jia SS, 2009, BIOSENS BIOELECTRON, V24, P3049, DOI 10.1016/j.bios.2009.03.022
   KAMIN RA, 1980, ANAL CHEM, V52, P1198, DOI 10.1021/ac50058a010
   Kang XH, 2009, BIOSENS BIOELECTRON, V25, P901, DOI 10.1016/j.bios.2009.09.004
   Ke H, 2006, POLYM BULL, V56, P349, DOI 10.1007/s00289-006-0507-5
   LAVIRON E, 1979, J ELECTROANAL CHEM, V101, P19, DOI 10.1016/S0022-0728(79)80075-3
   Li G, 2006, ANAL CHIM ACTA, V577, P178, DOI 10.1016/j.aca.2006.06.061
   Li Y, 2010, J ELECTROANAL CHEM, V642, P1, DOI 10.1016/j.jelechem.2010.01.022
   Liu Q, 2007, BIOSENS BIOELECTRON, V22, P3203, DOI 10.1016/j.bios.2007.02.013
   Liu XQ, 2008, BIOSENS BIOELECTRON, V23, P1887, DOI 10.1016/j.bios.2008.02.016
   MUIRHEAD H, 1963, NATURE, V199, P633, DOI 10.1038/199633a0
   Nishiyama Y, 2002, J AM CHEM SOC, V124, P9074, DOI 10.1021/ja0257319
   Qiu JD, 2008, SENSOR ACTUAT B-CHEM, V135, P181, DOI 10.1016/j.snb.2008.08.017
   Rodriguez R, 2001, BIOMACROMOLECULES, V2, P886, DOI 10.1021/bm010049c
   Schurz J, 1999, PROG POLYM SCI, V24, P481, DOI 10.1016/S0079-6700(99)00011-8
   Shan D, 2010, BIOSENS BIOELECTRON, V25, P1427, DOI 10.1016/j.bios.2009.10.046
   Sheng QL, 2011, SENSOR ACTUAT B-CHEM, V160, P1070, DOI 10.1016/j.snb.2011.09.028
   Song YB, 2008, BIOMACROMOLECULES, V9, P2259, DOI 10.1021/bm800429a
   Song YB, 2009, MACROMOL BIOSCI, V9, P857, DOI 10.1002/mabi.200800371
   SPENCE JT, 1982, BIOCHEMISTRY-US, V21, P1656, DOI 10.1021/bi00536a028
   Sun D, 2006, WATER RES, V40, P3069, DOI 10.1016/j.watres.2006.06.031
   Sun W, 2007, J PHYS CHEM B, V111, P4560, DOI 10.1021/jp067933n
   UPDEGRAFF DM, 1969, ANAL BIOCHEM, V32, P420, DOI 10.1016/S0003-2697(69)80009-6
   Wang BQ, 1998, ANAL CHEM, V70, P3170, DOI 10.1021/ac980160h
   Wang YZ, 2010, SENSOR ACTUAT B-CHEM, V147, P587, DOI 10.1016/j.snb.2010.03.034
   Wang Z, 2009, ANAL SCI, V25, P773, DOI 10.2116/analsci.25.773
   Wu BY, 2007, BIOSENS BIOELECTRON, V22, P2854, DOI 10.1016/j.bios.2006.11.028
   Wu P, 2010, ELECTROCHIM ACTA, V55, P8606, DOI 10.1016/j.electacta.2010.07.079
   Xu HF, 2010, TALANTA, V81, P334, DOI 10.1016/j.talanta.2009.12.006
   Xu JZ, 2003, CHINESE J CHEM, V21, P1088
   Xu N, 2010, MICROCHIM ACTA, V170, P165, DOI 10.1007/s00604-010-0384-3
   Xu YX, 2007, J BIOL INORG CHEM, V12, P421, DOI 10.1007/s00775-006-0198-2
   Yamazaki I, 1978, Adv Biophys, V11, P249
   Yang XF, 2007, COLLOID SURFACE B, V54, P60, DOI 10.1016/j.colsurfb.2006.09.003
   Zheng W, 2008, BIOSENS BIOELECTRON, V23, P1562, DOI 10.1016/j.bios.2008.01.002
   Zhu ZH, 2011, BIOSENS BIOELECTRON, V26, P2119, DOI 10.1016/j.bios.2010.09.017
   Zou YJ, 2008, BIOSENS BIOELECTRON, V23, P1010, DOI 10.1016/j.bios.2007.10.009
NR 48
TC 14
Z9 15
U1 0
U2 55
PU ELSEVIER SCIENCE SA
PI LAUSANNE
PA PO BOX 564, 1001 LAUSANNE, SWITZERLAND
SN 0925-4005
J9 SENSOR ACTUAT B-CHEM
JI Sens. Actuator B-Chem.
PD JUN 20
PY 2012
VL 168
BP 329
EP 335
DI 10.1016/j.snb.2012.04.030
PG 7
WC Chemistry, Analytical; Electrochemistry; Instruments & Instrumentation
WE Science Citation Index Expanded (SCI-EXPANDED)
SC Chemistry; Electrochemistry; Instruments & Instrumentation
GA 960HX
UT WOS:000305379700046
DA 2023-06-30
ER

PT J
AU Rohlen, D
   Pilas, J
   Schoning, MJ
   Selmer, T
AF Roehlen, Desiree L.
   Pilas, Johanna
   Schoening, Michael J.
   Selmer, Thorsten
TI Development of an Amperometric Biosensor Platform for the Combined
   Determination of l-Malic, Fumaric, and l-Aspartic Acid
SO APPLIED BIOCHEMISTRY AND BIOTECHNOLOGY
LA English
DT Article
DE L-aspartic acid; L-malic acid; Fumaric acid; Amperometric biosensor;
   Enzyme; Fermentation
ID FLOW-INJECTION ANALYSIS; MALATE-DEHYDROGENASE; ELECTRODE; SYSTEM
AB Three amperometric biosensors have been developed for the detection of l-malic acid, fumaric acid, and l -aspartic acid, all based on the combination of a malate-specific dehydrogenase (MDH, EC 1.1.1.37) and diaphorase (DIA, EC 1.8.1.4). The stepwise expansion of the malate platform with the enzymes fumarate hydratase (FH, EC 4.2.1.2) and aspartate ammonia-lyase (ASPA, EC 4.3.1.1) resulted in multi-enzyme reaction cascades and, thus, augmentation of the substrate spectrum of the sensors. Electrochemical measurements were carried out in presence of the cofactor beta-nicotinamide adenine dinucleotide (NAD(+)) and the redox mediator hexacyanoferrate (III) (HCFIII). The amperometric detection is mediated by oxidation of hexacyanoferrate (II) (HCFII) at an applied potential of + 0.3 V vs. Ag/AgCl. For each biosensor, optimum working conditions were defined by adjustment of cofactor concentrations, buffer pH, and immobilization procedure. Under these improved conditions, amperometric responses were linear up to 3.0 mM for l-malate and fumarate, respectively, with a corresponding sensitivity of 0.7 mu A mM(-1) (l-malate biosensor) and 0.4 mu A mM(-1) (fumarate biosensor). The l-aspartate detection system displayed a linear range of 1.0-10.0 mM with a sensitivity of 0.09 mu A mM(-1). The sensor characteristics suggest that the developed platform provides a promising method for the detection and differentiation of the three substrates.
C1 [Roehlen, Desiree L.; Pilas, Johanna; Schoening, Michael J.; Selmer, Thorsten] FH Aachen, INB, Heinrich Mussmann Str 1, D-52428 Julich, Germany.
   [Schoening, Michael J.] Forschungszentrum Julich, Peter Grunberg Inst PGI 8, D-52425 Julich, Germany.
C3 Helmholtz Association; Research Center Julich
RP Schoning, MJ; Selmer, T (通讯作者)，FH Aachen, INB, Heinrich Mussmann Str 1, D-52428 Julich, Germany.; Schoning, MJ (通讯作者)，Forschungszentrum Julich, Peter Grunberg Inst PGI 8, D-52425 Julich, Germany.
EM schoening@fh-aachen.de; selmer@fh-aachen.de
RI Schoening, Michael/AAN-6364-2021
OI Schoening, Michael J./0000-0003-4347-6685
FU German Federal Ministry of Food and Agriculture (BMEL); Agency of
   Renewable Resources (FNR) [FKZ: 22006613]
FX This work is financially supported by the German Federal Ministry of
   Food and Agriculture (BMEL) and the Agency of Renewable Resources (FNR)
   (FKZ: 22006613).
CR Aboulnaga EH, 2013, J BACTERIOL, V195, P3704, DOI 10.1128/JB.00321-13
   Almuaibed AM, 2001, ANAL CHIM ACTA, V428, P1, DOI 10.1016/S0003-2670(00)01175-2
   Asano Y, 2005, BIOMOL ENG, V22, P95, DOI 10.1016/j.bioeng.2004.12.002
   Atci E, 2017, J ELECTROCHEM SOC, V164, pH3058, DOI 10.1149/2.0101703jes
   Broun G B, 1976, Methods Enzymol, V44, P263
   CAMPANELLA L, 1995, J PHARMACEUT BIOMED, V13, P439, DOI 10.1016/0731-7085(95)01257-L
   Cardenas-Fernandez M, 2012, BIOPROC BIOSYST ENG, V35, P1437, DOI 10.1007/s00449-012-0732-2
   Chakraborty S, 2008, BIOSCI BIOTECH BIOCH, V72, P982, DOI 10.1271/bbb.70724
   Chao YP, 2000, ENZYME MICROB TECH, V27, P19, DOI 10.1016/S0141-0229(00)00149-6
   Chui WK, 1997, J MICROENCAPSUL, V14, P51, DOI 10.3109/02652049709056467
   Engel CAR, 2011, ENZYME MICROB TECH, V48, P39, DOI 10.1016/j.enzmictec.2010.09.001
   FATIBELLO O, 1989, BIOSENSORS, V4, P313, DOI 10.1016/0265-928X(89)80012-4
   Gajovic N, 1998, J BIOTECHNOL, V61, P129, DOI 10.1016/S0168-1656(98)00029-7
   Goldberg I, 2006, J CHEM TECHNOL BIOT, V81, P1601, DOI 10.1002/jctb.1590
   KAWABATA N, 1995, J FERMENT BIOENG, V79, P317, DOI 10.1016/0922-338X(95)93988-V
   Kirchner P, 2012, PHYS STATUS SOLIDI A, V209, P859, DOI 10.1002/pssa.201100773
   KISUMI M, 1960, B AGR CHEM SOC JAPAN, V24, P296, DOI 10.1080/03758397.1960.10857668
   KOBOS RK, 1977, ANAL LETT, V10, P751, DOI 10.1080/00032717708059241
   MA L, 1992, ANN NY ACAD SCI, V672, P60
   Magnuson J. K., 2004, ADV FUNGAL BIOTECHNO, P307, DOI DOI 10.1007/978-1-4419-8859-1_12
   MASSEY V, 1953, BIOCHEM J, V53, P67, DOI 10.1042/bj0530067
   Miertus S, 1998, BIOSENS BIOELECTRON, V13, P911, DOI 10.1016/S0956-5663(98)00063-3
   Migneault I, 2004, BIOTECHNIQUES, V37, P790, DOI 10.2144/04375RV01
   Monosik R, 2012, CENT EUR J CHEM, V10, P157, DOI 10.2478/s11532-011-0118-3
   Mundaca-Uribe R, 2017, ELECTROANAL, V29, P238, DOI 10.1002/elan.201600295
   PALLESCHI G, 1992, ELECTROANAL, V4, P851, DOI 10.1002/elan.1140040905
   Pilas J, 2015, PHYS STATUS SOLIDI A, V212, P1306, DOI 10.1002/pssa.201431894
   Presecki AV, 2009, CHEM BIOCHEM ENG Q, V23, P519
   Prodromidis MI, 1996, ANALYST, V121, P435, DOI 10.1039/an9962100435
   Rhee JI, 2003, ANAL CHIM ACTA, V499, P71, DOI 10.1016/j.aca.2003.08.029
   RUDOLPH FB, 1971, ARCH BIOCHEM BIOPHYS, V147, P92, DOI 10.1016/0003-9861(71)90313-4
   SARIBAS AS, 1994, J BIOL CHEM, V269, P6313
   Si RW, 2015, BIOSENS BIOELECTRON, V68, P34, DOI 10.1016/j.bios.2014.12.035
   Swain GM, 2007, HANDBOOK OF ELECTROCHEMISTRY, P111, DOI 10.1016/B978-044451958-0.50006-9
   Tajima T, 2015, J IND MICROBIOL BIOT, V42, P1319, DOI 10.1007/s10295-015-1669-7
   Vargas E, 2016, TALANTA, V158, P6, DOI 10.1016/j.talanta.2016.05.050
   VILLARTA RL, 1991, ANAL CHIM ACTA, V245, P63, DOI 10.1016/S0003-2670(00)80202-0
   Werpy T, 2004, SYNTHETIC FUELS, DOI 10.2172/926125
   West TP, 2017, FERMENTATION-BASEL, V3, DOI 10.3390/fermentation3020014
   Zambanini Thiemo, 2017, Metab Eng Commun, V4, P12, DOI 10.1016/j.meteno.2017.01.002
   Zhou Y, 2002, BIOPROC BIOSYST ENG, V25, P179, DOI 10.1007/s0044900100224
NR 41
TC 12
Z9 12
U1 2
U2 26
PU SPRINGER
PI NEW YORK
PA 233 SPRING ST, NEW YORK, NY 10013 USA
SN 0273-2289
EI 1559-0291
J9 APPL BIOCHEM BIOTECH
JI Appl. Biochem. Biotechnol.
PD OCT
PY 2017
VL 183
IS 2
SI SI
BP 566
EP 581
DI 10.1007/s12010-017-2578-1
PG 16
WC Biochemistry & Molecular Biology; Biotechnology & Applied Microbiology
WE Science Citation Index Expanded (SCI-EXPANDED)
SC Biochemistry & Molecular Biology; Biotechnology & Applied Microbiology
GA FJ0YC
UT WOS:000412436400008
PM 28866798
DA 2023-06-30
ER

PT J
AU Azimzadeh, M
   Aghili, Z
   Jannat, B
   Jafari, S
   Tafti, SR
   Nasirizadeh, N
AF Azimzadeh, Mostafa
   Aghili, Zahra
   Jannat, Behrooz
   Jafari, Saeid
   Tafti, Saeed Rafizadeh
   Nasirizadeh, Navid
TI Nanocomposite of electrochemically reduced graphene oxide and gold
   nanourchins for electrochemical DNA detection
SO IET NANOBIOTECHNOLOGY
LA English
DT Article
DE biosensors; DNA; electrochemical sensors; nanocomposites
ID WALLED CARBON NANOTUBES; BIOSENSOR; NANOPARTICLES; IDENTIFICATION;
   NANOBIOSENSOR; BIOMARKERS; MEAT
AB A nanocomposite of graphene oxide and gold nanourchins has been used here to modify the surface of a screen-printed carbon electrode to enhance the sensitivity of the electrochemical DNA detection system. A specific single-stranded DNA probe was designed based on the target DNA sequence and was thiolated to be self-assembled on the surface of the gold nanourchins placed on the modified electrode. Doxorubicin was used as an electrochemical label to detect the DNA hybridisation using differential pulse voltammetry (DPV). The assembling process was confirmed using scanning electron microscopy (SEM) imaging, cyclic voltammetry (CV), and the EIS method. The high sensitivity of the proposed system led to a low detection limit of 0.16 fM and a wide linear range from 0.5 to 950.0 fM. The specificity of the DNA hybridisation and the signalling molecule (haematoxylin) caused very high selectivity towards the target DNA than other non-specific sequences.
C1 [Azimzadeh, Mostafa; Jannat, Behrooz; Nasirizadeh, Navid] MOH, Halal Res Ctr IRI, Tehran, Iran.
   [Azimzadeh, Mostafa; Tafti, Saeed Rafizadeh] Shahid Sadoughi Univ Med Sci, Med Nanotechnol & Tissue Engn Res Ctr, Yazd Reprod Sci Inst, Yazd, Iran.
   [Azimzadeh, Mostafa] Shahid Sadoughi Univ Med Sci, Stem Cell Biol Res Ctr, Yazd Reprod Sci Inst, Yazd, Iran.
   [Azimzadeh, Mostafa] Shahid Sadoughi Univ Med Sci, Sch Paramed, Dept Adv Med Sci & Technol, Yazd, Iran.
   [Aghili, Zahra] MOH, Food & Drug Control Reference Labs Ctr, FDA, Tehran, Iran.
   [Jafari, Saeid; Nasirizadeh, Navid] Islamic Azad Univ, Dept Text & Polymer Engn, Yazd Branch, Yazd 8915813135, Iran.
C3 Islamic Azad University
RP Nasirizadeh, N (通讯作者)，Islamic Azad Univ, Dept Text & Polymer Engn, Yazd Branch, Yazd 8915813135, Iran.
EM nasirizadeh@iauyazd.ac.ir
RI Azimzadeh, Mostafa/GQH-1356-2022; Azimzadeh, Mostafa/B-4430-2012
OI Azimzadeh, Mostafa/0000-0002-0588-8112; jannat,
   behrooz/0000-0001-9208-2709
CR Abd Mutalib S, 2015, LWT-FOOD SCI TECHNOL, V63, P714, DOI 10.1016/j.lwt.2015.03.006
   Aghili Z, 2018, ARTIF CELL NANOMED B, V46, pS32, DOI 10.1080/21691401.2017.1411930
   Aghili Z, 2017, BIOSENS BIOELECTRON, V95, P72, DOI 10.1016/j.bios.2017.02.054
   Agudelo D, 2014, INT J BIOL MACROMOL, V66, P144, DOI 10.1016/j.ijbiomac.2014.02.028
   Azimzadeh M, 2022, CHEMOSENSORS, V10, DOI 10.3390/chemosensors10010003
   Azimzadeh M, 2022, BIOSENSORS-BASEL, V12, DOI 10.3390/bios12010006
   Azimzadeh M, 2017, RSC ADV, V7, P55709, DOI 10.1039/c7ra09767k
   Azimzadeh M, 2016, BIOSENS BIOELECTRON, V77, P99, DOI 10.1016/j.bios.2015.09.020
   Beladi-Mousavi SM, 2022, CARBON, V191, P439, DOI 10.1016/j.carbon.2022.02.010
   Burgi T, 2015, NANOSCALE, V7, P15553, DOI 10.1039/c5nr03497c
   Chai H, 2022, ANAL CHEM, V94, P2779, DOI 10.1021/acs.analchem.1c04037
   Chai H, 2020, BIOCONJUGATE CHEM, V31, P764, DOI 10.1021/acs.bioconjchem.9b00861
   Chen M, 2018, MICROCHIM ACTA, V185, DOI 10.1007/s00604-017-2588-2
   Chen M, 2016, APPL SURF SCI, V364, P703, DOI 10.1016/j.apsusc.2015.12.203
   Chen NT, 2012, PLOS ONE, V7, DOI 10.1371/journal.pone.0044947
   Horka M, 2016, ANAL CHEM, V88, P12006, DOI 10.1021/acs.analchem.6b03758
   Huang HY, 2015, BIOSENS BIOELECTRON, V68, P442, DOI 10.1016/j.bios.2015.01.039
   Hutter E, 2011, MICROSC RES TECHNIQ, V74, P592, DOI 10.1002/jemt.20928
   Hwang C, 2021, BIOSENS BIOELECTRON, V185, DOI 10.1016/j.bios.2021.113177
   Jafari S, 2018, J ELECTROANAL CHEM, V829, P27, DOI 10.1016/j.jelechem.2018.09.053
   Jawad B, 2019, PHYS CHEM CHEM PHYS, V21, P3877, DOI 10.1039/c8cp06776g
   Karimizefreh A, 2017, MICROCHIM ACTA, V184, P1729, DOI 10.1007/s00604-017-2173-8
   Kumar A, 2015, CRIT REV FOOD SCI, V55, P1340, DOI 10.1080/10408398.2012.693978
   Li F, 2018, BIOSENS BIOELECTRON, V117, P562, DOI 10.1016/j.bios.2018.06.053
   Liu B, 2020, MICROCHIM ACTA, V187, DOI 10.1007/s00604-019-3912-9
   Mirzapoor A, 2019, MAT SCI ENG C-MATER, V104, DOI 10.1016/j.msec.2019.109886
   Molnar B, 2019, EXPERT REV MOL DIAGN, V19, P477, DOI 10.1080/14737159.2019.1613891
   Nasirizadeh N, 2011, BIOSENS BIOELECTRON, V26, P2638, DOI 10.1016/j.bios.2010.11.026
   Porfireva A, 2020, NANOMATERIALS-BASEL, V10, DOI 10.3390/nano10050924
   Pumera M, 2011, MATER TODAY, V14, P308, DOI 10.1016/S1369-7021(11)70160-2
   Roy S, 2016, FOOD CONTROL, V61, P70, DOI 10.1016/j.foodcont.2015.09.029
   Saadaoui M, 2016, ANAL BIOANAL CHEM, V408, P7321, DOI 10.1007/s00216-016-9608-7
   Sabri YM, 2016, SCI REP-UK, V6, DOI 10.1038/srep24625
   Sadighbayan D, 2019, TRAC-TREND ANAL CHEM, V119, DOI 10.1016/j.trac.2019.07.020
   Seifati SM, 2018, IET NANOBIOTECHNOL, V12, P417, DOI 10.1049/iet-nbt.2017.0128
   Shoaie N, 2019, MICROCHIM ACTA, V186, DOI 10.1007/s00604-019-3588-1
   Tajik S, 2020, RSC ADV, V10, P30481, DOI 10.1039/d0ra03288c
   Taylor C.R., 2019, PREDICTIVE BIOMARKER
   Topkaya S.N., 2016, NANOBIOSENSORS PERSO
   Topkaya SN, 2016, ELECTROANAL, V28, P1402, DOI 10.1002/elan.201501174
   Vikrant K, 2019, BIOMATERIALS, V214, DOI 10.1016/j.biomaterials.2019.05.026
   Wang J, 2015, ANAL BIOCHEM, V469, P71, DOI 10.1016/j.ab.2014.09.023
   Wang W, 2017, BIOSENS BIOELECTRON, V91, P183, DOI 10.1016/j.bios.2016.12.017
   Xue YR, 2014, NAT COMMUN, V5, DOI 10.1038/ncomms5348
   Ye YK, 2017, MICROCHIM ACTA, V184, P245, DOI 10.1007/s00604-016-1999-9
   Zailani S, 2015, BRIT FOOD J, V117, P2143, DOI 10.1108/BFJ-01-2015-0027
   Zhang YZ, 2009, ELECTROCHIM ACTA, V54, P2385, DOI 10.1016/j.electacta.2008.10.052
NR 47
TC 3
Z9 3
U1 4
U2 8
PU WILEY
PI HOBOKEN
PA 111 RIVER ST, HOBOKEN 07030-5774, NJ USA
SN 1751-8741
EI 1751-875X
J9 IET NANOBIOTECHNOL
JI IET Nanobiotechnol.
PD JUL
PY 2022
VL 16
IS 5
BP 190
EP 198
DI 10.1049/nbt2.12086
EA APR 2022
PG 9
WC Biochemical Research Methods; Nanoscience & Nanotechnology
WE Science Citation Index Expanded (SCI-EXPANDED)
SC Biochemistry & Molecular Biology; Science & Technology - Other Topics
GA 1Y3LL
UT WOS:000784227800001
PM 35442560
OA Green Published, gold
DA 2023-06-30
ER

PT J
AU Liu, T
   Chu, ZY
   Jin, WQ
AF Liu, Tao
   Chu, Zhenyu
   Jin, Wanqin
TI Electrochemical mercury biosensors based on advanced nanomaterials
SO JOURNAL OF MATERIALS CHEMISTRY B
LA English
DT Review
ID WALLED CARBON NANOTUBES; REDUCED GRAPHENE OXIDE; HEAVY-METAL IONS;
   SEMICONDUCTOR QUANTUM DOTS; SIGNAL AMPLIFICATION; HG2+ DETECTION;
   ELECTROCHEMILUMINESCENCE BIOSENSOR; PHOTOELECTROCHEMICAL DETERMINATION;
   CHITOSAN NANOCOMPOSITE; SENSITIVE DETECTION
AB Mercury ion (Hg2+) is a typical heavy metal ion that shows strong toxicity and readily accumulates in the human body; it is a source of severe pollution in ecological systems. The detection of trace Hg2+ is an active research area for developing accurate and sensitive electrochemical biosensors. Recently, numerous novel nanomaterials have been successfully designed with remarkable advantages in Hg2+ recognition due to their strong electrocatalysis, specific surface areas, conductivities, etc. This review aims to present the latest progress in advanced nanomaterials for electrochemical Hg2+ detection. Emphasis will be given to the main detection mechanisms and nanostructure control methodology of these nanomaterials. Meanwhile, the performance of various nanomaterials-based mercury biosensors will be compared to discuss their positive effects on the detection performance of different nanostructures. This article is expected to provide inspiration for the design of novel nanomaterials to construct high-performance electrochemical mercury biosensors.
C1 [Liu, Tao; Chu, Zhenyu; Jin, Wanqin] Nanjing Tech Univ, Coll Chem Engn, State Key Lab Mat Oriented Chem Engn, Nanjing 210009, Jiangsu, Peoples R China.
C3 Nanjing Tech University
RP Chu, ZY; Jin, WQ (通讯作者)，Nanjing Tech Univ, Coll Chem Engn, State Key Lab Mat Oriented Chem Engn, Nanjing 210009, Jiangsu, Peoples R China.
EM zychu@njtech.edu.cn; wqjin@njtech.edu.cn
RI Jin, Wanqin/L-6011-2013; Chu, Zhenyu/G-2231-2016
OI Chu, Zhenyu/0000-0001-6337-3101; Jin, Wanqin/0000-0001-8103-4883; Liu,
   Tao/0000-0003-1311-267X
FU National Natural Science Foundation of China [21706116, 21727818];
   Innovative Research Team Program by the Ministry of Education of China
   [IRT_17R54]; Top-notch Academic Programs Project of Jiangsu Higher
   Education Institutions (TAPP); Priority Academic Program Development of
   Jiangsu Higher Education Institutions (PAPD)
FX This work was financially supported by the National Natural Science
   Foundation of China (No. 21706116 and 21727818), the Innovative Research
   Team Program by the Ministry of Education of China (No. IRT_17R54), the
   Top-notch Academic Programs Project of Jiangsu Higher Education
   Institutions (TAPP) and the Priority Academic Program Development of
   Jiangsu Higher Education Institutions (PAPD).
CR Amine A, 2016, BIOSENS BIOELECTRON, V76, P180, DOI 10.1016/j.bios.2015.07.010
   Aneesh PK, 2014, PHYS CHEM CHEM PHYS, V16, P8529, DOI 10.1039/c4cp00063c
   Babamiri B, 2018, BIOSENS BIOELECTRON, V102, P328, DOI 10.1016/j.bios.2017.11.034
   Bansod B, 2017, BIOSENS BIOELECTRON, V94, P443, DOI 10.1016/j.bios.2017.03.031
   Caylak O, 2019, FOOD CHEM, V274, P487, DOI 10.1016/j.foodchem.2018.08.107
   Chen L, 2017, NATURE, V550, P415, DOI 10.1038/nature24044
   Cheng L, 2017, ANAL BIOCHEM, V518, P46, DOI 10.1016/j.ab.2016.09.018
   Chu ZY, 2017, BIOSENS BIOELECTRON, V96, P17, DOI 10.1016/j.bios.2017.04.036
   Chu ZY, 2016, CHEM COMMUN, V52, P12706, DOI 10.1039/c6cc05334c
   CLARK LC, 1962, ANN NY ACAD SCI, V102, P29, DOI 10.1111/j.1749-6632.1962.tb13623.x
   Elsebai B, 2017, J HAZARD MATER, V340, P344, DOI 10.1016/j.jhazmat.2017.07.021
   Ezhil Vilian A. T., 2017, MICROCHIM ACTA, V184, P3547
   Faustman EM, 2002, ENVIRON HEALTH PERSP, V110, P859, DOI 10.1289/ehp.02110s5859
   Frasco MF, 2009, SENSORS-BASEL, V9, P7266, DOI 10.3390/s90907266
   Fu CL, 2018, ANALYST, V143, P2122, DOI 10.1039/c8an00462e
   Gao XY, 2008, J AM CHEM SOC, V130, P9190, DOI 10.1021/ja801793k
   GUILBAULT GG, 1962, ANAL CHEM, V34, P1437, DOI 10.1021/ac60191a027
   Gumpu MB, 2015, SENSOR ACTUAT B-CHEM, V213, P515, DOI 10.1016/j.snb.2015.02.122
   Han DM, 2015, ELECTROCHEM COMMUN, V51, P72, DOI 10.1016/j.elecom.2014.12.002
   He LL, 2018, J ELECTROANAL CHEM, V814, P161, DOI 10.1016/j.jelechem.2018.02.050
   He LH, 2016, SENSOR ACTUAT B-CHEM, V228, P500, DOI 10.1016/j.snb.2016.01.004
   Hong MQ, 2017, BIOSENS BIOELECTRON, V94, P19, DOI 10.1016/j.bios.2017.02.031
   Hu YJ, 2018, ANAL METHODS-UK, V10, P767, DOI 10.1039/c7ay02944f
   Huang RF, 2018, SENSOR ACTUAT B-CHEM, V256, P953, DOI 10.1016/j.snb.2017.10.033
   Huang RF, 2015, BIOSENS BIOELECTRON, V71, P194, DOI 10.1016/j.bios.2015.04.038
   Ivan R, 2019, J MATER SCI, V54, P3927, DOI 10.1007/s10853-018-3144-0
   Jiang DF, 2019, BIOSENS BIOELECTRON, V124, P260, DOI 10.1016/j.bios.2018.09.094
   Jiang DF, 2018, ELECTROCHIM ACTA, V270, P147, DOI 10.1016/j.electacta.2018.03.066
   Jiang DF, 2017, SENSOR ACTUAT B-CHEM, V241, P860, DOI 10.1016/j.snb.2016.10.122
   Jiang DF, 2016, SENSOR ACTUAT B-CHEM, V228, P679, DOI 10.1016/j.snb.2016.01.076
   Jiang XY, 2016, ANAL CHEM, V88, P9243, DOI 10.1021/acs.analchem.6b02501
   Kim TH, 2017, BIOSENS BIOELECTRON, V94, P485, DOI 10.1016/j.bios.2017.03.032
   Kuralay F, 2007, ENZYME MICROB TECH, V40, P1156, DOI 10.1016/j.enzmictec.2006.08.025
   Li HB, 2014, BIOSENS BIOELECTRON, V54, P317, DOI 10.1016/j.bios.2013.11.024
   Li J, 2016, BIOSENS BIOELECTRON, V77, P740, DOI 10.1016/j.bios.2015.10.047
   Li LY, 2016, BIOSENS BIOELECTRON, V75, P433, DOI 10.1016/j.bios.2015.09.003
   Li ZB, 2016, BIOSENS BIOELECTRON, V80, P339, DOI 10.1016/j.bios.2016.01.074
   Lim JY, 2019, J MEMBRANE SCI, V572, P365, DOI 10.1016/j.memsci.2018.11.030
   LIU CC, 1981, BIOELECTROCH BIOENER, V8, P703, DOI 10.1016/0302-4598(81)87012-2
   Liu GP, 2015, CHEM SOC REV, V44, P5016, DOI 10.1039/c4cs00423j
   Liu XL, 2018, BIOSENS BIOELECTRON, V117, P644, DOI 10.1016/j.bios.2018.06.046
   Lu XC, 2012, ANAL METHODS-UK, V4, P3326, DOI 10.1039/c2ay25634g
   Luo JY, 2018, BIOSENS BIOELECTRON, V104, P1, DOI 10.1016/j.bios.2017.12.044
   Lv J, 2017, ANALYST, V142, P4708, DOI 10.1039/c7an01306j
   Mahmoudian MR, 2016, RSC ADV, V6, P36459, DOI 10.1039/c6ra03878f
   March G, 2015, BIOSENSORS-BASEL, V5, P241, DOI 10.3390/bios5020241
   Miao P, 2017, ACS APPL MATER INTER, V9, P3940, DOI 10.1021/acsami.6b14247
   Miyake Y, 2006, J AM CHEM SOC, V128, P2172, DOI 10.1021/ja056354d
   Mo RJ, 2018, J ELECTROCHEM SOC, V165, pH750, DOI 10.1149/2.1021811jes
   Nolan EM, 2008, CHEM REV, V108, P3443, DOI 10.1021/cr068000q
   Ono A, 2004, ANGEW CHEM INT EDIT, V43, P4300, DOI 10.1002/anie.200454172
   Pandey SK, 2016, ELECTROANAL, V28, P2472, DOI 10.1002/elan.201600173
   Pei FB, 2018, BIOSENS BIOELECTRON, V122, P231, DOI 10.1016/j.bios.2018.09.065
   Pu Y, 2018, IND ENG CHEM RES, V57, P1790, DOI 10.1021/acs.iecr.7b04836
   Romero V, 2016, MICROCHIM ACTA, V183, P141, DOI 10.1007/s00604-015-1612-7
   Saidur MR, 2017, BIOSENS BIOELECTRON, V90, P125, DOI 10.1016/j.bios.2016.11.039
   Samphao A, 2018, J ELECTROANAL CHEM, V816, P179, DOI 10.1016/j.jelechem.2018.03.052
   Sani NDM, 2018, FOOD CHEM, V269, P503, DOI 10.1016/j.foodchem.2018.07.035
   Shi JJ, 2018, INT J ELECTROCHEM SC, V13, P3575, DOI 10.20964/2018.04.39
   Shi L, 2017, J MATER CHEM B, V5, P1073, DOI 10.1039/c6tb02658c
   Shi L, 2017, BIOSENS BIOELECTRON, V89, P871, DOI 10.1016/j.bios.2016.09.104
   Shi L, 2014, ADV FUNCT MATER, V24, P7032, DOI 10.1002/adfm.201402095
   Shi L, 2014, BIOSENS BIOELECTRON, V54, P165, DOI 10.1016/j.bios.2013.10.074
   Shi L, 2013, NANOSCALE, V5, P10219, DOI 10.1039/c3nr03097k
   Shi L, 2012, TALANTA, V100, P401, DOI 10.1016/j.talanta.2012.07.097
   Shi Y, 2018, NANOSCALE, V10, P4010, DOI 10.1039/c7nr07935d
   Shi YS, 2017, MICROCHIM ACTA, V184, P1379, DOI 10.1007/s00604-017-2141-3
   Soldatkin OO, 2012, BIOELECTROCHEMISTRY, V83, P25, DOI 10.1016/j.bioelechem.2011.08.001
   Suherman AL, 2017, TRAC-TREND ANAL CHEM, V94, P161, DOI 10.1016/j.trac.2017.07.020
   Suherman AL, 2017, ANAL CHEM, V89, P7166, DOI 10.1021/acs.analchem.7b01304
   Tian Y, 2015, SCI CHINA CHEM, V58, P514, DOI 10.1007/s11426-014-5258-9
   Tu JW, 2018, FRONT CHEM, V6, DOI 10.3389/fchem.2018.00333
   Waheed A, 2018, TRAC-TREND ANAL CHEM, V105, P37, DOI 10.1016/j.trac.2018.04.012
   Wang B, 2018, J ANAL ATOM SPECTROM, V33, P1209, DOI 10.1039/c8ja00009c
   Wang DM, 2017, BIOSENS BIOELECTRON, V98, P134, DOI 10.1016/j.bios.2017.06.054
   Wang GF, 2014, ANALYST, V139, P5297, DOI 10.1039/c4an00897a
   Wang H, 2016, BIOSENS BIOELECTRON, V86, P907, DOI 10.1016/j.bios.2016.07.098
   Wang H, 2018, ACS SENSORS, V3, P624, DOI 10.1021/acssensors.7b00892
   Wang JC, 2016, ANAL METHODS-UK, V8, P8059, DOI 10.1039/c6ay02539k
   Wang MH, 2015, MICROCHIM ACTA, V182, P2251, DOI 10.1007/s00604-015-1569-6
   Wang MH, 2019, BIOSENS BIOELECTRON, V128, P137, DOI 10.1016/j.bios.2018.12.048
   Wang N, 2016, BIOSENS BIOELECTRON, V79, P320, DOI 10.1016/j.bios.2015.12.056
   Wang Y, 2018, SENSOR ACTUAT B-CHEM, V254, P910, DOI 10.1016/j.snb.2017.07.149
   Wohlmann W, 2018, SPECTROCHIM ACTA B, V149, P222, DOI 10.1016/j.sab.2018.08.009
   Xiong EH, 2015, ANAL CHIM ACTA, V853, P242, DOI 10.1016/j.aca.2014.10.015
   Xu AG, 2018, BIOSENS BIOELECTRON, V104, P95, DOI 10.1016/j.bios.2018.01.005
   Yang PQ, 2018, SENSOR ACTUAT B-CHEM, V276, P31, DOI 10.1016/j.snb.2018.08.070
   Yang PQ, 2017, BIOSENS BIOELECTRON, V92, P709, DOI 10.1016/j.bios.2016.10.013
   Yi HC, 2003, ANAL BIOANAL CHEM, V377, P770, DOI 10.1007/s00216-003-2136-2
   Zeng GM, 2017, BIOSENS BIOELECTRON, V90, P542, DOI 10.1016/j.bios.2016.10.018
   Zhang B, 2018, SENSOR ACTUAT B-CHEM, V255, P2531, DOI 10.1016/j.snb.2017.09.058
   Zhang B, 2017, SENSOR ACTUAT B-CHEM, V253, P495, DOI 10.1016/j.snb.2017.06.026
   Zhang XA, 2018, J AGR FOOD CHEM, V66, P10106, DOI 10.1021/acs.jafc.8b03259
   Zhang Y, 2013, BIOSENS BIOELECTRON, V48, P180, DOI 10.1016/j.bios.2013.04.013
   Zhang YL, 2015, ELECTROCHIM ACTA, V170, P210, DOI 10.1016/j.electacta.2015.04.152
   Zhang YY, 2018, J ELECTROANAL CHEM, V824, P201, DOI 10.1016/j.jelechem.2018.07.053
   Zhang Y, 2015, ANAL CHEM, V87, P989, DOI 10.1021/ac503472p
   Zhang Y, 2016, BIOSENS BIOELECTRON, V79, P866, DOI 10.1016/j.bios.2016.01.027
   Zhang ZH, 2016, SENSOR ACTUAT B-CHEM, V225, P453, DOI 10.1016/j.snb.2015.11.091
   Zhao M, 2015, ANAL CHEM, V87, P12340, DOI 10.1021/acs.analchem.5b03721
   Zhao YL, 2018, J BRAZIL CHEM SOC, V29, P232, DOI 10.21577/0103-5053.20170133
   Zhuang JY, 2013, BIOSENS BIOELECTRON, V39, P315, DOI 10.1016/j.bios.2012.07.015
NR 102
TC 27
Z9 27
U1 20
U2 161
PU ROYAL SOC CHEMISTRY
PI CAMBRIDGE
PA THOMAS GRAHAM HOUSE, SCIENCE PARK, MILTON RD, CAMBRIDGE CB4 0WF, CAMBS,
   ENGLAND
SN 2050-750X
EI 2050-7518
J9 J MATER CHEM B
JI J. Mat. Chem. B
PD JUN 21
PY 2019
VL 7
IS 23
BP 3620
EP 3632
DI 10.1039/c9tb00418a
PG 13
WC Materials Science, Biomaterials
WE Science Citation Index Expanded (SCI-EXPANDED)
SC Materials Science
GA IC7EG
UT WOS:000471134900001
DA 2023-06-30
ER

PT J
AU Benvidi, A
   Tezerjani, MD
   Moshtaghiun, SM
   Mazloum-Ardakani, M
AF Benvidi, Ali
   Tezerjani, Marzieh Dehghan
   Moshtaghiun, Seyed Mohammad
   Mazloum-Ardakani, Mohammad
TI An aptasensor for tetracycline using a glassy carbon modified with
   nanosheets of graphene oxide
SO MICROCHIMICA ACTA
LA English
DT Article
DE Nanomaterial; Cyclic voltammetry; Electrochemical impedance
   spectroscopy; Differential pulse voltammetry; Hexacyanoferrate;
   Immobilization
ID ELECTROCHEMICAL IMPEDANCE SPECTROSCOPY; LINKED APTAMER ASSAY; LABEL-FREE
   DETECTION; LIQUID-CHROMATOGRAPHY; DNA HYBRIDIZATION; RESIDUES; CANCER;
   MILK; OXYTETRACYCLINE; AMPLIFICATION
AB The authors describe an aptasensor for tetracycline (TET) based on the use of a glassy carbon electrode (GCE) modified with graphene oxide nanosheets. The latter were placed on the GCE to allow for the chemical immobilization of the aptamer. The fabrication of this biosensor was followed by techniques such as cyclic voltammetry, electrochemical impedance spectroscopy and differential pulse voltammetry. The effects of aptamer concentration, aptamer immobilization time, and tetracycline reaction time were investigated. Under optimum conditions, the data of electrochemical impedance spectroscopy were used to establish a calibration plot that covers the 0.1 pM to 10 mu M TET concentration range, with a 29 fM detection limit. The method was applied to the determination of TET in tablets. In our perception, the methods may form the basis for numerous other impedimetric biosensors if appropriate aptamers are made available.
C1 [Benvidi, Ali; Tezerjani, Marzieh Dehghan; Mazloum-Ardakani, Mohammad] Yazd Univ, Fac Sci, Dept Chem, Yazd, Iran.
   [Moshtaghiun, Seyed Mohammad] Yazd Univ, Fac Sci, Dept Biol, Yazd, Iran.
C3 University of Yazd; University of Yazd
RP Benvidi, A (通讯作者)，Yazd Univ, Fac Sci, Dept Chem, Yazd, Iran.
EM abenvidi@yazd.ac.ir
RI Mazloum-Ardakani, Mohammad/E-6310-2011; Mazloum-Ardakani,
   Mohammad/AAD-7433-2020; Moshtaghioun, Seyed Mohammad/N-2384-2017;
   Mazloum-Ardakani, Mohammad/AAO-5544-2020
OI Moshtaghioun, Seyed Mohammad/0000-0002-6281-9674; Mazloum-Ardakani,
   Mohammad/0000-0001-8077-0141
FU Yazd University Research Council
FX The authors wish to thank Yazd University Research Council for financial
   support of this research. We also thank to Mr. Shahryar Jahanbani for
   reading the manuscript and his useful comments. Shahryar Jahanbani is
   one of my graduate student that gave us some comments in writing
   manuscript and we thanked to him in Acknowledgement.
CR Benvidi A, 2015, J ELECTROANAL CHEM, V750, P57, DOI 10.1016/j.jelechem.2015.05.002
   Benvidi A, 2015, TALANTA, V137, P80, DOI 10.1016/j.talanta.2015.01.035
   Benvidi A, 2014, BIOSENS BIOELECTRON, V58, P145, DOI 10.1016/j.bios.2014.01.053
   Benyidi A, 2015, ANAL BIOCHEM, V484, P24, DOI 10.1016/j.ab.2015.05.009
   Bogomolova A, 2009, ANAL CHEM, V81, P3944, DOI 10.1021/ac9002358
   Chen D, 2014, FOOD CONTROL, V42, P109, DOI 10.1016/j.foodcont.2014.01.018
   Chen H, 2008, ADV MATER, V20, P3557, DOI 10.1002/adma.200800757
   Croubels SM, 1997, J CHROMATOGR B, V690, P173, DOI 10.1016/S0378-4347(96)00368-4
   De Wasch K, 1998, ANALYST, V123, P2737, DOI 10.1039/a804909b
   Fritz JW, 2007, FOOD CHEM, V105, P1297, DOI 10.1016/j.foodchem.2007.03.047
   Hu YW, 2011, CHEM COMMUN, V47, P1743, DOI 10.1039/c0cc04514d
   Hu YW, 2012, ANAL CHIM ACTA, V753, P82, DOI 10.1016/j.aca.2012.09.038
   Jayasena SD, 1999, CLIN CHEM, V45, P1628
   Jeon M, 2008, ANAL CHIM ACTA, V626, P180, DOI 10.1016/j.aca.2008.08.003
   Jeon M, 2008, MICROCHEM J, V88, P26, DOI 10.1016/j.microc.2007.09.001
   Jeong S, 2012, SCI WORLD J, DOI 10.1100/2012/159456
   Liu B, 2012, MICROCHIM ACTA, V178, P163, DOI 10.1007/s00604-012-0822-5
   Liu BQ, 2014, MICROCHIM ACTA, V181, P257, DOI 10.1007/s00604-013-1096-2
   Liu C, 2015, MICROCHIMICA ACTA
   Liu Z, 2008, J AM CHEM SOC, V130, P10876, DOI 10.1021/ja803688x
   Gomez-Perez ML, 2015, TALANTA, V131, P1, DOI 10.1016/j.talanta.2014.07.066
   Marcano DC, 2010, ACS NANO, V4, P4806, DOI 10.1021/nn1006368
   Masawat P, 2007, SENSOR ACTUAT B-CHEM, V124, P127, DOI 10.1016/j.snb.2006.12.010
   Miller J.N., 1988, STAT ANAL CHEM
   Muriuki F K, 2001, J Vet Sci, V2, P97
   Neves MAD, 2015, BIOSENS BIOELECTRON, V72, P383, DOI 10.1016/j.bios.2015.05.038
   Nie J, 2013, TALANTA, V106, P309, DOI 10.1016/j.talanta.2012.11.018
   Pace SJ, 2015, MICROCHIM ACTA, V182, P69, DOI 10.1007/s00604-014-1305-7
   Park H, 2011, ANAL CHIM ACTA, V685, P65, DOI 10.1016/j.aca.2010.11.010
   Park JY, 2009, SENSORS-BASEL, V9, P9513, DOI 10.3390/s91209513
   Pena ALS, 1999, J AOAC INT, V82, P55
   Rafi M, 2013, TALANTA, V103, P28, DOI 10.1016/j.talanta.2012.09.057
   Shamah SM, 2008, ACCOUNTS CHEM RES, V41, P130, DOI 10.1021/ar700142z
   Shen GH, 2014, NANO-MICRO LETT, V6, P143, DOI 10.1007/BF03353778
   Spahn CMT, 1996, J MOL MED, V74, P423, DOI 10.1007/BF00217518
   Strehlitz B, 2008, SENSORS-BASEL, V8, P4296, DOI 10.3390/s8074296
   Wang JL, 2009, BIOSENS BIOELECTRON, V25, P124, DOI 10.1016/j.bios.2009.06.016
   Wang WT, 2015, MICROCHIM ACTA, V182, P1123, DOI 10.1007/s00604-014-1418-z
   Wang XZ, 2015, BIOSENS BIOELECTRON, V70, P324, DOI 10.1016/j.bios.2015.03.053
   Xue F, 2013, MICROCHIM ACTA, V180, P109, DOI 10.1007/s00604-012-0909-z
   Yuan ZW, 2015, TALANTA, V144, P20, DOI 10.1016/j.talanta.2015.05.017
   Zhan X, 2015, MICROCHIMICA ACTA
   Zhou L, 2012, SENSOR ACTUAT B-CHEM, V162, P201, DOI 10.1016/j.snb.2011.12.067
NR 43
TC 43
Z9 43
U1 5
U2 132
PU SPRINGER WIEN
PI WIEN
PA SACHSENPLATZ 4-6, PO BOX 89, A-1201 WIEN, AUSTRIA
SN 0026-3672
EI 1436-5073
J9 MICROCHIM ACTA
JI Microchim. Acta
PD MAY
PY 2016
VL 183
IS 5
BP 1797
EP 1804
DI 10.1007/s00604-016-1810-y
PG 8
WC Chemistry, Analytical
WE Science Citation Index Expanded (SCI-EXPANDED)
SC Chemistry
GA DK5SO
UT WOS:000374980800030
DA 2023-06-30
ER

PT J
AU Dutta, G
   Jallow, AA
   Paul, D
   Moschou, D
AF Dutta, Gorachand
   Jallow, Abdoulie A.
   Paul, Debjani
   Moschou, Despina
TI Label-Free Electrochemical Detection of S. mutans Exploiting
   Commercially Fabricated Printed Circuit Board Sensing Electrodes
SO MICROMACHINES
LA English
DT Article
DE electrochemical impedance spectroscopy; immunosensor; direct bacteria
   detection; lab-on-PCB (printed-circuit-board); Streptococcus mutans (S;
   mutans)
ID STREPTOCOCCUS-MUTANS
AB This paper reports for the first time printed-circuit-board (PCB)-based label-free electrochemical detection of bacteria. The demonstrated immunosensor was implemented on a PCB sensing platform which was designed and fabricated in a standard PCB manufacturing facility. Bacteria were directly captured on the PCB sensing surface using a specific, pre-immobilized antibody. Electrochemical impedance spectra (EIS) were recorded and used to extract the charge transfer resistance (R-ct) value for the different bacteria concentrations under investigation. As a proof-of-concept, Streptococcus mutans (S. mutans) bacteria were quantified in a phosphate buffered saline (PBS) buffer, achieving a limit of detection of 10(3) CFU/mL. Therefore, the proposed biosensor is an attractive candidate for the development of a simple and robust point-of-care diagnostic platform for bacteria identification, exhibiting good sensitivity, high selectivity, and excellent reproducibility.
C1 [Dutta, Gorachand; Moschou, Despina] Univ Bath, Dept Elect & Elect Engn, Ctr Biosensors Bioelect & Biodevices C3Bio, Bath BA2 7AY, Avon, England.
   [Dutta, Gorachand] Indian Inst Technol Kharagpur, SMST, Kharagpur 721302, W Bengal, India.
   [Jallow, Abdoulie A.; Paul, Debjani] Indian Inst Technol, Biosci & Bioengn Dept, Powai 400076, Maharashtra, India.
C3 University of Bath; Indian Institute of Technology System (IIT System);
   Indian Institute of Technology (IIT) - Kharagpur; Indian Institute of
   Technology System (IIT System); Indian Institute of Technology (IIT) -
   Bombay
RP Dutta, G; Moschou, D (通讯作者)，Univ Bath, Dept Elect & Elect Engn, Ctr Biosensors Bioelect & Biodevices C3Bio, Bath BA2 7AY, Avon, England.; Dutta, G (通讯作者)，Indian Inst Technol Kharagpur, SMST, Kharagpur 721302, W Bengal, India.; Paul, D (通讯作者)，Indian Inst Technol, Biosci & Bioengn Dept, Powai 400076, Maharashtra, India.
EM g.dutta@smst.iitkgp.ac.in; debjani.paul@iitb.ac.in; d.moschou@bath.ac.uk
RI Paul, Debjani/A-2185-2010; Dutta, Gorachand/W-8324-2018; Moschou,
   Despina/B-5077-2017
OI Paul, Debjani/0000-0001-9281-3516; Dutta, Gorachand/0000-0003-2980-9826;
   Jallow, Abdoulie A./0000-0003-2173-4137; Moschou,
   Despina/0000-0001-9175-5852
FU University of Bath; British Council (Newton Fund Institutional Links,
   UK-Turkey) [336872]
FX The authors wish to acknowledge the financial support of the University
   of Bath International Funding Scheme and the British Council (Newton
   Fund Institutional Links, UK-Turkey project: 336872) We would also like
   to thank the Spirit Circuits Group and Lyncolec Ltd for their
   collaboration in manufacturing the PCB prototypes.
CR Abbasian Firouz, 2018, Bioengineering-Basel, V5, P20, DOI 10.3390/bioengineering5010020
   Altintas Z, 2018, BIOSENS BIOELECTRON, V100, P541, DOI 10.1016/j.bios.2017.09.046
   Croser D, 2018, BRIT DENT J, V225, P927, DOI 10.1038/sj.bdj.2018.1021
   Decker EM, 2014, INT J ORAL SCI, V6, P195, DOI 10.1038/ijos.2014.38
   Dutta G., 2018, PROCEEDINGS, P741, DOI DOI 10.3390/PROCEEDINGS2130741
   Dutta G, 2018, SCI REP-UK, V8, DOI 10.1038/s41598-018-35471-8
   Dutta G, 2017, ANALYST, V142, P3492, DOI 10.1039/c7an00789b
   Dutta G, 2017, BIOSENS BIOELECTRON, V92, P372, DOI 10.1016/j.bios.2016.10.094
   Dutta G, 2015, ANAL CHEM, V87, P3574, DOI 10.1021/ac504485a
   Dutta G, 2014, ANAL CHEM, V86, P4589, DOI 10.1021/ac5006487
   Fan CC, 2016, BMC ORAL HEALTH, V16, DOI 10.1186/s12903-016-0289-6
   Feng L, 2019, CHEM COMMUN, V55, P3548, DOI 10.1039/c9cc00440h
   Ferreira RC, 2019, HEALTH QUAL LIFE OUT, V17, DOI 10.1186/s12955-019-1149-2
   Ghoreishizadeh S.S., 2018, P 2018 25 IEEE INT C
   Gray-Burrows KA, 2017, BRIT DENT J, V222, P937, DOI 10.1038/sj.bdj.2017.543
   Hemadi AS, 2017, INT J ORAL SCI, V9, DOI 10.1038/ijos.2017.35
   Ibau C, 2019, BIOSENS BIOELECTRON, V136, P118, DOI 10.1016/j.bios.2019.04.048
   Jolly P, 2019, BIOSENS BIOELECTRON, V123, P244, DOI 10.1016/j.bios.2018.09.006
   Kishen A, 2003, BIOSENS BIOELECTRON, V18, P1371, DOI 10.1016/S0956-5663(03)00081-2
   Lebrun-Harris LA, 2019, J AM DENT ASSOC, V150, P246, DOI 10.1016/j.adaj.2018.11.023
   Liu BH, 2013, J PHYS D APPL PHYS, V46, DOI 10.1088/0022-3727/46/27/275401
   Moschou D, 2017, LAB CHIP, V17, P1388, DOI 10.1039/c7lc00121e
   Nomura R, 2006, J MED MICROBIOL, V55, P1135, DOI 10.1099/jmm.0.46609-0
   Oha T, 2000, ORAL MICROBIOL IMMUN, V15, P258, DOI 10.1034/j.1399-302x.2000.150408.x
   Philip N, 2018, BRIT DENT J, V224, DOI 10.1038/sj.bdj.2018.81
   Tam K, 2007, CARIES RES, V41, P474, DOI 10.1159/000108321
   Templier V, 2017, SCI REP-UK, V7, DOI 10.1038/s41598-017-10072-z
   Wang XF, 2015, TALANTA, V136, P1, DOI 10.1016/j.talanta.2014.11.023
   Wilkins JC, 2002, APPL ENVIRON MICROB, V68, P2382, DOI 10.1128/AEM.68.5.2382-2390.2002
   Yetisen AK, 2013, LAB CHIP, V13, P2210, DOI 10.1039/c3lc50169h
   Zia AI, 2013, J PHYS CONF SER, V439, DOI 10.1088/1742-6596/439/1/012026
NR 31
TC 11
Z9 11
U1 10
U2 35
PU MDPI
PI BASEL
PA ST ALBAN-ANLAGE 66, CH-4052 BASEL, SWITZERLAND
EI 2072-666X
J9 MICROMACHINES-BASEL
JI Micromachines
PD SEP
PY 2019
VL 10
IS 9
AR 575
DI 10.3390/mi10090575
PG 9
WC Chemistry, Analytical; Nanoscience & Nanotechnology; Instruments &
   Instrumentation; Physics, Applied
WE Science Citation Index Expanded (SCI-EXPANDED)
SC Chemistry; Science & Technology - Other Topics; Instruments &
   Instrumentation; Physics
GA JC3HC
UT WOS:000489168800009
PM 31480295
OA Green Published, gold
DA 2023-06-30
ER

PT J
AU Wu, JK
   Yu, YL
   Wei, SH
   Xue, B
   Zhang, JL
AF Wu, Jikui
   Yu, Yali
   Wei, Shaohu
   Xue, Bin
   Zhang, Junling
TI A DNAzyme-based Electrochemical Impedance Biosensor for Highly Sensitive
   Detection of Cu2+ Ions in Aqueous Solution
SO INTERNATIONAL JOURNAL OF ELECTROCHEMICAL SCIENCE
LA English
DT Article
DE Electrochemical sensor; Cu2+; DNAzyme; Electrochemical impedance
   spectroscopy (EIS)
ID QUARTZ-CRYSTAL MICROBALANCE; CATALYTIC BEACON SENSOR; IN-VITRO
   SELECTION; COPPER-ION; PASTE ELECTRODE; DNA; SPECTROSCOPY; ZINC;
   SPECTROMETRY; ENZYME
AB We developed a simple, label-free, DNAzyme-based electrochemical impedance sensor for highly sensitive detection of Cu2+ ions in aqueous solution. A complex of Cu2+-dependent DNAzyme and its corresponding substrate was immobilized on the gold electrode surface though Au-S bond. In the presence of Cu2+ ions, the cleavage of DNAzyme resulted in a significant change in the charge transfer resistance signal intensity. The resistance signal change correlated with the concentration of Cu2+ ions. The proposed sensor showed excellent sensitivity and selectivity. The limit of detection of this sensor is 5 nM, which is far below the limit of Cu2+ ions (similar to 20 mu M) mandated by United States Environmental Protection Agency (EPA). A series of metal ions, such as Ca2+, Mg2+, Mn2+, Cr3+, Pb2+, Zn2+, Co2+, and Ni2+, have little interference with the detection of Cu2+ ions.
C1 [Wu, Jikui; Zhang, Junling] Shanghai Ocean Univ, Coll Food Sci & Technol, Key Lab Genet Resources Freshwater Aquaculture &, Shanghai 201306, Peoples R China.
   Shanghai Ocean Univ, Lab Qual & Safety Risk Assessment Aquat Prod Stor, Minist Agr, Shanghai 201306, Peoples R China.
C3 Shanghai Ocean University; Ministry of Agriculture & Rural Affairs;
   Shanghai Ocean University
RP Wu, JK; Zhang, JL (通讯作者)，Shanghai Ocean Univ, Coll Food Sci & Technol, Key Lab Genet Resources Freshwater Aquaculture &, Shanghai 201306, Peoples R China.
EM jkwu@shou.edu.cn; jlzhang@shou.edu.cn
FU National Natural Science Foundation of China [41306128]; Shanghai
   Natural Science Foundation [11ZR415400]
FX This work was supported by the National Natural Science Foundation of
   China (No. 41306128) and Shanghai Natural Science Foundation (No.
   11ZR415400).
CR Berchmans S, 2008, ANAL BIOANAL CHEM, V390, P939, DOI 10.1007/s00216-007-1723-z
   Breaker R R, 1994, Chem Biol, V1, P223, DOI 10.1016/1074-5521(94)90014-0
   Cao W, 2015, DALTON T, V44, P5191, DOI 10.1039/c4dt03791j
   Carmi N, 1998, P NATL ACAD SCI USA, V95, P2233, DOI 10.1073/pnas.95.5.2233
   Carmi N, 1996, CHEM BIOL, V3, P1039, DOI 10.1016/S1074-5521(96)90170-2
   Carmi N, 2001, BIOORGAN MED CHEM, V9, P2589, DOI 10.1016/S0968-0896(01)00035-9
   Chen Q, 2011, ANALYST, V136, P2572, DOI 10.1039/c1an00010a
   Chenchen G., 2014, ANAL CHEM, V86, P6387
   Chung-Shieh W., 2010, ACS NANO, V4, P5897
   Cristina O. A., 2013, ANALYST, V138, P1995
   Farnoush F., 2017, INT J ELECTROCHEM SC, V12, P876
   Foroushani A, 2015, CHEM COMMUN, V51, P2921, DOI 10.1039/c4cc09451d
   Ganjali MR, 2015, INT J ELECTROCHEM SC, V10, P6924
   Ganjali MR, 2012, INT J ELECTROCHEM SC, V7, P3706
   Ganjali MR, 2011, INT J ELECTROCHEM SC, V6, P52
   Georgopoulos PG, 2001, J TOXICOL ENV HEAL B, V4, P341, DOI 10.1080/109374001753146207
   Hu WY, 2016, RSC ADV, V6, P6679, DOI 10.1039/c5ra20641c
   Jin LH, 2014, ANAL CHEM, V86, P7209, DOI 10.1021/ac501515f
   JONAS RB, 1989, APPL ENVIRON MICROB, V55, P43, DOI 10.1128/AEM.55.1.43-49.1989
   KATO T, 1990, ANAL SCI, V6, P623, DOI 10.2116/analsci.6.623
   Khaled E, 2010, INT J ELECTROCHEM SC, V5, P158
   Kupper M, 1997, J ELECTROANAL CHEM, V427, P129, DOI 10.1016/S0022-0728(96)04995-9
   Li H, 2013, BIOSENS BIOELECTRON, V42, P225, DOI 10.1016/j.bios.2012.10.070
   Li JP, 2015, BIOSENS BIOELECTRON, V69, P316, DOI 10.1016/j.bios.2015.03.010
   Lin M, 2010, BIOSENS BIOELECTRON, V26, P940, DOI 10.1016/j.bios.2010.06.030
   Lin WY, 2009, CHEM-EUR J, V15, P1030, DOI 10.1002/chem.200801501
   Liu J, 2007, J AM CHEM SOC, V129, P9838, DOI 10.1021/ja0717358
   Liu JW, 2007, P NATL ACAD SCI USA, V104, P2056, DOI 10.1073/pnas.0607875104
   Meng HM, 2015, ANAL CHEM, V87, P4448, DOI 10.1021/acs.analchem.5b00337
   Meng L., 2009, ELECTROCHIM ACTA, V54, P7012
   Patolsky F, 1999, ANAL CHEM, V71, P3171, DOI 10.1021/ac9901541
   Pejcic B, 2006, ELECTROCHIM ACTA, V51, P6217, DOI 10.1016/j.electacta.2006.04.025
   Raoof JB, 2009, INT J ELECTROCHEM SC, V4, P1436
   Sadeghi S, 2003, ELECTROANAL, V15, P1327, DOI 10.1002/elan.200302807
   Santoro SW, 2000, J AM CHEM SOC, V122, P2433, DOI 10.1021/ja993688s
   Sheng ZH, 2011, COLLOID SURFACE B, V87, P289, DOI 10.1016/j.colsurfb.2011.05.031
   Singh AK, 2006, ANAL CHIM ACTA, V575, P25, DOI 10.1016/j.aca.2006.05.076
   Stecka H, 2014, ENVIRON MONIT ASSESS, V186, P6145, DOI 10.1007/s10661-014-3845-z
   Strausak D, 2001, BRAIN RES BULL, V55, P175, DOI 10.1016/S0361-9230(01)00454-3
   Szpunar J, 1997, TALANTA, V44, P1389, DOI 10.1016/S0039-9140(97)00009-X
   Wang JH, 2013, PLOS ONE, V8, DOI [10.1371/journal.pone.0062876, 10.1371/journal.pone.0080980]
   Willner I, 2007, ANGEW CHEM INT EDIT, V46, P6408, DOI 10.1002/anie.200604524
   Wilson DS, 1999, ANNU REV BIOCHEM, V68, P611, DOI 10.1146/annurev.biochem.68.1.611
   Yao YY, 2013, INT J ELECTROCHEM SC, V8, P9348
   Zhang LM, 2015, ANAL CHEM, V87, P2931, DOI 10.1021/ac504448m
   Zuo P, 2009, BIOSENS BIOELECTRON, V25, P935, DOI 10.1016/j.bios.2009.08.024
NR 46
TC 8
Z9 8
U1 7
U2 37
PU ESG
PI BELGRADE
PA BORIVOJA STEVANOVICA 25-7, BELGRADE, 11000, SERBIA
SN 1452-3981
J9 INT J ELECTROCHEM SC
JI Int. J. Electrochem. Sci.
PD DEC
PY 2017
VL 12
IS 12
BP 11666
EP 11676
DI 10.20964/2017.12.46
PG 11
WC Electrochemistry
WE Science Citation Index Expanded (SCI-EXPANDED)
SC Electrochemistry
GA FR6IU
UT WOS:000419169900052
OA Bronze
DA 2023-06-30
ER

PT J
AU Satana, HE
   Pontinha, ADR
   Diculescu, VC
   Oliveira-Brett, AM
AF Satana, H. Eda
   Pontinha, A. Dora R.
   Diculescu, Victor C.
   Oliveira-Brett, Ana Maria
TI Nucleoside analogue electrochemical behaviour and in situ evaluation of
   DNA-clofarabine interaction
SO BIOELECTROCHEMISTRY
LA English
DT Article
DE Clofarabine; DNA; Oxidation; Voltammetry
ID PHARMACOLOGY; PLASMA; PURINE
AB Nucleoside analogues have had a substantial impact on the treatment of cancer, especially haematological malignancies. The electrochemical behaviour of the nucleoside analogue clofarabine (CLF) was investigated at a glassy carbon electrode using cyclic, differential pulse and square wave voltammetry in different pH supporting electrolytes. The oxidation process of CLF is irreversible and pH-dependent with transfer of two protons and two electrons, following a diffusion controlled mechanism. The oxidation mechanism of CLF involves deprotonation and leads to the formation of a hydroxylated species that undergoes reversible redox reactions. The interaction of DNA and the antileukemia drug CLF was investigated using a dsDNA-electrochemical biosensor in incubated solutions by differential pulse voltammetry. The CLF-DNA interaction leads to changes in the DNA morphological structure, confirmed using the purinic homo-polynucleotide single stranded sequences of guanosine and adenosine, poly[G] and poly[A]-electrochemical biosensors. (c) 2011 Elsevier B.V. All rights reserved.
C1 [Satana, H. Eda; Pontinha, A. Dora R.; Diculescu, Victor C.; Oliveira-Brett, Ana Maria] Univ Coimbra, Dept Quim, Fac Ciencias & Tecnol, P-3004535 Coimbra, Portugal.
   [Satana, H. Eda] Gazi Univ, Dept Analyt Chem, Fac Pharm, TR-06330 Ankara, Turkey.
C3 Universidade de Coimbra; Gazi University
RP Oliveira-Brett, AM (通讯作者)，Univ Coimbra, Dept Quim, Fac Ciencias & Tecnol, P-3004535 Coimbra, Portugal.
EM brett@ci.uc.pt
RI Diculescu, Victor C/D-4132-2012; Oliveira-Brett, Ana Maria/C-8936-2014;
   Pontinha, Ana Dora Rodrigues/N-5895-2017; Kara, H. Eda
   Satana/T-9878-2018
OI Diculescu, Victor C/0000-0003-0719-8016; Oliveira-Brett, Ana
   Maria/0000-0002-6244-0891; Pontinha, Ana Dora
   Rodrigues/0000-0002-0400-4645; Satana Kara, Hayriye
   Eda/0000-0003-1002-9045
FU Scientific and Technological Research Council of Turkey (TUBITAK) -
   International Postdoctoral Research Fellowship Programme (BIDEB);
   Fundacao para a Ciencia e Tecnologia (FCT) [SFRH/BD/46026/2008,
   SFRH/BPD/36110/2007, PTDC/QUI/65255/2006, PTDC/QUI/098562/2008,
   PTDC/SAU-BEB/104643/2008]; POCI; European Community Fund FEDER; CEMUC-R
   (Research Unit 285); Fundação para a Ciência e a Tecnologia
   [PTDC/SAU-BEB/104643/2008, SFRH/BD/46026/2008] Funding Source: FCT
FX Financial support from The Scientific and Technological Research Council
   of Turkey (TUBITAK) - International Postdoctoral Research Fellowship
   Programme (BIDEB) (H.E. Satana) and Fundacao para a Ciencia e Tecnologia
   (FCT), PhD grant SFRH/BD/46026/2008 (A.D.R. Pontinha), Post-Doctoral
   Grant SFRH/BPD/36110/2007 (V.C. Diculescu), project PTDC/QUI/65255/2006,
   PTDC/QUI/098562/2008 and PTDC/SAU-BEB/104643/2008, POCI (co-financed by
   the European Community Fund FEDER), CEMUC-R (Research Unit 285) are
   gratefully acknowledged.
CR Anderson BG, 2008, ORG PROCESS RES DEV, V12, P1229, DOI 10.1021/op800182x
   Brett A.M.O.B.C., 1993, ELECTROCHEMISTRY PRI, V98, P1350, DOI 10.1002/bbpc.19940981033
   Cai XH, 1997, ANAL CHIM ACTA, V344, P65, DOI 10.1016/S0003-2670(97)00007-X
   Chiorcea-Paquim AM, 2009, ELECTROCHIM ACTA, V54, P1978, DOI 10.1016/j.electacta.2008.07.032
   Hsieh YS, 2007, J PHARMACEUT BIOMED, V44, P492, DOI 10.1016/j.jpba.2007.02.007
   Jelen F, 1997, J ELECTROANAL CHEM, V427, P49, DOI 10.1016/S0022-0728(96)05030-9
   Oliveira-Brett AM, 2004, ANAL BIOCHEM, V332, P321, DOI 10.1016/j.ab.2004.06.021
   REICHELOVA V, 1995, J PHARMACEUT BIOMED, V13, P711, DOI 10.1016/0731-7085(95)01325-F
   Robak T, 2005, CURR CANCER DRUG TAR, V5, P421, DOI 10.2174/1568009054863618
   Sjoberg AH, 1998, MOL PHARMACOL, V53, P270, DOI 10.1124/mol.53.2.270
   Steinherz PG, 2010, PEDIATR BLOOD CANCER, V55, P196, DOI 10.1002/pbc.22458
   Wang X, 2010, NUCLEOS NUCLEOT NUCL, V29, P414, DOI 10.1080/15257771003738568
   Zhenchuk A, 2009, BIOCHEM PHARMACOL, V78, P1351, DOI 10.1016/j.bcp.2009.06.094
NR 13
TC 23
Z9 23
U1 0
U2 17
PU ELSEVIER SCIENCE SA
PI LAUSANNE
PA PO BOX 564, 1001 LAUSANNE, SWITZERLAND
SN 1567-5394
J9 BIOELECTROCHEMISTRY
JI Bioelectrochemistry
PD OCT
PY 2012
VL 87
SI SI
BP 3
EP 8
DI 10.1016/j.bioelechem.2011.07.004
PG 6
WC Biochemistry & Molecular Biology; Biology; Biophysics; Electrochemistry
WE Science Citation Index Expanded (SCI-EXPANDED)
SC Biochemistry & Molecular Biology; Life Sciences & Biomedicine - Other
   Topics; Biophysics; Electrochemistry
GA 009NR
UT WOS:000309033000002
PM 21856252
DA 2023-06-30
ER

PT J
AU Noh, S
   Kim, J
   Kim, G
   Park, C
   Jang, H
   Lee, M
   Lee, T
AF Noh, Seungwoo
   Kim, Jinmyeong
   Kim, Gahyeon
   Park, Chulhwan
   Jang, Hongje
   Lee, Minho
   Lee, Taek
TI Recent Advances in CRP Biosensor Based on Electrical, Electrochemical
   and Optical Methods
SO SENSORS
LA English
DT Review
DE CRP; biomarker; biosensor; biomaterials
ID SURFACE-PLASMON RESONANCE; C-REACTIVE PROTEIN; LABEL-FREE DETECTION;
   CYCLIC VOLTAMMETRY; AU NANOPARTICLE; APTAMER; SENSOR; GOLD;
   NANOMATERIALS; FABRICATION
AB C-reactive protein (CRP) is an acute-phase reactive protein that appears in the bloodstream in response to inflammatory cytokines such as interleukin-6 produced by adipocytes and macrophages during the acute phase of the inflammatory/infectious process. CRP measurement is widely used as a representative acute and chronic inflammatory disease marker. With the development of diagnostic techniques measuring CRP more precisely than before, CRP is being used not only as a traditional biomarker but also as a biomarker for various diseases. The existing commercialized CRP assays are dominated by enzyme-linked immunosorbent assay (ELISA). ELISA has high selectivity and sensitivity, but its limitations include requiring complex analytic processes, long analysis times, and professional manpower. To overcome these problems, nanobiotechnology is able to provide alternative diagnostic tools. By introducing the nanobio hybrid material to the CRP biosensors, CRP can be measured more quickly and accurately, and highly sensitive biosensors can be used as portable devices. In this review, we discuss the recent advancements in electrochemical, electricity, and spectroscopy-based CRP biosensors composed of biomaterial and nanomaterial hybrids.
C1 [Noh, Seungwoo; Kim, Jinmyeong; Kim, Gahyeon; Park, Chulhwan; Lee, Taek] Kwangwoon Univ, Dept Chem Engn, Seoul 01897, South Korea.
   [Jang, Hongje] Kwangwoon Univ, Dept Chem, 20 Kwangwoon Ro, Seoul 01897, South Korea.
   [Lee, Minho] Chung Ang Univ, Sch Integrat Engn, Seoul 06974, South Korea.
C3 Kwangwoon University; Kwangwoon University; Chung Ang University
RP Lee, T (通讯作者)，Kwangwoon Univ, Dept Chem Engn, Seoul 01897, South Korea.; Lee, M (通讯作者)，Chung Ang Univ, Sch Integrat Engn, Seoul 06974, South Korea.
EM nsw26510@naver.com; wls629@icloud.com; 1497rg@hanmail.net;
   chpark@kw.ac.kr; hjang@kw.ac.kr; mhlee7@cau.ac.kr; nanotlee@kw.ac.kr
RI Lee, Min-Ho/ACW-7378-2022; Jang, Hyun M/E-5288-2011
OI Lee, Min-Ho/0000-0002-7028-4745; Park, Chulhwan/0000-0003-1148-7881;
   Jang, Hongje/0000-0003-1420-7021
FU Korea Environment Industry&Technology Institute(KEITI) through the
   program for the management of aquatic ecosystem health - Korea Ministry
   of Environment (MOE) [2020003030001]; Industrial Core Technology
   Development Program - Ministry of Trade, Industry and Energy (MOTIE,
   Korea) [20009121]; Kwangwoon University
FX This research was supported by Korea Environment Industry&Technology
   Institute(KEITI) through the program for the management of aquatic
   ecosystem health, funded by Korea Ministry of Environment (MOE)
   (2020003030001), and by the Industrial Core Technology Development
   Program (20009121, Development of early diagnostic system of peritoneal
   fibrosis by multiplex detection of exosomal nucleic acids and protein
   markers) funded by the Ministry of Trade, Industry and Energy (MOTIE,
   Korea), and by The present research has been conducted by the Research
   Grant of Kwangwoon University in 2021.
CR Albert MA, 2001, AM HEART J, V141, P893, DOI 10.1067/mhj.2001.115297
   Alharbi R, 2019, SENSORS-BASEL, V19, DOI 10.3390/s19040862
   Altintas Z, 2014, TALANTA, V128, P177, DOI 10.1016/j.talanta.2014.04.060
   Antonio M, 2020, TALANTA, V214, DOI 10.1016/j.talanta.2020.120868
   Aray A, 2016, J BIOPHOTONICS, V9, P1077, DOI 10.1002/jbio.201500315
   Banerjee K., P 70 DEV RES C U PAR
   Baranowska I, 2008, BIOELECTROCHEMISTRY, V73, P5, DOI 10.1016/j.bioelechem.2008.04.022
   Batchelor-McAuley C, 2015, CHEMISTRYOPEN, V4, P224, DOI 10.1002/open.201500042
   Beitollahi H, 2017, J ELECTROCHEM SOC, V164, pII812, DOI 10.1149/2.0511712jes
   Bittoni MA, 2015, INT J ONCOL, V47, P1537, DOI 10.3892/ijo.2015.3141
   Black S, 2004, J BIOL CHEM, V279, P48487, DOI 10.1074/jbc.R400025200
   Blaser H, 2016, TRENDS CELL BIOL, V26, P249, DOI 10.1016/j.tcb.2015.12.002
   Block ML, 2005, PROG NEUROBIOL, V76, P77, DOI 10.1016/j.pneurobio.2005.06.004
   Bryan T, 2013, BIOSENS BIOELECTRON, V39, P94, DOI 10.1016/j.bios.2012.06.051
   Byun JY, 2013, ANALYST, V138, P1538, DOI 10.1039/c3an36592a
   Cao J, 2014, SENSOR ACTUAT B-CHEM, V195, P332, DOI 10.1016/j.snb.2014.01.056
   Centi S, 2009, ELECTROANAL, V21, P1309, DOI 10.1002/elan.200804560
   Chen Y, 2012, PHOTONIC SENS, V2, P37, DOI 10.1007/s13320-011-0051-2
   Cialla D, 2012, ANAL BIOANAL CHEM, V403, P27, DOI 10.1007/s00216-011-5631-x
   Ciucci F, 2019, CURR OPIN ELECTROCHE, V13, P132, DOI 10.1016/j.coelec.2018.12.003
   Clarke JL, 2005, AM J CARDIOL, V95, P155, DOI 10.1016/j.amjcard.2004.08.087
   Dominici R, 2004, J CLIN LAB ANAL, V18, P280, DOI 10.1002/jcla.20038
   Dong SY, 2019, SENSOR ACTUAT B-CHEM, V284, P354, DOI 10.1016/j.snb.2018.12.150
   Elgrishi N, 2018, J CHEM EDUC, V95, P197, DOI 10.1021/acs.jchemed.7b00361
   Fang C, 2018, J PHYS CHEM LETT, V9, P3253, DOI 10.1021/acs.jpclett.8b00373
   Farka Z, 2017, CHEM REV, V117, P9973, DOI 10.1021/acs.chemrev.7b00037
   Feng DX, 2013, MICROCHIM ACTA, V180, P767, DOI 10.1007/s00604-013-0985-8
   Fiorani A, 2019, CURR OPIN ELECTROCHE, V16, P66, DOI 10.1016/j.coelec.2019.04.018
   Florea A, 2019, BIOSENSORS-BASEL, V9, DOI 10.3390/bios9010038
   Ghorbani F, 2019, MICROCHIM ACTA, V186, DOI 10.1007/s00604-019-3844-4
   Gopal P, 2018, COLLOID SURFACE A, V538, P600, DOI 10.1016/j.colsurfa.2017.11.059
   Gridina N., 2013, SENS TRANSDUC J, V149, P60
   Gruys E, 2005, J Zhejiang Univ Sci B, V6, P1045, DOI 10.1631/jzus.2005.B1045
   Guo XW, 2012, J BIOPHOTONICS, V5, P483, DOI 10.1002/jbio.201200015
   Hochman JS, 1999, NEW ENGL J MED, V341, P625, DOI 10.1056/NEJM199908263410901
   Homola J, 2006, SPRINGER SER CHEM SE, V4, P1, DOI 10.1007/b100321
   Huh AJ, 2011, J CONTROL RELEASE, V156, P128, DOI 10.1016/j.jconrel.2011.07.002
   Janeva M, 2019, ELECTROANAL, V31, P2488, DOI 10.1002/elan.201900416
   Kamel S, 2020, BIOSENSORS-BASEL, V10, DOI 10.3390/bios10060067
   Kim JH, 2021, SENSORS-BASEL, V21, DOI 10.3390/s21061939
   Kim J, 2021, ANALYST, V146, P2131, DOI 10.1039/d0an02135k
   Kim SM, 2020, BIOCHIP J, V14, P327, DOI 10.1007/s13206-020-4401-2
   Kim YJ, 2010, BIOPROC BIOSYST ENG, V33, P31, DOI 10.1007/s00449-009-0371-4
   Kitayama Y, 2014, ANAL CHEM, V86, P5587, DOI 10.1021/ac501322x
   Kokoskarova P, 2020, ELECTROANAL, V32, P333, DOI 10.1002/elan.201900491
   Lai WY, 2019, THERANOSTICS, V9, P1741, DOI 10.7150/thno.30972
   Lee HH, 2016, SENSOR ACTUAT B-CHEM, V234, P316, DOI 10.1016/j.snb.2016.04.117
   Lee HH, 2015, SENSORS-BASEL, V15, P18416, DOI 10.3390/s150818416
   Lee TE, 2019, NANOMATERIALS-BASEL, V9, DOI 10.3390/nano9071000
   Lee T, 2019, MAT SCI ENG C-MATER, V99, P511, DOI 10.1016/j.msec.2019.02.001
   Lee T, 2019, COLLOID SURFACE B, V175, P343, DOI 10.1016/j.colsurfb.2018.11.078
   Lee Y, 2021, SENSOR ACTUAT B-CHEM, V326, DOI 10.1016/j.snb.2020.128677
   Li A, 2017, J MATER CHEM A, V5, P5934, DOI 10.1039/c7ta00155j
   Li DD, 2016, TALANTA, V146, P470, DOI 10.1016/j.talanta.2015.09.010
   Li FY, 2018, BIOSENS BIOELECTRON, V100, P512, DOI 10.1016/j.bios.2017.09.048
   Liu XX, 2020, SENSOR ACTUAT B-CHEM, V320, DOI 10.1016/j.snb.2020.128350
   Lu FY, 2017, RSC ADV, V7, P13742, DOI 10.1039/c6ra26341k
   Maduraiveeran G, 2018, BIOSENS BIOELECTRON, V103, P113, DOI 10.1016/j.bios.2017.12.031
   Maduraiveeran G, 2017, TRENDS ENVIRON ANAL, V13, P10, DOI 10.1016/j.teac.2017.02.001
   Mathwig K, 2014, ANNU REV ANAL CHEM, V7, P383, DOI 10.1146/annurev-anchem-062012-092557
   Mazer SP, 2004, J THROMB THROMBOLYS, V17, P95, DOI 10.1023/B:THRO.0000037664.77460.d8
   Menkin V, 1939, DYNAMICS INFLAMMATIO
   Meyer MHF, 2006, BIOSENS BIOELECTRON, V21, P1987, DOI 10.1016/j.bios.2005.09.010
   Mishra RK, 2016, FOOD CHEM, V192, P799, DOI 10.1016/j.foodchem.2015.07.080
   Gabriel EFM, 2017, MICROMACHINES-BASEL, V8, DOI 10.3390/mi8040104
   MOSKOVITS M, 1985, REV MOD PHYS, V57, P783, DOI 10.1103/RevModPhys.57.783
   Muehlethaler C, 2016, ANAL CHEM, V88, P152, DOI 10.1021/acs.analchem.5b04131
   Muzyka K, 2014, BIOSENS BIOELECTRON, V54, P393, DOI 10.1016/j.bios.2013.11.011
   Mythili S, 2015, BIOMED REP, V3, P743, DOI 10.3892/br.2015.500
   Naimushin AN, 2003, SENSOR ACTUAT B-CHEM, V96, P253, DOI 10.1016/S0925-4005(03)00533-1
   Ng FL, 2016, CURR HYPERTENS REP, V18, DOI 10.1007/s11906-016-0670-5
   Nikolelis DP., 2018, NANOTECHNOLOGY BIOSE
   Oh SY, 2017, SCI REP-UK, V7, DOI 10.1038/s41598-017-10188-2
   Oh WK, 2013, POLYM REV, V53, P407, DOI 10.1080/15583724.2013.805771
   Pantelopoulos A, 2010, IEEE T SYST MAN CY C, V40, P1, DOI 10.1109/TSMCC.2009.2032660
   Park KY, 2008, BIOSENS BIOELECTRON, V23, P1904, DOI 10.1016/j.bios.2008.03.011
   Park KM, 2019, NANO CONVERG, V6, DOI 10.1186/s40580-019-0207-0
   Park SH, 2019, CURR OPIN NEPHROL HY, V28, P390, DOI 10.1097/MNH.0000000000000517
   Peng B, 2018, CURR ANAL CHEM, V14, P4, DOI 10.2174/1573411013666170412111128
   Petryayeva E, 2011, ANAL CHIM ACTA, V706, P8, DOI 10.1016/j.aca.2011.08.020
   Piliarik M, 2009, OPT EXPRESS, V17, P16505, DOI 10.1364/OE.17.016505
   Pumera M, 2005, LANGMUIR, V21, P9625, DOI 10.1021/la051917k
   Robinson DL, 2003, CLIN CHEM, V49, P1763, DOI 10.1373/49.10.1763
   Rong Z, 2018, ANALYST, V143, P2115, DOI 10.1039/c8an00160j
   Rostron P., 2016, LASER, V21, P24
   Sagadevan S, 2014, REV ADV MATER SCI, V36, P62
   Saveant JM, 2008, CHEM REV, V108, P2348, DOI 10.1021/cr068079z
   Shen CC, 2016, BIOSENS BIOELECTRON, V85, P220, DOI 10.1016/j.bios.2016.05.025
   Shi XJ, 2015, CHEMSUSCHEM, V8, P3192, DOI 10.1002/cssc.201500075
   Singh P., 2017, REFERENCE MODULE LIF, p9780128096338123000
   SMITH LL, 1991, MED SCI SPORT EXER, V23, P542
   Sohrabi H, 2020, MICROCHEM J, V158, DOI 10.1016/j.microc.2020.105287
   Stiles PL, 2008, ANNU REV ANAL CHEM, V1, P601, DOI 10.1146/annurev.anchem.1.031207.112814
   Su XD, 2020, RESEARCH-CHINA, V2020, DOI 10.34133/2020/8272705
   Tanaka T, 2014, CSH PERSPECT BIOL, V6, DOI 10.1101/cshperspect.a016295
   Tang QR, 2019, BIOSENS BIOELECTRON, V133, P94, DOI 10.1016/j.bios.2019.03.032
   Tappertzhofen S, 2012, NANOSCALE, V4, P3040, DOI 10.1039/c2nr30413a
   Thangamuthu M, 2018, BIOSENSORS-BASEL, V8, DOI 10.3390/bios8020034
   Toma K, 2013, BIOSENS BIOELECTRON, V43, P108, DOI 10.1016/j.bios.2012.12.001
   Triggle D, 2006, COMPREHENSIVE MED 2
   Tu Q, 2012, NANOMED-NANOTECHNOL, V8, P545, DOI 10.1016/j.nano.2011.09.013
   Unser S, 2015, SENSORS-BASEL, V15, P15684, DOI 10.3390/s150715684
   Valiev R, 2002, NATURE, V419, P887, DOI 10.1038/419887a
   Vilas-Boas A, 2019, FOOD CHEM, V276, P719, DOI 10.1016/j.foodchem.2018.10.078
   Vilela D, 2012, ANAL CHIM ACTA, V751, P24, DOI 10.1016/j.aca.2012.08.043
   Wang JC, 2017, BIOSENS BIOELECTRON, V95, P100, DOI 10.1016/j.bios.2017.04.014
   Wang SF, 2018, ACS APPL MATER INTER, V10, P33707, DOI 10.1021/acsami.8b13061
   Wang WJ, 2017, SCI REP-UK, V7, DOI 10.1038/s41598-017-17276-3
   Wang YG, 2019, SENSOR ACTUAT B-CHEM, V288, P325, DOI 10.1016/j.snb.2019.03.010
   Wu B, 2016, CHEM COMMUN, V52, P3568, DOI 10.1039/c5cc10486f
   Wu SJ, 2015, FOOD CONTROL, V50, P597, DOI 10.1016/j.foodcont.2014.10.003
   Xu JJ, 2005, FRONT BIOSCI-LANDMRK, V10, P420, DOI 10.2741/1538
   Yadav S, 2017, CHEMELECTROCHEM, V4, P967, DOI 10.1002/celc.201600391
   Yeom SH, 2013, SENSOR ACTUAT B-CHEM, V177, P376, DOI 10.1016/j.snb.2012.10.099
   Zhang X, 2016, NANOSCALE, V8, P6435, DOI 10.1039/c5nr07205k
   Zhang Y, 2019, MOLECULES, V24, DOI 10.3390/molecules24050941
   Zhu GZ, 2018, ADV DRUG DELIVER REV, V134, P65, DOI 10.1016/j.addr.2018.08.005
NR 117
TC 10
Z9 10
U1 8
U2 62
PU MDPI
PI BASEL
PA ST ALBAN-ANLAGE 66, CH-4052 BASEL, SWITZERLAND
EI 1424-8220
J9 SENSORS-BASEL
JI Sensors
PD MAY
PY 2021
VL 21
IS 9
AR 3024
DI 10.3390/s21093024
PG 16
WC Chemistry, Analytical; Engineering, Electrical & Electronic; Instruments
   & Instrumentation
WE Science Citation Index Expanded (SCI-EXPANDED)
SC Chemistry; Engineering; Instruments & Instrumentation
GA SC6QW
UT WOS:000650794000001
PM 33925825
OA gold, Green Published
DA 2023-06-30
ER

PT J
AU Ma, L
   He, Y
   Wang, YR
   Wang, YH
   Li, RT
   Huang, ZH
   Jiang, YJ
   Gao, J
AF Ma, Li
   He, Ying
   Wang, Youran
   Wang, Yuhua
   Li, Ruotong
   Huang, Zhihong
   Jiang, Yanjun
   Gao, Jing
TI Nanocomposites of Pt nanoparticles anchored on UiO66-NH2 as carriers to
   construct acetylcholinesterase biosensors for organophosphorus pesticide
   detection
SO ELECTROCHIMICA ACTA
LA English
DT Article
DE Metal-organic framework; Nanocomposites; Acetylcholinesterase;
   Organophosphorus pesticides; Biosensor
ID METAL-ORGANIC FRAMEWORK; HOLLOW CARBON SPHERES; REDUCED GRAPHENE OXIDE;
   VISIBLE-LIGHT-DRIVEN; ELECTROCHEMICAL DETECTION; AMPEROMETRIC BIOSENSOR;
   SELECTIVE DETECTION; GOLD NANOPARTICLES; CONDUCTING POLYMER; POROUS
   CARBON
AB Pt nanoparticle-anchored zirconium-based metal organic framework nanocomposites (Pt@UiO66-NH2) with large surface areas and highly dispersed Pt nanoparticles were synthesized and applied to prepare acetylcholinesterase (AChE) biosensors for organophosphorus pesticides (OPs) detection. Because of integrative impact of excellent electron conduction channels and the increasing of adsorption sites of Pt@UiO66-NH2 as well as the ultrahigh surface area to increase AChE immobilization, the prepared biosensors exhibited high sensitivity towards malathion (as a model for OPs), malathion was detected ranging from 1 x 10(-14)M to 1 x 10(-9) M and 4.9 x 10(-15) M was regarded as limit of detection. The biosensors also displayed accurately. Moreover, the Pt@UiO66-NH2/GCE was used to detect OPs in cabbage and apple samples. This study manifests the profound potential of metal nanoparticle/MOF composites for biosensors with improved electrochemical performance. (C) 2019 Elsevier Ltd. All rights reserved.
C1 [Ma, Li; He, Ying; Wang, Youran; Wang, Yuhua; Li, Ruotong; Huang, Zhihong; Jiang, Yanjun; Gao, Jing] Hebei Univ Technol, Sch Chem Engn & Technol, Tianjin 300130, Peoples R China.
   [Jiang, Yanjun] Hebei Univ Technol, Natl Local Joint Engn Lab Energy Conservat Chem P, Tianjin 300130, Peoples R China.
C3 Hebei University of Technology; Hebei University of Technology
RP Jiang, YJ; Gao, J (通讯作者)，Hebei Univ Technol, Sch Chem Engn & Technol, Tianjin 300130, Peoples R China.
EM yanjunjiang@hebut.edu.cn; jgao@hebut.edu.cn
FU National Natural Science Foundation of China [21576068, 21276060,
   21878068]; Natural Science Foundation of Hebei Province, China
   [B2017202056]; Program for Top 100 Innovative Talents in Colleges and
   Universities of Hebei Province, China [SLRC2017029]; Hebei High level
   personnel of support program, China [A2016002027]
FX This work was supported by the National Natural Science Foundation of
   China (Nos. 21576068, 21276060 and 21878068), the Natural Science
   Foundation of Hebei Province, China (B2017202056), the Program for Top
   100 Innovative Talents in Colleges and Universities of Hebei Province,
   China (SLRC2017029) and Hebei High level personnel of support program,
   China (A2016002027).
CR Bucur B, 2018, BIOSENSORS-BASEL, V8, DOI 10.3390/bios8020027
   Chen HY, 2019, SENSOR ACTUAT B-CHEM, V286, P401, DOI 10.1016/j.snb.2018.10.036
   Chen LN, 2017, CHEM-EUR J, V23, P11397, DOI 10.1002/chem.201702103
   Cheng WJ, 2019, ELECTROCHIM ACTA, V296, P627, DOI 10.1016/j.electacta.2018.11.086
   Dong SY, 2018, ACS APPL MATER INTER, V10, P14665, DOI 10.1021/acsami.8b00702
   Dong WH, 2016, RSC ADV, V6, P37118, DOI 10.1039/c6ra00378h
   Drout RJ, 2019, COORDIN CHEM REV, V381, P151, DOI 10.1016/j.ccr.2018.11.009
   Gao DW, 2019, CHEM ENG J, V361, P953, DOI 10.1016/j.cej.2018.12.158
   Gkaniatsou E, 2017, MATER HORIZ, V4, P55, DOI 10.1039/c6mh00312e
   Guler M, 2017, ELECTROCHIM ACTA, V240, P129, DOI 10.1016/j.electacta.2017.04.069
   He LH, 2018, SENSOR ACTUAT B-CHEM, V258, P813, DOI 10.1016/j.snb.2017.11.161
   Jiang B, 2018, TALANTA, V183, P114, DOI 10.1016/j.talanta.2018.02.016
   Jiang Y, 2017, NANO RES, V10, P876, DOI 10.1007/s12274-016-1341-1
   Jiang YJ, 2018, CHEM ENG J, V339, P547, DOI 10.1016/j.cej.2018.01.111
   Kaur N, 2016, J ELECTROANAL CHEM, V775, P121, DOI 10.1016/j.jelechem.2016.05.037
   Khan N, 2017, SCI REP-UK, V7, DOI 10.1038/srep42510
   Li CL, 2014, CHEM COMMUN, V50, P15337, DOI 10.1039/c4cc07071b
   Li YA, 2015, CHEM COMMUN, V51, P17672, DOI 10.1039/c5cc07783d
   Li YP, 2013, SENSOR ACTUAT B-CHEM, V185, P706, DOI 10.1016/j.snb.2013.05.061
   Liu CS, 2017, BIOSENS BIOELECTRON, V91, P804, DOI 10.1016/j.bios.2017.01.059
   Liu GD, 2005, ELECTROCHEM COMMUN, V7, P1163, DOI 10.1016/j.elecom.2005.08.025
   Liu X, 2016, EUR J INORG CHEM, P3338, DOI 10.1002/ejic.201600367
   Liu Y, 2014, FOOD CONTROL, V36, P49, DOI 10.1016/j.foodcont.2013.08.005
   Lu Q, 2018, BIOSENS BIOELECTRON, V99, P274, DOI 10.1016/j.bios.2017.07.066
   Lu X, 2018, SENSOR ACTUAT B-CHEM, V255, P2575, DOI 10.1016/j.snb.2017.09.063
   Lv Z, 2017, J ELECTRON MATER, V46, P6578, DOI 10.1007/s11664-017-5707-2
   Magar HS, 2017, TALANTA, V167, P462, DOI 10.1016/j.talanta.2017.02.048
   Peng L, 2017, BIOSENS BIOELECTRON, V92, P563, DOI 10.1016/j.bios.2016.10.059
   Qian HY, 2017, NANOSCALE, V9, P16264, DOI 10.1039/c7nr07267h
   Qin Y, 2016, CHEM COMMUN, V52, P382, DOI 10.1039/c5cc07482g
   Sadakiyo M, 2016, CHEM COMMUN, V52, P8385, DOI 10.1039/c6cc02729f
   Samadi-Maybodi A, 2015, SENSOR ACTUAT B-CHEM, V220, P627, DOI 10.1016/j.snb.2015.05.127
   Sheberla D, 2017, NAT MATER, V16, P220, DOI [10.1038/NMAT4766, 10.1038/nmat4766]
   Shen LJ, 2013, NANOSCALE, V5, P9374, DOI 10.1039/c3nr03153e
   Shi QR, 2017, RSC ADV, V7, P6303, DOI 10.1039/c6ra25391a
   Song C, 2016, J ELECTROCHEM SOC, V163, pF668, DOI 10.1149/2.0901607jes
   Song DD, 2017, ANAL CHIM ACTA, V982, P168, DOI 10.1016/j.aca.2017.06.004
   Sun L, 2016, ANGEW CHEM INT EDIT, V55, P3566, DOI 10.1002/anie.201506219
   Sun X, 2010, BIOSENS BIOELECTRON, V25, P2611, DOI 10.1016/j.bios.2010.04.028
   Uniyal S, 2018, BIOSENS BIOELECTRON, V116, P37, DOI 10.1016/j.bios.2018.05.039
   Wang SQ, 2015, NANOSCALE, V7, P11460, DOI 10.1039/c5nr02526e
   Wang Y, 2017, J MATER CHEM A, V5, P8385, DOI 10.1039/c7ta01066d
   Wei WB, 2018, SENSOR ACTUAT B-CHEM, V260, P189, DOI 10.1016/j.snb.2017.12.207
   Wu S, 2013, SENSOR ACTUAT B-CHEM, V177, P724, DOI 10.1016/j.snb.2012.11.069
   Xiang WL, 2017, MOLECULES, V22, DOI 10.3390/molecules22122103
   Xie ZQ, 2017, CHEMSUSCHEM, V10, P1645, DOI 10.1002/cssc.201601855
   Yang QH, 2017, CHEM SOC REV, V46, P4774, DOI 10.1039/c6cs00724d
   Yang QF, 2018, J MATER CHEM A, V6, P2184, DOI 10.1039/c7ta08399h
   Yang W, 2018, ADV METEOROL, V2018, DOI 10.1155/2018/2809649
   Yang Y, 2017, TALANTA, V169, P44, DOI 10.1016/j.talanta.2017.03.037
   Zhang WY, 2017, ELECTROANAL, V29, P1206, DOI 10.1002/elan.201600748
   Zhao YL, 2019, J ALLOY COMPD, V772, P186, DOI 10.1016/j.jallcom.2018.09.045
   Zhao YQ, 2019, J COLLOID INTERF SCI, V537, P262, DOI 10.1016/j.jcis.2018.11.031
   Zhou LY, 2017, BIOCHEM ENG J, V128, P243, DOI 10.1016/j.bej.2017.10.008
NR 54
TC 42
Z9 46
U1 17
U2 311
PU PERGAMON-ELSEVIER SCIENCE LTD
PI OXFORD
PA THE BOULEVARD, LANGFORD LANE, KIDLINGTON, OXFORD OX5 1GB, ENGLAND
SN 0013-4686
EI 1873-3859
J9 ELECTROCHIM ACTA
JI Electrochim. Acta
PD SEP 20
PY 2019
VL 318
BP 525
EP 533
DI 10.1016/j.electacta.2019.06.110
PG 9
WC Electrochemistry
WE Science Citation Index Expanded (SCI-EXPANDED)
SC Electrochemistry
GA IN8ZY
UT WOS:000478969600056
DA 2023-06-30
ER

PT J
AU Masoomi-Godarzi, S
   Khodadadi, AA
   Vesali-Naseh, M
   Mortazavi, Y
AF Masoomi-Godarzi, S.
   Khodadadi, A. A.
   Vesali-Naseh, M.
   Mortazavi, Y.
TI Highly Stable and Selective Non-Enzymatic Glucose Biosensor Using Carbon
   Nanotubes Decorated by Fe3O4 Nanoparticles
SO JOURNAL OF THE ELECTROCHEMICAL SOCIETY
LA English
DT Article
ID SENSOR; ELECTRODE
AB Novel enzyme-free and direct electrochemical glucose biosensors, using glassy carbon electrode modified by iron oxide nanoparticles-decorated MWCNTs are fabricated. The MWCNTs were synthesized by catalytic chemical vapor deposition using ferrocene as a floating catalyst and functionalized in HNO3. The morphology and structure of the samples were characterized with transmission electron microscopy (TEM), scanning electron microscopy (SEM), X-ray diffraction (XRD) and Fourier transform infrared (FTIR). The electrocatalytic activity of the modified electrode toward glucose oxidation was evaluated by cyclic voltammetery and amprometry in 0.05 M phosphate buffer solution at pH 7.0. The results show that the functionalized MWCNTs significantly enhance the catalytic behavior of Fe3O4 for glucose oxidation. The direct electron transfer coefficient between the electrode surface and glucose is 0.35. The prepared electrode shows a linear behavior in the range of 0.5-7.0 mM with a high sensitivity of 238.7 mu A mM(-1) cm(-2) and a low detection limit of 15.0 mu M at S/N = 3.0. The glucose biosensor exhibits reproducible response, long-term stability, as well as no interference from ascorbic and uric acids. (C) 2013 The Electrochemical Society.
C1 [Masoomi-Godarzi, S.; Khodadadi, A. A.; Vesali-Naseh, M.] Univ Tehran, Coll Engn, Sch Chem Engn, Catalysis & Nanostruct Mat Lab, Tehran, Iran.
   [Khodadadi, A. A.] Univ Tehran, Nanosci & Nanotechnol Res Ctr, Nanobiomed Ctr Excellence, Tehran, Iran.
   [Mortazavi, Y.] Univ Tehran, Nanoelect Ctr Excellence, Tehran, Iran.
C3 University of Tehran; University of Tehran; University of Tehran
RP Masoomi-Godarzi, S (通讯作者)，Univ Tehran, Coll Engn, Sch Chem Engn, Catalysis & Nanostruct Mat Lab, Tehran, Iran.
EM khodadad@ut.ac.ir
RI Vesali-Naseh, Masoud/N-7112-2019; mortazavi, yadollah/S-8976-2018
OI Vesali-Naseh, Masoud/0000-0001-6117-6083; Mortazavi,
   Yadollah/0000-0002-7581-5023; Khodadadi, Abbas Ali/0000-0002-1431-5340
CR Bai Y, 2008, BIOSENS BIOELECTRON, V24, P579, DOI 10.1016/j.bios.2008.06.003
   BARD AJ, 2001, ELECTROCHEMICAL METH, P16
   Chen J, 2008, ELECTROCHEM COMMUN, V10, P1268, DOI 10.1016/j.elecom.2008.06.022
   Chen WX, 2003, CARBON, V41, P215, DOI 10.1016/S0008-6223(02)00265-8
   Cherevko S, 2009, SENSOR ACTUAT B-CHEM, V142, P216, DOI 10.1016/j.snb.2009.07.023
   CLARK LC, 1962, ANN NY ACAD SCI, V102, P29, DOI 10.1111/j.1749-6632.1962.tb13623.x
   Eder D, 2010, CHEM REV, V110, P1348, DOI 10.1021/cr800433k
   Kang XH, 2007, ANAL BIOCHEM, V363, P143, DOI 10.1016/j.ab.2007.01.003
   Kaushika A, 2008, BIOSENS BIOELECTRON, V24, P676, DOI 10.1016/j.bios.2008.06.032
   Ma HY, 2000, LANGMUIR, V16, P4969, DOI 10.1021/la991296t
   Musameh M, 2002, ELECTROCHEM COMMUN, V4, P743, DOI 10.1016/S1388-2481(02)00451-4
   Naseh MV, 2010, CARBON, V48, P1369, DOI 10.1016/j.carbon.2009.12.027
   Niyogi S, 2002, ACCOUNTS CHEM RES, V35, P1105, DOI 10.1021/ar010155r
   Park S, 2006, ANAL CHIM ACTA, V556, P46, DOI 10.1016/j.aca.2005.05.080
   Prehn R, 2012, J ELECTROCHEM SOC, V159, pF134, DOI 10.1149/2.018206jes
   Priya S, 2012, J ELECTROCHEM SOC, V159, pF73, DOI 10.1149/2.087204jes
   Pu HT, 2005, NANOTECHNOLOGY, V16, P1486, DOI 10.1088/0957-4484/16/9/012
   Rahimi P, 2010, BIOSENS BIOELECTRON, V25, P1301, DOI 10.1016/j.bios.2009.10.020
   Rahman MM, 2010, SENSORS-BASEL, V10, P4855, DOI 10.3390/s100504855
   Rong LQ, 2007, TALANTA, V72, P819, DOI 10.1016/j.talanta.2006.12.037
   Safarik I, 2002, MONATSH CHEM, V133, P737, DOI 10.1007/s007060200047
   Shamsipur M, 2010, BIOELECTROCHEMISTRY, V77, P120, DOI 10.1016/j.bioelechem.2009.07.007
   Sljukic B, 2006, NANO LETT, V6, P1556, DOI 10.1021/nl060366v
   Song MJ, 2013, J ELECTROCHEM SOC, V160, pB43, DOI 10.1149/2.037304jes
   Sun YP, 2001, ANAL CHEM, V73, P1599, DOI 10.1021/ac0015117
   Tsai CC, 2013, J ELECTROCHEM SOC, V160, pB1, DOI 10.1149/2.035301jes
   Vesali-Naseh M, 2013, SENSOR ACTUAT B-CHEM, V188, P488, DOI 10.1016/j.snb.2013.07.022
   Wang J, 2008, CHEM REV, V108, P814, DOI 10.1021/cr068123a
   Willner I, 2002, PURE APPL CHEM, V74, P1773, DOI 10.1351/pac200274091773
   WILSON R, 1992, BIOSENS BIOELECTRON, V7, P165, DOI 10.1016/0956-5663(92)87013-F
   Xia C, 2010, ELECTROCHEM COMMUN, V12, P1581, DOI 10.1016/j.elecom.2010.09.002
   Ye JS, 2004, ELECTROCHEM COMMUN, V6, P66, DOI 10.1016/j.elecom.2003.10.013
   Zheng H, 2002, BIOSENS BIOELECTRON, V17, P541, DOI 10.1016/S0956-5663(02)00010-6
   Zheng L, 2009, ELECTROCHIM ACTA, V54, P4559, DOI 10.1016/j.electacta.2009.03.047
NR 34
TC 39
Z9 39
U1 4
U2 63
PU ELECTROCHEMICAL SOC INC
PI PENNINGTON
PA 65 SOUTH MAIN STREET, PENNINGTON, NJ 08534 USA
SN 0013-4651
EI 1945-7111
J9 J ELECTROCHEM SOC
JI J. Electrochem. Soc.
PY 2014
VL 161
IS 1
BP B19
EP B25
DI 10.1149/2.057401jes
PG 7
WC Electrochemistry; Materials Science, Coatings & Films
WE Science Citation Index Expanded (SCI-EXPANDED)
SC Electrochemistry; Materials Science
GA 303NJ
UT WOS:000330680900033
DA 2023-06-30
ER

PT J
AU Alipour, E
   Pournaghi-Azar, MH
   Parvizi, M
   Golabi, SM
   Hejazi, MS
AF Alipour, Esmaeel
   Pournaghi-Azar, Mohammad Hossein
   Parvizi, Mojtaba
   Golabi, Sayed Mahdi
   Hejazi, Mohammad Saeid
TI Electrochemical detection and discrimination of single copy gene target
   DNA in non-amplified genomic DNA
SO ELECTROCHIMICA ACTA
LA English
DT Article
DE Genomic DNA detection; DNA hybridization biosensor; Pencil graphite
   electrode; PCR amplification bypass
ID LABEL-FREE; HYBRIDIZATION BIOSENSOR; SEQUENCES; PROBE; SENSORS; DESIGN;
   CHAIN; REAL
AB A sensitive, fast and inexpensive method for direct electrochemical detection of target DNA sequences in non-amplified genomic DNA samples is described. Hybridization detection relies on the alteration in guanine oxidation signal following hybridization of the probe with complementary genomic DNA. Initially, the method was tested to detect target DNA on low cycle number PCR amplicons. Having obtained promising detection results from only 5 cycles product, the feasibility of target sequence detection in extracted genomic DNA without PCR amplification, but with the vortex mediated fragmentation of the large genomic DNA into small pieces was examined. Experimental variables affecting the efficiency of sensor were investigated. Detection experiments with various non-complementary genomic DNAs as well as a proper probe, non-specific with respect to all genomic samples confirmed the excellent selectivity of the approach. The sensitivity of the method for analyzing the vortex mediated fragmentized genomic DNA samples is estimated to be approximately of 0.58 ng/mu l. (C) 2010 Elsevier Ltd. All rights reserved.
C1 [Alipour, Esmaeel; Pournaghi-Azar, Mohammad Hossein; Golabi, Sayed Mahdi] Univ Tabriz, Fac Chem, Electrochem Lab, Tabriz, Iran.
   [Parvizi, Mojtaba; Hejazi, Mohammad Saeid] Tabriz Univ Med Sci, Fac Pharm, Tabriz, Iran.
   [Hejazi, Mohammad Saeid] Tabriz Univ Med Sci, Drug Appl Res Ctr, Tabriz, Iran.
   [Hejazi, Mohammad Saeid] Tabriz Univ Med Sci, Res Ctr Pharmaceut Nanotechnol, Tabriz, Iran.
C3 University of Tabriz; Tabriz University of Medical Science; Tabriz
   University of Medical Science; Tabriz University of Medical Science
RP Pournaghi-Azar, MH (通讯作者)，Univ Tabriz, Fac Chem, Electrochem Lab, Tabriz, Iran.
EM pournaghiazar@tabrizu.ac.ir; saeidhejazi@tbzmed.ac.ir
RI Parvizi, Mojtaba/Q-1543-2019; Alipour, Esmaeel/ABG-2361-2020; Hejazi,
   Mohammad Saeid M. S./A-6863-2017
OI Alipour, Esmaeel/0000-0002-1574-9386; Hejazi, Mohammad Saeid M.
   S./0000-0002-1033-3998
FU Research Council of University of Tabriz
FX The authors would like to greatly thank Professor Farzin Farzaneh;
   King's College London, Department of Haematological and Molecular
   Medicine; for kindly editing the manuscript. The authors gratefully
   acknowledge the Research Council of University of Tabriz for financial
   support.
CR Arora K, 2007, ANAL CHEM, V79, P6152, DOI 10.1021/ac070403i
   CORBIN DR, 1994, APPL ENVIRON MICROB, V60, P4239, DOI 10.1128/AEM.60.12.4239-4244.1994
   Ding CF, 2008, BIOELECTROCHEMISTRY, V72, P28, DOI 10.1016/j.bioelechem.2007.11.001
   Doyle JJ., 1990, FOCUS, V12, P13, DOI DOI 10.2307/2419362
   Eskiocak U, 2007, ANAL CHEM, V79, P8807, DOI 10.1021/ac071014r
   Gabig-Ciminska M, 2004, MICROB CELL FACT, V3, DOI 10.1186/1475-2859-3-2
   Hejazi MS, 2010, ANAL BIOCHEM, V399, P118, DOI 10.1016/j.ab.2009.11.019
   Hejazi MS, 2008, BIOSENS BIOELECTRON, V23, P1588, DOI 10.1016/j.bios.2008.01.021
   Jenkins DM, 2006, ANAL CHEM, V78, P2314, DOI 10.1021/ac051619s
   Kara P, 2007, BIOELECTROCHEMISTRY, V71, P204, DOI 10.1016/j.bioelechem.2007.05.001
   Kara P, 2009, BIOSENS BIOELECTRON, V24, P1796, DOI 10.1016/j.bios.2008.08.033
   Karadeniz H, 2008, ELECTROANAL, V20, P1932, DOI 10.1002/elan.200804270
   Lin XH, 2007, TALANTA, V72, P468, DOI 10.1016/j.talanta.2006.11.015
   Luo XT, 2009, BIOSENS BIOELECTRON, V25, P803, DOI 10.1016/j.bios.2009.08.034
   Mann TL, 2004, BIOSENS BIOELECTRON, V20, P945, DOI 10.1016/j.bios.2004.06.021
   Mascini M, 2005, BIOELECTROCHEMISTRY, V67, P163, DOI 10.1016/j.bioelechem.2004.06.011
   Minunni M, 2005, J AM CHEM SOC, V127, P7966, DOI 10.1021/ja051345q
   Minunni M, 2004, ANAL CHIM ACTA, V526, P19, DOI 10.1016/j.aca.2004.09.058
   Mir M, 2008, TALANTA, V75, P432, DOI 10.1016/j.talanta.2007.11.035
   Moeller R., 2005, IEE Proceedings Nanobiotechnology, V152, P47, DOI 10.1049/ip-nbt:20045020
   Ozkan-Ariksoysal D, 2008, ANAL CHEM, V80, P588, DOI 10.1021/ac071407q
   Palecek E, 2002, BIOELECTROCHEMISTRY, V56, P85, DOI 10.1016/S1567-5394(02)00025-7
   Palecek E, 2007, TALANTA, V74, P276, DOI 10.1016/j.talanta.2007.08.020
   Patolsky F, 2001, NAT BIOTECHNOL, V19, P253, DOI 10.1038/85704
   Peterson AW, 2001, NUCLEIC ACIDS RES, V29, P5163, DOI 10.1093/nar/29.24.5163
   Poumaghi-Azar MH, 2006, ANAL CHIM ACTA, V570, P144, DOI 10.1016/j.aca.2006.04.067
   Pournaghi-Azar MH, 2009, ELECTROANAL, V21, P1822, DOI 10.1002/elan.200804570
   Pournaghi-Azar MH, 2007, ELECTROANAL, V19, P466, DOI 10.1002/elan.200603746
   Pournaghi-Azar MH, 2008, BIOSENS BIOELECTRON, V24, P524, DOI 10.1016/j.bios.2008.05.008
   Prabhakar N, 2008, J PHYS CHEM B, V112, P4808, DOI 10.1021/jp711853q
   Shiraishi H, 2007, BIOELECTROCHEMISTRY, V70, P481, DOI 10.1016/j.bioelechem.2006.07.011
   Siddiquee S, 2010, BIOELECTROCHEMISTRY, V79, P31, DOI 10.1016/j.bioelechem.2009.10.004
   Singh R, 2009, BIOSENS BIOELECTRON, V24, P2232, DOI 10.1016/j.bios.2008.11.030
   Stobiecka M, 2007, SENSORS-BASEL, V7, P1462, DOI 10.3390/s7081462
   Tansil NC, 2005, ANAL CHEM, V77, P126, DOI 10.1021/ac0493469
   Tosar JP, 2010, BIOSENS BIOELECTRON, V26, P1205, DOI 10.1016/j.bios.2010.08.053
   VERCOUTERE W, 2002, BIOSENS BIOELECTRON, V6, P515
   Wang J, 2006, BIOSENS BIOELECTRON, V21, P1887, DOI 10.1016/j.bios.2005.10.027
   Wang J, 2002, TALANTA, V56, P931, DOI 10.1016/S0039-9140(01)00653-1
   Wang J, 2001, ANALYST, V126, P2020, DOI 10.1039/b106343j
   Wei X, 2008, ELECTROCHIM ACTA, V53, P7338, DOI 10.1016/j.electacta.2008.04.007
   ZEBDA A, 2010, SENSOR ACTUAT B-CHEM, V44, P176
   Zuo SH, 2009, BIOELECTROCHEMISTRY, V74, P223, DOI 10.1016/j.bioelechem.2008.09.004
NR 43
TC 36
Z9 36
U1 0
U2 17
PU PERGAMON-ELSEVIER SCIENCE LTD
PI OXFORD
PA THE BOULEVARD, LANGFORD LANE, KIDLINGTON, OXFORD OX5 1GB, ENGLAND
SN 0013-4686
EI 1873-3859
J9 ELECTROCHIM ACTA
JI Electrochim. Acta
PD FEB 1
PY 2011
VL 56
IS 5
BP 1925
EP 1931
DI 10.1016/j.electacta.2010.11.092
PG 7
WC Electrochemistry
WE Science Citation Index Expanded (SCI-EXPANDED)
SC Electrochemistry
GA 732YZ
UT WOS:000288227800001
DA 2023-06-30
ER

PT J
AU Kozarenko, OA
   Kondratyuk, AS
   Dyadyun, VS
   Karbivskiy, VL
   Koshechko, VG
   Pokhodenko, VD
AF Kozarenko, O. A.
   Kondratyuk, A. S.
   Dyadyun, V. S.
   Karbivskiy, V. L.
   Koshechko, V. G.
   Pokhodenko, V. D.
TI Mono- and Few-Layer Nitrogen-Containing Graphenes as Sensitive Layers of
   Electrochemical Sensors for Selective Determination of Dopamine and Uric
   Acid in the Presence of Ascorbic Acid
SO THEORETICAL AND EXPERIMENTAL CHEMISTRY
LA English
DT Article
DE nitrogen-doped graphene; ascorbic acid; uric acid; dopamine;
   mechanochemical method; electrochemical biosensor
ID DOPED GRAPHENE; EXFOLIATION
AB A comparative study of electrochemical properties of mono- and few-layer samples of nitrogen-doped graphene as nanosized sensor materials for the qualitative and quantitative determination of dopamine and uric acid has been performed. It is found that the few-layer graphene (NGr(f)) is characterized by high sensibility to dopamine, while monolayer one (NGr(m)) is characterized by high sensibility to uric acid in presence of considerable concentrations of ascorbic acid. XPS results show that the nitrogen content is 8.3 at.% in NGr(f) and 6.2 at.% in NGr(m). The analysis of Raman spectra allows to establish, that NGr(f) and NGr(m) have a defective structure. NGr(f) is characterized mainly by edge defects, while NGr(m) is characterized by vacancies, what obviously predetermines the differences in electrochemical properties of these materials.
C1 [Kozarenko, O. A.; Kondratyuk, A. S.; Dyadyun, V. S.; Koshechko, V. G.; Pokhodenko, V. D.] NAS Ukraine, LV Pisarzhevsky Inst Phys Chem, Kiev, Ukraine.
   [Karbivskiy, V. L.] NAS Ukraine, GV Kurdyumov Inst Met Phys, Kiev, Ukraine.
C3 National Academy of Sciences Ukraine; Department of Physical Chemistry
   of Fossil Fuels of Institute of Physical Organic Chemistry & Coal
   Chemistry Named After L. M. Lytvynenko, National Academy of Sciences of
   Ukraine; Pisarzhevsky Institute of Physical Chemistry; National Academy
   of Sciences Ukraine; Kurdyumov Institute of Metal Physics
RP Kozarenko, OA (通讯作者)，NAS Ukraine, LV Pisarzhevsky Inst Phys Chem, Kiev, Ukraine.
EM kozarenko.olga@gmail.com
CR Artyushkova K, 2020, J VAC SCI TECHNOL A, V38, DOI 10.1116/1.5135923
   Bian YR, 2020, CARBON, V162, P66, DOI 10.1016/j.carbon.2020.01.110
   Catania F, 2021, APPL SCI-BASEL, V11, DOI 10.3390/app11020614
   Celik Y, 2017, FLATCHEM, V1, P74, DOI 10.1016/j.flatc.2016.12.002
   Charoenngam N, 2020, MOD RHEUMATOL, V30, P385, DOI 10.1080/14397595.2019.1575000
   Chen ZH, 2020, NANO ENERGY, V73, DOI 10.1016/j.nanoen.2020.104762
   Cong CX, 2014, PHYS REV B, V89, DOI 10.1103/PhysRevB.89.235430
   Eckmann A, 2012, NANO LETT, V12, P3925, DOI 10.1021/nl300901a
   Foroughi F, 2018, J ELECTROANAL CHEM, V827, P34, DOI 10.1016/j.jelechem.2018.09.008
   Grandi LC, 2018, J NEUROSCI METH, V310, P75, DOI 10.1016/j.jneumeth.2018.10.031
   He CY, 2013, J MATER CHEM A, V1, P1401, DOI 10.1039/c2ta00807f
   Kaniyoor A, 2012, AIP ADV, V2, DOI 10.1063/1.4756995
   Khan R, 2020, ACS APPL MATER INTER, V12, P12736, DOI 10.1021/acsami.9b21082
   Kumar R, 2020, MATER TODAY, V39, P47, DOI 10.1016/j.mattod.2020.04.010
   Lawal AT, 2019, BIOSENS BIOELECTRON, V141, DOI 10.1016/j.bios.2019.111384
   Li B, 2015, PHYS CHEM CHEM PHYS, V17, P6691, DOI 10.1039/c4cp05765a
   Matsoso BJ, 2018, ELECTROCHIM ACTA, V286, P29, DOI 10.1016/j.electacta.2018.08.017
   Olabi AG, 2021, RENEW SUST ENERG REV, V135, DOI 10.1016/j.rser.2020.110026
   Posudievsky OY, 2019, CARBON, V152, P274, DOI 10.1016/j.carbon.2019.06.031
   Posudievsky OY, 2022, APPL SURF SCI, V580, DOI 10.1016/j.apsusc.2021.152279
   Posudievsky OY, 2021, ELECTROCHIM ACTA, V399, DOI 10.1016/j.electacta.2021.139410
   Qin GT, 2020, J ELECTROANAL CHEM, V866, DOI 10.1016/j.jelechem.2020.114176
   Fernandez ACR, 2020, SURF SCI, V693, DOI 10.1016/j.susc.2019.121546
   Sasikala SP, 2016, ACS APPL MATER INTER, V8, P30964, DOI 10.1021/acsami.6b10570
   Smirnoff N, 2018, FREE RADICAL BIO MED, V122, P116, DOI 10.1016/j.freeradbiomed.2018.03.033
   Sun XX, 2021, ADV MATER, V33, DOI 10.1002/adma.202001105
   Ullah S, 2020, ADV MATER INTERFACES, V7, DOI 10.1002/admi.202000999
   Wang JG, 2019, APPL MATER TODAY, V16, P1, DOI 10.1016/j.apmt.2019.03.006
   Yadav S, 2014, INT J HYDROGEN ENERG, V39, P4981, DOI 10.1016/j.ijhydene.2014.01.051
   Wang Y, 2020, RSC ADV, V10, P15328, DOI 10.1039/d0ra01068e
   Zhai CP, 2018, J MOL LIQ, V249, P9, DOI 10.1016/j.molliq.2017.11.034
NR 31
TC 0
Z9 0
U1 0
U2 1
PU SPRINGER
PI NEW YORK
PA ONE NEW YORK PLAZA, SUITE 4600, NEW YORK, NY, UNITED STATES
SN 0040-5760
EI 1573-935X
J9 THEOR EXP CHEM+
JI Theor. Exp. Chem.
PD MAY
PY 2022
VL 58
IS 2
BP 109
EP 117
DI 10.1007/s11237-022-09728-3
EA AUG 2022
PG 9
WC Chemistry, Multidisciplinary
WE Science Citation Index Expanded (SCI-EXPANDED)
SC Chemistry
GA 4L2AA
UT WOS:000844461800003
DA 2023-06-30
ER

PT J
AU Liu, YL
   Li, J
   Chang, G
   Zhu, RZ
   He, HP
   Zhang, XH
   Wang, SF
AF Liu, Yalan
   Li, Jiao
   Chang, Gang
   Zhu, Ruizhi
   He, Hanping
   Zhang, Xiuhua
   Wang, Shengfu
TI A novel electrochemical method based on screen-printed electrodes and
   magnetic beads for detection of trinucleotide repeat sequence d(CAG)(n)
SO NEW JOURNAL OF CHEMISTRY
LA English
DT Article
ID HUNTINGTON DISEASE; CHEMICAL-SYNTHESIS; DNA REPEATS; NANOPARTICLES;
   INSTABILITY; BIOSENSOR; EXPANSION; ANTICIPATION; SENSITIVITY
AB Electrochemical sensors have been highly developed and play an important role in the early diagnosis of different diseases. In this work, a simple and rapid electrochemical method was developed for the quantitative detection of a trinucleotide repeat (TNR) sequence d(CAG)(n) based on magnetic beads and screen-printed carbon electrodes. Their combination greatly simplified the operation process. The intensity of the electrochemical signal was linearly correlated against the concentration of the TNR sequence d(CAG)(n) in the range from 100 pM to 1 M, with a limit of detection as low as 24 pM. Furthermore, the number of repeats of the TNR sequence d(CAG)(n) could be detected and also showed a good linear relationship. The proposed method provides a promising rapid and simple method for the detection of a CAG TNR sequence for point-of-care testing in clinical applications.
C1 [Liu, Yalan; Li, Jiao; He, Hanping; Zhang, Xiuhua; Wang, Shengfu] Hubei Univ, Hubei Collaborat Innovat Ctr Adv Organ Chem Mat, Minist Educ, Key Lab Synth & Applicat Organ Funct Mol, Youyi Rd 368, Wuhan 430062, Hubei, Peoples R China.
   [Chang, Gang] Hubei Univ, Sch Mat Sci & Engn, Youyi Rd 368, Wuhan 430062, Hubei, Peoples R China.
   [Zhu, Ruizhi] China Tobacco Yunnan Ind Co Ltd, R&D Ctr, Key Lab Tobacco Chem Yunnan Prov, Kunming, Yunnan, Peoples R China.
C3 Hubei University; Hubei University; China Tobacco Yunnan Industrial Co
   Ltd
RP He, HP (通讯作者)，Hubei Univ, Hubei Collaborat Innovat Ctr Adv Organ Chem Mat, Minist Educ, Key Lab Synth & Applicat Organ Funct Mol, Youyi Rd 368, Wuhan 430062, Hubei, Peoples R China.; Zhu, RZ (通讯作者)，China Tobacco Yunnan Ind Co Ltd, R&D Ctr, Key Lab Tobacco Chem Yunnan Prov, Kunming, Yunnan, Peoples R China.
EM 190793945@qq.com; hehanping@hubu.edu.cn
RI zhang, Xiuhua/R-9172-2016
OI zhang, Xiuhua/0000-0003-3586-9921
FU National Natural Science Foundation of China [21575035]; Foreign Science
   and Technology Cooperation Fund of Hubei Province, China [2015BHE025];
   Natural Science Foundation of Hubei Province [2015CFA119]; Key
   Laboratory of Tobacco Chemistry Foundation of Yunnan Province
   [2016539200340109]
FX This work was supported by the National Natural Science Foundation of
   China (Grant 21575035), Foreign Science and Technology Cooperation Fund
   of Hubei Province, China (2015BHE025), Natural Science Foundation of
   Hubei Province (No. 2015CFA119), and the Key Laboratory of Tobacco
   Chemistry Foundation of Yunnan Province (2016539200340109).
CR And A. K. B., 2005, BIOCONJUGATE CHEM, V16, P312
   Armistead PM, 2000, ANAL CHEM, V72, P3764, DOI 10.1021/ac000051e
   Castel AL, 2010, NAT REV MOL CELL BIO, V11, P165, DOI 10.1038/nrm2854
   Dequaire M, 2002, ANAL CHEM, V74, P4370, DOI 10.1021/ac025541g
   Durr A, 1996, NEW ENGL J MED, V335, P1169, DOI 10.1056/NEJM199610173351601
   Evans-Galea MV, 2013, TRENDS MOL MED, V19, P655, DOI 10.1016/j.molmed.2013.07.007
   Fojta M, 2004, BIOSENS BIOELECTRON, V20, P985, DOI 10.1016/j.bios.2004.06.015
   Fojta M, 2004, J AM CHEM SOC, V126, P6532, DOI 10.1021/ja048781h
   FU YH, 1991, CELL, V67, P1047, DOI 10.1016/0092-8674(91)90283-5
   Gijs MAM, 2010, CHEM REV, V110, P1518, DOI 10.1021/cr9001929
   GOLDBERG YP, 1993, HUM MOL GENET, V2, P635, DOI 10.1093/hmg/2.6.635
   He HP, 2014, ANALYST, V139, P5482, DOI 10.1039/c4an00853g
   He HP, 2013, BIOSENS BIOELECTRON, V49, P282, DOI 10.1016/j.bios.2013.05.022
   Hergt R, 2004, J MAGN MAGN MATER, V270, P345, DOI 10.1016/j.jmmm.2003.09.001
   Jain TK, 2008, BIOMATERIALS, V29, P4012, DOI 10.1016/j.biomaterials.2008.07.004
   Jeong U, 2007, ADV MATER, V19, P33, DOI 10.1002/adma.200600674
   Kannan B, 2011, ANAL CHEM, V83, P3415, DOI 10.1021/ac1033243
   Katz E, 2005, CHEM COMMUN, P4089, DOI 10.1039/b505936d
   Katz E, 2004, J AM CHEM SOC, V126, P11088, DOI 10.1021/ja048699m
   Kovtun IV, 2008, CELL RES, V18, P198, DOI 10.1038/cr.2008.5
   KREMER B, 1994, NEW ENGL J MED, V330, P1401, DOI 10.1056/NEJM199405193302001
   Lange Kezia J, 2002, CNS Spectr, V7, P196
   LASPADA AR, 1991, NATURE, V352, P77, DOI 10.1038/352077a0
   Le BH, 2017, BIOORG MED CHEM LETT, V27, P3772, DOI 10.1016/j.bmcl.2017.06.067
   Li J, 2017, ACS APPL MATER INTER, V9, P44231, DOI 10.1021/acsami.7b15014
   Lin MH, 2015, ANGEW CHEM INT EDIT, V54, P2151, DOI 10.1002/anie.201410720
   Marquette CA, 2006, ANAL CHEM, V78, P959, DOI 10.1021/ac051585o
   Mirkin SM, 2007, NATURE, V447, P932, DOI 10.1038/nature05977
   Nakatani K, 2005, NAT CHEM BIOL, V1, P39, DOI 10.1038/nchembio708
   O'Donovan M, 2003, AM J MED GENET C, V123C, P10, DOI 10.1002/ajmg.c.20009
   Oliveira-Brett AM, 2002, ANAL BIOANAL CHEM, V373, P717, DOI 10.1007/s00216-002-1259-1
   Pankhurst QA, 2003, J PHYS D APPL PHYS, V36, pR167, DOI 10.1088/0022-3727/36/13/201
   RANEN NG, 1995, AM J HUM GENET, V57, P593
   Rovio A, 1999, EUR J HUM GENET, V7, P140, DOI 10.1038/sj.ejhg.5200244
   Stevens JR, 2013, CELL RES, V23, P565, DOI 10.1038/cr.2013.12
   Stuhlmuller M, 2015, NANOSCALE, V7, P17938, DOI 10.1039/c5nr04141d
   Sun SH, 2006, ADV MATER, V18, P393, DOI 10.1002/adma.200501464
   SUTHERLAND GR, 1995, P NATL ACAD SCI USA, V92, P3636, DOI 10.1073/pnas.92.9.3636
   Taleat Z, 2014, MICROCHIM ACTA, V181, P865, DOI 10.1007/s00604-014-1181-1
   Thi T. V., 2017, TETRAHEDRON LETT, V58, P3301
   Tudorache M, 2007, ANAL BIOANAL CHEM, V388, P565, DOI 10.1007/s00216-007-1293-0
   Xie HY, 2005, SMALL, V1, P506, DOI 10.1002/smll.200400136
   Yang RF, 2005, MATER SCI FORUM, V475-479, P2275, DOI 10.4028/www.scientific.net/MSF.475-479.2275
   Yi DK, 2005, J AM CHEM SOC, V127, P4990, DOI 10.1021/ja0428863
   Zhang T, 2016, ANAL METHODS-UK, V8, P5039, DOI 10.1039/c6ay01228k
   Zhu XQ, 2017, RSC ADV, V7, P36124, DOI 10.1039/c7ra05268e
NR 46
TC 6
Z9 6
U1 0
U2 15
PU ROYAL SOC CHEMISTRY
PI CAMBRIDGE
PA THOMAS GRAHAM HOUSE, SCIENCE PARK, MILTON RD, CAMBRIDGE CB4 0WF, CAMBS,
   ENGLAND
SN 1144-0546
EI 1369-9261
J9 NEW J CHEM
JI New J. Chem.
PD JUN 21
PY 2018
VL 42
IS 12
BP 9757
EP 9763
DI 10.1039/c8nj00443a
PG 7
WC Chemistry, Multidisciplinary
WE Science Citation Index Expanded (SCI-EXPANDED)
SC Chemistry
GA GJ4BP
UT WOS:000435298100046
DA 2023-06-30
ER

PT J
AU Lavanya, N
   Leonardi, SG
   Sekar, C
   Ficarra, S
   Galtieri, A
   Tellone, E
   Neri, G
AF Lavanya, N.
   Leonardi, S. G.
   Sekar, C.
   Ficarra, S.
   Galtieri, A.
   Tellone, E.
   Neri, G.
TI Detection of Catecholamine Neurotransmitters by Nanostructured
   SnO2-Based Electrochemical Sensors: A Review of Recent Progress
SO MINI-REVIEWS IN ORGANIC CHEMISTRY
LA English
DT Review
DE Neurotransmitters; catecholamine; nanostructured materials; tin oxide
   (SnO2); electrochemical sensor; dopamine; epinephrine; norepinephrine
ID ASCORBIC-ACID; MODIFIED ELECTRODE; URIC-ACID; DOPAMINE; NANOPARTICLES;
   SNO2; FABRICATION; SEROTONIN; ZNO; BIOSENSOR
AB Catecholamine neurotransmitters are crucial molecules for physiological processes in human metabolism and are involved in the progression of various neurological diseases. Conventional analytical methods for their determination are based on time-consuming and laboratory intensive procedures. Hence, a rapid and simple method for the detection of these key brain chemicals is important to improve the human health and individual quality of life. This can also be helpful to diagnose neurological disorders at an early stage and to prevent them. In this paper, a brief overview is presented on the latest developments and applications of electrochemical sensors based on nanostructured tin dioxide (SnO2) for monitoring some of the most important catecholamine neurotransmitter substances, i.e. dopamine, epinephrine, and norepinephrine. The potential of these novel electrochemical devices and their outstanding performances in the field are highlighted.
C1 [Lavanya, N.; Sekar, C.] Alagappa Univ, Dept Bioelect & Biosensors, Karaikkudi 630003, Tamil Nadu, India.
   [Leonardi, S. G.; Neri, G.] Univ Messina, Dept Engn, I-98166 Messina, Italy.
   [Ficarra, S.; Galtieri, A.; Tellone, E.] Univ Messina, Dept Chem Biol Pharmaceut & Environm Sci, I-98166 Messina, Italy.
C3 Alagappa University; University of Messina; University of Messina
RP Leonardi, SG (通讯作者)，Univ Messina, Dept Engn, I-98166 Messina, Italy.
EM leonardis@unime.it
RI Leonardi, Salvatore Gianluca/Q-1495-2019; Leonardi, Salvatore
   Gianluca/ABA-5300-2021
OI Leonardi, Salvatore Gianluca/0000-0001-8426-9389; Leonardi, Salvatore
   Gianluca/0000-0001-8426-9389
FU Department of Science and Technology [DST-SERBSB/S2/LOP-027/2013];
   University of Messina
FX Authors N. Lavanya & C. Sekar acknowledge the Department of Science and
   Technology (DST-SERBSB/S2/LOP-027/2013) for the financial assistance.;
   Authors S.G. Leonardi & G. Neri gratefully acknowledge the support of
   University of Messina for funding this work under the R&M 2016 program.
CR ADAMS RN, 1976, ANAL CHEM, V48, P1126, DOI 10.1021/ac50007a045
   Adekunle AS, 2010, SENSOR ACTUAT B-CHEM, V148, P93, DOI 10.1016/j.snb.2010.03.088
   Ansari A. A., 2010, NANOSTRUCTURED METAL
   Ansari AA, 2009, ELECTROANAL, V21, P965, DOI 10.1002/elan.200804499
   Bahadir EB, 2016, TRAC-TREND ANAL CHEM, V76, P1, DOI 10.1016/j.trac.2015.07.008
   Berridge KC, 2009, CURR OPIN PHARMACOL, V9, P65, DOI 10.1016/j.coph.2008.12.014
   Bollella P, 2017, BIOSENS BIOELECTRON, V89, P152, DOI 10.1016/j.bios.2016.03.068
   Chauhan N, 2017, BIOSENS BIOELECTRON, V89, P377, DOI 10.1016/j.bios.2016.06.047
   Chicharro M, 2004, ANAL CHIM ACTA, V523, P185, DOI 10.1016/j.aca.2004.07.039
   Clausius N, 2009, NEUROPSYCHIATRIE, V23, P15
   Das S, 2014, PROG MATER SCI, V66, P112, DOI 10.1016/j.pmatsci.2014.06.003
   Dimitrijevic I, 2014, REV ADV MATER SCI, V38, P1
   Fang B, 2005, ELECTROANAL, V17, P744, DOI 10.1002/elan.200403136
   Ghanbari K, 2015, ANAL BIOCHEM, V473, P53, DOI 10.1016/j.ab.2014.12.013
   Gunduz-Bruce H, 2009, BRAIN RES REV, V60, P279, DOI 10.1016/j.brainresrev.2008.07.006
   Hascup KN, 2014, COMPARATIVE MED, V64, P249
   Jeon J, 2016, BIOMED ENG LETT, V6, P123, DOI 10.1007/s13534-016-0230-6
   Kandel ER., 2021, PRINCIPLES NEURAL SC
   Kane F., 1993, BIOL DEPRESSION DI B
   KAWAGOE KT, 1994, TALANTA, V41, P865, DOI 10.1016/0039-9140(94)E0064-X
   Kim T.H., 2014, BIOMED RES INT, V2014, P11
   KISSINGER PT, 1973, BRAIN RES, V55, P209, DOI 10.1016/0006-8993(73)90503-9
   Lapainis T, 2007, ANAL BIOANAL CHEM, V387, P97, DOI 10.1007/s00216-006-0775-9
   Lavanya N, 2017, J ELECTROANAL CHEM, V801, P503, DOI 10.1016/j.jelechem.2017.08.018
   Lavanya N, 2015, SENSOR ACTUAT B-CHEM, V221, P1412, DOI 10.1016/j.snb.2015.08.020
   Lavanya N, 2014, NANOTECHNOLOGY, V25, DOI 10.1088/0957-4484/25/29/295501
   Lavanya N, 2013, ANALYST, V138, P2061, DOI 10.1039/c3an36754a
   Lavanya N, 2012, BIOSENS BIOELECTRON, V36, P41, DOI 10.1016/j.bios.2012.03.035
   Li MJ, 2014, SENSOR ACTUAT B-CHEM, V204, P629, DOI 10.1016/j.snb.2014.08.022
   Liu JP, 2010, NANOSCALE RES LETT, V5, P1177, DOI 10.1007/s11671-010-9622-1
   Lohr KM, 2014, EXPERT REV NEUROTHER, V14, P1115, DOI 10.1586/14737175.2014.960399
   Lovheim H, 2012, MED HYPOTHESES, V78, P341, DOI 10.1016/j.mehy.2011.11.016
   Mahar I, 2014, NEUROSCI BIOBEHAV R, V38, P173, DOI 10.1016/j.neubiorev.2013.11.009
   Mahshid S, 2011, ANALYST, V136, P2322, DOI 10.1039/c1an15021a
   MAIDMENT NT, 1989, NEUROSCIENCE, V33, P549, DOI 10.1016/0306-4522(89)90407-7
   MARK HB, 1995, BIOELECTROCH BIOENER, V38, P229, DOI 10.1016/0302-4598(95)01846-7
   Mazloum-Ardakani M, 2010, COLLOID SURFACE B, V76, P82, DOI 10.1016/j.colsurfb.2009.10.019
   Nurzulaikha R., 2015, Sensing and Bio-Sensing Research, V5, P42, DOI 10.1016/j.sbsr.2015.06.002
   Ozel RE, 2015, ANAL LETT, V48, P1044, DOI 10.1080/00032719.2014.976867
   Pantic I, 2015, REV ADV MATER SCI, V42, P1
   Pantic I, 2015, REV ADV MATER SCI, V40, P257
   Pecina M, 2013, CORTEX, V49, P877, DOI 10.1016/j.cortex.2012.01.010
   Perry M, 2009, ANAL CHIM ACTA, V653, P1, DOI 10.1016/j.aca.2009.08.038
   Pradhan T, 2014, CHEM SOC REV, V43, P4684, DOI 10.1039/c3cs60477b
   Reddy S, 2012, ELECTROCHIM ACTA, V61, P78, DOI 10.1016/j.electacta.2011.11.091
   Sadeghi R, 2013, PHYS CHEM LIQ, V51, P704, DOI 10.1080/00319104.2013.782547
   Sainio S, 2015, MOL NEUROBIOL, V52, P859, DOI 10.1007/s12035-015-9233-z
   Sanghavi BJ, 2015, MICROCHIM ACTA, V182, P1, DOI 10.1007/s00604-014-1308-4
   Seyedabadi M, 2014, EXP BRAIN RES, V232, P723, DOI 10.1007/s00221-013-3818-4
   She GW, 2014, SMALL, V10, P4685, DOI 10.1002/smll.201401471
   Snaith HJ, 2010, NANO LETT, V10, P1259, DOI 10.1021/nl903809r
   Solanki PR, 2011, NPG ASIA MATER, V3, P17, DOI 10.1038/asiamat.2010.137
   Sun DM, 2012, ANAL METHODS-UK, V4, P3283, DOI 10.1039/c2ay25401h
   Wang YD, 2010, INT GEOSCI REMOTE SE, P209, DOI 10.1109/IGARSS.2010.5651086
   Wang YT, 2015, BIOSENS BIOELECTRON, V65, P31, DOI 10.1016/j.bios.2014.09.099
   Webster R.A., 2001, NEUROTRANSMITTERS DR, P117, DOI 10.1002/0470846577.ch6
   Wu XM, 2014, BIOMED CHROMATOGR, V28, P459, DOI 10.1002/bmc.3062
   Xia C, 2010, SENSOR ACTUAT B-CHEM, V147, P629, DOI 10.1016/j.snb.2010.04.005
   Xiao YH, 2007, ANAL BIOCHEM, V371, P229, DOI 10.1016/j.ab.2007.07.025
   Xu CX, 2013, CHINESE SCI BULL, V58, P2563, DOI 10.1007/s11434-013-5714-5
   Yang AK, 2015, MICROCHIM ACTA, V182, P341, DOI 10.1007/s00604-014-1328-0
   Yang AK, 2013, J MATER CHEM B, V1, P1804, DOI 10.1039/c3tb00513e
   Zhao Q., 2015, J NANOMATER, V2015
NR 63
TC 10
Z9 10
U1 5
U2 61
PU BENTHAM SCIENCE PUBL LTD
PI SHARJAH
PA EXECUTIVE STE Y-2, PO BOX 7917, SAIF ZONE, 1200 BR SHARJAH, U ARAB
   EMIRATES
SN 1570-193X
EI 1875-6298
J9 MINI-REV ORG CHEM
JI Mini-Rev. Org. Chem.
PY 2018
VL 15
IS 5
BP 382
EP 388
DI 10.2174/1570193X15666180220144847
PG 7
WC Chemistry, Organic
WE Science Citation Index Expanded (SCI-EXPANDED)
SC Chemistry
GA GV5YW
UT WOS:000446183700004
DA 2023-06-30
ER

PT J
AU Zhao, HC
   Zhang, P
   Li, SH
   Luo, HX
AF Zhao Hong-Cai
   Zhang Pu
   Li She-Hong
   Luo Hong-Xia
TI Cobalt Hexacyanoferrate-modified Graphene Platform Electrode and Its
   Electrochemical Sensing toward Hydrogen Peroxide
SO CHINESE JOURNAL OF ANALYTICAL CHEMISTRY
LA English
DT Article
DE Chemical vapor deposition; Graphene; Cobalt hexacyanoferrate
   nanoparticle; Chemically modified platform electrode; Hydrogen peroxide
ID ELECTROCATALYTIC OXIDATION; NANOPARTICLES; HYBRID; SENSOR;
   NANOCOMPOSITE; H2O2; BIOSENSOR; EDGE; FILM
AB A large area graphene platform electrode (GPE) was fabricated by transferring chemical vapor deposition (CVD) grown graphene on Cu foils onto polyethylene terephthalate (PET) substrates with the aid of polymethyl methacrylate (PMMA). Cobalt hexacyanoferrate (CoHCF) was electrodeposited on GPE by cyclic voltammetry. The morphology and electrochemical properties of CoHCF/ GPE were studied by scanning electron microscope (SEM), electrochemical impedance spectroscopy (EIS) and the electrochemical measurements. The CoHCF/ GPE showed favorable sensing effect toward H2O2. A novel non-enzyme H2O2 sensor was constructed. Under the optimal experimental conditions, the proposed sensor responded to the addition of H2O2 very quickly (about 2 s) with a wide linear rang (0.005-1.2 mM) and a low detection limit (7.1 nM). This sensor was easy to be fabricated and showed excellent stability and anti-interference ability.
C1 [Zhao Hong-Cai; Zhang Pu; Li She-Hong; Luo Hong-Xia] Renmin Univ China, Dept Chem, Beijing 100872, Peoples R China.
C3 Renmin University of China
RP Luo, HX (通讯作者)，Renmin Univ China, Dept Chem, Beijing 100872, Peoples R China.
EM luohx@ruc.edu.cn
FU National Natural Science Foundation of China [21575160]
FX This work was supported by the National Natural Science Foundation of
   China (No. 21575160).
CR Allsop T, 2016, LIGHT-SCI APPL, V5, DOI 10.1038/lsa.2016.36
   Barnham KJ, 2004, NAT REV DRUG DISCOV, V3, P205, DOI 10.1038/nrd1330
   Berger C, 2006, SCIENCE, V312, P1191, DOI 10.1126/science.1125925
   Deng KQ, 2015, ELECTROCHIM ACTA, V174, P1096, DOI 10.1016/j.electacta.2015.06.104
   Ghica ME, 2013, SENSOR ACTUAT B-CHEM, V178, P270, DOI 10.1016/j.snb.2012.12.113
   Finkel T, 2007, NATURE, V448, P767, DOI 10.1038/nature05985
   Geim AK, 2007, NAT MATER, V6, P183, DOI 10.1038/nmat1849
   Han L, 2015, BIOSENS BIOELECTRON, V63, P145, DOI 10.1016/j.bios.2014.07.031
   Han LJ, 2013, RSC ADV, V3, P281, DOI 10.1039/c2ra21998k
   Huang KJ, 2011, ELECTROCHIM ACTA, V56, P2947, DOI 10.1016/j.electacta.2010.12.094
   HUMMERS WS, 1958, J AM CHEM SOC, V80, P1339, DOI 10.1021/ja01539a017
   [姜利英 Jiang Liying], 2016, [发光学报, Chinese Journal of Luminescence], V37, P881
   Ju J, 2015, ANAL CHEM, V87, P1903, DOI 10.1021/ac5041555
   Kang J, 2012, NANOSCALE, V4, P5527, DOI 10.1039/c2nr31317k
   King DW, 2007, ANAL CHEM, V79, P4169, DOI 10.1021/ac062228w
   Krohn K, 2007, NAT CLIN PRACT ENDOC, V3, P713, DOI 10.1038/ncpendmet0621
   Li D, 2017, J ALLOY COMPD, V690, P1, DOI 10.1016/j.jallcom.2016.08.108
   Li K, 2015, CHEM COMMUN, V51, P8765, DOI 10.1039/c5cc01399b
   Luo XL, 2015, J ELECTROANAL CHEM, V745, P80, DOI 10.1016/j.jelechem.2015.03.017
   Novoselov KS, 2012, NATURE, V490, P192, DOI 10.1038/nature11458
   Novoselov KS, 2004, SCIENCE, V306, P666, DOI 10.1126/science.1102896
   Qu JY, 2013, CHEM J CHINESE U, V34, P2097, DOI 10.7503/cjcu20121075
   Sattarahmady N, 2013, SENSOR ACTUAT B-CHEM, V177, P1098, DOI 10.1016/j.snb.2012.12.035
   Sharma VV, 2016, SENSOR ACTUAT B-CHEM, V228, P16, DOI 10.1016/j.snb.2015.12.067
   Steinberg SM, 2013, ENVIRON MONIT ASSESS, V185, P3749, DOI 10.1007/s10661-012-2825-4
   Suk JW, 2011, ACS NANO, V5, P6916, DOI 10.1021/nn201207c
   Wang F, 2015, BIOSENS BIOELECTRON, V74, P1022, DOI 10.1016/j.bios.2015.08.004
   Wang J, 2016, SENSOR ACTUAT B-CHEM, V230, P690, DOI 10.1016/j.snb.2016.02.117
   Wang YC, 2014, CHINESE J ANAL CHEM, V42, P689, DOI 10.3724/SP.J.1096.2014.30818
   Xu GR, 2007, CHINESE J ANAL CHEM, V35, P1179
   Yang SL, 2015, SENSOR ACTUAT B-CHEM, V208, P593, DOI 10.1016/j.snb.2014.11.055
   Ye YH, 2016, ANAL METHODS-UK, V8, P2666, DOI 10.1039/c5ay03078a
   Yu QK, 2008, APPL PHYS LETT, V93, DOI 10.1063/1.2982585
   Yuan WJ, 2013, SCI REP-UK, V3, DOI 10.1038/srep02248
   Zhang H, 2016, J SOLID STATE ELECTR, V20, P1565, DOI 10.1007/s10008-016-3156-0
   Zhao FP, 2014, ACS APPL MATER INTER, V6, P11007, DOI 10.1021/am503375h
NR 36
TC 19
Z9 21
U1 2
U2 43
PU ELSEVIER SCIENCE INC
PI NEW YORK
PA 360 PARK AVE SOUTH, NEW YORK, NY 10010-1710 USA
SN 0253-3820
EI 1872-2040
J9 CHINESE J ANAL CHEM
JI Chin. J. Anal. Chem.
PD JUN
PY 2017
VL 45
IS 6
BP 830
EP 836
DI 10.1016/S1872-2040(17)61018-1
PG 6
WC Chemistry, Analytical
WE Science Citation Index Expanded (SCI-EXPANDED)
SC Chemistry
GA FB6AE
UT WOS:000406222800003
DA 2023-06-30
ER

PT J
AU Campuzano, S
   Yanez-Sedeno, P
   Pingarron, JM
AF Campuzano, Susana
   Yanez-Sedeno, Paloma
   Manuel Pingarron, Jose
TI Electrochemical Biosensing for the Diagnosis of Viral Infections and
   Tropical Diseases
SO CHEMELECTROCHEM
LA English
DT Review
DE biomarkers; electrochemical biosensing; diagnosis; viral infectious;
   tropical diseases
ID SCREEN-PRINTED ELECTRODE; HISTIDINE-RICH PROTEIN-2;
   MYCOBACTERIUM-TUBERCULOSIS; AMPEROMETRIC IMMUNOSENSOR; DNA BIOSENSOR;
   CHAGAS-DISEASE; HIV P24; A VIRUS; MAGNETIC NANOPARTICLES; VISCERAL
   LEISHMANIASIS
AB Rapid and reliable diagnosis of viral infections and tropical diseases and timely initiation of appropriate treatment are essential for their successful clinical management. This Review summarizes some basic concepts regarding the main viral infection and tropical diseases to which society is facing today and the conventional methods available for their detection. The tremendous potential offered by electrochemical affinity biosensors to address this important challenge, meeting the required demands for viral infections and tropical diseases diagnosis, is clearly stated by discussing challenges, opportunities, implementation, and application of selected examples focused on the determination of specific biomarkers of different molecular (genetic, regulatory, and functional) levels. The highlighted approaches demonstrate the use of a plethora of specific receptors and assay formats and a great diversity of attractive electrochemical approaches in this rapidly advancing and highly interesting field.
C1 [Campuzano, Susana; Yanez-Sedeno, Paloma; Manuel Pingarron, Jose] Univ Complutense Madrid, Dept Analyt Chem, Av Complutense S-N, Madrid 28040, Spain.
C3 Complutense University of Madrid
RP Campuzano, S; Pingarron, JM (通讯作者)，Univ Complutense Madrid, Dept Analyt Chem, Av Complutense S-N, Madrid 28040, Spain.
EM susanacr@quim.ucm.es; pingarro@quimucm.es
OI CAMPUZANO RUIZ, SUSANA/0000-0002-9928-6613; Pingarron,
   Jose/0000-0003-2271-1383
FU Spanish Ministerio de Economia y Competitividad Research Projects
   [CTQ2015-70023-R, CTQ2015-64402-C2-1-R]; NANOAVANSENS Program from the
   Comunidad de Madrid [S2013/MT3029]
FX The financial support of the CTQ2015-70023-R and CTQ2015-64402-C2-1-R
   (Spanish Ministerio de Economia y Competitividad Research Projects) and
   S2013/MT3029 (NANOAVANSENS Program from the Comunidad de Madrid) are
   gratefully acknowledged.
CR Alberts B, 2012, SCIENCE, V336, P1521, DOI 10.1126/science.336.6088.1521
   Attar A, 2016, ELECTROANAL, V28, P1839, DOI 10.1002/elan.201600179
   Baral K., 1999, B WORLD HEALTH ORGAN, V7, P461
   Bartosik M, 2016, BIOSENS BIOELECTRON, V83, P300, DOI 10.1016/j.bios.2016.04.035
   Bekmurzayeva A, 2013, TUBERCULOSIS, V93, P381, DOI 10.1016/j.tube.2013.03.003
   Goulart IMB, 2008, ARCH DERMATOL RES, V300, P269, DOI 10.1007/s00403-008-0857-y
   Bhimji A, 2013, ANAL CHEM, V85, P6813, DOI 10.1021/ac4009429
   Binh TTN, 2012, BIOELECTROCHEMISTRY, V88, P15, DOI 10.1016/j.bioelechem.2012.04.006
   Bojorge-Ramirez NI, 2007, ASSAY DRUG DEV TECHN, V5, P673, DOI 10.1089/adt.2007.082
   Caglioti C, 2013, NEW MICROBIOL, V36, P211
   Capuano C, 2011, J TROP MED-US, V2011, DOI 10.1155/2011/642832
   Carinelli S, 2016, TALANTA, V160, P36, DOI 10.1016/j.talanta.2016.06.055
   Carinelli S, 2015, BIOSENS BIOELECTRON, V74, P974, DOI 10.1016/j.bios.2015.07.053
   Carinelli S, 2015, NEW BIOTECHNOL, V32, P521, DOI 10.1016/j.nbt.2015.04.002
   Cavalcanti IT, 2012, TALANTA, V91, P41, DOI 10.1016/j.talanta.2012.01.002
   Cavalcanti IT, 2012, BIOCHEM ENG J, V67, P225, DOI 10.1016/j.bej.2012.06.016
   Cecchetto J, 2015, SENSOR ACTUAT B-CHEM, V213, P150, DOI 10.1016/j.snb.2015.02.068
   Chen F, 2012, VIRUS GENES, V45, P69, DOI 10.1007/s11262-012-0742-9
   Cheng MS, 2012, ANAL CHIM ACTA, V725, P74, DOI 10.1016/j.aca.2012.03.017
   Corbett EL, 2002, LANCET, V359, P2177, DOI 10.1016/S0140-6736(02)09095-5
   Costa MP, 2014, J COLLOID INTERF SCI, V433, P141, DOI 10.1016/j.jcis.2014.07.014
   Coura JR, 2010, ACTA TROP, V115, P5, DOI 10.1016/j.actatropica.2010.03.008
   Darwish NT, 2016, J ELECTROCHEM SOC, V163, pB19, DOI 10.1149/2.0471603jes
   de la Escosura-Muniz A, 2016, SMALL, V12, P205, DOI 10.1002/smll.201502350
   Castilho MD, 2011, ANAL CHEM, V83, P5570, DOI 10.1021/ac200573s
   Demirev PA, 2004, EXPERT REV MOL DIAGN, V4, P821, DOI 10.1586/14737159.4.6.821
   Deng WP, 2013, SCI REP-UK, V3, DOI 10.1038/srep01789
   Dias ACMS, 2013, BIOSENS BIOELECTRON, V44, P216, DOI 10.1016/j.bios.2012.12.033
   Diaz-Gonzalez M, 2005, BIOSENS BIOELECTRON, V20, P2035, DOI 10.1016/j.bios.2004.09.035
   Diniz FB, 2003, BIOSENS BIOELECTRON, V19, P79, DOI 10.1016/S0956-5663(03)00213-6
   Erdmann CA, 2012, ECS TRANSACTIONS, V50, P393, DOI 10.1149/05012.0393ecst
   Fenwick A, 2012, PUBLIC HEALTH, V126, P233, DOI 10.1016/j.puhe.2011.11.015
   Ferreira AAP, 2005, BIOSENS BIOELECTRON, V21, P175, DOI 10.1016/j.bios.2004.08.001
   Figueiredo A, 2015, SCI REP-UK, V5, DOI 10.1038/srep07865
   Foguel MV, 2011, ELECTROANAL, V23, P2555, DOI 10.1002/elan.201100260
   Gan N, 2013, MATERIALS, V6, P1255, DOI 10.3390/ma6041255
   Gan N, 2010, MOLECULES, V15, P5053, DOI 10.3390/molecules15075053
   Garcia HH, 2003, LANCET, V362, P547, DOI 10.1016/S0140-6736(03)14117-7
   Garcia M. F. K., 2016, J CHEM TECHNOL BIOT, DOI [10.1002/jctb.4890, DOI 10.1002/JCTB.4890.]
   Gitlin N, 1997, CLIN CHEM, V43, P1500
   Gopinath SCB, 2016, MICROCHIM ACTA, V183, P2697, DOI 10.1007/s00604-016-1911-7
   Goulart IMB, 1996, AM J PATHOL, V148, P911
   Hanscheid T, 2002, TRENDS PARASITOL, V18, P395, DOI 10.1016/S1471-4922(02)02348-6
   Hasanzadeh M, 2015, TRAC-TREND ANAL CHEM, V72, P1, DOI 10.1016/j.trac.2015.03.016
   Heifets LB, 1999, INT J TUBERC LUNG D, V3, P564
   Heli H., 2016, TALANTA, P156
   Huang HX, 2015, INT J ELECTROCHEM SC, V10, P2580
   Hwang HJ, 2017, BIOSENS BIOELECTRON, V87, P164, DOI 10.1016/j.bios.2016.08.031
   Ittarat W, 2013, CLIN CHIM ACTA, V419, P47, DOI 10.1016/j.cca.2013.01.010
   Ivnitski D, 2000, ELECTROANAL, V12, P317, DOI 10.1002/(SICI)1521-4109(20000301)12:5<317::AID-ELAN317>3.0.CO;2-A
   Jarocka U, 2014, BIOSENS BIOELECTRON, V55, P301, DOI 10.1016/j.bios.2013.12.030
   Kheiri F, 2011, BIOSENS BIOELECTRON, V26, P4457, DOI 10.1016/j.bios.2011.05.002
   Kifude CM, 2008, CLIN VACCINE IMMUNOL, V15, P1012, DOI 10.1128/CVI.00385-07
   Kim SY, 2012, SCAND J IMMUNOL, V76, P580, DOI 10.1111/j.1365-3083.2012.02776.x
   Krejcova L, 2013, VIRUSES-BASEL, V5, P1719, DOI 10.3390/v5071719
   Krejcova L, 2013, INT J ELECTROCHEM SC, V8, P689
   Kumar B, 2016, RSC ADV, V6, P75862, DOI 10.1039/c6ra07665c
   Kumar PKR, 2016, BIOSENSORS-BASEL, V6, DOI 10.3390/bios6030040
   Labib M, 2012, ANAL CHEM, V84, P1813, DOI 10.1021/ac203412m
   Labib M, 2012, ANAL CHEM, V84, P1677, DOI 10.1021/ac202978r
   Lee JJ, 2012, PLOS ONE, V7, DOI 10.1371/journal.pone.0046522
   Li F, 2011, TALANTA, V87, P302, DOI 10.1016/j.talanta.2011.09.049
   Luna DMN, 2015, SENSOR ACTUAT B-CHEM, V220, P565, DOI 10.1016/j.snb.2015.05.067
   Mabey D, 2004, NAT REV MICROBIOL, V2, P231, DOI 10.1038/nrmicro841
   Mach KE, 2015, PLOS NEGLECT TROP D, V9, DOI 10.1371/journal.pntd.0003845
   Matsishin M, 2016, SENSOR ACTUAT B-CHEM, V222, P1152, DOI 10.1016/j.snb.2015.08.012
   Mehrvar M, 2004, ANAL SCI, V20, P1113, DOI 10.2116/analsci.20.1113
   Metters JP, 2011, ANALYST, V136, P1067, DOI 10.1039/c0an00894j
   Miodek A, 2015, ANAL CHEM, V87, P9257, DOI 10.1021/acs.analchem.5b01761
   Mohan S, 2011, ANALYST, V136, P2845, DOI 10.1039/c1an15031f
   Murphy SC, 2013, AM J TROP MED HYG, V89, P824, DOI 10.4269/ajtmh.12-0675
   Santos FLN, 2016, PLOS ONE, V11, DOI 10.1371/journal.pone.0161100
   Ng BYC, 2016, ACS SENSORS, V1, P173, DOI 10.1021/acssensors.5b00171
   Nguyen BTT, 2009, ANAL CHEM, V81, P7226, DOI 10.1021/ac900761a
   Ning G., 2010, J ANAL CHEM+, V38, P1556
   Nurmalasari R, 2015, PROCEDIA CHEM, V17, P111, DOI 10.1016/j.proche.2015.12.119
   Oliveira N, 2015, SENSORS-BASEL, V15, P15562, DOI 10.3390/s150715562
   Onyebujoh P, 2006, LANCET, V367, P940, DOI 10.1016/S0140-6736(06)68385-2
   Ottesen EA, 2000, TROP MED INT HEALTH, V5, P591, DOI 10.1046/j.1365-3156.2000.00620.x
   Pandey V, 2011, CLIN CHIM ACTA, V412, P1867, DOI 10.1016/j.cca.2011.06.029
   Papadopoulos MC, 2004, LANCET, V363, P1358, DOI 10.1016/S0140-6736(04)16046-7
   Parkash O, 2015, VIRUSES-BASEL, V7, P5410, DOI 10.3390/v7102877
   Parker ER, 2011, DERMATOL CLIN, V29, P53, DOI 10.1016/j.det.2010.08.011
   Paul KB, 2016, BIOSENS BIOELECTRON, V80, P39, DOI 10.1016/j.bios.2016.01.036
   Peh AEK, 2013, BIOSENS BIOELECTRON, V42, P391, DOI 10.1016/j.bios.2012.10.054
   Pemberton RM, 2013, BIOSENS BIOELECTRON, V42, P668, DOI 10.1016/j.bios.2012.11.032
   Pereira SV, 2011, ANALYST, V136, P4745, DOI 10.1039/c1an15569e
   Perinoto AC, 2010, ANAL CHEM, V82, P9763, DOI 10.1021/ac101920t
   Pinto Dias J C, 1995, Arq Bras Cardiol, V65, P359
   Pividori M. I., 2016, BIOSENSORS ADV SCI T, DOI [10.1007/978-3-319-28926-7_5, DOI 10.1007/978-3-319-28926-7_5.]
   Plourde JR, 2012, PLOS ONE, V7, DOI 10.1371/journal.pone.0046605
   Pottumarthy S, 2000, J CLIN MICROBIOL, V38, P2227
   Qiu JD, 2011, MICROCHIM ACTA, V174, P97, DOI 10.1007/s00604-011-0585-4
   Rai V, 2012, PLOS ONE, V7, DOI 10.1371/journal.pone.0042346
   Reddy LH, 2012, CHEM REV, V112, P5818, DOI 10.1021/cr300068p
   Regiart M, 2016, MICROCHIM ACTA, V183, P1203, DOI 10.1007/s00604-016-1752-4
   Ribone ME, 2006, ANAL BIOCHEM, V350, P61, DOI 10.1016/j.ab.2005.11.033
   Ricci F, 2012, ELECTROCHIM ACTA, V84, P74, DOI 10.1016/j.electacta.2012.06.033
   Romero HD, 2009, AM J TROP MED HYG, V81, P27
   Saleh S, 2012, ANAL BIOANAL CHEM, V402, P2379, DOI 10.1007/s00216-012-5735-y
   Santos CS, 2016, J ELECTROCHEM SOC, V163, pB158, DOI 10.1149/2.0621605jes
   Santos-Gomes G, 2000, J CLIN MICROBIOL, V38, P175
   Satoh K, 2008, VOX SANG, V95, P174, DOI 10.1111/j.1423-0410.2008.01091.x
   Sharma MK, 2008, J CLIN MICROBIOL, V46, P3759, DOI 10.1128/JCM.01022-08
   Sharma MK, 2010, ANALYST, V135, P608, DOI 10.1039/b918880k
   Shoham D, 2013, CRIT REV MICROBIOL, V39, P123, DOI 10.3109/1040841X.2012.692355
   Silva MMS, 2014, TALANTA, V128, P505, DOI 10.1016/j.talanta.2014.06.009
   Silva MMS, 2015, J CHEM TECHNOL BIOT, V90, P194, DOI 10.1002/jctb.4305
   Sinawang PD, 2016, BIOSENS BIOELECTRON, V77, P400, DOI 10.1016/j.bios.2015.09.048
   Belluzo MS, 2011, ANAL BIOCHEM, V408, P86, DOI 10.1016/j.ab.2010.09.002
   Souza E, 2011, SENSORS-BASEL, V11, P5616, DOI 10.3390/s110605616
   Thiruppathiraja C, 2011, ANAL BIOCHEM, V417, P73, DOI 10.1016/j.ab.2011.05.034
   Torati R, 2016, BIOSENS BIOELECTRON, V78, P483, DOI 10.1016/j.bios.2015.11.098
   Torres-Chavolla E, 2011, BIOSENS BIOELECTRON, V26, P4614, DOI 10.1016/j.bios.2011.04.055
   Vaughn DW, 2000, J INFECT DIS, V181, P2, DOI 10.1086/315215
   Wandtke T, 2015, VIRUSES-BASEL, V7, P751, DOI 10.3390/v7020751
   Wei KF, 2012, VIRUS GENES, V44, P450, DOI 10.1007/s11262-012-0717-x
   Weinheimer VK, 2012, J INFECT DIS, V206, P1685, DOI 10.1093/infdis/jis455
   WHO, 2015, WORLD MAL REP 2015
   WHO/UNAIDS/UNICEF Towards universal access, 2010, WHO UNAIDS UNICEF UN
   Wongchotigul V., 2004, ASIAN J TROP MED PUB, V35, P552
   World Health Organization, 2006, REP GLOB FOR EL LEPR
   World Health Organization, 2002, 2 WHO EXP COMM
   Xie ZX, 2014, PLOS ONE, V9, DOI 10.1371/journal.pone.0094685
   Xu LJ, 2013, J NANOSCI NANOTECHNO, V13, P2302, DOI 10.1166/jnn.2013.6860
   Xu LJ, 2010, ELECTROCHEM COMMUN, V12, P1329, DOI 10.1016/j.elecom.2010.07.012
   Yesil M, 2016, J CHEM SCI, V128, P1823, DOI 10.1007/s12039-016-1159-0
   Zhang C, 2015, ANALYST, V140, P506, DOI 10.1039/c4an01284d
   Zhang YR, 2015, J SOLID STATE ELECTR, V19, P3111, DOI 10.1007/s10008-015-2936-2
   Zhao JQ, 2012, VIRUSES-BASEL, V4, P3012, DOI 10.3390/v4113012
   Zheng L, 2012, MOLECULES, V17, P5988, DOI 10.3390/molecules17055988
   Zhou CH, 2013, ELECTROCHEM COMMUN, V31, P129, DOI 10.1016/j.elecom.2013.03.024
   Zhu YC, 2005, ACTA TROP, V96, P130, DOI 10.1016/j.actatropica.2005.07.007
   Zitka O, 2013, INT J ELECTROCHEM SC, V8, P12628
   Zribi B, 2016, BIOMICROFLUIDICS, V10, DOI 10.1063/1.4940887
NR 135
TC 23
Z9 23
U1 2
U2 53
PU WILEY-V C H VERLAG GMBH
PI WEINHEIM
PA POSTFACH 101161, 69451 WEINHEIM, GERMANY
SN 2196-0216
J9 CHEMELECTROCHEM
JI ChemElectroChem
PD APR
PY 2017
VL 4
IS 4
BP 753
EP 777
DI 10.1002/celc.201600805
PG 25
WC Electrochemistry
WE Science Citation Index Expanded (SCI-EXPANDED)
SC Electrochemistry
GA ES6FJ
UT WOS:000399641500002
DA 2023-06-30
ER

PT J
AU Wu, Y
   Huang, M
   Song, NN
   Hu, WB
AF Wu, Yan
   Huang, Meng
   Song, Nannan
   Hu, Weibing
TI Electrochemical detection of guaiacol in bamboo juice based on the
   enhancement effect of RGO nanosheets
SO ANALYTICAL METHODS
LA English
DT Article
ID GRAPHENE; LAYER; ELECTRODES; BIOSENSOR
AB Reduced graphene oxide (RGO) nanosheets with high quality were chemically synthesized by hydrothermal reduction of a well-dispersed graphene oxide (GO) suspension. The electrochemical behavior of guaiacol was studied on different carbon material surfaces. Compared with the bare glassy carbon, graphite, and GO, RGO nanosheets exhibited a strong enhancement effect and the electrochemical oxidation response of guaiacol was remarkably improved. The influences of the pH value, amount of RGO, scan rate and accumulation time on the oxidation signal of guaiacol were investigated. Based on the enhancement effect of RGO, a simple, fast and sensitive electrochemical method was developed for the detection of guaiacol. The linear range was from 0.5 mu M to 500 mu M with a correlation coefficient of 0.998, and the limit of detection was as low as 0.2 mu M (S/N = 3). Finally, it was used to determine guaiacol in bamboo juice samples, and the recovery was over the range between 98.9% and 105.8%.
C1 [Wu, Yan; Huang, Meng; Hu, Weibing] Hubei Univ Nationalities, Key Lab Biol Resources Protect & Utilizat Hubei P, Enshi 445000, Peoples R China.
   [Wu, Yan; Huang, Meng; Song, Nannan] Hubei Univ Nationalities, Sch Chem & Environm Engn, Enshi 445000, Peoples R China.
C3 Hubei Minzu University; Hubei Minzu University
RP Hu, WB (通讯作者)，Hubei Univ Nationalities, Key Lab Biol Resources Protect & Utilizat Hubei P, Enshi 445000, Peoples R China.
EM chemistryhu@126.com
OI Hu, Weibing/0000-0002-0415-7254
FU Open Foundation of Key Laboratory of Biologic Resources Protection and
   Utilization of Hubei Province, Forestry Key Disciplines [PKLHB1303];
   National Natural Science Foundation of China [20871044]
FX This work was supported by the Open Foundation of Key Laboratory of
   Biologic Resources Protection and Utilization of Hubei Province,
   Forestry Key Disciplines (no. PKLHB1303), the National Natural Science
   Foundation of China (no. 20871044).
CR Achtyl JL, 2013, J AM CHEM SOC, V135, P979, DOI 10.1021/ja3120899
   Chen XP, 2010, ELECTROANAL, V22, P2347, DOI 10.1002/elan.201000095
   Cheng ZG, 2010, NANO LETT, V10, P1864, DOI 10.1021/nl100633g
   Ferrari AC, 2000, PHYS REV B, V61, P14095, DOI 10.1103/PhysRevB.61.14095
   Ferrari AC, 2004, PHILOS T ROY SOC A, V362, P2269, DOI 10.1098/rsta.2004.1453
   Fowler JD, 2009, ACS NANO, V3, P301, DOI 10.1021/nn800593m
   Geim AK, 2007, NAT MATER, V6, P183, DOI 10.1038/nmat1849
   HONTORIALUCAS C, 1995, CARBON, V33, P1585, DOI 10.1016/0008-6223(95)00120-3
   Huang H, 2008, ACS NANO, V2, P2513, DOI 10.1021/nn800711v
   HUMMERS WS, 1958, J AM CHEM SOC, V80, P1339, DOI 10.1021/ja01539a017
   LAVIRON E, 1974, J ELECTROANAL CHEM, V52, P355, DOI 10.1016/S0022-0728(74)80448-1
   Liu HF, 2011, POLYMER, V52, P1908, DOI 10.1016/j.polymer.2011.02.046
   Lu Q, 2010, TALANTA, V82, P1344, DOI 10.1016/j.talanta.2010.06.061
   Ohkubo T, 1997, J DENT RES, V76, P848, DOI 10.1177/00220345970760040501
   Pang SP, 2010, ADV MATER, V22, P5374, DOI 10.1002/adma.201002872
   Reina A, 2009, NANO LETT, V9, P30, DOI 10.1021/nl801827v
   Perez-Cacho PR, 2011, FOOD CHEM, V129, P45, DOI 10.1016/j.foodchem.2011.04.014
   Shinde DB, 2011, J AM CHEM SOC, V133, P4168, DOI 10.1021/ja1101739
   Takahashi M, 2013, BIOSCI BIOTECH BIOCH, V77, P595, DOI 10.1271/bbb.120835
   TUINSTRA F, 1970, J CHEM PHYS, V53, P1126, DOI 10.1063/1.1674108
   Wang CY, 2009, CHEM MATER, V21, P2604, DOI 10.1021/cm900764n
   Wang GX, 2009, CARBON, V47, P3242, DOI 10.1016/j.carbon.2009.07.040
   Wang HL, 2009, ELECTROCHEM COMMUN, V11, P1158, DOI 10.1016/j.elecom.2009.03.036
   Wang X, 2008, NANO LETT, V8, P323, DOI 10.1021/nl072838r
   Wu C, 2012, SENSOR ACTUAT B-CHEM, V168, P178, DOI 10.1016/j.snb.2012.03.084
   Zhang B, 2013, J AM CHEM SOC, V135, P10073, DOI 10.1021/ja402456b
   Zhang FY, 2012, TALANTA, V93, P320, DOI 10.1016/j.talanta.2012.02.041
   Zhou M, 2009, ANAL CHEM, V81, P5603, DOI 10.1021/ac900136z
NR 28
TC 13
Z9 16
U1 7
U2 62
PU ROYAL SOC CHEMISTRY
PI CAMBRIDGE
PA THOMAS GRAHAM HOUSE, SCIENCE PARK, MILTON RD, CAMBRIDGE CB4 0WF, CAMBS,
   ENGLAND
SN 1759-9660
EI 1759-9679
J9 ANAL METHODS-UK
JI Anal. Methods
PY 2014
VL 6
IS 8
BP 2729
EP 2735
DI 10.1039/c4ay00195h
PG 7
WC Chemistry, Analytical; Food Science & Technology; Spectroscopy
WE Science Citation Index Expanded (SCI-EXPANDED)
SC Chemistry; Food Science & Technology; Spectroscopy
GA AD8NZ
UT WOS:000333524200041
DA 2023-06-30
ER

PT J
AU Raza, T
   Qu, LJ
   Khokhar, WA
   Andrews, B
   Ali, A
   Tian, MW
AF Raza, Tahir
   Qu, Lijun
   Khokhar, Waquar Ahmed
   Andrews, Boakye
   Ali, Afzal
   Tian, Mingwei
TI Progress of Wearable and Flexible Electrochemical Biosensors With the
   Aid of Conductive Nanomaterials
SO FRONTIERS IN BIOENGINEERING AND BIOTECHNOLOGY
LA English
DT Review
DE electrochemical biosensor; conductive nanomaterials; non-invasive
   detection; flexibility; immunosensors; DNA biosensors
ID BIOFUEL CELLS; HIGH-PERFORMANCE; GLUCOSE-OXIDASE; CHEMICAL
   POLYMERIZATION; HUMIDITY SENSOR; DNA SENSOR; TEXTILE; NANOCOMPOSITE;
   GRAPHENE; MXENE
AB Conductive nanomaterials have recently gained a lot of interest due to their excellent physical, chemical, and electrical properties, as well as their numerous nanoscale morphologies, which enable them to be fabricated into a wide range of modern chemical and biological sensors. This study focuses mainly on current applications based on conductive nanostructured materials. They are the key elements in preparing wearable electrochemical Biosensors, including electrochemical immunosensors and DNA biosensors. Conductive nanomaterials such as carbon (Carbon Nanotubes, Graphene), metals and conductive polymers, which provide a large effective surface area, fast electron transfer rate and high electrical conductivity, are summarized in detail. Conductive polymer nanocomposites in combination with carbon and metal nanoparticles have also been addressed to increase sensor performance. In conclusion, a section on current challenges and opportunities in this growing field is forecasted at the end.
C1 [Raza, Tahir; Qu, Lijun; Andrews, Boakye; Tian, Mingwei] Qingdao Univ, Intelligent Wearable Engn Res Ctr Qingdao, Res Ctr Intelligent & Wearable Technol, Coll Text & Clothing,State Key Lab Biofibers & Ec, Qingdao, Peoples R China.
   [Khokhar, Waquar Ahmed] Qingdao Univ, Coll Phys, Qingdao, Peoples R China.
   [Ali, Afzal] Ocean Univ, Qingdao, Peoples R China.
C3 Qingdao University; Qingdao University; Ocean University of China
RP Tian, MW (通讯作者)，Qingdao Univ, Intelligent Wearable Engn Res Ctr Qingdao, Res Ctr Intelligent & Wearable Technol, Coll Text & Clothing,State Key Lab Biofibers & Ec, Qingdao, Peoples R China.
EM mwtian@qdu.edu.cn
FU National Natural Science Foundation of China [51672141]; Natural Science
   Foundation of Shandong Province of China [ZR2018QEM004]; Shandong
   Province Key Research and Development Plan [2019JZZY010335,
   2019JZZY010340, 2019GGXI02022]; Anhui Province Special Science and
   Technology Project [201903a05020028]; Shandong Provincial Universities
   Youth Innovation Technology Plan Innovation Team [2020KJA013]; State Key
   Laboratory of Bio-Fibers and Eco-Textiles (Qingdao University) [ZKT02]
FX This work was supported by the National Natural Science Foundation of
   China (51672141), the Natural Science Foundation of Shandong Province of
   China (ZR2018QEM004), the Shandong Province Key Research and Development
   Plan (2019JZZY010335, 2019JZZY010340, and 2019GGXI02022), the Anhui
   Province Special Science and Technology Project (201903a05020028), the
   Shandong Provincial Universities Youth Innovation Technology Plan
   Innovation Team (2020KJA013), and the State Key Laboratory of Bio-Fibers
   and Eco-Textiles (Qingdao University, No. ZKT02).
CR Abellan-Llobregat A, 2017, BIOSENS BIOELECTRON, V91, P885, DOI 10.1016/j.bios.2017.01.058
   Abouraddy AF, 2007, NAT MATER, V6, P336, DOI 10.1038/nmat1889
   Abu Zahed M, 2020, BIOSENS BIOELECTRON, V160, DOI 10.1016/j.bios.2020.112220
   Adans-Dester CP, 2020, IEEE OPEN J ENG MED, V1, P243, DOI 10.1109/OJEMB.2020.3015141
   Alizadeh A, 2018, LAB CHIP, V18, P2632, DOI 10.1039/c8lc00510a
   Allison L, 2017, CHEM COMMUN, V53, P7182, DOI 10.1039/c7cc02592k
   Anastasova S, 2017, BIOSENS BIOELECTRON, V93, P139, DOI 10.1016/j.bios.2016.09.038
   Archana V, 2019, ACS SUSTAIN CHEM ENG, V7, P6707, DOI 10.1021/acssuschemeng.8b05980
   Bae CW, 2019, ACS APPL MATER INTER, V11, P14567, DOI 10.1021/acsami.9b00848
   Bandodkar AJ, 2017, ENERG ENVIRON SCI, V10, P1581, DOI [10.1039/c7ee00865a, 10.1039/C7EE00865A]
   Bandodkar AJ, 2016, NANO LETT, V16, P721, DOI 10.1021/acs.nanolett.5b04549
   Bandodkar AJ, 2015, ADV MATER, V27, P3060, DOI 10.1002/adma.201500768
   Bandodkar AJ, 2015, ELECTROANAL, V27, P562, DOI 10.1002/elan.201400537
   Bandodkar AJ, 2015, ANAL CHEM, V87, P394, DOI 10.1021/ac504300n
   Bandodkar AJ, 2014, TRENDS BIOTECHNOL, V32, P363, DOI 10.1016/j.tibtech.2014.04.005
   Bhide A, 2019, BIOSENSORS-BASEL, V9, DOI 10.3390/bios9010013
   Booth MA, 2011, BIOSENS BIOELECTRON, V28, P362, DOI 10.1016/j.bios.2011.07.051
   Borgmann S., 2011, ADV ELECTROCHEMICAL, P1, DOI [10.1016/0168-1656(90)90029-B, DOI 10.1016/0168-1656(90)90029-B]
   Brodt M, 2013, J ELECTROCHEM SOC, V160, pF744, DOI 10.1149/2.008308jes
   Byrne Robert, 2010, Materials Today, V13, P16, DOI 10.1016/S1369-7021(10)70124-3
   Cao H, 2014, BIOSENS BIOELECTRON, V54, P610, DOI 10.1016/j.bios.2013.11.059
   Chen AC, 2013, ANAL METHODS-UK, V5, P2158, DOI 10.1039/c3ay40155c
   Chen HJ, 2017, ACS NANO, V11, P4710, DOI 10.1021/acsnano.7b00628
   Chu MX, 2011, BIOMED MICRODEVICES, V13, P603, DOI 10.1007/s10544-011-9530-x
   Criscuolo F, 2021, SENSOR ACTUAT B-CHEM, V328, DOI 10.1016/j.snb.2020.129017
   Curto VF, 2012, SENSOR ACTUAT B-CHEM, V171, P1327, DOI 10.1016/j.snb.2012.06.048
   Daniels JS, 2007, ELECTROANAL, V19, P1239, DOI 10.1002/elan.200603855
   Dheilly A, 2008, APPL MICROBIOL BIOT, V79, P157, DOI 10.1007/s00253-008-1404-7
   Dierking I, 2010, POLYM CHEM-UK, V1, P1153, DOI 10.1039/c0py00087f
   Dutta G, 2018, SCI REP-UK, V8, DOI 10.1038/s41598-018-35471-8
   Emaminejad S, 2017, P NATL ACAD SCI USA, V114, P4625, DOI 10.1073/pnas.1701740114
   Farajikhah S, 2020, J TEXT I, V111, P1587, DOI 10.1080/00405000.2020.1720968
   Feng Y, 2019, SCI CHINA MATER, V62, P1679, DOI 10.1007/s40843-019-9468-5
   Fraser KJ, 2011, PROC SPIE, V8118, DOI 10.1117/12.895109
   Gangopadhyay R, 2000, CHEM MATER, V12, P608, DOI 10.1021/cm990537f
   Gao W, 2016, INT EL DEVICES MEET
   Gao W, 2016, ACS SENSORS, V1, P866, DOI 10.1021/acssensors.6b00287
   Gao W, 2016, NATURE, V529, P509, DOI 10.1038/nature16521
   Gerard M, 2005, CURR APPL PHYS, V5, P174, DOI 10.1016/j.cap.2004.06.016
   Gerard M, 2002, BIOSENS BIOELECTRON, V17, P345, DOI 10.1016/S0956-5663(01)00312-8
   Gonzalo-Ruiz J, 2009, BIOSENS BIOELECTRON, V24, P1788, DOI 10.1016/j.bios.2008.07.051
   GREGORY RV, 1989, SYNTHETIC MET, V28, pC823, DOI 10.1016/0379-6779(89)90610-3
   Guinovart T, 2014, ELECTROANAL, V26, P1345, DOI 10.1002/elan.201300558
   Guinovart T, 2013, ANALYST, V138, P5208, DOI 10.1039/c3an00710c
   Guo JX, 2015, J PHYS CHEM C, V119, P20923, DOI 10.1021/acs.jpcc.5b05426
   Guo Y, 2019, NANO LETT, V19, P1143, DOI 10.1021/acs.nanolett.8b04514
   Haji-Hashemi H, 2019, ANAL BIOCHEM, V566, P102, DOI 10.1016/j.ab.2018.11.017
   Hamblin MR, 2016, BBA CLIN, V6, P113, DOI 10.1016/j.bbacli.2016.09.002
   Hatamie A, 2015, LANGMUIR, V31, P10913, DOI 10.1021/acs.langmuir.5b02341
   He SY, 2020, SUSTAIN ENERG FUELS, V4, P4988, DOI 10.1039/d0se00927j
   Heikenfeld J, 2018, LAB CHIP, V18, P217, DOI 10.1039/c7lc00914c
   Hou XS, 2020, J MATER SCI, V55, P16033, DOI 10.1007/s10853-020-05110-7
   Hou YB, 2017, COMPOS PART A-APPL S, V97, P67, DOI 10.1016/j.compositesa.2017.02.023
   Huang JX, 2004, ANGEW CHEM INT EDIT, V43, P5817, DOI 10.1002/anie.200460616
   Imamura A, 2020, ADV MATER TECHNOL-US, V5, DOI 10.1002/admt.201900843
   Imani S, 2016, NAT COMMUN, V7, DOI 10.1038/ncomms11650
   Jang J, 2017, J ELECTROCHEM SOC, V164, pB136, DOI 10.1149/2.1121704jes
   Jeerapan I, 2020, CHEMOSENSORS, V8, DOI 10.3390/chemosensors8030071
   Jeerapan I, 2016, J MATER CHEM A, V4, P18342, DOI [10.1039/c6ta08358g, 10.1039/C6TA08358G]
   Jia XT, 2019, ACS SUSTAIN CHEM ENG, V7, P14321, DOI 10.1021/acssuschemeng.9b02315
   Jiang J, 2020, ANAL CHEM, V92, P7708, DOI 10.1021/acs.analchem.0c00669
   Joung HA, 2019, LAB CHIP, V19, P1027, DOI 10.1039/c9lc00011a
   Kaushik A, 2018, SCI REP-UK, V8, DOI 10.1038/s41598-018-28035-3
   Kim DH, 2011, SCIENCE, V333, P838, DOI 10.1126/science.1206157
   Kim J, 2019, NAT BIOTECHNOL, V37, P389, DOI 10.1038/s41587-019-0045-y
   Kim J, 2017, NAT COMMUN, V8, DOI 10.1038/ncomms14997
   Kinnamon D, 2017, SCI REP-UK, V7, DOI 10.1038/s41598-017-13684-7
   Kinnamon DS, 2018, J ELECTROCHEM SOC, V165, pB3084, DOI 10.1149/2.0131808jes
   Lee HB, 2020, BIOSENS BIOELECTRON, V156, DOI 10.1016/j.bios.2020.112133
   Lee H, 2016, NAT NANOTECHNOL, V11, P566, DOI [10.1038/nnano.2016.38, 10.1038/NNANO.2016.38]
   Lei YJ, 2019, SMALL, V15, DOI 10.1002/smll.201901190
   Li GL, 2020, J MATER CHEM B, V8, P3423, DOI 10.1039/c9tb02474c
   Li M, 2020, ANAL CHEM, V92, P7146, DOI 10.1021/acs.analchem.0c00600
   Li YD, 2017, ADV ELECTRON MATER, V3, DOI 10.1002/aelm.201700253
   Li YQ, 2019, MATER CHEM FRONT, V3, P1489, DOI 10.1039/c9qm00127a
   Lin J, 2020, J MATER CHEM C, V8, P10587, DOI 10.1039/d0tc01112f
   Liu Y, 2012, J ELECTROCHEM SOC, V159, pA349, DOI 10.1149/2.020204jes
   Liu YL, 2018, ANAL CHEM, V90, P13081, DOI 10.1021/acs.analchem.8b04223
   Liu YL, 2017, ANGEW CHEM INT EDIT, V56, P9454, DOI 10.1002/anie.201705215
   Liu YL, 2016, ANGEW CHEM INT EDIT, V55, P4537, DOI 10.1002/anie.201601276
   Lu Y, 2019, NANO ENERGY, V58, P624, DOI 10.1016/j.nanoen.2019.01.084
   Mamalis AG, 2004, PRECIS ENG, V28, P16, DOI 10.1016/j.precisioneng.2002.11.002
   Manjakkal L, 2019, BIOSENSORS-BASEL, V9, DOI 10.3390/bios9010014
   Mannoor MS, 2012, NAT COMMUN, V3, DOI 10.1038/ncomms1767
   Mariani F, 2020, ELECTROCHEM COMMUN, V116, DOI 10.1016/j.elecom.2020.106763
   Meyyappan M., 2004, CARBON NANOTUBES SCI, DOI DOI 10.1201/9780203494936
   Mitsubayashi K, 2003, SENSOR ACTUAT B-CHEM, V95, P373, DOI 10.1016/S0925-4005(03)00441-6
   Mpanza T.E., 2016, DETERMINATION CAPSAI
   Mpanza T.E., 2016, THESIS
   Nah JS, 2021, SENSOR ACTUAT B-CHEM, V329, DOI 10.1016/j.snb.2020.129206
   Nayak P, 2018, NANOSCALE, V10, P17030, DOI 10.1039/c8nr01883a
   Nyein HYY, 2016, ACS NANO, V10, P7216, DOI 10.1021/acsnano.6b04005
   Ogasawara K, 1996, GRAEF ARCH CLIN EXP, V234, P542, DOI 10.1007/BF00448797
   Oh SY, 2018, ACS APPL MATER INTER, V10, P13729, DOI 10.1021/acsami.8b03342
   Park S, 2013, NANOSCALE, V5, P1727, DOI 10.1039/c3nr33560g
   Parlak O, 2018, SCI ADV, V4, DOI 10.1126/sciadv.aar2904
   Parrilla M, 2019, ANAL CHEM, V91, P8644, DOI 10.1021/acs.analchem.9b02126
   Parrilla M, 2016, ADV HEALTHC MATER, V5, P996, DOI 10.1002/adhm.201600092
   Perez Lopez B., 2009, CARBON NANOTUBES ELE
   Toi PT, 2019, ACS APPL MATER INTER, V11, P10707, DOI 10.1021/acsami.8b20583
   Possanzini L, 2020, SCI REP-UK, V10, DOI 10.1038/s41598-020-74337-w
   Pungor E., 2016, OSCILLOMETRY CONDUCT
   Qu H, 2018, J ELECTROCHEM SOC, V165, pA688, DOI 10.1149/2.1001803jes
   Rahimi R, 2017, ACS APPL MATER INTER, V9, P9015, DOI 10.1021/acsami.6b16228
   Ramanavicius A, 2006, ELECTROCHIM ACTA, V51, P6025, DOI 10.1016/j.electacta.2005.11.052
   Rebrin K., 2010, USE SUBCUTANEOUS INT
   Saberi RS, 2013, ELECTROANAL, V25, P1373, DOI 10.1002/elan.201200434
   Salvo P, 2018, SENSOR ACTUAT B-CHEM, V256, P976, DOI 10.1016/j.snb.2017.10.037
   Schazmann B, 2010, ANAL METHODS-UK, V2, P342, DOI 10.1039/b9ay00184k
   Seesaard T, 2015, SENSORS-BASEL, V15, P1885, DOI 10.3390/s150101885
   Semwal V, 2019, SENSOR ACTUAT B-CHEM, V283, P632, DOI 10.1016/j.snb.2018.12.070
   Seshadri Dhruv R, 2020, Front Digit Health, V2, P8, DOI 10.3389/fdgth.2020.00008
   Shahzad A, 2017, ACS SUSTAIN CHEM ENG, V5, P11481, DOI 10.1021/acssuschemeng.7b02695
   Shaikh MO, 2019, BIOSENS BIOELECTRON, V126, P572, DOI 10.1016/j.bios.2018.11.035
   Shan CS, 2009, ANAL CHEM, V81, P2378, DOI 10.1021/ac802193c
   Shrivastava S, 2016, TRAC-TREND ANAL CHEM, V82, P55, DOI 10.1016/j.trac.2016.04.005
   Singh K, 2012, POLYM ADVAN TECHNOL, V23, P1084, DOI 10.1002/pat.2020
   Smith RE, 2019, SENSOR ACTUAT B-CHEM, V287, P338, DOI 10.1016/j.snb.2019.01.088
   SWIFT RM, 1992, ALCOHOL CLIN EXP RES, V16, P721, DOI 10.1111/j.1530-0277.1992.tb00668.x
   Tan CL, 2017, CHEM REV, V117, P6225, DOI 10.1021/acs.chemrev.6b00558
   Tao XY, 2011, J ELECTROCHEM SOC, V158, pH572, DOI 10.1149/1.3562962
   Teli M., 2014, Journal of the Institution of Engineers (India): Series E (Chemical and Textile Engineering), V95, P75, DOI 10.1007/s40034-014-0037-x
   Tuteja SK, 2018, NANO-MICRO LETT, V10, DOI 10.1007/s40820-018-0193-5
   TZOU K, 1992, SYNTHETIC MET, V47, P267, DOI 10.1016/0379-6779(92)90367-R
   Ugur M, 2014, NAT COMMUN, V5, DOI 10.1038/ncomms5821
   Wang L, 2018, ADV FUNCT MATER, V28, DOI 10.1002/adfm.201804456
   Wang R, 2020, J MATER CHEM B, V8, P3655, DOI 10.1039/c9tb02477h
   Wen D, 2016, SMALL, V12, P4649, DOI 10.1002/smll.201600906
   Wen D, 2016, ACS NANO, V10, P2559, DOI 10.1021/acsnano.5b07505
   Wen D, 2014, J AM CHEM SOC, V136, P2727, DOI 10.1021/ja412062e
   Willner I, 1996, J AM CHEM SOC, V118, P10321, DOI 10.1021/ja9608611
   Windmiller JR, 2013, ELECTROANAL, V25, P29, DOI 10.1002/elan.201200349
   Windmiller JR, 2012, ANALYST, V137, P1570, DOI 10.1039/c2an35041f
   Wu LX, 2018, BIOSENS BIOELECTRON, V107, P69, DOI 10.1016/j.bios.2018.02.021
   Xu G, 2019, ADV MATER TECHNOL-US, V4, DOI 10.1002/admt.201800658
   Xu GY, 2018, BIOSENS BIOELECTRON, V107, P184, DOI 10.1016/j.bios.2018.02.031
   Xu GY, 2014, MICROCHIM ACTA, V181, P463, DOI 10.1007/s00604-013-1136-y
   Xu ML, 2017, SENSOR ACTUAT B-CHEM, V252, P1187, DOI 10.1016/j.snb.2017.07.147
   Xu Q, 2014, SENSOR ACTUAT B-CHEM, V190, P562, DOI 10.1016/j.snb.2013.09.049
   Xuan X, 2018, BIOSENS BIOELECTRON, V109, P75, DOI 10.1016/j.bios.2018.02.054
   Yang YL, 2010, ANALYST, V135, P1230, DOI 10.1039/b926339j
   Yang YR, 2019, CHEM SOC REV, V48, P1465, DOI 10.1039/c7cs00730b
   Yoon J, 2020, BIOSENSORS-BASEL, V10, DOI 10.3390/bios10110185
   Yoon JH, 2019, ACS APPL MATER INTER, V11, P46165, DOI 10.1021/acsami.9b16829
   Zamora ML, 2018, SENSOR ACTUAT B-CHEM, V260, P601, DOI 10.1016/j.snb.2018.01.002
   Zdrachek E, 2021, ANAL CHEM, V93, P72, DOI 10.1021/acs.analchem.0c04249
   Zeng W, 2014, ADV MATER, V26, P5310, DOI 10.1002/adma.201400633
   Zhang C, 2021, NANO RES, V14, P114, DOI 10.1007/s12274-020-3052-x
   Zhang LL, 2012, BIOSENS BIOELECTRON, V35, P155, DOI 10.1016/j.bios.2012.02.035
   Zhao J, 2019, TRENDS CHEM, V1, P559, DOI 10.1016/j.trechm.2019.07.001
   Zhao XY, 2018, J ELECTROANAL CHEM, V824, P14, DOI 10.1016/j.jelechem.2018.07.030
   Zheng JS, 2018, J ELECTROANAL CHEM, V816, P189, DOI 10.1016/j.jelechem.2018.03.056
   Zhou GH, 2017, ACS APPL MATER INTER, V9, P4788, DOI 10.1021/acsami.6b12448
   Zhou GM, 2014, ENERG ENVIRON SCI, V7, P1307, DOI 10.1039/c3ee43182g
   Zhou QQ, 2016, J AM CHEM SOC, V138, P2868, DOI 10.1021/jacs.5b12474
   Zhu XF, 2019, ANAL CHEM, V91, P10764, DOI 10.1021/acs.analchem.9b02328
   Zhu XL, 2017, ELECTROCHIM ACTA, V248, P46, DOI 10.1016/j.electacta.2017.07.084
NR 157
TC 5
Z9 5
U1 20
U2 105
PU FRONTIERS MEDIA SA
PI LAUSANNE
PA AVENUE DU TRIBUNAL FEDERAL 34, LAUSANNE, CH-1015, SWITZERLAND
SN 2296-4185
J9 FRONT BIOENG BIOTECH
JI Front. Bioeng. Biotechnol.
PD NOV 22
PY 2021
VL 9
AR 761020
DI 10.3389/fbioe.2021.761020
PG 20
WC Biotechnology & Applied Microbiology; Multidisciplinary Sciences
WE Science Citation Index Expanded (SCI-EXPANDED)
SC Biotechnology & Applied Microbiology; Science & Technology - Other
   Topics
GA XM5ZX
UT WOS:000728905900001
PM 34881233
OA Green Published, gold
DA 2023-06-30
ER

PT J
AU Wen, XY
   Chang, XY
   Li, AH
   Yang, XH
   Tian, FJ
   Liu, ZH
   Copner, N
   Teng, PP
   Yuan, LB
AF Wen, Xingyue
   Chang, Xinyu
   Li, Aohua
   Yang, Xinghua
   Tian, Fengjun
   Liu, Zhihai
   Copner, Nigel
   Teng, Pingping
   Yuan, Libo
TI ZnO/Cu2O heterojunction integrated fiber-optic biosensor for remote
   detection of cysteine
SO BIOSENSORS & BIOELECTRONICS
LA English
DT Article
DE Optical fiber integrated sensor; Biosensor; Photoelectrochemistry;
   Cysteine; Remote detection
AB Indium tin oxide, semiconductor nanomaterial ZnO, and Cu2O were first loaded on the surface of the optical fiber to form an optical fiber probe. Large-volume macroscopic spatial light is replaced by an optical fiber path, and remote light injection is implemented. Based on the optical fiber probe, a photoelectrochemical biosensor was constructed and remote detection of cysteine was realized. In this tiny device, the optical fiber probe not only acts as a working electrode to react with the analyte but also directs the light exactly where it is needed. Simultaneously, the electrochemical behavior of cysteine on the surface of the working electrode is dominated by diffusion-control, which provides strong support for quantitative detection. Then, under the bias potential of 0 V, the linear range of the fiber-optic-based cysteine biosensor was 0.01 similar to 1 mu M, the regression coefficient (R-2) value was 0.9943. In spiked synthetic urine, the detection of cysteine was also realized by the integrated biosensor. Moreover, benefiting from the low optical fiber loss, the new structure also possesses a unique remote detection function. This work confirms that photoelectrochemical biosensors can be integrated via optical fibers and retain comparable sensing performance. Based on this property, different materials can also be loaded on the surface of the optical fiber for remote detection of other analytes. It is expected to facilitate the research on fiber-optic-based integrated biosensors and show application prospects in diverse fields such as biochemical analysis and disease diagnosis.
C1 [Wen, Xingyue; Chang, Xinyu; Li, Aohua; Yang, Xinghua; Tian, Fengjun; Liu, Zhihai; Teng, Pingping; Yuan, Libo] Harbin Engn Univ, Coll Phys & Optoelect Engn, Key Lab Infiber Integrated Opt, Minist Educ, Harbin 150001, Peoples R China.
   [Copner, Nigel] Univ South Wales, Fac Comp Engn & Sci, Wireless & Optoelect Res & Innovat Ctr, Caerleon CF37 1DL, Wales.
   [Yuan, Libo] Guilin Univ Elect Technol, Photon Res Ctr, Guilin 541004, Peoples R China.
C3 Harbin Engineering University; University of South Wales; Guilin
   University of Electronic Technology
RP Yang, XH; Teng, PP (通讯作者)，Harbin Engn Univ, Coll Phys & Optoelect Engn, Key Lab Infiber Integrated Opt, Minist Educ, Harbin 150001, Peoples R China.
EM yangxh@hrbeu.edu.cn; tengpingping@hrbeu.edu.cn
FU Fundamental Research Funds for the Central Universities [3072022CF2506];
   Ministry of Science and Technology "High-end Foreign Expert Introduction
   Program" [G2022180002]; National Natural Science Foundation of China
   [11574061, 62065001]; Natural Science Foundation of Heilongjiang
   Province [LH2021F019]
FX This work is supported by Fundamental Research Funds for the Central
   Universities (3072022CF2506) ; Ministry of Science and Technology
   "High-end Foreign Expert Introduction Program" (G2022180002) ; National
   Natural Science Foundation of China (11574061, 62065001) ; Natural
   Science Foundation of Heilongjiang Province (LH2021F019) .
CR Alhumaimess MS, 2020, NANOMATERIALS-BASEL, V10, DOI 10.3390/nano10040781
   Gonzalez ANB, 2018, J NEUROCHEM, V144, P50, DOI 10.1111/jnc.14237
   Bott-Neto JL, 2021, SENSOR ACTUAT B-CHEM, V345, DOI 10.1016/j.snb.2021.130390
   Du MH, 2020, ADV SCI, V7, DOI 10.1002/advs.202001410
   Fu ZH, 2017, ANAL CHEM, V89, P1937, DOI 10.1021/acs.analchem.6b04431
   Guo T, 2016, BIOSENS BIOELECTRON, V78, P221, DOI 10.1016/j.bios.2015.11.047
   Ivanov AV, 2017, ELECTROPHORESIS, V38, P2646, DOI 10.1002/elps.201700133
   Jiang ZY, 2019, ADV SCI, V6, DOI 10.1002/advs.201900289
   Karmakar S, 2015, NAT CHEM, V7, P752, DOI [10.1038/NCHEM.2307, 10.1038/nchem.2307]
   Kou W, 2019, ACS NANO, V13, P5900, DOI 10.1021/acsnano.9b01703
   Kuo PY, 2021, IEEE T INSTRUM MEAS, V70, DOI 10.1109/TIM.2021.3075036
   Li RR, 2019, ACS NANO, V13, P10049, DOI 10.1021/acsnano.9b02231
   Li X, 2021, BIOSENS BIOELECTRON, V177, DOI 10.1016/j.bios.2020.112672
   Li YR, 2022, ANALYST, V147, P1403, DOI 10.1039/d2an00017b
   Ma YG, 2022, FOOD CHEM, V379, DOI 10.1016/j.foodchem.2022.132155
   Mazzaracchio V, 2022, ELECTROCHIM ACTA, V426, DOI 10.1016/j.electacta.2022.140766
   Modesti PA, 2020, BMC MED, V18, DOI 10.1186/s12916-020-01723-6
   Nissler R, 2020, NAT COMMUN, V11, DOI 10.1038/s41467-020-19718-5
   Pei JX, 2022, J COLLOID INTERF SCI, V626, P608, DOI 10.1016/j.jcis.2022.06.176
   Peng JY, 2018, BIOSENS BIOELECTRON, V106, P212, DOI 10.1016/j.bios.2018.02.009
   Selopal GS, 2020, ADV SCI, V7, DOI 10.1002/advs.202001864
   Siener R, 2021, NUTRIENTS, V13, DOI 10.3390/nu13020528
   Sun J, 2018, SCI ADV, V4, DOI 10.1126/sciadv.aau3275
   Thomas N, 2021, TRAC-TREND ANAL CHEM, V136, DOI 10.1016/j.trac.2021.116196
   Tian H, 2019, ADV SCI, V6, DOI 10.1002/advs.201900807
   Tiwari JN, 2016, ACS NANO, V10, P46, DOI 10.1021/acsnano.5b05690
   Wang P, 2017, BIOSENS BIOELECTRON, V92, P583, DOI 10.1016/j.bios.2016.10.056
   Wu XT, 2021, FOODS, V10, DOI 10.3390/foods10061156
   Xia L, 2014, BIOSENS BIOELECTRON, V59, P350, DOI 10.1016/j.bios.2014.03.038
   Xue JJ, 2019, CHEM REV, V119, P5298, DOI 10.1021/acs.chemrev.8b00593
   Yang CP, 2021, TALANTA, V228, DOI 10.1016/j.talanta.2021.122261
   Yang SL, 2016, MICROCHIM ACTA, V183, P1351, DOI 10.1007/s00604-015-1737-8
   Yin J, 2016, MOL NUTR FOOD RES, V60, P134, DOI 10.1002/mnfr.201500031
   Yu S, 2019, BIOSENS BIOELECTRON, V146, DOI 10.1016/j.bios.2019.111760
   Zhang XR, 2018, SENSOR ACTUAT B-CHEM, V255, P2919, DOI 10.1016/j.snb.2017.09.112
   Zhao Y, 2019, BIOSENS BIOELECTRON, V142, DOI 10.1016/j.bios.2019.111505
   Zhi J, 2021, NAT COMMUN, V12, DOI 10.1038/s41467-021-21705-3
NR 37
TC 0
Z9 0
U1 42
U2 45
PU ELSEVIER ADVANCED TECHNOLOGY
PI OXFORD
PA OXFORD FULFILLMENT CENTRE THE BOULEVARD, LANGFORD LANE, KIDLINGTON,
   OXFORD OX5 1GB, OXON, ENGLAND
SN 0956-5663
EI 1873-4235
J9 BIOSENS BIOELECTRON
JI Biosens. Bioelectron.
PD MAR 1
PY 2023
VL 223
AR 115021
DI 10.1016/j.bios.2022.115021
EA DEC 2022
PG 9
WC Biophysics; Biotechnology & Applied Microbiology; Chemistry, Analytical;
   Electrochemistry; Nanoscience & Nanotechnology
WE Science Citation Index Expanded (SCI-EXPANDED)
SC Biophysics; Biotechnology & Applied Microbiology; Chemistry;
   Electrochemistry; Science & Technology - Other Topics
GA 7Q9IP
UT WOS:000909696200001
PM 36549109
DA 2023-06-30
ER

PT J
AU Marzuki, NI
   Abu Bakar, F
   Salleh, A
   Heng, LY
   Yusof, NA
   Siddiquee, S
AF Marzuki, Nur Indang
   Abu Bakar, Fatimah
   Salleh, Abu Bakar
   Heng, Lee Yook
   Yusof, Nor Azah
   Siddiquee, Shafiquzzaman
TI Development of Electrochemical Biosensor for Formaldehyde Determination
   Based on Immobilized Enzyme
SO INTERNATIONAL JOURNAL OF ELECTROCHEMICAL SCIENCE
LA English
DT Article
DE Formaldehyde; Formaldehyde dehydrogenase; Voltammograms
ID PSEUDOMONAS-PUTIDA; SPME EXTRACTION; DEHYDROGENASE; POLYMER; FISH; PH
AB The newly formaldehyde biosensor developed that is based on coupled with enzyme (nicotinamide adenine dinucleotide, NAD(+)) and formaldehyde dehydrogenase (FDH) for the detection of formaldehyde in fish samples. To maximize the reaction rate, the enzyme acts as biorecognition immobilized with Nafion membrane which chemically modified on gold electrode. The enzyme required nicotinamide adenide dinucleotide (NAD(+)) as a cofactor which then reduced to NADH during enzymatic reaction. In the system, 0.1 M of potassium phosphate was used as the supporting electrolyte and 0.5 mM of NAD(+) was added as the coenzyme. The optimum scan rate was found at 0.1 V/s while the optimum pH was at 8 via cyclic voltammetry. A linear response was ranged from 1 to 10 ppm of formaldehyde, with correlation coefficient (R-2) equals to 0.9865 (RSD < 3.05%). The response time was found less than 1 min. Formaldehyde biosensor showed reproducibility with no significant different (p > 0.05) at 1, 5 and 10 ppm of formaldehyde (n = 10). For interferences study, it was showed that the biosensor response retained its specificity for formaldehyde and did not respond to equivalent additions of methanol and also ethanol and gave the percentage of formaldehyde recovered ranging from 99.0% to 99.8%. Thus, formaldehyde biosensor is a promising tool and has a potential application for simple, fast, reusability, reproducibility, sensitivity, storage stability, validity, interferences and convenient method for the determination of formaldehyde in fish samples.
C1 [Marzuki, Nur Indang; Abu Bakar, Fatimah; Salleh, Abu Bakar] Univ Putra Malaysia, Inst Biosci, Serdang 43400, Selangor, Malaysia.
   [Abu Bakar, Fatimah] Univ Putra Malaysia, Fac Food Sci & Technol, Serdang 43400, Selangor, Malaysia.
   [Salleh, Abu Bakar] Univ Putra Malaysia, Fac Biotechnol & Mol Sci, Serdang 43400, Selangor, Malaysia.
   [Heng, Lee Yook] Univ Kebangsaan Malaysia, Fac Sci & Technol, Bangi 43600, Selangor, Malaysia.
   [Yusof, Nor Azah] Univ Putra Malaysia, Fac Sci, Serdang 43400, Selangor, Malaysia.
   [Siddiquee, Shafiquzzaman] Univ Malaysia Sabah, Biotechnol Res Inst, JLN UMS, Kota Kinabalu 88400, Sabah, Malaysia.
C3 Universiti Putra Malaysia; Universiti Putra Malaysia; Universiti Putra
   Malaysia; Universiti Kebangsaan Malaysia; Universiti Putra Malaysia;
   Universiti Malaysia Sabah
RP Marzuki, NI (通讯作者)，Univ Putra Malaysia, Inst Biosci, Serdang 43400, Selangor, Malaysia.
EM fatim@putra.upm.edu.my; shafiqpab@ums.edu.my
RI Siddiquee, shafiquzzaman/I-5432-2016
OI Siddiquee, shafiquzzaman/0000-0003-3122-0463; Yusof, Nor
   Azah/0000-0002-1400-5764
FU Malaysian government through Ministry of Science, Technology and
   Innovation (MOSTI); Malaysian Genome Institute (MGI) [001-002-0027]
FX The authors are grateful for the financial support provided by the
   Malaysian government through Ministry of Science, Technology and
   Innovation (MOSTI) and Malaysian Genome Institute (MGI) under research
   project no. 001-002-0027.
CR Ballantine, 1997, ACOUSTIC WAVE SENSOR, P222
   Bianchi F, 2007, FOOD CHEM, V100, P1049, DOI 10.1016/j.foodchem.2005.09.089
   Bianchi F, 2005, CURR ANAL CHEM, V1, P129, DOI 10.2174/1573411054021600
   Busto MD, 1998, BIOCHEM EDUC, V26, P304, DOI 10.1016/S0307-4412(98)00168-X
   Chan WH, 1997, ANAL CHIM ACTA, V339, P173, DOI 10.1016/S0003-2670(96)00460-6
   COX JA, 1988, J ELECTROANAL CHEM, V247, P315, DOI 10.1016/0022-0728(88)80151-7
   ELMGREN M, 1993, J ELECTROANAL CHEM, V362, P227, DOI 10.1016/0022-0728(93)80025-D
   Garrett R.H., 2005, BIOCHEMISTRY-US, P640
   Gonzalez-Saiz JM, 2001, EUR POLYM J, V37, P435, DOI 10.1016/S0014-3057(00)00151-8
   Herschkovitz Y, 2000, J ELECTROANAL CHEM, V491, P182, DOI 10.1016/S0022-0728(00)00170-4
   ITO K, 1994, J BACTERIOL, V176, P2483, DOI 10.1128/JB.176.9.2483-2491.1994
   KOLODZIEJSKA I, 1994, FOOD CHEM, V50, P281, DOI 10.1016/0308-8146(94)90133-3
   Korpan YI, 2000, BIOSENS BIOELECTRON, V15, P77, DOI 10.1016/S0956-5663(00)00054-3
   Lobo MJ, 1997, ELECTROANAL, V9, P191, DOI 10.1002/elan.1140090302
   MIZUTANI F, 1993, ANAL CHIM ACTA, V274, P201, DOI 10.1016/0003-2670(93)80466-X
   Murakami Y, 2003, J MOL CATAL B-ENZYM, V22, P79, DOI 10.1016/S1381-1177(03)00009-2
   OGUSHI S, 1984, J BIOCHEM-TOKYO, V96, P1587
   Park Y, 2009, FLUID PHASE EQUILIBR, V278, P76, DOI 10.1016/j.fluid.2009.01.005
   RINDT KP, 1989, GBF MONOG SERIES, V13, P405
   SIKORSKI Z, 1976, Critical Reviews in Food Science and Nutrition, V8, P97
   SOLDATKIN AP, 1994, ANAL CHIM ACTA, V288, P197, DOI 10.1016/0003-2670(93)E0627-J
   Winter B., 1989, FRES Z ANA CHEM, V334, P718
   Yanagawa Y, 2007, CLIN TOXICOL, V45, P72, DOI 10.1080/15563650600956485
NR 23
TC 23
Z9 24
U1 0
U2 28
PU ELECTROCHEMICAL SCIENCE GROUP
PI BELGRADE
PA A SPOMENICE 7/12 , 19210 BOR, BELGRADE, VJ 12, SERBIA
SN 1452-3981
J9 INT J ELECTROCHEM SC
JI Int. J. Electrochem. Sci.
PD JUL
PY 2012
VL 7
IS 7
BP 6070
EP 6083
PG 14
WC Electrochemistry
WE Science Citation Index Expanded (SCI-EXPANDED)
SC Electrochemistry
GA 973ZP
UT WOS:000306399700025
DA 2023-06-30
ER

PT J
AU Maduraiveeran, G
   Jin, W
AF Maduraiveeran, Govindhan
   Jin, Wei
TI Carbon nanomaterials: Synthesis, properties and applications in
   electrochemical sensors and energy conversion systems
SO MATERIALS SCIENCE AND ENGINEERING B-ADVANCED FUNCTIONAL SOLID-STATE
   MATERIALS
LA English
DT Article
DE Carbon; Nanomaterials; Electrochemical sensors; Energy conversion
   systems; Energy storage systems
ID NITROGEN-DOPED CARBON; OXYGEN REDUCTION REACTION; REDUCED GRAPHENE
   OXIDE; PHOTOCATALYTIC HYDROGEN EVOLUTION; NANOPOROUS ACTIVATED CARBON;
   METAL-FREE ELECTROCATALYSTS; NONENZYMATIC GLUCOSE; NANOPARTICLE/GRAPHENE
   NANOCOMPOSITE; BIFUNCTIONAL ELECTROCATALYSTS; EFFICIENT ELECTROCATALYSTS
AB Carbon materials secure to progress a plenty of real-world technologies. In particular, they are emerging materials in numerous electrochemical applications, including electrochemical sensor and biosensor platforms, fuel cells, water electrolyzers, etc. Nanostructured carbon materials (NCMs) offer integrated advantages, including upright electrical conductivity, built-in and structural flexibility, flimsy, huge chemical and thermal stability, alleviate of chemical functionalization, potential mass production, etc., allowing them to be emergent candidate materials for various electrochemical employments. In consequent, enormous research efforts are dedicated to the structure-, dimension- and pore-size/structure controlled synthesis carbon nanomaterials with unique characteristics for uses in next-generation electrochemical devices. Herein we systematically discuss the recent developments carbon nanomaterials (carbon nanotubes, graphene, carbon dot, biomass-derived carbon, etc.) their synthetic strategies, surface active sites, and other surface characteristics, electrode fabrication methods, working hypothesis, electrochemical activity and the state-of-the-art electrochemical applications. Development of numerous carbon nanomaterials with rational design of controlled nano-/micro-scale structures, structure-property correlation and mechanistic conception for high performance electrochemical devices are introduced. The figure-of-merit, emerging challenges, future perspectives, and vital aspects integrated with the invention of new class of nanoscale carbon nanomaterials in electrochemical technologies furthermore are described.
C1 [Maduraiveeran, Govindhan] SRM Inst Sci & Technol, Dept Chem, Mat Electrochem Lab, Chennai 603203, Tamil Nadu, India.
   [Jin, Wei] Tongji Univ, Coll Environm Sci & Engn, State Key Lab Pollut Control & Resources Reuse, 1239 Siping Rd, Shanghai 200092, Peoples R China.
C3 SRM Institute of Science & Technology Chennai; Tongji University
RP Maduraiveeran, G (通讯作者)，SRM Inst Sci & Technol, Dept Chem, Mat Electrochem Lab, Chennai 603203, Tamil Nadu, India.; Jin, W (通讯作者)，Tongji Univ, Coll Environm Sci & Engn, State Key Lab Pollut Control & Resources Reuse, 1239 Siping Rd, Shanghai 200092, Peoples R China.
EM maduraig@srmist.edu.in; wjin@ipe.ac.cn
FU  [SRG/2019/000123]
FX GM acknowledges to SERB-SRG (SRG/2019/000123) funding agency for
   financial support.
CR Adhikari BR, 2015, SENSORS-BASEL, V15, P22490, DOI 10.3390/s150922490
   Amani J, 2018, ANAL BIOCHEM, V548, P53, DOI 10.1016/j.ab.2018.02.024
   Ambrosi A, 2016, CHEM SOC REV, V45, P2458, DOI 10.1039/c6cs00136j
   Ambrosi A, 2014, CHEM REV, V114, P7150, DOI 10.1021/cr500023c
   Anctil A, 2011, ENVIRON SCI TECHNOL, V45, P2353, DOI 10.1021/es103860a
   Appl A.C.S., 2014, MAT INTERFACES, V6, P16210
   Arcudi F, 2019, ACCOUNTS CHEM RES, V52, P2070, DOI 10.1021/acs.accounts.9b00249
   Backs S, 2017, ACS ENERGY LETT, V2, P969, DOI 10.1021/acsenergylett.7b00152
   Bahadir EB, 2016, TRAC-TREND ANAL CHEM, V76, P1, DOI 10.1016/j.trac.2015.07.008
   Baig N, 2018, MICROCHIM ACTA, V185, DOI 10.1007/s00604-018-2809-3
   Bartelmess J, 2014, BEILSTEIN J NANOTECH, V5, P1980, DOI 10.3762/bjnano.5.207
   Bartolome JP, 2015, ANAL CHEM, V87, P6744, DOI 10.1021/acs.analchem.5b00924
   Benzigar MR, 2018, CHEM SOC REV, V47, P2680, DOI 10.1039/c7cs00787f
   Bettini S, 2019, NANOSCALE, V11, P7414, DOI 10.1039/c9nr00951e
   Bhauriyal P, 2017, PHYS CHEM CHEM PHYS, V19, P7980, DOI 10.1039/c7cp00453b
   Bi LL, 2018, CHEMSUSCHEM, V11, P276, DOI 10.1002/cssc.201701574
   Cai WT, 2019, ACCOUNTS CHEM RES, V52, P1824, DOI 10.1021/acs.accounts.9b00229
   Camilli L, 2017, NAT COMMUN, V8, DOI 10.1038/s41467-017-00042-4
   Cha CY, 2013, ACS NANO, V7, P2891, DOI 10.1021/nn401196a
   Chai GL, 2016, CHEM SCI, V7, P1268, DOI 10.1039/c5sc03695j
   Chen D, 2012, CHEM REV, V112, P6027, DOI 10.1021/cr300115g
   Chen HH, 2019, NANOSCALE, V11, P16253, DOI 10.1039/c9nr05631a
   Chen JGG, 2018, JOULE, V2, P587, DOI 10.1016/j.joule.2018.03.018
   Chen PZ, 2019, P NATL ACAD SCI USA, V116, P6635, DOI 10.1073/pnas.1817881116
   Chen P, 2013, ADV MATER, V25, P3192, DOI 10.1002/adma.201300515
   Chen WX, 2018, ADV MATER, V30, DOI 10.1002/adma.201800396
   Chen YC, 2018, ACS APPL ENERG MATER, V1, P5948, DOI 10.1021/acsaem.8b00959
   Cheng CF, 2018, ANAL CHEM, V90, P1983, DOI 10.1021/acs.analchem.7b04070
   Cheng YW, 2018, J PHYS CHEM C, V122, P28113, DOI 10.1021/acs.jpcc.8b08914
   Clancy AJ, 2018, CHEM REV, V118, P7363, DOI 10.1021/acs.chemrev.8b00128
   Das T, 2007, J MATER SCI-MATER M, V18, P493, DOI 10.1007/s10856-007-2009-x
   DeCicco RC, 2019, ACCOUNTS CHEM RES, V52, P2080, DOI 10.1021/acs.accounts.9b00247
   Deng J, 2018, JOULE, V2, P846, DOI 10.1016/j.joule.2018.04.014
   Dumitrescu I, 2009, CHEM COMMUN, P6886, DOI 10.1039/b909734a
   Dutta S, 2014, ENERG ENVIRON SCI, V7, P3574, DOI 10.1039/c4ee01075b
   Fan CH, 2016, ACS APPL MATER INTER, V8, P28243, DOI 10.1021/acsami.6b11455
   Faridi A, 2019, NANO RES, V12, P2827, DOI 10.1007/s12274-019-2520-7
   Fei HL, 2014, ACS NANO, V8, P10837, DOI 10.1021/nn504637y
   Fei MF, 2018, CHEMCATCHEM, V10, P5174, DOI 10.1002/cctc.201801019
   Feng J, 2017, PHYS CHEM CHEM PHYS, V19, P4997, DOI 10.1039/c6cp08622e
   Fernando KAS, 2015, ACS APPL MATER INTER, V7, P8363, DOI 10.1021/acsami.5b00448
   Ferrer-Ruiz A, 2018, ANGEW CHEM INT EDIT, V57, P1001, DOI 10.1002/anie.201709561
   Fronczak M, 2020, J ENVIRON CHEM ENG, V8, DOI 10.1016/j.jece.2020.104411
   FUJISHIMA A, 1972, NATURE, V238, P37, DOI 10.1038/238037a0
   Gao Y, 2020, NANOTECHNOLOGY, V31, DOI 10.1088/1361-6528/ab4e26
   Geim AK, 2007, NAT MATER, V6, P183, DOI 10.1038/nmat1849
   Georgakilas V, 2015, CHEM REV, V115, P4744, DOI 10.1021/cr500304f
   Ghosh S, 2018, NANOSCALE, V10, P11241, DOI 10.1039/c8nr01032c
   Gooding JJ, 2005, ELECTROCHIM ACTA, V50, P3049, DOI 10.1016/j.electacta.2004.08.052
   Gooding JJ, 2003, J AM CHEM SOC, V125, P9006, DOI 10.1021/ja035722f
   Govindhan M, 2016, NANOMATERIALS-BASEL, V6, DOI 10.3390/nano6110211
   Govindhan M, 2016, MICROCHIM ACTA, V183, P2879, DOI 10.1007/s00604-016-1936-y
   Govindhan M, 2016, NANOSCALE, V8, P1485, DOI 10.1039/c5nr06726j
   Govindhan M, 2015, ELECTROANAL, V27, P902, DOI 10.1002/elan.201400608
   Govindhan M, 2015, BIOSENS BIOELECTRON, V66, P474, DOI 10.1016/j.bios.2014.12.012
   Govindhan M, 2015, J POWER SOURCES, V274, P928, DOI 10.1016/j.jpowsour.2014.10.115
   Goyal RN, 2008, ELECTROANAL, V20, P757, DOI 10.1002/elan.200704073
   Guo XX, 2019, J MATER CHEM A, V7, P3531, DOI 10.1039/c8ta11201k
   Han M, 2018, NANO TODAY, V19, P201, DOI 10.1016/j.nantod.2018.02.008
   Hao YC, 2018, MATER HORIZ, V5, P108, DOI 10.1039/c7mh00706j
   Hao YC, 2017, J MATER CHEM A, V5, P5594, DOI 10.1039/c7ta00299h
   Heimann RB, 1997, CARBON, V35, P1654, DOI 10.1016/S0008-6223(97)82794-7
   Herrera-Gomez A, 2010, ANAL SCI, V26, P267, DOI 10.2116/analsci.26.267
   Hu CG, 2019, ACS CENTRAL SCI, V5, P389, DOI 10.1021/acscentsci.8b00714
   Hu S, 2017, MICROCHIM ACTA, V184, P1
   Huang JS, 2010, ANAL METHODS-UK, V2, P202, DOI 10.1039/b9ay00312f
   HUMMERS WS, 1958, J AM CHEM SOC, V80, P1339, DOI 10.1021/ja01539a017
   Iijima S, 1999, CHEM PHYS LETT, V309, P165, DOI 10.1016/S0009-2614(99)00642-9
   Jacobs CB, 2010, ANAL CHIM ACTA, V662, P105, DOI 10.1016/j.aca.2010.01.009
   James A, 2019, J PHYS CHEM C, V123, P10544, DOI 10.1021/acs.jpcc.9b00992
   Jariwala D, 2013, CHEM SOC REV, V42, P2824, DOI 10.1039/c2cs35335k
   Jeon I, 2019, J AM CHEM SOC, V141, P16553, DOI 10.1021/jacs.9b06418
   Jiang H.W. K, 2018, CHEM-US, V4, P191
   Jiang H, 2019, ENERG ENVIRON SCI, V12, P322, DOI 10.1039/c8ee03276a
   Jiang HQ, 2004, CHEM COMMUN, P2196, DOI 10.1039/b408497g
   Jiang K, 2018, ENERG ENVIRON SCI, V11, P893, DOI 10.1039/c7ee03245e
   Jiang WJ, 2016, J AM CHEM SOC, V138, P3570, DOI 10.1021/jacs.6b00757
   Jiao Y, 2016, NAT ENERGY, V1, DOI [10.1038/NENERGY.2016.130, 10.1038/nenergy.2016.130]
   Jiao Y, 2015, CHEM SOC REV, V44, P2060, DOI 10.1039/c4cs00470a
   Jin HY, 2018, CHEM REV, V118, P6337, DOI 10.1021/acs.chemrev.7b00689
   Jing SY, 2018, APPL CATAL B-ENVIRON, V224, P533, DOI 10.1016/j.apcatb.2017.10.025
   Karousis N, 2016, CHEM REV, V116, P4850, DOI 10.1021/acs.chemrev.5b00611
   Kesavan T, 2019, MICROPOR MESOPOR MAT, V274, P236, DOI 10.1016/j.micromeso.2018.08.006
   Kessler FK, 2017, NAT REV MATER, V2, DOI 10.1038/natrevmats.2017.30
   Kharissova OV, 2019, IND ENG CHEM RES, V58, P3921, DOI 10.1021/acs.iecr.8b05857
   Kirk C, 2017, ACS CENTRAL SCI, V3, P1286, DOI 10.1021/acscentsci.7b00442
   Kumar S, 2021, CHEM ENG J, V403, DOI 10.1016/j.cej.2020.126352
   Kunkel C, 2016, ENERG ENVIRON SCI, V9, P141, DOI 10.1039/c5ee03649f
   Kurzmann A, 2019, PHYS REV LETT, V123, DOI 10.1103/PhysRevLett.123.026803
   Lefevre M, 2005, J PHYS CHEM B, V109, P16718, DOI 10.1021/jp0529265
   Li JS, 2015, CHEM COMMUN, V51, P2710, DOI 10.1039/c4cc09062d
   Li MX, 2019, ACS SENSORS, V4, P1732, DOI 10.1021/acssensors.9b00514
   Li N, 2017, ACS NANO, V11, P10825, DOI 10.1021/acsnano.7b03738
   Li XL, 2018, CHEM SOC REV, V47, P3189, DOI 10.1039/c7cs00871f
   Li XZ, 2015, J MATER CHEM A, V3, P17392, DOI 10.1039/c5ta03900b
   Li YC, 2015, SENSOR ACTUAT B-CHEM, V206, P735, DOI 10.1016/j.snb.2014.09.016
   Liao YP, 2018, J AM CHEM SOC, V140, P9797, DOI 10.1021/jacs.8b05151
   Liu J., 2019, NANOTECHNOLOGY
   Liu JH, 2014, ACS APPL MATER INTER, V6, P14672, DOI 10.1021/am504022s
   Liu W, 2019, NANOSCALE, V11, P11496, DOI 10.1039/c9nr00942f
   Liu Y, 2009, BIOSENS BIOELECTRON, V24, P3329, DOI 10.1016/j.bios.2009.04.032
   Liu YM, 2018, ACS CATAL, V8, P1186, DOI 10.1021/acscatal.7602165
   Liu YZ, 2018, APPL CATAL B-ENVIRON, V228, P64, DOI 10.1016/j.apcatb.2018.01.067
   Liu Y, 2013, ACS CATAL, V3, P1184, DOI 10.1021/cs4001249
   Liu Z., 2019, ADV MATER
   Loh K.P., 2019, ADV MATER, V31
   Lu XY, 2015, J AM CHEM SOC, V137, P2901, DOI 10.1021/ja509879r
   Ma M, 2017, J COLLIOD INTERF SCI, V490, P11
   Ma TY, 2016, ANGEW CHEM INT EDIT, V55, P1138, DOI 10.1002/anie.201509758
   Maduraiveeran G, 2019, PROG MATER SCI, V106, DOI 10.1016/j.pmatsci.2019.100574
   Manawi YM, 2018, MATERIALS, V11, DOI 10.3390/ma11050822
   Mao XW, 2014, ACS APPL MATER INTER, V6, P3394, DOI 10.1021/am405461j
   Marcano DC, 2010, ACS NANO, V4, P4806, DOI 10.1021/nn1006368
   Men B, 2016, ACS APPL MATER INTER, V8, P1415, DOI 10.1021/acsami.5b10642
   Michalsky R, 2014, ACS CATAL, V4, P1274, DOI 10.1021/cs500056u
   Mojica M, 2013, J PHYS ORG CHEM, V26, P526, DOI 10.1002/poc.3121
   Murdachaew G, 2018, J PHYS CHEM C, V122, P25882, DOI 10.1021/acs.jpcc.8b08519
   Ndamanisha JC, 2012, ANAL CHIM ACTA, V747, P19, DOI 10.1016/j.aca.2012.08.032
   Nekoueian K, 2019, CHEM SOC REV, V48, P4281, DOI 10.1039/c8cs00445e
   Niu XL, 2013, ELECTROCHIM ACTA, V98, P167, DOI 10.1016/j.electacta.2013.03.064
   Pandey M, 2017, J PHYS CHEM C, V121, P13593, DOI 10.1021/acs.jpcc.7b05270
   Pang JB, 2019, CHEM SOC REV, V48, P72, DOI 10.1039/c8cs00324f
   Panizza M, 2002, ANN CHIM-ROME, V92, P995
   Passaretti P, 2019, NANOSCALE, V11, P13318, DOI 10.1039/c9nr03670a
   Peng X, 2019, ANGEW CHEM INT EDIT, V58, P1046, DOI 10.1002/anie.201811099
   Peng Y, 2019, NANOMATER SCI, V1
   Peterson AA, 2012, J PHYS CHEM LETT, V3, P251, DOI 10.1021/jz201461p
   Prabu N, 2019, CARBON, V152, P188, DOI 10.1016/j.carbon.2019.06.016
   Prabu N, 2019, INT J HYDROGEN ENERG, V44, P19995, DOI 10.1016/j.ijhydene.2019.06.016
   Pumera M, 2010, TRAC-TREND ANAL CHEM, V29, P954, DOI 10.1016/j.trac.2010.05.011
   Qi BP, 2016, ACS APPL MATER INTER, V8, P28372, DOI 10.1021/acsami.5b11551
   Qiu BC, 2018, CHEM SOC REV, V47, P2165, DOI 10.1039/c7cs00904f
   Qiu WB, 2018, NAT COMMUN, V9, DOI 10.1038/s41467-018-05758-5
   Qu KG, 2016, NANO ENERGY, V19, P373, DOI 10.1016/j.nanoen.2015.11.027
   Quinn S.J, 2015, CHEM SOC REV, V44, P4433
   Ratso S, 2017, APPL CATAL B-ENVIRON, V219, P276, DOI 10.1016/j.apcatb.2017.07.036
   Rizzo C, 2018, ACS NANO, V12, P1296, DOI 10.1021/acsnano.7b07529
   Roy S, 2011, J MATER CHEM, V21, P14725, DOI 10.1039/c1jm12028j
   Rozniecka E, 2014, ANALYST, V139, P2896, DOI 10.1039/c3an02207b
   Safaei J, 2018, APPL CATAL B-ENVIRON, V234, P296, DOI 10.1016/j.apcatb.2018.04.056
   Seh ZW, 2016, ACS ENERGY LETT, V1, P589, DOI 10.1021/acsenergylett.6b00247
   Shahid MM, 2015, J MATER CHEM A, V3, P14458, DOI 10.1039/c5ta02608c
   Shahrokhian S, 2019, SENSOR ACTUAT B-CHEM, V293, P183
   Shao MH, 2016, CHEM REV, V116, P3594, DOI 10.1021/acs.chemrev.5b00462
   Sharma PP, 2015, ANGEW CHEM INT EDIT, V54, P13701, DOI 10.1002/anie.201506062
   She XJ, 2017, ADV ENERGY MATER, V7, DOI 10.1002/aenm.201700025
   Shen YX, 2012, ANGEW CHEM INT EDIT, V51, P12202, DOI 10.1002/anie.201206940
   Sidhureddy B, 2017, CHEM COMMUN, V53, P7828, DOI 10.1039/c7cc03060f
   Song SY, 2019, NANO LETT, V19, P5553, DOI 10.1021/acs.nanolett.9b02093
   Suarez-Martinez I, 2013, CARBON, V54, P149, DOI 10.1016/j.carbon.2012.11.014
   Sun HJ, 2016, ACCOUNTS CHEM RES, V49, P461, DOI 10.1021/acs.accounts.5b00515
   Tiwari JN, 2016, ACS NANO, V10, P46, DOI 10.1021/acsnano.5b05690
   Trava-Airoldi VJ, 2009, J NANOSCI NANOTECHNO, V9, P3891, DOI 10.1166/jnn.2009.NS85
   Trogadas P, 2014, CARBON, V75, P5, DOI 10.1016/j.carbon.2014.04.005
   Vamvakaki V, 2006, ANAL CHEM, V78, P5538, DOI 10.1021/ac060551t
   Vashist SK, 2011, BIOTECHNOL ADV, V29, P169, DOI 10.1016/j.biotechadv.2010.10.002
   Volokh M, 2019, ANGEW CHEM INT EDIT, V58, P6138, DOI 10.1002/anie.201806514
   Wang A., 2018, ADV ENERGY MATER, V20
   Wang H, 2017, ANGEW CHEM INT EDIT, V56, P7847, DOI 10.1002/anie.201703720
   Wang H, 2018, ADV MATER, V30, DOI 10.1002/adma.201704561
   Wang J, 2005, ELECTROANAL, V17, P7, DOI 10.1002/elan.200403113
   Wang L, 2014, ANAL CHEM, V86, P1414, DOI 10.1021/ac401563m
   Wang N, 2019, ANAL CHIM ACTA, V1047, P36, DOI 10.1016/j.aca.2018.09.052
   Wang P, 2016, CHEMSUSCHEM, V9, P472, DOI 10.1002/cssc.201501599
   Wang Q, 2013, ELECTROCHEM COMMUN, V34, P286, DOI 10.1016/j.elecom.2013.07.014
   Wang T, 2016, NANO-MICRO LETT, V8, P95, DOI 10.1007/s40820-015-0073-1
   Wang Y., 2019, ADV MATER, V31
   Wang ZY, 2015, NANOSCALE, V7, P6420, DOI 10.1039/c5nr00585j
   Wannakao S, 2015, CHEMSUSCHEM, V8, P2745, DOI 10.1002/cssc.201500245
   Winkler K, 1997, ADV MATER, V9, P153, DOI 10.1002/adma.19970090213
   Wongkaew N, 2019, CHEM REV, V119, P120, DOI 10.1021/acs.chemrev.8b00172
   Wu G, 2008, ECS TRANSACTIONS, V16, P159, DOI 10.1149/1.2981852
   Wu J, 2019, ACS SENSORS, V4, P1889, DOI 10.1021/acssensors.9b00769
   Wu JJ, 2016, NANO LETT, V16, P466, DOI 10.1021/acs.nanolett.5b04123
   Wu S, CHEM ENG J, V401
   Wu SX, 2013, SMALL, V9, P1160, DOI 10.1002/smll.201202896
   Wu YQ, 2019, ADV MATER, V31, DOI 10.1002/adma.201900178
   Wu ZY, 2016, ACCOUNTS CHEM RES, V49, P96, DOI 10.1021/acs.accounts.5b00380
   Xia W, 2016, ANGEW CHEM INT EDIT, V55, P2650, DOI 10.1002/anie.201504830
   Xiao H, 2019, CHEM COMMUN, V55, P12352, DOI 10.1039/c9cc06674h
   Xie J, 2019, ADV MATER, V31, DOI 10.1002/adma.201805654
   Xu Y, 2016, CHEM SOC REV, V45, P3039, DOI 10.1039/c5cs00729a
   Xu YJ, 2017, J ELECTROCHEM SOC, V164, pB3043, DOI 10.1149/2.0021705jes
   Xuan X, 2018, BIOSENS BIOELECTRON, V109, P75, DOI 10.1016/j.bios.2018.02.054
   Yan XC, 2018, CHEM SOC REV, V47, P7628, DOI 10.1039/c7cs00690j
   Yan Y, 2016, J MATER CHEM A, V4, P17587, DOI 10.1039/c6ta08075h
   Yanagi K, 2018, NAT COMMUN, V9, DOI 10.1038/s41467-018-03381-y
   Yanez-Sedeno P, 2010, TRAC-TREND ANAL CHEM, V29, P939, DOI 10.1016/j.trac.2010.06.006
   Yang HB, 2018, NAT ENERGY, V3, P140, DOI 10.1038/s41560-017-0078-8
   Yang HB, 2016, SCI ADV, V2, DOI 10.1126/sciadv.1501122
   Yang J, 2019, IEEE SENS J, V19, P3212, DOI 10.1109/JSEN.2019.2891615
   Yang NJ, 2019, CHEM SOC REV, V48, P157, DOI 10.1039/c7cs00757d
   Yang ZB, 2015, CHEM REV, V115, P5159, DOI 10.1021/cr5006217
   Yi SS, 2017, APPL CATAL B-ENVIRON, V200, P477, DOI 10.1016/j.apcatb.2016.07.046
   Yilmaz E., 2019, J PHARMACEUT BIOMED
   Yu HT, 2016, SCI REP-UK, V6, DOI 10.1038/srep36143
   Zeinu KM, 2016, J MATER CHEM A, V4, P13967, DOI 10.1039/c6ta04881a
   Zeng DQ, 2018, APPL CATAL B-ENVIRON, V221, P47, DOI 10.1016/j.apcatb.2017.08.041
   Zhai YP, 2011, ADV MATER, V23, P4828, DOI 10.1002/adma.201100984
   Zhang HB, 2018, SCI ADV, V4, DOI 10.1126/sciadv.aao6657
   Zhang JT, 2015, SCI ADV, V1, DOI 10.1126/sciadv.1500564
   Zhang LL, 2017, ACS CATAL, V7, P7855, DOI 10.1021/acscatal.7b02718
   Zhang MN, 2012, ACCOUNTS CHEM RES, V45, P533, DOI 10.1021/ar200196h
   Zhang N, 2019, ACS APPL MATER INTER, V11, P32978, DOI 10.1021/acsami.9b10399
   Zhang Q, 2013, SMALL, V9, P1237, DOI 10.1002/smll.201203252
   Zhang S, 2014, J AM CHEM SOC, V136, P7845, DOI 10.1021/ja5031529
   Zhang X, 2017, NAT COMMUN, V8, DOI 10.1038/ncomms14675
   Zhou M, 2016, CHEM SOC REV, V45, P1273, DOI 10.1039/c5cs00414d
   Zhou M, 2009, ANAL CHEM, V81, P5603, DOI 10.1021/ac900136z
   Zhou Y, 2019, ADV MATER, V31, DOI 10.1002/adma.201901916
   Zhu CZ, 2016, CHEM SOC REV, V45, P517, DOI 10.1039/c5cs00670h
   Zhu JL, 2017, ACS APPL MATER INTER, V9, P14470, DOI 10.1021/acsami.6b11525
   Zhu MH, 2019, ANGEW CHEM INT EDIT, V58, P6595, DOI 10.1002/anie.201900499
   Zhu YP, 2017, ACCOUNTS CHEM RES, V50, P915, DOI 10.1021/acs.accounts.6b00635
   Zieleniewska A, 2018, CHEM SOC REV, V47, P702, DOI 10.1039/c7cs00728k
NR 215
TC 14
Z9 14
U1 3
U2 38
PU ELSEVIER
PI AMSTERDAM
PA RADARWEG 29a, 1043 NX AMSTERDAM, NETHERLANDS
SN 0921-5107
EI 1873-4944
J9 MATER SCI ENG B-ADV
JI Mater. Sci. Eng. B-Adv. Funct. Solid-State Mater.
PD OCT
PY 2021
VL 272
AR 115341
DI 10.1016/j.mseb.2021.115341
EA JUL 2021
PG 27
WC Materials Science, Multidisciplinary; Physics, Condensed Matter
WE Science Citation Index Expanded (SCI-EXPANDED)
SC Materials Science; Physics
GA UB9AL
UT WOS:000686129800001
DA 2023-06-30
ER

PT J
AU Aydin, EB
   Sezginturk, MK
AF Aydin, Elif Burcu
   Sezginturk, Mustafa Kemal
TI A disposable and ultrasensitive ITO based biosensor modified by
   6-phosphonohexanoic acid for electrochemical sensing of IL-1 beta in
   human serum and saliva
SO ANALYTICA CHIMICA ACTA
LA English
DT Article
DE 6-Phosphonohexanoic acid; Interlekin-1 beta; Indium tin oxide;
   Electrochemical impedance spectroscopy; Single frequency impedance
ID SELF-ASSEMBLED MONOLAYER; C-REACTIVE PROTEIN; GOLD NANOPARTICLES;
   IMMUNOSENSOR; INTERLEUKIN-1-BETA; BIOMARKER; POLYMER; FILM;
   IMMOBILIZATION; FABRICATION
AB In this study, we constructed a new and sensitive ITO based electrochemical immunosensor for detection of interleukin 1 beta(IL-1 beta), a cancer biomarker found in serum and saliva. 6-phosphonohexanoic acid (PHA) was used as a biomolecule immobilization matrix for the first time. Anti-IL-1 beta antibody was utilized as a biorecognition molecule that immobilized onto carboxyl groups of 6-phosphohexanoic acid (PHA) via amide bond. Selective interaction between anti-IL-1 beta antibodies and IL-1 beta antigens was investigated by Electrochemical Impedance Spectroscopy (EIS), Cyclic Voltammetry (CV) and Single Frequency Impedance (SFI) methods. The surface characterization of the immunosensor was performed by fourier transform infrared spectroscopy (FTIR), raman spectroscopy, scanning electron microscopy (SEM), SEM-energy dispersive X-ray spectroscopy (EDX) and atomic force microscopy (AFM) in order to illustrate individual steps of biosensor construction. Under the optimized experimental conditions, the change in impedance was proportional to IL-1 beta concentrations in the range of 0.025-3 pg/mL (R-2 = 0.99) with detection limit of 7.5 fg/mL. The reproducibility, repeatability, stability, and specificity of the developed immunosensor were analyzed. In addition, the developed immunosensor was successfully utilized for the determination of IL-1 beta in serum and saliva samples by using the standard addition method with recoveries of 96.7-105.4%. This immunosensor was applicable for the requirements of routine analysis with respect to performance, functionality and cost. (C) 2018 Elsevier B.V. All rights reserved.
C1 [Aydin, Elif Burcu] Namik Kemal Univ, Sci & Technol Res Ctr, Tekirdag, Turkey.
   [Sezginturk, Mustafa Kemal] Canakkale Onsekiz Mart Univ, Fac Engn, Bioengn Dept, Canakkale, Turkey.
C3 Namik Kemal University; Canakkale Onsekiz Mart University
RP Aydin, EB (通讯作者)，Namik Kemal Univ, Sci & Technol Res Ctr, Tekirdag, Turkey.
EM b_e_bahadir@hotmail.com
RI Sezgintürk, Mustafa Kemal/AAY-1439-2021; AYDIN, Elif Burcu/ABA-9053-2020
FU TUBITAK (The Scientific and Technological Research Council of Turkey)
   [113 Z 678]
FX The financial support from TUBITAK (The Scientific and Technological
   Research Council of Turkey, Project number: 113 Z 678) is gratefully
   acknowledged.
CR Ahmed A, 2013, ANAL CHEM, V85, P12118, DOI 10.1021/ac403253j
   Al Kawas S, 2012, ARCH ORAL BIOL, V57, P1, DOI 10.1016/j.archoralbio.2011.06.013
   Arya SK, 2007, ANAL BIOCHEM, V363, P210, DOI 10.1016/j.ab.2007.01.029
   Aydin EB, 2018, SENSOR ACTUAT B-CHEM, V270, P18, DOI 10.1016/j.snb.2018.05.014
   Aydin EB, 2017, TALANTA, V172, P162, DOI 10.1016/j.talanta.2017.05.048
   Aydin EB, 2017, BIOSENS BIOELECTRON, V97, P169, DOI 10.1016/j.bios.2017.05.056
   Aydin M, 2018, BIOSENS BIOELECTRON, V117, P720, DOI 10.1016/j.bios.2018.07.010
   Aydin M, 2018, BIOSENS BIOELECTRON, V107, P1, DOI 10.1016/j.bios.2018.02.017
   Baraket A, 2017, BIOSENS BIOELECTRON, V93, P170, DOI 10.1016/j.bios.2016.09.023
   Canbaz MC, 2014, ANAL BIOCHEM, V446, P9, DOI 10.1016/j.ab.2013.10.014
   Chandra S, 2011, CHEM COMMUN, V47, P11258, DOI 10.1039/c1cc14547a
   Chianeh YR, 2014, ASIAN PAC J TROP DIS, V4, pS33, DOI [10.1016/s2222-1808(14)60412-6, DOI 10.1016/S2222-1808(14)60412-6]
   Chiang CY, 2010, BIOSENS BIOELECTRON, V26, P1036, DOI 10.1016/j.bios.2010.08.047
   Chu WY, 2015, APPL SURF SCI, V353, P425, DOI 10.1016/j.apsusc.2015.06.141
   DAASCH LW, 1951, ANAL CHEM, V23, P853, DOI 10.1021/ac60054a008
   Dudas J, 2011, EXP CELL RES, V317, P2222, DOI 10.1016/j.yexcr.2011.05.023
   Gopalan AI, 2009, BIOSENS BIOELECTRON, V24, P2211, DOI 10.1016/j.bios.2008.11.034
   Goyal RN, 2005, ELECTROCHEM COMMUN, V7, P803, DOI 10.1016/j.elecom.2005.05.005
   Holen I, 2016, ONCOTARGET, V7, P75571, DOI 10.18632/oncotarget.12289
   Hou L, 2016, SENSOR ACTUAT B-CHEM, V233, P63, DOI 10.1016/j.snb.2016.04.034
   Idris Adi, 2015, Biomark Cancer, V7, P25, DOI 10.4137/BIC.S25375
   Iroha N., 2017, INT J MAT CHEM, V7, P47
   Jagadeesh RV, 2016, ELECTROCHIM ACTA, V197, P1, DOI 10.1016/j.electacta.2016.03.008
   Kamatani T, 2013, CYTOKINE, V64, P497, DOI 10.1016/j.cyto.2013.08.011
   Khaldi K, 2015, LANGMUIR, V31, P8421, DOI 10.1021/acs.langmuir.5b01928
   Kitagawa T., 2002, HDB VIBRATIONAL SPEC
   Komathi S, 2009, BIOSENS BIOELECTRON, V24, P3131, DOI 10.1016/j.bios.2009.03.013
   Kong J, 2007, ACTA BIOCH BIOPH SIN, V39, P549, DOI 10.1111/j.1745-7270.2007.00320.x
   Krause CE, 2015, ANAL BIOANAL CHEM, V407, P7239, DOI 10.1007/s00216-015-8873-1
   Kumar S, 2016, SENSOR ACTUAT B-CHEM, V235, P1, DOI 10.1016/j.snb.2016.05.047
   Liu JY, 2012, ORAL ONCOL, V48, P569, DOI 10.1016/j.oraloncology.2012.01.021
   Luschtinetz R, 2007, MACROMOL SYMP, V254, P248, DOI 10.1002/masy.200750837
   Malon RSP, 2014, BIOMED RES INT, V2014, DOI 10.1155/2014/962903
   Mastrangelo F, 2011, J BIOMAT NANOBIOTECH, V2, P533, DOI DOI 10.4236/jbnb.2011.225064
   Mishra S, 2016, BIOSENS BIOELECTRON, V81, P181, DOI 10.1016/j.bios.2016.02.040
   Nagler RM, 2009, ORAL ONCOL, V45, P1006, DOI 10.1016/j.oraloncology.2009.07.005
   Narang J, 2016, BIOSENS BIOELECTRON, V86, P566, DOI 10.1016/j.bios.2016.07.013
   Ozcan B, 2014, TALANTA, V125, P7, DOI 10.1016/j.talanta.2014.02.067
   Ozmen M, 2009, J ELECTROANAL CHEM, V633, P228, DOI 10.1016/j.jelechem.2009.06.004
   Pandey CM, 2016, ANAL CHIM ACTA, V937, P29, DOI 10.1016/j.aca.2016.07.024
   Pfaffe T, 2011, CLIN CHEM, V57, P675, DOI 10.1373/clinchem.2010.153767
   Prabhakar N, 2011, BIOSENS BIOELECTRON, V26, P4006, DOI 10.1016/j.bios.2011.03.014
   Quinones R, 2008, THIN SOLID FILMS, V516, P8774, DOI 10.1016/j.tsf.2008.06.055
   Radhika T, 2016, J Oral Biol Craniofac Res, V6, pS51
   Sanchez-Tirado E, 2017, ANAL CHIM ACTA, V959, P66, DOI 10.1016/j.aca.2016.12.034
   Shandost-fard F, 2016, J ELECTROANAL CHEM, V763, P18, DOI 10.1016/j.jelechem.2015.12.049
   Sroysee W, 2016, TALANTA, V156, P154, DOI 10.1016/j.talanta.2016.04.066
   Sun D, 2015, APPL SURF SCI, V324, P310, DOI 10.1016/j.apsusc.2014.10.115
   Tang H, 2006, ANAL CHIM ACTA, V562, P190, DOI 10.1016/j.aca.2006.01.061
   Tiwari I, 2015, SENSOR ACTUAT B-CHEM, V206, P276, DOI 10.1016/j.snb.2014.09.056
   Thanh TD, 2016, BIOSENS BIOELECTRON, V81, P259, DOI 10.1016/j.bios.2016.02.070
   Wang LP, 2008, ELECTROCHEM COMMUN, V10, P673, DOI 10.1016/j.elecom.2008.02.009
   Yang LJ, 2005, BIOSENS BIOELECTRON, V20, P1407, DOI 10.1016/j.bios.2004.06.024
   Zeng HJ, 2015, SENSOR ACTUAT B-CHEM, V221, P22, DOI 10.1016/j.snb.2015.06.062
   Zubiate P, 2017, BIOSENS BIOELECTRON, V93, P176, DOI 10.1016/j.bios.2016.09.020
NR 55
TC 22
Z9 24
U1 3
U2 52
PU ELSEVIER SCIENCE BV
PI AMSTERDAM
PA PO BOX 211, 1000 AE AMSTERDAM, NETHERLANDS
SN 0003-2670
EI 1873-4324
J9 ANAL CHIM ACTA
JI Anal. Chim. Acta
PD DEC 18
PY 2018
VL 1039
BP 41
EP 50
DI 10.1016/j.aca.2018.07.055
PG 10
WC Chemistry, Analytical
WE Science Citation Index Expanded (SCI-EXPANDED)
SC Chemistry
GA GW7NK
UT WOS:000447155200004
PM 30322551
DA 2023-06-30
ER

PT J
AU Devarakonda, S
   Singh, R
   Bhardwaj, J
   Jang, J
AF Devarakonda, Sivaranjani
   Singh, Renu
   Bhardwaj, Jyoti
   Jang, Jaesung
TI Cost-Effective and Handmade Paper-Based Immunosensing Device for
   Electrochemical Detection of Influenza Virus
SO SENSORS
LA English
DT Article
DE silica nanoparticles; influenza virus; paper sensor; stencil printing;
   electrochemical immunosensor; label-free detection; carbon nanotubes
ID LABEL-FREE DETECTION; CARBON NANOTUBES; RAPID DETECTION; PLATFORM;
   IMMUNODEVICE; IMMUNOASSAY; ELECTRODES; BIOSENSOR; H1N1
AB Although many studies concerning the detection of influenza virus have been published, a paper-based, label-free electrochemical immunosensor has never been reported. Here, we present a cost-effective, handmade paper-based immunosensor for label-free electrochemical detection of influenza virus H1N1. This immunosensor was prepared by modifying paper with a spray of hydrophobic silica nanoparticles, and using stencil-printed electrodes. We used a glass vaporizer to spray the hydrophobic silica nanoparticles onto the paper, rendering it super-hydrophobic. The super-hydrophobicity, which is essential for this paper-based biosensor, was achieved via 30-40 spray coatings, corresponding to a 0.39-0.41 mg cm(-2) coating of nanoparticles on the paper and yielding a water contact angle of 150 degrees +/- 1 degrees. Stencil-printed carbon electrodes modified with single-walled carbon nanotubes and chitosan were employed to increase the sensitivity of the sensor, and the antibodies were immobilized via glutaraldehyde cross-linking. Differential pulse voltammetry was used to assess the sensitivity of the sensors at various virus concentrations, ranging from 10 to 10(4) PFU mL(-1), and the selectivity was assessed against MS2 bacteriophages and the influenza B viruses. These immunosensors showed good linear behaviors, improved detection times (30 min), and selectivity for the H1N1 virus with a limit of detection of 113 PFU mL(-1), which is sufficiently sensitive for rapid on-site diagnosis. The simple and inexpensive methodologies developed in this study have great potential to be used for the development of a low-cost and disposable immunosensor for detection of pathogenic microorganisms, especially in developing countries.
C1 [Devarakonda, Sivaranjani; Singh, Renu; Jang, Jaesung] UNIST, Sch Mech Aerosp & Nucl Engn, Dept Mech Engn, Ulsan 44919, South Korea.
   [Bhardwaj, Jyoti; Jang, Jaesung] UNIST, Dept Biomed Engn, Ulsan 44919, South Korea.
C3 Ulsan National Institute of Science & Technology (UNIST); Ulsan National
   Institute of Science & Technology (UNIST)
RP Jang, J (通讯作者)，UNIST, Sch Mech Aerosp & Nucl Engn, Dept Mech Engn, Ulsan 44919, South Korea.; Jang, J (通讯作者)，UNIST, Dept Biomed Engn, Ulsan 44919, South Korea.
EM ranjani.devarakonda@gmail.com; raina1785@gmail.com;
   bhardwaj.jyoti82@gmail.com; jjang@unist.ac.kr
RI Jang, Jaesung/E-9209-2010; JANG, JAESUNG/AAC-3969-2020
OI JANG, JAESUNG/0000-0002-7833-6925
FU Basic Science Research Program through the National Research Foundation
   of Korea (NRF) - Ministry of Science, ICT, and Future Planning
   [2015R1A2A2A01006446]; UNIST [1.170013.01]; Ministry of Science & ICT
   (MSIT), Republic of Korea [2017미래선도형] Funding Source: Korea Institute of
   Science & Technology Information (KISTI), National Science & Technology
   Information Service (NTIS); National Research Foundation of Korea
   [22A20130000116, 2015R1A2A2A01006446] Funding Source: Korea Institute of
   Science & Technology Information (KISTI), National Science & Technology
   Information Service (NTIS)
FX This research was supported by Basic Science Research Program through
   the National Research Foundation of Korea (NRF) funded by the Ministry
   of Science, ICT, and Future Planning (# 2015R1A2A2A01006446) and the
   2017 Research Fund (1.170013.01) of UNIST.
CR Ali MA, 2016, J MATER CHEM B, V4, P2706, DOI 10.1039/c5tb02578h
   Bhardwaj J, 2017, SENSOR ACTUAT B-CHEM, V253, P115, DOI 10.1016/j.snb.2017.06.108
   Cheng CM, 2010, ANGEW CHEM INT EDIT, V49, P4771, DOI 10.1002/anie.201001005
   Dungchai W, 2009, ANAL CHEM, V81, P5821, DOI 10.1021/ac9007573
   Ge L, 2012, BIOMATERIALS, V33, P1024, DOI 10.1016/j.biomaterials.2011.10.065
   Godino N, 2012, LAB CHIP, V12, P3281, DOI 10.1039/c2lc40223h
   Hewa TMP, 2009, J VIROL METHODS, V162, P14, DOI 10.1016/j.jviromet.2009.07.001
   Kiilerich-Pedersen K, 2013, BIOSENS BIOELECTRON, V49, P374, DOI 10.1016/j.bios.2013.05.046
   King A.M., 2012, INDIAN J VIROL, V9, P1, DOI DOI 10.1007/S13337-012-0118-8.45
   Kit-Anan W, 2012, J ELECTROANAL CHEM, V685, P72, DOI 10.1016/j.jelechem.2012.08.039
   Lee DJ, 2011, BIOSENS BIOELECTRON, V26, P3482, DOI 10.1016/j.bios.2011.01.029
   Lei KF, 2015, ANAL CHIM ACTA, V883, P37, DOI 10.1016/j.aca.2015.02.071
   Liu H, 2012, ANGEW CHEM INT EDIT, V51, P6925, DOI 10.1002/anie.201202929
   Lum J, 2012, BIOSENS BIOELECTRON, V38, P67, DOI 10.1016/j.bios.2012.04.047
   Maattanen A, 2013, SENSOR ACTUAT B-CHEM, V177, P153, DOI 10.1016/j.snb.2012.10.113
   Martinez AW, 2010, ANAL CHEM, V82, P3, DOI 10.1021/ac9013989
   Merkoci A, 2005, TRAC-TREND ANAL CHEM, V24, P826, DOI 10.1016/j.trac.2005.03.019
   Moreira FTC, 2013, BIOSENS BIOELECTRON, V45, P237, DOI 10.1016/j.bios.2013.02.012
   Mu X, 2014, ANAL CHEM, V86, P5338, DOI 10.1021/ac500247f
   Nery EW, 2013, ANAL BIOANAL CHEM, V405, P7573, DOI 10.1007/s00216-013-6911-4
   Nidzworski D, 2014, BIOSENS BIOELECTRON, V59, P239, DOI 10.1016/j.bios.2014.03.050
   Nie ZH, 2010, LAB CHIP, V10, P477, DOI 10.1039/b917150a
   Noiphung J, 2013, ANAL CHIM ACTA, V788, P39, DOI 10.1016/j.aca.2013.06.021
   Ogihara H, 2012, LANGMUIR, V28, P4605, DOI 10.1021/la204492q
   Okuno J, 2007, BIOSENS BIOELECTRON, V22, P2377, DOI 10.1016/j.bios.2006.09.038
   Reichmuth DS, 2008, LAB CHIP, V8, P1319, DOI 10.1039/b801396a
   Roda A, 2016, TRAC-TREND ANAL CHEM, V79, P317, DOI 10.1016/j.trac.2015.10.019
   Ruhal A., 2012, INT J MODERN ENG, V2, P1310
   Singh R, 2017, SCI REP-UK, V7, DOI 10.1038/srep42771
   Singh R, 2014, ANALYST, V139, P5415, DOI [10.1039/c4an01335b, 10.1039/C4AN01335B]
   Singh R, 2010, THIN SOLID FILMS, V519, P1135, DOI 10.1016/j.tsf.2010.08.057
   Srivastava S, 2013, NANOSCALE, V5, P3043, DOI 10.1039/c3nr32242d
   Veetil JV, 2007, BIOTECHNOL PROGR, V23, P517, DOI 10.1021/bp0602395
   Wang PP, 2012, BIOSENS BIOELECTRON, V32, P238, DOI 10.1016/j.bios.2011.12.021
   Zhang MG, 2004, ANAL CHEM, V76, P5045, DOI 10.1021/ac049519u
NR 35
TC 41
Z9 43
U1 4
U2 42
PU MDPI AG
PI BASEL
PA ST ALBAN-ANLAGE 66, CH-4052 BASEL, SWITZERLAND
SN 1424-8220
J9 SENSORS-BASEL
JI Sensors
PD NOV
PY 2017
VL 17
IS 11
AR 2597
DI 10.3390/s17112597
PG 13
WC Chemistry, Analytical; Engineering, Electrical & Electronic; Instruments
   & Instrumentation
WE Science Citation Index Expanded (SCI-EXPANDED)
SC Chemistry; Engineering; Instruments & Instrumentation
GA FO4DJ
UT WOS:000416790500159
PM 29137115
OA Green Published, gold
DA 2023-06-30
ER

PT J
AU Chen, J
   Yu, C
   Zhao, YL
   Niu, YZ
   Zhang, L
   Yu, YJ
   Wu, J
   He, JL
AF Chen, Jun
   Yu, Chao
   Zhao, Yilin
   Niu, Yazhen
   Zhang, Lei
   Yu, Yujie
   Wu, Jing
   He, Junlin
TI A novel non-invasive detection method for the FGFR3 gene mutation in
   maternal plasma for a fetal achondroplasia diagnosis based on signal
   amplification by hemin-MOFs/PtNPs
SO BIOSENSORS & BIOELECTRONICS
LA English
DT Article
DE CffDNA; Non-invasive electrochemical DNA sensor; Heroin; MOF;
   Biotin-streptavidin; Synergistic catalytic
ID METAL-ORGANIC FRAMEWORK; PRENATAL-DIAGNOSIS; QUANTITATIVE-ANALYSIS;
   CANCER BIOMARKERS; DNA; SERUM; TECHNOLOGY; GLUCOSE; SENSORS
AB The small amount of cell-free fetal DNA (cffDNA) can be a useful biomarker for early non-invasive prenatal diagnosis (NIPD) of achondroplasia. In this study, a novel non-invasive electrochemical DNA sensor for ultrasensitive detecting FGFR3 mutation gene, a pathogenic gene of achondroplasia, based on biocatalytic signal materials and the biotin-streptavidin system are presented. Notably encapsulation of hemin in metal-organic frameworks-based materials (hemin-MOFs) and platinum nanoparticles (PtNPs) were used to prepare hemin-MOFs/PtNPs composites via a one-beaker-one-step reduction. We utilized hemin-MOFs/PtNPs for signal amplification because the promising heroin-MOFs/PtNPs nanomaterial has remarkable ability of catalyze H2O2 as well as excellent conductivity. To further amplify the electrochemical signal, reduced graphene oxidetetraethylene pentamine (rGO-TEPA), gold nanoparticles and streptavidin were selected for modification of the electrode to enhance the conductivity and immobilize more biotin-modified capture probe (Bio-CP) through the high specificity and superior affinity between streptavidin and biotin. The electrochemical signal was primarily derived from the synergistic catalysis of H2O2 by hemin and PtNPs and recorded by Chronoamperometry. Under the optimal conditions, this newly designed biosensor exhibited sensitive detection of FGFR3 from 0.1 fM to 1 nM with a low detection limit of 0.033 fM (S/N=3). We proposed that this ultrasensitive biosensor is useful for the early non-invasive prenatal diagnosis of achondroplasia.
C1 [Chen, Jun; Yu, Chao; Zhao, Yilin; Niu, Yazhen; Zhang, Lei; Yu, Yujie; Wu, Jing; He, Junlin] Chongqing Med Univ, Sch Publ Hlth & Management, Coll Pharm & Inst Life Sci, Chongqing 400016, PR, Peoples R China.
   [He, Junlin] Chongqing Med Univ, Yi Xue Yuan Rd, Chongqing 400016, Peoples R China.
C3 Chongqing Medical University; Chongqing Medical University
RP He, JL (通讯作者)，Chongqing Med Univ, Yi Xue Yuan Rd, Chongqing 400016, Peoples R China.
EM hejunlin_11@aliyun.com
RI Chen, Jun/AAH-1392-2021; Nanozymes, Nanozymes/D-8197-2019
OI Chen, Jun/0000-0002-4327-4330; Yu, Chao/0000-0002-8391-4080
FU National Nature Science Foundation of China [81370403]; Chongqing
   foundation and advanced research project [CSTC2015jcyjBX0053]; Chongqing
   medical university scientific research cultivating fund [201414]
FX We are grateful for the financial support from the National Nature
   Science Foundation of China (No. 81370403), Chongqing foundation and
   advanced research project (No. CSTC2015jcyjBX0053), and Chongqing
   medical university scientific research cultivating fund(No. 201414).
CR Bandodkar AJ, 2014, TRENDS BIOTECHNOL, V32, P363, DOI 10.1016/j.tibtech.2014.04.005
   BRUICE TC, 1991, ACCOUNTS CHEM RES, V24, P243, DOI 10.1021/ar00008a004
   Carne A, 2011, CHEM SOC REV, V40, P291, DOI 10.1039/c0cs00042f
   Chitty LS, 2015, PRENATAL DIAG, V35, P656, DOI 10.1002/pd.4583
   Das J, 2015, NAT CHEM, V7, P569, DOI [10.1038/nchem.2270, 10.1038/NCHEM.2270]
   Drummond TG, 2003, NAT BIOTECHNOL, V21, P1192, DOI 10.1038/nbt873
   Gao LL, 2014, BIOSENS BIOELECTRON, V62, P79, DOI 10.1016/j.bios.2014.06.031
   Guo YJ, 2011, ACS NANO, V5, P1282, DOI 10.1021/nn1029586
   Hall A, 2010, PUBLIC HEALTH GENOM, V13, P246, DOI 10.1159/000279626
   Hecht Jacqueline T, 2014, Handb Clin Neurol, V119, P551, DOI 10.1016/B978-0-7020-4086-3.00036-9
   Honda H, 2002, HUM GENET, V110, P75, DOI 10.1007/s00439-001-0649-3
   Horton WA, 2007, LANCET, V370, P162, DOI 10.1016/S0140-6736(07)61090-3
   Ingargiola I, 2003, PRENATAL DIAG, V23, P1077, DOI 10.1002/pd.757
   Kara P, 2003, CLIN CHIM ACTA, V336, P57, DOI 10.1016/S0009-8981(03)00331-0
   Li QY, 2016, BIOSENS BIOELECTRON, V80, P674, DOI 10.1016/j.bios.2016.02.025
   Liu N, 2014, BIOANALYSIS, V6, P903, DOI [10.4155/BIO.14.32, 10.4155/bio.14.32]
   Liu YL, 2013, ANALYST, V138, P4526, DOI 10.1039/c3an00560g
   LIVNAH O, 1993, P NATL ACAD SCI USA, V90, P5076, DOI 10.1073/pnas.90.11.5076
   Lo YMD, 1998, AM J HUM GENET, V62, P768, DOI 10.1086/301800
   Lo YMD, 1997, LANCET, V350, P485, DOI 10.1016/S0140-6736(97)02174-0
   Luo FQ, 2015, ACS APPL MATER INTER, V7, P11322, DOI 10.1021/acsami.5b01706
   Ma MY, 2013, CHEM-EUR J, V19, P6785, DOI 10.1002/chem.201201743
   SHIANG R, 1994, CELL, V78, P335, DOI 10.1016/0092-8674(94)90302-6
   Shin Y, 2013, SENSOR ACTUAT B-CHEM, V178, P200, DOI 10.1016/j.snb.2012.12.057
   Tabor A, 2010, FETAL DIAGN THER, V27, P1, DOI 10.1159/000271995
   Taylor-Pashow KML, 2009, J AM CHEM SOC, V131, P14261, DOI 10.1021/ja906198y
   Xie SB, 2015, NANOSCALE, V7, P18232, DOI 10.1039/c5nr04532k
   Xu Y, 2015, GENET MED, V17, P889, DOI 10.1038/gim.2014.207
   Zhao R, 2015, INT J CLIN EXP MED, V8, P19241
NR 29
TC 64
Z9 66
U1 9
U2 360
PU ELSEVIER ADVANCED TECHNOLOGY
PI OXFORD
PA OXFORD FULFILLMENT CENTRE THE BOULEVARD, LANGFORD LANE, KIDLINGTON,
   OXFORD OX5 1GB, OXON, ENGLAND
SN 0956-5663
EI 1873-4235
J9 BIOSENS BIOELECTRON
JI Biosens. Bioelectron.
PD MAY 15
PY 2017
VL 91
BP 892
EP 899
DI 10.1016/j.bios.2016.10.067
PG 8
WC Biophysics; Biotechnology & Applied Microbiology; Chemistry, Analytical;
   Electrochemistry; Nanoscience & Nanotechnology
WE Science Citation Index Expanded (SCI-EXPANDED)
SC Biophysics; Biotechnology & Applied Microbiology; Chemistry;
   Electrochemistry; Science & Technology - Other Topics
GA EM8YX
UT WOS:000395599000123
PM 27836589
DA 2023-06-30
ER

PT J
AU Curulli, A
AF Curulli, Antonella
TI Functional Nanomaterials Enhancing Electrochemical Biosensors as Smart
   Tools for Detecting Infectious Viral Diseases
SO MOLECULES
LA English
DT Review
DE electrochemical (bio)sensors; functional nanomaterials; hybrid
   nanostructures; immunosensors; aptasensors; genosensors
ID HEPATITIS-B-VIRUS; ORGANIC FRAMEWORK MATERIAL; LABEL-FREE; SENSITIVE
   DETECTION; GOLD NANOPARTICLE; RAPID DETECTION; GRAPHENE OXIDE; C VIRUS;
   PLATFORM; CORE
AB Electrochemical biosensors are known as analytical tools, guaranteeing rapid and on-site results in medical diagnostics, food safety, environmental protection, and life sciences research. Current research focuses on developing sensors for specific targets and addresses challenges to be solved before their commercialization. These challenges typically include the lowering of the limit of detection, the widening of the linear concentration range, the analysis of real samples in a real environment and the comparison with a standard validation method. Nowadays, functional nanomaterials are designed and applied in electrochemical biosensing to support all these challenges. This review will address the integration of functional nanomaterials in the development of electrochemical biosensors for the rapid diagnosis of viral infections, such as COVID-19, middle east respiratory syndrome (MERS), influenza, hepatitis, human immunodeficiency virus (HIV), and dengue, among others. The role and relevance of the nanomaterial, the type of biosensor, and the electrochemical technique adopted will be discussed. Finally, the critical issues in applying laboratory research to the analysis of real samples, future perspectives, and commercialization aspects of electrochemical biosensors for virus detection will be analyzed.
C1 [Curulli, Antonella] Consiglio Nazl Ric CNR, Ist Studio Materiali Nanostrutturati ISMN, I-00161 Rome, Italy.
RP Curulli, A (通讯作者)，Consiglio Nazl Ric CNR, Ist Studio Materiali Nanostrutturati ISMN, I-00161 Rome, Italy.
EM antonella.curulli@cnr.it
CR Abd Muain MF, 2018, BIOELECTROCHEMISTRY, V122, P199, DOI 10.1016/j.bioelechem.2018.04.004
   Abdelrahman Z, 2020, FRONT IMMUNOL, V11, DOI 10.3389/fimmu.2020.552909
   Abrego-Martinez JC, 2022, BIOSENS BIOELECTRON, V195, DOI 10.1016/j.bios.2021.113595
   Ahmadivand S, 2016, ACTA TROP, V156, P30, DOI 10.1016/j.actatropica.2016.01.005
   Alafeef M, 2020, ACS NANO, V14, P17028, DOI 10.1021/acsnano.0c06392
   Ali MR, 2021, BIOSENS BIOELECTRON, V188, DOI 10.1016/j.bios.2021.113338
   Allam Z, 2020, LAND USE POLICY, V97, DOI 10.1016/j.landusepol.2020.104805
   Ang WL, 2022, FLATCHEM, V32, DOI 10.1016/j.flatc.2022.100336
   Anichini C, 2018, CHEM SOC REV, V47, P4860, DOI 10.1039/c8cs00417j
   Arshavsky-Graham S, 2022, ENG LIFE SCI, V22, P319, DOI 10.1002/elsc.202100148
   BALTIMORE D, 1971, BACTERIOL REV, V35, P235, DOI 10.1128/MMBR.35.3.235-241.1971
   Bard A. J., 2001, ELECTROCHEMICAL METH
   Barfidokht A, 2014, ELECTROANAL, V26, P1182, DOI 10.1002/elan.201400097
   Beitollahi H, 2020, ANAL METHODS-UK, V12, P1547, DOI 10.1039/c9ay02598g
   Benck JD, 2014, PLOS ONE, V9, DOI 10.1371/journal.pone.0107942
   Berek J.S., 2012, BEREK NOVAKS GYNECOL, V15th ed., P23
   Bhatt P, 2021, CURR MICROBIOL, V78, P17, DOI 10.1007/s00284-020-02284-w
   Bianchini C, 2015, SENSOR ACTUAT B-CHEM, V220, P734, DOI 10.1016/j.snb.2015.05.063
   Biasotto G, 2019, APPL PHYS A-MATER, V125, DOI 10.1007/s00339-019-3128-1
   Bockris J. O., 2000, MODERN ELECTROCHEMIS
   Botha N L, 2023, Sci Rep, V13, P2442, DOI 10.1038/s41598-022-25723-z
   Brazaca LC, 2021, ANAL CHIM ACTA, V1159, DOI 10.1016/j.aca.2021.338384
   Brett CMA, 2022, MOLECULES, V27, DOI 10.3390/molecules27051497
   Carter LJ, 2020, ACS CENTRAL SCI, V6, P591, DOI 10.1021/acscentsci.0c00501
   Chan KK, 2020, SCIENCE, V369, P1261, DOI 10.1126/science.abc0870
   Chen LX, 2019, TRAC-TREND ANAL CHEM, V113, P182, DOI 10.1016/j.trac.2019.01.016
   Cheng XH, 2009, ANAL BIOANAL CHEM, V393, P487, DOI 10.1007/s00216-008-2514-x
   Cheng ZX, 2018, CHEM-EUR J, V24, P6380, DOI 10.1002/chem.201705729
   Chowdhury AD, 2019, NAT COMMUN, V10, DOI 10.1038/s41467-019-11644-5
   Chowdhury G, 2016, FRONT MICROBIOL, V7, DOI 10.3389/fmicb.2016.00144
   Curulli A., 2020, CURR TOP ELECTROCHEM, V22, P109
   Curulli A, 2022, BIOSENSORS-BASEL, V12, DOI 10.3390/bios12070503
   Curulli A, 2020, MOLECULES, V25, DOI 10.3390/molecules25235759
   de Bruin ACM, 2022, VIRUSES-BASEL, V14, DOI 10.3390/v14071566
   de Oliveira RAG, 2017, ACS APPL MATER INTER, V9, P27433, DOI 10.1021/acsami.7b03350
   Dick JE, 2016, P NATL ACAD SCI USA, V113, P6403, DOI 10.1073/pnas.1605002113
   Dkhar DS, 2022, BIOSENSORS-BASEL, V12, DOI 10.3390/bios12020081
   Domingo E, 1997, ANNU REV MICROBIOL, V51, P151, DOI 10.1146/annurev.micro.51.1.151
   Drobysh M, 2022, INT J MOL SCI, V23, DOI 10.3390/ijms23020666
   Du LP, 2021, BIOTECHNOL J, V16, DOI 10.1002/biot.201900424
   Eftekhari A, 2021, FOOD CHEM, V358, DOI 10.1016/j.foodchem.2021.129763
   Eissa S, 2021, ANAL CHEM, V93, P1826, DOI 10.1021/acs.analchem.0c04719
   Eren E, 2018, STRUCTURE, V26, P1314, DOI 10.1016/j.str.2018.06.012
   Fabiani L, 2021, BIOSENS BIOELECTRON, V171, DOI 10.1016/j.bios.2020.112686
   Fahmy HM, 2022, ACS BIOMATER SCI ENG, V8, P964, DOI 10.1021/acsbiomaterials.1c00710
   FAN FRF, 1995, SCIENCE, V267, P871, DOI 10.1126/science.267.5199.871
   Farzin L, 2020, J PHARMACEUT BIOMED, V179, DOI 10.1016/j.jpba.2019.112989
   Ferrari A. G. M., 2021, Talanta Open, V3, P100032, DOI 10.1016/j.talo.2021.100032
   Ganjoor M.S., 2016, FISH AQUAC J, V7, P3, DOI [10.4172/2150-3508.1000176, DOI 10.4172/2150-3508.1000176]
   Goud KY, 2021, BIOSENS BIOELECTRON, V180, DOI 10.1016/j.bios.2021.113112
   Hassanpour S, 2018, TRAC-TREND ANAL CHEM, V98, P201, DOI 10.1016/j.trac.2017.11.012
   Hernandez-Rodriguez JF, 2021, ANAL CHEM, V93, P167, DOI 10.1021/acs.analchem.0c04378
   Huang JS, 2010, ANAL METHODS-UK, V2, P202, DOI 10.1039/b9ay00312f
   Imran S, 2021, MICROMACHINES-BASEL, V12, DOI 10.3390/mi12020174
   Ito T, 2016, VET RES, V47, DOI 10.1186/s13567-015-0303-z
   Jain R, 2022, ELECTROANAL, V34, P43, DOI 10.1002/elan.202100242
   Jiang H, 2022, SENSOR ACTUAT B-CHEM, V354, DOI 10.1016/j.snb.2021.131232
   Karakus E, 2021, ANAL CHIM ACTA, V1182, DOI 10.1016/j.aca.2021.338939
   Kato T, 2019, J BIOTECHNOL, V306, P177, DOI 10.1016/j.jbiotec.2019.10.007
   Kaya HO, 2021, J ELECTROANAL CHEM, V882, DOI 10.1016/j.jelechem.2021.114989
   Kaya SI, 2020, NANOSENSORS SMART CI, P303, DOI [10.1016/ B978-0-12-819870-4.00017-7, DOI 10.1016/B978-0-12-819870-4.00017-7]
   Khan MZH, 2020, BIOSENS BIOELECTRON, V166, DOI 10.1016/j.bios.2020.112431
   Kim G, 2022, SENSOR ACTUAT B-CHEM, V352, DOI 10.1016/j.snb.2021.131060
   Koonin EV, 2006, BIOL DIRECT, V1, DOI 10.1186/1745-6150-1-29
   Krishnamoorthy K, 2005, ANAL CHEM, V77, P5068, DOI 10.1021/ac050604r
   Kumar S, 2017, CHEM SOC REV, V46, P158, DOI 10.1039/c6cs00517a
   Lam CYK, 2021, J COMPOS SCI, V5, DOI 10.3390/jcs5070190
   Lam TTY, 2013, NATURE, V502, P241, DOI 10.1038/nature12515
   Layqah LA, 2019, MICROCHIM ACTA, V186, DOI 10.1007/s00604-019-3345-5
   Lee D, 2022, SCI REP-UK, V12, DOI 10.1038/s41598-022-06101-1
   Lee J, 2018, BIOSENS BIOELECTRON, V102, P425, DOI 10.1016/j.bios.2017.11.052
   Lee T, 2019, MAT SCI ENG C-MATER, V99, P511, DOI 10.1016/j.msec.2019.02.001
   LEECH D, 1994, CHEM SOC REV, V23, P205, DOI 10.1039/cs9942300205
   Li FY, 2018, BIOSENS BIOELECTRON, V100, P512, DOI 10.1016/j.bios.2017.09.048
   Li GJ, 2020, J APPL PHYS, V127, DOI 10.1063/1.5120056
   Li TC, 2016, VIRUS RES, V213, P283, DOI 10.1016/j.virusres.2015.11.027
   Li X, 2021, BIOSENS BIOELECTRON, V177, DOI 10.1016/j.bios.2020.112672
   Liv L, 2022, CHEMISTRYSELECT, V7, DOI 10.1002/slct.202200256
   Liv L, 2021, MICROCHEM J, V168, DOI 10.1016/j.microc.2021.106445
   Madhuvilakku R, 2022, ACS OMEGA, V7, P15936, DOI 10.1021/acsomega.2c01069
   Magar HS, 2021, SENSORS-BASEL, V21, DOI 10.3390/s21196578
   Manikandan VS, 2018, ANALYST, V143, P4537, DOI [10.1039/c8an00497h, 10.1039/C8AN00497H]
   Manring N, 2022, ANAL CHEM, V94, P7149, DOI 10.1021/acs.analchem.1c05358
   Mansuriya BD, 2020, SENSORS-BASEL, V20, DOI 10.3390/s20041072
   Mehmandoust M, 2022, TALANTA, V240, DOI 10.1016/j.talanta.2022.123211
   Melinte G, 2021, TALANTA, V226, DOI 10.1016/j.talanta.2021.122169
   Menard-Moyon C, 2020, ACS SENSORS, V5, P3739, DOI 10.1021/acssensors.0c01961
   Menon S, 2020, J ELECTROANAL CHEM, V878, DOI 10.1016/j.jelechem.2020.114596
   Micheli L, 2021, TALANTA, V234, DOI 10.1016/j.talanta.2021.122672
   MIZUHASHI M, 1980, THIN SOLID FILMS, V70, P91, DOI 10.1016/0040-6090(80)90415-0
   Moattari G, 2021, AQUACULTURE, V536, DOI 10.1016/j.aquaculture.2021.736451
   Mohsin DH, 2021, CHEM PAP, V75, P279, DOI 10.1007/s11696-020-01292-1
   Moitra P, 2020, ACS NANO, V14, P7617, DOI 10.1021/acsnano.0c03822
   Mollamahalle YB, 2012, ELECTROCHIM ACTA, V75, P157, DOI 10.1016/j.electacta.2012.04.119
   Mollarasouli F, 2019, BIOSENSORS-BASEL, V9, DOI 10.3390/bios9030086
   Moore MD, 2015, ANNU REV FOOD SCI T, V6, P411, DOI 10.1146/annurev-food-022814-015643
   Murugesan A, 2020, EMERGING AND REEMERGING VIRAL PATHOGENS, VOL 1: FUNDAMENTAL AND BASIC VIROLOGY ASPECTS OF HUMAN, ANIMAL AND PLANT PATHOGENS, P281, DOI 10.1016/B978-0-12-819400-3.00016-8
   Nemcekova K, 2021, MAT SCI ENG C-MATER, V120, DOI 10.1016/j.msec.2020.111751
   Noviana E, 2021, CHEM REV, V121, P11835, DOI 10.1021/acs.chemrev.0c01335
   Noviana E, 2020, LAB CHIP, V20, P9, DOI 10.1039/c9lc00903e
   Oliveira DA, 2019, J ELECTROANAL CHEM, V844, P6, DOI 10.1016/j.jelechem.2019.04.045
   Oliveira DA, 2018, ANAL BIOCHEM, V549, P157, DOI 10.1016/j.ab.2018.03.023
   Ortiz-Castillo JE, 2020, COORDIN CHEM REV, V425, DOI 10.1016/j.ccr.2020.213489
   Ovais M, 2022, TRAC-TREND ANAL CHEM, V153, DOI 10.1016/j.trac.2022.116659
   Pak S.C., 2023, MODIFIED RICEBRAN AR, P115
   Peacock TP, 2019, VIRUSES-BASEL, V11, DOI 10.3390/v11070620
   Pechini M.P., 1967, US Patent, Patent No. [3.330.697, 3330697]
   Pei FB, 2019, BIOELECTROCHEMISTRY, V126, P92, DOI 10.1016/j.bioelechem.2018.11.008
   Pelossof G, 2010, ANAL CHEM, V82, P4396, DOI 10.1021/ac100095u
   Peng XL, 2019, ACS APPL MATER INTER, V11, P41148, DOI 10.1021/acsami.9b16718
   Peng YY, 2017, CHEMELECTROCHEM, V4, P977, DOI 10.1002/celc.201600673
   Penin F, 2004, HEPATOLOGY, V39, P5, DOI 10.1002/hep.20032
   Petrucci R, 2022, NANOMATERIALS-BASEL, V12, DOI 10.3390/nano12060959
   Pingarron JM, 2020, PURE APPL CHEM, V92, P641, DOI 10.1515/pac-2018-0109
   Qin L, 2018, COORDIN CHEM REV, V359, P1, DOI 10.1016/j.ccr.2018.01.006
   Rashid J.I.A., 2017, SENS BIOSENSING RES, V16, P19, DOI [10.1016/j.sbsr.2017.09.001, DOI 10.1016/J.SBSR.2017.09.001]
   Rashidzadeh H, 2021, NANOMEDICINE-UK, V16, P497, DOI 10.2217/nnm-2020-0441
   Ravina, 2019, INT J BIOL MACROMOL, V130, P720, DOI 10.1016/j.ijbiomac.2019.02.149
   Reddy YVM, 2022, ADV COLLOID INTERFAC, V304, DOI 10.1016/j.cis.2022.102664
   Rein DB, 2012, HEPATOLOGY, V55, P988, DOI 10.1002/hep.25505
   Rezki M, 2021, J MATER CHEM B, V9, P5711, DOI 10.1039/d1tb00222h
   Ribeiro Brayan Viana, 2020, Talanta Open, V2, P100007, DOI 10.1016/j.talo.2020.100007
   Ronkainen NJ, 2010, CHEM SOC REV, V39, P1747, DOI 10.1039/b714449k
   Ross AGP, 2015, INT J INFECT DIS, V38, P89, DOI 10.1016/j.ijid.2015.07.016
   Sangili A, 2022, COMPOS PART B-ENG, V238, DOI 10.1016/j.compositesb.2022.109876
   Sarowska J, 2021, MOLECULES, V26, DOI 10.3390/molecules26154669
   Schroeder V, 2019, CHEM REV, V119, P599, DOI 10.1021/acs.chemrev.8b00340
   Sepunaru L, 2016, CHEM SCI, V7, P3892, DOI 10.1039/c6sc00412a
   Shand H, 2022, FRONT NANOTECHNOL, V3, DOI 10.3389/fnano.2021.814550
   Shariati M, 2019, ANAL CHIM ACTA, V1048, P31, DOI 10.1016/j.aca.2018.09.062
   Sheikhzadeh E, 2021, TALANTA, V230, DOI 10.1016/j.talanta.2020.122026
   Shen BJ, 2010, ELECTROANAL, V22, P2985, DOI 10.1002/elan.201000360
   Shen LL, 2020, CHEMELECTROCHEM, V7, P10, DOI 10.1002/celc.201901495
   Shen M, 2017, METHODS, V116, P95, DOI 10.1016/j.ymeth.2016.11.010
   Shi XF, 2017, ACS APPL MATER INTER, V9, P7481, DOI 10.1021/acsami.6b16267
   Shi XX, 2018, ANAL METHODS-UK, V10, P5014, DOI 10.1039/c8ay01572d
   Silva VO, 2014, APPL ENVIRON MICROB, V80, P6136, DOI 10.1128/AEM.01953-14
   Singhal C, 2017, INT J BIOL MACROMOL, V98, P84, DOI 10.1016/j.ijbiomac.2017.01.093
   Solanki S, 2018, ACS APPL MATER INTER, V10, P3020, DOI 10.1021/acsami.7b14391
   Stotter J, 2005, CHEM MATER, V17, P4880, DOI 10.1021/cm050762z
   Suarez DL, 1998, J VIROL, V72, P6678, DOI 10.1128/JVI.72.8.6678-6688.1998
   Sun HY, 2022, FRONT BIOENG BIOTECH, V10, DOI 10.3389/fbioe.2022.941135
   Suresh RR, 2021, J MATER SCI, V56, P8951, DOI 10.1007/s10853-020-05499-1
   Tajik S, 2022, BIOSENS BIOELECTRON, V216, DOI 10.1016/j.bios.2022.114674
   Takemura K, 2021, ACS SENSORS, V6, P2605, DOI 10.1021/acssensors.1c00308
   Tan CL, 2017, CHEM REV, V117, P6225, DOI 10.1021/acs.chemrev.6b00558
   Thevenot DR, 2001, BIOSENS BIOELECTRON, V16, P121, DOI [10.1016/S0956-5663(01)00115-4, 10.1081/AL-100103209]
   Thorne LG, 2014, J GEN VIROL, V95, P278, DOI 10.1099/vir.0.059634-0
   Tian JJ, 2021, ELECTROCHIM ACTA, V387, DOI 10.1016/j.electacta.2021.138553
   Torrente-Rodriguez RM, 2020, MATTER-US, V3, DOI 10.1016/j.matt.2020.09.027
   Trindade EKG, 2018, COLLOID SURFACE B, V172, P272, DOI 10.1016/j.colsurfb.2018.08.050
   Trotter M, 2020, BIOSENS BIOELECTRON, V154, DOI 10.1016/j.bios.2020.112069
   Udugama B, 2020, ACS NANO, V14, P3822, DOI 10.1021/acsnano.0c02624
   VANRANST M, 1992, J GEN VIROL, V73, P2653, DOI 10.1099/0022-1317-73-10-2653
   Waheed Y., 2014, ASIAN PAC J TROP DIS, V4, P88, DOI [10.1016/S2222-1808(14)60322-4, DOI 10.1016/S2222-1808(14)60322-4]
   Wang J., 2000, ANAL ELECTROCHEMISTR
   Wang JS, 2016, INORG CHEM, V55, P6685, DOI 10.1021/acs.inorgchem.6b00925
   Wang MQ, 2021, TRENDS CHEM, V3, P969, DOI 10.1016/j.trechm.2021.09.001
   Wang N, 2022, COLLOID SURFACE B, V218, DOI 10.1016/j.colsurfb.2022.112742
   Wang YQ, 2018, J THORAC DIS, V10, pS2260, DOI 10.21037/jtd.2018.03.80
   Wei SS, 2021, J ELECTROANAL CHEM, V890, DOI 10.1016/j.jelechem.2021.115216
   Wei SS, 2020, BIOSENSORS-BASEL, V10, DOI 10.3390/bios10030024
   Wen JW, 2016, MATER TODAY COMMUN, V8, P127, DOI 10.1016/j.mtcomm.2016.07.006
   Wongkaew N, 2019, CHEM REV, V119, P120, DOI 10.1021/acs.chemrev.8b00172
   World Health Organisation, 2022, HEP E
   Wu Z, 2018, ANAL CHEM, V90, P1683, DOI 10.1021/acs.analchem.7b03281
   Wu Z, 2015, BIOSENS BIOELECTRON, V68, P586, DOI 10.1016/j.bios.2015.01.051
   Xiang Q, 2018, RSC ADV, V8, P1820, DOI 10.1039/c7ra11945c
   Xiao XY, 2007, J AM CHEM SOC, V129, P9610, DOI 10.1021/ja072344w
   Xu J., 2018, APTAMERS ANALYTICAL, P247
   Yan Y, 2019, ADV MATER, V31, DOI 10.1002/adma.201808283
   Yang DR, 2014, P NATL ACAD SCI USA, V111, pE1264, DOI 10.1073/pnas.1320071111
   Yang YJ, 2022, ANAL CHEM, V94, DOI 10.1021/acs.analchem.2c00913
   Yang YC, 2014, ACS APPL MATER INTER, V6, P7579, DOI 10.1021/am500912m
   Zhang WM, 2022, ANGEW CHEM INT EDIT, V61, DOI 10.1002/anie.202115819
   Zhao H, 2022, TALANTA, V237, DOI 10.1016/j.talanta.2021.122896
   Zhao H, 2021, SENSOR ACTUAT B-CHEM, V327, DOI 10.1016/j.snb.2020.128899
   Zhu HL, 2020, BIOSENS BIOELECTRON, V153, DOI 10.1016/j.bios.2020.112041
   Zou XR, 2019, FRONT MICROBIOL, V10, DOI 10.3389/fmicb.2019.01462
   Zuo XL, 2009, J AM CHEM SOC, V131, P6944, DOI 10.1021/ja901315w
NR 180
TC 0
Z9 0
U1 5
U2 5
PU MDPI
PI BASEL
PA ST ALBAN-ANLAGE 66, CH-4052 BASEL, SWITZERLAND
EI 1420-3049
J9 MOLECULES
JI Molecules
PD APR 27
PY 2023
VL 28
IS 9
AR 3777
DI 10.3390/molecules28093777
PG 53
WC Biochemistry & Molecular Biology; Chemistry, Multidisciplinary
WE Science Citation Index Expanded (SCI-EXPANDED)
SC Biochemistry & Molecular Biology; Chemistry
GA G2OU8
UT WOS:000987621700001
PM 37175186
OA Green Published, gold
DA 2023-06-30
ER

PT J
AU Nguyen, TNH
   Nolan, JK
   Cheng, X
   Park, H
   Wang, Y
   Lam, S
   Lee, H
   Kim, SJ
   Shi, RY
   Chubykin, AA
   Lee, H
AF Nguyen, Tran N. H.
   Nolan, James K.
   Cheng, Xi
   Park, Hyunsu
   Wang, Yi
   Lam, Stephanie
   Lee, Hyungwoo
   Kim, Sang Joon
   Shi, Riyi
   Chubykin, Alexander A.
   Lee, Hyowon
TI Fabrication and ex vivo evaluation of activated carbon-Pt microparticle
   based glutamate biosensor
SO JOURNAL OF ELECTROANALYTICAL CHEMISTRY
LA English
DT Article
DE Direct ink writing; Glutamate biosensor; Activated carbon-Ft;
   Electrochemistry
ID FLEXIBLE GLUTAMATE; NEUROTRANSMITTERS; MICROSENSORS; ELECTRODES;
   NANOTUBES; RELEASE; SENSORS
AB As one of the most abundant neurotransmitters in the brain and the spinal cord, glutamate plays many important roles in the nervous system. Precise information about the level of glutamate in the extracellular space of living brain tissue may provide new insights on fundamental understanding of the role of glutamate in neurological disorders as well as neumphysiological phenomena. Electrochemical sensor has emerged as a promising solution that can satisfy the requirement for highly reliable and continuous monitoring method with good spatiotemporal resolution for characterization of extracellular glutamate concentration. Recently, we published a method to create a simple printable glutamate biosensor using platinum nanoparticles. In this work, we introduce an even simpler and lower cost conductive polymer composite using commercially available activated carbon with platinum microparticles to easily fabricate highly sensitive glutamate biosensor using direct ink writing method. The fabricated biosensors are functionality superior than previously reported with the sensitivity of 5.73 +/- 0.078 nA mu M-1 mm(-2), detection limit of 0.03 mu M, response time less than or equal to 1 s, and a linear range from 1 mu M up to 925 mu M this study, we utilize astrocyte cell culture to demonstrate our biosensor's ability to monitor glutamate uptake process. We also demonstrate direct measurement of glutamate release from optogenefic stimulation in mouse primary visual cortex (V1) brain slices. (C) 2020 Elsevier B.V. All rights reserved.
C1 [Nguyen, Tran N. H.; Nolan, James K.; Park, Hyunsu; Wang, Yi; Lam, Stephanie; Lee, Hyowon] Purdue Univ, Birck Nanotechnol Ctr, Ctr Implantable Device, Weldon Sch Biomed Engn, W Lafayette, IN 47907 USA.
   [Cheng, Xi; Chubykin, Alexander A.] Purdue Univ, Dept Biol Sci, Purdue Inst Integrat Neurosci, W Lafayette, IN 47907 USA.
   [Lee, Hyungwoo; Kim, Sang Joon] Samsung Adv Inst Technol, Suwon, South Korea.
   [Shi, Riyi] Purdue Univ, Coll Vet Med, W Lafayette, IN 47907 USA.
C3 Purdue University System; Purdue University; Purdue University West
   Lafayette Campus; Purdue University System; Purdue University; Purdue
   University West Lafayette Campus; Samsung; Purdue University System;
   Purdue University; Purdue University West Lafayette Campus
RP Lee, H (通讯作者)，Purdue Univ, Birck Nanotechnol Ctr, Ctr Implantable Device, Weldon Sch Biomed Engn, W Lafayette, IN 47907 USA.
EM hwlee@purdue.edu
OI Lee, Hyowon/0000-0001-7628-1441
FU Global Research Outreach Program of Samsung Advanced Institute of
   Technology; National Science Foundation (United States) [ECCS-1944480,
   CNS1726865]; National Institute of Neurological Disorders and Stroke
   [R21NS095287]
FX This work was supported in part by the Global Research Outreach Program
   of Samsung Advanced Institute of Technology, the National Science
   Foundation (United States) under grants ECCS-1944480 and CNS1726865, and
   the National Institute of Neurological Disorders and Stroke
   (R21NS095287)..
CR Ammam M, 2010, BIOSENS BIOELECTRON, V25, P1597, DOI 10.1016/j.bios.2009.11.020
   Arenkiel BR, 2007, NEURON, V54, P205, DOI 10.1016/j.neuron.2007.03.005
   Bach A, 2011, DESALINATION, V273, P57, DOI 10.1016/j.desal.2010.04.020
   Bandodkar AJ, 2015, ADV MATER, V27, P3060, DOI 10.1002/adma.201500768
   Barria A, 1997, SCIENCE, V276, P2042, DOI 10.1126/science.276.5321.2042
   Behar KL, 2001, J NUTR, V131, p2498S, DOI 10.1093/jn/131.9.2498S
   Biniak S, 2001, CHEM PHYS CARBON, V27, P125
   Burmeister JJ, 2001, ANAL CHEM, V73, P1037, DOI 10.1021/ac0010429
   Castro VHC, 2014, CURR NEUROPHARMACOL, V12, P490, DOI 10.2174/1570159X13666141223223657
   Cui Y, 2007, ENZYME MICROB TECH, V41, P689, DOI 10.1016/j.enzmictec.2007.06.001
   Doble A, 1999, PHARMACOL THERAPEUT, V81, P163, DOI 10.1016/S0163-7258(98)00042-4
   Dzubay JA, 1999, J NEUROSCI, V19, P5265
   Gerwig R., FRONTIERS NEUROENGIN, V5
   Govindarajan S, 2013, SENSOR ACTUAT B-CHEM, V178, P606, DOI 10.1016/j.snb.2012.12.077
   Hamdi N, 2006, J ELECTROANAL CHEM, V591, P33, DOI 10.1016/j.jelechem.2006.03.022
   Hertz L, 2006, NEUROCHEM INT, V48, P416, DOI 10.1016/j.neuint.2005.12.021
   Hrapovic S, 2004, ANAL CHEM, V76, P1083, DOI 10.1021/ac035143t
   Hsieh HH, 2018, ACS SENSORS, V3, P113, DOI 10.1021/acssensors.7b00690
   Issberner JP, 2002, J NEUROSCI METH, V120, P1, DOI 10.1016/S0165-0270(02)00165-6
   Kadgedal M, 2013, NEUROIMAGE, V82, P160, DOI 10.1016/j.neuroimage.2013.05.006
   Kergoat L, 2014, ADV MATER, V26, P5658, DOI 10.1002/adma.201401608
   Khan R, 2011, ELECTROANAL, V23, P2357, DOI 10.1002/elan.201100348
   Hoa LNQ, 2018, ELECTROANAL, V30, P561, DOI 10.1002/elan.201700762
   Lewis JA, 2006, ADV FUNCT MATER, V16, P2193, DOI 10.1002/adfm.200600434
   Marsh H, 2006, ACTIVATED CARBON, P143, DOI 10.1016/B978-008044463-5/50018-2
   McLamore ES, 2010, J NEUROSCI METH, V189, P14, DOI 10.1016/j.jneumeth.2010.03.001
   McMahon CP, 2005, ANAL CHEM, V77, P1196, DOI 10.1021/ac048686r
   Muehllehner G, 2006, PHYS MED BIOL, V51, pR117, DOI 10.1088/0031-9155/51/13/R08
   Nguyen TNH, 2019, BIOSENS BIOELECTRON, V131, P257, DOI 10.1016/j.bios.2019.01.051
   NICHOLLS D, 1990, TRENDS PHARMACOL SCI, V11, P462, DOI 10.1016/0165-6147(90)90129-V
   Park J, 2011, SYNTHETIC MET, V161, P523, DOI 10.1016/j.synthmet.2011.01.006
   Pellerin L, 2004, NEUROSCIENTIST, V10, P53, DOI 10.1177/1073858403260159
   Perry SC, 2018, J ELECTROCHEM SOC, V165, pG3074, DOI 10.1149/2.0121812jes
   Pospisilova M, 2015, SENSORS-BASEL, V15, P25208, DOI 10.3390/s151025208
   Ramadan S, 2013, NMR BIOMED, V26, P1630, DOI 10.1002/nbm.3045
   Rivera JF, 2018, ANALYST, V143, P4954, DOI 10.1039/c8an01198b
   Rutherford EC, 2007, J NEUROCHEM, V102, P712, DOI 10.1111/j.1471-4159.2007.04596.x
   Salazar P, 2016, SENSOR ACTUAT B-CHEM, V235, P117, DOI 10.1016/j.snb.2016.05.057
   Scoggin JL, 2019, BIOSENS BIOELECTRON, V126, P751, DOI 10.1016/j.bios.2018.11.023
   Sridharan SV, 2018, SENSOR ACTUAT B-CHEM, V260, P519, DOI 10.1016/j.snb.2017.12.194
   Stephens ML, 2011, NEUROBIOL AGING, V32, P811, DOI 10.1016/j.neurobiolaging.2009.05.009
   Nguyen T, 2018, 2018 IEEE SEVENTH INTERNATIONAL CONFERENCE ON COMMUNICATIONS AND ELECTRONICS (IEEE ICCE 2018), P18
   Tseng TTC, 2012, J ELECTROANAL CHEM, V682, P141, DOI 10.1016/j.jelechem.2012.07.014
   van der Zeyden M, 2008, PHARMACOL BIOCHEM BE, V90, P135, DOI 10.1016/j.pbb.2007.09.004
   Venkatraman S, 2011, IEEE T NEUR SYS REH, V19, P307, DOI 10.1109/TNSRE.2011.2109399
   Weltin A, 2016, ANAL BIOANAL CHEM, V408, P4503, DOI 10.1007/s00216-016-9420-4
   Weltin A, 2014, BIOSENS BIOELECTRON, V61, P192, DOI 10.1016/j.bios.2014.05.014
   Wen D, 2009, TALANTA, V79, P1233, DOI 10.1016/j.talanta.2009.05.025
   Wu QY, 2016, J NEUROPHYSIOL, V116, P1564, DOI 10.1152/jn.00386.2016
   Xu GY, 2004, EXP NEUROL, V187, P329, DOI 10.1016/j.expneurol.2004.01.029
   Yang G, 2014, ADV MATER, V26, P4954, DOI 10.1002/adma.201400753
   Zhang M, 2006, ELECTROCHIM ACTA, V51, P4528, DOI 10.1016/j.electacta.2006.01.010
NR 52
TC 5
Z9 5
U1 6
U2 40
PU ELSEVIER SCIENCE SA
PI LAUSANNE
PA PO BOX 564, 1001 LAUSANNE, SWITZERLAND
SN 1572-6657
EI 1873-2569
J9 J ELECTROANAL CHEM
JI J. Electroanal. Chem.
PD JUN 1
PY 2020
VL 866
AR 114136
DI 10.1016/j.jelechem.2020.114136
PG 11
WC Chemistry, Analytical; Electrochemistry
WE Science Citation Index Expanded (SCI-EXPANDED)
SC Chemistry; Electrochemistry
GA LP5YT
UT WOS:000534394000003
PM 32489342
OA Green Accepted, Bronze
DA 2023-06-30
ER

PT J
AU Xu, YX
   Hu, CG
   Hu, SS
AF Xu, Yanxia
   Hu, Chengguo
   Hu, Shengshui
TI A reagentless nitric oxide biosensor based on the direct
   electrochemistry of hemoglobin adsorbed on the gold colloids modified
   carbon paste electrode
SO SENSORS AND ACTUATORS B-CHEMICAL
LA English
DT Article
DE Hemoglobin; Biosensor; Nitric oxide; Direct electrochemistry; Gold
   colloid
ID HEME-PROTEINS; ELECTROCATALYSIS; FILM; NANOPARTICLES; FABRICATION;
   OXIDATION; CHITOSAN; GAAS; NO
AB A novel hemoglobin (Hb) electrode has been presented through adsorbed Hb onto a gold colloids modified carbon paste electrode. Ultraviolet-visible (UV-vis) spectra suggested that the conformation of Hb in the resulting films retained its native structure. Cyclic voltammetry displayed that the adsorbed Hb showed a pair of well-defined redox peaks at about -0.351 V versus SCE in pH 7.0 buffer solutions. Gold colloids can enhance the electron transfer of Hb efficiently on the modified electrode, which was testified by electrochemical impedance spectroscopy (EIS). Hb on that modified electrode was proved to exhibit good electrocatalytic activity for the reduction of nitric oxide (NO). Based on this, a sensitive amperometric nitric oxide biosensor which showed a good response to the reduction of NO without any mediator was developed. Under optimum conditions, the biosensor responded linearly to NO in the concentration range from 9.0 x 10(-7) to 3.0 x 10(-4) M with a detection limit of 1.0 x 10(-7) Mat 3 sigma. The response showed Michaelis-Menten behavior at higher NO concentrations and the apparent Michaelis-Menten constant is estimated to be 105.8 mu M, showing an good affinity for NO. Moreover, this studied biosensor showed high sensitivity and selectivity, good reproducibility, and long-term stability. Crown Copyright (C) 2010 Published by Elsevier B.V. All rights reserved.
C1 [Xu, Yanxia] Wuhan Bioengn Inst, Dept Chem & Environm Engn, Wuhan 430415, Peoples R China.
   [Xu, Yanxia; Hu, Chengguo; Hu, Shengshui] Wuhan Univ, Coll Chem & Mol Sci, Wuhan 430072, Peoples R China.
   [Xu, Yanxia; Hu, Chengguo; Hu, Shengshui] Chinese Acad Sci, State Key Lab Transducer Technol, Beijing 100080, Peoples R China.
[truncated: 3,169,749 more chars]
