# Supplementary material for: Hotspots and trends of electrochemical biosensor technology: a bibliometric analysis from 2003 to 2023
Source: RSC Adv. 2023 Oct 19;13(44):30704–17. doi: 10.1039/d3ra05889a (PMC10585615; doi:10.1039/d3ra05889a)
Supplement: RA-013-D3RA05889A-s001 [file RA-013-D3RA05889A-s001.zip › data-19.xlsx]

FN Clarivate Analytics Web of Science
VR 1.0
PT J
AU Masi, M
   Bollella, P
   Riedel, M
   Lisdat, F
   Katz, E
AF Masi, Madeline
   Bollella, Paolo
   Riedel, Marc
   Lisdat, Fred
   Katz, Evgeny
TI Photobiofuel Cell with Sustainable Energy Generation Based on
   Micro/Nanostructured Electrode Materials
SO ACS APPLIED ENERGY MATERIALS
LA English
DT Article
DE thylakoid membranes; photoelectrode; biofuel cell; sustainable
   energetics; self-powered biosensor
ID BIO-SOLAR CELL; THYLAKOID MEMBRANES; 2,4-DICHLOROPHENOXYACETIC ACID;
   ELECTROCHEMICAL BIOSENSORS; PHOTOCURRENT GENERATION; CONSTRUCTION;
   INHIBITION; PROTEINS; CONTACTS; OXIDASE
AB A photobiofuel cell composed of an anode functionalized with thylakoid membranes and a cathode modified with bilirubin oxidase was designed. While the photoanode operation was based on the photosynthetic process resulting in water oxidation and O-2 evolution, the biocatalytic cathode was reducing O-2 and producing water. Thus, the whole process operated without consumption of any material, generating electrical power in a sustainable way that absorbs only light energy. The use of micro/nanostructured electrode materials resulted in a power production efficiency that is much higher than previously reported values. The photobiofuel cell was applied for detection of a pesticide, operating as a self-powered biosensor.
C1 [Masi, Madeline; Bollella, Paolo; Katz, Evgeny] Clarkson Univ, Dept Chem & Biomol Sci, Potsdam, NY 13699 USA.
   [Riedel, Marc; Lisdat, Fred] Tech Univ Appl Sci Wildau, Inst Life Sci & Biomed Technol, Biosyst Technol, D-15745 Wildau, Germany.
C3 Clarkson University; University of Applied Sciences Wildau
RP Bollella, P; Katz, E (通讯作者)，Clarkson Univ, Dept Chem & Biomol Sci, Potsdam, NY 13699 USA.
EM pbollel@clarkson.edu; ekatz@clarkson.edu
OI BOLLELLA, PAOLO/0000-0001-9049-6406; Lisdat, Fred/0000-0002-1795-0454
FU Human Frontier Science Program [RGP0002/2018]; BMBF, Germany [031B0557A]
FX This work was supported in part by Human Frontier Science Program,
   project grant RGP0002/2018 to E.K. M.R. and F.L. are grateful for
   support by the BMBF, Germany (project 031B0557A).
CR Adachi T, 2019, CHEM LETT, V48, P686, DOI 10.1246/cl.190176
   Badura A, 2011, ENERG ENVIRON SCI, V4, P2435, DOI 10.1039/c1ee01126j
   Bollella P, 2020, NANOMATERIALS-BASEL, V10, DOI 10.3390/nano10040722
   Bollella P, 2020, CHEMPHYSCHEM, V21, P120, DOI 10.1002/cphc.201900700
   Bollella P, 2018, ANAL CHEM, V90, P12131, DOI 10.1021/acs.analchem.8b03093
   Bollella P, 2016, ANAL BIOANAL CHEM, V408, P3203, DOI 10.1007/s00216-016-9389-z
   Calkins JO, 2013, ENERG ENVIRON SCI, V6, P1891, DOI 10.1039/c3ee40634b
   Cevik E, 2018, BIOSENS BIOELECTRON, V113, P25, DOI 10.1016/j.bios.2018.04.055
   Ciornii D, 2017, J AM CHEM SOC, V139, P16478, DOI 10.1021/jacs.7b10161
   Freundlich A., 2017, PHOTOVOLTAIC SOLAR E
   Fu LY, 2018, ELECTROANAL, V30, P2535, DOI 10.1002/elan.201800487
   Giardi MT, 2005, TRENDS BIOTECHNOL, V23, P257, DOI 10.1016/j.tibtech.2005.03.003
   Gonzalez-Arribas E, 2017, ELECTROCHEM COMMUN, V74, P9, DOI 10.1016/j.elecom.2016.11.009
   Grattieri M, 2018, ACS SENSORS, V3, P44, DOI 10.1021/acssensors.7b00818
   Gross AJ, 2018, ENERG ENVIRON SCI, V11, P1670, DOI [10.1039/C8EE00330K, 10.1039/c8ee00330k]
   HALLAM ND, 1970, J EXP BOT, V21, P1031, DOI 10.1093/jxb/21.4.1031
   Hamidi H, 2015, CHEMSUSCHEM, V8, P990, DOI 10.1002/cssc.201403200
   Hasan K, 2014, CHEMELECTROCHEM, V1, P131, DOI 10.1002/celc.201300148
   Jao MH, 2016, J MATER CHEM A, V4, P5784, DOI 10.1039/c6ta00126b
   Katz E, 2014, IMPLANTABLE BIOELECTRONICS, P1, DOI 10.1002/9783527673148
   Katz E, 2001, J AM CHEM SOC, V123, P10752, DOI 10.1021/ja0167102
   Kirchhofer ND, 2015, ENERG ENVIRON SCI, V8, P2698, DOI 10.1039/c5ee01707f
   Kudanga T, 2014, APPL MICROBIOL BIOT, V98, P6525, DOI 10.1007/s00253-014-5810-8
   Laberge D, 1999, ENVIRON TOXICOL CHEM, V18, P2851, DOI [10.1002/etc.5620181228, 10.1897/1551-5028(1999)018&lt;2851:IVPSTU&gt;2.3.CO;2]
   Le Goff A, 2015, CELL MOL LIFE SCI, V72, P941, DOI 10.1007/s00018-014-1828-4
   LeBlanc G, 2012, ADV MATER, V24, P5959, DOI 10.1002/adma.201202794
   Lee J, 2014, ELECTROCHEM COMMUN, V49, P55, DOI 10.1016/j.elecom.2014.10.008
   Luckarift HR, 2014, ENZYMATIC FUEL CELLS: FROM FUNDAMENTALS TO APPLICATIONS, P1, DOI 10.1002/9781118869796
   Murata K, 2009, ENERG ENVIRON SCI, V2, P1280, DOI 10.1039/b912915d
   NADAKAVUKAREN MJ, 1977, PLANTA, V137, P65, DOI 10.1007/BF00394437
   Pankratova G, 2017, ADV ENERGY MATER, V7, DOI 10.1002/aenm.201602285
   Rasmussen M, 2014, PHYS CHEM CHEM PHYS, V16, P17327, DOI 10.1039/c4cp02754j
   Rasmussen M, 2014, ELECTROCHIM ACTA, V126, P68, DOI 10.1016/j.electacta.2013.06.081
   Rasmussen M, 2013, PHYS CHEM CHEM PHYS, V15, P9062, DOI 10.1039/c3cp51813b
   Reid RC, 2020, CURR OPIN ELECTROCHE, V19, P55, DOI 10.1016/j.coelec.2019.10.002
   Riedel M, 2019, ANGEW CHEM INT EDIT, V58, P801, DOI 10.1002/anie.201811172
   Scherbahn V, 2014, BIOSENS BIOELECTRON, V61, P631, DOI 10.1016/j.bios.2014.05.027
   Schubert K, 2009, ELECTROCHIM ACTA, V54, P3033, DOI 10.1016/j.electacta.2008.12.010
   Tucci M, 2019, ELECTROCHIM ACTA, V302, P102, DOI 10.1016/j.electacta.2019.02.007
   Willner I, 2000, ANGEW CHEM INT EDIT, V39, P1180, DOI 10.1002/(SICI)1521-3773(20000403)39:7<1180::AID-ANIE1180>3.0.CO;2-E
   Wolfe KD, 2020, CURR OPIN ELECTROCHE, V19, P27, DOI 10.1016/j.coelec.2019.09.009
   Yehezkeli O, 2014, PHOTOSYNTH RES, V120, P71, DOI 10.1007/s11120-013-9796-3
   Zhou M, 2012, ANGEW CHEM INT EDIT, V51, P2686, DOI 10.1002/anie.201107068
NR 43
TC 8
Z9 8
U1 3
U2 19
PU AMER CHEMICAL SOC
PI WASHINGTON
PA 1155 16TH ST, NW, WASHINGTON, DC 20036 USA
SN 2574-0962
J9 ACS APPL ENERG MATER
JI ACS Appl. Energ. Mater.
PD OCT 26
PY 2020
VL 3
IS 10
BP 9543
EP 9549
DI 10.1021/acsaem.0c02169
PG 7
WC Chemistry, Physical; Energy & Fuels; Materials Science,
   Multidisciplinary
WE Science Citation Index Expanded (SCI-EXPANDED)
SC Chemistry; Energy & Fuels; Materials Science
GA ON4ZE
UT WOS:000586710300010
DA 2023-06-30
ER

PT J
AU Nirbhaya, V
   Chaudhary, C
   Chauhan, D
   Chandra, R
   Kumar, S
AF Nirbhaya, Vishakha
   Chaudhary, Chhaya
   Chauhan, Dipti
   Chandra, Ramesh
   Kumar, Suveen
TI Multiwalled carbon nanotube nanofiller-polyindole polymer matrix-based
   efficient biosensor for the rapid detection of swine flu
SO NEW JOURNAL OF CHEMISTRY
LA English
DT Article
ID ELECTROCHEMICAL IMPEDANCE SPECTROSCOPY; ULTRASENSITIVE DETECTION;
   CONDUCTING POLYMERS; VIRUS; FABRICATION; COMPOSITE; ELECTRODE
AB The synergistic properties of polyindole (PIN) and multiwalled carbon nanotubes (MTs) are used for the fabrication of an efficient biosensing platform towards the detection of swine flu using the serum amyloid A (SAA) biomarker. A chemical process is used for the synthesis of the PIN/MTs nanohybrid material and it is deposited using the electrophoretic deposition technique (DC potential of 80 V for 120 s) onto indium tin oxide (ITO)-coated glass substrates. Subsequently, the platform is incubated with monoclonal anti-SAA antibodies and bovine serum albumin (BSA) protein. The structural and morphological studies of synthesized nanohybrid material and fabricated platforms are characterized using X-ray diffraction, Fourier transform infrared spectroscopy, scanning electron microscopy and transmission eletcron microscopy. Additionally, the cyclic voltammetry technique has been used for electrochemical characterization and response studies. The fabricated immunoelectrode is capable of detecting SAA protein in a linear detection range of 10 mu g mL(-1) to 100 mu g mL(-1), which covers the whole physiological secretion range of the SAA protein in swine flu-infected patients. We obtained a remarkable sensitivity of 1.26 mu A mL mu g(-1) with a quick analysis time of 10 min. In addition to that, we have also investigated the electrochemical response of the developed biosensor using spiked artificial serum samples and the obtained results show good correlation with the standard SAA protein sample.
C1 [Nirbhaya, Vishakha; Chaudhary, Chhaya; Chauhan, Dipti; Chandra, Ramesh; Kumar, Suveen] Univ Delhi, Dept Chem, Delhi 110007, India.
C3 University of Delhi
RP Kumar, S (通讯作者)，Univ Delhi, Dept Chem, Delhi 110007, India.
EM suveendev@gmail.com
RI Chauhan, Dipti/HPC-5186-2023; Kumar, Suveen/Q-2460-2016
OI Chauhan, Dipti/0009-0008-2940-6537; Kumar, Suveen/0000-0002-7639-5294
FU CSIR fellowship [09/045(1662)/2019/EMR-I]; ICMR fellowship
   [45/21/2019-NANBMS]; UGC fellowship [191620082661]; DST INSPIRE-Faculty
   scheme [DST/INSPIRE/04/2017/001336]; Institute of eminence, University
   of Delhi [IoE/2021/12/FRP]
FX The authors are thankful to the Vice Chancellor of, the University of
   Delhi for providing essential facilities and infrastructure. VN is
   grateful to CSIR fellowship 09/045(1662)/2019/EMR-I, CC is thankful to
   ICMR fellowship (45/21/2019-NANBMS) and DC is thankful to UGC fellowship
   (191620082661) for financial support. SK acknowledges the DST
   INSPIRE-Faculty scheme (DST/INSPIRE/04/2017/001336) and Institute of
   eminence, University of Delhi (IoE/2021/12/FRP) for financial
   assistance. Authors are also thankful to the University Science
   Instrumentation Centre (USIC), the University of Delhi for providing the
   necessary instrumental facilities.
CR Anderson T.K., 2020, COLD SPRING HARBOR P
   [Anonymous], DESCR AN MORT PRED H
   Balint R, 2014, ACTA BIOMATER, V10, P2341, DOI 10.1016/j.actbio.2014.02.015
   Basiaga M, 2014, ADV INTELL SYST, V284, P411, DOI 10.1007/978-3-319-06596_39
   Bayram E, 2016, SENSOR ACTUAT B-CHEM, V233, P409, DOI 10.1016/j.snb.2016.04.029
   Bhardwaj J, 2020, ENVIRON SCI TECHNOL, V54, P10690, DOI 10.1021/acs.est.0c00441
   Bhardwaj N, 2019, ANAL METHODS-UK, V11, P917, DOI 10.1039/c8ay02476f
   Cai ZJ, 2016, ELECTRON MATER LETT, V12, P830, DOI 10.1007/s13391-016-6190-2
   Carrasco JA, 2020, CHEM-EUR J, V26, P6504, DOI 10.1002/chem.201905397
   Chaudhary C, 2020, MICROCHEM J, V159, DOI 10.1016/j.microc.2020.105344
   Choi S, 2014, PROTEOMICS, V14, P1933, DOI 10.1002/pmic.201400030
   Clark AM, 2012, LANCET, V380, P472, DOI 10.1016/S0140-6736(12)61289-6
   Davey RT, 2013, PLOS ONE, V8, DOI 10.1371/journal.pone.0057121
   Devarakonda S, 2017, SENSORS-BASEL, V17, DOI 10.3390/s17112597
   Dogan E, 2019, SYNTHETIC MET, V256, DOI 10.1016/j.synthmet.2019.116154
   George PM, 2006, ADV MATER, V18, P577, DOI 10.1002/adma.200501242
   George PM, 2005, BIOMATERIALS, V26, P3511, DOI 10.1016/j.biomaterials.2004.09.037
   Ghutepatil PR, 2019, CHEM PAP, V73, P2189, DOI 10.1007/s11696-019-00768-z
   Hushegyi A, 2016, BIOSENS BIOELECTRON, V79, P644, DOI 10.1016/j.bios.2015.12.102
   Inamuddin, 2020, SCI REP-UK, V10, DOI 10.1038/s41598-020-61831-4
   Jain R., 2021, ELECTROANAL, V33, P1
   Joshi SR, 2020, MAT SCI ENG C-MATER, V108, DOI 10.1016/j.msec.2019.110465
   Kim YR, 2010, BIOSENS BIOELECTRON, V25, P2366, DOI 10.1016/j.bios.2010.02.031
   Kumar S, 2018, BIOSENS BIOELECTRON, V121, P243, DOI 10.1016/j.bios.2018.08.076
   Kumar S, 2016, ADV MATER TECHNOL-US, V1, DOI 10.1002/admt.201600056
   Kumar S, 2016, APPL PHYS LETT, V108, DOI 10.1063/1.4950961
   Kumar S, 2015, ADV SCI, V2, DOI 10.1002/advs.201500048
   Lee DJ, 2011, BIOSENS BIOELECTRON, V26, P3482, DOI 10.1016/j.bios.2011.01.029
   Meng FY, 2016, ELECTROCHIM ACTA, V199, P142, DOI 10.1016/j.electacta.2016.03.149
   Miodek A, 2014, BIOSENS BIOELECTRON, V59, P6, DOI 10.1016/j.bios.2014.02.037
   Na SI, 2008, ADV MATER, V20, P4061, DOI 10.1002/adma.200800338
   Namsheer K, 2021, RSC ADV, V11, P5659, DOI 10.1039/d0ra07800j
   Nirbhaya V, 2021, BIOELECTROCHEMISTRY, V139, DOI 10.1016/j.bioelechem.2021.107738
   Oraon R, 2016, RSC ADV, V6, P64271, DOI 10.1039/c6ra12938b
   Park J, 2019, ADV FUNCT MATER, V29, DOI 10.1002/adfm.201902412
   Pavia D.L., 2013, INTRO SPECTROSC
   Pires NMM, 2013, J BIOMED OPT, V18, DOI 10.1117/1.JBO.18.9.097001
   Plachy T, 2021, POLYMER, V217, DOI 10.1016/j.polymer.2021.123448
   Pomorska-Mol M, 2012, FEMS IMMUNOL MED MIC, V66, P334, DOI 10.1111/j.1574-695X.2012.01026.x
   Raghavendra B, 2020, J INORG ORGANOMET P, V30, P3586, DOI 10.1007/s10904-020-01589-4
   Ravichandran R, 2010, J R SOC INTERFACE, V7, pS559, DOI 10.1098/rsif.2010.0120.focus
   Ravina, 2020, PROCESS BIOCHEM, V98, P262, DOI 10.1016/j.procbio.2020.09.016
   Rendon-Ramirez EJ, 2015, VIRAL IMMUNOL, V28, P248, DOI 10.1089/vim.2014.0123
   Shayeh JS, 2015, APPL SURF SCI, V353, P594, DOI 10.1016/j.apsusc.2015.06.066
   Singh R, 2014, ANALYST, V139, P5415, DOI [10.1039/c4an01335b, 10.1039/C4AN01335B]
   Sireesha M, 2018, NANOCOMPOSITES, V4, P36, DOI 10.1080/20550324.2018.1478765
   Siuzdak K, 2019, SENSOR ACTUAT B-CHEM, V280, P263, DOI 10.1016/j.snb.2018.10.005
   Son SU, 2019, SENSOR ACTUAT B-CHEM, V291, P257, DOI 10.1016/j.snb.2019.04.081
   Uang YM, 2003, BIOSENS BIOELECTRON, V19, P141, DOI 10.1016/S0956-5663(03)00168-4
   Uygun A, 2009, TALANTA, V79, P194, DOI 10.1016/j.talanta.2009.03.049
   Verma CJ, 2020, VACUUM, V177, DOI 10.1016/j.vacuum.2020.109363
   Vollmer AH, 2016, ANTIVIR RES, V133, P196, DOI 10.1016/j.antiviral.2016.08.011
   White MR, 2021, J LEUKOCYTE BIOL, V110, P155, DOI 10.1002/JLB.4AB0220-116RR
   Yi N., 2016, BIOSYNTHETIC POLYM M, P243, DOI 10.1016/B978-1-78242-105-4.00010-9
NR 54
TC 5
Z9 5
U1 3
U2 7
PU ROYAL SOC CHEMISTRY
PI CAMBRIDGE
PA THOMAS GRAHAM HOUSE, SCIENCE PARK, MILTON RD, CAMBRIDGE CB4 0WF, CAMBS,
   ENGLAND
SN 1144-0546
EI 1369-9261
J9 NEW J CHEM
JI New J. Chem.
PD MAR 28
PY 2022
VL 46
IS 13
BP 6201
EP 6211
DI 10.1039/d1nj06173a
EA FEB 2022
PG 11
WC Chemistry, Multidisciplinary
WE Science Citation Index Expanded (SCI-EXPANDED)
SC Chemistry
GA ZZ9KJ
UT WOS:000767343800001
DA 2023-06-30
ER

PT J
AU Gao, F
   Chu, YR
   Ai, YJ
   Yang, WQ
   Lin, ZY
   Wang, QX
AF Gao, Feng
   Chu, Yaru
   Ai, Yijing
   Yang, Weiqiang
   Lin, Zhenyu
   Wang, Qingxiang
TI Hybridization induced ion-barrier effect for the label-free and
   sensitive electrochemical sensing of Hepatocellular Carcinoma biomarker
   of miRNA-122
SO CHINESE CHEMICAL LETTERS
LA English
DT Article
DE Prussian blue; Label-free; Ion-barrier effect; MiRNA-122;
   Electrochemical behavior
ID PRUSSIAN BLUE; BIOSENSOR; GRAPHENE; NANOPARTICLES; MICRORNAS; REDOX
AB A label-free and sensitive electrochemical biosensing strategy for a hepatocellular carcinoma biomarker of miRNA-122 has been proposed based on hybridization induced ion-barrier effect on the electroactive sensing interface. First, a bifunctional electroactive electrode with the nanocomposite of Prussian blue (PB) and gold nanoparticles (AuNPs) was prepared through a two-step electrodeposition process. The PB endows the electrode excellent K+-dependent voltammetric signal and the AuNPs act as the matrix for the self-assembly immobilization of the thiolated probe DNA. Upon specific hybridization of probe DNA with the target miRNA-122, the formed double duplex induced the ion-barrier effect, which blocked the diffusion of the K+ from the bulk solution to the electrode surface. As a result, the voltammetric signal of the PB on the electrode was surpressed, and thus the target miRNA-122 was monitored. The sensing assay showed that the miRNA-122 could be analyzed in the concentration range from 0.1 fmol/L to 1.0 nmol/L, with a detection limit of 0.021 fmol/L. The practical applicability of the biosensor was also verified by the spiking serum assay. (C) 2021 Chinese Chemical Society and Institute of Materia Medica, Chinese Academy of Medical Sciences. Published by Elsevier B.V. All rights reserved.
C1 [Gao, Feng; Chu, Yaru; Ai, Yijing; Yang, Weiqiang; Wang, Qingxiang] Minnan Normal Univ, Fujian Prov Key Lab Modern Analyt Sci & Separat T, Coll Chem & Environm, Zhangzhou 363000, Peoples R China.
   [Yang, Weiqiang; Lin, Zhenyu] Fuzhou Univ, Key Lab Analyt Sci Food Safety & Biol, Fujian Prov Key Lab Anal & Detect Food Safety, Minist Educ,Coll Chem, Fuzhou 350116, Peoples R China.
C3 MinNan Normal University; Fuzhou University
RP Wang, QX (通讯作者)，Minnan Normal Univ, Fujian Prov Key Lab Modern Analyt Sci & Separat T, Coll Chem & Environm, Zhangzhou 363000, Peoples R China.
EM axiang236@vip.163.com
RI Wang, Qingxiang/ABI-8009-2020
OI Wang, Qingxiang/0000-0002-8952-9925
FU National Natural Science Foundation of China [21802064, 81873978];
   Natural Science Foundation of Fujian Province [2018J01435, 2019J05108]
FX The work is supported by the National Natural Science Foundation of
   China (Nos. 21802064, 81873978), Natural Science Foundation of Fujian
   Province (Nos. 2018J01435, 2019J05108).
CR Amr KS, 2017, GENES DIS, V4, P215, DOI 10.1016/j.gendis.2017.10.003
   Chen JC, 2019, CHINESE CHEM LETT, V30, P1631, DOI 10.1016/j.cclet.2019.03.045
   Coulouarn C, 2009, ONCOGENE, V28, P3526, DOI 10.1038/onc.2009.211
   Gao F, 2020, CHINESE CHEM LETT, V31, P181, DOI 10.1016/j.cclet.2019.04.056
   Gao NN, 2017, ANAL CHIM ACTA, V951, P58, DOI 10.1016/j.aca.2016.11.033
   Garcia T, 2008, ANAL CHEM, V80, P77, DOI 10.1021/ac071095r
   Haghighi B, 2010, SENSOR ACTUAT B-CHEM, V147, P270, DOI 10.1016/j.snb.2010.03.020
   Hasegawa Y, 2017, BIOORG MED CHEM LETT, V27, P3555, DOI 10.1016/j.bmcl.2017.05.049
   He L.X, 2009, ANAL BIOCHEM, V365, P122
   Husmann S, 2019, ELECTROCHIM ACTA, V312, P380, DOI 10.1016/j.electacta.2019.04.141
   ITAYA K, 1986, ACCOUNTS CHEM RES, V19, P162, DOI 10.1021/ar00126a001
   Jamali AA, 2014, TRAC-TREND ANAL CHEM, V55, P24, DOI 10.1016/j.trac.2013.10.008
   Jiang YY, 2011, TALANTA, V85, P76, DOI 10.1016/j.talanta.2011.03.028
   Kafi AKM, 2019, J ELECTROANAL CHEM, V852, DOI 10.1016/j.jelechem.2019.113550
   Kulesza PJ, 1996, ANAL CHEM, V68, P2442, DOI 10.1021/ac950380k
   Labib M, 2013, J AM CHEM SOC, V135, P3027, DOI 10.1021/ja308216z
   Lin HX, 2017, FOOD CHEM TOXICOL, V110, P229, DOI 10.1016/j.fct.2017.10.026
   Luo J, 2020, CHINESE CHEM LETT, V31, P202, DOI 10.1016/j.cclet.2019.05.051
   Moretti G, 2018, J RAMAN SPECTROSC, V49, P1198, DOI 10.1002/jrs.5366
   Phadke S, 2020, J ENERGY CHEM, V40, P31, DOI 10.1016/j.jechem.2019.01.025
   Salazar P, 2015, SENSOR ACTUAT B-CHEM, V213, P116, DOI 10.1016/j.snb.2015.02.092
   Song J, 2019, BIOSENS BIOELECTRON, V141, DOI 10.1016/j.bios.2019.111405
   Tian R, 2019, TALANTA, V194, P273, DOI 10.1016/j.talanta.2018.09.110
   Wang J, 2019, BIOSENS BIOELECTRON, V130, P81, DOI 10.1016/j.bios.2019.01.031
   Wei XL, 2019, ANN HEPATOL, V18, P869, DOI 10.1016/j.aohep.2019.07.005
   Xie H, 2020, CHINESE CHEM LETT, V31, P1737, DOI 10.1016/j.cclet.2020.02.049
   Xu P, 2017, CLIN RES HEPATOL GAS, V41, P254, DOI 10.1016/j.clinre.2016.10.013
   Zhang DC, 2020, ACS SENSORS, V5, P557, DOI 10.1021/acssensors.9b02461
   Zhou LL, 2020, BIOSENS BIOELECTRON, V150, DOI 10.1016/j.bios.2019.111964
NR 29
TC 11
Z9 12
U1 6
U2 30
PU ELSEVIER SCIENCE INC
PI NEW YORK
PA STE 800, 230 PARK AVE, NEW YORK, NY 10169 USA
SN 1001-8417
EI 1878-5964
J9 CHINESE CHEM LETT
JI Chin. Chem. Lett.
PD JUL
PY 2021
VL 32
IS 7
BP 2192
EP 2196
DI 10.1016/j.cclet.2020.12.036
EA JUN 2021
PG 5
WC Chemistry, Multidisciplinary
WE Science Citation Index Expanded (SCI-EXPANDED)
SC Chemistry
GA SY2QD
UT WOS:000665735700016
DA 2023-06-30
ER

PT J
AU Nazari-Vanani, R
   Sattarahmady, N
   Yadegari, H
   Delshadi, N
   Hatam, GR
   Heli, H
AF Nazari-Vanani, R.
   Sattarahmady, N.
   Yadegari, H.
   Delshadi, N.
   Hatam, G. R.
   Heli, H.
TI Electrochemical quantitation of Leishmania infantum based on detection
   of its kDNA genome and transduction of non-spherical gold nanoparticles
SO ANALYTICA CHIMICA ACTA
LA English
DT Article
DE L. infantum; Leishmaniasis; DNA biosensor; Gold nanostructure; Toluidine
   blue; Electrochemical sensor; Nucleic acid
ID REAL-TIME PCR; VISCERAL LEISHMANIASIS; LABEL-FREE; DIAGNOSIS; DNA;
   GENOSENSOR; IDENTIFICATION; ANTIBODIES; BIOSENSOR; SPP.
AB Detecting and monitoring the pathogens with high selectivity and sensitivity is critical for public health. In the present study, we demonstrated a specific analytical strategy for sensitive detection of Leishmania infantum genome. The developed sensor utilized toluidine blue as a hybridization indicator and a Leishmania infantum-specific capture DNA sequence immobilized on a high-surface area gold nano-structure as an electrochemical transducer. The produced analytical response was based on the hybridization of the single-stranded DNA from the target with the immobilized DNA sequence at the electrode surface. The developed DNA sensor in this study was successfully employed to detect a synthetic Leishmania infantum target sequence in a wide concentration range from 1 x 10(-18) to 1 x 10(-10) mol L-1 with a detection limit of 0.2 amol L-1 with the ability to discriminate the target sequence from mismatched sequences. Moreover, the designed DNA sensor showed a good reproducibility and stability during repeated regeneration and hybridization cycles. The DNA sensor could detect Leishmania infantum genome in a wide concentration range from 15 to 50 ng mu L-1 with a detection limit of 29 ng mu L-1. Furthermore, clinical trials confirmed the applicability of the developed DNA sensor for practical applications. (C) 2018 Elsevier B.V. All rights reserved.
C1 [Nazari-Vanani, R.; Sattarahmady, N.; Delshadi, N.; Heli, H.] Shiraz Univ Med Sci, Nanomed & Nanobiol Res Ctr, Shiraz, Iran.
   [Sattarahmady, N.] Shiraz Univ Med Sci, Sch Med, Dept Med Phys, Shiraz, Iran.
   [Yadegari, H.] Univ Western Ontario, Dept Mech & Mat Engn, London, ON N6A 5B9, Canada.
   [Delshadi, N.] Fars Acad Ctr Educ Culture & Res, Shiraz, Iran.
   [Hatam, G. R.] Shiraz Univ Med Sci, Sch Med, Dept Parasitol & Mycol, Shiraz, Iran.
C3 Shiraz University of Medical Science; Shiraz University of Medical
   Science; Western University (University of Western Ontario); Shiraz
   University of Medical Science
RP Heli, H (通讯作者)，Shiraz Univ Med Sci, Nanomed & Nanobiol Res Ctr, Shiraz, Iran.
EM heli@sums.ac.ir
RI sattarahmady, naghmaeh/B-5013-2012; Yadegari, Hossein/D-6505-2019;
   Hatam, Gholam Reza/D-8740-2012; Heli, Hossein/T-8014-2017; Sattarahmady,
   Naghmeh/V-1566-2017
OI Yadegari, Hossein/0000-0002-2572-182X; Hatam, Gholam
   Reza/0000-0002-7807-4793; Heli, Hossein/0000-0003-1753-1193;
   Sattarahmady, Naghmeh/0000-0002-9872-4423
FU Elite Researcher Grant Committee from the National Institutes for
   Medical Research Development (NIMAD), Tehran, Iran [958749]
FX Research reported in this publication was supported by Elite Researcher
   Grant Committee under award number [958749] from the National Institutes
   for Medical Research Development (NIMAD), Tehran, Iran. We would also
   like to thank the Research Consultation Center of Shiraz University of
   Medical Sciences.
CR Cabral-Miranda G, 2014, J PARASITOL, V100, P73, DOI 10.1645/GE-3052.1
   Medeiros FAC, 2017, J TROP MED-US, V2017, DOI 10.1155/2017/7364854
   Ferreira ALC, 2014, DIAGN MICR INFEC DIS, V78, P418, DOI 10.1016/j.diagmicrobio.2013.10.015
   Chappuis F, 2007, NAT REV MICROBIOL, V5, P873, DOI 10.1038/nrmicro1748
   Dantas-Torres F, 2017, MOL CELL PROBE, V31, P65, DOI 10.1016/j.mcp.2016.08.006
   Frias IAM, 2017, CARBON, V117, P33, DOI 10.1016/j.carbon.2017.02.031
   Garcia MFKD, 2016, J CHEM TECHNOL BIOT, V91, P2810, DOI 10.1002/jctb.4890
   Guerin PJ, 2002, LANCET INFECT DIS, V2, P494, DOI 10.1016/S1473-3099(02)00347-X
   Heli H, 2016, TALANTA, V156, P172, DOI 10.1016/j.talanta.2016.04.065
   Heli H., 2017, NANOTECHNOLOGY, DOI [10.2174/1872210511666170911153428, DOI 10.2174/1872210511666170911153428]
   Heli H, 2016, RECENT PAT NANOTECH, V10, P86, DOI 10.2174/1872210510999160517102102
   Ismail E., 2017, J PHARM PHARMACOL, V6, P33
   Khademvatan S, 2011, ANN TROP MED PARASIT, V105, P559, DOI 10.1179/2047773211Y.0000000014
   Li SL, 2016, SENSOR ACTUAT B-CHEM, V223, P861, DOI 10.1016/j.snb.2015.09.121
   Liebana S, 2016, ANAL CHIM ACTA, V904, P1, DOI 10.1016/j.aca.2015.09.044
   Lim DV, 2003, P IEEE, V91, P902, DOI 10.1109/JPROC.2003.813574
   Martin-Sanchez J, 2001, PARASITOLOGY, V122, P607, DOI 10.1017/S0031182001007909
   Miller J.C., 1993, STAT ANAL CHEM
   Mohammadi J, 2017, ANAL CHIM ACTA, V979, P51, DOI 10.1016/j.aca.2017.05.010
   Moradi M, 2016, TALANTA, V161, P48, DOI 10.1016/j.talanta.2016.08.030
   Moradi M., 2016, Journal of Biology and Today's World, V5, P128
   Neto SY, 2018, SENSOR ACTUAT B-CHEM, V256, P682, DOI 10.1016/j.snb.2017.09.202
   Persichetti MF, 2017, PARASITE VECTOR, V10, DOI 10.1186/s13071-017-2046-3
   Rahi A, 2016, ANAL BIOCHEM, V510, P11, DOI 10.1016/j.ab.2016.07.012
   Rahi A, 2016, ANAL BIOCHEM, V497, P39, DOI 10.1016/j.ab.2015.12.018
   Rahi A, 2015, SCI REP-UK, V5, DOI 10.1038/srep18060
   Reale S, 1999, J CLIN MICROBIOL, V37, P2931, DOI 10.1128/JCM.37.9.2931-2935.1999
   Rosypal AC, 2003, J EUKARYOT MICROBIOL, V50, P691, DOI 10.1111/j.1550-7408.2003.tb00690.x
   Sattarahmady N, 2016, SENSOR ACTUAT B-CHEM, V235, P723, DOI 10.1016/j.snb.2016.05.023
   Sattarahmady N, 2015, BIOCHEM ENG J, V97, P1, DOI 10.1016/j.bej.2015.01.010
   Shruthi GS, 2014, J INSTRUMENT TECHNOL, V2, P26, DOI DOI 10.12691/JIT-2-1-5
   Solano-Gallego L, 2007, VET PARASITOL, V147, P315, DOI 10.1016/j.vetpar.2007.04.013
   Souto DEP, 2013, BIOSENS BIOELECTRON, V46, P22, DOI 10.1016/j.bios.2013.01.067
   Sundar S, 2002, CLIN DIAGN LAB IMMUN, V9, P951, DOI 10.1128/CDLI.9.5.951-958.2002
   Varadi L, 2017, CHEM SOC REV, V46, P4818, DOI 10.1039/c6cs00693k
   Ziolkowski R, 2012, BIOELECTROCHEMISTRY, V87, P78, DOI 10.1016/j.bioelechem.2011.10.005
   Zuker M, 2003, NUCLEIC ACIDS RES, V31, P3406, DOI 10.1093/nar/gkg595
NR 37
TC 16
Z9 16
U1 0
U2 42
PU ELSEVIER
PI AMSTERDAM
PA RADARWEG 29, 1043 NX AMSTERDAM, NETHERLANDS
SN 0003-2670
EI 1873-4324
J9 ANAL CHIM ACTA
JI Anal. Chim. Acta
PD DEC 24
PY 2018
VL 1041
BP 40
EP 49
DI 10.1016/j.aca.2018.08.036
PG 10
WC Chemistry, Analytical
WE Science Citation Index Expanded (SCI-EXPANDED)
SC Chemistry
GA GX0BU
UT WOS:000447375000004
PM 30340689
DA 2023-06-30
ER

PT J
AU Cajigas, S
   Orozco, J
AF Cajigas, Sebastian
   Orozco, Jahir
TI Nanobioconjugates for Signal Amplification in Electrochemical Biosensing
SO MOLECULES
LA English
DT Review
DE nanobioconjugates; signal amplification; electrochemical biosensing;
   nanomaterials; biomolecules
ID HYBRIDIZATION CHAIN-REACTION; ROLLING CIRCLE AMPLIFICATION; QUANTUM
   DOTS; GOLD NANOPARTICLES; ULTRASENSITIVE DETECTION; CARBON NANOTUBES;
   MAGNETIC NANOPARTICLES; SENSITIVE DETECTION; ULTRAMICROELECTRODE ARRAYS;
   MICRORNA-21 DETECTION
AB Nanobioconjugates are hybrid materials that result from the coalescence of biomolecules and nanomaterials. They have emerged as a strategy to amplify the signal response in the biosensor field with the potential to enhance the sensitivity and detection limits of analytical assays. This critical review collects a myriad of strategies for the development of nanobioconjugates based on the conjugation of proteins, antibodies, carbohydrates, and DNA/RNA with noble metals, quantum dots, carbon- and magnetic-based nanomaterials, polymers, and complexes. It first discusses nanobioconjugates assembly and characterization to focus on the strategies to amplify a biorecognition event in biosensing, including molecular-, enzymatic-, and electroactive complex-based approaches. It provides some examples, current challenges, and future perspectives of nanobioconjugates for the amplification of signals in electrochemical biosensing.
C1 [Cajigas, Sebastian; Orozco, Jahir] Univ Antioquia, Max Planck Tandem Grp Nanobioengn, Complejo Ruta N,Calle 67,52-20, Medellin 050010, Colombia.
C3 Universidad de Antioquia
RP Orozco, J (通讯作者)，Univ Antioquia, Max Planck Tandem Grp Nanobioengn, Complejo Ruta N,Calle 67,52-20, Medellin 050010, Colombia.
EM sebascajigas06@gmail.com; grupotandem.nanobioe@udea.edu.co
OI Orozco, Jahir/0000-0001-6249-8092
FU Minciencias [111574454836]; University of Antioquia; Max Planck Society
   [566-1]
FX The work has been funded by Minciencias, through the 111574454836
   project. Support from Minciencias, The University of Antioquia and The
   Max Planck Society through the cooperation agreement 566-1, 2014, is
   also gratefully acknowledged.
CR Ali MM, 2014, CHEM SOC REV, V43, P3324, DOI 10.1039/c3cs60439j
   Alizadeh N, 2017, BIOSENS BIOELECTRON, V94, P184, DOI 10.1016/j.bios.2017.02.039
   Alzate D, 2020, TALANTA, V210, DOI 10.1016/j.talanta.2019.120648
   Ansari S, 2017, TRAC-TREND ANAL CHEM, V93, P134, DOI 10.1016/j.trac.2017.05.015
   Assa F, 2017, CRIT REV BIOTECHNOL, V37, P492, DOI 10.1080/07388551.2016.1185389
   Aubin-Tam ME, 2008, BIOMED MATER, V3, DOI 10.1088/1748-6041/3/3/034001
   Bai SL, 2017, SENSOR ACTUAT B-CHEM, V239, P447, DOI 10.1016/j.snb.2016.08.026
   Balasubramanian SK, 2010, BIOMATERIALS, V31, P9023, DOI 10.1016/j.biomaterials.2010.08.012
   Banerjee A, 2016, INTERFACE FOCUS, V6, DOI 10.1098/rsfs.2016.0064
   Bao J, 2019, TALANTA, V196, P329, DOI 10.1016/j.talanta.2018.12.082
   Bo B, 2018, ANAL CHEM, V90, P2395, DOI 10.1021/acs.analchem.7b05447
   Bohara RA, 2016, RSC ADV, V6, P43989, DOI 10.1039/c6ra02129h
   Brame J, 2015, WATER RES, V84, P362, DOI 10.1016/j.watres.2015.07.044
   Burlage RS, 2017, J MICROBIOL METH, V138, P2, DOI 10.1016/j.mimet.2016.12.023
   Cederquist KB, 2009, ACS NANO, V3, P256, DOI 10.1021/nn9000726
   Chandan HR, 2018, SENSOR ACTUAT B-CHEM, V258, P1191, DOI 10.1016/j.snb.2017.11.189
   Chen SS, 2017, J MICROMECH MICROENG, V27, DOI 10.1088/1361-6439/aa7117
   Chen YX, 2018, SENSOR ACTUAT B-CHEM, V270, P179, DOI 10.1016/j.snb.2018.05.031
   Cheng FF, 2015, ACS APPL MATER INTER, V7, P2979, DOI 10.1021/am508690x
   Cheng L., 2019, ADV MATER, DOI [10.1002/adma.20190233331353752, DOI 10.1002/ADMA.20190233331353752]
   Cheng L, 2020, ADV MATER, V32, DOI 10.1002/adma.201902333
   Choudhary Y.S., 2017, ELECTROCHEMICAL CHAR, V2
   Cui L, 2018, BIOSENS BIOELECTRON, V99, P1, DOI 10.1016/j.bios.2017.07.028
   De Souza CD, 2019, J ALLOY COMPD, V798, P714, DOI 10.1016/j.jallcom.2019.05.153
   del Cano R, 2017, J COLLOID INTERF SCI, V505, P1165, DOI 10.1016/j.jcis.2017.07.011
   Dennis AM, 2016, J PHYS CHEM LETT, V7, P2139, DOI 10.1021/acs.jpclett.6b00570
   Devadoss A, 2015, J PHOTOCH PHOTOBIO C, V24, P43, DOI 10.1016/j.jphotochemrev.2015.06.002
   Dong HL, 2018, ANAL CHEM, V90, P4507, DOI 10.1021/acs.analchem.7b04863
   Dutta A., 2017, FOURIER TRANSFORM IN, V2
   Erol O, 2018, NANOMED-NANOTECHNOL, V14, P2433, DOI 10.1016/j.nano.2017.03.021
   Evtugyn G, 2016, TRAC-TREND ANAL CHEM, V79, P168, DOI 10.1016/j.trac.2015.11.025
   Farzi L, 2017, J ELECTROANAL CHEM, V807, P108, DOI 10.1016/j.jelechem.2017.11.011
   Feng TT, 2016, BIOSENS BIOELECTRON, V79, P48, DOI 10.1016/j.bios.2015.11.001
   Gao Y, 2017, BIOSENS BIOELECTRON, V92, P529, DOI 10.1016/j.bios.2016.10.068
   Gao Y, 2008, BIOCONJUGATE CHEM, V19, P1945, DOI 10.1021/bc800051c
   Ge ZL, 2014, ANAL CHEM, V86, P2124, DOI 10.1021/ac4037262
   George G., 2017, ULTRAVIOLET SPECTROS, V2
   Gonzalez-Toro DC, 2013, EUR POLYM J, V49, P2906, DOI 10.1016/j.eurpolymj.2013.05.002
   Guo J, 2018, BIOSENS BIOELECTRON, V105, P103, DOI 10.1016/j.bios.2018.01.036
   Gupta N, 2019, CARBON LETT, V29, P419, DOI 10.1007/s42823-019-00068-2
   Han S, 2020, ANAL CHEM, V92, P4780, DOI 10.1021/acs.analchem.9b03520
   Han Z, 2020, BIOSENS BIOELECTRON, V150, DOI 10.1016/j.bios.2019.111894
   Hartati YW, 2020, SENS BIO-SENS RES, V27, DOI 10.1016/j.sbsr.2019.100316
   Hartati YW, 2019, FOOD ANAL METHOD, V12, P2591, DOI 10.1007/s12161-019-01593-6
   Henning S., 2017, SCANNING ELECT MICRO
   Howarth M, 2008, NAT METHODS, V5, P397, DOI [10.1038/nmeth.1206, 10.1038/NMETH.1206]
   Iriarte-Mesa C., 2020, GOLD SILVER IRON OXI, V378
   Khristunova Y, 2019, SENSORS-BASEL, V19, DOI 10.3390/s19092103
   Kim J, 2019, NAT BIOTECHNOL, V37, P389, DOI 10.1038/s41587-019-0045-y
   Kokkinos C, 2019, NANOMATERIALS-BASEL, V9, DOI 10.3390/nano9101361
   Kuralay F, 2019, NEW DEVELOPMENTS IN NANOSENSORS FOR PHARMACEUTICAL ANALYSIS, P381, DOI 10.1016/B978-0-12-816144-9.00012-2
   Li CC, 2018, BIOSENS BIOELECTRON, V122, P51, DOI 10.1016/j.bios.2018.09.049
   Li CX, 2011, CHEM COMMUN, V47, P4442, DOI 10.1039/c1cc10544b
   Li J, 2019, BIOSENS BIOELECTRON, V130, P166, DOI 10.1016/j.bios.2019.01.054
   Li JP, 2013, SENSOR ACTUAT B-CHEM, V185, P146, DOI 10.1016/j.snb.2013.04.114
   Li JJ, 2016, BIOSENS BIOELECTRON, V85, P764, DOI 10.1016/j.bios.2016.05.088
   Li L, 2018, BIOSENS BIOELECTRON, V101, P206, DOI 10.1016/j.bios.2017.10.009
   Li LH, 2016, ANAL BIOCHEM, V505, P59, DOI 10.1016/j.ab.2016.04.014
   Li Y, 2017, SENSOR ACTUAT B-CHEM, V248, P966, DOI 10.1016/j.snb.2017.02.138
   Liang ZX, 2019, BIOSENS BIOELECTRON, V146, DOI 10.1016/j.bios.2019.111744
   Lin PC, 2013, BIOMACROMOLECULES, V14, P160, DOI 10.1021/bm301567w
   Lin Y, 2019, ANAL CHEM, V91, P3717, DOI 10.1021/acs.analchem.9b00013
   Liu C, 2015, ANALYST, V140, P7784, DOI 10.1039/c5an01591j
   Liu HY, 2013, ANAL CHEM, V85, P3385, DOI 10.1021/ac303789x
   Liu SH, 2018, BIOSENS BIOELECTRON, V119, P170, DOI 10.1016/j.bios.2018.08.006
   Liu X, 2016, SENSOR ACTUAT B-CHEM, V235, P603, DOI 10.1016/j.snb.2016.05.132
   Liu YY, 2016, BIOSENS BIOELECTRON, V79, P71, DOI 10.1016/j.bios.2015.12.013
   Liu Z, 2020, BIOSENS BIOELECTRON, V147, DOI 10.1016/j.bios.2019.111759
   Lyu Y, 2016, J AM CHEM SOC, V138, P9049, DOI 10.1021/jacs.6b05192
   Maduraiveeran G., 2019, HDB NANOMATERIALS AN, P297
   Maduraiveeran G, 2018, BIOSENS BIOELECTRON, V103, P113, DOI 10.1016/j.bios.2017.12.031
   Mandli J, 2017, BIOELECTROCHEMISTRY, V116, P17, DOI 10.1016/j.bioelechem.2017.03.002
   Miao XM, 2016, BIOSENS BIOELECTRON, V86, P454, DOI 10.1016/j.bios.2016.07.001
   Miao XM, 2016, BIOSENS BIOELECTRON, V83, P39, DOI 10.1016/j.bios.2016.04.032
   Mo FJ, 2020, SENSOR ACTUAT B-CHEM, V309, DOI 10.1016/j.snb.2020.127824
   Monosik R, 2012, ACTA CHIM SLOVACA, V5, P109, DOI 10.2478/v10188-012-0017-z
   Mulay Y.R., 2017, APPL BIOCHEM BIOTECH, V1, P15, DOI [10.1007/s12010-017-2575-428836170, DOI 10.1007/S12010-017-2575-428836170]
   Nam J, 2009, J AM CHEM SOC, V131, P13639, DOI 10.1021/ja902062j
   Nasser H., 2018, SPECTROCHIM ACTA A, V188, P50
   Nikolov L., 2008, ECOL ENG ENV PROT, V36, P47
   Oliveira SF, 2015, CARBON, V95, P767, DOI 10.1016/j.carbon.2015.08.076
   Orozco J, 2007, ELECTROCHIM ACTA, V53, P729, DOI 10.1016/j.electacta.2007.07.049
   Orozco J, 2016, TALANTA, V161, P560, DOI [10.1016/j.tal, 10.1016/j.talanta.2016.08.073]
   Orozco J, 2011, HARMFUL ALGAE, V10, P489, DOI 10.1016/j.hal.2011.03.004
   Orozco J, 2011, SENSOR ACTUAT B-CHEM, V153, P71, DOI 10.1016/j.snb.2010.10.016
   Orozco J, 2009, BIOELECTROCHEMISTRY, V75, P176, DOI 10.1016/j.bioelechem.2009.03.013
   Palomar Q, 2017, BIOSENS BIOELECTRON, V97, P177, DOI 10.1016/j.bios.2017.05.052
   Pan LH, 2017, BIOSENS BIOELECTRON, V89, P598, DOI 10.1016/j.bios.2016.01.077
   Paniel N, 2013, TALANTA, V115, P133, DOI 10.1016/j.talanta.2013.04.050
   Peng D, 2016, J ELECTROANAL CHEM, V761, P112, DOI 10.1016/j.jelechem.2015.12.014
   Qu FL, 2016, ANAL CHEM, V88, P10559, DOI 10.1021/acs.analchem.6b02659
   Rana S, 2010, CURR OPIN CHEM BIOL, V14, P828, DOI 10.1016/j.cbpa.2010.10.001
   Reshma VG, 2019, J LUMIN, V205, P287, DOI 10.1016/j.jlumin.2018.09.015
   Rezaei H, 2019, ANAL CHIM ACTA, V1092, P66, DOI 10.1016/j.aca.2019.09.037
   Rodriguez-Padron D, 2017, CHEM COMMUN, V53, P7635, DOI 10.1039/c7cc03975a
   Ruan SP, 2014, MICROCHIM ACTA, V181, P1293, DOI 10.1007/s00604-014-1252-3
   Safari J, 2014, J SAUDI CHEM SOC, V18, P85, DOI 10.1016/j.jscs.2012.12.009
   Saha A, 2013, LANGMUIR, V29, P13917, DOI 10.1021/la402699a
   Sanchez-Tirado E, 2017, BIOSENS BIOELECTRON, V98, P240, DOI 10.1016/j.bios.2017.06.063
   Sapsford KE, 2013, CHEM REV, V113, P1904, DOI 10.1021/cr300143v
   Sapsford KE, 2011, ANAL CHEM, V83, P4453, DOI 10.1021/ac200853a
   Shamsipur M, 2018, BIOSENS BIOELECTRON, V103, P54, DOI 10.1016/j.bios.2017.12.022
   Shamsipur M, 2017, BIOSENS BIOELECTRON, V90, P195, DOI 10.1016/j.bios.2016.11.050
   Shen QM, 2015, ANAL CHEM, V87, P4949, DOI 10.1021/acs.analchem.5b00679
   Shen W, 2013, BIOSENS BIOELECTRON, V44, P171, DOI 10.1016/j.bios.2013.01.028
   Shi XM, 2016, ACS APPL MATER INTER, V8, P35091, DOI 10.1021/acsami.6b14466
   Shin SW, 2018, LANGMUIR, V34, P14869, DOI 10.1021/acs.langmuir.8b01780
   Shuai HL, 2017, SENSOR ACTUAT B-CHEM, V243, P403, DOI 10.1016/j.snb.2016.12.001
   Shuai HL, 2017, BIOSENS BIOELECTRON, V89, P989, DOI 10.1016/j.bios.2016.10.051
   Shuai HL, 2016, BIOSENS BIOELECTRON, V86, P337, DOI 10.1016/j.bios.2016.06.057
   Shuai HL, 2016, J MATER CHEM B, V4, P1186, DOI 10.1039/c5tb02214b
   Sin MLY, 2014, EXPERT REV MOL DIAGN, V14, P225, DOI 10.1586/14737159.2014.888313
   Su C, 2015, ANAL CHIM ACTA, V853, P495, DOI 10.1016/j.aca.2014.10.027
   Su S, 2017, BIOSENS BIOELECTRON, V94, P552, DOI 10.1016/j.bios.2017.03.040
   Su S, 2016, SMALL, V12, P3794, DOI 10.1002/smll.201601066
   Tamyurek E, 2015, INT J BIOL MACROMOL, V73, P76, DOI 10.1016/j.ijbiomac.2014.10.061
   Tao YY, 2017, BIOSENS BIOELECTRON, V96, P99, DOI 10.1016/j.bios.2017.04.040
   Teng J, 2017, MICROCHIM ACTA, V184, P3477, DOI 10.1007/s00604-017-2383-0
   Thanh NTK, 2010, NANO TODAY, V5, P213, DOI 10.1016/j.nantod.2010.05.003
   Tufa LT, 2018, ELECTROCHIM ACTA, V290, P369, DOI 10.1016/j.electacta.2018.09.108
   Turner APF, 2013, CHEM SOC REV, V42, P3184, DOI 10.1039/c3cs35528d
   Wagner NL, 2013, J R SOC INTERFACE, V10, DOI 10.1098/rsif.2013.0197
   Walther T, 2017, MICRO NANO TECHNOL, V1, P105, DOI 10.1016/B978-0-323-46141-2.00004-3
   Wang DM, 2019, ANALYST, V144, P310, DOI 10.1039/c8an01474d
   Wang H, 2018, BIOSENS BIOELECTRON, V117, P651, DOI 10.1016/j.bios.2018.07.004
   Wang JX, 2016, ACS APPL MATER INTER, V8, P12968, DOI 10.1021/acsami.6b00021
   Wang L, 2019, NANOMATERIALS-BASEL, V9, DOI 10.3390/nano9020285
   Wang L, 2017, BIOSENS BIOELECTRON, V89, P136, DOI 10.1016/j.bios.2016.06.011
   Wang RY, 2017, BIOSENS BIOELECTRON, V96, P345, DOI 10.1016/j.bios.2017.05.029
   Wang YG, 2019, SENSOR ACTUAT B-CHEM, V288, P325, DOI 10.1016/j.snb.2019.03.010
   Willner I, 2010, NANO LETT, V10, P3805, DOI 10.1021/nl102083j
   Wu LH, 2016, CHEM REV, V116, P10473, DOI 10.1021/acs.chemrev.5b00687
   Wu MF, 2019, ANAL CHIM ACTA, V1049, P188, DOI 10.1016/j.aca.2018.10.041
   Xianyu YL, 2018, TRAC-TREND ANAL CHEM, V106, P213, DOI 10.1016/j.trac.2018.07.010
   Xu WJ, 2016, SENSOR ACTUAT B-CHEM, V230, P345, DOI 10.1016/j.snb.2016.02.064
   Yadav SC, 2011, PEPTIDES, V32, P173, DOI 10.1016/j.peptides.2010.10.003
   Yan Q, 2018, BIOSENS BIOELECTRON, V103, P151, DOI 10.1016/j.bios.2017.12.040
   Yang B, 2019, BIOSENS BIOELECTRON, V142, DOI 10.1016/j.bios.2019.111544
   Yang ZH, 2017, ANAL CHEM, V89, P13349, DOI 10.1021/acs.analchem.7b03502
   Yazdanparast S, 2018, MICROCHIM ACTA, V185, DOI 10.1007/s00604-018-2918-z
   Yin HS, 2012, BIOSENS BIOELECTRON, V33, P247, DOI 10.1016/j.bios.2012.01.014
   Yoshimura SH, 2012, BIOCONJUGATE CHEM, V23, P1488, DOI 10.1021/bc300131w
   You M, 2017, ACS APPL MATER INTER, V9, P13855, DOI 10.1021/acsami.7b00444
   Yu HLL, 2017, CHEMELECTROCHEM, V4, P795, DOI 10.1002/celc.201600756
   Yu SQ, 2016, TALANTA, V156, P11, DOI 10.1016/j.talanta.2016.04.050
   Zhang H, 2017, ANALYST, V142, P389, DOI 10.1039/c6an02390h
   Zhang H, 2008, J PHYS CHEM C, V112, P13886, DOI 10.1021/jp802012h
   Zhang H, 2019, ANAL CHIM ACTA, V1064, P33, DOI 10.1016/j.aca.2019.02.060
   Zhang H, 2016, ANAL CHEM, V88, P11108, DOI 10.1021/acs.analchem.6b03163
   Zhang J, 2014, BIOSENS BIOELECTRON, V60, P224, DOI 10.1016/j.bios.2014.04.024
   Zhang LF, 2008, ACS NANO, V2, P1696, DOI 10.1021/nn800275r
   Zhang YR, 2016, MAT SCI ENG C-MATER, V59, P577, DOI 10.1016/j.msec.2015.10.066
   Zhao FN, 2018, TRAC-TREND ANAL CHEM, V106, P62, DOI 10.1016/j.trac.2018.06.017
   Zhao JM, 2017, BIOSENS BIOELECTRON, V87, P157, DOI 10.1016/j.bios.2016.08.032
   Zhou SW, 2016, ACS APPL MATER INTER, V8, P7674, DOI 10.1021/acsami.6b01010
   Zhou X, 2018, BIOSENS BIOELECTRON, V112, P31, DOI 10.1016/j.bios.2018.04.036
   Zhou YL, 2016, BIOSENS BIOELECTRON, V79, P79, DOI 10.1016/j.bios.2015.12.009
   Zouari M, 2020, ANAL CHIM ACTA, V1104, P188, DOI 10.1016/j.aca.2020.01.016
NR 158
TC 10
Z9 10
U1 5
U2 42
PU MDPI
PI BASEL
PA ST ALBAN-ANLAGE 66, CH-4052 BASEL, SWITZERLAND
EI 1420-3049
J9 MOLECULES
JI Molecules
PD AUG
PY 2020
VL 25
IS 15
AR 3542
DI 10.3390/molecules25153542
PG 39
WC Biochemistry & Molecular Biology; Chemistry, Multidisciplinary
WE Science Citation Index Expanded (SCI-EXPANDED)
SC Biochemistry & Molecular Biology; Chemistry
GA MZ3EH
UT WOS:000559005000001
PM 32756410
OA Green Published, gold
DA 2023-06-30
ER

PT J
AU Wang, Y
AF Wang, Ying
TI Preparation of an Electrochemical Luminescence Sensor for Monoamine
   Neurotransmitter (polydopamine) Detection after Endurance Training
SO INTERNATIONAL JOURNAL OF ELECTROCHEMICAL SCIENCE
LA English
DT Article
DE Monoamine neurotransmitter; Electrochemical luminescence sensor;
   Endurance training; Modification; Nanomaterial
ID SENSITIVE DETECTION; TEMPERATURE; ELECTRODE; KINETICS; CELLS; FILM; GEL
AB Electrochemiluminescence (ECL) analysis is characterized by high sensitivity and wide linear range while also providing convenient detection and simple instrumentation. Luminol, as the most commonly used luminescent reagent in chemiluminescence (CL) analysis, has been widely used in electrochemical luminescence analysis. Excitement of the dopamine (DA) system can directly promote people's curiosity and exploration, along with increasing exercise and other responses. If the DA system is inhibited, it will lead to a series of problems such as reduced movement and even a reduced desire for other life activities. In this work, a reaction of DA is catalysed by lactate dehydrogenase and coenzyme I to produce pyruvate, which reacts with pyruvate oxidase to form H2O2. ECL using luminol is sensitive to the above process. Based on this, a biosensor was developed to detect DA.
C1 [Wang, Ying] Huanggang Polytech Coll, Dept Publ Courses, Huanggang 438002, Hubei, Peoples R China.
RP Wang, Y (通讯作者)，Huanggang Polytech Coll, Dept Publ Courses, Huanggang 438002, Hubei, Peoples R China.
EM supiye9lj@163.com
CR ABBE JC, 1984, J PHYS CHEM-US, V88, P2071, DOI 10.1021/j150654a027
   Chansri P, 2016, J ELECTR ENG TECHNOL, V11, P1362, DOI 10.5370/JEET.2016.11.5.1362
   CHUANG SY, 1971, J CHEM PHYS, V54, P4902, DOI 10.1063/1.1674769
   Cirillo NA, 2018, BIOCHEM ENG J, V137, P116, DOI 10.1016/j.bej.2018.05.021
   Clark A, 2016, J INT SOC SPORT NUTR, V13, DOI 10.1186/s12970-016-0155-6
   Dekker AD, 2017, NEUROBIOL DIS, V105, P235, DOI 10.1016/j.nbd.2017.06.007
   Deng ZZ, 2017, MOL CELL PROTEOMICS, V16, P135, DOI 10.1074/mcp.M116.062869
   Emran MY, 2018, SENSOR ACTUAT B-CHEM, V259, P114, DOI 10.1016/j.snb.2017.11.156
   Fedoseyeva T.S., 1964, POLYM SCI USSR, V6, P279
   FREED CR, 1985, SCIENCE, V229, P62, DOI 10.1126/science.4012312
   Fu L, 2019, ANAL CHIM ACTA, V1081, P51, DOI 10.1016/j.aca.2019.06.055
   Fu L, 2019, INT J ELECTROCHEM SC, V14, P4383, DOI 10.20964/2019.05.32
   Fu XM, 2017, BIOSENS BIOELECTRON, V90, P61, DOI 10.1016/j.bios.2016.11.025
   Hattori S., 1993, BRAIN RES B, V4, P13
   Hou LJ, 2017, FRONT AGING NEUROSCI, V9, DOI 10.3389/fnagi.2017.00358
   Huang CX, 2015, BIOSENS BIOELECTRON, V63, P478, DOI 10.1016/j.bios.2014.07.060
   Humar M, 2017, OPTICA, V4, P222, DOI 10.1364/OPTICA.4.000222
   Isaacs D, 2017, BRAIN SCI, V7, DOI 10.3390/brainsci7070071
   Kintz N, 2017, NEUROREPORT, V28, P987, DOI 10.1097/WNR.0000000000000865
   Kyguoliene L., 2018, EXP BRAIN RES, V6, P17
   Lapaev DV, 2018, OPT MATER, V75, P787, DOI 10.1016/j.optmat.2017.11.042
   Li JX, 2018, ULTRASON SONOCHEM, V41, P196, DOI 10.1016/j.ultsonch.2017.09.039
   Li ZM, 2019, INT J ELECTROCHEM SC, V14, P10531, DOI 10.20964/2019.11.41
   Liang Y., 2017, APPL MAGN RESON, V48, P1
   Lifintseva TV, 2018, RUSS J GEN CHEM+, V88, P2125, DOI 10.1134/S107036321810016X
   Loy BD, 2018, MED HYPOTHESES, V113, P46, DOI 10.1016/j.mehy.2018.02.014
   Malhotra B.D., 2018, NANOMATERIALS BIOSEN, P1, DOI DOI 10.1016/B978-0-323-44923-6.00001-7
   Maofang H., 2016, TALANTA, V147, P437
   Masson JF, 2017, ACS SENSORS, V2, P16, DOI 10.1021/acssensors.6b00763
   Morgan Luke A., 2017, Journal of Dietary Supplements, V14, P453, DOI 10.1080/19390211.2016.1263710
   Ng J, 2015, NAT REV NEUROL, V11, P567, DOI 10.1038/nrneurol.2015.172
   Novikov V.Yu., 2018, J DISPER SCI TECHNOL, P1
   O'Hara CB, 2016, PLOS ONE, V11, DOI 10.1371/journal.pone.0145894
   Ponnappa S.P., 2017, J MATER RES, V32, P1
   Poussel M, 2013, INT J CARDIOL, V166, pE41, DOI 10.1016/j.ijcard.2013.01.238
   Robison LS, 2018, MED SCI SPORT EXER, V50, P1596, DOI 10.1249/MSS.0000000000001627
   SHIRVANI H, 2019, COMP CLIN PATHOL, V28, P369, DOI DOI 10.1007/s00580-018-2885-0
   Sun Z, 2018, DYES PIGMENTS, V151, P287, DOI 10.1016/j.dyepig.2018.01.020
   Suvarnaphaet P, 2017, SENSORS-BASEL, V17, DOI 10.3390/s17102161
   Tang ZB, 2018, ACS PHOTONICS, V5, P3801, DOI 10.1021/acsphotonics.8b00844
   Wang HM, 2019, SENSOR ACTUAT B-CHEM, V281, P588, DOI 10.1016/j.snb.2018.10.153
   Xu SC, 2017, NAT COMMUN, V8, DOI 10.1038/ncomms14902
   Zhang XY, 2019, INT J ELECTROCHEM SC, V14, P6283, DOI 10.20964/2019.07.16
   Zhao XE, 2015, J CHROMATOGR B, V995, P15, DOI 10.1016/j.jchromb.2015.05.017
   Zheng Y, 2017, REV MEX ING QUIM, V16, P41
   Zheng YH, 2019, INORG NANO-MET CHEM, V49, P277, DOI 10.1080/24701556.2019.1661441
   Zou XJ, 2017, SPECTROCHIM ACTA A, V173, P843, DOI 10.1016/j.saa.2016.10.037
NR 47
TC 3
Z9 5
U1 0
U2 19
PU ESG
PI BELGRADE
PA BORIVOJA STEVANOVICA 25-7, BELGRADE, 11000, SERBIA
SN 1452-3981
J9 INT J ELECTROCHEM SC
JI Int. J. Electrochem. Sci.
PD FEB
PY 2020
VL 15
IS 2
BP 1681
EP 1690
DI 10.20964/2020.02.62
PG 10
WC Electrochemistry
WE Science Citation Index Expanded (SCI-EXPANDED)
SC Electrochemistry
GA KN4OR
UT WOS:000514818500051
OA Bronze
DA 2023-06-30
ER

PT J
AU Su, S
   Chen, SM
   Fan, CH
AF Su, Shao
   Chen, Shimou
   Fan, Chunhai
TI Recent advances in two-dimensional nanomaterials-based electrochemical
   sensors for environmental analysis
SO GREEN ENERGY & ENVIRONMENT
LA English
DT Review
DE Two dimensional; Nanomaterials; Electrochemical sensor; Environmental
   monitoring
ID REDUCED GRAPHENE OXIDE; NAFION-MODIFIED ELECTRODE; GOLD NANOPARTICLES;
   SENSING PLATFORM; ORGANOPHOSPHATE PESTICIDES; SIGNAL AMPLIFICATION;
   SENSITIVE DETECTION; SELECTIVE DETECTION; COMPOSITE FILM; DNA BIOSENSOR
AB With the rapidly increased concerns in environmental pollution, there have been urgent needs to develop fast, sensitive, low-cost and multiplexed sensing devices for the detection of environmental pollutants. Two-dimensional (2D) nanomaterials hold great promise due to their unique chemical and physical properties, which have been extensively employed to monitor the environmental pollutants combined with different detection techniques. In this review, we summarize recent advances in 2D nanomaterials-based electrochemical sensors for detecting heavy metal ions, organic compounds, pesticides, antibiotics and bacteria. We also discuss perspectives and challenges of 2D nanomaterials in environmental monitoring. (C) 2018, Institute of Process Engineering, Chinese Academy of Sciences. Publishing services by Elsevier B.V.
C1 [Su, Shao; Fan, Chunhai] Chinese Acad Sci, Shanghai Inst Appl Phys, Div Phys Biol, Shanghai 201800, Peoples R China.
   [Su, Shao] Nanjing Univ Posts & Telecommun, Jiangsu Natl Syngerst Innovat Ctr Adv Mat SICAM, IAM, Key Lab Organ Elect & Informat Displays KLOEID, 9 Wenyuan Rd, Nanjing 210023, Jiangsu, Peoples R China.
   [Chen, Shimou] Chinese Acad Sci, IPE, Beijing Key Lab Ion Liquids Clean Proc, Key Lab Green Proc & Engn, Beijing 100190, Peoples R China.
C3 Chinese Academy of Sciences; Shanghai Institute of Applied Physics, CAS;
   Nanjing University of Posts & Telecommunications; Chinese Academy of
   Sciences
RP Fan, CH (通讯作者)，Chinese Acad Sci, Shanghai Inst Appl Phys, Div Phys Biol, Shanghai 201800, Peoples R China.; Chen, SM (通讯作者)，Chinese Acad Sci, IPE, Beijing Key Lab Ion Liquids Clean Proc, Key Lab Green Proc & Engn, Beijing 100190, Peoples R China.
EM chenshimou@ipe.ac.cn; fchh@sinap.ac.cn
RI Fan, Chunhai/A-7569-2011; Su, Shao/C-5949-2012
OI Fan, Chunhai/0000-0002-7171-7338; Su, Shao/0000-0002-9399-8249
FU National Natural Science Foundation of China [61671250, 21475064,
   21373260, 21305070]; Ministry of Science and Technology of China
   [2013CB933802]; Natural Science Fund for Colleges and Universities in
   Jiangsu Province [16KJB150032]; Priority Academic Program Development of
   Jiangsu Higher Education Institutions (PAPD) [YX03002]
FX This work funded by the National Natural Science Foundation of China
   (61671250, 21475064, 21373260 and 21305070), the Ministry of Science and
   Technology of China (2013CB933802), Natural Science Fund for Colleges
   and Universities in Jiangsu Province (16KJB150032) and the Priority
   Academic Program Development of Jiangsu Higher Education Institutions
   (PAPD, YX03002).
CR Bhardwaj N, 2016, ANAL BIOCHEM, V505, P18, DOI 10.1016/j.ab.2016.04.008
   Butler SZ, 2013, ACS NANO, V7, P2898, DOI 10.1021/nn400280c
   Chaiyo S, 2016, ANAL CHIM ACTA, V918, P26, DOI 10.1016/j.aca.2016.03.026
   Chang HX, 2013, ENERG ENVIRON SCI, V6, P3483, DOI 10.1039/c3ee42518e
   Chen HD, 2008, ANALYST, V133, P1182, DOI 10.1039/b805334k
   Chen HY, 2016, CHINESE CHEM LETT, V27, P231, DOI 10.1016/j.cclet.2015.09.018
   Chen LY, 2011, ELECTROCHEM COMMUN, V13, P133, DOI 10.1016/j.elecom.2010.11.033
   Chen TW, 2011, CHEM-ASIAN J, V6, P1210, DOI 10.1002/asia.201000836
   Chhowalla M, 2013, NAT CHEM, V5, P263, DOI [10.1038/nchem.1589, 10.1038/NCHEM.1589]
   Cui JB, 2017, SCI CHINA MATER, V60, P352, DOI 10.1007/s40843-017-9019-4
   Dou YZ, 2016, J ELECTROANAL CHEM, V781, P339, DOI 10.1016/j.jelechem.2016.04.022
   Erdem A, 2012, ANALYST, V137, P2129, DOI 10.1039/c2an16011k
   Fei JF, 2016, MICROCHIM ACTA, V183, P757, DOI 10.1007/s00604-015-1721-3
   Goh MS, 2011, ANAL BIOANAL CHEM, V399, P127, DOI 10.1007/s00216-010-4338-8
   Gong JM, 2011, TALANTA, V85, P1344, DOI 10.1016/j.talanta.2011.06.016
   Guo CX, 2011, ELECTROANAL, V23, P885, DOI 10.1002/elan.201000522
   Guo SJ, 2011, BIOSENS BIOELECTRON, V26, P3475, DOI 10.1016/j.bios.2011.01.028
   Guo Y, 2015, ANALYST, V140, P551, DOI 10.1039/c4an01463d
   He K, 2013, NANO LETT, V13, P2931, DOI 10.1021/nl4013166
   He SJ, 2012, ANAL CHEM, V84, P4622, DOI 10.1021/ac300577d
   Hu X, 2013, ANAL BIOCHEM, V434, P218, DOI 10.1016/j.ab.2012.11.013
   Huang KJ, 2016, BIOSENS BIOELECTRON, V77, P69, DOI 10.1016/j.bios.2015.09.026
   Huang KJ, 2014, SENSOR ACTUAT B-CHEM, V201, P579, DOI 10.1016/j.snb.2014.05.055
   Huang KJ, 2014, J HAZARD MATER, V276, P207, DOI 10.1016/j.jhazmat.2014.05.037
   Huang KJ, 2014, SENSOR ACTUAT B-CHEM, V194, P303, DOI 10.1016/j.snb.2013.12.106
   Huang KJ, 2013, ELECTROCHIM ACTA, V107, P379, DOI 10.1016/j.electacta.2013.06.060
   Huang KJ, 2013, MICROCHIM ACTA, V180, P751, DOI 10.1007/s00604-013-0988-5
   Huang KJ, 2013, SENSOR ACTUAT B-CHEM, V178, P671, DOI 10.1016/j.snb.2013.01.028
   Jia F, 2014, MICROCHIM ACTA, V181, P967, DOI 10.1007/s00604-014-1195-8
   Ju KJ, 2015, MICROCHIM ACTA, V182, P2427, DOI 10.1007/s00604-015-1584-7
   Kadam SR, 2015, J MATER CHEM A, V3, P21233, DOI 10.1039/c5ta04617c
   Kannan PK, 2015, NANOSCALE, V7, P13293, DOI 10.1039/c5nr03633j
   Karthik R, 2017, ACS APPL MATER INTER, V9, P6547, DOI 10.1021/acsami.6b14242
   Labib M, 2016, CHEM REV, V116, P9001, DOI 10.1021/acs.chemrev.6b00220
   Late DJ, 2012, ACS NANO, V6, P5635, DOI 10.1021/nn301572c
   Late DJ, 2012, ADV FUNCT MATER, V22, P1894, DOI 10.1002/adfm.201102913
   Li YP, 2016, CHINESE J CHEM, V34, P82, DOI 10.1002/cjoc.201500747
   Lian Y, 2015, BIOSENS BIOELECTRON, V65, P314, DOI 10.1016/j.bios.2014.10.017
   Liang MM, 2013, ANAL CHEM, V85, P308, DOI 10.1021/ac302781r
   Liu C, 2014, ANALYST, V139, P5460, DOI 10.1039/c4an00976b
   Liu XF, 2007, ADV MATER, V19, P1471, DOI 10.1002/adma.200602578
   Liu Y., 2017, GREEN ENERGY ENVIRON, DOI [10.1016/j.gee.2017.06.006, DOI 10.1016/J.GEE.2017.06.006]
   Luo J, 2015, ANAL CHIM ACTA, V864, P74, DOI 10.1016/j.aca.2015.01.037
   Ma XY, 2014, J MICROBIOL METH, V98, P94, DOI 10.1016/j.mimet.2014.01.003
   Ma XM, 2013, MICROCHIM ACTA, V180, P461, DOI 10.1007/s00604-013-0949-z
   Matte HSSR, 2010, ANGEW CHEM INT EDIT, V49, P4059, DOI 10.1002/anie.201000009
   Mogha NK, 2016, MATER DESIGN, V111, P312, DOI 10.1016/j.matdes.2016.09.019
   Noyrod P, 2014, J ELECTROANAL CHEM, V719, P54, DOI 10.1016/j.jelechem.2014.02.001
   Peng C, 2011, ENERG ENVIRON SCI, V4, P2035, DOI 10.1039/c0ee00495b
   Peng JY, 2011, TALANTA, V86, P227, DOI 10.1016/j.talanta.2011.09.005
   Perreault F, 2015, CHEM SOC REV, V44, P5861, DOI 10.1039/c5cs00021a
   Prashanth SN, 2014, ELECTROCHIM ACTA, V133, P49, DOI 10.1016/j.electacta.2014.04.022
   Qin XL, 2016, BIOSENS BIOELECTRON, V77, P752, DOI 10.1016/j.bios.2015.10.050
   Rout CS, 2013, SCI REP-UK, V3, DOI 10.1038/srep03282
   Sahoo PK, 2013, BIOSENS BIOELECTRON, V43, P293, DOI 10.1016/j.bios.2012.12.031
   Solovyev N, 2017, ANAL CHIM ACTA, V973, P25, DOI 10.1016/j.aca.2017.03.040
   Song CY, 2017, BIOSENS BIOELECTRON, V87, P59, DOI 10.1016/j.bios.2016.07.097
   Song CY, 2016, SCI CHINA CHEM, V59, P16, DOI 10.1007/s11426-015-5504-9
   Song WL, 2012, ANGEW CHEM INT EDIT, V51, P6498, DOI 10.1002/anie.201201689
   Su D, 2017, GREEN ENERGY ENVIRON, V2, P70, DOI 10.1016/j.gee.2017.02.001
   Su S, 2017, BIOSENS BIOELECTRON, V94, P552, DOI 10.1016/j.bios.2017.03.040
   Su S, 2016, RSC ADV, V6, P76614, DOI 10.1039/c6ra12401a
   Su S, 2015, ELECTROANAL, V27, P1062, DOI 10.1002/elan.201400655
   Su S, 2014, ACS APPL MATER INTER, V6, P18735, DOI 10.1021/am5043092
   Su S, 2012, J MATER CHEM, V22, P18101, DOI 10.1039/c2jm33284a
   Su S, 2008, APPL PHYS LETT, V93, DOI 10.1063/1.2959827
   Thripuranthaka M, 2014, APPL PHYS LETT, V104, DOI 10.1063/1.4866782
   Tian Y, 2015, SCI CHINA CHEM, V58, P514, DOI 10.1007/s11426-014-5258-9
   Wan Y, 2011, BIOSENS BIOELECTRON, V26, P1959, DOI 10.1016/j.bios.2010.08.008
   Wan Y, 2013, BIOSENS BIOELECTRON, V47, P1, DOI 10.1016/j.bios.2013.02.045
   Wang F, 2014, SENSOR ACTUAT B-CHEM, V192, P642, DOI 10.1016/j.snb.2013.11.037
   Wang J, 2016, ELECTROANAL, V28, P63, DOI 10.1002/elan.201500447
   Wang MH, 2015, MICROCHIM ACTA, V182, P2251, DOI 10.1007/s00604-015-1569-6
   Wang MY, 2014, FOOD CHEM, V151, P191, DOI 10.1016/j.foodchem.2013.11.046
   Wang PJ, 2016, SCI CHINA CHEM, V59, P237, DOI 10.1007/s11426-015-5488-5
   Wang Y, 2011, J MATER CHEM, V21, P5319, DOI 10.1039/c0jm03441j
   Wang YX, 2013, BIOSENS BIOELECTRON, V49, P492, DOI 10.1016/j.bios.2013.05.061
   Wei M, 2014, MICROCHIM ACTA, V181, P121, DOI 10.1007/s00604-013-1078-4
   Wei Y, 2012, ANAL METHODS-UK, V4, P353, DOI 10.1039/c2ay05730a
   Wei Y, 2012, J PHYS CHEM C, V116, P1034, DOI 10.1021/jp209805c
   Wen JL, 2014, BIOSENS BIOELECTRON, V52, P44, DOI 10.1016/j.bios.2013.08.022
   Wen YQ, 2010, CHEM COMMUN, V46, P2596, DOI 10.1039/b924832c
   Wen YP, 2016, BIOSENS BIOELECTRON, V79, P894, DOI 10.1016/j.bios.2016.01.028
   Wong A, 2016, TALANTA, V161, P333, DOI 10.1016/j.talanta.2016.08.035
   Wu C, 2015, ANAL CHEM, V87, P3294, DOI 10.1021/ac504309j
   Wu S, 2013, SENSOR ACTUAT B-CHEM, V177, P724, DOI 10.1016/j.snb.2012.11.069
   Wu YT, 2014, MAT SCI ENG C-MATER, V39, P92, DOI 10.1016/j.msec.2014.02.012
   Xi X, 2012, ANAL METHODS-UK, V4, P3013, DOI 10.1039/c2ay25537e
   Xu H, 2013, BIOSENS BIOELECTRON, V47, P520, DOI 10.1016/j.bios.2013.03.062
   Xu MS, 2013, CHEM REV, V113, P3766, DOI 10.1021/cr300263a
   Xu YY, 2015, CHINESE J CATAL, V36, P1936, DOI 10.1016/S1872-2067(15)60956-1
   Xue XD, 2014, ELECTROCHIM ACTA, V116, P366, DOI 10.1016/j.electacta.2013.11.075
   Yang L, 2013, ANAL BIOCHEM, V437, P144, DOI 10.1016/j.ab.2013.03.004
   Yang T, 2016, J ELECTROANAL CHEM, V781, P70, DOI 10.1016/j.jelechem.2016.09.009
   Yang T, 2015, MICROCHIM ACTA, V182, P2623, DOI 10.1007/s00604-015-1598-1
   Yang YQ, 2014, ANALYST, V139, P3055, DOI 10.1039/c4an00068d
   Yu SJ, 2013, BIOSENS BIOELECTRON, V48, P224, DOI 10.1016/j.bios.2013.04.025
   Zhang RZ, 2015, ANAL CHEM, V87, P12262, DOI 10.1021/acs.analchem.5b03390
   Zhang WY, 2014, TRAC-TREND ANAL CHEM, V54, P1, DOI 10.1016/j.trac.2013.10.007
   Zhang X, 2015, J ELECTROANAL CHEM, V742, P97, DOI 10.1016/j.jelechem.2015.02.006
   Zhang Y, 2013, BIOSENS BIOELECTRON, V48, P180, DOI 10.1016/j.bios.2013.04.013
   Zhang Y, 2015, ANAL CHEM, V87, P989, DOI 10.1021/ac503472p
   Zhang Y, 2015, ADV MATER, V27, P935, DOI 10.1002/adma.201404568
   Zhang ZH, 2016, SENSOR ACTUAT B-CHEM, V225, P453, DOI 10.1016/j.snb.2015.11.091
   Zhao J, 2016, ANAL METHODS-UK, V8, P4391, DOI 10.1039/c6ay00555a
   Zhao XJ, 2014, ANAL METHODS-UK, V6, P9375, DOI [10.1039/C4AY01790K, 10.1039/c4ay01790k]
   Zhao YX, 2014, NPG ASIA MATER, V6, DOI 10.1038/am.2014.84
   Zhao ZQ, 2012, CHEM COMMUN, V48, P2180, DOI 10.1039/c1cc16735a
   Zhou H, 2012, ANALYST, V137, P305, DOI 10.1039/c1an15793k
   Zhou Q, 2013, BIOSENS BIOELECTRON, V49, P25, DOI 10.1016/j.bios.2013.04.037
   Zhu CF, 2013, J AM CHEM SOC, V135, P5998, DOI 10.1021/ja4019572
   Zhu GB, 2015, MICROCHIM ACTA, V182, P871, DOI 10.1007/s00604-014-1401-8
   Zhu ZQ, 2009, ANAL CHEM, V81, P7660, DOI 10.1021/ac9010809
NR 113
TC 33
Z9 33
U1 8
U2 63
PU KEAI PUBLISHING LTD
PI BEIJING
PA 16 DONGHUANGCHENGGEN NORTH ST, BEIJING, DONGHENG DISTRICT 100717,
   PEOPLES R CHINA
SN 2096-2797
EI 2468-0257
J9 GREEN ENERGY ENVIRON
JI Green Energy Environ.
PD APR
PY 2018
VL 3
IS 2
BP 97
EP 106
DI 10.1016/j.gee.2017.08.005
PG 10
WC Chemistry, Physical; Green & Sustainable Science & Technology; Energy &
   Fuels; Engineering, Chemical
WE Science Citation Index Expanded (SCI-EXPANDED)
SC Chemistry; Science & Technology - Other Topics; Energy & Fuels;
   Engineering
GA JI2XJ
UT WOS:000493328700001
OA gold
DA 2023-06-30
ER

PT J
AU Abdi, MM
   Azli, NFWM
   Lim, HN
   Tahir, PM
   Karimi, G
   Hoong, YB
   Khorram, M
AF Abdi, Mahnaz M.
   Azli, Nur Farhana Waheeda Mohd
   Lim, Hong Ngee
   Tahir, Paridah Md
   Karimi, Gholamreza
   Hoong, Yeoh Beng
   Khorram, Mohammad
TI Polypyrrole/tannin biobased nanocomposite with enhanced electrochemical
   and physical properties
SO RSC ADVANCES
LA English
DT Article
ID CONDENSED TANNINS; COMPOSITE FILMS; ACACIA; NANOSTRUCTURES; POLYPHENOLS;
   DOPAMINE; RESINS; ACID; FTIR; CTAB
AB In this research, tannin (TA) extracted from Acacia mangium and a cationic surfactant, cetyltrimethylammonium bromide (CTAB), were used to modify and enhance the physical and electrochemical properties of a polypyrrole (PPy) composite. Brunauer-Emmett-Teller (BET) analysis presented a higher degree of surface area and porosity for the PPy/TA/CTAB nanocomposite. A highly porous and rod like structure with a lumpy surface was observed for PPy/TA prepared in the presence of CTAB by Field Emission Scanning Electron Microscopy (FESEM) and Transmission Electron Microscopy (TEM). Cyclic voltammograms of the modified SPE electrode using PPy/TA/CTAB displayed an enhanced current response compared to the electrode modified with only PPy or PPy/TA. Electrochemical Impedance Spectroscopy (EIS) exhibited a lower value of charge transfer resistance (Rct) and higher electron transfer for the modified electrode, making the nanocomposite a promising candidate for biosensor application.
C1 [Abdi, Mahnaz M.; Karimi, Gholamreza; Khorram, Mohammad] Shiraz Univ, Dept Chem Engn, Shiraz 7134851154, Iran.
   [Azli, Nur Farhana Waheeda Mohd; Lim, Hong Ngee] Univ Putra Malaysia, Fac Sci, Dept Chem, Upm Serdang 43400, Selangor, Malaysia.
   [Abdi, Mahnaz M.; Tahir, Paridah Md] Univ Putra Malaysia, Inst Trop Forestry & Forest Prod, Upm Serdang 43400, Selangor, Malaysia.
   [Hoong, Yeoh Beng] Malaysian Timber Ind Board, Fiber Dev Ctr, Banting, Selangor, Malaysia.
C3 Shiraz University; Universiti Putra Malaysia; Universiti Putra Malaysia
RP Abdi, MM (通讯作者)，Shiraz Univ, Dept Chem Engn, Shiraz 7134851154, Iran.; Abdi, MM (通讯作者)，Univ Putra Malaysia, Inst Trop Forestry & Forest Prod, Upm Serdang 43400, Selangor, Malaysia.
EM mahnaz@upm.edu.my
RI Khorram, Mohammad/W-8939-2018; Lim, HN/C-4927-2011; Hoong, Yeoh
   Beng/AAM-1774-2021
OI Khorram, Mohammad/0000-0003-1542-2284; Lim, HN/0000-0003-2436-8953; 
FU Ministry of Higher Education (MOHE) under the FRGS research grant
   [03-02-13-1350FR]; Universiti Putra Malaysia (UPM) under the FRGS
   research grant [03-02-13-1350FR]
FX The authors would like to acknowledge the Ministry of Higher Education
   (MOHE), and Universiti Putra Malaysia (UPM) for funding this project
   under the FRGS research grant (Project no: 03-02-13-1350FR).
CR Avachat AM, 2011, INDIAN J PHARM EDUC, V45, P86
   Bharudin MA, 2013, AIP CONF PROC, V1571, P153, DOI 10.1063/1.4858646
   Bhat NV, 2001, J APPL POLYM SCI, V80, P2511, DOI 10.1002/app.1359
   Bravo L, 1998, NUTR REV, V56, P317, DOI 10.1111/j.1753-4887.1998.tb01670.x
   Danarto Y. C., 2011, PROS SEM NAS TEKN KI, P1
   David T.-O., 2007, MAT SCI, V13, P163
   Edeoga HO, 2005, AFR J BIOTECHNOL, V4, P685, DOI 10.5897/AJB2005.000-3127
   Eisazadeh H., 2007, WORLD J CHEM, V2, P67
   Esmaeili C, 2015, SENSORS-BASEL, V15, P24681, DOI 10.3390/s151024681
   Goworek J, 2009, J THERM ANAL CALORIM, V96, P375, DOI 10.1007/s10973-008-9055-6
   Guo XF, 2012, ANAL CHEM, V84, P241, DOI 10.1021/ac202419u
   Hoong YB, 2009, IND CROP PROD, V30, P416, DOI 10.1016/j.indcrop.2009.07.012
   Hoong YB, 2011, INT J ADHES ADHES, V31, P164, DOI 10.1016/j.ijadhadh.2010.12.002
   Huang XD, 2011, J AGR FOOD CHEM, V59, P10677, DOI 10.1021/jf201925g
   Jiang L, 2005, SENSORS-BASEL, V5, P199, DOI 10.3390/s5040199
   Khanbabaee K, 2001, NAT PROD REP, V18, P641, DOI 10.1039/b101061l
   Lee WJ, 2006, BIORESOURCE TECHNOL, V97, P257, DOI 10.1016/j.biortech.2005.02.009
   Mao H, 2015, BIOSENS BIOELECTRON, V70, P289, DOI 10.1016/j.bios.2015.03.059
   Migahed MD, 2004, POLYM TEST, V23, P361, DOI 10.1016/S0142-9418(03)00101-6
   Migdalski J, 2014, ELECTROCHIM ACTA, V133, P316, DOI 10.1016/j.electacta.2014.03.169
   Naima R, 2015, IND CROP PROD, V70, P245, DOI 10.1016/j.indcrop.2015.03.016
   Nystrom G, 2010, J PHYS CHEM B, V114, P4178, DOI 10.1021/jp911272m
   Peres R.S., 2012, ISRN CORROS, V2012, P1, DOI [10.5402/2012/937920., DOI 10.5402/2012/937920]
   Ping L, 2012, IND CROP PROD, V40, P13, DOI 10.1016/j.indcrop.2012.02.039
   Piovesan JV, 2017, SENSOR ACTUAT B-CHEM, V240, P838, DOI 10.1016/j.snb.2016.09.057
   Ramimoghadam D, 2012, INT J MOL SCI, V13, P13275, DOI 10.3390/ijms131013275
   Rhazi N, 2019, ARAB J CHEM, V12, P2668, DOI 10.1016/j.arabjc.2015.04.032
   Samy R. Perumal, 2010, ALTERN MED, V7, P283
   Santos-Buelga C, 2000, J SCI FOOD AGR, V80, P1094, DOI [10.1002/(SICI)1097-0010(20000515)80:7<1094::AID-JSFA569>3.3.CO;2-T, 10.1002/(SICI)1097-0010(20000515)80:7&lt;1094::AID-JSFA569&gt;3.0.CO;2-1]
   Saxena M., 2013, MED PLANTS CENTRAL A, V1, P168
   Tiemann TT, 2008, J SCI FOOD AGR, V88, P1794, DOI 10.1002/jsfa.3282
   Upadhyay J, 2014, SYNTHETIC MET, V189, P119, DOI 10.1016/j.synthmet.2014.01.004
   Wan M., 2008, CONDUCTING POLYM MIC, P88
   Xie QJ, 1997, J ELECTROANAL CHEM, V420, P219, DOI 10.1016/S0022-0728(96)04777-8
   Yan XY, 2016, BIOSENS BIOELECTRON, V77, P1032, DOI 10.1016/j.bios.2015.10.085
   Zhang XT, 2006, J PHYS CHEM B, V110, P1158, DOI 10.1021/jp054335k
   Zhang XT, 2004, CHEM COMMUN, P1852, DOI 10.1039/b405255b
NR 37
TC 19
Z9 19
U1 5
U2 38
PU ROYAL SOC CHEMISTRY
PI CAMBRIDGE
PA THOMAS GRAHAM HOUSE, SCIENCE PARK, MILTON RD, CAMBRIDGE CB4 0WF, CAMBS,
   ENGLAND
SN 2046-2069
J9 RSC ADV
JI RSC Adv.
PY 2018
VL 8
IS 6
BP 2978
EP 2985
DI 10.1039/c7ra13378b
PG 8
WC Chemistry, Multidisciplinary
WE Science Citation Index Expanded (SCI-EXPANDED)
SC Chemistry
GA FT7AG
UT WOS:000423304700021
PM 35541172
OA gold, Green Published
DA 2023-06-30
ER

PT J
AU Yousefi, A
   Givianrad, MH
   Tehrani, HS
AF Yousefi, Amir
   Givianrad, Mohammad Hadi
   Tehrani, Hessam Sepasi
TI ANTIOXIDANT PROPERTIES OF THYMUS FLORAL WATER USING SQUARE WAVE
   ELECTROCHEMICAL METHODS AND RADICAL TRAPPING
SO FRESENIUS ENVIRONMENTAL BULLETIN
LA English
DT Article
DE Thynmsfloral water; Antioxidant; Square wave; Radical Trapping; DPPH;
   Electrochemical method
ID CAPACITY; BIOSENSOR; EXTRACTS
AB The antioxidant activity of Thymusfloral water, which has medicinal properties, has been evaluated in different concentrations and constant pH by square wave voltammetry and DPPH free radical trapping measurements. For superior comparison in aqueous medium, ascorbic acid was used as an appropriate standard. The electrochemical method can be used for the antioxidant capability, because of the correlation found between anti-radical and oxidation potentials. In addition, the results from square wave voltammetry are mostly consistent with the results of DPPH free radical trapping measurements, and the benefits are simplicity, high-speed method, low amounts of sample and solvent, accuracy, and also there is no need to use some chemical reagents and sample preparation. Furthermore, the square wave voltammetry method is more sensitive method for assessment the antioxidant activities in comparison with DPPH method.
C1 [Yousefi, Amir; Givianrad, Mohammad Hadi] Islamic Azad Univ, Dept Chem, Sci & Res Branch, Tehran, Iran.
   [Tehrani, Hessam Sepasi] Islamic Azad Univ, Dept Biol, Sci & Res Branch, Tehran, Iran.
C3 Islamic Azad University; Islamic Azad University
RP Givianrad, MH (通讯作者)，Islamic Azad Univ, Dept Chem, Sci & Res Branch, Tehran, Iran.
EM givianradh@yahoo.com
RI Givianrad, Mohammad Hadi/F-1165-2019
OI Givianrad, Mohammad Hadi/0000-0002-9329-9384; Sepasi Tehrani,
   Hessam/0000-0003-3021-0001
CR AESCHBACH R, 1994, FOOD CHEM TOXICOL, V32, P31, DOI 10.1016/0278-6915(84)90033-4
   Andlauer W, 2011, FOOD CHEM, V125, P1517, DOI 10.1016/j.foodchem.2010.10.046
   Bendini A, 2001, IND ALIMENT-ITALY, V40, P525
   BRAND-WILLIAMS W, 1995, FOOD SCI TECHNOL-LEB, V28, P25
   Campanella L, 2005, TALANTA, V66, P902, DOI 10.1016/j.talanta.2004.12.052
   Cano A, 1998, PHYTOCHEM ANALYSIS, V9, P196, DOI 10.1002/(SICI)1099-1565(199807/08)9:4&lt;196::AID-PCA395&gt;3.0.CO;2-W
   Barroso MF, 2012, FOOD CHEM, V132, P1055, DOI 10.1016/j.foodchem.2011.10.072
   Kahkonen MP, 1999, J AGR FOOD CHEM, V47, P3954, DOI 10.1021/jf990146l
   Kilmartin PA, 2002, AM J ENOL VITICULT, V53, P294
   Kremplova M, 2012, INT J ELECTROCHEM SC, V7, P5893
   Letchamo W., 1995, HORTICULTURAL SCI AB, V65, P83
   Madsen HL, 1996, FOOD CHEM, V57, P331, DOI 10.1016/0308-8146(95)00248-0
   Pohanka M, 2012, J APPL BIOMED, V10, P155, DOI 10.2478/v10136-012-0006-y
   Prieto-Simon B, 2008, SENSOR ACTUAT B-CHEM, V129, P459, DOI 10.1016/j.snb.2007.08.004
   Rop O, 2011, J FOOD QUALITY, V34, P187, DOI 10.1111/j.1745-4557.2011.00387.x
   Sanchez-Moreno C, 1998, J SCI FOOD AGR, V76, P270, DOI 10.1002/(SICI)1097-0010(199802)76:2<270::AID-JSFA945>3.3.CO;2-0
   Shan B, 2007, INT J FOOD MICROBIOL, V117, P112, DOI 10.1016/j.ijfoodmicro.2007.03.003
   Ying W, 2009, ELECTROANAL, V21, P1395, DOI 10.1002/elan.200804537
NR 18
TC 0
Z9 0
U1 0
U2 1
PU PARLAR SCIENTIFIC PUBLICATIONS (P S P)
PI FREISING
PA ANGERSTR. 12, 85354 FREISING, GERMANY
SN 1018-4619
EI 1610-2304
J9 FRESEN ENVIRON BULL
JI Fresenius Environ. Bull.
PY 2018
VL 27
IS 5A
BP 3587
EP 3591
PG 5
WC Environmental Sciences
WE Science Citation Index Expanded (SCI-EXPANDED)
SC Environmental Sciences & Ecology
GA GK8YZ
UT WOS:000436522400045
DA 2023-06-30
ER

PT J
AU Yu, XW
   Sheng, KX
   Shi, GQ
AF Yu, Xiaowen
   Sheng, Kaixuan
   Shi, Gaoquan
TI A three-dimensional interpenetrating electrode of reduced graphene oxide
   for selective detection of dopamine
SO ANALYST
LA English
DT Article
ID ASCORBIC-ACID; ELECTROCHEMICAL DETECTION; URIC-ACID; PYROLYTIC-GRAPHITE;
   CARBON NANOTUBES; RAMAN-SPECTRA; EDGE; NANOSHEETS; PERFORMANCE; SITES
AB Electrochemical detection of dopamine plays an important role in medical diagnosis. In this paper, we report a three-dimensional (3D) interpenetrating graphene electrode fabricated by electrochemical reduction of graphene oxide for selective detection of dopamine. This electrochemically reduced graphene oxide (ErGO) electrode was used directly without further functionalization or blending with other functional materials. This electrode can efficiently lower the oxidation potential of ascorbic acid; thus, it is able to selectively detect dopamine in the presence of ascorbic acid and uric acid. The ErGO-based biosensor exhibited a linear response towards dopamine in the concentration range of 0.1-10 mu M with a low detection limit of 0.1 mu M. Furthermore, this electrode has good reproducibility and environmental stability, and can be used to analyse real samples.
C1 [Yu, Xiaowen; Sheng, Kaixuan; Shi, Gaoquan] Tsinghua Univ, Dept Chem, Beijing 100084, Peoples R China.
C3 Tsinghua University
RP Shi, GQ (通讯作者)，Tsinghua Univ, Dept Chem, Beijing 100084, Peoples R China.
EM gshi@tsinghua.edu.cn
OI Yu, Xiaowen/0000-0001-5704-5750
FU National Basic Research Program of China [2012CB933402]; National
   Natural Science Foundation of China [51161120361, 21274074]
FX This work was supported by the National Basic Research Program of China
   (2012CB933402) and the National Natural Science Foundation of China
   (51161120361 and 21274074).
CR Alwarappan S, 2010, J PHYS CHEM C, V114, P12920, DOI 10.1021/jp103273z
   Alwarappan S, 2009, J PHYS CHEM C, V113, P8853, DOI 10.1021/jp9010313
   Bagherzadeh M, 2013, ANALYST, V138, P6044, DOI 10.1039/c3an01318a
   Banks CE, 2005, ANALYST, V130, P1232, DOI 10.1039/b508702c
   Banks CE, 2005, CHEM COMMUN, P829, DOI 10.1039/b413177k
   Bard A.J., 2005, ELECTROCHEMICAL METH
   Brownson DAC, 2013, J MATER CHEM A, V1, P5962, DOI 10.1039/c3ta10727b
   Brownson DAC, 2012, ANALYST, V137, P1815, DOI 10.1039/c2an16279b
   Brownson DAC, 2012, ANALYST, V137, P833, DOI 10.1039/c2an16049h
   Brownson DAC, 2011, PHYS CHEM CHEM PHYS, V13, P20284, DOI 10.1039/c1cp22648g
   Brownson DAC, 2010, ANALYST, V135, P2768, DOI 10.1039/c0an00590h
   Cao XH, 2011, SMALL, V7, P3163, DOI 10.1002/smll.201100990
   Chen D, 2010, CHEM SOC REV, V39, P3157, DOI 10.1039/b923596e
   Csiszar M, 2001, J ELECTROANAL CHEM, V497, P69, DOI 10.1016/S0022-0728(00)00453-8
   Deng CY, 2009, BIOSENS BIOELECTRON, V24, P2091, DOI 10.1016/j.bios.2008.10.022
   Dong XC, 2012, ACS APPL MATER INTER, V4, P3129, DOI 10.1021/am300459m
   Erickson K, 2010, ADV MATER, V22, P4467, DOI 10.1002/adma.201000732
   Ferrari AC, 2000, PHYS REV B, V61, P14095, DOI 10.1103/PhysRevB.61.14095
   Geim AK, 2007, NAT MATER, V6, P183, DOI 10.1038/nmat1849
   Gomez-Navarro C, 2010, NANO LETT, V10, P1144, DOI 10.1021/nl9031617
   Guo YJ, 2010, ACS NANO, V4, P4001, DOI 10.1021/nn100939n
   Han DX, 2010, ELECTROANAL, V22, P2001, DOI 10.1002/elan.201000094
   Heien MLAV, 2005, P NATL ACAD SCI USA, V102, P10023, DOI 10.1073/pnas.0504657102
   Hilder M, 2011, PHYS CHEM CHEM PHYS, V13, P9187, DOI 10.1039/c1cp20173e
   Huang CC, 2012, ENERG ENVIRON SCI, V5, P8848, DOI 10.1039/c2ee22238h
   HUMMERS WS, 1958, J AM CHEM SOC, V80, P1339, DOI 10.1021/ja01539a017
   Kelly RS, 1999, ANAL CHEM, V71, P413, DOI 10.1021/ac980760g
   Kim YR, 2010, BIOSENS BIOELECTRON, V25, P2366, DOI 10.1016/j.bios.2010.02.031
   Kudin KN, 2008, NANO LETT, V8, P36, DOI 10.1021/nl071822y
   Li C, 2012, NANOSCALE, V4, P5549, DOI 10.1039/c2nr31467c
   Li YR, 2013, CHEM COMMUN, V49, P291, DOI 10.1039/c2cc37396c
   Liu YX, 2012, CHEM SOC REV, V41, P2283, DOI 10.1039/c1cs15270j
   Ma XY, 2012, ANAL METHODS-UK, V4, P1687, DOI 10.1039/c2ay25040c
   Mallesha M, 2011, BIOELECTROCHEMISTRY, V81, P104, DOI 10.1016/j.bioelechem.2011.03.004
   Mishra M, 2013, J NANOSCI NANOTECHNO, V13, P4040, DOI 10.1166/jnn.2013.7226
   Quan do P., 2011, COLLOID SURFACE B, V88, P764
   Shang NG, 2008, ADV FUNCT MATER, V18, P3506, DOI 10.1002/adfm.200800951
   Sheng KX, 2012, SCI REP-UK, V2, DOI 10.1038/srep00247
   Sun CL, 2011, ACS NANO, V5, P7788, DOI 10.1021/nn2015908
   Sun CL, 2011, BIOSENS BIOELECTRON, V26, P3450, DOI 10.1016/j.bios.2011.01.023
   van Staden JF, 2012, TALANTA, V102, P34, DOI 10.1016/j.talanta.2012.05.017
   Wang Y, 2009, ELECTROCHEM COMMUN, V11, P889, DOI 10.1016/j.elecom.2009.02.013
   Westervelt RM, 2008, SCIENCE, V320, P324, DOI 10.1126/science.1156936
   Wightman R.M., 1988, ANAL CHEM, V60, P769
   Xu YX, 2010, ACS NANO, V4, P4324, DOI 10.1021/nn101187z
   Yuan WJ, 2013, SCI REP-UK, V3, DOI 10.1038/srep02248
   Zhou M, 2009, ANAL CHEM, V81, P5603, DOI 10.1021/ac900136z
NR 47
TC 60
Z9 60
U1 5
U2 191
PU ROYAL SOC CHEMISTRY
PI CAMBRIDGE
PA THOMAS GRAHAM HOUSE, SCIENCE PARK, MILTON RD, CAMBRIDGE CB4 0WF, CAMBS,
   ENGLAND
SN 0003-2654
EI 1364-5528
J9 ANALYST
JI Analyst
PD SEP 21
PY 2014
VL 139
IS 18
BP 4525
EP 4531
DI 10.1039/c4an00604f
PG 7
WC Chemistry, Analytical
WE Science Citation Index Expanded (SCI-EXPANDED)
SC Chemistry
GA AN7CB
UT WOS:000340755000016
PM 25045758
DA 2023-06-30
ER

PT J
AU Luo, BB
   Li, XM
   Yang, JC
   Li, XL
   Xue, LP
   Li, XL
   Gu, JK
   Wang, MZ
   Jiang, L
AF Luo, Binbin
   Li, Xueming
   Yang, Jianchun
   Li, Xianli
   Xue, Longping
   Li, Xiaolin
   Gu, Jiakun
   Wang, Mengzhen
   Jiang, Lu
TI Non-enzymatic electrochemical sensors for the detection of hydrogen
   peroxide based on Cu2O/Cu nanocomposites
SO ANALYTICAL METHODS
LA English
DT Article
ID GLASSY-CARBON ELECTRODE; HORSERADISH-PEROXIDASE; CHEMICAL SENSOR;
   PRUSSIAN BLUE; BIOSENSOR; GLUCOSE; HEXACYANOFERRATE; PERFORMANCE
AB In this article, Cu2O/Cu NC nanocomposite catalysts on glass carbon electrodes have been synthesized by electrochemical deposition at -0.2 V versus silver/silver chloride and used to construct an electrochemical sensor for detection of hydrogen peroxide. The effects of deposition time and pH were investigated in detail. In 0.1 M phosphate buffer saline (PBS, pH = 6.5), the Cu2O/Cu NC modified electrode exhibits a wide linear dependence (R = 0.996) at a concentration of H2O2 from 4.0 x 10(-7) M to 1.0 x 10(-2) M, a high sensitivity of 870.4 mu A mM(-1) cm(-2) and a detection limit of 2.0 x 10(-7) M. Additionally, the sensor was applied for the determination of H2O2 in milk, showing its potential for practical applications.
C1 [Luo, Binbin; Li, Xueming; Li, Xianli; Xue, Longping; Li, Xiaolin; Gu, Jiakun; Wang, Mengzhen; Jiang, Lu] Chongqing Univ, Coll Chem & Chem Engn, Chongqing 400044, Peoples R China.
   [Yang, Jianchun] Chongqing Univ, Coll Optoelect Engn, Chongqing 400044, Peoples R China.
C3 Chongqing University; Chongqing University
RP Li, XM (通讯作者)，Chongqing Univ, Coll Chem & Chem Engn, Chongqing 400044, Peoples R China.
EM xuemingli@cqu.edu.cn
RI Luo, Binbin/E-1457-2016; Li, Xue/HPE-4649-2023
OI Luo, Binbin/0000-0001-9652-7998
FU National Natural Science Foundation of China [61271059]; Natural Science
   Foundation Project of Chongqing [2010BB4246]; Science and Technology
   Development Project of Chongqing [CSTC2012gg-yyjs90007]
FX This work was supported by the National Natural Science Foundation of
   China (no. 61271059), the Natural Science Foundation Project of
   Chongqing (no. 2010BB4246), and the Science and Technology Development
   Project of Chongqing (no. CSTC2012gg-yyjs90007).
CR Chen W, 2012, ANALYST, V137, P49, DOI 10.1039/c1an15738h
   DENG Q, 1994, J ELECTROANAL CHEM, V377, P191, DOI 10.1016/0022-0728(94)03465-6
   Deng S, 2012, J AM CHEM SOC, V134, P4905, DOI 10.1021/ja211683m
   Eftekhari A, 2001, TALANTA, V55, P395, DOI 10.1016/S0039-9140(01)00440-4
   Gao PX, 2006, ADV FUNCT MATER, V16, P53, DOI 10.1002/adfm.200500301
   Garjonyte R, 1999, SENSOR ACTUAT B-CHEM, V56, P93, DOI 10.1016/S0925-4005(99)00161-6
   HURDIS EC, 1954, ANAL CHEM, V26, P320, DOI 10.1021/ac60086a016
   Karyakin AA, 2001, ELECTROANAL, V13, P813, DOI 10.1002/1521-4109(200106)13:10<813::AID-ELAN813>3.0.CO;2-Z
   Karyakin AA, 2000, ANAL CHEM, V72, P1720, DOI 10.1021/ac990801o
   Kou TY, 2012, RSC ADV, V2, P12636, DOI 10.1039/c2ra21821f
   Lee MK, 2008, J PHYS CHEM C, V112, P10079, DOI 10.1021/jp8018809
   Lei CH, 1996, ANAL CHEM, V68, P3344, DOI 10.1021/ac960291n
   Lei CX, 2004, BIOELECTROCHEMISTRY, V65, P33, DOI 10.1016/j.bioelechem.2004.06.002
   Li L, 2012, ELECTROCHIM ACTA, V63, P64, DOI 10.1016/j.electacta.2011.12.046
   Li S, 2011, TALANTA, V85, P1260, DOI 10.1016/j.talanta.2011.05.033
   Li Y, 2010, ELECTROCHEM COMMUN, V12, P777, DOI 10.1016/j.elecom.2010.03.031
   Lin MS, 1999, BIOTECHNOL BIOENG, V62, P56, DOI 10.1002/(SICI)1097-0290(19990105)62:1&lt;56::AID-BIT7&gt;3.0.CO;2-M
   Lin MS, 1998, ANALYST, V123, P159, DOI 10.1039/a705207c
   Liu GD, 2006, ELECTROCHEM COMMUN, V8, P251, DOI 10.1016/j.elecom.2005.11.015
   Liu Ying-lin, 2004, Chinese Journal of Luminescence, V25, P533
   Lu J, 2008, ACS NANO, V2, P1825, DOI 10.1021/nn800244k
   Luo BB, 2013, CRYSTENGCOMM, V15, P5654, DOI 10.1039/c3ce40708j
   Luo LQ, 2012, ELECTROCHIM ACTA, V77, P179, DOI 10.1016/j.electacta.2012.05.108
   MATSUBARA C, 1992, ANALYST, V117, P1781, DOI 10.1039/an9921701781
   Miao XM, 2008, J ELECTROANAL CHEM, V612, P157, DOI 10.1016/j.jelechem.2007.09.026
   Miao YE, 2013, ELECTROCHIM ACTA, V99, P117, DOI 10.1016/j.electacta.2013.03.063
   Patolsky F, 2004, ANGEW CHEM INT EDIT, V43, P2113, DOI 10.1002/anie.200353275
   Pournaghi-Azar MH, 2000, ELECTROANAL, V12, P209, DOI 10.1002/(SICI)1521-4109(200002)12:3<209::AID-ELAN209>3.0.CO;2-I
   Sun NJ, 2006, ANAL CHEM, V78, P6050, DOI 10.1021/ac060396i
   Tian F, 2007, ANAL CHEM, V79, P6760, DOI 10.1021/ac070822f
   Tsiafoulis CG, 2005, ELECTROCHEM COMMUN, V7, P1398, DOI 10.1016/j.elecom.2005.10.001
   Wang J, 2004, J AM CHEM SOC, V126, P3010, DOI 10.1021/ja031723w
   Wang Y, 2008, MICROCHIM ACTA, V160, P253, DOI 10.1007/s00604-007-0844-6
   Xu FG, 2013, ELECTROCHIM ACTA, V88, P59, DOI 10.1016/j.electacta.2012.10.070
   Yan Q, 2012, ELECTROCHIM ACTA, V61, P148, DOI 10.1016/j.electacta.2011.11.098
   Yan ZK, 2013, MICROCHIM ACTA, V180, P145, DOI 10.1007/s00604-012-0916-0
   Zen JM, 2000, ANALYST, V125, P1633, DOI 10.1039/b004207m
   Zhang L, 2010, MICROCHIM ACTA, V171, P103, DOI 10.1007/s00604-010-0415-0
   Zhang L, 2009, ELECTROCHEM COMMUN, V11, P812, DOI 10.1016/j.elecom.2009.01.041
   Zhang LS, 1999, TALANTA, V48, P1031, DOI 10.1016/S0039-9140(98)00312-9
   Zhang ZL, 2012, IND ENG CHEM RES, V51, P1264, DOI 10.1021/ie2020747
   Zhao WY, 2011, CRYSTENGCOMM, V13, P2871, DOI 10.1039/c0ce00829j
   Zhou YC, 1998, MATER RES INNOV, V2, P22, DOI 10.1007/s100190050056
NR 43
TC 47
Z9 47
U1 2
U2 120
PU ROYAL SOC CHEMISTRY
PI CAMBRIDGE
PA THOMAS GRAHAM HOUSE, SCIENCE PARK, MILTON RD, CAMBRIDGE CB4 0WF, CAMBS,
   ENGLAND
SN 1759-9660
EI 1759-9679
J9 ANAL METHODS-UK
JI Anal. Methods
PY 2014
VL 6
IS 4
BP 1114
EP 1120
DI 10.1039/c3ay41914b
PG 7
WC Chemistry, Analytical; Food Science & Technology; Spectroscopy
WE Science Citation Index Expanded (SCI-EXPANDED)
SC Chemistry; Food Science & Technology; Spectroscopy
GA AA0OS
UT WOS:000330795200021
DA 2023-06-30
ER

PT J
AU Okuno, J
   Maehashi, K
   Kerman, K
   Takamura, Y
   Matsumoto, K
   Tamiya, E
AF Okuno, Jun
   Maehashi, Kenzo
   Kerman, Kagan
   Takamura, Yuzuru
   Matsumoto, Kazuhiko
   Tamiya, Eiichi
TI Label-free immunosensor for prostate-specific antigen based on
   single-walled carbon nanotube array-modified microelectrodes
SO BIOSENSORS & BIOELECTRONICS
LA English
DT Article; Proceedings Paper
CT 9th World Congress on Biosensors
CY MAY 10-12, 2006
CL Toronto, CANADA
DE electrochemical biosensors; single-walled carbon nanotubes; arrayed
   electrodes; prostate-specific antigen; immunosensor
ID CANCER; ELECTRODES
AB We have fabricated a label-free electrochemical immunosensor using microelectrode arrays modified with single-walled carbon nanowbes (SWNTs). Label-free detection of a cancer marker, total prostate-specific antigen (T-PSA), was carried out using differential pulse voltammetry (DPV). The current signals, derived from the oxidation of tyrosine (Tyr), and tryptophan (Trp) residues, increased with the interaction between T-PSA on T-PSA-mAb covalently immobilized on SWNTs. The selectivity of our biosensor was challenged using bovine serum albumin (BSA) as the target protein. The detection limit for T-PSA was determined as 0.25 ng/mL. Since the cut-off limit of T-PSA between prostate hyperplasia and cancer is 4 ng/mL, the performance of our label-free electrochemical immunosensor seems promising for further clinical applications. (c) 2006 Elsevier B.V. All rights reserved.
C1 Osaka Univ, Inst Sci & Ind Res, Osaka 5670047, Japan.
   JAIST, Sch Mat Sci, Nomi, Ishikawa 9231292, Japan.
   JST, PRESTO, Kawaguchi, Saitama, Japan.
C3 Osaka University; Japan Advanced Institute of Science & Technology
   (JAIST); Japan Science & Technology Agency (JST)
RP Maehashi, K (通讯作者)，Osaka Univ, Inst Sci & Ind Res, 8-1 Mihogaoka, Osaka 5670047, Japan.
EM maehashi@sanken.osaka-u.ac.jp; tamiya@jaist.ac.jp
RI Tamiya, Eiichi/M-6111-2018; Takamura, Yuzuru/A-3450-2009; Maehashi,
   Kenzo/A-7426-2015
OI Tamiya, Eiichi/0000-0002-7646-4827; Takamura,
   Yuzuru/0000-0001-5329-7387; Maehashi, Kenzo/0000-0002-9925-8874
CR Balk SP, 2003, J CLIN ONCOL, V21, P383, DOI 10.1200/JCO.2003.02.083
   Bange A, 2005, BIOSENS BIOELECTRON, V20, P2488, DOI 10.1016/j.bios.2004.10.016
   Chodak GW, 2006, PROSTATE CANCER P D, V9, P25, DOI 10.1038/sj.pcan.4500857
   Constantinou J, 2006, PROSTATE CANCER P D, V9, P6, DOI 10.1038/sj.pcan.4500838
   Dresselhaus M.S., 1996, SCI FULLERENES CARBO
   Drummond TG, 2003, NAT BIOTECHNOL, V21, P1192, DOI 10.1038/nbt873
   Fernandez-Sanchez C, 2004, ANAL CHEM, V76, P5649, DOI 10.1021/ac0494937
   Kaminishi D, 2005, APPL PHYS LETT, V86, DOI 10.1063/1.1886898
   Kerman K, 2005, ANAL BIOANAL CHEM, V381, P1114, DOI 10.1007/s00216-004-3007-1
   Kerman K, 2004, ELECTROANAL, V16, P1667, DOI 10.1002/elan.200303025
   Kerman K, 2004, MEAS SCI TECHNOL, V15, pR1, DOI 10.1088/0957-0233/15/2/R01
   Kerman K, 2005, NANOBIOTECHNOLOGY, V1, P65
   Kerman K, 2006, ANAL CHEM, V78, P5612, DOI 10.1021/ac051762l
   Leinonen J, 2002, CLIN CHEM, V48, P2208
   Li C, 2005, J AM CHEM SOC, V127, P12484, DOI 10.1021/ja053761g
   LILJA H, 1991, CLIN CHEM, V37, P1618
   Lucarelli F, 2004, BIOSENS BIOELECTRON, V19, P515, DOI 10.1016/S0956-5663(03)00256-2
   Luppa PB, 2001, CLIN CHIM ACTA, V314, P1, DOI 10.1016/S0009-8981(01)00629-5
   Maehashi K, 2004, JPN J APPL PHYS 2, V43, pL1558, DOI 10.1143/JJAP.43.L1558
   Maehashi K, 2004, APPL PHYS LETT, V85, P858, DOI 10.1063/1.1778471
   Sinha N, 2006, J NANOSCI NANOTECHNO, V6, P573, DOI 10.1166/jnn.2006.121
   Wang J, 2004, ELECTROANAL, V16, P7, DOI 10.1002/elan.200490001
   Wildgoose GG, 2006, MICROCHIM ACTA, V152, P187, DOI 10.1007/s00604-005-0449-x
   Zheng GF, 2005, NAT BIOTECHNOL, V23, P1294, DOI 10.1038/nbt1138
NR 24
TC 255
Z9 264
U1 0
U2 101
PU ELSEVIER ADVANCED TECHNOLOGY
PI OXFORD
PA OXFORD FULFILLMENT CENTRE THE BOULEVARD, LANGFORD LANE, KIDLINGTON,
   OXFORD OX5 1GB, OXON, ENGLAND
SN 0956-5663
EI 1873-4235
J9 BIOSENS BIOELECTRON
JI Biosens. Bioelectron.
PD APR 15
PY 2007
VL 22
IS 9-10
BP 2377
EP 2381
DI 10.1016/j.bios.2006.09.038
PG 5
WC Biophysics; Biotechnology & Applied Microbiology; Chemistry, Analytical;
   Electrochemistry; Nanoscience & Nanotechnology
WE Science Citation Index Expanded (SCI-EXPANDED); Conference Proceedings Citation Index - Science (CPCI-S)
SC Biophysics; Biotechnology & Applied Microbiology; Chemistry;
   Electrochemistry; Science & Technology - Other Topics
GA 154XN
UT WOS:000245541600082
PM 17110096
DA 2023-06-30
ER

PT J
AU Nurlely
   Ahmad, M
   Heng, LY
   Tan, LL
AF Nurlely
   Ahmad, Musa
   Heng, Lee Yook
   Tan, Ling Ling
TI Optical enzymatic formaldehyde biosensor based on alcohol oxidase and
   pH-sensitive methacrylic-acrylic optode membrane
SO SPECTROCHIMICA ACTA PART A-MOLECULAR AND BIOMOLECULAR SPECTROSCOPY
LA English
DT Article
DE Alcohol oxidase; Enzymatic biosensor; Formaldehyde; Optical transducer;
   Polyacrylate membrane
ID ELECTROCHEMICAL BIOSENSOR; IMMOBILIZATION; SENSOR; FILMS
AB Optical biosensor for the detection of formaldehyde has been developed based on the transparent enzymatic stacked membranes system on the glass substrate, and employing optical absorption transducer with H+ ion-selective Nile Blue chromoionophore (NBCM) dye-doped methacrylic acrylic (MB28) copolymer membrane as the optode membrane. Alcohol oxidase (AOx) enzymes were entrapped within the biocompatible sol-gel matrix and deposited on top of the pH optode membrane. As the uppermost catalytic membrane catalyzes the oxidative conversion of formaldehyde to formic acid and hydrogen peroxide, the immobilized NBCM undergoes protonation reaction and forms HNBCM+, the dark blue ionchromoionophore complex via (H) ion transfer reaction within the soft and flexible MB28 polymeric membrane. This rendered the enzymatic optode membrane absorbed a high yellow light intensity from the light source and exhibited maximum absorption peaks at 610 and 660 nm. Optical evaluation of formaldehyde by means on UV-vis absorption transduction of the enzymatic stacked membranes demonstrated rapid response time of 10 min with high sensitivity, good linearity and high reproducibility across a wide formaldehyde concentration range of 1 x 10(-3)-1 x 10(3) mM (R-2 = 0.9913), and limit of detection (LOD) at 1 x 10(-3) mM, which could be useful for formaldehyde assay in industrial, agricultural, environmental, food and beverages as well as medical samples. The formaldehyde concentration in snapper fish, pomfret fish and threadfin fish samples determined by the proposed optical enzymatic biosensor were very much close to the formaldehyde concentration values determined by the UV-vis spectrophotometric NASH standard method based on the statistical t-test. This suggests that the optical biosensor can be used as a reliable method for quantitative determination of formaldehyde levels in food samples. (C) 2021 Elsevier B.V. All rights reserved.
C1 [Nurlely] Univ Indonesia, Fac Math & Nat Sci FMIPA, Dept Phys, Depok 16424, Indonesia.
   [Ahmad, Musa] Univ Sains Islam Malaysia, Fac Sci & Technol, Bandar Baru Nilai, Nilai 71800, Negeri Sembilan, Malaysia.
   [Heng, Lee Yook; Tan, Ling Ling] Univ Kebangsaan Malaysia, Fac Sci & Technol, Dept Chem Sci, Ukm Bangi 43600, Selangor, Malaysia.
   [Heng, Lee Yook; Tan, Ling Ling] Univ Kebangsaan Malaysia, Inst Environm & Dev LESTARI, Southeast Asia Disaster Prevent Res Initiat SEADP, Ukm Bangi 43600, Selangor, Malaysia.
C3 University of Indonesia; Universiti Sains Islam Malaysia; Universiti
   Kebangsaan Malaysia; Universiti Kebangsaan Malaysia
RP Nurlely (通讯作者)，Univ Indonesia, Fac Math & Nat Sci FMIPA, Dept Phys, Depok 16424, Indonesia.
EM nurlely@sci.ui.ac.id; andong@usim.edu.my; lingling@ukm.edu.my
FU Malaysian Ministry of Higher Education through Fundamental Research
   Grant Scheme [FRGS/1/2019/STG01/UKM/02/4]
FX The authors thank Malaysian Ministry of Higher Education through
   Fundamental Research Grant Scheme (FRGS/1/2019/STG01/UKM/02/4).
CR Aini BN, 2016, BIOSENSORS-BASEL, V6, DOI 10.3390/bios6030032
   Bakker E, 1997, ANAL CHIM ACTA, V350, P329, DOI 10.1016/S0003-2670(97)00218-3
   Bunkoed O, 2010, ANAL CHIM ACTA, V659, P251, DOI 10.1016/j.aca.2009.11.034
   Choi MMF, 2002, TALANTA, V56, P1027, DOI 10.1016/S0039-9140(01)00590-2
   David AE, 2011, METHODS MOL BIOL, V679, P49, DOI 10.1007/978-1-60761-895-9_6
   Dzyadevych SV, 2001, ANAL CHIM ACTA, V445, P47, DOI 10.1016/S0003-2670(01)01249-1
   Farrhin Nowshad, 2018, Agriculture and Food Security, V7, DOI 10.1186/s40066-018-0166-4
   Heng LY, 2003, SENSORS-BASEL, V3, P83, DOI 10.3390/s30400083
   Heng LY, 2000, ANAL CHIM ACTA, V403, P77, DOI 10.1016/S0003-2670(99)00647-9
   Hidayat MA, 2013, SENSOR LETT, V11, P2207, DOI 10.1166/sl.2013.3072
   Korpan YI, 2000, BIOSENS BIOELECTRON, V15, P77, DOI 10.1016/S0956-5663(00)00054-3
   Kumar A, 2000, ANAL CHIM ACTA, V414, P43, DOI 10.1016/S0003-2670(00)00792-3
   Kundu M, 2021, FOOD BIOPROCESS TECH, V14, P726, DOI 10.1007/s11947-021-02604-3
   Kundu M, 2019, J FOOD SCI TECH MYS, V56, P1829, DOI 10.1007/s13197-019-03635-7
   Ling YP, 2010, SENSORS-BASEL, V10, P9963, DOI 10.3390/s101109963
   Miller JN., 2010, STAT CHEMOMETRICS AN
   Noordiana N., 2011, International Food Research Journal, V18, P125
   Pereira AR, 2018, AN ACAD BRAS CIENC, V90, P825, DOI 10.1590/0001-3765201820170514
   Qin Y, 2002, TALANTA, V58, P909, DOI 10.1016/S0039-9140(02)00405-8
   Shimomura T, 2008, SENSOR ACTUAT B-CHEM, V135, P268, DOI 10.1016/j.snb.2008.08.025
   Sundari R., 2012, Trends in Applied Sciences Research, V7, P737
   Teiserskyte V, 2021, TALANTA, V234, DOI 10.1016/j.talanta.2021.122657
   Tsuchiya K, 2019, TECHNOLOGIES, V7, DOI 10.3390/technologies7030048
   Wen Y, 2019, CHINESE CHEM LETT, V30, P1834, DOI 10.1016/j.cclet.2019.07.006
   Wen Y, 2017, ANAL CHEM, V89, P11869, DOI 10.1021/acs.analchem.7b03612
   Winkowski M, 2020, BIOMED OPT EXPRESS, V11, P7019, DOI 10.1364/BOE.405384
   Wong FCM, 2006, TALANTA, V69, P888, DOI 10.1016/j.talanta.2005.11.034
   Yildiz HB, 2006, BIOSENS BIOELECTRON, V21, P2306, DOI 10.1016/j.bios.2005.11.006
   Zhang T, 2021, SENSOR ACTUAT B-CHEM, V345, DOI 10.1016/j.snb.2021.130393
   Zhu RF, 2021, NAT COMMUN, V12, DOI 10.1038/s41467-020-20754-4
NR 30
TC 2
Z9 2
U1 2
U2 20
PU PERGAMON-ELSEVIER SCIENCE LTD
PI OXFORD
PA THE BOULEVARD, LANGFORD LANE, KIDLINGTON, OXFORD OX5 1GB, ENGLAND
SN 1386-1425
EI 1873-3557
J9 SPECTROCHIM ACTA A
JI Spectroc. Acta Pt. A-Molec. Biomolec. Spectr.
PD FEB 15
PY 2022
VL 267
AR 120535
DI 10.1016/j.saa.2021.120535
EA NOV 2021
PN 2
PG 9
WC Spectroscopy
WE Science Citation Index Expanded (SCI-EXPANDED)
SC Spectroscopy
GA XA2AK
UT WOS:000720456500017
PM 34749257
DA 2023-06-30
ER

PT J
AU Soulis, D
   Trigazi, M
   Tsekenis, G
   Chandrinou, C
   Klinakis, A
   Zergioti, I
AF Soulis, Dionysios
   Trigazi, Marianna
   Tsekenis, George
   Chandrinou, Chrysoula
   Klinakis, Apostolos
   Zergioti, Ioanna
TI Facile and Low-Cost SPE Modification Towards Ultra-Sensitive
   Organophosphorus and Carbamate Pesticide Detection in Olive Oil
SO MOLECULES
LA English
DT Article
DE pesticide; carbamate; carbofuran; organophosphorus; chlorpyrifos; carbon
   black; acetylcholinesterase; LIFT; electrochemical biosensor; olive oil
ID SCREEN-PRINTED ELECTRODES; NAFION MODIFIED ELECTRODE; REDUCED GRAPHENE
   OXIDE; SOLID-PHASE DISPERSION; ACETYLCHOLINESTERASE BIOSENSOR;
   CARBON-BLACK; AMPEROMETRIC BIOSENSOR; TYROSINASE BIOSENSOR; PRUSSIAN
   BLUE; IMMOBILIZATION
AB Despite the fact that a considerable amount of effort has been invested in the development of biosensors for the detection of pesticides, there is still a lack of a simple and low-cost platform that can reliably and sensitively detect their presence in real samples. Herein, an enzyme-based biosensor for the determination of both carbamate and organophosphorus pesticides is presented that is based on acetylcholinesterase (AChE) immobilized on commercially available screen-printed carbon electrodes (SPEs) modified with carbon black (CB), as a means to enhance their conductivity. Most interestingly, two different methodologies to deposit the enzyme onto the sensor surfaces were followed; strikingly different results were obtained depending on the family of pesticides under investigation. Furthermore, and towards the uniform application of the functionalization layer onto the SPEs' surfaces, the laser induced forward transfer (LIFT) technique was employed in conjunction with CB functionalization, which allowed a considerable improvement of the sensor's performance. Under the optimized conditions, the fabricated sensors can effectively detect carbofuran in a linear range from 1.1 x 10(-9) to 2.3 x 10(-8) mol/L, with a limit of detection equal to 0.6 x 10(-9) mol/L and chlorpyrifos in a linear range from 0.7 x 10(-9) up to 1.4 x 10(-8) mol/L and a limit of detection 0.4 x 10(-9) mol/L in buffer. The developed biosensor was also interrogated with olive oil samples, and was able to detect both pesticides at concentrations below 10 ppb, which is the maximum residue limit permitted by the European Food Safety Authority.
C1 [Soulis, Dionysios; Trigazi, Marianna; Tsekenis, George; Klinakis, Apostolos] Acad Athens, Biomed Res Fdn, Soranou Ephessiou 4, Athens 11527, Greece.
   [Chandrinou, Chrysoula; Zergioti, Ioanna] Natl Tech Univ Athens, Sch Math & Phys Sci, Phys Dept, Heroon Polytehneiou 9, Athens 15780, Greece.
C3 Academy of Athens; National Technical University of Athens
RP Zergioti, I (通讯作者)，Natl Tech Univ Athens, Sch Math & Phys Sci, Phys Dept, Heroon Polytehneiou 9, Athens 15780, Greece.
EM dsoulis1@gmail.com; mtrigazi@gmail.com; gtsekenis@bioacademy.gr;
   cchandr@mail.ntua.gr; aklinakis@bioacademy.gr; zergioti@central.ntua.gr
OI Trigazi, Marianna/0000-0003-1647-0982; Zergioti,
   Ioanna/0000-0001-6341-4495; Tsekenis, George/0000-0002-5780-1074
FU European Union; Greek national funds through the Operational Program
   Competitiveness, Entrepreneurship and Innovation, under the call
   RESEARCH-CREATE-INNOVATE [T1EDK-04360]
FX This research has been co-financed by the European Union and Greek
   national funds through the Operational Program Competitiveness,
   Entrepreneurship and Innovation, under the call RESEARCH-CREATE-INNOVATE
   (project code: T1EDK-04360).
CR Abbas MN, 2019, J SOLID STATE ELECTR, V23, P1129, DOI 10.1007/s10008-018-04191-4
   Aghoutane Y, 2020, BIOELECTROCHEMISTRY, V132, DOI 10.1016/j.bioelechem.2019.107404
   Arduini F, 2020, BIOSENS BIOELECTRON, V156, DOI 10.1016/j.bios.2020.112033
   Arduini F, 2017, SENSORS-BASEL, V17, DOI 10.3390/s17010034
   Arduini F, 2013, SENSOR ACTUAT B-CHEM, V179, P201, DOI 10.1016/j.snb.2012.10.016
   Arduini F, 2010, ANAL LETT, V43, P1688, DOI 10.1080/00032711003653932
   Arduini F, 2010, ELECTROCHEM COMMUN, V12, P346, DOI 10.1016/j.elecom.2009.12.028
   Arslan F, 2014, ARTIF CELL NANOMED B, V42, P284, DOI 10.3109/21691401.2013.812650
   Ben Oujji N, 2012, SENSORS-BASEL, V12, P7893, DOI 10.3390/s120607893
   Boutopoulos C, 2010, APPL PHYS LETT, V96, DOI 10.1063/1.3299004
   Bucur MP, 2013, SENSORS-BASEL, V13, P1603, DOI 10.3390/s130201603
   Capoferri D, 2018, FOODS, V7, DOI 10.3390/foods7090148
   Chatzipetrou M, 2017, LANGMUIR, V33, P848, DOI 10.1021/acs.langmuir.6b02860
   Chauhan N, 2011, BIOSENS BIOELECTRON, V29, P82, DOI 10.1016/j.bios.2011.07.070
   Chauhan N, 2011, ANAL CHIM ACTA, V701, P66, DOI 10.1016/j.aca.2011.06.014
   Chen DF, 2015, INT J ELECTROCHEM SC, V10, P10491
   Cunha SC, 2007, FOOD ADDIT CONTAM, V24, P156, DOI 10.1080/02652030600970374
   da Silva MKL, 2018, SENSOR ACTUAT B-CHEM, V277, P555, DOI 10.1016/j.snb.2018.09.051
   Donnet J-B, 1993, CARBON BLACK SCI TEC, P61, DOI [10.1201/9781315138763, DOI 10.1201/9781315138763]
   EC, 2019, EU AGR OUTLOOK MARK, DOI DOI 10.2762/904294
   Evtugyn G, 2018, MICRO NANO TECHNOL, P269, DOI 10.1016/B978-0-12-813855-7.00009-X
   Evtugyn GA, 2014, TALANTA, V127, P9, DOI 10.1016/j.talanta.2014.03.048
   Ferrer C, 2005, J CHROMATOGR A, V1069, P183, DOI 10.1016/j.chroma.2005.02.015
   Gupta S, 2018, INT J BIOL MACROMOL, V108, P687, DOI 10.1016/j.ijbiomac.2017.12.038
   Gursoy O, 2018, POLYM ENG SCI, V58, P839, DOI 10.1002/pen.24632
   Ibanez-Redina G, 2018, ENZYME MICROB TECH, V116, P41, DOI 10.1016/j.enzmictec.2018.05.007
   Karyakin AA, 2017, CURR OPIN ELECTROCHE, V5, P92, DOI 10.1016/j.coelec.2017.07.006
   Khalifa M.E, 2019, BIOSENS BIOELECTRON, V2, DOI [DOI 10.1016/J.BIOSX.2019.100027, 10.1016/j.biosx.2019.100027]
   Kong XP, 2019, MOLECULES, V24, DOI 10.3390/molecules24244567
   Kuswandi B, 2008, TALANTA, V74, P613, DOI 10.1016/j.talanta.2007.06.042
   Liu GD, 2005, ELECTROCHEM COMMUN, V7, P1163, DOI 10.1016/j.elecom.2005.08.025
   Liu M, 2019, BIOSENS BIOELECTRON, V130, P174, DOI 10.1016/j.bios.2019.01.006
   Loesche A, 2018, BIOORG MED CHEM LETT, V28, P3315, DOI 10.1016/j.bmcl.2018.09.013
   Long CM, 2013, ENVIRON POLLUT, V181, P271, DOI 10.1016/j.envpol.2013.06.009
   Mantele W, 2017, SPECTROCHIM ACTA A, V173, P965, DOI 10.1016/j.saa.2016.09.037
   Makrygianni M, 2018, ADV MATER INTERFACES, V5, DOI 10.1002/admi.201800440
   Manap ASA, 2019, FRONT AGING NEUROSCI, V11, DOI 10.3389/fnagi.2019.00206
   Mogha NK, 2016, MATER DESIGN, V111, P312, DOI 10.1016/j.matdes.2016.09.019
   Montes R, 2018, J NANOMATER, V2018, DOI 10.1155/2018/7093606
   National Center for Biotechnology, 2020, PUBCHEM COMP SUMM CI
   Papazoglou S, 2017, MICROELECTRON ENG, V182, P25, DOI 10.1016/j.mee.2017.08.003
   Perez-Fernandez B, 2020, BIOSENSORS-BASEL, V10, DOI 10.3390/bios10040032
   Perez-Fernandez B, 2019, ANALYST, V144, P2936, DOI [10.1039/c9an00176j, 10.1039/C9AN00176J]
   PubChem, 2020, COMPOUND SUMMARY CID
   Pundir CS, 2012, ANAL BIOCHEM, V429, P19, DOI 10.1016/j.ab.2012.06.025
   Qu YH, 2010, BIOELECTROCHEMISTRY, V77, P139, DOI 10.1016/j.bioelechem.2009.08.001
   Rajangam B, 2018, ENG LIFE SCI, V18, P4, DOI 10.1002/elsc.201700028
   Ramin M, 2019, IRAN J PUBLIC HEALTH, V48, P1893
   Reynoso EC, 2019, BIOSENSORS-BASEL, V9, DOI 10.3390/bios9010020
   Samsidar A, 2018, NANOTECHNOLOGY APPL, P361
   Sassolas A, 2012, BIOTECHNOL ADV, V30, P489, DOI 10.1016/j.biotechadv.2011.09.003
   Shamagsumova RV, 2015, TALANTA, V144, P559, DOI 10.1016/j.talanta.2015.07.008
   Silva TA, 2017, J NANOMATER, V2017, DOI 10.1155/2017/4571614
   Songa EA, 2016, TALANTA, V155, P289, DOI 10.1016/j.talanta.2016.04.046
   Sroysee Wongduan, 2019, Physics in Medicine, V7, P1, DOI 10.1016/j.phmed.2019.100016
   Sun X, 2010, BIOSENS BIOELECTRON, V25, P2611, DOI 10.1016/j.bios.2010.04.028
   Talarico D, 2016, ANAL BIOANAL CHEM, V408, P7299, DOI 10.1007/s00216-016-9604-y
   Tsekenis G, 2012, SENSOR ACTUAT B-CHEM, V175, P123, DOI 10.1016/j.snb.2012.01.005
   Tsekenis G, 2016, SPIE NEWSROOM, DOI [10.1117/2.1201605.006410, DOI 10.1117/2.1201605.006410]
   Vale Allister, 2015, Handb Clin Neurol, V131, P149, DOI 10.1016/B978-0-444-62627-1.00010-X
   Verma N, 2015, APPL BIOCHEM BIOTECH, V175, P3093, DOI 10.1007/s12010-015-1489-2
   Viswanathan S, 2009, BIOSENS BIOELECTRON, V24, P2772, DOI 10.1016/j.bios.2009.01.044
   Yang L, 2013, TALANTA, V113, P135, DOI 10.1016/j.talanta.2013.03.025
   Zhai C, 2013, BIOSENS BIOELECTRON, V42, P124, DOI 10.1016/j.bios.2012.10.058
   Zhang P, 2019, BIOELECTROCHEMISTRY, V127, P163, DOI 10.1016/j.bioelechem.2019.02.003
   Zhou Q, 2013, BIOSENS BIOELECTRON, V49, P25, DOI 10.1016/j.bios.2013.04.037
NR 66
TC 11
Z9 12
U1 11
U2 39
PU MDPI
PI BASEL
PA ST ALBAN-ANLAGE 66, CH-4052 BASEL, SWITZERLAND
EI 1420-3049
J9 MOLECULES
JI Molecules
PD NOV
PY 2020
VL 25
IS 21
AR 4988
DI 10.3390/molecules25214988
PG 19
WC Biochemistry & Molecular Biology; Chemistry, Multidisciplinary
WE Science Citation Index Expanded (SCI-EXPANDED)
SC Biochemistry & Molecular Biology; Chemistry
GA OR1HF
UT WOS:000589226600001
PM 33126549
OA gold, Green Published
DA 2023-06-30
ER

PT J
AU Wang, JS
   Zhang, DC
   Xu, KK
   Hui, N
   Wang, DW
AF Wang, Jiasheng
   Zhang, Decheng
   Xu, Keke
   Hui, Ni
   Wang, Dongwei
TI Electrochemical assay of acetamiprid in vegetables based on
   nitrogen-doped graphene/polypyrrole nanocomposites
SO MICROCHIMICA ACTA
LA English
DT Article
DE Nitrogen-doped graphene; Polypyrrole; Electrochemical (bio-)sensor;
   Differential pulse voltammetry; Cyclic voltammetry; Acetamiprid; Dual
   mode
ID GRAPHENE; CHROMATOGRAPHY; APTASENSOR; ELECTRODE; SENSOR; OXIDE
AB Dual-mode electrochemical aptasensor based on nitrogen-doped graphene (NG) doped with the conducting polymer polypyrrole (PPy) nanocomposite is proposed for the determination of acetamiprid. NG/PPy was electrodeposited onto the glassy carbon electrode (GCE) using cyclic voltammetry technique. NG/PPy/GCE showed outstanding electrocatalytic activity for the oxidation of nitrite due to "active region" induced by the charge redistribution of carbon atoms. The ultrasensitive dual-mode biosensor for acetamiprid could be easily developed by coupling acetamiprid aptamers with the NG/PPy hybrid. The specific binding between acetamiprid and the aptamers resulted in the increase of differential pulse voltammetry (DPV) signal change and the decrease of chronoamperometry (CA) signal, and the concentration of acetamiprid could be measured. The working potentials of DPV and CA were - 0.2 similar to 0.4 V and - 0.4 similar to 0.4 V (vs. SCE), respectively. The dual-mode acetamiprid biosensor showed a wide linear range from 10(-12) to 10(-7) g mL(-1), with low detection limits of 1.15 x 10(-13) g naL(-1) and 7.32 x 10(-13) g mL(-1) through DPV and CA modes, respectively. Moreover, owing to high active area and superior conductivity, as well as good electrocatalytic ability, the dual-sensing platform based on NG/PPy nanocomposite supported the quantification of acetamiprid in complex samples.
C1 [Wang, Jiasheng; Zhang, Decheng; Xu, Keke; Hui, Ni; Wang, Dongwei] Qingdao Agr Univ, Qingdao 266109, Peoples R China.
C3 Qingdao Agricultural University
RP Hui, N; Wang, DW (通讯作者)，Qingdao Agr Univ, Qingdao 266109, Peoples R China.
EM huini1029@163.com; w88030661@163.com
RI ZHANG, DECHENG/HNI-0519-2023
FU National Natural Science Foundation of China [21705088]; Shandong
   Provincial Key R&D Plan (Major Scientific and Technological Innovation
   Project) [2022CXGC010611, 2022CXGC010401, 2021CXGC010813]; Shandong
   Provincial Peanut Industry Technology System Project [SDAIT-04-09]
FX This work was funded by the National Natural Science Foundation of China
   (21705088), Shandong Provincial Key R&D Plan (Major Scientific and
   Technological Innovation Project) (2022CXGC010611, 2022CXGC010401,
   2021CXGC010813), and Shandong Provincial Peanut Industry Technology
   System Project (SDAIT-04-09).
CR Anuar NS, 2018, SENSOR ACTUAT B-CHEM, V266, P375, DOI 10.1016/j.snb.2018.03.138
   Chen HY, 2020, FOOD CHEM, V327, DOI 10.1016/j.foodchem.2020.127075
   Chen JF, 2016, ANGEW CHEM INT EDIT, V55, P13822, DOI 10.1002/anie.201605926
   Chen M, 2018, MICROCHIM ACTA, V185, DOI 10.1007/s00604-017-2588-2
   Ding CF, 2019, ANAL CHEM, V91, P15846, DOI 10.1021/acs.analchem.9b04206
   Eissa S, 2017, ANAL CHEM, V89, P3138, DOI 10.1021/acs.analchem.6b04914
   Hui N, 2022, BIOSENS BIOELECTRON, V200, DOI 10.1016/j.bios.2021.113921
   Hui N, 2017, ACS APPL MATER INTER, V9, P2914, DOI 10.1021/acsami.6b11682
   Jain R, 2017, TRAC-TREND ANAL CHEM, V97, P363, DOI 10.1016/j.trac.2017.10.009
   Jiang BB, 2014, MICROCHIM ACTA, V181, P1463, DOI 10.1007/s00604-014-1232-7
   Jin DQ, 2016, FOOD CHEM, V194, P959, DOI 10.1016/j.foodchem.2015.08.118
   Kannan K., 2020, MAT SCI ENERG TECHNO, V3, P853, DOI [10.1016/j.mset.2020.10.008, DOI 10.1016/J.MSET.2020.10.008]
   Kim KT, 2015, MATER CHEM PHYS, V153, P291, DOI 10.1016/j.matchemphys.2015.01.016
   Kong XP, 2021, J AGR FOOD CHEM, V69, P6735, DOI 10.1021/acs.jafc.1c01091
   Liu S, 2018, SENSOR ACTUAT B-CHEM, V255, P2568, DOI 10.1016/j.snb.2017.09.062
   Lopez-Garcia M, 2017, J PHARMACEUT BIOMED, V146, P378, DOI 10.1016/j.jpba.2017.08.026
   Lu HT, 2022, MICROCHIM ACTA, V189, DOI 10.1007/s00604-021-05131-2
   Madianos L, 2018, BIOSENS BIOELECTRON, V101, P268, DOI 10.1016/j.bios.2017.10.034
   Marcano DC, 2010, ACS NANO, V4, P4806, DOI 10.1021/nn1006368
   Oghli AH, 2021, BIOCHEM ENG J, V167, DOI 10.1016/j.bej.2020.107920
   Qiao XY, 2019, ANAL CHIM ACTA, V1050, P51, DOI 10.1016/j.aca.2018.11.004
   Raghav Reddy K., 2019, POLY COMPOSITE FUNCT, P357
   Raghu AV, 2007, REACT FUNCT POLYM, V67, P503, DOI 10.1016/j.reactfunctpolym.2007.02.003
   Raghu AV, 2005, J APPL POLYM SCI, V98, P2236, DOI 10.1002/app.22434
   Shao YY, 2010, J MATER CHEM, V20, P7491, DOI 10.1039/c0jm00782j
   Shi XJ, 2020, SCI TOTAL ENVIRON, V705, DOI 10.1016/j.scitotenv.2019.135905
   Tang XM, 2018, TALANTA, V189, P599, DOI 10.1016/j.talanta.2018.07.025
   Teng H, 2020, ELECTROCHIM ACTA, V355, DOI 10.1016/j.electacta.2020.136772
   Wang XQ, 2018, CHEM ENG J, V347, P754, DOI 10.1016/j.cej.2018.04.163
   Xu SD, 2021, PROG MATER SCI, V121, DOI 10.1016/j.pmatsci.2021.100840
   Xu T, 2020, ADV MATER, V32, DOI 10.1002/adma.201901979
   Ya Y, 2017, FOOD ANAL METHOD, V10, P1479, DOI 10.1007/s12161-016-0708-y
   Yan S, 2020, CHEMOSPHERE, V246, DOI 10.1016/j.chemosphere.2019.125661
   Yang ZJ, 2015, ANAL CHIM ACTA, V871, P35, DOI 10.1016/j.aca.2015.02.029
   You R, 2020, ADV MATER, V32, DOI 10.1002/adma.201901981
   Zhang BH, 2008, TALANTA, V75, P1055, DOI 10.1016/j.talanta.2008.01.032
   Zhang CZ, 2013, NANO ENERGY, V2, P88, DOI 10.1016/j.nanoen.2012.07.021
   Zhang DC, 2022, MICROCHEM J, V179, DOI 10.1016/j.microc.2022.107530
NR 38
TC 2
Z9 2
U1 16
U2 23
PU SPRINGER WIEN
PI WIEN
PA SACHSENPLATZ 4-6, PO BOX 89, A-1201 WIEN, AUSTRIA
SN 0026-3672
EI 1436-5073
J9 MICROCHIM ACTA
JI Microchim. Acta
PD OCT
PY 2022
VL 189
IS 10
AR 395
DI 10.1007/s00604-022-05490-4
PG 9
WC Chemistry, Analytical
WE Science Citation Index Expanded (SCI-EXPANDED)
SC Chemistry
GA 4Y3YA
UT WOS:000861463300001
PM 36169733
DA 2023-06-30
ER

PT J
AU Li, SQ
   Liu, X
   Pang, SC
   Lu, RJ
   Liu, YH
   Fan, MH
   Jia, ZJ
   Bai, HX
AF Li, Shengqiang
   Liu, Xu
   Pang, Shuchao
   Lu, Ruojun
   Liu, Yonghua
   Fan, MeiHong
   Jia, Zhijie
   Bai, Hongxue
TI Voltammetric determination of DNA based on regulation of DNA strand
   displacement using an allosteric DNA toehold
SO MICROCHIMICA ACTA
LA English
DT Article
DE Cycle amplification; Serum analysis; Gold electrode; Electrochemical
   sensor; Streptavidin-alkaline phosphatase
ID ROLLING CIRCLE AMPLIFICATION; HYBRIDIZATION CHAIN-REACTION; CATALYZED
   SILVER DEPOSITION; SIGNAL AMPLIFICATION; REPLACEMENT POLYMERIZATION;
   ELECTROCHEMICAL BIOSENSOR; MAGNETIC NANOPARTICLES; GOLD NANOPARTICLES;
   NUCLEASE; SENSORS
AB An electrochemical biosensor for determination of DNA is described that is based on the reaction of regulated DNA (reg-DNA) first with substrated DNA (subs-DNA) to form a reaction intermediate. The intermediate binds target DNA (T) by hybridization and initiates a branch migration leading to the production of complex of substrated DNA and target DNA (TC). Once TC is produced, it reacts with assisted DNA (ass-DNA) through a toehold exchange mechanism, yielding the product complex of substrated DNA and assisted DNA (CS). The target is then released back into the solution and and catalyzes the next cycle of toehold-exchange with the reaction intermediate of substrated DNA and regulated DNA (CPR). Unlike in a conventional DNA toehold that is hardwired with the branch migration domain, the allosteric DNA toehold is designed into a reg-DNA which is independent of the branch migration domain. Under the optimal experimental conditions and at a working potential as low as 0.18 V, response to DNA is linear in the 1 fM to 1000 pM concentration range, and the detection limit is 0.83 fM. The assay is highly specific and can discriminate target DNA even from a single-base mismatch. It was applied to the analysis of DNA spiked plasma samples.
C1 [Li, Shengqiang; Liu, Xu; Pang, Shuchao; Lu, Ruojun; Liu, Yonghua; Fan, MeiHong; Jia, Zhijie; Bai, Hongxue] Tianjin Univ Tradit Chinese Med, Teaching Hosp 1, Tianjin 300000, Peoples R China.
C3 Tianjin University of Traditional Chinese Medicine
RP Li, SQ (通讯作者)，Tianjin Univ Tradit Chinese Med, Teaching Hosp 1, Tianjin 300000, Peoples R China.
EM yixuelishengqiang@126.com
CR Bo B, 2018, ANAL CHEM, V90, P2395, DOI 10.1021/acs.analchem.7b05447
   Chen J, 2018, MICROCHIM ACTA, V185, DOI 10.1007/s00604-018-2690-0
   Chen M, 2018, MICROCHIM ACTA, V185, DOI 10.1007/s00604-017-2588-2
   Chen X, 2012, J AM CHEM SOC, V134, P263, DOI 10.1021/ja206690a
   Cheng W, 2014, BIOSENS BIOELECTRON, V62, P274, DOI 10.1016/j.bios.2014.06.056
   Diao W, 2016, MICROCHIM ACTA, V183, P2563, DOI 10.1007/s00604-016-1910-8
   Gao FL, 2012, CHEM COMMUN, V48, P10603, DOI 10.1039/c2cc35203f
   Gao FL, 2013, BIOSENS BIOELECTRON, V39, P199, DOI 10.1016/j.bios.2012.07.035
   Han ZZ, 2017, MICROCHIM ACTA, V184, P2541, DOI 10.1007/s00604-017-2257-5
   Hua HM, 2018, MICROCHIM ACTA, V185, DOI 10.1007/s00604-018-2703-z
   Jiang DN, 2014, ANAL METHODS-UK, V6, P1558, DOI 10.1039/c3ay41961d
   Jung C, 2014, ACCOUNTS CHEM RES, V47, P1825, DOI 10.1021/ar500059c
   Lee JG, 2006, LAB CHIP, V6, P886, DOI 10.1039/b515876a
   Li XM, 2014, CHEM COMMUN, V50, P5049, DOI 10.1039/c4cc01374c
   Liu JW, 2009, CHEM REV, V109, P1948, DOI 10.1021/cr030183i
   Liu SH, 2005, ANAL CHEM, V77, P2595, DOI 10.1021/ac0482864
   Luo CH, 2013, BIOSENS BIOELECTRON, V48, P132, DOI 10.1016/j.bios.2013.03.084
   Ma HY, 2018, MICROCHIM ACTA, V185, DOI 10.1007/s00604-017-2633-1
   Morpeth SC, 2017, CLIN INFECT DIS, V64, pS347, DOI 10.1093/cid/cix145
   Nawattanapaiboon K, 2015, BIOSENS BIOELECTRON, V74, P335, DOI 10.1016/j.bios.2015.06.038
   Rasheed PA, 2017, MICROCHIM ACTA, V184, P981, DOI 10.1007/s00604-017-2143-1
   Scrimin P, 2011, CHEM SOC REV, V40, P4488, DOI 10.1039/c1cs15024c
   Shi DC, 2014, BIOSENS BIOELECTRON, V62, P280, DOI 10.1016/j.bios.2014.06.066
   Tao CY, 2015, CHEM COMMUN, V51, P4220, DOI 10.1039/c5cc00385g
   Toley BJ, 2015, ANALYST, V140, P7540, DOI 10.1039/c5an01632k
   WALKER GT, 1992, NUCLEIC ACIDS RES, V20, P1691, DOI 10.1093/nar/20.7.1691
   Wang C, 2013, BIOSENS BIOELECTRON, V47, P324, DOI 10.1016/j.bios.2013.03.020
   Wang F, 2012, J BIOMED NANOTECHNOL, V8, P786, DOI 10.1166/jbn.2012.1446
   Wang F, 2011, J AM CHEM SOC, V133, P17149, DOI 10.1021/ja2076789
   Wang Q, 2014, BIOSENS BIOELECTRON, V55, P266, DOI 10.1016/j.bios.2013.12.034
   Xiang Y, 2015, BIOSENS BIOELECTRON, V66, P512, DOI 10.1016/j.bios.2014.11.021
   Yang XL, 2016, J AM CHEM SOC, V138, P14076, DOI 10.1021/jacs.6b08794
   Yurke B, 2000, NATURE, V406, P605, DOI 10.1038/35020524
   Zhang P, 2016, BIOSENS BIOELECTRON, V80, P538, DOI 10.1016/j.bios.2016.02.031
   Zhang QR, 2011, MICROCHIM ACTA, V173, P347, DOI 10.1007/s00604-011-0558-7
   Zhang Y, 2015, BIOSENS BIOELECTRON, V68, P343, DOI 10.1016/j.bios.2015.01.026
   Zhang YZ, 2012, MICROCHIM ACTA, V176, P463, DOI 10.1007/s00604-011-0742-9
NR 37
TC 6
Z9 6
U1 1
U2 44
PU SPRINGER WIEN
PI WIEN
PA SACHSENPLATZ 4-6, PO BOX 89, A-1201 WIEN, AUSTRIA
SN 0026-3672
EI 1436-5073
J9 MICROCHIM ACTA
JI Microchim. Acta
PD SEP
PY 2018
VL 185
IS 9
DI 10.1007/s00604-018-2967-3
PG 7
WC Chemistry, Analytical
WE Science Citation Index Expanded (SCI-EXPANDED)
SC Chemistry
GA GR9CY
UT WOS:000443043600002
PM 30155673
DA 2023-06-30
ER

PT J
AU Shin, KS
   Ji, JH
   Hwang, KS
   Jun, SC
   Kang, JY
AF Shin, Kyeong-Sik
   Ji, Jae Hoon
   Hwang, Kyo Seon
   Jun, Seong Chan
   Kang, Ji Yoon
TI Sensitivity Enhancement of Bead-based Electrochemical Impedance
   Spectroscopy (BEIS) biosensor by electric field-focusing in microwells
SO BIOSENSORS & BIOELECTRONICS
LA English
DT Article
DE Magnetic beads; Electrochemical Impedance Spectroscopy (EIS);
   Prostate-Specific Antigen (PSA); Limits of Detection (LOD)
ID PROSTATE-SPECIFIC ANTIGEN; LABEL-FREE DETECTION; HUMAN SERUM;
   ALZHEIMERS-DISEASE; CANCER BIOMARKERS; CARBON NANOTUBE; MAGNETIC BEADS;
   PSA; IMMUNOSENSOR; IMMUNOASSAY
AB This paper reports a novel electrochemical impedance spectroscopy (EIS) biosensors that uses magnetic beads trapped in a microwell array to improve the sensitivity of conventional bead-based EIS (BEIS) biosensors. Unloading the previously measured beads by removing the magnetic bar enables the BEIS sensor to be used repeatedly by reloading it with new beads. Despite its recyclability, the sensitivity of conventional BEIS biosensors is so low that it has not attracted much attentions from the biosensor industry. We significantly improved the sensitivity of the BEIS system by introducing of a microwell array that contains two electrodes (a working electrode and a counter electrode) to concentrate the electric field on the surfaces of the beads. We confirmed that the performance of the BEIS sensor in a microwell array using an immunoassay of prostate specific antigen (PSA) in PBS buffer and human plasma. The experimental results showed that a low concentration of PSA (a few tens or hundreds of fg/mL) were detectable as a ratio of the changes in the impedance of the PBS buffer or in human plasma. Therefore, our BEIS sensor with a microwell array could be a promising platform for low cost, high-performance biosensors for applications that require high sensitivity and recyclability. (C) 2016 Elsevier B.V. All rights reserved.
C1 [Shin, Kyeong-Sik; Ji, Jae Hoon; Hwang, Kyo Seon; Kang, Ji Yoon] Korea Inst Sci & Technol, Ctr BioMicroSyst, Seoul, South Korea.
   [Ji, Jae Hoon; Jun, Seong Chan] Yonsei Univ, Dept Mech Engn, Seoul, South Korea.
C3 Korea Institute of Science & Technology (KIST); Yonsei University
RP Kang, JY (通讯作者)，Korea Inst Sci & Technol, Ctr BioMicroSyst, Seoul, South Korea.
EM jykang@kist.re.kr
RI Hwang, Kyo Seon/AAI-1018-2020
FU Open Research Program through the Internal Fund of the Korea Institute
   of Science and Technology [2E25740, 2E25590]; Bio & Medical Technology
   Development Program of the NRF - Korean government, MSIP
   [NRF-2015M3A9E2028888]; Industry Core Technology Development Project of
   KEIT - Korean Government, MOTIE [KEIT-10060305]; Korea Health Technology
   R&D Project through the Korea Health Industry Development Institute
   (KHIDI) - Ministry of Health & Welfare, Republic of Korea [HI14C3319]
FX This research was supported mainly by the Open Research Program through
   the Internal Fund of the Korea Institute of Science and Technology
   (2E25740, 2E25590). It was also supported by the Bio & Medical
   Technology Development Program of the NRF funded by the Korean
   government, MSIP (NRF-2015M3A9E2028888), the Industry Core Technology
   Development Project of KEIT funded by the Korean Government, MOTIE
   (KEIT-10060305) and a grant of the Korea Health Technology R&D Project
   through the Korea Health Industry Development Institute (KHIDI), funded
   by the Ministry of Health & Welfare, Republic of Korea (HI14C3319).
CR Akter R, 2014, BIOSENS BIOELECTRON, V54, P351, DOI 10.1016/j.bios.2013.10.058
   Association A. U., 2000, ONCOLOGY, V14, P261
   Azmi MAM, 2014, BIOSENS BIOELECTRON, V52, P216, DOI 10.1016/j.bios.2013.08.030
   Brazhnik K, 2015, NANOMED-NANOTECHNOL, V11, P1065, DOI 10.1016/j.nano.2015.03.003
   Centi S, 2007, ANAL CHEM, V79, P1466, DOI 10.1021/ac061879p
   Chiriaco MS, 2013, ANALYST, V138, P5404, DOI 10.1039/c3an00911d
   Choi JH, 2013, BIOSENS BIOELECTRON, V49, P415, DOI 10.1016/j.bios.2013.05.042
   Chuah K, 2012, CHEM COMMUN, V48, P3503, DOI 10.1039/c2cc30512g
   Ewers M, 2011, TRENDS NEUROSCI, V34, P430, DOI 10.1016/j.tins.2011.05.005
   Gao AR, 2014, NANOSCALE, V6, P13036, DOI 10.1039/c4nr03210a
   Gao AR, 2012, NANO LETT, V12, P5262, DOI 10.1021/nl302476h
   Haes AJ, 2005, J AM CHEM SOC, V127, P2264, DOI 10.1021/ja044087q
   Hu YF, 2013, BIOSENS BIOELECTRON, V43, P79, DOI 10.1016/j.bios.2012.11.028
   Huang YW, 2013, ANAL CHEM, V85, P7912, DOI 10.1021/ac401610s
   Jang HD, 2015, BIOSENS BIOELECTRON, V63, P546, DOI 10.1016/j.bios.2014.08.008
   Jia-dong L., 2014, J MICROMECH MICROENG, V24
   JOHNSON ED, 1993, J FORENSIC SCI, V38, P250
   Kim A, 2007, APPL PHYS LETT, V91, DOI 10.1063/1.2779965
   Lee JH, 2005, BIOSENS BIOELECTRON, V20, P2157, DOI 10.1016/j.bios.2004.09.024
   Lee JU, 2015, BIOSENS BIOELECTRON, V74, P341, DOI 10.1016/j.bios.2015.06.059
   Li C, 2005, J AM CHEM SOC, V127, P12484, DOI 10.1021/ja053761g
   Liu GD, 2005, J NANOSCI NANOTECHNO, V5, P1060, DOI 10.1166/jnn.2005.178
   Luo XL, 2013, CHEM SOC REV, V42, P5944, DOI 10.1039/c3cs60077g
   Mao KX, 2012, ANAL BIOCHEM, V422, P22, DOI 10.1016/j.ab.2011.12.047
   Nagaraj VJ, 2014, ENVIRON SCI-PROC IMP, V16, P135, DOI 10.1039/c3em00406f
   Oh J, 2013, BIOSENS BIOELECTRON, V50, P345, DOI 10.1016/j.bios.2013.07.004
   Pryor R. W., 2009, MULTIPHYSICS MODELIN
   Rusling JF, 2013, ANAL CHEM, V85, P5304, DOI 10.1021/ac401058v
   Sarkar P, 2008, ELECTROANAL, V20, P1414, DOI 10.1002/elan.200804194
   Shariat SF, 2011, ACTA ONCOL, V50, P61, DOI 10.3109/0284186X.2010.542174
   Wen XJ, 2011, APPL PHYS LETT, V99, DOI 10.1063/1.3600063
   Wu GH, 2001, NAT BIOTECHNOL, V19, P856, DOI 10.1038/nbt0901-856
   Yang J, 2015, MICROCHIM ACTA, V182, P1855, DOI 10.1007/s00604-015-1523-7
   Zhang Y, 2015, BIOSENS BIOELECTRON, V68, P343, DOI 10.1016/j.bios.2015.01.026
NR 34
TC 25
Z9 25
U1 3
U2 111
PU ELSEVIER ADVANCED TECHNOLOGY
PI OXFORD
PA OXFORD FULFILLMENT CENTRE THE BOULEVARD, LANGFORD LANE, KIDLINGTON,
   OXFORD OX5 1GB, OXON, ENGLAND
SN 0956-5663
EI 1873-4235
J9 BIOSENS BIOELECTRON
JI Biosens. Bioelectron.
PD NOV 15
PY 2016
VL 85
BP 16
EP 24
DI 10.1016/j.bios.2016.04.086
PG 9
WC Biophysics; Biotechnology & Applied Microbiology; Chemistry, Analytical;
   Electrochemistry; Nanoscience & Nanotechnology
WE Science Citation Index Expanded (SCI-EXPANDED)
SC Biophysics; Biotechnology & Applied Microbiology; Chemistry;
   Electrochemistry; Science & Technology - Other Topics
GA DU7QQ
UT WOS:000382410100003
PM 27152445
DA 2023-06-30
ER

PT J
AU Pandey, PC
   Prakash, A
   Pandey, AK
AF Pandey, Prem C.
   Prakash, Arvind
   Pandey, Ashish Kumar
TI Studies on electrochemical and peroxidase mimetic behavior of Prussian
   blue nanoparticles in presence of Pd-WO3-SiO2 Nanocomposite,
   bioelectro-catalytic sensing of H2O2
SO ELECTROCHIMICA ACTA
LA English
DT Article
DE Metal oxide Nanocomposite; Electrocatalysis; Amperometry;
   Electrochemical biosensor; Peroxidase mimetic
ID AMPEROMETRIC BIOSENSOR; HYDROGEN-PEROXIDE; ELECTRON-TRANSFER;
   NANOMATERIALS; NANOWIRES; PALLADIUM
AB The effect of Pd-WO3-SiO2 nanocomposite on the electrochemical behavior of Prussian blue nanoparticles (PBNPs) is investigated. The Pd-WO3-SiO2 is made from tungstic acid sol followed by sonication with palladium linked 3-Glycidoxypropyltrimethoxysilane sol. The homogenized sol is then allowed to form gel under ambient conditions and calcinated at 600 degrees C. PBNPs sol is made as described earlier [Electrochimica Acta. 87 (2013) 1-81 and mixed with Pd-WO3-SiO2 followed by sonication and drying at 65 C. The resulting Pd-WO3-SiO2-PB shows average size to the order of 85 nm as characterized by transmission electron microscopy. The nanocomposite shows excellent peroxidase mimetic and electrocatalytic behavior for H2O2 analysis and experimental finding justified the following conclusions; (1) WO3 and Pd-WO3-SiO2 gradually improve the catalytic efficiency of PBNPs, (2) WO3, Pd-WO3-SiO2 and Pd-WO3-SiO2-PB shows peroxidase mimetic behavior having catalytic efficiency in the order of Pd-WO3-SiO2-PB > Pd-WO3-SiO2 >WO3, (3) Pd-WO3-SiO2-PB nanocomposite exhibits excellent electrocatalytic property for H2O2 sensing with catalytic rate constant to the order of 7.5 x 104 M-1 s(-1) HRP-modified Pd-WO3-SiO2-PB shows 7 fold enhanced analytical sensitivity as compared to that of Pd-WO3-SiO2-PB system. (C) 2014 Elsevier Ltd. All rights reserved.
C1 [Pandey, Prem C.; Prakash, Arvind; Pandey, Ashish Kumar] Banaras Hindu Univ, Indian Inst Technol, Dept Chem, Varanasi 221005, Uttar Pradesh, India.
C3 Banaras Hindu University (BHU); Indian Institute of Technology System
   (IIT System); Indian Institute of Technology BHU Varanasi (IIT BHU
   Varanasi)
RP Pandey, PC (通讯作者)，Banaras Hindu Univ, Indian Inst Technol, Dept Chem, Varanasi 221005, Uttar Pradesh, India.
EM pcpandey.apc@iitbhu.ac.in
RI Prakash, Arvind/AAY-7493-2020; Nanozymes, Nanozymes/D-8197-2019
OI Prakash, Arvind/0000-0002-1357-5319
FU CSIR, New Delhi, India
FX CSIR, New Delhi, India is gratefully acknowledged for the financial
   assistance provided in the form of senior research fellowship to Mr.
   Arvind Prakash.
CR Andre R, 2011, ADV FUNCT MATER, V21, P501, DOI 10.1002/adfm.201001302
   Asati A, 2009, ANGEW CHEM INT EDIT, V48, P2308, DOI 10.1002/anie.200805279
   Asif MH, 2010, BIOSENS BIOELECTRON, V25, P2205, DOI 10.1016/j.bios.2010.02.025
   Bigey C, 1999, J CATAL, V184, P406, DOI 10.1006/jcat.1999.2466
   Choi YG, 2002, SENSOR ACTUAT B-CHEM, V87, P63, DOI 10.1016/S0925-4005(02)00218-6
   Chopra N, 2007, ANAL LETT, V40, P2067, DOI 10.1080/00032710701567170
   Chow DC, 2005, MATER TODAY, V8, P30, DOI 10.1016/S1369-7021(05)71287-6
   Chut SL, 1997, ANALYST, V122, P1431, DOI 10.1039/a703383d
   Curulli A, 2005, SENSOR ACTUAT B-CHEM, V111, P441, DOI 10.1016/j.snb.2005.03.044
   Deng ZF, 2009, BIOSENS BIOELECTRON, V24, P2465, DOI 10.1016/j.bios.2008.12.037
   Dou Y, 2009, ELECTROCHEM COMMUN, V11, P1976, DOI 10.1016/j.elecom.2009.08.032
   Feng JJ, 2006, ELECTROCHEM COMMUN, V8, P77, DOI 10.1016/j.elecom.2005.10.029
   Fritzsche W, 2003, NANOTECHNOLOGY, V14, pR63, DOI 10.1088/0957-4484/14/12/R01
   Galus Z., 1994, FUNDAMENTALS ELECTRO, P398
   Gao LZ, 2007, NAT NANOTECHNOL, V2, P577, DOI 10.1038/nnano.2007.260
   Guo YJ, 2011, ACS NANO, V5, P1282, DOI 10.1021/nn1029586
   Jv Y, 2010, CHEM COMMUN, V46, P8017, DOI 10.1039/c0cc02698k
   Karyakin AA, 2000, ANAL CHEM, V72, P1720, DOI 10.1021/ac990801o
   Lee SH, 2006, ADV MATER, V18, P763, DOI 10.1002/adma.200501953
   Li J, 1996, ANAL CHIM ACTA, V335, P137, DOI 10.1016/S0003-2670(96)00337-6
   Liu AH, 2008, BIOSENS BIOELECTRON, V24, P167, DOI 10.1016/j.bios.2008.04.014
   Liu JP, 2009, ELECTROCHEM COMMUN, V11, P202, DOI 10.1016/j.elecom.2008.11.009
   Luo XL, 2006, ELECTROANAL, V18, P319, DOI 10.1002/elan.200503415
   Moscone D, 2001, ANAL CHEM, V73, P2529, DOI 10.1021/ac001245x
   Pandey P.C., 2003, J ELECTROCHEM SOC H, VH85, P150
   Pandey P.C., ELECTROANALYSIS, V23
   Pandey PC, 2001, ELECTROANAL, V13, P1519, DOI 10.1002/1521-4109(200112)13:18<1519::AID-ELAN1519>3.0.CO;2-Y
   Pandey PC, 2001, SENSOR ACTUAT B-CHEM, V72, P224, DOI 10.1016/S0925-4005(00)00669-9
   Pandey PC, 2013, ELECTROCHIM ACTA, V87, P1, DOI 10.1016/j.electacta.2012.08.069
   Pandey PC, 2012, J ELECTROCHEM SOC, V159, pG128, DOI 10.1149/2.046211jes
   Pandey PC, 2008, BIOSENS BIOELECTRON, V24, P842, DOI 10.1016/j.bios.2008.07.016
   Patil D, 2012, BIOSENS BIOELECTRON, V31, P176, DOI 10.1016/j.bios.2011.10.013
   Valentini F, 2008, ANAL LETT, V41, P479, DOI 10.1080/00032710801912805
   Varghese OK, 2003, J NANOSCI NANOTECHNO, V3, P277, DOI 10.1166/jnn.2003.158
   Wang J, 2005, ANALYST, V130, P421, DOI 10.1039/b414248a
   Wang ZL, 2003, ADV MATER, V15, P432, DOI 10.1002/adma.200390100
   Yin LX, 2002, J COLLOID INTERF SCI, V246, P78, DOI 10.1006/jcis.2001.8047
   Zhang XQ, 2010, J MATER CHEM, V20, P5110, DOI 10.1039/c0jm00174k
   Zuo SH, 2009, BIOELECTROCHEMISTRY, V74, P223, DOI 10.1016/j.bioelechem.2008.09.004
NR 39
TC 10
Z9 10
U1 6
U2 210
PU PERGAMON-ELSEVIER SCIENCE LTD
PI OXFORD
PA THE BOULEVARD, LANGFORD LANE, KIDLINGTON, OXFORD OX5 1GB, ENGLAND
SN 0013-4686
EI 1873-3859
J9 ELECTROCHIM ACTA
JI Electrochim. Acta
PD MAY 1
PY 2014
VL 127
BP 132
EP 138
DI 10.1016/j.electacta.2014.02.022
PG 7
WC Electrochemistry
WE Science Citation Index Expanded (SCI-EXPANDED)
SC Electrochemistry
GA AH3FU
UT WOS:000336009900017
DA 2023-06-30
ER

PT J
AU Selvam, A
   Badhusha, MSM
   Azharudeen, M
   Muthuchudarkodi, RR
   Vedhi, C
AF Selvam, A.
   Badhusha, M. Sheik Muhideen
   Azharudeen, Mohamed
   Muthuchudarkodi, R. R.
   Vedhi, C.
TI Development of novel electrochemical biosensor of dopamine based on
   core-shell CuNi bimetallic nanoparticles modified by g-C3N4
SO DIAMOND AND RELATED MATERIALS
LA English
DT Article
DE G-C3N4; CuNi NPs; Dopamine; Electrochemical sensor; Band gap energy
ID GRAPHITIC CARBON NITRIDE; SENSOR; GRAPHENE; NANOCOMPOSITES; ELECTRODE;
   CATALYST; SHEETS; ANODE; PAPER
AB This study looks at the formation of g-C3N4@CuNi nanoparticles with good electrocatalytic properties. UV-DRS, FT-IR, XRD, SEM, EDX, XPS, BET, and HR-TEM techniques were used to characterise the produced g-C3N4@CuNi nanoparticles. The energy gap values like 3.4 eV, 3.2 eV, and 2.7 eV for g-C3N4, CuNi bimetallic, and gC3N4@CuNi NPs, respectively. Electroanalysis on core-shell nanoparticles demonstrated dopamine's electrocatalytic activity. The sensor has a detection limit (S/N = 3) of 0.001 M, a sensitivity of 198.12 mu A mM-1 cm-2 and a high recovery in real sample analysis, indicating its practical viability. A novel electrochemical sensor could be created by combining g-C3N4 and CuNi bimetallic NPs.
C1 [Selvam, A.] Sadakathullah Appa Coll, Res Dept Chem, Tirunelveli 627011, Tamil Nadu, India.
   [Badhusha, M. Sheik Muhideen] Sadakathullah Appa Coll, Res Dept Chem, Tirunelveli 627011, Tamil Nadu, India.
   [Azharudeen, Mohamed] MSS Wakf Board Coll, Dept Chem, Madurai 625020, Tamil Nadu, India.
   [Muthuchudarkodi, R. R.; Vedhi, C.] VO Chidambaram Coll, Res Dept Chem, Thoothukudi 628008, Tamil Nadu, India.
   [Muthuchudarkodi, R. R.; Vedhi, C.] Manonmaniam Sundaranar Univ, Tirunelveli 627012, Tamil Nadu, India.
C3 Manonmaniam Sundaranar University
RP Badhusha, MSM (通讯作者)，Sadakathullah Appa Coll, Res Dept Chem, Tirunelveli 627011, Tamil Nadu, India.; Vedhi, C (通讯作者)，VO Chidambaram Coll, Res Dept Chem, Thoothukudi 628008, Tamil Nadu, India.
EM drbadhunano@gmail.com; cvedhi23@gmail.com
CR Abdi Z, 2021, INT J HYDROGEN ENERG, V46, P37774, DOI 10.1016/j.ijhydene.2021.09.039
   Agrahari S, 2023, J APPL ELECTROCHEM, V53, P345, DOI 10.1007/s10800-022-01768-w
   Agrahari S, 2022, MICROCHEM J, V172, DOI 10.1016/j.microc.2021.106980
   Anuar NS, 2020, RSC ADV, V10, P17336, DOI 10.1039/c9ra11056a
   Atacan K, 2021, MATER CHEM PHYS, V266, DOI 10.1016/j.matchemphys.2021.124527
   Azharuddin M, 2019, CHEM COMMUN, V55, P6964, DOI 10.1039/c9cc01741k
   Bakharev PV, 2020, NAT NANOTECHNOL, V15, P59, DOI 10.1038/s41565-019-0582-z
   Bakirhan NK, 2019, NEW DEVELOPMENTS IN NANOSENSORS FOR PHARMACEUTICAL ANALYSIS, P171, DOI 10.1016/B978-0-12-816144-9.00006-7
   Balan V, 2019, MATERIALS, V12, DOI 10.3390/ma12182884
   Cai ZX, 2015, J ELECTROANAL CHEM, V759, P32, DOI 10.1016/j.jelechem.2015.08.037
   Cakar S, 2022, MICROCHEM J, V178, DOI 10.1016/j.microc.2022.107360
   Chen ZB, 2015, MICROCHIM ACTA, V182, P1003, DOI 10.1007/s00604-014-1417-0
   Darabdhara G, 2019, SENSOR ACTUAT B-CHEM, V285, P277, DOI 10.1016/j.snb.2019.01.048
   Araujo KCD, 2020, J ELECTROANAL CHEM, V860, DOI 10.1016/j.jelechem.2020.113927
   Ghosh S, 2022, J MATER CHEM C, V10, P6717, DOI 10.1039/d2tc00022a
   Ho CC, 2014, CHEM COMMUN, V50, P3602, DOI 10.1039/c3cc49034c
   Hossain M.S., 2022, CHEM PAP, V24, P1
   Hu B, 2018, APPL SURF SCI, V441, P694, DOI 10.1016/j.apsusc.2018.02.093
   Hu WJ, 2018, SENSOR ACTUAT B-CHEM, V264, P440, DOI 10.1016/j.snb.2018.03.005
   Hussen A., 2021, AJBSR, V03, P69
   Hyder M, 2020, CHEM PHYS LETT, V740, DOI 10.1016/j.cplett.2020.137086
   Islam J, 2021, PLOS ONE, V16, DOI 10.1371/journal.pone.0248142
   Ismael M, 2023, J ALLOY COMPD, V931, DOI 10.1016/j.jallcom.2022.167469
   Ismael M, 2022, MATER RES BULL, V151, DOI 10.1016/j.materresbull.2022.111803
   Ismael M, 2022, FLATCHEM, V32, DOI 10.1016/j.flatc.2022.100337
   Ismael M, 2020, J ALLOY COMPD, V846, DOI 10.1016/j.jallcom.2020.156446
   Ismael M, 2020, CHEM PHYS LETT, V739, DOI 10.1016/j.cplett.2019.136992
   Ismael M, 2019, NEW J CHEM, V43, P4455, DOI 10.1039/c8nj06507a
   Jiang W, 2021, DIAM RELAT MATER, V119, DOI 10.1016/j.diamond.2021.108557
   John A, 2021, J NANOSTRUCTURE CHEM, V11, P1, DOI 10.1007/s40097-020-00372-8
   Karimi-Harandi MH, 2022, ANAL CHIM ACTA, V1203, DOI 10.1016/j.aca.2022.339662
   Karthika A, 2020, ARAB J CHEM, V13, P3639, DOI 10.1016/j.arabjc.2019.12.009
   Khudaish EA, 2019, MICROCHEM J, V147, P444, DOI 10.1016/j.microc.2019.03.041
   Kuusimaki T, 2021, MOVEMENT DISORD, V36, P1353, DOI 10.1002/mds.28484
   Li R, 2019, ELECTROCHIM ACTA, V299, P470, DOI 10.1016/j.electacta.2019.01.033
   Linh N.X., 2022, J COLLOID INTERF SCI, V28, P1
   Liu J, 2011, CHEM COMMUN, V47, P12578, DOI 10.1039/c1cc13658e
   Liu RX, 2020, ACS OMEGA, V5, P19615, DOI 10.1021/acsomega.0c02161
   Lotfi Z, 2021, ANAL BIOCHEM, V616, DOI 10.1016/j.ab.2020.114062
   Lu QY, 2014, ANALYST, V139, P6556, DOI 10.1039/c4an01595a
   Maher M, 2021, J MATER RES TECHNOL, V11, P1232, DOI 10.1016/j.jmrt.2021.01.080
   Manbohi A, 2019, SENS BIO-SENS RES, V23, DOI 10.1016/j.sbsr.2019.100270
   Mishra A, 2019, CARBON, V149, P693, DOI 10.1016/j.carbon.2019.04.104
   Murugan E, 2021, SPECTROCHIM ACTA A, V246, DOI 10.1016/j.saa.2020.119036
   Ni YS, 2021, CHEM ENG J, V404, DOI 10.1016/j.cej.2020.126528
   Orzari LO, 2019, BIOSENS BIOELECTRON, V138, DOI 10.1016/j.bios.2019.05.015
   Pandey PC, 2021, BIOSENSORS-BASEL, V11, DOI 10.3390/bios11040122
   Raj DR, 2016, SENSOR ACTUAT B-CHEM, V224, P600, DOI 10.1016/j.snb.2015.10.106
   Rajesh M, 2022, J APPL ELECTROCHEM, V52, P1231, DOI 10.1007/s10800-022-01699-6
   Roychoudhury A, 2020, RSC ADV, V10, P25487, DOI 10.1039/d0ra03526b
   Shcherban ND, 2021, ACS SUSTAIN CHEM ENG, V9, P5128, DOI 10.1021/acssuschemeng.1c00138
   Singh AK, 2022, ENVIRON SCI POLLUT R, DOI 10.1007/s11356-022-23410-0
   Singh S.K., 2022, ENVIRONSCI POLLUT RE, DOI [10.1007/s11356-022-23660-y, DOI 10.1007/S11356-022-23660-Y]
   Tu WG, 2017, ACS SUSTAIN CHEM ENG, V5, P7260, DOI 10.1021/acssuschemeng.7b01477
   Umapathi R, 2022, COORDIN CHEM REV, V453, DOI 10.1016/j.ccr.2021.214305
   Vigneshwaran S, 2019, INT J BIOL MACROMOL, V132, P289, DOI 10.1016/j.ijbiomac.2019.03.071
   Wang CZ, 2017, ELECTROCHIM ACTA, V231, P272, DOI 10.1016/j.electacta.2017.02.061
   Wang HY, 2022, ANAL CHIM ACTA, V1211, DOI 10.1016/j.aca.2022.339907
   Wang MS, 2019, CHEM ENG J, V356, P895, DOI 10.1016/j.cej.2018.09.110
   Wang MM, 2020, CHEMELECTROCHEM, V7, P1373, DOI 10.1002/celc.201902165
   Wang T, 2020, ENERG FUEL, V34, P8911, DOI 10.1021/acs.energyfuels.0c00995
   Wang Y, 2019, J ALLOY COMPD, V802, P326, DOI 10.1016/j.jallcom.2019.06.124
   Yan YT, 2015, ANAL CHIM ACTA, V853, P258, DOI 10.1016/j.aca.2014.10.021
   Yin JH, 2019, MICROCHEM J, V145, P295, DOI 10.1016/j.microc.2018.09.030
   Yuda A, 2022, INT J HYDROGEN ENERG, V47, P3371, DOI 10.1016/j.ijhydene.2021.01.080
   Zhang L, 2020, ANAL METHODS-UK, V12, P4191, DOI 10.1039/d0ay01191f
   Zhou DF, 2019, CHEM PHYS LETT, V728, P70, DOI 10.1016/j.cplett.2019.04.060
   Zhuang Q, 2022, J HAZARD MATER, V434, DOI 10.1016/j.jhazmat.2022.128938
   Zou J, 2018, CARBON, V130, P652, DOI 10.1016/j.carbon.2018.01.008
NR 69
TC 0
Z9 0
U1 4
U2 4
PU ELSEVIER SCIENCE SA
PI LAUSANNE
PA PO BOX 564, 1001 LAUSANNE, SWITZERLAND
SN 0925-9635
EI 1879-0062
J9 DIAM RELAT MATER
JI Diam. Relat. Mat.
PD JUN
PY 2023
VL 136
AR 109908
DI 10.1016/j.diamond.2023.109908
EA APR 2023
PG 16
WC Materials Science, Multidisciplinary; Materials Science, Coatings &
   Films; Physics, Applied; Physics, Condensed Matter
WE Science Citation Index Expanded (SCI-EXPANDED)
SC Materials Science; Physics
GA F0VV6
UT WOS:000979619300001
DA 2023-06-30
ER

PT J
AU Samal, SK
   Soenen, S
   Puppi, D
   De Wael, K
   Pati, S
   De Smedt, S
   Braeckmans, K
   Dubruel, P
AF Samal, Sangram Keshari
   Soenen, Stefaan
   Puppi, Dario
   De Wael, Karolien
   Pati, Sanghamitra
   De Smedt, Stefaan
   Braeckmans, Kevin
   Dubruel, Peter
TI Bio-Nanohybrid Gelatin/Quantum Dots for Cellular Imaging and Biosensing
   Applications
SO INTERNATIONAL JOURNAL OF MOLECULAR SCIENCES
LA English
DT Article
DE gelatin; quantum dots; biocompatible; cellular imaging; biosensor
ID IN-VITRO DIAGNOSTICS; COATED QUANTUM DOTS; HYDROGEN-PEROXIDE;
   ELECTROCHEMICAL DETERMINATION; GELATIN NANOPARTICLES; GOLD
   NANOPARTICLES; CADMIUM; CYTOTOXICITY; IMMOBILIZATION; CHEMISTRY
AB The bio-nanohybrid gelatin protein/cadmium sulfide (Gel/CdS) quantum dots (QDs) have been designed via a facile one-pot strategy. The amino acids group of gelatin chelate Cd2+ and grow CdS QDs without any agglomeration. The H-1 NMR spectra indicate that during the above process there are no alterations of the gelatin protein structure conformation and chemical functionalities. The prepared Gel/CdS QDs were characterized and their potential as a system for cellular imaging and the electrochemical sensor for hydrogen peroxide (H2O2) detection applications were investigated. The obtained results demonstrate that the developed Gel/CdS QDs system could offer a simple and convenient operating strategy both for the class of contrast agents for cell labeling and electrochemical sensors purposes.
C1 [Samal, Sangram Keshari; Pati, Sanghamitra] Indian Council Med Res, Lab Biomat & Regenerat Med Adv Therapies, Reg Med Res Ctr, Bhubaneswar 751013, Odisha, India.
   [Samal, Sangram Keshari; De Smedt, Stefaan; Braeckmans, Kevin] Univ Ghent, Ctr Nano & Biophoton, Lab Gen Biochem & Phys Pharm, Ottergemsesteenweg 460, B-9000 Ghent, Belgium.
   [Samal, Sangram Keshari; Dubruel, Peter] Univ Ghent, Polymer Chem & Biomat Res Grp, Krijgslaan 281-S4, B-9000 Ghent, Belgium.
   [Soenen, Stefaan] Katholieke Univ Leuven, Biomed MRI Unit, Dept Med, MoSAIC, Herestr 49, B-3000 Leuven, Belgium.
   [Puppi, Dario] Univ Pisa, Dept Chem & Ind Chem, BioLab Res Grp, UdR INSTM Pisa, Via Moruzzi 13, I-56124 Pisa, Italy.
   [De Wael, Karolien] Univ Antwerp, Dept Chem, Univ Pl 1, B-2610 Antwerp, Belgium.
C3 Indian Council of Medical Research (ICMR); ICMR - Regional Medical
   Research Centre (RMRC), Bhubaneswar; Ghent University; Ghent University;
   KU Leuven; University of Pisa; University of Antwerp
RP Samal, SK (通讯作者)，Indian Council Med Res, Lab Biomat & Regenerat Med Adv Therapies, Reg Med Res Ctr, Bhubaneswar 751013, Odisha, India.; Samal, SK (通讯作者)，Univ Ghent, Ctr Nano & Biophoton, Lab Gen Biochem & Phys Pharm, Ottergemsesteenweg 460, B-9000 Ghent, Belgium.; Samal, SK (通讯作者)，Univ Ghent, Polymer Chem & Biomat Res Grp, Krijgslaan 281-S4, B-9000 Ghent, Belgium.
EM sksamalrec@gmail.com
RI Samal, Sangram Keshari/H-5442-2013; De Wael, Karolien/U-5545-2018;
   Braeckmans, Kevin/HCH-3119-2022; Dubruel, Peter/A-3440-2009; Soenen,
   Stefaan/D-7370-2014
OI Samal, Sangram Keshari/0000-0001-7807-6134; Braeckmans,
   Kevin/0000-0002-7993-6295; Pati, Sanghamitra/0000-0002-7717-5592;
   Soenen, Stefaan/0000-0003-2390-3133
FU Ghent University; Department of Science and Technology
   [SB/S2/RJN038/2016]; Department of Biotechnology, Government of India
   [BT/HRD/35/02/2006]
FX The authors thank Ghent University for providing financial support while
   pursuing this research. Sangram Keshari Samal highly acknowledges the
   Ramanujan fellowship (SB/S2/RJN038/2016) of the Department of Science
   and Technology and Ramalingaswami Re-entry fellowship (Ref: D.O. No.
   BT/HRD/35/02/2006) of Department of Biotechnology, Government of India.
CR Babkina SS, 2004, BIOELECTROCHEMISTRY, V63, P261, DOI 10.1016/j.bioelechem.2003.11.006
   Brennan TP, 2011, ADV ENERGY MATER, V1, P1169, DOI 10.1002/aenm.201100363
   Burke AM, 2012, NAT CHEM, V4, P595, DOI 10.1038/nchem.1418
   Byrne SJ, 2007, SMALL, V3, P1152, DOI 10.1002/smll.200700090
   Chan WH, 2006, TOXICOL LETT, V167, P191, DOI 10.1016/j.toxlet.2006.09.007
   Chen N, 2012, BIOMATERIALS, V33, P1238, DOI 10.1016/j.biomaterials.2011.10.070
   Chow E, 2005, ANALYST, V130, P831, DOI 10.1039/b416831c
   Chow E, 2005, ELECTROCHEM COMMUN, V7, P101, DOI 10.1016/j.elecom.2004.11.016
   de Oliveira MF, 2004, ANAL BIOANAL CHEM, V380, P135, DOI 10.1007/s00216-004-2733-8
   De Wael K, 2012, BIOSENSORS-BASEL, V2, P101, DOI 10.3390/bios2010101
   De Wael K, 2012, BIOELECTROCHEMISTRY, V83, P15, DOI 10.1016/j.bioelechem.2011.07.001
   De Wael K, 2010, TALANTA, V82, P1980, DOI 10.1016/j.talanta.2010.08.019
   Droge W, 2002, PHYSIOL REV, V82, P47, DOI 10.1152/physrev.00018.2001
   Gao L, 2012, ACS NANO, V6, P689, DOI 10.1021/nn204162y
   Garcia-Astrain C, 2014, RSC ADV, V4, P35578, DOI 10.1039/c4ra06122e
   Hardcastle JL, 2002, ANALYST, V127, P1495, DOI 10.1039/b204886h
   Hoch E, 2013, J MATER CHEM B, V1, P5675, DOI 10.1039/c3tb20745e
   Hossain ST, 2013, J HAZARD MATER, V260, P1073, DOI 10.1016/j.jhazmat.2013.07.005
   Jin ZW, 2012, TRENDS BIOTECHNOL, V30, P394, DOI 10.1016/j.tibtech.2012.04.005
   Kirchner C, 2005, NANO LETT, V5, P331, DOI 10.1021/nl047996m
   Lemke EA, 2011, NAT CHEM BIOL, V7, P480, DOI 10.1038/nchembio.620
   Li CY, 2011, ANALYST, V136, P1116, DOI 10.1039/c0an00825g
   Li WM, 2011, J MATER CHEM, V21, P12381, DOI 10.1039/c1jm10188a
   Li YY, 2022, INT J MOL SCI, V23, DOI 10.3390/ijms23137413
   Malda J, 2003, BIOMATERIALS, V24, P5153, DOI 10.1016/S0142-9612(03)00428-9
   Medintz IL, 2005, NAT MATER, V4, P435, DOI 10.1038/nmat1390
   Michalet X, 2005, SCIENCE, V307, P538, DOI 10.1126/science.1104274
   Moreels I, 2011, ACS NANO, V5, P2004, DOI 10.1021/nn103050w
   Nel A, 2006, SCIENCE, V311, P622, DOI 10.1126/science.1114397
   Rodin VV, 1996, COLLOID SURFACE A, V106, P95, DOI 10.1016/0927-7757(95)03358-0
   Sell SA, 2009, ADV DRUG DELIVER REV, V61, P1007, DOI 10.1016/j.addr.2009.07.012
   Soenen SJ, 2012, ACS NANO, V6, P5767, DOI 10.1021/nn301714n
   Soenen SJ, 2012, BIOMATERIALS, V33, P4882, DOI 10.1016/j.biomaterials.2012.03.042
   Soenen SJ, 2011, NANO TODAY, V6, P446, DOI 10.1016/j.nantod.2011.08.001
   Subramaniam P, 2012, ADV MATER, V24, P4014, DOI 10.1002/adma.201201019
   Tang SH, 2011, J COLLOID INTERF SCI, V360, P71, DOI 10.1016/j.jcis.2011.04.040
   Teranishi K, 2022, INT J MOL SCI, V23, DOI 10.3390/ijms23137228
   TURYAN I, 1994, ANAL CHEM, V66, P58, DOI 10.1021/ac00073a012
   Wang GL, 2011, NANOTECHNOLOGY, V22, DOI 10.1088/0957-4484/22/8/085503
   Wang YQ, 2008, MATER LETT, V62, P3382, DOI 10.1016/j.matlet.2008.03.039
   Wilson R, 2010, CHEM MATER, V22, P6361, DOI 10.1021/cm1023635
   Wong ELS, 2007, ELECTROCHEM COMMUN, V9, P845, DOI 10.1016/j.elecom.2006.11.018
   Wu WT, 2010, BIOMATERIALS, V31, P3023, DOI 10.1016/j.biomaterials.2010.01.011
   Xing Y, 2008, CANCER BIOMARK, V4, P307, DOI 10.3233/CBM-2008-4603
   Xu J, 2010, BIOSENS BIOELECTRON, V25, P1313, DOI 10.1016/j.bios.2009.10.018
   Yang J, 2011, ANAL CHIM ACTA, V708, P44, DOI 10.1016/j.aca.2011.09.039
   Yoon Y, 2011, NAT CHEM, V3, P868, DOI [10.1038/NCHEM.1163, 10.1038/nchem.1163]
   Zhang JJ, 2009, ANAL CHEM, V81, P6641, DOI 10.1021/ac900628y
   Zhang YY, 2011, TALANTA, V85, P2154, DOI 10.1016/j.talanta.2011.07.059
   Zhao B, 2009, ELECTROCHEM COMMUN, V11, P1707, DOI 10.1016/j.elecom.2009.06.035
   Zhou L, 2014, RSC ADV, V4, P21997, DOI 10.1039/c4ra02271h
NR 51
TC 0
Z9 0
U1 8
U2 13
PU MDPI
PI BASEL
PA ST ALBAN-ANLAGE 66, CH-4052 BASEL, SWITZERLAND
EI 1422-0067
J9 INT J MOL SCI
JI Int. J. Mol. Sci.
PD OCT
PY 2022
VL 23
IS 19
AR 11867
DI 10.3390/ijms231911867
PG 12
WC Biochemistry & Molecular Biology; Chemistry, Multidisciplinary
WE Science Citation Index Expanded (SCI-EXPANDED)
SC Biochemistry & Molecular Biology; Chemistry
GA 5H6AI
UT WOS:000867759600001
PM 36233168
OA Green Published, gold
DA 2023-06-30
ER

PT J
AU Marques, GL
   Rocha, LR
   Prete, MC
   Gorla, FA
   dos Santos, DM
   Segatelli, MG
   Tarley, CRT
AF Marques, Gabriel Lopes
   Rocha, Luana Rianne
   Prete, Maiyara Carolyne
   Gorla, Felipe Augusto
   Moscardi dos Santos, Dayana
   Segatelli, Mariana Gava
   Teixeira Tarley, Cesar Ricardo
TI Development of Electrochemical Platform Based on Molecularly Imprinted
   Poly(methacrylic acid) Grafted on Iniferter-modified Carbon Nanotubes
   for 17 beta-estradiol Determination in Water Samples
SO ELECTROANALYSIS
LA English
DT Article
DE sodium diethyldithiocarbamate; grafting from; estrogens; nanocomposite
ID REDUCED GRAPHENE OXIDE; SENSITIVE DETERMINATION; SENSOR; ESTRADIOL;
   POLYMER; ELECTRODE; NANOPARTICLES; FILM; AMPLIFICATION; BIOSENSOR
AB This paper describes the development of a new electrochemical sensor for 17 beta-estradiol (E2) determination based on glassy carbon electrode (GCE) modified with molecularly imprinted polymer grafted onto iniferter-multiwall carbon nanotubes surface (MIP-MWCNT) and dihexadecyl-hydrogen-phosphate (DHP). The electrochemical method was based on closed-circuit preconcentration of E2 in 0.1 mol L-1 phosphate buffer (pH 7.0) during 500 s. Upon preconcentration, E2 was determined by differential pulse voltammetry (DPV) exhibiting a limit of detection of 0.01 mu mol L-1. The sensor exhibited higher selectivity toward E2 and it was applied for E2 determination in natural water samples, with accuracy attested by HPLC-DAD.
C1 [Marques, Gabriel Lopes; Rocha, Luana Rianne; Prete, Maiyara Carolyne; Gorla, Felipe Augusto; Moscardi dos Santos, Dayana; Segatelli, Mariana Gava; Teixeira Tarley, Cesar Ricardo] Univ Estadual Londrina, Dept Quim, Rod Celso Garcia Cid,PR 445 Km 380,Campus Univ, BR-86051990 Londrina, PR, Brazil.
   [Gorla, Felipe Augusto] Inst Fed Parana, Campus Assis Chateaubriand, Ave Civ 475, BR-85935000 Assis Chateaubriand, LR, Brazil.
   [Teixeira Tarley, Cesar Ricardo] Univ Estadual Campinas UNICAMP, Inst Quim, Dept Quim Analit, Inst Nacl Ciencia & Tecnol INCT Bioanalit, Cidade Univ Zeferino Vaz S-N, BR-13083970 Campinas, SP, Brazil.
C3 Universidade Estadual de Londrina; Instituto Federal do Parana;
   Universidade Estadual de Campinas
RP Tarley, CRT (通讯作者)，Univ Estadual Londrina, Dept Quim, Rod Celso Garcia Cid,PR 445 Km 380,Campus Univ, BR-86051990 Londrina, PR, Brazil.
EM tarley@uel.br
RI Prete, Maiyara/AGP-6683-2022; Prete, Maiyara/AEL-0766-2022; Segatelli,
   Mariana/AAD-3302-2021; Tarley, César R/I-2535-2013; Santos, Dayana
   Moscardi/G-7551-2012; Gorla, Felipe Augusto/P-7661-2018
OI Santos, Dayana Moscardi/0000-0001-7653-1009; Prete,
   Maiyara/0000-0001-9348-5112; Gorla, Felipe Augusto/0000-0003-0531-6875
FU Coordenacao de Aperfeicoamento de Nivel Superior (CAPES) [3353/2014,
   23038.007082/2014-03]; Conselho Nacional de Desenvolvimento Cientifico e
   Tecnologico (CNPq) [307432/2017-3]; Fundacao Araucaria do Parana; SETI
   do Parana; Instituto Nacional de Ciencia e Tecnologia de Bioanalitica
   (INCT) (FAPESP) [2014/50867-3]; Instituto Nacional de Ciencia e
   Tecnologia de Bioanalitica (INCT) (CNPq) [465389/2014-7]
FX The authors acknowledge the financial support and fellowships of
   Coordenacao de Aperfeicoamento de Nivel Superior (CAPES) (Project
   Pro-Forenses 3353/2014 Grant no. 23038.007082/2014-03), Conselho
   Nacional de Desenvolvimento Cientifico e Tecnologico (CNPq) (Grant no.
   307432/2017-3), Fundacao Araucaria do Parana, SETI do Parana, and
   Instituto Nacional de Ciencia e Tecnologia de Bioanalitica (INCT)
   (FAPESP Grant no. 2014/50867-3 and CNPq Grant no. 465389/2014-7).
CR Advincula RC, 2011, KOREAN J CHEM ENG, V28, P1313, DOI 10.1007/s11814-011-0133-2
   Ahmad OS, 2019, TRENDS BIOTECHNOL, V37, P294, DOI 10.1016/j.tibtech.2018.08.009
   Alexander S, 2017, EUR POLYM J, V86, P106, DOI 10.1016/j.eurpolymj.2016.11.024
   Andrew D., 2005, STANDARD METHODS EXA
   Antoniazzi C, 2018, J SOLID STATE ELECTR, V22, P1373, DOI 10.1007/s10008-017-3690-4
   Augustine A, 2014, INT J INTERDISCIP MU, V1, P140
   BARD AJ, 1980, ELECTROCHEMICAL METH
   Barros Neto B., 2003, COMO FAZER EXPT PESQ
   Bondarenko AS, 2005, PROGRESS IN CHEMOMETRICS RESEARCH, P89
   Braga GB, 2018, ELECTROANAL, V30, P2176, DOI 10.1002/elan.201800238
   Casarin J, 2018, CHEM ENG J, V343, P583, DOI 10.1016/j.cej.2018.03.030
   Conley JM, 2017, SCI TOTAL ENVIRON, V579, P1610, DOI 10.1016/j.scitotenv.2016.02.093
   Dai H, 2015, MICROCHIM ACTA, V182, P893, DOI 10.1007/s00604-014-1376-5
   Chuffa LGD, 2017, STEROIDS, V118, P93, DOI 10.1016/j.steroids.2016.12.011
   Aquino SD, 2020, J SOLID STATE ELECTR, V24, P1981, DOI 10.1007/s10008-020-04501-9
   de Liz MV, 2017, J BRAZIL CHEM SOC, V28, P1453, DOI 10.21577/0103-5053.20160324
   de Oliveira FM, 2019, J ENVIRON CHEM ENG, V7, DOI 10.1016/j.jece.2018.102849
   deCatanzaro D, 2015, HORM BEHAV, V68, P103, DOI 10.1016/j.yhbeh.2014.08.003
   Dong XW, 2018, ELECTROCHIM ACTA, V292, P55, DOI 10.1016/j.electacta.2018.09.129
   Florea A, 2015, ELECTROCHEM COMMUN, V59, P36, DOI 10.1016/j.elecom.2015.06.021
   Giulivo M, 2016, ENVIRON RES, V151, P251, DOI 10.1016/j.envres.2016.07.011
   Halim NFA, 2013, PROCEDIA ENGINEER, V53, P64, DOI 10.1016/j.proeng.2013.02.011
   Ibanez-Redin G., 2018, MICROB TECHNOL, V116, P41
   Ismail A. F., 2018, CARBON BASED POLYM N
   Janegitz BC, 2014, MAT SCI ENG C-MATER, V37, P14, DOI 10.1016/j.msec.2013.12.026
   Kellner R, 2004, ANAL CHEM MODERN APP
   Khattab RA, 2019, INT J ENVIRON SCI TE, V16, P4935, DOI 10.1007/s13762-018-1929-y
   Lahcen AA, 2017, SENSOR ACTUAT B-CHEM, V241, P698, DOI 10.1016/j.snb.2016.10.132
   Lee E, 2008, COLLOID SURFACE A, V313, P202, DOI 10.1016/j.colsurfa.2007.04.093
   Lee HY, 2009, BIOSENS BIOELECTRON, V25, P587, DOI 10.1016/j.bios.2009.03.040
   Li J, 2013, SENSOR ACTUAT B-CHEM, V188, P99, DOI 10.1016/j.snb.2013.06.082
   Lin XQ, 2006, BIOSENS BIOELECTRON, V22, P253, DOI 10.1016/j.bios.2006.01.005
   Liu WL, 2018, BIOSENS BIOELECTRON, V104, P79, DOI 10.1016/j.bios.2018.01.002
   Liu XQ, 2007, ANAL CHIM ACTA, V594, P184, DOI 10.1016/j.aca.2007.05.043
   LONG GL, 1983, ANAL CHEM, V55, pA712, DOI 10.1021/ac00258a001
   Luo J, 2015, ANAL CHIM ACTA, V864, P74, DOI 10.1016/j.aca.2015.01.037
   Moraes FC, 2015, ANAL CHIM ACTA, V881, P37, DOI 10.1016/j.aca.2015.04.043
   Moretti ED, 2016, RSC ADV, V6, P28751, DOI 10.1039/c6ra02150f
   Ngundi MM, 2003, ELECTROCHEM COMMUN, V5, P61, DOI 10.1016/S1388-2481(02)00538-6
   Nohynek GJ, 2013, TOXICOL LETT, V223, P295, DOI 10.1016/j.toxlet.2013.10.022
   Otsu T, 2000, J POLYM SCI POL CHEM, V38, P2121, DOI 10.1002/(SICI)1099-0518(20000615)38:12<2121::AID-POLA10>3.0.CO;2-X
   Patra S, 2015, BIOSENS BIOELECTRON, V66, P1, DOI 10.1016/j.bios.2014.10.076
   Povedano E, 2017, BIOSENS BIOELECTRON, V89, P343, DOI 10.1016/j.bios.2016.07.018
   Prete MC, 2019, J CHEM ENG DATA, V64, P1978, DOI 10.1021/acs.jced.8b01010
   Rocha L. R., 2018, ANAL LETT, V52, P1
   Roushani M, 2019, J IRAN CHEM SOC, V16, P999, DOI 10.1007/s13738-018-01575-1
   Roushani M, 2018, ELECTROANAL, V30, P2712, DOI 10.1002/elan.201800322
   Roushani M, 2018, COLLOID SURFACE B, V172, P594, DOI 10.1016/j.colsurfb.2018.09.015
   Roushani M, 2017, MAT SCI ENG C-MATER, V71, P1106, DOI 10.1016/j.msec.2016.11.079
   Ruckert B, 2002, J MATER CHEM, V12, P2275, DOI 10.1039/b203115a
   Sharma PS, 2019, CURR OPIN ELECTROCHE, V16, P50, DOI 10.1016/j.coelec.2019.04.020
   Smajdor J, 2018, ANAL BIOCHEM, V544, P7, DOI 10.1016/j.ab.2017.12.025
   Song H, 2017, ANAL BIOANAL CHEM, V409, P6509, DOI 10.1007/s00216-017-0598-x
   Song JC, 2008, J APPL ELECTROCHEM, V38, P833, DOI 10.1007/s10800-008-9520-8
   Tarley César Ricardo Teixeira, 2005, Quím. Nova, V28, P1087, DOI 10.1590/S0100-40422005000600025
   Terui N, 2006, ANAL SCI, V22, P895, DOI 10.2116/analsci.22.895
   Wang SH, 2007, ANAL LETT, V40, P887, DOI 10.1080/00032710701242089
   Wen T, 2019, FOOD CHEM, V297, DOI 10.1016/j.foodchem.2019.124968
   Xu WZ, 2016, J SEP SCI, V39, P4851, DOI 10.1002/jssc.201600803
   Yildirim N, 2012, ENVIRON SCI TECHNOL, V46, P3288, DOI 10.1021/es203624w
   Yuan LH, 2011, BIOSENS BIOELECTRON, V29, P29, DOI 10.1016/j.bios.2011.07.058
   Zaib Q, 2012, WATER AIR SOIL POLL, V223, P3281, DOI 10.1007/s11270-012-1109-5
   Zhang C, 2016, CRIT REV ENV SCI TEC, V46, P1, DOI 10.1080/10643389.2015.1061881
   Zhang M, 2017, SENSOR ACTUAT B-CHEM, V252, P991, DOI 10.1016/j.snb.2017.04.159
   Zhang XY, 2014, SENSOR ACTUAT B-CHEM, V200, P69, DOI 10.1016/j.snb.2014.04.028
   Zia A. I., 2016, ELECTROCHEMICAL SENS
NR 66
TC 5
Z9 5
U1 4
U2 57
PU WILEY-V C H VERLAG GMBH
PI WEINHEIM
PA POSTFACH 101161, 69451 WEINHEIM, GERMANY
SN 1040-0397
EI 1521-4109
J9 ELECTROANAL
JI Electroanalysis
PD MAR
PY 2021
VL 33
IS 3
BP 568
EP 578
DI 10.1002/elan.202060270
EA OCT 2020
PG 11
WC Chemistry, Analytical; Electrochemistry
WE Science Citation Index Expanded (SCI-EXPANDED)
SC Chemistry; Electrochemistry
GA QR4KI
UT WOS:000582292200001
DA 2023-06-30
ER

PT J
AU Kakhki, S
   Barsan, MM
   Shams, E
   Brett, CMA
AF Kakhki, Somayeh
   Barsan, Madalina M.
   Shams, Esmaeil
   Brett, Christopher M. A.
TI Development and characterization of
   poly(3,4-ethylenedioxythiophene)-coated poly(methylene blue)-modified
   carbon electrodes
SO SYNTHETIC METALS
LA English
DT Article
DE Poly(3,4-ethylenedioxythiophene); Poly(methylene blue); Conducting
   polymers; Electropolymerization
ID METHYLENE-BLUE; ELECTROCHEMICAL CHARACTERIZATION; AQUEOUS-SOLUTION;
   3,4-ETHYLENEDIOXYTHIOPHENE; POLYMERIZATION; POLYMERS; TRANSPORT; FILMS;
   DNA; ELECTROSYNTHESIS
AB Poly(3,4-ethylenedioxythiophene) (PEDOT) films have been formed by electropolymerization for the first time on top of poly(methylene blue) (PMB) modified GCE (PMB/GCE), in order to improve PMB modified electrode stability. Experimental conditions, such as electrolyte and fixed potential or potential cycling electrosynthesis have been optimized for PEDOT polymerization on bare GCE. Characterization of PMB modified together with PEDOT/PMB modified and bare GCE was done by cyclic voltammetry and electrochemical impedance spectroscopy (EIS). The operational and storage stability of PEDOT/PMB/GCE was tested. Its good stability and the lack of influence of dissolved oxygen on its electrochemical properties, make it promising for sensor and biosensor applications. (C) 2011 Elsevier B.V. All rights reserved.
C1 [Kakhki, Somayeh; Barsan, Madalina M.; Brett, Christopher M. A.] Univ Coimbra, Dept Quim, Fac Ciencias & Tecnol, P-3004535 Coimbra, Portugal.
   [Kakhki, Somayeh; Shams, Esmaeil] Univ Isfahan, Dept Chem, Esfahan 8174673441, Iran.
C3 Universidade de Coimbra; University of Isfahan
RP Brett, CMA (通讯作者)，Univ Coimbra, Dept Quim, Fac Ciencias & Tecnol, P-3004535 Coimbra, Portugal.
EM brett@ci.uc.pt
RI Barsan, Madalina M./H-4689-2013; Shams, Esmaeil/AAU-7338-2021; Brett,
   Christopher M.A./D-1676-2014
OI Barsan, Madalina M./0000-0002-8492-5558; Shams,
   Esmaeil/0000-0001-8785-3206; Brett, Christopher M.A./0000-0002-1972-4434
FU Ministry of Research Science and Technology of Iran; Fundacao para a
   Ciencia e a Tecnologia (FCT), Portugal [PTDC/QUI/65732/2006,
   PTDC/QUI-QUI/116091/2009]; POCI; European Community; FCT
   [SFRH/BPD/72656/2010]; Fundação para a Ciência e a Tecnologia
   [SFRH/BPD/72656/2010, PTDC/QUI-QUI/116091/2009, PTDC/QUI/65732/2006]
   Funding Source: FCT
FX SK thanks the Ministry of Research Science and Technology of Iran for
   financial support. Financial support from Fundacao para a Ciencia e a
   Tecnologia (FCT), Portugal PTDC/QUI/65732/2006 and
   PTDC/QUI-QUI/116091/2009, POCI 2010 and COMPETE (co-financed by the
   European Community Fund FEDER) and CEMUC (R) (Research Unit 285),
   Portugal, is gratefully acknowledged. MMB thanks FCT for postdoctoral
   grant SFRH/BPD/72656/2010.
CR Abou-Elenien GM, 2004, SYNTHETIC MET, V146, P109, DOI 10.1016/j.synthmet.2004.04.020
   Anitha G, 2003, SENSOR ACTUAT B-CHEM, V92, P49, DOI [10.1016/S0925-4005(03)00007-8, 10.1016/S0925-4005(03)00107-8]
   Barsan MM, 2008, ELECTROCHIM ACTA, V53, P3973, DOI 10.1016/j.electacta.2007.10.012
   Barsan MM, 2011, PHYS CHEM CHEM PHYS, V13, P5462, DOI 10.1039/c1cp20418a
   Bezgin B, 2009, J ELECTROANAL CHEM, V632, P143, DOI 10.1016/j.jelechem.2009.04.011
   Bobacka J, 2000, J ELECTROANAL CHEM, V489, P17, DOI 10.1016/S0022-0728(00)00206-0
   Breiby DW, 2003, J POLYM SCI POL PHYS, V41, P945, DOI 10.1002/polb.10412
   Carlberg C, 1996, SOLID STATE IONICS, V85, P73, DOI 10.1016/0167-2738(96)00043-4
   Carlberg JC, 1997, J ELECTROCHEM SOC, V144, pL61, DOI 10.1149/1.1837553
   Chandrasekhar P., 1999, CONDUCTING POLYM FUN
   Crispin X, 2006, CHEM MATER, V18, P4354, DOI 10.1021/cm061032+
   DIETRICH M, 1994, J ELECTROANAL CHEM, V369, P87, DOI 10.1016/0022-0728(94)87085-3
   Dominis AJ, 2003, PROG ORG COAT, V48, P43, DOI 10.1016/S0300-9440(03)00111-5
   DOWNARD AJ, 1986, J ELECTROANAL CHEM, V206, P139, DOI 10.1016/0022-0728(86)90263-9
   Du X, 2003, ELECTROCHIM ACTA, V48, P1713, DOI 10.1016/S0013-4686(03)00143-9
   Groenendaal BL, 2000, ADV MATER, V12, P481, DOI 10.1002/(SICI)1521-4095(200004)12:7<481::AID-ADMA481>3.0.CO;2-C
   Gurunathan K, 2003, MATER LETT, V57, P1642, DOI 10.1016/S0167-577X(02)01045-5
   GUSTAFSSON JC, 1994, SOLID STATE IONICS, V69, P145, DOI 10.1016/0167-2738(94)90403-0
   Han DX, 2007, J ELECTROANAL CHEM, V602, P24, DOI 10.1016/j.jelechem.2006.11.027
   Heinze J, 2007, J PHYS CHEM B, V111, P989, DOI 10.1021/jp066413p
   Illing G, 2005, J MEMBRANE SCI, V253, P199, DOI 10.1016/j.memsci.2004.12.031
   Kara P, 2002, ELECTROCHEM COMMUN, V4, P705, DOI 10.1016/S1388-2481(02)00428-9
   Kudoh Y, 1998, SYNTHETIC MET, V98, P65, DOI 10.1016/S0379-6779(98)00148-9
   Lisowska-Eksiak A, 2003, SOLID STATE IONICS, V157, P241, DOI 10.1016/S0167-2738(02)00216-3
   MacDiarmid A. G., 2001, Synthetic Metals, V125, P11, DOI 10.1016/S0379-6779(01)00508-2
   Malinauskas A., 2002, ENCY SURFACE COLLOID, P753
   Manisankar P, 2007, J APPL POLYM SCI, V104, P3285, DOI 10.1002/app.25998
   Meric B, 2002, TALANTA, V56, P837, DOI 10.1016/S0039-9140(01)00650-6
   Mousavi Z, 2008, ELECTROCHIM ACTA, V53, P3755, DOI 10.1016/j.electacta.2007.09.010
   Ozkan D, 2002, BIOELECTROCHEMISTRY, V58, P119, DOI 10.1016/S1567-5394(02)00131-7
   Pandey PC, 1998, J ELECTROCHEM SOC, V145, P999, DOI 10.1149/1.1838377
   Pauliukaite R, 2010, ANAL LETT, V43, P1588, DOI 10.1080/00032711003653791
   PEI QB, 1994, POLYMER, V35, P1347, DOI 10.1016/0032-3861(94)90332-8
   PERN FJ, 1990, J ELECTROCHEM SOC, V137, P2769, DOI 10.1149/1.2087069
   Pron A, 2002, PROG POLYM SCI, V27, P135, DOI 10.1016/S0079-6700(01)00043-0
   Qi ZG, 1998, CHEM COMMUN, P2299, DOI 10.1039/a805322g
   Randriamahazaka H, 1999, J ELECTROANAL CHEM, V472, P103, DOI 10.1016/S0022-0728(99)00258-2
   Goncalves AR, 2011, ELECTROCHIM ACTA, V56, P3685, DOI 10.1016/j.electacta.2010.11.056
   Sakmeche N, 1999, LANGMUIR, V15, P2566, DOI 10.1021/la980909j
   Salimi A, 2006, ELECTROANAL, V18, P703, DOI 10.1002/elan.200503454
   Seo KI, 2000, POLYMER, V41, P4491, DOI 10.1016/S0032-3861(99)00670-9
   Silber A, 1996, BIOSENS BIOELECTRON, V11, P215, DOI 10.1016/0956-5663(96)88408-9
   Singh V, 2008, SENSOR ACTUAT B-CHEM, V132, P99, DOI 10.1016/j.snb.2008.01.007
   Sotzing GA, 1997, SYNTHETIC MET, V84, P199, DOI 10.1016/S0379-6779(97)80712-6
   Tamburri E, 2011, MATER CHEM PHYS, V125, P397, DOI 10.1016/j.matchemphys.2010.10.042
   Tamburri E, 2009, SYNTHETIC MET, V159, P406, DOI 10.1016/j.synthmet.2008.10.014
   Tan L, 2004, ELECTROANAL, V16, P1592, DOI 10.1002/elan.200302993
   Trojanowicz M, 2003, MICROCHIM ACTA, V143, P75, DOI 10.1007/s00604-003-0066-5
   Tsakova V, 2000, ELECTROCHIM ACTA, V46, P759
   Yagci Y, 2007, MACROMOLECULES, V40, P4481, DOI 10.1021/ma070586a
   Yogeswaran U, 2008, SENSOR ACTUAT B-CHEM, V130, P739, DOI 10.1016/j.snb.2007.10.040
   Zarras P, 2003, RADIAT PHYS CHEM, V68, P387, DOI 10.1016/S0969-806X(03)00189-0
   Zhang SS, 2006, EUR POLYM J, V42, P149, DOI 10.1016/j.eurpolymj.2005.06.023
   Zhu NN, 2004, ANAL CHIM ACTA, V510, P163, DOI 10.1016/j.aca.2004.01.017
NR 54
TC 21
Z9 21
U1 3
U2 57
PU ELSEVIER SCIENCE SA
PI LAUSANNE
PA PO BOX 564, 1001 LAUSANNE, SWITZERLAND
SN 0379-6779
J9 SYNTHETIC MET
JI Synth. Met.
PD JAN
PY 2012
VL 161
IS 23-24
BP 2718
EP 2726
DI 10.1016/j.synthmet.2011.10.007
PG 9
WC Materials Science, Multidisciplinary; Physics, Condensed Matter; Polymer
   Science
WE Science Citation Index Expanded (SCI-EXPANDED)
SC Materials Science; Physics; Polymer Science
GA 897MB
UT WOS:000300653700039
DA 2023-06-30
ER

PT J
AU Narakathu, BB
   Guo, W
   Obare, SO
   Atashbar, MZ
AF Narakathu, Binu B.
   Guo, Wen
   Obare, Sherine O.
   Atashbar, M. Z.
TI Novel approach for detection of toxic organophosphorus compounds
SO SENSORS AND ACTUATORS B-CHEMICAL
LA English
DT Article
DE Electrochemical impedance spectroscopy; Fluorescence spectroscopy; Gold
   interdigitated electrode; Organophosphate compounds; Pico mole
ID LIQUID-CHROMATOGRAPHY; GAS-CHROMATOGRAPHY; PESTICIDE EXPOSURE;
   BIOSENSOR; ACETYLCHOLINESTERASE; FLUORESCENCE; PARATHION; FENTHION;
   DIAZINON; METHYL
AB We report on a novel approach for the detection of toxic organophosphorus (OP) compounds using electrochemical and fluorescence spectroscopy. An electrochemical sensor device that employs gold (Au) interdigitated electrodes (IDT) on a glass substrate was used for the electrical impedance spectroscopy (EIS) of various OP compounds. Picomolar level detection of ethion, malathion, parathion and fenthion was made possible through EIS performed in the presence of benzodipyrido [3,2-a:2'3'-c] phenazine (BDPPZ). Quantitative detection of ethion, malathion, parathion and fenthion, based on different optical signals produced in the emission spectra, was obtained through fluorescence titration spectroscopy for concentrations as low as 1 pM, 1 nM, 1 mu M and 10 mu M, respectively. (C) 2011 Elsevier B.V. All rights reserved.
C1 [Atashbar, M. Z.] Western Michigan Univ, Dept Elect & Comp Engn, Coll Engn & Appl Sci, Kalamazoo, MI 49008 USA.
   [Guo, Wen; Obare, Sherine O.] Western Michigan Univ, Dept Chem, Kalamazoo, MI 49008 USA.
C3 Western Michigan University; Western Michigan University
RP Atashbar, MZ (通讯作者)，Western Michigan Univ, Dept Elect & Comp Engn, Coll Engn & Appl Sci, 4601 Campus Dr,Parkview Campus, Kalamazoo, MI 49008 USA.
EM binubaby.narakathu@wmich.edu; massood.atashbar@wmich.edu
RI Narakathu, Binu Baby/AAV-9522-2020
OI Narakathu, Binu Baby/0000-0002-2841-741X; Atashbar,
   Massood/0000-0003-2981-6321
FU U.S. Army [WS911QY-07-1-0003, W911NF-09-C-0135]; National Science
   Foundation [CHE 1005456]
FX This work has been supported by the U.S. Army Grant no.
   WS911QY-07-1-0003 and W911NF-09-C-0135. SOO is grateful to the National
   Science Foundation for the CAREER award under grant CHE 1005456.
CR Andreotti G, 2009, INT J CANCER, V124, P2495, DOI 10.1002/ijc.24185
   Chen PS, 2006, TALANTA, V69, P669, DOI 10.1016/j.talanta.2005.10.042
   Constantine CA, 2003, J AM CHEM SOC, V125, P1805, DOI 10.1021/ja028691h
   Dale TJ, 2006, J AM CHEM SOC, V128, P4500, DOI 10.1021/ja057449i
   Dharuman V, 2005, BIOSENS BIOELECTRON, V21, P645, DOI 10.1016/j.bios.2004.12.020
   Du D, 2008, TALANTA, V74, P766, DOI 10.1016/j.talanta.2007.07.014
   Du D, 2007, BIOSENS BIOELECTRON, V23, P130, DOI 10.1016/j.bios.2007.03.008
   Ericsson M, 2003, ANAL CHEM, V75, P1713, DOI 10.1021/ac026287v
   Fieten KB, 2009, AM J EPIDEMIOL, V169, P1500, DOI 10.1093/aje/kwp060
   FISHEL FM, 2005, SECURE PESTICIDE STO
   Diaz TG, 2008, TALANTA, V76, P809, DOI 10.1016/j.talanta.2008.04.037
   Galeano-Diaz T, 2000, J AGR FOOD CHEM, V48, P4508, DOI 10.1021/jf000118z
   Huang GM, 2002, ANAL CHIM ACTA, V474, P21, DOI 10.1016/S0003-2670(02)01014-0
   Husain SW, 2003, ACTA CHROMATOGR, V13, P208
   Kim TH, 2005, BIOORG MED CHEM LETT, V15, P2914, DOI 10.1016/j.bmcl.2005.03.060
   Kunz RR, 2005, ANAL CHIM ACTA, V531, P267, DOI 10.1016/j.aca.2004.10.085
   Lapos JA, 2002, ANAL CHEM, V74, P3348, DOI 10.1021/ac025504p
   Leandro CC, 2006, J CHROMATOGR A, V1103, P94, DOI 10.1016/j.chroma.2005.10.077
   Lisdat F, 2008, ANAL BIOANAL CHEM, V391, P1555, DOI 10.1007/s00216-008-1970-7
   Miller JL, 1997, ENVIRON TOXICOL CHEM, V16, P447, DOI [10.1897/1551-5028(1997)016&lt;0447:EOASOH&gt;2.3.CO;2, 10.1002/etc.5620160309]
   Mulchandani A, 1999, ANAL CHEM, V71, P2246, DOI 10.1021/ac9813179
   Narakathu BB, 2010, BIOSENS BIOELECTRON, V26, P923, DOI 10.1016/j.bios.2010.06.051
   Narakathu BB, 2009, IEEE SENSOR, P1215
   Obare SO, 2001, INORG CHEM, V40, P6080, DOI 10.1021/ic010271q
   Orbulescu J, 2006, ANAL CHEM, V78, P7016, DOI 10.1021/ac061118m
   Paddle BM, 1996, BIOSENS BIOELECTRON, V11, P1079, DOI 10.1016/0956-5663(96)82333-5
   Palchetti I, 1997, ANAL CHIM ACTA, V337, P315, DOI 10.1016/S0003-2670(96)00418-7
   Rotiroti L, 2005, BIOSENS BIOELECTRON, V20, P2136, DOI 10.1016/j.bios.2004.09.020
   Saldana TM, 2007, DIABETES CARE, V30, P529, DOI 10.2337/dc06-1832
   Schoning MJ, 2003, SENSOR ACTUAT B-CHEM, V95, P291, DOI 10.1016/S0925-4005(03)00426-X
   Shanker A, 2001, PEST MANAG SCI, V57, P458, DOI 10.1002/ps.312
   Sittig M., 1994, WORLD WIDE LIMITS TO, P587
   Stout DM, 2009, ENVIRON SCI TECHNOL, V43, P4294, DOI 10.1021/es8030243
   Suri CR, 2009, TRAC-TREND ANAL CHEM, V28, P29, DOI 10.1016/j.trac.2008.09.017
   Viveros L, 2006, SENSOR ACTUAT B-CHEM, V115, P150, DOI 10.1016/j.snb.2005.08.032
   Wong TC, 2007, J FOOD DRUG ANAL, V15, P472
   Zourob M, 2007, ANALYST, V132, P338, DOI 10.1039/b616035b
NR 37
TC 35
Z9 35
U1 2
U2 62
PU ELSEVIER SCIENCE SA
PI LAUSANNE
PA PO BOX 564, 1001 LAUSANNE, SWITZERLAND
EI 0925-4005
J9 SENSOR ACTUAT B-CHEM
JI Sens. Actuator B-Chem.
PD NOV 15
PY 2011
VL 158
IS 1
BP 69
EP 74
DI 10.1016/j.snb.2011.05.040
PG 6
WC Chemistry, Analytical; Electrochemistry; Instruments & Instrumentation
WE Science Citation Index Expanded (SCI-EXPANDED)
SC Chemistry; Electrochemistry; Instruments & Instrumentation
GA 828KP
UT WOS:000295500200010
DA 2023-06-30
ER

PT J
AU Arecchi, A
   Scampicchio, M
   Brenna, OV
   Mannino, S
AF Arecchi, Alessandra
   Scampicchio, Matteo
   Brenna, Oreste V.
   Mannino, Saverio
TI Biocatalytic nylon nanofibrous membranes
SO ANALYTICAL AND BIOANALYTICAL CHEMISTRY
LA English
DT Article
DE Biosensors; Nanoparticles/nanotechnology; Electrochemical sensors;
   Bioanalytical methods
ID GLUCOSE-OXIDASE; BIOSENSOR; CARBON; GLUTARALDEHYDE; ELECTRODES; ENZYMES;
   SURFACE; FIBERS; SENSOR
AB Nylon-6 nanofibrous membranes (NFM) have been prepared, characterized and used to build-up electrochemical biosensing devices. The assembly and the functioning of biocatalytic NFM are described in connection with the physical and the covalent immobilization of glucose oxidase for the detection of glucose. Effects of the enzyme loading, the mediator, the pH, the surface acidity and the kinetic of the catalysis have been thoroughly investigated. The results show that NFM allow the binding of proteins without the need for the hydrolysis step, in contrast to the nylon film. Furthermore, the high surface-to-volume ratio of the NFM allow superior loading of the enzyme with respect to thin film technology. The immobilization step does not affect the permeability of the coating to the mediator used. These results give evidence that NFM are a promising and inexpensive coating for a novel electrochemical transducer.
C1 [Arecchi, Alessandra; Scampicchio, Matteo; Brenna, Oreste V.; Mannino, Saverio] Univ Milan, Dipartimento Sci & Tecnol Alimentari & Microbiol, I-20133 Milan, Italy.
C3 University of Milan
RP Scampicchio, M (通讯作者)，Univ Milan, Dipartimento Sci & Tecnol Alimentari & Microbiol, Via Celoria 2, I-20133 Milan, Italy.
EM matteo.scampicchio@unimi.it
RI Mannino, Saverio/V-2869-2019; Brenna, Oreste V/A-6417-2008
OI Brenna, Oreste V/0000-0003-4444-3236; Scampicchio,
   Matteo/0000-0002-5327-3008
CR Barton SS, 1997, CARBON, V35, P1361, DOI 10.1016/S0008-6223(97)00080-8
   BOURDILLON C, 1980, J AM CHEM SOC, V102, P4231, DOI 10.1021/ja00532a040
   BOURDILLON C, 1993, J AM CHEM SOC, V115, P2
   BRIGHT HJ, 1969, J BIOL CHEM, V244, P3625
   Chirkov YG, 2005, RUSS J ELECTROCHEM+, V41, P1221, DOI 10.1007/s11175-005-0206-9
   Choi HM, 1999, J APPL POLYM SCI, V73, P2691, DOI 10.1002/(SICI)1097-4628(19990923)73:13<2691::AID-APP17>3.0.CO;2-T
   Goins E. S., 1994, PAP I ARCHAEOL, V5, P19
   Greiner A, 2007, ANGEW CHEM INT EDIT, V46, P5670, DOI 10.1002/anie.200604646
   HUET D, 1993, ANAL CHIM ACTA, V272, P205, DOI 10.1016/0003-2670(93)80570-B
   Lee KH, 2008, MACROMOLECULES, V41, P1494, DOI 10.1021/ma701927w
   Li D, 2004, ADV MATER, V16, P1151, DOI 10.1002/adma.200400719
   Li J, 2005, ANAL BIOANAL CHEM, V383, P918, DOI 10.1007/s00216-005-0106-6
   Manesh KM, 2007, ANAL BIOCHEM, V360, P189, DOI 10.1016/j.ab.2006.09.021
   Migneault I, 2004, BIOTECHNIQUES, V37, P790, DOI 10.2144/04375RV01
   Nan CF, 2009, ENZYME MICROB TECH, V44, P249, DOI 10.1016/j.enzmictec.2008.12.007
   Portaccio M, 2002, J MOL CATAL B-ENZYM, V18, P49, DOI 10.1016/S1381-1177(02)00058-9
   Scampicchio M, 2010, SENSOR ACTUAT B-CHEM, V145, P394, DOI 10.1016/j.snb.2009.12.042
   Stana-Kleinschek K, 1999, COLLOID SURFACE A, V159, P321, DOI 10.1016/S0927-7757(99)00284-8
   Vianello F, 2002, J BIOCHEM BIOPH METH, V51, P263, DOI 10.1016/S0165-022X(02)00027-1
   Walt DR, 2005, SCIENCE, V308, P217, DOI 10.1126/science.1108161
   Wang J, 2005, SMALL, V1, P1036, DOI 10.1002/smll.200500214
   Wang J, 2005, ANALYST, V130, P421, DOI 10.1039/b414248a
   Xiao Y, 2003, SCIENCE, V299, P1877, DOI 10.1126/science.1080664
   Zhang SX, 2006, ANAL BIOANAL CHEM, V384, P736, DOI 10.1007/s00216-005-0190-7
NR 24
TC 12
Z9 12
U1 0
U2 23
PU SPRINGER HEIDELBERG
PI HEIDELBERG
PA TIERGARTENSTRASSE 17, D-69121 HEIDELBERG, GERMANY
SN 1618-2642
J9 ANAL BIOANAL CHEM
JI Anal. Bioanal. Chem.
PD DEC
PY 2010
VL 398
IS 7-8
BP 3097
EP 3103
DI 10.1007/s00216-010-4267-6
PG 7
WC Biochemical Research Methods; Chemistry, Analytical
WE Science Citation Index Expanded (SCI-EXPANDED)
SC Biochemistry & Molecular Biology; Chemistry
GA 684HZ
UT WOS:000284542300037
PM 20953773
DA 2023-06-30
ER

PT J
AU Chen, XR
   Gao, J
   Zhao, GQ
   Wu, C
AF Chen, Xuerong
   Gao, Juan
   Zhao, Guoqian
   Wu, Can
TI In situ growth of FeOOH nanoparticles on physically-exfoliated graphene
   nanosheets as high performance H2O2 electrochemical sensor
SO SENSORS AND ACTUATORS B-CHEMICAL
LA English
DT Article
DE In situ growth; Physically-exfoliated graphene; FeOOH nanoparticles;
   Heterogeneous structure; Electrochemical sensing
ID SENSITIVE DETECTION; SENSING PLATFORM; NANOCOMPOSITES; COMPOSITES;
   BIOSENSOR; ELECTRODE; ELECTROCATALYSTS; CELLS; SHELL
AB Compared with extensively-used chemically-exfoliated graphene, physically-exfoliated graphene-based heterogeneous structures are rarely used for electrochemical analysis. In this work, physically-exfoliated graphene nanosheets (GN) are used as the substrate material to couple high-activity FeOOH nanoparticles. Multiple characterization technology confirm that a novel hierarchical hybrid composed of physically-exfoliated graphene nanosheets and FeOOH nanoparticles (GN@FeOOH) is easily obtained by a facile solution growth strategy. Plenty of fiber-like FeOOH nanoparticles with size about 20 nm are uniformly anchored on the surface of graphene with robust adhesion. Relative to pristine GN, the electrochemical active area and electron transfer kinetics are greatly boosted for the introduction of high-activity of FeOOH nanoparticles. Benefiting from the remarkably enhanced electrochemical activity, the obtained GN@FeOOH hybrids exhibit excellent electrochemical performance toward the reduction of H2O2. As a result, a novel and rapid electrochemical sensing platform for the detection of H2O2 at low applied potential (-0.25 V vs. SCE) is fabricated with wide linear range (0.25 mu M - 1.2 mM) and high sensitivity (265.7 mu A mM(-1) cm(-2)), and the limit of detection is as low as 0.08 mu M, which is comparable with many other noble metal-based electrochemical sensors and exceeds many non-noble metal-based electrochemical sensors.
C1 [Chen, Xuerong] Hubei Univ Chinese Med, Sch Lab Med, Wuhan 430065, Peoples R China.
   [Gao, Juan; Zhao, Guoqian; Wu, Can] Hubei Univ, Sch Mat Sci & Engn, Minist Educ,Hubei Key Lab Polymer Mat, Key Lab Green Preparat & Applicat Funct Mat,Key L, Wuhan 430062, Peoples R China.
C3 Hubei University of Chinese Medicine; Hubei University
RP Wu, C (通讯作者)，Hubei Univ, Sch Mat Sci & Engn, Minist Educ,Hubei Key Lab Polymer Mat, Key Lab Green Preparat & Applicat Funct Mat,Key L, Wuhan 430062, Peoples R China.
EM cwu@hubu.edu.cn
OI Wu, Can/0000-0001-5025-0591
FU National Natural Science Foundation of China [21804031]; Natural Science
   Foundation of Hubei Province [2017CFB788]
FX This work was financially supported by National Natural Science
   Foundation of China (No. 21804031) and Natural Science Foundation of
   Hubei Province (No. 2017CFB788).
CR Ambrosi A, 2014, CHEM REV, V114, P7150, DOI 10.1021/cr500023c
   Brownson DAC, 2012, CHEM SOC REV, V41, P6944, DOI 10.1039/c2cs35105f
   Chen D, 2010, CHEM SOC REV, V39, P3157, DOI 10.1039/b923596e
   Chen JZ, 2016, NANO ENERGY, V21, P145, DOI 10.1016/j.nanoen.2015.12.029
   Chen ZF, 2019, J ELECTROCHEM SOC, V166, pB787, DOI 10.1149/2.1111910jes
   Chou TC, 2018, J FOOD DRUG ANAL, V26, P662, DOI 10.1016/j.jfda.2017.08.005
   Dai HX, 2018, BIOSENS BIOELECTRON, V118, P36, DOI 10.1016/j.bios.2018.07.022
   Dixon SJ, 2014, NAT CHEM BIOL, V10, P9, DOI 10.1038/nchembio.1416
   Du SC, 2016, NANO RES, V9, P2260, DOI 10.1007/s12274-016-1113-y
   Feng JX, 2016, ADV MATER, V28, P4698, DOI 10.1002/adma.201600054
   Feng JX, 2016, ANGEW CHEM INT EDIT, V55, P3694, DOI 10.1002/anie.201511447
   Feng XM, 2015, ELECTROANAL, V27, P353, DOI 10.1002/elan.201400481
   Guo SJ, 2010, ACS NANO, V4, P3959, DOI 10.1021/nn100852h
   Guo S, 2019, TALANTA, V205, DOI 10.1016/j.talanta.2019.07.007
   Holmstrom KM, 2014, NAT REV MOL CELL BIO, V15, P411, DOI 10.1038/nrm3801
   Hu LT, 2015, J HAZARD MATER, V283, P157, DOI 10.1016/j.jhazmat.2014.08.067
   Karimi MA, 2015, MATER RES BULL, V70, P856, DOI 10.1016/j.materresbull.2015.06.010
   Lee S, 2014, CARBON, V80, P127, DOI 10.1016/j.carbon.2014.08.047
   Li XY, 2019, ANAL CHEM, V91, P6043, DOI 10.1021/acs.analchem.9b00556
   Liu HY, 2017, MICROCHIM ACTA, V184, P1267, DOI 10.1007/s00604-017-2179-2
   Liu MM, 2014, NANOSCALE, V6, P11769, DOI 10.1039/c4nr03043e
   Liu ZG, 2019, SENSOR ACTUAT B-CHEM, V287, P517, DOI 10.1016/j.snb.2019.02.080
   Ma B, 2018, BIOSENS BIOELECTRON, V106, P29, DOI 10.1016/j.bios.2018.01.041
   Miller EW, 2010, P NATL ACAD SCI USA, V107, P15681, DOI 10.1073/pnas.1005776107
   Nosaka Y, 2017, CHEM REV, V117, P11302, DOI 10.1021/acs.chemrev.7b00161
   Noubade R, 2014, NATURE, V509, P235, DOI 10.1038/nature13152
   Prasad S, 2017, CANCER LETT, V387, P95, DOI 10.1016/j.canlet.2016.03.042
   Raccichini R, 2015, NAT MATER, V14, P271, DOI 10.1038/nmat4170
   Sun YJ, 2017, ANAL CHEM, V89, P3761, DOI 10.1021/acs.analchem.7b00248
   Sun YM, 2013, ACS APPL MATER INTER, V5, P10145, DOI 10.1021/am4028313
   Tian Y, 2017, SENSOR ACTUAT B-CHEM, V241, P584, DOI 10.1016/j.snb.2016.10.113
   Wang Q, 2016, NEW J CHEM, V40, P5473, DOI 10.1039/c5nj03532e
   Wang ZY, 2012, ENERG ENVIRON SCI, V5, P5252, DOI 10.1039/c1ee02831f
   Wei YX, 2017, J COLLOID INTERF SCI, V504, P593, DOI 10.1016/j.jcis.2017.05.112
   Wu C, 2015, ELECTROCHIM ACTA, V166, P285, DOI 10.1016/j.electacta.2015.03.088
   Wu C, 2015, ANAL CHEM, V87, P3294, DOI 10.1021/ac504309j
   Wu C, 2014, ANAL CHIM ACTA, V825, P26, DOI 10.1016/j.aca.2014.03.036
   Xu FG, 2013, ELECTROCHIM ACTA, V88, P59, DOI 10.1016/j.electacta.2012.10.070
   Yang J, 2016, ACS APPL MATER INTER, V8, P20407, DOI 10.1021/acsami.6b06436
   Zhang CM, 2018, ACS OMEGA, V3, P96, DOI 10.1021/acsomega.7b01549
   Zhang J, 2018, ANAL CHIM ACTA, V1043, P28, DOI 10.1016/j.aca.2018.08.045
   Zhang N, 2016, J ELECTROANAL CHEM, V781, P315, DOI 10.1016/j.jelechem.2016.07.012
   Zhang RZ, 2017, BIOSENS BIOELECTRON, V89, P249, DOI 10.1016/j.bios.2016.01.080
   Zhang Y, 2013, NANOSCALE, V5, P1816, DOI 10.1039/c3nr33954h
   Zhang YY, 2016, J HAZARD MATER, V307, P36, DOI 10.1016/j.jhazmat.2015.12.064
   Zhang YY, 2014, ANAL CHEM, V86, P9459, DOI 10.1021/ac5009699
   Zhao CL, 2017, J MATER SCI-MATER EL, V28, P14369, DOI 10.1007/s10854-017-7297-4
   Zhou JX, 2017, ANALYST, V142, P4322, DOI 10.1039/c7an01446e
   Zhou M, 2009, ANAL CHEM, V81, P5603, DOI 10.1021/ac900136z
   Zhu L, 2019, ACS APPL NANO MATER, V2, P7989, DOI 10.1021/acsanm.9b02032
NR 50
TC 44
Z9 45
U1 11
U2 146
PU ELSEVIER SCIENCE SA
PI LAUSANNE
PA PO BOX 564, 1001 LAUSANNE, SWITZERLAND
EI 0925-4005
J9 SENSOR ACTUAT B-CHEM
JI Sens. Actuator B-Chem.
PD JUN 15
PY 2020
VL 313
AR 128038
DI 10.1016/j.snb.2020.128038
PG 9
WC Chemistry, Analytical; Electrochemistry; Instruments & Instrumentation
WE Science Citation Index Expanded (SCI-EXPANDED)
SC Chemistry; Electrochemistry; Instruments & Instrumentation
GA LD8ON
UT WOS:000526287200016
DA 2023-06-30
ER

PT J
AU Chang, KL
   Sun, P
   Dong, X
   Zhu, CN
   Liu, XJ
   Zheng, DY
   Liu, C
AF Chang, Kaili
   Sun, Peng
   Dong, Xin
   Zhu, Chunnan
   Liu, Xiaojun
   Zheng, Dongyun
   Liu, Chao
TI Aptamers as Recognition Elements for Electrochemical Detection of
   Exosomes
SO CHEMICAL RESEARCH IN CHINESE UNIVERSITIES
LA English
DT Review
DE Aptamer; Exosome; Biosensor; Diagnosis; Biomolecular recognition
ID EXTRACELLULAR VESICLES; IDENTIFICATION; APTASENSOR; SENSORS;
   FUNCTIONALIZATION; IMMOBILIZATION; NANOMATERIALS; BIOSENSORS;
   NANOSHEETS; OXIDE
AB Exosome analysis is emerging as an attractive noninvasive approach for disease diagnosis and treatment monitoring in the field of liquid biopsy. Aptamer is considered as a promising molecular probe for exosomes detection because of the high binding affinity, remarkable specificity, and low cost. Recently, many approaches have been developed to further improve the performance of electrochemical aptamer based(E-AB) sensors with a lower limit of detection. In this review, we focus on the development of using aptamer as a specific recognition element for exosomes detection in electrochemical sensors. We first introduce recent advances in evolving aptamers against exosomes. Then, we review methods of immobilization aptamers on electrode surfaces, followed by a summary of the main strategies of signal amplification. Finally, we present the insights of the challenges and future directions of E-AB sensors for exosomes analysis.
C1 [Chang, Kaili; Sun, Peng; Dong, Xin; Zhu, Chunnan; Liu, Xiaojun; Zheng, Dongyun; Liu, Chao] South Cent Minzu Univ, Coll Biomed Engn, Hubei Key Lab Med Informat Anal & Tumor Diag & Tr, State Ethn Affairs Commiss,Key Lab Cognit Sci, Wuhan 430074, Peoples R China.
C3 South Central Minzu University
RP Zheng, DY; Liu, C (通讯作者)，South Cent Minzu Univ, Coll Biomed Engn, Hubei Key Lab Med Informat Anal & Tumor Diag & Tr, State Ethn Affairs Commiss,Key Lab Cognit Sci, Wuhan 430074, Peoples R China.
EM dongyun1203@163.com; chaoliu@scuec.edu.cn
FU National Natural Science Foundation of China [22004134, 21804146];
   Fundamental Research Funds for the Central Universities, South-Central
   Minzu University, China [CZY20006, CZQ21025]
FX This work was supported by the National Natural Science Foundation of
   China (Nos.22004134, 21804146) and the Fundamental Research Funds for
   the Central Universities, South-Central Minzu University,
   China(Nos.CZY20006, CZQ21025).
CR An Y, 2019, BIOSENS BIOELECTRON, V142, DOI 10.1016/j.bios.2019.111503
   Andreu Z, 2014, FRONT IMMUNOL, V5, DOI 10.3389/fimmu.2014.00442
   Chai H, 2019, ANAL CHEM, V91, P4953, DOI 10.1021/acs.analchem.9b01118
   Cheng CS, 2013, MOL THER-NUCL ACIDS, V2, DOI 10.1038/mtna.2012.59
   Cheng N, 2019, TRENDS BIOTECHNOL, V37, P1236, DOI 10.1016/j.tibtech.2019.04.008
   Dirks RM, 2004, P NATL ACAD SCI USA, V101, P15275, DOI 10.1073/pnas.0407024101
   Dong HL, 2018, ANAL CHEM, V90, P4507, DOI 10.1021/acs.analchem.7b04863
   Dong ZZ, 2020, ACS APPL BIO MATER, V3, P2560, DOI 10.1021/acsabm.9b00825
   Esposito CL, 2021, MOL THER-NUCL ACIDS, V23, P982, DOI 10.1016/j.omtn.2021.01.012
   Feng W, 2021, CHEM SCI, V12, DOI 10.1039/d0sc06973f
   Gajdosova V, 2020, SENSORS-BASEL, V20, DOI 10.3390/s20144022
   Grabowska I, 2018, ACS OMEGA, V3, P12010, DOI 10.1021/acsomega.8b01558
   Guo ZK, 2021, CHINESE CHEM LETT, V32, P40, DOI 10.1016/j.cclet.2020.11.061
   Han C, 2022, BIOSENS BIOELECTRON, V200, DOI 10.1016/j.bios.2021.113922
   Hasegawa H, 2016, MOLECULES, V21, DOI 10.3390/molecules21040421
   Hashkavayi AB, 2020, ANAL CHEM, V92, P12733, DOI 10.1021/acs.analchem.0c02745
   He F, 2017, ANAL CHEM, V89, P12968, DOI 10.1021/acs.analchem.7b03919
   Herne TM, 1997, J AM CHEM SOC, V119, P8916, DOI 10.1021/ja9719586
   Im H, 2014, NAT BIOTECHNOL, V32, P490, DOI 10.1038/nbt.2886
   Jing L, 2022, ANAL CHEM, V94, P269, DOI 10.1021/acs.analchem.1c04475
   Josephs EA, 2012, J AM CHEM SOC, V134, P10021, DOI 10.1021/ja3010946
   Kalluri R, 2020, SCIENCE, V367, P640, DOI 10.1126/science.aau6977
   Li L, 2021, ANGEW CHEM INT EDIT, V60, P2221, DOI 10.1002/anie.202003563
   Li YK, 2021, J AM CHEM SOC, V143, P1290, DOI 10.1021/jacs.0c12016
   Lin MH, 2021, ACS APPL MATER INTER, V13, P9369, DOI 10.1021/acsami.0c15644
   Liu C, 2019, ANAL CHEM, V91, P6675, DOI 10.1021/acs.analchem.9b00609
   Liu XJ, 2021, ANAL CHEM, V93, P11792, DOI 10.1021/acs.analchem.1c02286
   Liu YZ, 2021, ACS APPL MATER INTER, V13, P9491, DOI 10.1021/acsami.0c20707
   Lotvall J, 2014, J EXTRACELL VESICLES, V3, DOI 10.3402/jev.v3.26913
   Luo LP, 2020, TALANTA, V207, DOI 10.1016/j.talanta.2019.120298
   Min L, 2021, ADV SCI, V8, DOI 10.1002/advs.202102789
   Ni SJ, 2021, ACS APPL MATER INTER, V13, P9500, DOI 10.1021/acsami.0c05750
   Oberhaus FV, 2020, BIOSENSORS-BASEL, V10, DOI 10.3390/bios10050045
   Ouerdane Y, 2022, PHARMACEUTICALS-BASE, V15, DOI 10.3390/ph15010076
   Ozturk M, 2021, PHARMACEUTICALS-BASE, V14, DOI 10.3390/ph14121260
   Pegtel DM, 2019, ANNU REV BIOCHEM, V88, P487, DOI 10.1146/annurev-biochem-013118-111902
   Pei H, 2012, J AM CHEM SOC, V134, P11876, DOI 10.1021/ja304118z
   Pfeiffer F, 2018, NAT PROTOC, V13, P1153, DOI 10.1038/nprot.2018.023
   Pividori MI, 2000, BIOSENS BIOELECTRON, V15, P291, DOI 10.1016/S0956-5663(00)00071-3
   Qin XY, 2020, CHEM RES CHINESE U, V36, P164, DOI 10.1007/s40242-019-0033-2
   Radi A, 2021, DIAGNOSTICS, V11, DOI 10.3390/diagnostics11010104
   Rahman MM, 2015, SENSORS-BASEL, V15, P3801, DOI 10.3390/s150203801
   Ramadan S, 2021, ACS APPL MATER INTER, V13, P7854, DOI 10.1021/acsami.0c18293
   Ramirez MI, 2018, NANOSCALE, V10, P881, DOI 10.1039/c7nr08360b
   Roueinfar M, 2022, MOLECULES, V27, DOI 10.3390/molecules27031114
   Shao HL, 2018, CHEM REV, V118, P1917, DOI 10.1021/acs.chemrev.7b00534
   Su J, 2022, ANAL CHEM, V94, P3235, DOI 10.1021/acs.analchem.1c04910
   Thery C, 2002, NAT REV IMMUNOL, V2, P569, DOI 10.1038/nri855
   Vlassov AV, 2012, BBA-GEN SUBJECTS, V1820, P940, DOI 10.1016/j.bbagen.2012.03.017
   Wang J, 2021, CLIN CHIM ACTA, V518, P142, DOI 10.1016/j.cca.2021.03.026
   Wang L, 2019, SMALL, V15, DOI 10.1002/smll.201970008
   Wang Q, 2017, ACS APPL MATER INTER, V9, P12823, DOI 10.1021/acsami.6b15955
   Wang S, 2017, ACS NANO, V11, P3943, DOI 10.1021/acsnano.7b00373
   Wu LL, 2021, CHEM REV, V121, P12035, DOI 10.1021/acs.chemrev.0c01140
   Wu LL, 2020, ACS APPL BIO MATER, V3, P2743, DOI 10.1021/acsabm.9b01194
   Wu Y, 2021, ANAL LETT, V54, P2537, DOI 10.1080/00032719.2021.1877297
   Xing S, 2020, THERANOSTICS, V10, P10262, DOI 10.7150/thno.49047
   Xu HY, 2018, ANAL CHEM, V90, P13451, DOI 10.1021/acs.analchem.8b03272
   Xu LZ, 2020, BIOSENS BIOELECTRON, V161, DOI 10.1016/j.bios.2020.112222
   Yang F, 2018, NATL SCI REV, V5, P740, DOI 10.1093/nsr/nwx134
   Yang LM, 2021, ANAL CHEM, V93, P1709, DOI 10.1021/acs.analchem.0c04308
   Yang YB, 2018, CARBON, V129, P380, DOI 10.1016/j.carbon.2017.12.013
   Yi KZ, 2021, ACS SENSORS, V6, P1418, DOI 10.1021/acssensors.0c02237
   Yin XH, 2019, CHEM COMMUN, V55, P13705, DOI 10.1039/c9cc07253e
   Zhang HX, 2020, ANAL CHEM, V92, P5546, DOI 10.1021/acs.analchem.0c00469
   Zhang HX, 2019, BIOSENS BIOELECTRON, V124, P184, DOI 10.1016/j.bios.2018.10.016
   Zhang P, 2019, NAT BIOMED ENG, V3, P438, DOI 10.1038/s41551-019-0356-9
   Zhao L, 2019, ANAL CHEM, V91, P14773, DOI 10.1021/acs.analchem.9b04282
   Zhao XX, 2020, ANAL BIOANAL CHEM, V412, P601, DOI 10.1007/s00216-019-02211-4
   Zheng DY, 2015, MICROCHIM ACTA, V182, P2403, DOI 10.1007/s00604-015-1561-1
   Zhou Q, 2016, METHODS, V97, P88, DOI 10.1016/j.ymeth.2015.10.012
   Zhou YG, 2016, SMALL, V12, P727, DOI 10.1002/smll.201502365
   Zhu CZ, 2015, ANAL CHEM, V87, P230, DOI 10.1021/ac5039863
   Zhuo ZJ, 2017, INT J MOL SCI, V18, DOI 10.3390/ijms18102142
NR 74
TC 3
Z9 3
U1 42
U2 82
PU HIGHER EDUCATION PRESS
PI BEIJING
PA CHAOYANG DIST, 4, HUIXINDONGJIE, FUSHENG BLDG, BEIJING 100029, PEOPLES R
   CHINA
SN 1005-9040
EI 2210-3171
J9 CHEM RES CHINESE U
JI Chem. Res. Chin. Univ.
PD AUG
PY 2022
VL 38
IS 4
SI SI
BP 879
EP 885
DI 10.1007/s40242-022-2088-8
EA MAY 2022
PG 7
WC Chemistry, Multidisciplinary
WE Science Citation Index Expanded (SCI-EXPANDED)
SC Chemistry
GA 2W8KY
UT WOS:000793657900002
PM 35578711
OA Green Published, Bronze
DA 2023-06-30
ER

PT J
AU Jin, W
   Fu, YQ
   Cai, WQ
AF Jin, Wei
   Fu, Yanqiu
   Cai, Weiquan
TI In situ growth of CuS decorated graphene oxide-multiwalled carbon
   nanotubes for ultrasensitive H2O2 detection in alkaline solution
SO NEW JOURNAL OF CHEMISTRY
LA English
DT Article
ID PEROXIDASE-LIKE ACTIVITY; HYDROGEN-PEROXIDE; ELECTROCHEMICAL SENSORS;
   OXYGEN REDUCTION; NANOPARTICLES; BIOSENSOR; NANOCOMPOSITES;
   NANOMATERIALS; COMPOSITES; EFFICIENT
AB In this paper, a CuS/graphene oxide (GO)/multiwalled carbon nanotube (MWCNT) nanocomposite was prepared for the first time for ultrasensitive electrochemical non-enzymatic H2O2 detection in the alkaline environment. The morphology and microstructure of the CuS/GO/MWCNT nanocomposite were systematically characterized, in which the novel hybrid architectures of the nanoparticles, nanotubes and nanosheets are determined. As a result, the as-fabricated electrochemical sensor exhibits an excellent H2O2 amperometric response with a wide linear range from 0.45 mM to 60 mM, a low detection limit of 0.6 M and an ultra-high sensitivity of 386 mu A mM(-1) cm(-2). Besides, the long-term stability and outstanding reproducibility were also evaluated, suggesting the promising potential for the determination of H2O2 in practical applications.
C1 [Jin, Wei; Fu, Yanqiu] Jiangnan Univ, Key Lab Synthet & Biol Colloids, Minist Educ, Sch Chem & Mat Engn, Wuxi 214122, Peoples R China.
   [Cai, Weiquan] Guangzhou Univ, Sch Chem & Chem Engn, 230 Guangzhou Univ City Outer Ring Rd, Guangzhou 510006, Guangdong, Peoples R China.
C3 Jiangnan University; Guangzhou University
RP Jin, W (通讯作者)，Jiangnan Univ, Key Lab Synthet & Biol Colloids, Minist Educ, Sch Chem & Mat Engn, Wuxi 214122, Peoples R China.; Cai, WQ (通讯作者)，Guangzhou Univ, Sch Chem & Chem Engn, 230 Guangzhou Univ City Outer Ring Rd, Guangzhou 510006, Guangdong, Peoples R China.
EM wjin@ipe.ac.cn; caiwq@whut.edu.cn
RI jin, wei/HPD-7106-2023; Cai, Weiquan/AAW-6885-2020; Jin,
   Wei/ABD-7771-2021
OI Jin, Wei/0000-0003-2671-1989
FU National Natural Science Foundation of China [51604253]; MOE&SAFEA for
   the 111 Project [B13025]
FX We acknowledge the funding support from the National Natural Science
   Foundation of China under Grant No. 51604253. We also acknowledge the
   One hundred Talents Program of Guangzhou University and MOE&SAFEA for
   the 111 Project (B13025).
CR Bai J, 2013, ANAL CHEM, V85, P8095, DOI 10.1021/ac400659u
   Balamurugan J, 2017, BIOSENS BIOELECTRON, V89, P970, DOI 10.1016/j.bios.2016.09.077
   Cernat A, 2015, ANAL CHIM ACTA, V886, P16, DOI 10.1016/j.aca.2015.05.044
   Chen DD, 2018, SENSOR ACTUAT B-CHEM, V255, P1500, DOI 10.1016/j.snb.2017.08.156
   Chen MM, 2017, NEW J CHEM, V41, P5853, DOI 10.1039/c7nj00292k
   Chen W, 2012, ANALYST, V137, P49, DOI 10.1039/c1an15738h
   Ge SG, 2015, NEW J CHEM, V39, P2380, DOI 10.1039/c4nj01783h
   Ge SG, 2012, BIOSENS BIOELECTRON, V31, P49, DOI 10.1016/j.bios.2011.09.038
   Guan HJ, 2018, SENSOR ACTUAT B-CHEM, V261, P354, DOI 10.1016/j.snb.2018.01.169
   Han Y, 2013, ELECTROCHIM ACTA, V90, P35, DOI 10.1016/j.electacta.2012.11.117
   Hao C, 2016, ACS SUSTAIN CHEM ENG, V4, P1069, DOI 10.1021/acssuschemeng.5b01150
   Hong TK, 2010, ACS NANO, V4, P3861, DOI 10.1021/nn100897g
   Jin W, 2018, NEW J CHEM, V42, P19400, DOI 10.1039/c8nj03790f
   Jin W, 2018, SEP PURIF TECHNOL, V203, P117, DOI 10.1016/j.seppur.2018.04.026
   Jin W, 2016, ELECTROCHIM ACTA, V191, P1044, DOI 10.1016/j.electacta.2016.01.130
   Jin W, 2010, IND ENG CHEM RES, V49, P8244, DOI 10.1021/ie1011068
   Jin W, 2010, J CHEM ENG DATA, V55, P2470, DOI 10.1021/je900859n
   Kacar C, 2014, APPL SURF SCI, V311, P139, DOI 10.1016/j.apsusc.2014.05.028
   Kivrak H, 2015, ELECTROCHIM ACTA, V176, P497, DOI 10.1016/j.electacta.2015.06.151
   Li S, 2011, TALANTA, V85, P1260, DOI 10.1016/j.talanta.2011.05.033
   Li SJ, 2018, SENSOR ACTUAT B-CHEM, V260, P1, DOI 10.1016/j.snb.2017.12.184
   Li XY, 2017, SENSOR ACTUAT B-CHEM, V239, P536, DOI 10.1016/j.snb.2016.08.048
   Li Z, 2016, NEW J CHEM, V40, P2115, DOI 10.1039/c5nj02582f
   Lin KC, 2010, BIOSENS BIOELECTRON, V26, P608, DOI 10.1016/j.bios.2010.07.019
   Liu HY, 2017, MICROCHIM ACTA, V184, P1267, DOI 10.1007/s00604-017-2179-2
   Liu SJ, 2003, CHEM ENG SCI, V58, P2229, DOI 10.1016/S0009-2509(03)00089-7
   Liu YM, 2015, ANGEW CHEM INT EDIT, V54, P6837, DOI 10.1002/anie.201502396
   Lu Y, 2015, SCI REP-UK, V5, DOI 10.1038/srep16584
   Maduraiveeran G, 2017, TRENDS ENVIRON ANAL, V13, P10, DOI 10.1016/j.teac.2017.02.001
   Niu SZ, 2015, J POWER SOURCES, V295, P182, DOI 10.1016/j.jpowsour.2015.06.122
   Park J, 2014, ACS CATAL, V4, P3749, DOI 10.1021/cs5008206
   Rahmawati N, 2005, CHEM ENG J, V112, P167, DOI 10.1016/j.cej.2005.07.006
   Rehosek M, 2016, ELECTROANAL, V28, P2327, DOI 10.1002/elan.201600227
   Siciliano A, 2016, RENEW ENERG, V85, P903, DOI 10.1016/j.renene.2015.07.029
   Song HY, 2014, BIOSENS BIOELECTRON, V56, P137, DOI 10.1016/j.bios.2014.01.014
   Sun YJ, 2017, ANAL CHEM, V89, P3761, DOI 10.1021/acs.analchem.7b00248
   Tang PX, 2016, CARBOHYD POLYM, V147, P139, DOI 10.1016/j.carbpol.2016.04.007
   Le TXH, 2015, CARBON, V94, P1003, DOI 10.1016/j.carbon.2015.07.086
   Thongtem T, 2010, MATER LETT, V64, P136, DOI 10.1016/j.matlet.2009.10.021
   Bracamonte MV, 2017, SENSOR ACTUAT B-CHEM, V239, P923, DOI 10.1016/j.snb.2016.08.112
   Wang MQ, 2016, ELECTROCHIM ACTA, V190, P365, DOI 10.1016/j.electacta.2015.12.199
   Wang PP, 2012, BIOSENS BIOELECTRON, V32, P238, DOI 10.1016/j.bios.2011.12.021
   Wang ST, 2010, MATERIALS, V3, P401, DOI 10.3390/ma3010401
   Woo S, 2012, ELECTROCHIM ACTA, V59, P509, DOI 10.1016/j.electacta.2011.11.012
   Wu KL, 2018, NEW J CHEM, V42, P18749, DOI 10.1039/c8nj04647f
   Xue YD, 2018, TALANTA, V176, P397, DOI 10.1016/j.talanta.2017.08.060
   Zhang TT, 2017, TALANTA, V165, P143, DOI 10.1016/j.talanta.2016.12.018
   Zhang Y, 2014, CHEM COMMUN, V50, P1417, DOI 10.1039/c3cc48421a
   Zhang YJ, 2004, ELECTROCHEM COMMUN, V6, P1180, DOI 10.1016/j.elecom.2004.09.016
   Zhou Y, 2018, ELECTROCHIM ACTA, V264, P12, DOI 10.1016/j.electacta.2018.01.009
   Zhu CZ, 2015, ANAL CHEM, V87, P230, DOI 10.1021/ac5039863
   Zhu YW, 2010, ADV MATER, V22, P3906, DOI 10.1002/adma.201001068
NR 52
TC 10
Z9 10
U1 5
U2 75
PU ROYAL SOC CHEMISTRY
PI CAMBRIDGE
PA THOMAS GRAHAM HOUSE, SCIENCE PARK, MILTON RD, CAMBRIDGE CB4 0WF, CAMBS,
   ENGLAND
SN 1144-0546
EI 1369-9261
J9 NEW J CHEM
JI New J. Chem.
PD FEB 28
PY 2019
VL 43
IS 8
BP 3309
EP 3316
DI 10.1039/c8nj06134c
PG 8
WC Chemistry, Multidisciplinary
WE Science Citation Index Expanded (SCI-EXPANDED)
SC Chemistry
GA HN1KC
UT WOS:000459944900006
DA 2023-06-30
ER

PT J
AU Ozel, RE
   Hayat, A
   Andreescu, S
AF Oezel, Rifat Emrah
   Hayat, Akhtar
   Andreescu, Silvana
TI Recent Developments in Electrochemical Sensors for the Detection of
   Neurotransmitters for Applications in Biomedicine
SO ANALYTICAL LETTERS
LA English
DT Article
DE Biomedical; Review; Neurotransmitters; Electrochemical sensors;
   Microbiosensors
ID GLASSY-CARBON ELECTRODES; L-GLUTAMATE; NITRIC-OXIDE; IN-VIVO; MULTISITE
   MICROELECTRODE; ASCORBIC-ACID; EXTRACELLULAR GLUTAMATE; SELECTIVE
   DETERMINATION; AMPEROMETRIC BIOSENSOR; COPPER(II) COMPLEXES
AB Neurotransmitters are important biological molecules that are essential to many neurophysiological processes including memory, cognition, and behavioral states. The development of analytical methodologies to accurately detect neurotransmitters is of great importance in neurological and biological research. Specifically designed microelectrodes or microbiosensors have demonstrated potential for rapid, real-time measurements with high spatial resolution. Such devices can facilitate study of the role and mechanism of action of neurotransmitters and can find potential uses in biomedicine. This paper reviews the current status and recent advances in the development and application of electrochemical sensors for the detection of neurotransmitters. Measurement challenges and opportunities of electroanalytical methods to advance study and understanding of neurotransmitters in various biological models and disease conditions are discussed.
C1 [Oezel, Rifat Emrah; Hayat, Akhtar; Andreescu, Silvana] Clarkson Univ, Dept Chem & Biomol Sci, Potsdam, NY 13699 USA.
   [Oezel, Rifat Emrah] Univ Calif Santa Cruz, Dept Biomol Engn, Santa Cruz, CA 95064 USA.
   [Hayat, Akhtar] COMSATS Inst Informat Technol CIIT, Interdisciplinary Res Ctr Biomed Mat IRCBM, Lahore, Pakistan.
C3 Clarkson University; University of California System; University of
   California Santa Cruz; COMSATS University Islamabad (CUI)
RP Andreescu, S (通讯作者)，Clarkson Univ, Dept Chem & Biomol Sci, Potsdam, NY 13699 USA.
EM eandrees@clarkson.edu
RI Andreescu, S/D-8088-2011; Hayat, Akhtar/AAI-7518-2020
OI Andreescu, S/0000-0003-3382-7939; 
FU NIH [R21NS078738-01]; NSF [1200180]; Directorate For Engineering; Div Of
   Civil, Mechanical, & Manufact Inn [1200180] Funding Source: National
   Science Foundation
FX This work was supported by the NIH #R21NS078738-01 and NSF #1200180. Any
   opinions, findings, and conclusions or recommendations expressed in this
   material are those of the author(s) and do not necessarily reflect the
   views of the funding agencies.
CR Actis P, 2014, ACS NANO, V8, P546, DOI 10.1021/nn405097u
   Adams R. N., 1972, EUR J PHARMACOL, V17, P8792
   Akyilmaz E, 2011, BIOSENS BIOELECTRON, V26, P2590, DOI 10.1016/j.bios.2010.11.012
   AMINE A, 1992, BIOELECTROCH BIOENER, V28, P117, DOI 10.1016/0302-4598(92)80007-4
   Apetrei IM, 2013, INT J NANOMED, V8, P4391, DOI 10.2147/IJN.S52760
   Baron R, 2005, ANAL CHEM, V77, P1566, DOI 10.1021/ac048691v
   Bath BD, 2001, LANGMUIR, V17, P7032, DOI 10.1021/la0106844
   Batra B, 2013, BIOSENS BIOELECTRON, V47, P496, DOI 10.1016/j.bios.2013.03.063
   Bedioui F, 2013, ELECTROANAL, V25, P587, DOI 10.1002/elan.201200306
   Behrend CE, 2009, J NEUROSCI METH, V180, P278, DOI 10.1016/j.jneumeth.2009.04.001
   Beitollahi H, 2008, ANAL CHEM, V80, P9848, DOI 10.1021/ac801854j
   Berman SB, 1999, J NEUROCHEM, V73, P1127, DOI 10.1046/j.1471-4159.1999.0731127.x
   Bhattachayay D, 2008, ANAL LETT, V41, P1387, DOI 10.1080/00032710802119251
   BLANK CL, 1972, BRAIN RES, V45, P635, DOI 10.1016/0006-8993(72)90497-0
   Brandon EP, 2004, J NEUROSCI, V24, P5459, DOI 10.1523/JNEUROSCI.1106-04.2004
   Burmeister JJ, 2008, BIOSENS BIOELECTRON, V23, P1382, DOI 10.1016/j.bios.2007.12.013
   Burmeister JJ, 2005, BIOSENS BIOELECTRON, V20, P1772, DOI 10.1016/j.bios.2004.07.003
   Burmeister JJ, 2002, J NEUROSCI METH, V119, P163, DOI 10.1016/S0165-0270(02)00172-3
   Burmeister JJ, 2001, ANAL CHEM, V73, P1037, DOI 10.1021/ac0010429
   Castro SSL, 2008, SENSORS-BASEL, V8, P1950, DOI 10.3390/s8031950
   Celebanska A, 2011, BIOSENS BIOELECTRON, V26, P4417, DOI 10.1016/j.bios.2011.04.054
   Chang JL, 2011, ELECTROCHEM COMMUN, V13, P174, DOI 10.1016/j.elecom.2010.12.006
   Cheer JF, 2007, J NEUROSCI, V27, P791, DOI 10.1523/JNEUROSCI.4152-06.2007
   Chen W, 2012, ANALYST, V137, P49, DOI 10.1039/c1an15738h
   Chen XQ, 2011, CHEM SOC REV, V40, P4783, DOI 10.1039/c1cs15037e
   Chen YF, 2013, INORG CHEM COMMUN, V27, P131, DOI 10.1016/j.inoche.2012.10.037
   Clausmeyer J, 2014, ELECTROCHEM COMMUN, V40, P28, DOI 10.1016/j.elecom.2013.12.015
   Claussen JC, 2011, J MATER CHEM, V21, P11224, DOI 10.1039/c1jm11561h
   Coneski PN, 2012, CHEM SOC REV, V41, P3753, DOI 10.1039/c2cs15271a
   Cosnier S, 1997, ANAL CHEM, V69, P968, DOI 10.1021/ac960841h
   Cui Y, 2007, ENZYME MICROB TECH, V41, P689, DOI 10.1016/j.enzmictec.2007.06.001
   Danbolt NC, 2001, PROG NEUROBIOL, V65, P1, DOI 10.1016/S0301-0082(00)00067-8
   Dang XP, 2011, SENSOR ACTUAT B-CHEM, V160, P260, DOI 10.1016/j.snb.2011.07.045
   Dazzi L, 2003, EUR J PHARMACOL, V476, P55, DOI 10.1016/S0014-2999(03)02130-7
   Doaga R, 2009, ELECTROANAL, V21, P2099, DOI 10.1002/elan.200904627
   Dunphy R, 2003, J PHARMACEUT BIOMED, V31, P905, DOI 10.1016/S0731-7085(02)00674-X
   Duran N, 2002, ENZYME MICROB TECH, V31, P907, DOI 10.1016/S0141-0229(02)00214-4
   Fang HF, 2011, ANAL CHEM, V83, P2258, DOI 10.1021/ac103092z
   Featherstone DE, 2010, ACS CHEM NEUROSCI, V1, P4, DOI 10.1021/cn900006n
   Finnerty NJ, 2012, J NEUROSCI METH, V209, P13, DOI 10.1016/j.jneumeth.2012.05.023
   Finnerty NJ, 2012, ANAL METHODS-UK, V4, P550, DOI 10.1039/c2ay05924j
   Freeman R, 2007, CHEM-EUR J, V13, P7288, DOI 10.1002/chem.200700734
   Ganesana M, 2012, FREE RADICAL BIO MED, V53, P2240, DOI 10.1016/j.freeradbiomed.2012.10.540
   Garcia MG, 2011, ELECTROCHIM ACTA, V56, P7712, DOI 10.1016/j.electacta.2011.06.035
   Gholizadeh A, 2012, BIOSENS BIOELECTRON, V31, P110, DOI 10.1016/j.bios.2011.10.002
   Goriushkina TB, 2009, J AGR FOOD CHEM, V57, P6528, DOI 10.1021/jf9009087
   Govindarajan S, 2013, SENSOR ACTUAT B-CHEM, V178, P606, DOI 10.1016/j.snb.2012.12.077
   Goyal RN, 2011, TALANTA, V84, P78, DOI 10.1016/j.talanta.2010.12.034
   Guerrieri A, 2006, BIOSENS BIOELECTRON, V21, P1710, DOI 10.1016/j.bios.2005.08.005
   GUNARATNA PC, 1990, ANAL CHEM, V62, P402, DOI 10.1021/ac00203a017
   Hamdi N, 2006, J ELECTROANAL CHEM, V591, P33, DOI 10.1016/j.jelechem.2006.03.022
   Hascup KN, 2008, J PHARMACOL EXP THER, V324, P725, DOI 10.1124/jpet.107.131698
   Hawkins CL, 2014, BBA-GEN SUBJECTS, V1840, P708, DOI 10.1016/j.bbagen.2013.03.034
   Heng JIT, 2007, EUR J NEUROSCI, V26, P537, DOI 10.1111/j.1460-9568.2007.05694.x
   Henstridge MC, 2010, SENSOR ACTUAT B-CHEM, V145, P417, DOI 10.1016/j.snb.2009.12.046
   Hou SF, 2010, J PHYS CHEM C, V114, P14915, DOI 10.1021/jp1020593
   Huynh TP, 2013, BIOELECTROCHEMISTRY, V93, P37, DOI 10.1016/j.bioelechem.2012.07.003
   Ispas C. R., 2010, THESIS CLARKSON U
   Ispas CR, 2012, ANAL LETT, V45, P168, DOI 10.1080/00032719.2011.633188
   Jackowska K, 2013, ANAL BIOANAL CHEM, V405, P3753, DOI 10.1007/s00216-012-6578-2
   Jang DP, 2012, ANALYST, V137, P1428, DOI 10.1039/c2an15912k
   Jeffries C, 1997, BIOSENS BIOELECTRON, V12, P225, DOI 10.1016/S0956-5663(97)85340-7
   Jeong H, 2008, SENSORS-BASEL, V8, P6924, DOI 10.3390/s8116924
   Jo A, 2011, ANAL CHEM, V83, P8314, DOI 10.1021/ac202225n
   Kang TF, 1997, ANAL CHIM ACTA, V354, P343, DOI 10.1016/S0003-2670(97)00424-8
   Keithley RB, 2011, ANAL CHEM, V83, P3563, DOI 10.1021/ac200143v
   Khan A, 2013, APPL BIOCHEM BIOTECH, V169, P1927, DOI 10.1007/s12010-013-0099-0
   Khan A, 2012, BIOSENS BIOELECTRON, V31, P433, DOI 10.1016/j.bios.2011.11.007
   Kharian S, 2012, J SOLID STATE ELECTR, V16, P563, DOI 10.1007/s10008-011-1362-3
   Kharitonov AB, 1999, ANAL CHEM, V71, P5441, DOI 10.1021/ac990997s
   Kim YR, 2010, BIOSENS BIOELECTRON, V25, P2366, DOI 10.1016/j.bios.2010.02.031
   Kumar P, 2012, DALTON T, V41, P10543, DOI 10.1039/c2dt31068f
   Lapp H, 1996, ANAL LETT, V29, P1
   Larsson N, 1998, ELECTROCHIM ACTA, V43, P3541, DOI 10.1016/S0013-4686(98)00102-9
   Lee SR, 2009, TRAC-TREND ANAL CHEM, V28, P196, DOI 10.1016/j.trac.2008.11.009
   Li YH, 2011, ELECTROANAL, V23, P2832, DOI 10.1002/elan.201100370
   Li YH, 2011, ELECTROCHIM ACTA, V56, P2730, DOI 10.1016/j.electacta.2010.12.053
   Lobo MJ, 1997, ELECTROANAL, V9, P191, DOI 10.1002/elan.1140090302
   Lowry JP, 1998, ANAL COMMUN, V35, P87, DOI 10.1039/a708747k
   Lu LP, 2004, ANAL CHIM ACTA, V519, P161, DOI 10.1016/j.aca.2004.05.062
   Lu XQ, 2011, ELECTROCHIM ACTA, V56, P7261, DOI 10.1016/j.electacta.2011.06.056
   Maciejewska J, 2011, ELECTROCHIM ACTA, V56, P3700, DOI 10.1016/j.electacta.2011.01.043
   Majewska UE, 2006, ELECTROANAL, V18, P1463, DOI 10.1002/elan.200603556
   Mano N, 2005, ANAL CHEM, V77, P729, DOI 10.1021/ac0486746
   Manocha M., 2012, CLIN TRANSL GASTROEN, V26, pe13, DOI [10.1038/ctg.2012.8, DOI 10.1038/CTG.2012.8]
   Maragakis NJ, 2004, NEUROBIOL DIS, V15, P461, DOI 10.1016/j.nbd.2003.12.007
   McAteer K, 1996, ANALYST, V121, P773, DOI 10.1039/an9962100773
   McMahon CP, 2006, ANALYST, V131, P68, DOI 10.1039/b511643k
   McMahon CP, 2004, CHEM COMMUN, P2128, DOI 10.1039/b408051n
   Min K, 2009, TALANTA, V80, P1007, DOI 10.1016/j.talanta.2009.08.032
   Mizutani F, 1998, SENSOR ACTUAT B-CHEM, V52, P23, DOI 10.1016/S0925-4005(98)00251-2
   Mizutani F, 1998, ANAL CHIM ACTA, V364, P173, DOI 10.1016/S0003-2670(98)00003-8
   Mohammad-Zadeh LF, 2008, J VET PHARMACOL THER, V31, P187, DOI 10.1111/j.1365-2885.2008.00944.x
   Mohan AMV, 2014, SENSOR ACTUAT B-CHEM, V196, P406, DOI 10.1016/j.snb.2014.02.030
   Munoz P, 2012, PARKINSONS DIS-US, V2012, DOI DOI 10.1155/2012/920953
   Nagy PI, 1999, J AM CHEM SOC, V121, P4804, DOI 10.1021/ja981528v
   Naylor E, 2011, J ELECTROANAL CHEM, V656, P106, DOI 10.1016/j.jelechem.2010.12.031
   Njagi J, 2008, ANAL CHEM, V80, P7266, DOI 10.1021/ac800808a
   Njagi J, 2010, ANAL CHEM, V82, P1822, DOI 10.1021/ac902465v
   Njagi J, 2010, SENSOR ACTUAT B-CHEM, V143, P673, DOI 10.1016/j.snb.2009.10.029
   Njagi J, 2010, ANAL CHEM, V82, P989, DOI 10.1021/ac9022605
   Ozel RE, 2014, ENVIRON SCI-NANO, V1, P27, DOI 10.1039/c3en00001j
   Ozel RE, 2013, SMALL, V9, P4250, DOI 10.1002/smll.201301087
   Ozel RE, 2014, BIOSENS BIOELECTRON, V52, P397, DOI 10.1016/j.bios.2013.08.054
   Ozel RE, 2011, ANAL CHIM ACTA, V695, P89, DOI 10.1016/j.aca.2011.03.057
   Oldenziel WH, 2006, BRAIN RES, V1118, P34, DOI 10.1016/j.brainres.2006.08.015
   Oni J, 2005, SENSOR ACTUAT B-CHEM, V105, P208, DOI 10.1016/j.snb.2004.06.002
   Oplander C, 2012, NITRIC OXIDE-BIOL CH, V26, P132, DOI 10.1016/j.niox.2012.01.007
   Pan ST, 1996, TALANTA, V43, P1157, DOI 10.1016/0039-9140(95)01854-9
   Park SS, 2010, ANAL CHEM, V82, P7618, DOI 10.1021/ac1013496
   Pasco N, 1999, BIOSENS BIOELECTRON, V14, P171, DOI 10.1016/S0956-5663(98)00120-1
   Peng YF, 2009, SENSOR ACTUAT B-CHEM, V137, P656, DOI 10.1016/j.snb.2009.01.003
   Perry M, 2009, ANAL CHIM ACTA, V653, P1, DOI 10.1016/j.aca.2009.08.038
   Pomerleau F, 2003, ANN NY ACAD SCI, V1003, P454, DOI 10.1196/annals.1300.051
   Gutierrez AP, 2009, ELECTROANAL, V21, P2303, DOI 10.1002/elan.200904686
   Prakash S, 2012, ANALYST, V137, P5874, DOI 10.1039/c2an36347j
   Privett BJ, 2010, CHEM SOC REV, V39, P1925, DOI 10.1039/b701906h
   Quintero JE, 2011, BRAIN RES, V1401, P1, DOI 10.1016/j.brainres.2011.05.025
   Reddy S, 2012, ELECTROCHIM ACTA, V61, P78, DOI 10.1016/j.electacta.2011.11.091
   Roach G, 2013, DEV BIOL, V376, P171, DOI 10.1016/j.ydbio.2013.01.013
   Robinson DL, 2003, CLIN CHEM, V49, P1763, DOI 10.1373/49.10.1763
   Robinson DL, 2008, CHEM REV, V108, P2554, DOI 10.1021/cr068081q
   Ryan MR, 1997, ANALYST, V122, P1419, DOI 10.1039/a704508e
   SALAITA GN, 1988, J ELECTROANAL CHEM, V245, P253, DOI 10.1016/0022-0728(88)80073-1
   Santos RM, 2013, BIOSENS BIOELECTRON, V44, P152, DOI 10.1016/j.bios.2013.01.015
   Santos VN, 2013, ELECTROCHIM ACTA, V91, P1, DOI 10.1016/j.electacta.2012.11.132
   Sazonova N, 2009, IEEE ENG MED BIO, P3493, DOI 10.1109/IEMBS.2009.5334575
   Schrlau MG, 2009, ACS NANO, V3, P563, DOI 10.1021/nn800851d
   Shahrokhian S, 2011, ELECTROCHIM ACTA, V57, P132, DOI 10.1016/j.electacta.2011.04.029
   Sheikh S., 2013, J NEURODEGENER DIS, V2013, P8, DOI DOI 10.1155/2013/563481/
   Shim JH, 2010, ELECTROANAL, V22, P359, DOI 10.1002/elan.200900353
   Shimomura T, 2009, ENZYME MICROB TECH, V45, P443, DOI 10.1016/j.enzmictec.2009.08.007
   Shon YM, 2010, NEUROSCI LETT, V475, P136, DOI 10.1016/j.neulet.2010.03.060
   Si P, 2011, ANALYST, V136, P5134, DOI 10.1039/c1an15772h
   Singh YS, 2010, ACS CHEM NEUROSCI, V1, P49, DOI 10.1021/cn900012y
   Stefan-van Staden RI, 2014, J NEUROSCI METH, V229, P1, DOI 10.1016/j.jneumeth.2014.03.008
   Stoyanova A, 2010, J SOLID STATE ELECTR, V14, P1957, DOI 10.1007/s10008-010-1017-9
   Suzuki A, 2007, ANAL CHEM, V79, P8608, DOI 10.1021/ac071519h
   Suzuki I, 2013, BIOSENS BIOELECTRON, V49, P270, DOI 10.1016/j.bios.2013.05.023
   Swamy BEK, 2007, ANALYST, V132, P876, DOI 10.1039/b705552h
   Tang H, 2011, BIOSENS BIOELECTRON, V26, P4559, DOI 10.1016/j.bios.2011.05.025
   Tembe S, 2006, ANAL BIOCHEM, V349, P72, DOI 10.1016/j.ab.2005.11.016
   Thiagarajan S, 2009, J SOLID STATE ELECTR, V13, P445, DOI 10.1007/s10008-008-0582-7
   Thomas A, 2006, CHROMATOGRAPHIA, V64, P587, DOI 10.1365/s10337-006-0067-8
   Trouillon R, 2010, BBA-GEN SUBJECTS, V1800, P929, DOI 10.1016/j.bbagen.2010.04.010
   Tsafack VC, 2000, BIOSENS BIOELECTRON, V15, P125, DOI 10.1016/S0956-5663(00)00066-X
   Ulubay S, 2010, TALANTA, V80, P1461, DOI 10.1016/j.talanta.2009.09.054
   VAHJEN W, 1991, ANAL LETT, V24, P1445, DOI 10.1080/00032719108052983
   Walker E, 2007, ANALYST, V132, P1107, DOI 10.1039/b706880h
   Wang CI, 2012, ANAL CHEM, V84, P9706, DOI 10.1021/ac300867s
   Wang L., 2010, AM J BIOMED SCI, V2, P209, DOI DOI 10.5099/aj100300209
   Wang ZH, 2011, ELECTROANAL, V23, P2463, DOI 10.1002/elan.201100256
   WIGHTMAN RM, 1988, ANAL CHEM, V60, pA769, DOI 10.1021/ac00164a001
   Wilson GS, 2007, FEBS J, V274, P5452, DOI 10.1111/j.1742-4658.2007.06077.x
   Wood KM, 2013, ACS CHEM NEUROSCI, V4, P715, DOI 10.1021/cn4000378
   Wu L, 2012, BIOSENS BIOELECTRON, V34, P57, DOI 10.1016/j.bios.2012.01.007
   Xue W, 2008, J NANO RES-SW, V1, P1, DOI 10.4028/www.scientific.net/JNanoR.1.1
   Xue W, 2008, SENSOR ACTUAT B-CHEM, V134, P981, DOI 10.1016/j.snb.2008.07.008
   Yao T, 1995, ELECTROANAL, V7, P1114, DOI 10.1002/elan.1140071203
   Yap CM, 2013, ANAL CHEM, V85, P107, DOI 10.1021/ac302081h
   Yoshimi K, 2011, NEUROSCI RES, V71, P49, DOI 10.1016/j.neures.2011.05.013
   Young SN, 2002, PHARMACOL BIOCHEM BE, V71, P857, DOI 10.1016/S0091-3057(01)00670-0
   Zachek MK, 2008, J ELECTROANAL CHEM, V614, P113, DOI 10.1016/j.jelechem.2007.11.007
   Zhang MG, 2005, ELECTROANAL, V17, P2114, DOI 10.1002/elan.200503348
   Zheng Y, 2011, SENSOR ACTUAT B-CHEM, V156, P95, DOI 10.1016/j.snb.2011.03.077
   Zhu MF, 2011, ELECTROANAL, V23, P907, DOI 10.1002/elan.201000712
   Zhu ZH, 2010, SENSOR ACTUAT B-CHEM, V151, P146, DOI 10.1016/j.snb.2010.09.032
NR 167
TC 25
Z9 25
U1 1
U2 126
PU TAYLOR & FRANCIS INC
PI PHILADELPHIA
PA 530 WALNUT STREET, STE 850, PHILADELPHIA, PA 19106 USA
SN 0003-2719
EI 1532-236X
J9 ANAL LETT
JI Anal. Lett.
PD MAY 3
PY 2015
VL 48
IS 7
BP 1044
EP 1069
DI 10.1080/00032719.2014.976867
PG 26
WC Chemistry, Analytical
WE Science Citation Index Expanded (SCI-EXPANDED)
SC Chemistry
GA CA8JL
UT WOS:000349164800002
PM 26973348
OA Green Accepted
DA 2023-06-30
ER

PT J
AU Ding, Y
   Gu, G
   Yang, HL
   Xia, XH
AF Ding, Ya
   Gu, Gang
   Yang, Hui-Lin
   Xia, Xing-Hua
TI Photosynthesis of 1D Prussian Blue Nanowires by Using DNA Templates
SO JOURNAL OF NANOSCIENCE AND NANOTECHNOLOGY
LA English
DT Article
DE DNA Templates; Prussian Blue; Nanowires; Photosynthesis; Electrochemical
   Properties
ID SINGLE-COMPONENT; ELECTROCHROMISM; NANOPARTICLES; REDUCTION; BIOSENSOR;
   TRANSPORT; FILMS
AB 1D PB nanowires with good electrochemical activities have been prepared by using DNA molecules as the templates. By using the photosynthesis method, PB nanowires were successfully synthesized in solution and on smooth surface, respectively. The PB nanowires are made of many connected spherical PB nanoparticles with the average diameter of about 10 nm at a relative short UV radiation time. Upon increasing the reaction time, the PB nanoparticles grow into zigzag nanowires, and finally form a network of long chain structures. The morphologies and properties of the PB nanomaterials were characterized by using TEM, IR, UV-vis measurements. In addition, the resultant PB nanowires have good electrochemical activities in comparing with the PB nanoparticles prepared without DNA templates. The present easy method could be interesting for the construction of electrochromic and biosensing devices.
C1 [Ding, Ya; Gu, Gang; Yang, Hui-Lin; Xia, Xing-Hua] Nanjing Univ, Sch Chem & Chem Engn, Key Lab Analyt Chem Life Sci, Nanjing 210093, Peoples R China.
   [Ding, Ya] China Pharmaceut Univ, Coll Pharm, Nanjing 210009, Peoples R China.
C3 Nanjing University; China Pharmaceutical University
RP Xia, XH (通讯作者)，Nanjing Univ, Sch Chem & Chem Engn, Key Lab Analyt Chem Life Sci, Nanjing 210093, Peoples R China.
RI Ding, Ya/Q-9585-2017
OI Xia, Xing-Hua/0000-0001-9831-4048
FU National Natural Science Foundation of China (NSFC) [20535010]; National
   Science Fund for Creative Research Groups [20521503]
FX This work was supported by the grants from the National Natural Science
   Foundation of China (NSFC, No. 20535010) and the National Science Fund
   for Creative Research Groups (20521503).
CR Argun AA, 2004, CHEM MATER, V16, P4401, DOI 10.1021/cm049669l
   Austin RH, 1997, PHYS TODAY, V50, P32, DOI 10.1063/1.881674
   BENSIMON A, 1994, SCIENCE, V265, P2096, DOI 10.1126/science.7522347
   BENSIMON D, 1995, PHYS REV LETT, V74, P4754, DOI 10.1103/PhysRevLett.74.4754
   Braun E, 1998, NATURE, V391, P775, DOI 10.1038/35826
   BUSCHMANN WE, 1999, INORG CHEM, V38, P4405
   DeLongchamp DM, 2004, ADV FUNCT MATER, V14, P224, DOI 10.1002/adfm.200304507
   Deng ZX, 2005, ANGEW CHEM INT EDIT, V44, P3582, DOI 10.1002/anie.200463096
   DING Y, 2007, J SOLID STATE ELECTR
   Eftekhari A, 2004, J POWER SOURCES, V126, P221, DOI 10.1016/j.jpowsour.2003.08.007
   ELLIS D, 1981, J PHYS CHEM-US, V85, P1225, DOI 10.1021/j150609a026
   Fiorito PA, 2005, CHEM COMMUN, P366, DOI 10.1039/b412583e
   Ford WE, 2001, ADV MATER, V13, P1793, DOI 10.1002/1521-4095(200112)13:23<1793::AID-ADMA1793>3.3.CO;2-M
   Hu YL, 2005, ELECTROCHEM COMMUN, V7, P1252, DOI 10.1016/j.elecom.2005.09.002
   Jamieson ER, 1999, CHEM REV, V99, P2467, DOI 10.1021/cr980421n
   Jayalakshmi M, 2000, J POWER SOURCES, V87, P212, DOI 10.1016/S0378-7753(99)00488-7
   Karyakin AA, 2000, ANAL CHEM, V72, P1720, DOI 10.1021/ac990801o
   Kelley SO, 1999, SCIENCE, V283, P375, DOI 10.1126/science.283.5400.375
   Kovtyukhova NI, 2002, CHEM-EUR J, V8, P4355, DOI 10.1002/1521-3765(20021004)8:19<4354::AID-CHEM4354>3.0.CO;2-1
   Meggers E, 1998, J AM CHEM SOC, V120, P12950, DOI 10.1021/ja983092p
   Okahata Y, 1998, J AM CHEM SOC, V120, P6165, DOI 10.1021/ja980165w
   Rajski SR, 1998, CHEM REV, V98, P2723, DOI 10.1021/cr9800199
   Richter J, 2000, ADV MATER, V12, P507, DOI 10.1002/(SICI)1521-4095(200004)12:7<507::AID-ADMA507>3.0.CO;2-G
   Rogez G, 2000, ANGEW CHEM INT EDIT, V39, P2885, DOI 10.1002/1521-3773(20000818)39:16<2885::AID-ANIE2885>3.3.CO;2-W
   Ruiz E, 2005, CHEM-EUR J, V11, P2135, DOI 10.1002/chem.200400821
   SAMUELS RJ, 1981, J POLYM SCI POL PHYS, V19, P1081, DOI 10.1002/pol.1981.180190706
   Satti A, 2007, CHEM MATER, V19, P1543, DOI 10.1021/cm063085x
   Song YY, 2006, APPL PHYS LETT, V88, DOI 10.1063/1.2169909
   WATSON JD, 1987, MOL BIOL GENE
   WIRTZ D, 1995, PHYS REV LETT, V75, P2436, DOI 10.1103/PhysRevLett.75.2436
   Wu XL, 2006, CRYST GROWTH DES, V6, P26, DOI 10.1021/cg050371x
   Yang C, 2006, ELECTROCHIM ACTA, V51, P4019, DOI 10.1016/j.electacta.2005.11.023
   Zhang D, 2004, LANGMUIR, V20, P7303, DOI 10.1021/la049667f
   Zhang D, 2003, J SOLID STATE ELECTR, V7, P561, DOI 10.1007/s10008-003-0420-x
   ZHANG D, 2004, CHEM MATER, V16, P1841
   Zhao G, 2005, CHEM MATER, V17, P3154, DOI 10.1021/cm048078s
   ZIMMERMANN RM, 1994, NUCLEIC ACIDS RES, V22, P492, DOI 10.1093/nar/22.3.492
NR 37
TC 6
Z9 6
U1 0
U2 25
PU AMER SCIENTIFIC PUBLISHERS
PI VALENCIA
PA 26650 THE OLD RD, STE 208, VALENCIA, CA 91381-0751 USA
SN 1533-4880
EI 1533-4899
J9 J NANOSCI NANOTECHNO
JI J. Nanosci. Nanotechnol.
PD APR
PY 2009
VL 9
IS 4
BP 2381
EP 2386
DI 10.1166/jnn.2009.SE18
PG 6
WC Chemistry, Multidisciplinary; Nanoscience & Nanotechnology; Materials
   Science, Multidisciplinary; Physics, Applied; Physics, Condensed Matter
WE Science Citation Index Expanded (SCI-EXPANDED)
SC Chemistry; Science & Technology - Other Topics; Materials Science;
   Physics
GA 423IK
UT WOS:000264489800024
PM 19437979
DA 2023-06-30
ER

PT J
AU Wang, JX
   Yang, XJ
   Wang, YZ
   Yang, K
   Chen, HY
   Yong, YC
AF Wang, Jing-Xian
   Yang, Xue-Jin
   Wang, Yan-Zhai
   Yang, Kai
   Chen, Huayou
   Yong, Yang-Chun
TI Bio-Nanohybrid Cell Based Signal Amplification System for
   Electrochemical Sensing
SO ANALYTICAL CHEMISTRY
LA English
DT Article
ID BIOSENSOR
AB A signal amplification system for electrochemical sensing was established by bio-nanohybrid cells (BNC) based on bacterial self-assembly and biomineralization. The BNC was constructed by partially encapsulating a Shewanella oneidensis MR-1 cell with the self-biomineralized iron sulfide nanoparticles. The iron sulfide nanoparticle encapsulated BNCs showed high transmembrane electron transfer efficiency and was explored as a superior redox cycling module. Impressively, by integrating this BNC redox cycling module into the electrochemical sensing system, the output signal was amplified over 260 times compared to that without the BNC module. Uniquely, with this BNC redox cycling system, ultrasensitive detection of riboflavin with an extremely low LOD of 0.2 nM was achieved. This work demonstrated the power of BNC in the area of biosensing and provided a new possibility for the design of a whole cell redox cycling based signal amplification system.
C1 [Wang, Jing-Xian; Yang, Xue-Jin; Wang, Yan-Zhai; Yang, Kai; Yong, Yang-Chun] Jiangsu Univ, Biofuels Inst, Sch Environm & Safety Engn, Zhenjiang 212013, Jiangsu, Peoples R China.
   [Chen, Huayou] Jiangsu Univ, Sch Life Sci, Zhenjiang 212013, Jiangsu, Peoples R China.
C3 Jiangsu University; Jiangsu University
RP Yong, YC (通讯作者)，Jiangsu Univ, Biofuels Inst, Sch Environm & Safety Engn, Zhenjiang 212013, Jiangsu, Peoples R China.
EM ycyong@ujs.edu.cn
RI Yong, Yang-Chun/B-5945-2013
FU National Key R&D Program of China [2021YFC2103002]; National Natural
   Science Foundation of China [52170081]; Independent Innovation Program
   for Agricultural Science and Technology of Jiangsu Province
   [CX(20)2014]; Project of Faculty of Agricultural Equipment of Jiangsu
   University
FX This work was supported by the National Key R&D Program of China (Grant
   2021YFC2103002), National Natural Science Foundation of China (NSFC
   Grant 52170081), Independent Innovation Program for Agricultural Science
   and Technology of Jiangsu Province (Grant CX(20)2014), and Project of
   Faculty of Agricultural Equipment of Jiangsu University.
CR Ball G.F., 2005, VITAMINS FOODS ANAL
   Bretschger O, 2007, APPL ENVIRON MICROB, V73, P7003, DOI 10.1128/AEM.01087-07
   Cao BC, 2021, SCIENCE, V373, P1336, DOI 10.1126/science.abf3427
   Chang HC, 2020, ENVIRON TECHNOL INNO, V18, DOI 10.1016/j.eti.2020.100615
   Chu N, 2021, CHEM ENG J, V404, DOI 10.1016/j.cej.2020.127053
   Das J, 2007, ANAL CHEM, V79, P2790, DOI 10.1021/ac062291l
   Guo JL, 2018, SCIENCE, V362, P813, DOI 10.1126/science.aat9777
   Hu MJ, 2016, ANAL CHEM, V88, P5574, DOI 10.1021/acs.analchem.6b00427
   Kornienko N, 2018, NAT NANOTECHNOL, V13, P890, DOI 10.1038/s41565-018-0251-7
   Liu L, 2015, BIOSENS BIOELECTRON, V63, P483, DOI 10.1016/j.bios.2014.07.074
   Liu SF, 2016, BIOSENS BIOELECTRON, V83, P33, DOI 10.1016/j.bios.2016.04.026
   Liu Z, 2017, BIOSENS BIOELECTRON, V98, P29, DOI 10.1016/j.bios.2017.06.037
   Lovley DR, 2022, NAT REV MICROBIOL, V20, P5, DOI 10.1038/s41579-021-00597-6
   Luo BF, 2021, ADV ENERGY MATER, V11, DOI 10.1002/aenm.202100256
   Park S, 2019, ANAL CHEM, V91, P7894, DOI 10.1021/acs.analchem.9b01740
   Ross DE, 2011, PLOS ONE, V6, DOI 10.1371/journal.pone.0016649
   Sakimoto KK, 2016, SCIENCE, V351, P74, DOI 10.1126/science.aad3317
   Shi L, 2012, FRONT MICROBIOL, V3, DOI 10.3389/fmicb.2012.00050
   Si RW, 2016, ANAL CHEM, V88, P11222, DOI 10.1021/acs.analchem.6b03538
   Singh A, 2013, ANAL CHEM, V85, P4863, DOI 10.1021/ac400573j
   Song RB, 2017, ANGEW CHEM INT EDIT, V56, P10516, DOI 10.1002/anie.201704729
   Wang B, 2018, ANAL CHEM, V90, P12347, DOI 10.1021/acs.analchem.8b03798
   Wolfrum B, 2016, ACCOUNTS CHEM RES, V49, P2031, DOI 10.1021/acs.accounts.6b00333
   Wu XE, 2011, ANGEW CHEM INT EDIT, V50, P427, DOI 10.1002/anie.201002951
   Yang CH, 2020, NAT COMMUN, V11, DOI 10.1038/s41467-020-14866-0
   Yang Y, 2019, ANAL CHEM, V91, P4939, DOI 10.1021/acs.analchem.9b00053
   Yang Y, 2017, BIOSENS BIOELECTRON, V98, P338, DOI 10.1016/j.bios.2017.07.008
   Yong YC, 2014, ANGEW CHEM INT EDIT, V53, P4480, DOI 10.1002/anie.201400463
NR 28
TC 3
Z9 3
U1 9
U2 42
PU AMER CHEMICAL SOC
PI WASHINGTON
PA 1155 16TH ST, NW, WASHINGTON, DC 20036 USA
SN 0003-2700
EI 1520-6882
J9 ANAL CHEM
JI Anal. Chem.
PD JUN 7
PY 2022
VL 94
IS 22
DI 10.1021/acs.analchem.2c01384
EA MAY 2022
PG 5
WC Chemistry, Analytical
WE Science Citation Index Expanded (SCI-EXPANDED)
SC Chemistry
GA 6S0WO
UT WOS:000818971200001
PM 35616684
DA 2023-06-30
ER

PT J
AU Li, GH
   Liu, S
   Liu, DL
   Zhang, N
AF Li, Gaihua
   Liu, Shuang
   Liu, Donglian
   Zhang, Ning
TI MOF-derived porous nanostructured Ni2P/C material with highly sensitive
   electrochemical sensor for uric acid
SO INORGANIC CHEMISTRY COMMUNICATIONS
LA English
DT Article
DE Ni2P; C nanocomposite; Uric acid; Electrochemical sensor
ID ASCORBIC-ACID; BIOSENSOR; FILM; ELECTRODE; HYPOXANTHINE; DOPAMINE;
   XANTHINE
AB The nanostructured Ni2P/C was synthesized by a facile approach via the calcination of Ni-based metal-organicframework (Ni-MOF-74) with adsorptive red phosphorus and was used to fabricate a modified glassy carbon electrode (GCE) for detection of uric acid (UA). The composition and morphology of Ni2P/C were characterized by powder X-ray diffraction (PXRD), scanning electron microscopy (SEM) and transmission electron microscopy (TEM). Meanwhile, the electrochemical performances were investigated by cyclic voltammetry and differential pulse voltammetry. Under the optimized conditions, the proposed sensor not only exhibited high selectivity, but also showed a wide linear range over UA concentration from 0 to 6.0 & micro;M with a low detection limit of 7.0 & times; 10-8 mol/L, which attributed to the advantage of good electron transfer efficiency.
C1 [Li, Gaihua; Liu, Shuang; Liu, Donglian; Zhang, Ning] Tangshan Normal Univ, Dept Chem, Key Lab Green Specialty Chem Tangshan, Tangshan 063000, Hebei, Peoples R China.
C3 Tangshan Normal University
RP Li, GH (通讯作者)，Tangshan Normal Univ, Dept Chem, Key Lab Green Specialty Chem Tangshan, Tangshan 063000, Hebei, Peoples R China.
EM luoye870815@163.com
FU Scientific Research Foundation of Tangshan Normal University [2020A01]
FX Financial supports from Scientific Research Foundation of Tangshan
   Normal University (2020A01) .
CR Ahmad R, 2015, SENSOR ACTUAT B-CHEM, V206, P146, DOI 10.1016/j.snb.2014.09.026
   Arvand M, 2014, MAT SCI ENG C-MATER, V36, P160, DOI 10.1016/j.msec.2013.12.014
   Blanchard PER, 2008, CHEM MATER, V20, P7081, DOI 10.1021/cm802123a
   Causse E, 2007, ELECTROPHORESIS, V28, P381, DOI 10.1002/elps.200600205
   Chaudhari RD, 2012, SENSOR ACTUAT B-CHEM, V173, P882, DOI 10.1016/j.snb.2012.08.001
   Cheng C, 2016, ELECTROANAL, V28, P695, DOI 10.1002/elan.201500539
   Dong SY, 2011, BIOSENS BIOELECTRON, V26, P4082, DOI 10.1016/j.bios.2011.03.039
   Hu GZ, 2008, ELECTROCHIM ACTA, V53, P6610, DOI 10.1016/j.electacta.2008.04.054
   Jothi L, 2018, BIOSENS BIOELECTRON, V105, P236, DOI 10.1016/j.bios.2018.01.040
   Li GH, 2016, J MATER CHEM A, V4, P9593, DOI 10.1039/c6ta02059c
   Li X, 2010, SENSOR ACTUAT B-CHEM, V147, P241, DOI 10.1016/j.snb.2010.03.018
   Liu AH, 2006, ADV FUNCT MATER, V16, P371, DOI 10.1002/adfm.200500202
   Liu P, 2005, J AM CHEM SOC, V127, P14871, DOI 10.1021/ja0540019
   Popa E, 2000, ANAL CHEM, V72, P1724, DOI 10.1021/ac990862m
   Rai P, 2014, NANOSCALE, V6, P8292, DOI 10.1039/c4nr01906g
   Rock KL, 2013, NAT REV RHEUMATOL, V9, P13, DOI 10.1038/nrrheum.2012.143
   Si Y, 2018, BIOSENS BIOELECTRON, V121, P265, DOI 10.1016/j.bios.2018.08.074
   Wang KD, 2020, BIOSENS BIOELECTRON, V150, DOI 10.1016/j.bios.2019.111869
   Wu RB, 2015, ADV MATER, V27, P3038, DOI 10.1002/adma.201500783
   Yamaguchi T, 2007, ANAL SCI, V23, P223, DOI 10.2116/analsci.23.223
   Yang Y, 2016, MATER LETT, V179, P27, DOI 10.1016/j.matlet.2016.05.004
   Zhang J, 2013, ANAL CHIM ACTA, V786, P16, DOI 10.1016/j.aca.2013.05.012
   Zhang YX, 2018, ACS APPL MATER INTER, V10, P39151, DOI 10.1021/acsami.8b11867
   Zhao YG, 2013, MICROCHIM ACTA, V180, P759, DOI 10.1007/s00604-013-0981-z
NR 24
TC 8
Z9 8
U1 14
U2 67
PU ELSEVIER
PI AMSTERDAM
PA RADARWEG 29, 1043 NX AMSTERDAM, NETHERLANDS
SN 1387-7003
EI 1879-0259
J9 INORG CHEM COMMUN
JI Inorg. Chem. Commun.
PD AUG
PY 2021
VL 130
AR 108713
DI 10.1016/j.inoche.2021.108713
EA JUN 2021
PG 5
WC Chemistry, Inorganic & Nuclear
WE Science Citation Index Expanded (SCI-EXPANDED)
SC Chemistry
GA TI1TC
UT WOS:000672566700001
DA 2023-06-30
ER

PT J
AU Lorenzo-Gomez, R
   Miranda-Castro, R
   de-los-Santos-Alvarez, N
   Lobo-Castanon, MJ
AF Lorenzo-Gomez, Ramon
   Miranda-Castro, Rebeca
   de-los-Santos-Alvarez, Noemi
   Jesus Lobo-Castanon, Maria
TI Electrochemical aptamer-based assays coupled to isothermal nucleic acid
   amplification techniques: New tools for cancer diagnosis
SO CURRENT OPINION IN ELECTROCHEMISTRY
LA English
DT Review
DE Aptamer; Biosensor; Cancer biomarker; Electrochemical detection;
   Isothermal amplification
ID HYBRIDIZATION CHAIN-REACTION; ROLLING CIRCLE AMPLIFICATION; TERMINAL
   DEOXYNUCLEOTIDYL TRANSFERASE; PROSTATE-SPECIFIC ANTIGEN; SIGNAL
   AMPLIFICATION; ULTRASENSITIVE DETECTION; ELECTROCHEMILUMINESCENCE
   APTASENSOR; RECYCLING AMPLIFICATION; RECOGNITION SYSTEM; CELLS
AB Highly sensitive detection of cancer biomarkers in blood is key not only to find cancer at an early stage but also to help clinicians to decide the best treatment plan and to find how well treatment is working. To quantify the small changes in clinically validated biomarkers associated with carcinogenesis both selective receptors and signal amplification strategies of the recognition event between the receptor and the biomarker are highly in demand. This report covers the most recent developments in the integration of aptamer-based recognition of blood-circulating cancer biomarkers and isothermal nucleic acid amplification platforms with electrochemical readout, highlighting the potential of these novel tools, and the challenges to translate these assays to the clinical practice.
C1 [Lorenzo-Gomez, Ramon; Miranda-Castro, Rebeca; de-los-Santos-Alvarez, Noemi; Jesus Lobo-Castanon, Maria] Univ Oviedo, Dept Quim Fis & Analit, Av Julian Claveria 8, E-33006 Oviedo, Spain.
C3 University of Oviedo
RP Lobo-Castanon, MJ (通讯作者)，Univ Oviedo, Dept Quim Fis & Analit, Av Julian Claveria 8, E-33006 Oviedo, Spain.
EM mjlc@uniovi.es
RI de-los-Santos-Álvarez, Noemí/AAG-1972-2020; Castañón, Maria Jesus
   Lobo/E-8757-2011; Lorenzo-Gómez, Ramón/ABE-1740-2020; Miranda-Castro,
   Rebeca/AAI-2325-2019
OI de-los-Santos-Álvarez, Noemí/0000-0002-5216-6825; Castañón, Maria Jesus
   Lobo/0000-0002-2964-9490; Lorenzo-Gómez, Ramón/0000-0002-8009-841X;
   Miranda-Castro, Rebeca/0000-0001-7586-2009
FU Spanish Ministerio de Educacion, Cultura y Deportes [FPU16/05670];
   Spanish Ministerio de Economia, Industria y Competitividad
   [CTQ2015-63567-R]; FEDER funds
FX R.L.G. thanks the Spanish Ministerio de Educacion, Cultura y Deportes
   for a predoctoral FPU grant (FPU16/05670). This work was financially
   supported by the Spanish Ministerio de Economia, Industria y
   Competitividad (Project No. CTQ2015-63567-R) and co-financed by FEDER
   funds.
CR Bai L, 2013, BIOSENS BIOELECTRON, V50, P325, DOI 10.1016/j.bios.2013.06.050
   Bi S, 2017, CHEM SOC REV, V46, P4281, DOI 10.1039/c7cs00055c
   Campuzano S, 2018, CURR OPIN ELECTROCHE, V12, P81, DOI 10.1016/j.coelec.2018.04.015
   Chen DB, 2018, BIOSENS BIOELECTRON, V117, P416, DOI 10.1016/j.bios.2018.06.041
   Chen YX, 2018, BIOSENS BIOELECTRON, V100, P274, DOI 10.1016/j.bios.2017.09.022
   Diaz-Fernandez A, 2018, ANAL BIOANAL CHEM, V410, P2059, DOI 10.1007/s00216-018-0861-9
   Dirks RM, 2004, P NATL ACAD SCI USA, V101, P15275, DOI 10.1073/pnas.0407024101
   Dong LL, 2015, SCI REP-UK, V5, DOI 10.1038/srep15552
   ELLINGTON AD, 1990, NATURE, V346, P818, DOI 10.1038/346818a0
   Fan TT, 2018, SENSOR ACTUAT B-CHEM, V266, P9, DOI 10.1016/j.snb.2018.03.112
   Feng C, 2016, J ELECTROANAL CHEM, V781, P223, DOI 10.1016/j.jelechem.2016.07.008
   FIRE A, 1995, P NATL ACAD SCI USA, V92, P4641, DOI 10.1073/pnas.92.10.4641
   Fowler JD, 2006, CHEM REV, V106, P2092, DOI 10.1021/cr040445w
   Ge L, 2016, BIOSENS BIOELECTRON, V77, P220, DOI 10.1016/j.bios.2015.09.041
   Hammond JL, 2016, ESSAYS BIOCHEM, V60, P69, DOI 10.1042/EBC20150008
   Hermanova M, 2019, ELECTROANAL, V31, P246, DOI 10.1002/elan.201800452
   Horakova P, 2011, ORG BIOMOL CHEM, V9, P1366, DOI 10.1039/c0ob00856g
   Huang CJ, 2012, BIOSENS BIOELECTRON, V35, P50, DOI 10.1016/j.bios.2012.02.024
   Huang KJ, 2016, BIOSENS BIOELECTRON, V77, P69, DOI 10.1016/j.bios.2015.09.026
   Jiang LP, 2013, ANALYST, V138, P4818, DOI 10.1039/c3an00757j
   Jiang WT, 2017, MICROCHIM ACTA, V184, P4757, DOI 10.1007/s00604-017-2522-7
   Jiang Y, 2013, J AM CHEM SOC, V135, P7430, DOI 10.1021/ja4023978
   Jie GT, 2016, RSC ADV, V6, P24780, DOI 10.1039/c6ra00750c
   Jin GX, 2015, BIOSENS BIOELECTRON, V63, P166, DOI 10.1016/j.bios.2014.07.033
   Keefe AD, 2010, NAT REV DRUG DISCOV, V9, P537, DOI 10.1038/nrd3141
   Lee CY, 2018, SENSOR ACTUAT B-CHEM, V255, P341, DOI 10.1016/j.snb.2017.08.061
   Lee KA, 2015, SCI REP-UK, V5, DOI 10.1038/srep10897
   Li F, 2015, ANAL CHEM, V87, P274, DOI 10.1021/ac5037236
   Li SK, 2016, ELECTROCHIM ACTA, V212, P767, DOI 10.1016/j.electacta.2016.07.074
   Lin CY, 2018, BIOSENS BIOELECTRON, V117, P474, DOI 10.1016/j.bios.2018.06.056
   Liu DY, 1996, J AM CHEM SOC, V118, P1587, DOI 10.1021/ja952786k
   Liu HY, 2013, ANAL CHEM, V85, P3385, DOI 10.1021/ac303789x
   Liu SF, 2013, CHEM COMMUN, V49, P2335, DOI 10.1039/c3cc39082a
   Lizardi PM, 1998, NAT GENET, V19, P225, DOI 10.1038/898
   Miao P, 2018, SENSOR ACTUAT B-CHEM, V257, P1021, DOI 10.1016/j.snb.2017.11.064
   Miao P, 2015, TRAC-TREND ANAL CHEM, V67, P1, DOI 10.1016/j.trac.2014.12.006
   Miranda-Castro R, 2009, ELECTROANAL, V21, P2077, DOI 10.1002/elan.200904653
   Motea EA, 2010, BBA-PROTEINS PROTEOM, V1804, P1151, DOI 10.1016/j.bbapap.2009.06.030
   Reid MS, 2018, ANGEW CHEM INT EDIT, V57, P11856, DOI 10.1002/anie.201712217
   Shi K, 2017, BIOSENS BIOELECTRON, V87, P495, DOI 10.1016/j.bios.2016.08.056
   Song WL, 2015, ANAL CHIM ACTA, V860, P77, DOI 10.1016/j.aca.2014.12.029
   Sun DP, 2018, BIOSENS BIOELECTRON, V120, P8, DOI 10.1016/j.bios.2018.08.002
   Thomas DC, 1999, ARCH PATHOL LAB MED, V123, P1170
   Toh SY, 2015, BIOSENS BIOELECTRON, V64, P392, DOI 10.1016/j.bios.2014.09.026
   TUERK C, 1990, SCIENCE, V249, P505, DOI 10.1126/science.2200121
   Wang PJ, 2016, BIOSENS BIOELECTRON, V86, P536, DOI 10.1016/j.bios.2016.07.025
   Wang QP, 2013, CHEM COMMUN, V49, P11418, DOI 10.1039/c3cc46274a
   Wu ZS, 2010, ANAL CHEM, V82, P2282, DOI 10.1021/ac902400n
   Yan MM, 2016, BIOSENS BIOELECTRON, V77, P613, DOI 10.1016/j.bios.2015.10.015
   Yang DW, 2017, TRAC-TREND ANAL CHEM, V94, P1, DOI 10.1016/j.trac.2017.06.011
   Yang S, 2018, SENSOR ACTUAT B-CHEM, V258, P796, DOI 10.1016/j.snb.2017.11.119
   Yi HY, 2013, BIOSENS BIOELECTRON, V47, P368, DOI 10.1016/j.bios.2013.03.045
   Yin P, 2008, NATURE, V451, P318, DOI 10.1038/nature06451
   Yu YY, 2017, INT J NANOMED, V12, P5903, DOI 10.2147/IJN.S142015
   Zhang DY, 2011, NAT CHEM, V3, P103, DOI [10.1038/nchem.957, 10.1038/NCHEM.957]
   Zhang DY, 2001, MOL DIAGN, V6, P141, DOI 10.2165/00066982-200106020-00010
   Zhang KY, 2018, BIOSENS BIOELECTRON, V117, P590, DOI 10.1016/j.bios.2018.07.001
   Zhao JC, 2018, BIOSENS BIOELECTRON, V102, P316, DOI 10.1016/j.bios.2017.11.044
   Zhou GB, 2014, ANAL CHEM, V86, P7843, DOI 10.1021/ac502276w
   Zhou L, 2007, ANAL CHEM, V79, P7492, DOI 10.1021/ac071059s
   Zhu Y, 2016, ACS APPL MATER INTER, V8, P2573, DOI 10.1021/acsami.5b10285
NR 61
TC 16
Z9 17
U1 1
U2 83
PU ELSEVIER
PI AMSTERDAM
PA RADARWEG 29, 1043 NX AMSTERDAM, NETHERLANDS
SN 2451-9103
J9 CURR OPIN ELECTROCHE
JI Curr. Opin. Electrochem.
PD APR
PY 2019
VL 14
BP 32
EP 43
DI 10.1016/j.coelec.2018.11.008
PG 12
WC Chemistry, Physical; Electrochemistry; Materials Science,
   Multidisciplinary
WE Science Citation Index Expanded (SCI-EXPANDED)
SC Chemistry; Electrochemistry; Materials Science
GA IC9GC
UT WOS:000471288800007
OA Green Submitted
DA 2023-06-30
ER

PT J
AU Gaetani, C
   Ambrosi, E
   Ugo, P
   Moretto, LM
AF Gaetani, Chiara
   Ambrosi, Emmanuele
   Ugo, Paolo
   Moretto, Ligia M.
TI Electrochemical Immunosensor for Detection of IgY in Food and Food
   Supplements
SO CHEMOSENSORS
LA English
DT Article
DE immunoglobulin Y; egg yolk; nanoelectrodes ensembles; electrochemical
   immunosensor; food supplements; SDS-PAGE
ID HENS EGG-YOLK; IMMUNOGLOBULIN DETECTION; NANOELECTRODE ENSEMBLES;
   ANTIBODIES; PROTEINS; PURIFICATION
AB Immunoglobulin Y is a water-soluble protein present in high concentration in hen serum and egg yolk. IgY has applications in many fields, e.g., from food stuff to the mass production of antibodies. In this work, we have implemented an electrochemical immunosensor for IgY based on templated nanoelectrodes ensembles. IgY is captured by the templating polycarbonate and reacted with anti-IgY labeled with horseradish peroxidase. In the presence of H2O2 and methylene blue as the redox mediator, an electrocatalytic current is generated which scales with IgY concentration in the sample. After optimizing the extracting procedure, the immunosensor was applied for analysis of fresh eggs and food integrators. The data obtained with the biosensor were validated by SDS-PAGE and Western blot measurements.
C1 [Gaetani, Chiara; Ambrosi, Emmanuele; Ugo, Paolo; Moretto, Ligia M.] Univ Ca Foscari Venice, Dept Mol Sci & Nanosyst, I-30174 Venice, Italy.
C3 Universita Ca Foscari Venezia
RP Moretto, LM (通讯作者)，Univ Ca Foscari Venice, Dept Mol Sci & Nanosyst, I-30174 Venice, Italy.
EM chiara.gaetani@unive.it; emmanuele.kizito@gmail.com; ugo@unive.it;
   moretto@unive.it
RI Ugo, Paolo/B-9378-2014; Moretto, Ligia M/E-9940-2010
OI Ugo, Paolo/0000-0003-4803-4755; Moretto, Ligia M/0000-0002-4127-6957;
   Ambrosi, Emmanuele/0000-0002-1834-6144
CR Borhani K, 2015, CLIN EXP VACCINE RES, V4, P177, DOI 10.7774/cevr.2015.4.2.177
   Bottari F, 2014, BIOSENS BIOELECTRON, V52, P403, DOI 10.1016/j.bios.2013.09.025
   Chang HM, 2000, J AGR FOOD CHEM, V48, P995, DOI 10.1021/jf990539k
   De Leo M, 2007, CHEM MATER, V19, P5955, DOI 10.1021/cm071703j
   Fassbinder-Orth CA, 2016, METHODS ECOL EVOL, V7, P1174, DOI 10.1111/2041-210X.12583
   Gee SC, 2003, PROTEIN EXPRES PURIF, V30, P151, DOI 10.1016/S1046-5928(03)00076-7
   Hodek P, 2013, INT J ELECTROCHEM SC, V8, P113
   Kovacs-Nolan J, 2012, ANNU REV FOOD SCI T, V3, P163, DOI 10.1146/annurev-food-022811-101137
   LAEMMLI UK, 1970, NATURE, V227, P680, DOI 10.1038/227680a0
   MENON VP, 1995, ANAL CHEM, V67, P1920, DOI 10.1021/ac00109a003
   Mucelli SP, 2008, BIOSENS BIOELECTRON, V23, P1900, DOI 10.1016/j.bios.2008.02.027
   Murai A, 2016, VET IMMUNOL IMMUNOP, V175, P16, DOI 10.1016/j.vetimm.2016.04.013
   Ongaro M, 2013, ANAL BIOANAL CHEM, V405, P3715, DOI 10.1007/s00216-012-6552-z
   Pauly D, 2011, JOVE-J VIS EXP, DOI 10.3791/3084
   Potenza M, 2013, ANAL BIOANAL CHEM, V405, P691, DOI 10.1007/s00216-012-6049-9
   Rahman S, 2013, HUM VACC IMMUNOTHER, V9, P1039, DOI 10.4161/hv.23383
   Santos FN, 2014, BRAZ ARCH BIOL TECHN, V57, P523, DOI [10.1590/S1982-88372014000100009, 10.1590/S1516-89132014005000020]
   Scarano S, 2016, BIOSENS BIOELECTRON, V85, P83, DOI 10.1016/j.bios.2016.04.093
   Spillner E, 2012, BIOLOGICALS, V40, P313, DOI 10.1016/j.biologicals.2012.05.003
   SugitaKonishi Y, 1996, BIOSCI BIOTECH BIOCH, V60, P886, DOI 10.1271/bbb.60.886
   Ulrichs T, 2015, FOOD CHEM, V172, P909, DOI 10.1016/j.foodchem.2014.09.128
   Wang Q, 2016, FOOD ANAL METHOD, V9, P2052, DOI 10.1007/s12161-015-0391-4
   Wang Q, 2016, SENSOR ACTUAT B-CHEM, V231, P779, DOI 10.1016/j.snb.2016.03.073
   Wilson MS, 2006, ANAL CHEM, V78, P2507, DOI 10.1021/ac0518452
NR 24
TC 10
Z9 10
U1 1
U2 10
PU MDPI
PI BASEL
PA ST ALBAN-ANLAGE 66, CH-4052 BASEL, SWITZERLAND
EI 2227-9040
J9 CHEMOSENSORS
JI Chemosensors
PD MAR
PY 2017
VL 5
IS 1
AR 10
DI 10.3390/chemosensors5010010
PG 11
WC Chemistry, Analytical; Electrochemistry; Instruments & Instrumentation
WE Science Citation Index Expanded (SCI-EXPANDED)
SC Chemistry; Electrochemistry; Instruments & Instrumentation
GA ER3JL
UT WOS:000398693000009
OA Green Published, gold, Green Submitted
DA 2023-06-30
ER

PT J
AU Kuzin, Y
   Porfireva, A
   Stepanova, V
   Evtugyn, V
   Stoikov, I
   Evtugyn, G
   Hianik, T
AF Kuzin, Yury
   Porfireva, Anna
   Stepanova, Veronika
   Evtugyn, Vladimir
   Stoikov, Ivan
   Evtugyn, Gennady
   Hianik, Tibor
TI Impedimetric Detection of DNA Damage with the Sensor Based on Silver
   Nanoparticles and Neutral Red
SO ELECTROANALYSIS
LA English
DT Article
DE DNA sensor; Silver nanoparticles; Neutral red; Oxidative DNA damage;
   Antioxidant capacity
ID TOTAL ANTIOXIDANT CAPACITY; METHYLENE-BLUE; ELECTROCHEMICAL BIOSENSOR;
   OXIDATIVE DAMAGE; PROTECTION; SYSTEM; FILMS; OXIDE
AB Novel electrochemical DNA-sensor based on glassy carbon electrode (GCE) modified with Ag nanoparticles, Neutral red covalently attached to its surface and native DNA adsorbed on modifier coating was developed for the estimation of DNA damage on example of model system based on Fenton reagent. As was shown, the oxidation process resulted in synchronous increase of electron transfer resistance and capacitance measured by electrochemical impedance spectroscopy (EIS). The contribution of each sensor component on the signal was specified and sensitivity estimated against similar surface coatings. The shift of EIS parameters was found to be higher than that of similar biosensors reported. The DNA sensor was tested on the estimation of antioxidant capacity of green tea infusions again the results of coulometric titration with electrogenerated bromine.
C1 [Kuzin, Yury; Porfireva, Anna; Stepanova, Veronika; Stoikov, Ivan; Evtugyn, Gennady] Kazan Fed Univ, AM Butlerov Chem Inst, Kazan 420008, Russia.
   [Evtugyn, Vladimir] Kazan Fed Univ, Interdisciplinary Ctr Analyt Microscopy, Kazan 420008, Russia.
   [Evtugyn, Gennady; Hianik, Tibor] Kazan Fed Univ, OpenLab DNA Sensors, Kazan 420008, Russia.
   [Hianik, Tibor] Comenius Univ, Dept Nucl Phys & Biophys, Bratislava 84248, Slovakia.
C3 Kazan Federal University; Kazan Federal University; Kazan Federal
   University; Comenius University Bratislava
RP Hianik, T (通讯作者)，Kazan Fed Univ, OpenLab DNA Sensors, 18 Kremlevskaya St, Kazan 420008, Russia.
EM tibor.hianik@fmph.uniba.sk
RI Evtugyn, Gennady/L-5931-2013; Hianik, Tibor/P-6759-2014; Porfireva, Anna
   V./E-6458-2017; Kuzin, Yury/B-1269-2016; stepanova, Veronika
   B/D-9761-2018; Stoikov, Ivan Ivanovich/B-9641-2014
OI Evtugyn, Gennady/0000-0002-4694-7836; Porfireva, Anna
   V./0000-0001-7532-151X; Kuzin, Yury/0000-0002-9533-9036; Stoikov, Ivan
   Ivanovich/0000-0002-3019-7866
FU Science Grant Agency VEGA [1/0152/15]; Slovak Academic Information
   Agency (SAIA)
FX The work is performed according to the Russian Government Program of
   Competitive Growth of Kazan Federal University. Financial support of
   Science Grant Agency VEGA (project No. 1/0152/15) is also gratefully
   acknowledged. Yu.K. announces the financial support of Slovak Academic
   Information Agency (SAIA). The authors thank Prof. G. Ziyatdinova
   providing the results of coulometric titration of tea infusions.
CR Armistead PM, 2000, ANAL CHEM, V72, P3764, DOI 10.1021/ac000051e
   Bagni G, 2006, ANAL CHIM ACTA, V573, P81, DOI 10.1016/j.aca.2006.03.085
   Barroso MF, 2011, J ELECTROANAL CHEM, V659, P43, DOI 10.1016/j.jelechem.2011.04.022
   Barroso MF, 2011, BIOSENS BIOELECTRON, V26, P2396, DOI 10.1016/j.bios.2010.10.019
   Cadet J, 2008, ACCOUNTS CHEM RES, V41, P1075, DOI 10.1021/ar700245e
   D'Orazio P, 2011, CLIN CHIM ACTA, V412, P1749, DOI 10.1016/j.cca.2011.06.025
   Ensafi AA, 2013, SENSOR ACTUAT B-CHEM, V177, P862, DOI 10.1016/j.snb.2012.12.017
   Erzurumlu Y, 2012, ELECTROCHEMICAL DNA BIOSENSORS, P499
   Evtugyn G, 2013, ELECTROANAL, V25, P1847, DOI 10.1002/elan.201300164
   Evtugyn GA, 2011, ELECTROANAL, V23, P2281, DOI 10.1002/elan.201100197
   Barroso MF, 2011, BIOSENS BIOELECTRON, V30, P1, DOI 10.1016/j.bios.2011.08.036
   Fojta M, 2002, ELECTROANAL, V14, P1449, DOI 10.1002/1521-4109(200211)14:21<1449::AID-ELAN1449>3.0.CO;2-Z
   Goyal RN, 2010, BIOSENS BIOELECTRON, V26, P463, DOI 10.1016/j.bios.2010.07.084
   Hakenberg S, 2015, BIOSENS BIOELECTRON, V67, P49, DOI 10.1016/j.bios.2014.06.003
   Henle ES, 1997, J BIOL CHEM, V272, P19095, DOI 10.1074/jbc.272.31.19095
   Hlavata L, 2014, CENT EUR J CHEM, V12, P604, DOI 10.2478/s11532-014-0516-4
   Hlavata L, 2012, ELECTROCHIM ACTA, V71, P134, DOI 10.1016/j.electacta.2012.03.119
   Labuda J, 2010, PURE APPL CHEM, V82, P1161, DOI 10.1351/PAC-REP-09-08-16
   Lin XY, 2015, ANAL CHIM ACTA, V867, P29, DOI 10.1016/j.aca.2015.02.050
   Mateos R, 2007, J SEP SCI, V30, P175, DOI 10.1002/jssc.200600314
   Ni YN, 2012, BIOSENS BIOELECTRON, V38, P245, DOI 10.1016/j.bios.2012.05.034
   Oliveira Brett A. M., 2006, ENCY SENSORS, V10, P1
   Ovadekova R, 2005, ANAL LETT, V38, P2625, DOI 10.1080/00032710500371071
   Palchetti I, 2008, ANALYST, V133, P846, DOI 10.1039/b802920m
   Pauliukaite R, 2008, ELECTROANAL, V20, P1275, DOI 10.1002/elan.200804217
   Prieto-Simon B, 2008, SENSOR ACTUAT B-CHEM, V129, P459, DOI 10.1016/j.snb.2007.08.004
   Rusling JF, 2005, PERSP BIOANAL, V1, P433, DOI 10.1016/S1871-0069(05)01013-X
   Rusling JF, 2004, BIOSENS BIOELECTRON, V20, P1022, DOI 10.1016/j.bios.2004.06.033
   Sanchez-Cruz P, 2014, CHEM RES TOXICOL, V27, P1380, DOI 10.1021/tx500089x
   Shih MK, 1996, PHOTOCHEM PHOTOBIOL, V63, P286, DOI 10.1111/j.1751-1097.1996.tb03027.x
   Tang WW, 2014, TALANTA, V127, P262, DOI 10.1016/j.talanta.2014.03.069
   Wang XL, 2014, SENSOR ACTUAT B-CHEM, V192, P628, DOI 10.1016/j.snb.2013.11.025
   Wang XL, 2010, ANAL CHIM ACTA, V664, P34, DOI 10.1016/j.aca.2010.02.005
   Yang J, 2002, ELECTROANAL, V14, P1494, DOI 10.1002/1521-4109(200211)14:21<1494::AID-ELAN1494>3.0.CO;2-I
   Yushkova EA, 2009, LANGMUIR, V25, P4919, DOI 10.1021/la8040902
   Zhang QR, 2011, MICROCHIM ACTA, V173, P347, DOI 10.1007/s00604-011-0558-7
   Zhang Y, 2008, BIOSENS BIOELECTRON, V23, P1077, DOI 10.1016/j.bios.2007.10.019
   Zhang Y, 2007, ELECTROCHEM COMMUN, V9, P35, DOI 10.1016/j.elecom.2006.08.032
   Ziyatdinova GK, 2006, TALANTA, V68, P800, DOI 10.1016/j.talanta.2005.06.010
   Ziyatdinova G, 2008, INT J ELECTROCHEM SC, V3, P223
NR 40
TC 21
Z9 21
U1 2
U2 36
PU WILEY-V C H VERLAG GMBH
PI WEINHEIM
PA POSTFACH 101161, 69451 WEINHEIM, GERMANY
SN 1040-0397
EI 1521-4109
J9 ELECTROANAL
JI Electroanalysis
PD DEC
PY 2015
VL 27
IS 12
BP 2800
EP 2808
DI 10.1002/elan.201500312
PG 9
WC Chemistry, Analytical; Electrochemistry
WE Science Citation Index Expanded (SCI-EXPANDED)
SC Chemistry; Electrochemistry
GA DB2LO
UT WOS:000368340300015
DA 2023-06-30
ER

PT J
AU Zhang, XY
   Li, D
   Bourgeois, L
   Wang, HT
   Webley, PA
AF Zhang, Xinyi
   Li, Dan
   Bourgeois, Laure
   Wang, Huanting
   Webley, Paul A.
TI Direct Electrodeposition of Porous Gold Nanowire Arrays for Biosensing
   Applications
SO CHEMPHYSCHEM
LA English
DT Article
DE biosensors; electrochemistry; gold; nanostructures; template synthesis
ID GLUCOSE-OXIDASE; MULTILAYERED CONSTRUCTION; ELECTROCHEMICAL IMPEDANCE;
   FILM ELECTRODES; SURFACE-AREA; FABRICATION; AU; OXIDATION; SENSORS;
   NANOELECTRODE
AB We report the fabrication of porous gold nonowire arrays by means of a one-step electrodeposition method utilizing nanochannel alumina templates. The microstructure of gold nanowires depends strongly on the current density. The formation of porous gold nanowires is attributed to disperse crystallization under conditions of low nucleation rate. Interfacial electron transport through the porous gold nonowires is studied by electrochemical impedance spectroscopy. Cyclic voltammetric studies on the porous gold nanowire arrays reveal a low-potential electrocatalytic response towards hydrogen peroxide. The properties of the glucose oxidase modified porous gold nanowire array electrode are elucidated and compared with those of nonporous enzyme electrodes. The glucose oxidase modified porous gold nanowire-array electrode is shown to be an excellent electrochemical biosensor for the detection of glucose.
C1 [Zhang, Xinyi; Li, Dan; Wang, Huanting; Webley, Paul A.] Monash Univ, Dept Chem Engn, Clayton, Vic 3800, Australia.
   [Bourgeois, Laure] Monash Univ, Monash Ctr Electron Microscopy, Clayton, Vic 3800, Australia.
C3 Monash University; Monash University
RP Zhang, XY (通讯作者)，Monash Univ, Dept Chem Engn, Clayton, Vic 3800, Australia.
EM xinyi.zhang@eng.monash.edu.au; Paul.webley@eng.monash.edu.au
RI Webley, Paul A/A-3717-2008; Wang, Huanting/G-8399-2011; Webley,
   Paul/AAR-8037-2020
OI Webley, Paul A/0000-0003-3598-3767; Wang, Huanting/0000-0002-9887-5555;
   Webley, Paul/0000-0003-3598-3767; Bourgeois, Laure/0000-0003-3961-5099
FU Australian Research Council [DP0773160]; Australian Research Council for
   the Australian Research Fellowship; Australian Research Council
   [DP0773160] Funding Source: Australian Research Council
FX This work was supported by the Australian Research Council (DP0773160).
   XZ thanks the Australian Research Council for the Australian Research
   Fellowship.
CR Assiongbon KA, 2005, SURF SCI, V594, P99, DOI 10.1016/j.susc.2005.07.015
   BALLARIN B, 1992, ANAL CHEM, V64, P2647, DOI 10.1021/ac00045a032
   Bantu AKM, 2001, J APPL PHYS, V89, P3393, DOI 10.1063/1.1345857
   Budevski E, 2000, ELECTROCHIM ACTA, V45, P2559, DOI 10.1016/S0013-4686(00)00353-4
   CANDY JP, 1981, ELECTROCHIM ACTA, V26, P1029, DOI 10.1016/0013-4686(81)85072-4
   Celej MS, 1998, ELECTROANAL, V10, P771, DOI 10.1002/(SICI)1521-4109(199809)10:11<771::AID-ELAN771>3.0.CO;2-P
   Che GL, 1998, NATURE, V393, P346, DOI 10.1038/30694
   Forrer P, 2000, J APPL ELECTROCHEM, V30, P533, DOI 10.1023/A:1003941129560
   FORTIER G, 1991, BIOTECHNOL BIOENG, V37, P854, DOI 10.1002/bit.260370909
   Gao M, 2003, SYNTHETIC MET, V137, P1393, DOI 10.1016/S0379-6779(02)01156-6
   GOUGH DA, 1985, ANAL CHEM, V57, P2351, DOI 10.1021/ac00289a042
   IIJIMA S, 1991, NATURE, V354, P56, DOI 10.1038/354056a0
   Ji CX, 2003, J PHYS CHEM B, V107, P4494, DOI 10.1021/jp0222200
   Jia FL, 2007, J PHYS CHEM C, V111, P8424, DOI 10.1021/jp071815y
   Jia FL, 2007, CHEM MATER, V19, P3648, DOI 10.1021/cm070425l
   Katz E, 2003, ELECTROANAL, V15, P913, DOI 10.1002/elan.200390114
   Katz E, 2004, CHEMPHYSCHEM, V5, P1085, DOI 10.1002/cphc.200400193
   KNICHEL M, 1995, SENSOR ACTUAT B-CHEM, V28, P85, DOI 10.1016/0925-4005(94)01543-Q
   KOKOH KB, 1992, ELECTROCHIM ACTA, V37, P1333, DOI 10.1016/0013-4686(92)87004-J
   Laocharoensuk R, 2007, ACS NANO, V1, P403, DOI 10.1021/nn700255x
   Li J, 1999, APPL PHYS LETT, V75, P367, DOI 10.1063/1.124377
   Li YG, 2008, NANO LETT, V8, P265, DOI 10.1021/nl0725906
   Lin YH, 2004, NANO LETT, V4, P191, DOI 10.1021/nl0347233
   Ling Y, 1997, J ELECTROCHEM SOC, V144, P2689, DOI 10.1149/1.1837883
   LONG GL, 1983, ANAL CHEM, V55, pA712, DOI 10.1021/ac00258a001
   MARTIN CR, 1994, SCIENCE, V266, P1961, DOI 10.1126/science.266.5193.1961
   Masuda H, 1996, JPN J APPL PHYS 2, V35, pL126, DOI 10.1143/JJAP.35.L126
   MASUDA H, 1995, SCIENCE, V268, P1466, DOI 10.1126/science.268.5216.1466
   Njagi J, 2007, BIOSENS BIOELECTRON, V23, P168, DOI 10.1016/j.bios.2007.03.028
   RAISTRICK ID, 1990, ELECTROCHIM ACTA, V35, P1579, DOI 10.1016/0013-4686(90)80013-E
   Song HK, 1999, ELECTROCHIM ACTA, V44, P3513, DOI 10.1016/S0013-4686(99)00121-8
   Sun YG, 2004, J AM CHEM SOC, V126, P5940, DOI 10.1021/ja0495765
   Sun YY, 2006, BIOMATERIALS, V27, P4042, DOI 10.1016/j.biomaterials.2006.03.014
   WANG J, 1994, ANAL CHEM, V66, P3600, DOI 10.1021/ac00093a011
   Wang J, 2008, CHEM REV, V108, P814, DOI 10.1021/cr068123a
   Wang YL, 2003, J AM CHEM SOC, V125, P16176, DOI 10.1021/ja037743f
   Watanabe T, 2002, J JPN I MET, V66, P339, DOI 10.2320/jinstmet1952.66.4_339
   Watanabe T, 2000, J JPN I MET, V64, P67, DOI 10.2320/jinstmet1952.64.1_67
   Wu YY, 2004, NANO LETT, V4, P2337, DOI 10.1021/nl048653r
   Wu YY, 2004, NAT MATER, V3, P816, DOI 10.1038/nmat1230
   Xiao ZD, 2005, NANOTECHNOLOGY, V16, P2647, DOI 10.1088/0957-4484/16/11/029
   Yamaguchi A, 2004, NAT MATER, V3, P337, DOI 10.1038/nmat1107
   Yang MH, 2007, BIOMATERIALS, V28, P3408, DOI 10.1016/j.biomaterials.2007.04.020
   Yang WW, 2006, ELECTROCHEM COMMUN, V8, P665, DOI 10.1016/j.elecom.2005.11.014
   Yu CF, 2007, CHEM MATER, V19, P6065, DOI 10.1021/cm701939v
   Zhang SX, 2004, ANAL CHIM ACTA, V523, P209, DOI 10.1016/j.aca.2004.07.053
   Zhang XJ, 1999, ELECTROANAL, V11, P945, DOI 10.1002/(SICI)1521-4109(199909)11:13<945::AID-ELAN945>3.3.CO;2-Z
   Zhang XY, 2001, CHEM MATER, V13, P2511, DOI 10.1021/cm0007297
NR 48
TC 80
Z9 83
U1 0
U2 140
PU WILEY-V C H VERLAG GMBH
PI WEINHEIM
PA POSTFACH 101161, 69451 WEINHEIM, GERMANY
SN 1439-4235
EI 1439-7641
J9 CHEMPHYSCHEM
JI ChemPhysChem
PD FEB 2
PY 2009
VL 10
IS 2
BP 436
EP 441
DI 10.1002/cphc.200800538
PG 6
WC Chemistry, Physical; Physics, Atomic, Molecular & Chemical
WE Science Citation Index Expanded (SCI-EXPANDED)
SC Chemistry; Physics
GA 407NU
UT WOS:000263372400019
PM 19035391
DA 2023-06-30
ER

PT J
AU Gallegos-Tabanico, A
   Jimenez-Canale, J
   Hernandez-Leon, SG
   Burgara-Estrella, AJ
   Encinas-Encinas, JC
   Sarabia-Sainz, JA
AF Gallegos-Tabanico, Amed
   Jimenez-Canale, Jorge
   Hernandez-Leon, Sergio G.
   Burgara-Estrella, Alexel J.
   Carmelo Encinas-Encinas, Jose
   Sarabia-Sainz, Jose A.
TI Development of an Electrochemical Sensor Conjugated with Molecularly
   Imprinted Polymers for the Detection of Enrofloxacine
SO CHEMOSENSORS
LA English
DT Article
DE electrochemical; sensor; molecularly imprinted polymers; enrofloxacin;
   SPE
ID ANALYTICAL-CHEMISTRY; BIOMIMETIC POLYMERS; VOLTAMMETRIC SENSOR;
   BIOSENSOR
AB An electrochemical sensor was fabricated for the rapid and simple detection of enrofloxacin (EF). Modification of screen-printed gold electrodes (SPE) with molecularly imprinted polymers (MIPs) allowed the detection of enrofloxacin by square wave voltammetry (SWV), measuring the oxidation peak at +0.9 V. The detection principle of molecularly imprinted polymers (MIPs) is based on the formation of binding sites with affinities and specificities comparable with those of natural antibodies. The detection of enrofloxacin showed a linear range of 0.01-0.1 mM with a detection limit LOD of 0.02 mM. The development of a non-imprinted polymer (NIP) control sensor allowed for better and more efficient detection. In addition, the sensor is portable, having the advantage of analyzing and detecting molecules of interest without the need to take the sample to a laboratory.
C1 [Gallegos-Tabanico, Amed; Jimenez-Canale, Jorge; Carmelo Encinas-Encinas, Jose] Univ Sonora, Dept Invest Polimeros & Mat, Blvd Luis Encinas & Rosales S-N, Hermosillo 83000, Sonora, Mexico.
   [Hernandez-Leon, Sergio G.] Ctr Invest Alimentac & Desarrollo, Coordinac Ciencia Alimentos, Hermosillo 83304, Sonora, Mexico.
   [Burgara-Estrella, Alexel J.; Sarabia-Sainz, Jose A.] Univ Sonora, Dept Invest Fis, Blvd Luis Encinas & Rosales S-N, Hermosillo 83000, Sonora, Mexico.
C3 Universidad de Sonora; CIAD - Centro de Investigacion en Alimentacion y
   Desarrollo; Universidad de Sonora
RP Sarabia-Sainz, JA (通讯作者)，Univ Sonora, Dept Invest Fis, Blvd Luis Encinas & Rosales S-N, Hermosillo 83000, Sonora, Mexico.
EM jose.sarabia@unison.mx
RI Hernandez-Leon, Sergio G./AAG-1677-2020
OI Hernandez-Leon, Sergio G./0000-0002-1543-8262; Gallegos Tabanico,
   Amed/0000-0001-5765-4345
FU CONACYT [A1-A-41029]; Consejo Nacional de Ciencia y Tecnologia (CONACyT)
   [664874, 494554]
FX We are grateful to the CONACYT for financial support, under projects
   CB-CONACYT No. A1-A-41029. We would also like to thank the Consejo
   Nacional de Ciencia y Tecnologia (CONACyT) for supporting the
   scholarship grant to the postgraduate students G.T.-A (No. 664874) and
   J.J.-C. (No. 494554).
CR Aaryashree, 2020, SENSORS-BASEL, V20, DOI 10.3390/s20205847
   Abera BD, 2022, SENSORS-BASEL, V22, DOI 10.3390/s22010269
   Ahmad A, 2022, CHEMOSPHERE, V290, DOI 10.1016/j.chemosphere.2021.133319
   Blanco-Lopez MC, 2004, TRAC-TREND ANAL CHEM, V23, P36, DOI 10.1016/S0165-9936(04)00102-5
   Chen H, 2018, J HAZARD MATER, V343, P140, DOI 10.1016/j.jhazmat.2017.09.017
   Chu HH, 2012, SENSOR ACTUAT B-CHEM, V163, P247, DOI 10.1016/j.snb.2012.01.047
   Figueiredo EC, 2008, REV BRAS CIENC FARM, V44, P361, DOI 10.1590/S1516-93322008000300005
   Hernandez P, 2021, ELECTROANAL, V33, P1539, DOI 10.1002/elan.202060525
   Laschuk NO, 2021, RSC ADV, V11, P27925, DOI 10.1039/d1ra03785d
   Lebelo K, 2021, INT J ENV RES PUB HE, V18, DOI 10.3390/ijerph18115795
   Liu R, 2021, MOLECULES, V26, DOI 10.3390/molecules26123589
   Lowinsohn D, 2006, QUIM NOVA, V29, P1318, DOI 10.1590/S0100-40422006000600029
   Menon S, 2018, TALANTA, V179, P668, DOI 10.1016/j.talanta.2017.11.074
   O'Sullivan B, 2021, ELECTROCHIM ACTA, V395, DOI 10.1016/j.electacta.2021.139113
   Pereira AC, 2007, SENSOR ACTUAT B-CHEM, V124, P269, DOI 10.1016/j.snb.2006.12.042
   Qian T, 2014, BIOSENS BIOELECTRON, V58, P237, DOI 10.1016/j.bios.2014.02.081
   Seguro I, 2022, SENSORS-BASEL, V22, DOI 10.3390/s22072819
   Shen YF, 2022, ACS APPL MATER INTER, V14, P8816, DOI 10.1021/acsami.1c23398
   Tarley César Ricardo Teixeira, 2005, Quím. Nova, V28, P1087, DOI 10.1590/S0100-40422005000600025
   Tarley César Ricardo Teixeira, 2005, Quím. Nova, V28, P1076, DOI 10.1590/S0100-40422005000600024
   Trouchon T., 2016, Open Journal of Veterinary Medicine, V6, P40, DOI 10.4236/ojvm.2016.62006
   Zhang XY, 2014, SENSOR ACTUAT B-CHEM, V200, P69, DOI 10.1016/j.snb.2014.04.028
NR 22
TC 0
Z9 0
U1 10
U2 15
PU MDPI
PI BASEL
PA ST ALBAN-ANLAGE 66, CH-4052 BASEL, SWITZERLAND
EI 2227-9040
J9 CHEMOSENSORS
JI Chemosensors
PD NOV
PY 2022
VL 10
IS 11
AR 448
DI 10.3390/chemosensors10110448
PG 10
WC Chemistry, Analytical; Electrochemistry; Instruments & Instrumentation
WE Science Citation Index Expanded (SCI-EXPANDED)
SC Chemistry; Electrochemistry; Instruments & Instrumentation
GA 6B0GN
UT WOS:000881022900001
OA gold
DA 2023-06-30
ER

PT J
AU Torquato, LDD
   Grattieri, M
AF de Moura Torquato, Lilian Danielle
   Grattieri, Matteo
TI Photobioelectrochemistry of intact photosynthetic bacteria: Advances and
   future outlook
SO CURRENT OPINION IN ELECTROCHEMISTRY
LA English
DT Review
DE Microbial electrochemistry; Photo-induced extracellular electron
   transfer; Semi-artificial photosynthesis; Biosensor;
   Bioelectrosynthesis; Biophotovoltaic; Synthetic biology
ID ELECTRON-TRANSFER; ELECTROCHEMICAL COMMUNICATION; PHOTOCURRENT
   GENERATION; REACTION CENTERS; RHODOBACTER-CAPSULATUS; PHOTOSYSTEM-II;
   MODEL; CELL
AB Over the past decade, increasing research focus has been posed on the use of intact and viable photosynthetic microorganisms in biohybrid electrochemical systems. Various works have shown that these biotic/abiotic photoelectrochemical systems can be utilized to develop biophotovoltaics, biosensing devices, and to perform light-driven bioelectrosynthesis. This Emerging Opinions article highlights the accomplishments achieved in the last three years in the photobioelectrochemistry of intact photosynthetic bacteria. Specifically, the new approaches utilized to shed light on the mechanisms at the basis of microbial photobioelectrochemistry are discussed, together with fascinating solutions to artificially tune the photo-induced extracellular electron transfer. The most recent groundbreaking achievements toward the practical application of biohybrid photo electrochemical systems are also highlighted, before presenting a future outlook for intact photosynthetic bacteria photobioelectrochemistry.
C1 [de Moura Torquato, Lilian Danielle; Grattieri, Matteo] Univ Bari Aldo Moro, Dipartimento Chim, Via E Orabona 4, Bari, Italy.
   [Grattieri, Matteo] CNR, IPCF CNR Ist Proc Chim Fis, Via E Orabona 4, Bari, Italy.
   [de Moura Torquato, Lilian Danielle] Sao Paulo State Univ UNESP, Inst Chem, Rua Prof Francisco Degni,55, BR-14800060 Araraquara, SP, Brazil.
C3 Universita degli Studi di Bari Aldo Moro; Consiglio Nazionale delle
   Ricerche (CNR); Istituto per i Processi Chimico-Fisici (IPCF-CNR);
   Universidade Estadual Paulista
RP Grattieri, M (通讯作者)，Univ Bari Aldo Moro, Dipartimento Chim, Via E Orabona 4, Bari, Italy.; Grattieri, M (通讯作者)，CNR, IPCF CNR Ist Proc Chim Fis, Via E Orabona 4, Bari, Italy.
EM matteo.grattieri@uniba.it
RI Grattieri, Matteo/F-5861-2017; Torquato, Lilian Danielle de
   Moura/I-6133-2018
OI Grattieri, Matteo/0000-0002-1795-3655; Torquato, Lilian Danielle de
   Moura/0000-0003-2907-2617
FU Fondazione CON IL SUD [2018PDR-00914]
FX Matteo Grattieri would like to acknowledge the funding from Fondazione
   CON IL SUD, Grant "Brains to South 2018", project number 2018PDR-00914.
CR Allen JP, 1998, FEBS LETT, V438, P5, DOI 10.1016/S0014-5793(98)01245-9
   Beaver K, 2022, ELECTROCHIM ACTA, V416, DOI 10.1016/j.electacta.2022.140291
   BERK RS, 1964, APPL MICROBIOL, V12, P10, DOI 10.1128/AEM.12.1.10-12.1964
   Blankenship RE, 2010, PLANT PHYSIOL, V154, P434, DOI 10.1104/pp.110.161687
   Buscemi G, 2021, ADV SUSTAIN SYST, V5, DOI 10.1002/adsu.202000303
   Carey AM, 2016, ACS APPL MATER INTER, V8, P25104, DOI 10.1021/acsami.6b07940
   Cevik E, 2018, ELECTROCHIM ACTA, V291, P41, DOI 10.1016/j.electacta.2018.08.108
   Chen GP, 2013, J ELECTROCHEM SOC, V160, pH315, DOI 10.1149/2.054306jes
   Chen H, 2020, CHEM REV, V120, P12903, DOI 10.1021/acs.chemrev.0c00472
   Ciornii D, 2017, J AM CHEM SOC, V139, P16478, DOI 10.1021/jacs.7b10161
   Clifford ER, 2021, CHEM SCI, V12, P3328, DOI 10.1039/d0sc05655c
   den Hollander MJ, 2011, LANGMUIR, V27, P10282, DOI 10.1021/la2013528
   Edreira SDR, 2021, MICROORGANISMS, V9, DOI 10.3390/microorganisms9030474
   Dobson Z, 2021, ELIFE, P10
   Dong F, ELECTROCHEM SCI ADV, P2021
   Dong FY, 2021, ACS CATAL, V11, P13169, DOI 10.1021/acscatal.1c03038
   Dong FY, 2021, CELL REP PHYS SCI, V2, DOI 10.1016/j.xcrp.2021.100444
   Fang X, 2020, CHEM SOC REV, V49, P4926, DOI 10.1039/c9cs00496c
   Fang X, 2020, P NATL ACAD SCI USA, V117, P5074, DOI 10.1073/pnas.1913463117
   Friebe VM, 2017, CURR OPIN ELECTROCHE, V5, P126, DOI 10.1016/j.coelec.2017.08.001
   FUERST EP, 1991, WEED SCI, V39, P458, DOI 10.1017/S0043174500073227
   Gacitua Manuel, 2020, Front Bioeng Biotechnol, V8, P900, DOI 10.3389/fbioe.2020.00900
   Gaffney EM, 2020, ELECTROCHIM ACTA, V337, DOI 10.1016/j.electacta.2020.135731
   Grattieri M, 2022, PHOTOCH PHOTOBIO SCI, V21, P101, DOI 10.1007/s43630-021-00116-9
   Grattieri M, 2020, CHEM COMMUN, V56, P8553, DOI 10.1039/d0cc02672g
   Grattieri M, 2020, PHOTOCH PHOTOBIO SCI, V19, P424, DOI 10.1039/c9pp00470j
   Grattieri M, 2020, CHEMSUSCHEM, V13, P230, DOI 10.1002/cssc.201902116
   Grattieri M, 2019, ACS CATAL, V9, P867, DOI 10.1021/acscatal.8b04464
   Guzman MS, 2019, NAT COMMUN, V10, DOI 10.1038/s41467-019-09377-6
   Hasan K, 2015, ELECTROANAL, V27, P118, DOI 10.1002/elan.201400456
   Hasan K, 2014, CHEMELECTROCHEM, V1, P131, DOI 10.1002/celc.201300148
   Hasan K, 2013, BIOELECTROCHEMISTRY, V93, P30, DOI 10.1016/j.bioelechem.2012.05.004
   Hatano J, 2022, PHOTOSYNTH RES, V153, P113, DOI 10.1007/s11120-022-00903-0
   Italiano F, 2018, COLLOID SURFACE B, V172, P362, DOI 10.1016/j.colsurfb.2018.06.010
   Kato M, 2014, CHEM SOC REV, V43, P6485, DOI 10.1039/c4cs00031e
   Kornienko N, 2018, NAT NANOTECHNOL, V13, P890, DOI 10.1038/s41565-018-0251-7
   Kumar R, 2016, RENEW SUST ENERG REV, V56, P1322, DOI 10.1016/j.rser.2015.12.029
   Lai B, 2021, BIOTECHNOL BIOENG, V118, P2637, DOI 10.1002/bit.27784
   Lewis CM, 2022, J AM CHEM SOC, V144, P2933, DOI 10.1021/jacs.1c09291
   Li SW, 2021, BIORESOURCE TECHNOL, V320, DOI 10.1016/j.biortech.2020.124333
   Liu L, 2021, J POWER SOURCES, V506, DOI 10.1016/j.jpowsour.2021.230251
   Liu YC, 2020, CURR OPIN ELECTROCHE, V19, P175, DOI 10.1016/j.coelec.2019.09.007
   Lo Presti M, 2020, ADV ELECTRON MATER, V6, DOI 10.1002/aelm.202000140
   Longatte G, 2018, CHEM SCI, V9, P8271, DOI 10.1039/c8sc03058h
   Masi M, 2020, ACS APPL ENERG MATER, V3, P9543, DOI 10.1021/acsaem.0c02169
   Milano F, 2019, ADV FUNCT MATER, V29, DOI 10.1002/adfm.201805521
   Rasmussen M, 2014, ELECTROCHIM ACTA, V126, P68, DOI 10.1016/j.electacta.2013.06.081
   Robinson MT, 2017, CURR OPIN ELECTROCHE, V5, P211, DOI 10.1016/j.coelec.2017.09.015
   Robinson MT, 2018, J PHYS CHEM B, V122, P117, DOI 10.1021/acs.jpcb.7b10374
   Saar KL, 2018, NAT ENERGY, V3, P75, DOI 10.1038/s41560-017-0073-0
   Saper G, 2018, NAT COMMUN, V9, DOI 10.1038/s41467-018-04613-x
   Schaetzle O, 2008, ENERG ENVIRON SCI, V1, P607, DOI 10.1039/b810642h
   Schroder U, 2015, ENERG ENVIRON SCI, V8, P513, DOI 10.1039/c4ee03359k
   Schuergers N, 2017, ENERG ENVIRON SCI, V10, P1102, DOI [10.1039/C7EE00282C, 10.1039/c7ee00282c]
   Sekar N, 2016, BIOTECHNOL BIOENG, V113, P675, DOI 10.1002/bit.25829
   Shlosberg Y, 2021, ISCIENCE, V24, DOI 10.1016/j.isci.2020.101892
   Simoska O, 2021, CURR OPIN ELECTROCHE, V30, DOI 10.1016/j.coelec.2021.100762
   Sokol KP, 2016, ENERG ENVIRON SCI, V9, P3698, DOI 10.1039/c6ee01363e
   Soundararajan M, 2019, FRONT MICROBIOL, V10, DOI 10.3389/fmicb.2019.01817
   Tanaka K, 2021, FRONT MICROBIOL, V12, DOI 10.3389/fmicb.2021.650832
   Thirumurthy MA, 2020, FRONT MICROBIOL, V11, DOI 10.3389/fmicb.2020.01344
   Trammell SA, 2006, BIOSENS BIOELECTRON, V21, P1023, DOI 10.1016/j.bios.2005.03.015
   Tucci M, 2019, MICROORGANISMS, V7, DOI 10.3390/microorganisms7120630
   Tucci M, 2019, ELECTROCHIM ACTA, V302, P102, DOI 10.1016/j.electacta.2019.02.007
   Vasiliadou LA, 2018, FRONT ENERGY RES, V6, DOI 10.3389/fenrg.2018.00107
   Weliwatte NS, 2021, PHOTOCH PHOTOBIO SCI, V20, P1333, DOI 10.1007/s43630-021-00099-7
   Wenzel T, 2018, NAT COMMUN, V9, DOI 10.1038/s41467-018-03320-x
   Wey LT, 2021, ELECTROCHIM ACTA, V395, DOI 10.1016/j.electacta.2021.139214
   Wey LT, 2019, CHEMELECTROCHEM, V6, P5375, DOI 10.1002/celc.201900997
   Xiao X, 2020, CURR OPIN CHEM BIOL, V59, P104, DOI 10.1016/j.cbpa.2020.06.006
   Zhang JZ, 2020, NAT REV CHEM, V4, P6, DOI 10.1038/s41570-019-0149-4
   Zhang JZ, 2018, J AM CHEM SOC, V140, P6, DOI 10.1021/jacs.7b08563
   Zhao FY, 2019, ENERG ENVIRON SCI, V12, P3133, DOI 10.1039/c9ee01901d
   Zhu HW, 2019, NAT COMMUN, V10, DOI 10.1038/s41467-019-12190-w
NR 74
TC 6
Z9 6
U1 19
U2 32
PU ELSEVIER
PI AMSTERDAM
PA RADARWEG 29, 1043 NX AMSTERDAM, NETHERLANDS
SN 2451-9103
J9 CURR OPIN ELECTROCHE
JI Curr. Opin. Electrochem.
PD AUG
PY 2022
VL 34
AR 101018
DI 10.1016/j.coelec.2022.101018
EA MAY 2022
PG 10
WC Chemistry, Physical; Electrochemistry; Materials Science,
   Multidisciplinary
WE Science Citation Index Expanded (SCI-EXPANDED)
SC Chemistry; Electrochemistry; Materials Science
GA 3I6MV
UT WOS:000832829200015
OA hybrid
DA 2023-06-30
ER

PT J
AU Gugoasa, LAD
AF Gugoasa, Livia Alexandra Dinu
TI Review-Electrochemical Sensors for Determination of the Endocrine
   Disruptor, Bisphenol A
SO JOURNAL OF THE ELECTROCHEMICAL SOCIETY
LA English
DT Review
ID CARBON-PASTE ELECTRODE; SCREEN-PRINTED ELECTRODE; LIQUID-CHROMATOGRAPHY;
   GOLD NANOPARTICLES; DOPED CARBON; NANOCOMPOSITE; APTASENSOR; BIOSENSOR;
   PLATFORM; HYBRID
AB Bisphenol A is an organic compound, belonging to the group of diphenylmethane derivates and is worldwide used in the fabrication of plastic and some resins. It leaches from plastic products and affects the environment and mostly the human body. BPA is known to be a xenoestrogen that mimics the role of hormones in the human body and disturbs the endocrine and reproductive systems. High doses are correlated with many disorders of the reproductive system. Being an electro-active molecule, it was intensively studied using electrochemical sensors with applications in food industry, environmental field and biomedical field. This review covers a big number of papers that had studied the electro oxidation of BPA from real samples using different types of electrochemical sensors. (C) The Author(s) 2019. Published by ECS.
C1 [Gugoasa, Livia Alexandra Dinu] Natl Inst Res Electrochem & Condensed Matter, Lab Electrochem, Bucharest 060021 6, Romania.
   [Gugoasa, Livia Alexandra Dinu] Natl Inst Res Electrochem & Condensed Matter, PATLAB, Bucharest 060021 6, Romania.
RP Gugoasa, LAD (通讯作者)，Natl Inst Res Electrochem & Condensed Matter, Lab Electrochem, Bucharest 060021 6, Romania.; Gugoasa, LAD (通讯作者)，Natl Inst Res Electrochem & Condensed Matter, PATLAB, Bucharest 060021 6, Romania.
EM livia.gugoasa@yahoo.com
RI Dinu Gugoasa, Livia Alexandra/AAP-6111-2020; Dinu Gugoasa, Livia
   Alexandra/T-4252-2017
OI Dinu Gugoasa, Livia Alexandra/0000-0002-3264-2548; Dinu Gugoasa, Livia
   Alexandra/0000-0002-3264-2548
FU Ministry of Research and Innovation, CNCS-UEFISCDI, within PNCDI III
   [PN-III-P1-1.1PD-2016-0190]
FX This work was supported by a grant of Ministry of Research and
   Innovation, CNCS-UEFISCDI, project number PN-III-P1-1.1PD-2016-0190,
   within PNCDI III.
CR ADAMS RN, 1958, ANAL CHEM, V30, P1576, DOI 10.1021/ac60141a600
   Arabali V, 2016, FOOD ANAL METHOD, V9, P1763, DOI 10.1007/s12161-015-0349-6
   Beitollahi H, 2015, ENVIRON MONIT ASSESS, V187, DOI 10.1007/s10661-015-4506-6
   Ben Messaoud N, 2018, SENSOR ACTUAT B-CHEM, V276, P304, DOI 10.1016/j.snb.2018.08.092
   Brugnera MF, 2010, ANAL LETT, V43, P2823, DOI 10.1080/00032711003731332
   Call HP, 1997, J BIOTECHNOL, V53, P163, DOI 10.1016/S0168-1656(97)01683-0
   Chen CL, 2000, J MOL CATAL B-ENZYM, V8, P213, DOI 10.1016/S1381-1177(99)00059-4
   Deiminiat B, 2017, SENSOR ACTUAT B-CHEM, V242, P158, DOI 10.1016/j.snb.2016.11.041
   Ekomo VM, 2018, BIOSENS BIOELECTRON, V112, P156, DOI 10.1016/j.bios.2018.04.022
   Fan HX, 2012, ANAL CHIM ACTA, V711, P24, DOI 10.1016/j.aca.2011.10.051
   Freitas JM, 2019, FRONT CHEM, V7, DOI 10.3389/fchem.2019.00190
   Grootboom N, 2001, ANAL CHIM ACTA, V432, P49, DOI 10.1016/S0003-2670(00)01351-9
   Gugoasa LA, 2019, ANAL LETT, V52, P2583, DOI 10.1080/00032719.2019.1620262
   Huang N, 2015, ANAL CHIM ACTA, V853, P249, DOI 10.1016/j.aca.2014.10.016
   Huang WS, 2005, B KOREAN CHEM SOC, V26, P1560
   Ianesko F, 2018, ELECTROANAL, V30, P1946, DOI 10.1002/elan.201800074
   Karabiberoglu SU, 2019, ELECTROANAL, V31, P91, DOI 10.1002/elan.201800415
   Lei YJ, 2013, ANAL METHODS-UK, V5, P6106, DOI 10.1039/c3ay41023d
   Li YH, 2016, TALANTA, V148, P362, DOI 10.1016/j.talanta.2015.11.010
   Ma YB, 2017, BIOSENS BIOELECTRON, V92, P21, DOI 10.1016/j.bios.2017.01.041
   Najafi M, 2014, FOOD CHEM, V158, P125, DOI 10.1016/j.foodchem.2014.02.082
   Ouchi K, 2002, J CHROMATOGR B, V780, P365, DOI 10.1016/S1570-0232(02)00547-0
   Ozcan A, 2014, ELECTROANAL, V26, P1631, DOI 10.1002/elan.201400082
   Pan DD, 2015, ANAL CHIM ACTA, V853, P297, DOI 10.1016/j.aca.2014.11.004
   Peng L, 2014, J ELECTROANAL CHEM, V726, P15, DOI 10.1016/j.jelechem.2014.05.008
   Plasvic M., 1994, ELECTROANAL, V6, P469
   Pogacean F, 2016, NANOTECHNOLOGY, V27, DOI 10.1088/0957-4484/27/48/484001
   Poorahong S, 2012, MICROCHIM ACTA, V176, P91, DOI 10.1007/s00604-011-0698-9
   Portaccio M, 2013, ELECTROCHIM ACTA, V109, P340, DOI 10.1016/j.electacta.2013.07.129
   Portaccio M, 2010, BIOSENS BIOELECTRON, V25, P2003, DOI 10.1016/j.bios.2010.01.025
   Qu Y, 2013, BIOSENS BIOELECTRON, V44, P85, DOI 10.1016/j.bios.2013.01.011
   Ribeiro E, 2017, TOXICS, V5, DOI 10.3390/toxics5030022
   Shi RG, 2017, TALANTA, V169, P37, DOI 10.1016/j.talanta.2017.03.042
   Shim K, 2018, SENSOR ACTUAT B-CHEM, V255, P2800, DOI 10.1016/j.snb.2017.09.096
   Sidwaba U, 2019, ELECTROCATALYSIS-US, V10, P323, DOI 10.1007/s12678-019-0510-x
   Stefan-van Staden RI, 2019, J ELECTROCHEM SOC, V166, pB903, DOI 10.1149/2.0521912jes
   Sun Y, 2004, BIOMED CHROMATOGR, V18, P501, DOI 10.1002/bmc.345
   Wang X, 2018, J ELECTROCHEM SOC, V165, pB814, DOI 10.1149/2.0401816jes
   Wang YC, 2015, ELECTROANAL, V27, P2527, DOI 10.1002/elan.201500120
   Watanabe T, 2001, J CHROMATOGR B, V762, P1, DOI 10.1016/S0378-4347(01)00287-0
   Wu L, 2019, J ELECTROCHEM SOC, V166, pB562, DOI 10.1149/2.0141908jes
   Xu YJ, 2017, J ELECTROCHEM SOC, V164, pB3043, DOI 10.1149/2.0021705jes
   Yaman YT, 2016, SENSORS-BASEL, V16, DOI 10.3390/s16060756
   Yang J, 2014, BIOSENS BIOELECTRON, V61, P38, DOI 10.1016/j.bios.2014.04.009
   Yao J, 2019, J ELECTROCHEM SOC, V166, pB1161, DOI 10.1149/2.1481912jes
   Yin HS, 2010, ELECTROCHIM ACTA, V55, P603, DOI 10.1016/j.electacta.2009.09.020
   Yu XW, 2013, SENSOR ACTUAT B-CHEM, V186, P648, DOI 10.1016/j.snb.2013.06.089
   Yu ZH, 2019, SENSOR ACTUAT B-CHEM, V284, P73, DOI 10.1016/j.snb.2018.12.126
   Zhao J, 2015, J SOLID STATE ELECTR, V19, P1571, DOI 10.1007/s10008-015-2774-2
   Zhao Y, 2018, J ELECTROCHEM SOC, V165, pA3169, DOI 10.1149/2.0901813jes
   Zheng ZX, 2016, J ELECTROCHEM SOC, V163, pB192, DOI 10.1149/2.0281606jes
   Zhu GB, 2017, J ELECTROCHEM SOC, V164, pH545, DOI 10.1149/2.0041709jes
   Zhu LL, 2014, BIOSENS BIOELECTRON, V54, P258, DOI 10.1016/j.bios.2013.10.072
   Zhu Y, 2015, ANAL CHIM ACTA, V883, P81, DOI 10.1016/j.aca.2015.05.002
NR 54
TC 29
Z9 29
U1 1
U2 68
PU ELECTROCHEMICAL SOC INC
PI PENNINGTON
PA 65 SOUTH MAIN STREET, PENNINGTON, NJ 08534 USA
SN 0013-4651
EI 1945-7111
J9 J ELECTROCHEM SOC
JI J. Electrochem. Soc.
PD NOV 20
PY 2019
VL 167
IS 1
AR 037506
DI 10.1149/2.0062003JES
PG 10
WC Electrochemistry; Materials Science, Coatings & Films
WE Science Citation Index Expanded (SCI-EXPANDED)
SC Electrochemistry; Materials Science
GA JR4WS
UT WOS:000499627900002
OA hybrid
DA 2023-06-30
ER

PT J
AU Barfidokht, A
   Gooding, JJ
AF Barfidokht, Abbas
   Gooding, J. Justin
TI Approaches Toward Allowing Electroanalytical Devices to be Used in
   Biological Fluids
SO ELECTROANALYSIS
LA English
DT Review
DE Electroanalytical devices; Biological fluids; Biofouling; Biosensor
   fabrication; Biomarker detection
ID SELF-ASSEMBLED MONOLAYER; TITANIUM-OXIDE SURFACES; LABEL-FREE DETECTION;
   NITRIC-OXIDE; ELECTROCHEMICAL DETECTION; PROTEIN ADSORPTION; GLUCOSE
   SENSOR; BLOOD-SERUM; ELECTRONIC DETECTION; AMPEROMETRIC SENSOR
AB Biofouling on surfaces can deleteriously affect the function of electrochemical sensor used in a biological fluid. The demand is thus to develop a sensor operatable in complex matrices. Herein, we concisely review the technologies developed to date to minimize fouling of electrochemical interfaces by blood-based fluids with an emphasis on affinity biosensing. The methods toward this sensor fabrication that are discussed here include approaches where; chemically modified surfaces with anti-fouling layers such as ethylene oxides, zwitterionics and some alternative antifouling agents; physical forces such as fluidic systems; electrode surface topography, prevent biofouling, as well as recent approaches where biofouling does not interfere with the response (aptasensors). Furthermore, the important emerging field of implantable biosensors, originated from such fabrication procedures is discussed.
C1 [Barfidokht, Abbas; Gooding, J. Justin] Univ New S Wales, Sch Chem, Sydney, NSW 2052, Australia.
   [Barfidokht, Abbas; Gooding, J. Justin] Univ New S Wales, Australian Ctr NanoMed, Sydney, NSW 2052, Australia.
C3 University of New South Wales Sydney; University of New South Wales
   Sydney
RP Gooding, JJ (通讯作者)，Univ New S Wales, Sch Chem, Sydney, NSW 2052, Australia.
OI Gooding, John Justin/0000-0002-5398-0597
FU Australian Research Council [DP1094564]; Australian Research Council
   [DP1094564] Funding Source: Australian Research Council
FX This research was supported under Australian Research Council's
   Discovery Projects funding scheme (Project Number DP1094564).
CR ANDRADE JD, 1984, PURE APPL CHEM, V56, P1345, DOI 10.1351/pac198456101345
   Avci C, 2013, CHEM COMMUN, V49, P466, DOI 10.1039/c2cc37477c
   Baker BR, 2006, J AM CHEM SOC, V128, P3138, DOI 10.1021/ja056957p
   Claver JB, 2009, ANALYST, V134, P1423, DOI 10.1039/b821922b
   Banerjee I, 2011, ADV MATER, V23, P690, DOI 10.1002/adma.201001215
   Barfidokht A, 2013, ANAL CHEM, V85, P1073, DOI 10.1021/ac3029486
   Barton SC, 2004, CHEM REV, V104, P4867, DOI 10.1021/cr020719k
   Bearinger JP, 2003, NAT MATER, V2, P259, DOI 10.1038/nmat851
   Blaszykowski C, 2012, CHEM SOC REV, V41, P5599, DOI 10.1039/c2cs35170f
   Brahim S, 2002, BIOSENS BIOELECTRON, V17, P53, DOI 10.1016/S0956-5663(01)00262-7
   Brahim S, 2001, ANAL CHIM ACTA, V448, P27, DOI 10.1016/S0003-2670(01)01321-6
   Brault ND, 2012, BIOMACROMOLECULES, V13, P589, DOI 10.1021/bm3001217
   Brault ND, 2010, BIOSENS BIOELECTRON, V25, P2276, DOI 10.1016/j.bios.2010.03.012
   Bryan T, 2012, CHEM SCI, V3, P3468, DOI 10.1039/c2sc21221h
   Bryan T, 2013, BIOSENS BIOELECTRON, V39, P94, DOI 10.1016/j.bios.2012.06.051
   Campuzano S, 2011, BIOSENS BIOELECTRON, V26, P3577, DOI 10.1016/j.bios.2011.02.004
   Cash KJ, 2009, ANAL CHEM, V81, P656, DOI 10.1021/ac802011d
   CASS AEG, 1984, ANAL CHEM, V56, P667, DOI 10.1021/ac00268a018
   Castillo J, 2004, SENSOR ACTUAT B-CHEM, V102, P179, DOI 10.1016/j.snb.2004.04.084
   Chang Y, 2010, LANGMUIR, V26, P3522, DOI 10.1021/la903172j
   Chen H, 2009, COLLOID SURFACE B, V71, P275, DOI 10.1016/j.colsurfb.2009.02.018
   Chen T, 2001, J AM CHEM SOC, V123, P8630, DOI 10.1021/ja0163164
   Cheng G, 2009, BIOMATERIALS, V30, P5234, DOI 10.1016/j.biomaterials.2009.05.058
   CLARK LC, 1962, ANN NY ACAD SCI, V102, P29, DOI 10.1111/j.1749-6632.1962.tb13623.x
   Corell B., 2002, OPTICAL BIOSENSORS P, P457
   CRUBLISS AL, 1993, BIOSENS BIOELECTRON, V8, P331, DOI 10.1016/0956-5663(93)85014-F
   Dalsin JL, 2005, LANGMUIR, V21, P640, DOI 10.1021/la048626g
   de la Escosura-Muniz A, 2011, SMALL, V7, P675, DOI 10.1002/smll.201002349
   Elbert DL, 1996, ANNU REV MATER SCI, V26, P365, DOI 10.1146/annurev.ms.26.080196.002053
   ELLINGTON AD, 1990, NATURE, V346, P818, DOI 10.1038/346818a0
   Fan R, 2008, NAT BIOTECHNOL, V26, P1373, DOI 10.1038/nbt.1507
   Fang C, 2011, SENSOR ACTUAT B-CHEM, V155, P545, DOI 10.1016/j.snb.2011.01.005
   Ferapontova EE, 2008, J AM CHEM SOC, V130, P4256, DOI 10.1021/ja711326b
   FREEMAN RG, 1995, SCIENCE, V267, P1629, DOI 10.1126/science.267.5204.1629
   Frost MC, 2002, ANAL CHEM, V74, P5942, DOI 10.1021/ac025944g
   Frost MC, 2005, BIOMATERIALS, V26, P1685, DOI 10.1016/j.biomaterials.2004.06.006
   Frost M, 2006, ANAL CHEM, V78, P7370, DOI 10.1021/ac069475k
   Gao CL, 2010, BIOMATERIALS, V31, P1486, DOI 10.1016/j.biomaterials.2009.11.025
   Gerritsen M, 1998, J INVEST SURG, V11, P163, DOI 10.3109/08941939809098031
   Gifford R, 2005, J BIOMED MATER RES A, V75A, P755, DOI 10.1002/jbm.a.30359
   Gillich T, 2011, J AM CHEM SOC, V133, P10940, DOI 10.1021/ja202760x
   Gilligan Barbara C, 2004, Diabetes Technol Ther, V6, P378, DOI 10.1089/152091504774198089
   GILLIGAN BJ, 1994, DIABETES CARE, V17, P882, DOI 10.2337/diacare.17.8.882
   Gooding JJ, 2006, SMALL, V2, P313, DOI 10.1002/smll.200500477
   Gooding JJ, 2003, ELECTROANAL, V15, P81, DOI 10.1002/elan.200390017
   Gooding JJ, 1998, ANAL CHEM, V70, P3131, DOI 10.1021/ac971029x
   GOUGH DA, 1995, DIABETES, V44, P1005, DOI 10.2337/diab.44.9.1005
   Gui AL, 2013, ACS APPL MATER INTER, V5, P4827, DOI 10.1021/am400519m
   Hanson S R, 1995, Adv Pharmacol, V34, P383
   Hassan SSM, 2006, ELECTROANAL, V18, P2070, DOI 10.1002/elan.200603640
   HAYWARD JA, 1984, BIOMATERIALS, V5, P135, DOI 10.1016/0142-9612(84)90047-4
   Heller A, 2004, PHYS CHEM CHEM PHYS, V6, P209, DOI 10.1039/b313149a
   Heller A, 1999, ANNU REV BIOMED ENG, V1, P153, DOI 10.1146/annurev.bioeng.1.1.153
   Heuberger M, 2005, BIOPHYS J, V88, P495, DOI 10.1529/biophysj.104.045443
   Heuberger M, 2004, LANGMUIR, V20, P9445, DOI 10.1021/la048384k
   Hianik T, 2009, ELECTROANAL, V21, P1223, DOI 10.1002/elan.200904566
   Holmlin RE, 2001, LANGMUIR, V17, P2841, DOI 10.1021/la0015258
   Horswell SL, 2003, J PHYS CHEM B, V107, P4844, DOI 10.1021/jp0340257
   Hunter RA, 2013, ANAL CHEM, V85, P6066, DOI 10.1021/ac400932s
   Ivnitski D, 2004, ANAL CHIM ACTA, V504, P265, DOI 10.1016/j.aca.2003.09.071
   JEON SI, 1991, J COLLOID INTERF SCI, V142, P149, DOI 10.1016/0021-9797(91)90043-8
   Jiang SY, 2010, ADV MATER, V22, P920, DOI 10.1002/adma.200901407
   Kane RS, 2003, LANGMUIR, V19, P2388, DOI 10.1021/la020737x
   Khor SM, 2011, ELECTROANAL, V23, P1797, DOI 10.1002/elan.201100205
   Kim HH, 2003, J ELECTROCHEM SOC, V150, pA209, DOI 10.1149/1.1534095
   Kimura S, 2012, LAB CHIP, V12, P1309, DOI 10.1039/c2lc20952g
   Kissling GP, 2011, PHYS CHEM CHEM PHYS, V13, P21175, DOI 10.1039/c1cp21996k
   Krishnan S, 2008, J MATER CHEM, V18, P3405, DOI 10.1039/b801491d
   Krivitsky V, 2012, NANO LETT, V12, P4748, DOI 10.1021/nl3021889
   Ladd J, 2008, BIOMACROMOLECULES, V9, P1357, DOI 10.1021/bm701301s
   Lai RY, 2007, ANAL CHEM, V79, P229, DOI 10.1021/ac061592s
   Li G, 2005, SENSOR ACTUAT B-CHEM, V109, P285, DOI 10.1016/j.snb.2004.12.060
   Li GZ, 2008, J PHYS CHEM B, V112, P15269, DOI 10.1021/jp8058728
   Lin SH, 2011, BIOMACROMOLECULES, V12, P2573, DOI 10.1021/bm200368p
   Liu GZ, 2008, CHEM COMMUN, P3870, DOI 10.1039/b805668d
   Liu GZ, 2006, LANGMUIR, V22, P7421, DOI 10.1021/la0607510
   Liu GZ, 2013, ELECTROANAL, V25, P881, DOI 10.1002/elan.201200333
   Liu GZ, 2012, ELECTROANAL, V24, P1509, DOI 10.1002/elan.201200233
   Liu GZ, 2012, ANALYST, V137, P829, DOI 10.1039/c2an16034j
   Liu SQ, 2006, SENSOR ACTUAT B-CHEM, V113, P623, DOI 10.1016/j.snb.2005.07.011
   Liu Y, 2013, ANALYST, V138, P4321, DOI 10.1039/c3an00818e
   Liu Y, 2012, ANAL BIOANAL CHEM, V404, P1181, DOI 10.1007/s00216-012-6149-6
   Lord MS, 2010, NANO TODAY, V5, P66, DOI 10.1016/j.nantod.2010.01.001
   Lubin AA, 2006, ANAL CHEM, V78, P5671, DOI 10.1021/ac0601819
   Luo P, 2008, CLIN CHEM LAB MED, V46, P1641, DOI 10.1515/CCLM.2008.308
   Luong-Van E, 2013, J MATER RES, V28, P165, DOI 10.1557/jmr.2012.398
   Ma HW, 2004, ADV MATER, V16, P338, DOI 10.1002/adma.200305830
   Madaras MB, 1996, ANAL CHEM, V68, P3832, DOI 10.1021/ac960239r
   MAHATO RI, 2006, BIOMATERIALS DELIVER
   Mano N, 2002, J AM CHEM SOC, V124, P12962, DOI 10.1021/ja028514g
   Mowery KA, 2000, BIOMATERIALS, V21, P9, DOI 10.1016/S0142-9612(99)00127-1
   Mowery KA, 1999, ELECTROANAL, V11, P681, DOI 10.1002/(SICI)1521-4109(199907)11:10/11<681::AID-ELAN681>3.3.CO;2-R
   NGUYEN VK, 1991, ANAL CHEM, V63, P611
   O'Sullivan CK, 2002, ANAL BIOANAL CHEM, V372, P44, DOI 10.1007/s00216-001-1189-3
   Ostuni E, 2001, LANGMUIR, V17, P5605, DOI 10.1021/la010384m
   Palmisano F, 2001, ANALYST, V126, P866, DOI 10.1039/b010180j
   Patel J, 2013, ANAL CHEM, V85, P11610, DOI 10.1021/ac403013r
   PFEIFFER D, 1993, ANAL CHIM ACTA, V281, P489, DOI 10.1016/0003-2670(93)85007-7
   Piermarini S, 2013, SENSOR ACTUAT B-CHEM, V179, P170, DOI 10.1016/j.snb.2012.10.090
   Pizzariello A, 2001, TALANTA, V54, P763, DOI 10.1016/S0039-9140(01)00331-9
   POITOUT V, 1993, DIABETOLOGIA, V36, P658, DOI 10.1007/BF00404077
   PRIME KL, 1991, SCIENCE, V252, P1164, DOI 10.1126/science.252.5009.1164
   QUINN CP, 1995, BIOMATERIALS, V16, P389, DOI 10.1016/0142-9612(95)98856-9
   QUINN CP, 1995, AM J PHYSIOL-ENDOC M, V269, pE155, DOI 10.1152/ajpendo.1995.269.1.E155
   ROBERTSON DL, 1990, NATURE, V344, P467, DOI 10.1038/344467a0
   Sassolas A, 2009, ELECTROANAL, V21, P1237, DOI 10.1002/elan.200804554
   Sharma S, 2004, BIOSENS BIOELECTRON, V20, P227, DOI 10.1016/j.bios.2004.01.034
   Shein JB, 2009, LANGMUIR, V25, P11121, DOI 10.1021/la901421m
   SNYDER SH, 1992, SCI AM, V266, P68, DOI 10.1038/scientificamerican0592-68
   Statz AR, 2005, J AM CHEM SOC, V127, P7972, DOI 10.1021/ja0522534
   Stern E, 2010, NAT NANOTECHNOL, V5, P138, DOI [10.1038/nnano.2009.353, 10.1038/NNANO.2009.353]
   Sun C, 2013, ELECTROCHIM ACTA, V106, P327, DOI 10.1016/j.electacta.2013.05.100
   Sun C, 2013, ANAL CHIM ACTA, V776, P17, DOI 10.1016/j.aca.2013.03.032
   Sun C, 2013, J MATER CHEM B, V1, P801, DOI 10.1039/c2tb00396a
   Tegoulia VA, 2001, LANGMUIR, V17, P4396, DOI 10.1021/la001790t
   Tosatti S, 2003, BIOMATERIALS, V24, P4949, DOI 10.1016/S0142-9612(03)00420-4
   TUERK C, 1990, SCIENCE, V249, P505, DOI 10.1126/science.2200121
   Umek RM, 2001, J MOL DIAGN, V3, P74, DOI 10.1016/S1525-1578(10)60655-1
   UPDIKE SJ, 1967, NATURE, V214, P986, DOI 10.1038/214986a0
   VADGAMA P, 1990, SENSOR ACTUAT B-CHEM, V1, P1, DOI 10.1016/0925-4005(90)80162-S
   Variola F, 2009, SMALL, V5, P996, DOI 10.1002/smll.200801186
   Voskerician G, 2003, BIOMATERIALS, V24, P1959, DOI 10.1016/S0142-9612(02)00565-3
   Wach JY, 2008, CHEM-EUR J, V14, P10579, DOI 10.1002/chem.200801134
   Wagner JG, 1998, P NATL ACAD SCI USA, V95, P6379, DOI 10.1073/pnas.95.11.6379
   Wang J, 1999, ANAL CHEM, V71, p328R
   Wang J, 2008, ENVIRON SCI TECHNOL, V42, P2688, DOI 10.1021/es702335y
   Wang XL, 2011, ANALYST, V136, P1753, DOI 10.1039/c0an00348d
   Wang YY, 2010, LANGMUIR, V26, P4119, DOI 10.1021/la903261j
   WILSON GS, 1992, CLIN CHEM, V38, P1613
   Wilson GS, 2000, CHEM REV, V100, P2693, DOI 10.1021/cr990003y
   Wisniewski N, 2000, FRESEN J ANAL CHEM, V366, P611, DOI 10.1007/s002160051556
   Wisniewski N, 2000, COLLOID SURFACE B, V18, P197, DOI 10.1016/S0927-7765(99)00148-4
   Wu S, 2012, BIOSENS BIOELECTRON, V32, P293, DOI 10.1016/j.bios.2011.12.006
   Wu YD, 2007, SENSOR ACTUAT B-CHEM, V121, P36, DOI 10.1016/j.snb.2006.09.025
   Xian YZ, 2006, BIOSENS BIOELECTRON, V21, P1996, DOI 10.1016/j.bios.2005.09.014
   Xiao Y, 2005, ANGEW CHEM INT EDIT, V44, P5456, DOI 10.1002/anie.200500989
   Xu MY, 2013, BIOSENS BIOELECTRON, V39, P21, DOI 10.1016/j.bios.2012.06.014
   Yager P, 2008, ANNU REV BIOMED ENG, V10, P107, DOI 10.1146/annurev.bioeng.10.061807.160524
   Yang W, 2008, LANGMUIR, V24, P9211, DOI 10.1021/la801487f
   Yang W, 2012, BIOMATERIALS, V33, P7945, DOI 10.1016/j.biomaterials.2012.07.035
   Yang W, 2011, BIOSENS BIOELECTRON, V26, P2454, DOI 10.1016/j.bios.2010.10.031
   Yang W, 2009, LANGMUIR, V25, P11911, DOI 10.1021/la9015788
   Zhang GJ, 2011, BIOSENS BIOELECTRON, V28, P459, DOI 10.1016/j.bios.2011.07.007
   Zhang HP, 2002, BIOMATERIALS, V23, P1485, DOI 10.1016/S0142-9612(01)00274-5
   Zhang XJ, 2008, ELECTROCHEMICAL SENSORS, BIOSENSORS AND THEIR BIOMEDICAL APPLICATIONS, P1, DOI 10.1016/B978-012373738-0.50003-9
   ZHANG YN, 1993, ANAL CHIM ACTA, V281, P513, DOI 10.1016/0003-2670(93)85009-9
   Zhao M, 2003, ANAL CHEM, V75, P593, DOI 10.1021/ac026072l
   Zhao S, 2011, BIOSENS BIOELECTRON, V26, P2442, DOI 10.1016/j.bios.2010.10.029
   Zhao WB, 2013, ELECTROCHIM ACTA, V89, P278, DOI 10.1016/j.electacta.2012.11.031
   Zheng DY, 2013, ANALYST, V138, P1886, DOI 10.1039/c3an36590e
   Zheng GF, 2005, NAT BIOTECHNOL, V23, P1294, DOI 10.1038/nbt1138
   Zhou L, 2013, SENSOR ACTUAT B-CHEM, V181, P65, DOI 10.1016/j.snb.2013.02.041
   Zoulalian V, 2006, J PHYS CHEM B, V110, P25603, DOI 10.1021/jp066811s
NR 153
TC 89
Z9 88
U1 5
U2 166
PU WILEY-V C H VERLAG GMBH
PI WEINHEIM
PA POSTFACH 101161, 69451 WEINHEIM, GERMANY
SN 1040-0397
EI 1521-4109
J9 ELECTROANAL
JI Electroanalysis
PD JUN
PY 2014
VL 26
IS 6
SI SI
BP 1182
EP 1196
DI 10.1002/elan.201400097
PG 15
WC Chemistry, Analytical; Electrochemistry
WE Science Citation Index Expanded (SCI-EXPANDED)
SC Chemistry; Electrochemistry
GA AJ4ZX
UT WOS:000337690700006
DA 2023-06-30
ER

PT J
AU Yang, QY
   Sun, Q
   Zhou, TS
   Shi, GY
   Jin, LT
AF Yang, Qinyan
   Sun, Qian
   Zhou, Tianshu
   Shi, Guoyue
   Jin, Litong
TI Determination of Parathion in Vegetables by Electrochemical Sensor Based
   on Molecularly Imprinted Polyethyleneimine/Silica Gel Films
SO JOURNAL OF AGRICULTURAL AND FOOD CHEMISTRY
LA English
DT Article
DE Parathion; vegetables; molecular imprinting; polyethyleneimine; silica
   gel; electrochemical sensor
ID SOLID-PHASE EXTRACTION; ORGANOPHOSPHORUS PESTICIDES; GAS-CHROMATOGRAPHY;
   POLYMERS; ADSORPTION; BIOSENSOR; RESIDUES; FRUITS; WATER
AB A novel sensor for the determination of parathion based on coupled grafting of the functional macromolecule polyethylene! mine on surfaces of silica gel particles via a surface imprinting method using molecular imprinting technology was fabricated. The electrochemical behavior of parathion at the imprinted sensor was characterized by cyclic voltammetry and linear sweeping voltammetry. The imprinted films showed high selectivity toward parathion in comparison to similar organophosphates. A linear response over parathion concentration in the range of 0.015-15 mg kg(-1) was exhibited with a detection limit of 0.003 mg kg(-1) (S/N = 3). The imprinted film sensor has been applied to the determination of parathion in spiked vegetable samples and shows promise for fast and selective determination of trace levels of parathion in real samples.
C1 [Yang, Qinyan; Sun, Qian; Shi, Guoyue; Jin, Litong] E China Normal Univ, Dept Chem, Shanghai 200062, Peoples R China.
   [Yang, Qinyan; Sun, Qian; Shi, Guoyue; Jin, Litong] E China Normal Univ, Shanghai Key Lab Green Chem & Chem Proc, Shanghai 200062, Peoples R China.
   [Zhou, Tianshu] E China Normal Univ, Dept Environm Sci, Shanghai 200062, Peoples R China.
C3 East China Normal University; East China Normal University; East China
   Normal University
RP Shi, GY (通讯作者)，E China Normal Univ, Dept Chem, 3663 Zhongshan Rd N, Shanghai 200062, Peoples R China.
EM gyshi@chem.ecnu.edu.cn
CR Albero B, 2003, J AGR FOOD CHEM, V51, P6915, DOI 10.1021/jf030414m
   An FQ, 2008, J HAZARD MATER, V157, P286, DOI 10.1016/j.jhazmat.2007.12.095
   Andersson LI, 2000, J CHROMATOGR B, V739, P163, DOI 10.1016/S0378-4347(99)00432-6
   CAI CP, 1995, CHROMATOGRAPHIA, V40, P417, DOI 10.1007/BF02269905
   Cappiello A, 2002, ANAL CHEM, V74, P3547, DOI 10.1021/ac015685f
   Ciucu AA, 2003, BIOSENS BIOELECTRON, V18, P303, DOI 10.1016/S0956-5663(02)00173-2
   COLLEE JG, 1997, MED MICROBIOLOGY
   *EEC, 1980, 80779EEC
   Eisert R, 1996, J CHROMATOGR A, V733, P143, DOI 10.1016/0021-9673(95)00875-6
   Gao BJ, 2007, POLYMER, V48, P2288, DOI 10.1016/j.polymer.2006.12.041
   Gao BJ, 2006, APPL SURF SCI, V253, P1946, DOI 10.1016/j.apsusc.2006.03.069
   HSU JP, 1988, J CHROMATOGR SCI, V26, P181, DOI 10.1093/chromsci/26.4.181
   Kandimalla VB, 2004, ANAL BIOANAL CHEM, V380, P587, DOI 10.1007/s00216-004-2793-9
   Karazafiris E, 2008, J CHROMATOGR A, V1209, P17, DOI 10.1016/j.chroma.2008.09.018
   Lacorte S, 1996, ANAL CHEM, V68, P2464, DOI 10.1021/ac9601674
   LACORTE S, 1995, J CHROMATOGR A, V712, P103, DOI 10.1016/0021-9673(95)00425-M
   Lei Y, 2005, J AGR FOOD CHEM, V53, P524, DOI 10.1021/jf048943t
   Li CY, 2005, SENSOR ACTUAT B-CHEM, V107, P411, DOI 10.1016/j.snb.2004.10.037
   Lin XY, 2004, T NONFERR METAL SOC, V14, P8
   Liu GD, 2005, ANAL CHEM, V77, P5894, DOI 10.1021/ac050791t
   Marx S, 2004, ANAL CHEM, V76, P120, DOI 10.1021/ac034531s
   Molinelli A, 2002, J AGR FOOD CHEM, V50, P1804, DOI 10.1021/jf011213q
   Mulchandani A, 2001, BIOSENS BIOELECTRON, V16, P225, DOI 10.1016/S0956-5663(01)00126-9
   Mulchandani P, 2001, ENVIRON SCI TECHNOL, V35, P2562, DOI 10.1021/es001773q
   Qu YH, 2008, TALANTA, V76, P758, DOI 10.1016/j.talanta.2008.04.045
   Ramstrom O, 2001, J AGR FOOD CHEM, V49, P2105, DOI 10.1021/jf001444h
   Schenck FJ, 1999, B ENVIRON CONTAM TOX, V63, P277, DOI 10.1007/s001289900977
   Simplicio AL, 1999, J CHROMATOGR A, V833, P35, DOI 10.1016/S0021-9673(98)00941-8
   Wang S, 2007, J AGR FOOD CHEM, V55, P3869, DOI 10.1021/jf070261t
   Yamazaki T, 2001, ANAL CHIM ACTA, V435, P209, DOI 10.1016/S0003-2670(01)00933-3
   Zhang YD, 2005, J AGR FOOD CHEM, V53, P5110, DOI 10.1021/jf050302q
NR 31
TC 58
Z9 62
U1 0
U2 73
PU AMER CHEMICAL SOC
PI WASHINGTON
PA 1155 16TH ST, NW, WASHINGTON, DC 20036 USA
SN 0021-8561
EI 1520-5118
J9 J AGR FOOD CHEM
JI J. Agric. Food Chem.
PD AUG 12
PY 2009
VL 57
IS 15
BP 6558
EP 6563
DI 10.1021/jf901286e
PG 6
WC Agriculture, Multidisciplinary; Chemistry, Applied; Food Science &
   Technology
WE Science Citation Index Expanded (SCI-EXPANDED)
SC Agriculture; Chemistry; Food Science & Technology
GA 477RW
UT WOS:000268537300010
PM 19586029
DA 2023-06-30
ER

PT J
AU Pedrero, M
   Campuzano, S
   Pingarron, JM
AF Pedrero, Maria
   Campuzano, Susana
   Pingarron, Jose M.
TI Electroanalytical Sensors and Devices for Multiplexed Detection of
   Foodborne Pathogen Microorganisms
SO SENSORS
LA English
DT Review
DE pathogen microorganisms; multiple detection; electrochemical sensors
ID ELECTROCHEMICAL DETECTION; ELECTRICAL MICROARRAYS; PATTERN-RECOGNITION;
   BIOSENSOR ARRAY; RAPID DETECTION; DNA BIOSENSORS; PCR PRODUCTS;
   IDENTIFICATION; BACTERIA; CONTAMINANTS
AB The detection and identification of pathogen microorganisms still rely on conventional culturing techniques, which are not suitable for on-site monitoring. Therefore, a great research challenge in this field is focused on the need to develop rapid, reliable, specific, and sensitive methods to detect these bacteria at low cost. Moreover, the growing interest in biochip development for large scale screening analysis implies improved miniaturization, reduction of analysis time and cost, and multi-analyte detection, which has nowadays become a crucial challenge. This paper reviews multiplexed foodborne pathogen microorganisms detection methods based on electrochemical sensors incorporating microarrays and other platforms. These devices usually involve antibody-antigen and DNA hybridization specific interactions, although other approaches such as the monitoring of oxygen consumption are also considered.
C1 [Pedrero, Maria; Campuzano, Susana; Pingarron, Jose M.] Univ Complutense Madrid, Fac Ciencias Quim, Dept Quim Analit, E-28040 Madrid, Spain.
C3 Complutense University of Madrid
RP Pingarron, JM (通讯作者)，Univ Complutense Madrid, Fac Ciencias Quim, Dept Quim Analit, E-28040 Madrid, Spain.
EM mpedrero@quim.ucm.es; susanacr@quim.ucm.es; pingarro@quim.ucm.es
RI Pingarrón, José Manuel/M-9402-2014; Ruiz, Susana Campuzano/C-6448-2011;
   Pedrero, Maria/M-7875-2014
OI Pedrero, Maria/0000-0002-2047-396X; CAMPUZANO RUIZ,
   SUSANA/0000-0002-9928-6613; Pingarron, Jose/0000-0003-2271-1383
FU Santander/Complutense Research Project PR [27/05-13953]; Spanish
   Ministerio de Ciencia e Innovacion [CTQ2006-02743BQU]; Spanish
   Ministerio de Educacion y Ciencia
FX The financial support of Santander/Complutense Research Project PR
   27/05-13953, and of the Spanish Ministerio de Ciencia e Innovacion
   Research Project CTQ2006-02743BQU is gratefully acknowledged. S.
   Campuzano acknowledges a "Juan de la Cierva" contract to the Spanish
   Ministerio de Educacion y Ciencia.
CR Cai H, 2004, ANAL CHIM ACTA, V523, P61, DOI 10.1016/j.aca.2004.06.072
   Elsholz B, 2006, ANAL CHEM, V78, P4794, DOI 10.1021/ac0600914
   Elsholz B, 2009, BIOSENS BIOELECTRON, V24, P1737, DOI 10.1016/j.bios.2008.09.003
   Ertl P, 2003, BIOSENS BIOELECTRON, V18, P907, DOI 10.1016/S0956-5663(02)00206-3
   Ertl P, 2001, ANAL CHEM, V73, P4241, DOI 10.1021/ac010324l
   Escamilla-Gomez V, 2008, TALANTA, V77, P876, DOI 10.1016/j.talanta.2008.07.045
   Farabullini F, 2007, BIOSENS BIOELECTRON, V22, P1544, DOI 10.1016/j.bios.2006.06.001
   Ghindilis AL, 2007, BIOSENS BIOELECTRON, V22, P1853, DOI 10.1016/j.bios.2006.06.024
   Goldschmidt MC, 2006, J AOAC INT, V89, P530
   Gomez R, 2002, SENSOR ACTUAT B-CHEM, V86, P198, DOI 10.1016/S0925-4005(02)00175-2
   Goto K, 2007, J MICROBIOL METH, V69, P93, DOI 10.1016/j.mimet.2006.12.009
   Greig JD, 2009, INT J FOOD MICROBIOL, V130, P77, DOI 10.1016/j.ijfoodmicro.2008.12.031
   Hashimoto Y, 2008, MICROBES ENVIRON, V23, P35, DOI 10.1264/jsme2.23.35
   Karasinski J, 2005, ANAL CHEM, V77, P7941, DOI 10.1021/ac0512150
   Karasinski J, 2007, BIOSENS BIOELECTRON, V22, P2643, DOI 10.1016/j.bios.2006.10.037
   Kleter GA, 2009, FOOD CHEM TOXICOL, V47, P1022, DOI 10.1016/j.fct.2008.07.028
   LaGier MJ, 2007, MAR POLLUT BULL, V54, P757, DOI 10.1016/j.marpolbul.2006.12.017
   Laschi S, 2006, J ELECTROANAL CHEM, V593, P211, DOI 10.1016/j.jelechem.2006.04.015
   Lazcka O, 2007, BIOSENS BIOELECTRON, V22, P1205, DOI 10.1016/j.bios.2006.06.036
   Liao JC, 2006, J CLIN MICROBIOL, V44, P561, DOI 10.1128/JCM.44.2.561-570.2006
   Liu YL, 2008, ANAL BIOCHEM, V382, P77, DOI 10.1016/j.ab.2008.05.057
   Loaiza OA, 2008, ANAL CHEM, V80, P8239, DOI 10.1021/ac801319b
   Lodes MJ, 2007, PLOS ONE, V2, DOI 10.1371/journal.pone.0000924
   Louie AS, 1998, FIELD ANAL CHEM TECH, V2, P371, DOI 10.1002/(SICI)1520-6521(1998)2:6<371::AID-FACT7>3.0.CO;2-F
   Palchetti I, 2008, ANAL BIOANAL CHEM, V391, P455, DOI 10.1007/s00216-008-1876-4
   Pohlmann C, 2009, BIOSENS BIOELECTRON, V24, P2766, DOI 10.1016/j.bios.2009.01.042
   Sadik OA, 2009, BIOSENS BIOELECTRON, V24, P2749, DOI 10.1016/j.bios.2008.10.003
   Skottrup PD, 2008, BIOSENS BIOELECTRON, V24, P339, DOI 10.1016/j.bios.2008.06.045
   Teles FRR, 2008, TALANTA, V77, P606, DOI 10.1016/j.talanta.2008.07.024
   Uttamchandani M, 2009, TRENDS BIOTECHNOL, V27, P53, DOI 10.1016/j.tibtech.2008.09.004
   Yang L, 2008, BIOTECHNOL ADV, V26, P135, DOI 10.1016/j.biotechadv.2007.10.003
   Yeung SW, 2006, NUCLEIC ACIDS RES, V34, DOI 10.1093/nar/gkl702
   Yu XB, 2006, ANALYST, V131, P745, DOI 10.1039/b517148b
NR 33
TC 50
Z9 52
U1 5
U2 88
PU MDPI
PI BASEL
PA ST ALBAN-ANLAGE 66, CH-4052 BASEL, SWITZERLAND
SN 1424-8220
J9 SENSORS-BASEL
JI Sensors
PD JUL
PY 2009
VL 9
IS 7
BP 5503
EP 5520
DI 10.3390/s90705503
PG 18
WC Chemistry, Analytical; Engineering, Electrical & Electronic; Instruments
   & Instrumentation
WE Science Citation Index Expanded (SCI-EXPANDED)
SC Chemistry; Engineering; Instruments & Instrumentation
GA 474XB
UT WOS:000268317000026
PM 22346711
OA Green Submitted, gold, Green Published
DA 2023-06-30
ER

PT J
AU Vagin, MY
   Trashin, SA
   Karyakin, AA
   Mascini, M
AF Vagin, Mikhail Yu.
   Trashin, Stanislav A.
   Karyakin, Arkady A.
   Mascini, Marco
TI Label-free detection of DNA hybridization at a liquid|liquid interface
SO ANALYTICAL CHEMISTRY
LA English
DT Article
ID ELECTROCHEMICAL IMPEDANCE SPECTROSCOPY; QUARTZ-CRYSTAL MICROBALANCE;
   SUPPORTED LIPID-MEMBRANES; REDOX-INACTIVE PROTEINS; COUPLING
   NUCLEIC-ACIDS; LIQUID/LIQUID INTERFACES; PIEZOELECTRIC DEVICES;
   GRAPHITE-ELECTRODES; OPTICAL BIOSENSOR; DISPOSABLE DNA
AB A novel electrochemical approach for label-free detection of DNA primary sequence has been proposed. The flow of nonelectroactive ions across a liquid|liquid interface was used as an electrochemical probe for detection of DNA hybridization. Disposable graphite screen-printed electrodes shielded with a thin layer of inert polymer plasticized with water-immiscible polar organic solvent were modified by probe oligonucleotide and used as a DNA sensor. The specific DNA coupling has been detected with impedance spectroscopy by decrease of ion-transfer resistance. The detection limit was of 10(-8) M of target oligonucleotide. The reported sensor was suitable for discrimination of a single mismatch oligonucleotide from the full complementary one. The reported DNA sensor was advantageous over known physicochemical approaches, providing the most significant changes in the measured parameters.
C1 [Vagin, Mikhail Yu.; Trashin, Stanislav A.; Karyakin, Arkady A.] Moscow MV Lomonosov State Univ, Fac Chem, Moscow 119991, Russia.
   [Mascini, Marco] Univ Florence, Fac Chem, I-50019 Florence, Italy.
C3 Lomonosov Moscow State University; University of Florence
RP Vagin, MY (通讯作者)，Moscow MV Lomonosov State Univ, Fac Chem, Lenins Hills,GSP-3, Moscow 119991, Russia.
EM MYV@enzyme.chem.msu.ru
RI Trashin, Stanislav A./S-3506-2019; Trashin, Stanislav A./C-9824-2013;
   Vagin, Mikhail/M-5162-2013; Karyakin, Arkady A/I-6000-2012
OI Trashin, Stanislav A./0000-0002-4089-4251; Vagin,
   Mikhail/0000-0001-8478-4663; Karyakin, Arkady A/0000-0002-0457-7638
CR Amemiya S, 2003, J AM CHEM SOC, V125, P11832, DOI 10.1021/ja036572b
   Bardea A, 1999, CHEM COMMUN, P21, DOI 10.1039/a808319c
   Berggren C, 1999, ELECTROANAL, V11, P156, DOI 10.1002/(SICI)1521-4109(199903)11:3<156::AID-ELAN156>3.0.CO;2-O
   Bertucci F, 2001, LANCET ONCOL, V2, P674, DOI 10.1016/S1470-2045(01)00557-5
   BORCHARDT M, 1995, SENSOR ACTUAT B-CHEM, V25, P721, DOI 10.1016/0925-4005(95)85159-3
   Brett CMA, 1999, ELECTROCHIM ACTA, V44, P4233, DOI 10.1016/S0013-4686(99)00138-3
   Bryant PA, 2004, LANCET INFECT DIS, V4, P100, DOI 10.1016/S1473-3099(04)00930-2
   Caruso F, 1997, ANAL CHEM, V69, P2043, DOI 10.1021/ac961220r
   CHEE M, 1996, SCIENCE, P284
   Cheng YF, 2000, J ELECTROANAL CHEM, V483, P88, DOI 10.1016/S0022-0728(00)00043-7
   Christopoulos TK, 1999, ANAL CHEM, V71, p425R
   Corbisier P, 1999, ANAL CHIM ACTA, V387, P235, DOI 10.1016/S0003-2670(98)00725-9
   Debouck C, 1999, NAT GENET, V21, P48, DOI 10.1038/4475
   Garnier F, 1999, SYNTHETIC MET, V100, P89, DOI 10.1016/S0379-6779(98)00169-6
   Gulaboski R, 2006, LANGMUIR, V22, P3404, DOI 10.1021/la052565k
   Hanafi-Bagby D, 2000, ANAL CHIM ACTA, V411, P19, DOI 10.1016/S0003-2670(00)00772-8
   Hashimoto K, 1998, SENSOR ACTUAT B-CHEM, V46, P220, DOI 10.1016/S0925-4005(98)00121-X
   Hianik T, 1998, BIOELECTROCH BIOENER, V47, P47, DOI 10.1016/S0302-4598(98)00162-7
   Hianik T, 1999, SENSOR ACTUAT B-CHEM, V57, P201, DOI 10.1016/S0925-4005(99)00081-7
   Horrocks BR, 1998, ANAL CHEM, V70, P4653, DOI 10.1021/ac980718l
   KAKUTANI T, 1985, ANAL SCI, V1, P219
   Karyakin AA, 2004, J PHYS CHEM B, V108, P11591, DOI 10.1021/jp035886i
   KORYTA J, 1976, J ELECTROANAL CHEM, V67, P263, DOI 10.1016/0368-1874(76)80024-X
   Lillie GC, 2002, J PHYS CHEM B, V106, P12101, DOI 10.1021/jp026799d
   MARECEK V, 1991, ANAL CHIM ACTA, V244, P15, DOI 10.1016/S0003-2670(00)82473-3
   Marrazza G, 1999, ANAL CHIM ACTA, V387, P297, DOI 10.1016/S0003-2670(99)00051-3
   MARUYAMA K, 2001, ACTUATORS B, V3756, P1
   Minunni M, 2005, J AM CHEM SOC, V127, P7966, DOI 10.1021/ja051345q
   OKAHATA Y, 1992, J AM CHEM SOC, V114, P8299, DOI 10.1021/ja00047a056
   Osakai T, 2007, J PHYS-CONDENS MAT, V19, DOI 10.1088/0953-8984/19/37/375103
   OSAKAI T, 1985, ANAL SCI, V3, P512
   Peng H, 2005, BIOSENS BIOELECTRON, V20, P1821, DOI 10.1016/j.bios.2004.07.013
   PIUNNO PAE, 1994, ANAL CHIM ACTA, V288, P205, DOI 10.1016/0003-2670(93)E0611-A
   Pusztai L, 2003, ONCOLOGIST, V8, P252, DOI 10.1634/theoncologist.8-3-252
   Reymond F, 2000, ELECTROCHIM ACTA, V45, P2647, DOI 10.1016/S0013-4686(00)00343-1
   Rickert J, 1996, BIOSENS BIOELECTRON, V11, P757, DOI 10.1016/0956-5663(96)85927-6
   Scholz F, 2000, ELECTROCHEM COMMUN, V2, P112, DOI 10.1016/S1388-2481(99)00156-3
   Schwake A, 1998, ELECTROANAL, V10, P1026, DOI 10.1002/(SICI)1521-4109(199810)10:15<1026::AID-ELAN1026>3.0.CO;2-H
   Shi CN, 1998, ANAL CHEM, V70, P3114, DOI 10.1021/ac980426k
   Shi CN, 1999, J PHYS CHEM B, V103, P6283, DOI 10.1021/jp991132l
   Shi CN, 1998, J PHYS CHEM B, V102, P9850, DOI 10.1021/jp982605b
   Shinshi M, 2006, LANGMUIR, V22, P5937, DOI 10.1021/la060858n
   Tombelli S, 2006, TALANTA, V68, P806, DOI 10.1016/j.talanta.2005.06.007
   Tombelli S, 2005, METHODS, V37, P48, DOI 10.1016/j.ymeth.2005.05.005
   TOTH K, 1986, ANAL CHEM, V58, P2741, DOI 10.1021/ac00126a035
   Vagin MY, 2005, J ELECTROANAL CHEM, V584, P110, DOI 10.1016/j.jelechem.2005.06.020
   Vagin MY, 2003, ELECTROCHEM COMMUN, V5, P329, DOI 10.1016/S1388-2481(03)00058-4
   Wang J, 1999, ANAL CHEM, V71, P4095, DOI 10.1021/ac9903205
   Wang J, 1999, ANAL CHIM ACTA, V402, P7, DOI 10.1016/S0003-2670(99)00531-0
   WATTS HJ, 1995, ANAL CHEM, V67, P4283, DOI 10.1021/ac00119a013
   YAMAGUCHI S, 1993, ANAL CHEM, V65, P1925, DOI 10.1021/ac00062a019
   Yuan Y, 2004, ANAL CHEM, V76, P6877, DOI 10.1021/ac048879e
NR 52
TC 26
Z9 27
U1 0
U2 30
PU AMER CHEMICAL SOC
PI WASHINGTON
PA 1155 16TH ST, NW, WASHINGTON, DC 20036 USA
SN 0003-2700
EI 1520-6882
J9 ANAL CHEM
JI Anal. Chem.
PD FEB 15
PY 2008
VL 80
IS 4
BP 1336
EP 1340
DI 10.1021/ac701923c
PG 5
WC Chemistry, Analytical
WE Science Citation Index Expanded (SCI-EXPANDED)
SC Chemistry
GA 262RJ
UT WOS:000253165400056
PM 18205333
DA 2023-06-30
ER

PT J
AU Selvam, AP
   Prasad, S
   Barrett, TW
   Kazmierczak, SC
AF Selvam, Anjan Panneer
   Prasad, Shalini
   Barrett, Thomas W.
   Kazmierczak, Steven C.
TI Electrical nanowell diagnostics sensors for rapid and ultrasensitive
   detection of prostate-specific antigen
SO NANOMEDICINE
LA English
DT Article
DE alumina nanowells; charge screening; electrochemical impedance
   spectroscopy; nanowell biosensor diagnostics; prostate-specific antigen
ID CANCER; BIOSENSORS; NANOWIRE; PROTEIN; MEN
AB Aim: Alumina nanowell based disposable diagnostic biosensor for detecting and quantifying levels of prostate-specific antigen (PSA) from human serum has been designed, fabricated and tested. Materials & methods: The biosensors were designed by integrating nanoporous alumina membranes onto printed circuit board platforms, resulting in the generation of high-density nanowell arrays with gold base electrodes. The size and density of the nanowells were leveraged toward achieving sieving action for size-based exclusion of nonspecific molecules and size-based confinement of the target PSA molecules. Results & conclusion: We demonstrated PSA detection between 0.01 and 1000 ng/ml and detection and quantification of PSA from a 17 patient cohort validated using the Beckman Access system with >95% correlation.
C1 [Selvam, Anjan Panneer; Prasad, Shalini] Univ Texas Dallas, Dept Bioengn, Richardson, TX 75080 USA.
   [Barrett, Thomas W.] Oregon Hlth & Sci Univ, Dept Vet Affairs Portland, Portland, OR 97201 USA.
   [Kazmierczak, Steven C.] Oregon Hlth & Sci Univ, Dept Pathol, Portland, OR 97201 USA.
C3 University of Texas System; University of Texas Dallas; Oregon Health &
   Science University; Oregon Health & Science University
RP Prasad, S (通讯作者)，Univ Texas Dallas, Dept Bioengn, Richardson, TX 75080 USA.
EM Shalini.prasad@utdallas.edu
RI Kazmierczak, Steven/A-4839-2011; Prasad, Shalini/W-6376-2019
OI Prasad, Shalini/0000-0002-2404-3801
CR Albareda-Sirvent M, 2000, SENSOR ACTUAT B-CHEM, V69, P153, DOI 10.1016/S0925-4005(00)00536-0
   Bleyer A, 2012, NEW ENGL J MED, V367, P1998, DOI 10.1056/NEJMoa1206809
   Bothara M, 2008, NANOMEDICINE-UK, V3, P423, DOI 10.2217/17435889.3.4.423
   Daniels JS, 2007, ELECTROANAL, V19, P1239, DOI 10.1002/elan.200603855
   Hall D, 2003, BBA-PROTEINS PROTEOM, V1649, P127, DOI 10.1016/S1570-9639(03)00167-5
   Hassanein M, 2012, CANCER PREV RES, V5, P992, DOI 10.1158/1940-6207.CAPR-11-0441
   KARITA M, 1991, GASTROINTEST ENDOSC, V37, P128, DOI 10.1016/S0016-5107(91)70669-X
   KOSS LG, 1989, JAMA-J AM MED ASSOC, V261, P737, DOI 10.1001/jama.261.5.737
   MANDEL JS, 1993, NEW ENGL J MED, V328, P1365, DOI 10.1056/NEJM199305133281901
   Merkoci A, 1999, ANAL CHIM ACTA, V391, P65, DOI 10.1016/S0003-2670(99)00201-9
   Minton AP, 2006, CURR BIOL, V16, pR269, DOI 10.1016/j.cub.2006.03.047
   Minton AP, 2005, BIOPHYS J, V88, P971, DOI 10.1529/biophysj.104.050351
   PARTIN AW, 1993, J UROLOGY, V150, P110, DOI 10.1016/S0022-5347(17)35410-1
   Selvam AP, 2013, FUTUR CARDIOL, V9, P137, DOI [10.2217/FCA.12.76, 10.2217/fca.12.76]
   Selvam AP, 2013, NANOMEDICINE, P1
   Siegel R, 2014, CA-CANCER J CLIN, V64, P9, DOI [10.3322/caac.21208, 10.3322/caac.21551]
   Simon P, 2010, PHILOS T R SOC A, V368, P3457, DOI 10.1098/rsta.2010.0109
   Smith RA, 2014, CA-CANCER J CLIN, V64, P31, DOI 10.3322/caac.21212
   Sorgenfrei S, 2011, NANO LETT, V11, P3739, DOI 10.1021/nl201781q
   Stern E, 2010, SMALL, V6, P232, DOI 10.1002/smll.200901551
   Stortini AM, 2015, SENSOR ACTUAT B-CHEM, V207, P186, DOI 10.1016/j.snb.2014.09.109
   Thompson IM, 2004, NEW ENGL J MED, V350, P2239, DOI 10.1056/NEJMoa031918
   Varambally S, 2005, CANCER CELL, V8, P393, DOI 10.1016/j.ccr.2005.10.001
   Vattipalli KM, 2012, ENG MED BIOL SOC EMB
   Vattipalli K, 2010, NANO LIFE, V1, P175, DOI 10.1142/S1793984410000213
   Wang Y, 2008, SENSORS-BASEL, V8, P2043, DOI 10.3390/s8042043
   Wulfkuhle J, 2004, EUR J CANCER, V40, P2623, DOI 10.1016/j.ejca.2004.05.020
   Wulfkuhle JD, 2003, NAT REV CANCER, V3, P267, DOI 10.1038/nrc1043
   Zhang GJ, 2008, NANO LETT, V8, P1066, DOI 10.1021/nl072991l
NR 29
TC 8
Z9 8
U1 0
U2 10
PU FUTURE MEDICINE LTD
PI LONDON
PA UNITEC HOUSE, 3RD FLOOR, 2 ALBERT PLACE, FINCHLEY CENTRAL, LONDON, N3
   1QB, ENGLAND
SN 1743-5889
EI 1748-6963
J9 NANOMEDICINE-UK
JI Nanomedicine
PY 2015
VL 10
IS 16
BP 2527
EP 2536
DI 10.2217/NNM.15.100
PG 10
WC Biotechnology & Applied Microbiology; Nanoscience & Nanotechnology
WE Science Citation Index Expanded (SCI-EXPANDED)
SC Biotechnology & Applied Microbiology; Science & Technology - Other
   Topics
GA CP9OE
UT WOS:000360223100006
PM 26295965
DA 2023-06-30
ER

PT J
AU Xu, Y
   Li, C
   Mei, WX
   Guo, M
   Yang, Y
AF Xu, Ying
   Li, Chao
   Mei, Wanxin
   Guo, Miao
   Yang, Yong
TI Equivalent circuit models for a biomembrane impedance sensor and
   analysis of electrochemical impedance spectra based on support vector
   regression
SO MEDICAL & BIOLOGICAL ENGINEERING & COMPUTING
LA English
DT Article
DE Cell-nitrocellulose membrane; Electrochemical impedance spectra;
   Equivalent circuit models
ID MEMETIC ALGORITHM; SPECTROSCOPY; EIS; CYTOTOXICITY; POLYMER; PAOABC;
   ASSAY
AB In this study, an electrochemical impedance biosensor was developed as a simple and fast method for real-time monitoring of biofilm binding properties via continuous impedance spectroscopy. To prepare the sensing membrane, cells were immobilized onto gold electrodes with nitrocellulose membranes. Different cell growth features were measured with the impedance instrument and analyzed using an equivalent model for data fitting and support vector regression (SVR) for data processing. The collected impedance spectra revealed that the binding attachment areas of cells differ depending on the cell density. Our results demonstrate the usefulness and feasibility of training our impedance-based sensor with a small amount of data to predict the effective area of different biofilms (GE, NGE, and CNGE), with a prediction error of 9.8%.
C1 [Xu, Ying; Li, Chao; Mei, Wanxin; Guo, Miao; Yang, Yong] Hangzhou Dianzi Univ, Coll Life Informat Sci & Instrument Engn, 2 Rd, Hangzhou, Zhejiang, Peoples R China.
C3 Hangzhou Dianzi University
RP Li, C (通讯作者)，Hangzhou Dianzi Univ, Coll Life Informat Sci & Instrument Engn, 2 Rd, Hangzhou, Zhejiang, Peoples R China.
EM 503595003@qq.com
OI Li, Chao/0000-0003-4783-1584
FU National Natural Science Foundation of China [61871165]; Public Welfare
   Project of the Zhejiang Provincial Science and Technology Department
   [2017C33055]
FX aThis work was supported by the National Natural Science Foundation of
   China (grant number 61871165) and the Public Welfare Project of the
   Zhejiang Provincial Science and Technology Department (grant number
   2017C33055).
CR Alfinito E, 2010, MICROELECTRON J, V41, P718, DOI 10.1016/j.mejo.2010.07.006
   Badalyan A, 2014, BIOSENSORS-BASEL, V4, P403, DOI 10.3390/bios4040403
   Badalyan A, 2013, ELECTROANAL, V25, P101, DOI 10.1002/elan.201200362
   Bogomolova A, 2009, ANAL CHEM, V81, P3944, DOI 10.1021/ac9002358
   Capone S, 2009, 138 ELECT IMPEDANCE
   Caviglia C, 2015, ANALYST, V140, P3623, DOI 10.1039/c5an00097a
   Chen H, 2005, ANAL CHIM ACTA, V554, P52, DOI 10.1016/j.aca.2005.08.086
   Chmiola J., 2008, ANGEW CHEM INT EDIT, V120, P3440, DOI DOI 10.1002/ANGE.200704894
   Creager SE, 1998, ANAL CHEM, V70, P4257, DOI 10.1021/ac980482l
   Di Pietrantonio F, 2014, APPL SURF SCI, V302, P250, DOI 10.1016/j.apsusc.2013.10.112
   Fan G, 2014, MATH PROBL ENG, V2012, P115
   Farace G, 2002, BIOELECTROCHEMISTRY, V55, P1, DOI 10.1016/S1567-5394(01)00166-9
   Guerrero-Robles CI, 2017, IEEE ENG MED BIO, P3568, DOI 10.1109/EMBC.2017.8037628
   Hong WC, 2009, INT J ELEC POWER, V31, P409, DOI 10.1016/j.ijepes.2009.03.020
   Hu ZY, 2015, ENERGY, V84, P419, DOI 10.1016/j.energy.2015.03.054
   Hu ZY, 2013, SCI WORLD J, DOI 10.1155/2013/292575
   Jiang J, 2014, SENSOR ACTUAT B-CHEM, V193, P653, DOI 10.1016/j.snb.2013.11.103
   Lisdat F, 2008, ANAL BIOANAL CHEM, V391, P1555, DOI 10.1007/s00216-008-1970-7
   Liu BY, 2016, J BIOMAT SCI-POLYM E, V27, P1899, DOI 10.1080/09205063.2016.1239951
   Lu YL, 2017, SENSOR REV, V37, P396, DOI 10.1108/SR-03-2017-0044
   Lu YL, 2016, BIOSENS BIOELECTRON, V79, P251, DOI 10.1016/j.bios.2015.12.047
   Mejri MB, 2010, BIOSENS BIOELECTRON, V26, P1261, DOI 10.1016/j.bios.2010.06.054
   Nekkaa M, 2015, MEMET COMPUT, V7, P59, DOI 10.1007/s12293-015-0153-2
   Osorio WR, 2013, ELECTROCHIM ACTA, V102, P436, DOI 10.1016/j.electacta.2013.04.047
   Primiceri E, 2010, BIOSENS BIOELECTRON, V25, P2711, DOI 10.1016/j.bios.2010.04.032
   Shervedani RK, 2006, BIOELECTROCHEMISTRY, V69, P201, DOI 10.1016/j.bioelechem.2006.01.003
   Shervedani RK, 2006, ANAL CHIM ACTA, V562, P223, DOI 10.1016/j.aca.2006.01.046
   Shkrob IA, 2013, J PHYS CHEM C, V117, P19255, DOI 10.1021/jp406274e
   Sow PK, 2010, INT J HYDROGEN ENERG, V35, P8868, DOI 10.1016/j.ijhydene.2010.06.031
   Suehiro J, 2003, J PHYS D APPL PHYS, V36, pL109, DOI 10.1088/0022-3727/36/21/L01
   Zhang SS, 2006, ELECTROCHIM ACTA, V51, P1636, DOI 10.1016/j.electacta.2005.02.137
   Zou L, 2015, BIOSENS BIOELECTRON, V67, P458, DOI 10.1016/j.bios.2014.09.005
NR 32
TC 11
Z9 11
U1 1
U2 37
PU SPRINGER HEIDELBERG
PI HEIDELBERG
PA TIERGARTENSTRASSE 17, D-69121 HEIDELBERG, GERMANY
SN 0140-0118
EI 1741-0444
J9 MED BIOL ENG COMPUT
JI Med. Biol. Eng. Comput.
PD JUL
PY 2019
VL 57
IS 7
BP 1515
EP 1524
DI 10.1007/s11517-019-01970-7
PG 10
WC Computer Science, Interdisciplinary Applications; Engineering,
   Biomedical; Mathematical & Computational Biology; Medical Informatics
WE Science Citation Index Expanded (SCI-EXPANDED)
SC Computer Science; Engineering; Mathematical & Computational Biology;
   Medical Informatics
GA IF3FW
UT WOS:000472967300009
PM 30941674
OA Green Published, hybrid
DA 2023-06-30
ER

PT J
AU Lazar, J
   Park, H
   Rosencrantz, RR
   Boker, A
   Elling, L
   Schnakenberg, U
AF Lazar, Jaroslav
   Park, Hyunji
   Rosencrantz, Ruben R.
   Boeker, Alexander
   Elling, Lothar
   Schnakenberg, Uwe
TI Evaluating the Thickness of Multivalent Glycopolymer Brushes for Lectin
   Binding
SO MACROMOLECULAR RAPID COMMUNICATIONS
LA English
DT Article
DE atom transfer radical polymerization (ATRP); electrochemical impedance
   spectroscopy (EIS); glycopolymers; lectins; microfluidics
ID ELECTROCHEMICAL IMPEDANCE SPECTROSCOPY; FRONTAL AFFINITY-CHROMATOGRAPHY;
   LABEL-FREE DETECTION; CARBOHYDRATE; BIOSENSORS; ADSORPTION; ELECTRODE;
   PROTEINS; ARRAYS
AB Electrochemical impedance spectroscopy (EIS) is applied for investigating binding of lectins to multivalent glycopolymer brushes grafted from interdigital gold microelectrodes. By variation of the measuring frequency, EIS allows simultaneous analysis of binding at different subnanometer distances from the sensor surfaces. In this way, the binding dynamics along the brushes are quantified, giving an idea about the motion of the lectin through the brush layer. Two different brush lengths are investigated, revealing distinct dynamics of lectin binding due to changing topology of the brushes. Moreover, very low K-D values in the nanomolar range are obtained. This unique platform may be used as sophisticated biosensor for detailed investigation of high-affinity protein binding to polymer layers.
C1 [Lazar, Jaroslav; Schnakenberg, Uwe] Rhein Westfal TH Aachen, Inst Mat Elect Engn 1, D-52074 Aachen, Germany.
   [Park, Hyunji; Boeker, Alexander] DWI Leibniz Inst Interakt Mat eV, Lehrstuhl Makromol Mat & Oberflachen, D-52074 Aachen, Germany.
   [Rosencrantz, Ruben R.; Elling, Lothar] Rhein Westfal TH Aachen, Inst Biotechnol, Lab Biomat, D-52074 Aachen, Germany.
   [Rosencrantz, Ruben R.; Elling, Lothar] Rhein Westfal TH Aachen, Helmholtz Inst Biomed Engn, D-52074 Aachen, Germany.
C3 RWTH Aachen University; DWI Leibniz Institute for Interactive Materials;
   RWTH Aachen University; Helmholtz Association; RWTH Aachen University
RP Boker, A (通讯作者)，DWI Leibniz Inst Interakt Mat eV, Lehrstuhl Makromol Mat & Oberflachen, Forckenbeckstr 50, D-52074 Aachen, Germany.
EM alexander.boeker@iap.fraunhofer.de; l.elling@biotec.rwth-aachen.de;
   schnakenberg@iwe1.rwth-aachen.de
RI Elling, Lothar/B-3711-2013; Böker, Alexander/AAA-5106-2022
OI Elling, Lothar/0000-0002-3654-0397; Böker,
   Alexander/0000-0002-5760-6631; Schnakenberg, Uwe/0000-0002-2251-0605
FU German Science Foundation (DFG) [SFB 985]
FX J.L., H.P. and R.R.R. contributed equally to this work. R.R.R., L.E.,
   and A.B. acknowledge funding by the German Science Foundation (DFG) in
   the framework of the SFB 985.
CR Arslan H, 2014, MACROMOL BIOSCI, V14, P81, DOI 10.1002/mabi.201300290
   Becer CR, 2012, MACROMOL RAPID COMM, V33, P742, DOI 10.1002/marc.201200055
   Bertok T, 2013, TALANTA, V108, P11, DOI 10.1016/j.talanta.2013.02.052
   Bertok T, 2013, MICROCHIM ACTA, V180, P151, DOI 10.1007/s00604-012-0902-6
   Brewer CF, 2002, CURR OPIN STRUC BIOL, V12, P616, DOI 10.1016/S0959-440X(02)00364-0
   Cecioni S, 2015, CHEM REV, V115, P525, DOI 10.1021/cr500303t
   Collins BE, 2004, CURR OPIN CHEM BIOL, V8, P617, DOI 10.1016/j.cbpa.2004.10.004
   Cseh S, 2002, J IMMUNOL, V169, P5735, DOI 10.4049/jimmunol.169.10.5735
   Dam TK, 2000, J BIOL CHEM, V275, P16119, DOI 10.1074/jbc.M000670200
   Dam TK, 2000, J BIOL CHEM, V275, P14223, DOI 10.1074/jbc.275.19.14223
   Daniels JS, 2007, ELECTROANAL, V19, P1239, DOI 10.1002/elan.200603855
   Gervais L, 2011, ADV MATER, V23, pH151, DOI 10.1002/adma.201100464
   Ghazarian H, 2011, ACTA HISTOCHEM, V113, P236, DOI 10.1016/j.acthis.2010.02.004
   Gou YZ, 2013, J POLYM SCI POL CHEM, V51, P2588, DOI 10.1002/pola.26646
   Gou YZ, 2012, POLYM CHEM-UK, V3, P1634, DOI 10.1039/c2py20140b
   Gou YZ, 2012, ACS MACRO LETT, V1, P180, DOI 10.1021/mz200063r
   Guillame-Gentil O, 2010, ADV MATER, V22, P5443, DOI 10.1002/adma.201001747
   Hu YF, 2013, BIOSENS BIOELECTRON, V43, P79, DOI 10.1016/j.bios.2012.11.028
   Huang MC, 2007, BIOORG MED CHEM LETT, V17, P5379, DOI 10.1016/j.bmcl.2007.08.002
   Hushegyi A, 2014, ANAL METHODS-UK, V6, P6610, DOI 10.1039/c4ay00692e
   IGLESIAS JL, 1982, EUR J BIOCHEM, V123, P247, DOI 10.1111/j.1432-1033.1982.tb19760.x
   Joshi AA, 2014, ANALYST, V139, P5728, DOI [10.1039/c4an01544d, 10.1039/C4AN01544D]
   Kapoor C, 2014, CLIN CANCER INVESTIG, V3, P472, DOI 10.4103/2278-0513.142616
   KENNEDY JF, 1995, CARBOHYD POLYM, V26, P219, DOI 10.1016/0144-8617(94)00091-7
   Khurana S, 2014, VACCINE, V32, P2188, DOI 10.1016/j.vaccine.2014.02.049
   Kleene R, 2004, NAT REV NEUROSCI, V5, P195, DOI 10.1038/nrn1349
   Klukova L, 2014, ANAL METHODS-UK, V6, P4922, DOI 10.1039/c4ay00495g
   La Belle JT, 2007, ANAL CHEM, V79, P6959, DOI 10.1021/ac070651e
   LIS H, 1985, PHYTOCHEMISTRY, V24, P2803, DOI 10.1016/0031-9422(85)80004-2
   Loris R, 1998, BBA-PROTEIN STRUCT M, V1383, P9, DOI 10.1016/S0167-4838(97)00182-9
   Lundquist JJ, 2002, CHEM REV, V102, P555, DOI 10.1021/cr000418f
   Meng XL, 2012, LANGMUIR, V28, P13616, DOI 10.1021/la302389e
   Monsigny M, 2000, Carbohydr Lett, V4, P35
   Nakamura-Tsuruta S, 2006, J BIOCHEM, V140, P285, DOI 10.1093/jb/mvj148
   Narakathu BB, 2010, BIOSENS BIOELECTRON, V26, P923, DOI 10.1016/j.bios.2010.06.051
   Park H, 2015, MACROMOL RAPID COMM, V36, P45, DOI 10.1002/marc.201400453
   Penezic A, 2014, PLASMONICS, V9, P677, DOI 10.1007/s11468-014-9686-3
   Ponader D, 2014, BEILSTEIN J ORG CHEM, V10, P1603, DOI 10.3762/bjoc.10.166
   Ramaswamy S, 2015, FEBS J, V282, P372, DOI 10.1111/febs.13140
   Randviir EP, 2013, ANAL METHODS-UK, V5, P1098, DOI 10.1039/c3ay26476a
   Rech C, 2011, ADV SYNTH CATAL, V353, P2492, DOI 10.1002/adsc.201100375
   Seto H, 2014, ACS APPL MATER INTER, V6, P13234, DOI 10.1021/am503003v
   Sharon N., 2007, LECTINS
   Sharon N, 2008, BIOCHEM SOC T, V36, P1457, DOI 10.1042/BST0361457
   Shen ZH, 2007, ANAL CHEM, V79, P2312, DOI 10.1021/ac061986j
   Shinohara Y, 2014, METHODS MOL BIOL, V1200, P185, DOI 10.1007/978-1-4939-1292-6_17
   Slavin S, 2012, SOFT MATTER, V8, P118, DOI 10.1039/c1sm06410j
   Spain SG, 2011, POLYM CHEM-UK, V2, P1552, DOI 10.1039/c1py00030f
   Tateno H, 2007, NAT PROTOC, V2, P2529, DOI 10.1038/nprot.2007.357
   Teillet F, 2005, J IMMUNOL, V174, P2870, DOI 10.4049/jimmunol.174.5.2870
   Ting SRS, 2010, POLYM CHEM-UK, V1, P1392, DOI 10.1039/c0py00141d
   Van Gerwen P, 1998, SENSOR ACTUAT B-CHEM, V49, P73, DOI 10.1016/S0925-4005(98)00128-2
   Varki A, 2007, NATURE, V446, P1023, DOI 10.1038/nature05816
   Vazquez-Dorbatt V, 2012, CHEMBIOCHEM, V13, P2478, DOI 10.1002/cbic.201200480
   Wang YN, 2015, ACS APPL MATER INTER, V7, P1652, DOI 10.1021/am508792k
   Yang LJ, 2005, BIOSENS BIOELECTRON, V20, P1407, DOI 10.1016/j.bios.2004.06.024
   Zhang Q, 2014, J AM CHEM SOC, V136, P4325, DOI 10.1021/ja4131565
   Zhao B, 2000, PROG POLYM SCI, V25, P677, DOI 10.1016/S0079-6700(00)00012-5
   Zhu KY, 1996, FEBS LETT, V390, P271, DOI 10.1016/0014-5793(96)00671-0
NR 59
TC 25
Z9 25
U1 0
U2 58
PU WILEY-V C H VERLAG GMBH
PI WEINHEIM
PA POSTFACH 101161, 69451 WEINHEIM, GERMANY
SN 1022-1336
EI 1521-3927
J9 MACROMOL RAPID COMM
JI Macromol. Rapid Commun.
PD AUG
PY 2015
VL 36
IS 16
BP 1472
EP 1478
DI 10.1002/marc.201500118
PG 7
WC Polymer Science
WE Science Citation Index Expanded (SCI-EXPANDED)
SC Polymer Science
GA CP3PR
UT WOS:000359793200003
PM 26096302
DA 2023-06-30
ER

PT J
AU Shabani-Nooshabadi, M
   Tahernejad-Javazmi, F
AF Shabani-Nooshabadi, Mehdi
   Tahernejad-Javazmi, Fahimeh
TI Rapid and fast strategy for the determination of glutathione in the
   presence of vitamin B-6 in biological and pharmaceutical samples using a
   nanostructure based electrochemical sensor
SO RSC ADVANCES
LA English
DT Article
ID CARBON-PASTE ELECTRODE; NICOTINAMIDE ADENINE-DINUCLEOTIDE; SUDAN I;
   NANOCOMPOSITE; NANOTUBES; BIOSENSOR; MEDIATOR; NANOPARTICLES;
   HOMOCYSTEINE; QUERCETIN
AB Cyclic voltammetry (CV), square wave voltammetry (SWV), electrochemical impedance spectroscopy (EIS) and double potential step chronoamperometry were used to investigate the electrochemical oxidation of glutathione (GSH) at a chemically modified electrode prepared by incorporating acetylferrocene (AF) and NiO nanoparticles (NiO/NPs) into a carbon paste matrix. For the mixture containing GSH and vitamin B-6, the peak potentials were well separated from each other. Under optimal conditions in cyclic voltammetry, linear ranges spanned a GSH concentration from 0.2 mu M to 350.0 mu M and the detection limit was 0.09 mu M at a signal-to-noise ratio of 3. The novel sensor was successfully used for the voltammetric determination of the GSH in real samples with satisfactory results.
C1 [Shabani-Nooshabadi, Mehdi; Tahernejad-Javazmi, Fahimeh] Univ Kashan, Fac Chem, Dept Analyt Chem, Kashan, Iran.
C3 University Kashan
RP Shabani-Nooshabadi, M (通讯作者)，Univ Kashan, Fac Chem, Dept Analyt Chem, Kashan, Iran.
EM m.shabani@kashanu.ac.ir
OI shabani-nooshabadi, mehdi/0000-0002-7019-7369
FU University of Kashan [434066-5]
FX The authors are grateful to University of Kashan for supporting this
   work by Grant no. (434066-5).
CR Atar N, 2015, RSC ADV, V5, P26402, DOI 10.1039/c5ra03735b
   Bard A. J., 2001, ELECTROCHEMICAL METH
   Causse E, 2000, ELECTROPHORESIS, V21, P2074, DOI 10.1002/1522-2683(20000601)21:10<2074::AID-ELPS2074>3.0.CO;2-L
   ELLMAN GL, 1959, ARCH BIOCHEM BIOPHYS, V82, P70, DOI 10.1016/0003-9861(59)90090-6
   Elyasi M, 2013, FOOD CHEM, V141, P4311, DOI 10.1016/j.foodchem.2013.07.020
   Ensafi AA, 2008, J PHARMACEUT BIOMED, V48, P140, DOI 10.1016/j.jpba.2008.04.028
   Ensafi AA, 2010, J SOLID STATE ELECTR, V14, P1415, DOI 10.1007/s10008-009-0978-z
   Galus Z., 1976, FUNDUMENTALS ELECTRO
   Gheibi S, 2015, J FOOD SCI TECH MYS, V52, P276, DOI 10.1007/s13197-013-1026-7
   Gupta VK, 2015, INT J ELECTROCHEM SC, V10, P303
   Karimi-Maleh H, 2015, IND ENG CHEM RES, V54, P3634, DOI 10.1021/ie504438z
   Karimi-Maleh H, 2015, J MOL LIQ, V201, P102, DOI 10.1016/j.molliq.2014.10.042
   Karimi-Maleh H, 2014, J MOL LIQ, V196, P258, DOI 10.1016/j.molliq.2014.03.049
   Karimi-Maleh H, 2014, BIOSENS BIOELECTRON, V60, P1, DOI 10.1016/j.bios.2014.03.055
   Karimi-Maleh H, 2013, J CHEM-NY, V2013, DOI 10.1155/2013/946230
   Karimi-Maleh H, 2013, BIOSENS BIOELECTRON, V48, P270, DOI 10.1016/j.bios.2013.04.029
   Katrusiak AE, 2001, J CHROMATOGR B, V758, P207, DOI 10.1016/S0378-4347(01)00182-7
   Liang SC, 2002, ANAL CHIM ACTA, V451, P211, DOI 10.1016/S0003-2670(01)01409-X
   Moradi R, 2013, PHYS CHEM CHEM PHYS, V15, P5888, DOI [10.1039/c3cp00033h, 10.1039/c3cp00033]
   Nagendra P, 2002, J INDIAN CHEM SOC, V79, P602
   Najafi M, 2014, FOOD CHEM, V158, P125, DOI 10.1016/j.foodchem.2014.02.082
   RAGGI MA, 1991, J PHARMACEUT BIOMED, V9, P1037, DOI 10.1016/0731-7085(91)80041-7
   Raoof JB, 2009, J APPL ELECTROCHEM, V39, P1169, DOI 10.1007/s10800-009-9781-x
   Raoof JB, 2011, ANAL METHODS-UK, V3, P2637, DOI 10.1039/c1ay05031a
   Sanghavi BJ, 2014, TALANTA, V120, P1, DOI 10.1016/j.talanta.2013.11.077
   Sanghavi BJ, 2013, ANAL CHEM, V85, P8158, DOI 10.1021/ac4011205
   Sanghavi BJ, 2011, ELECTROCHIM ACTA, V56, P4188, DOI 10.1016/j.electacta.2011.01.097
   Sanghavi BJ, 2010, ELECTROCHIM ACTA, V55, P8638, DOI 10.1016/j.electacta.2010.07.093
   Sheehan P, 2007, AUST FAM PHYSICIAN, V36, P698
   TAKEUCHI F, 1991, J NUTR, V121, P1366, DOI 10.1093/jn/121.9.1366
   Wulf D., 1997, FASEB J, V11, P1077
   Yola ML, 2014, ELECTROCHIM ACTA, V119, P24, DOI 10.1016/j.electacta.2013.12.028
   Yola ML, 2014, ELECTROCHIM ACTA, V120, P204, DOI 10.1016/j.electacta.2013.12.086
   Yola ML, 2013, J ELECTROANAL CHEM, V698, P9, DOI 10.1016/j.jelechem.2013.03.016
   Yola ML, 2012, SENSOR ACTUAT B-CHEM, V171, P1207, DOI 10.1016/j.snb.2012.06.082
NR 35
TC 39
Z9 39
U1 0
U2 25
PU ROYAL SOC CHEMISTRY
PI CAMBRIDGE
PA THOMAS GRAHAM HOUSE, SCIENCE PARK, MILTON RD, CAMBRIDGE CB4 0WF, CAMBS,
   ENGLAND
SN 2046-2069
J9 RSC ADV
JI RSC Adv.
PY 2015
VL 5
IS 69
BP 56255
EP 56261
DI 10.1039/c5ra08433d
PG 7
WC Chemistry, Multidisciplinary
WE Science Citation Index Expanded (SCI-EXPANDED)
SC Chemistry
GA CM6MQ
UT WOS:000357803200077
DA 2023-06-30
ER

PT J
AU Vu, CA
   Chen, WY
AF Vu, Cao-An
   Chen, Wen-Yih
TI Predicting Future Prospects of Aptamers in Field-Effect Transistor
   Biosensors
SO MOLECULES
LA English
DT Article
DE aptamer; small molecule; FET aptasensor; field-effect transistor;
   structure-switching; bio-amplifier
ID IN-VITRO SELECTION; AFFINITY RNA LIGANDS; HIV-1 REVERSE-TRANSCRIPTASE;
   LABEL-FREE DETECTION; DNA APTAMERS; SMALL MOLECULES; NUCLEIC-ACID;
   SILICON NANOWIRE; ELECTROCHEMICAL BIOSENSOR; CHARGE NOISE
AB Aptamers, in sensing technology, are famous for their role as receptors in versatile applications due to their high specificity and selectivity to a wide range of targets including proteins, small molecules, oligonucleotides, metal ions, viruses, and cells. The outburst of field-effect transistors provides a label-free detection and ultra-sensitive technique with significantly improved results in terms of detection of substances. However, their combination in this field is challenged by several factors. Recent advances in the discovery of aptamers and studies of Field-Effect Transistor (FET) aptasensors overcome these limitations and potentially expand the dominance of aptamers in the biosensor market.
C1 [Vu, Cao-An; Chen, Wen-Yih] Natl Cent Univ, Dept Chem & Mat Engn, Jhongli 320, Taiwan.
C3 National Central University
RP Chen, WY (通讯作者)，Natl Cent Univ, Dept Chem & Mat Engn, Jhongli 320, Taiwan.
EM vucaoan@gmail.com; wychen@ncu.edu.tw
RI Chen, WY/HKN-5931-2023; Vu, Cao-An/AAZ-9428-2021
OI Vu, Cao-An/0000-0001-7646-1039
FU Ministry of Science and Technology (MOST), Taiwan
   [108-2221-E-008-056-MY3]
FX This perspective was funded by Ministry of Science and Technology
   (MOST), Taiwan, grant number 108-2221-E-008-056-MY3. The APC was funded
   by 108-2221-E-008-056-MY3.
CR Abbaspour A, 2015, BIOSENS BIOELECTRON, V68, P149, DOI 10.1016/j.bios.2014.12.040
   Ah CS, 2012, BIOSENS BIOELECTRON, V33, P233, DOI 10.1016/j.bios.2012.01.010
   Ahn JY, 2012, ANAL CHEM, V84, P2647, DOI 10.1021/ac202559w
   Ali MH, 2019, INT J MOL SCI, V20, DOI 10.3390/ijms20102511
   Alsager OA, 2014, BIOSENS BIOELECTRON, V57, P262, DOI 10.1016/j.bios.2014.02.004
   Andreola ML, 2001, BIOCHEMISTRY-US, V40, P10087, DOI 10.1021/bi0108599
   [Anonymous], 2016, CHEMOSENSORS, DOI DOI 10.3390/CHEM0SENS0RS4040020
   [Anonymous], P EUR 23 C LAUS SWIT
   [Anonymous], 2016, SENSING BIOSENS RES, DOI DOI 10.1016/J.SBSR.2016.01.011
   Bai YF, 2013, BIOSENS BIOELECTRON, V47, P265, DOI 10.1016/j.bios.2013.02.004
   Baird G.S., 2010, AM J CLIN PATHOL, V134, P529
   Banerjee J, 2013, J MOL MED, V91, P1333, DOI 10.1007/s00109-013-1085-2
   BARTEL DP, 1991, CELL, V67, P529, DOI 10.1016/0092-8674(91)90527-6
   Batey RT, 1999, ANGEW CHEM INT EDIT, V38, P2327
   Berezovski MV, 2006, NAT PROTOC, V1, P1359, DOI 10.1038/nprot.2006.200
   Bin Seo H, 2017, J BIOL ENG, V11, DOI 10.1186/s13036-017-0054-7
   BOCK LC, 1992, NATURE, V355, P564, DOI 10.1038/355564a0
   Bowser MT, 2005, ANALYST, V130, P128, DOI 10.1039/b412492h
   BURGSTALLER P, 1994, ANGEW CHEM INT EDIT, V33, P1084, DOI 10.1002/anie.199410841
   Cella LN, 2010, J AM CHEM SOC, V132, P5024, DOI 10.1021/ja100503b
   Centi S, 2007, ANAL CHEM, V79, P1466, DOI 10.1021/ac061879p
   Chang AL, 2014, ANAL CHEM, V86, P3273, DOI 10.1021/ac5001527
   Chang KS, 2009, SENSOR ACTUAT B-CHEM, V138, P148, DOI 10.1016/j.snb.2009.02.059
   CHEN H, 1994, BIOCHEMISTRY-US, V33, P8746, DOI 10.1021/bi00195a016
   Chen JH, 2012, FOOD CONTROL, V25, P555, DOI 10.1016/j.foodcont.2011.11.039
   Chen XJ, 2014, J AGR FOOD CHEM, V62, P10368, DOI 10.1021/jf5032058
   Chen XJ, 2013, ANAL BIOANAL CHEM, V405, P6573, DOI 10.1007/s00216-013-7085-9
   CONNELL GJ, 1994, SCIENCE, V264, P1137, DOI 10.1126/science.7513905
   Dahm R, 2008, HUM GENET, V122, P565, DOI 10.1007/s00439-007-0433-0
   Damase TR, 2018, ACS COMB SCI, V20, P45, DOI 10.1021/acscombsci.7b00138
   Das BK, 2011, CHEM COMMUN, V47, P3793, DOI 10.1039/c0cc04733c
   de Soultrait VR, 2002, J MOL BIOL, V324, P195, DOI 10.1016/S0022-2836(02)01064-1
   De Vico L, 2011, NANOSCALE, V3, P3635, DOI 10.1039/c1nr10316d
   Deen MJ, 2006, J APPL PHYS, V100, DOI 10.1063/1.2355542
   Dolgosheina EV, 2014, ACS CHEM BIOL, V9, P2412, DOI 10.1021/cb500499x
   Drabovich A, 2005, J AM CHEM SOC, V127, P11224, DOI 10.1021/ja0530016
   Duan N, 2016, ANALYST, V141, P3942, DOI [10.1039/c6an00952b, 10.1039/C6AN00952B]
   Eissa S, 2015, BIOSENS BIOELECTRON, V69, P148, DOI 10.1016/j.bios.2015.01.055
   ELLINGTON AD, 1990, NATURE, V346, P818, DOI 10.1038/346818a0
   Elshafey R, 2015, BIOSENS BIOELECTRON, V68, P295, DOI 10.1016/j.bios.2015.01.002
   Entzian C, 2016, METHODS, V97, P27, DOI 10.1016/j.ymeth.2015.08.023
   FAMULOK M, 1992, J AM CHEM SOC, V114, P3990, DOI 10.1021/ja00036a065
   Famulok M, 1999, CURR OPIN STRUC BIOL, V9, P324, DOI 10.1016/S0959-440X(99)80043-8
   FAMULOK M, 1994, J AM CHEM SOC, V116, P1698, DOI 10.1021/ja00084a010
   Feng CJ, 2014, BIOSENS BIOELECTRON, V59, P64, DOI 10.1016/j.bios.2014.03.014
   Frost NR, 2015, ANALYST, V140, P6643, DOI [10.1039/c5an01075f, 10.1039/C5AN01075F]
   Gao AR, 2013, NANO LETT, V13, P4123, DOI 10.1021/nl401628y
   Gao ZL, 2018, NANO LETT, V18, P3509, DOI 10.1021/acs.nanolett.8b00572
   Groff K, 2015, BIOTECHNOL ADV, V33, P1787, DOI 10.1016/j.biotechadv.2015.10.004
   Hagen JA, 2011, PROC SPIE, V8018, DOI 10.1117/12.882119
   Hagen JA, 2010, PROC SPIE, V7759, DOI 10.1117/12.860574
   Hamula CLA, 2006, TRAC-TREND ANAL CHEM, V25, P681, DOI 10.1016/j.trac.2006.05.007
   Han K, 2010, SENSORS-BASEL, V10, P4541, DOI 10.3390/s100504541
   Han SR, 2014, BIOCHEM BIOPH RES CO, V448, P397, DOI 10.1016/j.bbrc.2014.04.103
   Hanif A, 2019, SAUDI PHARM J, V27, P312, DOI 10.1016/j.jsps.2018.11.013
   Hasegawa H, 2016, MOLECULES, V21, DOI 10.3390/molecules21040421
   Hassanzadeh L, 2018, PHARMACEUTICALS-BASE, V11, DOI 10.3390/ph11040106
   Heller I, 2010, NANO LETT, V10, P1563, DOI 10.1021/nl903665g
   Hideshima S, 2018, SENSOR ACTUAT B-CHEM, V254, P1011, DOI 10.1016/j.snb.2017.07.187
   Himori S, 2019, LANGMUIR, V35, P3701, DOI 10.1021/acs.langmuir.9b00085
   Holeman LA, 1998, FOLD DES, V3, P423, DOI 10.1016/S1359-0278(98)00059-5
   Hoon S, 2011, BIOTECHNIQUES, V51, P413, DOI 10.2144/000113786
   Hu PP, 2017, INFLAMMATION, V40, P295, DOI 10.1007/s10753-016-0437-9
   Ikebukuro K, 2004, ANAL LETT, V37, P2901, DOI 10.1081/AL-200035778
   JELLINEK D, 1993, P NATL ACAD SCI USA, V90, P11227, DOI 10.1073/pnas.90.23.11227
   JENISON RD, 1994, SCIENCE, V263, P1425, DOI 10.1126/science.7510417
   Joshi PJ, 2005, MOL THER, V11, P677, DOI 10.1016/j.ymthe.2005.01.013
   Kammer MN, 2014, ANALYST, V139, P5879, DOI 10.1039/c4an01227e
   Khung YL, 2013, BIOSENS BIOELECTRON, V50, P278, DOI 10.1016/j.bios.2013.06.033
   Kiani Z, 2012, ANAL CHIM ACTA, V748, P67, DOI 10.1016/j.aca.2012.08.025
   Kiga D, 1998, NUCLEIC ACIDS RES, V26, P1755, DOI 10.1093/nar/26.7.1755
   Kim CH, 2014, BIOSENS BIOELECTRON, V51, P426, DOI 10.1016/j.bios.2013.08.003
   Kim SG, 2016, ACS APPL MATER INTER, V8, P6602, DOI 10.1021/acsami.5b11159
   Kissel JD, 2007, AIDS RES HUM RETROV, V23, P699, DOI 10.1089/aid.2006.0262
   Kissel JD, 2007, NUCLEIC ACIDS RES, V35, P5039, DOI 10.1093/nar/gkm420
   Klussmann S, 1996, NAT BIOTECHNOL, V14, P1112, DOI 10.1038/nbt0996-1112
   KUBIK MF, 1994, NUCLEIC ACIDS RES, V22, P2619, DOI 10.1093/nar/22.13.2619
   Lakhin AV, 2013, ACTA NATURAE, V5, P34, DOI 10.32607/20758251-2013-5-4-34-43
   LATO SM, 1995, CHEM BIOL, V2, P291, DOI 10.1016/1074-5521(95)90048-9
   Lee J, 2011, LAB CHIP, V11, P52, DOI [10.1039/c0lc00259c, 10.1039/c01c00259c]
   LEVINE TD, 1993, MOL CELL BIOL, V13, P3494, DOI 10.1128/MCB.13.6.3494
   Li F, 2015, ANAL CHEM, V87, P274, DOI 10.1021/ac5037236
   Li N, 2008, NUCLEIC ACIDS RES, V36, P6739, DOI 10.1093/nar/gkn775
   Lin H, 2014, BIOMICROFLUIDICS, V8, DOI 10.1063/1.4890542
   Lin MY, 2016, ANAL BIOANAL CHEM, V408, P4785, DOI 10.1007/s00216-016-9568-y
   Lin PH, 2012, BIOTECHNOL J, V7, DOI 10.1002/biot.201200003
   Liu JW, 2009, CHEM REV, V109, P1948, DOI 10.1021/cr030183i
   LORSCH JR, 1994, BIOCHEMISTRY-US, V33, P973, DOI 10.1021/bi00170a016
   Lou XH, 2009, P NATL ACAD SCI USA, V106, P2989, DOI 10.1073/pnas.0813135106
   MAJERFELD I, 1994, NAT STRUCT BIOL, V1, P287, DOI 10.1038/nsb0594-287
   Majerfeld I, 1998, RNA, V4, P471
   Mannik J, 2008, NANO LETT, V8, P685, DOI 10.1021/nl073271h
   Mannironi C, 1997, BIOCHEMISTRY-US, V36, P9726, DOI 10.1021/bi9700633
   Mascini M, 2012, ANGEW CHEM INT EDIT, V51, P1316, DOI 10.1002/anie.201006630
   McKeague M, 2015, ANAL CHEM, V87, P8608, DOI 10.1021/acs.analchem.5b02102
   McKeague M, 2012, J NUCLEIC ACIDS, V2012, DOI 10.1155/2012/748913
   Mendonsa SD, 2004, J AM CHEM SOC, V126, P20, DOI 10.1021/ja037832s
   Mukherjee S, 2015, IEEE T NANOBIOSCI, V14, P967, DOI 10.1109/TNB.2015.2501364
   Munzar JD, 2019, CHEM SOC REV, V48, P1390, DOI 10.1039/c8cs00880a
   Nakatsuka N, 2018, SCIENCE, V362, P319, DOI 10.1126/science.aao6750
   Ngundi MM, 2006, EXPERT REV PROTEOMIC, V3, P511, DOI 10.1586/14789450.3.5.511
   Nitsche A, 2007, BMC BIOTECHNOL, V7, DOI 10.1186/1472-6750-7-48
   Nolte A, 1996, NAT BIOTECHNOL, V14, P1116, DOI 10.1038/nbt0996-1116
   Nutiu R, 2004, CHEM-EUR J, V10, P1868, DOI 10.1002/chem.200305470
   OLIPHANT AR, 1989, MOL CELL BIOL, V9, P2944, DOI 10.1128/MCB.9.7.2944
   Ouellet E, 2015, BIOTECHNOL BIOENG, V112, P1506, DOI 10.1002/bit.25581
   Park M, 2010, BIOSENS BIOELECTRON, V26, P1297, DOI 10.1016/j.bios.2010.07.017
   Peng L, 2007, MICROSC RES TECHNIQ, V70, P372, DOI 10.1002/jemt.20421
   Perez-Gonzalez C, 2016, FRONT CHEM, V4, DOI 10.3389/fchem.2016.00033
   PETERSON ET, 1993, EMBO J, V12, P2959, DOI 10.1002/j.1460-2075.1993.tb05958.x
   PETERSON ET, 1994, J MOL BIOL, V242, P186, DOI 10.1006/jmbi.1994.1571
   Pfeiffer F, 2016, FRONT CHEM, V4, DOI 10.3389/fchem.2016.00025
   Purschke WG, 2014, BIOCHEM J, V462, P153, DOI 10.1042/BJ20131422
   Rajan NK, 2011, APPL PHYS LETT, V98, DOI 10.1063/1.3608155
   Reinemann C, 2016, BIOSENS BIOELECTRON, V77, P1039, DOI 10.1016/j.bios.2015.10.069
   RINGQUIST S, 1995, BIOCHEMISTRY-US, V34, P3640, DOI 10.1021/bi00011a019
   Rosenstein J, 2011, IEEE CUST INTEGR CIR
   Ruscito A, 2016, FRONT CHEM, V4, DOI 10.3389/fchem.2016.00014
   Saidur MR, 2017, BIOSENS BIOELECTRON, V90, P125, DOI 10.1016/j.bios.2016.11.039
   Sanchez-Luque FJ, 2014, SCI REP-UK, V4, DOI 10.1038/srep06242
   SCHNEIDER D, 1992, J MOL BIOL, V228, P862, DOI 10.1016/0022-2836(92)90870-P
   Sharf T, 2012, NANO LETT, V12, P6380, DOI 10.1021/nl303651t
   Sheu JT, 2008, BIOSENS BIOELECTRON, V23, P1883, DOI 10.1016/j.bios.2008.02.024
   Shiang YC, 2013, NANOSCALE, V5, P2756, DOI 10.1039/c3nr33403a
   Stern E, 2007, NANO LETT, V7, P3405, DOI 10.1021/nl071792z
   Stoltenburg R, 2005, ANAL BIOANAL CHEM, V383, P83, DOI 10.1007/s00216-005-3388-9
   Syu YC, 2018, ECS J SOLID STATE SC, V7, pQ3196, DOI 10.1149/2.0291807jss
   Szeto K, 2013, PLOS ONE, V8, DOI 10.1371/journal.pone.0082667
   Tasset DM, 1997, J MOL BIOL, V272, P688, DOI 10.1006/jmbi.1997.1275
   TIAN Y, 1995, RNA, V1, P317
   Tombelli S, 2007, BIOMOL ENG, V24, P191, DOI 10.1016/j.bioeng.2007.03.003
   TSAI DE, 1991, NUCLEIC ACIDS RES, V19, P4931, DOI 10.1093/nar/19.18.4931
   TUERK C, 1992, P NATL ACAD SCI USA, V89, P6988, DOI 10.1073/pnas.89.15.6988
   TUERK C, 1990, SCIENCE, V249, P505, DOI 10.1126/science.2200121
   TUERK C, 1993, GENE, V137, P33, DOI 10.1016/0378-1119(93)90248-2
   Vallee-Belisle A, 2010, CURR OPIN STRUC BIOL, V20, P518, DOI 10.1016/j.sbi.2010.05.001
   Nguyen VT, 2017, CURR OPIN BIOTECH, V45, P15, DOI 10.1016/j.copbio.2016.11.020
   Verma N, 2015, APPL BIOCHEM BIOTECH, V175, P3093, DOI 10.1007/s12010-015-1489-2
   Vu CA, 2019, ACS OMEGA, V4, P14765, DOI 10.1021/acsomega.9b01264
   Wallace ST, 1998, RNA, V4, P112
   Wallis MG, 1997, CHEM BIOL, V4, P357, DOI 10.1016/S1074-5521(97)90126-5
   WALLIS MG, 1995, CHEM BIOL, V2, P543, DOI 10.1016/1074-5521(95)90188-4
   Wang XH, 2008, SENSORS-BASEL, V8, P6045, DOI 10.3390/s8096045
   WANG Y, 1995, CHEM BIOL, V2, P281, DOI 10.1016/1074-5521(95)90047-0
   Williams RM, 2014, J NUCLEIC ACIDS, V2014, DOI 10.1155/2014/102968
   Wlotzka B, 2002, P NATL ACAD SCI USA, V99, P8898, DOI 10.1073/pnas.132067399
   Yang KA, 2016, METHODS, V106, P58, DOI 10.1016/j.ymeth.2016.04.032
   Yoshida W, 2014, EXPERT REV MOL DIAGN, V14, P143, DOI 10.1586/14737159.2014.868307
   Zhan SS, 2016, BIOSENS BIOELECTRON, V86, P353, DOI 10.1016/j.bios.2016.06.075
   Zhang GJ, 2008, NANO LETT, V8, P1066, DOI 10.1021/nl072991l
   Zhang J, 2013, BIOSENS BIOELECTRON, V41, P704, DOI 10.1016/j.bios.2012.09.053
   Zhang W, 2018, MOLECULES, V23, DOI 10.3390/molecules23020344
   Zheng HY, 2015, J VAC SCI TECHNOL B, V33, DOI 10.1116/1.4935246
   Zhu YB, 2016, NANOSCALE, V8, P5815, DOI 10.1039/c5nr08866f
   Zhuo ZJ, 2017, INT J MOL SCI, V18, DOI 10.3390/ijms18102142
NR 155
TC 16
Z9 16
U1 2
U2 40
PU MDPI
PI BASEL
PA ST ALBAN-ANLAGE 66, CH-4052 BASEL, SWITZERLAND
EI 1420-3049
J9 MOLECULES
JI Molecules
PD FEB 1
PY 2020
VL 25
IS 3
AR 680
DI 10.3390/molecules25030680
PG 14
WC Biochemistry & Molecular Biology; Chemistry, Multidisciplinary
WE Science Citation Index Expanded (SCI-EXPANDED)
SC Biochemistry & Molecular Biology; Chemistry
GA KO2MV
UT WOS:000515384800250
PM 32033448
OA Green Published, gold
DA 2023-06-30
ER

PT J
AU Gao, RF
   Shangguan, XD
   Qiao, GJ
   Zheng, JB
AF Gao, Ruifang
   Shangguan, Xiaodong
   Qiao, Guangjun
   Zheng, Jianbin
TI Direct Electrochemistry of Hemoglobin and Its Electrocatalysis Based on
   Hyaluronic Acid and Room Temperature Ionic Liquid
SO ELECTROANALYSIS
LA English
DT Article
DE Electroanalysis; Direct electrochemistry; Homoglobin; Room temperature
   ionic liquids; Hyaluronic acid
ID DIRECT ELECTRON-TRANSFER; LAYER-BY-LAYER; HEME-PROTEINS;
   HORSERADISH-PEROXIDASE; FILMS; STABILITY; BIOSENSOR; MYOGLOBIN;
   HYDROGELS; CELLULOSE
AB A biocomposite material of hyaluronic acid (HA) and room temperature ionic liquid, 1-butyl-3-methyl-imidazolium tetrafluoroborate (BMIMBF4) was fabricated and characterized by voltammetry and electrochemical impedance spectroscopy. Hemoglobin (Hb), as a model protein, was immobilized in this biocomposite on glassy carbon electrode to investigate its direct electrochemistry A pair of well-defined, quasireversible cyclic voltammetric peaks appeared with the formal potentials (E-o1) at -0.360V (vs. SCE). The Hb modified electrode exhibited an excellent electrocatalytic activity to the reduction of H2O2, with a wide linear range, good selectivity, sensitivity and reproducibility, which had potential application to fabrication the third-generation biosensor.
C1 [Gao, Ruifang; Shangguan, Xiaodong; Qiao, Guangjun; Zheng, Jianbin] NW Univ Xian, Shaanxi Prov Key Lab Electroanalyt Chem, Inst Analyt Sci, Xian 710069, Shaanxi, Peoples R China.
C3 Northwest University Xi'an
RP Zheng, JB (通讯作者)，NW Univ Xian, Shaanxi Prov Key Lab Electroanalyt Chem, Inst Analyt Sci, Xian 710069, Shaanxi, Peoples R China.
EM zhengjb@nwu.edu.cn
FU National Natural Science Foundation of China [20675062]; Research
   Foundation for the Doctoral Program off-Higher Education of China
   [20060697013]
FX This work was supported by the National Natural Science Foundation of
   China (No. 20675062) and the Research Foundation for the Doctoral
   Program off-Higher Education of China (No. 20060697013).
CR ARMSTRONG FA, 1994, ACCOUNTS CHEM RES, V3, P313
   Asberg P, 2003, BIOSENS BIOELECTRON, V19, P199, DOI 10.1016/S0956-5663(03)00220-3
   Bard A.J., 1980, ELECTROCHEMICAL METH, P459
   Bianco Pierre, 2002, J Biotechnol, V82, P393, DOI 10.1016/S1389-0352(01)00054-X
   Buzzeo MC, 2004, ANAL CHEM, V76, P4583, DOI 10.1021/ac040042w
   Choi YS, 1999, J BIOMED MATER RES, V48, P631, DOI 10.1002/(SICI)1097-4636(1999)48:5<631::AID-JBM6>3.0.CO;2-Y
   Du P, 2007, ELECTROCHIM ACTA, V52, P6534, DOI 10.1016/j.electacta.2007.04.092
   He P, 2004, LANGMUIR, V20, P10260, DOI 10.1021/la048480l
   KAMIN RA, 1980, ANAL CHEM, V52, P1198, DOI 10.1021/ac50058a010
   Lapcik L, 1998, CHEM REV, V98, P2663, DOI 10.1021/cr941199z
   LAVIRON E, 1979, J ELECTROANAL CHEM, V101, P19, DOI 10.1016/S0022-0728(79)80075-3
   Lewandowski A, 2004, J PHYS CHEM SOLIDS, V65, P281, DOI 10.1016/j.jpcs.2003.09.009
   Li J, 1996, ANAL CHIM ACTA, V335, P137, DOI 10.1016/S0003-2670(96)00337-6
   Li ZY, 2004, J PHYS CHEM B, V108, P17512, DOI 10.1021/jp047252x
   Liu HY, 2006, J PHYS CHEM B, V110, P14494, DOI 10.1021/jp061271k
   Liu XJ, 2006, SENSOR ACTUAT B-CHEM, V113, P106, DOI 10.1016/j.snb.2005.02.029
   Liu XJ, 2005, SENSOR ACTUAT B-CHEM, V106, P284, DOI 10.1016/j.snb.2004.08.010
   Liu Y, 2005, CHEM COMMUN, P1778, DOI 10.1039/b417680d
   Lojou E, 2004, ELECTROANAL, V16, P1113, DOI 10.1002/elan.200403001
   Lou WY, 2004, BIOCATAL BIOTRANSFOR, V22, P171, DOI 10.1080/10242420440001727328
   Lu XB, 2006, BIOMACROMOLECULES, V7, P975, DOI 10.1021/bm050933t
   Ma HY, 2000, LANGMUIR, V16, P4969, DOI 10.1021/la991296t
   Ma L, 2007, J BIOCHEM BIOPH METH, V70, P657, DOI 10.1016/j.jbbm.2007.03.004
   Machado MF, 2005, BIOTECHNOL LETT, V27, P1233, DOI 10.1007/s10529-005-0023-y
   Maleki N, 2006, ANAL CHEM, V78, P3820, DOI 10.1021/ac060070+
   Moulthrop JS, 2005, CHEM COMMUN, P1557, DOI 10.1039/b417745b
   Park YD, 2003, BIOMATERIALS, V24, P893, DOI 10.1016/S0142-9612(02)00420-9
   ShangGuan XD, 2008, ANAL BIOANAL CHEM, V391, P1049, DOI 10.1007/s00216-008-2096-7
   Sun W, 2008, ELECTROANAL, V20, P1048, DOI 10.1002/elan.200704131
   Sun W, 2007, ANAL BIOANAL CHEM, V389, P1283, DOI 10.1007/s00216-007-1518-2
   Sun W, 2007, J PHYS CHEM B, V111, P4560, DOI 10.1021/jp067933n
   Sun YX, 2007, BIOELECTROCHEMISTRY, V71, P172, DOI 10.1016/j.bioelechem.2007.04.004
   Turner MB, 2004, BIOMACROMOLECULES, V5, P1379, DOI 10.1021/bm049748q
   Wang L, 2004, ELECTROCHEM COMMUN, V6, P49, DOI 10.1016/j.elecom.2003.10.004
   Wang SF, 2005, LANGMUIR, V21, P9260, DOI 10.1021/la050947k
   Yamazaki I, 1978, Adv Biophys, V11, P249
   Yu JJ, 2007, ELECTROCHIM ACTA, V53, P1995, DOI 10.1016/j.electacta.2007.08.057
   Zhao F, 2004, ANAL CHEM, V76, P4960, DOI 10.1021/ac0494026
   Zhao Q, 2005, FRONT BIOSCI, V10, P326, DOI 10.2741/1530
   Zhao XJ, 2008, ELECTROCHIM ACTA, V53, P4732, DOI 10.1016/j.electacta.2008.02.007
NR 40
TC 40
Z9 41
U1 0
U2 20
PU WILEY-V C H VERLAG GMBH
PI WEINHEIM
PA POSTFACH 101161, 69451 WEINHEIM, GERMANY
SN 1040-0397
EI 1521-4109
J9 ELECTROANAL
JI Electroanalysis
PD DEC
PY 2008
VL 20
IS 23
BP 2537
EP 2542
DI 10.1002/elan.200804353
PG 6
WC Chemistry, Analytical; Electrochemistry
WE Science Citation Index Expanded (SCI-EXPANDED)
SC Chemistry; Electrochemistry
GA 384KS
UT WOS:000261744300007
DA 2023-06-30
ER

PT J
AU Goode, JA
   Rushworth, JVH
   Millner, PA
AF Goode, J. A.
   Rushworth, J. V. H.
   Millner, P. A.
TI Biosensor Regeneration: A Review of Common Techniques and Outcomes
SO LANGMUIR
LA English
DT Review
ID QUARTZ-CRYSTAL MICROBALANCE; ANTIGEN-ANTIBODY BINDING; LABEL-FREE;
   PIEZOELECTRIC IMMUNOSENSOR; ELECTROCHEMICAL BIOSENSOR; MOLECULAR
   RECOGNITION; OPTICAL BIOSENSOR; AFFINITY SENSOR; HUMAN SERUM; QCM
AB Biosensors are ideally portable, low-cost tools for the rapid detection of pathogens, proteins, and other analytes. The global biosensor market is currently worth over 10 billion dollars annually and is a burgeoning field of interdisciplinary research that is hailed as a potential revolution in consumer, healthcare, and industrial testing. A key barrier to the widespread adoption of biosensors, however, is their cost. Although many systems have been validated in the laboratory setting and biosensors for a range of analytes are proven at the concept level, many have yet to make a strong commercial case for their acceptance. Though it is true with the development of cheaper electrodes, circuits, and components that there is a downward pressure on costs, there is also an emerging trend toward the development of multianalyte biosensors that is pushing in the other direction. One way to reduce the cost that is suitable for certain systems is to enable their reuse, thus reducing the cost per test. Regenerating biosensors is a technique that can often be used in conjunction with existing systems in order to reduce costs and accelerate the commercialization process. This article discusses the merits and drawbacks of regeneration schemes that have been proven in various biosensor systems and indicates parameters for successful regeneration based on a systematic review of the literature. It also outlines some of the difficulties encountered when considering the role of regeneration at the point of use. A brief meta-analysis has been included in this review to develop a working definition for biosensor regeneration, and using this analysis only similar to 60% of the reported studies analyzed were deemed a success. This highlights the variation within the field and the need to normalize regeneration as a standard process across the field by establishing a consensus term.
C1 [Goode, J. A.; Rushworth, J. V. H.; Millner, P. A.] Univ Leeds, Fac Biol Sci, Sch Biomed Sci, Leeds, W Yorkshire, England.
   [Goode, J. A.] AbCam Plc, Cambridge, England.
   [Rushworth, J. V. H.] De Montfort Univ, Fac Hlth & Life Sci, Sch Allied Hlth Sci, Leicester LE1 9BH, Leics, England.
C3 N8 Research Partnership; White Rose University Consortium; University of
   Leeds; De Montfort University
RP Goode, JA (通讯作者)，Univ Leeds, Fac Biol Sci, Sch Biomed Sci, Leeds, W Yorkshire, England.
EM sm07jag@leeds.ac.uk
RI Rushworth, Jo/AAL-2555-2021
OI Goode, Jack/0000-0002-3642-1291; Rushworth, Jo/0000-0002-7134-2011
FU BBSRC; AbCam Plc; Biotechnology and Biological Sciences Research Council
   [1089886] Funding Source: researchfish
FX We were funded by BBSRC and AbCam Plc. Particular thanks go to C.
   Jackson and E. Klakus for editorial assistance.
CR Albrecht C, 2008, ANAL BIOANAL CHEM, V391, P1845, DOI 10.1007/s00216-008-2093-x
   Alocilja EC, 2003, BIOSENS BIOELECTRON, V18, P841, DOI 10.1016/S0956-5663(03)00009-5
   Andersson K, 1999, ANAL CHEM, V71, P2475, DOI 10.1021/ac981271j
   ANDLE JC, 1994, SENSOR ACTUAT A-PHYS, V44, P167, DOI 10.1016/0924-4247(94)00801-9
   Andreescu S, 2004, PURE APPL CHEM, V76, P861, DOI 10.1351/pac200476040861
   [Anonymous], 2007, 8 FORTEBIO INC
   Arlinghaus HF, 2004, APPL SURF SCI, V231, P392, DOI 10.1016/j.apsusc.2004.03.145
   Atkins P W., 1998, PHYS CHEM, P864
   Ayyar BV, 2012, METHODS, V56, P116, DOI 10.1016/j.ymeth.2011.10.007
   Bard A. J., 2001, ELECTROCHEMICAL METH
   Bhalla V, 2010, THIN SOLID FILMS, V518, P3360, DOI 10.1016/j.tsf.2009.10.022
   BHATIA SK, 1989, ANAL BIOCHEM, V178, P408, DOI 10.1016/0003-2697(89)90662-3
   BLANCHARD GC, 1990, J IMMUNOL METHODS, V130, P263, DOI 10.1016/0022-1759(90)90056-2
   BRIGHT FV, 1990, ANAL CHEM, V62, P1065, DOI 10.1021/ac00209a019
   Bryan T, 2013, BIOSENS BIOELECTRON, V39, P94, DOI 10.1016/j.bios.2012.06.051
   Bunde RL, 1998, TALANTA, V46, P1223, DOI 10.1016/S0039-9140(97)00392-5
   Chen Q, 2010, BIOSENS BIOELECTRON, V26, P575, DOI 10.1016/j.bios.2010.07.034
   CHIODI F, 1985, ELECTROPHORESIS, V6, P124, DOI 10.1002/elps.1150060305
   Choi S, 2009, MICROFLUID NANOFLUID, V7, P819, DOI 10.1007/s10404-009-0440-7
   Conroy PJ, 2009, SEMIN CELL DEV BIOL, V20, P10, DOI 10.1016/j.semcdb.2009.01.010
   Conway G, 2010, SCI INNOVATION DEV
   CSERHATI T, 1995, PEPTIDES, V16, P165, DOI 10.1016/0196-9781(94)00134-R
   De Meyer T, 2014, TRENDS BIOTECHNOL, V32, P263, DOI 10.1016/j.tibtech.2014.03.001
   Delport F, 2012, NANOTECHNOLOGY, V23, DOI 10.1088/0957-4484/23/6/065503
   Dillon PP, 2005, J IMMUNOL METHODS, V296, P77, DOI 10.1016/j.jim.2004.10.013
   Dillon PP, 2003, BIOSENS BIOELECTRON, V18, P217, DOI 10.1016/S0956-5663(02)00182-3
   Drake AW, 2011, J IMMUNOL METHODS, V371, P165, DOI 10.1016/j.jim.2011.06.003
   Du DX, 2013, SENSOR ACTUAT B-CHEM, V186, P563, DOI 10.1016/j.snb.2013.06.045
   Dzyadevych SV, 2008, IRBM, V29, P171, DOI 10.1016/j.rbmret.2007.11.007
   Fanning LJ, 1996, CLIN IMMUNOL IMMUNOP, V79, P1, DOI 10.1006/clin.1996.0044
   Flynn NT, 2003, LANGMUIR, V19, P10909, DOI 10.1021/la035331e
   Frense D, 1998, SENSOR ACTUAT B-CHEM, V51, P256, DOI 10.1016/S0925-4005(98)00203-2
   Gerard M, 2002, BIOSENS BIOELECTRON, V17, P345, DOI 10.1016/S0956-5663(01)00312-8
   Ghanavati M, 2014, SENSOR ACTUAT B-CHEM, V190, P858, DOI 10.1016/j.snb.2013.09.055
   Giorgos J. D., 1979, ANAL BIOCHEM, V98, P445
   Guan JG, 2004, J BIOSCI BIOENG, V97, P219, DOI 10.1016/s1389-1723(04)70195-4
   Haasnoot W, 2006, J AOAC INT, V89, P849
   Haleyur Giri Setty M. K., 2014, AIDS RES TREAT, V2014, P20
   Hao RZ, 2009, BIOSENS BIOELECTRON, V24, P1330, DOI 10.1016/j.bios.2008.07.071
   Hilton JP, 2011, SENSOR ACTUAT A-PHYS, V166, P241, DOI 10.1016/j.sna.2009.12.006
   Homola J, 1999, SENSOR ACTUAT B-CHEM, V54, P3, DOI 10.1016/S0925-4005(98)00321-9
   Hong SR, 2009, BIOSENS BIOELECTRON, V24, P1635, DOI 10.1016/j.bios.2008.08.027
   Huang JL, 2010, BIOSENS BIOELECTRON, V25, P1204, DOI 10.1016/j.bios.2009.10.036
   Huet AC, 2010, TRAC-TREND ANAL CHEM, V29, P1281, DOI 10.1016/j.trac.2010.07.017
   Indyk HE, 2005, INT DAIRY J, V15, P429, DOI 10.1016/j.idairyj.2004.09.003
   Janegitz BC, 2014, J NANOSCI NANOTECHNO, V14, P378, DOI 10.1166/jnn.2014.9234
   Joseph W., 2006, BIOSENS BIOELECTRON, V21, P1887
   Kadara RO, 2009, SENSOR ACTUAT B-CHEM, V138, P556, DOI 10.1016/j.snb.2009.01.044
   Kandimalla VB, 2004, BIOSENS BIOELECTRON, V20, P903, DOI 10.1016/j.bios.2004.03.027
   Karaseva NA, 2012, TALANTA, V93, P44, DOI 10.1016/j.talanta.2011.12.047
   Kozma P, 2014, BIOSENS BIOELECTRON, V58, P287, DOI 10.1016/j.bios.2014.02.049
   Kroger K, 2002, ANAL CHIM ACTA, V469, P37, DOI 10.1016/S0003-2670(02)00470-1
   Kummer L, 2013, CHEM BIOL, V20, P847, DOI 10.1016/j.chembiol.2013.04.016
   Lazerges M, 2006, SENSOR ACTUAT B-CHEM, V120, P329, DOI 10.1016/j.snb.2006.02.024
   Li JM, 2013, ELECTROCHIM ACTA, V97, P52, DOI 10.1016/j.electacta.2013.02.071
   Liron Z, 2002, BIOSENS BIOELECTRON, V17, P489, DOI 10.1016/S0956-5663(01)00320-7
   Liu D, 2010, ANAL BIOCHEM, V404, P14, DOI 10.1016/j.ab.2010.04.023
   Liu Y, 2004, SENSOR ACTUAT B-CHEM, V99, P416, DOI 10.1016/j.snb.2003.12.010
   Liu Y, 2003, BIOSENS BIOELECTRON, V19, P9, DOI 10.1016/S0956-5663(03)00127-1
   Lu LS, 2011, COLLOID SURFACE B, V86, P339, DOI 10.1016/j.colsurfb.2011.04.017
   Luong JHT, 2008, BIOTECHNOL ADV, V26, P492, DOI 10.1016/j.biotechadv.2008.05.007
   Mannelli I, 2003, BIOSENS BIOELECTRON, V18, P129, DOI 10.1016/S0956-5663(02)00166-5
   Manso J, 2008, ELECTROCHIM ACTA, V53, P4007, DOI 10.1016/j.electacta.2007.10.003
   March C, 2009, TALANTA, V78, P827, DOI 10.1016/j.talanta.2008.12.058
   Mattos AB, 2012, SENSOR ACTUAT B-CHEM, V161, P439, DOI 10.1016/j.snb.2011.10.058
   McCoy GR, 2014, HARMFUL ALGAE, V32, P40, DOI 10.1016/j.hal.2013.12.003
   McGrath TF, 2013, BIOSENS BIOELECTRON, V41, P96, DOI 10.1016/j.bios.2012.07.081
   Meersman F, 2006, BBA-PROTEINS PROTEOM, V1764, P346, DOI 10.1016/j.bbapap.2005.11.019
   Michalzik M, 2005, SENSOR ACTUAT B-CHEM, V105, P508, DOI 10.1016/j.snb.2004.07.012
   Millner PA, 2009, SEMIN CELL DEV BIOL, V20, P34, DOI 10.1016/j.semcdb.2009.01.011
   Nasef H, 2010, ANAL BIOCHEM, V406, P34, DOI 10.1016/j.ab.2010.06.049
   Newman JD, 2005, BIOSENS BIOELECTRON, V20, P2435, DOI 10.1016/j.bios.2004.11.012
   Niu XH, 2012, ELECTROCHEM COMMUN, V22, P170, DOI 10.1016/j.elecom.2012.06.020
   NOVOTNY J, 1992, PROG BIOPHYS MOL BIO, V58, P203, DOI 10.1016/0079-6107(92)90006-R
   Oliveira S, 2013, J CONTROL RELEASE, V172, P607, DOI 10.1016/j.jconrel.2013.08.298
   Patel DJ, 1997, J MOL BIOL, V272, P645, DOI 10.1006/jmbi.1997.1281
   Prodromidis MI, 2010, ELECTROCHIM ACTA, V55, P4227, DOI 10.1016/j.electacta.2009.01.081
   Queiros RB, 2013, SENSOR ACTUAT B-CHEM, V181, P766, DOI 10.1016/j.snb.2013.01.062
   Radi AE, 2005, ANAL CHEM, V77, P6320, DOI 10.1021/ac0505775
   Reverberi Roberto, 2007, Blood Transfus, V5, P227, DOI 10.2450/2007.0047-07
   Rodgers MA, 2010, SENSOR ACTUAT B-CHEM, V150, P12, DOI 10.1016/j.snb.2010.07.053
   Rodriguez-Mozaz S, 2005, TALANTA, V65, P291, DOI 10.1016/j.talanta.2004.07.006
   Sadana A., 2003, BIOSENSORS KINETICS, P159
   Sahin E, 2010, J PHARM SCI-US, V99, P4830, DOI 10.1002/jps.22198
   SCHWARZ FP, 1995, EUR J BIOCHEM, V228, P388
   Song MJ, 2007, J BIOSCI BIOENG, V103, P32, DOI 10.1263/jbb.103.32
   Steegborn C, 1997, BIOSENS BIOELECTRON, V12, P19, DOI 10.1016/0956-5663(96)89086-5
   Sundberg EJ, 2000, BIOCHEMISTRY-US, V39, P15375, DOI 10.1021/bi000704l
   Swain MD, 2011, ANAL BIOCHEM, V417, P188, DOI 10.1016/j.ab.2011.06.012
   Taleat Z, 2014, MICROCHIM ACTA, V181, P865, DOI 10.1007/s00604-014-1181-1
   Tedeschi L, 2005, BIOSENS BIOELECTRON, V20, P2376, DOI 10.1016/j.bios.2004.12.013
   Tedeschi L, 2003, BIOSENS BIOELECTRON, V19, P85, DOI 10.1016/S0956-5663(03)00173-8
   Tiede C, 2014, PROTEIN ENG DES SEL, V27, P145, DOI 10.1093/protein/gzu007
   Tsumoto K, 1996, J BIOL CHEM, V271, P32612, DOI 10.1074/jbc.271.51.32612
   van Noort D, 2000, BIOSENS BIOELECTRON, V15, P203, DOI 10.1016/S0956-5663(00)00061-0
   VANOSS CJ, 1995, MOL IMMUNOL, V32, P199, DOI 10.1016/0161-5890(94)00124-J
   Venugopal V, 2002, BIOSENS BIOELECTRON, V17, P147, DOI 10.1016/S0956-5663(01)00180-4
   Vidal JC, 2004, ANAL BIOCHEM, V333, P88, DOI 10.1016/j.ab.2004.06.005
   Voet V., 1998, FUNDAMENTALS BIOCH L
   Weller MG, 1999, ANAL CHIM ACTA, V393, P29, DOI 10.1016/S0003-2670(98)00855-1
   WIJESURIYA D, 1994, BIOSENS BIOELECTRON, V9, P585, DOI 10.1016/0956-5663(94)80051-0
   Wink T, 1997, ANALYST, V122, pR43, DOI 10.1039/a606964i
   Xu MY, 2013, BIOSENS BIOELECTRON, V39, P21, DOI 10.1016/j.bios.2012.06.014
   Yang GM, 2009, ANAL CHIM ACTA, V644, P72, DOI 10.1016/j.aca.2009.04.021
   Yao CY, 2009, BIOSENS BIOELECTRON, V24, P2499, DOI 10.1016/j.bios.2008.12.036
   Yun C., 2013, SENSOR ACTUAT B-CHEM, V183, P150
   Yun Y, 2007, SENSOR ACTUAT B-CHEM, V123, P177, DOI 10.1016/j.snb.2006.08.014
   Zourob M., 2009, RECOGNITION RECEPTOR
NR 108
TC 196
Z9 202
U1 5
U2 245
PU AMER CHEMICAL SOC
PI WASHINGTON
PA 1155 16TH ST, NW, WASHINGTON, DC 20036 USA
SN 0743-7463
J9 LANGMUIR
JI Langmuir
PD JUN 16
PY 2015
VL 31
IS 23
BP 6267
EP 6276
DI 10.1021/la503533g
PG 10
WC Chemistry, Multidisciplinary; Chemistry, Physical; Materials Science,
   Multidisciplinary
WE Science Citation Index Expanded (SCI-EXPANDED)
SC Chemistry; Materials Science
GA CL2EB
UT WOS:000356755300001
PM 25402969
DA 2023-06-30
ER

PT J
AU Chen, C
   Zhao, XL
   Li, ZH
   Zhu, ZG
   Qian, SH
   Flewitt, AJ
AF Chen, Cheng
   Zhao, Xue-Ling
   Li, Zhan-Hong
   Zhu, Zhi-Gang
   Qian, Shao-Hong
   Flewitt, Andrew J.
TI Current and Emerging Technology for Continuous Glucose Monitoring
SO SENSORS
LA English
DT Review
DE continuous glucose monitoring; glucose biosensor; implanted devices;
   mini-invasive; non-invasive
ID ARRAY PHOTONIC CRYSTAL; BORONIC ACID; MOUTHGUARD BIOSENSOR;
   CONTACT-LENS; MODIFIED ELECTRODE; DIABETIC-PATIENTS; SENSOR; LACTATE;
   HYDROGEL; COATINGS
AB Diabetes has become a leading cause of death worldwide. Although there is no cure for diabetes, blood glucose monitoring combined with appropriate medication can enhance treatment efficiency, alleviate the symptoms, as well as diminish the complications. For point-of-care purposes, continuous glucose monitoring (CGM) devices are considered to be the best candidates for diabetes therapy. This review focuses on current growth areas of CGM technologies, specifically focusing on subcutaneous implantable electrochemical glucose sensors. The superiority of CGM systems is introduced firstly, and then the strategies for fabrication of minimally-invasive and non-invasive CGM biosensors are discussed, respectively. Finally, we briefly outline the current status and future perspective for CGM systems.
C1 [Chen, Cheng; Zhao, Xue-Ling; Li, Zhan-Hong; Zhu, Zhi-Gang] Shanghai Polytech Univ, Coll Engn, Sch Environm & Mat Engn, Shanghai 201209, Peoples R China.
   [Qian, Shao-Hong] Fudan Univ, Shanghai Med Coll, Eye & ENT Hosp, Dept Ophthalmol, Shanghai 200231, Peoples R China.
   [Flewitt, Andrew J.] Univ Cambridge, Dept Engn, Elect Engn Div, JJ Thomson Ave, Cambridge CB3 0FA, England.
C3 Shanghai Polytechnic University; Fudan University; University of
   Cambridge
RP Zhu, ZG (通讯作者)，Shanghai Polytech Univ, Coll Engn, Sch Environm & Mat Engn, Shanghai 201209, Peoples R China.
EM chencheng@sspu.edu.cn; xlzhao@sspu.edu.cn; zhli@sspu.edu.cn;
   zgzhu@sspu.edu.cn; qsh2304@163.com; ajf@eng.cam.ac.uk
RI Zhu, Zhigang/AAW-9453-2020; Zhu, Zhigang/F-3059-2012; LI, Zhan
   Hong/E-3699-2017; Chen, Cheng/AFM-0967-2022
OI Zhu, Zhigang/0000-0002-0911-179X; LI, Zhan Hong/0000-0002-3552-7545;
   Chen, Cheng/0000-0002-9813-532X
FU National Natural Science Foundation of China [61471233, 21504051];
   Program for Professor of Special Appointment (Eastern Scholar) at SIHL;
   Sailing Project and Basic Research Program from Science and Technology
   Commission of Shanghai Municipality [14YF1410600, 14JC1406402]; Shuguang
   and ChenGuang project by Shanghai Municipal Education Commission;
   Shanghai Education Development Foundation [14SG52, 13CG62]; Shanghai
   Polytechnic University [XXKZD1601]
FX This work was supported by the National Natural Science Foundation of
   China (61471233, 21504051), the Program for Professor of Special
   Appointment (Eastern Scholar) at SIHL, the Sailing Project and Basic
   Research Program from Science and Technology Commission of Shanghai
   Municipality (14YF1410600, 14JC1406402), Shuguang and ChenGuang project
   supported by Shanghai Municipal Education Commission and Shanghai
   Education Development Foundation (14SG52, 13CG62), the key subject of
   Shanghai Polytechnic University (Material Science and Engineering,
   XXKZD1601).
CR Abikshyeet P, 2012, DIABETES METAB SYNDR, V5, P149, DOI 10.2147/DMSO.S32112
   Aggidis AGA, 2015, BIOSENS BIOELECTRON, V74, P243, DOI 10.1016/j.bios.2015.05.071
   Al-Sagura H., 2006, BIOSENS BIOELECTRON
   Alexeev VL, 2003, ANAL CHEM, V75, P2316, DOI 10.1021/ac030021m
   Alrouq FA, 2014, J BIOMED SCI, V21, DOI 10.1186/s12929-014-0094-y
   Amer S, 2001, Pak J Pharm Sci, V14, P33
   [Anonymous], 2016, GLOB REP DIAB 2016
   [Anonymous], 2011, NAT DIAB FACT SHEET
   Arakawa T, 2016, BIOSENS BIOELECTRON, V84, P106, DOI 10.1016/j.bios.2015.12.014
   Avula M, 2016, BIOSENS BIOELECTRON, V77, P149, DOI 10.1016/j.bios.2015.08.059
   Aydin S, 2007, J BIOCHEM MOL BIOL, V40, P29
   Bailey T, 2015, DIABETES TECHNOL THE, V17, P787, DOI 10.1089/dia.2014.0378
   Claver JB, 2009, ANALYST, V134, P1423, DOI 10.1039/b821922b
   Ben-Moshe M, 2006, ANAL CHEM, V78, P5149, DOI 10.1021/ac060643i
   Bonato P, 2010, IEEE ENG MED BIOL, V29, P25, DOI 10.1109/MEMB.2010.936554
   Buller M., 2010, P SPIE
   Chase HP, 2010, DIABETES TECHNOL THE, V12, P507, DOI 10.1089/dia.2010.0021
   Chavez EM, 2001, ORAL SURG ORAL MED O, V91, P166, DOI 10.1067/moe.2001.112054
   Chen C, 2015, CHEM LETT, V44, P1566, DOI 10.1246/cl.150710
   Chou YN, 2015, ACS APPL MATER INTER, V7, P10096, DOI 10.1021/acsami.5b01756
   Chu MX, 2011, TALANTA, V83, P960, DOI 10.1016/j.talanta.2010.10.055
   CLARK LC, 1962, ANN NY ACAD SCI, V102, P29, DOI 10.1111/j.1749-6632.1962.tb13623.x
   Cobelli C, 2011, DIABETES, V60, P2672, DOI 10.2337/db11-0654
   Cummins BM, 2013, ANAL CHEM, V85, P5397, DOI 10.1021/ac303689j
   Devadhasan JP, 2013, ANALYST, V138, P5679, DOI 10.1039/c3an00805c
   Devadhasan JP, 2012, ANALYST, V137, P3917, DOI 10.1039/c2an35458f
   Dovc K, 2015, HORM RES PAEDIAT, V83, P149, DOI 10.1159/000368924
   Ehrhardt Nicole M, 2011, J Diabetes Sci Technol, V5, P668
   El-Ads EH, 2016, RSC ADV, V6, P16183, DOI 10.1039/c5ra24107c
   Ferrari M, 2012, NEUROIMAGE, V63, P921, DOI 10.1016/j.neuroimage.2012.03.049
   Gamsey S, 2006, LANGMUIR, V22, P9067, DOI 10.1021/la0617053
   Genina E. A., 2015, J BIOMED PHOTONICS E, V1, P24
   Gerritsen M, 2000, BIOMATERIALS, V21, P71, DOI 10.1016/S0142-9612(99)00136-2
   Harris James M, 2013, J Diabetes Sci Technol, V7, P1030
   Hazen KH, 1998, APPL SPECTROSC, V52, P1597, DOI 10.1366/0003702981943103
   Heo DN, 2016, ACTA BIOMATER, V39, P25, DOI 10.1016/j.actbio.2016.05.009
   Heo YJ, 2013, ADV HEALTHC MATER, V2, P43, DOI 10.1002/adhm.201200167
   Hickey T, 2002, BIOMATERIALS, V23, P1649, DOI 10.1016/S0142-9612(01)00291-5
   Horkay F, 2011, SENSOR ACTUAT B-CHEM, V160, P1363, DOI 10.1016/j.snb.2011.09.079
   Hu YM, 2013, BIOSENS BIOELECTRON, V48, P94, DOI 10.1016/j.bios.2013.03.082
   Jayakumar R, 2011, BIOTECHNOL ADV, V29, P322, DOI 10.1016/j.biotechadv.2011.01.005
   Jayakumar R, 2010, BIOTECHNOL ADV, V28, P142, DOI 10.1016/j.biotechadv.2009.11.001
   Jia WZ, 2013, ANAL CHEM, V85, P6553, DOI 10.1021/ac401573r
   Kataoka K, 1998, J AM CHEM SOC, V120, P12694, DOI 10.1021/ja982975d
   Kim J, 2015, BIOSENS BIOELECTRON, V74, P1061, DOI 10.1016/j.bios.2015.07.039
   Kim J, 2014, ANALYST, V139, P1632, DOI 10.1039/c3an02359a
   Kong KV, 2014, BIOSENS BIOELECTRON, V56, P186, DOI 10.1016/j.bios.2013.12.062
   Kotanen CN, 2012, BIOSENS BIOELECTRON, V35, P14, DOI 10.1016/j.bios.2012.03.016
   Kros A, 2001, SENSOR ACTUAT B-CHEM, V81, P68, DOI 10.1016/S0925-4005(01)00933-9
   Lambert J. L., 2003, U. S. Patent, Patent No. [6,574,501, 6574501]
   Langendam MW, 2012, COCHRANE DB SYST REV, DOI 10.1002/14651858.CD008101.pub2
   Lee MC, 2004, ANAL CHEM, V76, P5748, DOI 10.1021/ac049334n
   Li Y. Y., 2013, SENSOR ACTUAT B-CHEM, V177, P1363
   Lipson Jan, 2009, J Diabetes Sci Technol, V3, P233
   Liu CC, 2015, BIOSENS BIOELECTRON, V70, P455, DOI 10.1016/j.bios.2015.03.070
   Liu Y, 2009, CHEM COMMUN, P1867, DOI 10.1039/b821706h
   López María Elena, 2003, Braz. Dent. J., V14, P26, DOI 10.1590/S0103-64402003000100005
   Luchansky MS, 2012, ANAL CHEM, V84, P793, DOI 10.1021/ac2029024
   Mann A, 2013, EXP EYE RES, V117, P88, DOI 10.1016/j.exer.2013.07.013
   Mauras N, 2013, ENDOCRINE, V43, P41, DOI 10.1007/s12020-012-9765-1
   McGarraugh G, 2009, DIABETES TECHNOL THE, V11, P145, DOI 10.1089/dia.2008.0047
   McQueen R Brett, 2011, Cost Eff Resour Alloc, V9, P13, DOI 10.1186/1478-7547-9-13
   Mohsen D. S., 2015, SCI REP, V5, P18221
   Moon BU, 2013, ANAL CHEM, V85, P10949, DOI 10.1021/ac402414m
   Morais JM, 2010, AAPS J, V12, P188, DOI 10.1208/s12248-010-9175-3
   O'donnell C, 2012, CLIN EXP OPTOM, V95, P328, DOI 10.1111/j.1444-0938.2012.00738.x
   Paek SH, 2013, BIOSENS BIOELECTRON, V40, P38, DOI 10.1016/j.bios.2012.05.038
   Quinn CAP, 1997, BIOMATERIALS, V18, P1665, DOI 10.1016/S0142-9612(97)00125-7
   Rosenbloom AJ, 2009, IEEE ENG MED BIO, P1230, DOI 10.1109/IEMBS.2009.5333471
   Rosenthal SJ, 2011, CHEM BIOL, V18, P10, DOI 10.1016/j.chembiol.2010.11.013
   Schabmueller CGJ, 2006, BIOSENS BIOELECTRON, V21, P1770, DOI 10.1016/j.bios.2005.09.015
   Schubert K, 2010, LANGMUIR, V26, P1395, DOI 10.1021/la902499e
   Shen PF, 2014, ANAL CHEM, V86, P5323, DOI 10.1021/ac5001338
   So CF, 2012, MED DEVICES-EVID RES, V5, P45, DOI 10.2147/MDER.S28134
   Soni A, 2015, BIOSENS BIOELECTRON, V67, P763, DOI 10.1016/j.bios.2014.09.042
   Sparacino G, 2010, SENSORS-BASEL, V10, P6751, DOI 10.3390/s100706751
   Srinivasan G, 2015, APPL BIOCHEM BIOTECH, V177, P1115, DOI 10.1007/s12010-015-1800-2
   Srivastava Rohit, 2011, J Diabetes Sci Technol, V5, P76
   Stiles PL, 2008, ANNU REV ANAL CHEM, V1, P601, DOI 10.1146/annurev.anchem.1.031207.112814
   Szypowska A, 2012, EUR J ENDOCRINOL, V166, P567, DOI 10.1530/EJE-11-0642
   Tang LH, 2008, BIOSENS BIOELECTRON, V24, P319, DOI 10.1016/j.bios.2008.03.043
   Tanne J, 2011, ANAL CHEM, V83, P7778, DOI 10.1021/ac201329u
   Thomas N, 2012, SENSOR ACTUAT B-CHEM, V162, P128, DOI 10.1016/j.snb.2011.12.049
   Torul H, 2014, ANAL METHODS-UK, V6, P5097, DOI 10.1039/c4ay00559g
   Vashist SK, 2012, ANAL CHIM ACTA, V750, P16, DOI 10.1016/j.aca.2012.03.043
   Vigersky Robert A, 2015, J Diabetes Sci Technol, V9, P320
   Wang HC, 2015, J FOOD DRUG ANAL, V23, P191, DOI 10.1016/j.jfda.2014.12.001
   Wang HC, 2013, ANALYST, V138, P7146, DOI 10.1039/c3an01234d
   Wang J, 2008, TALANTA, V75, P636, DOI 10.1016/j.talanta.2007.10.023
   Wang PY, 2011, IEEE SENS J, V11, P3469, DOI 10.1109/JSEN.2011.2161283
   Wenjun Zhang, 2015, Sensing and Bio-Sensing Research, V4, P96, DOI 10.1016/j.sbsr.2015.04.006
   Wickramasinghe Y, 2004, J FLUORESC, V14, P513, DOI 10.1023/B:JOFL.0000039339.36839.19
   Wild S, 2004, DIABETES CARE, V27, P1047, DOI 10.2337/diacare.27.5.1047
   Wu CJ, 2014, J MED INTERNET RES, V16, P158, DOI 10.2196/jmir.2959
   Yamaguchi M, 1998, IEEE ENG MED BIOL, V17, P59, DOI 10.1109/51.677170
   Yang XP, 2008, BIOSENS BIOELECTRON, V23, P899, DOI 10.1016/j.bios.2007.09.016
   Yao HF, 2011, BIOSENS BIOELECTRON, V26, P3290, DOI 10.1016/j.bios.2010.12.042
   Yeh CC, 2016, POLYM J, V48, P551, DOI 10.1038/pj.2016.5
   Yu BZ, 2006, BIOSENS BIOELECTRON, V21, P2275, DOI 10.1016/j.bios.2005.11.002
   Yu DH, 2016, INT J PHARMACEUT, V503, P229, DOI 10.1016/j.ijpharm.2016.02.048
   Yu Jiangyuan, 2016, Chinese Journal of Sensors and Actuators, V29, P9, DOI 10.3969/j.issn.1004-1699.2016.01.002
   Zhang CJ, 2014, ADV MATER, V26, P5678, DOI 10.1002/adma.201401710
   Zhang J., 2010, MAT RES SOC S P
   Zhang XJ, 2014, J MATER CHEM B, V2, P5452, DOI 10.1039/c4tb00905c
   Zheng M, 2011, J ELECTROANAL CHEM, V656, P167, DOI 10.1016/j.jelechem.2010.11.036
   Zhu ZG, 2013, SENSOR ACTUAT B-CHEM, V178, P586, DOI 10.1016/j.snb.2012.12.112
   Zhu ZG, 2015, J NANOSCI NANOTECHNO, V15, P3196, DOI 10.1166/jnn.2015.9664
   Zhu ZG, 2012, SENSORS-BASEL, V12, P5996, DOI 10.3390/s120505996
   Zhu ZG, 2012, J CHEM TECHNOL BIOT, V87, P256, DOI 10.1002/jctb.2708
   Zhu ZG, 2010, NANOTECHNOLOGY, V21, DOI 10.1088/0957-4484/21/16/165501
NR 110
TC 161
Z9 169
U1 8
U2 247
PU MDPI
PI BASEL
PA ST ALBAN-ANLAGE 66, CH-4052 BASEL, SWITZERLAND
EI 1424-8220
J9 SENSORS-BASEL
JI Sensors
PD JAN
PY 2017
VL 17
IS 1
AR 182
DI 10.3390/s17010182
PG 19
WC Chemistry, Analytical; Engineering, Electrical & Electronic; Instruments
   & Instrumentation
WE Science Citation Index Expanded (SCI-EXPANDED)
SC Chemistry; Engineering; Instruments & Instrumentation
GA EJ2DV
UT WOS:000393021000181
PM 28106820
OA Green Submitted, Green Published, gold
DA 2023-06-30
ER

PT J
AU Zhang, MG
   Gorski, W
AF Zhang, Maogen
   Gorski, Waldemar
TI Amperometric Ethanol Biosensors Based on Chitosan-NAD(+)-Alcohol
   Dehydrogenase Films
SO ELECTROANALYSIS
LA English
DT Article
DE Carbon nanotubes; Enzymatic activity; Ethanol; Biosensor; Dehydrogenase
ID CARBON-PASTE ELECTRODES; FLOW-INJECTION ANALYSIS; ELECTROCATALYTIC
   OXIDATION; ALCOHOL-DEHYDROGENASE; REAGENTLESS BIOSENSOR; ENZYME
   ELECTRODES; MELDOLAS-BLUE; LACTATE DEHYDROGENASE; NIOBIUM OXIDE; ACID
AB The reagentless and oxygen-independent biosensors for ethanol were developed based on the covalent immobilization of alcohol dehydrogenase (ADH) and its cofactor nicotinamide adenine dinucleotide (NAD(+)) on chitosan (CHIT) chains. The CHIT-NAD(+)-ADH structures were adsorbed onto carbon nanotubes (CNT) in order to provide a signal transduction based on the recycling of redox states of NAD cofactor at CNT (detection limit, 8-30 mu M ethanol; dynamic range up to 20 mM). The CHIT-NAD(+)-dehydrogenase/CNT hybrid material represents a general approach to the development of dehydrogenases-based electrochemical biosensors. Interestingly, the CHIT-NAD(+) solutions preserved their enzymatic activity even after five years of storage at 4 degrees C.
C1 [Zhang, Maogen; Gorski, Waldemar] Univ Texas San Antonio, Dept Chem, San Antonio, TX 78249 USA.
C3 University of Texas System; University of Texas at San Antonio (UTSA)
RP Gorski, W (通讯作者)，Univ Texas San Antonio, Dept Chem, San Antonio, TX 78249 USA.
EM waldemar.gorski@utsa.edu
RI Gorski, Waldemar/B-1714-2009
OI Gorski, Waldemar/0000-0002-1557-0714
FU NIH/MBRS/SCORE [GM 08194]; Welch Foundation Departmental Research
   [AX-0026]
FX This work was supported by the NIH/MBRS/SCORE Grant GM 08194 and The
   Welch Foundation Departmental Research Grant AX-0026. We thank Mr. Conor
   Mullens for help with the mass spectrometry measurements.
CR Avramescu A, 2001, ANAL CHIM ACTA, V433, P81, DOI 10.1016/S0003-2670(00)01386-6
   BLAEDEL WJ, 1980, ANAL CHEM, V52, P1691, DOI 10.1021/ac50061a036
   BLUM LJ, 1993, J BIOTECHNOL, V31, P357, DOI 10.1016/0168-1656(93)90080-7
   CHI QJ, 1994, ANAL CHIM ACTA, V285, P125, DOI 10.1016/0003-2670(94)85016-X
   COULET PR, 1993, NATO ADV SCI INST SE, V252, P345
   Cruz J, 2000, ANAL CHEM, V72, P680, DOI 10.1021/ac990954b
   DOMINGUEZ E, 1993, BIOSENS BIOELECTRON, V8, P229, DOI 10.1016/0956-5663(93)85038-P
   Fernandez JJ, 1998, SENSOR ACTUAT B-CHEM, V47, P13, DOI 10.1016/S0925-4005(98)00003-3
   Forde J, 2005, ANAL BIOCHEM, V338, P102, DOI 10.1016/j.ab.2004.11.016
   Gros P, 2004, BIOSENS BIOELECTRON, V20, P204, DOI 10.1016/j.bios.2004.02.023
   Hedenmo M, 1996, ANALYST, V121, P1891, DOI 10.1039/an9962101891
   HOPPNER TC, 1983, EUR J APPL MICROBIOL, V17, P152, DOI 10.1007/BF00505880
   Huan ZW, 1996, ELECTROANAL, V8, P575, DOI 10.1002/elan.1140080614
   Ivanova EV, 2009, J ANAL CHEM+, V64, P404, DOI 10.1134/S1061934809040157
   Ivanova EV, 2003, BIOELECTROCHEMISTRY, V60, P65, DOI 10.1016/S1567-5394(03)00046-X
   KULYS JJ, 1991, ANAL LETT, V24, P181, DOI 10.1080/00032719108052895
   Leca B, 1997, BIOSENS BIOELECTRON, V12, P1083, DOI 10.1016/S0956-5663(97)00075-4
   Liao MH, 2006, J MAGN MAGN MATER, V304, pE421, DOI 10.1016/j.jmmm.2006.01.223
   LINDBERG M, 1973, EUR J BIOCHEM, V40, P187, DOI 10.1111/j.1432-1033.1973.tb03184.x
   LIU P, 2009, P SOC PHOTO-OPT INS, V7493
   LoboCastanon MJ, 1997, ANAL CHIM ACTA, V346, P165, DOI 10.1016/S0003-2670(97)00115-3
   Martin C, 1999, J PHARMACEUT BIOMED, V19, P107, DOI 10.1016/S0731-7085(98)00196-4
   MIYAMOTO S, 1991, BIOSENS BIOELECTRON, V6, P563, DOI 10.1016/0956-5663(91)80020-X
   PANDEY PC, 1994, ANAL BIOCHEM, V221, P392, DOI 10.1006/abio.1994.1431
   Pereira AC, 2006, ELECTROANAL, V18, P1208, DOI 10.1002/elan.200603509
   PERSSON B, 1993, BIOSENS BIOELECTRON, V8, P81, DOI 10.1016/0956-5663(93)80056-U
   Prieto-Simon B, 2007, BIOSENS BIOELECTRON, V22, P2663, DOI 10.1016/j.bios.2006.10.034
   Rubianes MD, 2005, ELECTROANAL, V17, P73, DOI 10.1002/elan.200403121
   Santos AS, 2003, J ELECTROANAL CHEM, V547, P135, DOI 10.1016/S0022-0728(03)00186-4
   SCHELLER FW, 1991, BIOSENS BIOELECTRON, V6, P245, DOI 10.1016/0956-5663(91)80010-U
   SHU HC, 1995, BIOTECHNOL BIOENG, V46, P270, DOI 10.1002/bit.260460310
   Sprules SD, 1996, ANAL CHIM ACTA, V329, P215, DOI 10.1016/0003-2670(96)00121-3
   SPRULES SD, 1995, ANAL CHIM ACTA, V304, P17, DOI 10.1016/0003-2670(94)00565-4
   Tobalina F, 1999, ANAL CHIM ACTA, V395, P17, DOI 10.1016/S0003-2670(99)00332-3
   WANG J, 1992, ELECTROANAL, V4, P539, DOI 10.1002/elan.1140040505
   WANG J, 1993, J ELECTROANAL CHEM, V353, P113, DOI 10.1016/0022-0728(93)80290-X
   Wang J, 2003, ANAL LETT, V36, P2041, DOI 10.1081/AL-120023628
   Weeks ML, 2008, SENSOR ACTUAT B-CHEM, V133, P53, DOI 10.1016/j.snb.2008.01.060
   Wei X, 2002, ANAL CHEM, V74, P5039, DOI 10.1021/ac020216e
   Weiss DJ, 2007, BIOSENS BIOELECTRON, V22, P2436, DOI 10.1016/j.bios.2006.09.001
   Wooten M, 2010, ANAL CHEM, V82, P1299, DOI 10.1021/ac902301b
   Zhang MG, 2007, ANAL CHEM, V79, P2446, DOI 10.1021/ac061698n
   Zhang MG, 2005, J AM CHEM SOC, V127, P2058, DOI 10.1021/ja044764g
   Zhang MG, 2005, ANAL CHEM, V77, P3960, DOI 10.1021/ac050059u
   Zhang MG, 2004, ANAL CHEM, V76, P5045, DOI 10.1021/ac049519u
   Zhang MG, 2005, ELECTROANAL, V17, P2114, DOI 10.1002/elan.200503348
   Zheng HT, 2009, MICROCHIM ACTA, V165, P109, DOI 10.1007/s00604-008-0106-2
NR 47
TC 25
Z9 26
U1 0
U2 29
PU WILEY-BLACKWELL
PI MALDEN
PA COMMERCE PLACE, 350 MAIN ST, MALDEN 02148, MA USA
SN 1040-0397
J9 ELECTROANAL
JI Electroanalysis
PD AUG
PY 2011
VL 23
IS 8
BP 1856
EP 1862
DI 10.1002/elan.201100078
PG 7
WC Chemistry, Analytical; Electrochemistry
WE Science Citation Index Expanded (SCI-EXPANDED)
SC Chemistry; Electrochemistry
GA 809FN
UT WOS:000294037300013
DA 2023-06-30
ER

PT J
AU Lin, ZY
   Huang, LZ
   Liu, Y
   Lin, JM
   Chi, YW
   Chen, GN
AF Lin, Zhenyu
   Huang, Lizhang
   Liu, Yan
   Lin, Jin-Ming
   Chi, Yuwu
   Chen, Guonan
TI Electrochemiluminescent biosensor based on multi-wall carbon
   nanotube/nano-Au modified electrode
SO ELECTROCHEMISTRY COMMUNICATIONS
LA English
DT Article
DE Electrochemiluminescent; Lucigenin; Multi-wall carbon nanotube;
   Nanopartilce gold; Superoxide dismutase
ID ELECTROCHEMICAL DETERMINATION; NANOPARTICLES; SILVER; ELECTROANALYSIS;
   CATALYSIS; GRAPHITE; PARTICLE; LUMINOL; FILMS
AB The electrochemiluminescent (ECL) behavior of lucigenin on a multi-wall carbon nanotube/nano-Au modified glassy carbon electrode (MWNT/nano-Au/GCE) was studied in this paper. Compared with the bare GCE, the ECL intensity of lucigenin can be greatly enhanced at MWNT/nano-Au/GCE. Based on the fact that superoxide dimutase (SOD) could obviously inhibit the ECL of lucigenin at MWNT/nano-Au/ GCE, a sensitive ECL biosensor for determination of SOD was developed with a wide linear range of 5.0 x 10(-8)-5.0 x 10(-6) mol/L with detection limit of 2.5 x 10(-8) mol/L (C) 2008 Elsevier B.V. All rights reserved.
C1 [Lin, Zhenyu; Huang, Lizhang; Liu, Yan; Lin, Jin-Ming; Chi, Yuwu; Chen, Guonan] Fuzhou Univ, Minist Educ, Key Lab Anal & Detect Technol Food Safety, Dept Chem, Fuzhou 350002, Peoples R China.
C3 Fuzhou University
RP Chi, YW (通讯作者)，Fuzhou Univ, Minist Educ, Key Lab Anal & Detect Technol Food Safety, Dept Chem, Fuzhou 350002, Peoples R China.
EM y.w.chi@fzu.edu.cn; gnchen@fzu.edu.cn
RI lin, zhenyu/C-8577-2012
OI lin, zhenyu/0000-0001-7890-6812
FU National Nature Science Foundation of China [20735002, 20575011,
   20775014]; Key Natural Sciences Foundation of Fujian Province, China
   [D0520001]; Science and Technology Development Funding of Fuzhou
   University [2007-XQ-07]
FX This project was financially supported by the National Nature Science
   Foundation of China (20735002, 20575011, 20775014) and the Key Natural
   Sciences Foundation of Fujian Province, China (D0520001), the Science
   and Technology Development Funding of Fuzhou University (2007-XQ-07).
CR Adams RD, 2004, J AM CHEM SOC, V126, P3042, DOI 10.1021/ja049955y
   Banks CE, 2006, ANALYST, V131, P15, DOI 10.1039/b512688f
   Banks CE, 2005, ANAL SCI, V21, P1263, DOI 10.2116/analsci.21.1263
   Banks CE, 2005, CHEM COMMUN, P829, DOI 10.1039/b413177k
   BARD AJ, 1980, ELECTROCHEMICAL METH
   Cui H, 2004, ANAL CHEM, V76, P4002, DOI 10.1021/ac049889i
   Dai X, 2006, ANAL CHEM, V78, P6102, DOI 10.1021/ac060582o
   ELVARAJU T, 2005, J ELECTROANAL CHEM, V585, P290
   FRENS G, 1973, NATURE-PHYS SCI, V241, P20, DOI 10.1038/physci241020a0
   Girotti S, 2000, TALANTA, V51, P685, DOI 10.1016/S0039-9140(99)00332-X
   HENGLEIN A, 1979, J PHYS CHEM-US, V83, P2858, DOI 10.1021/j100485a011
   Hrapovic S, 2004, ANAL CHEM, V76, P1083, DOI 10.1021/ac035143t
   Hrapovic S, 2006, ANAL CHEM, V78, P5504, DOI 10.1021/ac060435q
   Jana NR, 1999, J PHYS CHEM B, V103, P115, DOI 10.1021/jp982731f
   Jiang ZJ, 2005, J PHYS CHEM B, V109, P1730, DOI 10.1021/jp046032g
   Jin YD, 2004, J PHYS CHEM B, V108, P8142, DOI 10.1021/jp0375517
   Lin ZY, 2008, ANALYST, V133, P797, DOI 10.1039/b716281b
   Lin ZY, 2008, ELECTROCHIM ACTA, V53, P6464, DOI 10.1016/j.electacta.2008.04.061
   Lin ZY, 2007, ELECTROCHEM COMMUN, V9, P269, DOI 10.1016/j.elecom.2006.09.004
   Lin ZY, 2006, TALANTA, V70, P111, DOI 10.1016/j.talanta.2005.12.026
   Liu ZL, 2002, LANGMUIR, V18, P4054, DOI 10.1021/la0116903
   Majid E, 2006, ANAL CHEM, V78, P762, DOI 10.1021/ac0513562
   RAI CR, 2005, ELECTROCHEM COMMUN, V7, P888
   Streeter I, 2008, J PHYS CHEM C, V112, P1933, DOI 10.1021/jp0776661
   Streeter I, 2007, J PHYS CHEM C, V111, P15053, DOI 10.1021/jp0747205
   Ung T, 2001, J PHYS CHEM B, V105, P3441, DOI 10.1021/jp003500n
   Ung T, 1999, J PHYS CHEM B, V103, P6770, DOI 10.1021/jp991111r
   Whetten RL, 1999, ACCOUNTS CHEM RES, V32, P397, DOI 10.1021/ar970239t
   Wildgoose GG, 2006, SMALL, V2, P182, DOI 10.1002/smll.200500324
NR 29
TC 26
Z9 29
U1 1
U2 45
PU ELSEVIER SCIENCE INC
PI NEW YORK
PA STE 800, 230 PARK AVE, NEW YORK, NY 10169 USA
SN 1388-2481
EI 1873-1902
J9 ELECTROCHEM COMMUN
JI Electrochem. Commun.
PD NOV
PY 2008
VL 10
IS 11
BP 1708
EP 1711
DI 10.1016/j.elecom.2008.08.028
PG 4
WC Electrochemistry
WE Science Citation Index Expanded (SCI-EXPANDED)
SC Electrochemistry
GA 373SM
UT WOS:000260992900014
DA 2023-06-30
ER

PT J
AU Hamidi-Asl, E
   Heidari-Khoshkelat, L
   Raoof, JB
   Richard, TP
   Farhad, S
   Ghani, M
AF Hamidi-Asl, Ezat
   Heidari-Khoshkelat, Leyla
   Raoof, Jahan Bakhsh
   Richard, Tara P.
   Farhad, Siamak
   Ghani, Milad
TI A review on the recent achievements on coronaviruses recognition using
   electrochemical detection methods
SO MICROCHEMICAL JOURNAL
LA English
DT Review
DE Coronavirus; COVID-19; Identification assays; Electrochemical
   techniques; Biosensors; Pathogen detection
ID TUMOR-SUPPRESSOR GENE; LABEL-FREE DETECTION; ELECTROACTIVE INDICATOR;
   MODIFIED GENOSENSOR; PASTE ELECTRODE; SHORT SEQUENCE; PNA BIOSENSOR;
   REAL-TIME; DNA; APTASENSOR
AB Various coronaviruses, which cause a wide range of human and animal diseases, have emerged in the past 50 years. This may be due to their abilities to recombine, mutate, and infect multiple species and cell types. A novel coronavirus, which is a family of severe acute respiratory syndrome (SARS) and Middle East respiratory syndrome (MERS), has been termed COVID-19 by the World Health Organization (WHO). COVID-19 is the strain that has not been previously identified in humans. The early identification and diagnosis of the virus is crucial for effective pandemic prevention. In this study, we review shortly various diagnostic methods for virus assay and focus on recent advances in electrochemical biosensors for COVID-19 detection.
C1 [Hamidi-Asl, Ezat; Farhad, Siamak] Univ Akron, Dept Mech Engn, Adv Energy & Mfg Lab, Akron, OH 44325 USA.
   [Heidari-Khoshkelat, Leyla; Raoof, Jahan Bakhsh] Univ Mazandaran, Fac Chem, Dept Analyt Chem, Eletroanalyt Chem Res Lab, Babolsar, Iran.
   [Richard, Tara P.] Southeastern Louisiana Univ, Dept Biol Sci, Hammond, LA 70402 USA.
   [Ghani, Milad] Univ Mazandaran, Fac Chem, Dept Analyt Chem, Babolsar, Iran.
C3 University System of Ohio; University of Akron; University of
   Mazandaran; University of Louisiana System; Southeastern Louisiana
   University; University of Mazandaran
RP Raoof, JB (通讯作者)，Univ Mazandaran, Fac Chem, Dept Analyt Chem, Eletroanalyt Chem Res Lab, Babolsar, Iran.
EM j.raoof@umz.ac.ir
RI Ghani, Milad/AAR-9964-2020
OI Ghani, Milad/0000-0003-1210-1856
CR Abdelaziz OS, 2020, REV MED VIROL, V30, DOI 10.1002/rmv.2118
   Aburizaiza AS, 2014, J INFECT DIS, V209, P243, DOI 10.1093/infdis/jit589
   Afsahi S, 2018, BIOSENS BIOELECTRON, V100, P85, DOI 10.1016/j.bios.2017.08.051
   Ali MA, 2021, ADV MATER, V33, DOI 10.1002/adma.202006647
   Arevalo-Rodriguez I, 2020, PLOS ONE, V15, DOI 10.1371/journal.pone.0242958
   Arnaout R., 2020, bioRxiv, DOI [10.1101/2020.06.02.131144, 10.1101/2020.06.02.131144, DOI 10.1101/2020.06.02.131144]
   Asghary M, 2015, INT J BIOL MACROMOL, V80, P512, DOI 10.1016/j.ijbiomac.2015.07.019
   Asghary M, 2015, J NANOSCI NANOTECHNO, V15, P3394, DOI 10.1166/jnn.2015.10211
   Ashraf Ghazala, 2021, Curr Res Chem Biol, V1, P100001, DOI 10.1016/j.crchbi.2021.100001
   Azizi SN, 2013, SENSOR ACTUAT B-CHEM, V181, P319, DOI 10.1016/j.snb.2013.02.026
   Bagheryan Z, 2013, ELECTROANAL, V25, P2659, DOI 10.1002/elan.201300418
   Balkourani G, 2021, J ELECTROANAL CHEM, V893, DOI 10.1016/j.jelechem.2021.115289
   Bettazzi F, 2013, ANAL BIOANAL CHEM, V405, P1025, DOI 10.1007/s00216-012-6476-7
   Casadio S, 2017, CHEM ENG J, V315, P459, DOI 10.1016/j.cej.2017.01.050
   Chaibun T, 2021, NAT COMMUN, V12, DOI 10.1038/s41467-021-21121-7
   Chan KH, 2013, J INFECTION, V67, P130, DOI 10.1016/j.jinf.2013.03.015
   Chen F, 2022, BIOSENS BIOELECTRON, V198, DOI 10.1016/j.bios.2021.113829
   Chung MS, 2020, EUR RADIOL, V30, P2182, DOI [10.1007/s00330-019-06574-1, 10.1148/radiol.2020200230]
   Colson P, 2017, NAT REV MICROBIOL, V15, DOI 10.1038/nrmicro.2016.197
   Cui J, 2019, NAT REV MICROBIOL, V17, P181, DOI 10.1038/s41579-018-0118-9
   Damin F, 2021, SENSORS-BASEL, V21, DOI 10.3390/s21072490
   Dawson ED, 2021, J VIROL METHODS, V291, DOI 10.1016/j.jviromet.2021.114111
   Erden PE, 2013, TALANTA, V107, P312, DOI 10.1016/j.talanta.2013.01.043
   Erlich H. A., 1989, PCR TECHNOLOGY
   Eurosurveillance Editorial Team, 2020, EUROSURVEILLANCE, V25, P2, DOI 10.2807/1560-7917.ES.2020.25.5.200131e
   Fabiani L, 2021, BIOSENS BIOELECTRON, V171, DOI 10.1016/j.bios.2020.112686
   Fung B, 2020, J CLIN MICROBIOL, V58, DOI 10.1128/JCM.01535-20
   Gan SD, 2013, J INVEST DERMATOL, V133, pE10, DOI 10.1038/jid.2013.287
   Golichenari B, 2018, BIOSENS BIOELECTRON, V117, P319, DOI 10.1016/j.bios.2018.06.025
   Gu JY, 2020, GASTROENTEROLOGY, V158, P1518, DOI 10.1053/j.gastro.2020.02.054
   Hamidi-Asl E, 2016, CHEMOSENSORS, V4, DOI 10.3390/chemosensors4030016
   Hamidi-Asl E, 2016, INT J BIOL MACROMOL, V91, P400, DOI 10.1016/j.ijbiomac.2016.05.087
   Hamidi-Asl E, 2015, J CHEM SCI, V127, P1607, DOI 10.1007/s12039-015-0917-8
   Hamidi-Asl E, 2015, ELECTROANAL, V27, P1378, DOI 10.1002/elan.201400660
   Hamidi-Asl E, 2015, SENSORS-BASEL, V15, P7605, DOI 10.3390/s150407605
   Hamidi-Asl E, 2013, ELECTROANAL, V25, P2075, DOI 10.1002/elan.201300155
   Hamidi-Asl E, 2013, TALANTA, V115, P74, DOI 10.1016/j.talanta.2013.03.061
   Harnidi-Asl E, 2016, SCI CHINA CHEM, V59, P128, DOI 10.1007/s11426-015-5445-3
   Hashkavayi AB, 2020, CHEMOSENSORS, V8, DOI 10.3390/chemosensors8040100
   Hashkavayi AB, 2019, J PHARMACEUT BIOMED, V163, P180, DOI 10.1016/j.jpba.2018.10.006
   Hashkavayi AB, 2017, BIOSENS BIOELECTRON, V92, P630, DOI 10.1016/j.bios.2016.10.042
   Hashkavayi AB, 2015, ELECTROANAL, V27, P1449, DOI 10.1002/elan.201400718
   Heid CA, 1996, GENOME RES, V6, P986, DOI 10.1101/gr.6.10.986
   Hejazi MS, 2010, BIOELECTROCHEMISTRY, V78, P141, DOI 10.1016/j.bioelechem.2009.09.004
   Ha HD, 2020, ELECTRON J GEN MED, V17, DOI 10.29333/ejgm/8233
   Huang PK, 2020, RADIOLOGY, V295, P22, DOI 10.1148/radiol.2020200330
   Ilkhani H, 2021, ANAL BIOCHEM, V634, DOI 10.1016/j.ab.2021.114362
   Ilkhani H, 2021, NANOMATERIALS-BASEL, V11, DOI 10.3390/nano11051326
   Ilkhani H, 2019, SENSOR ACTUAT B-CHEM, V282, P675, DOI 10.1016/j.snb.2018.11.120
   Ilkhani H, 2018, ANAL BIOCHEM, V557, P151, DOI 10.1016/j.ab.2018.06.010
   Islam MM, 2022, ANAL CHIM ACTA, V1209, DOI 10.1016/j.aca.2021.339338
   Ismael AM, 2021, EXPERT SYST APPL, V164, DOI 10.1016/j.eswa.2020.114054
   Jacobi A, 2020, CLIN IMAG, V64, P35, DOI 10.1016/j.clinimag.2020.04.001
   Jeerapan I, 2020, CHEMOSENSORS, V8, DOI 10.3390/chemosensors8030071
   Jenik M, 2009, ANAL CHEM, V81, P5320, DOI 10.1021/ac8019569
   Ji TX, 2020, BIOSENS BIOELECTRON, V166, DOI 10.1016/j.bios.2020.112455
   Karakus E, 2021, ANAL CHIM ACTA, V1182, DOI 10.1016/j.aca.2021.338939
   Killerby ME, 2018, J CLIN VIROL, V101, P52, DOI 10.1016/j.jcv.2018.01.019
   Kim HE, 2021, BIOSENS BIOELECTRON, V182, DOI 10.1016/j.bios.2021.113168
   Kumar N, 2022, CHEM ENG J, V430, DOI 10.1016/j.cej.2021.132966
   Laghrib F, 2021, MICROCHEM J, V160, DOI 10.1016/j.microc.2020.105606
   Lagousi T, 1970, DIAGNOSTICS, V11, P2021
   Lai MMC, 1997, ADV VIRUS RES, V48, P1, DOI 10.1016/S0065-3527(08)60286-9
   Lai MMC, 2007, FIELDS VIROLOGY, P1305
   Layqah LA, 2019, MICROCHIM ACTA, V186, DOI 10.1007/s00604-019-3345-5
   Li G, 2020, J MED VIROL, V92, P424, DOI 10.1002/jmv.25685
   Li X, 2019, REF MOD BIOMED SCI
   Lim RRX, 2020, TRAC-TREND ANAL CHEM, V133, DOI 10.1016/j.trac.2020.116081
   Long CQ, 2020, EUR J RADIOL, V126, DOI 10.1016/j.ejrad.2020.108961
   Lowe C.R, 2008, BIOSENSOR BIOCHIP TE
   Loyez M, 2019, BIOSENS BIOELECTRON, V131, P104, DOI 10.1016/j.bios.2019.01.062
   Lu HZ, 2020, J MED VIROL, V92, P401, DOI [10.1002/jmv.25678, 10.1002/jmv.2567]
   Luong AD, 2021, CURR OPIN ELECTROCHE, V30, DOI 10.1016/j.coelec.2021.100794
   Mateu M. G., 2013, STRUCTURE PHYS VIRUS, DOI DOI 10.1007/978-94-007-6552-8
   Mavrikou S, 2020, SENSORS-BASEL, V20, DOI 10.3390/s20113121
   Miripour ZS, 2020, BIOSENS BIOELECTRON, V165, DOI 10.1016/j.bios.2020.112435
   Moco ACR, 2019, ELECTROANAL, V31, P1597, DOI 10.1002/elan.201900068
   Mousavi-Sani SZ, 2013, J CHIN CHEM SOC-TAIP, V60, P650, DOI 10.1002/jccs.201200642
   Munoz J, 2021, CHEM ENG J, V425, DOI 10.1016/j.cej.2021.131433
   Nagar B, 2019, BIOSENS BIOELECTRON, V129, P238, DOI 10.1016/j.bios.2018.09.073
   Navakul K, 2017, NANOMED-NANOTECHNOL, V13, P549, DOI 10.1016/j.nano.2016.08.009
   Nikaeen G, 2020, NANOMEDICINE-UK, V15, P1501, DOI 10.2217/nnm-2020-0117
   Orazem M.E., 2008, ELECTROCHEMICAL IMPE, P383
   Pene F, 2003, CLIN INFECT DIS, V37, P929, DOI 10.1086/377612
   Pishva P, 2021, EMERGENT MATER, V4, P211, DOI 10.1007/s42247-021-00184-8
   Pu RY, 2022, J VIROL METHODS, V300, DOI 10.1016/j.jviromet.2021.114392
   Pumera M, 2007, SENSOR ACTUAT B-CHEM, V123, P1195, DOI 10.1016/j.snb.2006.11.016
   Rabaan AA, 2021, DIAGNOSTICS, V11, DOI 10.3390/diagnostics11061091
   Raoof JB, 2020, NEW J CHEM, V44, P2016, DOI 10.1039/c9nj04569d
   Raoof JB, 2013, ANAL BIOANAL ELECTRO, V5, P395
   Raoof JB, 2011, CHINESE J CHEM, V29, P2541, DOI 10.1002/cjoc.201180427
   Raoof JB, 2011, SENSOR ACTUAT B-CHEM, V157, P195, DOI 10.1016/j.snb.2011.03.049
   Raoof JB, 2009, INT J ELECTROCHEM SC, V4, P1436
   Rashed MZ, 2021, BIOSENS BIOELECTRON, V171, DOI 10.1016/j.bios.2020.112709
   Rashidzadeh H, 2021, NANOMEDICINE-UK, V16, P497, DOI 10.2217/nnm-2020-0441
   Ravi N, 2020, BIOSENS BIOELECTRON, V165, DOI 10.1016/j.bios.2020.112454
   Raziq A, 2021, BIOSENS BIOELECTRON, V178, DOI 10.1016/j.bios.2021.113029
   Ren XY, 2021, ECLINICALMEDICINE, V34, DOI 10.1016/j.eclinm.2021.100839
   SAIKI RK, 1988, SCIENCE, V239, P487, DOI 10.1126/science.2448875
   Sayhi M, 2018, BIOSENS BIOELECTRON, V107, P170, DOI 10.1016/j.bios.2018.02.018
   Schirhagl R, 2010, ADV MATER, V22, P2078, DOI 10.1002/adma.200903517
   Schroder I, 2020, ACS CHEM HEALTH SAFE, V27, P160, DOI 10.1021/acs.chas.0c00035
   Schutyser E, 2003, CYTOKINE GROWTH F R, V14, P409, DOI 10.1016/S1359-6101(03)00049-2
   Seo G, 2020, ACS NANO, V14, P12257, DOI [10.1021/acsnano.0c06726, 10.1021/acsnano.0c02823]
   Sharifi S, 2020, BIOSENS BIOELECTRON, V150, DOI 10.1016/j.bios.2019.111933
   Shi HS, 2020, LANCET INFECT DIS, V20, P425, DOI 10.1016/S1473-3099(20)30086-4
   Sohni Y, 2021, LAB MED, V52, P107, DOI 10.1093/labmed/lmaa103
   Song ZQ, 2019, VIRUSES-BASEL, V11, DOI 10.3390/v11010059
   Tahamtan A, 2020, EXPERT REV MOL DIAGN, V20, P453, DOI 10.1080/14737159.2020.1757437
   Teymouri M, 2021, PATHOL RES PRACT, V221, DOI 10.1016/j.prp.2021.153443
   Theint HT, 2019, SPECTROCHIM ACTA A, V218, P348, DOI 10.1016/j.saa.2019.04.008
   Tian JJ, 2021, ELECTROCHIM ACTA, V387, DOI 10.1016/j.electacta.2021.138553
   Tripathy S., 2020, T INDIAN NATL ACAD E, V5, P205, DOI [10.1007/s41403-020-00103-z, 10.1007/s41403-020-00103-z.]
   van Grinsven B, 2016, ACS SENSORS, V1, P1140, DOI 10.1021/acssensors.6b00435
   van Rij RP, 2008, ORIGIN AND EVOLUTION OF VIRUSES, 2ND EDITION, P161, DOI 10.1016/B978-0-12-374153-0.00007-2
   Vijgen L, 2005, J CLIN MICROBIOL, V43, P5452, DOI 10.1128/JCM.43.11.5452-5456.2005
   Vinh DB, 2020, HEAD NECK-J SCI SPEC, V42, P1629, DOI 10.1002/hed.26213
   Vu CA, 2019, SENSORS-BASEL, V19, DOI 10.3390/s19194214
   Waifalkar PP, 2018, COLLOID SURFACE B, V167, P425, DOI 10.1016/j.colsurfb.2018.04.042
   Waller JV, 2020, AM J ROENTGENOL, V215, P834, DOI 10.2214/AJR.20.23418
   Walsh KA, 2020, J INFECTION, V81, P357, DOI 10.1016/j.jinf.2020.06.067
   Wang J, 2002, TALANTA, V56, P223, DOI 10.1016/S0039-9140(01)00592-6
   Yakoh A, 2021, BIOSENS BIOELECTRON, V176, DOI 10.1016/j.bios.2020.112912
   Yu F, 2020, MICROBES INFECT, V22, P74, DOI 10.1016/j.micinf.2020.01.003
   Zhang Z, 2016, ELECTROANAL, V28, P620, DOI 10.1002/elan.201500412
   Zhao H, 2021, SENSOR ACTUAT B-CHEM, V327, DOI 10.1016/j.snb.2020.128899
   Zhu HL, 2020, TRAC-TREND ANAL CHEM, V130, DOI 10.1016/j.trac.2020.115984
NR 127
TC 3
Z9 3
U1 10
U2 33
PU ELSEVIER
PI AMSTERDAM
PA RADARWEG 29, 1043 NX AMSTERDAM, NETHERLANDS
SN 0026-265X
EI 1095-9149
J9 MICROCHEM J
JI Microchem J.
PD JUL
PY 2022
VL 178
AR 107322
DI 10.1016/j.microc.2022.107322
EA MAR 2022
PG 10
WC Chemistry, Analytical
WE Science Citation Index Expanded (SCI-EXPANDED)
SC Chemistry
GA 2S1FW
UT WOS:000821546500001
PM 35233118
OA Bronze, Green Published
DA 2023-06-30
ER

PT J
AU Yu, YQ
   Guo, QQ
   Jiang, WL
   Zhang, H
   Cai, CX
AF Yu, Yongqi
   Guo, Qunqun
   Jiang, Wenli
   Zhang, Hui
   Cai, Chenxin
TI Dual-Aptamer-Assisted AND Logic Gate for Cyclic Enzymatic Signal
   Amplification Electrochemical Detection of Tumor-Derived Small
   Extracellular Vesicles
SO ANALYTICAL CHEMISTRY
LA English
DT Article
ID LABEL-FREE; DNA; EXOSOME; APTASENSOR; PROTEINS; TECHNOLOGIES; BIOSENSOR;
   HEMIN; RNA
AB Small extracellular vesicles (sEVs), often referred to as exosomes, are potential biomarkers for noninvasive cancer diagnosis. However, because of their phenotype heterogeneity, precise detection of tumor-derived sEVs is a great challenge. Herein, a dual-aptamer-assisted AND logic gate was fabricated for sensitive electrochemical detection of tumor-derived sEVs based on a cyclic enzymatic signal amplification strategy. Four different tumor-derived sEVs were used to verify the feasibility of the AND logic gate, and CCRF-CEM sEVs were successfully detected by this assay. The electrochemical assay shows a good linear response from 4 X 10(3) to 8 X 10(7) particles/mu L, with a detection limit of 920 particles/mu L, for CCRF-CEM sEVs, indicating potential application in accurate cancer diagnostics.
C1 [Yu, Yongqi; Guo, Qunqun; Jiang, Wenli; Zhang, Hui; Cai, Chenxin] Nanjing Normal Univ, Coll Chem & Mat Sci, Jiangsu Collaborat Innovat Ctr Biomed Funct Mat, Jiangsu Key Lab New Power Batteries, Nanjing 210097, Peoples R China.
C3 Nanjing Normal University
RP Zhang, H (通讯作者)，Nanjing Normal Univ, Coll Chem & Mat Sci, Jiangsu Collaborat Innovat Ctr Biomed Funct Mat, Jiangsu Key Lab New Power Batteries, Nanjing 210097, Peoples R China.
EM zhangh@njnu.edu.cn
OI , hui/0000-0002-4922-3745
FU Natural Science Foundation of Jiangsu Province [BK20181382]; Jiangsu
   Collaborative Innovation Center of Biomedical Functional Materials
FX We are grateful for financial support from the Natural Science
   Foundation of Jiangsu Province (BK20181382) and the Jiangsu
   Collaborative Innovation Center of Biomedical Functional Materials.
CR Abhange K, 2021, BIOACT MATER, V6, P3705, DOI 10.1016/j.bioactmat.2021.03.015
   Alshaer W, 2018, ADV DRUG DELIVER REV, V134, P122, DOI 10.1016/j.addr.2018.09.011
   Alsharabasy AM, 2021, ADV MATER, V33, DOI 10.1002/adma.202003883
   Campuzano S, 2011, BIOSENS BIOELECTRON, V26, P3577, DOI 10.1016/j.bios.2011.02.004
   Chang X, 2019, J AM CHEM SOC, V141, P12738, DOI 10.1021/jacs.9b05470
   Chen XS, 2018, BIOSENS BIOELECTRON, V102, P582, DOI 10.1016/j.bios.2017.12.012
   Deng LB, 2019, J HEPATOL, V71, P52, DOI 10.1016/j.jhep.2019.03.006
   Dong HL, 2018, ANAL CHEM, V90, P4507, DOI 10.1021/acs.analchem.7b04863
   EL Andaloussi S, 2013, NAT REV DRUG DISCOV, V12, P348, DOI 10.1038/nrd3978
   Gao FL, 2017, BIOSENS BIOELECTRON, V96, P62, DOI 10.1016/j.bios.2017.04.024
   Guo QQ, 2020, ANAL CHEM, V92, P5302, DOI 10.1021/acs.analchem.9b05849
   Hashkavayi AB, 2020, ANAL CHEM, V92, P12733, DOI 10.1021/acs.analchem.0c02745
   He DG, 2019, ANAL CHEM, V91, P2768, DOI 10.1021/acs.analchem.8b04509
   He F, 2018, ANAL CHEM, V90, P8072, DOI 10.1021/acs.analchem.8b01187
   He F, 2017, ANAL CHEM, V89, P12968, DOI 10.1021/acs.analchem.7b03919
   Huang RR, 2020, NANOSCALE, V12, P2445, DOI 10.1039/c9nr08747h
   Ibn Sina AA, 2016, SCI REP-UK, V6, DOI 10.1038/srep30460
   Im H, 2014, NAT BIOTECHNOL, V32, P490, DOI 10.1038/nbt.2886
   Jeppesen DK, 2019, CELL, V177, P428, DOI 10.1016/j.cell.2019.02.029
   Jiang JQ, 2020, ANAL CHIM ACTA, V1130, P1, DOI 10.1016/j.aca.2020.07.012
   Jiang Y, 2017, ANGEW CHEM INT EDIT, V56, P11916, DOI 10.1002/anie.201703807
   Jin D, 2018, ANAL CHEM, V90, P14402, DOI 10.1021/acs.analchem.8b03959
   Li DD, 2016, ANAL CHEM, V88, P7500, DOI 10.1021/acs.analchem.5b04844
   Li J, 2012, ANAL CHEM, V84, P5309, DOI 10.1021/ac3006186
   Li YK, 2021, J AM CHEM SOC, V143, P1290, DOI 10.1021/jacs.0c12016
   Mathivanan S, 2010, J PROTEOMICS, V73, P1907, DOI 10.1016/j.jprot.2010.06.006
   Miyamoto T, 2013, ACS SYNTH BIOL, V2, P72, DOI 10.1021/sb3001112
   Park J, 2017, ANAL CHEM, V89, P6695, DOI 10.1021/acs.analchem.7b00911
   Peng RZ, 2018, J AM CHEM SOC, V140, P9793, DOI 10.1021/jacs.8b04319
   Qiao B, 2019, ANALYST, V144, P3668, DOI 10.1039/c9an00181f
   Qiu GY, 2019, ADV FUNCT MATER, V29, DOI 10.1002/adfm.201806761
   Quek C, 2017, RNA BIOL, V14, P245, DOI 10.1080/15476286.2016.1270005
   Schreiner SM, 2010, ANAL CHEM, V82, P2803, DOI 10.1021/ac902765g
   Shao HL, 2018, CHEM REV, V118, P1917, DOI 10.1021/acs.chemrev.7b00534
   Shih KK, 2008, GYNECOL ONCOL, V110, P1, DOI 10.1016/j.ygyno.2008.05.020
   Singh N, 2020, ANAL CHEM, V92, P10569, DOI 10.1021/acs.analchem.0c01464
   Skog J, 2008, NAT CELL BIOL, V10, P1470, DOI 10.1038/ncb1800
   Sun XF, 2018, ANAL CHIM ACTA, V1021, P121, DOI 10.1016/j.aca.2018.02.076
   Thind A, 2016, J EXTRACELL VESICLES, V5, DOI 10.3402/jev.v5.31292
   Vader P, 2014, TRENDS MOL MED, V20, P385, DOI 10.1016/j.molmed.2014.03.002
   Wang LL, 2018, BIOSENS BIOELECTRON, V115, P91, DOI 10.1016/j.bios.2018.04.054
   Wang Q, 2014, BIOSENS BIOELECTRON, V55, P266, DOI 10.1016/j.bios.2013.12.034
   Wang WJ, 2017, CHEM SCI, V8, P174, DOI 10.1039/c6sc01953f
   Wang ZL, 2018, NANOSCALE, V10, P9053, DOI 10.1039/c7nr09162a
   Xiao Q, 2019, ANAL METHODS-UK, V11, P4146, DOI 10.1039/c9ay01007f
   Yan H, 2021, ANAL CHEM, V93, P4739, DOI 10.1021/acs.analchem.1c00693
   Yang XX, 2019, J CONTROL RELEASE, V308, P119, DOI 10.1016/j.jconrel.2019.07.021
   Yang YT, 2020, ANAL CHEM, V92, P4884, DOI 10.1021/acs.analchem.9b04622
   Zhang HX, 2020, ANAL CHEM, V92, P5546, DOI 10.1021/acs.analchem.0c00469
   Zhang J, 2007, NAT PROTOC, V2, P2888, DOI 10.1038/nprot.2007.419
   Zhang XX, 2014, ANAL CHEM, V86, P5567, DOI 10.1021/ac501068k
   Zhang YM, 2019, ANAL CHEM, V91, P12100, DOI 10.1021/acs.analchem.9b03427
   Zhao W, 2015, HEART FAIL REV, V20, P337, DOI 10.1007/s10741-014-9469-0
   Zhao XX, 2020, ANAL CHEM, V92, P5411, DOI 10.1021/acs.analchem.0c00141
   Zhao YQ, 2017, BIOELECTROCHEMISTRY, V117, P15, DOI 10.1016/j.bioelechem.2017.04.002
NR 55
TC 30
Z9 30
U1 32
U2 178
PU AMER CHEMICAL SOC
PI WASHINGTON
PA 1155 16TH ST, NW, WASHINGTON, DC 20036 USA
SN 0003-2700
EI 1520-6882
J9 ANAL CHEM
JI Anal. Chem.
PD AUG 17
PY 2021
VL 93
IS 32
BP 11298
EP 11304
DI 10.1021/acs.analchem.1c02489
EA AUG 2021
PG 7
WC Chemistry, Analytical
WE Science Citation Index Expanded (SCI-EXPANDED)
SC Chemistry
GA UD2QZ
UT WOS:000687058400030
PM 34369142
DA 2023-06-30
ER

PT J
AU Li, YP
   Ye, W
   Cui, YJ
   Li, B
   Yang, Y
   Qian, GD
AF Li, Yanping
   Ye, Wei
   Cui, Yuanjing
   Li, Bin
   Yang, Yu
   Qian, Guodong
TI A metal-organic frameworks@ carbon nanotubes based electrochemical
   sensor for highly sensitive and selective determination of ascorbic acid
SO JOURNAL OF MOLECULAR STRUCTURE
LA English
DT Article
DE Metal-organic frameworks; Ascorbic acid; Carbon nanotubes;
   Electrochemical sensors
ID ZEOLITIC IMIDAZOLATE FRAMEWORKS; CHEMICALLY-MODIFIED ELECTRODES;
   DOPAMINE; LUMINESCENT; RECOGNITION; COMPOSITE; BIOSENSOR; OXIDATION;
   NITRATE; IONS
AB A conductive electrochemical sensor for ascorbic acid was prepared by in-situ growing metal-organic frameworks (ZIF-65) on the surface of carboxylated carbon nanotubes. This nanohybrid was dropped onto glassy carbon electrodes to fabricate a modified ZIF-65@ CNTs electrode. Owing to the introduction of carboxylated carbon nanotubes, the conductivity of the sensor was enhanced with resistance decreased by half. Due to the porous crystal structures, good water-stability and oxidizing nitro groups of ZIF-65, this sensor exhibited high sensory performances to ascorbic acid with the detection limit of 1.03 mu M. Excellent selectivity, anti-interference and reproducibility enabled it as a promising candidate in biomolecular sensing applications. (C) 2020 Elsevier B.V. All rights reserved.
C1 [Li, Yanping; Ye, Wei; Cui, Yuanjing; Li, Bin; Yang, Yu; Qian, Guodong] Zhejiang Univ, Cyrus Tang Ctr Sensor Mat & Applicat, Sch Mat Sci & Engn, State Key Lab Silicon Mat, Hangzhou 310027, Peoples R China.
C3 Zhejiang University
RP Yang, Y; Qian, GD (通讯作者)，Zhejiang Univ, Cyrus Tang Ctr Sensor Mat & Applicat, Sch Mat Sci & Engn, State Key Lab Silicon Mat, Hangzhou 310027, Peoples R China.
EM yuyang@zju.edu.cn; gdqian@zju.edu.cn
RI yang, yang/GWB-9426-2022; Li, Bin/J-6124-2015
OI Li, Bin/0000-0002-7774-5452
FU National Natural Science Foundation of China [51472217, 51432001,
   51632008, U1609219, 51772268]; Zhejiang Provincial Natural Science
   Foundation [LZ15E020001]
FX This work was financially supported by the National Natural Science
   Foundation of China (No. 51472217, 51432001, 51632008, U1609219 and
   51772268) and Zhejiang Provincial Natural Science Foundation (No.
   LZ15E020001).
CR Akasaka H, 2008, JPN J APPL PHYS, V47, P1694, DOI 10.1143/JJAP.47.1694
   Ali SR, 2008, SENSORS-BASEL, V8, P8423, DOI 10.3390/s8128423
   Arya SP, 2000, ANAL CHIM ACTA, V417, P1, DOI 10.1016/S0003-2670(00)00909-0
   Banerjee R, 2008, SCIENCE, V319, P939, DOI 10.1126/science.1152516
   Banerjee R, 2009, J AM CHEM SOC, V131, P3875, DOI 10.1021/ja809459e
   Chen BL, 2010, ACCOUNTS CHEM RES, V43, P1115, DOI 10.1021/ar100023y
   Cui YJ, 2012, CHEM REV, V112, P1126, DOI 10.1021/cr200101d
   Diring S, 2013, NAT COMMUN, V4, DOI 10.1038/ncomms3684
   Gayathri P, 2018, J ELECTROCHEM SOC, V165, pB603, DOI 10.1149/2.0661813jes
   Hu Y, 2011, CHEM COMMUN, V47, P12694, DOI 10.1039/c1cc15525c
   Kand'ar R, 2016, BIOMED CHROMATOGR, V30, P13, DOI 10.1002/bmc.3529
   KAWAKUBO S, 1994, ANALYST, V119, P2119, DOI 10.1039/an9941902119
   Koc MM, 2019, OPTIK, V178, P316, DOI 10.1016/j.ijleo.2018.10.008
   Li JP, 2009, J SOLID STATE ELECTR, V13, P1811, DOI 10.1007/s10008-008-0755-4
   Li YP, 2019, J SOLID STATE CHEM, V275, P38, DOI 10.1016/j.jssc.2019.03.051
   Li YP, 2018, POLYHEDRON, V148, P76, DOI 10.1016/j.poly.2018.04.001
   Li YP, 2017, J SOLID STATE CHEM, V255, P97, DOI 10.1016/j.jssc.2017.07.027
   Lin WX, 2016, J SOLID STATE CHEM, V237, P307, DOI 10.1016/j.jssc.2016.02.040
   Ling W, 2018, ADV MATER, V30, DOI 10.1002/adma.201800917
   Liu DM, 2014, INORG CHEM, V53, P1916, DOI 10.1021/ic402194c
   Liu LT, 2018, CHEMELECTROCHEM, V5, P6, DOI 10.1002/celc.201700931
   Liu ZP, 2013, CHEM SOC REV, V42, P1568, DOI 10.1039/c2cs35363f
   Luczak T, 2009, ELECTROCHIM ACTA, V54, P5863, DOI 10.1016/j.electacta.2009.05.047
   Lustig WP, 2017, CHEM SOC REV, V46, P3242, DOI 10.1039/c6cs00930a
   Phan A, 2010, ACCOUNTS CHEM RES, V43, P58, DOI 10.1021/ar900116g
   Ren ZF, 2016, J COLLOID INTERF SCI, V468, P313, DOI 10.1016/j.jcis.2016.01.079
   ROBARDS K, 1995, ANALYST, V120, P1, DOI 10.1039/an9952000001
   Sajid M, 2016, TRAC-TREND ANAL CHEM, V76, P15, DOI 10.1016/j.trac.2015.09.006
   Sheng ZH, 2012, BIOSENS BIOELECTRON, V34, P125, DOI 10.1016/j.bios.2012.01.030
   SHORT RD, 1991, POLYM DEGRAD STABIL, V31, P211, DOI 10.1016/0141-3910(91)90076-4
   Takahama U, 2008, METHOD ENZYMOL, V440, P381, DOI 10.1016/S0076-6879(07)00824-5
   Tu M, 2015, ADV FUNCT MATER, V25, P4470, DOI 10.1002/adfm.201500760
   Tu M, 2014, CHEM COMMUN, V50, P13258, DOI 10.1039/c4cc06491g
   Wang L, 2017, SENSOR ACTUAT B-CHEM, V242, P625, DOI 10.1016/j.snb.2016.11.100
   Wang Y, 2017, J MATER CHEM A, V5, P8385, DOI 10.1039/c7ta01066d
   Wang ZH, 2017, BIOSENS BIOELECTRON, V97, P107, DOI 10.1016/j.bios.2017.05.011
   Xia TF, 2016, CHEM-EUR J, V22, P18429, DOI 10.1002/chem.201603531
   Xiao LL, 2017, TALANTA, V167, P39, DOI 10.1016/j.talanta.2017.01.078
   Xu H, 2016, J MATER CHEM A, V4, P10900, DOI 10.1039/c6ta03065c
   Yu J, 2005, PLOS BIOL, V3, P266, DOI 10.1371/journal.pbio.0030038
   Yue D, 2016, J SOLID STATE CHEM, V241, P99, DOI 10.1016/j.jssc.2016.06.005
   Zen JM, 2003, ELECTROANAL, V15, P1073, DOI 10.1002/elan.200390130
   Zeng SS, 2019, CHEM MATER, V31, P1646, DOI 10.1021/acs.chemmater.8b04934
   Zhang H, 2019, NANOMATERIALS-BASEL, V9, DOI 10.3390/nano9091283
   Zhang WQ, 2017, SENSOR ACTUAT B-CHEM, V247, P756, DOI 10.1016/j.snb.2017.03.104
   Zhang X, 2016, SENSOR ACTUAT B-CHEM, V227, P488, DOI 10.1016/j.snb.2015.12.073
   Zhang YF, 2014, TALANTA, V129, P55, DOI 10.1016/j.talanta.2014.05.007
   Zidar N, 2014, MAR DRUGS, V12, P940, DOI 10.3390/md12020940
NR 48
TC 22
Z9 23
U1 8
U2 100
PU ELSEVIER
PI AMSTERDAM
PA RADARWEG 29, 1043 NX AMSTERDAM, NETHERLANDS
SN 0022-2860
EI 1872-8014
J9 J MOL STRUCT
JI J. Mol. Struct.
PD JUN 5
PY 2020
VL 1209
AR 127986
DI 10.1016/j.molstruc.2020.127986
PG 7
WC Chemistry, Physical
WE Science Citation Index Expanded (SCI-EXPANDED)
SC Chemistry
GA KY7BA
UT WOS:000522727600004
DA 2023-06-30
ER

PT J
AU Sharma, VK
   Trnkova, L
AF Sharma, Vimal Kumar
   Trnkova, Libuse
TI Copper Nanoparticle Modified Pencil Graphite Electrode for
   Electroanalysis of Adenine
SO ELECTROANALYSIS
LA English
DT Article
DE Copper nanoparticles; pencil graphite electrode; adenine oxidation;
   linear sweep voltammetry; electrochemical biosensing
ID GLASSY-CARBON ELECTRODE; ELECTROCHEMICAL DETERMINATION; BASE STACKING;
   SURFACE; GUANINE; OXIDE; CU; NANOCOMPOSITE; OXIDATION; DNA
AB A pencil graphite electrode (PeGE) modified with copper nanoparticles (CuNPs) was employed for sensitive electrochemical detection of adenine (Ade). The CuNPs were synthesized by the chemical reduction of copper (II) sulphate by borohydride in the presence of polyvinylpyrrolidone (PVP) and immobilized onto the electrode surface by means of physical adsorption. The cyclic voltammetry (CV) results illustrate that the CuNP-modified PeGE provides at least fivefold increase of Ade oxidation peaks compared to the bare PeGE. The detection limit in CV corresponds to value of 200nM. The accumulation of Ade through the complex with Cu (I) allows us to introduce the novel biosensor for the determination not only of adenine but also purines capable to form analogical Cu (I) complexes.
C1 [Sharma, Vimal Kumar; Trnkova, Libuse] Masaryk Univ, Fac Sci, Dept Chem, Kamenice 5, CZ-62500 Brno, Czech Republic.
C3 Masaryk University Brno
RP Trnkova, L (通讯作者)，Masaryk Univ, Fac Sci, Dept Chem, Kamenice 5, CZ-62500 Brno, Czech Republic.
EM libuse@chemi.muni.cz
FU Project Postdoc I, Czech Republic [CZ.1.07/2.3.00/30.0009]
FX We sincerely thank to Marian Marik for SEM characterization. This work
   was financially supported by the Project Postdoc I, reg. No.
   CZ.1.07/2.3.00/30.0009, Czech Republic.
CR Adhikary A, 2008, J AM CHEM SOC, V130, P10282, DOI 10.1021/ja802122s
   Anyaogu KC, 2008, LANGMUIR, V24, P4340, DOI 10.1021/la800102f
   Biesinger MC, 2010, APPL SURF SCI, V257, P887, DOI 10.1016/j.apsusc.2010.07.086
   Chomoucka J., 2012, P IEEE SENS 2012, P1
   Claussen JC, 2012, ADV FUNCT MATER, V22, P3399, DOI 10.1002/adfm.201200551
   Deng Chunyan, 2012, J BIOSENSORS BIOELEC, V31, P469
   Dhas NA, 1998, CHEM MATER, V10, P1446, DOI 10.1021/cm9708269
   Fan Y, 2011, ELECTROCHIM ACTA, V56, P4685, DOI 10.1016/j.electacta.2011.02.114
   Fang B, 2008, MICROCHIM ACTA, V162, P175, DOI 10.1007/s00604-007-0901-1
   Goncalves LM, 2010, J PHYS CHEM C, V114, P14213, DOI 10.1021/jp1046672
   Heli H, 2014, ANAL METHODS-UK, V6, P6981, DOI 10.1039/c4ay01507j
   Heli H, 2010, J SOLID STATE ELECTR, V14, P787, DOI 10.1007/s10008-009-0846-x
   Heli H, 2009, SENSOR ACTUAT B-CHEM, V140, P245, DOI 10.1016/j.snb.2009.04.021
   Heli H, 2009, BIOSENS BIOELECTRON, V24, P2328, DOI 10.1016/j.bios.2008.10.036
   Hung LI, 2010, ADV MATER, V22, P1910, DOI 10.1002/adma.200903947
   Jeong S, 2008, ADV FUNCT MATER, V18, P679, DOI 10.1002/adfm.200700902
   Jeong S, 2011, LANGMUIR, V27, P3144, DOI 10.1021/la104136w
   Kobayashi K, 2010, J PHYS CHEM B, V114, P5600, DOI 10.1021/jp100589w
   Legraverend M, 2006, BIOORGAN MED CHEM, V14, P3987, DOI 10.1016/j.bmc.2005.12.060
   Liu HY, 2006, ELECTROANAL, V18, P2055, DOI 10.1002/elan.200603598
   Liu ZW, 2003, ADV MATER, V15, P303, DOI 10.1002/adma.200390073
   Luo J, 2012, MICROCHIM ACTA, V177, P485, DOI 10.1007/s00604-012-0795-4
   Male KB, 2004, ANAL CHIM ACTA, V516, P35, DOI 10.1016/j.aca.2004.03.075
   Mayer KM, 2011, CHEM REV, V111, P3828, DOI 10.1021/cr100313v
   Mocak J, 1997, PURE APPL CHEM, V69, P297, DOI 10.1351/pac199769020297
   Navratil R, 2013, INT J ELECTROCHEM SC, V8, P4397
   Niu XL, 2012, ELECTROCHIM ACTA, V80, P346, DOI 10.1016/j.electacta.2012.07.041
   Oztekin Y, 2012, ELECTROCHIM ACTA, V76, P201, DOI 10.1016/j.electacta.2012.04.105
   Park BK, 2007, J COLLOID INTERF SCI, V311, P417, DOI 10.1016/j.jcis.2007.03.039
   Pastoriza-Santos I, 2009, SMALL, V5, P440, DOI 10.1002/smll.200801088
   Pedersen DB, 2008, J PHYS CHEM C, V112, P8819, DOI 10.1021/jp710619r
   Perelaer J, 2010, J MATER CHEM, V20, P8446, DOI 10.1039/c0jm00264j
   Prochazka P, 2014, NANOTECHNOLOGY, V25, DOI 10.1088/0957-4484/25/18/185601
   Rahi A, 2016, ANAL BIOCHEM, V497, P39, DOI 10.1016/j.ab.2015.12.018
   Ramyadevi J, 2012, MATER LETT, V71, P114, DOI 10.1016/j.matlet.2011.12.055
   Randviir EP, 2012, RSC ADV, V2, P5800, DOI 10.1039/c2ra20173a
   Rice KP, 2011, J PHYS CHEM C, V115, P1793, DOI 10.1021/jp110483z
   Salavati-Niasari M, 2008, POLYHEDRON, V27, P3514, DOI 10.1016/j.poly.2008.08.020
   Sharma V, 2016, MICROCHIM ACTA, V183, P1299, DOI 10.1007/s00604-015-1740-0
   Sharma VK, 2015, SENSORS-BASEL, V15, P1564, DOI 10.3390/s150101564
   Shi M, 2012, ACS NANO, V6, P2157, DOI 10.1021/nn300445d
   Simsikova M, 2014, COLLOID SURFACE B, V123, P951, DOI 10.1016/j.colsurfb.2014.10.051
   Solanki JN, 2010, SOLID STATE SCI, V12, P1560, DOI 10.1016/j.solidstatesciences.2010.06.021
   Sun W, 2008, BIOSENS BIOELECTRON, V24, P988, DOI 10.1016/j.bios.2008.07.068
   Tang XF, 2010, COLLOID SURFACE A, V360, P99, DOI 10.1016/j.colsurfa.2010.02.011
   Trnkova L, 2005, J ELECTROANAL CHEM, V582, P258, DOI 10.1016/j.jelechem.2005.01.021
   Trnkova L., 2007, UTILIZING BIOELECTRO, V4, P51
   Voborny S, 2004, THIN SOLID FILMS, V459, P17, DOI 10.1016/j.tsf.2003.12.076
   Wang J, 2005, ANALYST, V130, P421, DOI 10.1039/b414248a
   Wang P, 2011, BIOSENS BIOELECTRON, V26, P3339, DOI 10.1016/j.bios.2011.01.011
   Yang FQ, 2007, TALANTA, V73, P269, DOI 10.1016/j.talanta.2007.03.034
   Yang ZY, 2012, ANAL METHODS-UK, V4, P1924, DOI 10.1039/c2ay25283j
   Zhang FY, 2011, MICROCHIM ACTA, V173, P103, DOI 10.1007/s00604-010-0535-6
   Zhang H.Q., 2009, MACHINERY DESIGN MAN, V4, P4, DOI DOI 10.1021/PR900002F.PUBMED
   Zhang YY, 2014, J PHYS CHEM C, V118, P6278, DOI 10.1021/jp4118979
   Zhao J, 2015, ANAL CHIM ACTA, V860, P23, DOI 10.1016/j.aca.2014.12.026
NR 56
TC 11
Z9 11
U1 1
U2 54
PU WILEY-V C H VERLAG GMBH
PI WEINHEIM
PA POSTFACH 101161, 69451 WEINHEIM, GERMANY
SN 1040-0397
EI 1521-4109
J9 ELECTROANAL
JI Electroanalysis
PD NOV
PY 2016
VL 28
IS 11
BP 2834
EP 2840
DI 10.1002/elan.201600237
PG 7
WC Chemistry, Analytical; Electrochemistry
WE Science Citation Index Expanded (SCI-EXPANDED)
SC Chemistry; Electrochemistry
GA EC1TS
UT WOS:000387891400027
DA 2023-06-30
ER

PT J
AU Prathap, MUA
   Sun, SN
   Xu, ZJ
AF Prathap, M. U. Anu
   Sun, Shengnan
   Xu, Zhichuan J.
TI An electrochemical sensor highly selective for lindane determination: a
   comparative study using three different alpha-MnO2 nanostructures
SO RSC ADVANCES
LA English
DT Article
ID (1R,2R,3S,4R,5R,6S)-HEXACHLOROCYCLOHEXANE LINDANE;
   GAMMA-HEXACHLOROCYCLOHEXANE; ELECTROCATALYTIC OXIDATION;
   ELECTRON-TRANSFER; REDUCTION; BIOSENSOR; NICO2O4; RECOGNITION; CATHODES;
   HCH
AB Here we describe a simple, highly reproducible ultra-sensitive electrochemical sensor for lindane based on alpha-MnO2 nanostructures. The results showed that the alpha-MnO2 nanostructures effectively catalyzed the electrochemical reduction of lindane. A good linearity was obtained in the range of 1.1 to 510 mu M with a detection limit of 114 nM. The proposed lindane sensor was successfully employed for the determination of lindane in tap water samples with good recoveries. Negligible amperometric currents are observed in the control experiments using triclosan (T), chlorobenzene (CB), benzene (B), 1,3,5-trichlorobenzene (1,3,5-TCB), and 4-chlorobenzaldehyde (4-CBA), suggesting a sensing specificity to lindane. The proposed sensor also exhibited good stability and reproducibility for lindane determination.
C1 [Prathap, M. U. Anu; Sun, Shengnan; Xu, Zhichuan J.] Nanyang Technol Univ, Sch Mat Sci & Engn, 50 Nanyang Ave, Singapore 639798, Singapore.
C3 Nanyang Technological University & National Institute of Education (NIE)
   Singapore; Nanyang Technological University
RP Xu, ZJ (通讯作者)，Nanyang Technol Univ, Sch Mat Sci & Engn, 50 Nanyang Ave, Singapore 639798, Singapore.
EM xuzc@ntu.edu.sg
RI Xu, Zhichuan/D-1661-2013
OI Xu, Zhichuan/0000-0001-7746-5920
FU MOE Tier 1 Grants of Singapore [RGT8/13, RG131/14]; Singapore National
   Research Foundation under Campus for Research Excellence And
   Technological Enterprise (CREATE) programme
FX This work was supported by MOE Tier 1 Grants (RGT8/13 and RG131/14) of
   Singapore and the Singapore National Research Foundation under its
[truncated: 3,203,470 more chars]
