# Supplementary material for: Hotspots and trends of electrochemical biosensor technology: a bibliometric analysis from 2003 to 2023
Source: RSC Adv. 2023 Oct 19;13(44):30704–17. doi: 10.1039/d3ra05889a (PMC10585615; doi:10.1039/d3ra05889a)
Supplement: RA-013-D3RA05889A-s001 [file RA-013-D3RA05889A-s001.zip › data-2.xlsx]

FN Clarivate Analytics Web of Science
VR 1.0
PT J
AU Anik, U
   Tepeli, Y
   Diouani, MF
AF Anik, Ulku
   Tepeli, Yudum
   Diouani, Mohamed F.
TI Fabrication of Electrochemical Model Influenza A Virus Biosensor Based
   on the Measurements of Neuroaminidase Enzyme Activity
SO ANALYTICAL CHEMISTRY
LA English
DT Article
ID HEMAGGLUTININ; IMMUNOSENSOR; H5N1; NEURAMINIDASE; INFECTION; DIAGNOSIS
AB Neuroaminidase (NA) enzyme is a kind of glycoprotein that is found on the influenza A virus. During infection, NA is important for the release of influenza virions from the host cell surface together with viral aggregates. It may also be involved in targeting the virus to respiratory epithelial cells. In this study, a model electrochemical influenza A viral biosensor in which receptor-binding properties have been based on NA was developed for the first time. The biosensor's working principle is based on monitoring the interactions between fetuin A and NA enzyme. The assay was monitored step by step by using electrochemical impedance spectroscopy.
C1 [Anik, Ulku; Tepeli, Yudum] Mugla Sitki Kocman Univ, Fac Sci, Dept Chem, TR-48000 Kotekli, Mugla, Turkey.
   [Diouani, Mohamed F.] Univ Tunis Elmanar, Inst Pasteur Tunis, LR11 IPT03,PB74,13 Pl Pasteur, Tunis 1002, Tunisia.
   [Diouani, Mohamed F.] Univ Carthage, Fac Sci Bizerte, Tunis, Tunisia.
C3 Mugla Sitki Kocman University; Le Reseau International des Instituts
   Pasteur (RIIP); Universite de Tunis-El-Manar; Institut Pasteur Tunis;
   Universite de Carthage
RP Anik, U (通讯作者)，Mugla Sitki Kocman Univ, Fac Sci, Dept Chem, TR-48000 Kotekli, Mugla, Turkey.
EM ulkuanik@mu.edu.tr
RI anik, ulku/G-4957-2010; Diouani, mohamed fethi/A-7880-2015
OI anik, ulku/0000-0002-3607-7208; Diouani, mohamed
   fethi/0000-0001-5192-2927; Tepeli Buyuksunetci,
   Yudum/0000-0002-4717-7933
FU Technical and Scientific Council of Turkey (TUBITAK) [114Z654]
FX The grant from The Technical and Scientific Council of Turkey (TUBITAK)
   Project No. 114Z654 is gratefully acknowledged.
CR Abraham MK, 2016, J EMERG MED, V50, P536, DOI 10.1016/j.jemermed.2015.10.013
   Arya SK, 2014, SENSOR ACTUAT B-CHEM, V194, P127, DOI 10.1016/j.snb.2013.12.066
   Dortmans J. C., 2013, SCI REP, V3, P1
   Han JH, 2016, SENSOR ACTUAT B-CHEM, V228, P36, DOI 10.1016/j.snb.2015.07.068
   Jarocka U, 2016, SENSOR ACTUAT B-CHEM, V228, P25, DOI 10.1016/j.snb.2016.01.001
   Jarocka U, 2014, BIOSENS BIOELECTRON, V55, P301, DOI 10.1016/j.bios.2013.12.030
   Mair CM, 2014, BBA-BIOMEMBRANES, V1838, P1153, DOI 10.1016/j.bbamem.2013.10.004
   Matrosovich MN, 2004, J VIROL, V78, P12665, DOI 10.1128/JVI.78.22.12665-12667.2004
   Mitnaul LJ, 2000, J VIROL, V74, P6015, DOI 10.1128/JVI.74.13.6015-6020.2000
   Peaper DR, 2014, CLIN LAB MED, V34, P365, DOI 10.1016/j.cll.2014.02.009
NR 10
TC 25
Z9 25
U1 3
U2 52
PU AMER CHEMICAL SOC
PI WASHINGTON
PA 1155 16TH ST, NW, WASHINGTON, DC 20036 USA
SN 0003-2700
EI 1520-6882
J9 ANAL CHEM
JI Anal. Chem.
PD JUN 21
PY 2016
VL 88
IS 12
BP 6151
EP 6153
DI 10.1021/acs.analchem.6b01720
PG 3
WC Chemistry, Analytical
WE Science Citation Index Expanded (SCI-EXPANDED)
SC Chemistry
GA DP4MO
UT WOS:000378470200011
PM 27281347
OA Bronze
DA 2023-06-30
ER

PT J
AU Devillers, M
   Ahmad, L
   Korri-Youssoufi, H
   Salmon, L
AF Devillers, Marion
   Ahmad, Lama
   Korri-Youssoufi, Hafsa
   Salmon, Laurent
TI Carbohydrate-based electrochemical biosensor for detection of a cancer
   biomarker in human plasma
SO BIOSENSORS & BIOELECTRONICS
LA English
DT Article
ID AUTOCRINE MOTILITY FACTOR; LABEL-FREE DETECTION; PHOSPHOGLUCOSE
   ISOMERASE; PHOSPHOHEXOSE ISOMERASE; FACTOR-RECEPTOR; BREAST-CANCER;
   GLUCOSE-6-PHOSPHATE ISOMERASE; CARCINOEMBRYONIC ANTIGEN; GOLD
   NANOPARTICLES; COLORECTAL-CANCER
AB Autocrine motility factor (AMF) is a tumor-secreted cytokine that stimulates tumor cell motility in vitro and metastasis in vivo. AMF could be detected in serum or urine of cancer patients with worse prognosis. Reported as a cancer biomarker, AMF secretion into body fluids might be closely related to metastases formation. In this study, a sensitive and specific carbohydrate-based electrochemical biosensor was designed for the detection and quantification of a protein model of AMF, namely phosphoglucose isomerase from rabbit muscle (RmPGI). Indeed, RmPGI displays high homology with AMF and has been shown to have AMF activity. The biosensor was constructed by covalent binding of the enzyme substrate D-fructose 6-phosphate (F6P). Immobilization was achieved on a gold surface electrode following a bottom-up approach through an aminated surface obtained by electrochemical patterning of ethylene diamine and terminal amine polyethylene glycol chain to prevent nonspecific interactions. Carbohydrate-protein interactions were quantified in a range of 10 fM to 100 nM. Complex formation was analyzed through monitoring of the redox couple Fe2+/Fe3+ by electrochemical impedance spectroscopy and square wave voltammetry. The F6P-biosensor demonstrates a detection limit of 6.6 fM and high selectivity when compared to other non-specific glycolytic proteins such as D-glucose-6-phosphate dehydrogenase. Detection of protein in spiked plasma was demonstrated and accuracy of 95% is obtained compared to result obtained in PBS (phosphate buffered saline). F6P-biosensor is a very promising proof of concept required for the design of a carbohydrate-based electrochemical biosensor using the enzyme substrate as bioreceptor. Such biosensor could be generalized to detect other protein biomarkers of interest.
C1 [Devillers, Marion; Ahmad, Lama; Korri-Youssoufi, Hafsa; Salmon, Laurent] Univ Paris Sud, Univ Paris Saclay, Equipe Chim Bioorgan & Bioinorgan, ICMMO,CNRS,UMR8182,LabEx LERMIT, Rue Doyen Georges Poitou, F-91405 Orsay, France.
C3 Centre National de la Recherche Scientifique (CNRS); CNRS - Institute of
   Chemistry (INC); UDICE-French Research Universities; Universite Paris
   Saclay
RP Korri-Youssoufi, H; Salmon, L (通讯作者)，Univ Paris Sud, Univ Paris Saclay, Equipe Chim Bioorgan & Bioinorgan, ICMMO,CNRS,UMR8182,LabEx LERMIT, Rue Doyen Georges Poitou, F-91405 Orsay, France.
EM hafsa.korri-youssoufi@u-psud.fr; laurent.salmon@u-psud.fr
RI Korri-Youssoufi, Hafsa/AAC-9068-2021; Salmon, Laurent/T-5179-2018
OI Salmon, Laurent/0000-0003-1946-8458; Korri-Youssoufi,
   Hafsa/0000-0002-5858-5385
FU CNRS [44704]
FX This work was supported by CNRS following the project "Defi
   Instrumentation aux Limites" FLUTRACE (Grant No. 44704). Authors
   acknowledge Helene Dorizon for providing 2-[2-(2- ethoxyethoxy)
   ethoxy]-ethylamine (PEG-NH<INF>2</INF>), and Florence Wieczorek and
   Philippe Durand (ICSN, Gif-sur-Yvette) for providing F6P methyloxime.
CR Adenier A, 2004, LANGMUIR, V20, P8243, DOI 10.1021/la049194c
   Ali MA, 2015, NANOSCALE, V7, P7234, DOI 10.1039/c5nr00194c
   Alliband A, 2013, J ORG CHEM, V78, P356, DOI 10.1021/jo302228w
   BAUMANN M, 1990, CANCER INVEST, V8, P351, DOI 10.3109/07357909009012053
   BAUMANN M, 1988, CANCER RES, V48, P7018
   Bayo J, 2014, PLOS ONE, V9, DOI 10.1371/journal.pone.0095171
   BODANSKY O, 1954, CANCER, V7, P1191, DOI 10.1002/1097-0142(195411)7:6<1191::AID-CNCR2820070611>3.0.CO;2-3
   BODANSKY O, 1954, CANCER, V7, P1200, DOI 10.1002/1097-0142(195411)7:6<1200::AID-CNCR2820070612>3.0.CO;2-9
   Bohunicky B, 2011, NANOTECHNOL SCI APPL, V4, P1, DOI 10.2147/NSA.S13465
   Brooks JD, 2012, GENOME RES, V22, P183, DOI 10.1101/gr.124347.111
   Chikkaveeraiah BV, 2012, ACS NANO, V6, P6546, DOI 10.1021/nn3023969
   Chiu CG, 2008, EXPERT REV ANTICANC, V8, P207, DOI 10.1586/14737140.8.2.207
   Dai L, 2010, J RHEUMATOL, V37, P2452, DOI 10.3899/jrheum.100157
   Dobashi Y, 2006, J PATHOL, V208, P44, DOI 10.1002/path.1878
   Dong H, 2006, ANAL CHEM, V78, P7424, DOI 10.1021/ac060657o
   DYSON JED, 1968, J BIOL CHEM, V243, P1401
   Fan LY, 2010, CLIN CHIM ACTA, V411, P2049, DOI 10.1016/j.cca.2010.08.043
   FILELLA X, 1991, TUMOR BIOL, V12, P360, DOI 10.1159/000217737
   Fuzery AK, 2013, CLIN PROTEOM, V10, DOI 10.1186/1559-0275-10-13
   Funasaka T, 2001, BIOCHEM BIOPH RES CO, V285, P118, DOI 10.1006/bbrc.2001.5135
   Funasaka T, 2007, CANCER RES, V67, P4236, DOI 10.1158/0008-5472.CAN-06-3935
   Gerlach JQ, 2010, BIOCHEM SOC T, V38, P1333, DOI 10.1042/BST0381333
   Gong WD, 2005, CLIN CANCER RES, V11, P5778, DOI 10.1158/1078-0432.CCR-05-0214
   Gracy R W, 1975, Methods Enzymol, V41, P392
   Gruber K, 2011, ACS NANO, V5, P3670, DOI 10.1021/nn103626q
   GUIRGUIS R, 1988, J NATL CANCER I, V80, P1203, DOI 10.1093/jnci/80.15.1203
   Guo XF, 2012, ANAL CHEM, V84, P241, DOI 10.1021/ac202419u
   Haga A, 2006, J MOL BIOL, V358, P741, DOI 10.1016/j.jmb.2006.02.046
   Haga A, 2003, INT J CANCER, V107, P707, DOI 10.1002/ijc.11449
   Hao TT, 2012, SENSOR ACTUAT B-CHEM, V171, P803, DOI 10.1016/j.snb.2012.05.074
   Hardre R, 1999, CARBOHYD RES, V318, P110, DOI 10.1016/S0008-6215(99)00100-7
   Huang LD, 2015, CHEM-EUR J, V21, P3956, DOI 10.1002/chem.201405747
   Huang Z, 2014, ASIAN PAC J CANCER P, V15, P989, DOI 10.7314/APJCP.2014.15.2.989
   Iiizumi M, 2008, BBA-REV CANCER, V1786, P87, DOI 10.1016/j.bbcan.2008.07.002
   Jeffery CJ, 1999, TRENDS BIOCHEM SCI, V24, P8, DOI 10.1016/S0968-0004(98)01335-8
   Jiang WG, 2006, J HISTOCHEM CYTOCHEM, V54, P231, DOI 10.1369/jhc.5A6785.2005
   Jie GF, 2010, CHEM COMMUN, V46, P1323, DOI 10.1039/b919186k
   Lagana A, 2005, J CELL SCI, V118, P4175, DOI 10.1242/jcs.02538
   Lagana A, 2000, BIOCHEM BIOPH RES CO, V273, P213, DOI 10.1006/bbrc.2000.2904
   Lee JH, 2001, BIOCHEMISTRY-US, V40, P7799, DOI 10.1021/bi002916o
   Li CM, 2005, FRONT BIOSCI-LANDMRK, V10, P2518, DOI 10.2741/1716
   Li CM, 2005, FRONT BIOSCI-LANDMRK, V10, P180, DOI 10.2741/1519
   Li JP, 2012, ELECTROANAL, V24, P2213, DOI 10.1002/elan.201200447
   Lin DJ, 2011, ANAL CHEM, V83, P5214, DOI 10.1021/ac200398x
   LIOTTA LA, 1986, P NATL ACAD SCI USA, V83, P3302, DOI 10.1073/pnas.83.10.3302
   Miller A.D., 2005, U.S. Pat. Appl. Publ, Patent No. [US0287202 A1, 0287202]
   Miodek A, 2013, ANAL CHEM, V85, P7704, DOI 10.1021/ac400605p
   NOLTMANN EA, 1964, J BIOL CHEM, V239, P1545
   Paschos KA, 2009, HIPPOKRATIA, V13, P23
   PATEL PS, 1995, NEOPLASMA, V42, P271
   Reichardt NC, 2013, CHEM SOC REV, V42, P4358, DOI 10.1039/c2cs35427f
   Sanchez-Pomales G, 2011, INT J ELECTROCHEM, V2011, DOI 10.4061/2011/825790
   SCHWARTZ MK, 1963, CANCER, V16, P583
   Takanami I, 1998, TUMOR BIOL, V19, P384, DOI 10.1159/000030031
   Talukder AH, 2000, CANCER RES, V60, P474
   Tang CK, 2014, ANAL METHODS-UK, V6, P8878, DOI 10.1039/c4ay01962h
   Tlili C, 2008, MAT SCI ENG C-BIO S, V28, P861, DOI 10.1016/j.msec.2007.10.082
   Torimura T, 2001, HEPATOLOGY, V34, P62, DOI 10.1053/jhep.2001.25546
   Tothill IE, 2009, SEMIN CELL DEV BIOL, V20, P55, DOI 10.1016/j.semcdb.2009.01.015
   Tsutsumi S, 2004, CLIN CANCER RES, V10, P7775, DOI 10.1158/1078-0432.CCR-04-1015
   Tsutsumi S, 2009, INT J ONCOL, V35, P1117, DOI 10.3892/ijo_00000427
   Wang D, 2015, BIOSENS BIOELECTRON, V63, P185, DOI 10.1016/j.bios.2014.06.070
   Wang JX, 2008, ANAL CHEM, V80, P769, DOI 10.1021/ac0714112
   Wang WT, 2015, BIOSENS BIOELECTRON, V71, P51, DOI 10.1016/j.bios.2015.04.018
   Watanabe H, 1996, CANCER RES, V56, P2960
   WATANABE H, 1991, J BIOL CHEM, V266, P13442
   Wieczorek F., 2010, THESIS
   Yanagawa T, 2004, ENDOCR-RELAT CANCER, V11, P749, DOI 10.1677/erc.1.00811
   Yang MH, 2014, ANALYST, V139, P1814, DOI 10.1039/c3an02065g
   Zhang GJ, 2013, ANAL CHEM, V85, P4392, DOI 10.1021/ac3036525
   Zhang M, 2012, ANALYST, V137, P2112, DOI 10.1039/c2an35186b
NR 71
TC 18
Z9 18
U1 4
U2 177
PU ELSEVIER ADVANCED TECHNOLOGY
PI OXFORD
PA OXFORD FULFILLMENT CENTRE THE BOULEVARD, LANGFORD LANE, KIDLINGTON,
   OXFORD OX5 1GB, OXON, ENGLAND
SN 0956-5663
EI 1873-4235
J9 BIOSENS BIOELECTRON
JI Biosens. Bioelectron.
PD OCT 15
PY 2017
VL 96
BP 178
EP 185
DI 10.1016/j.bios.2017.04.031
PG 8
WC Biophysics; Biotechnology & Applied Microbiology; Chemistry, Analytical;
   Electrochemistry; Nanoscience & Nanotechnology
WE Science Citation Index Expanded (SCI-EXPANDED)
SC Biophysics; Biotechnology & Applied Microbiology; Chemistry;
   Electrochemistry; Science & Technology - Other Topics
GA EX7HT
UT WOS:000403419700025
PM 28500945
DA 2023-06-30
ER

PT J
AU Li, CH
   Liu, XL
   Zhang, YY
   Chen, Y
   Du, TY
   Jiang, H
   Wang, XM
AF Li, Changhui
   Liu, Xiaoli
   Zhang, Yuanyuan
   Chen, Yun
   Du, Tianyu
   Jiang, Hui
   Wang, Xuemei
TI A novel nonenzymatic biosensor for evaluation of oxidative stress based
   on nanocomposites of graphene blended with CuI
SO ANALYTICA CHIMICA ACTA
LA English
DT Article
DE Hydrogen peroxide; Cuprous iodide; Graphene; Cells; Oxidative stress
ID OXYGEN SPECIES ROS; CELL H2O2 DETECTION; HYDROGEN-PEROXIDE; REACTIVE
   OXYGEN; ELECTROCHEMICAL DETECTION; ASCORBIC-ACID; PLATINUM
   NANOPARTICLES; AMPEROMETRIC BIOSENSOR; GLUCOSE BIOSENSORS; CANCER-CELLS
AB A high-sensitive nonenzymatic hydrogen peroxide (H2O2) biosensor based on cuprous iodide and graphene (CuI/Gr) composites has been explored for the detection of H2O2 released by living cells and monitoring the oxidative stress of cells under excellular stimulation. The biosensor properties were evaluated by cyclic voltammetry (CV), electrochemical impedance spectroscopy (EIS), amperometric i-t curve, and the redox-competition mode of scanning electrochemical microscopy (SECM). Our observations demonstrate that the CuI/Gr nanocomposites modified glassy carbon electrode (GCE) exhibits excellent catalytic activity for H2O2 with relatively low detection limit and a wide linear range from 0.5 mu M to 3 mM. Moreover, the redox-competition mode of SECM imaging study further illustrates the improved electrochemical catalytic capability for H2O2 reduction with CuI/Gr nanocomposites deposited on graphite electrode. Hence, the as-prepared nonenzymatic H2O2 biosensor could be used to detect H2O2 release from different kinds of living cells under stimulation while eliminating the interference of ascorbic acid. (C) 2016 Elsevier B.V. All rights reserved.
C1 [Li, Changhui; Liu, Xiaoli; Zhang, Yuanyuan; Chen, Yun; Du, Tianyu; Jiang, Hui; Wang, Xuemei] Southeast Univ, State Key Lab Bioelect, Sch Biol Sci & Med Engn, Nanjing 210096, Jiangsu, Peoples R China.
   [Li, Changhui] Southeast Univ, Sch Chem & Chem Engn, Nanjing 211189, Jiangsu, Peoples R China.
C3 Southeast University - China; Southeast University - China
RP Wang, XM (通讯作者)，Southeast Univ, State Key Lab Bioelect, Sch Biol Sci & Med Engn, Nanjing 210096, Jiangsu, Peoples R China.
EM xuewang@seu.edu.cn
RI 陈, 芸/GSD-9897-2022; Liu, Xiaoli/HGE-7614-2022; Wang,
   Xuemei/GXF-3702-2022; zhang, yuanyuan/GYA-4428-2022
FU National High Technology Research & Development Program of China
   [2015AA020502]; National Natural Science Foundation of China [81325011,
   21327902, 21175020]
FX This work is supported by National High Technology Research &
   Development Program of China (2015AA020502) and the National Natural
   Science Foundation of China (81325011, 21327902 and 21175020).
CR Bai LJ, 2011, ANAL CHIM ACTA, V698, P14, DOI 10.1016/j.aca.2011.04.044
   Baj-Rossi C, 2014, BIOSENS BIOELECTRON, V53, P283, DOI 10.1016/j.bios.2013.09.058
   Bo XJ, 2010, TALANTA, V81, P339, DOI 10.1016/j.talanta.2009.12.007
   Borgmann S, 2009, ANAL BIOANAL CHEM, V394, P95, DOI 10.1007/s00216-009-2692-1
   Brand MD, 2010, EXP GERONTOL, V45, P466, DOI 10.1016/j.exger.2010.01.003
   Chandra S, 2009, ANAL CHIM ACTA, V632, P63, DOI 10.1016/j.aca.2008.10.062
   Chang HC, 2013, BIOSENS BIOELECTRON, V41, P789, DOI 10.1016/j.bios.2012.10.001
   Chen DH, 2015, ACS APPL MATER INTER, V7, P18163, DOI 10.1021/acsami.5b05805
   Chen Q, 2005, P NATL ACAD SCI USA, V102, P13604, DOI 10.1073/pnas.0506390102
   Deng HH, 2016, ANAL CHIM ACTA, V915, P74, DOI 10.1016/j.aca.2016.02.008
   Ding JW, 2015, RSC ADV, V5, P35338, DOI 10.1039/c5ra04164c
   Easow JS, 2013, ELECTROCHIM ACTA, V112, P648, DOI 10.1016/j.electacta.2013.09.033
   Ensafi AA, 2016, ELECTROCHIM ACTA, V190, P199, DOI 10.1016/j.electacta.2015.12.180
   Feng X, 2014, ANAL CHIM ACTA, V852, P37, DOI 10.1016/j.aca.2014.08.051
   Fridovich I, 1997, J BIOL CHEM, V272, P18515, DOI 10.1074/jbc.272.30.18515
   Gao HC, 2015, BIOSENS BIOELECTRON, V65, P404, DOI 10.1016/j.bios.2014.10.067
   Generaloy AV, 2015, J PHYS CHEM C, V119, P12434, DOI 10.1021/acs.jpcc.5b02390
   Gimeno P, 2015, J PHARMACEUT BIOMED, V107, P386, DOI 10.1016/j.jpba.2015.01.018
   Gorrini C, 2013, NAT REV DRUG DISCOV, V12, P931, DOI 10.1038/nrd4002
   He L, 2015, BIOSENS BIOELECTRON, V70, P69, DOI 10.1016/j.bios.2015.01.075
   He QY, 2012, CHEM SCI, V3, P1764, DOI 10.1039/c2sc20205k
   Holmstrom KM, 2014, NAT REV MOL CELL BIO, V15, P411, DOI 10.1038/nrm3801
   Huang X, 2012, CHEM SOC REV, V41, P666, DOI 10.1039/c1cs15078b
   Janyasupab M, 2013, SENSOR ACTUAT B-CHEM, V179, P209, DOI 10.1016/j.snb.2012.09.099
   Khodade VS, 2014, ACS MED CHEM LETT, V5, P777, DOI 10.1021/ml5001118
   Lambeth JD, 2004, NAT REV IMMUNOL, V4, P181, DOI 10.1038/nri1312
   Li BB, 2015, BIOSENS BIOELECTRON, V67, P121, DOI 10.1016/j.bios.2014.07.053
   Liao L, 2014, J AM CHEM SOC, V136, P12194, DOI 10.1021/ja5048297
   Liu J, 2015, BIOSENS BIOELECTRON, V74, P71, DOI 10.1016/j.bios.2015.06.042
   Liu JY, 2014, ACS APPL MATER INTER, V6, P19997, DOI 10.1021/am505547f
   Liu W, 2015, J AM CHEM SOC, V137, P9400, DOI 10.1021/jacs.5b04840
   Liu XQ, 2012, BIOSENS BIOELECTRON, V32, P188, DOI 10.1016/j.bios.2011.12.002
   Long M, 2014, BIOSENS BIOELECTRON, V59, P243, DOI 10.1016/j.bios.2014.03.032
   Lu LM, 2012, ANAL CHIM ACTA, V715, P99, DOI 10.1016/j.aca.2011.12.011
   Ma Y, 2014, BIOSENS BIOELECTRON, V59, P384, DOI 10.1016/j.bios.2014.03.064
   Madhu R, 2015, ACS APPL MATER INTER, V7, P15812, DOI 10.1021/acsami.5b04132
   Maji SK, 2013, J MATER CHEM B, V1, P4127, DOI 10.1039/c3tb20846j
   Mignani A, 2006, ANAL CHIM ACTA, V577, P98, DOI 10.1016/j.aca.2006.06.041
   Nagaiah TC, 2013, ANAL CHEM, V85, P7897, DOI 10.1021/ac401317y
   Park JM, 2015, ANAL CHIM ACTA, V853, P360, DOI 10.1016/j.aca.2014.10.011
   Ping JF, 2012, BIOSENS BIOELECTRON, V34, P70, DOI 10.1016/j.bios.2012.01.016
   Ray PD, 2012, CELL SIGNAL, V24, P981, DOI 10.1016/j.cellsig.2012.01.008
   Sanford AL, 2010, ANAL CHEM, V82, P5205, DOI 10.1021/ac100536s
   Schieber M, 2014, CURR BIOL, V24, pR453, DOI 10.1016/j.cub.2014.03.034
   Sena LA, 2012, MOL CELL, V48, P158, DOI 10.1016/j.molcel.2012.09.025
   Song YH, 2015, ANAL CHIM ACTA, V891, P144, DOI 10.1016/j.aca.2015.08.009
   Sun ZH, 2014, ACS NANO, V8, P4133, DOI 10.1021/nn500508c
   Vidal C, 2014, GREEN CHEM, V16, P3515, DOI 10.1039/c4gc00451e
   Wang JP, 2014, ANAL CHIM ACTA, V832, P34, DOI 10.1016/j.aca.2014.04.062
   Wang J, 2014, ENVIRON SCI TECHNOL, V48, P4817, DOI 10.1021/es405227u
   Wang K, 2010, TALANTA, V82, P372, DOI 10.1016/j.talanta.2010.04.054
   Wang L, 2015, ACS APPL MATER INTER, V7, P18441, DOI 10.1021/acsami.5b04553
   Wen F, 2011, ANAL CHEM, V83, P1193, DOI 10.1021/ac1031447
   Wu CY, 2015, ACS APPL MATER INTER, V7, P24848, DOI 10.1021/acsami.5b08066
   Xu FG, 2013, ELECTROCHIM ACTA, V88, P59, DOI 10.1016/j.electacta.2012.10.070
   Xu GQ, 2012, ANAL CHIM ACTA, V755, P100, DOI 10.1016/j.aca.2012.09.037
   Yang Z, 2015, ACS APPL MATER INTER, V7, P21235, DOI 10.1021/acsami.5b05222
   Yu Y, 2014, CHEM COMMUN, V50, P1444, DOI 10.1039/c3cc47723a
   Zhai LH, 2015, ORG PROCESS RES DEV, V19, P849, DOI 10.1021/acs.oprd.5b00123
   Zhang H, 2015, ACS APPL MATER INTER, V7, P16152, DOI 10.1021/acsami.5b04773
   Zhang Y, 2013, NANOSCALE, V5, P1816, DOI 10.1039/c3nr33954h
   Zhang YY, 2014, ANAL CHEM, V86, P9459, DOI 10.1021/ac5009699
   Zhou W, 2015, J AM CHEM SOC, V137, P11942, DOI 10.1021/jacs.5b08411
   Zhou XM, 2012, SENSOR ACTUAT B-CHEM, V168, P1, DOI 10.1016/j.snb.2011.12.012
   Zorov DB, 2014, PHYSIOL REV, V94, P909, DOI 10.1152/physrev.00026.2013
NR 65
TC 14
Z9 14
U1 1
U2 85
PU ELSEVIER SCIENCE BV
PI AMSTERDAM
PA PO BOX 211, 1000 AE AMSTERDAM, NETHERLANDS
SN 0003-2670
EI 1873-4324
J9 ANAL CHIM ACTA
JI Anal. Chim. Acta
PD AUG 24
PY 2016
VL 933
BP 66
EP 74
DI 10.1016/j.aca.2016.05.043
PG 9
WC Chemistry, Analytical
WE Science Citation Index Expanded (SCI-EXPANDED)
SC Chemistry
GA DS5UX
UT WOS:000380849400007
PM 27496998
DA 2023-06-30
ER

PT J
AU Hernandez-Ibanez, N
   Garcia-Cruz, L
   Montiel, V
   Foster, CW
   Banks, CE
   Iniesta, J
AF Hernandez-Ibanez, Naiara
   Garcia-Cruz, Leticia
   Montiel, Vicente
   Foster, Christopher W.
   Banks, Craig E.
   Iniesta, Jesus
TI Electrochemical lactate biosensor based upon chitosan/carbon nanotubes
   modified screen-printed graphite electrodes for the determination of
   lactate in embryonic cell cultures
SO BIOSENSORS & BIOELECTRONICS
LA English
DT Article
DE Chitosan; MWCNT; Screen-printed graphite electrode; Lactate oxidase;
   Lactate; Embryo cell culture medium
ID WALLED CARBON NANOTUBES; AMPEROMETRIC BIOSENSOR; IONIC-CONDUCTIVITY;
   OXIDASE; MEMBRANES; NANOCOMPOSITE; SAMPLES; WOMEN; LAYER
AB L-lactate is an essential metabolite present in embryonic cell culture. Changes of this important metabolite during the growth of human embryo reflect the quality and viability of the embryo. In this study, we report a sensitive, stable, and easily manufactured electrochemical biosensor for the detection of lactate within embryonic cell cultures media. Screen-printed disposable electrodes are used as electrochemical sensing platforms for the miniaturization of the lactate biosensor. Chitosan/multi walled carbon nanotubes composite have been employed for the enzymatic immobilization of the lactate oxidase enzyme.
   This novel electrochemical lactate biosensor analytical efficacy is explored towards the sensing of lactate in model (buffer) solutions and is found to exhibit a linear response towards lactate over the concentration range of 30.4 and 243.9 mu M in phosphate buffer solution, with a corresponding limit of detection (based on 3-sigma) of 22.6 mu M and exhibits a sensitivity of 3417 +/- 131 mu A M-1 according to the reproducibility study. These novel electrochemical lactate biosensors exhibit a high reproducibility, with a relative standard deviation of less than 3.8% and an enzymatic response over 82% after 5 months stored at 4 degrees C. Furthermore, high performance liquid chromatography technique has been utilized to independently validate the electrochemical lactate biosensor for the determination of lactate in a commercial embryonic cell culture medium providing excellent agreement between the two analytical protocols. (C) 2015 Elsevier B.V. All rights reserved.
C1 [Hernandez-Ibanez, Naiara; Garcia-Cruz, Leticia; Montiel, Vicente; Iniesta, Jesus] Univ Alicante, Dept Phys Chem, E-03080 Alicante, Spain.
   [Hernandez-Ibanez, Naiara; Garcia-Cruz, Leticia; Montiel, Vicente; Iniesta, Jesus] Univ Alicante, Inst Electrochem, E-03080 Alicante, Spain.
   [Foster, Christopher W.; Banks, Craig E.] Manchester Metropolitan Univ, Fac Sci & Engn, Sch Sci & Environm, Div Chem & Environm Sci, Manchester M1 5GD, Lancs, England.
C3 Universitat d'Alacant; Universitat d'Alacant; Manchester Metropolitan
   University
RP Iniesta, J (通讯作者)，Univ Alicante, Dept Phys Chem, E-03080 Alicante, Spain.
EM jesus.iniesta@ua.es
RI Iniesta, Jesús/L-2203-2014; Foster, Christopher/A-9615-2014; Montiel,
   Vicente/B-9360-2014; banks, craig E/A-8889-2013
OI Iniesta, Jesús/0000-0003-4350-2169; Foster,
   Christopher/0000-0002-5487-2803; banks, craig E/0000-0002-0756-9764;
   Montiel, Vicente/0000-0003-2353-2993
FU University of Alicante; Spanish Ministry of Science and Innovation
   (MICINN) project [CTQ2013-48280-C3-3-R]
FX Authors would like to acknowledge funding obtained through the
   University of Alicante and the Spanish Ministry of Science and
   Innovation (MICINN) CTQ2013-48280-C3-3-R project.
CR Agui L, 2009, ELECTROANAL, V21, P386, DOI 10.1002/elan.200804404
   Alwarappan S, 2009, J PHYS CHEM C, V113, P8853, DOI 10.1021/jp9010313
   Botros L, 2008, MOL HUM REPROD, V14, P679, DOI 10.1093/molehr/gan066
   Chen RJ, 2004, J AM CHEM SOC, V126, P1563, DOI 10.1021/ja038702m
   Cruz J, 2000, ANAL CHEM, V72, P680, DOI 10.1021/ac990954b
   Cui XQ, 2007, BIOSENS BIOELECTRON, V22, P3288, DOI 10.1016/j.bios.2007.03.004
   Das R, 2014, J BIOTECHNOL, V188, P9, DOI 10.1016/j.jbiotec.2014.08.002
   Galdino FE, 2015, ANAL METHODS-UK, V7, P1208, DOI 10.1039/c4ay02704c
   Gerard M, 2002, BIOSENS BIOELECTRON, V17, P345, DOI 10.1016/S0956-5663(01)00312-8
   Ghamouss F, 2006, ANAL CHIM ACTA, V570, P158, DOI 10.1016/j.aca.2006.04.022
   Gomez-Mingot M, 2012, ANAL METHODS-UK, V4, P284, DOI 10.1039/c1ay05610g
   GOTT AL, 1990, HUM REPROD, V5, P104, DOI 10.1093/oxfordjournals.humrep.a137028
   Hamamatsu N, 2006, PROTEIN ENG DES SEL, V19, P483, DOI 10.1093/protein/gzl034
   Henao-Escobar W, 2016, FOOD CHEM, V190, P818, DOI 10.1016/j.foodchem.2015.06.035
   Krajewska B, 2001, J CHEM TECHNOL BIOT, V76, P636, DOI 10.1002/jctb.429.abs
   Liu W.W., 2012, P 2 IEEE EMBS C BIOM, P392
   Loaiza OA, 2015, BIOELECTROCHEMISTRY, V101, P58, DOI 10.1016/j.bioelechem.2014.07.005
   Minagawa H, 1998, BIOSENS BIOELECTRON, V13, P313, DOI 10.1016/S0956-5663(97)00123-1
   Minami T, 2015, BIOSENS BIOELECTRON, V74, P45, DOI 10.1016/j.bios.2015.06.002
   Monosik R, 2012, FOOD CONTROL, V23, P238, DOI 10.1016/j.foodcont.2011.07.021
   Morbeck DE, 2014, FERTIL STERIL, V102, P759, DOI 10.1016/j.fertnstert.2014.05.043
   Mulde M., 1996, BASIC PRINCIPLES MEM, V2nd, P416, DOI [10.1007/978-94-009-1766-8, DOI 10.1007/978-94-009-1766-8]
   Ojeda I, 2015, BIOSENS BIOELECTRON, V74, P24, DOI 10.1016/j.bios.2015.06.001
   Perez S, 2012, ANALYST, V137, P3854, DOI 10.1039/c2an35227c
   Rawson FJ, 2009, TALANTA, V77, P1149, DOI 10.1016/j.talanta.2008.08.020
   Romero MR, 2010, ANAL CHEM, V82, P5568, DOI 10.1021/ac1004426
   Scheijen JLJM, 2012, EXP DIABETES RES, DOI 10.1155/2012/234812
   Seli E, 2010, FERTIL STERIL, V94, P535, DOI 10.1016/j.fertnstert.2009.03.078
   Seli E, 2008, FERTIL STERIL, V90, P2183, DOI 10.1016/j.fertnstert.2008.07.1739
   Shimomura T, 2012, ANAL CHIM ACTA, V714, P114, DOI 10.1016/j.aca.2011.11.053
   Tsukagoshi K, 2004, NEW J PHYS, V6, DOI 10.1088/1367-2630/6/1/003
   Wan Y, 2003, POLYMER, V44, P1057, DOI 10.1016/S0032-3861(02)00881-9
   Wan Y, 2006, J MEMBRANE SCI, V284, P331, DOI 10.1016/j.memsci.2006.07.046
   Xiao YH, 2008, ELECTROANAL, V20, P648, DOI 10.1002/elan.200704125
   You CP, 2011, TALANTA, V83, P1507, DOI 10.1016/j.talanta.2010.11.041
   Younes I, 2015, MAR DRUGS, V13, P1133, DOI 10.3390/md13031133
   Zhou Z, 2012, TOP CATAL, V55, P1081, DOI 10.1007/s11244-012-9905-0
   Zhu LD, 2008, ELECTROANAL, V20, P2518, DOI 10.1002/elan.200804349
NR 38
TC 103
Z9 106
U1 7
U2 232
PU ELSEVIER ADVANCED TECHNOLOGY
PI OXFORD
PA OXFORD FULFILLMENT CENTRE THE BOULEVARD, LANGFORD LANE, KIDLINGTON,
   OXFORD OX5 1GB, OXON, ENGLAND
SN 0956-5663
EI 1873-4235
J9 BIOSENS BIOELECTRON
JI Biosens. Bioelectron.
PD MAR 15
PY 2016
VL 77
BP 1168
EP 1174
DI 10.1016/j.bios.2015.11.005
PG 7
WC Biophysics; Biotechnology & Applied Microbiology; Chemistry, Analytical;
   Electrochemistry; Nanoscience & Nanotechnology
WE Science Citation Index Expanded (SCI-EXPANDED)
SC Biophysics; Biotechnology & Applied Microbiology; Chemistry;
   Electrochemistry; Science & Technology - Other Topics
GA CZ0AG
UT WOS:000366766900162
PM 26579934
OA Green Accepted
DA 2023-06-30
ER

PT J
AU Jiang, W
   Huang, L
   Zhang, YZ
AF Jiang Wei
   Huang Lei
   Zhang Yu-Zhong
TI Fabrication of Dioxyribonucleic Acid Chronocoulometric Biosensor Based
   on Gold Nanoparticles/Poly (ferulicacid)/Multiwalled Carbon Nanotubes
   Modified Glassy Carbon Electrode
SO CHINESE JOURNAL OF ANALYTICAL CHEMISTRY
LA Chinese
DT Article
DE Dioxyribonucleic acid biosensor; Chronocoulometry; Gold nanoparticles;
   Ferulic acid; Carbon nanotubes
ID DNA ELECTROCHEMICAL SENSOR; PAT GENE; OXIDATION; NADH; FILM; AU
AB A sensitive chronocoulometric DNA biosensor was fabricated based on gold nanoparticles (AuNPs)/poly (ferulic acid) (PFA)/multiwalled carbon nanotubes (MWCNTs) modified glassy carbon electrode (GCE). Ferulic acid (FA) was firstly electropolymerizated on the surface of the electrode modified with MWCNTs by cyclic voltammetry (CV), and AuNPs were subsequently introduced to the surface of the PFA film by electrochemical deposition. Finally, DNA probes (HS-DNA) were immobilized on the surface of the AuNPs/PFA/MWCNTs/GCE via Au-S bond. Electrochemical impedance spectra (EIS) and scan electron microscopy (SEM) were used to investigate the fabrication process of this biosensor. The DNA hybridization events were monitored by chronocoulometry (CC) technique and hexaammineruthenium (III) chloride (RuHex) was used as the electrochemical indicator. Under the optimal conditions, the signal of RuHex was linear with the logarithm of the concentration of the target DNA from 1.0 X 10(-14) mol/L to 1.0 X 10(-9) mol/L with a detection limit of 3.5 X 10(-15) mol/L. Moreover, the DNA biosensor exhibited excellent reproducibility and stability.
C1 [Jiang Wei; Huang Lei; Zhang Yu-Zhong] Anhui Normal Univ, Anhui Key Lab Chem Biosensing, Coll Chem & Mat Sci, Wuhu 241000, Peoples R China.
C3 Anhui Normal University
RP Zhang, YZ (通讯作者)，Anhui Normal Univ, Anhui Key Lab Chem Biosensing, Coll Chem & Mat Sci, Wuhu 241000, Peoples R China.
EM zhyz65@mail.ahnu.edu.cn
CR ALEKSANDER C, 1999, ANAL CHEM, V71, P1055
   Chang Z, 2008, ELECTROANAL, V20, P131, DOI 10.1002/elan.200704023
   Hu KC, 2008, ANAL CHEM, V80, P9124, DOI 10.1021/ac8017197
   Jin BK, 2004, ELECTROCHIM ACTA, V50, P1049, DOI 10.1016/j.electacta.2004.08.017
   Li F, 2010, BIOSENS BIOELECTRON, V25, P2084, DOI 10.1016/j.bios.2010.02.004
   Niu SY, 2008, SENSOR ACTUAT B-CHEM, V135, P200, DOI 10.1016/j.snb.2008.08.022
   PARIENTE F, 1994, ANAL CHEM, V66, P4337, DOI 10.1021/ac00095a034
   Qi H, 2007, TALANTA, V72, P1030, DOI 10.1016/j.talanta.2006.12.032
   Ren R, 2010, BIOSENS BIOELECTRON, V25, P2089, DOI 10.1016/j.bios.2010.02.006
   Steel AB, 1998, ANAL CHEM, V70, P4670, DOI 10.1021/ac980037q
   Wang J, 2010, ANAL BIOCHEM, V396, P304, DOI 10.1016/j.ab.2009.10.004
   Yang J, 2007, ANAL BIOCHEM, V365, P24, DOI 10.1016/j.ab.2006.12.039
   Yang T, 2008, TALANTA, V75, P987, DOI 10.1016/j.talanta.2007.12.049
   Zhang J, 2006, J AM CHEM SOC, V128, P8575, DOI 10.1021/ja061521a
   Zhang SS, 2008, ANAL CHEM, V80, P7206, DOI 10.1021/ac800847r
   Zhang YZ, 2003, CHEM J CHINESE U, V24, P1765
NR 16
TC 2
Z9 6
U1 2
U2 22
PU ELSEVIER SCIENCE INC
PI NEW YORK
PA 360 PARK AVE SOUTH, NEW YORK, NY 10010-1710 USA
SN 0253-3820
EI 1872-2040
J9 CHINESE J ANAL CHEM
JI Chin. J. Anal. Chem.
PD JUL
PY 2011
VL 39
IS 7
BP 1038
EP 1042
DI 10.3724/SP.J.1096.2011.01038
PG 5
WC Chemistry, Analytical
WE Science Citation Index Expanded (SCI-EXPANDED)
SC Chemistry
GA 805WU
UT WOS:000293762100015
DA 2023-06-30
ER

PT J
AU Ozcan, SM
   Sesal, NC
   Sener, MK
   Koca, A
AF Ozcan, S. Maral
   Sesal, N. Cenk
   Sener, M. Kasim
   Koca, Atif
TI An alternative strategy to detect bacterial contamination in milk and
   water: a newly designed electrochemical biosensor
SO EUROPEAN FOOD RESEARCH AND TECHNOLOGY
LA English
DT Article
DE Foodborne pathogens; Quorum sensing; AHL; Biosensor; Food contamination;
   Biofilm
ID ACYL-HOMOSERINE-LACTONES; RAPID DETECTION; ELECTRODE MODIFICATION;
   VIRULENCE FACTORS; QUORUM; SENSORS; PHTHALOCYANINE; MOLECULES;
   PATHOGENS; POLYMERS
AB The detection of acyl homoserine lactones (AHLs) can render their use as biomarkers and it may provide a chance to fight against food contamination and bacterial pathogens. For this purpose, in this study, an electrochemical biosensor was designed for the detection of AHLs to prevent harmful bacterial activities. The electrochemical biosensor was constructed by coating of zinc phthalocyanine bearing stabile TEMPO radical groups (TEMPO-ZnPc) on a glassy carbon electrode (GCE) and it was utilized for AHL detection. GCE/TEMPO-ZnPc electrode acted as amperometric biosensor for 3-oxo-C-12-HSL, C-10-HSL, C-8-HSL, C-6-HSL, and C-4-HSL molecules, the sensor electrode only selectively sensed 3-oxo-C-12-HSL molecule among the tested AHL molecules. The sensing measurements showed that 3-oxo-C-12-HSL produced by Pseudomonas aeruginosa was detected between 2.32 x 10(-6) and 39.9 x 10(-6) mol dm(-3) concentrations with 1.8 x 10(-6) mol dm(-3) limit of detection (LOD) in water. Additionally, the electrochemical biosensor was successfully applied for the detection of AHLs in milk samples. The sensing results indicated that GCE/TEMPO-ZnPc electrode can be used as rapid, sensitive, and selective biosensor for the detection of foodborne pathogens.
C1 [Ozcan, S. Maral] Biruni Univ, Pharmaceut Microbiol Dept, Fac Pharm, TR-34010 Istanbul, Turkey.
   [Sesal, N. Cenk] Marmara Univ, Fac Arts & Sci, Dept Biol, TR-34722 Istanbul, Turkey.
   [Sener, M. Kasim] Yildiz Tech Univ, Fac Sci & Letters, Dept Chem, TR-34210 Istanbul, Turkey.
   [Koca, Atif] Marmara Univ, Fac Engn, Dept Chem Engn, TR-34722 Istanbul, Turkey.
C3 Biruni University; Marmara University; Yildiz Technical University;
   Marmara University
RP Sesal, NC (通讯作者)，Marmara Univ, Fac Arts & Sci, Dept Biol, TR-34722 Istanbul, Turkey.
EM csesal@marmara.edu.tr
RI ÖZCAN, Şevval Maral/HKO-6234-2023
OI ÖZCAN, Şevval Maral/0000-0002-3336-5618; Sesal, Cenk/0000-0002-0737-0122
FU Marmara University BAPKO project [FEN-C-YLP 250416-0186]; TuBTAK project
   [2210-C]
FX This study was supported by Marmara University BAPKO project with number
   FEN-C-YLP 250416-0186 and TuBTAK project with number 2210-C.
CR Bajpai VK, 2016, J ESSENT OIL BEAR PL, V19, P1, DOI 10.1080/0972060X.2014.935033
   Baldrich E, 2011, ANAL CHEM, V83, P2097, DOI 10.1021/ac1028243
   Baldrich E, 2011, BIOSENS BIOELECTRON, V26, P1876, DOI 10.1016/j.bios.2010.03.020
   Bard A.J., 2001, ELECTROCHEM METHODS, V2, P580
   Beaz-Hidalgo R, 2013, J FISH DIS, V36, P371, DOI 10.1111/jfd.12025
   Carlier A, 2015, PRINCIPLES PLANT MIC, P45
   Chu WH, 2013, INDIAN J MICROBIOL, V53, P264, DOI 10.1007/s12088-013-0381-4
   Churchill MEA, 2011, CHEM REV, V111, P68, DOI 10.1021/cr1000817
   Davey ME, 2003, J BACTERIOL, V185, P1027, DOI 10.1128/JB.185.3.1027-1036.2003
   de Kievit TR, 2000, INFECT IMMUN, V68, P4839, DOI 10.1128/IAI.68.9.4839-4849.2000
   Erickson DL, 2002, INFECT IMMUN, V70, P1783, DOI 10.1128/IAI.70.4.1783-1790.2002
   Fletcher M, 2014, METHODS MOL BIOL, V1149, P245, DOI 10.1007/978-1-4939-0473-0_20
   Gutierrez D, 2016, FRONT MICROBIOL, V7, DOI 10.3389/fmicb.2016.00825
   Hou SF, 2010, J PHYS CHEM C, V114, P14915, DOI 10.1021/jp1020593
   Ipek Y, 2014, SENSOR ACTUAT B-CHEM, V193, P830, DOI 10.1016/j.snb.2013.12.031
   Iqbal M. Asef, 2012, ADV BIOMEDICAL RES, V3, P158
   Janata J, 2003, NAT MATER, V2, P19, DOI 10.1038/nmat768
   Jiang DL, 2018, BIOSENS BIOELECTRON, V102, P396, DOI 10.1016/j.bios.2017.11.040
   Jiang H, 2016, BIOSENS BIOELECTRON, V75, P411, DOI 10.1016/j.bios.2015.07.045
   Khajanchi BK, 2009, MICROBIOL-SGM, V155, P3518, DOI 10.1099/mic.0.031575-0
   Kimmel DW, 2012, ANAL CHEM, V84, P685, DOI 10.1021/ac202878q
   Korkut SE, 2016, DALTON T, V45, P3086, DOI 10.1039/c5dt04513d
   Kumari A, 2006, ANAL CHEM, V78, P7603, DOI 10.1021/ac061421n
   Law JWF, 2015, FRONT MICROBIOL, V5, DOI 10.3389/fmicb.2014.00770
   Mandal P. K., 2011, American Journal of Food Technology, V6, P87
   May AL, 2012, ANAL CHEM, V84, P1243, DOI 10.1021/ac202636d
   Miller MB, 2001, ANNU REV MICROBIOL, V55, P165, DOI 10.1146/annurev.micro.55.1.165
   Morohoshi T, 2007, APPL ENVIRON MICROB, V73, P6339, DOI 10.1128/AEM.00593-07
   Muniandy S, 2019, CRIT REV ANAL CHEM, V49, P510, DOI 10.1080/10408347.2018.1561243
   Mustafa F, 2017, SENSORS-BASEL, V17, DOI 10.3390/s17092121
   Naravaneni R, 2005, J MED MICROBIOL, V54, P51, DOI 10.1099/jmm.0.45687-0
   Pilolli R, 2013, TRAC-TREND ANAL CHEM, V47, P12, DOI 10.1016/j.trac.2013.02.005
   Salmain M, 2011, BIOSENS BIOELECTRON, V29, P140, DOI 10.1016/j.bios.2011.08.007
   Scallan E, 2015, EPIDEMIOL INFECT, V143, P2795, DOI 10.1017/S0950268814003185
   Scatamburlo TM, 2015, J DAIRY SCI, V98, P759, DOI 10.3168/jds.2014-8747
   Singh A, 2013, SENSORS-BASEL, V13, P1763, DOI 10.3390/s130201763
   Struss A, 2010, ANAL CHEM, V82, P4457, DOI 10.1021/ac100231a
   Tait JG, 2013, SOL ENERG MAT SOL C, V110, P98, DOI 10.1016/j.solmat.2012.09.005
   Wang Y, 2017, CURR OPIN BIOTECH, V44, P74, DOI 10.1016/j.copbio.2016.10.005
   Wei JR, 2006, J BACTERIOL, V188, P1518, DOI 10.1128/JB.188.4.1518-1525.2006
   Yajima A, 2014, TETRAHEDRON LETT, V55, P2773, DOI 10.1016/j.tetlet.2014.03.051
   Yanez-Sedeno P, 2017, ANAL CHIM ACTA, V960, P1, DOI 10.1016/j.aca.2017.01.003
   Zhao X, 2014, J MICROBIOL BIOTECHN, V24, P297, DOI 10.4014/jmb.1310.10013
NR 43
TC 11
Z9 11
U1 4
U2 31
PU SPRINGER
PI NEW YORK
PA ONE NEW YORK PLAZA, SUITE 4600, NEW YORK, NY, UNITED STATES
SN 1438-2377
EI 1438-2385
J9 EUR FOOD RES TECHNOL
JI Eur. Food Res. Technol.
PD JUN
PY 2020
VL 246
IS 6
BP 1317
EP 1324
DI 10.1007/s00217-020-03491-2
EA APR 2020
PG 8
WC Food Science & Technology
WE Science Citation Index Expanded (SCI-EXPANDED)
SC Food Science & Technology
GA LJ6PQ
UT WOS:000527908100002
DA 2023-06-30
ER

PT J
AU Shariati, S
   Ghaffarinejad, A
   Omidinia, E
AF Shariati, Sepideh
   Ghaffarinejad, Ali
   Omidinia, Eskandar
TI Early detection of multiple sclerosis (MS) as a neurodegenerative
   disease using electrochemical nano-aptasensor
SO MICROCHEMICAL JOURNAL
LA English
DT Article
DE Multiple sclerosis (MS); miR-155; Electrochemical nano-geno sensor;
   Single wall carbon nanotube; Polypyrrole; Differential pulse voltammetry
ID THROMBIN DETECTION; FABRICATION; BIOMARKERS
AB Multiple sclerosis (MS) is a progressive inflammatory disease (neurodegenerative), and its diagnosis is very important. MicroRNAs (miR) are small, non-coding RNAs that are abnormally expressed in many diseases and have been identified as predictive biomarkers for the early detection of diseases. One of the best diagnostic biomarkers of MS is miR-155. In this report, a sensitive, low-cost, non-label electrochemical nano biosensor was used for miR-155 detection. The biosensor comprises a nanocomposite of single-walled carbon nanotubes (SWCNT) and polypyrrole (PPY) on the graphite sheet (GS) substrate which was modified with an aptamer as miR-155 capture probe. All electrochemical measurements were performed in the presence of Fe(CN)(6)(3-/4-)as a redox probe. The biosensor has a dynamic range of 10 aM to 1 mu M with a detection limit of 10 aM. Also, the fabricated biosensor was successfully used in human serum. According to the ease of preparation, almost low cost, good selectivity, repeatability, and reproducibility the proposed biosensor can be a promising candidate for early detection of MS.
C1 [Shariati, Sepideh; Ghaffarinejad, Ali] Iran Univ Sci & Technol IUST, Fac Chem, Res Lab Real Samples Anal, Tehran 1684613114, Iran.
   [Ghaffarinejad, Ali] Iran Univ Sci & Technol IUST, Electroanalyt Chem Res Ctr, Tehran 1684613114, Iran.
   [Omidinia, Eskandar] Pasteur Inst Iran, Dept Biochem, Genet & Metab Res Grp, Tehran, Iran.
C3 Iran University Science & Technology; Iran University Science &
   Technology; Le Reseau International des Instituts Pasteur (RIIP);
   Pasteur Institute of Iran
RP Ghaffarinejad, A (通讯作者)，Iran Univ Sci & Technol IUST, Fac Chem, Res Lab Real Samples Anal, Tehran 1684613114, Iran.; Ghaffarinejad, A (通讯作者)，Iran Univ Sci & Technol IUST, Electroanalyt Chem Res Ctr, Tehran 1684613114, Iran.
EM ghaffarinejad@iust.ac.ir
RI Ghaffarinejad, Ali/S-5230-2018
FU Research Councils of Iran University of Science and Technology (IUST);
   Pasteur Institute of Iran
FX We gratefully acknowledge the supporters of this project by the Research
   Councils of Iran University of Science and Technology (IUST) and Pasteur
   Institute of Iran.
CR Alagappan M, 2020, ARAB J CHEM, V13, P2001, DOI 10.1016/j.arabjc.2018.02.018
   Bergman P, 2016, NEUROL-NEUROIMMUNOL, V3, DOI 10.1212/NXI.0000000000000219
   Catuogno S, 2018, PHARMACEUTICALS-BASE, V11, DOI 10.3390/ph11030079
   DeMarshall C, 2017, J NEUROIMMUNOL, V309, P51, DOI 10.1016/j.jneuroim.2017.05.010
   Deriu M, 2009, MOVEMENT DISORD, V24, P697, DOI 10.1002/mds.22431
   Derkus B, 2016, TALANTA, V158, P100, DOI 10.1016/j.talanta.2016.05.045
   Derkus B, 2016, SENSOR ACTUAT B-CHEM, V228, P725, DOI 10.1016/j.snb.2016.01.095
   Derkus B, 2013, BIOSENS BIOELECTRON, V46, P53, DOI 10.1016/j.bios.2013.01.060
   Eteya MM, 2019, MICROCHEM J, V144, P254, DOI 10.1016/j.microc.2018.09.009
   Ferreira PAB, 2020, COLLOID SURFACE B, V189, DOI 10.1016/j.colsurfb.2020.110834
   Giovannoni G, 2016, MULT SCLER RELAT DIS, V9, pS5, DOI 10.1016/j.msard.2016.07.003
   Gupta S, 2018, INT J BIOL MACROMOL, V108, P687, DOI 10.1016/j.ijbiomac.2017.12.038
   Hakimian F, 2018, SCI REP-UK, V8, DOI 10.1038/s41598-018-20229-z
   Housley WJ, 2015, CLIN IMMUNOL, V161, P51, DOI 10.1016/j.clim.2015.06.015
   Jo H, 2016, BIOSENS BIOELECTRON, V81, P80, DOI 10.1016/j.bios.2016.02.050
   Kim SJ, 2016, SCI REP-UK, V6, DOI 10.1038/srep20332
   Li YC, 2016, ELECTROCHEM COMMUN, V64, P42, DOI 10.1016/j.elecom.2016.01.009
   Moon JM, 2018, BIOSENS BIOELECTRON, V102, P540, DOI 10.1016/j.bios.2017.11.069
   Neuteboom RF, 2012, J NEUROL, V259, P311, DOI 10.1007/s00415-011-6186-7
   Paraboschi EM, 2011, INT J MOL SCI, V12, P8695, DOI 10.3390/ijms12128695
   Qian T, 2014, BIOSENS BIOELECTRON, V58, P237, DOI 10.1016/j.bios.2014.02.081
   Qian T, 2014, SENSOR ACTUAT B-CHEM, V193, P759, DOI 10.1016/j.snb.2013.12.055
   Rafiee-Pour HA, 2016, BIOSENS BIOELECTRON, V77, P202, DOI 10.1016/j.bios.2015.09.025
   Sabahi A, 2020, TALANTA, V209, DOI 10.1016/j.talanta.2019.120595
   Tashkhourian J, 2018, J MOL LIQ, V266, P548, DOI 10.1016/j.molliq.2018.06.093
NR 25
TC 3
Z9 3
U1 3
U2 9
PU ELSEVIER
PI AMSTERDAM
PA RADARWEG 29, 1043 NX AMSTERDAM, NETHERLANDS
SN 0026-265X
EI 1095-9149
J9 MICROCHEM J
JI Microchem J.
PD JUL
PY 2022
VL 178
AR 107358
DI 10.1016/j.microc.2022.107358
EA MAR 2022
PG 8
WC Chemistry, Analytical
WE Science Citation Index Expanded (SCI-EXPANDED)
SC Chemistry
GA 1D4AN
UT WOS:000793744900002
DA 2023-06-30
ER

PT J
AU Campos-Ferreira, DS
   Souza, EVM
   Nascimento, GA
   Zanforlin, DML
   Arruda, MS
   Beltrao, MFS
   Melo, AL
   Bruneska, D
   Lima-Filho, JL
AF Campos-Ferreira, Danielly S.
   Souza, Elaine V. M.
   Nascimento, Gustavo A.
   Zanforlin, Deborah M. L.
   Arruda, Mariana S.
   Beltrao, Monique F. S.
   Melo, Aila L.
   Bruneska, Danyelly
   Lima-Filho, Jose L.
TI Electrochemical DNA biosensor for the detection of human papillomavirus
   E6 gene inserted in recombinant plasmid
SO ARABIAN JOURNAL OF CHEMISTRY
LA English
DT Article
DE Electrochemical DNA biosensor; Direct DNA detection; Inosine-probe;
   Human papillomavirus 16; Electrophoresis standard method
ID PENCIL GRAPHITE ELECTRODE; HUMAN INTERLEUKINE-2 GENE; HYBRIDIZATION
   BIOSENSOR; HPV INFECTION; REAL SAMPLES; AMES TEST; OLIGONUCLEOTIDE;
   ACID; VACCINES; SENSORS
AB In the current study, we describe a novel, simple, inexpensive, sensitive, specific, stable and label-free electrochemical DNA biosensor used to identify a target gene cloned into a plasmid. The biosensor was designed with a 23-mer oligonucleotide of guanine-free, which was immobilized on the pencil graphite electrode (PGE) for E6 gene detection from human papillomavirus 16 type (HPV16). The E6 gene was used due to its clinical importance. The optimal probe concentration was obtained in 500 nM. The hybridization detection showed a good linearity in the range of 40-5,000 pg/mu L with a detection limit of 16 pg/mu L. The electrochemical method showed higher sensitivity and specificity when compared with the agarose gel electrophoresis assay. This technology could be postulated as a new and attractive alternative for cloning analysis in plasmids. (C) 2014 Production and hosting by Elsevier B.V. on behalf of King Saud University.
C1 [Campos-Ferreira, Danielly S.; Souza, Elaine V. M.; Nascimento, Gustavo A.; Zanforlin, Deborah M. L.; Arruda, Mariana S.; Beltrao, Monique F. S.; Melo, Aila L.; Bruneska, Danyelly; Lima-Filho, Jose L.] Univ Fed Pernambuco UFPE, LIKA, Ave Prof Moraes S-N, BR-50670901 Recife, PE, Brazil.
   [Bruneska, Danyelly; Lima-Filho, Jose L.] Univ Fed Pernambuco UFPE, Dept Bioquim, Ave Prof Moraes Rego S-N, BR-50670901 Recife, PE, Brazil.
C3 Universidade Federal de Pernambuco; Universidade Federal de Pernambuco
RP Campos-Ferreira, DS (通讯作者)，Univ Fed Pernambuco UFPE, LIKA, Ave Prof Moraes S-N, BR-50670901 Recife, PE, Brazil.
EM daniellylsantos@hotmail.com
RI Souza, Elaine/AAK-7955-2020; Campos Ferreira, Danielly
   Santos/CAI-4738-2022
OI Campos Ferreira, Danielly Santos/0000-0003-4918-6080
FU Conselho Nacional de Desenvolvimento Cientifico e Tecnologico (CNPq) -
   Doencas negligenciaveis and Laboratorio de Imunopatologia Keizo Asami
   (LIKA)
FX We are grateful for the financial support from the Conselho Nacional de
   Desenvolvimento Cientifico e Tecnologico (CNPq) - Doencas
   negligenciaveis and Laboratorio de Imunopatologia Keizo Asami (LIKA).
CR Armbruster David A, 2008, Clin Biochem Rev, V29 Suppl 1, pS49
   Azam F, 2010, J PAK MED ASSOC, V60, P676
   Berti F, 2009, ELECTROCHIM ACTA, V54, P5035, DOI 10.1016/j.electacta.2009.01.038
   Boccardo E, 2010, CARCINOGENESIS, V31, P1905, DOI 10.1093/carcin/bgq176
   Burk RD, 2013, VIROLOGY, V445, P232, DOI 10.1016/j.virol.2013.07.018
   Bury-Mone S, 2009, PLOS GENET, V5, DOI 10.1371/journal.pgen.1000651
   Campos-Ferreira DS, 2013, ANAL CHIM ACTA, V804, P258, DOI 10.1016/j.aca.2013.10.038
   CARMAN WF, 1989, J CLIN MICROBIOL, V27, P2570, DOI 10.1128/JCM.27.11.2570-2573.1989
   Carter JR, 2011, AUST NZ J OBSTET GYN, V51, P103, DOI 10.1111/j.1479-828X.2010.01269.x
   Chan Y. H., 2003, SMJ Singapore Medical Journal, V44, P391
   Chang WH, 2013, NANOMED-NANOTECHNOL, V9, P1274, DOI 10.1016/j.nano.2013.05.016
   Das M, 2010, APPL PHYS LETT, V96, DOI 10.1063/1.3293447
   Elenis DS, 2008, ANAL BIOANAL CHEM, V392, P347, DOI 10.1007/s00216-008-1868-4
   Erdem A, 2006, ANAL CHEM, V78, P6656, DOI 10.1021/ac060202z
   Ferraro B, 2011, CLIN INFECT DIS, V53, P296, DOI 10.1093/cid/cir334
   Girousi S, 2010, CENT EUR J CHEM, V8, P732, DOI 10.2478/s11532-010-0056-5
   Hejazi MS, 2007, TALANTA, V71, P1734, DOI 10.1016/j.talanta.2006.08.010
   Hejazi MS, 2010, ANAL BIOCHEM, V399, P118, DOI 10.1016/j.ab.2009.11.019
   Hejazi MS, 2008, BIOSENS BIOELECTRON, V23, P1588, DOI 10.1016/j.bios.2008.01.021
   Hendry M, 2013, VACCINE, V31, P5152, DOI 10.1016/j.vaccine.2013.08.091
   Hung CF, 2008, EXPERT OPIN BIOL TH, V8, P421, DOI [10.1517/14712598.8.4.421, 10.1517/14712598.8.4.421 ]
   Hung CF, 2010, AM J TRANSL RES, V2, P75
   Kawana Kei, 2012, Open Virol J, V6, P264, DOI 10.2174/1874357901206010264
   Kirsanov KI, 2010, MUTAT RES-GEN TOX EN, V699, P1, DOI 10.1016/j.mrgentox.2010.04.014
   Labuda J, 2010, PURE APPL CHEM, V82, P1161, DOI 10.1351/PAC-REP-09-08-16
   Lin K, 2010, IMMUNOL RES, V47, P86, DOI 10.1007/s12026-009-8141-6
   Ma B, 2010, CURR CANCER THER REV, V6, P81, DOI 10.2174/157339410791202583
   Montgomery D. C., 2000, DESIGN ANAL EXPT
   Nascimento GA, 2012, BIOSENS BIOELECTRON, V38, P61, DOI 10.1016/j.bios.2012.04.052
   Nieto K, 2014, FRONT IMMUNOL, V5, DOI 10.3389/fimmu.2014.00005
   Palecek E, 1998, BIOSENS BIOELECTRON, V13, P621, DOI 10.1016/S0956-5663(98)00017-7
   PALECEK E, 1960, NATURE, V188, P656, DOI 10.1038/188656a0
   Pei H, 2013, NPG ASIA MATER, V5, DOI 10.1038/am.2013.22
   Pividori MI, 2000, BIOSENS BIOELECTRON, V15, P291, DOI 10.1016/S0956-5663(00)00071-3
   Poumaghi-Azar MH, 2006, ANAL CHIM ACTA, V570, P144, DOI 10.1016/j.aca.2006.04.067
   Pournaghi-Azar MH, 2009, ELECTROANAL, V21, P1822, DOI 10.1002/elan.200804570
   Pournaghi-Azar MH, 2007, ELECTROANAL, V19, P466, DOI 10.1002/elan.200603746
   Pournaghi-Azar MH, 2008, BIOSENS BIOELECTRON, V24, P524, DOI 10.1016/j.bios.2008.05.008
   Raoof JB, 2009, INT J ELECTROCHEM SC, V4, P1436
   Ronkainen NJ, 2010, CHEM SOC REV, V39, P1747, DOI 10.1039/b714449k
   Sabzi RE, 2008, J IRAN CHEM SOC, V5, P476, DOI 10.1007/BF03246005
   Sambrook J., 1989, MOL CLONING LAB MANU, V2
   Singer VL, 1999, MUTAT RES-GEN TOX EN, V439, P37, DOI 10.1016/S1383-5718(98)00172-7
   Singh R, 2010, J BIOTECHNOL, V150, P357, DOI 10.1016/j.jbiotec.2010.09.935
   Skoog D. A., 2006, PRINCIPLES INSTRUMEN
   Souza E, 2011, SENSORS-BASEL, V11, P5616, DOI 10.3390/s110605616
   Stanley M, 2010, GYNECOL ONCOL, V117, pS5, DOI [10.1016/j.ygyno.2010.04.002, 10.1016/j.ygyno.2010.01.024]
   Tang L, 2009, BIOSENS BIOELECTRON, V24, P1474, DOI 10.1016/j.bios.2008.09.031
   Teles FRR, 2008, TALANTA, V77, P606, DOI 10.1016/j.talanta.2008.07.024
   Torres-Chavolla E, 2011, BIOSENS BIOELECTRON, V26, P4614, DOI 10.1016/j.bios.2011.04.055
   Tosar JP, 2010, BIOSENS BIOELECTRON, V26, P1205, DOI 10.1016/j.bios.2010.08.053
   Tukey J. W., 1991, STAT SCI, V6, DOI DOI 10.1214/SS/1177011945
   Vagin MY, 2008, ANAL CHEM, V80, P1336, DOI 10.1021/ac701923c
   Vagin MY, 2003, BIOSENS BIOELECTRON, V18, P1031, DOI 10.1016/S0956-5663(02)00223-3
   Vici P, 2014, J CANCER, V5, P86, DOI 10.7150/jca.7963
   Wang J, 1999, ANAL CHEM, V71, P4095, DOI 10.1021/ac9903205
   Wang J, 1996, ELECTROANAL, V8, P20, DOI 10.1002/elan.1140080105
   Wang J, 1998, ANAL CHIM ACTA, V375, P197, DOI 10.1016/S0003-2670(98)00503-0
   Wang J, 2002, J ELECTROANAL CHEM, V537, P95, DOI 10.1016/S0022-0728(02)01254-8
   Wang J, 2001, ANAL CHIM ACTA, V431, P219, DOI 10.1016/S0003-2670(00)01318-0
   Wang J, 2001, ANALYST, V126, P2020, DOI 10.1039/b106343j
   Wang Y, 2008, SENSORS-BASEL, V8, P2043, DOI 10.3390/s8042043
   Wong IY, 2010, BIOPHYS J, V98, P2954, DOI 10.1016/j.bpj.2010.03.017
   Yamauchi Emiko, 2008, Journal of Insect Biotechnology and Sericology, V77, P17
   Zhang XZ, 2008, ANALYST, V133, P1729, DOI 10.1039/b808880b
NR 65
TC 25
Z9 25
U1 6
U2 25
PU ELSEVIER SCIENCE BV
PI AMSTERDAM
PA PO BOX 211, 1000 AE AMSTERDAM, NETHERLANDS
SN 1878-5352
EI 1878-5379
J9 ARAB J CHEM
JI Arab. J. Chem.
PD MAY
PY 2016
VL 9
IS 3
BP 443
EP 450
DI 10.1016/j.arabjc.2014.05.023
PG 8
WC Chemistry, Multidisciplinary
WE Science Citation Index Expanded (SCI-EXPANDED)
SC Chemistry
GA DL4JC
UT WOS:000375599500015
OA gold
DA 2023-06-30
ER

PT J
AU Dengale, SM
   Yagati, AK
   Chung, YH
   Min, J
   Choi, JW
AF Dengale, Santosh Machhindra
   Yagati, Ajay Kumar
   Chung, Yong-Ho
   Min, Junhong
   Choi, Jeong-Woo
TI An Electrochemical H2O2 Detection Method Based on Direct
   Electrochemistry of Myoglobin Immobilized on Gold Deposited ITO
   Electrode
SO JOURNAL OF NANOSCIENCE AND NANOTECHNOLOGY
LA English
DT Article
DE Biosensor; Amperometric; Myoglobin; Electrodeposition; Cyclic
   Voltammetry
ID HYDROGEN-PEROXIDE; PLASMON RESONANCE; NANOPARTICLES; BIOSENSOR; FILM;
   HEMOGLOBIN; SURFACE; SENSOR
AB A protein based electrochemical sensor for the detection of hydrogen peroxide based on Myoglobin immobilized on gold nano structures patterned on Indium tin oxide electrode was developed. A uniformly distributed nanonneter sized Au-array on ITO electrode surface was obtained by optimizing electro deposition conditions. The morphology of Mb molecules and Au-nanostructures on ITO was investigated by scanning electron microscopy. A Cyclic voltamnnetry technique was employed to study electrochemical behavior of immobilized Mb on Au/ITO electrode. From CV, a pair of quasi-reversible redox peaks of Mb obtained in 10 mM PBS buffer solution at 0.28 and 0.11 V respectively. From the electrochemical experiments, it is observed that Mb/Au/ITO electrode provides a facile electron transfer between Mb and modified ITO electrode and it also catalyzes the reduction of H2O2. A linear increase in amperometric current with increase in H2O2 concentration was also observed. The stability, reusability and selectivity of the biosensor were also evaluated. The proposed biosensor exhibits an effective and fast catalytic response to reduction of H2O2 which can be used in future biosensor applications.
C1 [Dengale, Santosh Machhindra; Choi, Jeong-Woo] Sogang Univ, Interdisciplinary Program Integrated Biotechnol, Seoul 121742, South Korea.
   [Yagati, Ajay Kumar; Chung, Yong-Ho; Choi, Jeong-Woo] Sogang Univ, Dept Chem & Biomol Engn, Seoul 121742, South Korea.
   [Min, Junhong] Chung Ang Univ, Sch Integrat Engn, Seoul 156756, South Korea.
C3 Sogang University; Sogang University; Chung Ang University
RP Choi, JW (通讯作者)，Sogang Univ, Interdisciplinary Program Integrated Biotechnol, 35 Baekbeom Ro, Seoul 121742, South Korea.
RI Yagati, Ajay Kumar/C-4959-2012; Min, Junhong/N-9571-2013
OI Yagati, Ajay Kumar/0000-0003-1177-5816; Min, Junhong/0000-0001-9410-8204
FU Nano/Bio Science and Technology Program of the Ministry of Education,
   Science and Technology (MEST) [M10536090001-05N3609-00110]; National
   Research Foundation of Korea (NRF) grant; Korea government (MEST)
   [2009-0080860]; Graduate School of Specialization for Biotechnology
   Program of the Ministry of Knowledge Economy (MKE)
FX This research was supported by the Nano/Bio Science and Technology
   Program (M10536090001-05N3609-00110) of the Ministry of Education,
   Science and Technology (MEST), by the National Research Foundation of
   Korea (NRF) grant funded by the Korea government (MEST) (2009-0080860),
   and by the Graduate School of Specialization for Biotechnology Program
   of the Ministry of Knowledge Economy (MKE).
CR Babaei A, 2012, INT J ELECTROCHEM SC, V7, P3141
   Ballarin B, 2011, NANOTECHNOLOGY, V22, DOI 10.1088/0957-4484/22/27/275711
   Dai XA, 2006, ANAL SCI, V22, P567, DOI 10.2116/analsci.22.567
   Duan LS, 2008, INT J ELECTROCHEM SC, V3, P118
   Frish M. B., 1993, P SPIE INT SOC OPT E, V7680
   Ghosh SK, 2007, CHEM REV, V107, P4797, DOI 10.1021/cr0680282
   Guo ZM, 2008, ANAL CHIM ACTA, V607, P30, DOI 10.1016/j.aca.2007.11.038
   He F, 2006, ADV FUNCT MATER, V16, P91, DOI 10.1002/adfm.200500602
   Hong Y., 2009, MICROCHIM ACTA, V164, P141
   Kaniyoor A, 2012, J NANOSCI NANOTECHNO, V12, P8323, DOI 10.1166/jnn.2012.6681
   Lee T, 2012, J NANOSCI NANOTECHNO, V12, P4119, DOI 10.1166/jnn.2012.5904
   Li JW, 2007, ANAL CHIM ACTA, V587, P33, DOI 10.1016/j.aca.2007.01.014
   Liu S., 2006, BIOSENS BIOELECTRON, V19, P963
   MATSUBARA C, 1992, ANALYST, V117, P1781, DOI 10.1039/an9921701781
   Naal Z, 2002, ANAL CHEM, V74, P140, DOI 10.1021/ac010596o
   Park K, 2011, J NANOSCI NANOTECHNO, V11, P4305, DOI 10.1166/jnn.2011.3671
   Qiao YB, 2009, SENSOR ACTUAT B-CHEM, V141, P205, DOI 10.1016/j.snb.2009.05.015
   Rechberger W, 2003, OPT COMMUN, V220, P137, DOI 10.1016/S0030-4018(03)01357-9
   Ruzgasa T., 1996, ANAL CHEM ACTA EUR J, V3306, P123
   Sakai N, 2009, J ELECTROANAL CHEM, V628, P7, DOI 10.1016/j.jelechem.2008.12.008
   Tang DP, 2006, ELECTROANAL, V18, P259, DOI 10.1002/elan.200503397
   Urzua M, 2012, J NANOSCI NANOTECHNO, V12, P8382, DOI 10.1166/jnn.2012.6669
   Wang J, 2005, ELECTROCHEM SOLID ST, V8, pH61, DOI 10.1149/1.1943549
   Wang L., 2006, ELECTROCHEM COMMUN, V676, P673
   Wang Y, 2007, TALANTA, V72, P1134, DOI 10.1016/j.talanta.2007.01.026
   Yagati AK, 2012, COLLOID SURFACE B, V92, P161, DOI 10.1016/j.colsurfb.2011.11.035
   Yagati AK, 2011, BIOELECTROCHEMISTRY, V80, P169, DOI 10.1016/j.bioelechem.2010.08.002
   Yamashiro N, 2004, J NUCL SCI TECHNOL, V41, P890, DOI 10.3327/jnst.41.890
   Yao H, 2005, SENSORS-BASEL, V5, P277, DOI 10.3390/s5040277
   YE JN, 1988, ANAL CHEM, V60, P2263, DOI 10.1021/ac00171a021
NR 30
TC 9
Z9 9
U1 5
U2 72
PU AMER SCIENTIFIC PUBLISHERS
PI VALENCIA
PA 26650 THE OLD RD, STE 208, VALENCIA, CA 91381-0751 USA
SN 1533-4880
EI 1533-4899
J9 J NANOSCI NANOTECHNO
JI J. Nanosci. Nanotechnol.
PD SEP
PY 2013
VL 13
IS 9
BP 6424
EP 6428
DI 10.1166/jnn.2013.7618
PG 5
WC Chemistry, Multidisciplinary; Nanoscience & Nanotechnology; Materials
   Science, Multidisciplinary; Physics, Applied; Physics, Condensed Matter
WE Science Citation Index Expanded (SCI-EXPANDED)
SC Chemistry; Science & Technology - Other Topics; Materials Science;
   Physics
GA 207UA
UT WOS:000323628900094
PM 24205675
DA 2023-06-30
ER

PT J
AU Shi, F
   Li, JY
   Xiao, JX
   Ma, XX
   Xue, YD
   Li, J
   Shen, M
   Yang, ZJ
AF Shi, Feng
   Li, Jiayin
   Xiao, Jiaxiang
   Ma, Xinxi
   Xue, Yadong
   Li, Juan
   Shen, Ming
   Yang, Zhanjun
TI Urchin-like PtNPs@Bi2S3: synthesis and application in electrochemical
   biosensor
SO ANALYST
LA English
DT Article
ID GLUCOSE-OXIDASE; CARBON NANOTUBES; COLORIMETRIC DETECTION;
   NANOPARTICLES; SENSOR; MATRIX; NANOCOMPOSITES; NANOSTRUCTURE;
   ADSORPTION; ELECTRODE
AB Efficient urchin-like Pt nanoparticles@Bi2S3 (PtNPs@Bi2S3) composite materials were prepared by a composite soft template synthesis of urchin-like Bi2S3 and then the microwave-assisted growth of PtNPs onto the Bi2S3 nanostructure. For the first time, an accurate electrochemical glucose biosensor was fabricated via immobilizing glucose oxidase (GOx) on PtNPs@Bi2S3. The PtNPs@Bi2S3 composite was investigated via scanning electron microscopy, electrochemical impedance spectroscopy, Fourier transform infrared spectroscopy, and cyclic voltammetry. The PtNPs@Bi2S3 composite provides a large surface area to load a large number of enzyme molecules, which maintains the biological activity. PtNPs loaded on Bi2S3 enhanced the conductivity and improved the direct electron transfer of the proposed biosensor with the synergistic effect. The fabricated electrochemical biosensor possesses high sensitivity, and a wide linear range from 0.003 mM to 0.1 mM and 0.1 mM to 1.9 mM. Moreover, the biosensor has outstanding stability, superior selectivity and good repeatability, which can be utilized to monitor the glucose level in practical human serum. The PtNPs@Bi2S3 composite supplies a special matrix for immobilizing proteins and potential for establishing other effective biosensors.
C1 [Shi, Feng; Li, Jiayin; Xiao, Jiaxiang; Ma, Xinxi; Li, Juan; Shen, Ming; Yang, Zhanjun] Yangzhou Univ, Sch Chem & Chem Engn, Yangzhou 225002, Jiangsu, Peoples R China.
   [Yang, Zhanjun] Yangzhou Univ, Guangling Coll, Yangzhou 225002, Jiangsu, Peoples R China.
   [Xue, Yadong] Zhejiang Univ, Affiliated Jinhua Hosp, Sch Med, Cent Lab, Jinhua 321000, Zhejiang, Peoples R China.
C3 Yangzhou University; Yangzhou University; Zhejiang University
RP Li, J; Yang, ZJ (通讯作者)，Yangzhou Univ, Sch Chem & Chem Engn, Yangzhou 225002, Jiangsu, Peoples R China.; Yang, ZJ (通讯作者)，Yangzhou Univ, Guangling Coll, Yangzhou 225002, Jiangsu, Peoples R China.; Xue, YD (通讯作者)，Zhejiang Univ, Affiliated Jinhua Hosp, Sch Med, Cent Lab, Jinhua 321000, Zhejiang, Peoples R China.
EM xueyadong@zju.edu.cn; lijuan@yzu.edu.cn; zjyang@yzu.edu.cn
FU National Natural Science Foundation of China [21575125, 21475116];
   Natural Science Foundation of Jiangsu Province [BK20191434]; Six Talent
   Peaks Project of Jiangsu Province; Qinglan Project of Jiangsu Province;
   High-End Talent Support Program of Yangzhou University; Project for
   Science and Technology of Yangzhou [YZ2020068]; Project for Science and
   Technology of Zhenjiang [GY2020028]; Priority Academic Program
   Development of Jiangsu Higher Education Institution (PAPD)
FX The authors acknowledge the financial support from the National Natural
   Science Foundation of China (21575125, 21475116), the Natural Science
   Foundation of Jiangsu Province (BK20191434), the Six Talent Peaks
   Project of Jiangsu Province and Qinglan Project of Jiangsu Province for
   Zhanjun Yang, the High-End Talent Support Program of Yangzhou University
   for Juan Li, the Project for Science and Technology of Yangzhou
   (YZ2020068), the Project for Science and Technology of Zhenjiang
   (GY2020028) and the Priority Academic Program Development of Jiangsu
   Higher Education Institution (PAPD).
CR Ammam M, 2012, BIOTECHNOL BIOENG, V109, P1601, DOI 10.1002/bit.24438
   Anusha JR, 2015, SENSOR ACTUAT B-CHEM, V215, P536, DOI 10.1016/j.snb.2015.03.110
   Bao SJ, 2008, ADV FUNCT MATER, V18, P591, DOI 10.1002/adfm.200700728
   Chen R, 2015, ACS APPL MATER INTER, V7, P28632, DOI 10.1021/acsami.5b10181
   Cui L, 2018, ANAL CHEM, V90, P11478, DOI 10.1021/acs.analchem.8b02673
   Dai ZH, 2009, BIOSENS BIOELECTRON, V24, P1286, DOI 10.1016/j.bios.2008.07.047
   Deng SY, 2009, BIOSENS BIOELECTRON, V25, P373, DOI 10.1016/j.bios.2009.07.016
   Detpisuttitham W, 2020, J ANAL TEST, V4, P291, DOI 10.1007/s41664-020-00127-y
   Guo CX, 2019, CHEM-US, V5, P2429, DOI 10.1016/j.chempr.2019.06.016
   Gutierrez F, 2013, ELECTROANAL, V25, P1135, DOI 10.1002/elan.201200559
   Hahn YB, 2012, CHEM COMMUN, V48, P10369, DOI 10.1039/c2cc34706g
   Harshey A, 2021, J ANAL TEST, V5, P258, DOI 10.1007/s41664-020-00152-x
   Hu ZF, 2020, ANALYST, V145, P7864, DOI 10.1039/d0an01553a
   Jung CH, 2009, ANAL CHEM, V81, P7003, DOI 10.1021/ac901096h
   Justino CIL, 2010, TRAC-TREND ANAL CHEM, V29, P1172, DOI 10.1016/j.trac.2010.07.008
   Lan QC, 2020, ACS SUSTAIN CHEM ENG, V8, P4392, DOI 10.1021/acssuschemeng.9b06858
   Li JP, 2009, SENSOR ACTUAT B-CHEM, V139, P400, DOI 10.1016/j.snb.2009.03.004
   Li J, 2020, MICROCHIM ACTA, V187, DOI 10.1007/s00604-019-4047-8
   Li J, 2014, SENSOR ACTUAT B-CHEM, V190, P549, DOI 10.1016/j.snb.2013.09.046
   Li ZX, 2021, J ANAL TEST, V5, P69, DOI 10.1007/s41664-021-00158-z
   Liu SQ, 2003, BIOSENS BIOELECTRON, V19, P177, DOI 10.1016/S0956-5663(03)00172-6
   Liu XL, 2019, APPL SURF SCI, V479, P532, DOI 10.1016/j.apsusc.2019.02.135
   Pingarron JM, 2008, ELECTROCHIM ACTA, V53, P5848, DOI 10.1016/j.electacta.2008.03.005
   Qiu GH, 2011, CHEM MATER, V23, P3892, DOI 10.1021/cm2011692
   Sharma S, 2020, J ANAL TEST, V4, P13, DOI 10.1007/s41664-020-00117-0
   Shi F, 2021, NEW J CHEM, V45, P18387, DOI 10.1039/d1nj03392a
   Shuai Y, 2013, ANALYST, V138, P3259, DOI 10.1039/c3an00206c
   Tsai YC, 2005, LANGMUIR, V21, P3653, DOI 10.1021/la0470535
   Vamvakaki V, 2006, ANAL CHEM, V78, P5538, DOI 10.1021/ac060551t
   Wang J, 2006, BIOSENS BIOELECTRON, V21, P1887, DOI 10.1016/j.bios.2005.10.027
   Wang J, 2003, ANAL CHEM, V75, P2075, DOI 10.1021/ac030007+
   Wang JP, 2014, SENSOR ACTUAT B-CHEM, V191, P612, DOI 10.1016/j.snb.2013.10.034
   Wang K, 2011, BIOSENS BIOELECTRON, V26, P2252, DOI 10.1016/j.bios.2010.09.043
   Wang L, 2017, BIOSENS BIOELECTRON, V96, P220, DOI 10.1016/j.bios.2017.05.004
   Wang ZF, 2015, ANAL CHIM ACTA, V862, P53, DOI 10.1016/j.aca.2014.12.046
   Wei YY, 2010, BIOSENS BIOELECTRON, V26, P275, DOI 10.1016/j.bios.2010.06.006
   Wen D, 2009, J PHYS CHEM C, V113, P13023, DOI 10.1021/jp9003714
   Wu YL, 2013, CHINESE CHEM LETT, V24, P1087, DOI 10.1016/j.cclet.2013.07.008
   Yang CH, 2007, CHINESE CHEM LETT, V18, P313, DOI 10.1016/j.cclet.2007.01.021
   Yang H, 2002, BIOSENS BIOELECTRON, V17, P251, DOI 10.1016/S0956-5663(01)00266-4
   Yang ZJ, 2015, MICROCHIM ACTA, V182, P1841, DOI 10.1007/s00604-015-1519-3
   Yang ZJ, 2011, BIOSENS BIOELECTRON, V26, P4337, DOI 10.1016/j.bios.2011.04.031
   Yao P, 2021, ACS SUSTAIN CHEM ENG, V9, P4157, DOI 10.1021/acssuschemeng.0c09419
   Zhang WY, 2014, TRAC-TREND ANAL CHEM, V54, P1, DOI 10.1016/j.trac.2013.10.007
   Zhou D, 2020, CHINESE CHEM LETT, V31, P1540, DOI 10.1016/j.cclet.2019.11.014
NR 45
TC 5
Z9 5
U1 15
U2 44
PU ROYAL SOC CHEMISTRY
PI CAMBRIDGE
PA THOMAS GRAHAM HOUSE, SCIENCE PARK, MILTON RD, CAMBRIDGE CB4 0WF, CAMBS,
   ENGLAND
SN 0003-2654
EI 1364-5528
J9 ANALYST
JI Analyst
PD JAN 31
PY 2022
VL 147
IS 3
BP 430
EP 435
DI 10.1039/d1an01922h
EA DEC 2021
PG 6
WC Chemistry, Analytical
WE Science Citation Index Expanded (SCI-EXPANDED)
SC Chemistry
GA YR0TS
UT WOS:000743162000001
PM 35037669
DA 2023-06-30
ER

PT J
AU Shariati, M
   Sadeghi, M
AF Shariati, Mohsen
   Sadeghi, Mahdi
TI Ultrasensitive DNA biosensor for hepatitis B virus detection based on
   tin-doped WO3/In(2)O(3)heterojunction nanowire photoelectrode under
   laser amplification
SO ANALYTICAL AND BIOANALYTICAL CHEMISTRY
LA English
DT Article
DE Label-free DNA biosensor; Hepatitis B virus; WO3/ITO nanowires; Laser
   amplification; Electrochemical impedance
ID FIELD-EFFECT TRANSISTOR; ELECTROCHEMICAL DETECTION; HYBRIDIZATION;
   FABRICATION; MEMBRANES; SENSORS; ALUMINA; CHIP
AB The fabrication of a highly sensitive DNA biosensor based on tin-doped WO3/In(2)O(3)nanowires as heterojunction photoelectrode for detection of hepatitis B virus is reported. The tin-doped WO3/In(2)O(3)nanowires were fabricated via a physical vapor deposition mechanism and were nearly 50 nm in width. The single-strand DNA probe was covalently immobilized on the nanowire surface. The biosensor could detect the hybridization of complementary DNA in a label-free approach at very low concentrations. The biodetection processes were conducted through reduction-oxidation reactions in the electrochemical impedance spectral measurements. The electrochemical impedance responses were biased under laser amplification to achieve the detection limit of 1 fM. The fabricated biosensor could detect DNA concentrations from 0.1 pM to 10 mu M linearly in the calibration plot. Due to laser amplification, more charged carriers were released and they interacted with DNA on the electrode surface. The efficiency of the charge transfer parameter was enhanced by a photogeneration process, and the electron-hole recombination rate could intensively increase biosensor sensitivity, selectivity, and distinguishability. The stability of the nanowire biosensor under laser amplification demonstrated 96% of its initial responses after 6 weeks of maintenance.
   Graphical abstract
C1 [Shariati, Mohsen; Sadeghi, Mahdi] Iran Univ Med Sci, Dept Med Phys, Sch Med, Tehran 141556183, Iran.
C3 Iran University of Medical Sciences
RP Shariati, M (通讯作者)，Iran Univ Med Sci, Dept Med Phys, Sch Med, Tehran 141556183, Iran.
EM shariatimohsen59@gmail.com
RI Sadeghi, Mahdi/K-5310-2013
OI Sadeghi, Mahdi/0000-0001-5055-4544
CR Adiga SP, 2009, WIRES NANOMED NANOBI, V1, P568, DOI 10.1002/wnan.50
   Ahangar LE, 2017, BIOELECTROCHEMISTRY, V117, P83, DOI 10.1016/j.bioelechem.2017.06.006
   Bunimovich YL, 2006, J AM CHEM SOC, V128, P16323, DOI 10.1021/ja065923u
   Cai T, 2008, J CLIN VIROL, V41, P270, DOI 10.1016/j.jcv.2007.11.025
   Caygill RL, 2010, ANAL CHIM ACTA, V681, P8, DOI 10.1016/j.aca.2010.09.038
   Chen CC, 2016, BIOSENS BIOELECTRON, V77, P603, DOI 10.1016/j.bios.2015.10.028
   de la Escosura-Muniz A, 2012, ACS NANO, V6, P7556, DOI 10.1021/nn301368z
   de la Escosura-Muniz A, 2010, BIOSENS BIOELECTRON, V26, P1710, DOI 10.1016/j.bios.2010.07.069
   Guo MD, 2007, BIOELECTROCHEMISTRY, V70, P245, DOI 10.1016/j.bioelechem.2006.09.002
   Ju HX, 2005, FRONT BIOSCI-LANDMRK, V10, P37, DOI 10.2741/1504
   Juhasz L, 2009, THIN SOLID FILMS, V517, P6198, DOI 10.1016/j.tsf.2009.04.010
   Kang B, 2010, BIOSENS BIOELECTRON, V25, P1592, DOI 10.1016/j.bios.2009.11.017
   Kannan P, 2019, ANAL CHEM, V91, P5824, DOI 10.1021/acs.analchem.9b00153
   Li H, 2010, ANAL CHEM, V82, P5477, DOI 10.1021/ac101193e
   Mahdavi M, 2014, RSC ADV, V4, P36854, DOI 10.1039/c4ra07433e
   Negahdari B, 2019, ARTIF CELL NANOMED B, V47, P469, DOI 10.1080/21691401.2018.1546185
   Paraskevis D, 2002, J VIROL METHODS, V103, P201, DOI 10.1016/S0166-0934(02)00033-2
   Riahi R, 2011, ANAL CHEM, V83, P6349, DOI 10.1021/ac2012575
   Said S., 2019, Materials Science for Energy Technologies, V2, P288, DOI 10.1016/j.mset.2019.02.005
   Seidenstucker A, 2018, BEILSTEIN J NANOTECH, V9, P1390, DOI 10.3762/bjnano.9.131
   Seo G, 2020, ACS NANO, V14, P5135, DOI 10.1021/acsnano.0c02823
   Shariati M, 2018, BIOSENS BIOELECTRON, V105, P58, DOI 10.1016/j.bios.2018.01.022
   Shariati M, 2015, APPL PHYS A-MATER, V118, P997, DOI 10.1007/s00339-014-8858-5
   Steinmetz M, 2019, BIOSENS BIOELECTRON, V141, DOI 10.1016/j.bios.2019.111351
   Stroeve P, 2011, TRENDS BIOTECHNOL, V29, P259, DOI 10.1016/j.tibtech.2011.02.002
   Takmakov P, 2006, ANALYST, V131, P1248, DOI 10.1039/b608084g
   Tran TT, 2016, TRAC-TREND ANAL CHEM, V79, P222, DOI 10.1016/j.trac.2015.12.002
   Tsitsilonis OE, 2004, J PHARMACEUT BIOMED, V34, P811, DOI 10.1016/S0731-7085(03)00563-6
   Urrego LF, 2015, SENSOR ACTUAT B-CHEM, V207, P97, DOI 10.1016/j.snb.2014.10.036
   Wen JK, 2004, BIOSENS BIOELECTRON, V19, P685, DOI 10.1016/S0956-5663(03)00264-1
   Xuan CT, 2017, J ELECTRON MATER, V46, P3507, DOI 10.1007/s11664-016-5238-2
   Yang C, 2015, ANAL CHIM ACTA, V887, P17, DOI 10.1016/j.aca.2015.05.049
   Ye WW, 2014, SENSOR ACTUAT B-CHEM, V193, P877, DOI 10.1016/j.snb.2013.09.115
   Zhang GJ, 2008, BIOSENS BIOELECTRON, V23, P1701, DOI 10.1016/j.bios.2008.02.006
   Zhang J, 2017, APPL CATAL B-ENVIRON, V201, P84, DOI 10.1016/j.apcatb.2016.08.025
NR 35
TC 16
Z9 17
U1 4
U2 41
PU SPRINGER HEIDELBERG
PI HEIDELBERG
PA TIERGARTENSTRASSE 17, D-69121 HEIDELBERG, GERMANY
SN 1618-2642
EI 1618-2650
J9 ANAL BIOANAL CHEM
JI Anal. Bioanal. Chem.
PD SEP
PY 2020
VL 412
IS 22
SI SI
BP 5367
EP 5377
DI 10.1007/s00216-020-02752-z
EA JUN 2020
PG 11
WC Biochemical Research Methods; Chemistry, Analytical
WE Science Citation Index Expanded (SCI-EXPANDED)
SC Biochemistry & Molecular Biology; Chemistry
GA MQ6XD
UT WOS:000539928300001
PM 32535800
DA 2023-06-30
ER

PT J
AU Zhang, H
   Fan, MX
   Jiang, JQ
   Shen, QM
   Cai, CX
   Shen, J
AF Zhang, Hui
   Fan, Mengxing
   Jiang, Juqian
   Shen, Qingming
   Cai, Chenxin
   Shen, Jian
TI Sensitive electrochemical biosensor for MicroRNAs based on
   duplex-specific nuclease-assisted target recycling followed with gold
   nanoparticles and enzymatic signal amplification
SO ANALYTICA CHIMICA ACTA
LA English
DT Article
DE Electrochemical biosensor; MicroRNAs; Duplex specific nuclease;
   Horseradish peroxidase; Signal amplification
ID ROLLING CIRCLE AMPLIFICATION; BIO-BAR-CODE; LABEL-FREE; ONE-STEP; DNA;
   STRATEGY; SENSOR; ASSAY; ACID
AB The detection of sequence-specific microRNAs (miRNAs) is an important factor to the diseases diagnosis. Herein, a triple signal amplification electrochemical biosensor for highly sensitive detection of miRNA-21 was developed based on a duplex-specific nuclease (DSN)-assisted target recycling combined with gold nanoparticles (NPs), horseradish peroxidase (HRP) enzymatic signal amplification. The electrochemical biosensor generated significantly amplified amperometric current changes (Delta i) for the detection of miRNA-21 down to 43.3 aM, and Delta iwas proportional to the logarithm of the concentration of miRNA-21 within the range of 0.1 fM to 100 pM. Meanwhile, the inherent selectivity of the term hairpin capture probe endowed the biosensor with high differentiation of similar miRNAs. The good feasibility of the proposed strategy for cell miRNA detection was confirmed by analyzing miRNA-21 in A549 lysates, which indicates its promising potential in biomedical research and clinical analysis. (C) 2019 Published by Elsevier B.V.
C1 [Zhang, Hui; Fan, Mengxing; Jiang, Juqian; Cai, Chenxin; Shen, Jian] Nanjing Normal Univ, Natl & Local Joint Engn Res Ctr Biomed Funct Mat, Coll Chem & Mat Sci,Jiangsu Collaborat Innovat Ct, Jiangsu Key Lab Biomed Mat,Jiangsu Key Lab New Po, Nanjing 210023, Peoples R China.
   [Fan, Mengxing; Shen, Qingming] Nanjing Univ Posts & Telecommun, Jiangsu Natl Synerget Innovat Ctr Adv Mat SICAM, Key Lab Organ Elect & Informat Displays, Nanjing 210023, Jiangsu, Peoples R China.
   [Fan, Mengxing; Shen, Qingming] Nanjing Univ Posts & Telecommun, Jiangsu Natl Synerget Innovat Ctr Adv Mat SICAM, Jiangsu Key Lab Biosensors, Nanjing 210023, Jiangsu, Peoples R China.
C3 Nanjing Normal University; Nanjing University of Posts &
   Telecommunications; Nanjing University of Posts & Telecommunications
RP Zhang, H; Shen, J (通讯作者)，Nanjing Normal Univ, Natl & Local Joint Engn Res Ctr Biomed Funct Mat, Coll Chem & Mat Sci,Jiangsu Collaborat Innovat Ct, Jiangsu Key Lab Biomed Mat,Jiangsu Key Lab New Po, Nanjing 210023, Peoples R China.; Shen, QM (通讯作者)，Nanjing Univ Posts & Telecommun, Jiangsu Natl Synerget Innovat Ctr Adv Mat SICAM, Key Lab Organ Elect & Informat Displays, Nanjing 210023, Jiangsu, Peoples R China.; Shen, QM (通讯作者)，Nanjing Univ Posts & Telecommun, Jiangsu Natl Synerget Innovat Ctr Adv Mat SICAM, Jiangsu Key Lab Biosensors, Nanjing 210023, Jiangsu, Peoples R China.
EM zhangh@njnu.edu.cn; iamqmshen@njupt.edu.cn; jshen@njnu.edu.cn
RI Zhang, Hui/AAI-6868-2020; Shen, Jian/F-1129-2019; Shen,
   jian/GQO-8955-2022; Shen, Jian/ABC-5878-2021
OI Shen, Jian/0000-0002-9009-6151; Shen, jian/0000-0002-9009-6151; Shen,
   Jian/0000-0002-9009-6151; , hui/0000-0002-1129-7706; Shen,
   Qingming/0000-0002-5940-8911
FU National Natural Science Foundation of China [21375063, 21575069];
   Natural Science Foundation of Jiangsu Province [BK20181382]; Jiangsu
   Collaborative
FX We are grateful to the financial support of the National Natural Science
   Foundation of China (21375063 and 21575069), the Natural Science
   Foundation of Jiangsu Province (BK20181382) and the Jiangsu
   Collaborative
CR Arenz C, 2006, ANGEW CHEM INT EDIT, V45, P5048, DOI 10.1002/anie.200601537
   Baldrich E, 2009, BIOSENS BIOELECTRON, V25, P920, DOI 10.1016/j.bios.2009.09.009
   Brase JC, 2010, MOL CANCER, V9, DOI 10.1186/1476-4598-9-306
   Calin GA, 2006, NAT REV CANCER, V6, P857, DOI 10.1038/nrc1997
   Castaneda AD, 2017, J AM CHEM SOC, V139, P7657, DOI 10.1021/jacs.7b03648
   Degliangeli F, 2014, J AM CHEM SOC, V136, P2264, DOI 10.1021/ja412152x
   Deo SK., 2007, ANAL CHEM, V79, P4754, DOI [10.1021/ac0719305, DOI 10.1021/AC0719305]
   Dong HF, 2015, ANAL CHEM, V87, P4334, DOI 10.1021/acs.analchem.5b00029
   Dong HF, 2013, CHEM REV, V113, P6207, DOI 10.1021/cr300362f
   Dong HF, 2012, ANAL CHEM, V84, P8670, DOI 10.1021/ac301860v
   Esquela-Kerscher A, 2006, NAT REV CANCER, V6, P259, DOI 10.1038/nrc1840
   Fiedler SD, 2010, METHODS MOL BIOL, V630, P49, DOI 10.1007/978-1-60761-629-0_4
   Guo J, 2018, BIOSENS BIOELECTRON, V105, P103, DOI 10.1016/j.bios.2018.01.036
   Hao N, 2015, CHEM COMMUN, V51, P13504, DOI 10.1039/c5cc05350a
   Hu TX, 2016, BIOSENS BIOELECTRON, V77, P451, DOI 10.1016/j.bios.2015.09.068
   Huang KJ, 2010, ANAL CHIM ACTA, V659, P102, DOI 10.1016/j.aca.2009.11.023
   Iorio MV, 2009, J CLIN ONCOL, V27, P5848, DOI 10.1200/JCO.2009.24.0317
   Jia JB, 2002, ANAL CHEM, V74, P2217, DOI 10.1021/ac011116w
   Li XM, 2015, BIOSENS BIOELECTRON, V65, P245, DOI 10.1016/j.bios.2014.10.051
   Lim LP, 2005, NATURE, V433, P769, DOI 10.1038/nature03315
   Lin XY, 2013, CHEM COMMUN, V49, P7243, DOI 10.1039/c3cc43224f
   Liu L, 2014, BIOSENS BIOELECTRON, V53, P399, DOI 10.1016/j.bios.2013.10.026
   Miao XM, 2016, BIOSENS BIOELECTRON, V86, P454, DOI 10.1016/j.bios.2016.07.001
   Mitchell PS, 2008, P NATL ACAD SCI USA, V105, P10513, DOI 10.1073/pnas.0804549105
   Palecek E, 2012, CHEM REV, V112, P3427, DOI 10.1021/cr200303p
   Pan W, 2013, ANAL CHEM, V85, P10581, DOI 10.1021/ac402700s
   Ren YQ, 2013, ANAL CHEM, V85, P4784, DOI 10.1021/ac400583e
   Shen QM, 2016, ANAL CHIM ACTA, V934, P66, DOI 10.1016/j.aca.2016.06.037
   Shuai HL, 2017, BIOSENS BIOELECTRON, V89, P989, DOI 10.1016/j.bios.2016.10.051
   Soleymani L, 2009, NAT NANOTECHNOL, V4, P844, DOI [10.1038/nnano.2009.276, 10.1038/NNANO.2009.276]
   Tosar JP, 2010, BIOSENS BIOELECTRON, V26, P1205, DOI 10.1016/j.bios.2010.08.053
   Tran HV, 2013, BIOSENS BIOELECTRON, V49, P164, DOI 10.1016/j.bios.2013.05.007
   Valoczi A, 2004, NUCLEIC ACIDS RES, V32, DOI 10.1093/nar/gnh171
   Wang M, 2014, ANAL CHEM, V86, P5606, DOI 10.1021/ac5010376
   Wang SR, 2014, ANAL CHEM, V86, P2925, DOI 10.1021/ac402535a
   Wen YL, 2012, SCI REP-UK, V2, DOI 10.1038/srep00867
   Xi Q, 2014, ANAL CHEM, V86, P1361, DOI 10.1021/ac403944c
   Xie H, 2004, ANAL CHEM, V76, P1611, DOI 10.1021/ac0350965
   Xu F, 2016, ACS APPL MATER INTER, V8, P33499, DOI 10.1021/acsami.6b12214
   Yang CY, 2014, ANAL CHEM, V86, P11913, DOI 10.1021/ac503860d
   Yang JR, 2016, MICROCHIM ACTA, V183, P3061, DOI 10.1007/s00604-016-1958-5
   Yin BC, 2012, J AM CHEM SOC, V134, P5064, DOI 10.1021/ja300721s
   Yin HS, 2012, BIOSENS BIOELECTRON, V33, P247, DOI 10.1016/j.bios.2012.01.014
   Yin HS, 2012, ANALYST, V137, P1389, DOI 10.1039/c2an16098f
   Yu N, 2017, ANAL CHIM ACTA, V962, P24, DOI 10.1016/j.aca.2017.01.069
   Yu S, 2018, ANAL CHEM, V90, P4544, DOI 10.1021/acs.analchem.7b04930
   Zhang J, 2007, NAT PROTOC, V2, P2888, DOI 10.1038/nprot.2007.419
   Zhuang JY, 2014, ANAL CHEM, V86, P8400, DOI 10.1021/ac501986k
NR 48
TC 43
Z9 44
U1 6
U2 255
PU ELSEVIER SCIENCE BV
PI AMSTERDAM
PA PO BOX 211, 1000 AE AMSTERDAM, NETHERLANDS
SN 0003-2670
EI 1873-4324
J9 ANAL CHIM ACTA
JI Anal. Chim. Acta
PD AUG 8
PY 2019
VL 1064
BP 33
EP 39
DI 10.1016/j.aca.2019.02.060
PG 7
WC Chemistry, Analytical
WE Science Citation Index Expanded (SCI-EXPANDED)
SC Chemistry
GA HS8MJ
UT WOS:000464123500005
PM 30982515
DA 2023-06-30
ER

PT J
AU Benvidi, A
   Tezerjani, MD
   Firouzabadi, AD
   Mazloum-Ardakani, M
   Moshtaghioun, SM
AF Benvidi, Ali
   Tezerjani, Marzieh Dehghan
   Firouzabadi, Afsaneh Dehghani
   Mazloum-Ardakani, Mohammad
   Moshtaghioun, Seyed Mohammad
TI Application of graphene oxide nanosheets as probe oligonucleotide
   immobilization platform for DNA sensing
SO JOURNAL OF THE IRANIAN CHEMICAL SOCIETY
LA English
DT Article
DE DNA biosensor; Immobilization; Hybridization; Breast cancer; Graphene
   oxide nanosheets
ID PENCIL GRAPHITE ELECTRODE; ELECTROCHEMICAL BIOSENSOR; CARBON NANOTUBES;
   HYBRIDIZATION; NANOPARTICLES; MEMBRANE
AB In this work, a simple and novel electrochemical biosensor based on a glassy carbon electrode (GCE) modified with graphene oxide nanosheets (GO) was developed for detection of DNA sequences. The morphology of prepared nanoplatform was investigated by scanning electron microscopy, infrared (FTIR) and UV/Vis absorption spectra. The fabrication processes of electrochemical biosensor were characterized with cyclic voltammetry and electrochemical impedance spectroscopy (EIS) in an aqueous solution. The optimization of experimental conditions such as immobilization of the probe BRCA1 and its hybridization with the complementary DNA was performed. Due to unique properties of graphene oxide nanosheets such as large surface area and high conductivity, a wide liner range of 1.0 x 10(-17)-1.0 x 10(-9) M and detection limit of 3.3 x 10(-18) M were obtained for detection of BRCA1 5382 mutation by EIS technique. Under the optimum conditions, the proposed biosensor (ssDNA/GO/GCE) revealed suitable selectivity for discriminating the complementary sequences from non-complementary sequences, so it can be applicable for detection of breast cancer.
C1 [Benvidi, Ali; Tezerjani, Marzieh Dehghan; Firouzabadi, Afsaneh Dehghani; Mazloum-Ardakani, Mohammad] Yazd Univ, Dept Chem, Fac Sci, Yazd, Iran.
   [Moshtaghioun, Seyed Mohammad] Yazd Univ, Dept Biol, Fac Sci, Yazd, Iran.
C3 University of Yazd; University of Yazd
RP Benvidi, A (通讯作者)，Yazd Univ, Dept Chem, Fac Sci, Yazd, Iran.
EM abenvidi@yazd.ac.ir
RI Mazloum-Ardakani, Mohammad/AAD-7433-2020; Mazloum-Ardakani,
   Mohammad/E-6310-2011; Mazloum-Ardakani, Mohammad/AAO-5544-2020;
   Moshtaghioun, Seyed Mohammad/N-2384-2017
OI Mazloum-Ardakani, Mohammad/0000-0001-8077-0141; Moshtaghioun, Seyed
   Mohammad/0000-0002-6281-9674
FU Yazd University research council
FX We gratefully acknowledge the support of this work by Yazd University
   research council.
CR Benvidi A, 2015, SENSOR ACTUAT B-CHEM, V207, P673, DOI 10.1016/j.snb.2014.10.043
   Benvidi A, 2014, BIOSENS BIOELECTRON, V58, P145, DOI 10.1016/j.bios.2014.01.053
   Chen H, 2008, ADV MATER, V20, P3557, DOI 10.1002/adma.200800757
   Cheng YT, 2005, SENSOR ACTUAT B-CHEM, V109, P249, DOI 10.1016/j.snb.2004.12.072
   Gao HW, 2010, J IRAN CHEM SOC, V7, P119, DOI 10.1007/BF03245868
   Guo CL, 2007, ANAL BIOANAL CHEM, V389, P527, DOI 10.1007/s00216-007-1478-6
   Guo SJ, 2010, ACS NANO, V4, P3959, DOI 10.1021/nn100852h
   Han XW, 2013, ANAL BIOCHEM, V443, P117, DOI 10.1016/j.ab.2013.08.027
   He YK, 2014, J MATER CHEM A, V2, P9548, DOI 10.1039/c3ta15301k
   Hu YW, 2011, CHEM COMMUN, V47, P1743, DOI 10.1039/c0cc04514d
   Hu YW, 2012, ANAL CHIM ACTA, V753, P82, DOI 10.1016/j.aca.2012.09.038
   Karimi-Maleh H, 2015, IND ENG CHEM RES, V54, P3634, DOI 10.1021/ie504438z
   Kazemi SH, 2011, J IRAN CHEM SOC, V8, pS152, DOI 10.1007/BF03254292
   Lee DC, 2014, J MEMBRANE SCI, V452, P20, DOI 10.1016/j.memsci.2013.10.018
   Liu J, 2015, CHINESE CHEM LETT, V26, P1478, DOI 10.1016/j.cclet.2015.10.026
   Liu YJ, 2012, J IRAN CHEM SOC, V9, P129, DOI 10.1007/s13738-011-0036-5
   Liu Z, 2008, J AM CHEM SOC, V130, P10876, DOI 10.1021/ja803688x
   Lomeda JR, 2008, J AM CHEM SOC, V130, P16201, DOI 10.1021/ja806499w
   Ma Y, 2008, SENSOR ACTUAT B-CHEM, V131, P565, DOI 10.1016/j.snb.2007.12.046
   Majidi MR, 2011, J IRAN CHEM SOC, V8, P59, DOI 10.1007/BF03246202
   Marcano DC, 2010, ACS NANO, V4, P4806, DOI 10.1021/nn1006368
   Mazloum-Ardakani M, 2015, BIOSENS BIOELECTRON, V72, P362, DOI 10.1016/j.bios.2015.05.014
   Mazloum-Ardakani M, 2013, ANAL BIOCHEM, V443, P132, DOI 10.1016/j.ab.2013.08.028
   Narayanan R, 2005, J PHYS CHEM B, V109, P12663, DOI 10.1021/jp051066p
   Niu SY, 2008, SENSOR ACTUAT B-CHEM, V135, P200, DOI 10.1016/j.snb.2008.08.022
   Ramalakshmi N., 2013, IJCPS, V2, P16
   Siddiquee S, 2011, MICROCHIM ACTA, V172, P357, DOI 10.1007/s00604-010-0498-7
   Wade A., 1979, MARTINDALE EXTRA PHA
   Wang J, 2015, ANAL BIOCHEM, V469, P71, DOI 10.1016/j.ab.2014.09.023
   Wu Y.L., 2013, CHINESE CHEM LETT, V21, P716
   Yang XL, 2016, J IRAN CHEM SOC, V13, P471, DOI 10.1007/s13738-015-0756-z
   Yin C.X., 2010, CHINESE CHEM LETT, V4, P67
   Yu G, 1998, J APPL POLYM SCI, V70, P559, DOI 10.1002/(SICI)1097-4628(19981017)70:3<559::AID-APP18>3.0.CO;2-W
   Zhang YZ, 2009, ANAL BIOCHEM, V387, P13, DOI 10.1016/j.ab.2008.10.043
   Zhu NN, 2006, ELECTROCHIM ACTA, V51, P3758, DOI 10.1016/j.electacta.2005.10.038
NR 35
TC 6
Z9 6
U1 0
U2 46
PU SPRINGER
PI NEW YORK
PA 233 SPRING ST, NEW YORK, NY 10013 USA
SN 1735-207X
EI 1735-2428
J9 J IRAN CHEM SOC
JI J. Iran Chem. Soc.
PD NOV
PY 2016
VL 13
IS 11
BP 2135
EP 2142
DI 10.1007/s13738-016-0931-x
PG 8
WC Chemistry, Multidisciplinary
WE Science Citation Index Expanded (SCI-EXPANDED)
SC Chemistry
GA DV6FU
UT WOS:000383029000020
DA 2023-06-30
ER

PT J
AU Ratlam, C
   Phanichphant, S
   Sriwichai, S
AF Ratlam, Chanida
   Phanichphant, Sukon
   Sriwichai, Saengrawee
TI Development of dopamine biosensor based on polyaniline/carbon quantum
   dots composite
SO JOURNAL OF POLYMER RESEARCH
LA English
DT Article
DE Polyaniline; Carbon quantum dots; Electrospinning; Dopamine; Biosensor
ID SIMULTANEOUS ELECTROCHEMICAL DETERMINATION; ASCORBIC-ACID; CARBON DOTS;
   RATIOMETRIC FLUORESCENCE; SELECTIVE DETECTION; SENSOR; NANOCOMPOSITE;
   MEMBRANE; NOREPINEPHRINE; MOLECULE
AB Low level of dopamine (DA) in human brain may lead to neurological diseases, therefore, detection of DA is necessary. This study aims to develop 2 types of DA biosensor, i.e., electrochemical and fluorescent biosensors based on conducting polymer and quantum dot composite. The polyaniline/carbon quantum dots (PANi/CQDs) composite was prepared and characterized by UV-Vis absorption spectroscopy, fluorescence spectroscopy, FT-IR spectroscopy, scanning electron microscopy (SEM) and X-ray photoelectron spectroscopy (XPS). For electrochemical biosensor, the electrospun nanofiber film of PANi/CQDs was fabricated on fluorine doped tin oxide (FTO)-coated glass substrate. Cyclic voltammetry and amperometry were performed to study the electrochemical activity of the PANi/CQDs film toward detection of DA in neutral solution. The obtained film showed good sensitivity for DA sensing with sensitivity of 8.025 nA.cm(-2).mu M(-1)and linear range of 10-90 mu M (R-2 = 0.99) with detection limit of 0.1013 mu M. In addition, for fluorescent biosensor, the fluorescent intensity of PANi/CQDs in PBS solution was quenched with increasing DA concentrations. The PANi/CQDs fluorescent biosensor presented the linear range of 0.1-100 mu M (R-2 = 0.94) with detection limit of 0.0801 mu M. The prepared PANi/CQDs composite can be promising candidate material for future use as DA biosensor in real sample analysis.
C1 [Ratlam, Chanida; Sriwichai, Saengrawee] Chiang Mai Univ, Fac Sci, Dept Chem, Chiang Mai 50200, Thailand.
   [Ratlam, Chanida] Chiang Mai Univ, Grad Sch, Chiang Mai 50200, Thailand.
   [Phanichphant, Sukon; Sriwichai, Saengrawee] Chiang Mai Univ, Ctr Excellence Mat Sci & Technol, Chiang Mai 50200, Thailand.
C3 Chiang Mai University; Chiang Mai University; Chiang Mai University
RP Sriwichai, S (通讯作者)，Chiang Mai Univ, Fac Sci, Dept Chem, Chiang Mai 50200, Thailand.; Sriwichai, S (通讯作者)，Chiang Mai Univ, Ctr Excellence Mat Sci & Technol, Chiang Mai 50200, Thailand.
EM saengrawee.s@cmu.ac.th
FU Center of Excellence in Materials Science and Technology, Chiang Mai
   University
FX The work was supported by the Center of Excellence in Materials Science
   and Technology, Chiang Mai University. The authors would like to
   acknowledge Faculty of Medicine, Chiang Mai University for
   photoluminescence measurement.
CR Alam AM, 2015, POLYMER, V59, P35, DOI 10.1016/j.polymer.2014.12.061
   Algarra M, 2018, TALANTA, V178, P679, DOI 10.1016/j.talanta.2017.09.082
   Anwane RS, 2018, MATER LETT, V221, P70, DOI 10.1016/j.matlet.2018.03.075
   Aziz S, 2017, J POLYM RES, V24, DOI 10.1007/s10965-017-1298-0
   Bao Y, 2011, ELECTROANAL, V23, P878, DOI 10.1002/elan.201000607
   Bera S, 2018, J ALLOY COMPD, V744, P260, DOI 10.1016/j.jallcom.2018.02.034
   Bhardwaj N, 2010, BIOTECHNOL ADV, V28, P325, DOI 10.1016/j.biotechadv.2010.01.004
   Carrera V, 2007, J CHROMATOGR B, V847, P88, DOI 10.1016/j.jchromb.2006.09.032
   Chen LC, 2006, ELECTROANAL, V18, P1313, DOI 10.1002/elan.200603530
   Demirkan B, 2019, SCI REP-UK, V9, DOI 10.1038/s41598-019-48802-0
   Diab N, 2019, SENSOR ACTUAT B-CHEM, V285, P17, DOI 10.1016/j.snb.2019.01.022
   Elgrishi N, 2018, J CHEM EDUC, V95, P197, DOI 10.1021/acs.jchemed.7b00361
   Fehr E, 2002, NATURE, V415, P137, DOI 10.1038/415137a
   Gao F, 2013, SENSOR ACTUAT B-CHEM, V186, P380, DOI 10.1016/j.snb.2013.06.020
   Gao FF, 2017, CHEM ENG J, V328, P293, DOI 10.1016/j.cej.2017.06.177
   Golczak S, 2008, SOLID STATE IONICS, V179, P2234, DOI 10.1016/j.ssi.2008.08.004
   Govindasamy M, 2016, RSC ADV, V6, P100605, DOI 10.1039/c6ra18740d
   He WJ, 2018, TALANTA, V178, P109, DOI 10.1016/j.talanta.2017.09.019
   He YS, 2018, SENSOR ACTUAT B-CHEM, V265, P371, DOI 10.1016/j.snb.2018.03.080
   HUANG WS, 1993, POLYMER, V34, P1833, DOI 10.1016/0032-3861(93)90424-9
   Jafari Y, 2016, J POLYM RES, V23, DOI 10.1007/s10965-016-0983-8
   Kamble P, 2017, J DRUG DELIV SCI TEC, V41, P124, DOI 10.1016/j.jddst.2017.07.003
   Lee JKY, 2018, PROG POLYM SCI, V86, P40, DOI 10.1016/j.progpolymsci.2018.07.002
   Li DK, 2018, J MEMBRANE SCI, V563, P191, DOI 10.1016/j.memsci.2018.05.066
   Li H, 2014, RSC ADV, V4, P46437, DOI 10.1039/c4ra06163b
   Li SH, 2019, RSC ADV, V9, P2997, DOI 10.1039/c8ra09511f
   Luo K, 2019, J FLUORESC, V29, P769, DOI 10.1007/s10895-019-02395-z
   Lv JJ, 2019, SPECTROCHIM ACTA A, V212, P300, DOI 10.1016/j.saa.2019.01.010
   Maity D, 2019, MAT SCI ENG C-MATER, V105, DOI 10.1016/j.msec.2019.110075
   Mathiyarasu J, 2005, J APPL ELECTROCHEM, V35, P513, DOI 10.1007/s10800-005-0914-6
   Megha R, 2018, INORG CHEM COMMUN, V98, P11, DOI 10.1016/j.inoche.2018.09.040
   Naccarato A, 2014, ANAL CHIM ACTA, V810, P17, DOI 10.1016/j.aca.2013.11.058
   Park JA, 2017, RSC ADV, V7, P18075, DOI 10.1039/c7ra01362k
   Parra E. R., 2010, DYNA, V163, P64
   Prathap MUA, 2013, SENSOR ACTUAT B-CHEM, V177, P239, DOI 10.1016/j.snb.2012.10.138
   Qu SN, 2012, ANGEW CHEM INT EDIT, V51, P12215, DOI 10.1002/anie.201206791
   Rahman MM, 2019, J ELECTROCHEM SCI TE, V10, P185, DOI 10.5229/JECST.2019.10.2.185
   Sabzi RE, 2010, J SERB CHEM SOC, V75, P537, DOI 10.2998/JSC090527012S
   Selvolini G, 2019, SENSORS-BASEL, V19, DOI 10.3390/s19143097
   Shi YP, 2014, BIOSENS BIOELECTRON, V56, P39, DOI 10.1016/j.bios.2013.12.038
   Shin YJ, 2012, J IND ENG CHEM, V18, P193, DOI 10.1016/j.jiec.2011.11.009
   Tammina SK, 2019, J PHOTOCH PHOTOBIO B, V194, P61, DOI 10.1016/j.jphotobiol.2019.01.004
   Tang J, 2019, NANOSCALE RES LETT, V14, DOI 10.1186/s11671-019-3079-7
   Uthirakumar P, 2018, OPT MATER, V84, P771, DOI 10.1016/j.optmat.2018.08.016
   Venton BJ, 2003, ANAL CHEM, V75, p414A, DOI 10.1021/ac031421c
   VULTO AG, 1986, J NEUROCHEM, V47, P1387, DOI 10.1111/j.1471-4159.1986.tb00769.x
   Wang YF, 2014, J MATER CHEM C, V2, P6921, DOI 10.1039/c4tc00988f
   Wu FS, 2017, INT J NANOMED, V12, P7375, DOI 10.2147/IJN.S147165
   Xie LQ, 2017, CHINESE CHEM LETT, V28, P41, DOI 10.1016/j.cclet.2016.05.015
   Xiong SX, 2019, J POLYM RES, V26, DOI 10.1007/s10965-019-1749-x
   Yang LM, 2012, TALANTA, V89, P136, DOI 10.1016/j.talanta.2011.12.002
   Yang SH, 2017, SENSOR ACTUAT B-CHEM, V253, P752, DOI 10.1016/j.snb.2017.06.137
   Yuan RX, 2018, J POLYM RES, V25, DOI 10.1007/s10965-018-1550-2
   Zhang DZ, 2018, SENSOR ACTUAT B-CHEM, V258, P895, DOI 10.1016/j.snb.2017.11.168
   Zhang PP, 2015, J MATER CHEM B, V3, P2487, DOI 10.1039/c4tb02092h
   Zhao CX, 2018, J FLUORESC, V28, P269, DOI 10.1007/s10895-017-2189-9
   Zhao DL, 2018, WATER RES, V147, P43, DOI 10.1016/j.watres.2018.09.040
   Zhao ZC, 2017, J POWER SOURCES, V337, P54, DOI 10.1016/j.jpowsour.2016.10.110
   Zuo FM, 2017, SENSOR ACTUAT B-CHEM, V244, P282, DOI 10.1016/j.snb.2017.01.001
NR 59
TC 22
Z9 22
U1 10
U2 117
PU SPRINGER
PI DORDRECHT
PA VAN GODEWIJCKSTRAAT 30, 3311 GZ DORDRECHT, NETHERLANDS
SN 1022-9760
EI 1572-8935
J9 J POLYM RES
JI J. Polym. Res.
PD JUN 30
PY 2020
VL 27
IS 7
AR 183
DI 10.1007/s10965-020-02158-6
PG 12
WC Polymer Science
WE Science Citation Index Expanded (SCI-EXPANDED)
SC Polymer Science
GA MH8UB
UT WOS:000546996100006
DA 2023-06-30
ER

PT J
AU Zheng, Y
   Ma, ZF
AF Zheng, Yun
   Ma, Zhanfang
TI Dual-reaction triggered sensitivity amplification for ultrasensitive
   peptide cleavage based electrochemical detection of matrix
   metalloproteinase-7
SO BIOSENSORS & BIOELECTRONICS
LA English
DT Article
DE Matrix metalloproteinase-7; Electrochemical biosensor;
   4-chloro-1-naphthol; Peptide cleavage; Sodium alginate hydrogel
ID TRIPLE SIGNAL AMPLIFICATION; COLORIMETRIC DETECTION; HYDROGEN-PEROXIDE;
   TUMOR-MARKER; PALLADIUM; IMMUNOSENSOR; NANOPARTICLES; GRAPHENE; H2O2;
   DECOMPOSITION
AB In this work, a new strategy of dual-reaction triggered sensitivity amplification for ultrasensitive electrochemical detection of matrix metalloproteinase-7 (MMP-7) was developed. The sensitivity of amperometric biosensor relies on the current signal differences (AI) caused by per unit concentration target. Benefited from dual-reaction catalytic activities of Pd nanoparticles, dual catalytic reactions were implemented in the biosensor to amplify the AI: (1) Fenton-like reaction was triggered by the probes to degrade redox species methylene blue; (2) catalytic precipitation reaction was followed subsequently to generate insoluble precipitation by 4-chloro-l-naphthol oxidation. Dual-enhancement of AI triggered by Pd nanoparticle-based catalytic probes significantly improved the detection performance of the biosensor. The peptide-cleavage based biosensor integrated Pd nanoparticle-based catalytic probes with reduced graphene oxide-Au/methylene blue-sodium alginate hydrogel (Au-rGO/MBSA) nanocomposites substrate for ultrasensitive detection of MMP-7. Under optimal conditions, the proposed biosensor exhibited a wide linear range from 10 fg mL(-1) to 10 ng mL(-1) with an ultralow detection limit of 3.1 fg mL(-1). This strategy successfully combines the multiple catalytic reactions triggered by nanomaterials with peptide-cleavage pattern in electrochemical biosensor, providing a promising method for detection of other proteases.
C1 [Zheng, Yun; Ma, Zhanfang] Capital Normal Univ, Dept Chem, Beijing 100048, Peoples R China.
C3 Capital Normal University
RP Ma, ZF (通讯作者)，Capital Normal Univ, Dept Chem, Beijing 100048, Peoples R China.
EM mazhanfang@cnu.edu.cn
RI Ma, Zhanfang/ABC-1250-2020
OI Zheng, Yun/0000-0002-7273-5327
FU National Natural Science Foundation of China [21273153, 21673143];
   Natural Science Foundation of Beijing Municipality [2172016, 2132008];
   Project of the Construction of Scientific Research Base by the Beijing
   Municipal Education Commission
FX This research was financed by grants from the National Natural Science
   Foundation of China (21273153 and 21673143), Natural Science Foundation
   of Beijing Municipality (2172016 and 2132008), and the Project of the
   Construction of Scientific Research Base by the Beijing Municipal
   Education Commission.
CR Baiju KV, 2007, J PHYS CHEM C, V111, P7612, DOI 10.1021/jp070452z
   Cao JT, 2018, BIOSENS BIOELECTRON, V99, P92, DOI 10.1016/j.bios.2017.07.050
   Chalker JM, 2011, ACCOUNTS CHEM RES, V44, P730, DOI 10.1021/ar200056q
   Chen P, 2013, NANOSCALE, V5, P8973, DOI 10.1039/c3nr03006g
   Choudhary VR, 2007, APPL CATAL A-GEN, V332, P70, DOI 10.1016/j.apcata.2007.08.004
   Cui L, 2018, BIOSENS BIOELECTRON, V99, P1, DOI 10.1016/j.bios.2017.07.028
   Das J, 2009, CHEM COMMUN, P6394, DOI 10.1039/b912450k
   Goodman ED, 2017, ACS CATAL, V7, P4372, DOI 10.1021/acscatal.7b00393
   Guo SJ, 2011, BIOSENS BIOELECTRON, V26, P3475, DOI 10.1016/j.bios.2011.01.028
   Hou L, 2014, BIOSENS BIOELECTRON, V54, P365, DOI 10.1016/j.bios.2013.11.014
   Hu YF, 2017, BIOSENS BIOELECTRON, V98, P91, DOI 10.1016/j.bios.2017.06.017
   Ju KY, 2011, BIOMACROMOLECULES, V12, P625, DOI 10.1021/bm101281b
   Kaushik A, 2013, BIOSENS BIOELECTRON, V50, P35, DOI 10.1016/j.bios.2013.06.012
   Kou BB, 2017, ANAL CHEM, V89, P9383, DOI 10.1021/acs.analchem.7b02210
   Kou BB, 2016, ACS APPL MATER INTER, V8, P22869, DOI 10.1021/acsami.6b07017
   Li JS, 2013, CHEM COMMUN, V49, P6137, DOI 10.1039/c3cc42148a
   Liu JY, 2015, BIOSENS BIOELECTRON, V65, P281, DOI 10.1016/j.bios.2014.10.016
   Liu Y, 2012, BIOSENS BIOELECTRON, V35, P63, DOI 10.1016/j.bios.2012.02.007
   Narayani H, 2017, SEP PURIF TECHNOL, V172, P338, DOI 10.1016/j.seppur.2016.08.027
   Nishizawa N, 2016, POLYMERS-BASEL, V8, DOI 10.3390/polym8030062
   Orebna H., 2012, BIOMACROMOLECULES, V13, P1051
   Peng KF, 2016, BIOSENS BIOELECTRON, V81, P1, DOI 10.1016/j.bios.2015.12.039
   Sarkissian G, 2008, CLIN CHEM, V54, P574, DOI 10.1373/clinchem.2007.090837
   Szarvas T, 2010, CANCER SCI, V101, P1300, DOI 10.1111/j.1349-7006.2010.01506.x
   Tang ZX, 2017, BIOSENS BIOELECTRON, V92, P577, DOI 10.1016/j.bios.2016.10.057
   Tang ZX, 2017, BIOSENS BIOELECTRON, V91, P299, DOI 10.1016/j.bios.2016.12.049
   Tian PF, 2017, J CATAL, V349, P30, DOI 10.1016/j.jcat.2016.12.004
   Voloshin Y, 2008, IND ENG CHEM RES, V47, P8119, DOI 10.1021/ie8000452
   Wang H, 2005, LANGMUIR, V21, P2633, DOI 10.1021/la046810w
   Wang HQ, 2018, SENSOR ACTUAT B-CHEM, V254, P642, DOI 10.1016/j.snb.2017.07.135
   Wang LD, 2014, ANAL CHEM, V86, P7907, DOI 10.1021/ac501842t
   Wang QQ, 2016, CHEM COMMUN, V52, P5410, DOI 10.1039/c6cc00194g
   Weng XF, 2014, ACS CATAL, V4, P2598, DOI 10.1021/cs500510x
   Xu WJ, 2016, SENSOR ACTUAT B-CHEM, V230, P345, DOI 10.1016/j.snb.2016.02.064
   Yang GH, 2015, NANOSCALE, V7, P14217, DOI 10.1039/c5nr03398e
   Yang WQ, 2017, TALANTA, V164, P1, DOI 10.1016/j.talanta.2016.10.099
   Yang YY, 2018, BIOSENS BIOELECTRON, V99, P450, DOI 10.1016/j.bios.2017.08.018
   Ye T, 2017, ACS APPL MATER INTER, V9, P27421, DOI 10.1021/acsami.7b09192
   Yuan SY, 2011, ENVIRON SCI TECHNOL, V45, P8514, DOI 10.1021/es2022939
   Zayats M, 2002, ANAL CHEM, V74, P4763, DOI 10.1021/ac020312f
   Zhao LH, 2017, SENSOR ACTUAT B-CHEM, V241, P849, DOI 10.1016/j.snb.2016.11.012
NR 41
TC 43
Z9 45
U1 5
U2 254
PU ELSEVIER ADVANCED TECHNOLOGY
PI OXFORD
PA OXFORD FULFILLMENT CENTRE THE BOULEVARD, LANGFORD LANE, KIDLINGTON,
   OXFORD OX5 1GB, OXON, ENGLAND
SN 0956-5663
EI 1873-4235
J9 BIOSENS BIOELECTRON
JI Biosens. Bioelectron.
PD JUN 15
PY 2018
VL 108
BP 46
EP 52
DI 10.1016/j.bios.2018.02.045
PG 7
WC Biophysics; Biotechnology & Applied Microbiology; Chemistry, Analytical;
   Electrochemistry; Nanoscience & Nanotechnology
WE Science Citation Index Expanded (SCI-EXPANDED)
SC Biophysics; Biotechnology & Applied Microbiology; Chemistry;
   Electrochemistry; Science & Technology - Other Topics
GA GD8NR
UT WOS:000430769700007
PM 29499558
DA 2023-06-30
ER

PT J
AU Ali, MR
   Bacchu, MS
   Setu, MAA
   Akter, S
   Hasan, MN
   Chowdhury, FT
   Rahman, MM
   Ahommed, MS
   Khan, MZH
AF Ali, M. R.
   Bacchu, M. S.
   Setu, M. A. A.
   Akter, S.
   Hasan, M. N.
   Chowdhury, F. T.
   Rahman, M. M.
   Ahommed, M. S.
   Khan, M. Z. H.
TI Development of an advanced DNA biosensor for pathogenic Vibrio cholerae
   detection in real sample
SO BIOSENSORS & BIOELECTRONICS
LA English
DT Article
DE DNA biosensor; Vibrio cholerae; Electrochemical detection; APTES; NHS
   matrix; Poultry feces
ID ELECTROCHEMICAL DETECTION; GOLD; IDENTIFICATION; ENVIRONMENT; COMPOSITE;
   SENSOR; ASSAY; O1
AB Due to the epidemics of emerging microbial diseases worldwide, the accurate and rapid quantification of pathogenic bacteria is extremely critical. In this work, a highly sensitive DNA-based electrochemical biosensor has been developed to detect Vibrio cholerae using gold nanocube and 3-aminopropyltriethoxysilane (APTES) modified glassy carbon electrode (GCE) with DNA carrier matrix. Electrochemical impedance spectroscopy (EIS), cyclic voltammetry (CV), Fourier transform infrared spectroscopy (FTIR), scanning electron microscope (SEM) experiments were performed to interrogate the proposed sensor at each stage of preparation. The biosensor has demonstrated high sensitivity with a wide linear response range to target DNA from 10-8 to 10-14 (R2 = 0.992) and 10-14 to 10- 27 molL- 1 (R2 = 0.993) with a limit of detection (LOD) value of 7.41 x 10-30 molL- 1 (S/N = 5). The biosensor also exhibits a selective detection behavior in bacterial cultures that belong to the same and distant genera. Moreover, the proposed sensor can be used for six consecutive DNA assays with a repeatability relative standard deviations (RSD) value of 5% (n = 5). Besides, the DNA biosensor shows excellent recovery for detecting V. cholerae in poultry feces, indicating that the designed biosensor could become a powerful tool for pathogenic microorganisms screening in clinical diagnostics, food safety, and environmental monitoring.
C1 [Ali, M. R.; Bacchu, M. S.; Hasan, M. N.; Khan, M. Z. H.] Jashore Univ Sci & Technol, Dept Chem Engn, Jashore 7408, Bangladesh.
   [Ali, M. R.; Bacchu, M. S.; Hasan, M. N.; Khan, M. Z. H.] Jashore Univ Sci & Technol, Lab Nanobio & Adv Mat Engn NAME, Jashore 7408, Bangladesh.
   [Setu, M. A. A.; Akter, S.] Jashore Univ Sci & Technol, Dept Microbiol, Jashore 7408, Bangladesh.
   [Chowdhury, F. T.] Univ Rajshahi, Dept Chem, Rajshahi 7205, Bangladesh.
   [Rahman, M. M.] Daffodil Int Univ, Dept Gen Educ Dev GED, Mirpur Rd, Dhaka 1207, Bangladesh.
   [Ahommed, M. S.] Tohoku Univ, Grad Sch Sci, Dept Chem, Aoba Ku, Sendai, Miyagi 9808578, Japan.
C3 University of Rajshahi; Daffodil International University; Tohoku
   University
RP Khan, MZH (通讯作者)，Jashore Univ Sci & Technol, Dept Chem Engn, Jashore 7408, Bangladesh.
EM zaved.khan@just.edu.bd
RI Bacchu, Sadek/AAV-1906-2021; Hasan, Md. Nazmul/ABI-1224-2020; Ahommed,
   Md Sohel/AHE-6107-2022; Hasan, Md. Munjur/T-7627-2019
OI Bacchu, Sadek/0000-0002-6275-6247; Hasan, Md.
   Nazmul/0000-0003-1606-8854; Ahommed, Md Sohel/0000-0002-6320-062X;
   Hasan, Md. Munjur/0000-0002-5858-2010; Akter,
   Selina/0000-0002-6219-4328; Setu, Md. Ali Ahasan/0000-0003-3040-3479;
   Ali, Md. Romzan/0000-0002-4828-0203
FU Ministry of Information and Communication Technology, Government of
   Bangladesh (Innovation Fund)
FX The work has been done with the financial support from the Ministry of
   Information and Communication Technology, Government of Bangladesh
   (Innovation Fund).
CR Alam M, 2010, J CLIN MICROBIOL, V48, P3918, DOI 10.1128/JCM.00616-10
   Ali M, 2015, PLOS NEGLECT TROP D, V9, DOI 10.1371/journal.pntd.0003832
   Andrews JR, 2011, LANCET, V377, P1248, DOI 10.1016/S0140-6736(11)60273-0
   Aulet O, 2007, REV SOC BRAS MED TRO, V40, P385, DOI 10.1590/S0037-86822007000400002
   Baron S, 2007, J HEALTH POPUL NUTR, V25, P312
   Cai RF, 2021, SENSOR ACTUAT B-CHEM, V326, DOI 10.1016/j.snb.2020.128842
   CARTER RM, 1995, J IMMUNOL METHODS, V187, P121, DOI 10.1016/0022-1759(95)00176-B
   Chen DL, 2019, ANAL CHIM ACTA, V1078, P24, DOI 10.1016/j.aca.2019.05.074
   Chowdhury G, 2016, FRONT MICROBIOL, V7, DOI 10.3389/fmicb.2016.00144
   Cooper KLF, 2006, FOODBORNE PATHOG DIS, V3, P51, DOI 10.1089/fpd.2006.3.51
   Faruque SM, 1998, MICROBIOL MOL BIOL R, V62, P1301, DOI 10.1128/MMBR.62.4.1301-1314.1998
   Goel AK, 2007, FOLIA MICROBIOL, V52, P81, DOI 10.1007/BF02932143
   Hall-Stoodley L, 2004, NAT REV MICROBIOL, V2, P95, DOI 10.1038/nrmicro821
   Harris JB, 2012, LANCET, V379, P2466, DOI 10.1016/S0140-6736(12)60436-X
   Huang HY, 2015, BIOSENS BIOELECTRON, V68, P442, DOI 10.1016/j.bios.2015.01.039
   Huq A., 2012, CURR PROTOC MICROBIO, V26
   Khan MZH, 2020, RSC ADV, V10, P36147, DOI 10.1039/d0ra06806c
   Khan MZH, 2018, BIOSENS BIOELECTRON, V108, P76, DOI 10.1016/j.bios.2018.02.042
   Kumar N, 2018, ANALYST, V143, P359, DOI [10.1039/C7AN00983F, 10.1039/c7an00983f]
   Kurinomaru T., 2019, CURR PROTOC NUCL ACI, V77
   Li J., 2001, SENSORS-BASEL, V1, P53, DOI [10.3390/s10100053, DOI 10.3390/S10100053]
   Liu YM, 2006, ANAL CHIM ACTA, V578, P75, DOI 10.1016/j.aca.2006.05.084
   Low KF, 2017, BIOSENS BIOELECTRON, V87, P256, DOI 10.1016/j.bios.2016.08.064
   Mookerjee S, 2015, PLOS ONE, V10, DOI 10.1371/journal.pone.0137338
   Okada K, 2010, DIAGN MICR INFEC DIS, V66, P135, DOI 10.1016/j.diagmicrobio.2009.09.004
   Patel MK, 2010, BIOSENS BIOELECTRON, V25, P2586, DOI 10.1016/j.bios.2010.04.025
   Peng HB, 2012, J HAZARD MATER, V233, P89, DOI 10.1016/j.jhazmat.2012.06.058
   Rahman M, 2017, NANOSCALE RES LETT, V12, DOI 10.1186/s11671-017-2236-0
   RAMAMURTHY T, 1992, J CLIN MICROBIOL, V30, P1783, DOI 10.1128/JCM.30.7.1783-1786.1992
   Rashid J.I.A., 2017, SENS BIOSENSING RES, V16, P19, DOI [10.1016/j.sbsr.2017.09.001, DOI 10.1016/J.SBSR.2017.09.001]
   Ringe E, 2010, J PHYS CHEM C, V114, P12511, DOI 10.1021/jp104366r
   Ross AGP, 2015, INT J INFECT DIS, V38, P89, DOI 10.1016/j.ijid.2015.07.016
   Sheng LP, 2015, TALANTA, V139, P167, DOI 10.1016/j.talanta.2015.02.054
   Shin OS, 2011, MBIO, V2, DOI 10.1128/mBio.00106-11
   Solanki PR, 2011, ELECTROANAL, V23, P2699, DOI 10.1002/elan.201100351
   Tarr CL, 2007, J CLIN MICROBIOL, V45, P134, DOI 10.1128/JCM.01544-06
   Teschler JK, 2015, NAT REV MICROBIOL, V13, P255, DOI 10.1038/nrmicro3433
   Ulianas A, 2014, SENSOR ACTUAT B-CHEM, V190, P694, DOI 10.1016/j.snb.2013.09.040
   Vijian D, 2016, BIOSENS BIOELECTRON, V77, P805, DOI 10.1016/j.bios.2015.10.057
   Weil AA, 2009, CLIN INFECT DIS, V49, P1473, DOI 10.1086/644779
   Xu SC, 2017, INT J ELECTROCHEM SC, V12, P3443, DOI 10.20964/2017.04.16
   Yamazaki W, 2008, BMC MICROBIOL, V8, DOI 10.1186/1471-2180-8-94
   Yu CY, 2015, BIOSENS BIOELECTRON, V70, P282, DOI 10.1016/j.bios.2015.03.048
   Yu CY, 2011, J MICROBIOL METH, V86, P277, DOI 10.1016/j.mimet.2011.04.020
   Zhang JY, 2012, LANGMUIR, V28, P6494, DOI 10.1021/la205066h
   Zheng FJ, 2019, FRONT CHEM, V7, DOI 10.3389/fchem.2019.00232
NR 46
TC 14
Z9 14
U1 9
U2 176
PU ELSEVIER ADVANCED TECHNOLOGY
PI OXFORD
PA OXFORD FULFILLMENT CENTRE THE BOULEVARD, LANGFORD LANE, KIDLINGTON,
   OXFORD OX5 1GB, OXON, ENGLAND
SN 0956-5663
EI 1873-4235
J9 BIOSENS BIOELECTRON
JI Biosens. Bioelectron.
PD SEP 15
PY 2021
VL 188
AR 113338
DI 10.1016/j.bios.2021.113338
EA MAY 2021
PG 8
WC Biophysics; Biotechnology & Applied Microbiology; Chemistry, Analytical;
   Electrochemistry; Nanoscience & Nanotechnology
WE Science Citation Index Expanded (SCI-EXPANDED)
SC Biophysics; Biotechnology & Applied Microbiology; Chemistry;
   Electrochemistry; Science & Technology - Other Topics
GA SQ4FK
UT WOS:000660313900004
PM 34030094
DA 2023-06-30
ER

PT J
AU Machini, WBS
   Marques, NV
   Oliveira-Brett, AM
AF Machini, Wesley B. S.
   Marques, Nuno, V
   Oliveira-Brett, Ana Maria
TI In Situ Evaluation of Anticancer Monoclonal Antibody Nivolumab-DNA
   Interaction Using a DNA-Electrochemical Biosensor
SO CHEMELECTROCHEM
LA English
DT Article
DE anticancer drug; monoclonal antibody; nivolumab; drug-DNA interaction;
   electrochemical biosensor
ID HUMAN TOPOISOMERASE-I; DSDNA INTERACTION; CHECKPOINT BLOCKADE; CANCER;
   OXIDATION; ELECTRODES; COVALENT; BEHAVIOR; CYSTEINE; DRUGS
AB The cancer treatment based on monoclonal antibodies has become one of the most successful therapeutic strategies. Among the monoclonal antibodies, nivolumab (NIVO) stands out as being a relatively new anticancer drug. The NIVO-dsDNA interaction was evaluated, in incubated solutions, by differential pulse voltammetry, UV-Visible spectrophotometry and gel electrophoresis, and in situ with dsDNA-, poly[G]- or poly[A]-electrochemical biosensors, by differential pulse voltammetry, electrochemical impedance spectroscopy, and quartz crystal microbalance. The interfacial behaviour of the dsDNA-electrochemical biosensor was also investigated by cyclic voltammetry and electrochemical impedance spectroscopy. The NIVO-dsDNA interaction mechanism caused, for shorter times, the binding of the NIVO to DNA, resulting in a NIVO-dsDNA complex, and for longer times, the relaxation/unwinding of this complex structure. The monoclonal antibody NIVO did not promote oxidative damage to DNA.
C1 [Machini, Wesley B. S.; Oliveira-Brett, Ana Maria] Univ Coimbra, Fac Sci & Technol, Dept Chem, P-3004535 Coimbra, Portugal.
   [Marques, Nuno, V] Ctr Hosp & Univ Coimbra, Serv Farmaceut, EPE, P-3000075 Coimbra, Portugal.
C3 Universidade de Coimbra; Universidade de Coimbra; Centro Hospitalar e
   Universitario de Coimbra (CHUC)
RP Oliveira-Brett, AM (通讯作者)，Univ Coimbra, Fac Sci & Technol, Dept Chem, P-3004535 Coimbra, Portugal.
EM brett@ci.uc.pt
RI Machini, Wesley B. S./HCG-8590-2022; Oliveira-Brett, Ana
   Maria/C-8936-2014
OI Machini, Wesley B. S./0000-0003-1521-6480; Oliveira-Brett, Ana
   Maria/0000-0002-6244-0891
CR Al-Otaibi JS, 2017, J MOL STRUCT, V1127, P751, DOI 10.1016/j.molstruc.2016.08.007
   Antosiewicz Jan M, 2016, Biophys Rev, V8, P163, DOI 10.1007/s12551-016-0197-7
   Berman D, 2015, PHARMACOL THERAPEUT, V148, P132, DOI 10.1016/j.pharmthera.2014.11.017
   Berman HM, 2000, NUCLEIC ACIDS RES, V28, P235, DOI 10.1093/nar/28.1.235
   Brett AMO, 2000, ELECTROANAL, V12, P969, DOI 10.1002/1521-4109(200008)12:12<969::AID-ELAN969>3.0.CO;2-O
   BRETT CMA, 2003, ENCY ELECTROCHEMISTR, V3, P105
   Brody JR, 2004, ANAL BIOCHEM, V333, P1, DOI 10.1016/j.ab.2004.05.054
   Callahan MK, 2016, IMMUNITY, V44, P1069, DOI 10.1016/j.immuni.2016.04.023
   Carey JF, 2003, P NATL ACAD SCI USA, V100, P5640, DOI 10.1073/pnas.1031537100
   Diculescu VC, 2007, BIOELECTROCHEMISTRY, V70, P141, DOI 10.1016/j.bioelechem.2006.03.015
   Diculescu VC, 2016, TRAC-TREND ANAL CHEM, V79, P23, DOI 10.1016/j.trac.2016.01.019
   Diculescu VC, 2016, BIOELECTROCHEMISTRY, V107, P50, DOI 10.1016/j.bioelechem.2015.10.004
   Diculescu VC, 2013, BIOSENSORS AND CANCER, P187
   Enache TA, 2011, BIOELECTROCHEMISTRY, V81, P46, DOI 10.1016/j.bioelechem.2011.02.001
   Enache TA, 2011, ELECTROANAL, V23, P1337, DOI 10.1002/elan.201000671
   Enache TA, 2011, J ELECTROANAL CHEM, V655, P9, DOI 10.1016/j.jelechem.2011.02.022
   Fernandes IPG, 2017, BIOELECTROCHEMISTRY, V113, P69, DOI 10.1016/j.bioelechem.2016.10.002
   Fukuhara H, 2016, CANCER SCI, V107, P1373, DOI 10.1111/cas.13027
   Guo CQ, 2013, ADV CANCER RES, V119, P421, DOI 10.1016/B978-0-12-407190-2.00007-1
   Hazarika M, 2017, CLIN CANCER RES, V23, P3484, DOI 10.1158/1078-0432.CCR-16-0712
   Issaad FZ, 2016, ELECTROCHIM ACTA, V206, P246, DOI 10.1016/j.electacta.2016.04.097
   Katz E, 2005, PERSP BIOANAL, V1, P195, DOI 10.1016/S1871-0069(05)01005-0
   Lee JY, 2016, NAT COMMUN, V7, DOI 10.1038/ncomms13354
   Li LP, 2015, MICRON, V76, P46, DOI 10.1016/j.micron.2015.05.002
   Li M, 2017, SCI CHINA MATER, V60, P269, DOI 10.1007/s40843-016-5152-2
   Lisdat F, 2008, ANAL BIOANAL CHEM, V391, P1555, DOI 10.1007/s00216-008-1970-7
   Lopes IC, 2017, ELECTROANAL, V29, P1674, DOI 10.1002/elan.201600713
   Machini WBS, 2018, ELECTROANAL, V30, P48, DOI 10.1002/elan.201700581
   Moreland JL, 2005, BMC BIOINFORMATICS, V6, DOI 10.1186/1471-2105-6-21
   Oliveira SCB, 2009, BIOELECTROCHEMISTRY, V76, P201, DOI 10.1016/j.bioelechem.2009.03.003
   Oliveira S. C. B., 2013, ELECTROANAL, V25, P6
   Oliveira SCB, 2010, COMB CHEM HIGH T SCR, V13, P628
   Oliveira-Brett AM, 2004, BIOELECTROCHEMISTRY, V64, P143, DOI 10.1016/j.bioelechem.2004.05.002
   Orazem M. E., 2008, ELECTROCHEMICAL IMPE
   Perrin D.D., 1974, BUFFERS PH METAL ION
   Pontinha ADR, 2011, ELECTROANAL, V23, P2651, DOI 10.1002/elan.201100320
   Redinbo MR, 1998, SCIENCE, V279, P1504, DOI 10.1126/science.279.5356.1504
   REYNAUD JA, 1980, J ELECTROANAL CHEM, V114, P195, DOI 10.1016/S0022-0728(80)80447-5
   Rosenberg SA, 2015, SCIENCE, V348, P62, DOI 10.1126/science.aaa4967
   Santarino IB, 2014, ELECTROANAL, V26, P1304, DOI 10.1002/elan.201300488
   SAUERBREY G, 1959, Z PHYS, V155, P206, DOI 10.1007/BF01337937
   Silvestri C, 2013, MASS SPECTROM REV, V32, P247, DOI 10.1002/mas.21363
   Sundar R, 2015, THER ADV MED ONCOL, V7, P85, DOI 10.1177/1758834014567470
   Temerk Y, 2018, RSC ADV, V8, P25387, DOI 10.1039/c8ra03231a
   Temerk Y, 2015, J PHOTOCH PHOTOBIO B, V149, P27, DOI 10.1016/j.jphotobiol.2015.05.009
   Tome LIN, 2015, ANAL CHIM ACTA, V898, P28, DOI 10.1016/j.aca.2015.09.049
   Topalian SL, 2015, CANCER CELL, V27, P450, DOI 10.1016/j.ccell.2015.03.001
   Weiner LM, 2010, NAT REV IMMUNOL, V10, P317, DOI 10.1038/nri2744
   Zhang HM, 2018, J CANCER, V9, P1773, DOI 10.7150/jca.24577
NR 49
TC 8
Z9 8
U1 6
U2 20
PU WILEY-V C H VERLAG GMBH
PI WEINHEIM
PA POSTFACH 101161, 69451 WEINHEIM, GERMANY
SN 2196-0216
J9 CHEMELECTROCHEM
JI ChemElectroChem
PD SEP 2
PY 2019
VL 6
IS 17
BP 4608
EP 4616
DI 10.1002/celc.201901005
PG 9
WC Electrochemistry
WE Science Citation Index Expanded (SCI-EXPANDED)
SC Electrochemistry
GA IX8OT
UT WOS:000485947800033
DA 2023-06-30
ER

PT J
AU Wen, YL
   Lin, MH
   Pei, H
   Lu, N
   Fan, CH
AF Wen Yanli
   Lin Meihua
   Pei Hao
   Lu Na
   Fan Chunhai
TI Electrochemical-Based MicroRNA Sensors
SO PROGRESS IN CHEMISTRY
LA Chinese
DT Article
DE electrochemistry; microRNA; biosensors
ID SEQUENCE-SPECIFIC DETECTION; ROLLING CIRCLE AMPLIFICATION; LOCKED
   NUCLEIC-ACIDS; GOLD NANOPARTICLES; CONJUGATED POLYMERS; DNA
   NANOSTRUCTURE; CHRONOCOULOMETRIC DNA; MICROARRAY DETECTION;
   OPTICAL-DETECTION; CANCER DIAGNOSIS
AB MicroRNAs (miRNAs) are endogenous, non-coding single-stranded RNAs that regulate gene expression via degradation or translational repression of their targeted mRNAs. MiRNAs control cell growth, differentiation and apoptosis at a post-transciptional level. Recent evidence has shown that impaired miRNAs expression correlates with various human cancers and indicates that miRNAs can function as tumour suppressors and oncogenes, which provides a type of promising biomarkers for cancer diagnositics. Therefore, more and more researchers are interested in developing novel miRNAs detection methods. Because electrochemical methods are rapid, sensitive and electrochemical detectors are inexpensive and portable, there has been intense interest in developing new electrochemical sensors for miRNA detection. Here, studies on electrochemical miRNA biosensors are reviewed which contains the principle of DNA biosensor, several signal amplification technologies for biosensor, design of probe for miRNA biosensor and existing electrochemical methods for miRNA detection.
C1 [Wen Yanli; Lin Meihua; Pei Hao; Lu Na; Fan Chunhai] Chinese Acad Sci, Shanghai Inst Appl Phys, Shanghai 201800, Peoples R China.
   [Lu Na] Chinese Acad Sci, Shanghai Inst Microsyst & Informat Technol, Shanghai 200050, Peoples R China.
C3 Chinese Academy of Sciences; Shanghai Institute of Applied Physics, CAS;
   Chinese Academy of Sciences; Shanghai Institute of Microsystem &
   Information Technology, CAS
RP Fan, CH (通讯作者)，Chinese Acad Sci, Shanghai Inst Appl Phys, Shanghai 201800, Peoples R China.
EM fchh@sinap.ac.cn
RI Pei, Hao/D-4509-2012; Fan, Chunhai/A-7569-2011
OI Fan, Chunhai/0000-0002-7171-7338
CR Bartel DP, 2004, CELL, V116, P281, DOI 10.1016/S0092-8674(04)00045-5
   Blenkiron C, 2007, GENOME BIOL, V8, DOI 10.1186/gb-2007-8-10-r214
   Calin GA, 2002, P NATL ACAD SCI USA, V99, P15524, DOI 10.1073/pnas.242606799
   Castoldi M, 2006, RNA, V12, P913, DOI 10.1261/rna.2332406
   Chapin SC, 2011, ANAL CHEM, V83, P7179, DOI 10.1021/ac201618k
   Chen CF, 2005, NUCLEIC ACIDS RES, V33, DOI 10.1093/nar/gni178
   Chen P, 2011, NAT NANOTECHNOL, V6, P639, DOI [10.1038/NNANO.2011.141, 10.1038/nnano.2011.141]
   Chen X, 2006, ANGEW CHEM INT EDIT, V45, P1759, DOI 10.1002/anie.200502511
   Cheng YQ, 2009, ANGEW CHEM INT EDIT, V48, P3268, DOI 10.1002/anie.200805665
   Cho H, 2008, NANO LETT, V8, P4386, DOI 10.1021/nl802245w
   Cissell KA, 2008, ANAL CHEM, V80, P2319, DOI 10.1021/ac702577a
   Driskell JD, 2008, BIOSENS BIOELECTRON, V24, P917, DOI 10.1016/j.bios.2008.07.060
   Driskell JD, 2010, CHEM COMMUN, V46, P3298, DOI 10.1039/c002059a
   Elayadi AN, 2002, BIOCHEMISTRY-US, V41, P9973, DOI 10.1021/bi025907j
   Elghanian R, 1997, SCIENCE, V277, P1078, DOI 10.1126/science.277.5329.1078
   ELLINGTON AD, 1990, NATURE, V346, P818, DOI 10.1038/346818a0
   Esquela-Kerscher A, 2006, NAT REV CANCER, V6, P259, DOI 10.1038/nrc1840
   Esquela-Kerscher A, 2008, CELL CYCLE, V7, P759, DOI 10.4161/cc.7.6.5834
   Fan CH, 2003, P NATL ACAD SCI USA, V100, P9134, DOI 10.1073/pnas.1633515100
   Fan Y, 2007, J AM CHEM SOC, V129, P5437, DOI 10.1021/ja067477g
   Fang SP, 2006, J AM CHEM SOC, V128, P14044, DOI 10.1021/ja065223p
   Findlay V J, 2010, OPEN CANC J, V3, P55, DOI DOI 10.2174/
   Gao ZQ, 2007, SENSOR ACTUAT B-CHEM, V121, P552, DOI 10.1016/j.snb.2006.04.090
   Gao ZQ, 2007, BIOSENS BIOELECTRON, V22, P933, DOI 10.1016/j.bios.2006.04.020
   Gao ZQ, 2006, ANAL CHEM, V78, P1470, DOI 10.1021/ac051726m
   Ge ZL, 2011, SCI CHINA CHEM, V54, P1273, DOI 10.1007/s11426-011-4327-6
   Goodman RP, 2005, SCIENCE, V310, P1661, DOI 10.1126/science.1120367
   Goodman RP, 2004, CHEM COMMUN, P1372, DOI 10.1039/b402293a
   HAYASHITA Y, 2005, CANCER RES, V65, P9628, DOI [10.1158/0008-5472.CAN-05-2352, DOI 10.1158/0008-5472.CAN-05-2352]
   He SJ, 2010, ADV FUNCT MATER, V20, P453, DOI 10.1002/adfm.200901639
   He Y, 2008, NATURE, V452, P198, DOI 10.1038/nature06597
   Huang YQ, 2009, BIOSENS BIOELECTRON, V24, P2973, DOI 10.1016/j.bios.2009.03.003
   Iorio MV, 2005, CANCER RES, V65, P7065, DOI 10.1158/0008-5472.CAN-05-1783
   Ju JF, 2010, BIOANALYSIS, V2, P901, DOI 10.4155/BIO.10.45
   Junhui Z., 1997, BIOTECHNOL ADV, V15, P43
   Kong W, 2009, J CELL PHYSIOL, V218, P22, DOI 10.1002/jcp.21577
   Koshkin AA, 1998, TETRAHEDRON, V54, P3607, DOI 10.1016/S0040-4020(98)00094-5
   Kozomara A, 2011, NUCLEIC ACIDS RES, V39, pD152, DOI 10.1093/nar/gkq1027
   Lagos-Quintana M, 2001, SCIENCE, V294, P853, DOI 10.1126/science.1064921
   Lao RJ, 2005, ANAL CHEM, V77, P6475, DOI 10.1021/ac050911x
   Lee JM, 2011, ANGEW CHEM INT EDIT, V50, P12487, DOI 10.1002/anie.201105605
   LEE RC, 1993, CELL, V75, P843, DOI 10.1016/0092-8674(93)90529-Y
   Li F, 2009, ANALYST, V134, P1355, DOI 10.1039/b900900k
   Li HK, 2005, ANGEW CHEM INT EDIT, V44, P5100, DOI 10.1002/anie.200500403
   Li J, 2008, ADV MATER, V20, P497, DOI 10.1002/adma.200701918
   Li J, 2006, RARE METAL MAT ENG, V35, P274
   Li J, 2011, ANAL CHIM ACTA, V702, P114, DOI 10.1016/j.aca.2011.06.036
   Li J, 2009, BIOSENS BIOELECTRON, V24, P3311, DOI 10.1016/j.bios.2009.04.029
   Liang RQ, 2005, NUCLEIC ACIDS RES, V33, DOI 10.1093/nar/gni019
   Liang ZQ, 2007, INT J MOL SCI, V8, P526, DOI 10.3390/i8060526
   Liu G, 2008, J AM CHEM SOC, V130, P6820, DOI 10.1021/ja800554t
   Liu G, 2010, ADV MATER, V22, P2148, DOI 10.1002/adma.200903590
   Liu JW, 2007, ANAL CHEM, V79, P4120, DOI 10.1021/ac070055k
   Liu XF, 2007, ADV MATER, V19, P1471, DOI 10.1002/adma.200602578
   Lusi EA, 2009, ANAL CHEM, V81, P2819, DOI 10.1021/ac8026788
   Ma L, 2007, NATURE, V449, P682, DOI 10.1038/nature06174
   Michael MZ, 2003, MOL CANCER RES, V1, P882
   Miska EA, 2004, GENOME BIOL, V5, DOI 10.1186/gb-2004-5-9-r68
   Mitchell N, 2009, ANGEW CHEM INT EDIT, V48, P525, DOI 10.1002/anie.200804264
   Mitchell PS, 2008, P NATL ACAD SCI USA, V105, P10513, DOI 10.1073/pnas.0804549105
   Nuovo GJ, 2010, METHODS, V52, P307, DOI 10.1016/j.ymeth.2010.08.009
   Pang YX, 2010, ACTA BIOCH BIOPH SIN, V42, P363, DOI 10.1093/abbs/gmq038
   Pei H, 2011, CHEM COMMUN, V47, P6254, DOI 10.1039/c1cc11660f
   Pei H, 2010, ADV MATER, V22, P4754, DOI 10.1002/adma.201002767
   Peng YF, 2011, ANAL CHEM, V83, P820, DOI 10.1021/ac102370s
   Petersen M, 2003, TRENDS BIOTECHNOL, V21, P74, DOI 10.1016/S0167-7799(02)00038-0
   Poehlmann C, 2010, ANAL CHEM, V82, P4434, DOI 10.1021/ac100186p
   Pu F, 2009, CHEM COMMUN, P7357, DOI 10.1039/b918241a
   Pu Y, 2010, ANAL BIOANAL CHEM, V397, P3225, DOI 10.1007/s00216-010-3715-7
   Reinhart BJ, 2000, NATURE, V403, P901, DOI 10.1038/35002607
   Seeman NC, 2003, NATURE, V421, P427, DOI 10.1038/nature01406
   Shangguan D, 2008, J PROTEOME RES, V7, P2133, DOI 10.1021/pr700894d
   Singh RP, 2010, BIOELECTROCHEMISTRY, V79, P153, DOI 10.1016/j.bioelechem.2010.02.004
   Singhal P, 1997, ANAL CHEM, V69, P4828, DOI 10.1021/ac970731q
   Slaby O, 2007, ONCOLOGY-BASEL, V72, P397, DOI 10.1159/000113489
   Storhoff JJ, 2004, BIOSENS BIOELECTRON, V19, P875, DOI 10.1016/j.bios.2003.08.014
   Tavazoie SF, 2008, NATURE, V451, P147, DOI 10.1038/nature06487
   Thevenot DR, 2001, BIOSENS BIOELECTRON, V16, P121, DOI [10.1016/S0956-5663(01)00115-4, 10.1081/AL-100103209]
   Thomson JM, 2004, NAT METHODS, V1, P47, DOI 10.1038/NMETH704
   TUERK C, 1990, SCIENCE, V249, P505, DOI 10.1126/science.2200121
   Valoczi A, 2004, NUCLEIC ACIDS RES, V32, DOI 10.1093/nar/gnh171
   Venkatesan BM, 2011, NAT NANOTECHNOL, V6, P615, DOI [10.1038/nnano.2011.129, 10.1038/NNANO.2011.129]
   Wan Y, 2009, BIOSENS BIOELECTRON, V24, P1209, DOI 10.1016/j.bios.2008.07.004
   Wang HS, 2001, ELECTROANAL, V13, P1105, DOI 10.1002/1521-4109(200109)13:13<1105::AID-ELAN1105>3.0.CO;2-B
   Wang QZ, 2009, CURR CANCER DRUG TAR, V9, P572, DOI 10.2174/156800909788486731
   Wanunu M, 2010, NAT NANOTECHNOL, V5, P807, DOI [10.1038/NNANO.2010.202, 10.1038/nnano.2010.202]
   Wark AW, 2008, ANGEW CHEM INT EDIT, V47, P644, DOI 10.1002/anie.200702450
   Wen YL, 2011, ANAL CHEM, V83, P7418, DOI 10.1021/ac201491p
   Wen YQ, 2011, CHEM COMMUN, V47, P6278, DOI 10.1039/c1cc11486g
   Wen YQ, 2010, CHEM COMMUN, V46, P2596, DOI 10.1039/b924832c
   Winfree E, 1998, NATURE, V394, P539, DOI 10.1038/28998
   Wojciechowski F, 2007, CURR TOP MED CHEM, V7, P667, DOI 10.2174/156802607780487795
   Xiao Y, 2005, J AM CHEM SOC, V127, P17990, DOI 10.1021/ja056555h
   Xu H, 2005, NUCLEIC ACIDS RES, V33, DOI 10.1093/nar/gni084
   Yan H, 2004, SCIENCE, V306, P2048, DOI 10.1126/science.1106754
   Yang H, 2009, ANGEW CHEM INT EDIT, V48, P8461, DOI 10.1002/anie.200902577
   Yin HS, 2012, BIOSENS BIOELECTRON, V33, P247, DOI 10.1016/j.bios.2012.01.014
   Yu L, 2010, INT J CANCER, V127, P2870, DOI 10.1002/ijc.25289
   Zhang GJ, 2009, BIOSENS BIOELECTRON, V24, P2504, DOI 10.1016/j.bios.2008.12.035
   Zhang J, 2007, NAT PROTOC, V2, P2888, DOI 10.1038/nprot.2007.419
   Zhang J, 2007, PROG CHEM, V19, P1576
   Zhang J, 2006, J AM CHEM SOC, V128, P8575, DOI 10.1021/ja061521a
   Zhang J, 2008, ANAL CHEM, V80, P9029, DOI 10.1021/ac801424y
   Zhang J, 2008, SMALL, V4, P1196, DOI 10.1002/smll.200800057
   Zhang J, 2010, SMALL, V6, P201, DOI 10.1002/smll.200901012
   Zhang LY, 2008, MACROMOL RAPID COMM, V29, P1626, DOI 10.1002/marc.200800476
   Zhang LY, 2008, MACROMOL RAPID COMM, V29, P1489, DOI 10.1002/marc.200800260
   Zheng XX, 2011, ANGEW CHEM INT EDIT, V50, P11994, DOI 10.1002/anie.201105121
   Zhou L, 2007, ANAL CHEM, V79, P7492, DOI 10.1021/ac071059s
   Zhou YT, 2010, NUCLEIC ACIDS RES, V38, DOI 10.1093/nar/gkq556
   Zhu CF, 2009, CHEM-EUR J, V15, P11898, DOI 10.1002/chem.200901275
NR 111
TC 9
Z9 10
U1 2
U2 82
PU CHINESE ACAD SCIENCES
PI BEIJING
PA NO. 33 BEISIHUANXILU,  ZHONGGUANCUN, BEIJING 100080, PEOPLES R CHINA
SN 1005-281X
J9 PROG CHEM
JI Prog. Chem.
PD SEP 24
PY 2012
VL 24
IS 9
BP 1656
EP 1664
PG 9
WC Chemistry, Multidisciplinary
WE Science Citation Index Expanded (SCI-EXPANDED)
SC Chemistry
GA 015ZB
UT WOS:000309485800004
DA 2023-06-30
ER

PT J
AU Park, JA
   Kim, J
   Kim, SM
   Sohn, H
   Park, C
   Kim, TH
   Lee, JH
   Lee, MH
   Lee, T
AF Park, Jeong Ah
   Kim, Jinmyeong
   Kim, Soo Min
   Sohn, Hiesang
   Park, Chulhwan
   Kim, Tae-Hyung
   Lee, Jin-Ho
   Lee, Min-Ho
   Lee, Taek
TI Fabrication of Electrochemical Influenza Virus (H1N1) Biosensor Composed
   of Multifunctional DNA Four-Way Junction and Molybdenum Disulfide Hybrid
   Material
SO MATERIALS
LA English
DT Article
DE electrochemical biosensor; DNA 4WJ; influenza virus; molybdenum
   disulfide
AB The outbreak of the influenza virus (H1N1) has symptoms such as coughing, fever, and a sore throat, and due to its high contagious power, it is fatal to humans. To detect H1N1 precisely, the present study proposed an electrochemical biosensor composed of a multifunctional DNA four-way junction (4WJ) and carboxyl molybdenum disulfide (carboxyl-MoS2) hybrid material. The DNA 4WJ was constructed to have the hemagglutinin aptamer on the head group (recognition part); each of the two arms has four silver ions (signal amplification part), and the tail group has an amine group (anchor). This fabricated multifunctional DNA 4WJ can specifically and selectively bind to hemagglutinin. Moreover, the carboxyl-MoS2 provides an increase in the sensitivity of this biosensor. Carboxyl-MoS2 was immobilized using a linker on the electrode, followed by the immobilization of the multifunctional 4WJ on the electrode. The synthesis of carboxyl-MoS2 was confirmed by field emission scanning electron microscopy (FE-SEM), and the surface of the electrode was confirmed by atomic force microscopy. When H1N1 was placed in the immobilized electrode, the presence of H1N1 was confirmed by electrochemical analysis (cyclic voltammetry, electrochemical impedance spectroscopy). Through selectivity tests, it was also possible to determine whether this sensor responds specifically and selectively to H1N1. We confirmed that the biosensor showed a linear response to H1N1, and that H1N1 could be detected from 100 nM to 10 pM. Finally, clinical tests, in which hemagglutinin was diluted with human serum, showed a similar tendency to those diluted with water. This study showed that the multi-functional DNA 4WJ and carboxyl-MoS2 hybrid material can be applied to a electrochemical H1N1 biosensor.
C1 [Park, Jeong Ah; Kim, Jinmyeong; Kim, Soo Min; Sohn, Hiesang; Park, Chulhwan; Lee, Taek] Kwangwoon Univ, Dept Chem Engn, 20 Kwangwoon Ro, Seoul 01897, South Korea.
   [Kim, Tae-Hyung; Lee, Min-Ho] Chung Ang Univ, Sch Integrat Engn, 84 Heukseok Ro, Seoul 06974, South Korea.
   [Lee, Jin-Ho] Pusan Natl Univ, Sch Biomed Convergence Engn, 49 Busandaehak Ro, Yangsan 50612, South Korea.
C3 Kwangwoon University; Chung Ang University; Pusan National University
RP Lee, T (通讯作者)，Kwangwoon Univ, Dept Chem Engn, 20 Kwangwoon Ro, Seoul 01897, South Korea.; Lee, MH (通讯作者)，Chung Ang Univ, Sch Integrat Engn, 84 Heukseok Ro, Seoul 06974, South Korea.
EM m3m0719@gmail.com; wls629@icloud.com; k-soomin@hotmail.com;
   hsohn@kw.ac.kr; chpark@kw.ac.kr; thkim0512@cau.ac.kr; leejh@pusan.ac.kr;
   mhlee7@cau.ac.kr; tlee@kw.ac.kr
RI Sohn, Hiesang/F-8518-2011; Lee, Jin-Ho/AEE-5544-2022; Lee,
   Min-Ho/ACW-7378-2022
OI Sohn, Hiesang/0000-0002-4164-9397; Lee, Min-Ho/0000-0002-7028-4745; Kim,
   Tae-Hyung/0000-0003-3671-3830; Park, Chulhwan/0000-0003-1148-7881; Lee,
   Jin-Ho/0000-0002-5877-0222
FU Korea Environment Industry and Technology Institute (KEITI) - Korea
   Ministry of Environment (MOE) [2020003030001]; Industrial Core
   Technology Development Program [20009121]; National Research Foundation
   of Korea (NRF) - Korea government (MSIT) [2020R1A5A1018052]
FX This research was supported by Korea Environment Industry and Technology
   Institute (KEITI) through the program for the management of aquatic
   ecosystem health, funded by Korea Ministry of Environment
   (MOE).(2020003030001) and by the Industrial Core Technology Development
   Program (20009121, Development of early diagnostic system of peritoneal
   fibrosis by multiplex detection of exosomal nucleic acids and protein
   markers) and by the National Research Foundation of Korea (NRF) grant
   funded by the Korea government (MSIT) (No.2020R1A5A1018052).
CR Ahmed SR, 2016, BIOTECHNOL BIOENG, V113, P2298, DOI 10.1002/bit.25982
   Bautista E, 2010, NEW ENGL J MED, V362, P1708, DOI 10.1056/NEJMra1000449
   Bhardwaj J, 2019, ANAL CHIM ACTA, V1064, P94, DOI 10.1016/j.aca.2019.03.005
   Blyth CC, 2009, NEW ENGL J MED, V361, P2493, DOI 10.1056/NEJMc0909049
   Calitri C, 2010, EUR J PEDIATR, V169, P1511, DOI 10.1007/s00431-010-1255-y
   Chang YF, 2010, BIOSENS BIOELECTRON, V26, P1068, DOI 10.1016/j.bios.2010.08.060
   CLEGG RM, 1992, BIOCHEMISTRY-US, V31, P4846, DOI 10.1021/bi00135a016
   COOPER JP, 1987, J MOL BIOL, V198, P711, DOI 10.1016/0022-2836(87)90212-9
   Diouani MF, 2008, MAT SCI ENG C-BIO S, V28, P580, DOI 10.1016/j.msec.2007.10.043
   ELLINGTON AD, 1990, NATURE, V346, P818, DOI 10.1038/346818a0
   Famulok M, 2005, CHEMBIOCHEM, V6, P19, DOI 10.1002/cbic.200400299
   Fouchier RAM, 2004, P NATL ACAD SCI USA, V101, P1356, DOI 10.1073/pnas.0308352100
   Ganzenmueller T, 2010, J MED MICROBIOL, V59, P713, DOI 10.1099/jmm.0.017244-0
   Ginocchio CC, 2009, J CLIN MICROBIOL, V47, P2347, DOI 10.1128/JCM.01027-09
   Ginocchio CC, 2009, J CLIN VIROL, V45, P191, DOI 10.1016/j.jcv.2009.06.005
   Girard MP, 2010, VACCINE, V28, P4895, DOI [10.1016/j.vaccine.2010.05.031, 10.1016/j.vaccine.2010.07.034]
   Imai M, 2012, NATURE, V486, P420, DOI 10.1038/nature10831
   Iuliano AD, 2018, LANCET, V391, P1285, DOI 10.1016/S0140-6736(17)33293-2
   Krejcova L, 2014, INT J ELECTROCHEM SC, V9, P3440
   Kwon J, 2020, ANAL CHEM, V92, P5524, DOI 10.1021/acs.analchem.0c00348
   Lee N, 2018, RSC ADV, V8, P22991, DOI 10.1039/c8ra02596g
   Lee T, 2020, ADV SCI, V7, DOI 10.1002/advs.201902477
   Lee T, 2019, COLLOID SURFACE B, V182, DOI 10.1016/j.colsurfb.2019.06.070
   LILLEY DMJ, 1993, ANNU REV BIOPH BIOM, V22, P299, DOI 10.1146/annurev.bb.22.060193.001503
   Mazrouei R, 2019, J MICROMECH MICROENG, V29, DOI 10.1088/1361-6439/ab078f
   Mohammadniaei M, 2018, SMALL, V14, DOI 10.1002/smll.201703970
   Neumann G, 2009, NATURE, V459, P931, DOI 10.1038/nature08157
   Ono A, 2008, CHEM COMMUN, P4825, DOI 10.1039/b808686a
   Park SY, 2020, COLLOID SURFACE B, V195, DOI 10.1016/j.colsurfb.2020.111240
   Singh R, 2017, SCI REP-UK, V7, DOI 10.1038/srep42771
   Su LC, 2012, ANAL CHEM, V84, P3914, DOI 10.1021/ac3002947
   Tepeli Y, 2018, SENSOR ACTUAT B-CHEM, V254, P377, DOI 10.1016/j.snb.2017.07.126
   TUERK C, 1990, SCIENCE, V249, P505, DOI 10.1126/science.2200121
   Vasoo S, 2009, CLIN INFECT DIS, V49, P1090, DOI 10.1086/644743
   Vemula SV, 2016, VIRUSES-BASEL, V8, DOI 10.3390/v8040096
   Xiang DX, 2015, THERANOSTICS, V5, P23, DOI 10.7150/thno.10202
   Yeh E, 2010, CLIN INFECT DIS, V50, P391, DOI 10.1086/649875
   Yoon J, 2019, APPL SURF SCI, V478, P134, DOI 10.1016/j.apsusc.2019.01.229
   Zhang JN, 2013, ANALYST, V138, P4722, DOI 10.1039/c3an00830d
NR 39
TC 11
Z9 11
U1 5
U2 35
PU MDPI
PI BASEL
PA ST ALBAN-ANLAGE 66, CH-4052 BASEL, SWITZERLAND
EI 1996-1944
J9 MATERIALS
JI Materials
PD JAN
PY 2021
VL 14
IS 2
AR 343
DI 10.3390/ma14020343
PG 12
WC Chemistry, Physical; Materials Science, Multidisciplinary; Metallurgy &
   Metallurgical Engineering; Physics, Applied; Physics, Condensed Matter
WE Science Citation Index Expanded (SCI-EXPANDED)
SC Chemistry; Materials Science; Metallurgy & Metallurgical Engineering;
   Physics
GA PX4ZI
UT WOS:000611364300001
PM 33445498
OA Green Published, gold
DA 2023-06-30
ER

PT J
AU Singh, A
   Sharma, A
   Ahmed, A
   Sundramoorthy, AK
   Furukawa, H
   Arya, S
   Khosla, A
AF Singh, Anoop
   Sharma, Asha
   Ahmed, Aamir
   Sundramoorthy, Ashok K.
   Furukawa, Hidemitsu
   Arya, Sandeep
   Khosla, Ajit
TI Recent Advances in Electrochemical Biosensors: Applications, Challenges,
   and Future Scope
SO BIOSENSORS-BASEL
LA English
DT Review
DE biosensor; electrochemical; sensitivity; amperometric; voltammetric;
   food quality monitoring; machine learning
ID PRINTED CARBON ELECTRODE; SUPPORT VECTOR MACHINES; LABEL-FREE;
   IMPEDIMETRIC BIOSENSOR; AMPEROMETRIC BIOSENSOR; GOLD NANOPARTICLES;
   OPTICAL BIOSENSOR; CELIAC-DISEASE; SENSOR; IMMUNOSENSOR
AB The electrochemical biosensors are a class of biosensors which convert biological information such as analyte concentration that is a biological recognition element (biochemical receptor) into current or voltage. Electrochemical biosensors depict propitious diagnostic technology which can detect biomarkers in body fluids such as sweat, blood, feces, or urine. Combinations of suitable immobilization techniques with effective transducers give rise to an efficient biosensor. They have been employed in the food industry, medical sciences, defense, studying plant biology, etc. While sensing complex structures and entities, a large data is obtained, and it becomes difficult to manually interpret all the data. Machine learning helps in interpreting large sensing data. In the case of biosensors, the presence of impurity affects the performance of the sensor and machine learning helps in removing signals obtained from the contaminants to obtain a high sensitivity. In this review, we discuss different types of biosensors along with their applications and the benefits of machine learning. This is followed by a discussion on the challenges, missing gaps in the knowledge, and solutions in the field of electrochemical biosensors. This review aims to serve as a valuable resource for scientists and engineers entering the interdisciplinary field of electrochemical biosensors. Furthermore, this review provides insight into the type of electrochemical biosensors, their applications, the importance of machine learning (ML) in biosensing, and challenges and future outlook.
C1 [Singh, Anoop; Sharma, Asha; Ahmed, Aamir; Arya, Sandeep] Univ Jammu, Dept Phys, Jammu 180006, India.
   [Sundramoorthy, Ashok K.] SRM Inst Sci & Technol, Dept Chem, Kattankulathur 603203, India.
   [Furukawa, Hidemitsu; Khosla, Ajit] Yamagata Univ, Grad Sch Sci & Engn, Dept Mech Syst Engn, Yamagata 9928510, Japan.
C3 University of Jammu; SRM Institute of Science & Technology Chennai;
   Yamagata University
RP Arya, S (通讯作者)，Univ Jammu, Dept Phys, Jammu 180006, India.; Khosla, A (通讯作者)，Yamagata Univ, Grad Sch Sci & Engn, Dept Mech Syst Engn, Yamagata 9928510, Japan.
EM anoopsinghchib1111@gmail.com; psashasharma941@gmail.com;
   ahmedaam131@gmail.com; ashokkus@srmist.edu.in;
   furukawa@yz.yamagata-u.ac.jp; sandeeparya@jammuuniversity.ac.in;
   khosla@yz.yamagata-u.ac.jp
RI Sundramoorthy, Ashok K./AAD-2476-2022; Khosla, Ajit/AAE-9817-2019;
   Khosla, Ajit/D-7177-2019; Furukawa, Hidemitsu/F-3478-2018;
   Sundramoorthy, Ashok Kumar/A-7312-2008; Arya, Sandeep/E-5531-2019
OI Khosla, Ajit/0000-0002-2803-8532; Khosla, Ajit/0000-0002-2803-8532;
   Furukawa, Hidemitsu/0000-0002-0778-3330; Sundramoorthy, Ashok
   Kumar/0000-0002-8512-9393; Arya, Sandeep/0000-0001-5059-0609; Ahmed,
   Aamir/0000-0002-0980-5134
FU JSPS KAKENHI [JP17H01224, JP18H05471, JP19H01122]; JST COI [JPMJCE1314];
   JST -OPERA Program Grant [JPMJOP1844, JPMJOP1614]; Moonshot Agriculture,
   Forestry and Fisheries Research and Development Program [MS508,
   JPJ009237]; Cabinet Office (CAO), Cross-ministerial Strategic Innovation
   Promotion Program (SIP), "An intelligent knowledge processing
   infrastructure, integrating physical and virtual domains" (NEDO);
   Program on Open Innovation Platform with Enterprises, Research
   Institutes and Academia (OPERA) from JST
FX This work was supported in part by JSPS KAKENHI Grant Number JP17H01224,
   JP18H05471, JP19H01122, JST COI Grant Number JPMJCE1314, JST -OPERA
   Program Grant Number JPMJOP1844, JST -OPERA Program Grant Number
   JPMJOP1614, Moonshot Agriculture, Forestry and Fisheries Research and
   Development Program (MS508, Grant Number JPJ009237) and the Cabinet
   Office (CAO), Cross-ministerial Strategic Innovation Promotion Program
   (SIP), "An intelligent knowledge processing infrastructure, integrating
   physical and virtual domains" (funding agency: NEDO) and the Program on
   Open Innovation Platform with Enterprises, Research Institutes and
   Academia (OPERA) from JST.
CR Acharya UR, 2018, COMPUT BIOL MED, V100, P270, DOI 10.1016/j.compbiomed.2017.09.017
   Ahmad R, 2021, J ELECTROCHEM SOC, V168, DOI 10.1149/1945-7111/abd515
   Ahmad R, 2020, J ELECTROCHEM SOC, V167, DOI 10.1149/1945-7111/ab9757
   Ahmad R, 2018, BIOSENS BIOELECTRON, V100, P312, DOI 10.1016/j.bios.2017.09.024
   Ahmad R, 2014, ELECTROCHEM COMMUN, V38, P4, DOI 10.1016/j.elecom.2013.10.028
   Ahmad R, 2013, BIOSENS BIOELECTRON, V45, P281, DOI 10.1016/j.bios.2013.01.021
   Arduini F, 2006, ANAL CHIM ACTA, V580, P155, DOI 10.1016/j.aca.2006.07.052
   Arora P, 2011, BIOSENS BIOELECTRON, V28, P1, DOI 10.1016/j.bios.2011.06.002
   Arya S, 2019, MATER RES EXPRESS, V6, DOI 10.1088/2053-1591/ab49ab
   Bailer C., 2018, ARXIV180503096
   Bandodkar AJ, 2014, BIOSENS BIOELECTRON, V54, P603, DOI 10.1016/j.bios.2013.11.039
   Barberis A, 2015, BIOSENS BIOELECTRON, V67, P214, DOI 10.1016/j.bios.2014.08.019
   Batra N, 2015, BIOSENS BIOELECTRON, V67, P263, DOI 10.1016/j.bios.2014.08.029
   Bermejo C, 2011, BIOCHEM J, V438, P1, DOI 10.1042/BJ20110428
   Bermejo C, 2010, BIOCHEM J, V432, P399, DOI 10.1042/BJ20100946
   Boffi A, 2015, ANAL BIOANAL CHEM, V407, P1131, DOI 10.1007/s00216-014-8324-4
   Brett CL, 2011, PLOS ONE, V6, DOI 10.1371/journal.pone.0017619
   Burges CJC, 1998, DATA MIN KNOWL DISC, V2, P121, DOI 10.1023/A:1009715923555
   Cai XH, 2016, BIOSENS BIOELECTRON, V81, P173, DOI 10.1016/j.bios.2016.02.066
   Canbaz MC, 2014, ANAL CHIM ACTA, V814, P31, DOI 10.1016/j.aca.2014.01.041
   Canovas R, 2020, BIOSENS BIOELECTRON, V163, DOI 10.1016/j.bios.2020.112302
   Caruso R, 2012, J HEART LUNG TRANSPL, V31, P625, DOI 10.1016/j.healun.2012.02.006
   Caruso R, 2010, ASAIO J, V56, P313, DOI 10.1097/MAT.0b013e3181de3049
   Casalini S, 2015, ACS NANO, V9, P5051, DOI 10.1021/acsnano.5b00136
   Castillo G, 2015, FOOD CONTROL, V52, P9, DOI 10.1016/j.foodcont.2014.12.008
   Castillo-Ortega MM, 2002, SENSOR ACTUAT B-CHEM, V85, P19, DOI 10.1016/S0925-4005(02)00045-X
   Cennamo N, 2015, PLOS ONE, V10, DOI 10.1371/journal.pone.0116770
   Chang CC., 2011, ACM T INTEL SYST TEC, V2, P27, DOI [DOI 10.1145/1961189.1961199, 10.1145/1961189.1961199]
   Chen XM, 2014, MICROCHIM ACTA, V181, P689, DOI 10.1007/s00604-013-1098-0
   Chen Yan, 2014, Journal of Northeast Agricultural University (English Edition), V21, P73
   Chen YW, 2010, ELECTROCHEM SOLID ST, V13, pG29, DOI 10.1149/1.3280224
   Chiavaioli F, 2015, ANAL CHEM, V87, P12024, DOI 10.1021/acs.analchem.5b01841
   Choi K, 1998, J BIOCHEM MOL BIOL, V31, P101
   Chowdhury AD, 2012, SENSOR ACTUAT B-CHEM, V171, P916, DOI 10.1016/j.snb.2012.06.004
   Chullasat K, 2011, BIOSENS BIOELECTRON, V26, P4571, DOI 10.1016/j.bios.2011.05.029
   Chung D, 2014, J ELECTROCHEM SOC, V161, pB3071, DOI 10.1149/2.018402jes
   Cinti S, 2015, SENSOR ACTUAT B-CHEM, V221, P187, DOI 10.1016/j.snb.2015.06.054
   Ciriello R, 2015, FOOD CHEM, V169, P13, DOI 10.1016/j.foodchem.2014.07.141
   CLARK LC, 1962, ANN NY ACAD SCI, V102, P29, DOI 10.1111/j.1749-6632.1962.tb13623.x
   Compagnone D, 2015, SENSOR ACTUAT B-CHEM, V207, P1114, DOI 10.1016/j.snb.2014.10.049
   Corbett P, 2018, DATABASE-OXFORD, DOI 10.1093/database/bay066
   Tram DTN, 2016, BIOTECHNOL ADV, V34, P1275, DOI 10.1016/j.biotechadv.2016.09.003
   Dasgupta A, 2016, INT J INNOV RES ADV, V3, P6, DOI [10.6084/M9.FIGSHARE.3504194.V1, DOI 10.6084/M9.FIGSHARE.3504194.V1]
   Davis D., 2013, Industrial Biotechnology, V9, P31
   Di Pietrantonio F, 2015, BIOSENS BIOELECTRON, V67, P516, DOI 10.1016/j.bios.2014.09.027
   Dies H, 2018, SENSOR ACTUAT B-CHEM, V257, P382, DOI 10.1016/j.snb.2017.10.181
   Diesel E, 2009, ANAL BIOANAL CHEM, V394, P687, DOI 10.1007/s00216-009-2785-x
   Dinh DA, 2014, APPL SURF SCI, V298, P62, DOI 10.1016/j.apsusc.2014.01.101
   Doetseh P, 2014, INT CONF FRONT HAND, P279, DOI 10.1109/ICFHR.2014.54
   Doty KC, 2018, FORENSIC SCI INT, V282, P204, DOI 10.1016/j.forsciint.2017.11.033
   El-Deiry WS, 2006, J CLIN ONCOL, V24, P3261, DOI 10.1200/JCO.2006.06.5623
   Elshafey R, 2013, BIOSENS BIOELECTRON, V50, P143, DOI 10.1016/j.bios.2013.05.063
   Ercole C, 2003, SENSOR ACTUAT B-CHEM, V91, P163, DOI 10.1016/S0925-4005(03)00083-2
   Fang CS, 2016, CHEM COMMUN, V52, P5884, DOI 10.1039/c6cc00353b
   Ferreira A., 2011, BIOSENS HLTH ENV BIO, V540, DOI [10.5772/17265, DOI 10.5772/17265]
   Gaffar S, 2017, PROC TECH, V27, P74, DOI 10.1016/j.protcy.2017.04.034
   Ghasemi-Varnamkhasti M, 2012, FOOD CONTROL, V25, P216, DOI 10.1016/j.foodcont.2011.10.020
   Giuliano KA, 1998, TRENDS BIOTECHNOL, V16, P135, DOI 10.1016/S0167-7799(97)01166-9
   Goyal M., 2019, ARXIV190609529
   Grattieri M, 2015, ELECTROANAL, V27, P327, DOI 10.1002/elan.201400543
   Gupta J, 2020, INTEGR FERROELECTR, V204, P63, DOI 10.1080/10584587.2019.1674990
   Gupta J, 2019, MATER CHEM PHYS, V238, DOI 10.1016/j.matchemphys.2019.121969
   Gupta S, 2017, INT J BIOL MACROMOL, V105, P905, DOI 10.1016/j.ijbiomac.2017.07.126
   Habtamu HB, 2015, ELECTROANAL, V27, P2187, DOI 10.1002/elan.201500115
   Hamidi-Asl E, 2015, ELECTROANAL, V27, P1378, DOI 10.1002/elan.201400660
   Hargunani SP, 2022, MATER TECHNOL, V37, P450, DOI 10.1080/10667857.2020.1859052
   Helali S, 2006, ELECTROCHIM ACTA, V51, P5182, DOI 10.1016/j.electacta.2006.03.086
   Hianik T, 2005, BIOORG MED CHEM LETT, V15, P291, DOI 10.1016/j.bmcl.2004.10.083
   Hochreiter S., NEURAL COMPUT, DOI DOI 10.1162/NECO.1997.9.8.1735
   Hollon TC, 2020, NAT MED, V26, P52, DOI 10.1038/s41591-019-0715-9
   Jakhar S, 2018, BIOSENS BIOELECTRON, V100, P242, DOI 10.1016/j.bios.2017.09.005
   Jamal M, 2018, MICROSYST TECHNOL, V24, P4217, DOI 10.1007/s00542-018-3724-6
   Jampasa S, 2014, BIOSENS BIOELECTRON, V54, P428, DOI 10.1016/j.bios.2013.11.023
   Kallenberg M, 2016, IEEE T MED IMAGING, V35, P1322, DOI 10.1109/TMI.2016.2532122
   Khan M, 2021, J ELECTROCHEM SOC, V168, DOI 10.1149/1945-7111/ac030d
   Khosla A., 2011, THESIS S FRASER U SC
   Khosla A, 2018, SCI REP-UK, V8, DOI 10.1038/s41598-018-30846-3
   Kiddon Chloe, 2016, P 2016 C EMP METH NA, P329, DOI DOI 10.18653/V1/D16-1032
   Kim YH, 2009, SENSOR ACTUAT B-CHEM, V138, P270, DOI 10.1016/j.snb.2009.01.034
   Koncki R, 2007, ANAL CHIM ACTA, V599, P7, DOI 10.1016/j.aca.2007.08.003
   Krizhevsky A, 2017, COMMUN ACM, V60, P84, DOI 10.1145/3065386
   Kumar S, 2020, J ELECTROCHEM SOC, V167, DOI 10.1149/1945-7111/ab7331
   Lacina K, 2018, ELECTROCHEM COMMUN, V93, P183, DOI 10.1016/j.elecom.2018.07.015
   Lee M, 2012, SENSOR ACTUAT B-CHEM, V175, P201, DOI 10.1016/j.snb.2012.04.090
   Li A, 2011, PROC SPIE, V7929, DOI 10.1117/12.873197
   Liang GB, 2020, COMPUT METH PROG BIO, V187, DOI 10.1016/j.cmpb.2019.06.023
   Lipton Z.C., 2015, ARXIV, DOI DOI 10.48550/ARXIV.1506.00019
   Liu J, 2015, IEEE T SUSTAIN ENERG, V6, P434, DOI 10.1109/TSTE.2014.2381224
   Liu Q, 2019, NAT COMMUN, V10, DOI 10.1038/s41467-019-10168-2
   Lussier F, 2020, TRAC-TREND ANAL CHEM, V124, DOI 10.1016/j.trac.2019.115796
   Ly SY, 2011, J MICROBIOL METH, V87, P44, DOI 10.1016/j.mimet.2011.07.002
   Maalouf R, 2007, BIOSENS BIOELECTRON, V22, P2682, DOI 10.1016/j.bios.2006.11.003
   Mahesh B., 2020, INT J SCI RES IJSR, V9, P381
   Majumder SK, 2005, J BIOMED OPT, V10, DOI 10.1117/1.1897396
   Malvano F, 2015, CHEM ENGINEER TRANS, V43, P37, DOI 10.3303/CET1543007
   Mariani S, 2015, BIOSENS BIOELECTRON, V74, P981, DOI 10.1016/j.bios.2015.07.071
   Marks R.S., 2015, NANOMATERIALS WATER, V4
   Carcelter JM, 2020, GREEN CHEM, V22, P2767, DOI 10.1039/c9gc04127c
   Mishra RK, 2018, SENSOR ACTUAT B-CHEM, V273, P966, DOI 10.1016/j.snb.2018.07.001
   Mishra RK, 2012, BIOSENS BIOELECTRON, V32, P56, DOI 10.1016/j.bios.2011.11.028
   Monosik R, 2012, FOOD ANAL METHOD, V5, P40, DOI 10.1007/s12161-011-9222-4
   Moon G, 2020, BIOSENS BIOELECTRON, V164, DOI 10.1016/j.bios.2020.112335
   Morris MC, 2013, BBA-PROTEINS PROTEOM, V1834, P1387, DOI 10.1016/j.bbapap.2013.01.025
   Morris MC, 2010, CELL BIOCHEM BIOPHYS, V56, P19, DOI 10.1007/s12013-009-9070-7
   Mulla MY, 2015, NAT COMMUN, V6, DOI 10.1038/ncomms7010
   Neves MMPS, 2012, BIOSENS BIOELECTRON, V31, P95, DOI 10.1016/j.bios.2011.09.044
   Okumoto S, 2012, PLANT J, V70, P108, DOI 10.1111/j.1365-313X.2012.04910.x
   Olano X, 2015, SOL ENERGY, V121, P116, DOI 10.1016/j.solener.2015.07.031
   Ooi KGJ, 2006, INVEST OPHTH VIS SCI, V47, P272, DOI 10.1167/iovs.05-0790
   Ordonez FJ, 2016, SENSORS-BASEL, V16, DOI 10.3390/s16010115
   Orij R, 2012, GENOME BIOL, V13, DOI 10.1186/gb-2012-13-9-r80
   Papp S, 2019, ANAL CHEM, V91, P9111, DOI 10.1021/acs.analchem.9b01587
   Parrilla M, 2019, ANAL CHEM, V91, P1578, DOI 10.1021/acs.analchem.8b04877
   Pereira S, 2016, IEEE T MED IMAGING, V35, P1240, DOI 10.1109/TMI.2016.2538465
   Rang FJ, 2018, GENOME BIOL, V19, DOI 10.1186/s13059-018-1462-9
   Ravalli A, 2015, BIOELECTROCHEMISTRY, V106, P268, DOI 10.1016/j.bioelechem.2015.07.010
   Rea G, 2009, PROTEIN SCI, V18, P2139, DOI 10.1002/pro.228
   Ronkainen NJ, 2010, CHEM SOC REV, V39, P1747, DOI 10.1039/b714449k
   Rushworth JV, 2014, BIOSENS BIOELECTRON, V56, P83, DOI 10.1016/j.bios.2013.12.036
   Sannini A, 2015, CHEM ENGINEER TRANS, V44, P283, DOI 10.3303/CET1544048
   Scarano S, 2015, ANAL CHIM ACTA, V897, P1, DOI 10.1016/j.aca.2015.07.009
   Scognamiglio V, 2010, MICROCHIM ACTA, V170, P215, DOI 10.1007/s00604-010-0313-5
   Scognarniglio V, 2014, TRAC-TREND ANAL CHEM, V62, P1, DOI 10.1016/j.trac.2014.07.007
   Sekhar PK, 2017, SENSORS-BASEL, V17, DOI 10.3390/s17122759
   Setio AAA, 2016, IEEE T MED IMAGING, V35, P1160, DOI 10.1109/TMI.2016.2536809
   Seven B, 2013, ELECTROCHEM COMMUN, V37, P36, DOI 10.1016/j.elecom.2013.10.003
   Sharma A, 2021, J ELECTROCHEM SOC, V168, DOI 10.1149/1945-7111/abdee8
   Sharma A, 2020, J MATER RES TECHNOL, V9, P14321, DOI 10.1016/j.jmrt.2020.10.024
   Sheng Y, 2021, BIOSENS BIOELECTRON, V178, DOI 10.1016/j.bios.2021.113027
   Shin H, 2020, ACS NANO, V14, P5435, DOI 10.1021/acsnano.9b09119
   Shirsat MD, 2008, ELECTROANAL, V20, P150, DOI 10.1002/elan.200704028
   Silletti S, 2015, SENSOR ACTUAT B-CHEM, V215, P607, DOI 10.1016/j.snb.2015.03.092
   Singh A, 2021, PHYSICA B, V616, DOI 10.1016/j.physb.2021.413121
   Singh A, 2022, MICROSYST TECHNOL, V28, P295, DOI 10.1007/s00542-019-04734-3
   Srisomwat C, 2020, SENSOR ACTUAT B-CHEM, V316, DOI 10.1016/j.snb.2020.128077
   Strambini LM, 2015, BIOSENS BIOELECTRON, V66, P162, DOI 10.1016/j.bios.2014.11.010
   Suprun E, 2005, ANAL BIOANAL CHEM, V383, P597, DOI 10.1007/s00216-005-0002-0
   Tahir AM, 2020, SENSORS-BASEL, V20, DOI 10.3390/s20040957
   Takeuchi D, 2020, INT CONF ACOUST SPEE, P851, DOI 10.1109/ICASSP40776.2020.9054597
   Tardivo M, 2015, BIOSENS BIOELECTRON, V72, P393, DOI 10.1016/j.bios.2015.05.026
   Thevenot DR, 1999, PURE APPL CHEM, V71, P2333, DOI 10.1351/pac199971122333
   Ho TKK, 2019, APPL SCI-BASEL, V9, DOI 10.3390/app9194130
   Thrift WJ, 2019, ANAL CHEM, V91, P13337, DOI 10.1021/acs.analchem.9b03599
   Tian Lin, 2012, Cold Spring Harb Protoc, V2012, P647, DOI 10.1101/pdb.top069609
   Tintore M, 2015, INT J MOL SCI, V16, P27625, DOI 10.3390/ijms161126046
   Tomassetti M, 2015, SENSORS-BASEL, V15, P3435, DOI 10.3390/s150203435
   Topell Simon, 2002, Methods Mol Biol, V183, P31
   Tortolini C, 2016, SENSOR ACTUAT B-CHEM, V224, P552, DOI 10.1016/j.snb.2015.10.095
   Torun O, 2012, BIOSENS BIOELECTRON, V37, P53, DOI 10.1016/j.bios.2012.04.034
   Tucci M, 2019, ELECTROCHIM ACTA, V302, P102, DOI 10.1016/j.electacta.2019.02.007
   Vakilian KA, 2018, IEEE SENS J, V18, P3080, DOI 10.1109/JSEN.2018.2809493
   Vakilian Keyvan Asefpour, 2013, Archives of Phytopathology and Plant Protection, V46, P1580, DOI 10.1080/03235408.2013.772321
   Vapnik V, 1997, ADV NEUR IN, V9, P281
   Vapnik V., 1995, NATURE STAT LEARNING
   Velusamy V, 2010, BIOTECHNOL ADV, V28, P232, DOI 10.1016/j.biotechadv.2009.12.004
   Virkki R, 2002, THORAX, V57, P438, DOI 10.1136/thorax.57.5.438
   Viswanathan S, 2009, BIOSENS BIOELECTRON, V24, P1984, DOI 10.1016/j.bios.2008.10.006
   Wang C, 2017, J BIOL ENG, V11, DOI 10.1186/s13036-017-0051-x
   Wang CY, 2012, TALANTA, V94, P263, DOI 10.1016/j.talanta.2012.03.037
   Wang J., 2006, ANAL ELECTROCHEMISTR, P201
   Watson CJ, 2011, CIRC-HEART FAIL, V4, P188, DOI 10.1161/CIRCHEARTFAILURE.110.952200
   Williams J.D., 2016, ABS160601269 CORR
   Wolff M, 2006, DRUG DISCOV TODAY, V11, P1054, DOI 10.1016/j.drudis.2006.09.005
   Wu LD, 2017, SCI REP-UK, V7, DOI 10.1038/s41598-017-05352-7
   Xu LH, 2007, ELECTROANAL, V19, P717, DOI 10.1002/elan.200603805
   Xu Y, 2006, CRIT REV ANAL CHEM, V36, P177, DOI 10.1080/10408340600969486
   Yang GJ, 2009, ANAL CHIM ACTA, V647, P159, DOI 10.1016/j.aca.2009.06.008
   Yang J, 2019, ANAL CHIM ACTA, V1081, P6, DOI 10.1016/j.aca.2019.06.012
   Zhang HF, 2016, BIOSENS BIOELECTRON, V85, P343, DOI 10.1016/j.bios.2016.04.100
   Zhao LH, 2018, BIOSENS BIOELECTRON, V101, P304, DOI 10.1016/j.bios.2017.10.041
   Zhao XM, 2016, LECT NOTES COMPUT SC, V10154, P75, DOI 10.1007/978-3-319-55524-9_8
   Zhu NN, 2009, ANAL CHIM ACTA, V650, P44, DOI 10.1016/j.aca.2009.05.017
   Zhu XY, 2021, CERAM INT, V47, P173, DOI 10.1016/j.ceramint.2020.08.121
   Zuccaro L, 2015, ACS NANO, V9, P11166, DOI 10.1021/acsnano.5b05709
NR 174
TC 72
Z9 72
U1 102
U2 267
PU MDPI
PI BASEL
PA ST ALBAN-ANLAGE 66, CH-4052 BASEL, SWITZERLAND
EI 2079-6374
J9 BIOSENSORS-BASEL
JI Biosensors-Basel
PD SEP
PY 2021
VL 11
IS 9
AR 336
DI 10.3390/bios11090336
PG 31
WC Chemistry, Analytical; Nanoscience & Nanotechnology; Instruments &
   Instrumentation
WE Science Citation Index Expanded (SCI-EXPANDED)
SC Chemistry; Science & Technology - Other Topics; Instruments &
   Instrumentation
GA UV2TY
UT WOS:000699338900001
PM 34562926
OA gold, Green Published
DA 2023-06-30
ER

PT J
AU Hajihosseini, S
   Nasirizadeh, N
   Hejazi, MS
   Yaghmaei, P
AF Hajihosseini, Saeedeh
   Nasirizadeh, Navid
   Hejazi, Mohammad Saeid
   Yaghmaei, Parichereh
TI An electrochemical DNA biosensor based on Oracet Blue as a label for
   detection of Helicobacter pylori
SO INTERNATIONAL JOURNAL OF BIOLOGICAL MACROMOLECULES
LA English
DT Article
DE DNA biosensor; Oracet Blue
ID PEPTIDE NUCLEIC-ACID; MASS-SPECTROMETRY; METHYLENE-BLUE; RUTHENIUM
   COMPLEX; ELECTRODE; SEQUENCE; IMMOBILIZATION; PATHOGENESIS; INFECTION;
   GENE
AB An innovative method of a DNA electrochemical biosensor based on Oracet Blue (OB) as an electroactive label and gold electrode (AuE) for detection of Helicobacter pylori, was offered. A single-stranded DNA probe with a thiol modification was covalently immobilized on the surface of the AuE by forming an Au-S bond. Differential pulse voltammetry (DPV) was used to monitor DNA hybridization by measuring the electrochemical signals of reduction of the OB binding to double-stranded DNA (ds-DNA). Our results showed that OB-based DNA biosensor has a decent potential for detection of single-base mismatch in target DNA. Selectivity of the proposed DNA biosensor was further confirmed in the presence of non-complementary and complementary DNA strands. Under optimum conditions, the electrochemical signal had a linear relationship with the concentration of the target DNA ranging from 0.3 nmol L-1 to 240.0 nmol L-1, and the detection limit was 0.17 nmol L-1, whit a promising reproducibility and repeatability. (C) 2016 Elsevier B.V. All rights reserved.
C1 [Hajihosseini, Saeedeh; Yaghmaei, Parichereh] Islamic Azad Univ, Dept Biol, Sci & Res Branch, Tehran, Iran.
   [Nasirizadeh, Navid] Islamic Azad Univ, Dept Text & Polymer Engn, Yazd Branch, Tehran, Iran.
   [Hejazi, Mohammad Saeid] Tabriz Univ Med Sci, Fac Pharm, Tabriz, Iran.
C3 Islamic Azad University; Islamic Azad University; Tabriz University of
   Medical Science
RP Nasirizadeh, N (通讯作者)，Islamic Azad Univ, Dept Text & Polymer Engn, Yazd Branch, Tehran, Iran.
EM nasirizadeh@iauyazd.ac.ir
RI Hejazi, Mohammad Saeid M. S./A-6863-2017; Yaghmaei,
   Parichehreh/AAU-3111-2021; Nasirizadeh, Navid/Q-2949-2019
OI Hejazi, Mohammad Saeid M. S./0000-0002-1033-3998; Nasirizadeh,
   Navid/0000-0002-4237-5164; Yaghmaei, Parichehreh/0000-0001-5899-6777
CR Atherton JC, 2006, ANNU REV PATHOL-MECH, V1, P63, DOI 10.1146/annurev.pathol.1.110304.100125
   Campos-Ferreira DS, 2013, ANAL CHIM ACTA, V804, P258, DOI 10.1016/j.aca.2013.10.038
   Dixon C. M., 2008, J BIOMOL TECH, V19, P151
   Dutse SW, 2012, INT J ELECTROCHEM SC, V7, P8105
   Edwards JR, 2005, MUTAT RES-FUND MOL M, V573, P3, DOI 10.1016/j.mrfmmm.2004.07.021
   Erdem A, 2002, TURK J CHEM, V26, P851
   Ermini ML, 2013, BIOSENS BIOELECTRON, V40, P193, DOI 10.1016/j.bios.2012.07.018
   Hall TA, 2005, ANAL BIOCHEM, V344, P53, DOI 10.1016/j.ab.2005.05.028
   Hamidi-Asl E, 2013, J IRAN CHEM SOC, V10, P1075, DOI 10.1007/s13738-013-0254-0
   Hejazi MS, 2007, TALANTA, V71, P1734, DOI 10.1016/j.talanta.2006.08.010
   Hu YH, 2014, ANAL CHEM, V86, P8785, DOI 10.1021/ac502008k
   Huang HY, 2015, BIOSENS BIOELECTRON, V68, P442, DOI 10.1016/j.bios.2015.01.039
   Ilkhani H, 2011, INT J BIOL MACROMOL, V49, P1117, DOI 10.1016/j.ijbiomac.2011.09.008
   Jampasa S, 2014, BIOSENS BIOELECTRON, V54, P428, DOI 10.1016/j.bios.2013.11.023
   Jin HL, 2013, CHEM CENT J, V7, DOI 10.1186/1752-153X-7-65
   Jin Y, 2007, BIOSENS BIOELECTRON, V22, P1126, DOI 10.1016/j.bios.2006.04.011
   Kusters JG, 2006, CLIN MICROBIOL REV, V19, P449, DOI 10.1128/CMR.00054-05
   Luo XT, 2008, ANAL CHEM, V80, P7341, DOI 10.1021/ac8010236
   Mansor N.A., 2014, OPEN J APPL BIOSENS, V3, P9, DOI DOI 10.4236/OJAB.2014.32002
   Nascimento GA, 2012, BIOSENS BIOELECTRON, V38, P61, DOI 10.1016/j.bios.2012.04.052
   Nasirizadeh N, 2011, BIOSENS BIOELECTRON, V26, P2638, DOI 10.1016/j.bios.2010.11.026
   PARSONNET J, 1991, NEW ENGL J MED, V325, P1127, DOI 10.1056/NEJM199110173251603
   Raoof JB, 2011, SENSOR ACTUAT B-CHEM, V157, P195, DOI 10.1016/j.snb.2011.03.049
   Shakoori Z, 2015, ANAL BIOANAL CHEM, V407, P455, DOI 10.1007/s00216-014-8303-9
   Skoog D. A., 2006, PRINCIPLES INSTRUMEN
   Souza E. V. M., 2014, BIOSENS J, V3, P107, DOI 10.4172/2090-4967.1000107
   Stellwagen N, 2002, ELECTROPHORESIS, V23, P167, DOI 10.1002/1522-2683(200202)23:2<167::AID-ELPS167>3.0.CO;2-1
   Tretyakova N, 2013, CHEM REV, V113, P2395, DOI 10.1021/cr300391r
   Wang QX, 2013, ANAL CHIM ACTA, V788, P158, DOI 10.1016/j.aca.2013.06.018
   Xu H., 2011, CURRENT PHYS CHEM, V1, P7
   Zare HR, 2012, J BRAZIL CHEM SOC, V23, P1070, DOI 10.1590/S0103-50532012000600011
   Zare HR, 2006, J ELECTROANAL CHEM, V589, P60, DOI 10.1016/j.jelechem.2006.01.011
   Zhang C, 2015, ANALYST, V140, P506, DOI 10.1039/c4an01284d
   Zhu BC, 2015, BIOSENS BIOELECTRON, V64, P74, DOI 10.1016/j.bios.2014.08.049
   Zhu L, 2008, SENSORS-BASEL, V8, P5649, DOI 10.3390/s8095649
NR 35
TC 12
Z9 12
U1 3
U2 39
PU ELSEVIER SCIENCE BV
PI AMSTERDAM
PA PO BOX 211, 1000 AE AMSTERDAM, NETHERLANDS
SN 0141-8130
EI 1879-0003
J9 INT J BIOL MACROMOL
JI Int. J. Biol. Macromol.
PD OCT
PY 2016
VL 91
BP 911
EP 917
DI 10.1016/j.ijbiomac.2016.04.009
PG 7
WC Biochemistry & Molecular Biology; Chemistry, Applied; Polymer Science
WE Science Citation Index Expanded (SCI-EXPANDED)
SC Biochemistry & Molecular Biology; Chemistry; Polymer Science
GA DU6QH
UT WOS:000382339200106
PM 27156692
DA 2023-06-30
ER

PT J
AU Peng, PP
   Wang, S
   Cai, SY
   Cheng, J
   Tao, D
   Jaffrezic-Renault, N
   Guo, ZZ
AF Peng, Pingping
   Wang, Sheng
   Cai, Siyuan
   Cheng, Jing
   Tao, Dan
   Jaffrezic-Renault, Nicole
   Guo, Zhenzhong
TI An ultrasensitive hairpin sensor based on g-C3N4 nanocomposite for the
   detection of miRNA-155 in breast cancer patient serum
SO ANALYTICAL AND BIOANALYTICAL CHEMISTRY
LA English
DT Article; Early Access
DE Breast cancer; Poly(D-glucosamine)/gold nanoparticles/carbon nitride;
   miRNA-155; Hairpin electrochemical biosensor; Human serum samples
ID MICRORNA; BIOSENSOR
AB Achieving the early diagnosis of breast cancer, through ultrasensitive detection of tumor marker miRNA-155, is a significant challenge. Therefore, an ultrasensitive hairpin electrochemical biosensor based on graphite-like phase carbon nitride composite was proposed. In this paper, poly(D-glucosamine) (PDG) was used as a stabilizer and reducing agent to prepare gold nanoparticles at room temperature, and then a graphite-like phase with a two-dimensional lamellar structure carbon nitride was further combined with it to obtain the poly(D-glucosamine)/gold nanoparticles/graphite-like phase carbon nitride nanocomposite (PDG/AuNPs/g-C3N4), in order to achieve the goal of signal amplification. The specific hairpin capture probe (HP) that recognized and bound miRNA-155 was then grafted. The hairpin biosensor showed a linear range of 0.1 fM-1 pM with a detection limit of 0.05 fM using differential pulse voltammetry (DPV) electrochemical analysis. Furthermore, the excellent performance hairpin electrochemical biosensor had been applied to the detection of miRNA-155 in human serum samples with good recovery.
C1 [Peng, Pingping; Guo, Zhenzhong] Wuhan Univ Sci & Technol, Hubei Prov Key Lab Occupat Hazard Identificat & C, Wuhan 430065, Peoples R China.
   [Peng, Pingping; Cheng, Jing] Wuhan Univ Sci & Technol, Sch Publ Hlth, Coll Med, Wuhan 430065, Peoples R China.
   [Wang, Sheng] Huazhong Univ Sci & Technol, Tongji Hosp, Dept Neurosurg, Tongji Med Coll, Wuhan, Peoples R China.
   [Cai, Siyuan] Langfang Normal Univ, Langfang 065000, Peoples R China.
   [Tao, Dan] Guizhou Med Univ, Sch Publ Hlth, Key Lab Environm Pollut Monitoring & Dis Control, Minist Educ, Guiyang 550025, Peoples R China.
   [Jaffrezic-Renault, Nicole] Univ Lyon, Inst Analyt Sci, UMR CNRS 5280, 5 La Doua St, F-69100 Villeurbanne, France.
C3 Wuhan University of Science & Technology; Wuhan University of Science &
   Technology; Huazhong University of Science & Technology; Langfang Normal
   University; Guizhou Medical University
RP Guo, ZZ (通讯作者)，Wuhan Univ Sci & Technol, Hubei Prov Key Lab Occupat Hazard Identificat & C, Wuhan 430065, Peoples R China.; Jaffrezic-Renault, N (通讯作者)，Univ Lyon, Inst Analyt Sci, UMR CNRS 5280, 5 La Doua St, F-69100 Villeurbanne, France.
EM nicole.jaffrezic@univ-lyon1.fr; zhongbujueqi@hotmail.com
RI Guo, zhenzhong/L-1380-2015
OI Guo, zhenzhong/0000-0003-0457-2164
FU National Natural Science Foundation of China [81973097]; Key Research
   and Development Project of Hubei Province [2020BCB022]; Outstanding
   Young and Middle-Aged Technology Innovation Team Project of Hubei
   Provincial Department of Education [T2020003]; Opening Fund of State Key
   Laboratory of Wuhan University [2022KF002]; Opening Projectof Key
   Laboratory of Optoelectronic Chemical Materials and Devices of Ministry
   of Education of Jianghan University [JDGD-202018]; Doctoral Startup
   Foundation of Guizhou Medical University [J[2021]063]; CNRS France
   through IRN MAREES [0876]
FX This work was supported by National Natural Science Foundation of China
   (No. 81973097), Key Research and Development Project of Hubei Province
   (No. 2020BCB022), Outstanding Young and Middle-Aged Technology
   Innovation Team Project of Hubei Provincial Department of Education (No.
   T2020003), Opening Fund of State Key Laboratory of Wuhan University (No.
   2022KF002), Opening Projectof Key Laboratory of Optoelectronic Chemical
   Materials and Devices of Ministry of Education of Jianghan University
   (No. JDGD-202018), Doctoral Startup Foundation of Guizhou Medical
   University (grant no. J[2021]063), and CNRS France is acknowledged for
   support through IRN MAREES #0876.
CR Ansari MA, 2021, SEMIN CANCER BIOL, V69, P109, DOI 10.1016/j.semcancer.2019.12.022
   Burgues J, 2018, ANAL CHIM ACTA, V1013, P13, DOI 10.1016/j.aca.2018.01.062
   Crudele F, 2020, MOL CANCER, V19, DOI 10.1186/s12943-020-01181-x
   Dash M, 2011, PROG POLYM SCI, V36, P981, DOI 10.1016/j.progpolymsci.2011.02.001
   Dey A, 2018, COLLOID SURFACE B, V166, P127, DOI 10.1016/j.colsurfb.2018.03.017
   Figiela M, 2018, SENSOR ACTUAT B-CHEM, V272, P296, DOI 10.1016/j.snb.2018.05.173
   Hakimian F, 2020, ANAL CHIM ACTA, V1136, P1, DOI 10.1016/j.aca.2020.08.039
   HENDERSON E, 1987, CELL, V51, P899, DOI 10.1016/0092-8674(87)90577-0
   Jian YN, 2018, MICROCHIM ACTA, V185, DOI 10.1007/s00604-018-2693-x
   Kang K, 2012, J ANIM SCI BIOTECHNO, V3, DOI 10.1186/2049-1891-3-4
   Kolzunova L, 2021, POLYMERS-BASEL, V13, DOI 10.3390/polym13142382
   Kong W, 2014, ONCOGENE, V33, P679, DOI 10.1038/onc.2012.636
   Liu CG, 2008, NAT PROTOC, V3, P563, DOI 10.1038/nprot.2008.14
   Liu D, 2021, SENSOR ACTUAT B-CHEM, V329, DOI 10.1016/j.snb.2020.129210
   Liu L, 2019, BIOSENS BIOELECTRON, V144, DOI 10.1016/j.bios.2019.111660
   Liu L, 2018, ELECTROCHIM ACTA, V265, P275, DOI 10.1016/j.electacta.2018.01.149
   Liu XP, 2021, TALANTA, V233, DOI 10.1016/j.talanta.2021.122546
   Magerusan L, 2018, ELECTROCHIM ACTA, V283, P578, DOI 10.1016/j.electacta.2018.06.203
   Masud MK, 2019, TRENDS BIOCHEM SCI, V44, P433, DOI 10.1016/j.tibs.2018.11.012
   McDonald SJ, 2022, FASEB J, V36, DOI 10.1096/fasebj.2022.36.S1.L7839
   Mori MA, 2019, CELL METAB, V30, P656, DOI 10.1016/j.cmet.2019.07.011
   Mulrane L, 2013, CANCER RES, V73, P6554, DOI 10.1158/0008-5472.CAN-13-1841
   Ni YS, 2021, CHEM ENG J, V404, DOI 10.1016/j.cej.2020.126528
   Niu P, 2012, ADV FUNCT MATER, V22, P4763, DOI 10.1002/adfm.201200922
   Pimalai D, 2021, MICROCHIM ACTA, V188, DOI 10.1007/s00604-021-04995-8
   Rodriguez-Martinez A, 2019, BREAST CANCER RES, V21, DOI 10.1186/s13058-019-1109-0
   Shwetharani R, 2020, ACS APPL ENERG MATER, V3, P12682, DOI 10.1021/acsaem.0c02619
   Singh P, 2016, NANO-MICRO LETT, V8, P193, DOI 10.1007/s40820-015-0077-x
   Swellam M, 2019, J CELL BIOCHEM, V120, P12321, DOI 10.1002/jcb.28496
   Tran HV, 2021, MICROCHIM ACTA, V188, DOI 10.1007/s00604-021-04784-3
   Varallyay E, 2008, NAT PROTOC, V3, P190, DOI 10.1038/nprot.2007.528
   Wang H, 2018, SENSOR ACTUAT B-CHEM, V257, P561, DOI 10.1016/j.snb.2017.10.188
   Wei XT, 2018, ANALYST, V143, P3134, DOI 10.1039/c8an00549d
   Zhang P, 2017, BIOSENS BIOELECTRON, V87, P1044, DOI 10.1016/j.bios.2016.09.037
   Zhou CX, 2020, SENSOR ACTUAT B-CHEM, V321, DOI 10.1016/j.snb.2020.128499
   Zhu L, 2021, CHEM COMMUN, V57, P5179, DOI 10.1039/d1cc01106e
   Zhu MH, 2019, CHEM COMMUN, V55, P9622, DOI 10.1039/c9cc04987h
   Zhuang TT, 2021, ANAL BIOANAL CHEM, V413, P6963, DOI 10.1007/s00216-021-03651-7
NR 38
TC 0
Z9 0
U1 12
U2 28
PU SPRINGER HEIDELBERG
PI HEIDELBERG
PA TIERGARTENSTRASSE 17, D-69121 HEIDELBERG, GERMANY
SN 1618-2642
EI 1618-2650
J9 ANAL BIOANAL CHEM
JI Anal. Bioanal. Chem.
PD 2022 AUG 16
PY 2022
DI 10.1007/s00216-022-04284-0
EA AUG 2022
PG 10
WC Biochemical Research Methods; Chemistry, Analytical
WE Science Citation Index Expanded (SCI-EXPANDED)
SC Biochemistry & Molecular Biology; Chemistry
GA 3U6CB
UT WOS:000841055900001
PM 35974199
DA 2023-06-30
ER

PT J
AU Li, F
   Feng, Y
   Dong, PJ
   Yang, LM
   Tang, B
AF Li, Feng
   Feng, Yan
   Dong, Pingjun
   Yang, Limin
   Tang, Bo
TI Gold nanoparticles modified electrode via simple electrografting of in
   situ generated mercaptophenyl diazonium cations for development of DNA
   electrochemical biosensor
SO BIOSENSORS & BIOELECTRONICS
LA English
DT Article
DE Biosensor; DNA; Gold nanoparticles; Electrografting; Mercaptophenyl
ID SILICA-IMMOBILIZED 8-QUINOLINOL; CARBON SURFACES;
   HORSERADISH-PEROXIDASE; COVALENT MODIFICATION; AMINOPHENYL GROUPS; PROBE
   DNA; REDUCTION; SALTS; ATTACHMENT; MONOLAYER
AB A novel protocol for development of DNA electrochemical biosensor based on gold nanoparticles (AuNPs) modified glassy carbon electrode (GCE) was proposed, which was carried out by the self-assembly of AuNPs on the mercaptophenyl film (MPF) via simple electrografting of in situ generated mercaptophenyl diazonium cations. The resulting MPF was covalently immobilized on GCE surface via C-C bond with high stability, which was desirable in fabrication of excellent performance biosensors. Probe DNA was self-assembled on AuNPs through the well-known Au-thiol binding. The recognition of fabricated DNA electrochemical biosensor toward complementary single-stranded DNA was determined by differential pulse voltammetry with the use of Co(phen)(3)(3+) as the electrochemical indicator. Taking advantage of amplification effects of AuNPs and stability of MPF, the developed biosensor could detect target DNA with the detection limit of 7.2 x 10(-11) M, which also exhibits good selectivity, stability and regeneration ability for DNA detection. (C) 2010 Elsevier B.V. All rights reserved.
C1 [Li, Feng; Tang, Bo] Shandong Normal Univ, Coll Chem Chem Engn & Mat Sci, Engn Res Ctr Pesticide & Med Intermediate Clean P, Minist Educ,Key Lab Mol & Nano Probes, Jinan 250014, Peoples R China.
   [Li, Feng; Feng, Yan; Dong, Pingjun; Yang, Limin] Qingdao Univ Sci & Technol, Coll Chem & Mol Engn, State Key Lab Base Ecochem Engn, Qingdao 266042, Peoples R China.
C3 Shandong Normal University; Qingdao University of Science & Technology
RP Tang, B (通讯作者)，Shandong Normal Univ, Coll Chem Chem Engn & Mat Sci, Engn Res Ctr Pesticide & Med Intermediate Clean P, Minist Educ,Key Lab Mol & Nano Probes, Jinan 250014, Peoples R China.
EM tangb@sdnu.edu.cn
FU National Basic Research Program of China (973 Program) [2007CB936000];
   National Natural Science Funds for Distinguished Young Scholar
   [20725518]; National Natural Science Foundation of China [90713019,
   20875058, 20775039]; Science and Technology Development Programs of
   Shandong Province of China [2008GG30003012]; Natural Science Foundation
   of Shandong Province of China [ZR2009BM031]; Open Foundation of State
   Key Laboratory of Electroanalytical Chemistry [2009004]
FX This work was supported by the National Basic Research Program of China
   (973 Program, 2007CB936000), the National Natural Science Funds for
   Distinguished Young Scholar (No. 20725518), the Major Program of
   National Natural Science Foundation of China (No. 90713019), the
   National Natural Science Foundation of China (Nos. 20875058, 20775039),
   Science and Technology Development Programs of Shandong Province of
   China (No. 2008GG30003012), the Natural Science Foundation of Shandong
   Province of China (No. ZR2009BM031), and the Open Foundation of State
   Key Laboratory of Electroanalytical Chemistry (No. 2009004).
CR Adenier A, 2005, CHEM MATER, V17, P491, DOI 10.1021/cm0490625
   Allongue P, 1997, J AM CHEM SOC, V119, P201, DOI 10.1021/ja963354s
   Brooksby PA, 2005, J PHYS CHEM B, V109, P8791, DOI 10.1021/jp046095z
   Brooksby PA, 2005, LANGMUIR, V21, P1672, DOI 10.1021/la0468848
   Ding Y, 2004, J AM CHEM SOC, V126, P6876, DOI 10.1021/ja0320119
   DOLLIMORE LS, 1973, J CHEM SOC DALTON, P933, DOI 10.1039/dt9730000933
   Downard AJ, 2000, ELECTROANAL, V12, P1085, DOI 10.1002/1521-4109(200010)12:14<1085::AID-ELAN1085>3.0.CO;2-A
   FRENS G, 1973, NATURE-PHYS SCI, V241, P20, DOI 10.1038/physci241020a0
   Hansen JA, 2006, J AM CHEM SOC, V128, P2228, DOI 10.1021/ja060005h
   Harper JC, 2009, LANGMUIR, V25, P3282, DOI 10.1021/la803215z
   Laforgue A, 2005, LANGMUIR, V21, P6855, DOI 10.1021/la047369c
   Li F, 2009, BIOSENS BIOELECTRON, V24, P2160, DOI 10.1016/j.bios.2008.11.017
   Li F, 2008, BIOSENS BIOELECTRON, V24, P781, DOI 10.1016/j.bios.2008.06.052
   Lyskawa J, 2006, CHEM MATER, V18, P4755, DOI 10.1021/cm060752d
   Malmos K, 2009, J AM CHEM SOC, V131, P4928, DOI 10.1021/ja809816x
   Manesh KM, 2008, TALANTA, V75, P1307, DOI 10.1016/j.talanta.2008.01.038
   MARSHALL MA, 1983, ANAL CHEM, V55, P2089, DOI 10.1021/ac00263a019
   MARSHALL MA, 1985, ANAL CHEM, V57, P729, DOI 10.1021/ac00280a034
   Masheter AT, 2007, J MATER CHEM, V17, P3008, DOI 10.1039/b704118g
   Oklejas V, 2008, ANAL CHEM, V80, P1891, DOI 10.1021/ac701808z
   Pinson J, 2005, CHEM SOC REV, V34, P429, DOI 10.1039/b406228k
   Shulga OV, 2007, CHEM MATER, V19, P3902, DOI 10.1021/cm070238n
   Stoeva SI, 2006, ANGEW CHEM INT EDIT, V45, P3303, DOI 10.1002/anie.200600124
   Viel P, 2008, J MATER CHEM, V18, P5913, DOI 10.1039/b811299a
   Xu Q, 2005, CHEM LETT, V34, P832, DOI 10.1246/cl.2005.832
   Xu SY, 2007, BIOSENS BIOELECTRON, V22, P1807, DOI 10.1016/j.bios.2006.07.008
   Zhang L, 2005, BIOSENS BIOELECTRON, V21, P337, DOI 10.1016/j.bios.2004.10.021
   Zhang SS, 2008, SENSOR ACTUAT B-CHEM, V128, P529, DOI 10.1016/j.snb.2007.07.037
   Zhang SS, 2007, SENSOR ACTUAT B-CHEM, V124, P290, DOI 10.1016/j.snb.2006.12.040
NR 29
TC 35
Z9 37
U1 2
U2 56
PU ELSEVIER ADVANCED TECHNOLOGY
PI OXFORD
PA OXFORD FULFILLMENT CENTRE THE BOULEVARD, LANGFORD LANE, KIDLINGTON,
   OXFORD OX5 1GB, OXON, ENGLAND
SN 0956-5663
J9 BIOSENS BIOELECTRON
JI Biosens. Bioelectron.
PD JAN 15
PY 2011
VL 26
IS 5
BP 1947
EP 1952
DI 10.1016/j.bios.2010.07.076
PG 6
WC Biophysics; Biotechnology & Applied Microbiology; Chemistry, Analytical;
   Electrochemistry; Nanoscience & Nanotechnology
WE Science Citation Index Expanded (SCI-EXPANDED)
SC Biophysics; Biotechnology & Applied Microbiology; Chemistry;
   Electrochemistry; Science & Technology - Other Topics
GA 715RW
UT WOS:000286904400025
PM 20880690
DA 2023-06-30
ER

PT J
AU Li, YX
   Zhao, SJ
   Xu, ZY
   Qiao, XJ
   Li, MX
   Li, YK
   Luo, XL
AF Li, Yanxin
   Zhao, Shuju
   Xu, Zhenying
   Qiao, Xiujuan
   Li, Mingxuan
   Li, Youke
   Luo, Xiliang
TI Peptide nucleic acid and antifouling peptide based biosensor for the
   non-fouling detection of COVID-19 nucleic acid in saliva
SO BIOSENSORS & BIOELECTRONICS
LA English
DT Article
DE SARS-CoV-2 viral RNA; Antifouling biosensor; Electrochemical detection;
   Peptide nucleic acid; Peptide
ID INFECTION; DIAGNOSIS; DNA; DISEASE; STAFF
AB The electrochemical biosensor with outstanding sensitivity and low cost is regarded as a viable alternative to current clinical diagnostic techniques for various disease biomarkers. However, their actual analytical use in complex biological samples is severely hampered due to the biofouling, as they are also highly sensitive to nonspecific adsorption on the sensing interfaces. Herein, we have constructed a non-fouling electrochemical biosensor based on antifouling peptides and the electroneutral peptide nucleic acid (PNA), which was used as the recognizing probe for the specific binding of the viral RNA of the severe acute respiratory syndrome coronavirus 2 (SARS-CoV-2). Different from the negatively charged DNA probes that will normally weaken the biosensors' antifouling capabilities owing to the charge attraction of positively charged biomolecules, the neutral PNA probe will generate no side-effects on the biosensor. The biosensor demonstrated remarkable sensitivity in detecting SARS-CoV-2 viral RNA, possessing a broad linear range (1.0 fM -1.0 nM) and a detection limit down to 0.38 fM. Furthermore, the sensing performance of the constructed electrochemical biosensor in human saliva was nearly similar to that in pure buffer, indicating satisfying antifouling capability. The combination of PNA probes with antifouling peptides offered a new strategy for the development of non-fouling sensing systems capable of assaying trace disease biomarkers in complicated biological media.
C1 [Li, Yanxin; Zhao, Shuju; Xu, Zhenying; Qiao, Xiujuan; Li, Mingxuan; Li, Youke; Luo, Xiliang] Qingdao Univ Sci & Technol, Coll Chem & Mol Engn, Shandong Key Lab Biochem Anal, Key Lab Opt Elect Sensing & Analyt Chem Life Sci,M, Qingdao 266042, Peoples R China.
C3 Qingdao University of Science & Technology
RP Luo, XL (通讯作者)，Qingdao Univ Sci & Technol, Coll Chem & Mol Engn, Shandong Key Lab Biochem Anal, Key Lab Opt Elect Sensing & Analyt Chem Life Sci,M, Qingdao 266042, Peoples R China.
EM xiliangluo@qust.edu.cn
RI Luo, Xiliang/B-4764-2008; Qiao, xiujuan/M-6966-2013
OI Luo, Xiliang/0000-0001-6075-7089; Qiao, xiujuan/0000-0003-4647-399X
FU National Natural Science Foundation of China [22174082, 21974075]; Key
   Re-search and Development Program of Shandong Province [2021ZDSYS30];
   Science and Technology Benefiting the People Project of Qingdao
   [20-3-4-53-nsh]
FX This work is supported by the National Natural Science Foundation of
   China (22174082, 21974075) , the Key Re-search and Development Program
   of Shandong Province (2021ZDSYS30) and the Science and Technology
   Benefiting the People Project of Qingdao (20-3-4-53-nsh) .
CR Akhavan O, 2014, NANOSCALE, V6, P14810, DOI 10.1039/c4nr04589k
   Akhavan O, 2012, ACS NANO, V6, P2904, DOI 10.1021/nn300261t
   Alachkar A, 2022, ACS SENSORS, V7, P331, DOI 10.1021/acssensors.1c02525
   Alafeef M, 2020, ACS NANO, V14, P17028, DOI 10.1021/acsnano.0c06392
   Caulley L, 2021, BMC INFECT DIS, V21, DOI 10.1186/s12879-021-06108-5
   Caulley L, 2021, ANN INTERN MED, V174, P131, DOI 10.7326/M20-4738
   Chan D, 2022, ADV MATER, V34, DOI 10.1002/adma.202109764
   Chen M, 2022, SENSOR ACTUAT B-CHEM, V363, DOI 10.1016/j.snb.2022.131810
   Cirillo P, 2020, NAT PHYS, V16, P606, DOI 10.1038/s41567-020-0921-x
   Dave PK, 2021, BIOSENSORS-BASEL, V11, DOI 10.3390/bios11010014
   dos Santos GC, 2020, ANAL CHEM, V92, P15688, DOI 10.1021/acs.analchem.0c04679
   Fernandes LL, 2020, J DENT RES, V99, P1435, DOI 10.1177/0022034520960070
   Fini MB, 2020, ORAL ONCOL, V108, DOI 10.1016/j.oraloncology.2020.104821
   Ghosh S., 2022, CUREUS J MED SCIENCE, V14
   Goyal G, 2020, ACS SENSORS, V5, P2476, DOI 10.1021/acssensors.0c00667
   Han QF, 2021, ACS SENSORS, V6, P3841, DOI 10.1021/acssensors.1c01172
   Han R, 2022, ANAL CHEM, V94, P2204, DOI 10.1021/acs.analchem.1c04787
   Hou JB, 2020, INT J SURG, V82, P172, DOI 10.1016/j.ijsu.2020.08.037
   Hu F, 2022, BIOSENS BIOELECTRON, V202, DOI 10.1016/j.bios.2022.113994
   Hu Q, 2019, ACS SENSORS, V4, P235, DOI 10.1021/acssensors.8b01357
   Jing L, 2022, ANAL CHEM, V94, P269, DOI 10.1021/acs.analchem.1c04475
   Khan MS, 2019, ANALYST, V144, P1448, DOI 10.1039/c8an02085j
   Labib M, 2016, CHEM REV, V116, P9001, DOI 10.1021/acs.chemrev.6b00220
   Lai QT, 2021, ANALYST, V146, P5822, DOI 10.1039/d1an00765c
   Lee JS, 2021, ACS SENSORS, V6, P815, DOI 10.1021/acssensors.0c01843
   Lee RA, 2021, J CLIN MICROBIOL, V59, DOI 10.1128/JCM.02881-20
   Leung ECM, 2021, J MED VIROL, V93, P533, DOI 10.1002/jmv.26258
   Li GZ, 2020, J INFECT PUBLIC HEAL, V13, P1453, DOI 10.1016/j.jiph.2020.07.005
   Li YQ, 2020, MOL ORAL MICROBIOL, V35, P141, DOI 10.1111/omi.12289
   Li ZH, 2022, ANAL CHIM ACTA, V1234, DOI 10.1016/j.aca.2022.340523
   Liu NZ, 2018, ACS SENSORS, V3, P1210, DOI 10.1021/acssensors.8b00318
   Luo MQ, 2020, ANESTHESIOLOGY, V132, P1616, DOI 10.1097/ALN.0000000000003288
   Luo XL, 2013, CHEM SOC REV, V42, P5944, DOI 10.1039/c3cs60077g
   NIELSEN PE, 1991, SCIENCE, V254, P1497, DOI 10.1126/science.1962210
   Nonaka T, 2022, ANNU REV ANAL CHEM, V15, P107, DOI 10.1146/annurev-anchem-061020-123959
   Pagella F, 2020, ORPHANET J RARE DIS, V15, DOI 10.1186/s13023-020-01628-w
   Pasomsub E, 2021, CLIN MICROBIOL INFEC, V27, DOI 10.1016/j.cmi.2020.05.001
   Pierri B, 2022, FRONT PUBLIC HEALTH, V10, DOI 10.3389/fpubh.2022.840996
   Pokhrel P, 2020, ACS SENSORS, V5, P2283, DOI 10.1021/acssensors.0c01153
   Rabiee N, 2022, CHEMOSPHERE, V306, DOI 10.1016/j.chemosphere.2022.135578
   Russo MJ, 2021, ACS SENSORS, V6, P1482, DOI 10.1021/acssensors.1c00390
   Saadati A, 2019, TRAC-TREND ANAL CHEM, V114, P56, DOI 10.1016/j.trac.2019.02.030
   Saarbach J, 2019, CURR OPIN CHEM BIOL, V52, P112, DOI 10.1016/j.cbpa.2019.06.006
   Seo G, 2020, ACS NANO, V14, P12257, DOI [10.1021/acsnano.0c06726, 10.1021/acsnano.0c02823]
   Song Z, 2022, SENSOR ACTUAT B-CHEM, V367, DOI 10.1016/j.snb.2022.132110
   Stadnytskyi V, 2021, J INTERN MED, V290, P1010, DOI 10.1111/joim.13326
   Stiti M, 2022, ENVIRON RES, V204, DOI 10.1016/j.envres.2021.112072
   Tang YY, 2021, ADV HEALTHC MATER, V10, DOI 10.1002/adhm.202100764
   Ter-Ovanesyan D, 2021, ANAL CHEM, V93, P5365, DOI 10.1021/acs.analchem.1c00515
   Thabit AAM, 2021, TRAVEL MED INFECT DI, V43, DOI 10.1016/j.tmaid.2021.102144
   To KKW, 2020, LANCET INFECT DIS, V20, P565, DOI 10.1016/S1473-3099(20)30196-1
   Wang J, 1996, J AM CHEM SOC, V118, P7667, DOI 10.1021/ja9608050
   Wang Y, 2020, J HOSP INFECT, V106, P25, DOI 10.1016/j.jhin.2020.06.023
   Wang ZY, 2022, ANAL CHEM, V94, P909, DOI 10.1021/acs.analchem.1c03676
   Whittingham MJ, 2021, ANAL CHEM, V93, P16481, DOI 10.1021/acs.analchem.1c03601
   Xiao PP, 2021, ANAL CHEM, V93, P10966, DOI 10.1021/acs.analchem.1c01898
   Yang JR, 2020, J MED VIROL, V92, P1681, DOI 10.1002/jmv.25940
   Yee EH, 2017, ACS SENSORS, V2, P1589, DOI 10.1021/acssensors.7b00745
   Yu SY, 2022, FRONT IMMUNOL, V13, DOI 10.3389/fimmu.2022.880154
   Zhang CZ, 2016, INT J ORAL SCI, V8, P133, DOI 10.1038/ijos.2016.38
   Zhang LY, 2021, ANAL CHEM, V93, P2191, DOI 10.1021/acs.analchem.0c04049
   Zhao L, 2020, NANO LETT, V20, P7744, DOI 10.1021/acs.nanolett.0c03331
   Zhao SJ, 2022, ACS SENSORS, V7, P1740, DOI 10.1021/acssensors.2c00518
   Zhou MY, 2022, ANAL CHEM, V94, P4135, DOI 10.1021/acs.analchem.2c00008
NR 64
TC 0
Z9 0
U1 66
U2 66
PU ELSEVIER ADVANCED TECHNOLOGY
PI OXFORD
PA OXFORD FULFILLMENT CENTRE THE BOULEVARD, LANGFORD LANE, KIDLINGTON,
   OXFORD OX5 1GB, OXON, ENGLAND
SN 0956-5663
EI 1873-4235
J9 BIOSENS BIOELECTRON
JI Biosens. Bioelectron.
PD APR 1
PY 2023
VL 225
AR 115101
DI 10.1016/j.bios.2023.115101
EA JAN 2023
PG 7
WC Biophysics; Biotechnology & Applied Microbiology; Chemistry, Analytical;
   Electrochemistry; Nanoscience & Nanotechnology
WE Science Citation Index Expanded (SCI-EXPANDED)
SC Biophysics; Biotechnology & Applied Microbiology; Chemistry;
   Electrochemistry; Science & Technology - Other Topics
GA 8N8QZ
UT WOS:000925412100001
PM 36708624
DA 2023-06-30
ER

PT J
AU Di Tocco, A
   Robledo, SN
   Osuna, Y
   Sandoval-Cortez, J
   Granero, AM
   Vettorazzi, NR
   Martinez, JL
   Segura, EP
   Ilina, A
   Zon, MA
   Arevalo, FJ
   Fernandez, H
AF Di Tocco, A.
   Robledo, S. N.
   Osuna, Y.
   Sandoval-Cortez, J.
   Granero, A. M.
   Vettorazzi, N. R.
   Martinez, J. L.
   Segura, E. P.
   Ilina, A.
   Zon, M. A.
   Arevalo, F. J.
   Fernandez, H.
TI Development of an electrochemical biosensor for the determination of
   triglycerides in serum samples based on a
   lipase/magnetite-chitosan/copper oxide nanoparticles/multiwalled carbon
   nanotubes/pectin composite
SO TALANTA
LA English
DT Article
DE Electrochemical biosensor; Tryglycerides; Lipase; Serum samples
ID COPPER-OXIDE; MULTIVARIATE CALIBRATION; ALKALINE-MEDIUM; GLYCEROL;
   ELECTRODES; ELECTROCATALYSIS; NANOCOMPOSITES; BIODIESEL; LIPASE; SENSOR
AB A very sensitive electrochemical biosensor to determine totals triglycerides (TGs) in serum samples has been developed. It is based on the electrochemical oxidation of glycerol at glassy carbon electrodes modified with magnetic nanoparticles bonded to lipase enzyme and copper oxide nanoparticles, both supported on a multi walled carbon nanotubes/pectin dispersion. Glycerol is produced by enzymatic reaction between the TGs present in samples and the lipase immobilized. The quantification of triglycerides was performed by amperometric measurements. The proposed electrochemical biosensor improves the performance of others methods developed for the TGs quantification. The determination of TGs does not need a pretreatment of serum samples. The PLS-1 algorithm was used for the quantification of TGs. According to this algorithm, the of detection and quantification limits were from 3.2 x 10(-3) g L-1 to 3.6 x 10(-3) g L-1, and from 9.6 x 10-3 to 1.1 x 10(-2) g L-1, respectively. The sensitivity was 1.64 x 10(-6) AL g(-1). The proposed electrochemical biosensor exhibited a very good performance, a stability of 20 days, very good reproducibility and repeatability, and it is presented as a very good alternative for the determination of TGs in human serum clinical samples.
C1 [Di Tocco, A.; Granero, A. M.; Vettorazzi, N. R.; Zon, M. A.; Arevalo, F. J.; Fernandez, H.] Univ Nacl Rio Cuarto, Fac Ciencias Exactas Fisicoquim & Nat, Dept Quim, Grp Electroanalt GEANA, Agencia Postal 3, RA-5800 Rio Cuarto, Argentina.
   [Robledo, S. N.] Univ Nacl Rio Cuarto, Fac Ingn, Dept Tecnol Quim, Agencia Postal 3, RA-5800 Rio Cuarto, Argentina.
   [Osuna, Y.; Martinez, J. L.; Segura, E. P.; Ilina, A.] Univ Autonoma Coahuila, Fac Ciencias Quim, Cuerpo Acad Nanobiociencias, Blvd V Carranza & Jose Cardenas Valdes, Saltillo 25280, Coahuila, Mexico.
   [Sandoval-Cortez, J.] Univ Autonoma Coahuila, Fac Ciencias Quim, Cuerpo Acad Quim Analt, Blvd V Carranza & Jose Cardenas Valdes, Saltillo 25280, Coahuila, Mexico.
C3 Universidad Nacional Rio Cuarto; Universidad Nacional Rio Cuarto;
   Universidad Autonoma de Coahuila; Universidad Autonoma de Coahuila
RP Arevalo, FJ; Fernandez, H (通讯作者)，Univ Nacl Rio Cuarto, Fac Ciencias Exactas Fisicoquim & Nat, Dept Quim, Grp Electroanalt GEANA, Agencia Postal 3, RA-5800 Rio Cuarto, Argentina.
EM farevalo@exa.unrc.edu.ar; hfernandez@exa.unrc.edu.ar
RI Sandoval-Cortes, Jose/B-1840-2019
OI Sandoval-Cortes, Jose/0000-0001-9244-3287; Di Tocco,
   Aylen/0000-0002-1762-0869; Arevalo Suarez, Fernando
   Antonio/0000-0002-4114-5949; Arevalo, Fernando/0000-0002-6747-5583
FU Agenda Nacional de Promocion Cientifica y Tecnologica (FONCYT) (PICT
   CAMEB - 2012) [0855]; SER-CONACYT (Mexico) [187488]; Consejo Nacional de
   Investigaciones Cientificas y Tecnicas (CONICET) [PIP 112-201101-00184];
   Ministerio de Ciencia y Tecnologia de la Provincia de Cordoba (MINCyT)
   [PID 050/2010]; Secretaria de Ciencia y Tecnica (SECyT) from Universidad
   Nacional de Rio Cuarto [PPI 2012-2015 Res 328/12]; Consejo
   Interuniversitario Nacional (CIN) [Res 2028/15]
FX The authors thank the financial supports from Agenda Nacional de
   Promocion Cientifica y Tecnologica (FONCYT) (PICT CAMEB - 2012-No.
   0855), SER-CONACYT No. 187488 (Mexico), Consejo Nacional de
   Investigaciones Cientificas y Tecnicas (CONICET) (PIP 112-201101-00184),
   Ministerio de Ciencia y Tecnologia de la Provincia de Cordoba (MINCyT)
   (PID 050/2010), and Secretaria de Ciencia y Tecnica (SECyT) from
   Universidad Nacional de Rio Cuarto (PPI 2012-2015 Res 328/12). Aylen
   DiTocco thanks to Consejo Interuniversitario Nacional (CIN) (Res
   2028/15) for EVC fellowship.
CR Arago M, 2016, TALANTA, V160, P138, DOI 10.1016/j.talanta.2016.07.007
   Avramoglu RK, 2006, CLIN CHIM ACTA, V368, P1, DOI 10.1016/j.cca.2005.12.026
   Brunnekreeft J. W. I., 1986, CLIN CHEM LAB MED, V24
   Chen WC, 2015, ELECTROCHIM ACTA, V153, P295, DOI 10.1016/j.electacta.2014.12.011
   Coutanceau C, 2008, ELECTROCHIM ACTA, V53, P6865, DOI 10.1016/j.electacta.2007.12.043
   Gholivand MB, 2015, TALANTA, V131, P26, DOI 10.1016/j.talanta.2014.07.053
   Goriushkina TB, 2010, SENSOR ACTUAT B-CHEM, V144, P361, DOI 10.1016/j.snb.2008.11.051
   Haim M, 1999, CIRCULATION, V100, P475, DOI 10.1161/01.CIR.100.5.475
   Arevalo FJ, 2017, SENSOR ACTUAT B-CHEM, V244, P949, DOI 10.1016/j.snb.2017.01.093
   Kalia V, 2004, INDIAN J BIOCHEM BIO, V41, P326
   Khanna VK, 2008, SENSOR REV, V28, P39, DOI 10.1108/02602280810850017
   KLOTZSCH SG, 1990, CLIN CHEM, V36, P1605
   Faccendini PL, 2014, SENSOR ACTUAT B-CHEM, V193, P142, DOI 10.1016/j.snb.2013.11.076
   MENDEZ AJ, 1986, ANAL BIOCHEM, V156, P386, DOI 10.1016/0003-2697(86)90269-1
   MOCHON MC, 1984, CLIN CHIM ACTA, V142, P281, DOI 10.1016/0009-8981(84)90387-5
   Oliveri AC, 2004, CHEMOMETR INTELL LAB, V73, P189, DOI 10.1016/j.chemolab.2004.03.004
   Olivieri AC, 2015, ANAL CHIM ACTA, V868, P10, DOI 10.1016/j.aca.2015.01.017
   Osuna Y, 2015, BIOPROC BIOSYST ENG, V38, P1437, DOI 10.1007/s00449-015-1385-8
   Otvos J, 1999, CLIN CARDIOL, V22, pII21
   Paixao TRLC, 2004, J ELECTROANAL CHEM, V571, P101, DOI 10.1016/j.jelechem.2004.04.015
   Paixao TRLC, 2002, ANAL CHIM ACTA, V472, P123, DOI 10.1016/S0003-2670(02)00942-X
   Pundir CS, 2018, BIOSENS BIOELECTRON, V100, P214, DOI 10.1016/j.bios.2017.09.008
   Pundir CS, 2016, BIOSENS BIOELECTRON, V86, P777, DOI 10.1016/j.bios.2016.07.076
   Reddy RRK, 2001, BIOSENS BIOELECTRON, V16, P313, DOI 10.1016/S0956-5663(01)00129-4
   Rojas J, 2004, SENSOR ACTUAT B-CHEM, V102, P284, DOI 10.1016/j.snb.2004.04.034
   Su FB, 2012, J POWER SOURCES, V205, P136, DOI 10.1016/j.jpowsour.2012.01.050
   Sua Y., 2018, SENSOR ACTUAT B-CHEM, V255, P2510, DOI [10.1016/j.snb.2017.09.056, DOI 10.1016/J.SNB.2017.09.056]
   SUGIURA M, 1977, CLIN CHIM ACTA, V81, P125, DOI 10.1016/0009-8981(77)90003-1
   Tang YR, 2017, J ELECTROANAL CHEM, V806, P8, DOI 10.1016/j.jelechem.2017.10.032
   Tehrani RMA, 2012, ELECTROCHIM ACTA, V70, P153, DOI 10.1016/j.electacta.2012.03.044
   Wang J., 2006, ANAL ELECTROCHEMISTR, P201
   West S. I., 1998, ANAL ENZYMES DIAGNOS, P63
   XIE YQ, 1991, ANAL CHEM, V63, P1714, DOI 10.1021/ac00017a012
   Yao J, 2015, RENEW ENERG, V81, P182, DOI 10.1016/j.renene.2015.03.031
   Yucel A, 2016, PREP BIOCHEM BIOTECH, V46, P78, DOI 10.1080/10826068.2014.985833
   Zapata-Urzua C, 2010, TALANTA, V82, P962, DOI 10.1016/j.talanta.2010.05.071
NR 36
TC 25
Z9 25
U1 1
U2 91
PU ELSEVIER SCIENCE BV
PI AMSTERDAM
PA PO BOX 211, 1000 AE AMSTERDAM, NETHERLANDS
SN 0039-9140
EI 1873-3573
J9 TALANTA
JI Talanta
PD DEC 1
PY 2018
VL 190
BP 30
EP 37
DI 10.1016/j.talanta.2018.07.028
PG 8
WC Chemistry, Analytical
WE Science Citation Index Expanded (SCI-EXPANDED)
SC Chemistry
GA GU5DS
UT WOS:000445306500005
PM 30172514
DA 2023-06-30
ER

PT J
AU Zhao, LL
   Pan, HY
   Zhang, XX
   Zhou, YL
AF Zhao, Ling-Li
   Pan, Hui-Yu
   Zhang, Xin-Xiang
   Zhou, Ying-Lin
TI Ultrasensitive detection of microRNA based on a homogeneous label-free
   electrochemical platform using G-triplex/methylene blue as a signal
   generator
SO ANALYTICA CHIMICA ACTA
LA English
DT Article
DE G-triplex DNA; MicroRNA; Isothermal exponential amplification;
   Label-free; Homogeneous electrochemical biosensor
ID AMPLIFICATION STRATEGY; GRAPHENE-OXIDE; PROBE; BIOSENSOR; PROFILES
AB The electrochemical methods for microRNA (miRNA) detection have received increasing attention because high portability and affordability of electrochemical biosensors may facilitate point-of-care quantitative detection of miRNAs. Among these biosensors, the homogenous label-free electrochemical biosensors for miRNAs are rarely reported due to the lack of a universal and efficient signal read-out-mode. A newly discovered G-triplex, 5'-CTGGGAGGGAGGGA-3' (denoted as G3), can specifically bind with methylene blue (MB), leading to a significant decrease of the diffusion current of MB. By using miRNAs as a driving force, a two-stage isothermal exponential amplification reaction was proposed to generate G3 through miRNAs. The generated G3 can combine with MB and produce observable current changes, which depend on the concentration of miRNAs. Therefore, a novel homogeneous label-free electrochemical biosensor for miRNA detection was successfully constructed. By choosing let-7a, the down-regulation of which is possibly associated with the over-expression of RAS and HMGA2 oncogenes, as a model, we discovered that this biosensor demonstrated excellent analytical performance in detecting let-7a, with an ultralow limit of detection (0.45 fM) and high specificity (discriminating one nucleotide variation). Moreover, the proposed biosensor was successfully applied in monitoring the expression levels of the low-abundant miRNAs in the human lung adenocarcinoma cell lines. This assay successfully verified the feasibility of G-triplex/MB as an efficient and sensitive probe for immobilization-free and label-free electrochemical detection of nucleic acids, which would greatly promote the rapid development of homogeneous label-free electrochemical biosensors. (C) 2020 Elsevier B.V. All rights reserved.
C1 [Zhao, Ling-Li; Pan, Hui-Yu; Zhang, Xin-Xiang; Zhou, Ying-Lin] Peking Univ, MOE Key Lab Bioorgan Chem & Mol Engn, Coll Chem & Mol Engn, BNLMS, Beijing 100871, Peoples R China.
C3 Peking University
RP Zhou, YL (通讯作者)，Peking Univ, MOE Key Lab Bioorgan Chem & Mol Engn, Coll Chem & Mol Engn, BNLMS, Beijing 100871, Peoples R China.
EM zhouyl@pku.edu.cn
RI Zhang, Xin-Xiang/G-1628-2011
OI Zhang, Xin-Xiang/0000-0002-9715-4561
FU National Natural Science Foundation of China [21675004, 21575005,
   21775006]
FX This work was supported by the National Natural Science Foundation of
   China (No. 21675004, 21575005 and 21775006).
CR Azimzadeh M, 2016, BIOSENS BIOELECTRON, V77, P99, DOI 10.1016/j.bios.2015.09.020
   Azzouzi S, 2019, ACS SENSORS, V4, P326, DOI 10.1021/acssensors.8b00942
   Bo XJ, 2017, BIOSENS BIOELECTRON, V89, P167, DOI 10.1016/j.bios.2016.05.002
   Chang JF, 2019, ANAL CHEM, V91, P3604, DOI 10.1021/acs.analchem.8b05599
   Dong HF, 2013, CHEM REV, V113, P6207, DOI 10.1021/cr300362f
   Dong J, 2018, ANAL CHEM, V90, P7107, DOI 10.1021/acs.analchem.8b01111
   Drummond TG, 2003, NAT BIOTECHNOL, V21, P1192, DOI 10.1038/nbt873
   Fredj Z, 2017, SENSOR ACTUAT B-CHEM, V248, P77, DOI 10.1016/j.snb.2017.03.160
   Gai PP, 2018, ACS APPL MATER INTER, V10, P9325, DOI 10.1021/acsami.8b01001
   Gai PP, 2017, ANAL CHEM, V89, P12293, DOI 10.1021/acs.analchem.7b03268
   Ge J, 2020, NANOSCALE, V12, P808, DOI 10.1039/c9nr08154b
   Ge L, 2017, ANAL CHEM, V89, P11560, DOI 10.1021/acs.analchem.7b02896
   He CL, 2019, BIOSENS BIOELECTRON, V129, P50, DOI 10.1016/j.bios.2019.01.003
   Hou T, 2018, ANAL CHEM, V90, P9591, DOI 10.1021/acs.analchem.8b02523
   Hou T, 2015, ANAL CHEM, V87, P11368, DOI 10.1021/acs.analchem.5b02790
   Jia HX, 2010, ANGEW CHEM INT EDIT, V49, P5498, DOI 10.1002/anie.201001375
   Jiang HX, 2016, ANAL CHIM ACTA, V943, P114, DOI 10.1016/j.aca.2016.09.019
   Lagos-Quintana M, 2001, SCIENCE, V294, P853, DOI 10.1126/science.1064921
   Li JB, 2016, BIOSENS BIOELECTRON, V77, P435, DOI 10.1016/j.bios.2015.09.069
   Li XY, 2019, ACS SENSORS, V4, P1090, DOI 10.1021/acssensors.9b00334
   Liu Q, 2019, CHEM COMMUN, V55, P14210, DOI 10.1039/c9cc06790f
   Lu J, 2005, NATURE, V435, P834, DOI 10.1038/nature03702
   Lu WJ, 2016, ACS NANO, V10, P6685, DOI 10.1021/acsnano.6b01903
   Lusi EA, 2009, ANAL CHEM, V81, P2819, DOI 10.1021/ac8026788
   Nelson PT, 2004, NAT METHODS, V1, P155, DOI 10.1038/NMETH717
   Poehlmann C, 2010, ANAL CHEM, V82, P4434, DOI 10.1021/ac100186p
   Rafiee-Pour HA, 2016, BIOSENS BIOELECTRON, V77, P202, DOI 10.1016/j.bios.2015.09.025
   Sawyers CL, 2008, NATURE, V452, P548, DOI 10.1038/nature06913
   Valoczi A, 2004, NUCLEIC ACIDS RES, V32, DOI 10.1093/nar/gnh171
   Varkonyi-Gasic E, 2007, PLANT METHODS, V3, DOI 10.1186/1746-4811-3-12
   Wang R, 2016, BIOSENS BIOELECTRON, V86, P834, DOI 10.1016/j.bios.2016.07.092
   Wegman DW, 2011, ANGEW CHEM INT EDIT, V50, P10335, DOI 10.1002/anie.201104693
   Xu FF, 2016, ANAL CHEM, V88, P754, DOI 10.1021/acs.analchem.5b03056
   Yanaihara N, 2006, CANCER CELL, V9, P189, DOI 10.1016/j.ccr.2006.01.025
   Zhang DW, 2013, ANAL CHEM, V85, P2032, DOI 10.1021/ac303223u
   Zhang YP, 2019, CHEM COMMUN, V55, P7611, DOI 10.1039/c9cc03568k
   Zhang Z, 2016, CHEM SCI, V7, P4184, DOI 10.1039/c6sc00694a
   Zhao LL, 2019, ANAL CHEM, V91, P10731, DOI 10.1021/acs.analchem.9b02161
   Zhou YL, 2016, BIOSENS BIOELECTRON, V79, P79, DOI 10.1016/j.bios.2015.12.009
   Zhou YT, 2010, NUCLEIC ACIDS RES, V38, DOI 10.1093/nar/gkq556
NR 40
TC 18
Z9 21
U1 6
U2 113
PU ELSEVIER
PI AMSTERDAM
PA RADARWEG 29, 1043 NX AMSTERDAM, NETHERLANDS
SN 0003-2670
EI 1873-4324
J9 ANAL CHIM ACTA
JI Anal. Chim. Acta
PD JUN 15
PY 2020
VL 1116
BP 62
EP 69
DI 10.1016/j.aca.2020.04.037
PG 8
WC Chemistry, Analytical
WE Science Citation Index Expanded (SCI-EXPANDED)
SC Chemistry
GA LL5RJ
UT WOS:000531615400008
PM 32389190
DA 2023-06-30
ER

PT J
AU Qing, M
   Yuan, YL
   Cai, W
   Xie, SB
   Tang, Y
   Yuan, R
   Zhang, J
AF Qing, Min
   Yuan, Yali
   Cai, Wei
   Xie, Shunbi
   Tang, Ying
   Yuan, Ruo
   Zhang, Jin
TI An ultrasensitive electrochemical biosensor based on multifunctional
   hemin/G-quadruplex nanowires simultaneously served as bienzyme and
   direct electron mediator for detection of lead ion
SO SENSORS AND ACTUATORS B-CHEMICAL
LA English
DT Article
DE Electrochemical biosensor; Pb2+ detection; Rolling circle amplification;
   Pb2+-dependent DNAzyme; Pseudo bienzyme cascade amplification reaction
ID METAL-ORGANIC FRAMEWORK; STRIPPING VOLTAMMETRY; THROMBIN DETECTION;
   CANCER-CELLS; DNAZYME; PB(II); SENSOR; NANOSTRUCTURES; POLYMERIZATION;
   AMPLIFICATION
AB In this work, the multifunctional hemin/G-quadruplex nanowires formed by rolling circle amplification (RCA) was used to develop a direct electron transferred electrochemical biosensor with pseudo bienzyme cascade amplification for ultrasensitive lead ion (Pb2+) detection. Target Pb2+ would specifically identify and cleave the Pb2+-dependent DNAzyme to facilitate the capture of primers that further triggered RCA for amounts of long hemin/G-quadruplex nanowires generation in the presence of hemin. With the introduction of nicotinamide adenine dinucleotide (NADH) in electrolyte, the formed hemin/G-quadruplex nanowires could synchronously act as NADH oxidase and horseradish peroxidase (HRP)-mimicking DNAzyme to accelerate direct electron transfer of hemin to the electrode surface. By using multifunctional hemin/G-quadruplex nanowires to simultaneously serve as bienzyme and direct electron mediator, the proposed electrochemical biosensor exhibited improved convenience, ultrasensitivity and stability without addition of other proteases and electrochemical signal tags. Under optimal conditions, this proposed electrochemical biosensor showed enhanced selectivity to Pb2+ with a linear range from 10 fM to 200 nM and a low detection limit down to femtomolar level, which provided a potential platform for Pb2+ analysis in real sample. (C) 2018 Elsevier B.V. All rights reserved.
C1 [Qing, Min; Yuan, Yali; Cai, Wei; Yuan, Ruo] Southwest Univ, Coll Chem & Chem Engn, Minist Educ, Key Lab Luminescent & Real Time Analyt Chem, Chongqing 400715, Peoples R China.
   [Xie, Shunbi; Tang, Ying; Zhang, Jin] Chongqing Univ Arts & Sci, Chongqing Key Lab Environm Mat & Remediat Technol, Chongqing 402160, Peoples R China.
C3 Southwest University - China; Chongqing University of Arts & Sciences
RP Yuan, R (通讯作者)，Southwest Univ, Coll Chem & Chem Engn, Minist Educ, Key Lab Luminescent & Real Time Analyt Chem, Chongqing 400715, Peoples R China.; Zhang, J (通讯作者)，Chongqing Univ Arts & Sci, Chongqing Key Lab Environm Mat & Remediat Technol, Chongqing 402160, Peoples R China.
EM yuanruo@swu.edu.cn; Zhangjin@cqwu.edu.cn
RI yuan, Yuan/ISA-0923-2023
OI Qing, Min/0000-0001-9491-0360; Cai, Wei/0000-0003-0132-5280
FU National Natural Science Foundation of China [51473136]; Chongqing
   Science and Technology Commission of China [cstc2015jcyjBX0126,
   cstc2016shmsZX20001, cstc2017jcyjAX0282]; Science and Technology
   Research Program of Chongqing Municipal Education Commission of China
   [KJ1711265]; Chongqing Key Laboratory of Environmental Materials &
   Remediation Technologies Chongqing University of Arts and Sciences
   [CEK1703]
FX This work was financially supported by the National Natural Science
   Foundation of China (51473136), the Chongqing Science and Technology
   Commission of China (cstc2015jcyjBX0126, cstc2016shmsZX20001,
   cstc2017jcyjAX0282), the Science and Technology Research Program of
   Chongqing Municipal Education Commission of China (KJ1711265), Chongqing
   Key Laboratory of Environmental Materials & Remediation Technologies
   Chongqing University of Arts and Sciences (CEK1703).
CR Bi S, 2016, CHEM COMMUN, V52, P5455, DOI 10.1039/c6cc01308b
   Buica GO, 2017, SENSOR ACTUAT B-CHEM, V246, P434, DOI 10.1016/j.snb.2017.02.112
   Cui L, 2015, ANAL CHEM, V87, P10635, DOI 10.1021/acs.analchem.5b03287
   Fang XN, 2017, ANAL CHEM, V89, P11758, DOI 10.1021/acs.analchem.7b03336
   Gao F, 2016, BIOSENS BIOELECTRON, V81, P15, DOI 10.1016/j.bios.2016.01.096
   Gumpu MB, 2015, SENSOR ACTUAT B-CHEM, V213, P515, DOI 10.1016/j.snb.2015.02.122
   Guo YJ, 2011, ACS NANO, V5, P1282, DOI 10.1021/nn1029586
   Jin RC, 2003, J AM CHEM SOC, V125, P1643, DOI 10.1021/ja021096v
   Jiokeng SLZ, 2017, SENSOR ACTUAT B-CHEM, V242, P1027, DOI 10.1016/j.snb.2016.09.150
   Kuo SY, 2015, ANAL CHEM, V87, P4765, DOI 10.1021/ac504845t
   Li NT, 2016, SENSOR ACTUAT B-CHEM, V231, P349, DOI 10.1016/j.snb.2016.03.042
   Li T, 2009, CHEM-ASIAN J, V4, P918, DOI 10.1002/asia.200900019
   Liang LL, 2017, ANAL CHEM, V89, P3597, DOI 10.1021/acs.analchem.6b04978
   Liu SF, 2016, BIOSENS BIOELECTRON, V83, P33, DOI 10.1016/j.bios.2016.04.026
   Luo T, 2017, ANAL CHEM, V89, P8104, DOI 10.1021/acs.analchem.7b01681
   Mulvaney P, 1996, LANGMUIR, V12, P788, DOI 10.1021/la9502711
   Pan D. Q., 2016, CHEM COMMUN, V52, P3766
   Sheng FF, 2017, J MATER CHEM B, V5, P53, DOI 10.1039/c6tb02020h
   Sin Y., 2016, ANAL CHEM, V88, P3723
   Song HY, 2017, J ELECTROANAL CHEM, V801, P244, DOI 10.1016/j.jelechem.2017.07.051
   Tang JL, 2017, ANAL CHEM, V89, P6637, DOI 10.1021/acs.analchem.7b00864
   Xie SB, 2015, NANOSCALE, V7, P18232, DOI 10.1039/c5nr04532k
   Xie SB, 2014, CHEM COMMUN, V50, P7169, DOI 10.1039/c4cc02608j
   Xiong CY, 2016, CHEM COMMUN, V52, P5589, DOI 10.1039/c6cc01078d
   Xue SY, 2016, BIOSENS BIOELECTRON, V86, P958, DOI 10.1016/j.bios.2016.07.111
   Yang CY, 2014, ANAL CHEM, V86, P11913, DOI 10.1021/ac503860d
   Yang WC, 2013, ACS APPL MATER INTER, V5, P11520, DOI 10.1021/am4040448
   Yang XR, 2010, CHEM COMMUN, V46, P3107, DOI 10.1039/c002137g
   Yun W, 2016, BIOSENS BIOELECTRON, V80, P187, DOI 10.1016/j.bios.2016.01.053
   Zhang B, 2015, BIOSENS BIOELECTRON, V69, P230, DOI 10.1016/j.bios.2015.02.041
   Zhang C, 2016, BIOSENS BIOELECTRON, V81, P61, DOI 10.1016/j.bios.2016.02.053
   Zhang J, 2015, BIOSENS BIOELECTRON, V68, P232, DOI 10.1016/j.bios.2015.01.001
   Zhang YL, 2016, SENSOR ACTUAT B-CHEM, V222, P1083, DOI 10.1016/j.snb.2015.08.046
   Zhao JM, 2017, BIOSENS BIOELECTRON, V87, P157, DOI 10.1016/j.bios.2016.08.032
   Zhou WJ, 2015, NANOSCALE, V7, P9055, DOI 10.1039/c5nr01405k
   Zhou YY, 2016, SENSOR ACTUAT B-CHEM, V223, P280, DOI 10.1016/j.snb.2015.09.090
   ZImang J.Y., 2013, BIOSENS BIOELECTRON, V45, P52
NR 37
TC 29
Z9 31
U1 10
U2 316
PU ELSEVIER SCIENCE SA
PI LAUSANNE
PA PO BOX 564, 1001 LAUSANNE, SWITZERLAND
SN 0925-4005
J9 SENSOR ACTUAT B-CHEM
JI Sens. Actuator B-Chem.
PD JUN 15
PY 2018
VL 263
BP 469
EP 475
DI 10.1016/j.snb.2018.02.109
PG 7
WC Chemistry, Analytical; Electrochemistry; Instruments & Instrumentation
WE Science Citation Index Expanded (SCI-EXPANDED)
SC Chemistry; Electrochemistry; Instruments & Instrumentation
GA FZ6JQ
UT WOS:000427704400053
DA 2023-06-30
ER

PT J
AU Pareek, S
   Jain, U
   Bharadwaj, M
   Saxena, K
   Roy, S
   Chauhan, N
AF Pareek, Sakshi
   Jain, Utkarsh
   Bharadwaj, Mausumi
   Saxena, Kirti
   Roy, Souradeep
   Chauhan, Nidhi
TI An ultrasensitive electrochemical DNA biosensor for monitoring Human
   papillomavirus-16 (HPV-16) using graphene oxide/Ag/Au nano-biohybrids
SO ANALYTICAL BIOCHEMISTRY
LA English
DT Article
DE Cervical cancer; Human papillomavirus; Graphene oxide nanoribbon; Silver
   coated gold nanoparticles; DNA sensor
ID PROSTATE-SPECIFIC ANTIGEN; OXIDE NANORIBBONS; NANOPARTICLES;
   NANOHYBRIDS; ELECTRODES; CELLS
AB A DNA-based electrochemical biosensor has been developed herein for the detection of Human papillomavirus-16 (HPV-16). HPV-16 is a double-stranded, non-enveloped, epitheliotropic DNA virus which responsible for cervical cancer. In this proposed biosensor, an indium tin oxide (ITO) coated glass electrode was modified for sensing HPV-16 using graphene oxide and silver coated gold nanoparticles. Subsequently, HPV-16 specific DNA probes were immobilized on a modified ITO surface. The synthesized nanocomposites were characterized by FE-SEM and UV-VIS spectroscopy techniques. Electrochemical characterization was performed by using cyclic voltam-metry and electrochemical Impedance Spectroscopy methods. The hybridization between the probe and target DNA was analyzed by a reduction in current, mediated by methylene blue. The biosensor showed a qualitative inequity between the probe and target HPV-16 DNA. The developed biosensor showed high sensitivity as 0.54 mA/aM for the detection of HPV-16. In a linear range of 100 aM to 1 mu M with 100 aM LOD, the proposed biosensor exhibited excellent performance with the rapid diagnosis. Thus, the results indicate that the developed HPV DNA biosensor shows good consistency with the present approaches and opens new opportunities for developing point-of-care devices. The diagnosis of HPV-16 infection in its early stage may also be possible with this detection system.
C1 [Pareek, Sakshi; Saxena, Kirti; Roy, Souradeep] Amity Univ Uttar Pradesh, Amity Inst Nanotechnol, Sect 125, Noida 201313, India.
   [Jain, Utkarsh; Chauhan, Nidhi] Univ Petr & Energy Studies UPES, Sch Hlth Sci & Technol SoHST, Dehra Dun 248007, India.
   [Bharadwaj, Mausumi] Indian Council Med Res ICMR, Natl Inst Canc Prevent & Res, New Delhi 201301, India.
   [Roy, Souradeep] Univ Petr & Energy Studies UPES, Ctr Interdisciplinary Res & Innovat CIDRI, Dehra Dun, Uttarakhand, India.
C3 Amity University Noida; University of Petroleum & Energy Studies (UPES);
   Indian Council of Medical Research (ICMR); ICMR - National Institute of
   Cancer Prevention & Research (NICPR); University of Petroleum & Energy
   Studies (UPES)
RP Chauhan, N (通讯作者)，Univ Petr & Energy Studies, Sch Hlth Sci Technol, Dehra Dun, Uttarakhand, India.
EM nidhichauhan2007@rediffmail.com
OI Roy, Souradeep/0000-0002-4668-5290
CR Aspermair P, 2021, ANAL BIOANAL CHEM, V413, P779, DOI 10.1007/s00216-020-02879-z
   Avelino KYPS, 2020, J PHARMACEUT BIOMED, V185, DOI 10.1016/j.jpba.2020.113249
   Buick C, 2021, BMC WOMENS HEALTH, V21, DOI 10.1186/s12905-020-01168-2
   Cai GN, 2018, ACS SENSORS, V3, P632, DOI 10.1021/acssensors.7b00899
   Chauhan AS, 2020, PLOS ONE, V15, DOI 10.1371/journal.pone.0238291
   Chauhan N, 2021, NANOTECH PRECIS ENG, V4, DOI 10.1063/10.0006524
   Chekin F, 2018, SENSOR ACTUAT B-CHEM, V262, P991, DOI 10.1016/j.snb.2018.02.065
   Cho IH, 2020, BIOMATER RES, V24, DOI 10.1186/s40824-019-0181-y
   Cox JT, 2013, AM J OBSTET GYNECOL, V208, DOI 10.1016/j.ajog.2012.11.020
   Nguyen DTN, 2022, BMJ GLOB HEALTH, V7, DOI 10.1136/bmjgh-2021-007380
   Dong HR, 2021, VIROL SIN, V36, P1284, DOI 10.1007/s12250-021-00413-8
   Eivazzadeh-Keihan R, 2022, CHEM ENG J, V442, DOI 10.1016/j.cej.2022.136183
   Espinosa JR, 2021, MOLECULES, V26, DOI 10.3390/molecules26113436
   Gong HX, 2021, CHEM COMMUN, V57, P8977, DOI 10.1039/d1cc03743a
   Gupta S, 2020, SCI REP-UK, V10, DOI 10.1038/s41598-020-78068-w
   Gupta S, 2021, TRANSL ONCOL, V14, DOI 10.1016/j.tranon.2020.100919
   Hai X, 2020, TRAC-TREND ANAL CHEM, V133, DOI 10.1016/j.trac.2020.116098
   Iravani S, 2014, RES PHARM SCI, V9, P385
   Jain U, 2022, FOOD CHEM, V371, DOI 10.1016/j.foodchem.2021.131126
   Jalal NR, 2020, ACS APPL MATER INTER, V12, P4859, DOI 10.1021/acsami.9b18097
   Karimizefreh A, 2017, MICROCHIM ACTA, V184, P1729, DOI 10.1007/s00604-017-2173-8
   Kowalczyk A, 2020, CURR OPIN ELECTROCHE, V23, P36, DOI 10.1016/j.coelec.2020.03.003
   Li BH, 2020, CELL ONCOL, V43, P489, DOI 10.1007/s13402-020-00506-8
   Li H., 2021, DYES PIGMENTS NOVEL
   Li YX, 2022, ACS SENSORS, V7, P1593, DOI 10.1021/acssensors.2c00691
   Lim J, 2019, ENERGY STORAGE MATER, V16, P251, DOI 10.1016/j.ensm.2018.06.004
   Liu Q, 2015, CHEM-EUR J, V21, P5594, DOI 10.1002/chem.201406280
   Lou TT, 2011, ACS APPL MATER INTER, V3, P4215, DOI 10.1021/am2008486
   Lu YJ, 2014, CARBON, V74, P83, DOI 10.1016/j.carbon.2014.03.007
   Mogha NK, 2018, J MATER CHEM B, V6, P5181, DOI 10.1039/c8tb01604f
   Mousavi SM, 2021, J SENSORS, V2021, DOI 10.1155/2021/6673483
   Pareek S, 2022, BIOCHEM ENG J, V180, DOI 10.1016/j.bej.2021.108329
   Pareek S, 2021, ACS OMEGA, V6, P31037, DOI 10.1021/acsomega.1c03919
   Pareek S, 2021, SENS BIO-SENS RES, V33, DOI 10.1016/j.sbsr.2021.100444
   Pilan L., 2021, CARBON RELATED MAT, P209, DOI [10.1007/978-981-15-7610-2_10, DOI 10.1007/978-981-15-7610-2_10]
   Ramesh T, 2019, SCI REP-UK, V9, DOI 10.1038/s41598-019-53476-9
   Sadeghi MH, 2020, CHEMOSPHERE, V253, DOI 10.1016/j.chemosphere.2020.126647
   Sharma A, 2021, J ELECTROCHEM SOC, V168, DOI 10.1149/1945-7111/abdee8
   Shu J, 2018, ANAL CHEM, V90, P9691, DOI 10.1021/acs.analchem.8b03011
   Singh M, 2022, BMC CANCER, V22, DOI 10.1186/s12885-022-09232-w
   Singhal C, 2018, SCI REP-UK, V8, DOI 10.1038/s41598-018-25824-8
   Szymonowicz KA, 2020, CANCER BIOL MED, V17, P864, DOI 10.20892/j.issn.2095-3941.2020.0370
   Torabi N, 2022, RSC ADV, V12, P8783, DOI 10.1039/d1ra08908k
   Wu ZL, 2017, SENSOR ACTUAT B-CHEM, V239, P544, DOI 10.1016/j.snb.2016.08.062
   Xin XD, 2015, SENSOR ACTUAT B-CHEM, V209, P275, DOI 10.1016/j.snb.2014.11.128
   Yang Z, 2019, SENSOR ACTUAT B-CHEM, V285, P326, DOI 10.1016/j.snb.2019.01.056
   Zeng RJ, 2022, ANAL CHEM, V94, P7442, DOI 10.1021/acs.analchem.2c01373
   Zeng RJ, 2021, NANO ENERGY, V82, DOI 10.1016/j.nanoen.2020.105711
   Zeng RJ, 2018, ANAL CHEM, V90, P12299, DOI 10.1021/acs.analchem.8b03889
   Zhao Cheng-quan, 2012, Chinese Journal of Pathology, V41, P855, DOI 10.3760/cma.j.issn.0529-5807.2012.12.018
   Zhou Q, 2018, BIOSENS BIOELECTRON, V101, P146, DOI 10.1016/j.bios.2017.10.027
   Zhou Q, 2017, BIOSENS BIOELECTRON, V98, P15, DOI 10.1016/j.bios.2017.06.033
NR 52
TC 4
Z9 4
U1 18
U2 18
PU ACADEMIC PRESS INC ELSEVIER SCIENCE
PI SAN DIEGO
PA 525 B ST, STE 1900, SAN DIEGO, CA 92101-4495 USA
SN 0003-2697
EI 1096-0309
J9 ANAL BIOCHEM
JI Anal. Biochem.
PD FEB 15
PY 2023
VL 663
AR 115015
DI 10.1016/j.ab.2022.115015
EA DEC 2022
PG 9
WC Biochemical Research Methods; Biochemistry & Molecular Biology;
   Chemistry, Analytical
WE Science Citation Index Expanded (SCI-EXPANDED)
SC Biochemistry & Molecular Biology; Chemistry
GA 8D4SX
UT WOS:000918285800001
PM 36496002
DA 2023-06-30
ER

PT J
AU Wang, Q
   Liu, W
   Yang, XH
   Wang, KM
   Liu, P
   He, LL
AF Wang Qing
   Liu Wei
   Yang Xiao-Hai
   Wang Ke-Min
   Liu Pei
   He Lei-Liang
TI High Sensitive Glutathione and Cysteine Detection by Au Nanoparticles
   Enhanced Electrochemical Biosensor
SO CHEMICAL JOURNAL OF CHINESE UNIVERSITIES-CHINESE
LA Chinese
DT Article
DE Electrochemical biosensor; Au nanoparticles; DNA; Glutathione; Cysteine
   (Ed. : I, K)
ID PERFORMANCE LIQUID-CHROMATOGRAPHY; INTRACELLULAR GLUTATHIONE;
   CAPILLARY-ELECTROPHORESIS; GOLD; DISULFIDE; CONSTANTS; ELECTRODE
AB Glutathione(GSH) and cysteine(Cys) are biological thiols that play vital roles in maintaining cellular functions. GSH is a thiol-group-containing tripep-tide, which has a pivotal role in maintaining the reducing environment in cells. Cys is a biomarker for various medical conditions, and a disease-associated physiological regulator. In this work, a high sensitive electrochemical biosensor for GSH and Cys detection was constructed using Au nanoparticles enhanced signal amplification. DNA1 and DNA2 were all poly-T DNA probes. Firstly, DNA1 was modified on the surface of electrode, and then DNA2 was modified on the AuNPs. In the presence of Hg2+, the binding of Hg2+ with thymine (T) was employed to form T-Hg2+-T structure and thus DNA2 modified AuNPs could be captured on the electrode surface. The added GSH(or Cys) could selectively coordinate with Hg2+ of the T-Hg2+-T structure, which resulted in the departure of AuNPs from the electrode surface. Since DNA modified on AuNPs could bind a large number of electric active RuHex via electrostatic interaction, the chronocoulometry signal was reduced obviously, and then GSH(or Cys) could be detected according to the change of chronocoulometry signal. The results showed that the electrochemical biosensor was highly sensitive, and it could detect as low as 10 pmol/L for GSH(or Cys). It was about 2-3 orders of magnitude lower than those of fluorescent and colorimetric methods. Moreover, eight kinds of amino acids were used as control to investigate the selectivity of this electrochemical biosensor, and the results showed that this electrochemical biosensor showed good selectivity.
C1 [Wang Qing; Liu Wei; Yang Xiao-Hai; Wang Ke-Min; Liu Pei; He Lei-Liang] Hunan Univ, Coll Chem & Chem Engn, Key Lab Bionanotechnol & Mol Engn Hunan Prov, State Key Lab Chemo Biosensing & Chemometr, Changsha 410082, Hunan, Peoples R China.
C3 Hunan University
RP Yang, XH (通讯作者)，Hunan Univ, Coll Chem & Chem Engn, Key Lab Bionanotechnol & Mol Engn Hunan Prov, State Key Lab Chemo Biosensing & Chemometr, Changsha 410082, Hunan, Peoples R China.
EM yangxiaohai@hnu.edu.cn; kmwang@hnu.edu.cn
OI Yang, Xiaohai/0000-0001-8122-7140
CR Adam B. S., 1998, ANAL CHEM, V70, P4670
   BERTHON G, 1995, PURE APPL CHEM, V67, P1117, DOI 10.1351/pac199567071117
   Cai HH, 2012, DYES PIGMENTS, V92, P778, DOI 10.1016/j.dyepig.2011.06.016
   Chen G, 2004, TALANTA, V64, P1018, DOI 10.1016/j.talanta.2004.04.022
   Deng RR, 2011, J AM CHEM SOC, V133, P20168, DOI 10.1021/ja2100774
   Droge W, 1997, FASEB J, V11, P1077, DOI 10.1096/fasebj.11.13.9367343
   FRENS G, 1973, NATURE-PHYS SCI, V241, P20, DOI 10.1038/physci241020a0
   Goodman MT, 2000, CANCER-AM CANCER SOC, V89, P376, DOI 10.1002/1097-0142(20000715)89:2&lt;376::AID-CNCR24&gt;3.0.CO;2-O
   Guo YS, 2012, CHEM COMMUN, V48, P3221, DOI 10.1039/c2cc17552e
   Harfield JC, 2012, ANALYST, V137, P2285, DOI 10.1039/c2an35090d
   Hiraku Y, 2002, BBA-GEN SUBJECTS, V1570, P47, DOI 10.1016/S0304-4165(02)00152-6
   Huang GG, 2009, ANAL CHEM, V81, P5881, DOI 10.1021/ac900392s
   Jia XF, 2012, CHEM-EUR J, V18, P13494, DOI 10.1002/chem.201103768
   Li HL, 2013, BIOSENS BIOELECTRON, V41, P563, DOI 10.1016/j.bios.2012.09.024
   Li Y, 2006, ANAL CHEM, V78, P6115, DOI 10.1021/ac060644a
   Li Y, 2011, INT J ELECTROCHEM SC, V6, P3982
   Li YL, 2012, CHEM J CHINESE U, V33, P1158, DOI 10.3969/j.issn.0251-0790.2012.06.007
   Li ZP, 2006, CHINESE J ANAL CHEM, V34, P1149
   Liu JK, 2000, J APPL PHYSIOL, V89, P21
   Lu C, 2007, J CHROMATOGR A, V1163, P328, DOI 10.1016/j.chroma.2007.07.045
   Miao P, 2009, BIOSENS BIOELECTRON, V24, P3347, DOI 10.1016/j.bios.2009.04.041
   Munteanu G, 2010, J ELECTROANAL CHEM, V638, P109, DOI 10.1016/j.jelechem.2009.10.011
   Narang J, 2012, INT J BIOL MACROMOL, V50, P672, DOI 10.1016/j.ijbiomac.2012.01.023
   Oram PD, 1996, CHEM RES TOXICOL, V9, P709, DOI 10.1021/tx9501896
   Pastore A, 2003, CLIN CHIM ACTA, V333, P19, DOI 10.1016/S0009-8981(03)00200-6
   Storhoff JJ, 1998, J AM CHEM SOC, V120, P1959, DOI 10.1021/ja972332i
   Wang Q, 2011, ANAL CHIM ACTA, V688, P163, DOI 10.1016/j.aca.2011.01.004
   Xu H, 2011, ANAL CHEM, V83, P813, DOI 10.1021/ac102850y
   Zhang W, 2005, J CHROMATOGR B, V818, P227, DOI 10.1016/j.jchromb.2004.12.034
NR 29
TC 3
Z9 6
U1 3
U2 66
PU HIGHER EDUCATION PRESS
PI BEIJING
PA CHAOYANG DIST, 4, HUIXINDONGJIE, FUSHENG BLDG, BEIJING 100029, PEOPLES R
   CHINA
SN 0251-0790
J9 CHEM J CHINESE U
JI Chem. J. Chin. Univ.-Chin.
PD AUG 10
PY 2013
VL 34
IS 8
BP 1845
EP 1850
DI 10.7503/cjcu20130424
PG 6
WC Chemistry, Multidisciplinary
WE Science Citation Index Expanded (SCI-EXPANDED)
SC Chemistry
GA 204HT
UT WOS:000323357100008
DA 2023-06-30
ER

PT J
AU Zhang, HX
   Wang, ZH
   Wang, F
   Zhang, YM
   Wang, HY
   Liu, Y
AF Zhang, Huixin
   Wang, Zonghua
   Wang, Feng
   Zhang, Yimeng
   Wang, Hongye
   Liu, Yang
TI Ti3C2 MXene mediated Prussian blue in situ hybridization and
   electrochemical signal amplification for the detection of exosomes
SO TALANTA
LA English
DT Article
DE Exosomes; Ti2C3 MXene; Prussian Blue (PB); Electrochemical biosensor;
   Nanoprobe
ID EXTRACELLULAR VESICLES; BIOSENSOR; NANOSHEETS; LABEL
AB Exosomes carrying abundant information have aroused great interest as effective biomarkers in liquid biopsy and are therefore ideal candidates for the early diagnosis of cancer and treatment monitoring. Herein, we developed a sensitive electrochemical biosensor using in situ generation of Fe-4[Fe(CN)(6)](3) (Prussian Blue) on the surface of Ti3C2 MXene (two-dimensional transition-metal carbides) as hybrid nanoprobes (PB-MXene) for the detection of exosomes and their surface protein. A CD63 aptamer-modified poly(amidoamine) (PAMAM)-Au NP electrode interface was fabricated that can specifically bind with CD63 protein on the exosomes derived from OVCAR cells. In addition, the CD63-modified Ti3C2 MXene was used as a nanocarrier to accommodate numerous aptamers and was adsorbed on the exosomes. The Ti3C2 MXene can realize the in situ generation and high-efficiency loading of PB and further amplify the electrochemical signal at a low potential, thus avoiding the interference of the electrochemical active species. The dual amplification effect enables highly selective and sensitive electrochemical detection of exosomes. The limit of detection (LOD) was 229 particles mu L-1 with a linear range from 5x 10(2) particles mu L-1 to 5 x 10(5) particles mu L-1. An electrochemical biosensor can detect exosomes secreted by various cancer cells such as HeLa, OVCAR and BT474, and shows a high specificity even in serum samples, thus demonstrating its great potential in the application of clinical diagnostics. This proposed electrochemical biosensor provides a facile and efficient tool for the early diagnosis of cancers.
C1 [Zhang, Huixin; Wang, Zonghua] Qingdao Univ, Instrumental Anal Ctr, Coll Chem & Chem Engn,Coll Mat Sci & Engn, Shandong Sino Japanese Ctr Collaborat Res Carbon, Qingdao 266071, Shandong, Peoples R China.
   [Zhang, Huixin; Wang, Feng; Zhang, Yimeng; Wang, Hongye; Liu, Yang] Tsinghua Univ, Beijing Key Lab Analyt Methods & Instrumentat, Key Lab Bioorgan Phosphorus Chem & Chem Biol, Dept Chem,Minist Educ, Beijing 100084, Peoples R China.
C3 Qingdao University; Tsinghua University
RP Wang, ZH (通讯作者)，Qingdao Univ, Instrumental Anal Ctr, Coll Chem & Chem Engn,Coll Mat Sci & Engn, Shandong Sino Japanese Ctr Collaborat Res Carbon, Qingdao 266071, Shandong, Peoples R China.; Liu, Y (通讯作者)，Tsinghua Univ, Beijing Key Lab Analyt Methods & Instrumentat, Key Lab Bioorgan Phosphorus Chem & Chem Biol, Dept Chem,Minist Educ, Beijing 100084, Peoples R China.
EM wangzonghua@qdu.edu.cn; liu-yang@mail.tsinghua.edu.cn
RI Zhang, Huiming/HZH-4348-2023; Liu, Yang/K-2505-2012; Zhang,
   Hui/HHN-8494-2022
OI Liu, Yang/0000-0003-0042-5183; 
FU National Key Research and Development Program of China [2016YFA0203101];
   National Natural Science Foundation of China [21874080, 21622506,
   21621003]; Taishan Scholar Program of Shandong Province [ts201511027]
FX This work was financially supported by National Key Research and
   Development Program of China (No.2016YFA0203101), National Natural
   Science Foundation of China (No. 21874080, 21622506, 21621003), and the
   Taishan Scholar Program of Shandong Province (ts201511027).
CR Beidaghi M., 2015, OPT EXPRESS, V23, P29533
   Bijnsdorp Irene V, 2013, J Extracell Vesicles, V2, DOI 10.3402/jev.v2i0.22097
   Cao Y, 2019, BIOSENS BIOELECTRON, V141, DOI 10.1016/j.bios.2019.111397
   Chen C, 2018, J MATER CHEM A, V6, P4617, DOI 10.1039/c7ta11347a
   Chen RX, 2015, ANAL CHIM ACTA, V853, P579, DOI 10.1016/j.aca.2014.10.049
   Chen XJ, 2014, ANAL CHEM, V86, P4278, DOI 10.1021/ac404070m
   Chen XS, 2018, BIOSENS BIOELECTRON, V102, P582, DOI 10.1016/j.bios.2017.12.012
   Cui FJ, 2015, RSC ADV, V5, P98215, DOI 10.1039/c5ra18589k
   Cui L, 2018, BIOSENS BIOELECTRON, V122, P168, DOI 10.1016/j.bios.2018.09.061
   DING L, 2017, ANGEW CHEM INT EDIT, V56, P1
   Huan J, 2013, CANCER RES, V73, P918, DOI 10.1158/0008-5472.CAN-12-2184
   Jiang Y, 2017, ANGEW CHEM INT EDIT, V56, P11916, DOI 10.1002/anie.201703807
   Jin Y, 2007, BIOSENS BIOELECTRON, V22, P1126, DOI 10.1016/j.bios.2006.04.011
   Lai GS, 2009, ANAL CHEM, V81, P9730, DOI 10.1021/ac901996a
   Li JP, 2012, ANAL CHEM, V84, P1888, DOI 10.1021/ac2026817
   Liang X, 2015, ANGEW CHEM INT EDIT, V54, P3907, DOI 10.1002/anie.201410174
   Moura SL, 2020, TALANTA, V211, DOI 10.1016/j.talanta.2019.120657
   Liu C, 2017, ACS NANO, V11, P6968, DOI 10.1021/acsnano.7b02277
   Liu TC, 2014, INT J ONCOL, V44, P918, DOI 10.3892/ijo.2014.2256
   Liu XW, 2010, COLLOID SURFACE B, V81, P508, DOI 10.1016/j.colsurfb.2010.07.049
   Liu X, 2020, TALANTA, V210, DOI 10.1016/j.talanta.2019.120630
   Naguib M, 2014, ADV MATER, V26, P992, DOI 10.1002/adma.201304138
   Naguib M, 2012, ELECTROCHEM COMMUN, V16, P61, DOI 10.1016/j.elecom.2012.01.002
   Naguib M, 2011, ADV MATER, V23, P4248, DOI 10.1002/adma.201102306
   Roberts GS, 2012, BIOSENS BIOELECTRON, V31, P17, DOI 10.1016/j.bios.2011.09.040
   Sokolova V, 2011, COLLOID SURFACE B, V87, P146, DOI 10.1016/j.colsurfb.2011.05.013
   Tian Y, 2018, ACS NANO, V12, P671, DOI 10.1021/acsnano.7b07782
   van der Pol E, 2014, NANO LETT, V14, P6195, DOI 10.1021/nl503371p
   Wang MH, 2018, BIOSENS BIOELECTRON, V113, P16, DOI 10.1016/j.bios.2018.04.050
   Wang Y, 2020, ANAL CHEM, V92, P4623, DOI 10.1021/acs.analchem.0c00164
   Wang YH, 2021, TALANTA, V221, DOI 10.1016/j.talanta.2020.121605
   Xia YK, 2018, ANAL CHEM, V90, P8969, DOI 10.1021/acs.analchem.8b01143
   Xue Q, 2017, ADV MATER, V29, DOI 10.1002/adma.201604847
   Zhang D, 2014, J MEAS ENG, V2, P103
   Zhang HX, 2020, ANAL CHEM, V92, P5546, DOI 10.1021/acs.analchem.0c00469
   Zhang HX, 2019, BIOSENS BIOELECTRON, V124, P184, DOI 10.1016/j.bios.2018.10.016
   Zhang QX, 2018, ANAL CHEM, V90, P12737, DOI 10.1021/acs.analchem.8b03083
   Zhang X, 2016, J MATER CHEM A, V4, P4871, DOI 10.1039/c6ta00554c
   Zhao L, 2019, ANAL CHEM, V91, P14773, DOI 10.1021/acs.analchem.9b04282
   Zhou YG, 2016, SMALL, V12, P727, DOI 10.1002/smll.201502365
NR 40
TC 43
Z9 45
U1 32
U2 351
PU ELSEVIER
PI AMSTERDAM
PA RADARWEG 29, 1043 NX AMSTERDAM, NETHERLANDS
SN 0039-9140
EI 1873-3573
J9 TALANTA
JI Talanta
PD MAR 1
PY 2021
VL 224
AR 121879
DI 10.1016/j.talanta.2020.121879
PG 7
WC Chemistry, Analytical
WE Science Citation Index Expanded (SCI-EXPANDED)
SC Chemistry
GA PI0JU
UT WOS:000600787800092
PM 33379088
DA 2023-06-30
ER

PT J
AU Wang, JH
   Wang, K
   Bartling, B
   Liu, CC
AF Wang, Joanne H.
   Wang, Kevin
   Bartling, Brandon
   Liu, Chung-Chiun
TI The Detection of Alkaline Phosphatase Using an Electrochemical Biosensor
   in a Single-Step Approach
SO SENSORS
LA English
DT Article
DE alkaline phosphatase; electrochemical detection; biosensor
ID MASS-SPECTROMETRIC ANALYSIS; AMPEROMETRIC DETECTION; IMMUNOASSAY;
   STABILITY; GLUCOSE; CARBON; ACID
AB A one-step, single use, disposable Alkaline Phosphatase (ALP) biosensor has been developed. It is based on the detection of phenol produced by an ALP enzymatic reaction. It can operate at 25 degrees C in a pH 10 medium. It measures ALP of 0-300 IU/L. The permissible concentrations of glucose, ascorbic acid and urea without interference are 10 mM/L, 5 mg/L and 400 mg/L, respectively. Experimental results are compared to those obtained by spectrophotometric measurements in bovine serum. Excellent linearity between the biosensor outputs and the ALP concentrations exists. The agreement between the measurements of this biosensor and the spectrophotometer is also outstanding.
C1 [Bartling, Brandon; Liu, Chung-Chiun] Case Western Reserve Univ, Dept Chem Engn, Cleveland, OH 44106 USA.
   [Wang, Joanne H.] Brown Univ, Dept Biol, Providence, RI 02912 USA.
   [Wang, Kevin] Univ Cincinnati, Coll Med, Cincinnati, OH 45267 USA.
C3 Case Western Reserve University; Brown University; University System of
   Ohio; University of Cincinnati
RP Liu, CC (通讯作者)，Case Western Reserve Univ, Dept Chem Engn, 10900 Euclid Ave, Cleveland, OH 44106 USA.
EM jowang89@gmail.com; wangkv@mail.uc.edu; bxb79@case.edu; cxl9@case.edu
FU NSF [NSF 0609128]; Hathaway Brown School, Shaker Heights, OH
FX The authors gratefully acknowledge support from the NSF in the form of
   the grant NSF 0609128: NIRT - NanoElectrochemical Systems (NEMS) using
   Light-Driven Molecular Shuttles as Active Nanostructures. One of the
   authors (J.H.W.) acknowledges support from Hathaway Brown School, Shaker
   Heights, OH.
CR Bartling B, 2009, ANALYST, V134, P973, DOI 10.1039/b900266a
   Bauer CG, 1996, ANAL CHEM, V68, P2453, DOI 10.1021/ac960218x
   Bishop M.L., 2000, CLIN CHEM PRINCIPLES, V4th
   EWEN LM, 1971, AM J CLIN PATHOL, V56, P614
   Fang L, 2008, SENSOR ACTUAT B-CHEM, V129, P818, DOI 10.1016/j.snb.2007.09.066
   Favus MJ, 2006, PRIMER METABOLIC BON
   FISHMAN WH, 1983, P INT SOC ONC BIOL M, P361
   Gouda MD, 2002, BIOSENS BIOELECTRON, V17, P503, DOI 10.1016/S0956-5663(02)00021-0
   Guntupalli Rajesh, 2008, Sensing and Instrumentation for Food Quality and Safety, V2, P27, DOI 10.1007/s11694-007-9025-x
   HO WO, 1995, BIOSENS BIOELECTRON, V10, P683, DOI 10.1016/0956-5663(95)96959-3
   Ito S, 2000, ANAL CHIM ACTA, V424, P57, DOI 10.1016/S0003-2670(00)01149-1
   Jiao K, 2002, CHINESE CHEM LETT, V13, P69
   Lee SW, 2002, P NATL ACAD SCI USA, V99, P5942, DOI 10.1073/pnas.082119899
   Liao WY, 2008, SENSOR ACTUAT B-CHEM, V134, P993, DOI 10.1016/j.snb.2008.07.004
   Nistor C, 1999, ANAL CHIM ACTA, V387, P309, DOI 10.1016/S0003-2670(99)00071-9
   Posen S., 2013, ALKALINE PHOSPHATASE
   Raftery MJ, 2003, RESPIR RES, V4, DOI 10.1186/1465-9921-4-10
   Shen J, 2007, SENSOR ACTUAT B-CHEM, V125, P106, DOI 10.1016/j.snb.2007.01.043
   THOMPSON RQ, 1991, ANAL BIOCHEM, V192, P90, DOI 10.1016/0003-2697(91)90190-5
   Ukeda H, 1997, ANAL BIOCHEM, V251, P206, DOI 10.1006/abio.1997.2273
NR 20
TC 37
Z9 39
U1 3
U2 40
PU MDPI
PI BASEL
PA ST ALBAN-ANLAGE 66, CH-4052 BASEL, SWITZERLAND
SN 1424-8220
J9 SENSORS-BASEL
JI Sensors
PD NOV
PY 2009
VL 9
IS 11
BP 8709
EP 8721
DI 10.3390/s91108709
PG 13
WC Chemistry, Analytical; Engineering, Electrical & Electronic; Instruments
   & Instrumentation
WE Science Citation Index Expanded (SCI-EXPANDED)
SC Chemistry; Engineering; Instruments & Instrumentation
GA 525CC
UT WOS:000272189700020
PM 22291532
OA Green Published, gold, Green Submitted
DA 2023-06-30
ER

PT J
AU Dong, SQ
   Yan, JX
   Zhou, S
   Zhou, Q
AF Dong, Shaoqing
   Yan, Jixian
   Zhou, Shuang
   Zhou, Qing
TI Mycotoxins Detection Based on Electrochemical Approaches
SO ELECTROANALYSIS
LA English
DT Review
DE Electrochemical assay; Mycotoxins detection; Photoelectrochemistry;
   Electrochemiluminescence
ID CDTE QUANTUM DOTS; ON PHOTOELECTROCHEMICAL IMMUNOASSAY; COUMARIN SILICON
   PHTHALOCYANINE; SENSITIVE DETECTION; ELECTROCHEMILUMINESCENCE
   APTASENSOR; ULTRASENSITIVE DETECTION; TIO2 MESOCRYSTALS; AFLATOXIN B-1;
   AMPLIFIED ELECTROCHEMILUMINESCENCE; TRICHOTHECENE MYCOTOXINS
AB Electrochemical biosensors have attracted much attention in mycotoxin bioanalysis. In this review, three electrochemical biosensor technologies for mycotoxins were reviewed, including general electrochemistry, photoelectrochemistry, and electrochemiluminescence. Based on the classification of multiple electrochemical detection methods, the design schemes, recognition mechanism and probe materials were described in detail. Moreover, the characteristics and limitations of these electrochemical biosensors were summarized. The challenges and future trends of electrochemical biosensor development in mycotoxin bioanalysis were also briefly discussed in the end. This review is expected to provide some inspirations for point-of-care testing in electrochemical sensors for mycotoxins and further electrochemical analysis application.
C1 [Dong, Shaoqing; Zhou, Shuang; Zhou, Qing] Shandong Agr Univ, Coll Chem & Mat Sci, Tai An 271018, Shandong, Peoples R China.
   [Yan, Jixian] Shandong Prov Ctr Prevent & Control Solid Waste &, Jinan 250117, Peoples R China.
C3 Shandong Agricultural University
RP Zhou, S; Zhou, Q (通讯作者)，Shandong Agr Univ, Coll Chem & Mat Sci, Tai An 271018, Shandong, Peoples R China.
EM shuangzhou@sdau.edu.cn; qingzhou@sdau.edu.cn
FU Shandong Provincial Natural Science Foundation of China [ZR2019MEM018];
   A Project of Shandong Province Higher Educational Science and Technology
   Program [J18KA008]; Major Scientific and Technological Innovation
   Project in Shandong Province [2019JZZY010735]
FX This work was supported by Shandong Provincial Natural Science
   Foundation of China (No. ZR2019MEM018), A Project of Shandong Province
   Higher Educational Science and Technology Program (No. J18KA008), Major
   Scientific and Technological Innovation Project in Shandong Province
   (No. 2019JZZY010735).
CR Bahadir EB, 2015, BIOSENS BIOELECTRON, V68, P62, DOI 10.1016/j.bios.2014.12.054
   Bonanni A, 2012, TRAC-TREND ANAL CHEM, V37, P12, DOI 10.1016/j.trac.2012.02.011
   Cesewski E, 2020, BIOSENS BIOELECTRON, V159, DOI 10.1016/j.bios.2020.112214
   Chauhan R, 2016, BIOSENS BIOELECTRON, V81, P532, DOI 10.1016/j.bios.2016.03.004
   Chen LC, 2020, BIOSENS BIOELECTRON, V155, DOI 10.1016/j.bios.2020.112111
   Chen MM, 2018, ANAL CHEM, V90, P5075, DOI 10.1021/acs.analchem.7b05074
   Chen W, 2019, J ELECTROANAL CHEM, V840, P67, DOI 10.1016/j.jelechem.2019.03.033
   Chen YJ, 2019, J MATER CHEM B, V7, P6972, DOI 10.1039/c9tb01167f
   Cheng J, 2020, CHEM ENG J, V398, DOI 10.1016/j.cej.2020.125664
   Cheng ST, 2019, J ELECTROCHEM SOC, V166, pB1727, DOI 10.1149/2.0741916jes
   CROTEAU SM, 1994, J AGR FOOD CHEM, V42, P928, DOI 10.1021/jf00040a018
   Dai H, 2015, BIOSENS BIOELECTRON, V72, P18, DOI 10.1016/j.bios.2015.04.086
   Fang DD, 2020, MICROCHIM ACTA, V187, DOI 10.1007/s00604-020-04278-8
   Fang DD, 2019, MICROCHIM ACTA, V186, DOI 10.1007/s00604-019-3714-0
   Fang DD, 2019, SENSOR ACTUAT B-CHEM, V283, P407, DOI 10.1016/j.snb.2018.11.148
   Felix FS, 2018, BIOSENS BIOELECTRON, V102, P470, DOI 10.1016/j.bios.2017.11.029
   Feng JH, 2020, BIOSENS BIOELECTRON, V168, DOI 10.1016/j.bios.2020.112503
   Feng JH, 2018, SENSOR ACTUAT B-CHEM, V270, P104, DOI 10.1016/j.snb.2018.05.015
   Feng JH, 2018, BIOSENS BIOELECTRON, V99, P14, DOI 10.1016/j.bios.2017.07.029
   Gao JW, 2019, TALANTA, V199, P178, DOI 10.1016/j.talanta.2019.02.044
   Gao L, 2021, ANALYST, V146, P1444, DOI [10.1039/D0AN02015J, 10.1039/d0an02015j]
   Ge JJ, 2019, ANAL CHEM, V91, P3546, DOI 10.1021/acs.analchem.8b05362
   Gokce ZG, 2018, SENSOR ACTUAT B-CHEM, V254, P719, DOI 10.1016/j.snb.2017.07.136
   Gouas D, 2009, CANCER LETT, V286, P29, DOI 10.1016/j.canlet.2009.02.057
   Goud KY, 2018, BIOSENS BIOELECTRON, V121, P205, DOI 10.1016/j.bios.2018.08.029
   Gu WS, 2015, BIOSENS BIOELECTRON, V70, P447, DOI 10.1016/j.bios.2015.03.074
   Guo Z, 2016, CHEM COMMUN, V52, P485, DOI 10.1039/c5cc07824e
   Han Z, 2020, BIOSENS BIOELECTRON, V150, DOI 10.1016/j.bios.2019.111894
   Hao N, 2017, ANAL CHEM, V89, P10133, DOI 10.1021/acs.analchem.7b03132
   Hao N, 2016, J ELECTROANAL CHEM, V781, P332, DOI 10.1016/j.jelechem.2016.09.053
   He XJ, 2021, SENSOR ACTUAT B-CHEM, V332, DOI 10.1016/j.snb.2021.129528
   Hou SL, 2019, TALANTA, V194, P919, DOI 10.1016/j.talanta.2018.10.081
   Huang JMY, 2015, ANAL CHEM, V87, P7738, DOI 10.1021/acs.analchem.5b01270
   Jia F, 2021, BIOSENS BIOELECTRON, V182, DOI 10.1016/j.bios.2021.113169
   Jiang KQ, 2019, BIOSENS BIOELECTRON, V130, P322, DOI 10.1016/j.bios.2019.02.003
   Kang D, 2012, ANGEW CHEM INT EDIT, V51, P6717, DOI 10.1002/anie.201202204
   Khoshfetrat SM, 2018, BIOSENS BIOELECTRON, V100, P382, DOI 10.1016/j.bios.2017.09.035
   Kong QK, 2018, ANAL CHEM, V90, P11297, DOI 10.1021/acs.analchem.8b01844
   Kongsuphol P, 2014, BIOSENS BIOELECTRON, V61, P274, DOI 10.1016/j.bios.2014.05.017
   Kudr J, 2020, BIOSENS BIOELECTRON, V156, DOI 10.1016/j.bios.2020.112109
   Li L, 2018, ANAL CHEM, V90, P13882, DOI 10.1021/acs.analchem.8b02849
   Li LL, 2017, ANAL CHEM, V89, P358, DOI 10.1021/acs.analchem.6b04675
   Li W, 2018, ADV FUNCT MATER, V28, DOI 10.1002/adfm.201802559
   Lin LM, 1998, J CHROMATOGR A, V815, P3, DOI 10.1016/S0021-9673(98)00204-0
   Lin TT, 2020, J ELECTROANAL CHEM, V870, DOI 10.1016/j.jelechem.2020.114247
   Lin YX, 2017, ANAL CHEM, V89, P11803, DOI 10.1021/acs.analchem.7b03451
   Lin YX, 2017, ANAL CHEM, V89, P5637, DOI 10.1021/acs.analchem.7b00942
   Lin YX, 2016, ANAL CHEM, V88, P7858, DOI 10.1021/acs.analchem.6b02124
   Liu JL, 2017, CHEM-EUR J, V23, P1853, DOI 10.1002/chem.201604411
   Liu X, 2019, ANAL METHODS-UK, V11, P3890, DOI [10.1039/C9AY01277J, 10.1039/c9ay01277j]
   Lu L, 2019, TALANTA, V194, P709, DOI 10.1016/j.talanta.2018.10.091
   Lu LX, 2021, ANAL CHIM ACTA, V1141, P83, DOI 10.1016/j.aca.2020.10.035
   Lu Y, 2020, MICROCHEM J, V157, DOI 10.1016/j.microc.2020.104959
   Lu Y, 2020, MICROCHIM ACTA, V187, DOI 10.1007/s00604-020-04439-9
   Lu ZW, 2021, BIOSENS BIOELECTRON, V190, DOI 10.1016/j.bios.2021.113408
   Lu ZW, 2020, CHEM ENG J, V389, DOI 10.1016/j.cej.2020.124417
   Luo LJ, 2020, FOOD CHEM, V322, DOI 10.1016/j.foodchem.2020.126778
   Luo LJ, 2019, FOOD CHEM, V292, P98, DOI 10.1016/j.foodchem.2019.04.050
   Ma C, 2020, ANAL CHEM, V92, P431, DOI 10.1021/acs.analchem.9b04947
   Mao LB, 2019, NANOSCALE, V11, P7885, DOI 10.1039/c9nr01675a
   Mao LB, 2019, BIOSENS BIOELECTRON, V127, P57, DOI 10.1016/j.bios.2018.11.040
   Min J, 2018, ACS NANO, V12, P3378, DOI 10.1021/acsnano.7b08965
   Mu ZD, 2021, FOOD CHEM, V340, DOI 10.1016/j.foodchem.2020.128128
   Nguyen MT, 2007, FOOD CHEM, V105, P42, DOI 10.1016/j.foodchem.2007.03.040
   Ni JC, 2018, BIOSENS BIOELECTRON, V105, P182, DOI 10.1016/j.bios.2018.01.043
   Peng JY, 2019, SENSOR ACTUAT B-CHEM, V294, P157, DOI 10.1016/j.snb.2019.05.047
   Poghossian A, 2020, SENSORS-BASEL, V20, DOI 10.3390/s20195639
   Qileng A, 2020, SENSOR ACTUAT B-CHEM, V314, DOI 10.1016/j.snb.2020.128066
   Qileng AR, 2020, ACS APPL NANO MATER, V3, P2822, DOI 10.1021/acsanm.0c00126
   Qileng A, 2018, SENSOR ACTUAT B-CHEM, V267, P216, DOI 10.1016/j.snb.2018.04.026
   Qileng AR, 2018, BIOSENS BIOELECTRON, V106, P219, DOI 10.1016/j.bios.2018.02.004
   Qiu WW, 2020, ANAL CHEM, V92, P11332, DOI 10.1021/acs.analchem.0c02018
   Rahimi F, 2021, FOOD CHEM, V343, DOI 10.1016/j.foodchem.2020.128436
   Rivas L, 2015, ANAL CHEM, V87, P5167, DOI 10.1021/acs.analchem.5b00890
   Selvam SP, 2021, BIOSENS BIOELECTRON, V187, DOI 10.1016/j.bios.2021.113302
   Shi XM, 2018, BIOSENS BIOELECTRON, V109, P190, DOI 10.1016/j.bios.2018.03.023
   Silva CMG, 2001, FOOD ADDIT CONTAM, V18, P39, DOI 10.1080/02652030010002649
   Su LS, 2019, ANALYST, V144, P4880, DOI 10.1039/c9an00994a
   Su LS, 2019, ANAL CHIM ACTA, V1052, P49, DOI 10.1016/j.aca.2018.11.059
   Sun AL, 2017, BIOSENS BIOELECTRON, V89, P659, DOI 10.1016/j.bios.2015.12.032
   Sun CN, 2020, MICROCHIM ACTA, V187, DOI 10.1007/s00604-020-4179-x
   Tanaka T, 2000, J CHROMATOGR A, V882, P23, DOI 10.1016/S0021-9673(00)00063-7
   TANAKA T, 1995, J AGR FOOD CHEM, V43, P946, DOI 10.1021/jf00052a019
   Tang DP, 2018, MICROCHIM ACTA, V185, DOI 10.1007/s00604-018-3012-2
   Tang J, 2019, ANAL METHODS-UK, V11, P5638, DOI [10.1039/c9ay02016k, 10.1039/C9AY02016K]
   Tang J, 2019, SENSOR ACTUAT B-CHEM, V297, DOI 10.1016/j.snb.2019.126707
   Tang J, 2019, BIOSENS BIOELECTRON, V130, P125, DOI 10.1016/j.bios.2019.01.014
   Tang YF, 2019, NANOSCALE, V11, P9115, DOI 10.1039/c9nr01960j
   Wang CY, 2021, SENSOR ACTUAT B-CHEM, V339, DOI 10.1016/j.snb.2021.129900
   Wang C, 2020, BIOSENS BIOELECTRON, V167, DOI 10.1016/j.bios.2020.112478
   Wang C, 2019, BIOSENS BIOELECTRON, V144, DOI 10.1016/j.bios.2019.111641
   Wang CQ, 2018, BIOSENS BIOELECTRON, V108, P69, DOI 10.1016/j.bios.2018.02.043
   Wang CQ, 2017, BIOSENS BIOELECTRON, V89, P802, DOI 10.1016/j.bios.2016.10.010
   Wang H, 2019, SENSOR ACTUAT B-CHEM, V288, P683, DOI 10.1016/j.snb.2019.03.066
   Wang QL, 2016, BIOSENS BIOELECTRON, V79, P561, DOI 10.1016/j.bios.2015.12.098
   Wang QL, 2016, SENSOR ACTUAT B-CHEM, V222, P264, DOI 10.1016/j.snb.2015.08.057
   Wang X, 2010, SENSOR ACTUAT B-CHEM, V144, P220, DOI 10.1016/j.snb.2009.09.067
   Wang YH, 2021, BIOSENS BIOELECTRON, V182, DOI 10.1016/j.bios.2021.113171
   Wang YH, 2019, BIOSENS BIOELECTRON, V124, P82, DOI 10.1016/j.bios.2018.10.007
   Wei J, 2021, ANAL CHEM, V93, P6214, DOI 10.1021/acs.analchem.1c00503
   Wei J, 2021, SENSOR ACTUAT B-CHEM, V330, DOI 10.1016/j.snb.2020.129380
   Wei M, 2019, FOOD CHEM, V282, P141, DOI 10.1016/j.foodchem.2019.01.011
   Wei X, 2019, CHEM-EUR J, V25, P12671, DOI 10.1002/chem.201902465
   Wen W, 2017, ANAL CHEM, V89, P138, DOI 10.1021/acs.analchem.6b04281
   Wu L, 2017, ANAL CHEM, V89, P7578, DOI 10.1021/acs.analchem.7b01399
   Wu MS, 2015, CHEM COMMUN, V51, P14072, DOI 10.1039/c5cc06229b
   Wu P, 2014, CHEM REV, V114, P11027, DOI 10.1021/cr400710z
   Xiong XH, 2020, BIOSENS BIOELECTRON, V150, DOI 10.1016/j.bios.2019.111873
   Xu GF, 2016, SENSOR ACTUAT B-CHEM, V222, P707, DOI 10.1016/j.snb.2015.08.129
   Xu JJ, 2016, ANAL CHEM, V88, P4609, DOI 10.1021/acs.analchem.6b01073
   Yan C, 2020, ANAL CHEM, V92, P14122, DOI 10.1021/acs.analchem.0c03132
   Yan JX, 2019, J PHARMACEUT BIOMED, V168, P94, DOI 10.1016/j.jpba.2019.01.051
   Zeng RJ, 2019, ANAL CHEM, V91, P7835, DOI 10.1021/acs.analchem.9b01557
   Zeng WJ, 2020, CHEM SCI, V11, P5410, DOI 10.1039/d0sc01817a
   Zhang B, 2019, BIOSENS BIOELECTRON, V134, P42, DOI 10.1016/j.bios.2019.03.048
   Zhang CZ, 2021, SENSOR ACTUAT B-CHEM, V340, DOI 10.1016/j.snb.2021.129898
   Zhang DM, 2016, SENSOR ACTUAT B-CHEM, V222, P994, DOI 10.1016/j.snb.2015.09.041
   Zhang HR, 2014, CHEM COMMUN, V50, P12575, DOI 10.1039/c4cc06302c
   Zhang HF, 2018, ELECTROCHEM COMMUN, V88, P75, DOI 10.1016/j.elecom.2018.01.020
   Zhang W, 2018, ACS SENSORS, V3, P1233, DOI 10.1021/acssensors.8b00359
   Zhang W, 2017, BIOSENS BIOELECTRON, V96, P55, DOI 10.1016/j.bios.2017.04.035
   Zhang XB, 2021, BIOSENS BIOELECTRON, V180, DOI 10.1016/j.bios.2021.113146
   Zhang Y, 2020, ANAL CHEM, V92, P3874, DOI 10.1021/acs.analchem.9b05343
   Zhao WW, 2015, CHEM SOC REV, V44, P729, DOI 10.1039/c4cs00228h
   Zhao Z, 2021, TRAC-TREND ANAL CHEM, V139, DOI 10.1016/j.trac.2021.116253
   Zheng HL, 2019, TALANTA, V196, P600, DOI 10.1016/j.talanta.2018.12.077
   Zheng HL, 2018, SENSOR ACTUAT B-CHEM, V269, P27, DOI 10.1016/j.snb.2018.04.149
   Zheng H, 2018, ELECTROCHIM ACTA, V260, P847, DOI 10.1016/j.electacta.2017.12.054
   Zhou Q, 2018, ACS SENSORS, V3, P1385, DOI 10.1021/acssensors.8b00307
   Zhu CX, 2021, BIOSENS BIOELECTRON, V174, DOI 10.1016/j.bios.2020.112654
   Zhu L, 2021, BIOSENS BIOELECTRON, V172, DOI 10.1016/j.bios.2020.112780
NR 131
TC 4
Z9 4
U1 41
U2 191
PU WILEY-V C H VERLAG GMBH
PI WEINHEIM
PA POSTFACH 101161, 69451 WEINHEIM, GERMANY
SN 1040-0397
EI 1521-4109
J9 ELECTROANAL
JI Electroanalysis
PD FEB
PY 2022
VL 34
IS 2
SI SI
BP 132
EP 147
DI 10.1002/elan.202100349
EA SEP 2021
PG 16
WC Chemistry, Analytical; Electrochemistry
WE Science Citation Index Expanded (SCI-EXPANDED)
SC Chemistry; Electrochemistry
GA YY3GP
UT WOS:000693118700001
DA 2023-06-30
ER

PT J
AU Liu, Q
   Xu, XH
   Zhang, CH
   Chen, Q
AF Liu, Qiang
   Xu, Xinhua
   Zhang, Chunhuai
   Chen, Qiang
TI Electrochemical deposition of composite films composed of polyaniline
   and chitosan for biosensor applications
SO SENSOR LETTERS
LA English
DT Article
DE chitosan; polyaniline; glucose biosensor; electrochemical deposition
ID GLUCOSE BIOSENSOR; LAYER; IMMOBILIZATION; ELECTRODE; OXIDASE
AB An electrochemical deposition was employed for preparing chitosan (CS)/polyaniline (PAn) composite films, in which glucose oxidase (GOD) was immobilized for the application to glucose biosensors. IR spectrum, scanning electron microscopy, and electrochemistry of the films showed that CS and PAn are deposited on the electrode surface. Chronoamperometric measurements demonstrated that PAn/CS-based enzyme electrode exhibited a higher response current to glucose than the PAn-free CS/GOD electrodes did. The linear response range and the lower detection limit of the sensor are acceptable. The present method will be convenient and efficient in mass production of enzyme biosensors.
C1 Nankai Univ, Coll Life Sci, Key Lab Bioact Mat Minist Educ, Tianjin 300071, Peoples R China.
   Tianjin Univ, Sch Mat Sci & Engn, Tianjin 300072, Peoples R China.
   Tianjin Univ, Sch Chem Engn, Tianjin 300072, Peoples R China.
C3 Nankai University; Tianjin University; Tianjin University
RP Chen, Q (通讯作者)，Nankai Univ, Coll Life Sci, Key Lab Bioact Mat Minist Educ, Tianjin 300071, Peoples R China.
EM qiangchen@nankai.edu.cn
RI chen, qiang/GWZ-7308-2022; chen, qiang/HGU-5418-2022
OI liu, qiang/0000-0002-1269-7779
CR Chen Q, 2004, SENS LETT, V2, P102, DOI 10.1166/sl.2004.030
   CREGG BA, 1989, ANAL CHEM SOC, V111, P2357
   Fernandes R, 2003, LANGMUIR, V19, P4058, DOI 10.1021/la027052h
   GPETER M, 1995, PURE APPL CHEM A, V32, P629
   HASEBE K, 1975, ANAL CHEM, V47, P2412, DOI 10.1021/ac60364a002
   HIKIMA S, 1993, ANAL CHEM, V34, P607
   Ivanov AN, 2002, BIOELECTROCHEMISTRY, V55, P75, DOI 10.1016/S1567-5394(01)00163-3
   KAMIN RA, 1980, ANAL CHEM, V52, P1198, DOI 10.1021/ac50058a010
   Kim SJ, 2005, J APPL POLYM SCI, V96, P867, DOI 10.1002/app.21524
   Li D, 2000, MAT SCI ENG C-BIO S, V11, P117, DOI 10.1016/S0928-4931(00)00186-7
   Lukachova LV, 2003, J ELECTROANAL CHEM, V544, P59, DOI 10.1016/S0022-0728(03)00065-2
   Luo XL, 2005, CHEM COMMUN, P2169, DOI 10.1039/b419197h
   Magalhaes JMCS, 1998, TALANTA, V47, P183, DOI 10.1016/S0039-9140(98)00066-6
   Mazeikiene R, 2004, MATER CHEM PHYS, V83, P184, DOI 10.1016/j.matchemphys.2003.09.022
   Miao Y, 2001, ANAL CHIM ACTA, V437, P87, DOI 10.1016/S0003-2670(01)00986-2
   OKSANA AK, 1996, SENSOR ACTUAT B-CHEM, V33, P34
   Xu XH, 2003, J MATER SCI LETT, V22, P695, DOI 10.1023/A:1023627329738
   Xue HG, 2001, SYNTHETIC MET, V124, P345, DOI 10.1016/S0379-6779(01)00381-2
   Yang MH, 2004, SENSOR ACTUAT B-CHEM, V101, P269, DOI 10.1016/j.snb.2004.01.003
   YANG S, 1989, SYNTHETIC MET, V32, P191, DOI 10.1016/0379-6779(89)90841-2
   Zhang MG, 2004, ANAL CHEM, V76, P5045, DOI 10.1021/ac049519u
   Zhou GJ, 2002, SENSOR ACTUAT B-CHEM, V81, P334, DOI 10.1016/S0925-4005(01)00978-9
NR 22
TC 4
Z9 4
U1 0
U2 21
PU AMER SCIENTIFIC PUBLISHERS
PI STEVENSON RANCH
PA 25650 NORTH LEWIS WAY, STEVENSON RANCH, CA 91381-1439 USA
SN 1546-198X
J9 SENS LETT
JI Sens. Lett.
PD JUN
PY 2007
VL 5
IS 2
BP 459
EP 462
DI 10.1166/sl.2007.214
PG 4
WC Chemistry, Analytical; Electrochemistry; Instruments & Instrumentation;
   Physics, Applied
WE Science Citation Index Expanded (SCI-EXPANDED)
SC Chemistry; Electrochemistry; Instruments & Instrumentation; Physics
GA 185JC
UT WOS:000247706300019
DA 2023-06-30
ER

PT J
AU Yang, J
   Li, DW
   Pang, ZY
   Wei, QF
AF Yang, Jie
   Li, Dawei
   Pang, Zengyuan
   Wei, Qufu
TI Laccase Biosensor Based on Ag-Doped TiO2 Nanoparticles on CuCNFs for the
   Determination of Hydroquinone
SO NANO
LA English
DT Article
DE Ag; TiO2; carbon nanofiber; laccase; biosensor; hydroquinone detection
ID PERFORMANCE LIQUID-CHROMATOGRAPHY; ELECTROCATALYTIC OXIDATION;
   PHENOLIC-COMPOUNDS; CARBON NANOFIBERS; COMPOSITE FILM; ELECTRODE;
   NANOTUBES; GRAPHENE; CATECHOL; URINE
AB A novel nanomaterial composed of copper and carbon nanofibers (CuCNFs) decorated with Ag-doped TiO2 (Ag-TiO2) nanoparticles was prepared through electrospinning, carbonization and solvothermal treatment. The composites were characterized by scanning electron microscopy (SEM), transmission electron microscopy (TEM), X-ray diffraction (XRD), Fourier transform infrared spectroscopy (FTIR) and electrochemical impedance spectroscopy (EIS). The obtained composites were mixed with laccase and Nafion to construct novel hydroquinone biosensor. The electrochemical behavior of the novel biosensor was studied using cyclic voltammetry (CV) and chronoamperometry. The results demonstrated that the biosensor possessed a wide detection linear range (1.20-176.50 mu M), a good selectivity, repeatability, reproducibility and storage stability. This work provides a new material to design more efficient laccase (Lac) based biosensor for hydroquinone detection.
C1 [Yang, Jie; Li, Dawei; Pang, Zengyuan; Wei, Qufu] Jiangnan Univ, Key Lab Ecotext, Minist Educ, Wuxi 214122, Peoples R China.
C3 Jiangnan University
RP Wei, QF (通讯作者)，Jiangnan Univ, Key Lab Ecotext, Minist Educ, Wuxi 214122, Peoples R China.
EM qfwei@jiangnan.edu.cn
OI Wei, Qufu/0000-0003-2143-9939
FU Priority Academic Program Development of Jiangsu Higher Education
   Institutions; Natural Science Foundation of Jiangsu Province
   [BK20150155]; Six talent peaks project in Jiangsu Province
   [2014-XCL001]; Fundamental Research Funds for the Central Universities
   [JUSRP51621A, JUSRP51505]
FX This work was financially supported by the Priority Academic Program
   Development of Jiangsu Higher Education Institutions, the Natural
   Science Foundation of Jiangsu Province (BK20150155), Six talent peaks
   project in Jiangsu Province (2014-XCL001), and the Fundamental Research
   Funds for the Central Universities (JUSRP51621A, JUSRP51505).
CR Adabi M, 2015, MAT SCI ENG C-MATER, V48, P673, DOI 10.1016/j.msec.2014.12.051
   Enguita FJ, 2013, BIOMED RES INT, V2013, DOI 10.1155/2013/542168
   Feng CX, 2014, J SOLID STATE ELECTR, V18, P163, DOI 10.1007/s10008-013-2257-2
   Jiang BJ, 2012, MATER RES BULL, V47, P458, DOI 10.1016/j.materresbull.2011.10.018
   Jurica K, 2015, ARH HIG RADA TOKSIKO, V66, P197, DOI 10.1515/aiht-2015-66-2696
   LEE BL, 1993, J CHROMATOGR-BIOMED, V619, P259, DOI 10.1016/0378-4347(93)80115-K
   Lee JH, 2010, BIOSENS BIOELECTRON, V25, P1566, DOI 10.1016/j.bios.2009.10.013
   Li DW, 2014, RSC ADV, V4, P61831, DOI 10.1039/c4ra11469h
   Li XQ, 2014, J ELECTROANAL CHEM, V735, P19, DOI 10.1016/j.jelechem.2014.09.026
   Lin CH, 2005, J PHARMACEUT BIOMED, V38, P414, DOI 10.1016/j.jpba.2005.01.031
   Mandal K, 2015, APPL CATAL A-GEN, V492, P100, DOI 10.1016/j.apcata.2014.12.012
   Notsu H, 2004, J ELECTROANAL CHEM, V566, P379, DOI 10.1016/j.jelechem.2003.11.049
   Park SH, 2015, CARBON, V89, P197, DOI 10.1016/j.carbon.2015.03.039
   Qi HL, 2005, ELECTROANAL, V17, P832, DOI 10.1002/elan.200403150
   Qu JY, 2014, ANAL LETT, V47, P1564, DOI 10.1080/00032719.2013.867499
   Rushworth JV, 2014, BIOSENS BIOELECTRON, V56, P83, DOI 10.1016/j.bios.2013.12.036
   Santucci R, 1998, BIOCHEM J, V332, P611, DOI 10.1042/bj3320611
   Saranya K, 2016, MATER RES BULL, V75, P83, DOI 10.1016/j.materresbull.2015.11.028
   Shieh YT, 2015, INT J ELECTROCHEM SC, V10, P3867
   Shoja Y, 2016, MAT SCI ENG C-MATER, V58, P835, DOI 10.1016/j.msec.2015.09.028
   Srivastava S, 2015, J ALLOY COMPD, V644, P597, DOI 10.1016/j.jallcom.2015.04.220
   Uddin S, 2011, INT J COSMETIC SCI, V33, P132, DOI 10.1111/j.1468-2494.2010.00599.x
   Upan J, 2016, TALANTA, V146, P766, DOI 10.1016/j.talanta.2015.06.026
   Wang HB, 2008, J MATER PROCESS TECH, V204, P327, DOI 10.1016/j.jmatprotec.2007.11.043
   Wittig J, 2001, J CHROMATOGR B, V761, P125, DOI 10.1016/S0378-4347(01)00321-8
   Wu XX, 2013, MATER DESIGN, V47, P295, DOI 10.1016/j.matdes.2012.12.020
   Xia QF, 2012, ACTA CHIM SINICA, V70, P2079, DOI 10.6023/A12060294
   Xu GY, 2013, SENSOR ACTUAT B-CHEM, V176, P69, DOI 10.1016/j.snb.2012.09.001
   Yaropolov AI, 2005, J ANAL CHEM+, V60, P553, DOI 10.1007/s10809-005-0138-2
   Zhang HF, 2012, J CHIN CHEM SOC-TAIP, V59, P904, DOI 10.1002/jccs.201100628
   Zhao WN, 2014, J ALLOY COMPD, V584, P635, DOI 10.1016/j.jallcom.2013.09.015
   Zhou N, 2010, CHINESE J ANAL CHEM, V38, P301, DOI 10.1016/S1872-2040(09)60027-X
NR 32
TC 6
Z9 6
U1 6
U2 86
PU WORLD SCIENTIFIC PUBL CO PTE LTD
PI SINGAPORE
PA 5 TOH TUCK LINK, SINGAPORE 596224, SINGAPORE
SN 1793-2920
EI 1793-7094
J9 NANO
JI Nano
PD DEC
PY 2016
VL 11
IS 12
AR 1650132
DI 10.1142/S1793292016501320
PG 10
WC Nanoscience & Nanotechnology; Materials Science, Multidisciplinary;
   Physics, Applied
WE Science Citation Index Expanded (SCI-EXPANDED)
SC Science & Technology - Other Topics; Materials Science; Physics
GA EH4CC
UT WOS:000391717500003
DA 2023-06-30
ER

PT J
AU Ma, JP
   Yuan, JH
   Xu, YY
   Jiang, Y
   Bai, WS
   Zheng, JB
AF Ma, Junping
   Yuan, Jinhang
   Xu, Yiying
   Jiang, Ying
   Bai, Wushuang
   Zheng, Jianbin
TI Ultrasensitive electrochemical determination of bisphenol A in food
   samples based on a strategy for activity enhancement of enzyme:
   Layer-by-layer self-assembly of tyrosinase between two-dimensional
   porphyrin metal-organic framework nanofilms
SO CHEMICAL ENGINEERING JOURNAL
LA English
DT Article
DE Electrochemical tyrosinase biosensor; Harsh detection environments;
   Biomacromolecules; Enzyme; TCPP MOFs; Bisphenol A
ID EFFICIENT BIOSENSING PLATFORM; REDUCED GRAPHENE OXIDE; RAPID DETECTION;
   SENSOR; MOF; NANOPARTICLES; NANOSHEETS
AB Bisphenol A, as an endocrine disruptor, has aroused widespread attention for its safety. Electrochemical enzyme based biosensor is a powerful tool for the determination of bisphenol A, but the instability of enzyme limits its practical application. Assembling biomacromolecules in metal-organic frameworks (MOFs) can preserve their biological functions in harsh environments. In this work, tyrosinase (Tyr) was assembled layer-by-layer in an ultrathin copper-porphyrin MOF nanofilm (Tyr@Cu-TCPP) via a simple one-step solvothermal method, and an ultrasensitive electrochemical biosensor was fabricated for bisphenol A detection. Compared with native Tyr or a traditional surface-adsorbed structure of Tyr on Cu-TCPP nanofilm, Tyr@Cu-TCPP retained superior enzymatic activity when exposed to elevated temperatures and extreme acidity or basicity, the sensor exhibited significantly enhanced thermal and long-term storage stability, as well as acid/base tolerance. In addition, the electrochemical biosensor based on Tyr@Cu-TCPP showed significantly enhanced sensing performance, including a wide linear range of 3.5 nM-18.9 mu M, with a detection limit of 1.2 nM. For the first time, the fabrication of an electrochemical biosensor relying on enzyme assembled between two-dimensional MOF nanomaterial layers has been reported. This method greatly improves the activity and stability of the biosensor, and provides a promising strategy for promoting the application of enzyme biosensors in harsh detection environments, discovering and controlling environmental pollutants and food hazards.
C1 [Ma, Junping; Bai, Wushuang; Zheng, Jianbin] Northwest Univ, Coll Chem & Mat Sci, Shaanxi Prov Key Lab Electroanalyt Chem, Xi'an 710127, Shaanxi, Peoples R China.
   [Yuan, Jinhang; Xu, Yiying; Jiang, Ying; Bai, Wushuang] Northwest Univ, Coll Food Sci & Engn, Xi'an 710069, Shaanxi, Peoples R China.
C3 Northwest University Xi'an; Northwest University Xi'an
RP Bai, WS; Zheng, JB (通讯作者)，Northwest Univ, Coll Chem & Mat Sci, Shaanxi Prov Key Lab Electroanalyt Chem, Xi'an 710127, Shaanxi, Peoples R China.; Bai, WS (通讯作者)，Northwest Univ, Coll Food Sci & Engn, Xi'an 710069, Shaanxi, Peoples R China.
EM bws@nwu.edu.cn; zhengjb@nwu.edu.cn
FU National Natural Science Foundation of China [21575113]; Natural Science
   Foundation of Shaanxi Province [2018JQ2029]; Innovation and
   Entrepreneurship Training Program for College Students of Shaanxi
   Province [S202010697171]
FX Acknowledgements The authors gratefully acknowledge the financial
   support of this project by National Natural Science Foundation of China
   (No. 21575113) , Natural Science Foundation of Shaanxi Province (No.
   2018JQ2029) and Innovation and Entrepreneurship Training Program for
   College Students of Shaanxi Province (No. S202010697171) .
CR Alam AU, 2020, ANAL CHEM, V92, P5532, DOI 10.1021/acs.analchem.0c00402
   Bai WS, 2019, J MATER CHEM A, V7, P9086, DOI 10.1039/c9ta00311h
   Bilal M, 2019, COORDIN CHEM REV, V388, P1, DOI 10.1016/j.ccr.2019.02.024
   Burgos-Aceves MA, 2021, J HAZARD MATER, V404, DOI 10.1016/j.jhazmat.2020.124114
   Dhakshinamoorth A, 2019, ADV MATER, V31, DOI 10.1002/adma.201900617
   Errico S, 2014, FOOD CHEM, V160, P157, DOI 10.1016/j.foodchem.2014.03.085
   He LZ, 2020, CHEM ENG J, V384, DOI 10.1016/j.cej.2019.123276
   Hmadeh M, 2012, CHEM MATER, V24, P3511, DOI 10.1021/cm301194a
   Howdeshell KL, 1999, NATURE, V401, P763, DOI 10.1038/44517
   Hsine Z, 2018, SYNTHETIC MET, V244, P27, DOI 10.1016/j.synthmet.2018.06.014
   Hu LS, 2016, ENVIRON SCI TECHNOL, V50, P4430, DOI 10.1021/acs.est.5b05857
   Huang H, 2015, FOOD CHEM, V185, P233, DOI 10.1016/j.foodchem.2015.03.076
   Iyer PV, 2008, PROCESS BIOCHEM, V43, P1019, DOI 10.1016/j.procbio.2008.06.004
   Jemmeli D, 2020, RSC ADV, V10, P31740, DOI 10.1039/d0ra04793g
   Ko M, 2018, CHEM COMMUN, V54, P7873, DOI 10.1039/c8cc02871k
   Kornienko N, 2015, J AM CHEM SOC, V137, P14129, DOI 10.1021/jacs.5b08212
   Kurbanoglu S, 2020, TRAC-TREND ANAL CHEM, V124, DOI 10.1016/j.trac.2020.115809
   Lee DT, 2019, SMALL, V15, DOI 10.1002/smll.201805133
   Li YM, 2021, J AM CHEM SOC, V143, P15378, DOI 10.1021/jacs.1c07107
   Liang K, 2015, NAT COMMUN, V6, DOI 10.1038/ncomms8240
   Liang WB, 2021, CHEM REV, V121, P1077, DOI 10.1021/acs.chemrev.0c01029
   Liang WB, 2019, J AM CHEM SOC, V141, P2348, DOI 10.1021/jacs.8b10302
   Liguori F, 2020, CHEM SOC REV, V49, P6329, DOI 10.1039/d0cs00179a
   Liu CS, 2020, COORDIN CHEM REV, V410, DOI 10.1016/j.ccr.2020.213222
   Liu T, 2019, ADV MATER, V31, DOI 10.1002/adma.201806672
   Lu XB, 2016, ACS APPL MATER INTER, V8, P16533, DOI 10.1021/acsami.6b05008
   Lyu FJ, 2014, NANO LETT, V14, P5761, DOI 10.1021/nl5026419
   Matoba Y, 2006, J BIOL CHEM, V281, P8981, DOI 10.1074/jbc.M509785200
   Miner EM, 2016, NAT COMMUN, V7, DOI 10.1038/ncomms10942
   Nezakati T, 2018, CHEM REV, V118, P6766, DOI 10.1021/acs.chemrev.6b00275
   Pan DD, 2015, ANAL CHIM ACTA, V853, P297, DOI 10.1016/j.aca.2014.11.004
   Park J, 2014, NAT REV ENDOCRINOL, V10, P455, DOI 10.1038/nrendo.2014.94
   Pathak A, 2019, NAT COMMUN, V10, DOI 10.1038/s41467-019-09682-0
   Portaccio M, 2010, BIOSENS BIOELECTRON, V25, P2003, DOI 10.1016/j.bios.2010.01.025
   Pundir CS, 2019, BIOSENS BIOELECTRON, V126, P707, DOI 10.1016/j.bios.2018.11.031
   Rahimi R, 2015, RSC ADV, V5, P46624, DOI 10.1039/c5ra02882e
   Rochester JR, 2015, ENVIRON HEALTH PERSP, V123, P643, DOI 10.1289/ehp.1408989
   Ruzza P, 2017, EUR J MED CHEM, V126, P1034, DOI 10.1016/j.ejmech.2016.12.028
   Sheberla D, 2014, J AM CHEM SOC, V136, P8859, DOI 10.1021/ja502765n
   Shieh FK, 2015, J AM CHEM SOC, V137, P4276, DOI 10.1021/ja513058h
   Soto AM, 2010, NAT REV ENDOCRINOL, V6, P364, DOI 10.1038/nrendo.2010.87
   Stanic B, 2021, CHEMOSPHERE, V285, DOI 10.1016/j.chemosphere.2021.131527
   Travlou NA, 2015, J MATER CHEM A, V3, P11417, DOI 10.1039/c5ta01738f
   Walker DM, 2011, NAT REV ENDOCRINOL, V7, P197, DOI 10.1038/nrendo.2010.215
   Wang X, 2014, BIOSENS BIOELECTRON, V53, P214, DOI 10.1016/j.bios.2013.09.062
   Wang X, 2015, BIOSENS BIOELECTRON, V65, P295, DOI 10.1016/j.bios.2014.10.010
   Wang YX, 2016, ADV MATER, V28, P4149, DOI 10.1002/adma.201600108
   Wu LD, 2012, BIOSENS BIOELECTRON, V35, P193, DOI 10.1016/j.bios.2012.02.045
   Wu LX, 2020, BIOSENS BIOELECTRON, V165, DOI 10.1016/j.bios.2020.112407
   Xiao ZM, 2020, FOOD CHEM, V327, DOI 10.1016/j.foodchem.2020.126882
   Xie LS, 2020, CHEM REV, V120, P8536, DOI 10.1021/acs.chemrev.9b00766
   Xu G, 2012, J AM CHEM SOC, V134, P16524, DOI 10.1021/ja307953m
   Xu X, 2017, ELECTROCHIM ACTA, V242, P56, DOI 10.1016/j.electacta.2017.05.007
   Zhao MT, 2018, CHEM SOC REV, V47, P6267, DOI 10.1039/c8cs00268a
   Zhao MT, 2015, ADV MATER, V27, P7372, DOI 10.1002/adma.201503648
   Zhao SL, 2016, NAT ENERGY, V1, P1, DOI [10.1038/nenergy.2016.184, 10.1038/NENERGY.2016.184]
   Zhu K, 2020, APPL CATAL B-ENVIRON, V268, DOI 10.1016/j.apcatb.2019.118434
NR 57
TC 11
Z9 11
U1 59
U2 167
PU ELSEVIER SCIENCE SA
PI LAUSANNE
PA PO BOX 564, 1001 LAUSANNE, SWITZERLAND
SN 1385-8947
EI 1873-3212
J9 CHEM ENG J
JI Chem. Eng. J.
PD OCT 15
PY 2022
VL 446
AR 137001
DI 10.1016/j.cej.2022.137001
EA JUN 2022
PN 1
PG 12
WC Engineering, Environmental; Engineering, Chemical
WE Science Citation Index Expanded (SCI-EXPANDED)
SC Engineering
GA 2B9LP
UT WOS:000810502600002
DA 2023-06-30
ER

PT J
AU Wang, HB
   Zhang, HD
   Xu, LL
   Gan, T
   Huang, KJ
   Liu, YM
AF Wang, Hai-Bo
   Zhang, Hong-Ding
   Xu, Lu-Lu
   Gan, Tian
   Huang, Ke-Jing
   Liu, Yan-Ming
TI Electrochemical biosensor for simultaneous determination of guanine and
   adenine based on dopamine-melanin colloidal nanospheres-graphene
   composites
SO JOURNAL OF SOLID STATE ELECTROCHEMISTRY
LA English
DT Article
DE Dpa-melanin CNDs-graphene composites; Guanine and adenine; Simultaneous
   determination; Electrochemical biosensor
ID WALLED CARBON NANOTUBES; FILM-MODIFIED ELECTRODE; ELECTROCATALYTIC
   OXIDATION; FUNCTIONALIZED GRAPHENE; LIQUID-CHROMATOGRAPHY;
   BETA-CYCLODEXTRIN; MASS-SPECTROMETRY; DNA; NANOPARTICLES; OXIDE
AB Dopamine-melanin colloidal nanospheres (Dpa-melanin CNDs)-graphene composites-modified glassy carbon electrode (GCE) was prepared by a simple procedure and then successfully used to simultaneously determine guanine and adenine. Scanning electron microscopy (SEM) images and transmission electron microscopy (TEM) were used to characterize the morphology of the Dpa-melanin CNSs-graphene composite. Cyclic voltammetry (CV) and electrochemical impedance spectroscopy (EIS) were used to characterize the electrode modifying process. Differential pulse voltammetry (DPV) was used to study the electrocatalytic activity toward the electrochemical oxidation of guanine and adenine. The modified electrode exhibited enhanced electrocatalytic behavior and good stability for the simultaneous determination of guanine and adenine compared with bare GCE. The electrochemical biosensor exhibited wide linear range of 0.5 to 150 mu M with detection limit of 0.05 and 0.03 mu M for guanine and adenine detection (S/N = 3), respectively. Furthermore, the biosensor showed high sensitivity, good selectivity, good reproducibility, and long-term stability to guanine and adenine detection. At the same time, the fabricated electrode was successfully applied for the determination of guanine and adenine in denatured DNA samples with satisfying results. These results demonstrated that Dpa-melanin CNSs-graphene composite was a promising substrate for the development of high-performance electrochemical biosensor.
C1 [Wang, Hai-Bo; Zhang, Hong-Ding; Xu, Lu-Lu; Gan, Tian; Huang, Ke-Jing; Liu, Yan-Ming] Xinyang Normal Univ, Coll Chem & Chem Engn, Xinyang 464000, Peoples R China.
   [Wang, Hai-Bo] Hunan Univ, State Key Lab Chemo Biosensing & Chemometr, Changsha 410082, Hunan, Peoples R China.
C3 Xinyang Normal University; Hunan University
RP Wang, HB (通讯作者)，Xinyang Normal Univ, Coll Chem & Chem Engn, Xinyang 464000, Peoples R China.
EM wanghaibohn@163.com
RI huang, ke-jing/ABG-4776-2021; Wang, Hai-Bo/AAB-1513-2022
OI Wang, Hai-Bo/0000-0002-8064-1400
FU National Natural Science Foundation of China [21305119, 21375114,
   U1304214]; Foundation of Henan Educational Committee [13A150768]; State
   Key Laboratory of Chemo/Biosensing and Chemometrics [2012011]
FX This work was financially supported by National Natural Science
   Foundation of China (no. 21305119, 21375114, U1304214), Foundation of
   Henan Educational Committee (no. 13A150768), and State Key Laboratory of
   Chemo/Biosensing and Chemometrics (no. 2012011).
CR Bard A. J., 2001, ELECTROCHEMICAL METH
   Chen D, 2010, CHEM SOC REV, V39, P3157, DOI 10.1039/b923596e
   Davidson N., 1972, BIOCH NUCL ACIDS
   El Amri C, 2003, SPECTROCHIM ACTA A, V59, P2645, DOI 10.1016/S1386-1425(03)00034-9
   Fan Y, 2011, ELECTROCHIM ACTA, V56, P4685, DOI 10.1016/j.electacta.2011.02.114
   Ganzera M, 2006, ANAL BIOCHEM, V359, P132, DOI 10.1016/j.ab.2006.09.012
   Geim AK, 2007, NAT MATER, V6, P183, DOI 10.1038/nmat1849
   Gill BD, 2007, INT DAIRY J, V17, P596, DOI 10.1016/j.idairyj.2006.08.001
   Guo SJ, 2010, ACS NANO, V4, P3959, DOI 10.1021/nn100852h
   Heisler I, 2002, ANAL BIOCHEM, V302, P114, DOI 10.1006/abio.2001.5527
   Huang KJ, 2013, TALANTA, V114, P43, DOI 10.1016/j.talanta.2013.04.017
   Huang KJ, 2011, COLLOID SURFACE B, V82, P543, DOI 10.1016/j.colsurfb.2010.10.014
   Huang YF, 2007, ANAL CHEM, V79, P4852, DOI 10.1021/ac070023x
   HUMMERS WS, 1958, J AM CHEM SOC, V80, P1339, DOI 10.1021/ja01539a017
   LAVIRON E, 1979, J ELECTROANAL CHEM, V101, P19, DOI 10.1016/S0022-0728(79)80075-3
   Li CX, 2013, J ELECTROANAL CHEM, V704, P44, DOI 10.1016/j.jelechem.2013.06.010
   Li HY, 2014, J SOLID STATE ELECTR, V18, P105, DOI 10.1007/s10008-013-2242-9
   Li L, 2012, CAN J CHEM, V90, P173, DOI 10.1139/V11-144
   Liu EB, 2006, J PHARMACEUT BIOMED, V41, P649, DOI 10.1016/j.jpba.2005.12.012
   Liu YL, 2013, ADV MATER, V25, P1353, DOI 10.1002/adma.201204683
   Liu YL, 2012, ACCOUNTS CHEM RES, V45, P1817, DOI 10.1021/ar300150c
   Liu YL, 2012, ANGEW CHEM INT EDIT, V51, P1437, DOI 10.1002/anie.201106686
   Niu XL, 2012, ELECTROCHIM ACTA, V80, P346, DOI 10.1016/j.electacta.2012.07.041
   Shan CS, 2010, BIOSENS BIOELECTRON, V25, P1070, DOI 10.1016/j.bios.2009.09.024
   Sun W, 2008, BIOSENS BIOELECTRON, V24, P988, DOI 10.1016/j.bios.2008.07.068
   Tang C, 2009, ANAL CHIM ACTA, V636, P19, DOI 10.1016/j.aca.2009.01.055
   Thangaraj R, 2013, J SOLID STATE ELECTR, V17, P583, DOI 10.1007/s10008-012-1895-0
   Wang HB, 2013, CAN J CHEM, V91, P1266, DOI 10.1139/cjc-2013-0285
   Wang HB, 2011, ANGEW CHEM INT EDIT, V50, P7065, DOI 10.1002/anie.201101351
   Wang HS, 2002, ANAL CHIM ACTA, V461, P243, DOI 10.1016/S0003-2670(02)00297-0
   Wang J, 2002, ANAL CHIM ACTA, V469, P63, DOI 10.1016/S0003-2670(01)01399-X
   Wang ZH, 2006, J ELECTROANAL CHEM, V589, P237, DOI 10.1016/j.jelechem.2006.02.014
   Wei Y, 2011, ELECTROCHIM ACTA, V56, P8571, DOI 10.1016/j.electacta.2011.07.048
   Wu KB, 2003, ANAL BIOANAL CHEM, V376, P205, DOI 10.1007/s00216-003-1887-0
   Xu YX, 2008, J AM CHEM SOC, V130, P5856, DOI 10.1021/ja800745y
   Yang FQ, 2007, TALANTA, V73, P269, DOI 10.1016/j.talanta.2007.03.034
   Yeh CF, 2002, ANALYST, V127, P1324, DOI 10.1039/b206850h
   Yogeswaran U, 2007, CARBON, V45, P2783, DOI 10.1016/j.carbon.2007.09.029
   Zen JM, 1999, ANALYST, V124, P679, DOI 10.1039/a900532c
   Zhu YW, 2010, ADV MATER, V22, P3906, DOI 10.1002/adma.201001068
NR 40
TC 50
Z9 50
U1 13
U2 110
PU SPRINGER
PI NEW YORK
PA 233 SPRING ST, NEW YORK, NY 10013 USA
SN 1432-8488
EI 1433-0768
J9 J SOLID STATE ELECTR
JI J. Solid State Electrochem.
PD SEP
PY 2014
VL 18
IS 9
BP 2435
EP 2442
DI 10.1007/s10008-014-2494-z
PG 8
WC Electrochemistry
WE Science Citation Index Expanded (SCI-EXPANDED)
SC Electrochemistry
GA AO1TG
UT WOS:000341097000011
DA 2023-06-30
ER

PT J
AU Rahimi-Mohseni, M
   Raoof, JB
   Aghajanzadeh, TA
   Ojani, R
AF Rahimi-Mohseni, Mohadeseh
   Raoof, Jahan Bakhsh
   Aghajanzadeh, Tahereh A.
   Ojani, Reza
TI Phenylketonuria monitoring in human blood serum by mosses extract/ZnO@Au
   nanoarrays-loaded filter paper as a novel electrochemical biosensor
SO MICROCHEMICAL JOURNAL
LA English
DT Article
DE ZnO@Au nanohybrid; Mosses leaf-like tissue; Paper based electrochemical
   biosensor; Phenylalanine; Phenylketonuria
ID PRINTED CARBON ELECTRODES; ZINC-OXIDE; PHENYLALANINE DEHYDROGENASE; GOLD
   NANOPARTICLES; ZNO NANORODS; TYROSINASE; NANOTUBES; AFRICAN; TISSUE
AB In this paper, ZnO nanorods with the coverage of gold nanoparticles alongside enzyme phenylalanine hydroxylase available in the extract of mosses leaf-like tissue were applied to the fabrication of a novel phenylalanine electrochemical biosensor. The synthesized ZnO@Au hybrid nanoarrays were characterized by field emission scanning electron microscopy (FE-SEM), energy dispersive X-ray spectroscopy (EDX) and Fourier transfer infrared (FT-IR) techniques. The enzyme immobilization was done by dropping the ZnO@Au hybrid nanoarrays and the mosses extract respectively onto a filter paper disc. The modified paper was placed on the top of the graphite screen printed electrode (GSPE). The electrochemical characteristics of the biosensor were investigated by cyclic voltammetry (CV) and electrochemical impedance spectroscopy (EIS) methods for different fabrication steps. The changes in the electrochemical response of biosensor versus the concentration of phenylalanine were monitored by differential pulse voltammetry (DPV). Under the optimal conditions, the linear relationship between the DPV signals and phenylalanine concentrations were obtained in the range of 5.0 nM to 100 mu M with a detection limit (S/N = 3) and limit of quantitation of 3.0 nM and 10.0 nM, respectively. This method was successfully applied for the determination of phenylalanine in the human blood serum samples.
C1 [Rahimi-Mohseni, Mohadeseh; Raoof, Jahan Bakhsh; Ojani, Reza] Univ Mazandaran, Dept Analyt Chem, Electroanalyt Chem Res Lab, Fac Chem, Babolsar, Iran.
   [Aghajanzadeh, Tahereh A.] Univ Mazandaran, Fac Basic Sci, Dept Plant Sci, Babolsar, Iran.
C3 University of Mazandaran; University of Mazandaran
RP Raoof, JB (通讯作者)，Univ Mazandaran, Dept Analyt Chem, Electroanalyt Chem Res Lab, Fac Chem, Babolsar, Iran.
EM j.raoof@umz.ac.ir
RI , rezaojani/AAN-8558-2021; Aghajanzadeh, Tahereh A./AAH-4378-2021
CR Abdel-Fattah TM, 2014, ECS J SOLID STATE SC, V3, pM61, DOI 10.1149/2.0211410jss
   Arbesman J., 2018, PIGMENT CELL MELAN R
   Bai SL, 2011, SENSOR ACTUAT B-CHEM, V153, P110, DOI 10.1016/j.snb.2010.10.010
   Fan Y, 2004, PHYTOCHEMISTRY, V65, P671, DOI 10.1016/j.phytochem.2004.01.008
   Farzin L, 2018, J PHARMACEUT BIOMED, V147, P185, DOI 10.1016/j.jpba.2017.07.042
   Fitzpatrick PF, 2003, BIOCHEMISTRY-US, V42, P14083, DOI 10.1021/bi035656u
   Garcia LF, 2016, PREP BIOCHEM BIOTECH, V46, P850, DOI 10.1080/10826068.2016.1155060
   Gomes FO, 2019, BIOELECTROCHEMISTRY, V127, P76, DOI 10.1016/j.bioelechem.2019.01.010
   Gopikrishnan R, 2010, NANO-MICRO LETT, V2, P31, DOI 10.1007/BF03353614
   Hardelid P, 2008, ANN HUM GENET, V72, P65, DOI 10.1111/j.1469-1809.2007.00389.x
   Hasanzadeh M, 2018, INT J BIOL MACROMOL, V116, P735, DOI 10.1016/j.ijbiomac.2018.05.028
   Khan CA, 2018, FASEB J, V32
   Kim JH, 2014, NANOTECHNOLOGY, V25, DOI 10.1088/0957-4484/25/9/092001
   Kong FY, 2014, BIOSENS BIOELECTRON, V56, P77, DOI 10.1016/j.bios.2013.12.067
   Kristensen TF, 2018, REFR SCI T, P10, DOI 10.18462/iir.iccc.2018.0012
   Kumar SA, 2008, ANAL LETT, V41, P141, DOI 10.1080/00032710701792612
   Kumar S, 2015, BIOSENS BIOELECTRON, V70, P498, DOI 10.1016/j.bios.2015.03.062
   Kumru B, 2018, CELL MOL NEUROBIOL, V38, P1033, DOI 10.1007/s10571-017-0573-2
   Kusumam TVA, 2016, CERAM INT, V42, P3769, DOI 10.1016/j.ceramint.2015.11.025
   la Marca G, 2014, J PHARMACEUT BIOMED, V101, P174, DOI 10.1016/j.jpba.2014.03.047
   Lavand AB, 2018, J KING SAUD UNIV SCI, V30, P65, DOI 10.1016/j.jksus.2016.08.009
   Lawrence CSK, 2014, SENSOR ACTUAT B-CHEM, V193, P536, DOI 10.1016/j.snb.2013.11.054
   Lee SH, 2006, SENSOR ACTUAT B-CHEM, V117, P236, DOI 10.1016/j.snb.2005.11.028
   Lin C, 2018, ANAL CHIM ACTA, V1041, P108, DOI 10.1016/j.aca.2018.08.053
   Lu BW, 2006, J MAGN MAGN MATER, V304, pE400, DOI 10.1016/j.jmmm.2006.01.222
   Mangombo Z. A., 2013, MICROCHIM ACTA, V3, P1
   Mettakoonpitak J, 2016, ELECTROANAL, V28, P1420, DOI 10.1002/elan.201501143
   Mirzaei F, 2019, BIOELECTROCHEMISTRY, V130, DOI 10.1016/j.bioelechem.2019.06.008
   Moller M, 2017, PSYCHOPHYSIOLOGY, V54, P696, DOI 10.1111/psyp.12833
   Moreira CM, 2018, CLIN CHIM ACTA, V486, P59, DOI 10.1016/j.cca.2018.07.016
   Muller CP, 2009, HDB BEHAV NEUROBIOLO
   Neurauter G, 2013, CLIN BIOCHEM, V46, P1848, DOI 10.1016/j.clinbiochem.2013.10.015
   Omidinia E, 2014, IEEE SENS J, V14, P1081, DOI 10.1109/JSEN.2013.2292875
   Oosterbroek R., 2003, LAB ON A CHIP MINIAT
   Pimentel FB, 2014, FOOD CHEM, V149, P144, DOI 10.1016/j.foodchem.2013.10.099
   Pribat A., 2010, PLANT CELL
   Rahimi-Mohseni M., RAPID DETERMINATION
   Rahimi-Mohseni M, 2018, INT J BIOL MACROMOL, V113, P648, DOI 10.1016/j.ijbiomac.2018.02.060
   Raoof JB, 2011, CHINESE J CHEM, V29, P2541, DOI 10.1002/cjoc.201180427
   Rengaraj S, 2018, SENSOR ACTUAT B-CHEM, V265, P50, DOI 10.1016/j.snb.2018.03.020
   Sekar NC, 2015, SENSOR ACTUAT B-CHEM, V210, P336, DOI 10.1016/j.snb.2014.12.045
   Sekar NC, 2014, SENSOR ACTUAT B-CHEM, V204, P414, DOI 10.1016/j.snb.2014.07.103
   Teengam P, 2017, ANAL CHIM ACTA, V952, P32, DOI 10.1016/j.aca.2016.11.071
   Villalonga R, 2008, SENSOR ACTUAT B-CHEM, V129, P195, DOI 10.1016/j.snb.2007.07.097
   Wang J, 2010, ELECTROCHIM ACTA, V55, P4436, DOI 10.1016/j.electacta.2010.02.078
   Wang Z, 2005, P ANN INT IEEE EMBS, P1913
   Weiss DJ, 2007, BIOSENS BIOELECTRON, V22, P2436, DOI 10.1016/j.bios.2006.09.001
   Ye YL, 2018, BIOSENS BIOELECTRON, V119, P119, DOI 10.1016/j.bios.2018.07.051
   Yuan QQ, 2018, BIOSENS BIOELECTRON, V102, P321, DOI 10.1016/j.bios.2017.11.043
   Zhang T, 2003, ANAL CHIM ACTA, V489, P199, DOI 10.1016/S0003-2670(03)00758-X
   Zhu Meilin, 2017, EMBRYO PROJECT ENCY
NR 51
TC 6
Z9 6
U1 2
U2 24
PU ELSEVIER
PI AMSTERDAM
PA RADARWEG 29, 1043 NX AMSTERDAM, NETHERLANDS
SN 0026-265X
EI 1095-9149
J9 MICROCHEM J
JI Microchem J.
PD JAN
PY 2021
VL 160
AR 105739
DI 10.1016/j.microc.2020.105739
PN B
PG 7
WC Chemistry, Analytical
WE Science Citation Index Expanded (SCI-EXPANDED)
SC Chemistry
GA PF0TI
UT WOS:000598776700008
DA 2023-06-30
ER

PT J
AU El Ichi, S
   Marzouki, MN
   Korri-Youssoufi, H
AF El Ichi, Sarra
   Marzouki, Mohamed Nejib
   Korri-Youssoufi, Hafsa
TI Direct monitoring of pollutants based on an electrochemical biosensor
   with novel peroxidase (POX1B)
SO BIOSENSORS & BIOELECTRONICS
LA English
DT Article
DE Peroxidase POX1B; Chitosan microspheres; Pollutants; Phenolic compounds;
   Biosensor
ID DIRECT ELECTRON-TRANSFER; FLOW-INJECTION ANALYSIS; GARLIC
   ALLIUM-SATIVUM; HORSERADISH-PEROXIDASE; AMPEROMETRIC BIOSENSOR;
   PHENOLIC-COMPOUNDS; FTIR SPECTROSCOPY; CYTOCHROME-C; SOL-GEL; TYROSINASE
AB A biosensor for the monitoring of phenolic compounds based on a new protein named POX1B purified from garlic which demonstrates similar biochemical properties to peroxidase is investigated. The enzyme was immobilized into chitosan microspheres with covalent link. The properties of the biosensor were analyzed with Fourier transform-infrared spectroscopy (FT-IR), scanning electron microscopy (SEM) and cyclic voltammetry (CV). FT-IR demonstrates the covalent attachment of POX1B into chitosan and SEM shows high dispersion of the POX1B into the chitosan microspheres. The redox potential of POX1B in chitosan is 147 mV vs. SCE, which is much higher than reported works using HRP, demonstrating excellent direct electrochemical behaviour of the POX1B. The electrocatalytic activity of the obtained biosensor towards chlorophenols derivatives in a large range from 10 pM to 10 mu M was demonstrated. The mediator free POX1B-based biosensor exhibited high sensitivity towards 2,6-dichlorophenol, 4-chlorophenol and pentachlorophenol. A detection limit of 1 pM in the case of 4-chlorophenol was demonstrated with kinetic constant K-m,K-app of 0.42 mu M with high rapidity of electrochemical response of the biosensor of 1 s. (C) 2009 Elsevier B.V. All rights reserved.
C1 [El Ichi, Sarra; Korri-Youssoufi, Hafsa] Univ Paris 11, Equipe Chim Bioorgan & Bioinorgan, Inst Chim Mol & Mat Orsay, F-91405 Orsay, France.
   [El Ichi, Sarra; Marzouki, Mohamed Nejib] Ctr Urban Nord, Bioengn Unit 99, UR 09 26, Natl Inst Appl Sci & Technol, Tunis, Tunisia.
C3 UDICE-French Research Universities; Universite Paris Saclay; Universite
   de Carthage
RP Korri-Youssoufi, H (通讯作者)，Univ Paris 11, Equipe Chim Bioorgan & Bioinorgan, Inst Chim Mol & Mat Orsay, F-91405 Orsay, France.
EM hafsakorri@icmo.u-psud.fr
RI Korri-Youssoufi, Hafsa/AAC-9068-2021
OI Korri-Youssoufi, Hafsa/0000-0002-5858-5385; Marzouki, M.
   Nejib/0000-0003-2701-8959
FU Tunisian Ministry of High Education, Scientific Research and Technology;
   Paris-Sud 11 University
FX Financial supports from the Tunisian Ministry of High Education,
   Scientific Research and Technology and Paris-Sud 11 University are
   gratefully acknowledged.
CR ANNI H, 1992, METAL IONS BIOL SYST
   [Anonymous], [No title captured]
   Bento I, 2003, J BIOL CHEM, V278, P36455, DOI 10.1074/jbc.M301745200
   Capitanio N, 2000, BIOCHEMISTRY-US, V39, P15454, DOI 10.1021/bi001940z
   Denkbas EB, 2000, J APPL POLYM SCI, V76, P1637, DOI 10.1002/(SICI)1097-4628(20000613)76:11<1637::AID-APP4>3.3.CO;2-H
   El Ichi S, 2008, BIOTECHNOL APPL BIOC, V51, P33, DOI 10.1042/BA20070141
   El Ichi S, 2009, MAT SCI ENG C-BIO S, V29, P1662, DOI 10.1016/j.msec.2009.01.003
   Faust S.D., 1983, CHEM WATER TREATMENT, P277
   FAWER MS, 1991, BIOCHIM BIOPHYS ACTA, V1076, P15, DOI 10.1016/0167-4838(91)90214-K
   GARDEN S, 1990, CHEMOSPHERE, V20, P1695, DOI 10.1016/0045-6535(90)90331-M
   GELLMAN I, 1988, WATER SCI TECHNOL, V20, P59, DOI 10.2166/wst.1988.0046
   Hanrahan G, 2004, J ENVIRON MONITOR, V6, P657, DOI 10.1039/b403975k
   HARBURY HA, 1957, J BIOL CHEM, V225, P1009
   Hong J, 2007, ELECTROCHIM ACTA, V52, P6261, DOI 10.1016/j.electacta.2007.04.024
   Huang H, 2002, ANAL BIOCHEM, V308, P141, DOI 10.1016/S0003-2697(02)00242-7
   Imabayashi S, 2001, ELECTROANAL, V13, P408, DOI 10.1002/1521-4109(200104)13:5<408::AID-ELAN408>3.0.CO;2-2
   Kane SA, 1998, ANALYST, V123, P2001, DOI 10.1039/a803409e
   KEITH LH, 1979, ENVIRON SCI TECHNOL, V13, P416, DOI 10.1021/es60152a601
   Korri-Youssoufi H, 2008, MAT SCI ENG C-BIO S, V28, P855, DOI 10.1016/j.msec.2007.10.062
   Liu GD, 2005, CHEM COMMUN, P3481, DOI 10.1039/b504943a
   Liu KZ, 1996, BBA-MOL BASIS DIS, V1315, P73, DOI 10.1016/0925-4439(95)00118-2
   Marzouki SM, 2005, APPL BIOCHEM BIOTECH, V127, P201, DOI 10.1385/ABAB:127:3:201
   Munteanu FD, 1998, ANAL CHEM, V70, P2596, DOI 10.1021/ac980022s
   MURRAY RW, 1984, ELECTROANAL CHEM, V13, P191
   NEUJAHR HY, 1979, BIOTECHNOL BIOENG, V21, P671, DOI 10.1002/bit.260210411
   Nicell J. A., 1993, Biodeterioration Abstracts, V7, P1
   ORTEGA F, 1994, J CHROMATOGR A, V675, P65, DOI 10.1016/0021-9673(94)85261-8
   Paris C, 2005, SPECTROCHIM ACTA A, V62, P532, DOI 10.1016/j.saa.2005.01.023
   Rivas L, 2005, BIOPHYS J, V88, P4188, DOI 10.1529/biophysj.104.057232
   Rosatto SS, 1999, ANAL CHIM ACTA, V390, P65, DOI 10.1016/S0003-2670(99)00168-3
   Rosatto SS, 2002, ELECTROCHIM ACTA, V47, P4451, DOI 10.1016/S0013-4686(02)00516-9
   Ryan O, 1994, ESSAYS BIOCHEM, V28, P129
   Serra B, 2003, ELECTROANAL, V15, P1737, DOI 10.1002/elan.200302765
   SERRA B, 2001, ELECTROANAL, V13, P8
   VINCENT G, 1991, WATER POL R, V21, P285
   WANG J, 1992, ANAL CHEM, V64, P2469, DOI 10.1021/ac00044a031
   WANG J, 1989, ANAL CHIM ACTA, V218, P281, DOI 10.1016/S0003-2670(00)80304-9
   Wang SF, 2008, BIOSENS BIOELECTRON, V23, P1781, DOI 10.1016/j.bios.2008.02.014
   Wu FC, 2001, J HAZARD MATER, V81, P167, DOI 10.1016/S0304-3894(00)00340-X
   YAROPOLOV AI, 1995, ANAL CHIM ACTA, V308, P137, DOI 10.1016/0003-2670(94)00404-A
   ZUBRIENE A, 2003, CHEMIJA, V14, P226
NR 41
TC 12
Z9 12
U1 2
U2 29
PU ELSEVIER ADVANCED TECHNOLOGY
PI OXFORD
PA OXFORD FULFILLMENT CENTRE THE BOULEVARD, LANGFORD LANE, KIDLINGTON,
   OXFORD OX5 1GB, OXON, ENGLAND
SN 0956-5663
J9 BIOSENS BIOELECTRON
JI Biosens. Bioelectron.
PD JUN 15
PY 2009
VL 24
IS 10
BP 3084
EP 3090
DI 10.1016/j.bios.2009.03.036
PG 7
WC Biophysics; Biotechnology & Applied Microbiology; Chemistry, Analytical;
   Electrochemistry; Nanoscience & Nanotechnology
WE Science Citation Index Expanded (SCI-EXPANDED)
SC Biophysics; Biotechnology & Applied Microbiology; Chemistry;
   Electrochemistry; Science & Technology - Other Topics
GA 460CH
UT WOS:000267162200023
PM 19423328
DA 2023-06-30
ER

PT J
AU Yang, SM
   Huang, AH
   Zha, WL
   Wei, ZP
   Zheng, LZ
AF Yang Shaoming
   Huang Aihua
   Zha Wenling
   Wei Zhipeng
   Zheng Longzhen
TI H2O2 Biosensor Based on Poly(thionine) and Layer-by-Layer Self-assembly
   of Carbon Nanotubes and HRP
SO ACTA CHIMICA SINICA
LA Chinese
DT Article
DE poly(thionine); electro-polymerization; layer-by-layer self-assembly;
   biosensor; H2O2
ID HYDROGEN-PEROXIDE; HORSERADISH-PEROXIDASE; AMPEROMETRIC BIOSENSOR;
   IMMOBILIZATION; NANOPARTICLES
AB Carbon nanotubes (CNTs)/horseradish peroxidase (HRP) multilayer reagentless H2O2 biosensor based on poly(thionine) (PTH) mediator was fabricated by the combination of electro-polymerization and layer-by-layer self-assembly method. Electrochemical impedance spectroscopy was used to monitor the layer-by-layer self-assembly process of CNTs/HRP multilayer. The electrochemical behavior of the HRP biosensor was studied by the cyclic voltammetry (CV) and chronoamperometry (I-t). The effect of the number of assembled enzyme layers, work potential, pH value and CNTs were investigated on the response of HRP electrode. The biosensor shows a good linear range of 2.0 X 10(-6)similar to 6.29 X 10(-3) mol/L for H2O2, R=0.998, with a detection limit of 1.0 X 10(-6) mol/L.
C1 [Yang Shaoming; Huang Aihua; Zha Wenling; Wei Zhipeng; Zheng Longzhen] E China Jiaotong Univ, Sch Basic Sci, Dept Chem & Chem Engn, Nanchang 330013, Peoples R China.
C3 East China Jiaotong University
RP Yang, SM (通讯作者)，E China Jiaotong Univ, Sch Basic Sci, Dept Chem & Chem Engn, Nanchang 330013, Peoples R China.
EM yangsm@yahoo.cn
CR AIZAWA M, 1984, ANAL LETT PT B, V17, P555, DOI 10.1080/00032718408066489
   Chen SH, 2007, BIOSENS BIOELECTRON, V22, P1268, DOI 10.1016/j.bios.2006.05.022
   Chen X, 2006, ANAL CHIM ACTA, V557, P52, DOI 10.1016/j.aca.2005.10.016
   Fu XH, 2007, ELECTROANAL, V19, P1831, DOI 10.1002/elan.200703943
   Gao Q, 2010, MICROCHIM ACTA, V168, P299, DOI 10.1007/s00604-009-0283-7
   HURDIS EC, 1954, ANAL CHEM, V26, P320, DOI 10.1021/ac60086a016
   IIJIMA S, 1991, NATURE, V354, P56, DOI 10.1038/354056a0
   Katz E, 2001, SENSOR ACTUAT B-CHEM, V76, P134, DOI 10.1016/S0925-4005(01)00606-2
   Lai GS, 2009, MICROCHIM ACTA, V165, P159, DOI 10.1007/s00604-008-0114-2
   Mai NN, 2010, MICROCHIM ACTA, V168, P215, DOI 10.1007/s00604-009-0285-5
   Mai ZB, 2006, CHINESE J ANAL CHEM, V34, P801
   MATSUBARA C, 1985, ANAL CHEM, V57, P1107, DOI 10.1021/ac00283a032
   Ou CF, 2007, ANAL CHIM ACTA, V603, P205, DOI 10.1016/j.aca.2007.08.052
   Shi AW, 2008, SENSOR ACTUAT B-CHEM, V129, P779, DOI 10.1016/j.snb.2007.09.062
   Tsai TW, 2009, ANAL CHEM, V81, P7917, DOI 10.1021/ac900650r
   Wang Z, 2008, ELECTROCHEM COMMUN, V10, P306, DOI 10.1016/j.elecom.2007.12.011
   Xiao Y, 2000, ANAL BIOCHEM, V278, P22, DOI 10.1006/abio.1999.4360
   Xiao Y, 1999, ANAL CHIM ACTA, V391, P73, DOI 10.1016/S0003-2670(99)00196-8
   Xiao Y, 1999, ANAL CHIM ACTA, V391, P299, DOI 10.1016/S0003-2670(99)00254-8
   Xu JZ, 2003, ELECTROANAL, V15, P219, DOI 10.1002/elan.200390027
   Yan XB, 2007, ELECTROCHEM COMMUN, V9, P1269, DOI 10.1016/j.elecom.2006.12.022
   Yang MH, 2004, ANAL BIOCHEM, V334, P127, DOI 10.1016/j.ab.2004.07.009
   Yang SM, 2009, ACTA CHIM SINICA, V67, P2857
   Zhang MN, 2005, BIOSENS BIOELECTRON, V20, P1270, DOI 10.1016/j.bios.2004.04.018
   Zhao HT, 2006, ANAL BIOCHEM, V350, P138, DOI 10.1016/j.ab.2005.11.034
NR 25
TC 7
Z9 12
U1 0
U2 23
PU SCIENCE PRESS
PI BEIJING
PA 16 DONGHUANGCHENGGEN NORTH ST, BEIJING 100717, PEOPLES R CHINA
SN 0567-7351
J9 ACTA CHIM SINICA
JI Acta Chim. Sin.
PD SEP 28
PY 2011
VL 69
IS 18
BP 2143
EP 2147
PG 5
WC Chemistry, Multidisciplinary
WE Science Citation Index Expanded (SCI-EXPANDED)
SC Chemistry
GA 839UR
UT WOS:000296395400011
DA 2023-06-30
ER

PT J
AU Wang, MF
   Zhang, W
   Fang, B
AF Wang Mei-Fang
   Zhang Wei
   Fang Bin
TI Amperometric Glucose Biosensor Based on Carbon Nanoparticles
SO CHINESE JOURNAL OF ANALYTICAL CHEMISTRY
LA Chinese
DT Article
DE Carbon nanoparticles; Hydrogen peroxide peroxide; Glucose;
   Electrochemical biosensor
ID OXIDASE; ELECTRODES; ELECTROCHEMISTRY; ENHANCEMENT; SENSITIVITY;
   NANOTUBES
AB The nafion/carbon nanoparticles(CNPs) composite film modified glassy carbon electrode was prepared by dropwise method, and the electrocatalyst of H2O2 at Nafion/CNPs modified electrode was investigated. The results show that electrocataytic activitie for detection of H2O2 at the modified electrode is very good. The biosensing application of CNPs was demonstrated through fabrication of an electrochemical biosensor. The biosensor was constructed by encapsulating glucose oxidase in the Nafion/CNPs composite film. The biosensor had good electrocatalytic activity toward oxidation of glucose. The glucose biosensor shows a linear range from 2.0 x 10(-6) to 6.0 x 10(-3) mol/L with a detection limit of 1.6 x 10(-6) mol/L. The blosensor shows high stability, good reproducibility and can avoid the commonly coexisted interference. In addition, real rat serum samples were analyzed by this blosensor with satisfactory results.
C1 [Wang Mei-Fang; Zhang Wei; Fang Bin] Anhui Normal Univ, Coll Chem & Mat, Wuhu 241000, Peoples R China.
   [Wang Mei-Fang] Wannan Med Coll, Dept Chem, Wuhu 241000, Peoples R China.
C3 Anhui Normal University; Wannan Medical College
RP Fang, B (通讯作者)，Anhui Normal Univ, Coll Chem & Mat, Wuhu 241000, Peoples R China.
EM binfang_47@yahoo.com.cn
CR Dai ZH, 2007, BIOELECTROCHEMISTRY, V70, P250, DOI 10.1016/j.bioelechem.2006.09.009
   FAN ZH, 1992, ANAL CHEM, V64, P1304, DOI 10.1021/ac00035a019
   Gooding JJ, 1998, ANAL CHEM, V70, P2396, DOI 10.1021/ac971035t
   Hou XQ, 2006, CHINESE J ANAL CHEM, V34, P303
   NARASIMHAN K, 1986, ANAL CHEM, V58, P2984, DOI 10.1021/ac00127a019
   Ren XL, 2002, ACTA CHIM SINICA, V60, P393
   Savitri D, 1998, BIOELECTROCH BIOENER, V47, P67, DOI 10.1016/S0302-4598(98)00158-5
   SCHUHMANN W, 1991, J AM CHEM SOC, V113, P1394, DOI 10.1021/ja00004a048
   Tang FQ, 1999, CHEM J CHINESE U, V20, P634
   Wang J, 2003, J AM CHEM SOC, V125, P2408, DOI 10.1021/ja028951v
   Wang YR, 2008, CHINESE J ANAL CHEM, V36, P1011, DOI 10.1016/S1872-2040(08)60052-3
   XU YY, 2006, CHEM SENSORS, V26, P48
   Yin F, 2007, CHINESE J ANAL CHEM, V35, P1021
   Zhang W, 2009, CHEM LETT, V38, P28, DOI 10.1246/cl.2009.28
NR 14
TC 9
Z9 10
U1 1
U2 18
PU ELSEVIER SCIENCE INC
PI NEW YORK
PA 360 PARK AVE SOUTH, NEW YORK, NY 10010-1710 USA
SN 0253-3820
EI 1872-2040
J9 CHINESE J ANAL CHEM
JI Chin. J. Anal. Chem.
PD JAN
PY 2010
VL 38
IS 1
BP 125
EP 128
DI 10.3724/SP.J.1096.2010.00125
PG 4
WC Chemistry, Analytical
WE Science Citation Index Expanded (SCI-EXPANDED)
SC Chemistry
GA 553MQ
UT WOS:000274371500025
DA 2023-06-30
ER

PT J
AU Erdogan, ZO
   Kucukkolbasi, S
AF Erdogan, Zehra Ozden
   Kucukkolbasi, Semahat
TI Fabrication of an electrochemical biosensor based on Fe3O4 nanoparticles
   and uricase modified carbon paste electrode for uric acid determination
SO MONATSHEFTE FUR CHEMIE
LA English
DT Article
DE Biosensor; Carbon paste electrode; Uric acid; Fe3O4 nanoparticle
AB A novel uric acid biosensor based on Fe3O4 nanoparticles (Fe(3)O(4)NPs) modified carbon paste electrode is described. Electron transfer characteristics of bare (CPE) and Fe3O4NP-modified carbon paste electrodes (Fe3O4/CPE) were studied by cyclic voltammetry and electrochemical impedance spectroscopy. The voltammetric study indicated that the incorporation of Fe(3)O(4)NPs into carbon paste increased the electroactive surface area of the electrode and improved electron transfer. Under the optimum working conditions, the purposed biosensor showed a linear response to uric acid from 0.16 mM to 2.11 mM with a detection limit of 0.08 mM. The biosensor exhibited high selectivity, good repeatability, reproducibility, and stability. Moreover, the construction and renewal procedure of the purposed biosensor is simple and inexpensive.
   [GRAPHICS]
C1 [Erdogan, Zehra Ozden] Yuksek Ihtisas Univ, Dept Pharm Serv, Vocat Sch, Ankara, Turkey.
   [Kucukkolbasi, Semahat] Selcuk Univ, Fac Sci, Dept Chem, Konya, Turkey.
C3 Yuksek Ihtisas University; Selcuk University
RP Erdogan, ZO (通讯作者)，Yuksek Ihtisas Univ, Dept Pharm Serv, Vocat Sch, Ankara, Turkey.
EM duruzera@gmail.com
RI KUCUKKOLBASI, Semahat/AFZ-1334-2022
OI KUCUKKOLBASI, Semahat/0000-0002-5129-5385
FU Selcuk University Scientific Project [12201026]
FX This work is supported by Selcuk University Scientific Project (Project
   no: 12201026).
CR Al-Zahrani E, 2016, J ENVIRON CHEM ENG, V4, P4330, DOI 10.1016/j.jece.2016.09.036
   Ali M, 2018, SENSOR ACTUAT A-PHYS, V283, P282, DOI 10.1016/j.sna.2018.10.009
   Arora J, 2009, ANAL CHIM ACTA, V647, P195, DOI 10.1016/j.aca.2009.06.001
   Azmi NE, 2015, BIOSENS BIOELECTRON, V67, P129, DOI 10.1016/j.bios.2014.07.056
   Dresco PA, 1999, LANGMUIR, V15, P1945, DOI 10.1021/la980971g
   Erden PE, 2013, ARTIF CELL NANOMED B, V41, P165, DOI 10.3109/10731199.2012.712045
   Erden PE, 2013, TALANTA, V107, P312, DOI 10.1016/j.talanta.2013.01.043
   Gholivand MB, 2015, MAT SCI ENG C-MATER, V48, P235, DOI 10.1016/j.msec.2014.12.003
   Hazer DB, 2012, CHILD NERV SYST, V28, P839, DOI 10.1007/s00381-012-1729-5
   Hazer DB, 2011, J BIOMED BIOTECHNOL, DOI 10.1155/2011/956169
   Hazer DB, 2011, J POLYM RES, V18, P251, DOI 10.1007/s10965-010-9413-5
   Huang SH, 2004, BIOSENS BIOELECTRON, V19, P1627, DOI 10.1016/j.bios.2003.12.026
   Jahanbani S, 2016, BIOSENS BIOELECTRON, V85, P553, DOI 10.1016/j.bios.2016.05.052
   Jayaprakash GK, 2020, J MOL LIQ, V315, DOI 10.1016/j.molliq.2020.113719
   Jirakunakorn R, 2020, MICROCHEM J, V154, DOI 10.1016/j.microc.2020.104624
   Kannan A, 2016, RSC ADV, V6, P96898, DOI 10.1039/c6ra18440e
   Kanyong P, 2012, ANAL BIOCHEM, V428, P39, DOI 10.1016/j.ab.2012.05.027
   Kilic MS, 2014, BIOSENS BIOELECTRON, V61, P500, DOI 10.1016/j.bios.2014.05.068
   Kingsley MP, 2015, J ELECTROANAL CHEM, V741, P71, DOI 10.1016/j.jelechem.2014.12.039
   Liu Y, 2013, SENSOR ACTUAT B-CHEM, V176, P592, DOI 10.1016/j.snb.2012.08.058
   Lu HF, 2017, SENSOR ACTUAT B-CHEM, V244, P77, DOI 10.1016/j.snb.2016.12.127
   Murugan N, 2019, J ELECTROCHEM SOC, V166, pB3163, DOI 10.1149/2.0261909jes
   Nigovic B, 2017, ANAL SCI, V33, P1219, DOI 10.2116/analsci.33.1219
   Niu XL, 2018, MAT SCI ENG C-MATER, V89, P230, DOI 10.1016/j.msec.2018.04.015
   Rawal R, 2012, INT J BIOL MACROMOL, V50, P112, DOI 10.1016/j.ijbiomac.2011.10.002
   Sha R, 2019, SENSOR ACTUAT B-CHEM, V279, P53, DOI 10.1016/j.snb.2018.09.106
   Shahrokhian S, 2018, J ELECTROANAL CHEM, V825, P30, DOI 10.1016/j.jelechem.2018.08.010
   Sroysee W, 2018, J SAUDI CHEM SOC, V22, P173, DOI 10.1016/j.jscs.2016.02.003
   Tammari E, 2017, SENSOR ACTUAT B-CHEM, V241, P879, DOI 10.1016/j.snb.2016.11.014
   Verma S, 2019, INT J BIOL MACROMOL, V130, P333, DOI 10.1016/j.ijbiomac.2019.02.121
   WANG J, 1984, BIOELECTROCH BIOENER, V12, P225, DOI 10.1016/0302-4598(84)87004-X
   Wang J, 2000, ANAL ELECTROCHEMISTR, VSecond, DOI [10.1002/0471228230, DOI 10.1002/0471228230]
   Yu HW, 2017, ANAL BIOCHEM, V519, P92, DOI 10.1016/j.ab.2016.12.001
NR 33
TC 6
Z9 6
U1 2
U2 31
PU SPRINGER WIEN
PI WIEN
PA SACHSENPLATZ 4-6, PO BOX 89, A-1201 WIEN, AUSTRIA
SN 0026-9247
EI 1434-4475
J9 MONATSH CHEM
JI Mon. Chem.
PD MAR
PY 2021
VL 152
IS 3
BP 309
EP 314
DI 10.1007/s00706-021-02749-z
EA MAR 2021
PG 6
WC Chemistry, Multidisciplinary
WE Science Citation Index Expanded (SCI-EXPANDED)
SC Chemistry
GA QY4XG
UT WOS:000625068000001
DA 2023-06-30
ER

PT J
AU Yan, QH
   Zhi, N
   Yang, L
   Xu, GR
   Feng, QG
   Zhang, QQ
   Sun, SJ
AF Yan, Qinghua
   Zhi, Na
   Yang, Li
   Xu, Guangri
   Feng, Qigao
   Zhang, Qiqing
   Sun, Shujuan
TI A highly sensitive uric acid electrochemical biosensor based on a
   nano-cube cuprous oxide/ferrocene/uricase modified glassy carbon
   electrode
SO SCIENTIFIC REPORTS
LA English
DT Article
ID NANOCOMPOSITE; FABRICATION; NANOSHEETS; FERROCENE; SENSOR; CU2O; FILM
AB A uric acid (UA) electrochemical biosensor was constructed using ferrocene (Fc) decorated cuprous oxide (Cu2O) enhanced electro-active characteristics and covalently immobilized with uricase (UOx) on glassy carbon electrode (GCE). The electrochemical characteristics of the fabricated electrode was analysed by cyclic voltammetry, electrochemical impedance spectroscopy and differential pulse voltammetry (DPV). DPV studies revealed rapid response of fabricated electrode UOx/Fc/Cu2O/GCE towards UA in a wide concentration range of 0.1-1,000 mu M with a sensitivity of 1.900 mu A mM(-1) cm(-2) and very low detection limit of 0.0596 mu M. A very low magnitude Michaelis-Menten constant (Km) value was evaluated as 34.7351 mu M which indicated the chemical attraction of the enzyme towards the UA was much higher. The developed biosensor was successfully applied to detect UA in human urine samples. Moreover, reproducibility and stability studies demonstrated the fabricated UOx/Fc/Cu2O/GCE biosensor had high reproducibility with a RSD of 2.8% and good reusability with a RSD of 3.2%. Specificity studies results showed the fabricated biosensor had strong anti-interference ability. The improved sensor performance was attributed to the synergistic electronic properties of Cu2O and Fc that provided enhances delectrocatalytic activity and electron transfer. The present biosensor can be extended for use in clinical settings.
C1 [Yan, Qinghua; Zhi, Na; Zhang, Qiqing] Xinxiang Med Univ, Sch Life Sci & Technol, Key Lab Biomed Mat, Xinxiang 453003, Henan, Peoples R China.
   [Yang, Li; Xu, Guangri; Feng, Qigao] Henan Inst Sci & Technol, Sch Chem & Chem Engn, Xinxiang 453003, Henan, Peoples R China.
   [Zhang, Qiqing] Chinese Acad Med Sci & Peking Union Med Coll, Inst Biomed Engn, Tianjin 300192, Peoples R China.
   [Sun, Shujuan] Hosp Eighty Third Grp Army, Xinxiang 453000, Henan, Peoples R China.
C3 Xinxiang Medical University; Henan Institute of Science & Technology;
   Chinese Academy of Medical Sciences - Peking Union Medical College;
   Institute of BioMedical Engineering - CAMS; Peking Union Medical College
RP Yang, L (通讯作者)，Henan Inst Sci & Technol, Sch Chem & Chem Engn, Xinxiang 453003, Henan, Peoples R China.
EM xkbhome@163.com
RI yan, qing/GZN-2287-2022
FU Key Scientific Research Projects of Higher Education Institutions of
   Henan Province [20A180002]; Doctoral Scientific Research Foundation of
   Xinxiang Medical University [505304]
FX This work was supported by Key Scientific Research Projects of Higher
   Education Institutions of Henan Province (20A180002) and the Doctoral
   Scientific Research Foundation of Xinxiang Medical University (505304).
CR Allen J.B., 2001, METHODS INVOLVING FO, V2nd ed.
   Arora K, 2011, BIOSENS BIOELECTRON, V30, P333, DOI 10.1016/j.bios.2011.09.026
   Chauhan N, 2011, ANAL BIOCHEM, V413, P97, DOI 10.1016/j.ab.2011.02.007
   Chen M, 2011, MAT SCI ENG C-MATER, V31, P1271, DOI 10.1016/j.msec.2011.04.002
   Cheng C, 2016, ELECTROANAL, V28, P695, DOI 10.1002/elan.201500539
   Dai HX, 2016, MICROCHIM ACTA, V183, P3053, DOI 10.1007/s00604-016-1953-x
   DONG SJ, 1992, BIOSENS BIOELECTRON, V7, P215, DOI 10.1016/0956-5663(92)87018-K
   Erden PE, 2013, TALANTA, V107, P312, DOI 10.1016/j.talanta.2013.01.043
   Fu YQ, 2020, J COLLOID INTERF SCI, V570, P143, DOI 10.1016/j.jcis.2020.02.110
   Ghosh T, 2015, BIOELECTROCHEMISTRY, V102, P1, DOI 10.1016/j.bioelechem.2014.11.001
   Herrick RS, 1996, TETRAHEDRON LETT, V37, P5289, DOI 10.1016/0040-4039(96)01094-5
   Hou C, 2016, J ALLOY COMPD, V666, P178, DOI 10.1016/j.jallcom.2016.01.092
   Hu YJ, 2014, CHINESE J ANAL CHEM, V42, P1240, DOI 10.1016/S1872-2040(14)60764-7
   Jain S, 2019, BIOSENS BIOELECTRON, V127, P135, DOI 10.1016/j.bios.2018.12.008
   Jin D, 2016, BIOSENS BIOELECTRON, V77, P359, DOI 10.1016/j.bios.2015.09.057
   Jindal K, 2013, ANALYST, V138, P4353, DOI 10.1039/c3an36695b
   Jindal K, 2012, BIOSENS BIOELECTRON, V38, P11, DOI 10.1016/j.bios.2012.03.043
   Khan R, 2014, SENSOR ACTUAT B-CHEM, V203, P471, DOI 10.1016/j.snb.2014.06.128
   Li FX, 2020, J COLLOID INTERF SCI, V561, P568, DOI 10.1016/j.jcis.2019.11.031
   Nery E. W, 2016, THESIS
   Nyhan WL, 1997, J INHERIT METAB DIS, V20, P171, DOI 10.1023/A:1005348504512
   Piermarini S, 2013, SENSOR ACTUAT B-CHEM, V179, P170, DOI 10.1016/j.snb.2012.10.090
   Rocchitta G, 2016, SENSORS-BASEL, V16, DOI 10.3390/s16060780
   Rocha DL, 2010, MICROCHEM J, V94, P53, DOI 10.1016/j.microc.2009.08.010
   Rock KL, 2013, NAT REV RHEUMATOL, V9, P13, DOI 10.1038/nrrheum.2012.143
   Sneed BT, 2014, ACS NANO, V8, P7239, DOI 10.1021/nn502259g
   Surikanti GR, 2019, ACS OMEGA, V4, P17301, DOI 10.1021/acsomega.9b02031
   Swinson D, 2010, INT J OSTEOARCHAEOL, V20, P135, DOI 10.1002/oa.1009
   Verma S, 2019, INT J BIOL MACROMOL, V130, P333, DOI 10.1016/j.ijbiomac.2019.02.121
   Verma S, 2017, ACS APPL MATER INTER, V9, P27462, DOI 10.1021/acsami.7b06839
   Vijayakumar AR, 1996, ANAL CHIM ACTA, V327, P223, DOI 10.1016/0003-2670(96)00093-1
   Wang JC, 2015, ACS APPL MATER INTER, V7, P8631, DOI 10.1021/acsami.5b00822
   Wang K, 2015, ELECTROCHIM ACTA, V152, P433, DOI 10.1016/j.electacta.2014.11.171
   Ye SR, 2014, SMALL, V10, P1771, DOI 10.1002/smll.201303005
   Zhang J, 2011, NANO LETT, V11, P4774, DOI 10.1021/nl202587b
   Zhang Y, 2016, J CHROMATOGR B, V1026, P67, DOI 10.1016/j.jchromb.2015.11.015
   Zhao JW, 2015, MATER CHEM PHYS, V166, P176, DOI 10.1016/j.matchemphys.2015.09.044
   Zhao M, 2019, J ELECTROANAL CHEM, V834, P86, DOI 10.1016/j.jelechem.2018.12.053
   Zhao YG, 2013, MICROCHIM ACTA, V180, P759, DOI 10.1007/s00604-013-0981-z
NR 39
TC 55
Z9 56
U1 10
U2 50
PU NATURE RESEARCH
PI BERLIN
PA HEIDELBERGER PLATZ 3, BERLIN, 14197, GERMANY
SN 2045-2322
J9 SCI REP-UK
JI Sci Rep
PD JUN 30
PY 2020
VL 10
IS 1
AR 10607
DI 10.1038/s41598-020-67394-8
PG 10
WC Multidisciplinary Sciences
WE Science Citation Index Expanded (SCI-EXPANDED)
SC Science & Technology - Other Topics
GA MJ8QV
UT WOS:000548353500007
PM 32606291
OA Green Published, gold
DA 2023-06-30
ER

PT J
AU TermehYousefi, A
   Bagheri, S
   Kadri, NA
   Mahmood, MR
   Ikeda, S
AF TermehYousefi, Amin
   Bagheri, Samira
   Kadri, Nahrizul Adib
   Mahmood, Mohamad Rusop
   Ikeda, Shoichiro
TI Constant Glucose Biosensor Based on Vertically Aligned Carbon Nanotube
   Composites
SO INTERNATIONAL JOURNAL OF ELECTROCHEMICAL SCIENCE
LA English
DT Article
DE Chemical vapor deposition; Biosensors; Electrocatalyst; Gelatin; Multi
   walled Carbon nanotube; Glucose oxidase
ID DIRECT ELECTRON-TRANSFER; CHEMICAL-VAPOR-DEPOSITION; OXIDASE; ENZYME;
   IMMOBILIZATION; NANOFIBERS; HYDROGELS
AB In this contribution, a reagent free glucose biosensor was prepared based on multi walled carbon nanotubes (MWCNTs) composite via the electrochemical method. The synthesized MWCNTs were in turn successfully optimized by the chemical vapor deposition (CVD) method. The glucose oxidase (GOx) was immobilized on a carbon nanotubes/gelatin (Gl) composite using the entrapment technique, with an 8.42 s(-1) direct electron transfer rate between GOx and MWCNTs/Gl, which was then drop-casted onto a glassy carbon electrode (GCE). The bioactivity of GOx on modified GCE was retained during the electrochemical reactions. The cyclic voltammetric results coupled with the chronoamperometric response and obtained from modified GCE indicated that a GOx/MWCNTs/Gl/GC electrode can be utilized as a glucose biosensor via its display of high sensitivity and stability. The biosensor exhibited a wide linearity range to 8.9 mM glucose, with the detection limit of 0.54 mM and a stability of 75.4% current diminish after 25 days. The proposed fabrication method of glucose biosensor was in line with the developments of electrochemical research for glucose determination of human serum in the context of electrochemical reactions. The results indicated that the biosensor possessed good stability and acceptable fabrication reproducibility.
C1 [TermehYousefi, Amin; Ikeda, Shoichiro] Univ Technol Malaysia, MJIIT, ChECA IKohza, Dept EGT, Kuala Lumpur, Malaysia.
   [Bagheri, Samira] Univ Malaya, Nanotechnol & Catalysis Res Ctr NANOCAT, Kuala Lumpur 50603, Malaysia.
   [Kadri, Nahrizul Adib] Univ Malaya, Fac Engn, Dept Biomed Engn, Kuala Lumpur 50603, Malaysia.
   [Mahmood, Mohamad Rusop] Univ Teknol MARA UiTM, NANO SciTech Ctr, Inst Sci, Shah Alam, Selangor, Malaysia.
C3 Universiti Teknologi Malaysia; Universiti Malaya; Universiti Malaya;
   Universiti Teknologi MARA
RP TermehYousefi, A (通讯作者)，Univ Technol Malaysia, MJIIT, ChECA IKohza, Dept EGT, Kuala Lumpur, Malaysia.
EM at.tyousefi@gmail.com
RI bagheri, samira/J-6236-2015; Kadri, Nahrizul Adib/D-4400-2009; Bin
   Mahmood, Mohamad Rusop/N-4237-2017; KADRI, NAHRIZUL ADIB/W-1531-2019
OI bagheri, samira/0000-0003-1130-2656; Kadri, Nahrizul
   Adib/0000-0001-9694-4337; Bin Mahmood, Mohamad
   Rusop/0000-0002-5842-627X; KADRI, NAHRIZUL ADIB/0000-0001-9694-4337
CR Ahuja T, 2007, BIOMATERIALS, V28, P791, DOI 10.1016/j.biomaterials.2006.09.046
   Cai CX, 2004, ANAL BIOCHEM, V332, P75, DOI 10.1016/j.ab.2004.05.057
   Chekin F, 2012, J SOLID STATE ELECTR, V16, P3245, DOI 10.1007/s10008-012-1767-7
   Crescenzi V, 2002, BIOMACROMOLECULES, V3, P1384, DOI 10.1021/bm025657m
   Cui G, 2000, ANAL CHEM, V72, P1925, DOI 10.1021/ac991213d
   Ghindilis AL, 1997, ELECTROANAL, V9, P661, DOI 10.1002/elan.1140090902
   Guiseppi-Elie A, 2002, NANOTECHNOLOGY, V13, P559, DOI 10.1088/0957-4484/13/5/303
   Guiseppi-Elie A, 2010, BIOMATERIALS, V31, P2701, DOI 10.1016/j.biomaterials.2009.12.052
   Khadka DB, 2012, NANOMED-NANOTECHNOL, V8, P1242, DOI 10.1016/j.nano.2012.02.013
   Kumar M, 2010, J NANOSCI NANOTECHNO, V10, P3739, DOI 10.1166/jnn.2010.2939
   LAVIRON E, 1979, J ELECTROANAL CHEM, V101, P19, DOI 10.1016/S0022-0728(79)80075-3
   Lin Y., 2005, J FRONT BIOSCI, V10, P582
   Lin YH, 2004, NANO LETT, V4, P191, DOI 10.1021/nl0347233
   Liu Y, 2005, BIOSENS BIOELECTRON, V21, P984, DOI 10.1016/j.bios.2005.03.003
   Meetoo D., 2007, AM J NURS, V16, P1002
   Ozdemir C, 2010, FOOD CHEM, V119, P380, DOI 10.1016/j.foodchem.2009.05.087
   Pellissier M, 2008, ELECTROCHEM COMMUN, V10, P835, DOI 10.1016/j.elecom.2008.03.010
   Pillai SK, 2007, J NANOSCI NANOTECHNO, V7, P3011, DOI 10.1166/jnn.2007.921
   Ronkainen NJ, 2010, CHEM SOC REV, V39, P1747, DOI 10.1039/b714449k
   Sarma AK, 2009, BIOSENS BIOELECTRON, V24, P2313, DOI 10.1016/j.bios.2008.09.026
   Sung SL, 1999, APPL PHYS LETT, V74, P197, DOI 10.1063/1.123291
   Tang H, 2004, ANAL BIOCHEM, V331, P89, DOI 10.1016/j.ab.2004.05.005
   Termeh Yousefi A., 2014, J MAT RES INNOVATION
   Termehyousefi A, 2015, MATER MANUF PROCESS, V30, P59, DOI 10.1080/10426914.2014.961475
   TermehYousefi A., 2014, J BIOMED RES INT
   TermehYousefi A., 2015, J SENSOR REV, V35
   Tu XM, 2012, MICROCHIM ACTA, V177, P159, DOI 10.1007/s00604-012-0766-9
   Varghese SH, 2010, CURR NANOSCI, V6, P331
   Wang J, 2008, TRAC-TREND ANAL CHEM, V27, P619, DOI 10.1016/j.trac.2008.05.009
   Wang SG, 2003, ELECTROCHEM COMMUN, V5, P800, DOI 10.1016/j.elecom.2003.07.007
   Xing XR, 2012, BIOSENS BIOELECTRON, V31, P277, DOI 10.1016/j.bios.2011.10.032
   Yang W., 2007, J NANOTECHNOLOGY, V18
   Yin YJ, 2005, SENSORS-BASEL, V5, P220, DOI 10.3390/s5040220
   Yun J, 2012, J NANOSCI NANOTECHNO, V12, P6534, DOI 10.1166/jnn.2012.5428
   Zhang D, 2004, LANGMUIR, V20, P7303, DOI 10.1021/la049667f
NR 35
TC 11
Z9 11
U1 1
U2 19
PU ESG
PI BELGRADE
PA BORIVOJA STEVANOVICA 25-7, BELGRADE, 11000, SERBIA
SN 1452-3981
J9 INT J ELECTROCHEM SC
JI Int. J. Electrochem. Sci.
PD MAY
PY 2015
VL 10
IS 5
BP 4183
EP 4192
PG 10
WC Electrochemistry
WE Science Citation Index Expanded (SCI-EXPANDED)
SC Electrochemistry
GA CI5GK
UT WOS:000354782200043
DA 2023-06-30
ER

PT J
AU Arugula, MA
   Zhang, YY
   Simonian, AL
AF Arugula, Mary A.
   Zhang, Yuanyuan
   Simonian, Alex L.
TI Biosensors as 21st Century Technology for Detecting Genetically Modified
   Organisms in Food and Feed
SO ANALYTICAL CHEMISTRY
LA English
DT Review
ID SURFACE-PLASMON RESONANCE; QUARTZ-CRYSTAL MICROBALANCE; ENHANCED
   RAMAN-SCATTERING; PRINTED GOLD ELECTRODES; GMOS DETECTION;
   NUCLEIC-ACIDS; DNA BIOSENSOR; ELECTROCHEMICAL DETECTION; AFFINITY
   BIOSENSOR; GENE-SEQUENCES
C1 [Arugula, Mary A.; Zhang, Yuanyuan; Simonian, Alex L.] Auburn Univ, Dept Mat Engn, Auburn, AL 36849 USA.
C3 Auburn University System; Auburn University
RP Simonian, AL (通讯作者)，Auburn Univ, Dept Mat Engn, Auburn, AL 36849 USA.
EM als@auburn.edu
FU NSF [CBET-1317635]; Auburn University Intramural Grants Program
   (AU-IGP); Directorate For Engineering; Div Of Chem, Bioeng, Env, &
   Transp Sys [1317635] Funding Source: National Science Foundation
FX The authors would like to thank for the financial supports from Grants
   NSF CBET-1317635 and the Auburn University Intramural Grants Program
   (AU-IGP).
CR Ahmed FE, 2002, TRENDS BIOTECHNOL, V20, P215, DOI 10.1016/S0167-7799(01)01920-5
   Ahmed MU, 2009, ANALYST, V134, P966, DOI 10.1039/b812569d
   Bai SL, 2007, PLANT J, V49, P354, DOI 10.1111/j.1365-313X.2006.02951.x
   Bai SL, 2010, J AGR FOOD CHEM, V58, P8490, DOI 10.1021/jf100598k
   Bogani P, 2009, FOOD CHEM, V113, P658, DOI 10.1016/j.foodchem.2008.07.056
   Bunde RL, 1998, TALANTA, V46, P1223, DOI 10.1016/S0039-9140(97)00392-5
   Campbell CT, 2007, BIOMATERIALS, V28, P2380, DOI 10.1016/j.biomaterials.2007.01.047
   Carpini G, 2004, BIOSENS BIOELECTRON, V20, P167, DOI 10.1016/j.bios.2004.02.021
   CHAKRABARTY AM, 1975, P NATL ACAD SCI USA, V72, P3647, DOI 10.1073/pnas.72.9.3647
   Chen K, 2012, BIOSENS BIOELECTRON, V34, P118, DOI 10.1016/j.bios.2012.01.029
   DEAKIN MR, 1989, ANAL CHEM, V61, pA1147, DOI 10.1021/ac00195a001
   Deisingh AK, 2005, FOOD RES INT, V38, P639, DOI 10.1016/j.foodres.2005.01.003
   Drummond TG, 2003, NAT BIOTECHNOL, V21, P1192, DOI 10.1038/nbt873
   Duwensee H, 2009, ELECTROCHEM COMMUN, V11, P1487, DOI 10.1016/j.elecom.2009.05.037
   Elenis DS, 2008, ANAL BIOANAL CHEM, V392, P347, DOI 10.1007/s00216-008-1868-4
   Feriotto G, 2002, J AGR FOOD CHEM, V50, P955, DOI 10.1021/jf0109773
   Feriotto G., 2012, BIACORE J, V2, P5
   GASSER CS, 1989, SCIENCE, V244, P1293, DOI 10.1126/science.244.4910.1293
   Giakoumaki E, 2003, BIOSENS BIOELECTRON, V19, P337, DOI 10.1016/S0956-5663(03)00193-3
   GUILBAULT GG, 1990, AM BIOTECHNOL LAB, V8, P28
   Guven B, 2012, ANALYST, V137, P202, DOI 10.1039/c1an15629b
   Hemmer W., 1997, REPORT 2 97, P14
   Holst-Jensen A, 2009, BIOTECHNOL ADV, V27, P1071, DOI 10.1016/j.biotechadv.2009.05.025
   James C., 2012, ISAAA 2012
   Jang HJ, 2011, SENSOR ACTUAT B-CHEM, V155, P598, DOI 10.1016/j.snb.2011.01.016
   Kalogianni DP, 2006, BIOSENS BIOELECTRON, V21, P1069, DOI 10.1016/j.bios.2005.04.016
   Karamollaoglu I, 2009, BIOCHEM ENG J, V44, P142, DOI 10.1016/j.bej.2008.11.011
   Kerman K, 2006, ANAL CHEM, V78, P2182, DOI 10.1021/ac051526a
   Kneipp K, 2007, PHYS TODAY, V60, P40, DOI 10.1063/1.2812122
   Lien TTN, 2010, TALANTA, V80, P1164, DOI 10.1016/j.talanta.2009.09.002
   Ligaj Marta, 2003, Polish Journal of Food and Nutrition Sciences, V12, P61
   Lin HY, 2001, J FOOD DRUG ANAL, V9, P160
   Lucarelli F, 2005, BIOSENS BIOELECTRON, V20, P2001, DOI 10.1016/j.bios.2004.08.025
   Mannelli I, 2003, BIOSENS BIOELECTRON, V18, P129, DOI 10.1016/S0956-5663(02)00166-5
   Mariotti E, 2002, ANAL CHIM ACTA, V453, P165, DOI 10.1016/S0003-2670(01)01458-1
   May EE, 2008, IEEE SENS J, V8, P1011, DOI 10.1109/JSEN.2008.923945
   Meric B, 2004, FOOD CONTROL, V15, P621, DOI 10.1016/j.foodcont.2003.10.004
   Minunni M, 2005, J AM CHEM SOC, V127, P7966, DOI 10.1021/ja051345q
   Minunni M, 2001, ANAL LETT, V34, P825, DOI 10.1081/AL-100103595
   Mix M, 2012, ELECTROCHEM COMMUN, V22, P137, DOI 10.1016/j.elecom.2012.06.019
   Nica A. C., 2004, CHIM ANN, V23, P84
   Passarnano M, 2006, SENSOR ACTUAT B-CHEM, V118, P177, DOI 10.1016/j.snb.2006.04.012
   Pattnaik P, 2005, APPL BIOCHEM BIOTECH, V126, P79, DOI 10.1385/ABAB:126:2:079
   Sassolas A, 2008, CHEM REV, V108, P109, DOI 10.1021/cr0684467
   Snow AA, 2005, ECOL APPL, V15, P377, DOI 10.1890/04-0539
   Spadavecchia J, 2005, BIOSENS BIOELECTRON, V21, P894, DOI 10.1016/j.bios.2005.02.016
   Stobiecka M, 2007, SENSORS-BASEL, V7, P1462, DOI 10.3390/s7081462
   Sun W, 2008, ANAL BIOCHEM, V377, P115, DOI 10.1016/j.ab.2008.03.027
   Tichoniuk M, 2008, SENSORS-BASEL, V8, P2118, DOI 10.3390/s8042118
   Tombelli S, 2005, METHODS, V37, P48, DOI 10.1016/j.ymeth.2005.05.005
   Wang RH, 2004, BIOSENS BIOELECTRON, V20, P967, DOI 10.1016/j.bios.2004.06.013
   Wang RH, 2004, BIOSENS BIOELECTRON, V20, P598, DOI 10.1016/j.bios.2004.03.013
   Zhu DB, 2010, SENSOR ACTUAT B-CHEM, V149, P221, DOI 10.1016/j.snb.2010.05.047
NR 53
TC 51
Z9 53
U1 3
U2 175
PU AMER CHEMICAL SOC
PI WASHINGTON
PA 1155 16TH ST, NW, WASHINGTON, DC 20036 USA
SN 0003-2700
EI 1520-6882
J9 ANAL CHEM
JI Anal. Chem.
PD JAN 7
PY 2014
VL 86
IS 1
SI SI
BP 119
EP 129
DI 10.1021/ac402898j
PG 11
WC Chemistry, Analytical
WE Science Citation Index Expanded (SCI-EXPANDED)
SC Chemistry
GA 287NM
UT WOS:000329548700009
PM 24088056
DA 2023-06-30
ER

PT J
AU Moulaee, K
   Ganjali, MR
   Norouzi, P
   Beitollahi, H
AF Moulaee, Kave
   Ganjali, Mohammad Reza
   Norouzi, Parviz
   Beitollahi, Hadi
TI Facile electrochemical preparation of overoxidizedpolypyrrole/RGO
   composite for ds-DNA immobilization: a novel signal amplified sensing
   platform for electrochemical determination of chlorpheniramine
SO DARU-JOURNAL OF PHARMACEUTICAL SCIENCES
LA English
DT Article
DE RGO composite; Chlorpheniramine; DNA; Voltammetry
ID NANOFIBER-MODIFIED ELECTRODE; MALEATE; POLYPYRROLE; GRAPHENE;
   NANOCOMPOSITE
AB Background Chlorpheniramine (CPA), thanks to its relatively lower side effects, is a widely prescribed medicine for alleviating allergic symptoms as well as some medical emergencies. Owning to this extensive use, many efforts have been directed to measure chlorpheniramine both in vivo and in vitro. High performance liquid chromatography (HPLC), both normal and reverse phase, as well as spectrochemical and electrochemical methods are analytical approaches which have been extensively exploited for determination of CPA. Among them, electrochemical techniques have found elegant place for analysis of CPA due to simplicity, sensitivity and ease of instrumentation. Methods Herein, we have reported the preparation and characterization of a biosensor by immobilization of double-stranded DNA on the surface of overoxidizedpolypyrrole-reduced graphene oxide modified pencil graphite electrode (ds-DNA-PPyox/RGO/PGE) as well as its novel usability in measurement of chlorpheniramine (CPA). Scanning electron microscopy (SEM), electrochemical impedance spectroscopy (EIS), UV-Vis spectroscopy and differential pulse voltammetry (DPV) were exploited in order to characterize and evaluate the performance of the proposed biosensor. Results Final results showed that proposed strategy for modification of PGE introduces an ultra-sensitive biosensor for CPA which offers the best detection limitamong all previously reported electrochemical sensors for CPA. Taking advantage of this biosensor for determination of CPA, a wide linear dynamic range from 0.05 to 200 mu M, and a low limit of detection 0.023 mu M were obtained by using DPV method. Usability of this biosensor was also confirmed by determination of CPA in tablet and spiked urine samples. Conclusions Overoxidized polypyrrole-reduced graphene oxide offered a suitable substrate for immobilization of ds-DNA by which a new biosensor for determination of CPA was fabricated. Proposed biosensor can successfully be used for determination of CPA in urine samples taking advantage of electroanalytical methods.
C1 [Moulaee, Kave; Ganjali, Mohammad Reza; Norouzi, Parviz] Univ Tehran, Coll Sci, Ctr Excellence Electrochem, Sch Chem, Tehran, Iran.
   [Ganjali, Mohammad Reza; Norouzi, Parviz] Univ Tehran Med Sci, Biosensor Res Ctr, Endocrinol & Metab Mol Cellular Sci Inst, Tehran, Iran.
   [Beitollahi, Hadi] Bam Univ Med Sci, NanoBioElectrochem Res Ctr, Bam, Iran.
   [Beitollahi, Hadi] Grad Univ Adv Technol, Inst Sci & High Technol & Environm Sci, Environm Dept, Kerman, Iran.
C3 University of Tehran; Tehran University of Medical Sciences; Graduate
   University of Advanced Technology
RP Ganjali, MR (通讯作者)，Univ Tehran, Coll Sci, Ctr Excellence Electrochem, Sch Chem, Tehran, Iran.; Ganjali, MR (通讯作者)，Univ Tehran Med Sci, Biosensor Res Ctr, Endocrinol & Metab Mol Cellular Sci Inst, Tehran, Iran.
EM ganjali@khayam.ut.ac.ir
RI Norouzi, Parviz/AAJ-9603-2020; Moulaee, Kaveh/GPP-4204-2022
OI Moulaee, Kaveh/0000-0002-2195-7966
FU Research Council of University of Tehran
FX The authors are grateful to the Research Council of University of Tehran
   for the financial support of this work.
CR Amiri M, 2012, IND ENG CHEM RES, V51, P14384, DOI 10.1021/ie3016736
   Azmi SNH, 2017, J MOL LIQ, V243, P750, DOI 10.1016/j.molliq.2017.08.081
   Baviskar VB, 2015, INDIAN DRUGS, V52, P35
   Daneshpour M, 2016, BIOSENS BIOELECTRON, V77, P1095, DOI 10.1016/j.bios.2015.11.007
   Daryakenary MA, 2017, RSC ADV, V7, P53210, DOI 10.1039/c7ra09707g
   Elahi MY, 2011, ANAL BIOCHEM, V411, P176, DOI 10.1016/j.ab.2011.01.006
   Ghanbari K, 2008, BIOSENS BIOELECTRON, V23, P1825, DOI 10.1016/j.bios.2008.02.029
   Kalanur SS, 2009, J ELECTROANAL CHEM, V636, P93, DOI 10.1016/j.jelechem.2009.09.018
   Karimi-Maleh H, 2018, APPL SURF SCI, V441, P55, DOI 10.1016/j.apsusc.2018.01.237
   Khudaish EA, 2014, ELECTROCHIM ACTA, V135, P319, DOI 10.1016/j.electacta.2014.05.029
   Lamani SD, 2011, ELECTROANAL, V23, P347, DOI 10.1002/elan.201000369
   Liu YJ, 2006, ANAL SCI, V22, P999, DOI 10.2116/analsci.22.999
   Ma LJ, 2018, SPECTROCHIM ACTA A, V204, P783, DOI 10.1016/j.saa.2018.06.081
   Movlaee K, 2017, MICROCHIM ACTA, V184, P3281, DOI 10.1007/s00604-017-2291-3
   Oliveira TD, 2018, ELECTROANAL, V30, P868, DOI 10.1002/elan.201700658
   Pourghobadi Z, 2015, INT J ELECTROCHEM SC, V10, P7241
   Samadi-Maybodi A, 2011, ANAL BIOANAL ELECTRO, V3, P134
   Sankalp P, 2017, INT J PHARM QUALITY, V8, P136
   Selvolini G, 2018, SENSORS-BASEL, V18, DOI 10.3390/s18072035
   Shetti N, 2017, CAN J CHEM, V95, P553, DOI 10.1139/cjc-2016-0406
   Suliman FEO, 2009, LUMINESCENCE, V24, P2, DOI 10.1002/bio.1054
NR 21
TC 3
Z9 3
U1 1
U2 13
PU SPRINGER INTERNATIONAL PUBLISHING AG
PI CHAM
PA GEWERBESTRASSE 11, CHAM, CH-6330, SWITZERLAND
EI 2008-2231
J9 DARU
JI DARU
PD JUN
PY 2020
VL 28
IS 1
BP 57
EP 64
DI 10.1007/s40199-019-00314-y
EA DEC 2019
PG 8
WC Pharmacology & Pharmacy
WE Science Citation Index Expanded (SCI-EXPANDED)
SC Pharmacology & Pharmacy
GA LL8QQ
UT WOS:000501196700001
PM 31808068
OA Bronze, Green Published
DA 2023-06-30
ER

PT J
AU Jalil, O
   Pandey, CM
   Kumar, D
AF Jalil, Owais
   Pandey, Chandra Mouli
   Kumar, Devendra
TI Highly sensitive electrochemical detection of cancer biomarker based on
   anti-EpCAM conjugated molybdenum disulfide grafted reduced graphene
   oxide nanohybrid
SO BIOELECTROCHEMISTRY
LA English
DT Article
DE Cancer; Biomarkers; Biosensor; EpCAM; Graphene oxide; Molybdenum
   disulfide
ID HIGH-PERFORMANCE; MOS2 NANOSHEETS; BIOSENSOR; NANOCOMPOSITE;
   NANOPARTICLES; IMMUNOSENSOR; CELLS
AB An ultrasensitive, electrochemical biosensor has been fabricated by utilizing molybdenum disulfide (MoS2) grafted reduced graphene oxide (MoS2@rGO) nanohybrid as a sensing platform. Biomolecular-assisted synthetic method was adopted to synthesize MoS2@rGO nanohybrid, where L-cys was used to reduce GO. The MoS2@rGO nanohybrid exhibits improved electrochemical performance when it has been electrophoretically deposited onto the indium tin oxide (ITO) coated glass substrate. Further, epithelial cell adhesion molecule antibodies (anti-EpCAM) specific to cancer biomarker has been covalently immobilized on the MoS2@rGO/ITO electrodes for label-free detection of EpCAM. Electrochemical results confirm that anti-EpCAM/MoS2@rGO/ITO based biosensor can detect EpCAM in the concentration range of 0.001-20 ng mL(-1) with a detection limit of 44.22 fg mL(-1) (S/N = 3). The biosensor's excellent analytical performance has been attributed to the efficient immobilization of EpCAM antibodies on the MoS2@rGO surface, which results in high specificity for EpCAM antigen. The fabricated biosensor showed good selectivity, reproducibility, and stability. The successful detection of EpCAM antigen in spiked samples (human saliva, serum and urine) makes this platform an alternative method for early screening of cancer biomarker. (C) 2020 Elsevier B.V. All rights reserved.
C1 [Jalil, Owais; Pandey, Chandra Mouli; Kumar, Devendra] Delhi Technol Univ, Dept Appl Chem, Delhi 110042, India.
C3 Delhi Technological University
RP Pandey, CM; Kumar, D (通讯作者)，Delhi Technol Univ, Dept Appl Chem, Delhi 110042, India.
EM cmp.npl@gmail.com; dkumar@dce.ac.in
RI Pandey, Chandra M/A-4045-2013
OI Pandey, Chandra M/0000-0003-0079-0586; , Devendra/0000-0001-9118-2070
FU Department of Science and Technology (DST), New Delhi, India
   [DST/INSPIRE/04/2015/000932]
FX C.M. Pandey acknowledges Department of Science and Technology (DST) ,
   New Delhi, India, for the DST-INSPIRE Faculty award (Grant No.
   DST/INSPIRE/04/2015/000932) . We extend our thanks to Prof. B. D.
   Malhotra (DTU) and Dr. Birendra K. Yadav (RGCIRC, New Delhi) for their
   valuable discussions.
CR Arbyn M, 2020, LANCET GLOB HEALTH, V8, pE191, DOI 10.1016/S2214-109X(19)30482-6
   Arya SK, 2013, BIOSENS BIOELECTRON, V41, P446, DOI 10.1016/j.bios.2012.09.006
   Augustine S, 2019, ACS APPL BIO MATER, V2, P5366, DOI 10.1021/acsabm.9b00659
   Bahuguna A, 2017, ACS SUSTAIN CHEM ENG, V5, P8551, DOI 10.1021/acssuschemeng.7b00648
   Bravo K, 2017, CLIN CHIM ACTA, V464, P64, DOI 10.1016/j.cca.2016.11.012
   Chang K, 2011, J MATER CHEM, V21, P17175, DOI 10.1039/c1jm12942b
   Chang K, 2011, ACS NANO, V5, P4720, DOI 10.1021/nn200659w
   Chekin F, 2016, BIOSENS BIOELECTRON, V85, P807, DOI 10.1016/j.bios.2016.05.095
   Chen DZ, 2011, NANOTECHNOLOGY, V22, DOI 10.1088/0957-4484/22/32/325601
   Chen J, 2013, CARBON, V64, P225, DOI 10.1016/j.carbon.2013.07.055
   Chen QH, 2018, MICROCHIM ACTA, V185, DOI 10.1007/s00604-018-2739-0
   Chen Y, 2018, BIOSENS BIOELECTRON, V102, P301, DOI 10.1016/j.bios.2017.11.009
   Chia XY, 2015, CHEM REV, V115, P11941, DOI 10.1021/acs.chemrev.5b00287
   Grieshaber D, 2008, SENSORS-BASEL, V8, P1400, DOI 10.3390/s8031400
   He BH, 2018, ELECTROCHIM ACTA, V283, P357, DOI 10.1016/j.electacta.2018.06.168
   He JR, 2016, ELECTROCHIM ACTA, V215, P12, DOI 10.1016/j.electacta.2016.08.068
   Heitzer E, 2017, NPJ PRECIS ONCOL, V1, DOI 10.1038/s41698-017-0039-5
   Huang KJ, 2013, SENSOR ACTUAT B-CHEM, V178, P671, DOI 10.1016/j.snb.2013.01.028
   HUMMERS WS, 1958, J AM CHEM SOC, V80, P1339, DOI 10.1021/ja01539a017
   Jalil O, 2020, MICROCHIM ACTA, V187, DOI 10.1007/s00604-020-04233-7
   Jayabal S, 2017, J MATER CHEM A, V5, P24540, DOI 10.1039/c7ta08327k
   Jorcin JB, 2006, ELECTROCHIM ACTA, V51, P1473, DOI 10.1016/j.electacta.2005.02.128
   Kalantar-zadeh K, 2016, ACS SENSORS, V1, P5, DOI 10.1021/acssensors.5b00142
   Kaushik A, 2010, ELECTROANAL, V22, P1045, DOI 10.1002/elan.200900468
   Khanmohammadi A, 2020, TALANTA, V206, DOI 10.1016/j.talanta.2019.120251
   Liu YC, 2014, J MATER CHEM A, V2, P13109, DOI 10.1039/c4ta01644k
   Munz M, 2009, CANCER RES, V69, P5627, DOI 10.1158/0008-5472.CAN-09-0654
   Ortega FG, 2015, SENSOR ACTUAT B-CHEM, V221, P248, DOI 10.1016/j.snb.2015.06.066
   Pandey CM, 2014, APPL PHYS LETT, V105, DOI 10.1063/1.4895579
   RANDLES JEB, 1947, DISCUSS FARADAY SOC, V1, P11, DOI 10.1039/df9470100011
   Schnell U, 2013, BBA-BIOMEMBRANES, V1828, P1989, DOI 10.1016/j.bbamem.2013.04.018
   Shi JY, 2017, BIOSENS BIOELECTRON, V93, P182, DOI 10.1016/j.bios.2016.09.012
   Shiddiky MJA, 2012, BIOSENS BIOELECTRON, V35, P251, DOI 10.1016/j.bios.2012.02.057
   Soni A, 2019, ANAL CHIM ACTA, V1055, P26, DOI 10.1016/j.aca.2018.12.033
   Soni A, 2019, SENSOR ACTUAT B-CHEM, V281, P634, DOI 10.1016/j.snb.2018.10.126
   Soni A, 2018, TALANTA, V187, P379, DOI 10.1016/j.talanta.2018.05.038
   Srinivas PR, 2001, LANCET ONCOL, V2, P698, DOI 10.1016/S1470-2045(01)00560-5
   Tang YJ, 2016, ADV ENERGY MATER, V6, DOI 10.1002/aenm.201600116
   Tao L, 2012, BIOSENS BIOELECTRON, V35, P186, DOI 10.1016/j.bios.2012.02.044
   Tiwari S, 2017, BIOSENS BIOELECTRON, V89, P1042, DOI 10.1016/j.bios.2016.10.020
   Turner APF, 2013, CHEM SOC REV, V42, P3184, DOI 10.1039/c3cs35528d
   Verma S, 2020, BIOSENS BIOELECTRON, V165, DOI 10.1016/j.bios.2020.112347
   Vinoth R, 2016, ACS OMEGA, V1, P971, DOI 10.1021/acsomega.6b00275
   Went PT, 2004, HUM PATHOL, V35, P122, DOI 10.1016/j.humpath.2003.08.026
   Xie YY, 2011, ANAL CHIM ACTA, V699, P44, DOI 10.1016/j.aca.2011.05.010
   Yoon HJ, 2013, NAT NANOTECHNOL, V8, P735, DOI 10.1038/nnano.2013.194
   Zhang H, 2014, OPT EXPRESS, V22, P7249, DOI 10.1364/OE.22.007249
   Zheng LZ, 2013, ANAL CHIM ACTA, V768, P69, DOI 10.1016/j.aca.2013.01.019
NR 48
TC 14
Z9 14
U1 8
U2 44
PU ELSEVIER SCIENCE SA
PI LAUSANNE
PA PO BOX 564, 1001 LAUSANNE, SWITZERLAND
SN 1567-5394
EI 1878-562X
J9 BIOELECTROCHEMISTRY
JI Bioelectrochemistry
PD APR
PY 2021
VL 138
AR 107733
DI 10.1016/j.bioelechem.2020.107733
EA JAN 2021
PG 9
WC Biochemistry & Molecular Biology; Biology; Biophysics; Electrochemistry
WE Science Citation Index Expanded (SCI-EXPANDED)
SC Biochemistry & Molecular Biology; Life Sciences & Biomedicine - Other
   Topics; Biophysics; Electrochemistry
GA SL1QZ
UT WOS:000656695600002
PM 33429154
DA 2023-06-30
ER

PT J
AU Barbadillo, M
   Casero, E
   Petit-Dominguez, MD
   Vazquez, L
   Pariente, F
   Lorenzo, E
AF Barbadillo, M.
   Casero, E.
   Petit-Dominguez, M. D.
   Vazquez, L.
   Pariente, F.
   Lorenzo, E.
TI Gold nanoparticles-induced enhancement of the analytical response of an
   electrochemical biosensor based on an organic-inorganic hybrid composite
   material
SO TALANTA
LA English
DT Article
DE Gold nanoparticles; Sol-gel technology; Glucose oxidase; Electrochemical
   biosensor; AFM; SEM
ID ENCAPSULATED GLUCOSE-OXIDASE; GEL CHITOSAN/SILICA HYBRID; SOL-GEL;
   CHOLESTEROL BIOSENSOR; MODIFIED ELECTRODE; CARBON NANOTUBES; PASTE
   ELECTRODE; CERAMIC-CARBON; FILM; SENSORS
AB The design and characterization of a new organic-inorganic hybrid composite material for glucose electrochemical sensing are described. This material is based on the entrapment of both gold nanoparticles (AuNPs) and glucose oxidase, which was chosen as a model, into a sol-gel matrix. The addition of spectroscopic grade graphite to this system, which confers conductivity, leads to the development of a material particularly attractive for electrochemical biosensor fabrication. The characterization of the hybrid composite material was performed using atomic force microscopy and scanning electron microscopy techniques. This composite material was applied to the determination of glucose in presence of hydroxymethylferrocene as a redox mediator. The system exhibits a clear electrocatalytic activity towards glucose, allowing its determination at 250mV vs Ag/AgCl. The performance of the resulting enzyme biosensor was evaluated in terms of sensitivity, detection limit, linear response range, stability and accuracy. Finally, the enhancement of the analytical response of the resulting biosensor induced by the presence of gold nanoparticles was evaluated by comparison with a similar organic-inorganic hybrid composite material without AuNPs. (C) 2009 Elsevier B.V. All rights reserved.
C1 [Barbadillo, M.; Casero, E.; Petit-Dominguez, M. D.; Pariente, F.; Lorenzo, E.] Univ Autonoma Madrid, Dept Quim Analit & Anal Instrumental, E-28049 Madrid, Spain.
   [Pariente, F.] CSIC, Inst Ciencia Mat Madrid, E-28049 Madrid, Spain.
C3 Autonomous University of Madrid; Consejo Superior de Investigaciones
   Cientificas (CSIC); CSIC - Instituto de Ciencia de Materiales de Madrid
   (ICMM)
RP Casero, E (通讯作者)，Univ Autonoma Madrid, Dept Quim Analit & Anal Instrumental, Campus Cantoblanco, E-28049 Madrid, Spain.
EM elena.casero@uam.es; encarnacion.lorenzo@uam.es
RI PARIENTE, FELIX/K-7734-2014; Lorenzo, E./K-9825-2014; Petit Domínguez,
   María Dolores/K-7700-2014; Casero, Elena/E-8945-2010; VAZQUEZ, LUIS
   F/A-1272-2009
OI PARIENTE, FELIX/0000-0002-5115-8516; Lorenzo, E./0000-0001-8432-9652;
   Petit Domínguez, María Dolores/0000-0002-2636-6516; Casero,
   Elena/0000-0002-4090-021X; VAZQUEZ, LUIS F/0000-0001-6220-2810
FU Comunidad Autonoma de Madrid/Universidad Autonoma de Madrid
   [CCG08-UAM/SEM-4074]; Ministerio de Ciencia e Innovacion [CTQ2008-05775,
   FIS2006-12253-CO6-03, CSD2007-00010]; Universidad Autonoma de Madrid
   through FPU Grant
FX This work has been supported by Comunidad Autonoma de Madrid/Universidad
   Autonoma de Madrid (project No. CCG08-UAM/SEM-4074), Ministerio de
   Ciencia e Innovacion (projects No. CTQ2008-05775, FIS2006-12253-CO6-03
   and Consolider No. CSD2007-00010). M.B. gratefully appreciates financial
   support from Universidad Autonoma de Madrid through FPU Grant.
CR Abdelrahman AI, 2006, J PHYS CHEM B, V110, P2798, DOI 10.1021/jp056238x
   BRAUN S, 1990, MATER LETT, V10, P1, DOI 10.1016/0167-577X(90)90002-4
   Cabello-Carramolino G, 2008, ANAL CHIM ACTA, V614, P103, DOI 10.1016/j.aca.2008.03.021
   Cabello-Carramolino G, 2009, MICROCHIM ACTA, V164, P405, DOI 10.1007/s00604-008-0074-6
   Chen T, 2001, J AM CHEM SOC, V123, P8630, DOI 10.1021/ja0163164
   Chen X, 2003, ELECTROANAL, V15, P608, DOI 10.1002/elan.200390076
   Chiorcea-Paquim AM, 2008, BIOSENS BIOELECTRON, V24, P297, DOI 10.1016/j.bios.2008.04.001
   Chirea M, 2007, J PHYS CHEM C, V111, P9255, DOI 10.1021/jp071067c
   DAVE BC, 1994, ANAL CHEM, V66, pA1120, DOI 10.1021/ac00094a001
   Enachescu M, 1999, PHYS REV B, V60, P16913, DOI 10.1103/PhysRevB.60.16913
   Fendler J. H., 1998, NANOPARTICLES NANOST
   HETCH HJ, 1993, J MOL BIOL, V229, P153
   Ji ZQ, 1999, ELECTROANAL, V11, P167, DOI 10.1002/(SICI)1521-4109(199903)11:3<167::AID-ELAN167>3.0.CO;2-G
   Jin W, 2002, ANAL CHIM ACTA, V461, P1, DOI 10.1016/S0003-2670(02)00229-5
   Kang XH, 2008, TALANTA, V74, P879, DOI 10.1016/j.talanta.2007.07.019
   Kumar A, 2006, TALANTA, V69, P700, DOI 10.1016/j.talanta.2005.11.003
   Liang RP, 2008, ELECTROANAL, V20, P2642, DOI 10.1002/elan.200804370
   Lu J, 2008, ACS NANO, V2, P1825, DOI 10.1021/nn800244k
   Noorbakhsh A, 2008, ELECTROANAL, V20, P1788, DOI 10.1002/elan.200804245
   Pandey PC, 2003, BIOSENS BIOELECTRON, V18, P1257, DOI 10.1016/S0956-5663(03)00075-7
   Parra A, 2006, ANAL CHIM ACTA, V555, P308, DOI 10.1016/j.aca.2005.09.025
   Pauliukaite R, 2006, ELECTROCHIM ACTA, V52, P1, DOI 10.1016/j.electacta.2006.03.081
   Rabinovich L, 2001, ELECTROANAL, V13, P265
   REACH G, 1992, Analytical Chemistry, V64, P381
   REMBAUM A, 1980, SCIENCE, V208, P364, DOI 10.1126/science.6768131
   Salimi A, 2004, ANAL BIOCHEM, V333, P49, DOI 10.1016/j.ab.2004.06.039
   Sampath S, 1996, ANAL CHEM, V68, P2015, DOI 10.1021/ac951094b
   Shustak G, 2003, ELECTROANAL, V15, P398, DOI 10.1002/elan.200390046
   Singh S, 2007, ANAL CHIM ACTA, V582, P335, DOI 10.1016/j.aca.2006.09.010
   Siswana M, 2006, TALANTA, V69, P1136, DOI 10.1016/j.talanta.2005.12.014
   Tan XC, 2005, ANAL BIOANAL CHEM, V381, P500, DOI 10.1007/s00216-004-2956-8
   Walcarius A, 2001, ELECTROANAL, V13, P8
   Wang BQ, 1998, ANAL CHEM, V70, P3170, DOI 10.1021/ac980160h
   WILSON R, 1992, BIOSENS BIOELECTRON, V7, P165, DOI 10.1016/0956-5663(92)87013-F
   Yang MH, 2006, BIOSENS BIOELECTRON, V21, P1125, DOI 10.1016/j.bios.2005.04.009
   Zhou N, 2006, ANAL CHEM, V78, P5227, DOI 10.1021/ac0605492
   Zuo SH, 2008, SENSOR ACTUAT B-CHEM, V133, P555, DOI 10.1016/j.snb.2008.03.024
NR 37
TC 27
Z9 27
U1 0
U2 29
PU ELSEVIER SCIENCE BV
PI AMSTERDAM
PA PO BOX 211, 1000 AE AMSTERDAM, NETHERLANDS
SN 0039-9140
EI 1873-3573
J9 TALANTA
JI Talanta
PD DEC 15
PY 2009
VL 80
IS 2
BP 797
EP 802
DI 10.1016/j.talanta.2009.07.064
PG 6
WC Chemistry, Analytical
WE Science Citation Index Expanded (SCI-EXPANDED)
SC Chemistry
GA 518OI
UT WOS:000271701900058
PM 19836554
OA Green Submitted
DA 2023-06-30
ER

PT J
AU Kim, SH
   Nam, O
   Jin, E
   Gu, MB
AF Kim, Sang Hoon
   Nam, Onyou
   Jin, EonSeon
   Gu, Man Bock
TI A new coccolith modified electrode-based biosensor using a cognate pair
   of aptamers with sandwich-type binding
SO BIOSENSORS & BIOELECTRONICS
LA English
DT Article
DE A cognate pair of aptamers; Sandwich-type binding; Electrochemical
   biosensor; Coccolith; Chronoamperometry; Type 2 diabetes
ID SENSITIVE DETECTION; GROWTH-FACTOR; GOLD NANOPARTICLES; SURFACE-AREA;
   VASPIN; AMPLIFICATION; OBESITY; CARBON
AB In this study, we report a cognate pair of the aptamer-based sandwich-type electrochemical biosensor for type 2 diabetes biomarker (Vaspin) using coccolith modified electrodeposited on the screen-printed gold electrode (CME-SPGE). The coccolith derived from E. huxleyi used in this study were known to be highly-structured microparticles with many nano-sized pores. The CME-SPGE was successfully fabricated by drop-casting coccoliths, followed by Au sputtering and electrodeposition of Au. On this CME-SPGE electrode, the sandwich-type electrochemical aptasensor was fabricated by using a cognate pair of aptamers. The morphological, electrochemical characteristics and the performances of both the CME-SPGE and the completely fabricated sandwich type aptasensor were investigated by SEM, EDAX, cyclic voltammetry, and chronoamperometry. Due to the synergic effect of a cognate pair of aptamers on CME-SPGE, this newly developed sandwich-type electrochemical biosensor for Vaspin showed high specificity, and good sensitivity with a limit of detection (LOD) of 298 pM, along with more widen the linear range. To the best of our knowledge, this is the first report about the use of a coccolith modified electrode with a cognate pair aptamer resulting in sandwich-type binding in an electrochemical biosensor. With the advantages of using highly-structured biomineral microparticles and a cognate pair of aptamers, this new study may pave the innovative way to design a novel sandwich-type electrochemical aptasensor platform.
C1 [Kim, Sang Hoon; Gu, Man Bock] Korea Univ, Coll Life Sci & Biotechnol, Dept Biotechnol, Seoul 136701, South Korea.
   [Nam, Onyou; Jin, EonSeon] Hanyang Univ, Dept Life Sci, Seoul 04763, South Korea.
C3 Korea University; Hanyang University
RP Gu, MB (通讯作者)，Korea Univ, Coll Life Sci & Biotechnol, Dept Biotechnol, Seoul 136701, South Korea.
EM mbgu@korea.ac.kr
RI Kim, Sang Hoon/AAE-1702-2022; Jin, EonSeon/AAW-6839-2020; Kim, Sang
   Hoon/H-9911-2015
OI Kim, Sang Hoon/0000-0002-0580-3641; Jin, EonSeon/0000-0001-5691-0124; 
FU Basic Core Technology Development Program for the Oceans; Polar Regions
   of the National Research Foundation of Korea(NRF) - Ministry of Science,
   ICT [2015M1A5A1037055]; National Research Foundation of Korea (NRF) -
   Korea Government (MSIP) [2016R1A2B3011422]; Korea University Grant
FX This work was supported by the Basic Core Technology Development Program
   for the Oceans and the Polar Regions of the National Research Foundation
   of Korea(NRF) funded by the Ministry of Science, ICT (2015M1A5A1037055),
   and by the National Research Foundation of Korea (NRF) grant funded by
   the Korea Government (MSIP) (No. 2016R1A2B3011422), and by a Korea
   University Grant. Also, we would like to thank Mr. Cheulmin Joe for his
   help in preparing the coccolith modified electrodeposited electrode.
CR Abbaspour A, 2015, BIOSENS BIOELECTRON, V68, P149, DOI 10.1016/j.bios.2014.12.040
   Bin Seo H, 2017, J BIOL ENG, V11, DOI 10.1186/s13036-017-0054-7
   Bluher M, 2012, ENDOCRINE, V41, P176, DOI 10.1007/s12020-011-9572-0
   Chen HX, 2014, BIOSENS BIOELECTRON, V61, P83, DOI 10.1016/j.bios.2014.05.005
   Davis SC, 2013, ADV FUNCT MATER, V23, P4611, DOI 10.1002/adfm.201203758
   Gong Q, 2012, ANAL CHEM, V84, P5365, DOI 10.1021/ac300873p
   GUILLARD RR, 1962, CAN J MICROBIOL, V8, P229, DOI 10.1139/m62-029
   Heiker JT, 2014, J PEPT SCI, V20, P299, DOI 10.1002/psc.2621
   HOARE JP, 1984, J ELECTROCHEM SOC, V131, P1808, DOI 10.1149/1.2115966
   Jia FL, 2007, CHEM MATER, V19, P3648, DOI 10.1021/cm070425l
   Jo H, 2017, TALANTA, V165, P442, DOI 10.1016/j.talanta.2016.12.091
   Kim YS, 2016, BIOSENS BIOELECTRON, V76, P2, DOI 10.1016/j.bios.2015.06.040
   Kroger N, 2014, WIRES NANOMED NANOBI, V6, P615, DOI 10.1002/wnan.1284
   Lee SJ, 2012, SENSOR ACTUAT B-CHEM, V168, P243, DOI 10.1016/j.snb.2012.04.016
   Mizukawa Y, 2015, SCI REP-UK, V5, DOI 10.1038/srep13577
   Park JW, 2014, BIOSENS BIOELECTRON, V51, P324, DOI 10.1016/j.bios.2013.07.052
   Pei XM, 2013, ANAL CHIM ACTA, V758, P1, DOI 10.1016/j.aca.2012.10.060
   Pei X, 2014, J ELECTROCHEM SOC, V161, pB3160, DOI 10.1149/2.022402jes
   Raston NHA, 2015, BIOSENS BIOELECTRON, V70, P261, DOI 10.1016/j.bios.2015.03.042
   Sarma AK, 2009, BIOSENS BIOELECTRON, V24, P2313, DOI 10.1016/j.bios.2008.09.026
   Sekretaryova AN, 2016, BIOTECHNOL ADV, V34, P177, DOI 10.1016/j.biotechadv.2015.12.005
   Shen TW, 2017, OPT QUANT ELECTRON, V49, DOI 10.1007/s11082-017-1133-1
   Skeffington AW, 2018, CURR OPIN BIOTECH, V49, P57, DOI 10.1016/j.copbio.2017.07.013
   Nguyen VT, 2016, BIOSENS BIOELECTRON, V86, P293, DOI 10.1016/j.bios.2016.06.064
   Volodkin DV, 2004, BIOMACROMOLECULES, V5, P1962, DOI 10.1021/bm049669e
   Walcarius A, 2013, J MATER CHEM B, V1, P4878, DOI 10.1039/c3tb20881h
   Wang J., 2006, ANAL ELECTROCHEM
   Wang J, 2009, BIOSENS BIOELECTRON, V24, P1598, DOI 10.1016/j.bios.2008.08.030
   Yu Y, 2010, LANGMUIR, V26, P14068, DOI 10.1021/la102083t
   Zhang JJ, 2015, TALANTA, V132, P65, DOI 10.1016/j.talanta.2014.08.058
   Zhang YX, 2018, SENSOR ACTUAT B-CHEM, V267, P412, DOI 10.1016/j.snb.2018.04.053
NR 31
TC 23
Z9 23
U1 8
U2 109
PU ELSEVIER ADVANCED TECHNOLOGY
PI OXFORD
PA OXFORD FULFILLMENT CENTRE THE BOULEVARD, LANGFORD LANE, KIDLINGTON,
   OXFORD OX5 1GB, OXON, ENGLAND
SN 0956-5663
EI 1873-4235
J9 BIOSENS BIOELECTRON
JI Biosens. Bioelectron.
PD JAN 1
PY 2019
VL 123
BP 160
EP 166
DI 10.1016/j.bios.2018.08.021
PG 7
WC Biophysics; Biotechnology & Applied Microbiology; Chemistry, Analytical;
   Electrochemistry; Nanoscience & Nanotechnology
WE Science Citation Index Expanded (SCI-EXPANDED)
SC Biophysics; Biotechnology & Applied Microbiology; Chemistry;
   Electrochemistry; Science & Technology - Other Topics
GA HA6FY
UT WOS:000450376600020
PM 30139622
DA 2023-06-30
ER

PT J
AU Hemmati, S
   Baghayeri, M
   Kazemi, S
   Veisi, H
AF Hemmati, Saba
   Baghayeri, Mehdi
   Kazemi, Sanaz
   Veisi, Hojat
TI Biosynthesis of silver nanoparticles using oak leaf extract and their
   application for electrochemical sensing of hydrogen peroxide
SO APPLIED ORGANOMETALLIC CHEMISTRY
LA English
DT Article
DE biosensor; green synthesis; haemoglobin; nanocomposite; silver
   nanoparticles
ID MEDIATED GREEN SYNTHESIS; ANTIBACTERIAL ACTIVITY; CATALYTIC-REDUCTION;
   PHYTOSYNTHESIS; NANOCOMPOSITE; PHOTOCATALYST; PARTICLES; BIOSENSOR;
   POWDER; WATER
AB A green method is proposed for synthesizing silver nanoparticles using oak leaf extract as a reductant, capper and stabilizing agent. The characterization of biosynthesized Ag@oak leaf extract (Ag@OLE) was performed using scanning electron microscopy-energy-dispersive X-ray analysis, X-ray diffraction, transmission electron microscopy and UV-visible spectroscopy. The Ag@OLE nanocomposite was applied for immobilizing haemoglobin (Hb) on the surface of glassy carbon electrode (GCE) and its application as a hydrogen peroxide biosensor of was studied. Electrochemical properties of the biosensor were studied using cyclic voltammetry and electrochemical impedance spectroscopy. Direct electrical communication between the redox centre of Hb and GCE was created via conducting network of Hb-Ag@OLE.
C1 [Hemmati, Saba; Kazemi, Sanaz; Veisi, Hojat] Payame Noor Univ, Dept Chem, Tehran, Iran.
   [Baghayeri, Mehdi] Hakim Sabzevari Univ, Dept Chem, Fac Sci, Sabzevar, Iran.
C3 Payame Noor University
RP Veisi, H (通讯作者)，Payame Noor Univ, Dept Chem, Tehran, Iran.
EM hojatveisi@yahoo.com
RI veisi, hojat/GLU-7529-2022; Baghayeri, Mehdi/ABB-3179-2021
OI Baghayeri, Mehdi/0000-0003-3004-1324; veisi, hojat/0000-0002-8606-9011
FU Payame Noor University (PNU); Hakim Sabzevari University
FX We are grateful to Payame Noor University (PNU) and Hakim Sabzevari
   University for partial support of this work.
CR Ahamed M, 2011, PHYSICA E, V43, P1266, DOI 10.1016/j.physe.2011.02.014
   Ajitha B, 2014, SPECTROCHIM ACTA A, V121, P164, DOI 10.1016/j.saa.2013.10.077
   Baghayeri M, 2018, J IRAN CHEM SOC, V15, P1015, DOI 10.1007/s13738-018-1298-y
   Baghayeri M, 2018, J ELECTROANAL CHEM, V810, P69, DOI 10.1016/j.jelechem.2018.01.007
   Baghayeri M, 2017, SENSOR ACTUAT B-CHEM, V249, P321, DOI 10.1016/j.snb.2017.04.100
   Baghayeri M, 2015, BIOSENS BIOELECTRON, V74, P190, DOI 10.1016/j.bios.2015.06.016
   Das J, 2013, SPECTROCHIM ACTA A, V104, P265, DOI 10.1016/j.saa.2012.11.075
   Elemike EE, 2017, MOLECULES, V22, DOI 10.3390/molecules22050701
   Elemike EE, 2017, MAT SCI ENG C-MATER, V75, P980, DOI 10.1016/j.msec.2017.02.161
   Guo GQ, 2010, APPL SURF SCI, V256, P6683, DOI 10.1016/j.apsusc.2010.04.070
   Kalishwaralal K., 2019, COLLOID SURFACE B, V77, P257
   Kesharwani J., 2009, J BIONANOSCIENCE, V3, P39, DOI DOI 10.1166/JBNS.2009.1008
   Kouvaris P, 2012, MATER LETT, V76, P18, DOI 10.1016/j.matlet.2012.02.025
   Krishnakumar B, 2012, SEP PURIF TECHNOL, V85, P35, DOI 10.1016/j.seppur.2011.09.037
   Mie G, 1908, ANN PHYS-BERLIN, V25, P377, DOI 10.1002/andp.19083300302
   Mochochoko T, 2013, CARBOHYD POLYM, V98, P290, DOI 10.1016/j.carbpol.2013.05.038
   Otari SV, 2014, MATER LETT, V116, P367, DOI 10.1016/j.matlet.2013.11.066
   Patil RS, 2012, SPECTROCHIM ACTA A, V91, P234, DOI 10.1016/j.saa.2012.02.009
   Rajesh R, 2009, CURR NANOSCI, V5, P117
   Sathishkumar M, 2009, COLLOID SURFACE B, V73, P332, DOI 10.1016/j.colsurfb.2009.06.005
   Saxena A, 2010, DIG J NANOMATER BIOS, V5, P427
   Shahriary M, 2018, MAT SCI ENG C-MATER, V90, P57, DOI 10.1016/j.msec.2018.04.044
   Sharma VK, 2009, ADV COLLOID INTERFAC, V145, P83, DOI 10.1016/j.cis.2008.09.002
   Subash B, 2013, POWDER TECHNOL, V241, P49, DOI 10.1016/j.powtec.2013.03.002
   Sulaiman Ghassan Mohammad, 2013, Asian Pacific Journal of Tropical Biomedicine, V3, P58, DOI 10.1016/S2221-1691(13)60024-6
   Tagad CK, 2013, RSC ADV, V3, P22940, DOI 10.1039/c3ra44547j
   Veisi H, 2016, APPL ORGANOMET CHEM, V30, P387, DOI 10.1002/aoc.3444
   Veisi H, 2018, J CLEAN PROD, V170, P1536, DOI 10.1016/j.jclepro.2017.09.265
   Veisi H, 2017, APPL ORGANOMET CHEM, V31, DOI 10.1002/aoc.3711
   Vijayakumar M, 2013, IND CROP PROD, V41, P235, DOI 10.1016/j.indcrop.2012.04.017
   Zayed MF, 2012, SPECTROCHIM ACTA A, V98, P423, DOI 10.1016/j.saa.2012.08.072
NR 31
TC 15
Z9 15
U1 1
U2 10
PU WILEY
PI HOBOKEN
PA 111 RIVER ST, HOBOKEN 07030-5774, NJ USA
SN 0268-2605
EI 1099-0739
J9 APPL ORGANOMET CHEM
JI Appl. Organomet. Chem.
PD NOV
PY 2018
VL 32
IS 11
AR e4537
DI 10.1002/aoc.4537
PG 7
WC Chemistry, Applied; Chemistry, Inorganic & Nuclear
WE Science Citation Index Expanded (SCI-EXPANDED)
SC Chemistry
GA GX8QA
UT WOS:000448052500020
DA 2023-06-30
ER

PT J
AU Stevenson, H
   Shanmugam, NR
   Selvam, AP
   Prasad, S
AF Stevenson, Hunter
   Shanmugam, Nandhinee Radha
   Selvam, Anjan Paneer
   Prasad, Shalini
TI The Anatomy of a Nonfaradaic Electrochemical Biosensor
SO SLAS TECHNOLOGY
LA English
DT Article
DE affinity biosensor; COMSOL modeling; gold electrodes; sensor design
ID IMPEDANCE SPECTROSCOPY; CORTISOL DETECTION; IMMUNOASSAY; NANOSENSOR;
   DIAGNOSIS
AB Point-of-care (POC) testing has revolutionized diagnostic healthcare, bringing medical results directly and immediately to the patient. With faster diagnostics, more immediate clinical management decisions can be made. POC tests most often use a dipstick or swab format to detect the presence of a pathogen, disease, or other relevant biomarker. In these formats, the POC tests eliminate the need for complex lab equipment and trained personnel to collect, process, and analyze sample data for simple diagnostics. However, these tests cannot satisfy all clinical needs, because accurate quantitative results are needed. The present study serves as a template for designing a nonfaradaic electrochemical biosensor toward quantitative POC diagnostics. We focus on investigating the most important parameters when constructing a nonfaradaic biosensor through both mathematical modeling and electrochemical measurements. Furthermore, we demonstrate quantitative affinity biosensing of a model protein toward developing a POC device.
C1 [Stevenson, Hunter; Shanmugam, Nandhinee Radha; Selvam, Anjan Paneer; Prasad, Shalini] Univ Texas Dallas, Dept Bioengn, 800 W Campbell Rd,EC 39, Richardson, TX 75080 USA.
C3 University of Texas System; University of Texas Dallas
RP Prasad, S (通讯作者)，Univ Texas Dallas, Dept Bioengn, 800 W Campbell Rd,EC 39, Richardson, TX 75080 USA.
EM Shalini.Prasad@utdallas.edu
RI Shanmugam, Nandhinee Radha/D-1896-2017; Prasad, Shalini/W-6376-2019
OI Shanmugam, Nandhinee Radha/0000-0002-8572-7801; Prasad,
   Shalini/0000-0002-2404-3801
CR Bendavid A, 1999, THIN SOLID FILMS, V354, P169, DOI 10.1016/S0040-6090(99)00434-4
   Burke LD, 1997, GOLD BULL, V30, P43, DOI 10.1007/BF03214756
   Cimenti M, 2007, FUEL CELLS, V7, P364, DOI 10.1002/fuce.200700019
   Daniels JS, 2007, ELECTROANAL, V19, P1239, DOI 10.1002/elan.200603855
   Date Y, 2014, ANAL CHEM, V86, P2989, DOI 10.1021/ac4035289
   Diouani MF, 2017, MAT SCI ENG C-MATER, V74, P465, DOI 10.1016/j.msec.2016.12.051
   Grieshaber D, 2008, SENSORS-BASEL, V8, P1400, DOI 10.3390/s8031400
   Hsieh G, 1997, SOLID STATE IONICS, V96, P153, DOI 10.1016/S0167-2738(97)00073-8
   Kaushik A, 2015, INT J NANOMED, V10, P677, DOI 10.2147/IJN.S75514
   Khan MS, 2017, ANAL CHEM, V89, P2107, DOI 10.1021/acs.analchem.6b04769
   Kinnamon D, 2016, IEEE SENSOR
   Lee HY, 2015, ANAL SCI, V31, P699, DOI 10.2116/analsci.31.699
   Li GC, 2004, ELECTROCHIM ACTA, V49, P4119, DOI 10.1016/j.electacta.2004.04.005
   Lisdat F, 2008, ANAL BIOANAL CHEM, V391, P1555, DOI 10.1007/s00216-008-1970-7
   NICHOLSON RS, 1965, ANAL CHEM, V37, P1351, DOI 10.1021/ac60230a016
   Prasad S, 2013, JALA-J LAB AUTOM, V18, P143, DOI 10.1177/2211068212460038
   Rudzinski WE, 2010, APPL SURF SCI, V256, P5399, DOI 10.1016/j.apsusc.2009.12.093
   Sajid M, 2015, J SAUDI CHEM SOC, V19, P689, DOI 10.1016/j.jscs.2014.09.001
   Sato N, 2012, GREEN CORROSION CHEMISTRY AND ENGINEERING: OPPORTUNITIES AND CHALLENGES, P1, DOI 10.1002/9783527641789.ch1
   Selvam AP, 2017, FUTUR SCI OA, V3, DOI 10.4155/fsoa-2017-0047
   Selvam AP, 2017, SLAS TECHNOL, V22, P338, DOI 10.1177/2211068217696779
   Selvam AP, 2013, FUTUR CARDIOL, V9, P137, DOI [10.2217/FCA.12.76, 10.2217/fca.12.76]
   Wagner P, 1996, BIOPHYS J, V70, P2052, DOI 10.1016/S0006-3495(96)79810-7
   Wang J, 2006, BIOSENS BIOELECTRON, V21, P1887, DOI 10.1016/j.bios.2005.10.027
   Wang K., 2016, NANO BIOMED ENG, V8, P172, DOI [DOI 10.5101/NBE.V8I3.P172-183, 10.5101/nbe.v8i3.p172-183]
   Winkler J, 1998, J ELECTROCHEM SOC, V145, P1184, DOI 10.1149/1.1838436
   Zhang F, 2014, BIOTECHNOL BIOENG, V111, P1931, DOI 10.1002/bit.25253
   Zhang S, 2000, BIOSENS BIOELECTRON, V15, P273, DOI 10.1016/S0956-5663(00)00076-2
NR 28
TC 15
Z9 15
U1 0
U2 19
PU SAGE PUBLICATIONS INC
PI THOUSAND OAKS
PA 2455 TELLER RD, THOUSAND OAKS, CA 91320 USA
SN 2472-6303
EI 2472-6311
J9 SLAS TECHNOL
JI SLAS Technol.
PD FEB
PY 2018
VL 23
IS 1
BP 5
EP 15
DI 10.1177/2472630317738700
PG 11
WC Biochemical Research Methods; Chemistry, Analytical
WE Science Citation Index Expanded (SCI-EXPANDED)
SC Biochemistry & Molecular Biology; Chemistry
GA FT3LV
UT WOS:000423049500002
PM 29095669
OA hybrid
DA 2023-06-30
ER

PT J
AU Khan, MZH
AF Khan, M. Z. H.
TI Nanoparticles Modified ITO Based Biosensor
SO JOURNAL OF ELECTRONIC MATERIALS
LA English
DT Article
DE Metal nanoparticles; ITO electrode; surface fabrication; surface
   characterization; biosensor
ID DIRECT ELECTRON-TRANSFER; TIN OXIDE GLASS; GOLD NANOPARTICLES;
   HYDROGEN-PEROXIDE; MAGNETIC NANOPARTICLES; AMPEROMETRIC BIOSENSOR;
   ELECTROCHEMICAL DETECTION; ENZYME IMMOBILIZATION; CARBON NANOTUBES;
   PLATINUM NANOPARTICLES
AB Incorporation of nanomaterials with controlled molecular architecture shows great promise in improving electronic communication between biomolecules and the electrode substrate. In electrochemical applications metal nanoparticles (NPs) modified electrodes have been widely used and are emerging as candidates to develop highly sensitive electrochemical sensors. There has been a growing technological interest in modified indium tin oxide (ITO) electrodes due to their prominent optoelectronic properties and their wide use as a transducing platform. The introduction of NPs into the transducing platform is commonly achieved by their adsorption onto conventional electrode surfaces in various forms, including that of a composite. The aim of this review is to discuss the role of metallic NPs for surface fabrication of ITO thin films leading to detection of specific biomolecules and applications as a biosensor platform.
C1 [Khan, M. Z. H.] Jessore Univ Sci & Technol, Dept Chem Engn, Jessore 7408, Bangladesh.
RP Khan, MZH (通讯作者)，Jessore Univ Sci & Technol, Dept Chem Engn, Jessore 7408, Bangladesh.
EM zaved.khan@yahoo.com
RI KHAN, ZAVED HOSSAIN/J-7975-2015
OI Khan, Md. Zaved Hossain/0000-0001-9353-6469
CR Aini Bohari Noor, 2015, Sensing and Bio-Sensing Research, V4, P46, DOI 10.1016/j.sbsr.2015.03.004
   Al-Hilli S.M., 2009, APPL PHYS LETT, V94
   Alves WA, 2006, BIOSENS BIOELECTRON, V22, P298, DOI 10.1016/j.bios.2006.01.009
   Ansari AA, 2012, J PHYS CONF SER, V358, DOI 10.1088/1742-6596/358/1/012006
   Ariga K, 2007, PHYS CHEM CHEM PHYS, V9, P2319, DOI 10.1039/b700410a
   Armistead PM, 2001, ANAL CHEM, V73, P558, DOI 10.1021/ac001286t
   Astruc D, 2005, ANGEW CHEM INT EDIT, V44, P7852, DOI 10.1002/anie.200500766
   Aziz MA, 2012, PHYSICA E, V44, P1182, DOI 10.1016/j.physe.2012.01.008
   Aziz MA, 2008, CHEM COMMUN, P4607, DOI 10.1039/b808026g
   Bantz KC, 2011, PHYS CHEM CHEM PHYS, V13, P11551, DOI 10.1039/c0cp01841d
   Barsan M.M., 2015, TRAC TRENDS ANAL CHE, V79, P1
   Bizzarri AR, 2008, BIOSENS BIOELECTRON, V24, P204, DOI 10.1016/j.bios.2008.03.033
   Cao DF, 2003, ANALYST, V128, P1268, DOI 10.1039/b308242c
   Cao SR, 2013, BIOSENS BIOELECTRON, V42, P532, DOI 10.1016/j.bios.2012.10.048
   Chang HX, 2010, ANAL CHEM, V82, P2341, DOI 10.1021/ac9025384
   Chauhan N, 2012, ELECTROCHIM ACTA, V67, P79, DOI 10.1016/j.electacta.2012.02.012
   Chauhan N, 2011, ANAL CHIM ACTA, V701, P66, DOI 10.1016/j.aca.2011.06.014
   Chauhan R, 2013, MATER FOCUS, V2, P316, DOI 10.1166/mat.2013.1096
   Chen SH, 2013, MICROCHIM ACTA, V180, P15, DOI 10.1007/s00604-012-0904-4
   Crespilho FN, 2008, TALANTA, V76, P922, DOI 10.1016/j.talanta.2008.04.054
   Crespilho FN, 2006, ELECTROCHEM COMMUN, V8, P1665, DOI 10.1016/j.elecom.2006.07.032
   Crespilho FN, 2006, J PHYS CHEM B, V110, P17478, DOI 10.1021/jp062098v
   Crespilho FN, 2009, BIOSENS BIOELECTRON, V24, P3073, DOI 10.1016/j.bios.2009.03.026
   de la Escosura-Muniz Alfredo, 2010, Materials Today, V13, P24, DOI 10.1016/S1369-7021(10)70125-5
   Deng JJ, 2010, BIOSENS BIOELECTRON, V26, P615, DOI 10.1016/j.bios.2010.07.014
   Deng ZF, 2009, BIOSENS BIOELECTRON, V24, P2465, DOI 10.1016/j.bios.2008.12.037
   Ding KQ, 2009, INT J ELECTROCHEM SC, V4, P943
   Dontsova EA, 2011, SENSOR ACTUAT B-CHEM, V159, P261, DOI 10.1016/j.snb.2011.07.001
   Dorfman A, 2006, ADV MATER, V18, P2685, DOI 10.1002/adma.200502616
   Dorfman A, 2006, LANGMUIR, V22, P4890, DOI 10.1021/la053270+
   Doria G, 2012, SENSORS-BASEL, V12, P1657, DOI 10.3390/s120201657
   Du J, 2013, MAT SCI ENG C-MATER, V33, P2031, DOI 10.1016/j.msec.2013.01.019
   Eustis S, 2005, J PHYS CHEM B, V109, P4811, DOI 10.1021/jp0441588
   Evans SAG, 2002, ANAL CHEM, V74, P1322, DOI 10.1021/ac011052p
   Feng B, 2008, COLLOID SURFACE A, V328, P52, DOI 10.1016/j.colsurfa.2008.06.024
   Feng JJ, 2006, ELECTROCHEM COMMUN, V8, P77, DOI 10.1016/j.elecom.2005.10.029
   Feng P, 2005, APPL PHYS LETT, V87, DOI 10.1063/1.2135391
   Feng XM, 2007, NANOTECHNOLOGY, V18, DOI 10.1088/0957-4484/18/19/195603
   Fu YY, 2014, ELECTROCHIM ACTA, V120, P314, DOI 10.1016/j.electacta.2013.12.082
   Gan N, 2010, SENSORS-BASEL, V10, P625, DOI 10.3390/s100100625
   Hahn H, 1997, NANOSTRUCT MATER, V9, P3, DOI 10.1016/S0965-9773(97)00013-5
   Hassan MAM, 2014, APPL NANOSCI, V4, P927, DOI 10.1007/s13204-013-0270-5
   Hossain Z., 2011, ELECTROCHIM ACTA, V56, P8657, DOI [10.1016/j.electacta.2011.07.068, DOI 10.1016/J.ELECTACTA.2011.07.068]
   Hou SH, 2012, BIOSENS BIOELECTRON, V33, P44, DOI 10.1016/j.bios.2011.12.014
   Hrapovic S, 2004, ANAL CHEM, V76, P1083, DOI 10.1021/ac035143t
   Hu TT, 2013, SPECTROCHIM ACTA A, V110, P72, DOI 10.1016/j.saa.2013.03.024
   Huang J, 2007, INT J NANOMED, V2, P775
   Huo Q, 2007, COLLOID SURFACE B, V59, P1, DOI 10.1016/j.colsurfb.2007.04.019
   Ibupoto ZH, 2013, SENSORS-BASEL, V13, P1984, DOI 10.3390/s130201984
   Jin GP, 2007, J POWER SOURCES, V166, P80, DOI 10.1016/j.jpowsour.2006.12.087
   Jiwei L, 2008, J MATER SCI, V43, P6285, DOI 10.1007/s10853-008-2905-6
   Kamat PV, 2007, J PHYS CHEM C, V111, P2834, DOI 10.1021/jp066952u
   Karaboga MNS, 2016, BIOSENS BIOELECTRON, V84, P22, DOI 10.1016/j.bios.2015.08.044
   Kaushika A, 2008, BIOSENS BIOELECTRON, V24, P676, DOI 10.1016/j.bios.2008.06.032
   Khan GF, 1996, J ELECTROCHEM SOC, V143, P3336, DOI 10.1149/1.1837208
   Khan MZH, 2016, COGENT ENG, V3, DOI 10.1080/23311916.2016.1170097
   Khan MZH, 2014, SURF COAT TECH, V244, P189, DOI 10.1016/j.surfcoat.2014.02.017
   Khan MZH, 2011, SENSOR LETT, V9, P1849, DOI 10.1166/sl.2011.1739
   Khan R, 2008, ANAL CHIM ACTA, V616, P207, DOI 10.1016/j.aca.2008.04.010
   Kheybari S, 2010, DARU, V18, P168
   Kim CS, 1996, ELECTROCHIM ACTA, V41, P2433, DOI 10.1016/0013-4686(96)00030-8
   Kim D, 2009, ANAL CHEM, V81, P9183, DOI 10.1021/ac9018389
   Kim GI, 2010, BIOSENS BIOELECTRON, V25, P1717, DOI 10.1016/j.bios.2009.12.015
   Kim TH, 2013, NANOMED-NANOTECHNOL, V9, P336, DOI 10.1016/j.nano.2012.08.006
   Kinge S, 2008, CHEMPHYSCHEM, V9, P20, DOI 10.1002/cphc.200700475
   Kittelson DB, 1998, J AEROSOL SCI, V29, P575, DOI 10.1016/S0021-8502(97)10037-4
   Koplitz LV, 2003, J PHYS CHEM B, V107, P10583, DOI 10.1021/jp0352175
   Kruis FE, 1998, J AEROSOL SCI, V29, P511, DOI 10.1016/S0021-8502(97)10032-5
   Kumar SA, 2008, ANAL LETT, V41, P141, DOI 10.1080/00032710701792612
   Lanzellotto C, 2014, BIOSENS BIOELECTRON, V55, P430, DOI 10.1016/j.bios.2013.12.028
   Lee JH, 2013, BIOSENS BIOELECTRON, V49, P531, DOI 10.1016/j.bios.2013.06.010
   Li CC, 2008, TALANTA, V77, P455, DOI 10.1016/j.talanta.2008.06.048
   Li XR, 2013, ANAL SCI, V29, P473, DOI 10.2116/analsci.29.473
   Liao L, 2007, APPL PHYS LETT, V91, DOI 10.1063/1.2800812
   Lin JH, 2007, ANAL BIOCHEM, V370, P180, DOI 10.1016/j.ab.2007.06.021
   Liu H, 2015, MAT SCI ENG C-MATER, V53, P43, DOI 10.1016/j.msec.2015.04.016
   Liu ZM, 2005, ANAL CHIM ACTA, V533, P3, DOI 10.1016/j.aca.2004.10.077
   Loh KS, 2008, SENSORS-BASEL, V8, P5775, DOI 10.3390/s8095775
   Mahshid S, 2007, J MATER PROCESS TECH, V189, P296, DOI 10.1016/j.jmatprotec.2007.01.040
   Moore E, 2006, THIN SOLID FILMS, V515, P2612, DOI 10.1016/j.tsf.2006.03.025
   Moravec P., 2011, MAT SCI APPL, V2, P258
   Nakanishi T, 2010, ELECTROANAL, V22, P393, DOI 10.1002/elan.200900420
   Niu XH, 2013, ANAL CHEM, V85, P3561, DOI 10.1021/ac3030976
   Norton DP, 2004, MATER TODAY, V7, P34, DOI 10.1016/S1369-7021(04)00287-1
   Pandey P, 2008, ANAL LETT, V41, P159, DOI 10.1080/00032710701792620
   Dmitrii F, 2007, ANGEW CHEM INT EDIT, V46, P6006, DOI 10.1002/anie.200701554
   Petcharoen K, 2012, MATER SCI ENG B-ADV, V177, P421, DOI 10.1016/j.mseb.2012.01.003
   Prieto P, 2012, APPL SURF SCI, V258, P8807, DOI 10.1016/j.apsusc.2012.05.095
   Qiu JD, 2007, ELECTROCHEM COMMUN, V9, P2734, DOI 10.1016/j.elecom.2007.09.009
   Qu YH, 2010, BIOELECTROCHEMISTRY, V77, P139, DOI 10.1016/j.bioelechem.2009.08.001
   Rashid JIA, 2014, MAT SCI ENG C-MATER, V45, P270, DOI 10.1016/j.msec.2014.09.010
   Ravikumar C, 2011, J PHYS CHEM C, V115, P1380, DOI 10.1021/jp105304w
   Ravindran A, 2013, COLLOID SURFACE B, V105, P342, DOI 10.1016/j.colsurfb.2012.07.036
   Rawal R, 2013, BIOCHEM ENG J, V71, P30, DOI 10.1016/j.bej.2012.11.013
   Rossi LM, 2004, ANAL BIOANAL CHEM, V380, P606, DOI 10.1007/s00216-004-2770-3
   Saadati S, 2012, ANAL CHIM ACTA, V753, P32, DOI 10.1016/j.aca.2012.09.043
   Safavi A, 2009, BIOSENS BIOELECTRON, V24, P1655, DOI 10.1016/j.bios.2008.08.040
   Sagadevan S, 2014, REV ADV MATER SCI, V36, P62
   Saha S, 2014, ELECTROANAL, V26, P2197, DOI 10.1002/elan.201400332
   Salimi A, 2007, BIOPHYS CHEM, V125, P540, DOI 10.1016/j.bpc.2006.11.004
   Santos L, 2016, SENSOR ACTUAT B-CHEM, V223, P186, DOI 10.1016/j.snb.2015.09.046
   Sattarahmady N, 2010, TALANTA, V82, P1126, DOI 10.1016/j.talanta.2010.06.022
   SBERVEGLIERI G, 1995, SENSOR ACTUAT B-CHEM, V25, P588, DOI 10.1016/0925-4005(95)85128-3
   SCHMID G, 2003, NANOPARTICLES
   Schmidt-Mende L, 2007, MATER TODAY, V10, P40, DOI 10.1016/S1369-7021(07)70078-0
   Semaltianos NG, 2010, CRIT REV SOLID STATE, V35, P105, DOI 10.1080/10408431003788233
   Shervedani RK, 2014, SENSOR ACTUAT B-CHEM, V204, P783, DOI 10.1016/j.snb.2014.08.033
   Shi BX, 2011, BIOSENS BIOELECTRON, V26, P2917, DOI 10.1016/j.bios.2010.11.037
   Singh SP, 2007, APPL PHYS LETT, V91, DOI 10.1063/1.2768302
   Sivanesan A., 2009, GOLD NANOPARTICLES M
   Solanki PR, 2008, APPL PHYS LETT, V93, DOI 10.1063/1.2980448
   Solanki PR, 2009, APPL PHYS LETT, V94, DOI 10.1063/1.3111429
   Swihart MT, 2003, CURR OPIN COLLOID IN, V8, P127, DOI 10.1016/S1359-0294(03)00007-4
   Tang L, 2008, ANAL BIOANAL CHEM, V391, P679, DOI 10.1007/s00216-008-2049-1
   Thompson DG, 2008, ANAL CHEM, V80, P2805, DOI 10.1021/ac702403w
   Tian ZRR, 2002, J AM CHEM SOC, V124, P12954, DOI 10.1021/ja0279545
   Tiwari PM, 2011, NANOMATERIALS-BASEL, V1, P31, DOI 10.3390/nano1010031
   Turner APF, 2013, CHEM SOC REV, V42, P3184, DOI 10.1039/c3cs35528d
   Tyagi M, 2013, BIOSENS BIOELECTRON, V41, P110, DOI 10.1016/j.bios.2012.07.062
   Vilian ATE, 2015, SCI REP-UK, V5, DOI 10.1038/srep18390
   Vo-Dinh T, 2010, J BIOPHOTONICS, V3, P89, DOI 10.1002/jbio.200910015
   Wang HS, 2005, COLLOID SURFACE A, V256, P111, DOI 10.1016/j.colsurfa.2004.12.058
   Wang JX, 2006, APPL PHYS LETT, V88, DOI 10.1063/1.2210078
   Wang JW, 2009, TALANTA, V77, P1454, DOI 10.1016/j.talanta.2008.09.034
   Wang R, 2015, APPL SURF SCI, V349, P805, DOI 10.1016/j.apsusc.2015.05.067
   Wang SF, 2008, BIOSENS BIOELECTRON, V23, P1781, DOI 10.1016/j.bios.2008.02.014
   Wang Y, 2009, ELECTROCHEM COMMUN, V11, P1034, DOI 10.1016/j.elecom.2009.03.005
   Wei H, 2007, NANOTECHNOLOGY, V18, DOI 10.1088/0957-4484/18/17/175610
   Wongmekiat A, 2007, CHEM PHARM BULL, V55, P359, DOI 10.1248/cpb.55.359
   Xu XL, 2009, TALANTA, V78, P26, DOI 10.1016/j.talanta.2008.10.041
   Yagati AK, 2013, BIOSENS BIOELECTRON, V47, P385, DOI 10.1016/j.bios.2013.03.035
   Yang G.C., 2009, ELECTROANAL J CHEM, V617, P51
   Yang K, 2009, J PHYS CHEM C, V113, P20169, DOI 10.1021/jp901894j
   Yang MH, 2006, BIOMATERIALS, V27, P246, DOI 10.1016/j.biomaterials.2005.05.077
   Yu CM, 2013, COLLOID SURFACE B, V103, P231, DOI 10.1016/j.colsurfb.2012.10.005
   Yu YN, 2016, BIOSENS BIOELECTRON, V77, P215, DOI 10.1016/j.bios.2015.09.036
   Yu YY, 2013, BIOSENS BIOELECTRON, V41, P511, DOI 10.1016/j.bios.2012.09.055
   Yuan SJ, 2013, SCI REP-UK, V3, DOI 10.1038/srep01315
   Yue HY, 2015, ANAL BIOCHEM, V488, P22, DOI 10.1016/j.ab.2015.07.007
   Zeng HJ, 2015, SENSOR ACTUAT B-CHEM, V221, P22, DOI 10.1016/j.snb.2015.06.062
   Zhang HL, 2008, ANAL BIOANAL CHEM, V390, P971, DOI 10.1007/s00216-007-1748-3
   Zhang K, 2013, MATER RES BULL, V48, P1338, DOI 10.1016/j.materresbull.2012.12.029
   Zhang SB, 2007, TALANTA, V71, P1530, DOI 10.1016/j.talanta.2006.07.036
   Zhang SB, 2008, BIOSENS BIOELECTRON, V24, P129, DOI 10.1016/j.bios.2008.03.017
   Zhang WD, 2010, MICROCHIM ACTA, V168, P259, DOI 10.1007/s00604-010-0288-2
   Zhang YR, 2016, MAT SCI ENG C-MATER, V59, P577, DOI 10.1016/j.msec.2015.10.066
   Zhang Y, 2007, BIOSENS BIOELECTRON, V22, P2121, DOI 10.1016/j.bios.2006.09.030
   Zhao CZ, 2007, TALANTA, V71, P1769, DOI 10.1016/j.talanta.2006.08.013
   Zhao ZW, 2007, APPL PHYS LETT, V90, DOI 10.1063/1.2721140
   Zhao ZW, 2010, SENSORS-BASEL, V10, P1216, DOI 10.3390/s100201216
   Zheng XL, 2015, ELECTROCHIM ACTA, V167, P372, DOI 10.1016/j.electacta.2015.03.156
   Zhou H, 2005, ANAL CHEM, V77, P6102, DOI 10.1021/ac050924a
   Zor E, 2013, BIOSENS BIOELECTRON, V42, P321, DOI 10.1016/j.bios.2012.10.068
NR 153
TC 17
Z9 17
U1 3
U2 54
PU SPRINGER
PI NEW YORK
PA 233 SPRING ST, NEW YORK, NY 10013 USA
SN 0361-5235
EI 1543-186X
J9 J ELECTRON MATER
JI J. Electron. Mater.
PD APR
PY 2017
VL 46
IS 4
BP 2254
EP 2268
DI 10.1007/s11664-016-5172-3
PG 15
WC Engineering, Electrical & Electronic; Materials Science,
   Multidisciplinary; Physics, Applied
WE Science Citation Index Expanded (SCI-EXPANDED)
SC Engineering; Materials Science; Physics
GA EM6WX
UT WOS:000395454400043
DA 2023-06-30
ER

PT J
AU Zarei, A
   Hatefi-Mehrjaidi, A
   Karimi, MA
   Mohadesi, A
AF Zarei, Amir
   Hatefi-Mehrjaidi, Abdolhamid
   Karimi, Mohammad Ali
   Mohadesi, Alireza
TI Impedimetric glucose biosensing based on drop-cast of porous graphene,
   nafion, ferrocene, and glucose oxidase biocomposite optimized by central
   composite design
SO JOURNAL OF ELECTROANALYTICAL CHEMISTRY
LA English
DT Article
DE Impedimetric biosensor; Glucose oxidase; Ferrocene; Nafion; Porous
   graphene; Central composite design
ID HORSERADISH-PEROXIDASE; AMPEROMETRIC BIOSENSOR; NANOPOROUS GRAPHENE;
   HYDROGEN-PEROXIDE; IMMOBILIZATION; ELECTRODE
AB A novel Impedimetric glucose biosensor was fabricated based on a biocomposite of porous graphene, Nafion, Ferrocene, and glucose oxidase drop-casted on a glassy carbon electrode. The biocomposite components ratios optimization was studied by the central composite design method. Biosensor structural characterizations and fabrication process was performed by various spectroscopy, microscopy, and electrochemical techniques, including Raman spectroscopy, electrochemical impedance spectroscopy, scattered energy X-ray spectroscopy, atomic force microscopy, scanning electron microscopy, and cyclic voltammetry. The fabricated impedimetric glucose biosensor, with a wide linear range (1-15 mM), high sensitivity (10.6 k omega mM(-1)), and a low detection limit (0.021 mM), was applied successfully for the analysis of real human blood serum samples. The biosensor fabrication was very simple and straightforward.
C1 [Zarei, Amir; Hatefi-Mehrjaidi, Abdolhamid; Karimi, Mohammad Ali; Mohadesi, Alireza] Payame Noor Univ PNU, Dept Chem, POB 193954697, Tehran, Iran.
   [Zarei, Amir] Res Inst Petr Ind RIPI, Tehran 146651137, Iran.
C3 Payame Noor University
RP Hatefi-Mehrjaidi, A (通讯作者)，Payame Noor Univ PNU, Dept Chem, POB 193954697, Tehran, Iran.
EM hhatefy@pnu.ac.ir
RI Hatefi-Mehrjardi, Abdolhamid/M-1584-2014
OI Hatefi-Mehrjardi, Abdolhamid/0000-0002-3724-2519
FU Payame Noor University
FX The authors gratefully acknowledge Payame Noor University for supporting
   and providing research facilities for this work.
CR Ahmadi A, 2021, IEEE SENS J, V21, P9210, DOI 10.1109/JSEN.2021.3053033
   Asrami PN, 2018, INT J BIOL MACROMOL, V118, P649, DOI 10.1016/j.ijbiomac.2018.05.228
   Asrami PN, 2017, J ELECTROANAL CHEM, V801, P258, DOI 10.1016/j.jelechem.2017.07.052
   Barmi AAM, 2020, J MATER SCI-MATER EL, V31, P19569, DOI 10.1007/s10854-020-04485-2
   Bertok T, 2019, CHEMELECTROCHEM, V6, P989, DOI 10.1002/celc.201800848
   Bourourou M, 2013, CHEM-EUR J, V19, P9371, DOI 10.1002/chem.201301043
   CLARK LC, 1962, ANN NY ACAD SCI, V102, P29, DOI 10.1111/j.1749-6632.1962.tb13623.x
   Dalkiran B, 2020, BIOELECTROCHEMISTRY, V135, DOI 10.1016/j.bioelechem.2020.107569
   Garrote BL, 2019, ACS SENSORS, V4, P2216, DOI 10.1021/acssensors.9b01177
   Hatefi-Mehrjardi A, 2013, ELECTROCHIM ACTA, V114, P394, DOI 10.1016/j.electacta.2013.09.090
   Hossain MF, 2017, PLOS ONE, V12, DOI 10.1371/journal.pone.0173553
   Hou CT, 2016, ELECTROCHIM ACTA, V211, P663, DOI 10.1016/j.electacta.2016.06.078
   Ito Y, 2019, BIOSENS BIOELECTRON, V129, P189, DOI 10.1016/j.bios.2019.01.018
   Khatami SH, 2022, BIOTECHNOL APPL BIOC, V69, P939, DOI 10.1002/bab.2165
   Khazaei S, 2021, CARBOHYD POLYM, V266, DOI 10.1016/j.carbpol.2021.118105
   Lasia A, 1999, MOD ASPECT ELECTROC, P143
   LAVIRON E, 1979, J ELECTROANAL CHEM, V101, P19, DOI 10.1016/S0022-0728(79)80075-3
   Liu J, 2015, BIOSENS BIOELECTRON, V74, P71, DOI 10.1016/j.bios.2015.06.042
   Mehrotra Parikha, 2016, J Oral Biol Craniofac Res, V6, P153, DOI 10.1016/j.jobcr.2015.12.002
   Montgomery DC., 2014, APPL STAT PROBABILIT
   Ognjanovic M, 2020, MICROCHEM J, V158, DOI 10.1016/j.microc.2020.105150
   Paul A, 2019, ACS OMEGA, V4, P14780, DOI 10.1021/acsomega.9b01341
   Pena-Bahamonde J, 2018, J NANOBIOTECHNOL, V16, DOI 10.1186/s12951-018-0400-z
   Pourmand S, 2015, INT J ENVIRON RES, V9, P1269
   Saito Y, 2020, NAT PHYS, V16, P926, DOI 10.1038/s41567-020-0928-3
   Senel M, 2010, SENSOR ACTUAT B-CHEM, V145, P444, DOI 10.1016/j.snb.2009.12.055
   Shao YY, 2010, ELECTROANAL, V22, P1027, DOI 10.1002/elan.200900571
   Shervedani RK, 2007, SENSOR ACTUAT B-CHEM, V126, P415, DOI 10.1016/j.snb.2007.03.023
   Shervedani RK, 2006, BIOELECTROCHEMISTRY, V69, P201, DOI 10.1016/j.bioelechem.2006.01.003
   Soon GH, 2021, BIOSENSORS-BASEL, V11, DOI 10.3390/bios11080254
   Tothill I.E., 2003, ENCY FOOD SCI NUTR, P489, DOI DOI 10.1016/B0-12-227055-X/01374-2
   Wang SP, 2010, ANAL BIOCHEM, V398, P191, DOI 10.1016/j.ab.2009.11.029
   Xie Y, 2021, J ELECTROANAL CHEM, V893, DOI 10.1016/j.jelechem.2021.115328
   Xu JZ, 2003, ELECTROANAL, V15, P219, DOI 10.1002/elan.200390027
   Zhang JN, 2015, CARBON, V84, P469, DOI 10.1016/j.carbon.2014.12.039
   Zhou B, 2016, LANCET, V387, P1513, DOI 10.1016/S0140-6736(16)00618-8
   Zohreh M, 2017, ARAB J CHEM, V10, pS657, DOI 10.1016/j.arabjc.2012.11.004
NR 37
TC 1
Z9 1
U1 9
U2 20
PU ELSEVIER SCIENCE SA
PI LAUSANNE
PA PO BOX 564, 1001 LAUSANNE, SWITZERLAND
SN 1572-6657
EI 1873-2569
J9 J ELECTROANAL CHEM
JI J. Electroanal. Chem.
PD AUG 15
PY 2022
VL 919
AR 116544
DI 10.1016/j.jelechem.2022.116544
EA JUN 2022
PG 12
WC Chemistry, Analytical; Electrochemistry
WE Science Citation Index Expanded (SCI-EXPANDED)
SC Chemistry; Electrochemistry
GA 3D4SH
UT WOS:000829293100008
DA 2023-06-30
ER

PT J
AU Wang, B
   Li, YR
   Hu, HY
   Shu, WH
   Yang, LQ
   Zhang, JH
   Zaidi, SA
AF Wang, Bo
   Li, Yiru
   Hu, Huaying
   Shu, Wenhao
   Yang, Lianqiao
   Zhang, Jianhua
   Zaidi, Shabi Abbas
TI Acetylcholinesterase electrochemical biosensors with graphene-Au
   nanoparticles-Ti3C2Tx modified for detection of organophosphate
   pesticides
SO MOLECULAR CRYSTALS AND LIQUID CRYSTALS
LA English
DT Article
DE Acetylcholinesterase biosensor; graphene; Au nanoparticles; Ti3C2Tx
ID GLUCOSE-OXIDASE; ELECTRODE; IMMOBILIZATION; NANOCOMPOSITES
AB An acetylcholinesterase biosensor was prepared with graphene-Au nanoparticle-transition metal carbide modified for the detection of organophosphorus pesticides. The outstanding electrical properties, specific surface area and biocompatibility of graphene and excessive metal carbide, especially under the modification of gold nanoparticles, make the biosensor highly sensitive. Cyclic voltammetry and differential pulse voltammetry were used to characterize the electrochemical catalysis of the biosensor: acetylcholinesterase/chitosan-transition metal carbides/gold nanoparticle/graphene/glassy carbon electrode. The prepared biosensor has a good linear relationship with dichlorvos, a common organophosphorus pesticide, from 2.26 x 10(-3) to 2.26 x 10(-8 )mM and the limit of detection was 1.25 x 10(-8 )mM. Finally, the biosensor exhibits good stability, can be stored at room temperature for one month without significant performance degradation.
C1 [Wang, Bo] Shanghai Univ, Microelect Res & Develop Ctr, Shanghai, Peoples R China.
   [Wang, Bo; Li, Yiru; Hu, Huaying; Shu, Wenhao; Yang, Lianqiao] Shanghai Univ, Key Lab Adv Display & Syst Applicat, Minist Educ, Yanchang Rd 149, Shanghai 200072, Peoples R China.
C3 Shanghai University; Shanghai University
RP Yang, LQ (通讯作者)，Shanghai Univ, Key Lab Adv Display & Syst Applicat, Minist Educ, Yanchang Rd 149, Shanghai 200072, Peoples R China.
EM yanglianqiao@i.shu.edu.cn
RI zhang, jian/HPD-1712-2023; zhan, y/ISA-2807-2023
FU National Natural Science Foundation of China [52175512]; Science and
   Technology Commission of Shanghai Municipality Program [19DZ2281000,
   17DZ2281700]
FX This work is financially supported by the National Natural Science
   Foundation of China (52175512) and Science and Technology Commission of
   Shanghai Municipality Program (19DZ2281000; 17DZ2281700).
CR Buiculescu R, 2012, BIOELECTROCHEMISTRY, V86, P72, DOI 10.1016/j.bioelechem.2012.02.005
   Cao SW, 2018, ADV FUNCT MATER, V28, DOI 10.1002/adfm.201800136
   Chauhan N, 2011, INT J BIOL MACROMOL, V49, P923, DOI 10.1016/j.ijbiomac.2011.08.006
   Chawla S, 2012, BIOCHEM ENG J, V68, P76, DOI 10.1016/j.bej.2012.07.008
   Costa LG, 2006, CLIN CHIM ACTA, V366, P1, DOI 10.1016/j.cca.2005.10.008
   Cui HF, 2019, BIOSENS BIOELECTRON, V141, DOI 10.1016/j.bios.2019.111452
   Cui HF, 2013, BIOSENS BIOELECTRON, V46, P113, DOI 10.1016/j.bios.2013.02.029
   Eddleston M, 2008, LANCET, V371, P597, DOI 10.1016/S0140-6736(07)61202-1
   FUKUTO TR, 1990, ENVIRON HEALTH PERSP, V87, P245, DOI 10.2307/3431032
   Geim AK, 2007, NAT MATER, V6, P183, DOI 10.1038/nmat1849
   KAMIN RA, 1980, ANAL CHEM, V52, P1198, DOI 10.1021/ac50058a010
   Khan AY, 2014, BIOCHEM ENG J, V91, P78, DOI 10.1016/j.bej.2014.07.011
   Li YP, 2013, SENSOR ACTUAT B-CHEM, V185, P706, DOI 10.1016/j.snb.2013.05.061
   Linlin L., 2015, ANAL CHEM, V87, P8584
   Lisdat F, 2002, BIOSENS BIOELECTRON, V17, P1051, DOI 10.1016/S0956-5663(02)00097-0
   Long Q, 2015, BIOSENS BIOELECTRON, V68, P168, DOI 10.1016/j.bios.2014.12.046
   Ma L, 2018, ELECTROANAL, V30, P1793, DOI 10.1002/elan.201700845
   Naguib M, 2011, ADV MATER, V23, P4248, DOI 10.1002/adma.201102306
   Patocka Jiri, 2004, Acta Medica (Hradec Kralove), V47, P215
   Qian SH, 2015, ANAL CHEM, V87, P5395, DOI 10.1021/acs.analchem.5b00738
   Shah SA, 2017, CHEM COMMUN, V53, P400, DOI 10.1039/c6cc07733a
   Sun X, 2010, BIOSENS BIOELECTRON, V25, P2611, DOI 10.1016/j.bios.2010.04.028
   Varmira K, 2018, TALANTA, V183, P1, DOI 10.1016/j.talanta.2018.02.053
   Wei M, 2015, SENSOR ACTUAT B-CHEM, V211, P290, DOI 10.1016/j.snb.2015.01.112
   Xia Q, 2016, BIOCHEM ENG J, V113, P1, DOI 10.1016/j.bej.2016.05.003
   Xu YH, 2016, SMALL, V12, P1400, DOI 10.1002/smll.201502988
   Yang JJ, 2017, J ELECTROANAL CHEM, V787, P88, DOI 10.1016/j.jelechem.2017.01.044
   Zhang C, 2017, ACS APPL MATER INTER, V9, P13831, DOI 10.1021/acsami.7b02803
   Zhou L, 2017, BIOSENS BIOELECTRON, V87, P701, DOI 10.1016/j.bios.2016.09.025
   Zhou LY, 2017, BIOCHEM ENG J, V128, P243, DOI 10.1016/j.bej.2017.10.008
   Zhu CZ, 2017, BIOSENS BIOELECTRON, V89, P43, DOI 10.1016/j.bios.2016.06.045
NR 31
TC 0
Z9 0
U1 5
U2 26
PU TAYLOR & FRANCIS LTD
PI ABINGDON
PA 2-4 PARK SQUARE, MILTON PARK, ABINGDON OR14 4RN, OXON, ENGLAND
SN 1542-1406
EI 1563-5287
J9 MOL CRYST LIQ CRYST
JI Mol. Cryst. Liquid Cryst.
PD JUN 21
PY 2022
VL 733
IS 1
SI SI
BP 52
EP 60
DI 10.1080/15421406.2021.1971851
EA JAN 2022
PG 9
WC Chemistry, Multidisciplinary; Crystallography; Materials Science,
   Multidisciplinary
WE Science Citation Index Expanded (SCI-EXPANDED)
SC Chemistry; Crystallography; Materials Science
GA 2G5VK
UT WOS:000750392600001
DA 2023-06-30
ER

PT J
AU Monosik, R
   Stred'ansky, M
   Sturdik, E
AF Monosik, Rastislav
   Stred'ansky, Miroslav
   Sturdik, Ernest
TI Application of Electrochemical Biosensors in Clinical Diagnosis
SO JOURNAL OF CLINICAL LABORATORY ANALYSIS
LA English
DT Article
DE amperometric; analysis; biosensor; clinical diagnosis; enzyme
ID 3-ENZYME CREATININE BIOSENSOR; SELF-ASSEMBLED MONOLAYERS; LABEL-FREE
   IMMUNOSENSOR; SOL-GEL FILM; CARBON-NANOTUBE; UREA BIOSENSOR; DNA
   BIOSENSORS; LACTATE BIOSENSOR; AMPEROMETRIC BIOSENSOR; CHOLESTEROL
   BIOSENSOR
AB Analyses in the clinical area need quick and reliable analytical methods and devices. For this purpose, biosensors can be a suitable option, whereas they are constructed to be simple for use, specific for the target analyte, capable of continuous monitoring and giving quick results, potentially low-costing and portable. In this article, we describe electrochemical biosensors developed for clinical diagnosis, namely for glucose, lactate, cholesterol, urea, creatinine, DNA, antigens, antibodies, and cancer markers assays. Chosen biosensors showed desirable sensitivity, selectivity, and potential for application on real samples. They are often designed to avoid interference with undesired components present in the monitored systems. J. Clin. Lab. Anal. 26:22-34, 2012. (C) 2012 Wiley Periodicals, Inc.
C1 [Monosik, Rastislav; Sturdik, Ernest] Slovak Univ Technol Bratislava, Fac Chem & Food Technol, Inst Biochem Nutr & Hlth Protect, Bratislava 81237, Slovakia.
   [Stred'ansky, Miroslav] Biorealis Ltd, Bratislava, Slovakia.
C3 Slovak University of Technology Bratislava
RP Monosik, R (通讯作者)，Slovak Univ Technol Bratislava, Fac Chem & Food Technol, Inst Biochem Nutr & Hlth Protect, Radlinskeho 9, Bratislava 81237, Slovakia.
EM rasto.monosik@gmail.com
RI Monosik, Rastislav/B-1161-2013
OI Monosik, Rastislav/0000-0002-1528-1947
FU Slovak Research and Development Agency [VMSP-P-0073-09]; Agency of the
   Ministry of Education, Science, Research and Sport of the Slovak
   Republic [ITMS 26240220040]
FX Grant sponsor: Slovak Research and Development Agency; Grant number:
   VMSP-P-0073-09; Grant sponsor: Agency of the Ministry of Education,
   Science, Research and Sport of the Slovak Republic for the Structural
   Funds; Grant number: ITMS 26240220040.
CR Alqasaimeh MS, 2007, SENSORS-BASEL, V7, P2251, DOI 10.3390/s7102251
   Aravind SSJ, 2011, THIN SOLID FILMS, V519, P5667, DOI 10.1016/j.tsf.2011.03.032
   Arya SK, 2008, BIOSENS BIOELECTRON, V23, P1083, DOI 10.1016/j.bios.2007.10.018
   Bakker J, 1996, AM J SURG, V171, P221, DOI 10.1016/S0002-9610(97)89552-9
   Claver JB, 2009, ANALYST, V134, P1423, DOI 10.1039/b821922b
   Berberich JA, 2005, ACTA BIOMATER, V1, P193, DOI 10.1016/j.actbio.2004.11.008
   Berberich JA, 2005, ACTA BIOMATER, V1, P183, DOI 10.1016/j.actbio.2004.11.007
   Berberich JA, 2005, ACTA BIOMATER, V1, P173, DOI 10.1016/j.actbio.2004.11.006
   BUCHERT J, 1991, J BIOTECHNOL, V18, P103, DOI 10.1016/0168-1656(91)90239-R
   Cagnin S, 2009, SENSORS-BASEL, V9, P3122, DOI 10.3390/s90403122
   Cai H, 2003, ANAL BIOANAL CHEM, V375, P287, DOI 10.1007/s00216-002-1652-9
   Cai X, 2010, SENSOR ACTUAT B-CHEM, V143, P655, DOI 10.1016/j.snb.2009.10.002
   Chaubey A, 2002, BIOSENS BIOELECTRON, V17, P441, DOI 10.1016/S0956-5663(01)00313-X
   Chen H, 2009, BIOSENS BIOELECTRON, V24, P3399, DOI 10.1016/j.bios.2009.03.020
   CLARK LC, 1962, ANN NY ACAD SCI, V102, P29, DOI 10.1111/j.1749-6632.1962.tb13623.x
   Comba FN, 2010, SENSOR ACTUAT B-CHEM, V149, P306, DOI 10.1016/j.snb.2010.06.020
   Cooper MA, 2003, ANAL BIOANAL CHEM, V377, P834, DOI 10.1007/s00216-003-2111-y
   COWAN BN, 1984, ANAESTHESIA, V39, P750, DOI 10.1111/j.1365-2044.1984.tb06516.x
   Cui XQ, 2007, BIOSENS BIOELECTRON, V22, P3288, DOI 10.1016/j.bios.2007.03.004
   Dhawan G, 2009, BIOCHEM ENG J, V44, P42, DOI 10.1016/j.bej.2008.07.004
   Drummond TG, 2003, NAT BIOTECHNOL, V21, P1192, DOI 10.1038/nbt873
   Ehrhart JC, 2008, BIOSENS BIOELECTRON, V24, P467, DOI 10.1016/j.bios.2008.04.027
   Erdem A, 2002, ELECTROANAL, V14, P965, DOI 10.1002/1521-4109(200208)14:14<965::AID-ELAN965>3.0.CO;2-U
   Fang C, 2011, SENSOR ACTUAT B-CHEM, V155, P545, DOI 10.1016/j.snb.2011.01.005
   Gabrovska K, 2011, INT J BIOL MACROMOL, V48, P620, DOI 10.1016/j.ijbiomac.2011.02.002
   Gambhir A, 2001, APPL BIOCHEM BIOTECH, V96, P249, DOI 10.1385/ABAB:96:1-3:249
   Gamero M, 2010, BIOSENS BIOELECTRON, V25, P2038, DOI 10.1016/j.bios.2010.01.032
   Gomes SP, 2007, J PHARMACEUT BIOMED, V43, P1376, DOI 10.1016/j.jpba.2006.11.027
   He PA, 2006, MICROCHIM ACTA, V152, P175, DOI 10.1007/s00604-005-0445-1
   Perez JPH, 2010, TALANTA, V81, P1197, DOI 10.1016/j.talanta.2010.02.010
   Hsu CT, 2009, BIOSENS BIOELECTRON, V25, P383, DOI 10.1016/j.bios.2009.07.028
   Hu J, 2009, BIOSENS BIOELECTRON, V24, P1083, DOI 10.1016/j.bios.2008.08.051
   Huang J, 2008, MAT SCI ENG C-BIO S, V28, P1070, DOI 10.1016/j.msec.2007.04.033
   Huang JD, 2007, MAT SCI ENG C-BIO S, V27, P29, DOI 10.1016/j.msec.2006.01.001
   Huang JL, 2010, BIOSENS BIOELECTRON, V25, P1204, DOI 10.1016/j.bios.2009.10.036
   Israr MQ, 2010, THIN SOLID FILMS, V519, P1106, DOI 10.1016/j.tsf.2010.08.052
   Janshoff A, 2000, ANGEW CHEM INT EDIT, V39, P4004, DOI 10.1002/1521-3773(20001117)39:22<4004::AID-ANIE4004>3.0.CO;2-2
   Jha SK, 2008, J BIOCHEM BIOPH METH, V70, P1145, DOI 10.1016/j.jprot.2007.12.006
   Karakus E, 2005, ARTIF CELL BLOOD SUB, V33, P329, DOI 10.1081/BIO-200066632
   Kerman K, 2004, MEAS SCI TECHNOL, V15, pR1, DOI 10.1088/0957-0233/15/2/R01
   Killard AJ, 2000, TRENDS BIOTECHNOL, V18, P433, DOI 10.1016/S0167-7799(00)01491-8
   Kissinger PT, 2005, BIOSENS BIOELECTRON, V20, P2512, DOI 10.1016/j.bios.2004.10.004
   Koehne J, 2004, J MATER CHEM, V14, P676, DOI 10.1039/b311728f
   Kumar A., 2007, SENSORS TRANSDUCERS, V83, P1555
   Lad U, 2008, ANAL CHEM, V80, P7910, DOI 10.1021/ac801500t
   Lakard B, 2011, BIOSENS BIOELECTRON, V26, P4139, DOI 10.1016/j.bios.2011.04.009
   Li G, 2008, MEAS SCI TECHNOL, V19, DOI 10.1088/0957-0233/19/6/065203
   Li XL, 2006, J BIOTECHNOL, V123, P356, DOI 10.1016/j.jbiotec.2005.11.023
   Li Y, 2009, BIOSENS BIOELECTRON, V24, P3706, DOI 10.1016/j.bios.2009.05.033
   Liang WB, 2009, CLIN BIOCHEM, V42, P1524, DOI 10.1016/j.clinbiochem.2009.07.009
   Liao JC, 2006, J CLIN MICROBIOL, V44, P561, DOI 10.1128/JCM.44.2.561-570.2006
   Liu CX, 2009, CHINESE J ANAL CHEM, V37, P624, DOI 10.1016/S1872-2040(08)60099-7
   Maines A, 1996, ANAL CHIM ACTA, V333, P223, DOI 10.1016/0003-2670(96)00222-X
   Malhotra BD, 2003, SENSOR ACTUAT B-CHEM, V91, P117, DOI 10.1016/S0925-4005(03)00075-3
   Marrazza G, 1999, BIOSENS BIOELECTRON, V14, P43, DOI 10.1016/S0956-5663(98)00102-X
   Mascini M, 2001, FRESEN J ANAL CHEM, V369, P15, DOI 10.1007/s002160000629
   Meric B, 2002, TALANTA, V56, P837, DOI 10.1016/S0039-9140(01)00650-6
   Monosik R, 2011, FOOD ANAL METHOD, DOI [10.1007/s12161-011-9222-s12161-011-9224, DOI 10.1007/S12161-011-9222-S12161-011-9224]
   Morgan CL, 1996, CLIN CHEM, V42, P193
   Newman JD, 2005, BIOSENS BIOELECTRON, V20, P2435, DOI 10.1016/j.bios.2004.11.012
   Odenthal KJ, 2007, ANALYST, V132, P603, DOI 10.1039/b701816a
   Pereira AC, 2007, SENSOR ACTUAT B-CHEM, V124, P269, DOI 10.1016/j.snb.2006.12.042
   Pizzariello A, 2001, TALANTA, V54, P763, DOI 10.1016/S0039-9140(01)00331-9
   Radomska A, 2004, TALANTA, V64, P603, DOI 10.1016/j.talanta.2004.03.033
   Rahman MM, 2009, ANAL BIOCHEM, V384, P159, DOI 10.1016/j.ab.2008.09.030
   Ramanavicius A, 2007, ANAL BIOANAL CHEM, V387, P1899, DOI 10.1007/s00216-006-1065-2
   Rasooly A, 2006, BIOSENS BIOELECTRON, V21, P1851, DOI 10.1016/j.bios.2006.01.003
   RECHNITZ GA, 1987, J CLIN LAB ANAL, V1, P308, DOI 10.1002/jcla.1860010311
   RECHNITZ GA, 1988, J CLIN LAB ANAL, V2, P131, DOI 10.1002/jcla.1860020302
   Romero MR, 2010, ANAL CHEM, V82, P5568, DOI 10.1021/ac1004426
   Romero MR, 2008, SENSOR ACTUAT B-CHEM, V131, P590, DOI 10.1016/j.snb.2007.12.044
   Safavi A, 2011, BIOSENS BIOELECTRON, V26, P2547, DOI 10.1016/j.bios.2010.11.002
   SCHELTERGRAF A, 1984, ANAL CHIM ACTA, V163, P299, DOI 10.1016/S0003-2670(00)81522-6
   Schuetz AJ, 1999, FRESEN J ANAL CHEM, V363, P625, DOI 10.1007/s002160051262
   SENDA M, 1993, ELECTROANAL, V5, P775, DOI 10.1002/elan.1140050910
   Cock LS, 2009, CHIL J AGR RES, V69, P270, DOI 10.4067/S0718-58392009000200017
   Shih WC, 2009, BIOSENS BIOELECTRON, V24, P1679, DOI 10.1016/j.bios.2008.08.055
   Singh M, 2008, SENSOR ACTUAT B-CHEM, V134, P345, DOI 10.1016/j.snb.2008.04.025
   Singhal R, 2002, BIOSENS BIOELECTRON, V17, P697, DOI 10.1016/S0956-5663(02)00020-9
   Skladal P, 1997, ELECTROANAL, V9, P737, DOI 10.1002/elan.1140091002
   Belluzo MS, 2008, SENSORS-BASEL, V8, P1366, DOI 10.3390/s8031366
   Song S, 2006, INT J NANOMED, V1, P433, DOI 10.2147/nano.2006.1.4.433
   Soper SA, 2006, BIOSENS BIOELECTRON, V21, P1932, DOI 10.1016/j.bios.2006.01.006
   Srivastava PK, 2001, BIOTECHNOL APPL BIOC, V34, P55, DOI 10.1042/BA20010016
   Stefan-van Staden RI, 2006, PREP BIOCHEM BIOTECH, V36, P287, DOI 10.1080/10826060600912393
   Suman S, 2005, SENSOR ACTUAT B-CHEM, V107, P768, DOI 10.1016/j.snb.2004.12.016
   Tang XW, 2006, NANO LETT, V6, P1632, DOI 10.1021/nl060613v
   Teles FRR, 2008, TALANTA, V77, P606, DOI 10.1016/j.talanta.2008.07.024
   Tothill IE, 2009, SEMIN CELL DEV BIOL, V20, P55, DOI 10.1016/j.semcdb.2009.01.015
   Tsai YC, 2008, SENSOR ACTUAT B-CHEM, V135, P96, DOI 10.1016/j.snb.2008.07.025
   Tsujimura S, 2006, BIOSCI BIOTECH BIOCH, V70, P654, DOI 10.1271/bbb.70.654
   Umar A, 2009, ELECTROCHEM COMMUN, V11, P118, DOI 10.1016/j.elecom.2008.10.046
   Umar A, 2009, TALANTA, V78, P284, DOI 10.1016/j.talanta.2008.11.018
   Velasco-Garcia MN, 2009, SEMIN CELL DEV BIOL, V20, P27, DOI 10.1016/j.semcdb.2009.01.013
   Vidal JC, 2004, TALANTA, V64, P655, DOI 10.1016/j.talanta.2004.03.038
   Vo-Dinh T, 2000, FRESEN J ANAL CHEM, V366, P540, DOI 10.1007/s002160051549
   Vostiar I, 2002, BIOELECTROCHEMISTRY, V56, P113, DOI 10.1016/S1567-5394(02)00042-7
   Wang JF, 2010, BIOCHEM ENG J, V51, P95, DOI 10.1016/j.bej.2010.05.005
   Wu H, 2009, TALANTA, V80, P403, DOI 10.1016/j.talanta.2009.06.054
   Yang MH, 2009, ANAL BIOCHEM, V385, P128, DOI 10.1016/j.ab.2008.10.019
   Ye JS, 2004, ELECTROCHEM COMMUN, V6, P66, DOI 10.1016/j.elecom.2003.10.013
   Yoo EH, 2010, SENSORS-BASEL, V10, P4558, DOI 10.3390/s100504558
   Zuping T, 2001, CRIT CARE MED, V29, P1062
NR 103
TC 53
Z9 56
U1 6
U2 69
PU WILEY-BLACKWELL
PI HOBOKEN
PA 111 RIVER ST, HOBOKEN 07030-5774, NJ USA
SN 0887-8013
J9 J CLIN LAB ANAL
JI J. Clin. Lab. Anal.
PY 2012
VL 26
IS 1
BP 22
EP 34
DI 10.1002/jcla.20500
PG 13
WC Medical Laboratory Technology
WE Science Citation Index Expanded (SCI-EXPANDED)
SC Medical Laboratory Technology
GA 931YC
UT WOS:000303254300004
PM 24833531
OA Green Published
DA 2023-06-30
ER

PT J
AU Menolasina, S
   Martin-Fernandez, B
   Garcia-Inigo, FJ
   Lopez-Ruiz, B
AF Menolasina, Sabino
   Martin-Fernandez, Begona
   Garcia-Inigo, Francisco J.
   Lopez-Ruiz, Beatriz
TI Indirect Dopamine Detection on a Glassy Carbon Electrode Based on
   Laponite/Tyrosinase
SO SENSOR LETTERS
LA English
DT Article
DE Amperometric Biosensor; Dopamine; Dopaminechrome; Tyrosinase; Laponite
ID AMPEROMETRIC BIOSENSOR; ELECTROCHEMICAL BIOSENSOR; DISPOSABLE BIOSENSOR;
   TYROSINASE; SCATTERING; DESIGN; ANGLE; GEL
AB A dopamine (DA) detection method based on the electrochemical reduction of dopaminechrome produced in the enzymatic reaction between DA and tyrosinase (PPO) is reported. Dopamine is monitored at -0.25 V versus Ag/AgCl (3 M KCl). The biosensor exhibits a good affinity to dopamine, Hill coefficient was found to be 1.12, the apparent Michaelis-Menten constant value for dopamine calculated from Lineweaver-Burk plot was 0.667 mM. The biosensor exhibits a high sensitivity (409.30 mA M-1 cm(-2)), a maximum current density of 240.56 mu A cm(-2) and a response time of 16s. A wide linear range, 4.5. 10(-6) -4. 10(-4) M, and a low detection limit, 2.3 mu M, were found.
C1 [Martin-Fernandez, Begona; Garcia-Inigo, Francisco J.; Lopez-Ruiz, Beatriz] Univ Complutense Madrid, Fac Farm, Dept Quim Analit, E-28040 Madrid, Spain.
   [Menolasina, Sabino] Univ Los Andes, Fac Farm & Bioanal, Dept Anal & Control, Lab Anal Instrumental, Merida 501, Venezuela.
C3 Complutense University of Madrid; University of Los Andes Venezuela
RP Lopez-Ruiz, B (通讯作者)，Univ Complutense Madrid, Fac Farm, Dept Quim Analit, E-28040 Madrid, Spain.
EM bealopru@farm.ucm.es
RI Martin-Fernandez, Begoña/D-6262-2014; Menolasina, Sabino/S-8527-2019
OI Martin-Fernandez, Begoña/0000-0002-8106-2152; Menolasina,
   Sabino/0000-0002-9638-0997; Garcia Inigo, Francisco
   Jose/0000-0002-1120-9200
FU Program for "Consolidation of Research Groups," CDCHT-ULA
   [CCG07-UCM/MAT-2681 (Gp 950247), FA-430-08-08-B]; FONACIT Venezuela
FX The authors acknowledge financial support from the CCG07-UCM/MAT-2681
   (Gp 950247) Program for "Consolidation of Research Groups," CDCHT-ULA
   (FA-430-08-08-B) and FONACIT Venezuela.
CR AVERY RG, 1986, J COLLOID INTERF SCI, V109, P448, DOI 10.1016/0021-9797(86)90322-X
   Bezerra VS, 2003, J PHARMACEUT BIOMED, V33, P1025, DOI 10.1016/S0731-7085(03)00412-6
   Boulton A. A., 1998, IN VIVO NEUROMETHODS
   BROWN RS, 1994, ANAL BIOCHEM, V222, P131, DOI 10.1006/abio.1994.1464
   Coche-Guerente L, 2001, ANAL CHEM, V73, P3206, DOI 10.1021/ac001534l
   Forzani G. A., 1997, J ELECTROANAL CHEM, V435, P77
   Gessa G. L., 1989, DOPAMINE MENTAL DEPR
   Perez JPH, 2006, BIOSENS BIOELECTRON, V22, P429, DOI 10.1016/j.bios.2006.05.015
   Kroon M, 1998, PHYS REV E, V57, P1962, DOI 10.1103/PhysRevE.57.1962
   Lacroix M, 1999, ELECTROANAL, V11, P1068
   Laporte Industries Ltd, 1990, LAP TECHN B, P1
   Lupetti Karina Omuro, 2005, Farmaco (Lausanne), V60, P179, DOI 10.1016/j.farmac.2004.11.005
   Menolasina S, 2009, AN REAL ACAD NAC F, V75, P373
   Min K, 2009, TALANTA, V80, P1007, DOI 10.1016/j.talanta.2009.08.032
   MORVAN M, 1994, COLLOID SURFACE A, V82, P193, DOI 10.1016/0927-7757(93)02656-Y
   Mousty C, 2004, APPL CLAY SCI, V27, P159, DOI 10.1016/j.clay.2004.06.005
   Mousty C, 2007, ELECTROANAL, V19, P253, DOI 10.1002/elan.200603718
   Shan D, 2003, ANAL CHEM, V75, P3872, DOI 10.1021/ac030030v
   Shan D, 2004, BIOSENS BIOELECTRON, V20, P390, DOI 10.1016/j.bios.2004.02.008
   Tawari SL, 2001, J COLLOID INTERF SCI, V240, P54, DOI 10.1006/jcis.2001.7646
   Tembe S, 2008, ANAL CHIM ACTA, V612, P212, DOI 10.1016/j.aca.2008.02.031
   Tu YF, 2001, ANAL BIOCHEM, V299, P71, DOI 10.1006/abio.2001.5360
   Vallone D, 2000, NEUROSCI BIOBEHAV R, V24, P125, DOI 10.1016/S0149-7634(99)00063-9
   Wang XY, 2002, ANAL SCI, V18, P931, DOI 10.2116/analsci.18.931
   XIANG L, 2005, J ANAL CHEM+, V60, P1073, DOI DOI 10.1007/S10809-005-0241-4
   Yan W, 2008, BIOELECTROCHEMISTRY, V72, P21, DOI 10.1016/j.bioelechem.2007.07.003
   Yeh WL, 2008, ELECTROCHEM COMMUN, V10, P66, DOI 10.1016/j.elecom.2007.10.020
   Yi IJ, 2006, MICROELECTRON ENG, V83, P1594, DOI 10.1016/j.mee.2006.01.112
   Zhao YF, 2005, TALANTA, V66, P51, DOI 10.1016/j.talanta.2004.09.019
   Zhou YL, 2007, BIOSENS BIOELECTRON, V22, P822, DOI 10.1016/j.bios.2006.03.001
NR 30
TC 6
Z9 6
U1 0
U2 27
PU AMER SCIENTIFIC PUBLISHERS
PI VALENCIA
PA 26650 THE OLD RD, STE 208, VALENCIA, CA 91381-0751 USA
SN 1546-198X
J9 SENSOR LETT
JI Sens. Lett.
PD OCT
PY 2011
VL 9
IS 5
BP 1670
EP 1675
DI 10.1166/sl.2011.1715
PG 6
WC Chemistry, Analytical; Electrochemistry; Instruments & Instrumentation;
   Physics, Applied
WE Science Citation Index Expanded (SCI-EXPANDED)
SC Chemistry; Electrochemistry; Instruments & Instrumentation; Physics
GA 903XD
UT WOS:000301155100014
DA 2023-06-30
ER

PT J
AU Sezginturk, MK
   Dinckaya, E
AF Sezginturk, Mustafa Kemal
   Dinckaya, Erhan
TI A Biosensor for the Determination of beta-galactosidase Activity: A
   Different Viewpoint on Biosensors
SO ARTIFICIAL CELLS BLOOD SUBSTITUTES AND BIOTECHNOLOGY
LA English
DT Article
DE beta-galactosidase; glucose oxidase; biosensor; enzyme activity;
   electropolymerization
ID ESCHERICHIA-COLI; SURFACES; ENZYME; LABEL
AB beta-galactosidase splits lactose into glucose and galactose. Because of its biotechnological interest, we presented a biosensor system in order to monitor beta-galactosidase activity. Immobilization steps of the biosensor were identified by cyclic voltammograms and electrochemical impedance spectroscopy. beta-galactosidase was voltammetrically detected at about +150 mV (vs. Ag/AgCl) in citrate buffer solution (0.05 M, pH 4.8). The linear response for beta-galactosidase detection was in the range of 0.0118 U mL(-1) to 0.47 U mL(-1) and a shorter response time of similar to 50 s. Our results demonstrated the biosensor's electrochemical properties and analytical characteristics were very useful and effective for monitoring of beta-galactosidase activity.
C1 [Sezginturk, Mustafa Kemal] Namik Kemal Univ, Fac Arts & Sci, Dept Chem, TR-59100 Tekirdag, Turkey.
   [Dinckaya, Erhan] Ege Univ, Dept Biochem, Fac Sci, Bornova, Turkey.
C3 Namik Kemal University; Ege University
RP Sezginturk, MK (通讯作者)，Namik Kemal Univ, Fac Arts & Sci, Dept Chem, TR-59100 Tekirdag, Turkey.
EM msezginturk@hotmail.com
RI DİNÇKAYA, ERHAN/AAG-7096-2021; Sezgintürk, Mustafa Kemal/AAY-1439-2021
FU Ege University; Scientific Research Foundation [2004 FEN 002];
   Scientific and Technical Research Council of Turkiye (TUBITAK)
FX The authors are grateful for the financial support of Ege University,
   Scientific Research Foundation (Grant No. 2004 FEN 002) and The
   Scientific and Technical Research Council of Turkiye (TUBITAK).
CR BAHL OP, 1969, J BIOL CHEM, V244, P2970
   BARD AJ, 1980, ELECTROCHEMICAL METH
   Burestedt E, 2000, ANAL CHEM, V72, P4171, DOI 10.1021/ac000128z
   Cheng ZL, 2001, BIOSENS BIOELECTRON, V16, P179, DOI 10.1016/S0956-5663(01)00137-3
   Diaz AN, 2002, SENSOR ACTUAT B-CHEM, V82, P176, DOI 10.1016/S0925-4005(01)01003-6
   Gary RK, 2005, ANAL BIOCHEM, V343, P329, DOI 10.1016/j.ab.2005.06.003
   Ito S, 2000, ANAL CHIM ACTA, V424, P57, DOI 10.1016/S0003-2670(00)01149-1
   Jackson NM, 2001, CURR OPIN CHEM BIOL, V5, P209, DOI 10.1016/S1367-5931(00)00192-7
   LI SC, 1975, J BIOL CHEM, V250, P6786
   Madoz J, 1997, J AM CHEM SOC, V119, P1043, DOI 10.1021/ja963465r
   Manafi M, 2000, INT J FOOD MICROBIOL, V60, P205, DOI 10.1016/S0168-1605(00)00312-3
   MASSON M, 1995, ANAL CHIM ACTA, V304, P353, DOI 10.1016/0003-2670(94)00645-3
   McGuire JBJ, 2002, CLIN CHIM ACTA, V326, P123, DOI 10.1016/S0009-8981(02)00332-7
   Pelisek J, 2000, J VASC RES, V37, P585, DOI 10.1159/000054092
   Perez F, 2001, ANAL CHIM ACTA, V427, P149, DOI 10.1016/S0003-2670(00)00984-3
   Scott DL, 1997, ANAL CHEM, V69, P16, DOI 10.1021/ac960788x
   Seeber F, 1996, GENE, V169, P39, DOI 10.1016/0378-1119(95)00786-5
   Serra B, 2005, ANAL BIOCHEM, V336, P289, DOI 10.1016/j.ab.2004.10.039
   STOYNOV ZB, 1991, ELECTROCHEMICAL IMPE
   Wutor VC, 2007, ENZYME MICROB TECH, V40, P1512, DOI 10.1016/j.enzmictec.2006.10.039
   Zhao C, 2004, J ELECTROANAL CHEM, V561, P83, DOI 10.1016/j.jelechem.2003.07.004
   Zinselmeyer BH, 2003, J CONTROL RELEASE, V91, P201, DOI 10.1016/S0168-3659(03)00234-7
NR 22
TC 0
Z9 0
U1 0
U2 20
PU INFORMA HEALTHCARE
PI LONDON
PA TELEPHONE HOUSE, 69-77 PAUL STREET, LONDON EC2A 4LQ, ENGLAND
SN 1073-1199
EI 1532-4184
J9 ARTIF CELL BLOOD SUB
JI Artif. Cells Blood Substit. Biotechnol.
PD OCT
PY 2011
VL 39
IS 5
BP 281
EP 288
DI 10.3109/10731199.2011.560119
PG 8
WC Biotechnology & Applied Microbiology; Engineering, Biomedical; Materials
   Science, Biomaterials
WE Science Citation Index Expanded (SCI-EXPANDED)
SC Biotechnology & Applied Microbiology; Engineering; Materials Science
GA 818GR
UT WOS:000294740300003
PM 21351849
DA 2023-06-30
ER

PT J
AU Malvano, F
   Pilloton, R
   Albanese, D
AF Malvano, Francesca
   Pilloton, Roberto
   Albanese, Donatella
TI A novel impedimetric biosensor based on the antimicrobial activity of
   the peptide nisin for the detection of Salmonella spp.
SO FOOD CHEMISTRY
LA English
DT Article
DE Nisin; Biosensor; Food safety; Salmonella spp.; Impedance spectroscopy
ID BACTERIA; OCHRATOXIN; APTASENSOR
AB Nisin is an antimicrobial peptide with bacterial, fungicidal, virucidal properties, attacking bacteria and destroying the cell membranes. Thanks to its stability to hard conditions, it is a candidate for the use as molecular recognition elements in biosensing platform. In this work, the use of nisin as a biological molecule for the development of a sensitive biosensor for bacteria detection is reported: nisin molecules were immobilised on gold electrodes and Electrochemical Impedance Spectroscopy was to investigate the electrochemical responses after the exposure of the biosensor to different bacteria. The biosensor was able to detect all bacterium tested with different impedimetric responses; the singular impedimetric behaviours recorded after the exposure to pathogenic and non - pathogenic Salmonella strains, highlighted the possibility of the proposed biosensor to detect selectively Salmonella cells with a low limit of detection of 1.5* 10(1) CFU/mL. Finally, the developed biosensor was used to detect Salmonella in milk.
C1 [Malvano, Francesca; Albanese, Donatella] Univ Salerno, Dept Ind Engn, Via Giovanni Paolo II 132, I-84084 Fisciano, SA, Italy.
   [Pilloton, Roberto] Natl Council Res CNR, Dept Chem & Mat Technol, Inst Crystallog, Rome, Italy.
C3 University of Salerno; Consiglio Nazionale delle Ricerche (CNR);
   Istituto Di Cristallografia (IC-CNR)
RP Albanese, D (通讯作者)，Univ Salerno, Dept Ind Engn, Via Giovanni Paolo II 132, I-84084 Fisciano, SA, Italy.
EM dalbanese@unisa.it
RI Albanese, Donatella/P-3356-2015; Albanese, Donatella/AAC-1288-2021
OI Albanese, Donatella/0000-0001-9072-2098; Albanese,
   Donatella/0000-0001-9072-2098
CR Albanese D., 2019, CHEM ENG TRANS, V75, P61
   Aveyard J, 2017, J MATER CHEM B, V5, P2500, DOI 10.1039/c7tb00113d
   Bahar AA, 2013, PHARMACEUTICALS-BASE, V6, P1543, DOI 10.3390/ph6121543
   Brosel-Oliu S, 2019, ANAL CHIM ACTA, V1088, P1, DOI 10.1016/j.aca.2019.09.026
   Dai G, 2019, MICROCHIM ACTA, V186, DOI 10.1007/s00604-019-3724-y
   de Miranda JL, 2017, BIOCHEM ENG J, V124, P108, DOI 10.1016/j.bej.2017.04.013
   De Smet K, 2005, BIOTECHNOL LETT, V27, P1337, DOI 10.1007/s10529-005-0936-5
   Etayash H, 2014, ANAL CHEM, V86, P1693, DOI 10.1021/ac4034938
   Hancock REW, 2006, NAT BIOTECHNOL, V24, P1551, DOI 10.1038/nbt1267
   Kulagina NV, 2007, SENSOR ACTUAT B-CHEM, V121, P150, DOI 10.1016/j.snb.2006.09.044
   Kulagina NV, 2005, ANAL CHEM, V77, P6504, DOI 10.1021/ac050639r
   Li FQ, 2019, ANAL CHIM ACTA, V1051, P1, DOI 10.1016/j.aca.2018.10.058
   Li YX, 2014, BIOSENS BIOELECTRON, V58, P193, DOI 10.1016/j.bios.2014.02.045
   Lillehoj PB, 2014, JALA-J LAB AUTOM, V19, P42, DOI 10.1177/2211068213495207
   Malvano F, 2017, FOOD CONTROL, V79, P200, DOI 10.1016/j.foodcont.2017.03.033
   Malvano F, 2016, FOOD CHEM, V212, P688, DOI 10.1016/j.foodchem.2016.06.034
   Mannoor MS, 2010, P NATL ACAD SCI USA, V107, P19207, DOI 10.1073/pnas.1008768107
   Nascimento JM, 2012, CHEM PHYS LIPIDS, V165, P537, DOI 10.1016/j.chemphyslip.2012.05.002
   Oliveira MDL, 2011, SENSOR ACTUAT B-CHEM, V155, P775, DOI 10.1016/j.snb.2011.01.046
   Prabhakar N, 2011, BIOSENS BIOELECTRON, V26, P4006, DOI 10.1016/j.bios.2011.03.014
   Reddy KVR, 2004, INT J ANTIMICROB AG, V24, P536, DOI 10.1016/j.ijantimicag.2004.09.005
   ROLLEMA HS, 1995, APPL ENVIRON MICROB, V61, P2873, DOI 10.1128/AEM.61.8.2873-2878.1995
   Seelig J, 2004, BBA-BIOMEMBRANES, V1666, P40, DOI 10.1016/j.bbamem.2004.08.004
   Silva NFD, 2019, BIOSENS BIOELECTRON, V141, DOI 10.1016/j.bios.2019.111317
   Silva NFD, 2018, BIOSENS BIOELECTRON, V99, P667, DOI 10.1016/j.bios.2017.08.019
   Zasloff M, 2002, NATURE, V415, P389, DOI 10.1038/415389a
NR 26
TC 26
Z9 28
U1 17
U2 169
PU ELSEVIER SCI LTD
PI OXFORD
PA THE BOULEVARD, LANGFORD LANE, KIDLINGTON, OXFORD OX5 1GB, OXON, ENGLAND
SN 0308-8146
EI 1873-7072
J9 FOOD CHEM
JI Food Chem.
PD SEP 30
PY 2020
VL 325
AR 126868
DI 10.1016/j.foodchem.2020.126868
PG 7
WC Chemistry, Applied; Food Science & Technology; Nutrition & Dietetics
WE Science Citation Index Expanded (SCI-EXPANDED)
SC Chemistry; Food Science & Technology; Nutrition & Dietetics
GA LR9ZL
UT WOS:000536053400016
PM 32387945
DA 2023-06-30
ER

PT J
AU Fang, DY
   Gao, GY
   Shen, J
   Yu, Y
   Zhi, JF
AF Fang, Deyu
   Gao, Guanyue
   Shen, Jie
   Yu, Yuan
   Zhi, Jinfang
TI A reagentless electrochemical biosensor based on thionine wrapped E-coli
   and chitosan-entrapped carbon nanodots film modified glassy carbon
   electrode for wastewater toxicity assessment
SO ELECTROCHIMICA ACTA
LA English
DT Article
DE Thionine; E. coli; Reagentless biosensor; Toxicity; Wastewater
ID AMPEROMETRIC BIOSENSOR; METAL; MEDIATOR; MICROORGANISM; FLUORESCENCE;
   WASTEWATERS; POLLUTANTS; POLLUTION; REDOX
AB An effective way to prepare the reagentless electrochemical microbial biosensor has been developed. First, the mediator thionine (TH) is wrapped on the surface of E. coli (E. coli@TH) through the simple electrostatic interaction, which makes E. coil and TH closely together and therefore shortens the electron transfer distance between the electroactive centers and the electrode. Then, E. coli@TH together with chitosan (CHI)-entrapped carbon nanodots (CNDs)are immobilized onto the glassy carbon electrode (GCE) surfaces to form the reagentless electrochemical microbial biosensor (CHI-CNDs-E. coli@TH), in which the CNDs are used to improve the conductivity of the modified electrode, and further enhance the electron transfer from E. coli to the electrode. The reagentless CHI-CNDs-E. coli@TH biosensor is finally used to evaluate the toxicity of four heavy metal ions (Cd2+, Cu2+, Pb2+, Zn2+) and three real wastewater samples, showing good performance in the evaluation of wastewater toxicity compared to other reported methods. This work opens up a new way for the preparation of reagentless electrodes, making it possible for electrochemical microbial biosensors to be equipped and realize on-line detection. (C) 2016 Elsevier Ltd. All rights reserved.
C1 [Fang, Deyu; Gao, Guanyue; Shen, Jie; Yu, Yuan; Zhi, Jinfang] Chinese Acad Sci, Tech Inst Phys & Chem, Key Lab Photochem Convers & Optoelect Mat, Beijing 100190, Peoples R China.
   [Fang, Deyu; Gao, Guanyue] Univ Chinese Acad Sci, Beijing 100190, Peoples R China.
C3 Chinese Academy of Sciences; Technical Institute of Physics & Chemistry,
   CAS; Chinese Academy of Sciences; University of Chinese Academy of
   Sciences, CAS
RP Zhi, JF (通讯作者)，29 Zhongguancundonglu, Beijing 100190, Peoples R China.
EM zhi-mail@mail.ipc.ac.cn
OI Gao, Guanyue/0000-0002-8728-0556
FU Key Project of Beijing Natural Science Foundation [2120002];
   International Science & Technology Cooperation Program of China
   (Most-Japan joint project) [2013DFG50150]; Natural Foundation of
   Sciences of the People's Republic of China [21175144]
FX The authors appreciate the supports of the Key Project of Beijing
   Natural Science Foundation (No. 2120002), the International Science &
   Technology Cooperation Program of China (Most-Japan joint project, No.
   2013DFG50150), and the Natural Foundation of Sciences of the People's
   Republic of China (No. 21175144). We quite appreciate the help of
   Professor Ying Liu from College of Life Sciences, Northwest A&F
   University on knowledge of exoelectrogens.
CR BITTON G, 1992, REV ENVIRON CONTAM T, V125, P1
   Cosnier S, 2001, J BIOCHEM BIOPH METH, V50, P65, DOI 10.1016/S0165-022X(01)00176-2
   Dai H, 2012, ELECTROCHIM ACTA, V80, P362, DOI 10.1016/j.electacta.2012.07.032
   Dalzell DJB, 2002, CHEMOSPHERE, V47, P535, DOI 10.1016/S0045-6535(01)00331-9
   Das P, 2016, BIOSENS BIOELECTRON, V79, P386, DOI 10.1016/j.bios.2015.12.055
   Ding JY, 2004, MATER CHEM PHYS, V84, P263, DOI 10.1016/S0254-0584(03)00368-7
   Evans MR, 1998, PESTIC SCI, V54, P447, DOI 10.1002/(SICI)1096-9063(199812)54:4<447::AID-PS846>3.0.CO;2-9
   Fang DY, 2015, RSC ADV, V5, P59472, DOI 10.1039/c5ra05452d
   Farre M, 2001, ANAL CHIM ACTA, V426, P155, DOI 10.1016/S0003-2670(00)00826-6
   Filipovic-Kovacevic Z, 2002, EUR FOOD RES TECHNOL, V215, P347, DOI 10.1007/s00217-002-0564-4
   Gernaey K, 1997, WATER ENVIRON RES, V69, P1163, DOI 10.2175/106143097X125911
   Girotti S, 2008, ANAL CHIM ACTA, V608, P2, DOI 10.1016/j.aca.2007.12.008
   Habib O, 2012, FOOD ANAL METHOD, V5, P188, DOI 10.1007/s12161-011-9248-7
   Jomova K, 2011, TOXICOLOGY, V283, P65, DOI 10.1016/j.tox.2011.03.001
   Kato S, 2015, MICROBES ENVIRON, V30, P133, DOI 10.1264/jsme2.ME15028
   Kausaite-Minkstimiene A, 2014, ELECTROANAL, V26, P1528, DOI 10.1002/elan.201400023
   Kim YM, 2008, J HAZARD MATER, V152, P915, DOI 10.1016/j.jhazmat.2007.07.065
   Komura T, 2003, ELECTROCHIM ACTA, V48, P631, DOI 10.1016/S0013-4686(02)00733-8
   KONG Z, 1993, BIOSENS BIOELECTRON, V8, P49, DOI 10.1016/0956-5663(93)80043-O
   Kracke F, 2015, FRONT MICROBIOL, V6, DOI 10.3389/fmicb.2015.00575
   Li HL, 2011, LANGMUIR, V27, P4305, DOI 10.1021/la200052t
   Li JM, 2014, ANALYST, V139, P2806, DOI 10.1039/c4an00243a
   Li JM, 2013, ELECTROCHIM ACTA, V97, P52, DOI 10.1016/j.electacta.2013.02.071
   Liu C, 2009, ANAL CHIM ACTA, V641, P59, DOI 10.1016/j.aca.2009.03.027
   Liu L, 2015, BIOSENS BIOELECTRON, V63, P483, DOI 10.1016/j.bios.2014.07.074
   Liu L, 2012, TALANTA, V93, P314, DOI 10.1016/j.talanta.2012.02.039
   Morris K, 2005, AUST J CHEM, V58, P237, DOI 10.1071/CH05038
   OUNGPIPAT W, 1995, ANAL CHIM ACTA, V309, P35, DOI 10.1016/0003-2670(95)00066-9
   Portaccio M, 2010, BIOSENS BIOELECTRON, V25, P2003, DOI 10.1016/j.bios.2010.01.025
   Qiao Y, 2010, ENERG ENVIRON SCI, V3, P544, DOI 10.1039/b923503e
   RAWSON DM, 1987, TOXIC ASSESS, V2, P325
   Reinhartz A., 1987, TOXICITY ASSESS, V2, P193
   Rinaudo M, 2006, PROG POLYM SCI, V31, P603, DOI 10.1016/j.progpolymsci.2006.06.001
   Rosen G, 2008, ARCH ENVIRON CON TOX, V54, P606, DOI 10.1007/s00244-007-9068-3
   Schaetzle O, 2008, ENERG ENVIRON SCI, V1, P607, DOI 10.1039/b810642h
   Sefcovicova J, 2011, ELECTROCHEM COMMUN, V13, P966, DOI 10.1016/j.elecom.2011.06.013
   Sharma S., 2009, Toxicological and Environmental Chemistry, V91, P109, DOI 10.1080/02772240802010987
   Smutok O, 2006, SENSOR ACTUAT B-CHEM, V113, P590, DOI 10.1016/j.snb.2005.07.055
   Sosna M, 2010, PHYS CHEM CHEM PHYS, V12, P10018, DOI 10.1039/c0cp00305k
   Tsopela A, 2014, BIOSENS BIOELECTRON, V61, P290, DOI 10.1016/j.bios.2014.05.004
   van der Schalie WH, 2001, BIOSENS BIOELECTRON, V16, P457, DOI 10.1016/S0956-5663(01)00160-9
   Wang XJ, 2013, BIOSENS BIOELECTRON, V41, P557, DOI 10.1016/j.bios.2012.09.020
   Weltens R, 2000, ARCH ENVIRON CON TOX, V39, P315, DOI 10.1007/s002440010110
   World Health Organization UNICEF, 2013, PROGR SAN DRINK WAT
   Zhao M, 2015, ANAL CHEM, V87, P2615, DOI 10.1021/acs.analchem.5b00012
NR 45
TC 25
Z9 27
U1 0
U2 78
PU PERGAMON-ELSEVIER SCIENCE LTD
PI OXFORD
PA THE BOULEVARD, LANGFORD LANE, KIDLINGTON, OXFORD OX5 1GB, ENGLAND
SN 0013-4686
EI 1873-3859
J9 ELECTROCHIM ACTA
JI Electrochim. Acta
PD DEC 20
PY 2016
VL 222
BP 303
EP 311
DI 10.1016/j.electacta.2016.10.174
PG 9
WC Electrochemistry
WE Science Citation Index Expanded (SCI-EXPANDED)
SC Electrochemistry
GA EI5WE
UT WOS:000392566200034
DA 2023-06-30
ER

PT J
AU Ozkan-Ariksoysal, D
AF Ozkan-Ariksoysal, Dilsat
TI Current Perspectives in Graphene Oxide-Based Electrochemical Biosensors
   for Cancer Diagnostics
SO BIOSENSORS-BASEL
LA English
DT Review
DE electrochemical biosensors; graphene oxide; cancer diagnosis
ID ULTRASENSITIVE MULTIPLEXED DETECTION; PEROXIDASE-LIKE ACTIVITY; PRINTED
   GOLD ELECTRODES; CIRCULATING TUMOR-CELLS; FIELD-EFFECT TRANSISTOR;
   SULFUR-DOPED GRAPHENE; V-LEIDEN MUTATION; LABEL-FREE; SENSITIVE
   DETECTION; SIGNAL AMPLIFICATION
AB Since the first commercial biosensor device for blood glucose measurement was introduced in the 1970s, many "biosensor types" have been developed, and this research area remains popular worldwide. In parallel with some global biosensor research reports published in the last decade, including a great deal of literature and industry statistics, it is predicted that biosensor design technologies, including handheld or wearable devices, will be preferred and highly valuable in many areas in the near future. Biosensors using nanoparticles still maintain their very important place in science and technology and are the subject of innovative research projects. Among the nanomaterials, carbon-based ones are considered to be one of the most valuable nanoparticles, especially in the field of electrochemical biosensors. In this context, graphene oxide, which has been used in recent years to increase the electrochemical analysis performance in biosensor designs, has been the subject of this review. In fact, graphene is already foreseen not only for biosensors but also as the nanomaterial of the future in many fields and is therefore drawing research attention. In this review, recent and prominent developments in biosensor technologies using graphene oxide (GO)-based nanomaterials in the field of cancer diagnosis are briefly summarized.
C1 [Ozkan-Ariksoysal, Dilsat] Ege Univ, Fac Pharm, Dept Analyt Chem, TR-35100 Izmir, Turkey.
C3 Ege University
RP Ozkan-Ariksoysal, D (通讯作者)，Ege Univ, Fac Pharm, Dept Analyt Chem, TR-35100 Izmir, Turkey.
EM dilsat.ariksoysal@ege.edu.tr
OI Ozkan-Ariksoysal, Dilsat/0000-0002-8471-5665
CR Aayanifard Z, 2021, ENG LIFE SCI, V21, P739, DOI 10.1002/elsc.202000118
   Adami H.O., 2008, TXB CANC EPIDEMIOLOG, DOI [10.1093/acprof:oso/9780195311174.001.0001, DOI 10.1093/ACPROF:OSO/9780195311174.001.0001]
   Ago H., 2015, FRONTIERS GRAPHENE C, P3, DOI [10.1007/978-4-431-55372-4_1, DOI 10.1007/978-4-431-55372-4_1]
   Alizadeh N, 2019, MAT SCI ENG C-MATER, V99, P1374, DOI 10.1016/j.msec.2019.02.048
   An Y, 2020, ANAL CHEM, V92, P5404, DOI 10.1021/acs.analchem.0c00106
   Arya SK, 2018, SENSORS-BASEL, V18, DOI 10.3390/s18072010
   Aspermair P, 2021, ANAL BIOANAL CHEM, V413, P779, DOI 10.1007/s00216-020-02879-z
   Azimzadeh M, 2016, BIOSENS BIOELECTRON, V77, P99, DOI 10.1016/j.bios.2015.09.020
   Bahavarnia F, 2019, INT J BIOL MACROMOL, V138, P744, DOI 10.1016/j.ijbiomac.2019.07.109
   Balaji A, 2017, CANCER NANOTECHNOL, V8, DOI 10.1186/s12645-017-0035-z
   Bard A. J., 2001, ELECTROCHEMICAL METH
   Barman SC, 2018, BIOSENS BIOELECTRON, V100, P16, DOI 10.1016/j.bios.2017.08.045
   Bharti A, 2019, MICROCHIM ACTA, V186, DOI 10.1007/s00604-019-3302-3
   Bollella P, 2017, BIOSENS BIOELECTRON, V89, P152, DOI 10.1016/j.bios.2016.03.068
   Cai BJ, 2015, BIOSENS BIOELECTRON, V74, P329, DOI 10.1016/j.bios.2015.06.068
   Campuzano S, 2020, ANAL CHIM ACTA, V1109, P169, DOI 10.1016/j.aca.2020.01.047
   Cao LL, 2017, SENSOR ACTUAT B-CHEM, V252, P44, DOI 10.1016/j.snb.2017.05.148
   Carpini G, 2004, BIOSENS BIOELECTRON, V20, P167, DOI 10.1016/j.bios.2004.02.021
   Chaki NK, 2002, BIOSENS BIOELECTRON, V17, P1, DOI 10.1016/S0956-5663(01)00277-9
   Chandra P., 2017, NEXT GENERATION POIN
   Chen KF, 2014, CRYSTENGCOMM, V16, P7771, DOI 10.1039/c4ce01030b
   Chen SZ, 2021, SENSOR ACTUAT B-CHEM, V336, DOI 10.1016/j.snb.2021.129748
   Chen X, 2013, BIOSENS BIOELECTRON, V50, P356, DOI 10.1016/j.bios.2013.06.054
   Cheng FF, 2015, ACS APPL MATER INTER, V7, P2979, DOI 10.1021/am508690x
   Cinti S, 2017, BIOSENS BIOELECTRON, V89, P107, DOI 10.1016/j.bios.2016.07.005
   Congur G, 2018, SENSOR ACTUAT A-PHYS, V279, P493, DOI 10.1016/j.sna.2018.06.026
   Cui FY, 2019, J ELECTROCHEM SOC, V167, DOI 10.1149/2.0252003JES
   Dehghani S, 2018, BIOSENS BIOELECTRON, V110, P23, DOI 10.1016/j.bios.2018.03.037
   Dou BT, 2019, ANAL CHEM, V91, P10792, DOI 10.1021/acs.analchem.9b02403
   Dreyer DR, 2010, CHEM SOC REV, V39, P228, DOI 10.1039/b917103g
   Du D, 2011, ANAL CHEM, V83, P746, DOI 10.1021/ac101715s
   Elshafey R, 2016, ANALYST, V141, P2733, DOI 10.1039/c6an00044d
   de Avila BEF, 2015, ANAL CHEM, V87, P2290, DOI 10.1021/ac504032d
   Fan Y, 2019, BIOSENS BIOELECTRON, V135, P1, DOI 10.1016/j.bios.2019.03.063
   Feng JH, 2017, BIOSENS BIOELECTRON, V91, P441, DOI 10.1016/j.bios.2016.12.070
   Feng TT, 2016, ANAL BIOCHEM, V494, P101, DOI 10.1016/j.ab.2015.11.004
   Ferlay J, 2021, INT J CANCER, V149, P778, DOI 10.1002/ijc.33588
   Fiorani A, 2019, CURR OPIN ELECTROCHE, V16, P66, DOI 10.1016/j.coelec.2019.04.018
   Freitas M, 2018, ELECTROANAL, V30, P1576, DOI 10.1002/elan.201800193
   Gao JW, 2020, ACS APPL ELECTRON MA, V2, P1090, DOI 10.1021/acsaelm.0c00095
   Gao L, 2014, BIOSENS BIOELECTRON, V60, P22, DOI 10.1016/j.bios.2014.03.039
   Gao LZ, 2007, NAT NANOTECHNOL, V2, P577, DOI 10.1038/nnano.2007.260
   Gao W, 2009, NAT CHEM, V1, P403, DOI [10.1038/NCHEM.281, 10.1038/nchem.281]
   Gao YS, 2016, ANAL BIOCHEM, V500, P80, DOI 10.1016/j.ab.2016.02.010
   Garg B, 2015, MOLECULES, V20, P14155, DOI 10.3390/molecules200814155
   Geim AK, 2007, NAT MATER, V6, P183, DOI 10.1038/nmat1849
   Georgakilas V, 2012, CHEM REV, V112, P6156, DOI 10.1021/cr3000412
   Gong QJ, 2015, ANAL METHODS-UK, V7, P2554, DOI 10.1039/c5ay00111k
   Gooding JJ, 2003, ELECTROANAL, V15, P81, DOI 10.1002/elan.200390017
   Gorgannezhad L, 2018, ELECTROANAL, V30, P2293, DOI 10.1002/elan.201800282
   Gu YJ, 2015, BIOSENS BIOELECTRON, V66, P24, DOI 10.1016/j.bios.2014.10.070
   Hanjani NA, 2022, CRIT REV ONCOL HEMAT, V169, DOI 10.1016/j.critrevonc.2021.103565
   Haque AMJ, 2012, ANAL CHEM, V84, P1871, DOI 10.1021/ac202562v
   Hassanpour S, 2019, MICROCHEM J, V146, P345, DOI 10.1016/j.microc.2019.01.018
   He LJ, 2016, BIOSENS BIOELECTRON, V75, P389, DOI 10.1016/j.bios.2015.08.060
   Herne TM, 1997, J AM CHEM SOC, V119, P8916, DOI 10.1021/ja9719586
   Hu SH, 2019, ELECTROCHIM ACTA, V313, P415, DOI 10.1016/j.electacta.2019.05.039
   Huang YX, 2011, J MATER CHEM, V21, P12358, DOI 10.1039/c1jm11436k
   Iannazzo D, 2021, CANCERS, V13, DOI 10.3390/cancers13133194
   Islam MN, 2018, CHEMELECTROCHEM, V5, P2488, DOI 10.1002/celc.201800339
   Jamali AA, 2014, TRAC-TREND ANAL CHEM, V55, P24, DOI 10.1016/j.trac.2013.10.008
   Janegitz BC, 2017, BIOSENS BIOELECTRON, V89, P224, DOI 10.1016/j.bios.2016.03.026
   Jang HD, 2015, BIOSENS BIOELECTRON, V63, P546, DOI 10.1016/j.bios.2014.08.008
   Jarczewska M, 2016, ANAL METHODS-UK, V8, P3861, DOI 10.1039/c6ay00499g
   Johns JE, 2013, ACCOUNTS CHEM RES, V46, P77, DOI 10.1021/ar300143e
   Jonous ZA, 2019, ENG LIFE SCI, V19, P206, DOI 10.1002/elsc.201800093
   Kazemi SH, 2016, MAT SCI ENG C-MATER, V69, P447, DOI 10.1016/j.msec.2016.07.005
   Kelley SO, 1997, BIOCONJUGATE CHEM, V8, P31, DOI 10.1021/bc960070o
   Kim DH, 2018, SENSORS-BASEL, V18, DOI 10.3390/s18114032
   Kim J, 2019, NAT BIOTECHNOL, V37, P389, DOI 10.1038/s41587-019-0045-y
   Ko CN, 2019, COORDIN CHEM REV, V381, P79, DOI 10.1016/j.ccr.2018.11.013
   Kumar S, 2015, BIOSENS BIOELECTRON, V73, P114, DOI 10.1016/j.bios.2015.05.040
   Kumar S, 2016, BIOSENS BIOELECTRON, V78, P497, DOI 10.1016/j.bios.2015.11.084
   Kumar V, 2014, RSC ADV, V4, P2267, DOI 10.1039/c3ra41986j
   Lee DH, 2017, J MATER CHEM B, V5, P3580, DOI 10.1039/c6tb03357a
   Liang MM, 2019, ACCOUNTS CHEM RES, V52, P2190, DOI 10.1021/acs.accounts.9b00140
   Lin YT, 2020, CHEMOSENSORS, V8, DOI 10.3390/chemosensors8030054
   Liu F, 2013, SENSOR ACTUAT B-CHEM, V186, P252, DOI 10.1016/j.snb.2013.05.097
   Liu F, 2013, CHEM-EUR J, V19, P10716, DOI 10.1002/chem.201300679
   Liu F, 2012, ADV MATER, V24, P1089, DOI 10.1002/adma.201104691
   Liu N, 2014, J MATER CHEM B, V2, P3292, DOI 10.1039/c3tb21699c
   Loh KP, 2010, NAT CHEM, V2, P1015, DOI 10.1038/NCHEM.907
   Lonkar SP, 2015, NANO RES, V8, P1039, DOI 10.1007/s12274-014-0622-9
   Lu M, 2021, MATER DESIGN, V199, DOI 10.1016/j.matdes.2020.109409
   Lu XL, 2019, BIOSENS BIOELECTRON, V130, P352, DOI 10.1016/j.bios.2018.09.045
   Lucarelli F, 2004, BIOSENS BIOELECTRON, V19, P515, DOI 10.1016/S0956-5663(03)00256-2
   Ma HM, 2015, TALANTA, V143, P77, DOI 10.1016/j.talanta.2015.05.029
   Mahato K, 2018, BIOSENS BIOELECTRON, V100, P411, DOI 10.1016/j.bios.2017.09.003
   Majd SM, 2018, ANAL CHIM ACTA, V1000, P273, DOI 10.1016/j.aca.2017.11.008
   Meirinho SG, 2016, BIOTECHNOL ADV, V34, P941, DOI 10.1016/j.biotechadv.2016.05.006
   MILLAN KM, 1992, ELECTROANAL, V4, P929, DOI 10.1002/elan.1140041003
   MILLAN KM, 1993, ANAL CHEM, V65, P2317, DOI 10.1021/ac00065a025
   Mishra RK, 2017, SENSOR ACTUAT B-CHEM, V247, P366, DOI 10.1016/j.snb.2017.03.059
   Morales-Narvaez E, 2013, ANGEW CHEM INT EDIT, V52, P13779, DOI 10.1002/anie.201307740
   Muazim K, 2017, MAT SCI ENG C-MATER, V76, P1274, DOI 10.1016/j.msec.2017.02.121
   Novoselov KS, 2004, SCIENCE, V306, P666, DOI 10.1126/science.1102896
   Odenthal KJ, 2007, ANALYST, V132, P603, DOI 10.1039/b701816a
   Oghli AH, 2020, MAT SCI ENG C-MATER, V108, DOI 10.1016/j.msec.2019.110407
   Ortega FG, 2021, ANAL CHEM, V93, P1143, DOI 10.1021/acs.analchem.0c04180
   Ozkan D, 2002, ANAL CHEM, V74, P5931, DOI 10.1021/ac0257905
   Ozkan SA, 2003, CRIT REV ANAL CHEM, V33, P155, DOI 10.1080/713609162
   Ozkan-Ariksoysal D., 2021, ELECTROCHEMICAL DNA, P155
   Ozkan-Ariksoysal D, 2017, J ELECTROCHEM SOC, V164, pB258, DOI 10.1149/2.1431706jes
   Ozsoz M, 2003, ANAL CHEM, V75, P2181, DOI 10.1021/ac026212r
   Pachauri N, 2018, J MATER CHEM B, V6, P3000, DOI 10.1039/c8tb00653a
   Pal M, 2017, ANAL BIOCHEM, V536, P51, DOI 10.1016/j.ab.2017.08.001
   Pena-Bahamonde J, 2018, J NANOBIOTECHNOL, V16, DOI 10.1186/s12951-018-0400-z
   Pereira C, 2022, TRENDS CHEM, V4, P554, DOI 10.1016/j.trechm.2022.03.005
   Nguyen P, 2012, J PHYS CHEM LETT, V3, P1024, DOI 10.1021/jz300033g
   Pividori MI, 2000, BIOSENS BIOELECTRON, V15, P291, DOI 10.1016/S0956-5663(00)00071-3
   Pothipor C, 2021, ANALYST, V146, P4000, DOI 10.1039/d1an00436k
   Pothipor C, 2019, SENSOR ACTUAT B-CHEM, V296, DOI 10.1016/j.snb.2019.126657
   Pumera M, 2011, MATER TODAY, V14, P308, DOI 10.1016/S1369-7021(11)70160-2
   Qi TT, 2014, BIOSENS BIOELECTRON, V61, P245, DOI 10.1016/j.bios.2014.05.021
   Rahimzadeh Z, 2021, NANOTECHNOL REV, V10, P744, DOI 10.1515/ntrev-2021-0049
   Ranjan R, 2017, BIOSENS BIOELECTRON, V87, P918, DOI 10.1016/j.bios.2016.09.061
   Rasheed PA, 2014, SENSOR ACTUAT B-CHEM, V204, P777, DOI 10.1016/j.snb.2014.08.043
   Rauf S, 2018, ANAL BIOCHEM, V545, P13, DOI 10.1016/j.ab.2018.01.007
   Rauf S, 2021, BIOSENS BIOELECTRON, V180, DOI 10.1016/j.bios.2021.113116
   Ren X, 2017, ACS APPL MATER INTER, V9, P37637, DOI 10.1021/acsami.7b13416
   Sadeghi M, 2022, SCI REP-UK, V12, DOI 10.1038/s41598-022-07230-3
   Salahandish R, 2018, BIOSENS BIOELECTRON, V120, P129, DOI 10.1016/j.bios.2018.08.025
   Sanchez VC, 2012, CHEM RES TOXICOL, V25, P15, DOI 10.1021/tx200339h
   Sedlackova E, 2020, MATERIALS, V13, DOI 10.3390/ma13214936
   Sfragano PS, 2021, ELECTROCHEM COMMUN, V124, DOI 10.1016/j.elecom.2021.106929
   Shahzad F, 2017, SENSOR ACTUAT B-CHEM, V241, P716, DOI 10.1016/j.snb.2016.10.144
   Sharafeldin M, 2017, BIOSENS BIOELECTRON, V91, P359, DOI 10.1016/j.bios.2016.12.052
   Shiddiky MJA, 2012, CHEM COMMUN, V48, P6411, DOI 10.1039/c2cc32810k
   Shuai HL, 2017, SENSOR ACTUAT B-CHEM, V243, P403, DOI 10.1016/j.snb.2016.12.001
   Shuai HL, 2016, BIOSENS BIOELECTRON, V86, P337, DOI 10.1016/j.bios.2016.06.057
   Sims CM, 2017, NANOSCALE, V9, P15226, DOI 10.1039/c7nr05429g
   Song YJ, 2010, ADV MATER, V22, P2206, DOI 10.1002/adma.200903783
   Szunerits S, 2018, INTERFACE FOCUS, V8, DOI 10.1098/rsfs.2016.0132
   Tabasi A, 2017, BIOSENS BIOELECTRON, V95, P117, DOI 10.1016/j.bios.2017.04.020
   Tang PP, 2015, ANAL METHODS-UK, V7, P7784, DOI 10.1039/c5ay01361e
   Tang ZW, 2010, SMALL, V6, P1205, DOI 10.1002/smll.201000024
   Tang ZX, 2017, BIOSENS BIOELECTRON, V92, P577, DOI 10.1016/j.bios.2016.10.057
   Teradal NL, 2014, SENSOR ACTUAT B-CHEM, V196, P596, DOI 10.1016/j.snb.2014.02.015
[truncated: 2,976,722 more chars]
