# Supplementary material for: Hotspots and trends of electrochemical biosensor technology: a bibliometric analysis from 2003 to 2023
Source: RSC Adv. 2023 Oct 19;13(44):30704–17. doi: 10.1039/d3ra05889a (PMC10585615; doi:10.1039/d3ra05889a)
Supplement: RA-013-D3RA05889A-s001 [file RA-013-D3RA05889A-s001.zip › data-20.xlsx]

FN Clarivate Analytics Web of Science
VR 1.0
PT J
AU Piro, B
   Kapella, A
   Le, VH
   Anquetin, G
   Zhang, QD
   Reisberg, S
   Noel, V
   Tran, LD
   Duc, HT
   Pham, MC
AF Piro, B.
   Kapella, A.
   Le, V. H.
   Anquetin, G.
   Zhang, Q. D.
   Reisberg, S.
   Noel, V.
   Tran, L. D.
   Duc, H. T.
   Pham, M. C.
TI Towards the detection of human papillomavirus infection by a reagentless
   electrochemical peptide biosensor
SO ELECTROCHIMICA ACTA
LA English
DT Article; Proceedings Paper
CT 61st Annual Meeting of the International-Society-of-Electrochemistry
   (ISE)
CY SEP 26-OCT 01, 2010
CL Nice, FRANCE
SP Int Soc Electrochem (ISE)
DE Conjugated polymer; Electrochemical immunosensor; Reagentless detection;
   Peptide-antigen affinity; ELISA assays; Human papillomavirus
ID WEST-NILE; DNA; AFFINITY; VIRUS; IMMUNOSENSOR; PREVALENCE; DIAGNOSIS;
   PROTEINS; SENSORS
AB In the present work, we report first results about a technology using a conjugated copolymer poly(5-hydroxy-1,4-naphthoquinone-co-5-hydroxy-2-carboxyethyl-1,4-naphthoquinone) acting both as immobilizing and transducing element for reagentless immunosensor, and its application for the detection of HPV infection. It was shown that the reagentless immunosensor was able to detect the interaction between antigenic peptide L1 from HPV-16 major capsid protein, a dominant epitope involved in viral infection as well as in prophylactic vaccine, and the relevant antibody. (C) 2011 Elsevier Ltd. All rights reserved.
C1 [Piro, B.; Kapella, A.; Le, V. H.; Anquetin, G.; Zhang, Q. D.; Reisberg, S.; Noel, V.; Pham, M. C.] Univ Paris 07, Lab Interfaces Traitements Org & Dynam Syst ITODY, Assoc CNRS UMR 7086, F-75205 Paris 13, France.
   [Duc, H. T.] Univ Paris 11, INSERM, U1014, Grp Hosp Paul Brousse, F-94800 Villejuif, France.
   [Tran, L. D.] VAST, Inst Mat Sci, Hanoi, Vietnam.
C3 UDICE-French Research Universities; Universite Paris Cite; Assistance
   Publique Hopitaux Paris (APHP); Hopital Universitaire Paul-Brousse -
   APHP; Institut National de la Sante et de la Recherche Medicale
   (Inserm); UDICE-French Research Universities; Universite Paris Saclay;
   Vietnam Academy of Science & Technology (VAST)
RP Piro, B (通讯作者)，Univ Paris 07, Lab Interfaces Traitements Org & Dynam Syst ITODY, Assoc CNRS UMR 7086, 15 Rue Jean Antoine de Baif, F-75205 Paris 13, France.
EM piro@univ-paris-diderot.fr
RI Le, Hai/C-7854-2019; Lam, Tran Dai/A-2056-2012
OI Le, Hai/0000-0001-7480-806X; NOEL, Vincent/0000-0003-3901-8358; Tran,
   Dai Lam/0000-0003-1364-8001
CR Aoki H, 2000, ELECTROANAL, V12, P1272, DOI 10.1002/1521-4109(200011)12:16<1272::AID-ELAN1272>3.0.CO;2-F
   Boon ACM, 2001, J MED VIROL, V65, P163, DOI 10.1002/jmv.2016
   BOSCH FX, 1995, JNCI-J NATL CANCER I, V87, P796, DOI 10.1093/jnci/87.11.796
   Caygill RL, 2010, ANAL CHIM ACTA, V681, P8, DOI 10.1016/j.aca.2010.09.038
   Choulier L, 2010, ANAL BIOCHEM, V401, P188, DOI 10.1016/j.ab.2010.02.029
   Civit L, 2010, BIOSENS BIOELECTRON, V26, P1684, DOI 10.1016/j.bios.2010.06.072
   Conroy PJ, 2009, SEMIN CELL DEV BIOL, V20, P10, DOI 10.1016/j.semcdb.2009.01.010
   Cosnier S, 2005, ELECTROANAL, V17, P1701, DOI 10.1002/elan.200503308
   Dillner J, 1999, SEMIN CANCER BIOL, V9, P423, DOI 10.1006/scbi.1999.0146
   Dunne EF, 2007, JAMA-J AM MED ASSOC, V297, P813, DOI 10.1001/jama.297.8.813
   Fazel N, 1999, DERMATOL CLIN, V17, P521, DOI 10.1016/S0733-8635(05)70105-4
   Gadano A, 2010, ANN HEPATOL, V9, pS34, DOI 10.1016/S1665-2681(19)31721-1
   Gouvea V, 1998, J VIROL METHODS, V70, P71, DOI 10.1016/S0166-0934(97)00172-9
   Haccoun J, 2004, BIOSENS BIOELECTRON, V19, P1325, DOI 10.1016/j.bios.2003.11.006
   Handsfield H. Hunter, 1997, American Journal of Medicine, V102, P16
   Holliger P, 2005, NAT BIOTECHNOL, V23, P1126, DOI 10.1038/nbt1142
   Ionescu RE, 2007, ANAL CHEM, V79, P8662, DOI 10.1021/ac0707129
   Ionescu RE, 2010, ELECTROCHIM ACTA, V55, P6228, DOI 10.1016/j.electacta.2009.11.029
   Katz E, 2003, ELECTROANAL, V15, P913, DOI 10.1002/elan.200390114
   Kerman K, 2003, ELECTROANAL, V15, P667, DOI 10.1002/elan.200390084
   KIEVITS T, 1991, J VIROL METHODS, V35, P273, DOI 10.1016/0166-0934(91)90069-C
   KOUTSKY LA, 1992, NEW ENGL J MED, V327, P1272, DOI 10.1056/NEJM199210293271804
   Lanciotti RS, 2001, J CLIN MICROBIOL, V39, P4506, DOI 10.1128/JCM.39.12.4506-4513.2001
   Lee JY, 2007, ANAL CHEM, V79, P8083, DOI 10.1021/ac071159y
   Li JW, 2006, ANAL CHEM, V78, P6490, DOI 10.1021/ac060864o
   Munoz N, 2003, NEW ENGL J MED, V348, P518, DOI 10.1056/NEJMoa021641
   Piro B, 2005, J ELECTROANAL CHEM, V577, P155, DOI 10.1016/j.jelechem.2004.12.002
   Reisberg S, 2010, TALANTA, V80, P1318, DOI 10.1016/j.talanta.2009.09.025
   Rubin A, 2010, ELECTROCHIM ACTA, V55, P6136, DOI 10.1016/j.electacta.2010.02.013
   Salmon-Chemin L, 2001, J MED CHEM, V44, P548, DOI 10.1021/jm001079l
   Samuelson P, 2002, J BIOTECHNOL, V96, P129, DOI 10.1016/S0168-1656(02)00043-3
   Sapsford KE, 2007, J PHYS CHEM C, V111, P11528, DOI 10.1021/jp073550t
   Sapsford KE, 2010, BIOCONJUGATE CHEM, V21, P393, DOI 10.1021/bc9003712
   Tyring SK, 2000, J AM ACAD DERMATOL, V43, pS18
   Vernon SD, 2003, BMC INFECT DIS, V3, DOI 10.1186/1471-2334-3-12
   Wang SQ, 2003, NAT MATER, V2, P196, DOI 10.1038/nmat833
   Yeager MD, 2000, VIROLOGY, V278, P570, DOI 10.1006/viro.2000.0674
   Yemini M, 2005, ANAL CHEM, V77, P5155, DOI 10.1021/ac050414g
   Zhou M, 2007, BIOPOLYMERS, V88, P325, DOI 10.1002/bip.20655
NR 39
TC 20
Z9 21
U1 2
U2 30
PU PERGAMON-ELSEVIER SCIENCE LTD
PI OXFORD
PA THE BOULEVARD, LANGFORD LANE, KIDLINGTON, OXFORD OX5 1GB, ENGLAND
SN 0013-4686
EI 1873-3859
J9 ELECTROCHIM ACTA
JI Electrochim. Acta
PD DEC 1
PY 2011
VL 56
IS 28
SI SI
BP 10688
EP 10693
DI 10.1016/j.electacta.2011.04.094
PG 6
WC Electrochemistry
WE Science Citation Index Expanded (SCI-EXPANDED); Conference Proceedings Citation Index - Science (CPCI-S)
SC Electrochemistry
GA 866EP
UT WOS:000298363600049
DA 2023-06-30
ER

PT J
AU Anik, U
   Cubukcu, M
AF Anik, Ulku
   Cubukcu, Meliha
TI Application of Bismuth(III)-Entrapped XO Biosensing System for Xanthine
   Determination in Beverages
SO FOOD ANALYTICAL METHODS
LA English
DT Article
DE Biosensor; Xanthine; Beverages; Bismuth
ID BISMUTH-FILM ELECTRODE; ANODIC-STRIPPING VOLTAMMETRY; HEAVY-METALS;
   TRACE-METALS; OXIDASE; MICROELECTRODE; PERFORMANCE; TRANSDUCER; USAGE
AB A xanthine biosensor was prepared by electrochemical immobilization of xanthine oxidize enzyme onto carbon paste electrode via entrapment of Bi3+. After the optimization of experimental parameters, analytical characteristics were investigated. Two linear ranges between 0.02 and 0.06 and 1-7.5 mu M with the equation y = 93.00x + 0.12 and y = 1.07x + 18.03 with the correlation coefficients of R (2) = 0.9951 and R (2) = 0.9931, respectively, were obtained for this biosensing system. RSD value was calculated for 0.04 mu M xanthine (n = 5) and found as 3.84%. LOD and LOQ values were also calculated and revealed as 1.30 x 10(-8) and 4.3 x 10(-8) M, respectively. Then, this biosensor was applied for xanthine detection in real samples. As a sample treatment, only necessary dilutions were made. Four types of beverages including wine, energy drink, peach, and sour cherry juice were used for this purpose. Obtained recovery values demonstrate that this system is applicable for xanthine detection in real samples without needing any laborious sample pretreatment procedures.
C1 [Anik, Ulku; Cubukcu, Meliha] Mugla Univ, Fac Sci, Dept Chem, TR-48000 Kotekli, Mugla, Turkey.
   [Cubukcu, Meliha] Ege Univ, Fac Sci, Dept Chem, TR-35100 Izmir, Turkey.
C3 Mugla Sitki Kocman University; Ege University
RP Anik, U (通讯作者)，Mugla Univ, Fac Sci, Dept Chem, TR-48000 Kotekli, Mugla, Turkey.
EM ulkuanik@yahoo.com
RI anik, ulku/G-4957-2010
OI anik, ulku/0000-0002-3607-7208
CR Agui L, 2006, SENSOR ACTUAT B-CHEM, V113, P272, DOI 10.1016/j.snb.2005.03.001
   Anik U, 2004, ELECTROCHEM COMMUN, V6, P913, DOI 10.1016/j.elecom.2004.07.001
   Anik U, 2008, MICROCHIM ACTA, V160, P269, DOI 10.1007/s00604-007-0868-y
   Anik U, 2010, ELECTROANAL, V22, P1519, DOI 10.1002/elan.200900447
   Anik U, 2008, TURK J CHEM, V32, P711
   Anik U, 2011, MICROCHIM ACTA, V174, P207, DOI 10.1007/s00604-011-0615-2
   Anik U, 2009, MICROCHIM ACTA, V166, P209, DOI 10.1007/s00604-009-0190-y
   Buckova M, 2005, ELECTROANAL, V17, P440, DOI 10.1002/elan.200403178
   Castaneda MT, 2005, ANALYST, V130, P971, DOI 10.1039/b502486m
   Charalambous A, 2005, ANAL CHIM ACTA, V547, P53, DOI 10.1016/j.aca.2004.12.048
   Cubukcu M, 2007, TALANTA, V74, P434, DOI 10.1016/j.talanta.2007.07.039
   Demetriades D, 2004, ANAL CHIM ACTA, V519, P167, DOI 10.1016/j.aca.2004.05.008
   Hocevar SB, 2002, ELECTROANAL, V14, P112, DOI 10.1002/1521-4109(200201)14:2<112::AID-ELAN112>3.0.CO;2-5
   Hu SS, 1997, ELECTROANAL, V9, P372, DOI 10.1002/elan.1140090504
   Hutton EA, 2001, ELECTROCHEM COMMUN, V3, P707, DOI 10.1016/S1388-2481(01)00240-5
   Hutton EA, 2006, ANAL CHIM ACTA, V557, P57, DOI 10.1016/j.aca.2005.10.003
   Hutton EA, 2005, ANAL CHIM ACTA, V537, P285, DOI 10.1016/j.aca.2005.01.040
   Kefala G, 2006, TALANTA, V68, P1013, DOI 10.1016/j.talanta.2005.07.001
   Kefala G, 2003, TALANTA, V61, P603, DOI 10.1016/S0039-9140(03)00350-3
   Kirgoz UA, 2005, ELECTROANAL, V17, P881, DOI 10.1002/elan.200403167
   Krolicka A, 2002, ELECTROCHEM COMMUN, V4, P193, DOI 10.1016/S1388-2481(01)00301-0
   Legeai S, 2006, ANAL CHIM ACTA, V560, P184, DOI 10.1016/j.aca.2005.12.010
   Merkoci A, 2007, COMPREHENSIVE ANAL C, P47
   Merkoci A, 2010, ELECTROANAL, V22, P1429, DOI 10.1002/elan.200970002
   Timur S, 2007, ANAL CHIM ACTA, V598, P143, DOI 10.1016/j.aca.2007.07.019
   Wang J, 2000, ANAL CHEM, V72, P3218, DOI 10.1021/ac000108x
   Wang J, 2001, ANAL CHIM ACTA, V434, P29, DOI 10.1016/S0003-2670(01)00818-2
   Wang J, 2001, ELECTROCHEM COMMUN, V3, P703, DOI 10.1016/S1388-2481(01)00242-9
   Yang ML, 2006, TALANTA, V69, P1162, DOI 10.1016/j.talanta.2005.12.041
   Zhang J, 2011, INT J ELECTROCHEM SC, V6, P997
NR 30
TC 6
Z9 6
U1 0
U2 20
PU SPRINGER
PI NEW YORK
PA 233 SPRING ST, NEW YORK, NY 10013 USA
SN 1936-9751
EI 1936-976X
J9 FOOD ANAL METHOD
JI Food Anal. Meth.
PD AUG
PY 2012
VL 5
IS 4
BP 716
EP 722
DI 10.1007/s12161-011-9304-3
PG 7
WC Food Science & Technology
WE Science Citation Index Expanded (SCI-EXPANDED)
SC Food Science & Technology
GA 964KV
UT WOS:000305694700012
DA 2023-06-30
ER

PT J
AU Feng, JJ
   Xu, JJ
   Chen, HY
AF Feng, Jiu-Ju
   Xu, Jing-Juan
   Chen, Hong-Yuan
TI Direct electron transfer and electrocatalysis of hemoglobin adsorbed on
   mesoporous carbon through layer-by-layer assembly
SO BIOSENSORS & BIOELECTRONICS
LA English
DT Article
DE mesoporous carbon; layer-by-layer assembly; hemoglobin; direct electron
   transfer
ID DIRECT ELECTROCHEMISTRY; MNO2 NANOPARTICLES; PROTEINS; ADSORPTION; FILM;
   SURFACTANTS; FABRICATION; BIOSENSOR; ENZYME
AB Using chitosan as an effective linker between CMK-3 and glassy carbon electrode surface, {Hb/CMK-3}(n) multilayer film-modified electrodes were constructed through layer-by-layer assembly. The morphology of thus-formed f Hb/CMK-3 I,, film was characterized by scanning electron micrographs, and the interaction of hemoglobin (Hb) with CMK-3 was studied by UV-vis spectroscopy and electrochemical methods. Under optimal conditions, {Hb/CMK-3}(6) film showed a couple of stable and well-defined redox peaks at about -377 and -296 mV in pH 7.0 buffers. Furthermore, the {Hb/CMK-3}(6) film displayed excellent electrocatalysis to the reduction of both H2O2 and 0,. Based on thus-formed film and its direct electron transfer behavior, a novel biosensor was presented for the determination of H2O2 ranging from 1.2 to 57 mu M with the detection limit of 0.6 mu M at S/N = 3. CMK-3 provided a desirable matrix for protein immobilization and biosensor preparation. (c) 2006 Elsevier B.V. All rights reserved.
C1 Nanjing Univ, Sch Chem & Chem Engn, Key Lab Analyt Chem Life Sci, Nanjing 210093, Peoples R China.
C3 Nanjing University
RP Chen, HY (通讯作者)，Nanjing Univ, Sch Chem & Chem Engn, Key Lab Analyt Chem Life Sci, 22 Hankou Rd, Nanjing 210093, Peoples R China.
EM hychen@nju.edu.cn
RI xu, jing/GRR-8698-2022; Feng, Jiu-Ju/B-5374-2011; Xu,
   Jing-Juan/H-1829-2015; Chen, Hong-Yuan/E-4476-2019; xu,
   jingcheng/HJZ-3124-2023
OI Chen, Hong-Yuan/0000-0001-5217-668X; Feng, Jiu-Ju/0000-0002-7954-0573
CR Choi KS, 2002, J AM CHEM SOC, V124, P12402, DOI 10.1021/ja0275562
   Choi SY, 2004, ADV FUNCT MATER, V14, P335, DOI 10.1002/adfm.200305039
   Dai ZH, 2004, BIOSENS BIOELECTRON, V19, P861, DOI 10.1016/j.bios.2003.08.024
   Feng JJ, 2006, ELECTROCHEM COMMUN, V8, P77, DOI 10.1016/j.elecom.2005.10.029
   Feng JJ, 2005, ANAL BIOCHEM, V342, P280, DOI 10.1016/j.ab.2005.04.040
   Fernandes R, 2003, LANGMUIR, V19, P4058, DOI 10.1021/la027052h
   GEORGE P, 1953, BIOCHEM J, V55, P236, DOI 10.1042/bj0550236
   Hammond PT, 2004, ADV MATER, V16, P1271, DOI 10.1002/adma.200400760
   Hartmann M, 2005, CHEM MATER, V17, P4577, DOI 10.1021/cm0485658
   Hartmann M, 2005, CHEM MATER, V17, P829, DOI 10.1021/cm048564f
   Hu YJ, 2000, MICROCHEM J, V65, P147, DOI 10.1016/S0026-265X(00)00045-X
   Ivanova EV, 2005, ELECTROCHEM COMMUN, V7, P323, DOI 10.1016/j.elecom.2005.01.015
   Jun S, 2000, J AM CHEM SOC, V122, P10712, DOI 10.1021/ja002261e
   Lei CH, 2002, J AM CHEM SOC, V124, P11242, DOI 10.1021/ja026855o
   Li QW, 2001, ELECTROANAL, V13, P359, DOI 10.1002/1521-4109(200104)13:5<359::AID-ELAN359>3.0.CO;2-J
   Liu AH, 2006, ELECTROCHEM COMMUN, V8, P206, DOI 10.1016/j.elecom.2005.11.009
   Mureseanu M, 2005, LANGMUIR, V21, P4648, DOI 10.1021/la0502241
   Nadzhafova OY, 2004, ELECTROCHEM COMMUN, V6, P205, DOI 10.1016/j.elecom.2003.11.013
   Paddon CA, 2004, ELECTROCHEM COMMUN, V6, P1249, DOI 10.1016/j.elecom.2004.09.025
   Soler-illia GJD, 2002, CHEM REV, V102, P4093, DOI 10.1021/cr0200062
   Soler-Illia GJDA, 2003, CURR OPIN COLLOID IN, V8, P109, DOI 10.1016/S1359-0294(03)00002-5
   Topoglidis E, 2003, LANGMUIR, V19, P6894, DOI 10.1021/la034466h
   Vinu A, 2003, J PHYS CHEM B, V107, P8297, DOI 10.1021/jp035246f
   Wong EM, 2002, J PHYS CHEM B, V106, P6652, DOI 10.1021/jp014201g
   Xu JJ, 2005, CHEM COMMUN, P792, DOI 10.1039/b416548a
   Xu X, 2004, ANAL CHIM ACTA, V519, P31, DOI 10.1016/j.aca.2004.05.061
   Yan YM, 2005, LANGMUIR, V21, P6560, DOI 10.1021/la050043z
   Zhao G, 2006, ELECTROCHEM COMMUN, V8, P148, DOI 10.1016/j.elecom.2005.11.001
   Zhao W, 2005, FRONT BIOSCI-LANDMRK, V10, P1060, DOI 10.2741/1599
   Zhao YD, 2005, TALANTA, V65, P489, DOI 10.1016/j.talanta.2004.06.028
   Zhu SM, 2005, ADV FUNCT MATER, V15, P381, DOI 10.1002/adfm.200400222
NR 31
TC 118
Z9 124
U1 0
U2 53
PU ELSEVIER ADVANCED TECHNOLOGY
PI OXFORD
PA OXFORD FULFILLMENT CENTRE THE BOULEVARD, LANGFORD LANE, KIDLINGTON,
   OXFORD OX5 1GB, OXON, ENGLAND
SN 0956-5663
EI 1873-4235
J9 BIOSENS BIOELECTRON
JI Biosens. Bioelectron.
PD MAR 15
PY 2007
VL 22
IS 8
BP 1618
EP 1624
DI 10.1016/j.bios.2006.07.022
PG 7
WC Biophysics; Biotechnology & Applied Microbiology; Chemistry, Analytical;
   Electrochemistry; Nanoscience & Nanotechnology
WE Science Citation Index Expanded (SCI-EXPANDED)
SC Biophysics; Biotechnology & Applied Microbiology; Chemistry;
   Electrochemistry; Science & Technology - Other Topics
GA 142US
UT WOS:000244676300008
PM 16919440
DA 2023-06-30
ER

PT J
AU Fathollahzadeh, M
   Hosseini, M
   Norouzi, M
   Ebrahimi, A
   Fathipour, M
   Kolahdouz, M
   Haghighi, B
AF Fathollahzadeh, M.
   Hosseini, M.
   Norouzi, M.
   Ebrahimi, A.
   Fathipour, M.
   Kolahdouz, M.
   Haghighi, B.
TI Immobilization of glucose oxidase on ZnO nanorods decorated
   electrolyte-gated field effect transistor for glucose detection
SO JOURNAL OF SOLID STATE ELECTROCHEMISTRY
LA English
DT Article
DE Electrolyte-gated field effect transistor; ZnO nanorods; Glucose
   biosensor; Glucose; Diabetes
ID ELECTROCHEMICAL BIOSENSORS; TEMPERATURE; ARRAY; MICROFLUIDICS;
   TECHNOLOGY; DEPOSITION; NANOTUBES; COATINGS; BEHAVIOR
AB In this paper, we report on growth of ZnO nanorods on the surface of gold interdigital electrodes and its implementation as a conductive n-type channel for the fabrication of a liquid-gated field effect transistor. Glucose oxidase was immobilized on the surface of the ZnO nanorods and the fabricated device was used as a four-electrode glucose biosensor. The resistance of the conductive channel was affected by addition of glucose. The applied bias voltage to the gate in the fabricated device affects the channel resistance in the same manner as the increase of enzymatic products during the glucose oxidation. Large effective area, good conductivity, and biocompatibility properties of ZnO nanorods are the key features in this highly sensitive and stable biosensor. Our measurements showed that the threshold voltage of transistor was about 0.75 V. The current increased in the presence of the glucose and exhibited a dynamic linear range with the logarithm of glucose concentration in the range between 0.01 and 5 mM. The detection limit was about 3.8 mu M.
C1 [Fathollahzadeh, M.; Haghighi, B.] Inst Adv Studies Basic Sci, Coll Chem, POB 45195-1159, Gava Zang, Zanjan, Iran.
   [Hosseini, M.; Norouzi, M.; Kolahdouz, M.] Univ Tehran, Dept Elect & Comp Engn, Tehran, Iran.
   [Ebrahimi, A.; Fathipour, M.] Univ Tehran, Dept Elect & Comp Engn, MEMS & NEMES Lab, Tehran, Iran.
   [Haghighi, B.] Shiraz Univ, Dept Chem, Coll Sci, Shiraz 71454, Iran.
C3 Institute for Advanced Studies in Basic Sciences (IASBS); University of
   Tehran; University of Tehran; Shiraz University
RP Haghighi, B (通讯作者)，Inst Adv Studies Basic Sci, Coll Chem, POB 45195-1159, Gava Zang, Zanjan, Iran.; Kolahdouz, M (通讯作者)，Univ Tehran, Dept Elect & Comp Engn, Tehran, Iran.; Haghighi, B (通讯作者)，Shiraz Univ, Dept Chem, Coll Sci, Shiraz 71454, Iran.
EM Kolahdouz@ut.ac.ir; bhaghighi@shirazu.ac.ir
RI Haghighi, Behzad/H-1434-2017; Norouzi, Mehrnoush/AAO-2949-2021; Norouzi,
   Maryam/AAR-3411-2021
OI Haghighi, Behzad/0000-0003-0974-7912; Norouzi,
   Mehrnoush/0000-0002-4553-9451; Norouzi, Maryam/0000-0002-5047-5827
FU Institute for Advanced Studies in Basic Science (IASBS) [G2016IASBS119];
   University of Tehran; Iran National Science Foundation (INSF) [92019263]
FX The authors would like to thank the Institute for Advanced Studies in
   Basic Science (IASBS, grant no. G2016IASBS119), University of Tehran
   (nanoelectronic center of excellence, department of electrical and
   computer engineering), and the Iran National Science Foundation (INSF,
   grant no. 92019263) for the financial supports.
CR Ahmad R, 2015, CHEM COMMUN, V51, P11968, DOI 10.1039/c5cc03656a
   Ali SMU, 2009, IEEE T NANOTECHNOL, V8, P678, DOI 10.1109/TNANO.2009.2019958
   Buerk DG, 1995, BIOSENSORS THEORY AP, P232
   Du XS, 2016, ACS APPL MATER INTER, V8, P7631, DOI 10.1021/acsami.5b12058
   Errachid A, 2004, ELECTROANAL, V16, P1843, DOI 10.1002/elan.200403072
   Fan Z., 2005, 2005 5th IEEE International Conference on Nanotechnology (IEEE Cat. No.05TH8816), P403
   Fang AP, 2003, BIOSENS BIOELECTRON, V19, P43, DOI 10.1016/S0956-5663(03)00133-7
   Fathollahzadeh M, 2016, ANAL CHIM ACTA, V924, P99, DOI 10.1016/j.aca.2016.04.018
   Goud JD, 2007, ELEC COMP C, P1550
   Haghighi B, 2014, ELECTROANAL, V26, P2010, DOI 10.1002/elan.201400266
   Karegar F, 2015, IEEE PHOTONIC TECH L, V27, P1430, DOI 10.1109/LPT.2015.2424454
   Kwon OS, 2010, BIOSENS BIOELECTRON, V25, P1307, DOI 10.1016/j.bios.2009.10.019
   Lee CT, 2015, SENSOR ACTUAT B-CHEM, V210, P756, DOI 10.1016/j.snb.2015.01.042
   Lee CT, 2011, SENSORS-BASEL, V11, P4648, DOI 10.3390/s110504648
   Liu ZF, 2010, J SOLID STATE ELECTR, V14, P957, DOI 10.1007/s10008-009-0894-2
   Luong JHT, 2008, BIOTECHNOL ADV, V26, P492, DOI 10.1016/j.biotechadv.2008.05.007
   Mabeck JT, 2005, APPL PHYS LETT, V87, DOI 10.1063/1.1991979
   Makarova MV, 2006, J SOLID STATE ELECTR, V10, P320, DOI 10.1007/s10008-005-0094-7
   Matsumoto A, 2009, J SOLID STATE ELECTR, V13, P165, DOI 10.1007/s10008-008-0610-7
   Narimani K, 2016, SENSOR ACTUAT B-CHEM, V224, P338, DOI 10.1016/j.snb.2015.10.012
   Nayeri FD, 2015, J ALLOY COMPD, V633, P359, DOI 10.1016/j.jallcom.2015.01.295
   Norouzi M, 2016, THIN SOLID FILMS, V619, P41, DOI 10.1016/j.tsf.2016.10.041
   Park JW, 2015, SENSOR ACTUAT B-CHEM, V208, P532, DOI 10.1016/j.snb.2014.11.085
   Patolsky F, 2005, MATER TODAY, V8, P20, DOI 10.1016/S1369-7021(05)00791-1
   Prasad BE, 2012, J SOLID STATE ELECTR, V16, P3715, DOI 10.1007/s10008-012-1804-6
   Prasad BE, 2010, J SOLID STATE ELECTR, V14, P2083, DOI 10.1007/s10008-010-1039-3
   Qi JJ, 2015, APPL PHYS A-MATER, V119, P807, DOI 10.1007/s00339-015-9122-3
   Soleimanzadeh R, 2015, APPL PHYS LETT, V106, DOI 10.1063/1.4922638
   Sun XW, 1999, J APPL PHYS, V86, P408, DOI 10.1063/1.370744
   Tarabella G, 2013, BBA-GEN SUBJECTS, V1830, P4374, DOI 10.1016/j.bbagen.2012.12.018
   Tellabati NV, 2015, J SOLID STATE ELECTR, V19, P2413, DOI 10.1007/s10008-015-2890-z
   Turner APF, 2013, CHEM SOC REV, V42, P3184, DOI 10.1039/c3cs35528d
   TURNER APF, 1989, SENSOR ACTUATOR, V17, P433, DOI 10.1016/0250-6874(89)80030-7
   Wanekaya AK, 2006, ELECTROANAL, V18, P533, DOI 10.1002/elan.200503449
   Wang ZL, 2004, J PHYS-CONDENS MAT, V16, pR829, DOI 10.1088/0953-8984/16/25/R01
   Wu R, 2012, J SOLID STATE ELECTR, V16, P1975, DOI 10.1007/s10008-011-1590-6
   Xu F, 2010, J SOLID STATE ELECTR, V14, P63, DOI 10.1007/s10008-009-0785-6
   Yang K, 2009, J PHYS CHEM C, V113, P20169, DOI 10.1021/jp901894j
   Yano M, 2014, PHYS STATUS SOLIDI A, V211, P2098, DOI 10.1002/pssa.201300589
   Yoon H, 2008, J PHYS CHEM B, V112, P9992, DOI 10.1021/jp800567h
NR 40
TC 25
Z9 26
U1 0
U2 54
PU SPRINGER
PI NEW YORK
PA 233 SPRING ST, NEW YORK, NY 10013 USA
SN 1432-8488
EI 1433-0768
J9 J SOLID STATE ELECTR
JI J. Solid State Electrochem.
PD JAN
PY 2018
VL 22
IS 1
BP 61
EP 67
DI 10.1007/s10008-017-3716-y
PG 7
WC Electrochemistry
WE Science Citation Index Expanded (SCI-EXPANDED)
SC Electrochemistry
GA FR6CP
UT WOS:000419153300007
DA 2023-06-30
ER

PT J
AU Ogata, AF
   Edgar, JM
   Majumdar, S
   Briggs, JS
   Patterson, SV
   Tan, MX
   Kudlacek, ST
   Schneider, CA
   Weiss, GA
   Penner, RM
AF Ogata, Alana F.
   Edgar, Joshua M.
   Majumdar, Sudipta
   Briggs, Jeffrey S.
   Patterson, Shae V.
   Tan, Ming X.
   Kudlacek, Stephan T.
   Schneider, Christine A.
   Weiss, Gregory A.
   Penner, Reginald M.
TI Virus-Enabled Biosensor for Human Serum Albumin
SO ANALYTICAL CHEMISTRY
LA English
DT Article
ID PHAGE DISPLAY; MEMBRANE ANTIGEN; IMMUNOSENSOR; MICROALBUMINURIA; URINE;
   NANOWIRES
AB The label-free detection of human serum albumin (HSA) in aqueous buffer is demonstrated using a simple, monolithic, two-electrode electrochemical biosensor. In this device, both millimeter-scale electrodes are coated with a thin layer of a composite containing M13 virus particles and the electronically conductive polymer poly(3,4-ethylenedioxy thiophene) or PEDOT. These virus particles, engineered to selectively bind HSA, serve as receptors in this biosensor. The resistance component of the electrical impedance, Z(re), measured between these two electrodes provides electrical transduction of HSA binding to the virus-PEDOT film. The analysis of sample volumes as small as 50 mu L is made possible using a microfluidic cell. Upon exposure to HSA, virus-PEDOT films show a prompt increase in Z(re) within 5 s and a stable Zre signal within 15 min. HSA concentrations in the range from 100 nM to 5 mu M are detectable. Sensor-to-sensor reproducibility of the HSA measurement is characterized by a coefficient-of-variance (COV) ranging from 2% to 8% across this entire concentration range. In addition, virus-PEDOT sensors successfully detected HSA in synthetic urine solutions. ,
C1 [Ogata, Alana F.; Edgar, Joshua M.; Majumdar, Sudipta; Kudlacek, Stephan T.; Schneider, Christine A.; Weiss, Gregory A.; Penner, Reginald M.] Univ Calif Irvine, Dept Chem, Irvine, CA 92697 USA.
   [Briggs, Jeffrey S.; Patterson, Shae V.; Weiss, Gregory A.; Penner, Reginald M.] PhageTech Inc, 5151 Calif Ave,Suite 150, Irvine, CA 92617 USA.
   [Tan, Ming X.] Wainamics Inc, 3135 Osgood Court, Fremont, CA 94539 USA.
C3 University of California System; University of California Irvine
RP Weiss, GA; Penner, RM (通讯作者)，Univ Calif Irvine, Dept Chem, Irvine, CA 92697 USA.; Weiss, GA; Penner, RM (通讯作者)，PhageTech Inc, 5151 Calif Ave,Suite 150, Irvine, CA 92617 USA.
EM gweiss@uci.edu; rmpenner@uci.edu
RI Weiss, Gregory/AEN-4604-2022; Penner, Reginald/AAR-1772-2021; ,
   SUDIPTA/K-8765-2018; Penner, Reginald/D-1521-2009
OI , Alana/0000-0002-5234-6463; Kudlacek, Stephan/0000-0002-0029-9984; ,
   SUDIPTA/0000-0001-6738-2267; Penner, Reginald/0000-0003-2831-3028;
   Briggs, Jeffrey/0000-0002-1421-5868
FU National Science Foundation, Chemistry Division [CHE-1306928]; National
   Cancer Institute of the NIH [1R33CA206955-01]; PhageTech Inc
   [PHAGE-203015]; Chao Family Comprehensive Cancer Center, UC Irvine
FX R.M.P gratefully acknowledges the financial support of this work by the
   National Science Foundation, Chemistry Division through contract
   CHE-1306928. G.A.W. and R.M.P. acknowledge support from the National
   Cancer Institute of the NIH (1R33CA206955-01), PhageTech Inc
   (PHAGE-203015), and Chao Family Comprehensive Cancer Center, UC Irvine.
   FE-SEM data were acquired using instrumentation of the LEXI facility
   (http://lexi.eng@uci.edu/) at UCI.
CR Arter JA, 2012, ANAL CHEM, V84, P2776, DOI 10.1021/ac203143y
   Arter JA, 2010, NANO LETT, V10, P4858, DOI 10.1021/nl1025826
   Beekwilder J, 1999, GENE, V228, P23, DOI 10.1016/S0378-1119(99)00013-X
   Caballero D, 2012, ANAL CHIM ACTA, V720, P43, DOI 10.1016/j.aca.2012.01.031
   CHAVERS BM, 1994, DIABETES, V43, P441, DOI 10.2337/diabetes.43.3.441
   Chuang YH, 2011, BIOSENS BIOELECTRON, V28, P368, DOI 10.1016/j.bios.2011.07.049
   Cieplak M, 2015, BIOSENS BIOELECTRON, V74, P960, DOI 10.1016/j.bios.2015.07.061
   Donavan KC, 2011, ANAL CHEM, V83, P2420, DOI 10.1021/ac2000835
   Gross JL, 2005, DIABETES CARE, V28, P164, DOI 10.2337/diacare.28.1.164
   Han L, 2016, SCI REP-UK, V6, DOI 10.1038/srep22199
   Hayhurst A, 2001, CURR OPIN CHEM BIOL, V5, P683, DOI 10.1016/S1367-5931(01)00266-6
   Hojati-Talemi P, 2013, CHEM MATER, V25, P1837, DOI 10.1021/cm400385s
   Huang BX, 2004, J AM SOC MASS SPECTR, V15, P1237, DOI 10.1016/j.jasms.2004.05.004
   Ionescu RE, 2007, ANAL CHEM, V79, P8662, DOI 10.1021/ac0707129
   Jones CA, 2002, AM J KIDNEY DIS, V39, P445, DOI 10.1053/ajkd.2002.31388
   Kurganov BI, 2001, ANAL CHIM ACTA, V427, P11, DOI 10.1016/S0003-2670(00)01167-3
   Meigs JB, 2002, DIABETES CARE, V25, P977, DOI 10.2337/diacare.25.6.977
   Mohan K, 2013, J AM CHEM SOC, V135, P7761, DOI 10.1021/ja4028082
   Nanduri V, 2007, BIOSENS BIOELECTRON, V22, P986, DOI 10.1016/j.bios.2006.03.025
   Omidfar K, 2011, BIOSENS BIOELECTRON, V26, P4177, DOI 10.1016/j.bios.2011.04.022
   Pacheco S, 2015, AMB EXPRESS, V5, DOI 10.1186/s13568-015-0160-1
   Petrenko VA, 2003, J MICROBIOL METH, V53, P253, DOI 10.1016/S0167-7012(03)00029-0
   Sakti SP, 2001, SENSOR ACTUAT B-CHEM, V78, P257, DOI 10.1016/S0925-4005(01)00822-X
   Sidhu SS, 2000, METHOD ENZYMOL, V328, P333, DOI 10.1016/S0076-6879(00)28406-1
   Thakkar H, 1997, CLIN CHEM, V43, P1471
   VIBERTI GC, 1982, LANCET, V1, P1430
   WATTS GF, 1986, CLIN CHEM, V32, P1544
   Weiss GA, 2008, ANAL CHEM, V80, P3082, DOI 10.1021/ac086009h
   Wu HY, 2014, JAMA INTERN MED, V174, P1108, DOI 10.1001/jamainternmed.2014.1363
   Wu ZS, 2005, ANAL BIOCHEM, V337, P308, DOI 10.1016/j.ab.2004.10.051
NR 30
TC 31
Z9 32
U1 2
U2 100
PU AMER CHEMICAL SOC
PI WASHINGTON
PA 1155 16TH ST, NW, WASHINGTON, DC 20036 USA
SN 0003-2700
EI 1520-6882
J9 ANAL CHEM
JI Anal. Chem.
PD JAN 17
PY 2017
VL 89
IS 2
BP 1373
EP 1381
DI 10.1021/acs.analchem.6b04840
PG 9
WC Chemistry, Analytical
WE Science Citation Index Expanded (SCI-EXPANDED)
SC Chemistry
GA EI4IX
UT WOS:000392458100048
PM 27989106
OA Green Accepted
DA 2023-06-30
ER

PT J
AU Han, JM
   Ma, J
   Ma, ZF
AF Han, Jingman
   Ma, Jie
   Ma, Zhanfang
TI One-step synthesis of poly(thionine)-Au nano-network and nanowires and
   its application for non-enzyme biosensing of hydrogen peroxide
SO ELECTROCHEMISTRY COMMUNICATIONS
LA English
DT Article
DE Poly(thionine)-Au nanocomposite; Nano-network; Nanowires; Non-enzyme;
   H2O2 biosensor
ID POLYANILINE; FABRICATION; THIONINE; ELECTROPOLYMERIZATION;
   IMMOBILIZATION; ELECTRODE; AU
AB We describe the preparation of novel poly(thionine)-Au materials, where the poly(thionine)-Au nano-network and nanowires have been synthesized in aqueous solution via the polymerization of thionine using HAuCl4 as the oxidant in a single reaction setup. The synthesis process does not require templates, nor does it require large amounts of organic solvents or electrochemical methods. The morphology of the nanocomposites can be controlled by varying the thionine/HAuCl4 ratio. The resulting poly(thionine)-Au network was used to fabricate a novel non-enzyme hydrogen peroxide (H2O2) biosensor. In pH 7.0 phosphate buffer, almost interference-free determination of H2O2 was realized at -0.1 V versus Ag/AgCl with a linear of 1 x 10(-4) to 5 x 10(-2) M, a correlation coefficient of 0.998 and a response time of <2 s. The developed biosensor showed a detection limit of 0.2 mu M (S/N = 3) with very good stability, reproducibility and high selectivity. (c) 2013 Elsevier B.V. All rights reserved.
C1 [Han, Jingman; Ma, Jie; Ma, Zhanfang] Capital Normal Univ, Dept Chem, Beijing 100048, Peoples R China.
C3 Capital Normal University
RP Ma, ZF (通讯作者)，Capital Normal Univ, Dept Chem, Beijing 100048, Peoples R China.
EM mazhanfang@cnu.edu.cn
RI Ma, Zhanfang/ABC-1250-2020
FU National Natural Science Foundation of China [21273153]; Beijing Natural
   Science Foundation [2132008]
FX This research was financed by grants from the National Natural Science
   Foundation of China (21273153) and Beijing Natural Science Foundation
   (2132008).
CR Ahammad AJS, 2011, ELECTROCHIM ACTA, V56, P5266, DOI 10.1016/j.electacta.2011.03.004
   Baskar S, 2012, BIOSENS BIOELECTRON, V33, P95, DOI 10.1016/j.bios.2011.12.025
   CAMALLI M, 1990, INORG CHIM ACTA, V170, P225, DOI 10.1016/S0020-1693(00)80479-X
   Chen D, 2007, J PHYS CHEM C, V111, P2351, DOI 10.1021/jp065099w
   Chen L, 2012, ELECTROCHEM COMMUN, V15, P34, DOI 10.1016/j.elecom.2011.11.021
   Dempsey E, 2004, BIOSENS BIOELECTRON, V20, P367, DOI 10.1016/j.bios.2004.02.007
   Du XS, 2008, CHEM MATER, V20, P3806, DOI 10.1021/cm800689b
   Fan LZ, 2005, THIN SOLID FILMS, V483, P95, DOI 10.1016/j.tsf.2004.12.041
   Gao F, 2011, J PHYS CHEM C, V115, P11822, DOI 10.1021/jp111831y
   Li F, 2010, TALANTA, V83, P205, DOI 10.1016/j.talanta.2010.09.007
   Li MC, 2005, ELECTROCHEM COMMUN, V7, P209, DOI 10.1016/j.elecom.2004.12.012
   Liu B, 2011, SMALL, V7, P1587, DOI 10.1002/smll.201100095
   Liu ZM, 2013, BIOSENS BIOELECTRON, V46, P1, DOI 10.1016/j.bios.2013.02.016
   Maduralveeran G, 2007, J ELECTROANAL CHEM, V608, P52, DOI 10.1016/j.jelechem.2007.05.009
   Mallick K, 2006, J POLYM RES, V13, P397, DOI 10.1007/s10965-006-9057-7
   PEI QB, 1995, SCIENCE, V269, P1086, DOI 10.1126/science.269.5227.1086
   Pillalamarri SK, 2005, CHEM MATER, V17, P5941, DOI 10.1021/cm050827y
   Radford PT, 2001, ANAL CHIM ACTA, V449, P199, DOI 10.1016/S0003-2670(01)01343-5
   Ren J, 2012, SENSOR ACTUAT B-CHEM, V163, P115, DOI 10.1016/j.snb.2012.01.017
   Schmid G, 2003, EUR J INORG CHEM, P3081, DOI 10.1002/ejic.200300187
   Shi AW, 2008, SENSOR ACTUAT B-CHEM, V129, P779, DOI 10.1016/j.snb.2007.09.062
   Shi WT, 2010, BIOSENS BIOELECTRON, V26, P1098, DOI 10.1016/j.bios.2010.08.072
   Virji S, 2004, NANO LETT, V4, P491, DOI 10.1021/nl035122e
   Wang CG, 2008, ADV FUNCT MATER, V18, P355, DOI 10.1002/adfm.200700503
   Yang R, 1999, ELECTROCHIM ACTA, V44, P1585, DOI 10.1016/S0013-4686(98)00283-7
   Zhang HF, 2013, ELECTROCHEM COMMUN, V30, P46, DOI 10.1016/j.elecom.2013.02.007
   Zhang HH, 2012, COLLOID SURFACE A, V402, P94, DOI 10.1016/j.colsurfa.2012.03.028
   Zhang L, 2008, BIOSENS BIOELECTRON, V24, P690, DOI 10.1016/j.bios.2008.06.025
   Zhong HA, 2012, MICROCHIM ACTA, V176, P389, DOI 10.1007/s00604-011-0731-z
NR 29
TC 17
Z9 17
U1 1
U2 114
PU ELSEVIER SCIENCE INC
PI NEW YORK
PA STE 800, 230 PARK AVE, NEW YORK, NY 10169 USA
SN 1388-2481
EI 1873-1902
J9 ELECTROCHEM COMMUN
JI Electrochem. Commun.
PD AUG
PY 2013
VL 33
BP 47
EP 50
DI 10.1016/j.elecom.2013.04.027
PG 4
WC Electrochemistry
WE Science Citation Index Expanded (SCI-EXPANDED)
SC Electrochemistry
GA 199VW
UT WOS:000323024600012
OA hybrid
DA 2023-06-30
ER

PT J
AU Feng, XM
   Li, RM
   Ma, YW
   Fan, QL
   Huang, W
AF Feng, Xiaomiao
   Li, Ruimei
   Ma, Yanwen
   Fan, Quli
   Huang, Wei
TI The synthesis of highly electroactive N-doped carbon
   nanotube/polyaniline/Au nanocomposites and their application to the
   biosensor
SO SYNTHETIC METALS
LA English
DT Article
DE N-doped carbon nanotube; Polyaniline; Au; Nanocomposite; Biosensor
ID ONE-POT SYNTHESIS; DIRECT ELECTROCHEMISTRY; MULTILAYER FILMS; COMPOSITE
   FILMS; CNX NANOTUBES; POLYANILINE; NANOPARTICLES; OXIDATION;
   FABRICATION; ELECTROCATALYSIS
AB Novel N-doped carbon nanotube/polyaniline/Au (N-CNT/PANI/Au) composite nanotubes with an average diameter about 60 nm were synthesized. The morphology, composition, optical properties, and conductivity of the resulting composites were characterized by transmission electron microscopy (TEM), X-ray diffraction (XRD), ultraviolet visible (UV-vis) absorption spectrum, X-ray photoelectron spectroscopic (XPS) and Fourier transform infrared (FTIR) spectroscopy. Cyclic voltammetric experiments indicated that this nanocomposite showed excellent redox ability not only in acidic solution but also in neutral solution. Based on the good biocompatibility, the higher conductivity and excellent redox ability, a H2O2 sensor was constructed and the corresponding electrochemical properties were investigated in detail. The results confirmed that N-CNT/PANI/Au possessed an excellent catalytic activity toward the redox reaction of H2O2 at low reduction and oxidation overpotential. The biosensor exhibited good reproducibility, stability and a super highly sensitive response to H2O2 with a detection limit of 1.4 mu M. (C) 2011 Elsevier B.V. All rights reserved.
C1 [Feng, Xiaomiao] NUPT, KLOEID, Nanjing 210046, Peoples R China.
   NUPT, IAM, Nanjing 210046, Peoples R China.
C3 Nanjing University of Posts & Telecommunications; Nanjing University of
   Posts & Telecommunications
RP Feng, XM (通讯作者)，NUPT, KLOEID, Nanjing 210046, Peoples R China.
EM iamxmfeng@njupt.edu.cn; wei-huang@njupt.edu.cn
RI Huang, Wei/A-4461-2009; Fan, Quli/A-9800-2011; Feng,
   Xiaomiao/G-4422-2016; Ma, Yanwen/G-3095-2013
OI Huang, Wei/0000-0001-7004-6408; Fan, Quli/0000-0002-9387-0165; Feng,
   Xiaomiao/0000-0003-1518-4546; Ma, Yanwen/0000-0002-0043-1156
FU National Natural Science Foundation of China [20905038, 20903057,
   50803027, 20804020, 20974046]; National Basic Research Program of China
   [2009CB930600]; Natural Science Foundation of Jiangsu province
   [08KJB150011, 09KJB150007]; Opening Foundation of Key Laboratory of
   Analytical Chemistry for Life Science of Nanjing University
   [KLACLS08018]
FX This work is supported by the National Natural Science Foundation of
   China (Nos. 20905038, 20903057, 50803027, 20804020, and 20974046),
   National Basic Research Program of China (No. 2009CB930600), Natural
   Science Foundation of Jiangsu province (Nos. 08KJB150011 and
   09KJB150007), and Opening Foundation of Key Laboratory of Analytical
   Chemistry for Life Science of Nanjing University (KLACLS08018).
CR Ali SR, 2007, ANAL CHEM, V79, P2583, DOI 10.1021/ac062068o
   Allen BL, 2008, ACS NANO, V2, P1914, DOI 10.1021/nn800355v
   Baba A, 2004, J ELECTROANAL CHEM, V562, P95, DOI 10.1016/j.jelechem.2003.08.012
   Bartlett PN, 2000, J ELECTROANAL CHEM, V486, P23, DOI 10.1016/S0022-0728(00)00123-6
   Bartlett PN, 2000, PHYS CHEM CHEM PHYS, V2, P2599, DOI 10.1039/b001107j
   Baughman RH, 2002, SCIENCE, V297, P787, DOI 10.1126/science.1060928
   Chen H, 2006, J PHYS CHEM B, V110, P16422, DOI 10.1021/jp062216e
   Deng SY, 2009, BIOSENS BIOELECTRON, V25, P373, DOI 10.1016/j.bios.2009.07.016
   DIAZ AF, 1980, J ELECTROANAL CHEM, V111, P111, DOI 10.1016/S0022-0728(80)80081-7
   Dong JP, 2008, ELECTROANAL, V20, P1981, DOI 10.1002/elan.200804274
   Feng JJ, 2005, ANAL BIOCHEM, V342, P280, DOI 10.1016/j.ab.2005.04.040
   Feng XM, 2006, LANGMUIR, V22, P4384, DOI 10.1021/la053403r
   Feng XM, 2006, MACROMOL RAPID COMM, V27, P31, DOI 10.1002/marc.200500642
   Gangopadhyay R, 2000, CHEM MATER, V12, P608, DOI 10.1021/cm990537f
   Germain J, 2007, J MATER CHEM, V17, P4989, DOI 10.1039/b711509a
   Guo LM, 2008, LANGMUIR, V24, P8971, DOI 10.1021/la8010458
   Han MG, 2002, SYNTHETIC MET, V126, P53, DOI 10.1016/S0379-6779(01)00494-5
   Huang K, 2002, CHEM MATER, V14, P3486, DOI 10.1021/cm020206u
   Jia NQ, 2009, SENSOR ACTUAT B-CHEM, V137, P230, DOI 10.1016/j.snb.2008.10.011
   Jin C, 2010, NANOSCALE, V2, P981, DOI 10.1039/b9nr00405j
   Kaiser AB, 2001, ADV MATER, V13, P927, DOI 10.1002/1521-4095(200107)13:12/13<927::AID-ADMA927>3.0.CO;2-B
   Li GC, 2004, MACROMOLECULES, V37, P2683, DOI 10.1021/ma035891k
   Li L, 2009, J PHYS CHEM C, V113, P5502, DOI 10.1021/jp808582f
   Lin KC, 2010, BIOSENS BIOELECTRON, V26, P608, DOI 10.1016/j.bios.2010.07.019
   Maldonado S, 2006, ANALYST, V131, P262, DOI 10.1039/b506869j
   McCarthy PA, 2002, LANGMUIR, V18, P259, DOI 10.1021/la0111093
   Park MK, 2003, LANGMUIR, V19, P8550, DOI 10.1021/la034827t
   Peng ZQ, 2006, LANGMUIR, V22, P10915, DOI 10.1021/la062135+
   Pillalamarri SK, 2005, CHEM MATER, V17, P5941, DOI 10.1021/cm050827y
   Salvatierra RV, 2010, CHEM MATER, V22, P5222, DOI 10.1021/cm1012153
   Shan D, 2009, SENSOR ACTUAT B-CHEM, V137, P259, DOI 10.1016/j.snb.2008.11.029
   Tian SJ, 2004, CHEM MATER, V16, P4103, DOI 10.1021/cm049211j
   Tian SJ, 2003, ADV FUNCT MATER, V13, P473, DOI 10.1002/adfm.200304320
   Trakhtenberg S, 2005, J AM CHEM SOC, V127, P9100, DOI 10.1021/ja042438v
   Wona Y.-H., 2011, BIOSENS BIOELECTRON, P012, DOI [10.1016/j.bios.2011.05, DOI 10.1016/J.BIOS.2011.05]
   Wu MQ, 2005, J MATER CHEM, V15, P2297, DOI 10.1039/b418835g
   Xian YZ, 2007, ELECTROCHEM COMMUN, V9, P142, DOI 10.1016/j.elecom.2006.08.049
   Xu XA, 2010, ACS NANO, V4, P4292, DOI 10.1021/nn1010057
   Yan W, 2008, BIOSENS BIOELECTRON, V23, P925, DOI 10.1016/j.bios.2007.09.002
   Yan W, 2008, J PHYS CHEM B, V112, P1275, DOI 10.1021/jp0765594
   Yue B, 2008, J MATER CHEM, V18, P1747, DOI 10.1039/b718283j
   YUE J, 1990, MOL CRYST LIQ CRYST, V189, P255, DOI 10.1080/00268949008037237
   Zhao G, 2005, ELECTROCHEM COMMUN, V7, P724, DOI 10.1016/j.elecom.2005.04.026
NR 43
TC 34
Z9 35
U1 1
U2 92
PU ELSEVIER SCIENCE SA
PI LAUSANNE
PA PO BOX 564, 1001 LAUSANNE, SWITZERLAND
SN 0379-6779
J9 SYNTHETIC MET
JI Synth. Met.
PD SEP
PY 2011
VL 161
IS 17-18
BP 1940
EP 1945
DI 10.1016/j.synthmet.2011.06.039
PG 6
WC Materials Science, Multidisciplinary; Physics, Condensed Matter; Polymer
   Science
WE Science Citation Index Expanded (SCI-EXPANDED)
SC Materials Science; Physics; Polymer Science
GA 829FM
UT WOS:000295564000023
DA 2023-06-30
ER

PT J
AU Tang, LH
   Zhu, YH
   Xu, LH
   Yang, XL
   Li, CZ
AF Tang, Longhua
   Zhu, Yihua
   Xu, Lihuan
   Yang, Xiaoling
   Li, Chunzhong
TI Amperometric glutamate biosensor based on self-assembling glutamate
   dehydrogenase and dendrimer-encapsulated platinum. nanoparticles onto
   carbon nanotubes
SO TALANTA
LA English
DT Article
DE multiwall carbon nanotubes; poly(amidoamine)-encapsulated platinum
   nanoparticles; glutamate dehydrogenase; self-assembly; biosensor
ID DIRECT ELECTRON-TRANSFER; GLUCOSE-OXIDASE; AMINO-ACIDS; ENZYME; FILM;
   SENSORS; GOLD
AB A novel amperometric biosensor based on self-assembling glutamate dehydrogenase (GLDH) and poly(amidoamine) dendrimer-encapsulated platinum nanoparticles (Pt-PAMAM) onto multiwall carbon nanotubes (CNTs) has been developed for the determination of glutamate. The formation of the self-assembled (GLDH/Pt-PAMAM)(n)/CNTs construction was investigated by zeta-potential and high resolution transmission electron microscopy (HRTEM). The results indicated the uniform growth of the layer-by-layer nanostructures onto carboxyl-functionalized CNTs. The electrocatalytic property of the (GLDH/Pt-PAMAM)(n)/CNTs modified electrode to glutamate in presence of NAD(+) (beta-nicotinamide adenine dinucleotide, 0.1 mM) was investigated at a low overpotential 0.2 V by electrochemical measurements. The results showed it had series of attractive characteristics, such as a large determination range (0.2-250 mu M), a short response time (within 3 s), a high sensitivity (433 mu A/mM(-1) cm(2)) and good stability (85% remains after 4 weeks). (C) 2007 Elsevier B.V. All rights reserved.
C1 E China Univ Sci & Technol, Sch Mat Sci & Engn, Key Lab Ultrafine Mat Minist Educ, Shanghai 200237, Peoples R China.
C3 East China University of Science & Technology
RP Zhu, YH (通讯作者)，E China Univ Sci & Technol, Sch Mat Sci & Engn, Key Lab Ultrafine Mat Minist Educ, Shanghai 200237, Peoples R China.
EM yhzhu@ecust.edu.cn
RI Tang, Longhua/G-5412-2011; Li, Chunzhong/B-1103-2015; Tang,
   Longhua/GQH-5192-2022
OI Li, Chunzhong/0000-0001-7897-5850; Tang, Longhua/0000-0002-3833-3113;
   Zhu, Yihua/0000-0003-4258-5409
CR Cai CX, 2004, ANAL BIOCHEM, V325, P285, DOI 10.1016/j.ab.2003.10.040
   Campuzano S, 2005, TALANTA, V66, P1310, DOI 10.1016/j.talanta.2005.01.048
   Cheng L, 2001, ELECTROCHEM COMMUN, V3, P285, DOI 10.1016/S1388-2481(01)00146-1
   Chu X, 2007, TALANTA, V71, P2040, DOI 10.1016/j.talanta.2006.09.013
   Crespilho FN, 2006, J PHYS CHEM B, V110, P17478, DOI 10.1021/jp062098v
   GARCIA JL, 2003, ELECTROANAL, V7, P657
   Guiseppi-Elie A, 2002, NANOTECHNOLOGY, V13, P559, DOI 10.1088/0957-4484/13/5/303
   GUNDUZ T, 1988, ANALYST, V113, P715, DOI 10.1039/an9881300715
   Huang JD, 2006, MAT SCI ENG C-BIO S, V26, P113, DOI 10.1016/j.msec.2005.06.002
   IIJIMA S, 1991, NATURE, V354, P56, DOI 10.1038/354056a0
   Jeffries C, 1997, BIOSENS BIOELECTRON, V12, P225, DOI 10.1016/S0956-5663(97)85340-7
   Karyakin AA, 2000, ANAL CHEM, V72, P1720, DOI 10.1021/ac990801o
   Liu SN, 2007, J ELECTROANAL CHEM, V602, P103, DOI 10.1016/j.jelechem.2006.12.003
   Liu ZM, 1999, BIOSENS BIOELECTRON, V14, P631, DOI 10.1016/S0956-5663(99)00041-X
   Luo XL, 2006, ELECTROANAL, V18, P319, DOI 10.1002/elan.200503415
   Luque GL, 2007, TALANTA, V71, P1282, DOI 10.1016/j.talanta.2006.06.041
   Mikeladze E, 2002, ELECTROANAL, V14, P1052, DOI 10.1002/1521-4109(200208)14:15/16<1052::AID-ELAN1052>3.0.CO;2-0
   Nguyen CV, 2002, NANO LETT, V2, P1079, DOI 10.1021/nl025689f
   Penn SG, 2003, CURR OPIN CHEM BIOL, V7, P609, DOI 10.1016/j.cbpa.2003.08.013
   Prieto-Simon B, 2007, TALANTA, V71, P2102, DOI 10.1016/j.talanta.2006.09.022
   Qian L, 2006, TALANTA, V68, P721, DOI 10.1016/j.talanta.2005.05.030
   Shi H, 2006, TALANTA, V70, P852, DOI 10.1016/j.talanta.2006.02.012
   Sotiropoulou S, 2003, ANAL BIOANAL CHEM, V375, P103, DOI 10.1007/s00216-002-1617-z
   Svobodova L, 2004, BIOELECTROCHEMISTRY, V63, P285, DOI 10.1016/j.bioelechem.2003.10.026
   Trau D, 2003, BIOSENS BIOELECTRON, V18, P1491, DOI 10.1016/S0956-5663(03)00119-2
   VILLARTA RL, 1991, TALANTA, V38, P49, DOI 10.1016/0039-9140(91)80008-N
   Wang J, 2005, ELECTROANAL, V17, P7, DOI 10.1002/elan.200403113
   Wolf ME, 1998, PROG NEUROBIOL, V54, P679, DOI 10.1016/S0301-0082(97)00090-7
   Xue CJ, 1996, J NEUROCHEM, V67, P352
   Yoon HC, 2000, ANAL CHEM, V72, P922, DOI 10.1021/ac991299a
   You TY, 2004, ELECTROANAL, V16, P54, DOI 10.1002/elan.200302934
   Yu X, 2003, ELECTROCHEM COMMUN, V5, P408, DOI 10.1016/S1388-2481(03)00076-6
   Zhang MN, 2005, BIOSENS BIOELECTRON, V20, P1270, DOI 10.1016/j.bios.2004.04.018
   Zhao MQ, 1999, ANGEW CHEM INT EDIT, V38, P364, DOI 10.1002/(SICI)1521-3773(19990201)38:3<364::AID-ANIE364>3.0.CO;2-L
   Zheng H, 2002, BIOSENS BIOELECTRON, V17, P541, DOI 10.1016/S0956-5663(02)00010-6
   Zhu HY, 2006, CHEM LETT, V35, P326, DOI 10.1246/cl.2006.326
NR 36
TC 73
Z9 73
U1 0
U2 48
PU ELSEVIER
PI AMSTERDAM
PA RADARWEG 29, 1043 NX AMSTERDAM, NETHERLANDS
SN 0039-9140
EI 1873-3573
J9 TALANTA
JI Talanta
PD SEP 30
PY 2007
VL 73
IS 3
BP 438
EP 443
DI 10.1016/j.talanta.2007.04.008
PG 6
WC Chemistry, Analytical
WE Science Citation Index Expanded (SCI-EXPANDED)
SC Chemistry
GA 218PC
UT WOS:000250026400006
PM 19073053
DA 2023-06-30
ER

PT J
AU Gursoy, O
   Celik, G
   Gursoy, SS
AF Gursoy, Oguz
   Celik, Gamze
   Gursoy, Songul Sen
TI Electrochemical Biosensor Based on Surfactant Doped Polypyrrole ( PPy)
   Matrix for Lactose Determination
SO JOURNAL OF APPLIED POLYMER SCIENCE
LA English
DT Article
DE conducting polymers; sensors and actuators; properties and
   characterization; surfactants
ID BETA-GALACTOSIDASE; GLUCOSE-OXIDASE; AMPEROMETRIC BIOSENSORS;
   HORSERADISH-PEROXIDASE; HYDROGEN-PEROXIDE; ACID; POLYMERIZATION;
   ENTRAPMENT; HYDROLYSIS; ELECTRODE
AB Lactose biosensor based on surfactant doped polypyrrole (PPy) was developed. Galactose oxidase and -galactosidase was coimmobilized in PPy matrix during electropolymerization process with the presence of sodium dodecylbenzene sulphonic acid as surfactant. Bi-enzyme entrapped PPy was characterized with Fourier transform infrared spectroscopy (FTIR), cyclic voltammetry (CV), and scanning electron microscopy (SEM). The response of the enzyme electrode was measured by CV in the range of -0.1 to 1.0 V versus Ag/AgCl which was due to the electrooxidation of enzymatically produced H2O2. The effect of lactose concentration was investigated. Response time of biosensor was found to be 8-10 s (the time required to obtain the maximum peak current) and upper limit of the linear working portions was found to be 1.22 mM lactose concentration with a detection limit of (2.6 x 10(-6) M). The apparent Michaelis-Menten constant was found to be 0.117 mM lactose. The effects of interferents (ascorbic acid and uric acid) were determined. (c) 2013 Wiley Periodicals, Inc. J. Appl. Polym. Sci. 2014, 131, 40200.
C1 [Gursoy, Oguz] Mehmet Akif Ersoy Univ, Fac Engn & Architecture, Dept Food Engn, TR-15030 Burdur, Turkey.
   [Celik, Gamze] Suleyman Demirel Univ, Inst Appl & Nat Sci, Dept Chem, TR-32260 Isparta, Turkey.
   [Gursoy, Songul Sen] Mehmet Akif Ersoy Univ, Fac Arts & Sci, Dept Chem, TR-15030 Burdur, Turkey.
C3 Mehmet Akif Ersoy University; Suleyman Demirel University; Mehmet Akif
   Ersoy University
RP Gursoy, SS (通讯作者)，Mehmet Akif Ersoy Univ, Fac Arts & Sci, Dept Chem, TR-15030 Burdur, Turkey.
EM songulsen@gmail.com
RI Sen Gursoy, Songul/A-6118-2016; Gursoy, Oguz/A-5615-2016; Cogal, Gamze
   Celik/ABH-1147-2020
OI Gursoy, Oguz/0000-0002-5907-4595; 
CR ALM L, 2002, ENCY DAIRY SCI, P1533
   Ammam M, 2010, SENSOR ACTUAT B-CHEM, V148, P583, DOI 10.1016/j.snb.2010.05.027
   Ansari SA, 2012, PROCESS BIOCHEM, V47, P2427, DOI 10.1016/j.procbio.2012.10.002
   Boukerma K, 2005, APPL SURF SCI, V249, P303, DOI 10.1016/j.apsusc.2004.12.011
   BRAIMAN MS, 1991, P NATL ACAD SCI USA, V88, P2388, DOI 10.1073/pnas.88.6.2388
   Celik G, 2013, J APPL POLYM SCI, V128, P636, DOI 10.1002/app.38205
   Cosnier S, 1998, CAN J CHEM ENG, V76, P1000, DOI 10.1002/cjce.5450760605
   Cui L, 2011, SYNTHETIC MET, V161, P1686, DOI 10.1016/j.synthmet.2011.06.004
   Eshkenazi I, 2000, J DAIRY SCI, V83, P1939, DOI 10.3168/jds.S0022-0302(00)75069-7
   Fox P. F., 1998, DAIRY CHEM BIOCH, p21e66
   FRIEND BA, 1982, BIOTECHNOL BIOENG, V24, P329, DOI 10.1002/bit.260240207
   Goktug T, 2005, ANAL CHIM ACTA, V551, P51, DOI 10.1016/j.aca.2005.07.021
   GONZALEZTEJERA MJ, 1993, POLYM INT, V31, P45, DOI 10.1002/pi.4990310108
   Gulce H, 1993, THESIS HACETTEPE U A
   HAMID JA, 1989, ANALYST, V114, P1587, DOI 10.1039/an9891401587
   HENGLEIN A, 1989, CHEM REV, V89, P1861, DOI 10.1021/cr00098a010
   HUFFMAN LM, 1985, NEW ZEAL J DAIRY SCI, V20, P57
   IDF. (International Dairy Federation), 1974, INT DAIR FED IDF INT, V28
   Indyk HE, 2004, J AOAC INT, V87, P116
   Jang KS, 2004, SYNTHETIC MET, V143, P289, DOI 10.1016/j.synthmet.2003.12.013
   Jenkins DM, 2003, BIOSENS BIOELECTRON, V18, P101, DOI 10.1016/S0956-5663(02)00140-9
   Kim JK, 2004, COLLOID SURFACE A, V241, P113, DOI 10.1016/j.colsurfa.2004.04.048
   Kon SK, 1937, BIOCHEM J, V31, P223, DOI 10.1042/bj0310223
   Liu HY, 1997, ANAL CHIM ACTA, V344, P187, DOI 10.1016/S0003-2670(97)00047-0
   Loechel C, 1998, Z LEBENSM UNTERS F A, V207, P381, DOI 10.1007/s002170050349
   LUINGE HJ, 1993, ANAL CHIM ACTA, V284, P419, DOI 10.1016/0003-2670(93)85328-H
   Lukacheva LV, 2007, J ANAL CHEM+, V62, P388, DOI 10.1134/S106193480704017X
   Marrakchi M, 2008, MAT SCI ENG C-BIO S, V28, P872, DOI 10.1016/j.msec.2007.10.046
   Michaelis L, 1913, BIOCHEM Z, V49, P333
   Omastova M, 2003, SYNTHETIC MET, V138, P447, DOI 10.1016/S0379-6779(02)00498-8
   Omastova M, 2004, SYNTHETIC MET, V143, P153, DOI 10.1016/j.synthmet.2003.11.005
   PETERSON RS, 1989, BIOTECHNOL BIOENG, V34, P438, DOI 10.1002/bit.260340404
   PETTY MC, 1991, J BIOMED ENG, V13, P209, DOI 10.1016/0141-5425(91)90128-T
   Pratt RC, 2003, J AM CHEM SOC, V125, P8716, DOI 10.1021/ja035837j
   Safina G, 2010, ELECTROCHIM ACTA, V55, P7690, DOI 10.1016/j.electacta.2009.10.052
   Schellman J. A., 1962, PROTEINS, V2, P478
   Sen S, 2009, ASIAN J CHEM, V21, P4063
   Shan D, 2006, ANAL BIOCHEM, V356, P215, DOI 10.1016/j.ab.2006.06.005
   Sharma SK, 2004, BIOSENS BIOELECTRON, V20, P651, DOI 10.1016/j.bios.2004.03.020
   Sharma SK, 2004, ELECTROCHIM ACTA, V49, P2479, DOI 10.1016/j.electacta.2004.01.024
   SHU FR, 1976, ANAL CHEM, V48, P1679, DOI 10.1021/ac50006a014
   Tischer W, 1999, TOP CURR CHEM, V200, P95
   Uygun A, 2009, TALANTA, V79, P194, DOI 10.1016/j.talanta.2009.03.049
   Webb H. B., 1974, FUNDAMENTALS DAIRY C, P929
   WHITTAKER MM, 1990, J BIOL CHEM, V265, P9610
   Yakovleva M, 2012, BIOSENS BIOELECTRON, V31, P251, DOI 10.1016/j.bios.2011.10.027
   Yang CY, 2010, TALANTA, V82, P319, DOI 10.1016/j.talanta.2010.04.042
   Yang JY, 2005, ACTA BIOMATER, V1, P125, DOI 10.1016/j.actbio.2004.09.006
   Zanello P., 2003, INORGANIC ELECTROCHE
NR 49
TC 9
Z9 9
U1 2
U2 73
PU WILEY
PI HOBOKEN
PA 111 RIVER ST, HOBOKEN 07030-5774, NJ USA
SN 0021-8995
EI 1097-4628
J9 J APPL POLYM SCI
JI J. Appl. Polym. Sci.
PD MAY 5
PY 2014
VL 131
IS 9
DI 10.1002/app.40200
PG 7
WC Polymer Science
WE Science Citation Index Expanded (SCI-EXPANDED)
SC Polymer Science
GA AF3GL
UT WOS:000334599600026
DA 2023-06-30
ER

PT J
AU Sheng, QL
   Wang, J
   Zheng, JB
   Xu, ZQ
   Zhang, HF
AF Sheng, Qinglin
   Wang, Jian
   Zheng, Jianbin
   Xu, Ziqin
   Zhang, Hongfang
TI Ultrasensitive electrical biosensing of syphilis DNA using target-guided
   formation of polyaniline based on enzyme-catalyzed polymerization
SO BIOSENSORS & BIOELECTRONICS
LA English
DT Article
DE Syphilis DNA; Polyaniline; Enzyme-catalyzed polymerization; Biosensor
ID SEXUALLY-TRANSMITTED-DISEASES; POLYMERASE-CHAIN-REACTION; GENITAL ULCER
   DISEASE; ELECTROCHEMICAL DETECTION; TREPONEMA-PALLIDUM; GOLD; PCR;
   AMPLIFICATION; OLIGONUCLEOTIDES; TRANSMISSION
AB An ultrasensitive assay for electrical biosensing of syphilis DNA was proposed by using target-guided formation of polyaniline (PANI) based on an enzymatically catalyzed method. The sensitive biodetection relies on the DNA hybridization and biotin-streptavidin interaction. After coupling of biotinylated catalase with streptavidin-modified hybrids, a head-to-tail structure of PANI templated by hybridized DNA was formed. The current response of PANI was linearly related to target DNA concentration between 1.0 pM and 1.0 nM with a correlation coefficient of 0.998. The detection limit was determined to be 0.5 pM with the signal-to-noise ratio of 3. The synergistic performances of DNA hybridization, strong biotin-streptavidin binding ability, and highly efficient polymerization provide a general platform for simple, highly sensitive and selective biosensor for the detection of the specific polA gene fragment of T. pallidum. It is expected that the proposed biosensor holds great promise for diagnosing disease in practice. (C) 2010 Elsevier B.V. All rights reserved.
C1 [Sheng, Qinglin; Zheng, Jianbin; Zhang, Hongfang] NW Univ Xian, Inst Analyt Sci, Shannxi Sci Prov Key Lab Electroanalyt Chem, Xian 710069, Shannxi, Peoples R China.
   [Wang, Jian; Xu, Ziqin] NW Univ Xian, Inst Life Sci, Key Lab Resource Biol & Biotechnol Western China, Minist Educ, Xian 710069, Shannxi, Peoples R China.
C3 Northwest University Xi'an; Northwest University Xi'an
RP Zheng, JB (通讯作者)，NW Univ Xian, Inst Analyt Sci, Shannxi Sci Prov Key Lab Electroanalyt Chem, Xian 710069, Shannxi, Peoples R China.
EM zhengjb@nwu.edu.cn
RI Zhang, Hongfang/HNS-7383-2023
FU National Natural Science Foundation of China [20875076, 20905061];
   Scientific Initializing Foundation of Northwest University [PR09036];
   Science Foundation of Northwest University [09NW02]; NWU Doctorate
   Dissertation of Excellence Funds [08YYB06]
FX The authors appreciate the financial support from the National Natural
   Science Foundation of China (no. 20875076, 20905061), the Scientific
   Initializing Foundation of Northwest University (no. PR09036), the
   Science Foundation of Northwest University (no. 09NW02) and the NWU
   Doctorate Dissertation of Excellence Funds (no. 08YYB06).
CR Alexander TW, 2007, ANIM FEED SCI TECH, V133, P31, DOI 10.1016/j.anifeedsci.2006.08.003
   Bruisten SM, 2001, J CLIN MICROBIOL, V39, P601, DOI 10.1128/JCM.39.2.601-605.2001
   Drummond TG, 2003, NAT BIOTECHNOL, V21, P1192, DOI 10.1038/nbt873
   Ehret R, 1997, BIOSENS BIOELECTRON, V12, P29, DOI 10.1016/0956-5663(96)89087-7
   Fan Y, 2007, J AM CHEM SOC, V129, P5437, DOI 10.1021/ja067477g
   Gao ZQ, 2007, ADV MATER, V19, P602, DOI 10.1002/adma.200601090
   Grosskurth H, 2000, LANCET, V355, P1981, DOI 10.1016/S0140-6736(00)02336-9
   He W, 2008, ANAL CHEM, V80, P8424, DOI 10.1021/ac801005d
   Herne TM, 1997, J AM CHEM SOC, V119, P8916, DOI 10.1021/ja9719586
   Johnson JR, 2000, J MICROBIOL METH, V41, P201, DOI 10.1016/S0167-7012(00)00160-3
   Kamali A, 2003, LANCET, V361, P645, DOI 10.1016/S0140-6736(03)12598-6
   Kavanagh P, 2006, ANAL CHEM, V78, P2710, DOI 10.1021/ac0521100
   Klumb LA, 1998, BIOCHEMISTRY-US, V37, P7657, DOI 10.1021/bi9803123
   Levicky R, 1998, J AM CHEM SOC, V120, P9787, DOI 10.1021/ja981897r
   Liu H, 2001, J CLIN MICROBIOL, V39, P1941, DOI 10.1128/JCM.39.5.1941-1946.2001
   Liu W, 1999, J AM CHEM SOC, V121, P71, DOI 10.1021/ja982270b
   Ma YF, 2004, J AM CHEM SOC, V126, P7097, DOI 10.1021/ja039621t
   Macanovic A, 2004, NUCLEIC ACIDS RES, V32, DOI 10.1093/nar/gnh003
   March G, 2008, J AM CHEM SOC, V130, P15752, DOI 10.1021/ja8047255
   Marfin AA, 2001, DIAGN MICR INFEC DIS, V40, P163, DOI 10.1016/S0732-8893(01)00275-9
   Miranda-Castro R, 2007, ANAL CHEM, V79, P4050, DOI 10.1021/ac062260q
   Nagarajan R, 2001, J MACROMOL SCI PURE, V38, P1519, DOI 10.1081/MA-100108402
   Nagarajan R, 2001, MACROMOLECULES, V34, P3921, DOI 10.1021/ma0021287
   O'Farrell N, 1999, SEX TRANSM INFECT, V75, P377, DOI 10.1136/sti.75.6.377
   Patolsky F, 1999, LANGMUIR, V15, P3703, DOI 10.1021/la981682v
   RODRIGUEZ M, 1990, ANAL CHEM, V62, P2658, DOI 10.1021/ac00223a002
   Ryschkewitsch C, 2004, J VIROL METHODS, V121, P217, DOI 10.1016/j.jviromet.2004.06.021
   Scoular A, 2002, SEX TRANSM INFECT, V78, P21, DOI 10.1136/sti.78.1.21
   Strerath M, 2005, ANGEW CHEM INT EDIT, V44, P7842, DOI 10.1002/anie.200501444
   Thiyagarajan M, 2003, J AM CHEM SOC, V125, P11502, DOI 10.1021/ja035414h
   Totten PA, 2000, J CLIN MICROBIOL, V38, P268
   Wabuyele MB, 2001, SINGLE MOL, V2, P13, DOI 10.1002/1438-5171(200103)2:1<13::AID-SIMO13>3.3.CO;2-S
   Wang J, 2004, J AM CHEM SOC, V126, P3010, DOI 10.1021/ja031723w
   WEI Y, 1989, J PHYS CHEM-US, V93, P495, DOI 10.1021/j100338a095
NR 34
TC 20
Z9 20
U1 0
U2 30
PU ELSEVIER ADVANCED TECHNOLOGY
PI OXFORD
PA OXFORD FULFILLMENT CENTRE THE BOULEVARD, LANGFORD LANE, KIDLINGTON,
   OXFORD OX5 1GB, OXON, ENGLAND
SN 0956-5663
EI 1873-4235
J9 BIOSENS BIOELECTRON
JI Biosens. Bioelectron.
PD MAY 15
PY 2010
VL 25
IS 9
BP 2071
EP 2077
DI 10.1016/j.bios.2010.02.002
PG 7
WC Biophysics; Biotechnology & Applied Microbiology; Chemistry, Analytical;
   Electrochemistry; Nanoscience & Nanotechnology
WE Science Citation Index Expanded (SCI-EXPANDED)
SC Biophysics; Biotechnology & Applied Microbiology; Chemistry;
   Electrochemistry; Science & Technology - Other Topics
GA 599RE
UT WOS:000277930000012
PM 20207129
DA 2023-06-30
ER

PT J
AU Sen, RK
   Prabhakar, P
   Bisht, N
   Patel, M
   Mishra, S
   Yadav, AK
   Venu, DV
   Gupta, GK
   Solanki, PR
   Ramakrishnan, S
   Mondal, DP
   Srivastava, AK
   Dwivedi, N
   Dhand, C
AF Sen, Raj Kumar
   Prabhakar, Priyanka
   Bisht, Neha
   Patel, Monika
   Mishra, Shruti
   Yadav, Amit K.
   Venu, Divya V.
   Gupta, Gaurav Kumar
   Solanki, Pratima R.
   Ramakrishnan, Seeram
   Mondal, D. P.
   Srivastava, Avanish Kumar
   Dwivedi, Neeraj
   Dhand, Chetna
TI 2D Materials-Based Aptamer Biosensors: Present Status and Way Forward
SO CURRENT MEDICINAL CHEMISTRY
LA English
DT Review
DE Aptamer; biosensor; 2D material; mxene; graphene; diagnosis
ID ELECTROGENERATED CHEMILUMINESCENCE BIOSENSOR; LABEL-FREE DETECTION;
   IN-VITRO SELECTION; GRAPHENE OXIDE; SENSITIVE DETECTION; ELECTROCHEMICAL
   DETECTION; GOLD NANOPARTICLES; SENSING PLATFORM; ULTRASENSITIVE
   DETECTION; FLUORESCENT BIOSENSOR
AB Current advances in constructing functional nanomaterials and elegantly designed nanostructures have opened up new possibilities for the fabrication of viable field biosensors. Two-dimensional materials (2DMs) have fascinated much attention due to their chemical, optical, physicochemical, and electronic properties. They are ultrathin nanomaterials with unique properties such as high surface-to-volume ratio, surface charge, shape, high anisotropy, and adjustable chemical functionality. 2DMs such as graphene-based 2D materials, Silicate clays, layered double hydroxides (LDHs), MXenes, transition metal dichalcogenides (TMDs), and transition metal oxides (TMOs) offer intensified physicochemical and biological functionality and have proven to be very promising candidates for biological applications and technologies. 2DMs have a multivalent structure that can easily bind to single-stranded DNA/RNA (aptamers) through covalent, non-covalent, hydrogen bond, and pi-stacking interactions, whereas aptamers have a small size, excellent chemical stability, and low immunogenicity with high affinity and specificity. This review discussed the potential of various 2D material-based aptasensor for diagnostic applications, e.g., protein detection, environmental monitoring, pathogens detection, etc.
C1 [Sen, Raj Kumar; Prabhakar, Priyanka; Bisht, Neha; Patel, Monika; Mishra, Shruti; Venu, Divya V.; Gupta, Gaurav Kumar; Mondal, D. P.; Srivastava, Avanish Kumar; Dwivedi, Neeraj; Dhand, Chetna] CSIR Adv Mat & Proc Res Inst, Hoshangabad Rd, Bhopal 462026, India.
   [Sen, Raj Kumar; Prabhakar, Priyanka; Patel, Monika; Mishra, Shruti; Gupta, Gaurav Kumar; Mondal, D. P.; Srivastava, Avanish Kumar; Dwivedi, Neeraj; Dhand, Chetna] Acad Sci & Innovat Res AcSIR, Ghaziabad 201002, India.
   [Yadav, Amit K.; Solanki, Pratima R.] Jawaharlal Nehru Univ, Special Ctr Nanosci, Nanobio Lab, New Delhi 110067, India.
   [Ramakrishnan, Seeram] Natl Univ Singapore, Fac Engn, Ctr Nanofibers & Nanotechnol, Dept Mech Engn, 2 Engn Dr 3, Singapore 117576, Singapore.
C3 Council of Scientific & Industrial Research (CSIR) - India; CSIR -
   Advanced Materials & Processes Research Institute (AMPRI); Academy of
   Scientific & Innovative Research (AcSIR); Jawaharlal Nehru University,
   New Delhi; National University of Singapore
RP Dwivedi, N; Dhand, C (通讯作者)，CSIR Adv Mat & Proc Res Inst, Hoshangabad Rd, Bhopal 462026, India.
EM neerajdwivedi6@gmail.com; chetnachem24@gmail.com
RI Dwivedi, Neeraja/IAM-3777-2023; YADAV, AMIT K./ABH-4068-2020; Solanki,
   Pratima R./N-1041-2013
OI Dwivedi, Neeraja/0000-0003-0194-1630; YADAV, AMIT
   K./0000-0002-2347-3746; 
FU Science and Engineering Research Board (SERB), India [SRG/2020/001215];
   CSIR, India [MLP-204, MLP205]
FX CD acknowledges the funding support received from Science and
   Engineering Research Board (SERB), India (SRG/2020/001215). The authors
   thank CSIR, India for financial support through focussed basic research
   (FBR) projects (MLP-204 and MLP205).
CR Abu-Ali H, 2019, CHEMOSENSORS, V7, DOI 10.3390/chemosensors7020027
   Adeel M, 2019, BIOSENS BIOELECTRON, V126, P143, DOI 10.1016/j.bios.2018.10.060
   Ambrosi A, 2014, CHEM REV, V114, P7150, DOI 10.1021/cr500023c
   [Anonymous], 2015, ENCY ASTROBIOLOGY, DOI DOI 10.1007/978-3-662-44185-5_5167
   Appaturi JN, 2020, ANAL BIOCHEM, V589, DOI 10.1016/j.ab.2019.113489
   Arvand M, 2019, FOOD CHEM, V280, P115, DOI 10.1016/j.foodchem.2018.12.069
   Bala R, 2018, SPECTROCHIM ACTA A, V196, P268, DOI 10.1016/j.saa.2018.02.007
   Bang GS, 2005, BIOSENS BIOELECTRON, V21, P863, DOI 10.1016/j.bios.2005.02.002
   Baptista P, 2008, ANAL BIOANAL CHEM, V391, P943, DOI 10.1007/s00216-007-1768-z
   Becheru DF, 2018, INT J MOL SCI, V19, DOI 10.3390/ijms19103230
   Bharti A, 2020, ANAL CHIM ACTA, V1097, P186, DOI 10.1016/j.aca.2019.11.005
   Bonel L, 2011, BIOSENS BIOELECTRON, V26, P3254, DOI 10.1016/j.bios.2010.12.036
   Brent JR, 2014, CHEM COMMUN, V50, P13338, DOI 10.1039/c4cc05752j
   Bukhtiyarova MV, 2019, J SOLID STATE CHEM, V269, P494, DOI 10.1016/j.jssc.2018.10.018
   Chakraborty B, 2021, SCI REP-UK, V11, DOI 10.1038/s41598-021-82580-y
   Chang JB, 2014, ANAL BIOANAL CHEM, V406, P3957, DOI 10.1007/s00216-014-7804-x
   Chawjiraphan W, 2020, SPECTROCHIM ACTA A, V231, DOI 10.1016/j.saa.2020.118128
   Chen CH, 2008, INT J BIOL MACROMOL, V43, P37, DOI 10.1016/j.ijbiomac.2007.09.005
   Chen L, 2015, P NATL ACAD SCI USA, V112, P10002, DOI 10.1073/pnas.1502159112
   Chen QS, 2018, SPECTROCHIM ACTA A, V189, P147, DOI 10.1016/j.saa.2017.08.029
   Chen XY, 2019, BIOSENS BIOELECTRON, V145, DOI 10.1016/j.bios.2019.111711
   Chen Z, 2008, ANAL BIOANAL CHEM, V392, P1185, DOI 10.1007/s00216-008-2342-z
   Chen ZB, 2011, TALANTA, V83, P1501, DOI 10.1016/j.talanta.2010.11.042
   Cheng AKH, 2007, ANAL CHEM, V79, P5158, DOI 10.1021/ac062214q
   Chinnappan R, 2021, TALANTA, V224, DOI 10.1016/j.talanta.2020.121818
   de Avila BEF, 2016, ACS SENSORS, V1, P217, DOI 10.1021/acssensors.5b00300
   Ding LJ, 2021, CHEM ENG J, V407, DOI 10.1016/j.cej.2020.127213
   Dolati S, 2018, ANAL BIOCHEM, V549, P124, DOI 10.1016/j.ab.2018.03.021
   dos Santos VCF, 2019, SCI REP-UK, V9, DOI 10.1038/s41598-019-55892-3
   Druffel DL, 2019, CHEM MATER, V31, P9788, DOI 10.1021/acs.chemmater.9b03722
   Du LJ, 2019, J FOOD QUALITY, DOI 10.1155/2019/5487890
   Du Y., 2010, BIOANAL REV, V1, P187, DOI [10.1007/s12566-010-0011-0, DOI 10.1007/s12566-010-0011-0, DOI 10.1007/S12566-010-0011-0]
   Eissa S, 2017, BIOSENS BIOELECTRON, V91, P169, DOI 10.1016/j.bios.2016.12.020
   ELLINGTON AD, 1990, NATURE, V346, P818, DOI 10.1038/346818a0
   Fan LF, 2019, BIOSENS BIOELECTRON, V145, DOI 10.1016/j.bios.2019.111728
   Fang DD, 2020, SENSOR ACTUAT B-CHEM, V305, DOI 10.1016/j.snb.2019.127544
   Farid S, 2015, BIOSENS BIOELECTRON, V71, P294, DOI 10.1016/j.bios.2015.04.047
   Farzadfard A, 2020, TALANTA, V211, DOI 10.1016/j.talanta.2020.120722
   Fish G, 2003, OPHTHALMOLOGY, V110, P979, DOI 10.1016/S0161-6420(03)00085-X
   Geiger A, 1996, NUCLEIC ACIDS RES, V24, P1029, DOI 10.1093/nar/24.6.1029
   Geim AK, 2007, NAT MATER, V6, P183, DOI 10.1038/nmat1849
   Geldert A, 2017, SCI REP-UK, V7, DOI 10.1038/s41598-017-17616-3
   Gelinas AD, 2016, CURR OPIN STRUC BIOL, V36, P122, DOI 10.1016/j.sbi.2016.01.009
   Gholizadeh A, 2017, MICROSYST NANOENG, V3, DOI 10.1038/micronano.2017.22
   GOLD L, 1995, J BIOL CHEM, V270, P13581, DOI 10.1074/jbc.270.23.13581
   Gu HJ, 2016, SCI REP-UK, V6, DOI 10.1038/srep21665
   Guo SJ, 2009, TRAC-TREND ANAL CHEM, V28, P96, DOI 10.1016/j.trac.2008.10.014
   Guo WJ, 2020, MICROCHEM J, V158, DOI 10.1016/j.microc.2020.105270
   Gupta R, 2021, SENSOR ACTUAT B-CHEM, V329, DOI 10.1016/j.snb.2020.129100
   He DG, 2014, CHEM COMMUN, V50, P11049, DOI 10.1039/c4cc04573d
   He LH, 2017, 2D MATER, V4, DOI 10.1088/2053-1583/aa6fc6
   Hermann T, 2000, SCIENCE, V287, P820, DOI 10.1126/science.287.5454.820
   Hernandez R, 2014, BIOSENS BIOELECTRON, V54, P553, DOI 10.1016/j.bios.2013.11.053
   Heydari-Bafrooei E, 2017, BIOSENS BIOELECTRON, V91, P284, DOI 10.1016/j.bios.2016.12.048
   Huang CC, 2005, ANAL CHEM, V77, P5735, DOI 10.1021/ac050957q
   Huang KJ, 2014, SENSOR ACTUAT B-CHEM, V201, P579, DOI 10.1016/j.snb.2014.05.055
   HUMMERS WS, 1958, J AM CHEM SOC, V80, P1339, DOI 10.1021/ja01539a017
   Ikanovic M, 2007, J FLUORESC, V17, P193, DOI 10.1007/s10895-007-0158-4
   Jarczewska M, 2018, TALANTA, V189, P45, DOI 10.1016/j.talanta.2018.06.035
   Jayasena SD, 1999, CLIN CHEM, V45, P1628
   JENISON RD, 1994, SCIENCE, V263, P1425, DOI 10.1126/science.7510417
   Jhaveri SD, 2000, J AM CHEM SOC, V122, P2469, DOI 10.1021/ja992393b
   Ji JW, 2020, MICROSYST NANOENG, V6, DOI 10.1038/s41378-019-0118-6
   Jiang YX, 2004, ANAL CHEM, V76, P5230, DOI 10.1021/ac049565u
   Justino CIL, 2010, TRAC-TREND ANAL CHEM, V29, P1172, DOI 10.1016/j.trac.2010.07.008
   Keefe AD, 2010, NAT REV DRUG DISCOV, V9, P537, DOI 10.1038/nrd3141
   Kenry, 2016, ACS SENSORS, V1, P1315, DOI 10.1021/acssensors.6b00449
   Keshavarz M, 2020, SENSOR ACTUAT B-CHEM, V323, DOI 10.1016/j.snb.2020.128703
   Khan R, 2020, SENSORS-BASEL, V20, DOI 10.3390/s20185434
   Khan R, 2020, FOOD CHEM, V312, DOI 10.1016/j.foodchem.2019.126048
   Khatayevich D, 2014, SMALL, V10, P1505, DOI 10.1002/smll.201302188
   Kong RM, 2015, ANAL BIOANAL CHEM, V407, P369, DOI 10.1007/s00216-014-8267-9
   Kumar V, 2016, ACS APPL MATER INTER, V8, P22860, DOI 10.1021/acsami.6b06488
   Kurt H, 2016, BIOSENS BIOELECTRON, V81, P280, DOI 10.1016/j.bios.2016.03.005
   Kwun J, 2014, TALANTA, V119, P262, DOI 10.1016/j.talanta.2013.10.067
   Labroo P, 2014, ANAL CHIM ACTA, V813, P90, DOI 10.1016/j.aca.2014.01.024
   Lautner G, 2010, ANALYST, V135, P918, DOI 10.1039/b922829b
   Lee CS, 2020, MICROCHEM J, V159, DOI 10.1016/j.microc.2020.105372
   Lee EH, 2019, FOOD CHEM, V287, P205, DOI 10.1016/j.foodchem.2019.02.079
   Lee JF, 2006, CURR OPIN CHEM BIOL, V10, P282, DOI 10.1016/j.cbpa.2006.03.015
   Lee J, 2011, LAB CHIP, V11, P52, DOI [10.1039/c0lc00259c, 10.1039/c01c00259c]
   Lee K, 2019, SCI REP-UK, V9, DOI 10.1038/s41598-019-45936-z
   Leonard P, 2003, ENZYME MICROB TECH, V32, P3, DOI 10.1016/S0141-0229(02)00232-6
   Li GY, 2021, BIOELECTROCHEMISTRY, V138, DOI 10.1016/j.bioelechem.2020.107696
   Li H, 2013, ANAL CHEM, V85, P4492, DOI 10.1021/ac400047d
   Li M, 2013, BIOSENS BIOELECTRON, V41, P889, DOI 10.1016/j.bios.2012.09.060
   Li Q, 2017, BIOSENS BIOELECTRON, V97, P59, DOI 10.1016/j.bios.2017.05.031
   Li S, 2020, CURR OPIN BIOMED ENG, V13, P32, DOI 10.1016/j.cobme.2019.08.016
   Li Y, 2010, BIOSENS BIOELECTRON, V26, P754, DOI 10.1016/j.bios.2010.06.044
   Liu J, 2019, ADV FUNCT MATER, V29, DOI 10.1002/adfm.201807326
   Liu YL, 2019, CHEM COMMUN, V55, P13729, DOI 10.1039/c9cc07108c
   Liu Y, 2012, ANAL BIOANAL CHEM, V404, P1181, DOI 10.1007/s00216-012-6149-6
   Liu Y, 2010, ANAL CHEM, V82, P8131, DOI 10.1021/ac101409t
   Liu Y, 2010, LANGMUIR, V26, P6158, DOI 10.1021/la100886x
   Liu ZF, 2011, CHEM COMMUN, V47, P4956, DOI 10.1039/c1cc10460h
   Liu ZP, 2017, BIOSENS BIOELECTRON, V87, P66, DOI 10.1016/j.bios.2016.07.061
   Lou Z, 2020, MAT SCI ENG R, V140, DOI 10.1016/j.mser.2019.100523
   Lu HX, 2019, ELECTROCHIM ACTA, V324, DOI 10.1016/j.electacta.2019.134820
   Lu YL, 2018, SENSOR ACTUAT B-CHEM, V258, P365, DOI 10.1016/j.snb.2017.11.110
   Luo C, 2015, RSC ADV, V5, P10994, DOI 10.1039/c4ra14833a
   Luzi E, 2003, TRAC-TREND ANAL CHEM, V22, P810, DOI 10.1016/S0165-9936(03)01208-1
   MacKay S, 2014, IEEE T BIOMED CIRC S, V8, P4, DOI 10.1109/TBCAS.2014.2304718
   Maehashi K, 2007, ANAL CHEM, V79, P782, DOI 10.1021/ac060830g
   Majd SM, 2018, BIOSENS BIOELECTRON, V105, P6, DOI 10.1016/j.bios.2018.01.009
   Marcano DC, 2010, ACS NANO, V4, P4806, DOI 10.1021/nn1006368
   Mayer G, 2009, ANGEW CHEM INT EDIT, V48, P2672, DOI 10.1002/anie.200804643
   Mei X, 2020, WIRES NANOMED NANOBI, V12, DOI 10.1002/wnan.1596
   Minopoli A, 2020, NAT COMMUN, V11, DOI 10.1038/s41467-020-19755-0
   Minunni M, 2004, BIOSENS BIOELECTRON, V20, P1149, DOI 10.1016/j.bios.2004.03.037
   Mo RJ, 2018, ELECTROCHEM COMMUN, V95, P9, DOI 10.1016/j.elecom.2018.08.012
   Navani NK, 2006, CURR OPIN CHEM BIOL, V10, P272, DOI 10.1016/j.cbpa.2006.04.003
   Niu YY, 2020, ANAL CHIM ACTA, V1118, P1, DOI 10.1016/j.aca.2020.04.042
   Nodoushan SM, 2019, BIOSENS BIOELECTRON, V127, P221, DOI 10.1016/j.bios.2018.12.021
   Novoselov KS, 2004, SCIENCE, V306, P666, DOI 10.1126/science.1102896
   Nutiu R, 2005, METHODS, V37, P16, DOI 10.1016/j.ymeth.2005.07.001
   Othman A, 2016, J MATER CHEM B, V4, P7178, DOI 10.1039/c6tb02009g
   Ou D, 2019, J MATER CHEM B, V7, P3661, DOI 10.1039/c9tb00472f
   Pan LH, 2017, BIOSENS BIOELECTRON, V89, P598, DOI 10.1016/j.bios.2016.01.077
   Pang YF, 2015, BIOSENS BIOELECTRON, V66, P527, DOI 10.1016/j.bios.2014.10.052
   Park JW, 2014, BIOSENS BIOELECTRON, V51, P324, DOI 10.1016/j.bios.2013.07.052
   Pena-Bahamonde J, 2018, J NANOBIOTECHNOL, V16, DOI 10.1186/s12951-018-0400-z
   Peng B, 2021, J HAZARD MATER, V401, DOI 10.1016/j.jhazmat.2020.123395
   Peng XY, 2019, SENSOR ACTUAT B-CHEM, V286, P222, DOI 10.1016/j.snb.2019.01.158
   Peruzzi C, 2021, SCI REP-UK, V11, DOI 10.1038/s41598-021-88546-4
   Pinyou P, 2019, MATER HORIZ, V6, P1336, DOI 10.1039/c9mh00013e
   Polsky R, 2006, ANAL CHEM, V78, P2268, DOI 10.1021/ac0519864
   Qureshi A, 2015, SENSOR ACTUAT B-CHEM, V209, P645, DOI 10.1016/j.snb.2014.12.040
   Rogers KR, 2006, ANAL CHIM ACTA, V568, P222, DOI 10.1016/j.aca.2005.12.067
   SASSANFAR M, 1993, NATURE, V364, P550, DOI 10.1038/364550a0
   Savran CA, 2004, ANAL CHEM, V76, P3194, DOI 10.1021/ac049859f
   Schax E, 2015, BIOTECHNOL BIOPROC E, V20, P1016, DOI 10.1007/s12257-015-0486-1
   Schlecht U, 2006, ANAL CHIM ACTA, V573, P65, DOI 10.1016/j.aca.2006.01.016
   Schlensog MD, 2004, SENSOR ACTUAT B-CHEM, V101, P308, DOI 10.1016/j.snb.2004.03.015
   Sekhon SS, 2021, NPJ 2D MATER APPL, V5, DOI 10.1038/s41699-021-00202-7
   Shin SR, 2016, ANAL CHEM, V88, P10019, DOI 10.1021/acs.analchem.6b02028
   Singh RK, 2016, RSC ADV, V6, P64993, DOI 10.1039/c6ra07626b
   So HM, 2008, SMALL, V4, P197, DOI 10.1002/smll.200700664
   Song SP, 2008, TRAC-TREND ANAL CHEM, V27, P108, DOI 10.1016/j.trac.2007.12.004
   Stankovich S, 2006, NATURE, V442, P282, DOI 10.1038/nature04969
   Stoltenburg R, 2007, BIOMOL ENG, V24, P381, DOI 10.1016/j.bioeng.2007.06.001
   Su S, 2016, ACS APPL MATER INTER, V8, P6826, DOI 10.1021/acsami.5b12833
   Sun HG, 2014, MOL THER-NUCL ACIDS, V3, DOI 10.1038/mtna.2014.32
   Sun YL, 2019, ANAL CHIM ACTA, V1089, P152, DOI 10.1016/j.aca.2019.09.004
   Sun YL, 2018, TALANTA, V186, P238, DOI 10.1016/j.talanta.2018.04.068
   Tan LH, 2012, ANAL BIOCHEM, V421, P725, DOI 10.1016/j.ab.2011.12.007
   Tang LH, 2012, ANAL CHEM, V84, P4711, DOI 10.1021/ac203274k
   Tao W, 2019, CHEM SOC REV, V48, P2891, DOI 10.1039/c8cs00823j
   Tombelli S, 2005, BIOSENS BIOELECTRON, V20, P2424, DOI 10.1016/j.bios.2004.11.006
   Tombelli S, 2005, BIOELECTROCHEMISTRY, V67, P135, DOI 10.1016/j.bioelechem.2004.04.011
   Tombelli S, 2007, BIOMOL ENG, V24, P191, DOI 10.1016/j.bioeng.2007.03.003
   TUERK C, 1990, SCIENCE, V249, P505, DOI 10.1126/science.2200121
   Ueno Y, 2015, ANAL CHIM ACTA, V866, P1, DOI 10.1016/j.aca.2014.10.047
   Verma D, 2021, J ENVIRON CHEM ENG, V9, DOI 10.1016/j.jece.2021.105504
   Villalonga A, 2020, J ELECTROANAL CHEM, V877, DOI 10.1016/j.jelechem.2020.114511
   Wang CY, 2016, SCI REP-UK, V6, DOI 10.1038/srep21711
   Wang CY, 2018, ANAL METHODS-UK, V10, P5622, DOI [10.1039/c8ay01966e, 10.1039/C8AY01966E]
   Wang HY, 2020, ANAL CHIM ACTA, V1094, P18, DOI 10.1016/j.aca.2019.10.003
   Wang LL, 2017, CHEM SOC REV, V46, P6764, DOI 10.1039/c7cs00278e
   Wang Lili, 2020, ADAPTING 2D NANOMATE, V5th1353, P93, DOI DOI 10.1021/BK-2020-1353.CH005
   Wang MK, 2018, ANAL CHIM ACTA, V1012, P66, DOI 10.1016/j.aca.2018.01.029
   Wang QH, 2012, NAT NANOTECHNOL, V7, P699, DOI [10.1038/nnano.2012.193, 10.1038/NNANO.2012.193]
   Wang SG, 2020, J MATER CHEM B, V8, P2974, DOI 10.1039/c9tb02845e
   Wang XY, 2010, ANAL CHIM ACTA, V658, P128, DOI 10.1016/j.aca.2009.11.007
   Wang XZ, 2015, BIOSENS BIOELECTRON, V70, P324, DOI 10.1016/j.bios.2015.03.053
   Wang Y, 2020, MICROSYST NANOENG, V6, DOI 10.1038/s41378-020-0146-2
   Wang ZZ, 2007, ANAL BIOANAL CHEM, V389, P819, DOI 10.1007/s00216-007-1510-x
   Wen W, 2018, MATER TODAY, V21, P164, DOI 10.1016/j.mattod.2017.09.001
   Weng X, 2016, BIOSENS BIOELECTRON, V85, P649, DOI 10.1016/j.bios.2016.05.072
   Wu LD, 2017, SCI REP-UK, V7, DOI 10.1038/s41598-017-05352-7
   Xi Q, 2014, ANAL CHEM, V86, P1361, DOI 10.1021/ac403944c
   Xia TZ, 2021, BIOSENS BIOELECTRON, V183, DOI 10.1016/j.bios.2021.113243
   Xia YP, 2021, TALANTA, V223, DOI 10.1016/j.talanta.2020.121766
   Xie LL, 2013, SPECTROCHIM ACTA A, V109, P110, DOI 10.1016/j.saa.2013.02.017
   Xu DK, 2005, ANAL CHEM, V77, P5107, DOI 10.1021/ac050192m
   Xu Z, 2018, ANAL METHODS-UK, V10, P3878, DOI 10.1039/c7ay02776a
   Yadav AK, 2021, FOOD CHEM, V363, DOI 10.1016/j.foodchem.2021.130245
   Yadav R, 2020, INT J ENVIRON AN CH, V100, P623, DOI 10.1080/03067319.2019.1638371
   Yang WQ, 2021, SENSOR ACTUAT B-CHEM, V327, DOI 10.1016/j.snb.2020.128872
   Yang XL, 2018, SENSOR ACTUAT B-CHEM, V257, P60, DOI 10.1016/j.snb.2017.10.108
   Yao CY, 2010, SENSORS-BASEL, V10, P5859, DOI 10.3390/s100605859
   Ye SJ, 2016, BIOSENS BIOELECTRON, V79, P130, DOI 10.1016/j.bios.2015.11.090
   Yin X., 2014, NEW J CHEM, V3, P39
   YOFFE AD, 1990, SOLID STATE IONICS, V39, P1, DOI 10.1016/0167-2738(90)90021-I
   Yoon J, 2017, COLLOID SURFACE B, V159, P729, DOI 10.1016/j.colsurfb.2017.08.033
   Youn H, 2019, SCI REP-UK, V9, DOI 10.1038/s41598-019-44051-3
   Yuan YX, 2014, ANAL CHEM, V86, P3610, DOI 10.1021/ac5002096
   Zelada-Guillen GA, 2010, ANAL CHEM, V82, P9254, DOI 10.1021/ac101739b
   Zelada-Guillen GA, 2009, ANGEW CHEM INT EDIT, V48, P7334, DOI 10.1002/anie.200902090
   Zhang BZ, 2018, TALANTA, V182, P125, DOI 10.1016/j.talanta.2018.01.061
   Zhang H, 2018, CHEM SOC REV, V47, P3015, DOI 10.1039/c8cs90048e
   Zhang HG, 2015, SENSOR ACTUAT B-CHEM, V207, P748, DOI 10.1016/j.snb.2014.11.007
   Zhang HX, 2020, ANAL CHEM, V92, P5546, DOI 10.1021/acs.analchem.0c00469
   Zhang HX, 2019, BIOSENS BIOELECTRON, V124, P184, DOI 10.1016/j.bios.2018.10.016
   Zhang JY, 2020, NANO RES, V13, P2019, DOI 10.1007/s12274-020-2835-4
   Zhang QX, 2018, ANAL CHEM, V90, P12737, DOI 10.1021/acs.analchem.8b03083
   Zhang S, 2018, ACS OMEGA, V3, P12886, DOI 10.1021/acsomega.8b01812
   Zhang W, 2020, J ELECTROCHEM SOC, V167, DOI 10.1149/1945-7111/ab61ec
   Zhang W, 2021, SENSOR ACTUAT B-CHEM, V335, DOI 10.1016/j.snb.2020.129383
   Zhang X, 2019, BIOSENS BIOELECTRON, V129, P64, DOI 10.1016/j.bios.2019.01.009
   Zhang Y, 2021, APPL SURF SCI, V548, DOI 10.1016/j.apsusc.2021.149169
   Zheng DM, 2012, ANAL CHEM, V84, P3554, DOI 10.1021/ac300690r
   Zheng JS, 2018, J ELECTROANAL CHEM, V816, P189, DOI 10.1016/j.jelechem.2018.03.056
   Zhou JH, 2017, NAT REV DRUG DISCOV, V16, P181, DOI 10.1038/nrd.2016.199
   Zhou L, 2007, ANAL CHEM, V79, P7492, DOI 10.1021/ac071059s
   Zhou SJ, 2019, APPL SURF SCI, V498, DOI 10.1016/j.apsusc.2019.143889
   Zhu CF, 2013, J AM CHEM SOC, V135, P5998, DOI 10.1021/ja4019572
   Zhu F, 2020, BIOSENS BIOELECTRON, V147, DOI 10.1016/j.bios.2019.111787
   Zhu HY, 2006, SENSORS-BASEL, V6, P785, DOI 10.3390/s6080785
   Zhu Y, 2018, ASIAN HERITAGES, P1, DOI [10.5117/9789462985674, 10.1002/adma.201706347]
   Zhu YY, 2015, ACS APPL MATER INTER, V7, P7492, DOI 10.1021/acsami.5b00199
NR 210
TC 5
Z9 5
U1 14
U2 32
PU BENTHAM SCIENCE PUBL LTD
PI SHARJAH
PA EXECUTIVE STE Y-2, PO BOX 7917, SAIF ZONE, 1200 BR SHARJAH, U ARAB
   EMIRATES
SN 0929-8673
EI 1875-533X
J9 CURR MED CHEM
JI Curr. Med. Chem.
PY 2022
VL 29
IS 37
BP 5815
EP 5849
DI 10.2174/0929867328666211213115723
PG 35
WC Biochemistry & Molecular Biology; Chemistry, Medicinal; Pharmacology &
   Pharmacy
WE Science Citation Index Expanded (SCI-EXPANDED)
SC Biochemistry & Molecular Biology; Pharmacology & Pharmacy
GA 4S0QP
UT WOS:000857157000003
PM 34961455
DA 2023-06-30
ER

PT J
AU Basu, J
   Baral, A
   Samanta, N
   Mukherjee, N
   Roychaudhuri, C
AF Basu, J.
   Baral, A.
   Samanta, N.
   Mukherjee, N.
   Roychaudhuri, C.
TI Low Noise Field Effect Biosensor with Electrochemically Reduced Graphene
   Oxide
SO JOURNAL OF THE ELECTROCHEMICAL SOCIETY
LA English
DT Article
ID HEPATITIS-B-VIRUS; GLASSY-CARBON ELECTRODE; DNA BIOSENSOR; SENSITIVITY
   ENHANCEMENT; GRAPHITE OXIDE; REDUCTION; NANORODS; PLATFORM; ASSAY
AB Reduced graphene oxide, in various configurations has been extensively researched as field effect transistor (FET) biosensor, but they usually exhibit low signal to noise ratio. In this paper, we report the fabrication of low noise FET biosensors with electrochemically reduced graphene oxide(ERGO) on fluorine doped tin oxide(FTO) glass, directly by electrochemical reduction of GO in solution. It has been observed that the sensor is capable of detecting down to 1 fM concentration of Hep-B in serum with a dynamic range from 1 fM to 20 pM, linearity of around 95% and current sensitivity of 1.21 mA. Moreover, the signal to noise ratio is around 80 in serum, which is enhanced by more than one order of magnitude compared to the most sensitive reports. Further, the presence of Hep-B can be confirmed by the Lorentzian nature of noise spectra, which makes the detection more precise. The combined advantages of low cost and clean fabrication coupled with sensitive and reliable performance renders the device suitable for point of care diagnostics. (C) The Author(s) 2018. Published by ECS.
C1 [Basu, J.; Samanta, N.; Roychaudhuri, C.] Indian Inst Engn Sci & Technol IIEST, Dept Elect & Telecommun Engn, Sibpur 711103, Howrah, India.
   [Baral, A.; Mukherjee, N.] Indian Inst Engn Sci & Technol IIEST, Ctr Excellence Green Energy & Sensor Syst, Sibpur 711103, Howrah, India.
C3 Indian Institute of Engineering Science Technology Shibpur (IIEST);
   Indian Institute of Engineering Science Technology Shibpur (IIEST)
RP Roychaudhuri, C (通讯作者)，Indian Inst Engn Sci & Technol IIEST, Dept Elect & Telecommun Engn, Sibpur 711103, Howrah, India.; Mukherjee, N (通讯作者)，Indian Inst Engn Sci & Technol IIEST, Ctr Excellence Green Energy & Sensor Syst, Sibpur 711103, Howrah, India.
EM nillohit.mukherjee@gmail.com; chirashree@telecom.iiests.ac.in
OI Baral, Apurba/0000-0002-2543-8389
FU Visvesvaraya Young Faculty Research fellowship
FX The authors are grateful to Dr. Ramkrishna Dev Das of Saha Institute of
   Nuclear Physics, Kolkata for carrying out the Raman spectroscopy
   measurements. The authors acknowledge Visvesvaraya Young Faculty
   Research fellowship and Institute fellowship for financial support.
CR Ahangar LE, 2017, BIOELECTROCHEMISTRY, V117, P83, DOI 10.1016/j.bioelechem.2017.06.006
   Akhavan O, 2012, ACS NANO, V6, P2904, DOI 10.1021/nn300261t
   Aroonyadet N, 2015, NANO LETT, V15, P1943, DOI 10.1021/nl5047889
   Basu J, 2016, IEEE ELECTR DEVICE L, V37, P492, DOI 10.1109/LED.2016.2526064
   Basu J, 2016, SENSORS-BASEL, V16, DOI 10.3390/s16101481
   Bertok T, 2014, INT J ELECTROCHEM SC, V9, P890
   Bonanni A, 2011, ACS NANO, V5, P2356, DOI 10.1021/nn200091p
   Casiraghi C, 2009, NANO LETT, V9, P1433, DOI 10.1021/nl8032697
   Chen LY, 2011, ELECTROCHEM COMMUN, V13, P133, DOI 10.1016/j.elecom.2010.11.033
   Choi YH, 2014, BIOSENS BIOELECTRON, V56, P286, DOI 10.1016/j.bios.2014.01.035
   Das N, 2015, IEEE T DEVICE MAT RE, V15, P402, DOI 10.1109/TDMR.2015.2457452
   de la Rica R, 2012, NAT NANOTECHNOL, V7, P821, DOI [10.1038/NNANO.2012.186, 10.1038/nnano.2012.186]
   Deen MJ, 2006, J APPL PHYS, V100, DOI 10.1063/1.2355542
   Diware MS, 2017, BIOINTERPHASES, V12, DOI 10.1116/1.4977075
   Du M, 2010, J MATER CHEM, V20, P9253, DOI 10.1039/c0jm01549k
   Eksin E, 2016, ELECTROANAL, V28, P2514, DOI 10.1002/elan.201501113
   Ferrari AC, 2006, PHYS REV LETT, V97, DOI 10.1103/PhysRevLett.97.187401
   Gao MM, 2016, ELECTROANAL, V28, P1377, DOI 10.1002/elan.201501063
   Gao W, 2009, NAT CHEM, V1, P403, DOI [10.1038/NCHEM.281, 10.1038/nchem.281]
   Georgakopoulou K, 2015, J APPL PHYS, V117, DOI 10.1063/1.4914352
   Ghosh H, 2013, APPL PHYS LETT, V102, DOI 10.1063/1.4811409
   Gilje S, 2007, NANO LETT, V7, P3394, DOI 10.1021/nl0717715
   Guo SJ, 2010, ACS NANO, V4, P3959, DOI 10.1021/nn100852h
   Gupta V, 2010, THIN SOLID FILMS, V519, P1141, DOI 10.1016/j.tsf.2010.08.058
   Han JH, 2016, SENSOR ACTUAT B-CHEM, V228, P36, DOI 10.1016/j.snb.2015.07.068
   Keeley GP, 2011, PHYS CHEM CHEM PHYS, V13, P7747, DOI 10.1039/c1cp20060g
   Kudin KN, 2008, NANO LETT, V8, P36, DOI 10.1021/nl071822y
   Li J, 2014, NANO LETT, V14, P3504, DOI 10.1021/nl5010724
   Li YP, 2017, RSC ADV, V7, P53570, DOI 10.1039/c7ra08226f
   Martinez-Cisneros CS, 2014, NANO LETT, V14, P2219, DOI 10.1021/nl500795k
   Pal AN, 2009, APPL PHYS LETT, V95, DOI 10.1063/1.3206658
   Patolsky F, 2004, P NATL ACAD SCI USA, V101, P14017, DOI 10.1073/pnas.0406159101
   Ping JF, 2011, BIOSENS BIOELECTRON, V28, P204, DOI 10.1016/j.bios.2011.07.018
   Raj MA, 2013, J PHYS CHEM C, V117, P4326, DOI 10.1021/jp400066z
   Ren PG, 2011, NANOTECHNOLOGY, V22, DOI 10.1088/0957-4484/22/5/055705
   Rutstein SE, 2014, J CLIN VIROL, V60, P392, DOI 10.1016/j.jcv.2014.05.005
   Sanghavi BJ, 2013, ANAL CHEM, V85, P8158, DOI 10.1021/ac4011205
   Sapper A, 2006, ANAL CHEM, V78, P5184, DOI 10.1021/ac060094g
   Sha R., 2017, SPRINGER SERIES CHEM
   Shakoori Z, 2015, ANAL BIOANAL CHEM, V407, P455, DOI 10.1007/s00216-014-8303-9
   Shariati M, 2018, BIOSENS BIOELECTRON, V105, P58, DOI 10.1016/j.bios.2018.01.022
   Squires TM, 2008, NAT BIOTECHNOL, V26, P417, DOI 10.1038/nbt1388
   Terse-Thakoor T, 2017, J MATER RES, V32, P2905, DOI 10.1557/jmr.2017.175
   Tong H, 2013, J SOLID STATE ELECTR, V17, P2857, DOI 10.1007/s10008-013-2195-z
   Tung VC, 2009, NAT NANOTECHNOL, V4, P25, DOI [10.1038/nnano.2008.329, 10.1038/NNANO.2008.329]
   Wang Y, 2014, INT J INFECT DIS, V29, P31, DOI 10.1016/j.ijid.2014.07.015
   Wang ZP, 2011, ANALYST, V136, P4903, DOI 10.1039/c1an15630f
   Xiang Q, 2018, RSC ADV, V8, P1820, DOI 10.1039/c7ra11945c
   XUE CCK, 2015, SENS BIOSENS RES, V3, P7, DOI DOI 10.1016/j.sbsr.2014.10.008
   Yuan BQ, 2013, ELECTROCHIM ACTA, V88, P708, DOI 10.1016/j.electacta.2012.10.102
NR 50
TC 11
Z9 11
U1 2
U2 32
PU ELECTROCHEMICAL SOC INC
PI PENNINGTON
PA 65 SOUTH MAIN STREET, PENNINGTON, NJ 08534 USA
SN 0013-4651
EI 1945-7111
J9 J ELECTROCHEM SOC
JI J. Electrochem. Soc.
PY 2018
VL 165
IS 8
BP B3201
EP B3207
DI 10.1149/2.0261808jes
PG 7
WC Electrochemistry; Materials Science, Coatings & Films
WE Science Citation Index Expanded (SCI-EXPANDED)
SC Electrochemistry; Materials Science
GA GO7MK
UT WOS:000440250400027
OA hybrid
DA 2023-06-30
ER

PT J
AU Liu, XQ
   Huo, XH
   Liu, PP
   Tang, YF
   Xu, J
   Liu, XH
   Zhou, YM
AF Liu, Xiaoqiang
   Huo, Xiaohe
   Liu, Peipei
   Tang, Yunfei
   Xu, Jun
   Liu, Xiuhua
   Zhou, Yanmei
TI Assembly of MoS2 nanosheet-TiO2 nanorod heterostructure as sensor
   scaffold for photoelectrochemical biosensing
SO ELECTROCHIMICA ACTA
LA English
DT Article
DE photoelectrochemical biosensor; MoS2 nanosheets; TiO2 nanorods;
   heterostructure; glucose oxidase
ID HYDROTHERMAL SYNTHESIS; OXIDE NANOPARTICLES; TIO2 NANOPARTICLES; AU
   NANOPARTICLES; QUANTUM DOTS; 001 FACETS; LIGHT; GLUCOSE; GRAPHENE;
   FABRICATION
AB In the present work, MoS2 nanosheets were composited with TiO2 nanorods to obtain a heterostructure with improved photoelectrochemical (PEC) performance. TiO2 nanorods were initially prepared using a hydrothermal method, and then MoS2 nanosheets were synthesized using TiO2 nanorods as the substrates. Various spectroscopic and microscopic methods were used to investigate the morphology and composition of the composite. Electrochemical impedance spectroscopy was also conducted to demonstrate the excellent electrical conductivity of the composite. The bioactivity of glucose oxidase (GOx) to glucose was validated with cyclic voltammetry in air-saturated solution. Finally, a PEC biosensor was fabricated by immobilizing GOx on MoS2 nanosheet-TiO2 nanorod composite modified ITO electrode. Owing to the high specific surface area, good conductivity, excellent biocompatibility and small band gap associated with this composite, the PEC glucose biosensor exhibited a dynamic range of 0.1-10.5 mM, sensitivity of 0.81 mu A mM(-1), and a detection limit of 0.015 mM within the visible spectrum. (C) 2017 Published by Elsevier Ltd.
C1 [Liu, Xiaoqiang; Huo, Xiaohe; Liu, Peipei; Tang, Yunfei; Xu, Jun; Liu, Xiuhua; Zhou, Yanmei] Henan Univ, Coll Chem Chem Engn, Inst Environm, Analyt Sci, Kaifeng 475004, Henan Province, Peoples R China.
C3 Henan University
RP Liu, XQ (通讯作者)，Henan Univ, Coll Chem Chem Engn, Inst Environm, Analyt Sci, Kaifeng 475004, Henan Province, Peoples R China.
EM xq_liu1975@yahoo.com
RI liu, xiaoqiang/T-6269-2019
FU National Natural Science Foundation of China [U1504215, 21576071];
   International Science and Technology Cooperative Project - Department of
   Science and Technology of Henan Province [172102410042]; College Science
   and technology innovation team program of Henan Province [141RTSTHN030]
FX This work was financially supported by National Natural Science
   Foundation of China (No. U1504215 and 21576071), International Science
   and Technology Cooperative Project funded by The Department of Science
   and Technology of Henan Province (172102410042), and the grant from
   College Science and technology innovation team program of Henan Province
   (No. 141RTSTHN030).
CR Altin I, 2016, MAT SCI SEMICON PROC, V45, P36, DOI 10.1016/j.mssp.2016.01.016
   Aragaw BA, 2015, APPL CATAL B-ENVIRON, V163, P478, DOI 10.1016/j.apcatb.2014.08.027
   Cao L, 2015, MATER LETT, V160, P286, DOI 10.1016/j.matlet.2015.07.149
   Chen D, 2010, ANAL CHEM, V82, P2253, DOI 10.1021/ac9021055
   Chen XB, 2011, SCIENCE, V331, P746, DOI 10.1126/science.1200448
   Colas G, 2013, WEAR, V305, P192, DOI 10.1016/j.wear.2013.06.007
   Devadoss A, 2014, ACS APPL MATER INTER, V6, P4864, DOI 10.1021/am4058925
   Du J, 2013, MAT SCI ENG C-MATER, V33, P2031, DOI 10.1016/j.msec.2013.01.019
   Du T, 2015, J POWER SOURCES, V275, P943, DOI 10.1016/j.jpowsour.2014.11.048
   Eda G, 2011, NANO LETT, V11, P5111, DOI 10.1021/nl201874w
   Fan DW, 2016, BIOSENS BIOELECTRON, V75, P116, DOI 10.1016/j.bios.2015.08.029
   Fang LX, 2015, BIOSENS BIOELECTRON, V71, P171, DOI 10.1016/j.bios.2015.04.031
   Gopalakrishnan D, 2014, ACS NANO, V8, P5297, DOI 10.1021/nn501479e
   Gu LA, 2014, J HAZARD MATER, V268, P216, DOI 10.1016/j.jhazmat.2014.01.021
   Guo BJ, 2015, J MATER CHEM A, V3, P6392, DOI 10.1039/c4ta06607c
   Han MM, 2016, J POWER SOURCES, V329, P23, DOI 10.1016/j.jpowsour.2016.08.069
   Huang KJ, 2014, J HAZARD MATER, V276, P207, DOI 10.1016/j.jhazmat.2014.05.037
   Huang QL, 2016, J ELECTROANAL CHEM, V781, P377, DOI 10.1016/j.jelechem.2016.07.007
   Huang QL, 2013, BIOSENS BIOELECTRON, V45, P292, DOI 10.1016/j.bios.2013.01.075
   Komathi S, 2016, BIOSENS BIOELECTRON, V84, P64, DOI 10.1016/j.bios.2015.11.042
   Kumari S, 2016, J IND ENG CHEM, V42, P87, DOI 10.1016/j.jiec.2016.07.038
   Lee JS, 2012, ADV MATER, V24, P1084, DOI 10.1002/adma.201104110
   Li H, 2012, ADV FUNCT MATER, V22, P1385, DOI 10.1002/adfm.201102111
   Li HB, 2011, ANAL CHEM, V83, P5290, DOI 10.1021/ac200706k
   Li ZJ, 2015, APPL SURF SCI, V351, P681, DOI 10.1016/j.apsusc.2015.05.190
   Liang B, 2015, ELECTROCHEM COMMUN, V50, P1, DOI 10.1016/j.elecom.2014.10.016
   Liu CB, 2015, APPL CATAL B-ENVIRON, V164, P1, DOI 10.1016/j.apcatb.2014.08.046
   Liu XF, 2017, APPL CATAL B-ENVIRON, V201, P119, DOI 10.1016/j.apcatb.2016.08.031
   Mak KF, 2010, PHYS REV LETT, V105, DOI 10.1103/PhysRevLett.105.136805
   Momeni MM, 2015, J ALLOY COMPD, V637, P393, DOI 10.1016/j.jallcom.2015.02.137
   Monteiro TO, 2016, J ELECTROANAL CHEM, V774, P36, DOI 10.1016/j.jelechem.2016.05.013
   PORTO SPS, 1967, PHYS REV, V154, P522, DOI 10.1103/PhysRev.154.522
   Qiu JX, 2012, ACS APPL MATER INTER, V4, P3636, DOI 10.1021/am300722d
   Ranganathan K, 2016, J MOL CATAL A-CHEM, V422, P165, DOI 10.1016/j.molcata.2015.10.024
   Scalise E, 2012, NANO RES, V5, P43, DOI 10.1007/s12274-011-0183-0
   Tsai YC, 2007, SENSOR ACTUAT B-CHEM, V125, P474, DOI 10.1016/j.snb.2007.02.052
   Tu WW, 2011, CHEM-EUR J, V17, P9440, DOI 10.1002/chem.201100577
   Veluthandath AV, 2017, J LUMIN, V187, P255, DOI 10.1016/j.jlumin.2017.03.031
   Wang GL, 2014, BIOSENS BIOELECTRON, V62, P66, DOI 10.1016/j.bios.2014.06.033
   Wang GL, 2014, ANAL CHIM ACTA, V827, P34, DOI 10.1016/j.aca.2014.03.001
   Wang GL, 2009, BIOSENS BIOELECTRON, V25, P791, DOI 10.1016/j.bios.2009.08.027
   Wang L, 2016, TETRAHEDRON LETT, V57, P1771, DOI 10.1016/j.tetlet.2016.03.028
   Wang QH, 2012, NAT NANOTECHNOL, V7, P699, DOI [10.1038/nnano.2012.193, 10.1038/NNANO.2012.193]
   Wang WJ, 2012, ANAL CHIM ACTA, V744, P33, DOI 10.1016/j.aca.2012.07.025
   Wooten M, 2014, ANAL CHEM, V86, P752, DOI 10.1021/ac403250w
   Xia L, 2014, BIOSENS BIOELECTRON, V59, P350, DOI 10.1016/j.bios.2014.03.038
   Xu L, 2014, CHEM-EUR J, V20, P2244, DOI 10.1002/chem.201304312
   Yang ZJ, 2015, BIOSENS BIOELECTRON, V63, P190, DOI 10.1016/j.bios.2014.07.032
   Yin HB, 2001, J MATER CHEM, V11, P1694, DOI 10.1039/b008974p
   Yue Z, 2013, ACS APPL MATER INTER, V5, P2800, DOI 10.1021/am3028662
   Zhang G, 2016, ENERG ENVIRON SCI, V9, P1190, DOI 10.1039/c5ee03761a
   Zhang N, 2016, J ALLOY COMPD, V685, P65, DOI 10.1016/j.jallcom.2016.05.228
   Zhang XR, 2014, BIOSENS BIOELECTRON, V56, P307, DOI 10.1016/j.bios.2014.01.033
   Zhang XR, 2013, RSC ADV, V3, P2846, DOI 10.1039/c2ra22238h
   Zhang XR, 2011, BIOSENS BIOELECTRON, V26, P3674, DOI 10.1016/j.bios.2011.01.030
   Zhang XY, 2014, ELECTROCHIM ACTA, V133, P615, DOI 10.1016/j.electacta.2014.04.089
   Zhao WW, 2015, CHEM SOC REV, V44, P729, DOI 10.1039/c4cs00228h
   Zhou W., 2012, SMALL
   Zhou WJ, 2013, SMALL, V9, P140, DOI 10.1002/smll.201201161
NR 59
TC 71
Z9 72
U1 12
U2 296
PU PERGAMON-ELSEVIER SCIENCE LTD
PI OXFORD
PA THE BOULEVARD, LANGFORD LANE, KIDLINGTON, OXFORD OX5 1GB, ENGLAND
SN 0013-4686
EI 1873-3859
J9 ELECTROCHIM ACTA
JI Electrochim. Acta
PD JUL 10
PY 2017
VL 242
BP 327
EP 336
DI 10.1016/j.electacta.2017.05.037
PG 10
WC Electrochemistry
WE Science Citation Index Expanded (SCI-EXPANDED)
SC Electrochemistry
GA EX3EQ
UT WOS:000403115200035
DA 2023-06-30
ER

PT J
AU Sabela, MI
   Gumede, NJ
   Singh, P
   Bisetty, K
AF Sabela, Myalowenkosi Innocent
   Gumede, Njabulo Joyful
   Singh, Parvesh
   Bisetty, Krishna
TI Evaluation of Antioxidants in Herbal Tea with a Laccase Biosensor
SO INTERNATIONAL JOURNAL OF ELECTROCHEMICAL SCIENCE
LA English
DT Article
DE Laccase; Antioxidants; Biosensor; Voltammetry; UV-Visible
   spectrophotometry
ID PHENOLIC-COMPOUNDS; ASCORBIC-ACID; EXTRACTS; ELECTRODE; CAPACITY;
   BEHAVIOR; WINES; HPLC
AB In this study, a glassy carbon electrode (GCE) modified with laccase was used as the working electrode for analysis of phenolic compounds. The electrochemical behaviour of rutin and ascorbic acid were used to assess the antioxidant capacities (trolox reagents) for the estimation of total phenolic (TP) content in two herbal tea samples common in South Africa. The result showed a positive linear correlation between the trolox equivalent antioxidant capacities (TEAC) and TP content (R-2 = 0.9812 +/- 0.012), which indicated that phenolic compounds could be one of the main components responsible for the antioxidant activities in the tea samples investigated. The experimental results obtained using a Differential Pulse Voltammetry (DPV) suggested that indeed laccase is a suitable biosensor showing good reducing properties. The scavenging ability of 2,2'-Azino-bis(3-ethylbenzothiazoline-6-sulfonic acid) (ABTS), a diammonium salt assessed using UV-Visible spectrophotometry in the sample extract yielded half maximal effective concentration (EC50) values of 10.80 mu g/ml and 11.62 mu g/ml for ascorbic acid and rutin respectively.
C1 [Sabela, Myalowenkosi Innocent; Singh, Parvesh; Bisetty, Krishna] Durban Univ Technol, Dept Chem, ZA-4000 Durban, South Africa.
   [Gumede, Njabulo Joyful] Mangosuthu Univ Technol, Dept Chem, ZA-4026 Jacobs, South Africa.
C3 Durban University of Technology; Mangosuthu University of Technology
RP Sabela, MI (通讯作者)，Durban Univ Technol, Dept Chem, POB 1334, ZA-4000 Durban, South Africa.
EM bisettyk@dut.ac.za
RI SABELA, Myalowenkosi/B-7659-2019; Singh, Parvesh/L-6161-2016; Kanchi,
   Suvardhan/D-2173-2018; Gumede, Njabulo/N-1152-2019; singh,
   parvesh/AAE-4639-2020; bisetty, vincent/C-8617-2011
OI SABELA, Myalowenkosi/0000-0002-4728-1511; Singh,
   Parvesh/0000-0001-6742-6389; Kanchi, Suvardhan/0000-0003-3299-7821;
   Gumede, Njabulo/0000-0003-4213-5416; bisetty,
   vincent/0000-0003-4778-2313
FU National Research Foundation of South Africa; Durban University of
   Technology (DUT)
FX The author gratefully acknowledges the National Research Foundation of
   South Africa and Durban University of Technology (DUT) for their
   financial support of the project.
CR Alemu H, 2007, B CHEM SOC ETHIOPIA, V21, P189
   Amini MK, 2001, ANAL BIOCHEM, V290, P277, DOI 10.1006/abio.2000.4929
   Duran N, 2002, ENZYME MICROB TECH, V31, P907, DOI 10.1016/S0141-0229(02)00214-4
   Ferraroni M, 2007, BMC STRUCT BIOL, V7, DOI 10.1186/1472-6807-7-60
   Gianfreda L., 1999, ANN FINANCE, V3, P1, DOI 10.1080/10889869991219163
   Heim KE, 2002, J NUTR BIOCHEM, V13, P572, DOI 10.1016/S0955-2863(02)00208-5
   Huda-Faujan N, 2009, AFR J BIOTECHNOL, V8, P484
   Javanmardi J, 2003, FOOD CHEM, V83, P547, DOI 10.1016/S0308-8146(03)00151-1
   Kahkonen MP, 1999, J AGR FOOD CHEM, V47, P3954, DOI 10.1021/jf990146l
   Kilmartin PA, 2001, ANTIOXID REDOX SIGN, V3, P941, DOI 10.1089/152308601317203495
   Kunamneni Adinarayana, 2008, Recent Pat Biotechnol, V2, P10, DOI 10.2174/187220808783330965
   Lotito SB, 2006, FREE RADICAL BIO MED, V41, P1727, DOI 10.1016/j.freeradbiomed.2006.04.033
   PIETTE LH, 1962, ANAL CHEM, V34, P916, DOI 10.1021/ac60188a013
   Quan D, 2004, J ELECTROANAL CHEM, V561, P181, DOI 10.1016/j.jelechem.2003.08.003
   Rivelli Diogo Pineda, 2007, Rev. Bras. Cienc. Farm., V43, P215, DOI 10.1590/S1516-93322007000200007
   Sahaa M.R., 2008, J VET MED, V6, P197
   Seruga M, 2011, FOOD CHEM, V124, P1208, DOI 10.1016/j.foodchem.2010.07.047
   Shleev S, 2005, BIOSENS BIOELECTRON, V20, P2517, DOI 10.1016/j.bios.2004.10.003
   Stasko A, 2006, FOOD CHEM, V96, P185, DOI 10.1016/j.foodchem.2005.02.022
   Tortolini C, 2010, MICROCHEM J, V96, P301, DOI 10.1016/j.microc.2010.05.004
   Wojdylo A, 2007, FOOD CHEM, V105, P940, DOI 10.1016/j.foodchem.2007.04.038
   Wong YX, 1999, WATER RES, V33, P3512, DOI 10.1016/S0043-1354(99)00066-4
   Yilmaz S, 2008, INT J ELECTROCHEM SC, V3, P1534
   Zhang HF, 2007, TALANTA, V71, P19, DOI 10.1016/j.talanta.2006.03.017
NR 24
TC 12
Z9 12
U1 0
U2 23
PU ELECTROCHEMICAL SCIENCE GROUP
PI BELGRADE
PA A SPOMENICE 7/12 , 19210 BOR, BELGRADE, VJ 12, SERBIA
SN 1452-3981
J9 INT J ELECTROCHEM SC
JI Int. J. Electrochem. Sci.
PD JUN
PY 2012
VL 7
IS 6
BP 4918
EP 4928
PG 11
WC Electrochemistry
WE Science Citation Index Expanded (SCI-EXPANDED)
SC Electrochemistry
GA 958UY
UT WOS:000305267400007
DA 2023-06-30
ER

PT J
AU Zhou, KF
   Zhu, YH
   Yang, XL
   Li, CZ
AF Zhou, Kangfu
   Zhu, Yihua
   Yang, Xiaoling
   Li, Chunzhong
TI Preparation and Application of Mediator-Free H2O2 Biosensors of
   Graphene-Fe3O4 Composites
SO ELECTROANALYSIS
LA English
DT Article
DE H2O2 biosensors; Graphene; Fe3O4; Horseradish peroxidase; Nanocomposites
ID IMMOBILIZED HORSERADISH-PEROXIDASE; HYDROGEN-PEROXIDE; DIRECT
   ELECTROCHEMISTRY; GOLD NANOPARTICLES; CHITOSAN; NANOTUBES; ELECTRODE;
   ELECTROCATALYSIS; BIOCATALYSIS; CONSTRUCTION
AB Graphene-Fe3O4 (G-Fe3O4) composites were prepared with a solvothermal method for the immobilization of horseradish peroxidase (HRP) to construct a mediator-free H2O2 biosensor. The morphology and structure of the G-Fe3O4 composites were analyzed by TEM, SEM, and XRD. Chitosan (CH) was utilized to disperse the composites, and the mixture of CH, G-Fe3O4 and HRP was spin-coated on an indium tin oxide (ITO) electrode to form a biocomposites film. Electrochemical impedance spectroscopy (EIS) and cyclic voltammograms (CV) demonstrated the fast electron transfer process between HRP and the electrode. The resulted H2O2 biosensor exhibited a rapid response upon the addition of H2O2, a high sensitivity of 132 mu A mM(-1) cm(-2) and a low detection limit of 6 x 10(-7) M. The linear range of the biosensor is from 5 x 10(-6) to 3.81 x 10(-3) M (r=0.997). Such interesting G-Fe3O4 composites with easy preparation and low cost can provide a novel matrix for enzyme immobilization to construct biosensors with higher performance.
C1 [Zhou, Kangfu; Zhu, Yihua; Yang, Xiaoling; Li, Chunzhong] E China Univ Sci & Technol, Key Lab Ultrafine Mat, Minist Educ, Sch Mat Sci & Engn, Shanghai 200237, Peoples R China.
C3 East China University of Science & Technology
RP Zhu, YH (通讯作者)，E China Univ Sci & Technol, Key Lab Ultrafine Mat, Minist Educ, Sch Mat Sci & Engn, Shanghai 200237, Peoples R China.
EM yhzhu@ecust.edu.cn
RI yang, xiao/HJI-7815-2023; Li, Chunzhong/B-1103-2015
OI Li, Chunzhong/0000-0001-7897-5850; Zhu, Yihua/0000-0003-4258-5409
FU National Natural Science Foundation of China [20925621, 20976054];
   Ministry of Education [107045]; Shanghai Municipal Education Commission
   [09ZZ58]; Program of Shanghai Subject Chief Scientist [08XD1401500];
   Program for Changjiang Scholars and Innovative Research Team in
   University [IRT0825]
FX This work was supported by the National Natural Science Foundation of
   China (20925621, 20976054), the Key Project of Science and Technology
   for Ministry of Education (107045), the Innovation Program of Shanghai
   Municipal Education Commission (09ZZ58), the Program of Shanghai Subject
   Chief Scientist (08XD1401500) and the Program for Changjiang Scholars
   and Innovative Research Team in University (IRT0825).
CR Akhavan O, 2009, J PHYS CHEM C, V113, P20214, DOI 10.1021/jp906325q
   Altintas EB, 2007, J CHROMATOGR B, V853, P105, DOI 10.1016/j.jchromb.2007.02.058
   Alwarappan S, 2009, J PHYS CHEM C, V113, P8853, DOI 10.1021/jp9010313
   Chen SH, 2009, ELECTROCHIM ACTA, V54, P3039, DOI 10.1016/j.electacta.2008.12.009
   Chen X, 2008, TALANTA, V77, P37, DOI 10.1016/j.talanta.2008.03.041
   Chen X, 2009, ANALYST, V134, P2135, DOI 10.1039/b910754a
   Elkaoutit M, 2008, ELECTROCHIM ACTA, V53, P7131, DOI 10.1016/j.electacta.2008.04.086
   Ferapontova EE, 2004, ELECTROANAL, V16, P1101, DOI 10.1002/elan.200403003
   Gu BX, 2009, J PHYS CHEM B, V113, P6553, DOI 10.1021/jp900048m
   HUMMERS WS, 1958, J AM CHEM SOC, V80, P1339, DOI 10.1021/ja01539a017
   KAMIN RA, 1980, ANAL CHEM, V52, P1198, DOI 10.1021/ac50058a010
   Kang XH, 2009, BIOSENS BIOELECTRON, V25, P901, DOI 10.1016/j.bios.2009.09.004
   Kang XH, 2009, TALANTA, V78, P120, DOI 10.1016/j.talanta.2008.10.063
   Katsnelson MI, 2007, SOLID STATE COMMUN, V143, P3, DOI 10.1016/j.ssc.2007.02.043
   Katz E, 2004, ELECTROANAL, V16, P19, DOI 10.1002/elan.200302930
   Kaushika A, 2008, BIOSENS BIOELECTRON, V24, P676, DOI 10.1016/j.bios.2008.06.032
   Khan R, 2008, ANAL CHIM ACTA, V616, P207, DOI 10.1016/j.aca.2008.04.010
   Kong YT, 2003, BIOSENS BIOELECTRON, V19, P227, DOI 10.1016/S0956-5663(03)00216-1
   Kovtyukhova NI, 1999, CHEM MATER, V11, P771, DOI 10.1021/cm981085u
   Li LM, 2010, BIOSENS BIOELECTRON, V25, P2436, DOI 10.1016/j.bios.2010.03.037
   Liao JD, 2005, BIOMACROMOLECULES, V6, P392, DOI 10.1021/bm0494951
   Lu XB, 2008, BIOSENS BIOELECTRON, V24, P93, DOI 10.1016/j.bios.2008.03.025
   Maduraiveeran G, 2007, ELECTROCHEM COMMUN, V9, P2051, DOI 10.1016/j.elecom.2007.05.021
   Morishita N, 2005, BIOCHEM BIOPH RES CO, V334, P1121, DOI 10.1016/j.bbrc.2005.06.204
   Nethravathi C, 2008, CARBON, V46, P1994, DOI 10.1016/j.carbon.2008.08.013
   Novoselov KS, 2005, NATURE, V438, P197, DOI 10.1038/nature04233
   Novoselov KS, 2004, SCIENCE, V306, P666, DOI 10.1126/science.1102896
   Rossi LM, 2004, ANAL BIOANAL CHEM, V380, P606, DOI 10.1007/s00216-004-2770-3
   SAGARA T, 1990, LANGMUIR, V6, P254, DOI 10.1021/la00091a042
   Scheller FW, 2005, ADV COLLOID INTERFAC, V116, P111, DOI 10.1016/j.cis.2005.05.006
   Segal M, 2009, NAT NANOTECHNOL, V4, P611, DOI 10.1038/nnano.2009.279
   Senel M, 2010, SENSOR ACTUAT B-CHEM, V145, P444, DOI 10.1016/j.snb.2009.12.055
   Song YH, 2006, SENSOR ACTUAT B-CHEM, V114, P1001, DOI 10.1016/j.snb.2005.07.061
   Stankovich S, 2006, NATURE, V442, P282, DOI 10.1038/nature04969
   Tan XC, 2009, ELECTROANAL, V21, P1514, DOI 10.1002/elan.200804572
   Tang JL, 2003, BIOSENS BIOELECTRON, V18, P867, DOI 10.1016/S0956-5663(02)00148-3
   Wang B, 2009, BIOSENS BIOELECTRON, V24, P1141, DOI 10.1016/j.bios.2008.06.053
   Wang JW, 2009, TALANTA, V77, P1454, DOI 10.1016/j.talanta.2008.09.034
   Wang L, 2004, ELECTROCHEM COMMUN, V6, P225, DOI 10.1016/j.elecom.2003.12.004
   Wang SF, 2008, BIOSENS BIOELECTRON, V23, P1781, DOI 10.1016/j.bios.2008.02.014
   Wang Y, 2010, BIOSENS BIOELECTRON, V25, P2442, DOI 10.1016/j.bios.2010.04.002
   Willner I, 2007, BIOELECTROCHEMISTRY, V70, P2, DOI 10.1016/j.bioelechem.2006.03.013
   Wu S, 2006, ELECTROCHEM COMMUN, V8, P1197, DOI 10.1016/j.elecom.2006.05.013
   Xi FN, 2008, BIOSENS BIOELECTRON, V24, P29, DOI 10.1016/j.bios.2008.03.023
   Xiang C, 2009, SENSOR ACTUAT B-CHEM, V136, P158, DOI 10.1016/j.snb.2008.10.058
   Xiao Y, 1999, ANAL CHIM ACTA, V391, P73, DOI 10.1016/S0003-2670(99)00196-8
   Xu JZ, 2003, ELECTROANAL, V15, P219, DOI 10.1002/elan.200390027
   Xu Q, 2007, ANAL CHIM ACTA, V597, P151, DOI 10.1016/j.aca.2007.06.034
   Xu Q, 2006, BIOSENS BIOELECTRON, V22, P768, DOI 10.1016/j.bios.2006.02.010
   Xu ZA, 2005, LANGMUIR, V21, P10808, DOI 10.1021/la051445+
   Yan R, 2007, ELECTROCHIM ACTA, V52, P7425, DOI 10.1016/j.electacta.2007.06.039
   Yang HH, 2004, ANAL CHEM, V76, P1316, DOI 10.1021/ac034920m
   Yang LQ, 2009, BIOSENS BIOELECTRON, V25, P889, DOI 10.1016/j.bios.2009.09.002
   Yang WR, 2010, ANGEW CHEM INT EDIT, V49, P2114, DOI 10.1002/anie.200903463
   Yao YL, 2008, ELECTROANAL, V20, P2090, DOI 10.1002/elan.200804297
   Zhang YH, 2009, J MATER CHEM, V19, P948, DOI 10.1039/b818620k
   Zhao XJ, 2008, BIOSENS BIOELECTRON, V23, P1032, DOI 10.1016/j.bios.2007.10.012
   Zhou KF, 2010, ELECTROCHIM ACTA, V55, P3055, DOI 10.1016/j.electacta.2010.01.035
NR 58
TC 74
Z9 75
U1 1
U2 124
PU WILEY-V C H VERLAG GMBH
PI WEINHEIM
PA POSTFACH 101161, 69451 WEINHEIM, GERMANY
SN 1040-0397
EI 1521-4109
J9 ELECTROANAL
JI Electroanalysis
PD APR
PY 2011
VL 23
IS 4
BP 862
EP 869
DI 10.1002/elan.201000629
PG 8
WC Chemistry, Analytical; Electrochemistry
WE Science Citation Index Expanded (SCI-EXPANDED)
SC Chemistry; Electrochemistry
GA 746RP
UT WOS:000289264900008
DA 2023-06-30
ER

PT J
AU Yang, QY
   Liang, Y
   Zhou, TS
   Shi, GY
   Jin, LT
AF Yang, Qinyan
   Liang, Ying
   Zhou, Tianshu
   Shi, Guoyue
   Jin, Litong
TI TNT determination based on its degradation by immobilized HRP with
   electrochemical sensor
SO ELECTROCHEMISTRY COMMUNICATIONS
LA English
DT Article
DE Nafion/MWCNTs/HRP biosensor; TNT degradation; determination
ID HORSERADISH-PEROXIDASE; 2,4,6-TRINITROTOLUENE
AB Based on the mechanism of 2,4,6-Trinitrotoluene (TNT) degradation, an amperometric hydrogen peroxide biosensor was constructed for the determination of trace amounts of TNT by immobilization of MWCNTs, HRP and Nafion onto the surface of glassy carbon electrode (GCE). The Nafion/MWCNTs/HRP biosensor was capable of degrading TNT with the consumption of H2O2 and HRP in 0.2 mol/L PBS (pH 7.0). Trace TNT was quantitative analyzed by the current decrease of H2O2 at the reductive potential of -0.35 V using cyclic voltammetry (CV). Effect of the ratio of MWCNTs/HRP, initial concentration of H2O2 and electrolyte's pH were also optimized by CV. Under the optimal conditions, the current decrease of H2O2. that was consumed by TNT degradation was proportional to TNT ranging from 8.8 x 10(-9) mol/L to 2.64 x 10(-7) mol/L with a detection limit of 3.0 x 10(-9) mol/L (S/N = 3). It developed a new way for simple, rapid and sensitive measurement of trace TNT. (C) 2008 Elsevier B.V. All rights reserved.
C1 [Yang, Qinyan; Liang, Ying; Shi, Guoyue; Jin, Litong] E China Normal Univ, Dept Chem, Shanghai 200062, Peoples R China.
   [Zhou, Tianshu] E China Normal Univ, Dept Environm Sci, Shanghai 200062, Peoples R China.
C3 East China Normal University; East China Normal University
RP Shi, GY (通讯作者)，E China Normal Univ, Dept Chem, 3663 Zhongshan Rd N, Shanghai 200062, Peoples R China.
EM gyshi@chem.ecnu.edu.cn
FU National Natural Science Foundation of China [20675032]; 
   [NCET-07-0293];  [06QH14004]
FX This work is supported by the National Natural Science Foundation of
   China (No. 20675032), Program for New Century Excellent Talents in
   University (NCET-07-0293), and Shanghai Rising-Star program (06QH14004).
CR Belden JB, 2005, CHEMOSPHERE, V58, P1161, DOI 10.1016/j.chemosphere.2004.09.058
   Cheng J, 2006, WATER RES, V40, P283, DOI 10.1016/j.watres.2005.11.017
   Conder JM, 2004, AQUAT TOXICOL, V69, P199, DOI 10.1016/j.aquatox.2004.04.013
   Djerassi L, 1998, INT ARCH OCC ENV HEA, V71, pS26
   DJERASSI LS, 1975, BRIT J IND MED, V32, P54
   Ek H, 2005, AQUAT TOXICOL, V72, P221, DOI 10.1016/j.aquatox.2005.01.001
   Fleischmann TJ, 2004, BIOCHEM BIOPH RES CO, V314, P957, DOI 10.1016/j.bbrc.2003.12.193
   Goodpaster JV, 2001, ANAL CHEM, V73, P2004, DOI 10.1021/ac001347n
   Halasz A, 2002, J CHROMATOGR A, V963, P411, DOI 10.1016/S0021-9673(02)00553-8
   Hathaway JA, 1976, SAF SEMIN, V9, P693
   Jeng FY, 2006, PROCESS BIOCHEM, V41, P1566, DOI 10.1016/j.procbio.2006.02.021
   Jimenez AM, 2004, J HAZARD MATER, V106, P1, DOI 10.1016/j.jhazmat.2003.07.005
   Karam J, 1997, J CHEM TECHNOL BIOT, V69, P141, DOI 10.1002/(SICI)1097-4660(199706)69:2&lt;141::AID-JCTB694&gt;3.0.CO;2-U
   Kim GY, 2005, J HAZARD MATER, V126, P183, DOI 10.1016/j.jhazmat.2005.06.023
   Lee KB, 2003, WATER RES, V37, P983, DOI 10.1016/S0043-1354(02)00453-0
   Mohan SV, 2005, CHEMOSPHERE, V58, P1097, DOI 10.1016/j.chemosphere.2004.09.070
   NAKAMOTO S, 1992, WATER RES, V26, P49, DOI 10.1016/0043-1354(92)90110-P
   Nipper M, 2002, MAR POLLUT BULL, V44, P789, DOI 10.1016/S0025-326X(02)00063-2
   Nipper M, 2001, ARCH ENVIRON CON TOX, V41, P308
   Shi GY, 2007, ELECTROCHEM COMMUN, V9, P1719, DOI 10.1016/j.elecom.2007.03.019
   Shi GY, 2007, ANAL CHEM, V79, P3581, DOI 10.1021/ac062034g
   Singh S, 2007, J HAZARD MATER, V144, P15, DOI 10.1016/j.jhazmat.2007.02.018
   Tatsuma T, 1996, ANAL CHEM, V68, P1612, DOI 10.1021/ac951033d
   Wang J, 2003, ANAL CHEM, V75, P935, DOI 10.1021/ac0262053
NR 24
TC 15
Z9 16
U1 0
U2 19
PU ELSEVIER SCIENCE INC
PI NEW YORK
PA STE 800, 230 PARK AVE, NEW YORK, NY 10169 USA
SN 1388-2481
EI 1873-1902
J9 ELECTROCHEM COMMUN
JI Electrochem. Commun.
PD AUG
PY 2008
VL 10
IS 8
BP 1176
EP 1179
DI 10.1016/j.elecom.2008.05.045
PG 4
WC Electrochemistry
WE Science Citation Index Expanded (SCI-EXPANDED)
SC Electrochemistry
GA 345KA
UT WOS:000258994100018
DA 2023-06-30
ER

PT J
AU Xian, YZ
   Hu, Y
   Liu, F
   Xian, Y
   Feng, LJ
   Jin, LT
AF Xian, Yuezhong
   Hu, Yi
   Liu, Fang
   Xian, Yang
   Feng, Linjie
   Jin, Litong
TI Template synthesis of highly ordered Prussian blue array and its
   application to the glucose biosensing
SO BIOSENSORS & BIOELECTRONICS
LA English
DT Article
DE Prussian blue arrays; porous anodic alumina; glucose; biosensor
ID LANGMUIR-BLODGETT-FILMS; SELF-ASSEMBLED FILMS; NANOPARTICLES; OXIDASE;
   ELECTROCHEMISTRY; FABRICATION; REDUCTION; ANALOGS; ELECTRODEPOSITION;
   NANOCLUSTERS
AB In this paper, we propose a strategy to form nanoelectrode arrays by electrochemical deposition of the Prussian blue (PB) through highly ordered porous anodic alumina (PAA) membrane. The structure and morphology of the nanoarrays were characterized by scanning electron microscopy (SEM). As the highly ordered PB arrays can behave as an ensemble of closely spaced but isolated nanoelectrodes, the nanostructured PB arrays are successfully applied to improve the analytical performances of glucose by electrocatalytic reduction enzymatically liberated H2O2. The resulting PB based nanoelectrode arrays show a wide linear calibration range over three orders of magnitude of glucose concentrations (5.0 x 10(-6) to 8.0 x 10(-3) M) and a low detection limit of 1 mu M. Moreover, the biosensor exhibits other good characteristics, such as short response time, high selectivity, excellent operation stability. In addition, effects of the glucose oxidase (GOx) loading, applied potential and pH on the biosensor performance were also discussed. (c) 2006 Elsevier B.V. All rights reserved.
C1 E China Normal Univ, Dept Chem, Shanghai 200062, Peoples R China.
   Shanghai Inst Technol, Dept Chem Engn, Shanghai 200062, Peoples R China.
C3 East China Normal University; Shanghai Institute of Technology
RP Jin, LT (通讯作者)，E China Normal Univ, Dept Chem, Shanghai 200062, Peoples R China.
EM ltjin@chem.ecnu.edu.cn
RI Xian, Yuezhong/H-2445-2015; Feng, Linjie/HOH-5775-2023
OI Xian, Yuezhong/0000-0001-9535-3658; Feng, Linjie/0000-0001-5562-3633
CR Alivisatos AP, 1996, SCIENCE, V271, P933, DOI 10.1126/science.271.5251.933
   CRUMBLISS AL, 1984, INORG CHEM, V23, P4701, DOI 10.1021/ic00194a057
   de Tacconi NR, 2003, CHEM MATER, V15, P3046, DOI 10.1021/cm0341540
   DeLongchamp DM, 2004, CHEM MATER, V16, P4799, DOI 10.1021/cm0496624
   Dominguez-Vera JM, 2003, INORG CHEM, V42, P6983, DOI 10.1021/ic034783b
   DOSTAL A, 1995, J PHYS CHEM-US, V99, P2096, DOI 10.1021/j100007a045
   Einaga Y, 1999, J AM CHEM SOC, V121, P3745, DOI 10.1021/ja982450l
   Guo YZ, 1999, CHEM MATER, V11, P135, DOI 10.1021/cm9806275
   Hou SF, 2005, NANO LETT, V5, P231, DOI 10.1021/nl048305p
   Hrapovic S, 2004, ANAL CHEM, V76, P1083, DOI 10.1021/ac035143t
   ITAYA K, 1982, J AM CHEM SOC, V104, P4767, DOI 10.1021/ja00382a006
   ITAYA K, 1986, ACCOUNTS CHEM RES, V19, P162, DOI 10.1021/ar00126a001
   Jin WQ, 2003, J PHYS CHEM B, V107, P12062, DOI 10.1021/jp034947+
   Johansson A, 2005, NANO LETT, V5, P1603, DOI 10.1021/nl050964u
   Kamat PV, 2002, J PHYS CHEM B, V106, P7729, DOI 10.1021/jp0209289
   Karyakin AA, 1999, ELECTROCHEM COMMUN, V1, P78, DOI 10.1016/S1388-2481(99)00010-7
   Karyakin AA, 2001, ELECTROANAL, V13, P813, DOI 10.1002/1521-4109(200106)13:10<813::AID-ELAN813>3.0.CO;2-Z
   Karyakin AA, 2004, ANAL CHEM, V76, P474, DOI 10.1021/ac034859l
   KARYAKIN AA, 1994, ANAL LETT, V27, P2861, DOI 10.1080/00032719408000297
   Karyakin AA, 2002, ANAL CHEM, V74, P1597, DOI 10.1021/ac0155409
   KARYAKIN AA, 1995, ANAL CHEM, V67, P2419, DOI 10.1021/ac00110a016
   Keggin J. F., 1936, NATURE, V137, P577, DOI DOI 10.1038/137577A0
   Kimizuka N, 2000, ADV MATER, V12, P1461, DOI 10.1002/1521-4095(200010)12:19<1461::AID-ADMA1461>3.0.CO;2-X
   Koncki R, 2002, CRIT REV ANAL CHEM, V32, P79, DOI 10.1080/10408340290765452
   Lin YH, 2004, NANO LETT, V4, P191, DOI 10.1021/nl0347233
   Luo HQ, 2004, J ELECTROCHEM SOC, V151, pC567, DOI 10.1149/1.1775223
   Martin CR, 1999, ELECTROANAL CHEM, V21, P1
   Moscone D, 2001, ANAL CHEM, V73, P2529, DOI 10.1021/ac001245x
   NEFF VD, 1978, J ELECTROCHEM SOC, V125, P886, DOI 10.1149/1.2131575
   Ohkoshi SI, 2004, NAT MATER, V3, P857, DOI 10.1038/nmat1260
   Pan DW, 2004, ANAL BIOCHEM, V324, P115, DOI 10.1016/j.ab.2003.09.029
   Park IS, 2003, CHEM MATER, V15, P4633, DOI 10.1021/cm030541y
   Pyrasch M, 2003, CHEM MATER, V15, P245, DOI 10.1021/cm021230a
   Pyrasch M, 2001, LANGMUIR, V17, P7706, DOI 10.1021/la0104424
   Ravaine S, 1998, LANGMUIR, V14, P6347, DOI 10.1021/la9808014
   Romualdo-Torres G, 2003, LANGMUIR, V19, P4688, DOI 10.1021/la026768+
   Rosseinsky DR, 2004, J AM CHEM SOC, V126, P10472, DOI 10.1021/ja040055r
   Saliba R, 1999, J PHYS CHEM B, V103, P9712, DOI 10.1021/jp9922965
   Sato O, 1996, SCIENCE, V272, P704, DOI 10.1126/science.272.5262.704
   SWOBODA BEP, 1965, J BIOL CHEM, V240, P2209
   Taguchi M, 2005, CHEM MATER, V17, P4554, DOI 10.1021/cm051060c
   Uemura T, 2004, INORG CHEM, V43, P7339, DOI 10.1021/ic0488435
   Wu MT, 2005, J PHYS CHEM B, V109, P9575, DOI 10.1021/jp044936w
   Zhang D, 2004, LANGMUIR, V20, P7303, DOI 10.1021/la049667f
   Zhang D, 2003, CHEM MATER, V15, P4163, DOI 10.1021/cm034594r
   Zhao G, 2005, CHEM MATER, V17, P3154, DOI 10.1021/cm048078s
   Zhao W, 2005, LANGMUIR, V21, P9630, DOI 10.1021/la051370+
   Zheng MJ, 2001, CHEM MATER, V13, P3859, DOI 10.1021/cm010084q
   Zhou PH, 2002, NANO LETT, V2, P845, DOI 10.1021/nl0256154
NR 49
TC 71
Z9 77
U1 0
U2 100
PU ELSEVIER ADVANCED TECHNOLOGY
PI OXFORD
PA OXFORD FULFILLMENT CENTRE THE BOULEVARD, LANGFORD LANE, KIDLINGTON,
   OXFORD OX5 1GB, OXON, ENGLAND
SN 0956-5663
EI 1873-4235
J9 BIOSENS BIOELECTRON
JI Biosens. Bioelectron.
PD JUN 15
PY 2007
VL 22
IS 12
BP 2827
EP 2833
DI 10.1016/j.bios.2006.11.020
PG 7
WC Biophysics; Biotechnology & Applied Microbiology; Chemistry, Analytical;
   Electrochemistry; Nanoscience & Nanotechnology
WE Science Citation Index Expanded (SCI-EXPANDED)
SC Biophysics; Biotechnology & Applied Microbiology; Chemistry;
   Electrochemistry; Science & Technology - Other Topics
GA 183EK
UT WOS:000247555300009
PM 17188857
DA 2023-06-30
ER

PT J
AU Zhao, YF
   Chen, J
   Zhong, HT
   Zhang, CL
   Zhou, Y
   Mao, WR
   Yu, C
AF Zhao, Yunfei
   Chen, Jun
   Zhong, Hangtian
   Zhang, Chengli
   Zhou, Yuan
   Mao, Weiran
   Yu, Chao
TI Functionalized Ag/Fe-MOFs nanocomposite as a novel endogenous redox
   mediator for determination of alpha 2,6-sialylated glycans in serum
SO MICROCHIMICA ACTA
LA English
DT Article
DE alpha 2; 6-sialylated glycans; Fe-MOFs; Endogenous redox mediator;
   Electrochemical affinity biosensor; Signal amplification; Silver
   differential pulse voltammetric signal
ID METAL-ORGANIC FRAMEWORK; ELECTROCHEMICAL BIOSENSOR; SIALYLTRANSFERASE;
   AU; IMMUNOSENSOR; EXPRESSION; APTASENSOR; FULLERENE; ANTIGEN; HYBRIDS
AB The development of a novel signal amplification system is described for sensitive determination of alpha 2,6-sialylated glycans (alpha 2,6-sial-Gs), an important prognostic tumor biomarker. First, Fe-based metal-organic frameworks (Fe-MOFs) with silver nanoparticles (AgNPs) decorated onto the outer surface were designed and synthesized with controlled octahedron structures. The new Ag/Fe-MOFs nanocomposite possessed strong conductivity and a large surface area to carry more nanoprobes. To connect the Ag/Fe-MOFs nanocomposite with more groups, the nanocomposite was functionalized by -COOH with SH-PEG-COOH to bind with an alpha 2,6-sial-Gs catcher, M-APBA, via -CONH- bonds. More importantly, the Ag/Fe-MOFs also exhibited an excellent endogenous redox mediator property to produce electrons, which is the fundamental mechanism underlying amplification of an electronic signal. A gold electrode was used to accelerate electron transfer and immobilize the alpha 2,6-sial-Gs lectin (SNA). After the sandwich-type catcher recognition (SNA/alpha 2,6-sial-Gs/M-APBA), the current peak response was provoked in the process of oxidizing AgNPs to Ag+ in the forward anodic potential sweep, while Cl- in a PBS solution was transferred into Ag+ to maintain charge neutrality. Optimized particles were employed for direct fabrication of the sandwich-type affinity biosensor, which was found to show a linear detection range from 1 fg mL(-1) to 1 ng mL(-1) with a detection limit of 0.09 fg mL(-1). Furthermore, the biosensor exhibited excellent specificity and stability, indicating that such a novel nanobiotechnology platform can be used to initiate potential utility for monitoring biomarkers in serum. (A)Schematic presentation of synthesis and surface modification of Ag/Fe-MOFs. The new Ag/Fe-MOFs nanocomposite possessed commendable conductivity and large surface area to carry more nanoprobe; after functionalizing the Ag/MOFs with SH-PEG-COOH, the functionalized endogenous redox mediator (c-Ag/MOFs) realized the possibility that can connect with the biological catcher. (B) Schematic diagram of electrode construction for detecting alpha 2,6-sialylated glycans (alpha 2,6-sial-Gs). By using the c-Ag/Fe-MOFs functional endogenous redox mediator, we successfully implemented the electrochemical detection of alpha 2,6-sial-Gs.
C1 [Zhao, Yunfei; Chen, Jun; Zhou, Yuan; Mao, Weiran; Yu, Chao] Chongqing Med Univ, Coll Pharm, Box 380,1 Yi Xue Yuan Rd, Chongqing 400016, Peoples R China.
   [Zhao, Yunfei; Chen, Jun; Zhou, Yuan; Mao, Weiran; Yu, Chao] Chongqing Key Lab Pharmaceut Metab Res, Chongqing 400016, Peoples R China.
   [Zhao, Yunfei; Chen, Jun; Zhou, Yuan; Mao, Weiran; Yu, Chao] Chongqing Pharmacodynam Evaluat Engn Technol Res, Chongqing 400016, Peoples R China.
   [Zhong, Hangtian] Chongqing Med Univ, Sch Publ Hlth, Chongqing 400016, Peoples R China.
   [Zhang, Chengli] ZiGong First Peoples Hosp, Zigong 643000, Sichuan, Peoples R China.
C3 Chongqing Medical University; Chongqing Medical University
RP Yu, C (通讯作者)，Chongqing Med Univ, Coll Pharm, Box 380,1 Yi Xue Yuan Rd, Chongqing 400016, Peoples R China.; Yu, C (通讯作者)，Chongqing Key Lab Pharmaceut Metab Res, Chongqing 400016, Peoples R China.; Yu, C (通讯作者)，Chongqing Pharmacodynam Evaluat Engn Technol Res, Chongqing 400016, Peoples R China.
EM yuchaom@163.com
RI 钟, 航天/GZL-4857-2022; Chen, Jun/AAH-1392-2021
OI Chen, Jun/0000-0002-4327-4330; Yu, Chao/0000-0002-8391-4080
FU Chongqing precision medical key technology research and development and
   demonstration projects [cstc2016shms-ztzx0042]
FX We are grateful for the financial support from Chongqing precision
   medical key technology research and development and demonstration
   projects (cstc2016shms-ztzx0042).
CR Arkan E, 2015, ANAL CHIM ACTA, V874, P66, DOI 10.1016/j.aca.2015.03.022
   Baghayeri M, 2020, ANAL CHIM ACTA, V1099, P60, DOI 10.1016/j.aca.2019.11.045
   Baghayeri M, 2018, J IRAN CHEM SOC, V15, P1015, DOI 10.1007/s13738-018-1298-y
   Baghayeri M, 2017, SENSOR ACTUAT B-CHEM, V249, P321, DOI 10.1016/j.snb.2017.04.100
   Benton EN, 2019, ACS APPL MATER INTER, V11, P15038, DOI 10.1021/acsami.9b01224
   Cao J, 2020, CURR MED CHEM, V27, P5949, DOI 10.2174/0929867326666190618152518
   Chen J, 2017, BIOSENS BIOELECTRON, V91, P892, DOI 10.1016/j.bios.2016.10.067
   DALLOLIO F, 1989, INT J CANCER, V44, P434
   Gao LL, 2014, BIOSENS BIOELECTRON, V62, P79, DOI 10.1016/j.bios.2014.06.031
   Harvey DJ, 2011, J CHROMATOGR B, V879, P1196, DOI 10.1016/j.jchromb.2010.11.010
   Kong W, 2019, BIOSENS BIOELECTRON, V15, P111875
   Kreno LE, 2012, CHEM REV, V112, P1105, DOI 10.1021/cr200324t
   Li J, 2019, BIOSENS BIOELECTRON, V130, P166, DOI 10.1016/j.bios.2019.01.054
   Li YL, 2015, BIOSENS BIOELECTRON, V74, P953, DOI 10.1016/j.bios.2015.07.073
   Liu R, 2016, INT J NANOMED, V11, DOI 10.2147/IJN.S100877
   Liu YL, 2013, ANALYST, V138, P4526, DOI 10.1039/c3an00560g
   Patil SA, 2014, GLYCOCONJUGATE J, V31, P509, DOI 10.1007/s10719-014-9548-4
   Qiao XY, 2019, ANAL CHIM ACTA, V1050, P51, DOI 10.1016/j.aca.2018.11.004
   Recchi MA, 1998, CANCER RES, V58, P4066
   Saleh T, 2019, J BIOSCI BIOENG, V128, P613, DOI 10.1016/j.jbiosc.2019.04.017
   Shankar SS, 2004, J COLLOID INTERF SCI, V275, P496, DOI 10.1016/j.jcis.2004.03.003
   Tothill IE, 2009, SEMIN CELL DEV BIOL, V20, P55, DOI 10.1016/j.semcdb.2009.01.015
   Wang PH, 2001, GYNECOL ONCOL, V83, P121, DOI 10.1006/gyno.2001.6358
   Wang YG, 2018, SENSOR ACTUAT B-CHEM, V266, P561, DOI 10.1016/j.snb.2018.03.178
   Xie SB, 2015, NANOSCALE, V7, P18232, DOI 10.1039/c5nr04532k
   Yang B, 2019, BIOSENS BIOELECTRON, V142, DOI 10.1016/j.bios.2019.111544
   Yuan QQ, 2018, BIOSENS BIOELECTRON, V102, P321, DOI 10.1016/j.bios.2017.11.043
   Zhang CL, 2018, BIOSENS BIOELECTRON, V102, P94, DOI 10.1016/j.bios.2017.11.014
   Zhao YF, 2014, MOL CELL PROTEOMICS, V13, P520, DOI 10.1074/mcp.M113.034025
   Zhao Y, 2018, BIOSENS BIOELECTRON, V117, P53, DOI 10.1016/j.bios.2018.05.047
NR 30
TC 8
Z9 8
U1 7
U2 74
PU SPRINGER WIEN
PI WIEN
PA SACHSENPLATZ 4-6, PO BOX 89, A-1201 WIEN, AUSTRIA
SN 0026-3672
EI 1436-5073
J9 MICROCHIM ACTA
JI Microchim. Acta
PD NOV 9
PY 2020
VL 187
IS 12
AR 649
DI 10.1007/s00604-020-04608-w
PG 9
WC Chemistry, Analytical
WE Science Citation Index Expanded (SCI-EXPANDED)
SC Chemistry
GA OT2XM
UT WOS:000590714600005
PM 33165704
DA 2023-06-30
ER

PT J
AU Sierra, T
   Crevillen, AG
   Escarpa, A
AF Sierra, Tania
   Crevillen, Agustin G.
   Escarpa, Alberto
TI Electrochemical detection based on nanomaterials in CE and microfluidic
   systems
SO ELECTROPHORESIS
LA English
DT Review
DE Electrophoresis; Graphene; Microfluidic; Nanoparticle; Nanotube
ID ON-A-CHIP; CARBON NANOTUBES; CAPILLARY-ELECTROPHORESIS; AMPEROMETRIC
   DETECTION; POINT; GRAPHENE; NANOPARTICLES; ELECTRODES; BIOSENSOR;
   CHEMISTRY
AB Electrochemical detection has a great potential in microfluidic systems due to its easy miniaturization without losing analytical performance. In addition, the use of nanomaterials in electroanalysis improves sensitivity, selectivity, and reproducibility. The topic of this review is the use of nanomaterials (nanoparticles, nanotubes, graphene) in electrochemical detection for capillary electrophoresis and microfluidic systems (microchips and paper based analytical devices). This review covers from 2015 up to now and it is a continuation of our previous review, also published in Electrophoresis journal. The following aspects of the surveyed articles are mainly addressed: type of nanomaterial, protocol of working electrode preparation (composite, drop casting and others), advantages of nanomaterial employment and application field (clinical, food, environmental and home security). The use of nanomaterials is still an interesting approach to improve the analytical performance of electrochemical detection based on microfluidic devices. Along the review, readers will find new protocols for working electrode modification, new carbon nanomaterials and promising applications in the aforementioned fields.
C1 [Sierra, Tania; Escarpa, Alberto] Univ Alcala, Dept Analyt Chem Phys Chem & Chem Engn, E-28871 Madrid, Spain.
   [Crevillen, Agustin G.] UNED, Dept Analyt Sci, Fac Sci, Madrid, Spain.
   [Sierra, Tania; Escarpa, Alberto] Univ Alcala, Chem Res Inst Andres M del Rio IQAR, Madrid, Spain.
C3 Universidad de Alcala; Universidad Nacional de Educacion a Distancia
   (UNED); Universidad de Alcala
RP Escarpa, A (通讯作者)，Univ Alcala, Dept Analyt Chem Phys Chem & Chem Engn, E-28871 Madrid, Spain.
EM alberto.escarpa@uah.es
RI Escarpa, Alberto/N-2293-2016; Crevillen, Agustín González/I-7088-2016
OI Escarpa, Alberto/0000-0002-7302-0948; Crevillen, Agustín
   González/0000-0002-4470-6502
FU NANOAVANSENS program from the Community of Madrid [S2013/MIT-3029];
   Spanish Ministry of Economy and Competitiveness [CTQ 2014-58643-R];
   University of Alcala
FX This work has been financially supported by the NANOAVANSENS program
   from the Community of Madrid (S2013/MIT-3029) and the Spanish Ministry
   of Economy and Competitiveness CTQ 2014-58643-R. T.S. acknowledges the
   FPI fellowship from the University of Alcala.
CR Adkins J, 2015, ELECTROPHORESIS, V36, P1811, DOI 10.1002/elps.201500084
   Agui L, 2008, ANAL CHIM ACTA, V622, P11, DOI 10.1016/j.aca.2008.05.070
   Cao LL, 2017, BIOSENS BIOELECTRON, V92, P87, DOI 10.1016/j.bios.2017.02.002
   Cinti S, 2017, BIOSENS BIOELECTRON, V93, P46, DOI 10.1016/j.bios.2016.10.091
   Dejmkova H, 2017, APPL MATER TODAY, V9, P482, DOI 10.1016/j.apmt.2017.09.012
   Della Pelle F, 2016, MICROCHIM ACTA, V183, P3143, DOI 10.1007/s00604-016-1964-7
   Della Pelle F, 2016, CHEM-EUR J, V22, P12761, DOI 10.1002/chem.201601743
   desAbreu F. C., 2016, ELECTROANAL, V28, P2104
   Du FY, 2018, ELECTROPHORESIS, V39, P1375, DOI 10.1002/elps.201700470
   Fan Y, 2017, BIOSENS BIOELECTRON, V95, P60, DOI 10.1016/j.bios.2017.04.003
   Garcia M, 2014, TRAC-TREND ANAL CHEM, V57, P6, DOI 10.1016/j.trac.2014.01.004
   Garcia-Carmona L, 2017, ELECTROPHORESIS, V38, P80, DOI 10.1002/elps.201600232
   Gencoglu A, 2014, MICROFLUID NANOFLUID, V17, P781, DOI 10.1007/s10404-014-1385-z
   Gusmao R, 2017, ANGEW CHEM INT EDIT, V56, P14417, DOI 10.1002/anie.201706389
   Hu J, 2014, BIOSENS BIOELECTRON, V54, P585, DOI 10.1016/j.bios.2013.10.075
   Jung WE, 2015, MICROELECTRON ENG, V132, P46, DOI 10.1016/j.mee.2014.09.024
   Karuwan C, 2017, ANAL METHODS-UK, V9, P3689, DOI 10.1039/c7ay00379j
   Kokkinos CT, 2018, ANAL CHEM, V90, P1092, DOI 10.1021/acs.analchem.7b04274
   Kuswandi B, 2007, ANAL CHIM ACTA, V601, P141, DOI 10.1016/j.aca.2007.08.046
   Liana DD, 2012, SENSORS-BASEL, V12, P11505, DOI 10.3390/s120911505
   Ma FF, 2016, MICROCHIM ACTA, V183, P2579, DOI 10.1007/s00604-016-1900-x
   Maria-Hormigos R, 2016, LAB CHIP, V16, P2397, DOI 10.1039/c6lc00467a
   Martin A, 2017, MICROCHIM ACTA, V184, P307, DOI 10.1007/s00604-016-2020-3
   Martin A, 2015, ELECTROPHORESIS, V36, P179, DOI 10.1002/elps.201400328
   Martin A, 2014, TRAC-TREND ANAL CHEM, V56, P13, DOI 10.1016/j.trac.2013.12.008
   Mathur A, 2018, INT J BIOL MACROMOL, V112, P364, DOI 10.1016/j.ijbiomac.2018.01.143
   Medina-Sanchez M, 2016, BIOSENS BIOELECTRON, V75, P365, DOI 10.1016/j.bios.2015.08.058
   Moo JGS, 2017, ADV FUNCT MATER, V27, DOI 10.1002/adfm.201604759
   Moreno M, 2017, APPL MATER TODAY, V9, P456, DOI 10.1016/j.apmt.2017.09.008
   Nantaphol S, 2017, ANAL CHEM, V89, P4100, DOI 10.1021/acs.analchem.6b05042
   Narang J, 2018, INT J BIOL MACROMOL, V107, P2559, DOI 10.1016/j.ijbiomac.2017.10.146
   Nayak S, 2017, ANAL CHEM, V89, P102, DOI 10.1021/acs.analchem.6b04630
   Paul KB, 2017, ACS APPL MATER INTER, V9, P39994, DOI 10.1021/acsami.7b11331
   Perez-Lopez B, 2012, MICROCHIM ACTA, V179, P1, DOI 10.1007/s00604-012-0871-9
   Petroni JM, 2017, ELECTROANAL, V29, P2628, DOI 10.1002/elan.201700398
   Pingarron JM, 2008, ELECTROCHIM ACTA, V53, P5848, DOI 10.1016/j.electacta.2008.03.005
   Pumera M, 2017, TRAC-TREND ANAL CHEM, V93, P1, DOI 10.1016/j.trac.2017.05.002
   Pumera M, 2009, ELECTROPHORESIS, V30, P3315, DOI 10.1002/elps.200900008
   Sajedi-Moghaddam A, 2017, NANOSCALE, V9, P8052, DOI 10.1039/c7nr02022h
   Scala Benuzzi M. L., 2016, MICROCHIM ACTA, V183, P397
   Scida K, 2011, ANAL CHIM ACTA, V691, P6, DOI 10.1016/j.aca.2011.02.025
   Sharafeldin M, 2017, BIOSENS BIOELECTRON, V91, P359, DOI 10.1016/j.bios.2016.12.052
   Sierra T, 2017, ELECTROPHORESIS, V38, P2695, DOI 10.1002/elps.201700167
   Sinha A, 2018, MICROCHIM ACTA, V185, DOI 10.1007/s00604-017-2626-0
   Sun XL, 2018, BIOSENS BIOELECTRON, V105, P218, DOI 10.1016/j.bios.2018.01.025
   Syedmoradi L, 2017, BIOSENS BIOELECTRON, V87, P373, DOI 10.1016/j.bios.2016.08.084
   Uludag Y, 2016, ANAL BIOANAL CHEM, V408, P7775, DOI 10.1007/s00216-016-9879-z
   Wang X, 2016, NEW J CHEM, V40, P2835, DOI 10.1039/c5nj03222a
   Wang Y, 2018, BIOSENS BIOELECTRON, V107, P47, DOI 10.1016/j.bios.2018.02.012
   Wang Y, 2016, BIOSENS BIOELECTRON, V83, P319, DOI 10.1016/j.bios.2016.04.062
   Yang WR, 2010, ANGEW CHEM INT EDIT, V49, P2114, DOI 10.1002/anie.200903463
   Zhang LY, 2016, J PHARMACEUT BIOMED, V131, P107, DOI 10.1016/j.jpba.2016.08.031
   Zhao M, 2016, CHROMATOGRAPHIA, V79, P911, DOI 10.1007/s10337-016-3115-z
   Zhu GZ, 2017, ANAL METHODS-UK, V9, P4319, DOI 10.1039/c7ay01008g
NR 54
TC 20
Z9 20
U1 8
U2 100
PU WILEY
PI HOBOKEN
PA 111 RIVER ST, HOBOKEN 07030-5774, NJ USA
SN 0173-0835
EI 1522-2683
J9 ELECTROPHORESIS
JI Electrophoresis
PD JAN
PY 2019
VL 40
IS 1
SI SI
BP 113
EP 123
DI 10.1002/elps.201800281
PG 11
WC Biochemical Research Methods; Chemistry, Analytical
WE Science Citation Index Expanded (SCI-EXPANDED)
SC Biochemistry & Molecular Biology; Chemistry
GA HG1BX
UT WOS:000454686000009
PM 30132928
OA Bronze
DA 2023-06-30
ER

PT J
AU Gu, CC
   Li, XP
   Liu, HY
AF Gu, Chunchuan
   Li, Xiaoping
   Liu, Hongying
TI Simultaneous Determination of Hydroquinone, and Catechol Using a
   Multi-Walled Carbon Nanotube/GC Electrode Modified by Electrodeposition
   of Carbon Nanodots
SO JOURNAL OF NANO RESEARCH
LA English
DT Article
DE Carbon nanotube; Carbon nanodot; Hydroquinone; Catechol; Biosensor
ID SIMULTANEOUS ELECTROCHEMICAL DETERMINATION; FILM-MODIFIED ELECTRODE;
   PASTE ELECTRODE; COMPOSITE FILM; ASCORBIC-ACID; URIC-ACID; GOLD
   NANOPARTICLES; BISPHENOL-A; GRAPHENE; RESORCINOL
AB Herein, in order to detect hydroquinone (HQ) and catechol (CC) simultaneously, an electrochemical sensor with good selectivity and sensitivity was developed. It is constructed by electrodeposition of carbon nanodots (CDs) on the surface of multi-walled carbon nanotubes (MWNTs) doped glassy carbon electrode. First, the experimental parameter was optimized. The electrochemical behavior was then evaluated by electrochemical impedance spectroscopy and cyclic voltammetry. The linear range for HQ and CC was 0.1-200 mu M, and the detection limit was 0.03 mu M. Incorporated the large surface area and fast charge transfer of MWNTs and CDs with electrodeposition technology's stability, high excellent selectivity, sensitivity, stability and good reproducibility was exhibited by the fabricated sensor. Furthermore, the electrode was successfully used to determine the concentration of HQ and CC in tap water, and thus exhibited potential applications environment monitoring.
C1 [Gu, Chunchuan] Hangzhou Canc Hosp, Dept Clin Lab, Hangzhou 310002, Zhejiang, Peoples R China.
   [Li, Xiaoping; Liu, Hongying] Hangzhou Dianzi Univ, Coll Life Informat Sci & Instrument Engn, Hangzhou 310018, Zhejiang, Peoples R China.
   [Liu, Hongying] Hangzhou Dianzi Univ, Key Lab Med Informat & Bioprinting Zhejiang Prov, Hangzhou 310018, Zhejiang, Peoples R China.
C3 Hangzhou Dianzi University; Hangzhou Dianzi University
RP Liu, HY (通讯作者)，Hangzhou Dianzi Univ, Coll Life Informat Sci & Instrument Engn, Hangzhou 310018, Zhejiang, Peoples R China.; Liu, HY (通讯作者)，Hangzhou Dianzi Univ, Key Lab Med Informat & Bioprinting Zhejiang Prov, Hangzhou 310018, Zhejiang, Peoples R China.
EM gcc5413@163.com; Lxp@hdu.edu.cn; liuhongying@hdu.edu.cn
FU National Natural Science Foundation of China [21405029]; Science and
   Technology Program of Zhejiang Province [2016C37042]; Zhejiang
   Association for Science and Technology [2016YCGC007]; Social Development
   Project of Hangzhou [20160533B70]; Medical and Health Technology
   Development Program of Zhejiang province [2017KY533]
FX This work was financially supported by the National Natural Science
   Foundation of China (21405029), the Science and Technology Program of
   Zhejiang Province (2016C37042), the Young Talent Cultivation Project of
   Zhejiang Association for Science and Technology (2016YCGC007), the
   Social Development Project of Hangzhou (20160533B70), and the Medical
   and Health Technology Development Program of Zhejiang province
   (2017KY533).
CR Bathinapatla A, 2015, BIOSENS BIOELECTRON, V67, P200, DOI 10.1016/j.bios.2014.08.017
   Cui H, 1999, J CHROMATOGR A, V855, P171, DOI 10.1016/S0021-9673(99)00670-6
   Du J, 2014, BIOSENS BIOELECTRON, V53, P220, DOI 10.1016/j.bios.2013.09.064
   Erogul S, 2015, ELECTROCHIM ACTA, V186, P302, DOI 10.1016/j.electacta.2015.10.174
   Ganesh PS, 2016, J MOL LIQ, V220, P208, DOI 10.1016/j.molliq.2016.04.078
   Ganesh PS, 2015, J ELECTROANAL CHEM, V756, P193, DOI 10.1016/j.jelechem.2015.08.027
   Ghanbari K, 2015, ANAL BIOCHEM, V473, P53, DOI 10.1016/j.ab.2014.12.013
   Goulart LA, 2016, ELECTROCHIM ACTA, V196, P48, DOI 10.1016/j.electacta.2016.02.174
   Hu SR, 2015, RSC ADV, V5, P18615, DOI 10.1039/c4ra16268d
   Huang YH, 2015, SENSOR ACTUAT B-CHEM, V212, P165, DOI 10.1016/j.snb.2015.02.013
   Li YC, 2015, SENSOR ACTUAT B-CHEM, V206, P735, DOI 10.1016/j.snb.2014.09.016
   Liu BD, 2014, ELECTROCHIM ACTA, V142, P336, DOI 10.1016/j.electacta.2014.07.126
   Liu HY, 2015, BIOSENS BIOELECTRON, V71, P249, DOI 10.1016/j.bios.2015.04.048
   Liu HY, 2015, ACS APPL MATER INTER, V7, P4913, DOI 10.1021/am508994w
   Ma XM, 2013, MICROCHIM ACTA, V180, P461, DOI 10.1007/s00604-013-0949-z
   Marrubini G, 2005, CHROMATOGRAPHIA, V62, P25, DOI 10.1365/s10337-005-0570-3
   Meng ZC, 2015, RES CHEM INTERMEDIAT, V41, P3135, DOI 10.1007/s11164-013-1420-9
   Moldoveanu SC, 2007, J CHROMATOGR A, V1141, P90, DOI 10.1016/j.chroma.2006.11.100
   Nagaraja P, 2001, TALANTA, V55, P1039, DOI 10.1016/S0039-9140(01)00438-6
   Peng J, 2016, MICROCHIM ACTA, V183, P2289, DOI 10.1007/s00604-016-1865-9
   Pistonesi MF, 2006, TALANTA, V69, P1265, DOI 10.1016/j.talanta.2005.12.050
   Ren XL, 2015, NANOSCALE, V7, P19641, DOI 10.1039/c5nr04685h
   Shi PY, 2013, ELECTROCHIM ACTA, V92, P341, DOI 10.1016/j.electacta.2013.01.033
   Song DM, 2015, SENSOR ACTUAT B-CHEM, V206, P111, DOI 10.1016/j.snb.2014.08.084
   Song YH, 2016, ANAL METHODS-UK, V8, P886, DOI 10.1039/c5ay02532j
   Tashkhourian J, 2016, J HAZARD MATER, V318, P117, DOI 10.1016/j.jhazmat.2016.06.049
   Wang XY, 2016, ANALYST, V141, P1077, DOI 10.1039/c5an02098k
   Wang Y, 2016, SENSOR ACTUAT B-CHEM, V223, P501, DOI 10.1016/j.snb.2015.09.117
   Wang Y, 2015, MICROCHIM ACTA, V182, P2277, DOI 10.1007/s00604-015-1568-7
   Wei C, 2014, ELECTROCHIM ACTA, V149, P237, DOI 10.1016/j.electacta.2014.10.051
   Yao YZ, 2016, ANAL METHODS-UK, V8, P2568, DOI 10.1039/c5ay03271g
   Zhang WX, 2015, ANAL METHODS-UK, V7, P6089, DOI [10.1039/C5AY00848D, 10.1039/c5ay00848d]
   Zhang YZ, 2015, ELECTROCHIM ACTA, V156, P228, DOI 10.1016/j.electacta.2014.12.156
   Zhou J, 2015, ANAL CHIM ACTA, V899, P57, DOI 10.1016/j.aca.2015.09.054
NR 34
TC 9
Z9 9
U1 0
U2 28
PU TRANS TECH PUBLICATIONS LTD
PI DURNTEN-ZURICH
PA KREUZSTRASSE 10, DURNTEN-ZURICH, 8635, SWITZERLAND
SN 1662-5250
EI 1661-9897
J9 J NANO RES-SW
JI J. Nano Res.
PY 2018
VL 54
BP 42
EP 53
DI 10.4028/www.scientific.net/JNanoR.54.42
PG 12
WC Nanoscience & Nanotechnology; Materials Science, Multidisciplinary;
   Physics, Applied
WE Science Citation Index Expanded (SCI-EXPANDED)
SC Science & Technology - Other Topics; Materials Science; Physics
GA GX8WY
UT WOS:000448077200005
DA 2023-06-30
ER

PT J
AU Vinoth, V
   D' Rozario, TM
   Wu, JJ
   Anandan, S
   Ashokkumar, M
AF Vinoth, Victor
   D' Rozario, Tanya Maria
   Wu, Jerry J.
   Anandan, Sambandam
   Ashokkumar, Muthupandian
TI Graphene Quantum Dots Anchored Gold Nanorods for Electrochemical
   Detection of Glutathione
SO CHEMISTRYSELECT
LA English
DT Article
DE Electrochemical sensors; graphene quantum dots; gold nanorods;
   glutathione
ID HEMOLYZED ERYTHROCYTE; LIQUID-CHROMATOGRAPHY; POLYETHYLENE-GLYCOL;
   HYDROGEN-PEROXIDE; CARBON NANOTUBES; NANOPARTICLES; GROWTH; CATALYSIS;
   SIZE; PERFORMANCE
AB In this manuscript, graphene quantum dots (GQDs) anchored gold nanorods (AuNRs) were prepared using a simple strategy. The formation of such hybrid materials was attained by mixing the GQDs (similar to 2 - 4 nm) and Cetyltrimethylammonium bromide (CTAB) capped AuNRs (length: 40 +/- 3 and width: 20 +/- 2nm) under ultrasonication. The formation of GQDs anchored on the Au nanorod surface was confirmed using UV-Vis spectroscopy, X-ray diffraction (XRD), Raman spectroscopy, high-resolution transmission electron microscopy (HRTEM) and atomic force microscope (AFM). The possible complexation between acid groups of GQDs and CTAB capped AuNRs was utilized to reveal by FTIR spectroscopy. Such CTAB-AuNRs-GQDs possess catalytic surface with a high electrocatalytic activity, high sensitivity and selectivity for electrochemical determination of Glutathione (GSH) with a low detection limit of 0.23 mu M and sensitivity of 1.49 mu A mu M-1. Prominently, the CTAB-AuNRs-GQDs-based electrochemical biosensor has revealed great potential application for determination of GSH levels in real samples.
C1 [Vinoth, Victor; D' Rozario, Tanya Maria; Anandan, Sambandam] Natl Inst Technol, Dept Chem, Nanomat & Solar Energy Convers Lab, Tiruchirappalli 620015, Tamil Nadu, India.
   [Wu, Jerry J.; Anandan, Sambandam] Feng Chia Univ, Dept Environm Engn & Sci, Taichung 407, Taiwan.
   [Ashokkumar, Muthupandian] Univ Melbourne, Sch Chem, Melbourne, Vic 3010, Australia.
C3 National Institute of Technology (NIT System); National Institute of
   Technology Tiruchirappalli; Feng Chia University; University of
   Melbourne
RP Anandan, S (通讯作者)，Natl Inst Technol, Dept Chem, Nanomat & Solar Energy Convers Lab, Tiruchirappalli 620015, Tamil Nadu, India.; Wu, JJ; Anandan, S (通讯作者)，Feng Chia Univ, Dept Environm Engn & Sci, Taichung 407, Taiwan.; Ashokkumar, M (通讯作者)，Univ Melbourne, Sch Chem, Melbourne, Vic 3010, Australia.
EM jjwu@fcu.edu.tw; sanand@nitt.edu; masho@unimelb.edu.au
RI Wu, Jerry J/A-3764-2012; Sambandam, Anandan/C-8533-2013; vinoth,
   victor/A-6541-2016; Ashokkumar, Muthupandian/B-1739-2013; vinoth,
   victor/AAY-5078-2020; Wu, Jerry J/P-3683-2018
OI Wu, Jerry J/0000-0001-6702-8188; Sambandam, Anandan/0000-0002-3996-4910;
   vinoth, victor/0000-0003-2053-714X; Ashokkumar,
   Muthupandian/0000-0002-8442-1499; vinoth, victor/0000-0003-2053-714X;
   Wu, Jerry J/0000-0001-6702-8188
FU Department of Science and Technology, India under Nanomission scheme
FX The research described herein was financially supported by the
   Department of Science and Technology, India under Nanomission scheme.
   Also, SA thank DST for India-Australia joint project.
CR Bacon M, 2014, PART PART SYST CHAR, V31, P415, DOI 10.1002/ppsc.201300252
   Bakshi MS, 2016, CRYST GROWTH DES, V16, P1104, DOI 10.1021/acs.cgd.5b01465
   Baro M, 2013, J MATER CHEM A, V1, P482, DOI 10.1039/c2ta00483f
   Bing YH, 2010, CHEM SOC REV, V39, P2184, DOI 10.1039/b912552c
   Causse E, 2000, ELECTROPHORESIS, V21, P2074, DOI 10.1002/1522-2683(20000601)21:10<2074::AID-ELPS2074>3.0.CO;2-L
   Chen MS, 2008, CHEM SOC REV, V37, P1860, DOI 10.1039/b707318f
   Chen YW, 2016, ADV DRUG DELIVER REV, V105, P190, DOI 10.1016/j.addr.2016.05.022
   Critchley K, 2010, ADV MATER, V22, P2338, DOI 10.1002/adma.201000236
   Daniel MC, 2004, CHEM REV, V104, P293, DOI 10.1021/cr030698+
   Dong Y, 2014, ANAL METHODS-UK, V6, P8598, DOI 10.1039/c4ay01702a
   Dong YQ, 2015, ANALYST, V140, P7468, DOI 10.1039/c5an01487e
   Dong YQ, 2015, NANOSCALE, V7, P16366, DOI 10.1039/c5nr04328j
   Dong YQ, 2012, J MATER CHEM, V22, P8764, DOI 10.1039/c2jm30658a
   Ensafi AA, 2008, J PHARMACEUT BIOMED, V48, P140, DOI 10.1016/j.jpba.2008.04.028
   Ensafi AA, 2012, DRUG TEST ANAL, V4, P978, DOI 10.1002/dta.347
   Ensafi AA, 2010, J SOLID STATE ELECTR, V14, P1415, DOI 10.1007/s10008-009-0978-z
   Gai PL, 2002, NANO LETT, V2, P771, DOI 10.1021/nl0202556
   Gole A, 2004, CHEM MATER, V16, P3633, DOI 10.1021/cm0492336
   Guo CX, 2013, ADV ENERGY MATER, V3, P997, DOI 10.1002/aenm.201300171
   Guo CX, 2010, ANGEW CHEM INT EDIT, V49, P3014, DOI 10.1002/anie.200906291
   Gupta V, 2011, J AM CHEM SOC, V133, P9960, DOI 10.1021/ja2036749
   Harfield JC, 2012, ANALYST, V137, P2285, DOI 10.1039/c2an35090d
   He GQ, 2013, ACS CATAL, V3, P831, DOI 10.1021/cs400114s
   Huang HW, 2011, CHEM COMMUN, V47, P6897, DOI 10.1039/c1cc12137e
   Jariwala D, 2011, J NANOSCI NANOTECHNO, V11, P6621, DOI 10.1166/jnn.2011.5001
   Johnson CJ, 2002, J MATER CHEM, V12, P1765, DOI 10.1039/b200953f
   Ju J, 2015, ANAL CHEM, V87, P1903, DOI 10.1021/ac5041555
   Ju J, 2014, RSC ADV, V4, P52583, DOI 10.1039/c4ra10601f
   KAMATA K, 1995, ANALYST, V120, P2755, DOI 10.1039/an9952002755
   Kand'ar R, 2007, J PHARMACEUT BIOMED, V43, P1382, DOI 10.1016/j.jpba.2006.11.028
   Kim F, 2002, J AM CHEM SOC, V124, P14316, DOI 10.1021/ja028110o
   Kumar GS, 2014, NANOSCALE, V6, P3384, DOI 10.1039/c3nr05376h
   Kundu S, 2013, J MATER CHEM C, V1, P831, DOI 10.1039/c2tc00315e
   Li LL, 2013, NANOSCALE, V5, P4015, DOI 10.1039/c3nr33849e
   Li Q., 2015, RSC ADV, V5
   Link S, 2000, INT REV PHYS CHEM, V19, P409, DOI 10.1080/01442350050034180
   Liu HT, 2011, J MATER CHEM, V21, P3335, DOI 10.1039/c0jm02922j
   Muthirulan P, 2011, COLLOID SURFACE B, V83, P347, DOI 10.1016/j.colsurfb.2010.12.006
   Nagendra P, 2002, J INDIAN CHEM SOC, V79, P602
   Orendorff CJ, 2006, J PHYS CHEM B, V110, P3990, DOI 10.1021/jp0570972
   Peng J, 2012, NANO LETT, V12, P844, DOI 10.1021/nl2038979
   Polte J, 2015, CRYSTENGCOMM, V17, P6809, DOI 10.1039/c5ce01014d
   RABENSTEIN DL, 1985, ANAL CHEM, V57, P2294, DOI 10.1021/ac00289a028
   Rajabzade H, 2012, E-J CHEM, V9, P2540, DOI 10.1155/2012/157606
   Raoof JB, 2009, J APPL ELECTROCHEM, V39, P1169, DOI 10.1007/s10800-009-9781-x
   Ryu J, 2014, CHEM COMMUN, V50, P15616, DOI 10.1039/c4cc06567k
   SATOH I, 1988, ANAL CHIM ACTA, V214, P415, DOI 10.1016/S0003-2670(00)80464-X
   Shen JH, 2012, CHEM COMMUN, V48, P3686, DOI 10.1039/c2cc00110a
   Shen JH, 2012, NEW J CHEM, V36, P97, DOI 10.1039/c1nj20658c
   Sies H, 1999, FREE RADICAL BIO MED, V27, P916, DOI 10.1016/S0891-5849(99)00177-X
   Sim HR, 2010, ANALYST, V135, P2528, DOI 10.1039/c0an00457j
   Sperling RA, 2010, PHILOS T R SOC A, V368, P1333, DOI 10.1098/rsta.2009.0273
   Steigerwalt ES, 2002, J PHYS CHEM B, V106, P760, DOI [10.1021/jp012707t, 10.1021/jp012707]
   Tao AR, 2008, SMALL, V4, P310, DOI 10.1002/smll.200701295
   Trachootham D, 2008, ANTIOXID REDOX SIGN, V10, P1343, DOI 10.1089/ars.2007.1957
   Vigderman L, 2012, ADV MATER, V24, P4811, DOI 10.1002/adma.201201690
   Wang LB, 2010, ANGEW CHEM INT EDIT, V49, P5472, DOI 10.1002/anie.200907357
   Wang P, 2013, J MATER CHEM A, V1, P9189, DOI 10.1039/c3ta11155e
   Wang XW, 2016, CHEM SOC REV, V45, P2239, DOI 10.1039/c5cs00811e
   Wei QL, 2015, RSC ADV, V5, P54971, DOI 10.1039/c5ra08333h
   Wu HY, 2007, CRYST GROWTH DES, V7, P831, DOI 10.1021/cg060788i
   Wu ZL, 2014, NANOSCALE, V6, P3868, DOI 10.1039/c3nr06353d
   Xiao JY, 2011, NANOSCALE, V3, P1383, DOI 10.1039/c0nr00814a
   Xu C, 2008, J PHYS CHEM C, V112, P19841, DOI 10.1021/jp807989b
   Xu F, 2002, ANAL BIOANAL CHEM, V372, P791, DOI 10.1007/s00216-002-1255-5
   Yang SW, 2016, ANALYST, V141, P1052, DOI 10.1039/c5an02270c
   Yong V., 2013, ADV NANOPART, V2, P1
   Yu YY, 1997, J PHYS CHEM B, V101, P6661
   Zhang ZP, 2012, ENERG ENVIRON SCI, V5, P8869, DOI 10.1039/c2ee22982j
NR 69
TC 14
Z9 14
U1 4
U2 114
PU WILEY-V C H VERLAG GMBH
PI WEINHEIM
PA POSTFACH 101161, 69451 WEINHEIM, GERMANY
SN 2365-6549
J9 CHEMISTRYSELECT
JI ChemistrySelect
PD JUN 12
PY 2017
VL 2
IS 17
BP 4744
EP 4752
DI 10.1002/slct.201700845
PG 9
WC Chemistry, Multidisciplinary
WE Science Citation Index Expanded (SCI-EXPANDED)
SC Chemistry
GA EY3PX
UT WOS:000403886100025
DA 2023-06-30
ER

PT J
AU Nasef, H
   Beni, V
   O'Sullivan, CK
AF Nasef, Hany
   Beni, Valerio
   O'Sullivan, Ciara K.
TI Electrochemical molecular beacon DNA biosensor for the detection and
   discrimination of the DF508 cystic fibrosis mutation
SO JOURNAL OF ELECTROANALYTICAL CHEMISTRY
LA English
DT Article
DE Electrochemical molecular beacon; Cystic fibrosis; DF508 mutation;
   Genosensor; Co-immobilisation
ID LABEL-FREE; REAGENTLESS; HYBRIDIZATION; SENSORS; CARBON; BLOOD
AB Cystic fibrosis is one of the most common genetically inherited diseases in Northern Europe, consisting of a defect of chloride transport in the epithelium, with the DF508 mutation being the most common mutation associated with the disease. In this work the design and characterisation of a reagent-less electrochemical genosensor, based on the use of an electrochemical molecular beacon targeting the DF508 mutation is presented. Different aspects of the sensing platform including molecular beacon design and surface chemistry of the sensor surface were evaluated. Operational parameters such as assay buffer and assay time were also optimised. Using the optimised molecular beacon designs a clear differentiation between the targeted sequence (i.e. mutant) and potential interferent (i.e. wild type) was demonstrated, with a total required assay time of 20 min. The major advantage of the proposed reagent-less sensing platform is the fact that this only required, as intervention of the end-user, the addition of the sample. (C) 2011 Elsevier B.V. All rights reserved.
C1 [Nasef, Hany; Beni, Valerio; O'Sullivan, Ciara K.] Univ Rovira & Virgili, Dept Engn Quim, Tarragona 43007, Spain.
   [O'Sullivan, Ciara K.] Passeig Lluis Co 23, ICREA, Barcelona 08010, Spain.
C3 Universitat Rovira i Virgili; ICREA
RP O'Sullivan, CK (通讯作者)，Univ Rovira & Virgili, Dept Engn Quim, Avinguda Paisos Catalans 26, Tarragona 43007, Spain.
EM ciara.osullivan@urv.cat
RI Sullivan, Ciara K O'/J-8655-2014; Sullivan, Ciara O'/U-9481-2019;
   O'Sullivan, Ciara K/G-2428-2019
OI Sullivan, Ciara K O'/0000-0002-0965-4655; O'Sullivan, Ciara
   K/0000-0003-2603-2230; Beni, Valerio/0000-0001-6889-0351
FU European Community [FP7/2007-2013, PERG06-GA-2009-256542]; ICREA Funding
   Source: Custom
FX Dr. Valerio Beni acknowledges the European Community's, Seventh
   framework programme (FP7/2007-2013) under grant agreement no
   (PERG06-GA-2009-256542) for financial support.
CR Beni V, 2010, BIOSENS BIOELECTRON, V26, P307, DOI 10.1016/j.bios.2010.08.043
   Bonanni A, 2011, ACS NANO, V5, P2356, DOI 10.1021/nn200091p
   Bonanni A, 2010, BIOSENS BIOELECTRON, V26, P1245, DOI 10.1016/j.bios.2010.06.047
   Cash KJ, 2009, ANAL CHEM, V81, P656, DOI 10.1021/ac802011d
   Davies JC, 2007, BMJ-BRIT MED J, V335, P1255, DOI 10.1136/bmj.39391.713229.AD
   Dodge JA, 1997, ARCH DIS CHILD, V77, P493, DOI 10.1136/adc.77.6.493
   Fan CH, 2003, P NATL ACAD SCI USA, V100, P9134, DOI 10.1073/pnas.1633515100
   FARJAMI E, ANAL CHEM, V83
   GIBSON LE, 1959, PEDIATRICS, V23, P545
   Hahm J, 2004, NANO LETT, V4, P51, DOI 10.1021/nl034853b
   Han D, 2009, ANALYST, V134, P1857, DOI 10.1039/b908457f
   Henry OYF, 2010, BIOSENS BIOELECTRON, V25, P978, DOI 10.1016/j.bios.2009.09.007
   KEREM BS, 1989, SCIENCE, V245, P1073, DOI 10.1126/science.2570460
   Lai RY, 2006, LANGMUIR, V22, P10796, DOI 10.1021/la0611817
   Lerga TM, 2008, ANAL CHIM ACTA, V610, P105, DOI 10.1016/j.aca.2008.01.031
   Li YS, 2008, BIOCHEM BIOPH RES CO, V373, P457, DOI 10.1016/j.bbrc.2008.05.038
   Liu JH, 2009, SENSORS-BASEL, V9, P7343, DOI 10.3390/s90907343
   Lubin AA, 2006, ANAL CHEM, V78, P5671, DOI 10.1021/ac0601819
   Lucarelli F, 2004, BIOSENS BIOELECTRON, V19, P515, DOI 10.1016/S0956-5663(03)00256-2
   Mannelli I, 2006, SENSOR ACTUAT B-CHEM, V119, P583, DOI 10.1016/j.snb.2006.01.023
   Mannelli I, 2007, BIOSENS BIOELECTRON, V22, P803, DOI 10.1016/j.bios.2006.02.022
   Marin S, 2009, NANOTECHNOLOGY, V20, DOI 10.1088/0957-4484/20/5/055101
   MEI G, 2008, ELECTROANAL, V20, P123
   MILLAN KM, 1994, ANAL CHEM, V66, P2943, DOI 10.1021/ac00090a023
   Mir M, 2008, TALANTA, V75, P432, DOI 10.1016/j.talanta.2007.11.035
   Nasef H, 2010, ANAL METHODS-UK, V2, P1461, DOI 10.1039/c0ay00344a
   Nasef H, 2010, ANAL BIOANAL CHEM, V396, P2565, DOI 10.1007/s00216-010-3489-y
   Nasef H, 2010, ANAL BIOANAL CHEM, V396, P1423, DOI 10.1007/s00216-009-3369-5
   Radi AE, 2006, J AM CHEM SOC, V128, P117, DOI 10.1021/ja053121d
   Ratjen F, 2006, J ANTIMICROB CHEMOTH, V57, P306, DOI 10.1093/jac/dki461
   Ricci F, 2008, MICROCHIM ACTA, V163, P149, DOI 10.1007/s00604-008-0015-4
   Ricci F, 2007, LANGMUIR, V23, P6827, DOI 10.1021/la700328r
   Sassolas A, 2008, CHEM REV, V108, P109, DOI 10.1021/cr0684467
   SISMANI C, 2000, MOL BIMEOMETHODS HDB
   Tyagi S, 1996, NAT BIOTECHNOL, V14, P303, DOI 10.1038/nbt0396-303
   Tyagi S, 1998, NAT BIOTECHNOL, V16, P49, DOI 10.1038/nbt0198-49
   YING X, 2006, ELECTROANAL, V18, P873
NR 37
TC 8
Z9 8
U1 0
U2 31
PU ELSEVIER SCIENCE SA
PI LAUSANNE
PA PO BOX 564, 1001 LAUSANNE, SWITZERLAND
SN 1572-6657
EI 1873-2569
J9 J ELECTROANAL CHEM
JI J. Electroanal. Chem.
PD NOV 15
PY 2011
VL 662
IS 2
BP 322
EP 327
DI 10.1016/j.jelechem.2011.09.001
PG 6
WC Chemistry, Analytical; Electrochemistry
WE Science Citation Index Expanded (SCI-EXPANDED)
SC Chemistry; Electrochemistry
GA 859MT
UT WOS:000297881200008
DA 2023-06-30
ER

PT J
AU Vagin, MY
   Sekretaryova, AN
   Hakansson, A
   Iakimov, T
   Ivanov, IG
   Syvajarvi, M
   Yakimova, R
   Lundstrom, I
   Eriksson, M
AF Vagin, Mikhail Yu
   Sekretaryova, Alina N.
   Hakansson, Anna
   Iakimov, Tihomir
   Ivanov, Ivan G.
   Syvajarvi, Mikael
   Yakimova, Rositsa
   Lundstrom, Ingemar
   Eriksson, Mats
TI Bioelectrocatalysis on Anodized Epitaxial Graphene and Conventional
   Graphitic Interfaces
SO CHEMELECTROCHEM
LA English
DT Article
DE epitaxial graphene; laccase; bioelectrocatalysis; voltammetry; graphitic
   materials
ID ELECTROCHEMICAL ASSAY; PHENOLIC-COMPOUNDS; ELECTRON-TRANSFER; CARBON
   ELECTRODE; LACCASE; SURFACE; FUNCTIONALIZATION; BIOSENSOR; COVALENT;
   AREA
AB Graphitic materials exhibit significant anisotropy due to the difference in conductivity in a single layer and between adjacent layers. This anisotropy is manifested on epitaxial graphene (EG), which can be manipulated on the nanoscale in order to provide tailor-made properties. Insertion of defects into the EG lattice was utilized here for controllable surface modification with a model biocatalyst and the properties were quantified by both electrochemical and optical methods. A comparative evaluation of the electrode reaction kinetics on the enzyme-modified 2D material vs conventional carbon electrode materials revealed a significant enhancement of mediated bioelectrocatalysis at the nanoscale.
C1 [Vagin, Mikhail Yu; Sekretaryova, Alina N.; Hakansson, Anna; Iakimov, Tihomir; Ivanov, Ivan G.; Syvajarvi, Mikael; Yakimova, Rositsa; Lundstrom, Ingemar; Eriksson, Mats] Linkoping Univ, Dept Phys Chem & Biol, S-58183 Linkoping, Sweden.
   [Vagin, Mikhail Yu; Hakansson, Anna] Linkoping Univ, Dept Sci & Technol, Lab Organ Elect, S-60174 Norrkoping, Sweden.
   [Sekretaryova, Alina N.] Stanford Univ, Dept Chem, Stanford, CA 94305 USA.
   [Sekretaryova, Alina N.] Uppsala Univ, Dept Chem Angstrom, Lagerhyddsvagen 1, S-75120 Uppsala, Sweden.
   [Iakimov, Tihomir; Syvajarvi, Mikael; Yakimova, Rositsa] Graphens AB, Teknikringen 1F, SE-58330 Linkoping, Sweden.
C3 Linkoping University; Linkoping University; Stanford University; Uppsala
   University
RP Vagin, MY (通讯作者)，Linkoping Univ, Dept Phys Chem & Biol, S-58183 Linkoping, Sweden.; Vagin, MY (通讯作者)，Linkoping Univ, Dept Sci & Technol, Lab Organ Elect, S-60174 Norrkoping, Sweden.
EM mikhail.vagin@liu.se; alina.sekretareva@kemi.uu.se
RI Syväjärvi, Mikael/AAF-8038-2020; Ivanov, Ivan Georgiev/H-9714-2013;
   Vagin, Mikhail/M-5162-2013; Sekretaryova, Alina/AAD-3288-2019; Eriksson,
   Mats/M-4789-2016
OI Ivanov, Ivan Georgiev/0000-0003-1000-0437; Vagin,
   Mikhail/0000-0001-8478-4663; Eriksson, Mats/0000-0002-0873-2877;
   Sekretareva, Alina/0000-0001-7312-0116
CR Alshammari A, 2016, ACS APPL MATER INTER, V8, P21077, DOI 10.1021/acsami.6b05453
   Ambrosi A, 2013, NANOSCALE, V5, P2379, DOI 10.1039/c3nr33824j
   Ardhaoui M, 2013, BIOELECTROCHEMISTRY, V91, P52, DOI 10.1016/j.bioelechem.2012.12.005
   BOURDILLON C, 1993, J AM CHEM SOC, V115, P12264, DOI 10.1021/ja00079a005
   BROWN AP, 1977, ANAL CHEM, V49, P1589, DOI 10.1021/ac50019a033
   Brownson DAC, 2012, CHEM SOC REV, V41, P6944, DOI 10.1039/c2cs35105f
   Burnett T, 2011, NANO LETT, V11, P2324, DOI 10.1021/nl200581g
   CABANISS GE, 1985, J AM CHEM SOC, V107, P1845, DOI 10.1021/ja00293a007
   Call HP, 1997, J BIOTECHNOL, V53, P163, DOI 10.1016/S0168-1656(97)01683-0
   Cattelan M, 2019, NANOTECHNOLOGY, V30, DOI 10.1088/1361-6528/ab1297
   Chollet C, 2007, BIOMOL ENG, V24, P477, DOI 10.1016/j.bioeng.2007.07.012
   Compton R. G., 2007, UNDERSTANDING VOLTAM, DOI 10.1142/6430
   Di Bari C, 2016, ELECTROCHIM ACTA, V191, P500, DOI 10.1016/j.electacta.2016.01.101
   Dubuisson E, 2011, ANAL CHEM, V83, P2452, DOI 10.1021/ac102431d
   Emtsev KV, 2009, NAT MATER, V8, P203, DOI [10.1038/nmat2382, 10.1038/NMAT2382]
   Georgakilas V, 2012, CHEM REV, V112, P6156, DOI 10.1021/cr3000412
   Gorton L, 1999, ANAL CHIM ACTA, V400, P91, DOI 10.1016/S0003-2670(99)00610-8
   Gutierrez-Sanchez C, 2012, J AM CHEM SOC, V134, P17212, DOI 10.1021/ja307308j
   Haghighi B, 2003, ANAL CHIM ACTA, V487, P3, DOI 10.1016/S0003-2670(03)00077-1
   Huang X, 2012, ADV MATER, V24, P5979, DOI 10.1002/adma.201201587
   Islam K, 2014, J ELECTROCHEM SOC, V161, pB261, DOI 10.1149/2.0621412jes
   Ivanov IG, 2014, CARBON, V77, P492, DOI 10.1016/j.carbon.2014.05.054
   Johannes C, 2000, J BIOTECHNOL, V78, P193, DOI 10.1016/S0168-1656(00)00208-X
   Lee CY, 2009, ANAL CHEM, V81, P584, DOI 10.1021/ac801732g
   Lee HK, 2017, ELECTROANAL, V29, P1749, DOI 10.1002/elan.201700006
   Lerner MB, 2014, NANO LETT, V14, P2709, DOI 10.1021/nl5006349
   Lim CX, 2010, ANAL CHEM, V82, P7387, DOI 10.1021/ac101519v
   McCreery RL, 2008, CHEM REV, V108, P2646, DOI 10.1021/cr068076m
   Mena ML, 2005, ELECTROANAL, V17, P2147, DOI 10.1002/elan.200503345
   NAGAOKA T, 1986, ANAL CHEM, V58, P1037, DOI 10.1021/ac00297a012
   Patel AN, 2012, J AM CHEM SOC, V134, P20117, DOI 10.1021/ja308615h
   Quan D, 2004, MAT SCI ENG C-BIO S, V24, P113, DOI 10.1016/j.msec.2003.09.036
   Reina A, 2009, NANO LETT, V9, P30, DOI 10.1021/nl801827v
   Sekretaryova AN, 2016, ANAL CHIM ACTA, V907, P45, DOI 10.1016/j.aca.2015.12.006
   Shao YY, 2010, ELECTROANAL, V22, P1027, DOI 10.1002/elan.200900571
   Solna R, 2005, ELECTROANAL, V17, P2137, DOI 10.1002/elan.200403343
   Vagin MY, 2017, ELECTROCHIM ACTA, V238, P91, DOI 10.1016/j.electacta.2017.04.016
   Wang J, 1996, ANALYST, V121, P345, DOI 10.1039/an9962100345
   Yakimova R, 2010, MATER SCI FORUM, V645-648, P565, DOI 10.4028/www.scientific.net/MSF.645-648.565
   Yang WR, 2013, BIOPOLYMERS, V99, P84, DOI 10.1002/bip.22146
NR 40
TC 1
Z9 1
U1 3
U2 15
PU WILEY-V C H VERLAG GMBH
PI WEINHEIM
PA POSTFACH 101161, 69451 WEINHEIM, GERMANY
SN 2196-0216
J9 CHEMELECTROCHEM
JI ChemElectroChem
PD JUL 15
PY 2019
VL 6
IS 14
BP 3791
EP 3796
DI 10.1002/celc.201900587
PG 6
WC Electrochemistry
WE Science Citation Index Expanded (SCI-EXPANDED)
SC Electrochemistry
GA IM4JR
UT WOS:000477961200030
OA Green Submitted
DA 2023-06-30
ER

PT J
AU Saadaoui, M
   Fernandez, I
   Sanchez, A
   Diez, P
   Campuzano, S
   Raouafi, N
   Pingarron, JM
   Villalonga, R
AF Saadaoui, Maroua
   Fernandez, Inigo
   Sanchez, Alfredo
   Diez, Paula
   Campuzano, Susana
   Raouafi, Noureddine
   Pingarron, Jose M.
   Villalonga, Reynaldo
TI Mesoporous silica thin film mechanized with a DNAzyme-based molecular
   switch for electrochemical biosensing
SO ELECTROCHEMISTRY COMMUNICATIONS
LA English
DT Article
DE Biosensor; DNAzyme; Copper; Mesoporous silica film; Ascorbic acid
ID CARBON NANOTUBES; DNA; NANOPARTICLES; COPPER(II); ELECTRODE; SENSOR;
   ASSAY; CU2+
AB A novel electroanalytical strategy for copper and ascorbic acid detection was developed by using a nanostructured electrode surface mechanized with a DNAzyme-based molecular gate. This sensing interface was constructed by first electrodeposition of a mesoporous silica thin film on Au electrodes and further assembly of a Cu(II)-specific DNAzyme. The biosensing assay was based on the Cu(II) and ascorbic acid responsible activation of the DNAzyme, which acted as a molecular switch able to control the diffusion of the Fe(CN)(6)(3-/4-) electrochemical probe through the nanochannels of the mesoporous film. (C) 2015 Elsevier B.V. All rights reserved.
C1 [Saadaoui, Maroua; Fernandez, Inigo; Sanchez, Alfredo; Diez, Paula; Campuzano, Susana; Pingarron, Jose M.; Villalonga, Reynaldo] Univ Complutense Madrid, Fac Chem, Dept Analyt Chem, E-28040 Madrid, Spain.
   [Saadaoui, Maroua; Raouafi, Noureddine] Univ Tunis El Manar, Fac Sci, Dept Chem, Tunis 2092, Tunisia.
C3 Complutense University of Madrid; Universite de Tunis-El-Manar; Faculte
   des Sciences de Tunis (FST)
RP Raouafi, N (通讯作者)，Univ Tunis El Manar, Fac Sci, Dept Chem, Rue Bechir Salem Belkheria, Tunis 2092, Tunisia.
EM n.raouafi@fst.rnu.tn; pingarro@quim.ucm.es; rvillalonga@quim.ucm.es
RI Raouafi, Noureddine/G-4062-2010; Pingarrón, José Manuel/M-9402-2014;
   Ruiz, Susana Campuzano/C-6448-2011; Sánchez, Alfredo/K-2965-2014;
   Raouafi, Noureddine/ABA-5736-2021; Díez, Paula/H-9437-2017; Villalonga,
   Reynaldo/J-9534-2016
OI Raouafi, Noureddine/0000-0001-8938-8221; Sánchez,
   Alfredo/0000-0001-8871-8030; Raouafi, Noureddine/0000-0001-8938-8221;
   Díez, Paula/0000-0003-1765-5823; Villalonga,
   Reynaldo/0000-0002-5227-7891; Pingarron, Jose/0000-0003-2271-1383;
   CAMPUZANO RUIZ, SUSANA/0000-0002-9928-6613; Saadaoui,
   Maroua/0000-0003-4358-8695
FU University of Tunis El-Manar;  [CTQ2014-58989];  [CTQ2012-34238]; 
   [S2009/PPQ-1642];  [LAB CH-02]
FX Financial support from CTQ2014-58989, CTQ2012-34238, S2009/PPQ-1642 and
   LAB CH-02 grants is gratefully acknowledged. M.S. thanks the University
   of Tunis El-Manar for "the Alternance Bourse" granted.
CR Aragay G, 2011, CHEM REV, V111, P3433, DOI 10.1021/cr100383r
   Chen AC, 2013, CHEM SOC REV, V42, P5425, DOI 10.1039/c3cs35518g
   de la Escosura-Muniz A, 2013, BIOSENS BIOELECTRON, V40, P24, DOI 10.1016/j.bios.2012.05.021
   de la Escosura-Muniz A, 2010, CHEM COMMUN, V46, P9007, DOI 10.1039/c0cc02683b
   Eguilaz M, 2011, ANAL CHEM, V83, P7807, DOI 10.1021/ac201466m
   Fernandez I, 2014, CHEM COMMUN, V50, P13356, DOI 10.1039/c4cc05083e
   Issa YM, 2012, J ELECTROANAL CHEM, V666, P11, DOI 10.1016/j.jelechem.2011.11.024
   Jarup L, 2003, BRIT MED BULL, V68, P167, DOI 10.1093/bmb/ldg032
   Kim KB, 2013, DALTON T, V42, P16569, DOI 10.1039/c3dt51916c
   Li M, 2012, ANAL CHIM ACTA, V734, P31, DOI 10.1016/j.aca.2012.05.018
   Liu M, 2011, BIOSENS BIOELECTRON, V26, P4111, DOI 10.1016/j.bios.2011.04.006
   Malashikhina N, 2012, BIOSENS BIOELECTRON, V33, P241, DOI 10.1016/j.bios.2012.01.011
   Ocana C, 2013, ANALYST, V138, P1995, DOI 10.1039/c3an36778a
   Ratnarathorn N, 2012, TALANTA, V99, P552, DOI 10.1016/j.talanta.2012.06.033
   Villalonga R, 2012, ACS APPL MATER INTER, V4, P4312, DOI 10.1021/am300983u
   Villalonga R, 2011, ELECTROCHIM ACTA, V56, P4672, DOI 10.1016/j.electacta.2011.02.108
   Vlassiouk I, 2005, LANGMUIR, V21, P4776, DOI 10.1021/la0471644
   Walcarius A, 2007, NAT MATER, V6, P602, DOI 10.1038/nmat1951
   Wang GL, 2010, NANOSCALE, V2, P1112, DOI 10.1039/c0nr00084a
   Xu H, 2014, NANOSCALE, V6, P1406, DOI 10.1039/c3nr04759h
   Yin BC, 2010, ANAL BIOCHEM, V401, P47, DOI 10.1016/j.ab.2010.02.014
   You Y, 2011, J AM CHEM SOC, V133, P11488, DOI 10.1021/ja204997c
   Zhang WY, 2014, TRAC-TREND ANAL CHEM, V54, P1, DOI 10.1016/j.trac.2013.10.007
   Zuo P, 2009, BIOSENS BIOELECTRON, V25, P935, DOI 10.1016/j.bios.2009.08.024
NR 24
TC 27
Z9 27
U1 3
U2 97
PU ELSEVIER SCIENCE INC
PI NEW YORK
PA 360 PARK AVE SOUTH, NEW YORK, NY 10010-1710 USA
SN 1388-2481
EI 1873-1902
J9 ELECTROCHEM COMMUN
JI Electrochem. Commun.
PD SEP
PY 2015
VL 58
BP 57
EP 61
DI 10.1016/j.elecom.2015.06.006
PG 5
WC Electrochemistry
WE Science Citation Index Expanded (SCI-EXPANDED)
SC Electrochemistry
GA CQ3PK
UT WOS:000360514600013
DA 2023-06-30
ER

PT J
AU Xu, M
   Ma, M
   Ma, Y
AF Xu, Ming
   Ma, Ming
   Ma, Yong
TI Electrochemical determination of tryptophan based on silicon dioxide
   nanopartilces modified carbon paste electrode
SO RUSSIAN JOURNAL OF ELECTROCHEMISTRY
LA English
DT Article
DE silicon dioxide; nanoparticle; tryptophan; carbon paste electrode;
   electroanalysis
ID VOLTAMMETRIC DETERMINATION; DERIVATIVES; BIOSENSOR; BEHAVIOR
AB Silicon dioxide nanoparticles modified carbon paste electrode was fabricated and used for electrochemical investigation of tryptophan. Compared with the unmodified electrode, the peak current significantly increased. Experimental conditions for tryptophan determination were optimized. Linear relationship between the peak current and tryptophan concentration was obtained in the range of 1.0 x 10(-7)-5.0 x 10(-6) mol L-1 and 5.0 x 10(-6)-5.0 x 10(-5) mol L-1 with an estimated detection limit of 3.6 x 10(-8) mol L-1 (/ = 3). Tryptophan in pharmaceutical and human serum samples were successfully determined by the proposed method.
C1 [Xu, Ming; Ma, Yong] China Univ Petr, ShengLi Coll, Dept Chem & Chem Engn, Dongying 257000, Peoples R China.
   [Ma, Ming] Ningbo Entry Exit Inspect & Quarantine Bur PRC, Ningbo 315012, Zhejiang, Peoples R China.
C3 China University of Petroleum; Shandong Institute of Petroleum &
   Chemical Technology
RP Ma, Y (通讯作者)，China Univ Petr, ShengLi Coll, Dept Chem & Chem Engn, Dongying 257000, Peoples R China.
EM may1chem@Tom.com
FU Research foundation of State General Administration of the People's
   Republic of China for Quality Supervision and Inspection and Quarantine
   [2012IK208]
FX The authors gratefully acknowledge the financial supports from Research
   foundation of State General Administration of the People's Republic of
   China for Quality Supervision and Inspection and Quarantine (No.
   2012IK208).
CR [Anonymous], 1 TRYPTOPHAN CURRENT
   Arvand M, 2009, ANAL LETT, V42, P727, DOI 10.1080/00032710902721964
   Babaei A, 2008, COLLOID SURFACE B, V66, P226, DOI 10.1016/j.colsurfb.2008.06.017
   Bai YX, 2006, PROCESS BIOCHEM, V41, P770, DOI 10.1016/j.procbio.2005.09.012
   Balal K, 2009, J CHIN CHEM SOC-TAIP, V56, P789, DOI 10.1002/jccs.200900117
   Fang B, 2007, TALANTA, V72, P1302, DOI 10.1016/j.talanta.2007.01.039
   Geng R, 2008, BIOMATERIALS, V29, P2794, DOI 10.1016/j.biomaterials.2008.03.004
   Horwitt K., 1956, J NUTR, V60, P1
   Huang K.J., 2004, COLLOID SURFACES B, V74, P167
   Huang WS, 2004, J NANOSCI NANOTECHNO, V4, P423, DOI 10.1166/jnn.2004.122
   Lin ZJ, 2008, TALANTA, V75, P544, DOI 10.1016/j.talanta.2007.11.049
   Nan CG, 2002, ANAL CHIM ACTA, V452, P245, DOI 10.1016/S0003-2670(01)01470-2
   Raoof JB, 2008, ELECTROANAL, V20, P1259, DOI 10.1002/elan.200704176
   Ren JY, 2007, FOOD TECHNOL BIOTECH, V45, P360
   Shahrokhian S, 2007, SENSOR ACTUAT B-CHEM, V123, P942, DOI 10.1016/j.snb.2006.10.053
   Song JC, 2009, RUSS J ELECTROCHEM+, V45, P1346, DOI 10.1134/S1023193509120052
   Takagai Y, 2003, CHEM PHARM BULL, V51, P373
   Ya Y, 2008, B KOREAN CHEM SOC, V29, P928
   Zhang JZ, 2009, BIOMED CHROMATOGR, V23, P994, DOI 10.1002/bmc.1213
   Zhao GH, 2006, ELECTROANAL, V18, P830, DOI 10.1002/elan.200503455
NR 20
TC 16
Z9 16
U1 0
U2 16
PU MAIK NAUKA/INTERPERIODICA/SPRINGER
PI NEW YORK
PA 233 SPRING ST, NEW YORK, NY 10013-1578 USA
SN 1023-1935
J9 RUSS J ELECTROCHEM+
JI Russ. J. Electrochem.
PD MAY
PY 2012
VL 48
IS 5
BP 489
EP 494
DI 10.1134/S1023193512050126
PG 6
WC Electrochemistry
WE Science Citation Index Expanded (SCI-EXPANDED)
SC Electrochemistry
GA 943KH
UT WOS:000304119500003
DA 2023-06-30
ER

PT J
AU Varun, DN
   Manjunatha, JG
   Hareesha, N
   Sandeep, S
   Mallu, P
   Karthik, CS
   Prinith, NS
   Sreeharsha, N
   Asdaq, SMB
AF Varun, D. N.
   Manjunatha, J. G.
   Hareesha, N.
   Sandeep, S.
   Mallu, P.
   Karthik, C. S.
   Prinith, N. S.
   Sreeharsha, N.
   Asdaq, S. M. Basheeruddin
TI Simple and sensitive electrochemical analysis of riboflavin at
   functionalized carbon nanofiber modified carbon nanotube sensor
SO MONATSHEFTE FUR CHEMIE
LA English
DT Article
DE Riboflavin; Functionalized carbon nanofiber; Carbon nanotubes; X-ray
   powder diffraction study; Voltammetry; Electron transfer; Sensors
ID VOLTAMMETRIC DETERMINATION; PASTE ELECTRODE; FILM ELECTRODE; FOOD
   SAMPLES; FABRICATION; BIOSENSOR; SURFACE
AB The present work demonstrates the development of functionalized carbon nanofiber and carbon nanotube composite paste electrode towards the electrochemical analysis of riboflavin (RF) in 0.2 M phosphate buffer solution of pH 7.0 in the presence of ascorbic acid. RF shows the enhanced electrochemical reaction at the modified electrode surface with well-resolved and distinct redox peaks than bare carbon nanotube paste electrode. The material characteristics were analyzed using field emission scanning electron microscopy, X-ray powder diffraction, electrochemical impedance spectroscopy, and cyclic voltammetry methods. The proposed electrode gives a fine linear relation between the concentration of RF and oxidation peak current in the linear range of 5.0-60.0 mu M with the limit of detection of 15.35 nM and limit of quantification of 51.18 nM. Also, the sensing capability of the electrode for RF analysis was tested in B-complex capsule with fine recoveries. Graphic abstract
C1 [Varun, D. N.; Manjunatha, J. G.; Hareesha, N.; Prinith, N. S.] Mangalore Univ, FMKMC Coll, Dept Chem, Constituent Coll, Madikeri, Karnataka, India.
   [Varun, D. N.; Sandeep, S.; Mallu, P.; Karthik, C. S.] JSS Sci & Technol Univ, Dept Chem, SJCE, Mysuru, Karnataka, India.
   [Sreeharsha, N.] King Faisal Univ, Coll Clin Pharm, Dept Pharmaceut Sci, Al Hasa 31982, Saudi Arabia.
   [Sreeharsha, N.] Vidya Siri Coll Pharm, Dept Pharmaceut, Off Sarjapura Rd, Bengaluru 560035, Karnataka, India.
   [Asdaq, S. M. Basheeruddin] AlMaarefa Univ, Coll Pharm, Dept Pharmacol, Riyadh, Saudi Arabia.
C3 Mangalore University; JSS Science & Technology University; Sri
   Jayachamarajendra College of Engineering; King Faisal University;
   Almaarefa University
RP Manjunatha, JG (通讯作者)，Mangalore Univ, FMKMC Coll, Dept Chem, Constituent Coll, Madikeri, Karnataka, India.
EM manju1853@gmail.com
RI J.G., Manjunatha/E-2836-2013; D N, Varun/AAZ-2111-2021; asdaq, Syed
   Mohammed Basheeruddin/AAH-8283-2019; Nambudumada, Dr. Prinith
   Subbaiah/HDM-5352-2022; S, Karthik C/N-4571-2017; D N,
   Varun/AGH-3029-2022; Nagarajappa, Dr. Hareesha/AAP-2410-2021; S,
   Sandeep/AAE-5411-2019
OI J.G., Manjunatha/0000-0002-0393-2474; asdaq, Syed Mohammed
   Basheeruddin/0000-0003-1533-9667; Nambudumada, Dr. Prinith
   Subbaiah/0000-0001-9511-9116; S, Karthik C/0000-0003-4333-3545; D N,
   Varun/0000-0002-2433-1889; Nagarajappa, Dr.
   Hareesha/0000-0002-6289-6119; S, Sandeep/0000-0003-4342-4623
FU VGST, Bangalore [KSTePS/VGST-KFIST
   (L1)2016-2017/GRD-559/2017-18/126/333]
FX We gratefully acknowledge the financial support from VGST, Bangalore
   under Research project. No. KSTePS/VGST-KFIST
   (L1)2016-2017/GRD-559/2017-18/126/333, 21/11/2017.
CR Bandzuchova L, 2012, ELECTROCHIM ACTA, V75, P316, DOI 10.1016/j.electacta.2012.05.009
   Bartzatt Ronald, 2014, Int Sch Res Notices, V2014, P453085, DOI 10.1155/2014/453085
   Caelen I, 2004, ANAL CHEM, V76, P137, DOI 10.1021/ac034876a
   Cataldi TRI, 2003, FOOD CHEM, V82, P309, DOI 10.1016/S0308-8146(02)00567-8
   Charithra MM, 2021, MOROC J CHEM, V9, P7
   Chu KO, 1998, ANAL LETT, V31, P2707, DOI 10.1080/00032719808005337
   Ensafi AA, 2012, BIOSENS BIOELECTRON, V31, P376, DOI 10.1016/j.bios.2011.10.050
   Girish T., 2019, CHEMISTRYSELECT, V7, P2168
   Gribat LC, 2017, J ELECTROANAL CHEM, V798, P42, DOI 10.1016/j.jelechem.2017.05.008
   Hampel D, 2012, J CHROMATOGR B, V903, P7, DOI 10.1016/j.jchromb.2012.06.024
   Hareesha N, 2021, COLLOID SURFACE A, V626, DOI 10.1016/j.colsurfa.2021.127042
   Hareesha N, 2021, SCI REP-UK, V11, DOI 10.1038/s41598-021-92099-x
   Hareesha N, 2021, J ELECTRON MATER, V50, P1230, DOI 10.1007/s11664-020-08616-7
   Hareesha N, 2020, J SCI-ADV MATER DEV, V5, P502, DOI 10.1016/j.jsamd.2020.08.005
   Hareesha N, 2020, J IRAN CHEM SOC, V17, P1507, DOI 10.1007/s13738-020-01876-4
   Jayaprakash GK, 2021, J MOL LIQ, V334, DOI 10.1016/j.molliq.2021.116348
   Ji LW, 2009, NANOTECHNOLOGY, V20, DOI 10.1088/0957-4484/20/15/155705
   Koop J, 2014, FOOD CHEM, V146, P94, DOI 10.1016/j.foodchem.2013.09.026
   Lavanya N, 2013, ANALYST, V138, P2061, DOI 10.1039/c3an36754a
   Luhrs CC, 2014, INORGANICS, V2, P211, DOI 10.3390/inorganics2020211
   Ly SY, 2011, FOOD CHEM, V127, P270, DOI 10.1016/j.foodchem.2010.12.107
   Manjunatha J.G., 2013, INT J PHARM PHARM SC, V5, P355
   Manjunatha J. G., 2012, PHARM CHEM, V4, P2489
   Manjunatha JG, 2012, ANAL BIOANAL ELECTRO, V4, P225
   Manjunatha JG., 2020, OPEN CHEM ENG J, V14, P90
   Mattivi F, 2000, J CHROMATOGR A, V888, P121, DOI 10.1016/S0021-9673(00)00561-6
   Mehmeti E, 2016, MICROCHIM ACTA, V183, P1619, DOI 10.1007/s00604-016-1789-4
   Morgan P., 2005, CARBON FIBERS THEIR, DOI [10.1201/9781420028744, DOI 10.1201/9781420028744]
   Nezamzadeh-Ejhieh A, 2014, J IND ENG CHEM, V20, P2146, DOI 10.1016/j.jiec.2013.09.044
   Perez C, 2016, J SOLID STATE ELECTR, V20, P2471, DOI 10.1007/s10008-015-3091-5
   Petteys BJ, 2011, CLIN CHIM ACTA, V412, P38, DOI 10.1016/j.cca.2010.08.037
   Pushpanjali Pemmatte A., 2021, Materials Research Innovations, V25, P412, DOI 10.1080/14328917.2020.1842589
   Qi HL, 2011, SPECTROCHIM ACTA A, V78, P211, DOI 10.1016/j.saa.2010.09.023
   Rajendrachari S, 2021, ARAB J CHEM, V14, DOI 10.1016/j.arabjc.2021.103180
   Sa ES, 2015, SENSOR ACTUAT B-CHEM, V209, P423, DOI 10.1016/j.snb.2014.11.136
   Sebrell WH, 1939, PUBLIC HEALTH REP, V54, P2121, DOI 10.2307/4583104
   Shashanka R, 2020, J SCI-ADV MATER DEV, V5, P185, DOI 10.1016/j.jsamd.2020.04.005
   Soleimani H., 2015, OIL GAS RES, V1, DOI DOI 10.4172/2472-0518.1000104
   Tigari G, 2019, METHODS OBJECTS CHEM, V14, P216, DOI 10.17721/moca.2019.216-223
   Yuan Y., 2012, J NANOENG NANOSYST, V226, P83
   Ziak L, 2014, FOOD CHEM, V159, P282, DOI 10.1016/j.foodchem.2014.03.034
NR 41
TC 9
Z9 9
U1 0
U2 4
PU SPRINGER WIEN
PI WIEN
PA SACHSENPLATZ 4-6, PO BOX 89, A-1201 WIEN, AUSTRIA
SN 0026-9247
EI 1434-4475
J9 MONATSH CHEM
JI Mon. Chem.
PD OCT
PY 2021
VL 152
IS 10
BP 1183
EP 1191
DI 10.1007/s00706-021-02839-y
EA AUG 2021
PG 9
WC Chemistry, Multidisciplinary
WE Science Citation Index Expanded (SCI-EXPANDED)
SC Chemistry
GA UX0HD
UT WOS:000688374600001
DA 2023-06-30
ER

PT J
AU Song, Y
   Ma, YT
   Wang, YA
   Di, JW
   Tu, YF
AF Song, Yan
   Ma, Yuting
   Wang, Yuan
   Di, Junwei
   Tu, Yifeng
TI Electrochemical deposition of gold-platinum alloy nanoparticles on an
   indium tin oxide electrode and their electrocatalytic applications
SO ELECTROCHIMICA ACTA
LA English
DT Article
DE Noble metal; Bimetal nanoparticles; Electrodeposition; Catalytic
   reaction
ID HYDROGEN-PEROXIDE BIOSENSOR; CARBON NANOTUBES; AU NANOPARTICLES; OXYGEN
   REDUCTION; ULTRASONIC-ELECTRODEPOSITION; GLUCOSE-OXIDASE; COMPOSITE
   FILM; ELECTROOXIDATION; IMMOBILIZATION; CATALYSTS
AB Gold-platinum (Au-Pt) hybrid nanoparticles (Au-PtNPs) were successfully deposited on an indium tin oxide (ITO) surface using a direct electrochemical method. The resulting nanoparticles were characterized by scanning electron microscopy (SEM), UV-vis spectroscopy, X-ray diffraction (XRD), energy-dispersive X-ray spectroscopy (EDX), and electrochemical methods. It was found that the size of the Au-PtNPs depends on the number of electrodeposition cycles. Au-PtNPs obtained by 20 electrodeposition cycles had a cauliflower-shaped structure with an average diameter of about 60 nm. These Au-PtNPs exhibited alloy properties. Electrochemical measurements showed that the charge transfer resistivity was significantly decreased for the Au-PtNPs/ITO electrode. Additionally, the Au-PtNPs displayed an electrocatalytic activity for nitrite oxidation and oxygen reduction. The Au-PtNPs/ITO electrodes reported herein could possibly be used as electrocatalysts and sensors. (C) 2010 Elsevier Ltd. All rights reserved.
C1 [Song, Yan; Ma, Yuting; Wang, Yuan; Di, Junwei; Tu, Yifeng] Soochow Univ, Dept Chem, Suzhou 215123, Jiangsu, Peoples R China.
C3 Soochow University - China
RP Di, JW (通讯作者)，Soochow Univ, Dept Chem, Suzhou 215123, Jiangsu, Peoples R China.
EM djw@suda.edu.cn
FU National Natural Science Foundation of China [20675055]; Science
   Foundation of the Education Bureau of Jiangsu Province [07KJB150101];
   Soochow University
FX This work was supported by the National Natural Science Foundation of
   China (No. 20675055), the Science Foundation of the Education Bureau of
   Jiangsu Province (07KJB150101), and a pre-research project of Soochow
   University.
CR Aziz MA, 2007, CHEM COMMUN, P2610, DOI 10.1039/b701190c
   Ballarin B, 2009, J PHYS CHEM C, V113, P15148, DOI 10.1021/jp903247u
   Basu S, 2008, LANGMUIR, V24, P5562, DOI 10.1021/la8000784
   De G, 2005, J MATER CHEM, V15, P891, DOI 10.1039/b412429d
   El Roustom B, 2005, ELECTROCHEM COMMUN, V7, P398, DOI 10.1016/j.elecom.2005.02.014
   El-Deab  MS, 2005, ELECTROCHEM COMMUN, V7, P29, DOI 10.1016/j.elecom.2004.10.010
   Guo SJ, 2008, CHEM-ASIAN J, V3, P1156, DOI 10.1002/asia.200700422
   Guo SJ, 2008, J PHYS CHEM C, V112, P2389, DOI 10.1021/jp0772629
   Habrioux A, 2007, J PHYS CHEM B, V111, P10329, DOI 10.1021/jp0720183
   Habrioux A, 2009, ELECTROCHEM COMMUN, V11, P111, DOI 10.1016/j.elecom.2008.10.047
   HARADA M, 1994, J PHYS CHEM-US, V98, P2653, DOI 10.1021/j100061a024
   Kang Q, 2008, BIOELECTROCHEMISTRY, V74, P62, DOI 10.1016/j.bioelechem.2008.06.004
   Kang XH, 2007, ANAL BIOCHEM, V369, P71, DOI 10.1016/j.ab.2007.07.005
   Kumar SS, 2009, J POWER SOURCES, V187, P19, DOI 10.1016/j.jpowsour.2008.10.121
   Lin JH, 2007, ANAL BIOCHEM, V370, P180, DOI 10.1016/j.ab.2007.06.021
   LIZ-MARZAN LM, 1995, J PHYS CHEM-US, V99, P15120, DOI 10.1021/j100041a031
   Luo J, 2006, ELECTROCHEM COMMUN, V8, P581, DOI 10.1016/j.elecom.2006.02.001
   Luo J, 2005, CHEM MATER, V17, P3086, DOI 10.1021/cm050052t
   Mott D, 2007, NANOSCALE RES LETT, V2, P12, DOI 10.1007/s11671-006-9022-8
   Mott D, 2007, CATAL TODAY, V122, P378, DOI 10.1016/j.cattod.2007.01.007
   Njoki PN, 2005, LANGMUIR, V21, P1623, DOI 10.1021/la047555i
   Norman TJ, 2005, OPT MATER, V27, P1197, DOI 10.1016/j.optmat.2004.10.016
   Park IS, 2007, J PHYS CHEM C, V111, P19126, DOI 10.1021/jp0739566
   Patra S, 2009, ELECTROCHIM ACTA, V54, P3441, DOI 10.1016/j.electacta.2009.01.022
   Pei JH, 2000, TALANTA, V51, P1107, DOI 10.1016/S0039-9140(00)00279-4
   Peng ZM, 2009, NANO RES, V2, P406, DOI [10.1007/s12274-009-9040-9, 10.1007/S12274-009-9040-9]
   Stotter J, 2005, CHEM MATER, V17, P4880, DOI 10.1021/cm050762z
   Tang W, 2009, J PHYS CHEM C, V113, P5014, DOI 10.1021/jp8089209
   Thiagarajan S, 2009, J SOLID STATE ELECTR, V13, P445, DOI 10.1007/s10008-008-0582-7
   Wang JW, 2008, SENSOR ACTUAT B-CHEM, V135, P283, DOI 10.1016/j.snb.2008.08.023
   Wang JW, 2009, TALANTA, V77, P1454, DOI 10.1016/j.talanta.2008.09.034
   Wang LP, 2008, ELECTROCHEM COMMUN, V10, P673, DOI 10.1016/j.elecom.2008.02.009
   Wang XL, 2009, ELECTROANAL, V21, P819, DOI 10.1002/elan.200804479
   Xiao F, 2008, ELECTROCHEM COMMUN, V10, P1740, DOI 10.1016/j.elecom.2008.09.004
   Xiao F, 2009, J PHYS CHEM C, V113, P849, DOI 10.1021/jp808162g
   Yeung SW, 2006, NUCLEIC ACIDS RES, V34, DOI 10.1093/nar/gkl702
   Yu AM, 2003, NANO LETT, V3, P1203, DOI 10.1021/nl034363j
   Yu YL, 2009, ELECTROCHIM ACTA, V54, P3092, DOI 10.1016/j.electacta.2008.12.004
   Zeis R, 2008, J CATAL, V253, P132, DOI 10.1016/j.jcat.2007.10.017
   Zhang JD, 2005, ANAL CHIM ACTA, V540, P299, DOI 10.1016/j.aca.2005.03.054
   Zhang X, 2009, CATAL COMMUN, V10, P610, DOI 10.1016/j.catcom.2008.11.011
   Zhao ML, 2008, CHINESE J ANAL CHEM, V36, P1729
   Zhou SH, 2007, ADV FUNCT MATER, V17, P3099, DOI 10.1002/adfm.200700216
   Zudans I, 2004, J ELECTROANAL CHEM, V565, P311, DOI 10.1016/j.jelechem.2003.10.025
NR 44
TC 80
Z9 83
U1 6
U2 116
PU PERGAMON-ELSEVIER SCIENCE LTD
PI OXFORD
PA THE BOULEVARD, LANGFORD LANE, KIDLINGTON, OXFORD OX5 1GB, ENGLAND
SN 0013-4686
EI 1873-3859
J9 ELECTROCHIM ACTA
JI Electrochim. Acta
PD JUL 1
PY 2010
VL 55
IS 17
BP 4909
EP 4914
DI 10.1016/j.electacta.2010.03.089
PG 6
WC Electrochemistry
WE Science Citation Index Expanded (SCI-EXPANDED)
SC Electrochemistry
GA 609EE
UT WOS:000278637200012
DA 2023-06-30
ER

PT J
AU Amara, U
   Mahmood, K
   Riaz, S
   Nasir, M
   Hayat, A
   Hanif, M
   Yaqub, M
   Han, DX
   Niu, L
   Nawaz, MH
AF Amara, Umay
   Mahmood, Khalid
   Riaz, Sara
   Nasir, Muhammad
   Hayat, Akhtar
   Hanif, Muhammad
   Yaqub, Muhammad
   Han, Dongxue
   Niu, Li
   Nawaz, Mian Hasnain
TI Self-assembled perylene-tetracarboxylic acid/multi-walled carbon
   nanotube adducts based modification of screen-printed interface for
   efficient enzyme immobilization towards glucose biosensing
SO MICROCHEMICAL JOURNAL
LA English
DT Article
DE Glucose biosensor; Multi-walled carbon nanotube;
   Perylene-tetracarboxylic acid; Self-assembly; Glucose oxidase; Enhanced
   enzyme coverage; Screen-printed electrodes
ID DIRECT ELECTRON-TRANSFER; GRAPHENE OXIDE; DIRECT ELECTROCHEMISTRY;
   SENSOR; NANOPARTICLES; NANOCOMPOSITE; PERFORMANCE; CATALYSIS; NANOCUBES
AB Enzyme mediated electrodes have been potentially employed to miniature implantable biosensors. The foremost challenge associated with miniaturization is the reduced electrode active surface area for enzyme immobilization, leading to poor output signals. This study aims to maximize glucose oxidase (GOx) loading onto the integrated interface, thereby amplifying the sensing signals. Here we report a sensitive, path-selective, enzymemediated glucose biosensor based on self-assembly of perylene-tetracarboxylic acid (PTCA) onto multi-walled carbon nanotubes (MWCNT). Controlled immobilization of GOx onto PTCA decorated MWCNT was accomplished through carbodiimide chemistry to build unprecedented bio-nanohybrid featured with enhanced direct electron transfer (DET) of GOx. This disposable transducing interface was exploited to electrochemical quantification of glucose giving higher glucose sensitivity (0.58 ?AmMcm? 2) and superior detection limit (35 ?M) in the linear range of 1?19 mM. This strategy achieved a larger electrochemical active surface area, providing ample active sites for enhanced enzyme coverage density to eventually result in a superior electrocatalytic activity. The fabricated biosensor paves the way to clinically track fluid-borne glucose with selectivity by impeding the generation of overlapping signals. It was eventually tested for real sample analysis using human blood serum spiked with glucose. It is anticipated that such a design will provide a reliable method for the development of bioimplantable miniaturized sensing interfaces for sensitive and selective detection of glucose even in oxygen saturated media.
C1 [Amara, Umay; Nasir, Muhammad; Hayat, Akhtar; Nawaz, Mian Hasnain] COMSATS Univ Islamabad, Interdisciplinary Res Ctr Biomed Mat IRCBM, Lahore Campus, Lahore 54000, Pakistan.
   [Amara, Umay; Mahmood, Khalid; Yaqub, Muhammad] Bahauddin Zakariya Univ, Inst Chem Sci, Multan 608000, Pakistan.
   [Riaz, Sara] COMSATS Univ Islamabad, Dept Chem, Lahore Campus, Lahore 54000, Pakistan.
   [Hanif, Muhammad] Bahauddin Zakariya Univ, Dept Pharm, Multan 608000, Pakistan.
   [Han, Dongxue; Niu, Li] Guangzhou Univ, Ctr Adv Analyt Sci, Sch Chem & Chem Engn, Guangzhou 510006, Peoples R China.
C3 COMSATS University Islamabad (CUI); COMSATS University Islamabad (CUI);
   Guangzhou University
RP Nawaz, MH (通讯作者)，COMSATS Univ Islamabad, Interdisciplinary Res Ctr Biomed Mat IRCBM, Lahore Campus, Lahore 54000, Pakistan.; Mahmood, K (通讯作者)，Bahauddin Zakariya Univ, Inst Chem Sci, Multan 608000, Pakistan.
EM khalidmahmood@bzu.edu.pk; mhnawaz@cuilahore.edu.pk
RI Nasir, Muhammad/ABF-4776-2021; Nawaz, Mian Hasnain/K-7936-2012; Nawaz,
   Mian Hasnain/AAK-3132-2021; Hayat, Akhtar/AAI-7518-2020
OI Nasir, Muhammad/0000-0002-6742-2721; Nawaz, Mian
   Hasnain/0000-0002-6648-0778; Nawaz, Mian Hasnain/0000-0002-6648-0778; 
FU HEC [20-4993/RD/HEC/14/614]; CUI [16-14/CRGP/CIIT/LHR/15/776]
FX MHN acknowledges the financial support provided by HEC
   (20-4993/R&D/HEC/14/614) and CUI (16-14/CRGP/CIIT/LHR/15/776).
CR Akhtar MA, 2019, ACS APPL NANO MATER, V2, P1589, DOI 10.1021/acsanm.9b00041
   Alizadeh S, 2017, J AM CHEM SOC, V139, P4753, DOI 10.1021/jacs.6b12564
   Arlyapov VA, 2017, NANOTECHNOL RUSS, V12, P658, DOI 10.1134/S1995078017060039
   Balasubramanian K, 2006, ANAL BIOANAL CHEM, V385, P452, DOI 10.1007/s00216-006-0314-8
   Baskaya G, 2017, BIOSENS BIOELECTRON, V91, P728, DOI 10.1016/j.bios.2017.01.045
   Batool R, 2019, MICROCHIM ACTA, V186, DOI 10.1007/s00604-019-3364-2
   Beyranvand S, 2019, LANGMUIR, V35, P10461, DOI 10.1021/acs.langmuir.9b00915
   Bhattacharyya T, 2013, NANOSCALE, V5, P9231, DOI 10.1039/c3nr02609d
   Billing BK, 2018, ANALYST, V143, P3343, DOI 10.1039/c8an00286j
   Chen C, 2018, SENSOR ACTUAT B-CHEM, V256, P63, DOI 10.1016/j.snb.2017.10.067
   Chen MM, 2017, RSC ADV, V7, P25220, DOI 10.1039/c7ra04463a
   Chen S, 2015, CHEM REV, V115, P11967, DOI 10.1021/acs.chemrev.5b00312
   Chung RJ, 2017, NANOMATERIALS-BASEL, V7, DOI 10.3390/nano7020039
   Correa-Duarte MA, 2006, J MATER CHEM, V16, P22, DOI 10.1039/b512090j
   Deng CY, 2010, BIOSENS BIOELECTRON, V26, P213, DOI 10.1016/j.bios.2010.06.013
   Devasenathipathy R, 2015, ENZYME MICROB TECH, V78, P40, DOI 10.1016/j.enzmictec.2015.06.006
   Dinesh B, 2019, ACS APPL BIO MATER, V2, P1740, DOI 10.1021/acsabm.9b00145
   Feng W, 2005, CARBON, V43, P2501, DOI 10.1016/j.carbon.2005.05.014
   Guo ZP, 2017, J ELECTROANAL CHEM, V803, P150, DOI 10.1016/j.jelechem.2017.09.027
   Hariharan PS, 2017, OPT MATER, V64, P53, DOI 10.1016/j.optmat.2016.11.036
   Hu YC, 2016, LANGMUIR, V32, P11763, DOI 10.1021/acs.langmuir.6b03016
   Iurchenkova AA, 2020, ELECTROCHIM ACTA, V335, DOI 10.1016/j.electacta.2020.135700
   Jaiswal N, 2017, ANAL METHODS-UK, V9, P3895, DOI 10.1039/c7ay01276d
   Jiang BQ, 2018, SENSOR ACTUAT B-CHEM, V254, P1033, DOI 10.1016/j.snb.2017.07.109
   Kang ZP, 2017, RSC ADV, V7, P4572, DOI 10.1039/c6ra26636c
   Kowalewska B, 2017, SENSOR ACTUAT B-CHEM, V238, P852, DOI 10.1016/j.snb.2016.07.138
   Krishnan SK, 2017, ACS OMEGA, V2, P1896, DOI 10.1021/acsomega.7b00060
   Lee SK, 2014, NPG ASIA MATER, V6, DOI 10.1038/am.2014.50
   Lee SW, 2018, ACS APPL MATER INTER, V10, P36267, DOI 10.1021/acsami.8b13070
   Li HY, 2019, ACS APPL MATER INTER, V11, P16958, DOI 10.1021/acsami.9b04299
   Li J, 2013, BIOSENS BIOELECTRON, V41, P698, DOI 10.1016/j.bios.2012.09.059
   Lu J, 2008, ACS NANO, V2, P1825, DOI 10.1021/nn800244k
   Luka G, 2019, WOODH PUB SER ELECT, P555, DOI 10.1016/B978-0-08-102420-1.00029-7
   Munzer AM, 2013, ACS NANO, V7, P7448, DOI 10.1021/nn404544e
   Nawaz MH, 2013, RSC ADV, V3, P9206, DOI 10.1039/c3ra41812j
   Nawaz MH, 2013, MATER LETT, V91, P71, DOI 10.1016/j.matlet.2012.09.053
   Nogueira SL, 2016, J COLLOID INTERF SCI, V464, P117, DOI 10.1016/j.jcis.2015.11.016
   O'Connell MJ, 2001, CHEM PHYS LETT, V342, P265, DOI 10.1016/S0009-2614(01)00490-0
   Paul A, 2018, ACS APPL NANO MATER, V1, P3600, DOI 10.1021/acsanm.8b00748
   Periasamy AP, 2011, BIOELECTROCHEMISTRY, V80, P114, DOI 10.1016/j.bioelechem.2010.06.009
   Pilas J, 2019, ANAL CHEM, V91, P15293, DOI 10.1021/acs.analchem.9b04481
   Ran X, 2015, ANAL CHIM ACTA, V892, P85, DOI 10.1016/j.aca.2015.08.046
   Rernglit W, 2019, MICROCHIM ACTA, V186, DOI 10.1007/s00604-019-3740-y
   Ridhuan NS, 2018, SCI REP-UK, V8, DOI 10.1038/s41598-018-32127-5
   Senel M, 2015, MAT SCI ENG C-MATER, V48, P287, DOI 10.1016/j.msec.2014.12.020
   Sgobbi LF, 2016, ELECTROCHIM ACTA, V191, P1010, DOI 10.1016/j.electacta.2015.11.151
   Shrestha BK, 2016, J COLLOID INTERF SCI, V482, P39, DOI 10.1016/j.jcis.2016.07.067
   Terse-Thakoor T, 2015, LANGMUIR, V31, P13054, DOI 10.1021/acs.langmuir.5b03273
   Wang X, 2016, BIOCHEM ENG J, V112, P20, DOI 10.1016/j.bej.2016.03.016
   Wooten M, 2014, ANAL CHEM, V86, P752, DOI 10.1021/ac403250w
   Wu C, 2015, BIOSENS BIOELECTRON, V66, P350, DOI 10.1016/j.bios.2014.11.037
   Wu DQ, 2019, J COLLOID INTERF SCI, V538, P597, DOI 10.1016/j.jcis.2018.11.085
   Wu XC, 2017, J COLLOID INTERF SCI, V490, P336, DOI 10.1016/j.jcis.2016.11.058
   Yu YY, 2014, BIOSENS BIOELECTRON, V52, P147, DOI 10.1016/j.bios.2013.08.043
   Zhang C, 2018, ANALYST, V143, P3075, DOI 10.1039/c8an00559a
   Zhang HY, 2017, J COLLOID INTERF SCI, V485, P159, DOI 10.1016/j.jcis.2016.09.041
   Zhang M, 2016, SENSOR ACTUAT B-CHEM, V222, P829, DOI 10.1016/j.snb.2015.09.030
   Zhao Y, 2016, J AM CHEM SOC, V138, P16645, DOI 10.1021/jacs.6b07590
   Zhu CZ, 2015, ANAL CHEM, V87, P230, DOI 10.1021/ac5039863
NR 59
TC 12
Z9 12
U1 6
U2 40
PU ELSEVIER
PI AMSTERDAM
PA RADARWEG 29, 1043 NX AMSTERDAM, NETHERLANDS
SN 0026-265X
EI 1095-9149
J9 MICROCHEM J
JI Microchem J.
PD JUN
PY 2021
VL 165
AR 106109
DI 10.1016/j.microc.2021.106109
EA FEB 2021
PG 10
WC Chemistry, Analytical
WE Science Citation Index Expanded (SCI-EXPANDED)
SC Chemistry
GA RY3DC
UT WOS:000647794800003
DA 2023-06-30
ER

PT J
AU Azak, H
AF Azak, Hacer
TI Electrochemical hydrogen peroxide nanosensor using a reduced graphene
   oxide-poly(6-(4H-dithieno[3,2-b:2 ',3 '-d]pyrrol-4-yl)hexan-1-amine)
   hybrid-modified electrode
SO JOURNAL OF APPLIED POLYMER SCIENCE
LA English
DT Article
DE amperometric sensor; dithione [3; 2-b; 2 '; 3 '-d]pyrroles (DTP);
   hydrogen peroxide determination; nanocomposite; reduced graphene oxide
ID GLUCOSE-OXIDASE; CONDUCTING POLYMER; BIOSENSOR; SENSOR; NANOPARTICLES;
   FABRICATION; REDUCTION; COMPOSITE; CARBON
AB The construction and biofunctionalization of graphene-based conjugated polymer nanocomposite that included reduced graphene oxide-poly DTP-NH2 hybrid-modified glassy carbon electrode (GCE) for the electrochemical H2O2 sensing were accomplished in this work. For the construction of the hydrogen peroxide bioassay, as an initial step of fabrication of the nanobiosensor, a novel conductive polymer structure was synthesized by the Suzuki-Miyaura coupling reaction and structural characterization was carried out by H-1-NMR and Mass spectroscopy techniques. Then, graphene oxide was chemically synthesized according to Hummers' method to expand the effective surface area to enhance the interaction between enzymes and conjugated polymers. This synthesized structure was assembled by an electrochemically polymerized conductive polymer with graphene oxide on a GCE. The modified glassy electrode surface was obtained by covalent bonding of the electrochemically polymerized DTP-NH2 with graphene oxide and coated on each well as biomimetic material. The structure and sensing properties of the nanosensing hybrid structure were investigated using UV-vis, AFM, SEM, and XRD. Thanks to the fast electron transfer at the poly(DTP-NH2)/rGO nanocomposite electrode interface, the developed biosensor exhibits a fast and linear amperometric response upon H2O2. Finally, a biosensor that is more selective and sensitive to H2O2 was developed. Also, the Poly(DTP-NH2)/rGO nanocomposite based Hydrogen Peroxide Nano sensor displayed excellent selectivity as well as good reproducibility and stability. (c) 2019 Wiley Periodicals, Inc. J. Appl. Polym. Sci. 2019, 136, 48538.
C1 [Azak, Hacer] Karamanoglu Mehmetbey Univ, Dept Pharm Serv, Pharm Serv, TR-70200 Karaman, Turkey.
C3 Karamanoglu Mehmetbey University
RP Azak, H (通讯作者)，Karamanoglu Mehmetbey Univ, Dept Pharm Serv, Pharm Serv, TR-70200 Karaman, Turkey.
EM hazak@kmu.edu.tr
OI Azak, Hacer/0000-0001-6492-6572
FU Karamanoglu Mehmetbey University Research Foundation [14-M-17]
FX This study was financially supported by Karamanoglu Mehmetbey University
   Research Foundation (Grant No. 14-M-17).
CR Allen MJ, 2010, CHEM REV, V110, P132, DOI 10.1021/cr900070d
   Amini N, 2019, INT J BIOL MACROMOL, V123, P1297, DOI 10.1016/j.ijbiomac.2018.10.043
   Azak H, 2016, J ELECTROANAL CHEM, V770, P90, DOI 10.1016/j.jelechem.2016.03.034
   Azak H, 2016, MACROMOL BIOSCI, V16, P545, DOI 10.1002/mabi.201500274
   Azak H, 2013, RSC ADV, V3, P19582, DOI 10.1039/c3ra42212g
   Baccarin M, 2017, J ELECTROANAL CHEM, V799, P436, DOI 10.1016/j.jelechem.2017.06.052
   Baskurt E, 2012, COLLOID SURFACE B, V97, P13, DOI 10.1016/j.colsurfb.2012.04.005
   Batir GG, 2018, J ELECTRON MATER, V47, P329, DOI 10.1007/s11664-017-5758-4
   Bharath G, 2015, J MATER CHEM B, V3, P1360, DOI 10.1039/c4tb01651c
   CHEN TL, 1986, BIOTECHNOL BIOENG, V28, P107, DOI 10.1002/bit.260280115
   Compton OC, 2010, SMALL, V6, P711, DOI 10.1002/smll.200901934
   Das AK, 2014, J MATER CHEM A, V2, P1332, DOI 10.1039/c3ta13688d
   Du X, 2017, ONCOTARGET, V8, P13039, DOI 10.18632/oncotarget.14308
   Feng TT, 2012, MOL BIOSYST, V8, P1441, DOI 10.1039/c2mb05379a
   Feng X, 2015, BIOSENS BIOELECTRON, V70, P411, DOI 10.1016/j.bios.2015.03.046
   Fu XM, 2018, INT J ELECTROCHEM SC, V13, P4817, DOI 10.20964/2018.05.46
   Geim AK, 2007, NAT MATER, V6, P183, DOI 10.1038/nmat1849
   Guler M, 2019, J ELECTROANAL CHEM, V834, P49, DOI 10.1016/j.jelechem.2018.12.052
   Hua L, 2012, ANALYST, V137, P5716, DOI 10.1039/c2an35612k
   Kong FY, 2014, BIOSENS BIOELECTRON, V56, P77, DOI 10.1016/j.bios.2013.12.067
   Layek RK, 2013, POLYMER, V54, P5087, DOI 10.1016/j.polymer.2013.06.027
   Li S, 2017, MATER TECHNOL, V32, P1, DOI 10.1080/10667857.2015.1109162
   Loh KP, 2010, J MATER CHEM, V20, P2277, DOI 10.1039/b920539j
   Marcano DC, 2010, ACS NANO, V4, P4806, DOI 10.1021/nn1006368
   Moon IK, 2010, NAT COMMUN, V1, DOI 10.1038/ncomms1067
   Namvari M, 2017, SCI REP-UK, V7, DOI 10.1038/srep44508
   Narayanan JS, 2019, BIOELECTROCHEMISTRY, V128, P56, DOI 10.1016/j.bioelechem.2019.03.005
   Pavoski G, 2017, MATER RES-IBERO-AM J, V20, P53, DOI [10.1590/1980-5373-mr-2015-0528, 10.1590/1980-5373-MR-2015-0528]
   Potts JR, 2011, POLYMER, V52, P5, DOI 10.1016/j.polymer.2010.11.042
   Rafiee MA, 2010, ACS NANO, V4, P7415, DOI 10.1021/nn102529n
   Rao CNR, 2011, MOD PHYS LETT B, V25, P427, DOI 10.1142/S0217984911025961
   Sahu D, 2011, TETRAHEDRON, V67, P303, DOI 10.1016/j.tet.2010.11.044
   Saleem H, 2018, MATER CHEM PHYS, V204, P1, DOI 10.1016/j.matchemphys.2017.10.020
   Soganci T, 2018, J ELECTROCHEM SOC, V165, pH941, DOI 10.1149/2.0811814jes
   Stankovich S, 2007, CARBON, V45, P1558, DOI 10.1016/j.carbon.2007.02.034
   Suk J. W., 2010, ACS NANO, V10, P4381
   Sun XX, 2016, BIOSENS BIOELECTRON, V79, P15, DOI 10.1016/j.bios.2015.12.004
   Udum Y., 2014, J APPL POLYM SCI, V131, P8676, DOI DOI 10.1002/APP.40701
   Unnikrishnan B, 2013, BIOSENS BIOELECTRON, V39, P70, DOI 10.1016/j.bios.2012.06.045
   Vijayaraj K, 2016, ANAL METHODS-UK, V8, P6974, DOI 10.1039/c6ay02032a
   Wang GH, 2006, J PHYS CHEM B, V110, P24864, DOI 10.1021/jp0657078
   Weidelener M, 2013, CHEM COMMUN, V49, P10865, DOI 10.1039/c3cc46066e
   Xian YZ, 2006, BIOSENS BIOELECTRON, V21, P1996, DOI 10.1016/j.bios.2005.09.014
   ZANIRATO P, 1983, J CHEM SOC PERK T 1, P2551, DOI 10.1039/p19830002551
   Zhang B, 2011, ELECTROANAL, V23, P1821, DOI 10.1002/elan.201100171
   Zhang X, 2011, J MATER CHEM, V21, P4971, DOI 10.1039/c0jm04290k
   Zheng F, 2015, RSC ADV, V5, P89515, DOI 10.1039/c5ra18540h
   Zhu YW, 2010, ADV MATER, V22, P3906, DOI 10.1002/adma.201001068
NR 48
TC 3
Z9 3
U1 1
U2 23
PU WILEY
PI HOBOKEN
PA 111 RIVER ST, HOBOKEN 07030-5774, NJ USA
SN 0021-8995
EI 1097-4628
J9 J APPL POLYM SCI
JI J. Appl. Polym. Sci.
PD APR 10
PY 2020
VL 137
IS 14
AR 48538
DI 10.1002/app.48538
EA SEP 2019
PG 12
WC Polymer Science
WE Science Citation Index Expanded (SCI-EXPANDED)
SC Polymer Science
GA KA2HP
UT WOS:000488199700001
DA 2023-06-30
ER

PT J
AU Tavares, APM
   Truta, LAANA
   Moreira, FTC
   Carneiro, LPT
   Sales, MGF
AF Tavares, Ana P. M.
   Truta, Liliana A. A. N. A.
   Moreira, Felismina T. C.
   Carneiro, Liliana P. T.
   Sales, M. Goreti F.
TI Self-powered and self-signalled autonomous electrochemical biosensor
   applied to cancinoembryonic antigen determination
SO BIOSENSORS & BIOELECTRONICS
LA English
DT Article
DE Biosensor; Cancer biomarker; Dye-sensitized solar cells; Electrochromic
   cell; Self-signalled device; Self-powered device
ID CARCINOEMBRYONIC ANTIGEN; ELECTROCHROMIC MATERIALS; COLORECTAL-CANCER;
   COUNTER ELECTRODE; RAMAN; CONDUCTIVITY; PRINCIPLES; STABILITY;
   NANOTUBES; POLYMERS
AB This work describes a novel and disruptive electrochemical biosensing device that is self-powered by light and self-signalled by an optical readout. Electrical energy requirements are ensured by a photovoltaic cell that is a dye sensitized solar cell (DSSC), in which one of the electrodes is the biosensing unit. The readout converts electrical energy into colour by an electrochromic cell and signals the concentration dependent event. This device was designed to target a cancer biomarker, cancinoembryonic antigen (CEA).
   In brief, the sensing unit was assembled on a conductive glass substrate with a highly conductive poly(3,4-ethylenedioxythiophene) (PEDOT) layer, using a molecularly-imprinted polymer of polypyrrol (PPy) as biorecognition element. This sensing unit acted as the counter electrode (CE) of the DSSC, generating a hybrid device with a maximum power conversion efficiency of 3.45% for a photoanode area of 0.7 cm(2). The hybrid DSSC/biosensor had an electrical output that was CEA concentration dependent from 100 ng/mL to 100 mu g/mL, with a limit detection of 0.14 ng/mL in human urine samples. The electrochromic cell consisted of a PEDOT-based material and showed a colour gradient change for CEA concentrations, ranging from 0.1 ng/mL to 100 mu g/mL.
   Overall, this self-powered and self-signalled set-up is equipment free and particularly suitable for point-of-care analysis (POC), being able to screen CEA in real samples and differentiating critical concentrations for establishing a diagnosis. It holds the potential to provide clinical relevant data anywhere, in a fully independent manner.
C1 [Tavares, Ana P. M.; Truta, Liliana A. A. N. A.; Moreira, Felismina T. C.; Carneiro, Liliana P. T.; Sales, M. Goreti F.] Polytech Inst Porto, BioMark CEB ISEP, Sch Engn, Porto, Portugal.
C3 Polytechnic Institute of Porto
RP Sales, MGF (通讯作者)，Polytech Inst Porto, Sch Engn, BioMark, Sensor Res ISEP, R Dr Antonio Bernardino de Almeida 431, P-4200072 Porto, Portugal.
EM goreti.sales@gmail.com
RI SALES, Maria Goreti FERREIRA/K-9199-2013; Truta, Liliana/ABA-7199-2020;
   Carneiro, Liliana P. T./ABF-8752-2021; Tavares, Ana P.
   Moreira/ABA-7238-2020
OI SALES, Maria Goreti FERREIRA/0000-0001-9936-7336; Carneiro, Liliana P.
   T./0000-0003-4892-7609; Tavares, Ana P. Moreira/0000-0003-2868-3037;
   Moreira, Felismina/0000-0003-4237-8952; Truta,
   Liliana/0000-0001-8392-8776
FU European Research Council [GA 311086]
FX The authors acknowledge the financial support of European Research
   Council though the Starting Grant, 3P's Starting Grant/ERC (GA 311086).
CR Arduini F, 2016, TRAC-TREND ANAL CHEM, V79, P114, DOI 10.1016/j.trac.2016.01.032
   Ayranci R, 2015, SENSORS-BASEL, V15, P1389, DOI 10.3390/s150101389
   Beaujuge PM, 2010, CHEM REV, V110, P268, DOI 10.1021/cr900129a
   Casey BJ, 2008, J BIOMED MATER RES A, V87A, P359, DOI 10.1002/jbm.a.31757
   Chander N, 2014, SOL ENERGY, V109, P11, DOI 10.1016/j.solener.2014.08.011
   Chen R, 2017, ACS ENERGY LETT, V2, P1070, DOI 10.1021/acsenergylett.7b00219
   Chiu WW, 2005, SYNTHETIC MET, V155, P80, DOI 10.1016/j.synthmet.2005.06.012
   da Silva ETSG, 2017, CHEMELECTROCHEM, V4, P778, DOI 10.1002/celc.201600758
   Dembele KT, 2013, J POWER SOURCES, V233, P93, DOI 10.1016/j.jpowsour.2013.01.075
   Duffy MJ, 2001, CLIN CHEM, V47, P624
   Fan MS, 2016, SOL ENERG MAT SOL C, V145, P35, DOI 10.1016/j.solmat.2015.06.031
   Gao YF, 2018, SCI REP-UK, V8, DOI 10.1038/s41598-018-21048-y
   Garreau S, 1999, MACROMOLECULES, V32, P6807, DOI 10.1021/ma9905674
   Gomes HIAS, 2015, BIOSENS BIOELECTRON, V65, P54, DOI 10.1016/j.bios.2014.10.006
   Grieshaber D, 2008, SENSORS-BASEL, V8, P1400, DOI 10.3390/s8031400
   Gupta D., 2008, APPL PHYS LETT, V93
   Gupta S, 2008, J RAMAN SPECTROSC, V39, P1343, DOI 10.1002/jrs.2002
   Hauptman N, 2017, GASTROENT RES PRACT, V2017, DOI 10.1155/2017/2195361
   Hong CK, 2015, INT J ELECTROCHEM SC, V10, P5521
   Lai YX, 2018, J BIOMED NANOTECHNOL, V14, P1688, DOI 10.1166/jbn.2018.2617
   Lee SY, 1996, J PHYS CHEM-US, V100, P15073, DOI 10.1021/jp960921p
   Lv XJ, 2017, J MATER CHEM C, V5, P12, DOI 10.1039/c6tc04002k
   Margalit O, 2018, EUR J CANCER, V94, P1, DOI 10.1016/j.ejca.2018.01.112
   McStay D, 2005, J OPT A-PURE APPL OP, V7, pS340, DOI 10.1088/1464-4258/7/6/013
   Mehmood U, 2014, ADV MATER SCI ENG, V2014, DOI 10.1155/2014/974782
   Moraes BR, 2018, VIB SPECTROSC, V96, P137, DOI 10.1016/j.vibspec.2018.04.006
   Moreira FTC, 2018, SCI REP-UK, V8, DOI 10.1038/s41598-018-27884-2
   Moreira FTC, 2016, SENSOR ACTUAT B-CHEM, V223, P927, DOI 10.1016/j.snb.2015.09.157
   Moser ML, 2016, NANO LETT, V16, P5386, DOI 10.1021/acs.nanolett.6b01564
   Nicholson BD, 2016, JAMA-J AM MED ASSOC, V316, P1310, DOI 10.1001/jama.2016.11212
   OREGAN B, 1991, NATURE, V353, P737, DOI 10.1038/353737a0
   Pohanka M, 2008, J APPL BIOMED, V6, P57, DOI 10.32725/jab.2008.008
   Qi BY, 2013, PHYS CHEM CHEM PHYS, V15, P8972, DOI 10.1039/c3cp51383a
   Somani PR, 2003, MATER CHEM PHYS, V77, P117, DOI 10.1016/S0254-0584(01)00575-2
   Stejskal J, 2016, RSC ADV, V6, P88382, DOI 10.1039/c6ra19461c
   Truss L. A. A. N. A., 2018, BIOSENS BIOELECTRON, V107, P94
   Truta LAANA, 2019, SENSOR ACTUAT B-CHEM, V287, P53, DOI 10.1016/j.snb.2019.02.033
   Truta LAANA, 2019, ELECTROCHIM ACTA, V300, P102, DOI 10.1016/j.electacta.2019.01.050
   Xueji Z., 2008, ELECTROCHEMICAL SENS
   Yoo D, 2014, NANO RES, V7, P717, DOI 10.1007/s12274-014-0433-z
   Yuan X.-Z., 2010, FUNDAMENTALS APPL
   Zhao QQ, 2018, CLIN PROTEOM, V15, DOI 10.1186/s12014-018-9182-4
   Zhao YY, 2014, BIOSENS BIOELECTRON, V57, P269, DOI 10.1016/j.bios.2014.02.022
NR 43
TC 20
Z9 20
U1 9
U2 171
PU ELSEVIER ADVANCED TECHNOLOGY
PI OXFORD
PA OXFORD FULFILLMENT CENTRE THE BOULEVARD, LANGFORD LANE, KIDLINGTON,
   OXFORD OX5 1GB, OXON, ENGLAND
SN 0956-5663
EI 1873-4235
J9 BIOSENS BIOELECTRON
JI Biosens. Bioelectron.
PD SEP 1
PY 2019
VL 140
BP 103
EP 110
AR 111320
DI 10.1016/j.bios.2019.111320
PG 8
WC Biophysics; Biotechnology & Applied Microbiology; Chemistry, Analytical;
   Electrochemistry; Nanoscience & Nanotechnology
WE Science Citation Index Expanded (SCI-EXPANDED)
SC Biophysics; Biotechnology & Applied Microbiology; Chemistry;
   Electrochemistry; Science & Technology - Other Topics
GA IF3OQ
UT WOS:000472990500013
PM 31150987
DA 2023-06-30
ER

PT J
AU Reich, P
   Stoltenburg, R
   Strehlitz, B
   Frense, D
   Beckmann, D
AF Reich, Peggy
   Stoltenburg, Regina
   Strehlitz, Beate
   Frense, Dieter
   Beckmann, Dieter
TI Development of An Impedimetric Aptasensor for the Detection of
   Staphylococcus aureus
SO INTERNATIONAL JOURNAL OF MOLECULAR SCIENCES
LA English
DT Article
DE aptamer; staphylococcal protein A; label-free; biosensing techniques;
   rapid detection; self-assembly; limit of detection; protein binding;
   ferri-/ferrocyanide; gold electrode
ID LABEL-FREE DETECTION; PROTEIN-A; ELECTROCHEMICAL QUANTITATION; GOLD
   ELECTRODES; RAPID DETECTION; REAL-TIME; NANOPARTICLES; ENTEROTOXIN;
   BIOSENSORS; BINDING
AB In combination with electrochemical impedance spectroscopy, aptamer-based biosensors are a powerful tool for fast analytical devices. Herein, we present an impedimetric aptasensor for the detection of the human pathogen Staphylococcus aureus. The used aptamer targets protein A, a surface bound virulence factor of S. aureus. The thiol-modified protein A-binding aptamer was co-immobilized with 6-mercapto-1-hexanol onto gold electrodes by self-assembly. Optimization of the ratio of aptamer to 6-mercapto-1-hexanol resulted in an average density of 1.01 +/- 0.44 x 10(13) aptamer molecules per cm(2). As shown with quartz crystal microbalance experiments, the immobilized aptamer retained its functionality to bind recombinant protein A. Our impedimetric biosensor is based on the principle that binding of target molecules to the immobilized aptamer decreases the electron transfer between electrode and ferri-/ferrocyanide in solution, which is measured as an increase of impedance. Microscale thermophoresis measurements showed that addition of the redox probe ferri-/ferrocyanide has no influence on the binding of aptamer and its target. We demonstrated that upon incubation with various concentrations of S. aureus, the charge-transfer resistance increased proportionally. The developed biosensor showed a limit of detection of 10 CFUmL(-1) and results were available within 10 minutes. The biosensor is highly selective, distinguishing non-target bacteria such as Escherichia coli and Staphylococcus epidermidis. This work highlights the immense potential of impedimetric aptasensors for future biosensing applications.
C1 [Reich, Peggy; Frense, Dieter; Beckmann, Dieter] Inst Bioprozess & Anal Messtech, D-37308 Heilbad Heiligenstadt, Germany.
   [Stoltenburg, Regina] UFZ Helmholtz Ctr Environm Res, D-06120 Halle, Germany.
   [Strehlitz, Beate] UFZ Helmholtz Ctr Environm Res, D-04318 Leipzig, Germany.
C3 Helmholtz Association; Helmholtz Center for Environmental Research
   (UFZ); Helmholtz Association; Helmholtz Center for Environmental
   Research (UFZ)
RP Reich, P (通讯作者)，Inst Bioprozess & Anal Messtech, D-37308 Heilbad Heiligenstadt, Germany.
EM ReichPeggy@gmail.com; regina.stoltenburg@ufz.de; beate.strehlitz@ufz.de;
   Dieter.Frense@iba-heiligenstadt.de; Dieter.Beckmann@iba-heiligenstadt.de
RI Strehlitz, Beate/H-3054-2019; Stoltenburg, Regina/D-5482-2015
OI Strehlitz, Beate/0000-0002-3211-0584; Stoltenburg,
   Regina/0000-0001-5361-6632
CR Abbaspour A, 2015, BIOSENS BIOELECTRON, V68, P149, DOI 10.1016/j.bios.2014.12.040
   Access O, 2017, BIONANOMATERIALS, V18, P1, DOI 10.1515/bnm-2016-0012
   ANGELL DH, 1972, J ELECTROANAL CHEM, V35, P55, DOI 10.1016/0368-1874(72)80046-7
   Bahadir EB, 2016, ARTIF CELL NANOMED B, V44, P248, DOI 10.3109/21691401.2014.942456
   Banada PP, 2012, PLOS ONE, V7, DOI 10.1371/journal.pone.0031126
   Bekir K, 2015, ENVIRON SCI POLLUT R, V22, P15796, DOI 10.1007/s11356-015-4761-7
   Bennett R. W., STAPHYLOCOCCUS AUREU
   Cao XX, 2009, NUCLEIC ACIDS RES, V37, P4621, DOI 10.1093/nar/gkp489
   Carroll KC, 2008, MOL DIAGN THER, V12, P15, DOI 10.1007/BF03256265
   Chang Y. C., 2013, SCI REP, V3, DOI [10.1038/srep0186323689505, DOI 10.1038/SREP0186323689505]
   DeBono RF, 1996, CAN J CHEM, V74, P677, DOI 10.1139/v96-073
   DeDent AC, 2007, J BACTERIOL, V189, P4473, DOI 10.1128/JB.00227-07
   Duan N, 2012, ANAL CHIM ACTA, V723, P1, DOI 10.1016/j.aca.2012.02.011
   Erickson HP, 2009, BIOL PROCED ONLINE, V11, P32, DOI 10.1007/s12575-009-9008-x
   Gopinath SCB, 2007, ANAL BIOANAL CHEM, V387, P171, DOI 10.1007/s00216-006-0826-2
   Hernandez R, 2014, BIOSENS BIOELECTRON, V54, P553, DOI 10.1016/j.bios.2013.11.053
   HIBNICK HE, 1959, ARCH BIOCHEM BIOPHYS, V85, P70, DOI 10.1016/0003-9861(59)90448-5
   Hirschorn B, 2010, ELECTROCHIM ACTA, V55, P6218, DOI 10.1016/j.electacta.2009.10.065
   Hoja J, 2013, METROL MEAS SYST, V20, P43, DOI 10.2478/mms-2013-0004
   Jia F, 2014, MICROCHIM ACTA, V181, P967, DOI 10.1007/s00604-014-1195-8
   Jin WC, 2016, FOOD HYGIENE AND TOXICOLOGY IN READY-TO-EAT FOODS, P241, DOI 10.1016/B978-0-12-801916-0.00014-5
   Kahl BC, 2005, J CLIN MICROBIOL, V43, P502, DOI 10.1128/JCM.43.1.502-505.2005
   Keighley SD, 2008, BIOSENS BIOELECTRON, V23, P1291, DOI 10.1016/j.bios.2007.11.012
   Labib M, 2012, ANAL CHEM, V84, P8966, DOI 10.1021/ac302902s
   Law JWF, 2015, FRONT MICROBIOL, V5, DOI 10.3389/fmicb.2014.00770
   Lian Y, 2015, BIOSENS BIOELECTRON, V65, P314, DOI 10.1016/j.bios.2014.10.017
   Liang G, 2016, ANAL CHIM ACTA, V936, P222, DOI 10.1016/j.aca.2016.06.056
   Lisdat F, 2008, ANAL BIOANAL CHEM, V391, P1555, DOI 10.1007/s00216-008-1970-7
   MARTIN SJ, 1991, ANAL CHEM, V63, P2272, DOI 10.1021/ac00020a015
   Mohanty SP, 2006, IEEE POTENTIALS, V25, P35, DOI 10.1109/MP.2006.1649009
   O'Seaghdha M, 2006, FEBS J, V273, P4831, DOI 10.1111/j.1742-4658.2006.05482.x
   O'Sullivan CK, 2002, ANAL BIOANAL CHEM, V372, P44, DOI 10.1007/s00216-001-1189-3
   OESCH U, 1983, ELECTROCHIM ACTA, V28, P1237, DOI 10.1016/0013-4686(83)85011-7
   Oh AC, 2013, MOL MED REP, V7, P11, DOI 10.3892/mmr.2012.1121
   Radi AE, 2005, ANAL CHEM, V77, P6320, DOI 10.1021/ac0505775
   Reich P., 2017, THESIS
   SAUERBREY G, 1959, Z PHYS, V155, P206, DOI 10.1007/BF01337937
   Schelin J, 2011, VIRULENCE, V2, P580, DOI 10.4161/viru.2.6.18122
   Shahdordizadeh M., 2017, SENS ACTUATORS B, V241, P619, DOI [DOI 10.1016/J.SNB.2016.10.088, 10.1016/j.snb.2016.10.088, DOI 10.1016/j.snb.2016.10.088]
   Shangguan JF, 2015, ANALYST, V140, P4489, DOI 10.1039/c5an00535c
   SJODAHL J, 1977, EUR J BIOCHEM, V78, P471, DOI 10.1111/j.1432-1033.1977.tb11760.x
   Steel AB, 1998, ANAL CHEM, V70, P4670, DOI 10.1021/ac980037q
   Stoltenburg R, 2005, ANAL BIOANAL CHEM, V383, P83, DOI 10.1007/s00216-005-3388-9
   Stoltenburg R, 2016, SCI REP-UK, V6, DOI 10.1038/srep33812
   Stoltenburg R, 2015, PLOS ONE, V10, DOI 10.1371/journal.pone.0134403
   Tallent S. M., STAPHYLOCOCCAL ENTER
   Tong SYC, 2015, CLIN MICROBIOL REV, V28, P603, DOI 10.1128/CMR.00134-14
   Urmann K, 2017, J BIOTECHNOL, V257, P171, DOI 10.1016/j.jbiotec.2017.01.005
   Willner I, 2007, ANGEW CHEM INT EDIT, V46, P6408, DOI 10.1002/anie.200604524
   Yuan JL, 2014, TALANTA, V127, P163, DOI 10.1016/j.talanta.2014.04.013
   Zelada-Guillen GA, 2012, BIOSENS BIOELECTRON, V31, P226, DOI 10.1016/j.bios.2011.10.021
   Zhao XH, 2016, BIOTECHNOL BIOTEC EQ, V30, P827, DOI 10.1080/13102818.2016.1209433
   Zhu BC, 2015, CHEM-ASIAN J, V10, P2169, DOI 10.1002/asia.201500313
NR 53
TC 46
Z9 47
U1 5
U2 43
PU MDPI
PI BASEL
PA ST ALBAN-ANLAGE 66, CH-4052 BASEL, SWITZERLAND
SN 1422-0067
J9 INT J MOL SCI
JI Int. J. Mol. Sci.
PD NOV
PY 2017
VL 18
IS 11
AR 2484
DI 10.3390/ijms18112484
PG 18
WC Biochemistry & Molecular Biology; Chemistry, Multidisciplinary
WE Science Citation Index Expanded (SCI-EXPANDED)
SC Biochemistry & Molecular Biology; Chemistry
GA FO4KK
UT WOS:000416811300254
PM 29160851
OA gold, Green Published, Green Submitted
DA 2023-06-30
ER

PT J
AU Zor, E
   Oztekin, Y
   Ramanaviciene, A
   Anusevicius, Z
   Bingol, H
   Barkauskas, J
   Ersoz, M
   Ramanavicius, A
AF Zor, Erhan
   Oztekin, Yasemin
   Ramanaviciene, Almira
   Anusevicius, Zilvinas
   Bingol, Haluk
   Barkauskas, Jurgis
   Ersoz, Mustafa
   Ramanavicius, Arunas
TI Amperometric Glucose Biosensor Based on Glucose Oxidase,
   1,10-Phenanthroline-5,6-dione and Carbon Nanotubes
SO JOURNAL OF THE ELECTROCHEMICAL SOCIETY
LA English
DT Article
ID MODIFIED ELECTRODE; ELECTROCHEMICAL SENSORS; IMMOBILIZATION MATRIX;
   NANOCOMPOSITE; NANOPARTICLES; POLYPYRROLE; MEDIATORS; LAYER; FILM
AB A biosensor for glucose determination was fabricated by the immobilization of glucose oxidase (GOx) on carbon nanotubes (CNTs) and/or 1,10-phenanthroline-5,6-dione (PD) modified graphite rod electrodes (GOx/PD/CNTs/GR) and its amperometric response toward glucose was investigated under aerobic and anaerobic conditions. The sensitivity of the GOx/PD/CNTs/GR electrode was found to be higher compared to that of a PD-modified GR electrode without CNTs (GOx/PD/GR), implying that CNTs play an important role in the facilitation of electron transfer between the redox active site of GOx and the electrode surface. The GOx/PD/CNTs/GR biosensor exhibited a linear dependency on substrate concentration in a range from 0.0 until 50.0 mM of glucose with oxygen present and from 0.0 until 62.5 mM of glucose in the absence of oxygen. With oxygen present, the limit of detection (LOD) values were determined to be 5.4 and 8.0 mM, and the limit of quantitation values (LOQ) were calculated as 16.2 and 24 mM for GOx/PD/GR and GOx/PD/CNTs/GR, respectively. In the absence of oxygen, the LOD values were calculated as 4.2 and 10.7 mM, and the LOQ values were calculated as 12.6 and 32.1 mM for GOx/PD/GR and GOx/PD/CNTs/GR, respectively. When examining the interference effect of uric acid for GOx/PD/GR and GOx/PD/CNTs/GR electrodes, no significant changes in the amperometric response of the modified electrodes were observed up to 100.0 mM of uric acid. (C) 2014 The Electrochemical Society. All rights reserved.
C1 [Zor, Erhan; Oztekin, Yasemin; Ramanaviciene, Almira; Ramanavicius, Arunas] Vilnius State Univ, Fac Chem, NanoTechnas Ctr Nanotechnol & Mat Sci, Vilnius, Lithuania.
   [Zor, Erhan; Oztekin, Yasemin; Ersoz, Mustafa] Selcuk Univ, Dept Chem, Fac Sci, Konya, Turkey.
   [Zor, Erhan] Necmettin Erbakan Univ, AK Educ Fac, Sci & Technol Dept, Konya, Turkey.
   [Oztekin, Yasemin] Ctr Phys Sci & Technol, Vilnius, Lithuania.
   [Anusevicius, Zilvinas] Vilnius State Univ, Inst Biochem, Vilnius, Lithuania.
   [Bingol, Haluk] Necmettin Erbakan Univ, AK Educ Fac, Dept Chem, Konya, Turkey.
   [Barkauskas, Jurgis] Vilnius State Univ, Fac Chem, Dept Inorgan Chem, Vilnius, Lithuania.
   [Ramanavicius, Arunas] Vilnius State Univ, Fac Chem, Dept Phys Chem, Vilnius, Lithuania.
C3 Vilnius University; Selcuk University; Necmettin Erbakan University;
   Center for Physical Sciences & Technology - Lithuania; Vilnius
   University; Necmettin Erbakan University; Vilnius University; Vilnius
   University
RP Zor, E (通讯作者)，Vilnius State Univ, Fac Chem, NanoTechnas Ctr Nanotechnol & Mat Sci, Vilnius, Lithuania.
EM arunas.ramanavicius@chf.vu.lt
RI Bingol, Haluk/B-6575-2012; Barkauskas, Jurgis/D-3690-2018; Zor,
   Erhan/AAF-7929-2020; Ersoz, Mustafa/A-3007-2019
OI Bingol, Haluk/0000-0002-6466-6851; Barkauskas,
   Jurgis/0000-0002-5444-5289; Zor, Erhan/0000-0002-2325-6354; Ersoz,
   Mustafa/0000-0002-9409-9157; Ramanaviciene, Almira/0000-0001-5864-0359;
   Ramanavicius, Arunas/0000-0002-0885-3556
FU Lithuanian Scientific Council [TYR-060]
FX This work was partially supported by Lithuanian Scientific Council,
   Project number TYR-060.
CR Baby TT, 2010, SENSOR ACTUAT B-CHEM, V145, P71, DOI 10.1016/j.snb.2009.11.022
   Baby TT, 2010, TALANTA, V80, P2016, DOI 10.1016/j.talanta.2009.11.010
   Barkauskas J, 2010, SEP PURIF TECHNOL, V71, P331, DOI 10.1016/j.seppur.2009.12.019
   Bencini A, 2010, COORDIN CHEM REV, V254, P2096, DOI 10.1016/j.ccr.2010.04.008
   Carmen C., 2010, BIOSENS BIOELECTRON, V26, P1239
   Cherevko S, 2009, SENSOR ACTUAT B-CHEM, V142, P216, DOI 10.1016/j.snb.2009.07.023
   Contreras RR, 1999, CHEM PHYS LETT, V304, P405, DOI 10.1016/S0009-2614(99)00325-5
   Deng CY, 2008, BIOSENS BIOELECTRON, V23, P1272, DOI 10.1016/j.bios.2007.11.009
   Deng CY, 2009, BIOSENS BIOELECTRON, V24, P2091, DOI 10.1016/j.bios.2008.10.022
   Fang C, 2011, SENSOR ACTUAT B-CHEM, V155, P545, DOI 10.1016/j.snb.2011.01.005
   German N, 2011, MICROCHIM ACTA, V172, P185, DOI 10.1007/s00604-010-0474-2
   Goyal RN, 2011, ELECTROCHIM ACTA, V56, P2717, DOI 10.1016/j.electacta.2010.12.047
   Jacobs CB, 2010, ANAL CHIM ACTA, V662, P105, DOI 10.1016/j.aca.2010.01.009
   Jiang XY, 2011, SENSOR ACTUAT B-CHEM, V153, P158, DOI 10.1016/j.snb.2010.10.023
   Kausaite-Minkstimiene A, 2010, BIOSENS BIOELECTRON, V26, P790, DOI 10.1016/j.bios.2010.06.023
   Kruusma J, 2008, ELECTROCHEM COMMUN, V10, P1872, DOI 10.1016/j.elecom.2008.09.033
   Leskovac V, 2005, INT J BIOCHEM CELL B, V37, P731, DOI 10.1016/j.biocel.2004.10.014
   Li F, 2011, BIOSENS BIOELECTRON, V26, P2489, DOI 10.1016/j.bios.2010.10.040
   Liu GZ, 2007, ELECTROCHEM COMMUN, V9, P2218, DOI 10.1016/j.elecom.2007.06.016
   Manesh KM, 2010, BIOSENS BIOELECTRON, V25, P1579, DOI 10.1016/j.bios.2009.11.015
   Oztekin Y, 2011, BIOSENS BIOELECTRON, V26, P2541, DOI 10.1016/j.bios.2010.11.001
   Oztekin Y, 2010, BIOSENS BIOELECTRON, V26, P267, DOI 10.1016/j.bios.2010.05.005
   Qiu JD, 2009, BIOSENS BIOELECTRON, V24, P2920, DOI 10.1016/j.bios.2009.02.029
   Qiu JD, 2009, ANAL BIOCHEM, V385, P264, DOI 10.1016/j.ab.2008.12.002
   Rahman MM, 2009, SENSOR ACTUAT B-CHEM, V137, P327, DOI 10.1016/j.snb.2008.10.060
   Ramanavicius A, 2006, ELECTROCHIM ACTA, V51, P6025, DOI 10.1016/j.electacta.2005.11.052
   Ramanavicius A, 2005, SENSOR ACTUAT B-CHEM, V111, P532, DOI 10.1016/j.snb.2005.03.038
   Ramanavicius A, 2010, ANAL BIOANAL CHEM, V398, P3105, DOI 10.1007/s00216-010-4265-8
   Ramanavicius A, 2014, J ELECTROCHEM SOC, V161, pB31, DOI 10.1149/2.021403jes
   Scavetta E, 2010, ELECTROANAL, V22, P427, DOI 10.1002/elan.200900361
   Shan CS, 2010, BIOSENS BIOELECTRON, V25, P1070, DOI 10.1016/j.bios.2009.09.024
   Shi WT, 2010, BIOSENS BIOELECTRON, V26, P1098, DOI 10.1016/j.bios.2010.08.072
   Si P, 2011, BIOSENS BIOELECTRON, V26, P3845, DOI 10.1016/j.bios.2011.02.044
   Tsai MC, 2009, SENSOR ACTUAT B-CHEM, V141, P592, DOI 10.1016/j.snb.2009.06.016
   Vashist SK, 2011, BIOTECHNOL ADV, V29, P169, DOI 10.1016/j.biotechadv.2010.10.002
   Wang KQ, 2009, J MOL CATAL B-ENZYM, V58, P194, DOI 10.1016/j.molcatb.2008.12.022
   Wang WJ, 2010, ELECTROCHIM ACTA, V55, P7055, DOI 10.1016/j.electacta.2010.06.074
   Wang Y, 2009, MAT SCI ENG C-BIO S, V29, P50, DOI 10.1016/j.msec.2008.05.005
   Wu MC, 2012, J ELECTROANAL CHEM, V682, P1, DOI 10.1016/j.jelechem.2012.06.007
   Xia Y, 2011, BIOSENS BIOELECTRON, V26, P3555, DOI 10.1016/j.bios.2011.01.044
   Zhang Q, 2011, BIOSENS BIOELECTRON, V26, P2632, DOI 10.1016/j.bios.2010.11.024
   Zor E, 2014, J SOLID STATE ELECTR, V18, P1529, DOI 10.1007/s10008-013-2368-9
NR 42
TC 10
Z9 11
U1 1
U2 31
PU ELECTROCHEMICAL SOC INC
PI PENNINGTON
PA 65 SOUTH MAIN STREET, PENNINGTON, NJ 08534 USA
SN 0013-4651
EI 1945-7111
J9 J ELECTROCHEM SOC
JI J. Electrochem. Soc.
PY 2014
VL 161
IS 13
BP H3064
EP H3069
DI 10.1149/2.0061413jes
PG 6
WC Electrochemistry; Materials Science, Coatings & Films
WE Science Citation Index Expanded (SCI-EXPANDED)
SC Electrochemistry; Materials Science
GA AW0HN
UT WOS:000345972200012
DA 2023-06-30
ER

PT J
AU Nagraik, R
   Kaushal, A
   Gupta, S
   Sethi, S
   Sharma, A
   Kumar, D
AF Nagraik, Rupak
   Kaushal, Ankur
   Gupta, Shagun
   Sethi, Sunil
   Sharma, Avinash
   Kumar, Dinesh
TI Nanofabricated versatile electrochemical sensor for Leptospira
   interrogans detection
SO JOURNAL OF BIOSCIENCE AND BIOENGINEERING
LA English
DT Article
DE LipL32 gene; Electrochemical sensor; Graphene quantum dots; Leptospira
   interrogans; Specificity
ID DIAGNOSIS; BIOSENSOR; ELECTRODE
AB In this report, a LipL32 gene based nanofabricated electrochemical sensor for the detection of Leptospira interrogans has been developed using carboxylated multiwalled carbon nanotubes with gold nanoparticles (c-MWCNTs/nanoAu) electrode and graphene quantum dots (GQDs). The c-MWCNTs/nanoAu electrode was linked to GQDs using 4-aminothiophenol (ATP). The surface modifications on the electrode surface were delineated using Raman spectroscopy and field emission scanning electron microscopy (FE-SEM). 50-Amino (NH2) labeled single stranded DNA (ssDNA) probe was immobilized on the surface of c-MWCNTs/nanoAu/ATP/GQD composite electrode. The electrochemical changes of the developed sensor after hybridization with single stranded complementary DNA of L. interrogans were analyzed by differential pulse voltammetry (DPV) using 1 mM methylene blue. The sensor showed good linearity with complementary ssDNA concentration ranging from 0.37 to 12 ng/mu l. The sensor exhibited high specificity to L. interrogans and showed good reproducibility when stored at 4 degrees C. (C) 2019, The Society for Biotechnology, Japan. All rights reserved.
C1 [Nagraik, Rupak; Kaushal, Ankur; Gupta, Shagun; Sharma, Avinash; Kumar, Dinesh] Shoolini Univ, Fac Appl Sci & Biotechnol, Post Box 9,Head PO, Solan 173212, Himachal Prades, India.
   [Kaushal, Ankur] Amity Univ, Ctr Nanotechnol, Gurugram 122413, Haryana, India.
   [Sethi, Sunil] Postgrad Inst Med Educ & Res, Sect 12, Chandigarh 160012, India.
C3 Shoolini University; Post Graduate Institute of Medical Education &
   Research (PGIMER), Chandigarh
RP Kumar, D (通讯作者)，Shoolini Univ, Fac Appl Sci & Biotechnol, Post Box 9,Head PO, Solan 173212, Himachal Prades, India.
EM rupak.nagraik@gmail.com; ankur.biotech85@gmail.com;
   shagun22_88@yahoo.com; sunilsethi10@hotmail.com; avinashsubms@gmail.com;
   dkchatanta@gmail.com
RI Kalra, D/H-6661-2019; Gupta, Shagun/GOH-3470-2022; Kumar,
   Dinesh/ITU-5674-2023; Kaushal, Ankur/GOH-3410-2022; Kumar,
   Dinesh/AAA-7914-2021
OI Kalra, D/0000-0001-5254-4067; Kumar, Dinesh/0000-0003-3602-4023; Kumar,
   Dinesh/0000-0003-3485-6408; Kaushal, Ankur/0000-0002-5922-4047
CR Ahmed SA, 2012, MALAYS J MED SCI, V19, P9
   Baluta S, 2018, ELECTROANAL, V30, P1773, DOI 10.1002/elan.201700825
   Campuzano S, 2014, ANGEW CHEM INT EDIT, V53, P6168, DOI 10.1002/anie.201403270
   Chideroli RT, 2017, FRONT MICROBIOL, V8, DOI 10.3389/fmicb.2017.02155
   Dash SK, 2014, INDIAN J MICROBIOL, V54, P170, DOI 10.1007/s12088-013-0435-7
   Etchegaray A., 2018, COHESIVE J MICROBIOL, V1, P1, DOI [10.31031/cjmi.2018.01.000503, DOI 10.31031/CJMI.2018.01.000503]
   Florea A, 2019, BIOSENSORS-BASEL, V9, DOI 10.3390/bios9010038
   Gholivand MB, 2019, BIOSENS BIOELECTRON, V129, P182, DOI 10.1016/j.bios.2019.01.017
   Goris Marga G A, 2014, Curr Protoc Microbiol, V32, DOI 10.1002/9780471729259.mc12e05s32
   Haake DA, 2015, CURR TOP MICROBIOL, V387, P65, DOI 10.1007/978-3-662-45059-8_5
   Holzinger M, 2014, FRONT CHEM, V2, DOI 10.3389/fchem.2014.00063
   Hsu SH, 2017, SCI REP-UK, V7, DOI 10.1038/s41598-017-08743-y
   Huang YL, 2017, MICROCHIM ACTA, V184, P2597, DOI 10.1007/s00604-017-2246-8
   Krishnan SK, 2019, RSC ADV, V9, P8778, DOI 10.1039/c8ra09577a
   Li B, 2016, J NANOSCI NANOTECHNO, V16, P12805, DOI 10.1166/jnn.2016.13649
   Li B, 2015, BIOSENS BIOELECTRON, V72, P313, DOI 10.1016/j.bios.2015.05.034
   Meirinho SG, 2017, ANAL CHIM ACTA, V987, P25, DOI 10.1016/j.aca.2017.07.071
   Musso D, 2013, J MICROBIOL IMMUNOL, V46, P245, DOI 10.1016/j.jmii.2013.03.001
   Nagraik R, 2019, 3 BIOTECH, V9, DOI 10.1007/s13205-019-1815-4
   Niu YL, 2017, BIOSENS BIOELECTRON, V92, P1, DOI 10.1016/j.bios.2017.01.069
   Patolsky F, 2004, ANGEW CHEM INT EDIT, V43, P2113, DOI 10.1002/anie.200353275
   Pereira JC, 2011, INT J MOL SCI, V12, P8086, DOI 10.3390/ijms12118086
   Rosa MI, 2017, CIENC SAUDE COLETIVA, V22, P4001, DOI 10.1590/1413-812320172212.14112016
   Sin MLY, 2014, EXPERT REV MOL DIAGN, V14, P225, DOI 10.1586/14737159.2014.888313
   Su H., 2017, ADV HLTH CARE TECHNO, V3, P19, DOI DOI 10.2147/AHCT.S94025
   Sun YG, 2015, TALANTA, V141, P300, DOI 10.1016/j.talanta.2015.03.052
   Vimala G, 2014, Int J Microbiol, V2014, P643940, DOI 10.1155/2014/643940
   Wang J, 2002, ACCOUNTS CHEM RES, V35, P811, DOI 10.1021/ar010066e
   Wang Y, 2018, BIOELECTROCHEMISTRY, V122, P174, DOI 10.1016/j.bioelechem.2018.04.003
   Zheng FJ, 2019, FRONT CHEM, V7, DOI 10.3389/fchem.2019.00232
NR 30
TC 8
Z9 8
U1 3
U2 18
PU SOC BIOSCIENCE BIOENGINEERING JAPAN
PI OSAKA
PA OSAKA UNIV, FACULTY ENGINEERING, 2-1 YAMADAOKA, SUITA, OSAKA, 565-0871,
   JAPAN
SN 1389-1723
EI 1347-4421
J9 J BIOSCI BIOENG
JI J. Biosci. Bioeng.
PD APR
PY 2020
VL 129
IS 4
BP 441
EP 446
DI 10.1016/j.jbiosc.2019.11.003
PG 6
WC Biotechnology & Applied Microbiology; Food Science & Technology
WE Science Citation Index Expanded (SCI-EXPANDED)
SC Biotechnology & Applied Microbiology; Food Science & Technology
GA QB6DP
UT WOS:000614228900009
PM 31786101
DA 2023-06-30
ER

PT J
AU He, SY
   He, P
   Zhang, XJ
   Zhang, XQ
   Dong, FQ
   Jia, LP
   Du, LC
   Lei, H
AF He, Shaoying
   He, Ping
   Zhang, Xiaojuan
   Zhang, Xingquan
   Dong, Faqin
   Jia, Lingpu
   Du, Licheng
   Lei, Hong
TI Simultaneous voltammetric determination of guanine and adenine by using
   a glassy carbon electrode modified with a composite consisting of carbon
   quantum dots and overoxidized poly(2-aminopyridine)
SO MICROCHIMICA ACTA
LA English
DT Article
DE Electrochemical polymerizantion; Nanomaterials; Electrocatalysis; Cyclic
   voltammetry; Differential pulse voltammetry
ID ASCORBIC-ACID; URIC-ACID; NANOPARTICLES; BIOSENSOR; DOPAMINE;
   IMMOBILIZATION; AMPLIFICATION; NANODOTS; PURINE
AB A composite consisting of carbon quantum dots (CQDs) and overoxidized poly(2-aminopyridine) (PAPox) was deposited on a glassy carbon electrode (GCE) through electrochemical polymerization and electrochemical oxidation. The modified GCE was used for the simultaneous determination of guanine and adenine. Electrochemical responses to guanine and adenine were investigated by cyclic voltammetry and differential pulse voltammetry. Owing to the synergistic effect of CQDs and PAPox, two oxidation peaks can be observed, with peaks at 0.81 and 1.13 V (vs. SCE) for guanine and adenine, respectively. The current at the respective peaks has a linear dependence on the concentrations of guanine in the range from 1.0 to 65 mu M, and of adenine in the range from 2.0 to 70 mu M. The respective detection limits are 0.51 and 0.39 mu M (at an S/N ratio of 3). The modified GCE is selective, reproducible and stable.
C1 [He, Shaoying; He, Ping; Zhang, Xiaojuan; Jia, Lingpu; Du, Licheng; Lei, Hong] Southwest Univ Sci & Technol, Sch Mat Sci & Engn, Mianyang 621010, Sichuan, Peoples R China.
   [He, Ping] Mianyang Kingtiger New Energy Technol Co Ltd, Mianyang 621000, Sichuan, Peoples R China.
   [Zhang, Xingquan] Southwest Univ Sci & Technol, Ctr Anal & Test, Mianyang 621010, Sichuan, Peoples R China.
   [Dong, Faqin] Southwest Univ Sci & Technol, Key Lab Solid Waste Treatment & Resource Recycle, Minist Educ, Mianyang 621010, Sichuan, Peoples R China.
C3 Southwest University of Science & Technology - China; Southwest
   University of Science & Technology - China; Southwest University of
   Science & Technology - China
RP He, P (通讯作者)，Southwest Univ Sci & Technol, Sch Mat Sci & Engn, Mianyang 621010, Sichuan, Peoples R China.; He, P (通讯作者)，Mianyang Kingtiger New Energy Technol Co Ltd, Mianyang 621000, Sichuan, Peoples R China.
EM heping@swust.edu.cn
RI He（何平）, Ping/Q-2469-2016; Zhang, Xiaojuan/AAW-2096-2021
OI He（何平）, Ping/0000-0002-6363-3943; Lei, Hong/0000-0001-5640-2111; jia,
   lingpu/0000-0002-6454-7510
FU Longshan Academic Talent Research Supporting Program of SWUST
   [17LZX406]; National Science & Technology Supported Program
   [2014BAC13B05]; Innovation Found of Southwest University of Science and
   Technology [17ycx007]
FX This work was supported by the Longshan Academic Talent Research
   Supporting Program of SWUST (17LZX406), the National Science &
   Technology Supported Program (2014BAC13B05) and the Innovation Found of
   Southwest University of Science and Technology (17ycx007). We are
   grateful for the help of Analytical and Testing Center of Southwest
   University of Science and Technology.
CR Campos BB, 2016, J COLLOID INTERF SCI, V465, P165, DOI 10.1016/j.jcis.2015.11.059
   Chen BS, 2013, NANOSCALE, V5, P1967, DOI 10.1039/c2nr32675b
   Chen ZH, 2016, J ELECTROANAL CHEM, V781, P83, DOI 10.1016/j.jelechem.2016.05.034
   Dong YQ, 2012, CARBON, V50, P4738, DOI 10.1016/j.carbon.2012.06.002
   Gao DL, 2017, J SOLID STATE ELECTR, V21, P813, DOI 10.1007/s10008-016-3423-0
   Habibi B, 2016, MICROCHIM ACTA, V183, P2317, DOI 10.1007/s00604-016-1868-6
   Jadon N, 2016, TALANTA, V161, P894, DOI 10.1016/j.talanta.2016.08.084
   Jahanbakhshi M, 2016, BIOSENS BIOELECTRON, V81, P143, DOI 10.1016/j.bios.2016.02.064
   Jesny S, 2016, RSC ADV, V6, P75741, DOI 10.1039/c6ra13567f
   Jiang XH, 2005, ANAL CHIM ACTA, V537, P145, DOI 10.1016/j.aca.2005.01.049
   Li YC, 2015, SENSOR ACTUAT B-CHEM, V206, P735, DOI 10.1016/j.snb.2014.09.016
   Li YX, 2007, BIOSENS BIOELECTRON, V22, P3120, DOI 10.1016/j.bios.2007.02.001
   Liu KS, 2012, TETRAHEDRON, V68, P10333, DOI 10.1016/j.tet.2012.09.110
   Liu XF, 2014, BIOSENS BIOELECTRON, V57, P232, DOI 10.1016/j.bios.2014.02.017
   Prathap MUA, 2013, ELECTROCHIM ACTA, V114, P285, DOI 10.1016/j.electacta.2013.10.064
   Rauf S, 2017, ACS SENSORS, V2, P227, DOI 10.1021/acssensors.6b00627
   Ren S, 2015, J ELECTROANAL CHEM, V750, P65, DOI 10.1016/j.jelechem.2015.05.020
   Rong SZ, 2015, FOOD CHEM, V170, P303, DOI 10.1016/j.foodchem.2014.08.059
   Shi HM, 2016, SPECTROCHIM ACTA A, V161, P150, DOI 10.1016/j.saa.2016.02.023
   Wang C, 2015, J ELECTROANAL CHEM, V741, P36, DOI 10.1016/j.jelechem.2015.01.014
   Wang C, 2012, ANAL CHIM ACTA, V741, P15, DOI 10.1016/j.aca.2012.06.045
   Wang P, 2011, BIOSENS BIOELECTRON, V26, P3339, DOI 10.1016/j.bios.2011.01.011
   Wang ZH, 2017, BIOSENS BIOELECTRON, V97, P107, DOI 10.1016/j.bios.2017.05.011
   Wei YL, 2013, MICROCHIM ACTA, V180, P887, DOI 10.1007/s00604-013-1007-6
   Xu YH, 2014, ELECTROCHEM COMMUN, V48, P151, DOI 10.1016/j.elecom.2014.08.032
   Yang SL, 2013, ANAL CHEM, V85, P7720, DOI 10.1021/ac400874h
   Yin HS, 2010, PROCESS BIOCHEM, V45, P1707, DOI 10.1016/j.procbio.2010.07.004
   Zhu BC, 2013, J MATER CHEM C, V1, P580, DOI 10.1039/c2tc00140c
   Zhu H, 2009, MICROCHIM ACTA, V165, P329, DOI 10.1007/s00604-009-0138-2
   Zou LN, 2011, MICROCHIM ACTA, V173, P285, DOI 10.1007/s00604-011-0563-x
   Zu FL, 2017, MICROCHIM ACTA, V184, P1899, DOI 10.1007/s00604-017-2318-9
   Zuo PL, 2016, MICROCHIM ACTA, V183, P519, DOI 10.1007/s00604-015-1705-3
NR 32
TC 15
Z9 16
U1 1
U2 70
PU SPRINGER WIEN
PI WIEN
PA SACHSENPLATZ 4-6, PO BOX 89, A-1201 WIEN, AUSTRIA
SN 0026-3672
EI 1436-5073
J9 MICROCHIM ACTA
JI Microchim. Acta
PD FEB
PY 2018
VL 185
IS 2
AR 107
DI 10.1007/s00604-017-2636-y
PG 7
WC Chemistry, Analytical
WE Science Citation Index Expanded (SCI-EXPANDED)
SC Chemistry
GA FV0YH
UT WOS:000424287200018
PM 29594700
DA 2023-06-30
ER

PT J
AU Mao, XW
   Tian, WD
   Hatton, TA
   Rutledge, GC
AF Mao, Xianwen
   Tian, Wenda
   Hatton, T. Alan
   Rutledge, Gregory C.
TI Advances in electrospun carbon fiber-based electrochemical sensing
   platforms for bioanalytical applications
SO ANALYTICAL AND BIOANALYTICAL CHEMISTRY
LA English
DT Review
DE Electrochemistry; Biosensor; Carbon fiber; Electrospinning
ID REDUCED GRAPHENE OXIDE; HYDROGEN-PEROXIDE; ASCORBIC-ACID; OXYGEN
   REDUCTION; ENERGY-STORAGE; IONIC LIQUID; URIC-ACID;
   HORSERADISH-PEROXIDASE; AMPEROMETRIC SENSOR; GOLD NANOPARTICLES
AB Electrochemical sensing is an efficient and inexpensive method for detection of a range of chemicals of biological, clinical, and environmental interest. Carbon materials-based electrodes are commonly employed for the development of electrochemical sensors because of their low cost, biocompatibility, and facile electron transfer kinetics. Electrospun carbon fibers (ECFs), prepared by electrospinning of a polymeric precursor and subsequent thermal treatment, have emerged as promising carbon systems for biosensing applications since the electrochemical properties of these carbon fibers can be easily modified by processing conditions and post-treatment. This review addresses recent progress in the use of ECFs for sensor fabrication and analyte detection. We focus on the modification strategies of ECFs and identification of the key components that impart the bioelectroanalytical activities, and point out the future challenges that must be addressed in order to advance the fundamental understanding of the ECF electrochemistry and to realize the practical applications of ECF-based sensing devices.
C1 [Mao, Xianwen; Tian, Wenda; Hatton, T. Alan; Rutledge, Gregory C.] MIT, Dept Chem Engn, 77 Massachusetts Ave, Cambridge, MA 02139 USA.
C3 Massachusetts Institute of Technology (MIT)
RP Rutledge, GC (通讯作者)，MIT, Dept Chem Engn, 77 Massachusetts Ave, Cambridge, MA 02139 USA.
EM rutledge@mit.edu
FU Skoltech Fellowship
FX X.M. acknowledges financial support by a Skoltech Fellowship during the
   preparation of this review.
CR Alghamdi AH, 2010, ARAB J CHEM, V3, P1, DOI 10.1016/j.arabjc.2009.12.001
   Alothman ZA, 2010, SENSOR ACTUAT B-CHEM, V146, P314, DOI 10.1016/j.snb.2010.02.024
   Ambrosi A, 2014, CHEM REV, V114, P7150, DOI 10.1021/cr500023c
   Andrade-Rocha F. T., 1999, International Urology and Nephrology, V31, P107, DOI 10.1023/A:1007136209970
   [Anonymous], 2009, NOM PROF HYDR
   BACON R, 1960, J APPL PHYS, V31, P283, DOI 10.1063/1.1735559
   Bhardwaj N, 2010, BIOTECHNOL ADV, V28, P325, DOI 10.1016/j.biotechadv.2010.01.004
   Buriak JM, 2001, ANGEW CHEM INT EDIT, V40, P532, DOI 10.1002/1521-3773(20010202)40:3<532::AID-ANIE532>3.0.CO;2-K
   Cao XH, 2010, ELECTROCHEM COMMUN, V12, P540, DOI 10.1016/j.elecom.2010.01.038
   Cha KH, 2014, ANAL CHEM, V86, P1902, DOI 10.1021/ac4040168
   Chai J, 2011, J MATER CHEM, V21, P17922, DOI 10.1039/c1jm13631c
   Chen D, 2010, CHEM SOC REV, V39, P3157, DOI 10.1039/b923596e
   Chen HC, 2015, ANAL CHIM ACTA, V867, P83, DOI 10.1016/j.aca.2015.01.027
   Chen SL, 2014, CHEM SOC REV, V43, P5372, DOI 10.1039/c4cs00087k
   Cheng FY, 2006, CHEM-EUR J, V12, P6062, DOI 10.1002/chem.200600126
   Choi T, 2015, BIOSENS BIOELECTRON, V63, P325, DOI 10.1016/j.bios.2014.07.059
   Cui L, 2014, CHEM COMMUN, V50, P1485, DOI 10.1039/c3cc48304e
   CUOMO JJ, 1991, APPL PHYS LETT, V58, P466, DOI 10.1063/1.104609
   Deisinger PJ, 1996, J TOXICOL ENV HEALTH, V47, P31, DOI 10.1080/009841096161915
   Deng SY, 2015, ELECTROCHIM ACTA, V155, P78, DOI 10.1016/j.electacta.2014.12.139
   Devasenathipathy R, 2015, RSC ADV, V5, P26762, DOI 10.1039/c4ra17161f
   Devasenathipathy R, 2014, TALANTA, V124, P43, DOI 10.1016/j.talanta.2014.02.031
   Dumitrescu I, 2009, CHEM COMMUN, P6886, DOI 10.1039/b909734a
   Ehli C, 2006, J AM CHEM SOC, V128, P11222, DOI 10.1021/ja0624974
   Ekabutr P, 2014, J APPL POLYM SCI, V131, DOI [10.1002/APP.40858, 10.1002/app.40858]
   Fei XM, 2015, RSC ADV, V5, P18233, DOI 10.1039/c4ra16923a
   Forward KM, 2013, CHEM ENG SCI, V104, P250, DOI 10.1016/j.ces.2013.09.002
   Forward KM, 2012, CHEM ENG J, V183, P492, DOI 10.1016/j.cej.2011.12.045
   Fu JP, 2014, SENSORS-BASEL, V14, P3543, DOI 10.3390/s140203543
   Fu S, 2015, ELECTROCHIM ACTA, V152, P146, DOI 10.1016/j.electacta.2014.11.115
   Guldi DM, 2005, ANGEW CHEM INT EDIT, V44, P2015, DOI 10.1002/anie.200462416
   Guldi DM, 2005, ADV MATER, V17, P871, DOI 10.1002/adma.200400641
   Guo QH, 2012, SENSOR ACTUAT B-CHEM, V163, P179, DOI 10.1016/j.snb.2012.01.032
   Gupta VK, 2011, ANAL BIOCHEM, V408, P179, DOI 10.1016/j.ab.2010.09.027
   Han DX, 2010, ELECTROANAL, V22, P2001, DOI 10.1002/elan.201000094
   Heller I, 2006, J AM CHEM SOC, V128, P7353, DOI 10.1021/ja061212k
   Hoshi N, 2002, J PHYS CHEM B, V106, P9107, DOI 10.1021/jp020898+
   Hu GZ, 2010, ELECTROCHEM COMMUN, V12, P422, DOI 10.1016/j.elecom.2010.01.009
   Huang JS, 2008, ADV FUNCT MATER, V18, P441, DOI 10.1002/adfm.200700729
   Huang JS, 2010, ANAL METHODS-UK, V2, P202, DOI 10.1039/b9ay00312f
   Huang WM, 2003, BIOSENS BIOELECTRON, V18, P1225, DOI 10.1016/S0956-5663(03)00070-8
   Huang YP, 2014, ACS APPL MATER INTER, V6, P12449, DOI 10.1021/am502344p
   Inagaki M, 2012, ADV MATER, V24, P2547, DOI 10.1002/adma.201104940
   Jacobs CB, 2010, ANAL CHIM ACTA, V662, P105, DOI 10.1016/j.aca.2010.01.009
   Jia JB, 2002, ANAL CHEM, V74, P2217, DOI 10.1021/ac011116w
   Jiang YM, 2014, J MATER CHEM A, V2, P6656, DOI 10.1039/c3ta15436j
   KAMIN RA, 1980, ANAL CHEM, V52, P1198, DOI 10.1021/ac50058a010
   Kan XW, 2008, J PHYS CHEM C, V112, P4849, DOI 10.1021/jp077445v
   Kim C, 2006, ADV FUNCT MATER, V16, P2393, DOI 10.1002/adfm.200500911
   Kim SP, 2015, SENSOR ACTUAT B-CHEM, V207, P424, DOI 10.1016/j.snb.2014.10.029
   Kim YR, 2010, BIOSENS BIOELECTRON, V25, P2366, DOI 10.1016/j.bios.2010.02.031
   Kimmel DW, 2012, ANAL CHEM, V84, P685, DOI 10.1021/ac202878q
   Kinoshita K., 1988, CARBON ELECTROCHEMIC
   Kolics A, 2001, J PHYS CHEM B, V105, P2588, DOI 10.1021/jp003536f
   Kuila T, 2011, BIOSENS BIOELECTRON, V26, P4637, DOI 10.1016/j.bios.2011.05.039
   Kutluay A, 2014, ANAL CHIM ACTA, V839, P59, DOI 10.1016/j.aca.2014.05.018
   Lai T, 2014, ELECTROCHIM ACTA, V138, P48, DOI 10.1016/j.electacta.2014.06.070
   Leger C, 2008, CHEM REV, V108, P2379, DOI 10.1021/cr0680742
   Lei CH, 1996, ANAL CHEM, V68, P3344, DOI 10.1021/ac960291n
   Li DW, 2014, ACS APPL MATER INTER, V6, P5144, DOI 10.1021/am500375n
   Li DW, 2014, BEILSTEIN J NANOTECH, V5, P346, DOI 10.3762/bjnano.5.39
   Li JH, 2014, BIOSENS BIOELECTRON, V54, P468, DOI 10.1016/j.bios.2013.11.001
   Li LL, 2015, ELECTROCHIM ACTA, V152, P31, DOI 10.1016/j.electacta.2014.11.048
   Liang YY, 2012, J AM CHEM SOC, V134, P15849, DOI 10.1021/ja305623m
   Liang YY, 2011, NAT MATER, V10, P780, DOI [10.1038/NMAT3087, 10.1038/nmat3087]
   Lim SA, 2015, BIOSENS BIOELECTRON, V70, P48, DOI 10.1016/j.bios.2015.03.022
   Lin YQ, 2014, SENSOR ACTUAT B-CHEM, V202, P527, DOI 10.1016/j.snb.2014.05.113
   Lin Z, 2011, J SOLID STATE ELECTR, V15, P1287, DOI 10.1007/s10008-010-1218-2
   Liu SQ, 2012, SENSOR ACTUAT B-CHEM, V173, P497, DOI 10.1016/j.snb.2012.07.052
   Liu X, 2012, J ELECTROANAL CHEM, V682, P158, DOI 10.1016/j.jelechem.2012.07.031
   Liu Y, 2011, BIOSENS BIOELECTRON, V26, P4585, DOI 10.1016/j.bios.2011.05.034
   Liu Y, 2010, ELECTROCHEM COMMUN, V12, P1108, DOI 10.1016/j.elecom.2010.05.041
   Liu Y, 2009, BIOSENS BIOELECTRON, V24, P3329, DOI 10.1016/j.bios.2009.04.032
   Liu Y, 2006, BIOSENS BIOELECTRON, V21, P2195, DOI 10.1016/j.bios.2005.11.014
   Liu YX, 2012, CHEM SOC REV, V41, P2283, DOI 10.1039/c1cs15270j
   Lu YL, 2015, ELECTROCHIM ACTA, V174, P191, DOI 10.1016/j.electacta.2015.05.165
   Luo XL, 2015, J ELECTROANAL CHEM, V745, P80, DOI 10.1016/j.jelechem.2015.03.017
   Maji SK, 2014, ACS APPL MATER INTER, V6, P13648, DOI 10.1021/am503110s
   Maldonado S, 2005, J PHYS CHEM B, V109, P4707, DOI 10.1021/jp044442z
   Mao XW, 2015, CHEM MATER, V27, P4574, DOI 10.1021/acs.chemmater.5b00854
   Mao XW, 2015, J AM CHEM SOC, V137, P1348, DOI 10.1021/ja512224g
   Mao XW, 2014, NANO TODAY, V9, P405, DOI 10.1016/j.nantod.2014.06.011
   Mao XW, 2014, ACS APPL MATER INTER, V6, P3394, DOI 10.1021/am405461j
   Mao XW, 2013, J MATER CHEM A, V1, P13120, DOI 10.1039/c3ta13361c
   Mao XW, 2013, LANGMUIR, V29, P9626, DOI 10.1021/la401440w
   Mao XW, 2013, CURR ORG CHEM, V17, P1390, DOI 10.2174/1385272811317130006
   Mao XW, 2013, ADV MATER, V25, P1309, DOI 10.1002/adma.201203045
   McCann JT, 2005, J MATER CHEM, V15, P735, DOI 10.1039/b415094e
   McCreery RL, 2008, CHEM REV, V108, P2646, DOI 10.1021/cr068076m
   McCreery RL, 1991, ELECTROANALYTICAL CH
   Min K, 2009, TALANTA, V80, P1007, DOI 10.1016/j.talanta.2009.08.032
   Nakamura M, 2004, J ELECTROANAL CHEM, V563, P63, DOI 10.1016/j.jelechem.2003.07.039
   Ndamanisha JC, 2012, ANAL CHIM ACTA, V747, P19, DOI 10.1016/j.aca.2012.08.032
   PELS JR, 1995, CARBON, V33, P1641, DOI 10.1016/0008-6223(95)00154-6
   Peng X, 2007, NAT NANOTECHNOL, V2, P361, DOI 10.1038/nnano.2007.142
   Pierson H.O., 1993, HDB CARBON GRAPHITE
   Pimenta MA, 2007, PHYS CHEM CHEM PHYS, V9, P1276, DOI 10.1039/b613962k
   Pinson J, 2005, CHEM SOC REV, V34, P429, DOI 10.1039/b406228k
   Qiu JS, 2006, CHEM-EUR J, V12, P2147, DOI 10.1002/chem.200500960
   Qiu YJ, 2011, J POWER SOURCES, V196, P9862, DOI 10.1016/j.jpowsour.2011.08.013
   Reneker DH, 1996, NANOTECHNOLOGY, V7, P216, DOI 10.1088/0957-4484/7/3/009
   Ronkainen NJ, 2010, CHEM SOC REV, V39, P1747, DOI 10.1039/b714449k
   Rutledge GC, 2007, ADV DRUG DELIVER REV, V59, P1384, DOI 10.1016/j.addr.2007.04.020
   Sevilla M, 2006, CARBON, V44, P468, DOI 10.1016/j.carbon.2005.08.019
   Sgobba V, 2006, ADV MATER, V18, P2264, DOI 10.1002/adma.200501493
   Shahrokhian S, 2007, ELECTROCHIM ACTA, V52, P6310, DOI 10.1016/j.electacta.2007.04.023
   Sharma R, 2010, NANO LETT, V10, P398, DOI 10.1021/nl902741x
   Shuakat MN, 2014, J NANOSCI NANOTECHNO, V14, P1389, DOI 10.1166/jnn.2014.9197
   Strelko VV, 2000, CARBON, V38, P1499, DOI 10.1016/S0008-6223(00)00121-4
   Sun CL, 2011, ACS NANO, V5, P7788, DOI 10.1021/nn2015908
   Sun ZC, 2003, ADV MATER, V15, P1929, DOI 10.1002/adma.200305136
   Tang XF, 2011, TALANTA, V83, P1410, DOI 10.1016/j.talanta.2010.11.019
   Teo WE, 2006, NANOTECHNOLOGY, V17, pR89, DOI 10.1088/0957-4484/17/14/R01
   Tian WD, 2015, ADV FUNCT MATER, V25, P4803, DOI 10.1002/adfm.201501041
   Tian ZQ, 2006, J PHYS CHEM B, V110, P5343, DOI 10.1021/jp056401o
   Tsai YC, 2007, SENSOR ACTUAT B-CHEM, V125, P10, DOI 10.1016/j.snb.2007.01.032
   Ueda A, 2011, J AM CHEM SOC, V133, P4840, DOI 10.1021/ja108614d
   van der Lee MK, 2005, J AM CHEM SOC, V127, P13573, DOI 10.1021/ja053038q
   Vashist SK, 2011, BIOTECHNOL ADV, V29, P169, DOI 10.1016/j.biotechadv.2010.10.002
   Walker P.L., 1973, CHEM PHYS CARBON
   Wang ML, 2015, ELECTROCHIM ACTA, V155, P236, DOI 10.1016/j.electacta.2014.12.114
   Wei C, 2014, ELECTROCHIM ACTA, V149, P237, DOI 10.1016/j.electacta.2014.10.051
   Welch CM, 2005, ANAL BIOANAL CHEM, V382, P12, DOI 10.1007/s00216-005-3205-5
   Wiggins-Camacho JD, 2009, J PHYS CHEM C, V113, P19082, DOI 10.1021/jp907160v
   Wu S, 2006, ELECTROCHEM COMMUN, V8, P1197, DOI 10.1016/j.elecom.2006.05.013
   Xiang L, 2007, ELECTROCHIM ACTA, V52, P4144, DOI 10.1016/j.electacta.2006.11.040
   Xiao XP, 2013, J MATER SCI, V48, P4843, DOI 10.1007/s10853-013-7202-3
   Xie K, 2012, ADV MATER, V24, P347, DOI 10.1002/adma.201103872
   Yang Y, 2013, MICROCHIM ACTA, V180, P1249, DOI 10.1007/s00604-013-1041-4
   Yogeswaran U, 2008, SENSOR ACTUAT B-CHEM, V130, P739, DOI 10.1016/j.snb.2007.10.040
   Zhang MN, 2012, ACCOUNTS CHEM RES, V45, P533, DOI 10.1021/ar200196h
   Zhang Y, 2011, BIOSENS BIOELECTRON, V26, P3977, DOI 10.1016/j.bios.2011.03.017
   Zhang YZ, 2007, ELECTROANAL, V19, P1695, DOI 10.1002/elan.200703901
   Zhao LS, 2015, J AFFECT DISORDERS, V170, P85, DOI 10.1016/j.jad.2014.08.039
   Zhao Y, 2007, J AM CHEM SOC, V129, P764, DOI 10.1021/ja068165g
   Zheng D, 2008, ELECTROANAL, V20, P1811, DOI 10.1002/elan.200804251
   Zhong AN, 2015, MICROCHIM ACTA, V182, P1197, DOI 10.1007/s00604-014-1443-y
   Zhu X, 2014, SENSOR ACTUAT B-CHEM, V195, P274, DOI 10.1016/j.snb.2014.01.052
   Zoski CG, 2007, HANDBOOK OF ELECTROCHEMISTRY, pV, DOI 10.1016/B978-044451958-0.50000-8
NR 139
TC 29
Z9 28
U1 5
U2 176
PU SPRINGER HEIDELBERG
PI HEIDELBERG
PA TIERGARTENSTRASSE 17, D-69121 HEIDELBERG, GERMANY
SN 1618-2642
EI 1618-2650
J9 ANAL BIOANAL CHEM
JI Anal. Bioanal. Chem.
PD FEB
PY 2016
VL 408
IS 5
BP 1307
EP 1326
DI 10.1007/s00216-015-9209-x
PG 20
WC Biochemical Research Methods; Chemistry, Analytical
WE Science Citation Index Expanded (SCI-EXPANDED)
SC Biochemistry & Molecular Biology; Chemistry
GA DB9CZ
UT WOS:000368815200003
PM 26650731
OA Green Submitted
DA 2023-06-30
ER

PT J
AU Zhao, WB
   Wang, K
   Wei, Y
   Ma, YH
   Liu, LL
   Huang, XH
AF Zhao, Wenbo
   Wang, Kuai
   Wei, Yuan
   Ma, Yinghui
   Liu, Lingling
   Huang, Xiaohua
TI Laccase Biosensor Based on Phytic Acid Modification of Nanostructured
   SiO2 Surface for Sensitive Detection of Dopamine
SO LANGMUIR
LA English
DT Article
ID URIC-ACID; NANOPARTICLES; NANOSPHERES; FABRICATION; MORPHOLOGY;
   NANOTUBES; MEMBRANES; ELECTRODE; CHITOSAN; PLATFORM
AB In this work, three kinds of nanostructured silica-phytic acid (SiO2-PA) materials with diverse morphologies including spherical SiO2-PA (s-SiO2-PA), rod-like (r-SiO2-PA), and helical SiO2-PA (h-SiO2 PA) were prepared with the help of electrostatic interaction. The SiO2-PA nanomaterials with different morphologies were characterized by using transmission electron microscopy (TEM), Fourier transform infrared (FTIR), electrochemical impedance spectroscopy (EIS), and circular dichroism spectrum (CD). Diverse morphologies of SiO2-PA were used as electrode decorated materials to achieve a high efficiency for electrochemical dopamine (DA) detection. The laccase biosensors were fabricated by immobilizing different morphologies of SiO2-PA nanomaterials and laccase onto the glassy carbon electrode (GCE) surface, successively. Then the electrochemical responses of the different morphologies of nanostructured SiO2-PA nanomaterials to laccase were discussed. Results indicated that compared to laccase/s-SiO2-PA and laccase/r-SiO2 PA, the laccase/h-SiO2-PA-modified electrode showed the best electrochemical performances.
C1 [Zhao, Wenbo; Wang, Kuai; Wei, Yuan; Ma, Yinghui; Liu, Lingling; Huang, Xiaohua] Nanjing Normal Univ, Natl & Local Joint Engn Res Ctr Biomed Funct Mat, Jiangsu Key Lab Biofunct Mat, Coll Chem & Mat Sci, Nanjing 210023, Jiangsu, Peoples R China.
C3 Nanjing Normal University
RP Zhao, WB (通讯作者)，Nanjing Normal Univ, Natl & Local Joint Engn Res Ctr Biomed Funct Mat, Jiangsu Key Lab Biofunct Mat, Coll Chem & Mat Sci, Nanjing 210023, Jiangsu, Peoples R China.
EM zhaowenbo@njnu.edu.cn; huangxiaohua_njnu@163.com
FU Jiangsu Collaborative Innovation Center of Biomedical Functional
   Materials; Base of Natural Science Foundation of Jiangsu Province of
   China [BK 20131396]; Natural Science Foundation of Universities of
   Jiangsu Province [14KJA150006]; production, education and research of
   prospective joint research project of Jiangsu Province [BY2011109]
FX This work was supported by Jiangsu Collaborative Innovation Center of
   Biomedical Functional Materials, Base of Natural Science Foundation of
   Jiangsu Province of China (BK 20131396), Natural Science Foundation of
   Universities of Jiangsu Province (14KJA150006), production, education
   and research of prospective joint research project of Jiangsu Province
   (BY2011109).
CR Bagwe RP, 2006, LANGMUIR, V22, P4357, DOI 10.1021/la052797j
   Bai Y, 2007, SENSOR ACTUAT B-CHEM, V124, P179, DOI 10.1016/j.snb.2006.12.020
   Bonomo RP, 2001, J INORG BIOCHEM, V83, P67, DOI 10.1016/S0162-0134(00)00130-6
   Chen JR, 2004, BIOTECHNOL ADV, V22, P505, DOI 10.1016/j.biotechadv.2004.03.004
   Chih YK, 2013, BIOELECTROCHEMISTRY, V91, P44, DOI 10.1016/j.bioelechem.2013.01.001
   Collings AF, 1997, REP PROG PHYS, V60, P1397, DOI 10.1088/0034-4885/60/11/005
   Fears KP, 2009, LANGMUIR, V25, P9319, DOI 10.1021/la901885d
   Gopalan AI, 2009, BIOMATERIALS, V30, P5999, DOI 10.1016/j.biomaterials.2009.07.047
   Hsiao VKS, 2007, J MATER CHEM, V17, P4896, DOI 10.1039/b711200a
   Joshi P, 2010, MICROCHIM ACTA, V169, P383, DOI 10.1007/s00604-010-0346-9
   Kaushika A, 2008, BIOSENS BIOELECTRON, V24, P676, DOI 10.1016/j.bios.2008.06.032
   Li YT, 2012, CHEM CENT J, V6, DOI 10.1186/1752-153X-6-103
   Lin HP, 2002, ACCOUNTS CHEM RES, V35, P927, DOI 10.1021/ar000074f
   Mao C, 2009, GOLD BULL, V42, P215, DOI 10.1007/BF03214937
   McKenzie KJ, 2005, BIOELECTROCHEMISTRY, V66, P41, DOI 10.1016/j.bioelechem.2004.03.008
   Mequanint K, 2006, BIOMACROMOLECULES, V7, P883, DOI 10.1021/bm0507047
   Moccelini SK, 2008, SENSOR ACTUAT B-CHEM, V133, P364, DOI 10.1016/j.snb.2008.02.039
   Pandey P, 2008, ANAL LETT, V41, P159, DOI 10.1080/00032710701792620
   Qhobosheane M, 2001, ANALYST, V126, P1274, DOI 10.1039/b101489g
   Rawal R, 2011, ANAL BIOCHEM, V419, P196, DOI 10.1016/j.ab.2011.07.028
   Shamsipur M, 2012, ANALYST, V137, P5553, DOI 10.1039/c2an36035g
   Solanki PR, 2011, NPG ASIA MATER, V3, P17, DOI 10.1038/asiamat.2010.137
   Sun C, 2013, J MATER CHEM B, V1, P801, DOI 10.1039/c2tb00396a
   Tang F, 2010, COLLOID SURFACE A, V369, P101, DOI 10.1016/j.colsurfa.2010.08.013
   Tian ZRR, 2002, J AM CHEM SOC, V124, P12954, DOI 10.1021/ja0279545
   Tripathi VS, 2006, SENSOR ACTUAT B-CHEM, V114, P1071, DOI 10.1016/j.snb.2005.07.037
   Wan Y, 2007, CHEM REV, V107, P2821, DOI 10.1021/cr068020s
   Wang J, 2005, ANALYST, V130, P421, DOI 10.1039/b414248a
   Xiang L, 2007, ELECTROCHIM ACTA, V52, P4144, DOI 10.1016/j.electacta.2006.11.040
   Yang HP, 2005, ANAL CHIM ACTA, V554, P92, DOI 10.1016/j.aca.2005.08.031
   Yang ZL, 2009, CHEM COMMUN, P2270, DOI 10.1039/b820539f
   Ye JF, 2010, SMALL, V6, P296, DOI 10.1002/smll.200901815
   Ye P, 2006, BIOMATERIALS, V27, P4169, DOI 10.1016/j.biomaterials.2006.03.027
   Zhai YL, 2011, J ELECTROANAL CHEM, V656, P198, DOI 10.1016/j.jelechem.2010.11.020
   Zhang GH, 2011, SENSOR ACTUAT B-CHEM, V158, P130, DOI 10.1016/j.snb.2011.05.055
   Zhang J, 2010, BIOSENS BIOELECTRON, V26, P371, DOI 10.1016/j.bios.2010.07.127
   Zhang L, 2013, J ELECTROANAL CHEM, V689, P135, DOI 10.1016/j.jelechem.2012.11.006
   Zhao WB, 2013, BIOSENS BIOELECTRON, V44, P1, DOI 10.1016/j.bios.2012.12.036
   Zhao YN, 2013, J POWER SOURCES, V224, P28, DOI 10.1016/j.jpowsour.2012.09.080
   Zhao ZW, 2010, SENSORS-BASEL, V10, P1216, DOI 10.3390/s100201216
   Zhou YZ, 2013, SENSOR ACTUAT B-CHEM, V182, P610, DOI 10.1016/j.snb.2013.03.057
   Zhu QS, 2013, AUST J CHEM, V66, P381, DOI 10.1071/CH12482
NR 42
TC 27
Z9 27
U1 15
U2 225
PU AMER CHEMICAL SOC
PI WASHINGTON
PA 1155 16TH ST, NW, WASHINGTON, DC 20036 USA
SN 0743-7463
J9 LANGMUIR
JI Langmuir
PD SEP 23
PY 2014
VL 30
IS 37
BP 11131
EP 11137
DI 10.1021/la503104x
PG 7
WC Chemistry, Multidisciplinary; Chemistry, Physical; Materials Science,
   Multidisciplinary
WE Science Citation Index Expanded (SCI-EXPANDED)
SC Chemistry; Materials Science
GA AP6JR
UT WOS:000342184600019
PM 25110941
DA 2023-06-30
ER

PT J
AU Lian, Y
   Yuan, M
   Zhao, H
AF Lian, Y.
   Yuan, M.
   Zhao, H.
TI DNA Wrapped Metallic Single-walled Carbon Nanotube Sensor for Pb (II)
   Detection
SO FULLERENES NANOTUBES AND CARBON NANOSTRUCTURES
LA English
DT Article
DE Metallic single-walled carbon nanotubes; DNA; electrochemical sensor;
   detection for lead (II) ions; high sensitivity and selectivity
ID ELECTROCHEMICAL DETECTION; ELECTRODE; IONS; LEAD; HYBRIDIZATION;
   RECOGNITION; MOLECULES; BIOSENSOR; SELECTION; LIGANDS
AB Based on the interaction of Pb (II) ions with nucleic acid via phosphate groups and nucleic bases of the deoxyribonucleic acid structure, an electrochemical sensor with DNA wrapped metallic single-walled carbon nanotube (SWNT) has been fabricated for sensitive and selective detection of lead ion (Pb2+). The sensor shows a rapid differential pulse voltammetry signal response to the content of Pb2+, and a quantitative detection of Pb2+ has been established with an expanded linear responsive range from 1x10(-9) to 1.0x10(-8) mol L-1 (R = 0.9979) and a detection limit of 4.1x10(-10) mol L-1 in buffer solution (pH 5.0). Furthermore, the sensor displayed a negligible differential pulse voltammetry signal response for other metal ions, indicating its high selectivity for Pb2(+). The investigation of electrochemical impedance spectroscopy and cyclic voltammetry in buffer solution demonstrated that metallic SWNTs played an important role in enlarging current response and increasing sensitivity of the sensor.
C1 [Lian, Y.; Yuan, M.; Zhao, H.] Heilongjiang Univ, Key Lab Funct Inorgan Mat Chem, Minist Educ, Harbin 150080, Peoples R China.
C3 Heilongjiang University
RP Lian, Y (通讯作者)，Heilongjiang Univ, Key Lab Funct Inorgan Mat Chem, Minist Educ, Harbin 150080, Peoples R China.
EM chyflian@hlju.edu.cn
FU National Natural Science Foundation of China [51072047]; Scientific
   Research Foundation for Returned Overseas Chinese Scholars, the
   Personnel Department of Heilongjiang Province, China
FX This work was supported by the National Natural Science Foundation of
   China (No. 51072047) and the Scientific Research Foundation for Returned
   Overseas Chinese Scholars, the Personnel Department of Heilongjiang
   Province, China.
CR Anastassopoulou J, 2003, J MOL STRUCT, V651, P19, DOI 10.1016/S0022-2860(02)00625-7
   BOCK LC, 1992, NATURE, V355, P564, DOI 10.1038/355564a0
   Chattopadhyay D, 2003, J AM CHEM SOC, V125, P3370, DOI 10.1021/ja028599l
   Chen Y, 2007, J AM CHEM SOC, V129, P8696, DOI 10.1021/ja072838t
   Dai HJ, 1996, SCIENCE, V272, P523, DOI 10.1126/science.272.5261.523
   ELLINGTON AD, 1990, NATURE, V346, P818, DOI 10.1038/346818a0
   ELZANOWSKA H, 1988, BIOELECTROCH BIOENER, V19, P425, DOI 10.1016/0302-4598(88)80023-0
   He QW, 2006, J AM CHEM SOC, V128, P9316, DOI 10.1021/ja063029x
   Hermann T, 2000, SCIENCE, V287, P820, DOI 10.1126/science.287.5454.820
   Hollenstein M, 2008, ANGEW CHEM INT EDIT, V47, P4346, DOI 10.1002/anie.200800960
   K'Owino IO, 2005, ELECTROANAL, V17, P2101, DOI 10.1002/elan.200503371
   Kerman K, 2004, ELECTROANAL, V16, P1667, DOI 10.1002/elan.200303025
   Lee CY, 2006, J PHYS CHEM B, V110, P11055, DOI 10.1021/jp056425v
   Li BL, 2007, CHEM COMMUN, P73, DOI 10.1039/b612080f
   Liu CW, 2009, ANAL CHEM, V81, P2383, DOI 10.1021/ac8022185
   Liu JW, 2003, J AM CHEM SOC, V125, P6642, DOI 10.1021/ja034775u
   Delgado JL, 2008, J MATER CHEM, V18, P1417, DOI 10.1039/b717218d
   Luo HX, 2001, ANAL CHEM, V73, P915, DOI 10.1021/ac000967l
   Oliveira SCB, 2008, BIOELECTROCHEMISTRY, V72, P53, DOI 10.1016/j.bioelechem.2007.11.004
   Periasamy AP, 2011, BIOELECTROCHEMISTRY, V80, P114, DOI 10.1016/j.bioelechem.2010.06.009
   Rao SG, 2003, NATURE, V425, P36, DOI 10.1038/425036a
   Stojanovic MN, 2000, J AM CHEM SOC, V122, P11547, DOI 10.1021/ja0022223
   Swearingen CB, 2005, ANAL CHEM, V77, P442, DOI 10.1021/ac0401016
   TUERK C, 1990, SCIENCE, V249, P505, DOI 10.1126/science.2200121
   VIDOTTI M, 2011, J BRAZIL CHEM SOC, V22, P3, DOI DOI 10.1590/S0103-50532011000100002
   Vlassiouk I, 2005, LANGMUIR, V21, P4776, DOI 10.1021/la0471644
   Wang J, 2004, J AM CHEM SOC, V126, P3010, DOI 10.1021/ja031723w
   Wang Y, 2009, ANAL CHIM ACTA, V650, P49, DOI 10.1016/j.aca.2009.02.029
   Weisman RB, 2003, NANO LETT, V3, P1235, DOI 10.1021/nl034428i
   Xiao Y, 2007, J AM CHEM SOC, V129, P262, DOI 10.1021/ja067278x
   Yang J, 2007, ANAL BIOANAL CHEM, V389, P913, DOI 10.1007/s00216-007-1450-5
   Zhang LD, 2010, NANO TODAY, V5, P128, DOI 10.1016/j.nantod.2010.03.002
   Zheng YQ, 2009, MICROCHIM ACTA, V166, P21, DOI 10.1007/s00604-009-0154-2
NR 33
TC 21
Z9 22
U1 2
U2 72
PU TAYLOR & FRANCIS INC
PI PHILADELPHIA
PA 530 WALNUT STREET, STE 850, PHILADELPHIA, PA 19106 USA
SN 1536-383X
EI 1536-4046
J9 FULLER NANOTUB CAR N
JI Fuller. Nanotub. Carbon Nanostruct.
PD MAR 1
PY 2014
VL 22
IS 5
BP 510
EP 518
DI 10.1080/1536383X.2012.690462
PG 9
WC Chemistry, Physical; Nanoscience & Nanotechnology; Materials Science,
   Multidisciplinary; Physics, Atomic, Molecular & Chemical
WE Science Citation Index Expanded (SCI-EXPANDED)
SC Chemistry; Science & Technology - Other Topics; Materials Science;
   Physics
GA 291VO
UT WOS:000329859600006
DA 2023-06-30
ER

PT J
AU Hason, S
   Stepankova, S
   Kourilova, A
   Vetterl, V
   Lata, J
   Fojta, M
   Jelen, F
AF Hason, Stanislav
   Stepankova, Sona
   Kourilova, Alena
   Vetterl, Vladimir
   Lata, Jan
   Fojta, Miroslav
   Jelen, Frantisek
TI Simultaneous Electrochemical Monitoring of Metabolites Related to the
   Xanthine Oxidase Pathway Using a Grinded Carbon Electrode
SO ANALYTICAL CHEMISTRY
LA English
DT Article
ID PERFORMANCE LIQUID-CHROMATOGRAPHY; URIC-ACID; CAPILLARY-ELECTROPHORESIS;
   AMPEROMETRIC BIOSENSOR; PASTE ELECTRODE; PURINE DERIVATIVES;
   BIOLOGICAL-FLUIDS; CRYSTAL-STRUCTURE; URINARY CALCULI; GLASSY-CARBON
AB Using a mechanically grinded pyrolytic graphite electrode in edge orientation, a sensitive electrochemical method was developed for simultaneous determination of uric acid (UA), xanthine (XAN), hypoxanthine (HYP) (products of purine catabolism in human), allopurinol (ALO), and oxypurinol (OXY) (a drug used in treatment of purine catabolism disorders and its metabolite, respectively). It is demonstrated that differential pulse voltammetry in connection with this electrode can serve as a simple and efficient tool for monitoring transformation of purine catabolites (HYP -> XAN -> UA) catalyzed by xanthine oxidase (XO) as well as inhibition of this pathway by ALO being enzymatically converted to OXY. Our protocol is based on direct electrochemical measurement of oxidation peaks for each of the substances during in vitro reactions in a single detection step by the same electrode system. In addition, we show that the proposed electrochemical technique can be applied to parallel detection of metabolites involved in the XO pathway excreted in urine without any pretreatment of the clinical samples.
C1 [Hason, Stanislav; Kourilova, Alena; Vetterl, Vladimir; Fojta, Miroslav; Jelen, Frantisek] Acad Sci Czech Republic, Inst Biophys, VVI, CZ-61265 Brno, Czech Republic.
   [Stepankova, Sona; Lata, Jan] Masaryk Univ, Univ Hosp, Dept Internal Med & Hepatogastroenterol, CZ-62500 Brno, Czech Republic.
   [Stepankova, Sona; Lata, Jan] Masaryk Univ, Fac Med, CZ-62500 Brno, Czech Republic.
C3 Czech Academy of Sciences; Institute of Biophysics of the Czech Academy
   of Sciences; Masaryk University Brno; University Hospital Brno; Masaryk
   University Brno
RP Jelen, F (通讯作者)，Acad Sci Czech Republic, Inst Biophys, VVI, Kralovopolska 135, CZ-61265 Brno, Czech Republic.
EM jelen@ibp.cz
RI Frantisek, Jelen/H-1950-2014; Fojta, Miroslav/D-6971-2012; Hason,
   Stanislav/H-1930-2014
OI Fojta, Miroslav/0000-0003-1854-6506; Hason,
   Stanislav/0000-0003-4959-8552
FU Academy of Sciences of the Czech Republic [KAN200040651]; Czech Science
   Foundation [203/07/1195, 202/08/1688]; Grant Agency of the Academy of
   Sciences of the Czech Republic [A400040804]; Ministry of Education,
   Youth and Sports of the Czech Republic [LC06035];  [AV0Z50040507]; 
   [AV0Z50040702]
FX This work was supported by the Academy of Sciences of the Czech Republic
   (KAN200040651), the Czech Science Foundation (203/07/1195 to M.F.,
   202/08/1688 to V.V.), the Grant Agency of the Academy of Sciences of the
   Czech Republic (A400040804), the Ministry of Education, Youth and Sports
   of the Czech Republic (LC06035), and institutional research plans
   (AV0Z50040507, AV0Z50040702).
CR Agui L, 2006, SENSOR ACTUAT B-CHEM, V113, P272, DOI 10.1016/j.snb.2005.03.001
   Amigo JM, 2005, ANAL BIOANAL CHEM, V382, P1380, DOI 10.1007/s00216-005-3275-4
   Anik U, 2004, ELECTROCHEM COMMUN, V6, P913, DOI 10.1016/j.elecom.2004.07.001
   Arai G, 1996, J ELECTROANAL CHEM, V410, P173, DOI 10.1016/0022-0728(96)04553-6
   Arslan F, 2006, ARTIF CELL BLOOD SUB, V34, P113, DOI 10.1080/10731190500430289
   Banu S, 2005, ANAL CHIM ACTA, V541, P91, DOI 10.1016/j.aca.2004.11.002
   Bernhardt PV, 2006, ELECTROCHEM COMMUN, V8, P257, DOI 10.1016/j.elecom.2005.08.009
   Borges F, 2002, CURR MED CHEM, V9, P195, DOI 10.2174/0929867023371229
   Bory C, 1996, J CHROMATOGR A, V730, P329, DOI 10.1016/0021-9673(95)01086-6
   BOULIEU R, 1984, J CHROMATOGR, V307, P469, DOI 10.1016/S0378-4347(00)84124-9
   Bravo R, 1998, ANALYST, V123, P1625, DOI 10.1039/a802341g
   CAI X, 1994, FRESEN J ANAL CHEM, V348, P660, DOI 10.1007/BF00325569
   CAMERON JS, 1993, PEDIATR NEPHROL, V7, P105, DOI 10.1007/BF00861588
   Carsol MA, 1997, TALANTA, V44, P2151, DOI 10.1016/S0039-9140(97)00098-2
   Cavalheiro ETG, 1999, J PHARMACEUT BIOMED, V19, P217, DOI 10.1016/S0731-7085(98)00128-9
   Cavalheiro ETG, 2000, J BRAZIL CHEM SOC, V11, P512, DOI 10.1590/S0103-50532000000500013
   Dronov R, 2007, ELECTROCHIM ACTA, V53, P1107, DOI 10.1016/j.electacta.2007.02.044
   Dryhurst G., 1977, ELECTROCHEMISTRY BIO
   Dutt JSN, 2003, ANALYST, V128, P811, DOI 10.1039/b303399f
   EISENBERG EJ, 1990, J CHROMATOGR-BIOMED, V530, P65, DOI 10.1016/S0378-4347(00)82303-8
   FOSSATI P, 1980, CLIN CHEM, V26, P227
   Hason S, 2009, ELECTROCHIM ACTA, V54, P1864, DOI 10.1016/j.electacta.2008.10.020
   Hason S, 2009, ELECTROANAL, V21, P666, DOI 10.1002/elan.200804437
   HILLE R, 2006, EUR J INORG CHEM, V191, P3
   Hu SS, 2000, ANAL CHIM ACTA, V412, P55, DOI 10.1016/S0003-2670(00)00748-0
   JEZEWSKA MM, 1974, EUR J BIOCHEM, V46, P361, DOI 10.1111/j.1432-1033.1974.tb03628.x
   Kathiwala M, 2008, ANALYST, V133, P810, DOI 10.1039/b718125f
   KLINENBERG JR, 1967, CLIN CHEM, V13, P834
   KOJIMA T, 1986, CLIN CHEM, V32, P287
   Kuwabara Y, 2003, P NATL ACAD SCI USA, V100, P8170, DOI 10.1073/pnas.1431485100
   KUZNETSOV BA, 1977, BIOELECTROCH BIOENER, V4, P1, DOI 10.1016/0302-4598(77)80001-9
   LI Y, 2002, ANALYST, V127, P1176
   Liu J, 1995, Chin J Biotechnol, V11, P177
   Liu XJ, 2005, ELECTROCHEM COMMUN, V7, P562, DOI 10.1016/j.elecom.2005.03.015
   Liu YJ, 2004, ELECTROANAL, V16, P1271, DOI 10.1002/elan.200302947
   Mao ZH, 2001, IEEE T INTELL TRANSP, V2, P101, DOI 10.1109/6979.928721
   MARTIN GB, 1990, ANAL CHIM ACTA, V237, P91, DOI 10.1016/S0003-2670(00)83905-7
   MASSEY V, 1970, J BIOL CHEM, V245, P2837
   MCKENNA K, 1987, ANAL CHEM, V59, P954, DOI 10.1021/ac00134a006
   MCKENNA K, 1987, J ELECTROANAL CHEM, V233, P49, DOI 10.1016/0022-0728(87)85005-2
   Nishino T, 2005, J BIOL CHEM, V280, P24888, DOI 10.1074/jbc.M501830200
   Okamoto K, 2008, NUCLEOS NUCLEOT NUCL, V27, P888, DOI 10.1080/15257770802146577
   PALMISANO F, 1984, J CHROMATOGR, V306, P205, DOI 10.1016/S0378-4347(00)80883-X
   Pei JH, 2000, ANAL CHIM ACTA, V414, P205, DOI 10.1016/S0003-2670(00)00775-3
   Rahman MA, 2007, ELECTROANAL, V19, P631, DOI 10.1002/elan.200603799
   RAZAVI M, 1993, BIOCHEM PHARMACOL, V45, P893, DOI 10.1016/0006-2952(93)90174-U
   RODRIGUES CG, 1991, J ELECTROANAL CHEM, V312, P131, DOI 10.1016/0022-0728(91)85148-I
   Safranow K, 2005, J CHROMATOGR B, V819, P229, DOI 10.1016/j.jchromb.2004.11.013
   Safranow K, 2000, ANAL BIOCHEM, V286, P224, DOI 10.1006/abio.2000.4790
   Shan D, 2009, BIOSENS BIOELECTRON, V24, P1171, DOI 10.1016/j.bios.2008.07.023
   SHIHABI ZK, 1995, J CHROMATOGR B, V669, P163, DOI 10.1016/0378-4347(95)00063-O
   SUMI S, 1995, J CHROMATOGR B, V670, P376, DOI 10.1016/0378-4347(95)00179-4
   Sun XH, 2001, ANAL CHIM ACTA, V442, P121, DOI 10.1016/S0003-2670(01)01135-7
   Tada H, 2003, J CLIN PHARM THER, V28, P229, DOI 10.1046/j.1365-2710.2003.00488.x
   Villalonga R, 2007, ELECTROCHEM COMMUN, V9, P454, DOI 10.1016/j.elecom.2006.10.016
   Wang ZH, 2008, SENSOR ACTUAT B-CHEM, V131, P411, DOI 10.1016/j.snb.2007.11.056
   Wessel T, 2000, J CHROMATOGR A, V894, P157, DOI 10.1016/S0021-9673(00)00439-8
   Wu YH, 2007, ANAL CHIM ACTA, V602, P181, DOI 10.1016/j.aca.2007.09.005
   Zen JM, 2002, ELECTROANAL, V14, P645, DOI 10.1002/1521-4109(200205)14:10<645::AID-ELAN645>3.0.CO;2-K
NR 59
TC 29
Z9 29
U1 1
U2 39
PU AMER CHEMICAL SOC
PI WASHINGTON
PA 1155 16TH ST, NW, WASHINGTON, DC 20036 USA
SN 0003-2700
J9 ANAL CHEM
JI Anal. Chem.
PD JUN 1
PY 2009
VL 81
IS 11
BP 4302
EP 4307
DI 10.1021/ac900201g
PG 6
WC Chemistry, Analytical
WE Science Citation Index Expanded (SCI-EXPANDED)
SC Chemistry
GA 453HP
UT WOS:000266601800022
PM 19402672
DA 2023-06-30
ER

PT J
AU Alarcon-Angeles, G
   Perez-Lopez, B
   Palomar-Pardave, M
   Ramirez-Silva, MT
   Alegret, S
   Merkoci, A
AF Alarcon-Angeles, G.
   Perez-Lopez, B.
   Palomar-Pardave, M.
   Ramirez-Silva, M. T.
   Alegret, S.
   Merkoci, A.
TI Enhanced host-guest electrochemical recognition of dopamine using
   cyclodextrin in the presence of carbon nanotubes
SO CARBON
LA English
DT Article
ID RAT-BRAIN; LIQUID-CHROMATOGRAPHY; ASCORBIC-ACID; ELECTRODE;
   NOREPINEPHRINE; SELECTIVITY; OXIDATION
AB A novel application of multiwall carbon nanotubes (MWCNT) for biosensor use is presented. beta-Cyclodextrin (beta-CD) as molecular receptor and MWCNT as enhancer of electron transfer are integrated in a dopamine (DA) electrochemical sensor system. The proposed molecular host-guest recognition based sensor has a high electrochemical sensitivity for the determination of DA. The electrochemical behaviour of DA is investigated by cyclic voltammetry (CV). The response mechanism of the MWCNT/beta-CD modified electrode for DA is based on the combination of electrostatic and inclusion interaction of beta-CD with DA which is distinguished from the response mechanism of non-modified electrode. The proposed integrated sensor showed improved analytical performance characteristics in catalytic oxidation of DA compared with non-modified electrode: excellent sensitivity, repeatability, stability, selectivity and recovery for the determination of DA. Under optimized conditions linear calibration plots were obtained for amperometric detection of DA over the range 0.01-0.08 mm. (C) 2008 Elsevier Ltd. All rights reserved.
C1 [Alarcon-Angeles, G.; Ramirez-Silva, M. T.] Univ Autonoma Metropolitana Iztapalapa, Area Quim Analit, Lab R 105, Mexico City 09340, DF, Mexico.
   [Alarcon-Angeles, G.; Perez-Lopez, B.; Merkoci, A.] Inst Catala Nanotecnol, Barcelona 08193, Catalonia, Spain.
   [Palomar-Pardave, M.] Univ Autonoma Metropolitana Azcapotzalco, Dept Mat, Lab Electroquim & Corros, Mexico City 02200, DF, Mexico.
   [Perez-Lopez, B.; Alegret, S.] Univ Autonoma Barcelona, Dept Quim, Grp Sensors & Biosensors, E-08193 Barcelona, Spain.
C3 Universidad Autonoma Metropolitana - Mexico; Barcelona Institute of
   Science & Technology; Catalan Institute of Nanoscience & Nanotechnology
   (ICN2); Universidad Autonoma Metropolitana - Mexico; Autonomous
   University of Barcelona
RP Ramirez-Silva, MT (通讯作者)，Univ Autonoma Metropolitana Iztapalapa, Area Quim Analit, Lab R 105, San Rafael Atlixco 186,Col Vicentina, Mexico City 09340, DF, Mexico.
EM mtrs218@xanum.uam.mx; arben.merkoci.icn@uab.es
RI Alegret, Salvador/A-8945-2009; Ramirez-Silva, Maria Teresa/H-7635-2017;
   Merkoçi, Arben/C-7211-2008; Alarcon-Angeles, Georgina/C-3109-2019
OI Ramirez-Silva, Maria Teresa/0000-0003-1370-1466; Merkoçi,
   Arben/0000-0003-2486-8085; Alarcon-Angeles,
   Georgina/0000-0003-3275-423X; Palomar-Pardave,
   Manuel/0000-0002-2944-3599
CR Abe I, 2000, J COLLOID INTERF SCI, V229, P615, DOI 10.1006/jcis.2000.7070
   Asanuma M, 2003, NEUROTOX RES, V5, P165, DOI 10.1007/BF03033137
   BETHUNE DS, 1993, NATURE, V363, P605, DOI 10.1038/363605a0
   Britto PJ, 1996, BIOELECTROCH BIOENER, V41, P121, DOI 10.1016/0302-4598(96)05078-7
   Chambers G, 2003, NANO LETT, V3, P843, DOI 10.1021/nl034181p
   Chi JD, 1999, J CHROMATOGR B, V731, P361, DOI 10.1016/S0378-4347(99)00255-8
   Domenech A, 2002, ANAL CHEM, V74, P562, DOI 10.1021/ac010657i
   FALAT L, 1982, ANAL CHEM, V54, P2108, DOI 10.1021/ac00249a046
   GERHARDT GA, 1984, BRAIN RES, V290, P390, DOI 10.1016/0006-8993(84)90963-6
   Giz MJ, 1999, J ELECTROANAL CHEM, V465, P72, DOI 10.1016/S0022-0728(99)00056-X
   Gonzalez R, 2004, ELECTROANAL, V16, P1244, DOI 10.1002/elan.200302939
   GUADALUPE AR, 1985, ANAL CHEM, V57, P142, DOI 10.1021/ac00279a036
   Heidbreder CA, 2001, J NEUROSCI METH, V112, P135, DOI 10.1016/S0165-0270(01)00460-5
   IIJIMA S, 1993, NATURE, V363, P603, DOI 10.1038/363603a0
   IJIIMA S, 1991, NATURE, V354, P56, DOI DOI 10.1038/354056A0
   KAWAGOE KT, 1994, TALANTA, V41, P865, DOI 10.1016/0039-9140(94)E0064-X
   Li NB, 2003, ANAL SCI, V19, P1587, DOI 10.2116/analsci.19.1587
   Merkoci A, 2005, TRAC-TREND ANAL CHEM, V24, P826, DOI 10.1016/j.trac.2005.03.019
   MERKOCI A, 2006, MICROCHIM ACTA, V152, P156
   Musameh M, 2002, ELECTROCHEM COMMUN, V4, P743, DOI 10.1016/S1388-2481(02)00451-4
   Parsons LH, 1998, J CHROMATOGR B, V709, P35, DOI 10.1016/S0378-4347(98)00024-3
   Perez B, 2005, J NANOSCI NANOTECHNO, V5, P1694, DOI 10.1166/jnn.2005.400
   SAITO Y, 1993, J PHYS CHEM SOLIDS, V54, P1849, DOI 10.1016/0022-3697(93)90298-6
   Sanchez-Rivera AE, 2003, SPECTROCHIM ACTA A, V59, P3193, DOI 10.1016/S1386-1425(03)00138-0
   WANG J, 1986, ANAL CHEM, V58, P3257, DOI 10.1021/ac00127a076
   Wang JX, 2002, ELECTROANAL, V14, P225, DOI 10.1002/1521-4109(200202)14:3<225::AID-ELAN225>3.0.CO;2-I
   Wu KB, 2004, MICROCHIM ACTA, V144, P131, DOI 10.1007/s00604-003-0103-4
   Yoshitake T, 2004, J CHROMATOGR B, V807, P177, DOI 10.1016/j.jchromb.2004.03.069
   YUZHONG Z, 2004, CHEM MAT SCI, V147, P225
NR 29
TC 139
Z9 139
U1 1
U2 75
PU PERGAMON-ELSEVIER SCIENCE LTD
PI OXFORD
PA THE BOULEVARD, LANGFORD LANE, KIDLINGTON, OXFORD OX5 1GB, ENGLAND
SN 0008-6223
EI 1873-3891
J9 CARBON
JI Carbon
PD MAY
PY 2008
VL 46
IS 6
BP 898
EP 906
DI 10.1016/j.carbon.2008.02.025
PG 9
WC Chemistry, Physical; Materials Science, Multidisciplinary
WE Science Citation Index Expanded (SCI-EXPANDED)
SC Chemistry; Materials Science
GA 304VU
UT WOS:000256138000010
DA 2023-06-30
ER

PT J
AU Han, X
   Li, SH
   Peng, ZL
   Othman, AM
   Leblanc, R
AF Han, Xu
   Li, Shanghao
   Peng, Zhili
   Othman, Abdelhameed M.
   Leblanc, Roger
TI Recent Development of Cardiac Troponin I Detection
SO ACS SENSORS
LA English
DT Review
DE cardiac troponin I; detection; colorimetric; fluorescence; paramagnetic;
   electrochemical; surface plasmon resonance; immunoassay
ID ACUTE MYOCARDIAL-INFARCTION; PARAMAGNETIC PARTICLES; ANALYTICAL
   PERFORMANCE; CLINICAL-BIOCHEMISTRY; MAGNETIC IMMUNOASSAY;
   NATIONAL-ACADEMY; GOLD; MARKERS; ASSAY; NANOPARTICLES
AB Cardiovascular disease (CVD) has threatened human lives for decades, and a technique for estimating and healing is still needed. There has been increasing interest in finding CVD diagnostic biomarkers to predict risk. Cardiac troponin I (cTnI) has proven to be a significant biomarker for acute myocardial infarction detection. An immunoassay based biosensor for cTnI can play an important role in diagnosis of CVD. Over the past decades, various methodologies regarding cTnI detection have been studied, including colorimetric, fluorescence, paramagnetic, electrochemical, and surface plasmon resonance. This review will focus more on recent strategies about surface immobilized cTnI detection.
C1 [Han, Xu; Li, Shanghao; Peng, Zhili; Leblanc, Roger] Univ Miami, Dept Chem, Cox Sci Ctr, 1301 Mem Dr, Coral Gables, FL 33146 USA.
   [Othman, Abdelhameed M.] Taibah Univ, Fac Sci Yanbu, Dept Chem, POB 344, Medina, Saudi Arabia.
   [Othman, Abdelhameed M.] Univ Sadat City, Dept Environm Biotechnol, Genet Engn & Biotechnol Inst, Menofia Governorate, Egypt.
C3 University of Miami; Taibah University; Egyptian Knowledge Bank (EKB);
   University of Sadat City
RP Leblanc, R (通讯作者)，Univ Miami, Dept Chem, Cox Sci Ctr, 1301 Mem Dr, Coral Gables, FL 33146 USA.
EM rml@miami.edu
RI Li, Shanghao/E-8081-2016
FU National Science Foundation [1355317]; Div Of Chem, Bioeng, Env, &
   Transp Sys; Directorate For Engineering [1355317] Funding Source:
   National Science Foundation
FX RM.L. gratefully acknowledges the support of the National Science
   Foundation under Grant 1355317.
CR Ahammad AJS, 2011, INT J ELECTROCHEM SC, V6, P1906
   Alpert JS, 2000, EUR HEART J, V21, P1502, DOI 10.1053/euhj.2000.2305
   Alpert JS, 2001, J AM COLL CARDIOL, V37, P973
   [Anonymous], 2010, GLOBAL STATUS REPORT
   Apple FS, 2007, CIRCULATION, V116, pE95, DOI 10.1161/CIRCULATIONAHA.107.185266
   Apple FS, 2012, CLIN CHEM, V58, P796, DOI 10.1373/clinchem.2012.182949
   Aslan K, 2011, CLIN CHEM, V57, P746, DOI 10.1373/clinchem.2010.159889
   Aslan Kadir, 2010, Nano Biomed Eng, V2, P1
   Babuin L, 2005, CAN MED ASSOC J, V173, P1191, DOI 10.1503/cmaj/051291
   Bhalla V, 2012, SENSOR ACTUAT B-CHEM, V161, P761, DOI 10.1016/j.snb.2011.11.029
   Bottenus D, 2011, LAB CHIP, V11, P890, DOI [10.1039/c0lc00490a, 10.1039/c01c00490a]
   Bruls DM, 2009, LAB CHIP, V9, P3504, DOI 10.1039/b913960e
   Chen CC, 2009, SENSORS-BASEL, V9, P4635, DOI 10.3390/s90604635
   Cho IH, 2009, ANAL CHIM ACTA, V632, P247, DOI 10.1016/j.aca.2008.11.019
   Choi DH, 2010, BIOSENS BIOELECTRON, V25, P1999, DOI 10.1016/j.bios.2010.01.019
   Coons AH, 1941, P SOC EXP BIOL MED, V47, P200, DOI 10.3181/00379727-47-13084P
   CUMMINS B, 1987, AM HEART J, V113, P1333, DOI 10.1016/0002-8703(87)90645-4
   Dasgupta A, 2001, J CLIN LAB ANAL, V15, P175, DOI 10.1002/jcla.1023
   Daubert MA, 2010, VASC HEALTH RISK MAN, V6, P691
   Davies E, 1997, CLIN BIOCHEM, V30, P479, DOI 10.1016/S0009-9120(97)00111-2
   Dispenzieri A, 2003, LANCET, V361, P1787, DOI 10.1016/S0140-6736(03)13396-X
   Dittmer WU, 2010, CLIN CHIM ACTA, V411, P868, DOI 10.1016/j.cca.2010.03.001
   Dittrich PS, 2006, ANAL CHEM, V78, P3887, DOI 10.1021/ac0605602
   Do J, 2008, LAB CHIP, V8, P542, DOI 10.1039/b715569g
   Dorraj GS, 2015, J BIOTECHNOL, V208, P80, DOI 10.1016/j.jbiotec.2015.05.002
   Ellenius J, 1997, CLIN CHEM, V43, P1919
   ENGVALL E, 1971, IMMUNOCHEMISTRY, V8, P871, DOI 10.1016/0019-2791(71)90454-X
   Eveness J, 2009, SENSOR ACTUAT B-CHEM, V139, P538, DOI 10.1016/j.snb.2009.03.078
   Fitzpatrick E, 2006, CLIN CHEM, V52, P1080, DOI 10.1373/clinchem.2005.059014
   FUNATSU T, 1995, NATURE, V374, P555, DOI 10.1038/374555a0
   Graham DL, 2004, TRENDS BIOTECHNOL, V22, P455, DOI 10.1016/j.tibtech.2004.06.006
   Guo ZR, 2009, NANOSCALE RES LETT, V4, P1428, DOI 10.1007/s11671-009-9415-6
   Heidenreich PA, 2011, CIRCULATION, V123, P933, DOI 10.1161/CIR.0b013e31820a55f5
   Jarvenpaa ML, 2012, CLIN CHIM ACTA, V414, P70, DOI 10.1016/j.cca.2012.08.027
   Jiang SH, 2014, PROG BIOCHEM BIOPHYS, V41, P916, DOI 10.3724/SP.J.1206.2013.00425
   Kar P, 2012, LAB CHIP, V12, P821, DOI 10.1039/c2lc20892j
   Keefe AD, 2010, NAT REV DRUG DISCOV, V9, P537, DOI 10.1038/nrd3141
   Kiely J, 2007, IET SCI MEAS TECHNOL, V1, P270, DOI 10.1049/iet-smt:20060103
   Kwon YC, 2011, BIOTECHNOL LETT, V33, P921, DOI 10.1007/s10529-010-0509-0
   LARUE C, 1993, CLIN CHEM, V39, P972
   Lee S, 2013, TALANTA, V104, P32, DOI 10.1016/j.talanta.2012.11.014
   LIEDBERG B, 1993, SENSOR ACTUAT B-CHEM, V11, P63, DOI 10.1016/0925-4005(93)85239-7
   Liu J, 2014, MEASUREMENT, V47, P200, DOI 10.1016/j.measurement.2013.08.057
   Luxton R, 2004, ANAL CHEM, V76, P1715, DOI 10.1021/ac034906+
   Maqsood A., 2006, INTERNET J CARDIOVAS, V4, P1
   Masson JF, 2007, ANAL CHEM, V79, P612, DOI 10.1021/ac061089f
   Masson JF, 2004, TALANTA, V62, P865, DOI 10.1016/j.talanta.2003.09.032
   McDonnell B, 2009, CLIN BIOCHEM, V42, P549, DOI 10.1016/j.clinbiochem.2009.01.019
   Murphy CJ, 2006, INORG CHEM, V45, P7544, DOI 10.1021/ic0519382
   Pankhurst QA, 2003, J PHYS D APPL PHYS, V36, pR167, DOI 10.1088/0022-3727/36/13/201
   Panteghini M, 2004, CLIN CHEM, V50, P327, DOI 10.1373/clinchem.2003.026815
   Periyakaruppan A, 2013, ANAL CHEM, V85, P3858, DOI 10.1021/ac302801z
   Plowman TE, 1999, ANAL CHEM, V71, P4344, DOI 10.1021/ac990183b
   Qureshi A, 2012, SENSOR ACTUAT B-CHEM, V171, P62, DOI 10.1016/j.snb.2012.05.077
   SENYEI A, 1978, J APPL PHYS, V49, P3578, DOI 10.1063/1.325219
   Shan M, 2014, GOLD BULL, V47, P57, DOI 10.1007/s13404-013-0113-x
   Shen JW, 2014, CHEM REV, V114, P7631, DOI 10.1021/cr300248x
   Song SY, 2011, BIOSENS BIOELECTRON, V26, P3818, DOI 10.1016/j.bios.2011.02.036
   St-Louis P, 2000, CLIN BIOCHEM, V33, P427, DOI 10.1016/S0009-9120(00)00138-7
   Storrow AB, 1999, CLIN CHIM ACTA, V284, P187, DOI 10.1016/S0009-8981(99)00080-7
   Strimbu K, 2010, CURR OPIN HIV AIDS, V5, P463, DOI 10.1097/COH.0b013e32833ed177
   Stringer RC, 2008, IEEE SENS J, V8, P295, DOI 10.1109/JSEN.2008.917489
   Suprun E, 2010, BIOSENS BIOELECTRON, V25, P1694, DOI 10.1016/j.bios.2009.12.009
   Tate J., 2012, ANAL CHARACTERISTICS
   Todd J, 2007, CLIN CHEM, V53, P1990, DOI 10.1373/clinchem.2007.091181
   Torabi F, 2007, BIOSENS BIOELECTRON, V22, P1218, DOI 10.1016/j.bios.2006.04.030
   VALLINS WJ, 1990, FEBS LETT, V270, P57, DOI 10.1016/0014-5793(90)81234-F
   von Lode P, 2005, CLIN BIOCHEM, V38, P591, DOI 10.1016/j.clinbiochem.2005.03.008
   Wang JY, 2009, ANAL CHEM, V81, P6210, DOI 10.1021/ac9007418
   WILKINSON JM, 1978, NATURE, V271, P31, DOI 10.1038/271031a0
   Wolf M, 2004, BIOSENS BIOELECTRON, V19, P1193, DOI 10.1016/j.bios.2003.11.003
   Wu AHB, 1999, CLIN CHEM, V45, P1104
   Wu AHB, 2006, CLIN CHEM, V52, P2157, DOI 10.1373/clinchem.2006.073163
   Wu WY, 2010, SENSOR ACTUAT B-CHEM, V147, P298, DOI 10.1016/j.snb.2010.03.027
   Zhou F, 2010, CLIN CHEM, V56, P1701, DOI 10.1373/clinchem.2010.147256
   Zhu JM, 2011, CLIN CHEM, V57, P1732, DOI 10.1373/clinchem.2011.171694
NR 76
TC 110
Z9 111
U1 12
U2 146
PU AMER CHEMICAL SOC
PI WASHINGTON
PA 1155 16TH ST, NW, WASHINGTON, DC 20036 USA
SN 2379-3694
J9 ACS SENSORS
JI ACS Sens.
PD FEB
PY 2016
VL 1
IS 2
BP 106
EP 114
DI 10.1021/acssensors.5b00318
PG 9
WC Chemistry, Multidisciplinary; Chemistry, Analytical; Nanoscience &
   Nanotechnology
WE Science Citation Index Expanded (SCI-EXPANDED)
SC Chemistry; Science & Technology - Other Topics
GA DY9OS
UT WOS:000385464300002
DA 2023-06-30
ER

PT J
AU Pellissier, M
   Zigah, D
   Barriere, F
   Hapiot, P
AF Pellissier, Marie
   Zigah, Dodzi
   Barriere, Frederic
   Hapiot, Philippe
TI Optimized preparation and scanning electrochemical microscopy analysis
   in feedback mode of glucose oxidase layers grafted onto conducting
   carbon surfaces
SO LANGMUIR
LA English
DT Article
ID ELECTRON-TRANSFER KINETICS; COVALENT IMMOBILIZATION; CONCENTRATION
   PROFILES; SPATIAL VARIABILITY; ORGANIC FILMS; IN-SITU; REDUCTION;
   BIOSENSOR; VISUALIZATION; STABILITY
AB An optimized immobilization procedure based on the electroreduction of aryldiazonium salt followed by covalent attachment of a cross-linked hydrogel was used to graft glucose oxidase on a carbon surface. Scanning electrochemical microscopy (SECM) and cyclic voltammetry were used to follow the construction steps of the modified electrode. By adjusting the compactness of the layer through the electrografting reaction, the penetration of the mediator through the layer can be controlled to allow the monitoring of the enzymatic activity by both cyclic voltammetry and SECM in feedback mode. The enzymatic activity of the film is finally characterized by SECM.
C1 [Pellissier, Marie; Zigah, Dodzi; Barriere, Frederic; Hapiot, Philippe] Univ Rennes 1, Sci Chim Rennes Equipe MaCSE, F-35042 Rennes, France.
   [Barriere, Frederic; Hapiot, Philippe] Univ Rennes 1, CNRS, UMR 6226, F-35042 Rennes, France.
C3 Universite de Rennes; Centre National de la Recherche Scientifique
   (CNRS); CNRS - Institute of Chemistry (INC); Universite de Rennes
RP Barriere, F (通讯作者)，Univ Rennes 1, Sci Chim Rennes Equipe MaCSE, Campus Beaulieu,Bat 10C, F-35042 Rennes, France.
EM frederic.barriere@univ-rennes1.fr; philippe.hapiot@univ-rennes1.fr
RI ZIGAH, Dodzi/D-3759-2018
OI ZIGAH, Dodzi/0000-0003-4446-1717; Barriere, Frederic/0000-0001-5515-4080
CR Amatore C, 2001, ELECTROANAL, V13, P646, DOI 10.1002/1521-4109(200105)13:8/9<646::AID-ELAN646>3.0.CO;2-B
   AMATORE C, 1983, J ELECTROANAL CHEM, V147, P39, DOI 10.1016/S0022-0728(83)80055-2
   Amatore C, 2007, J ELECTROANAL CHEM, V601, P17, DOI 10.1016/j.jelechem.2006.10.020
   Baranton S, 2005, J PHYS CHEM B, V109, P24401, DOI 10.1021/jp054513+
   Bard A. J., 2001, SCANNING ELECTROCHEM
   BARD AJ, 1992, J PHYS CHEM-US, V96, P1861, DOI 10.1021/j100183a064
   BARD AJ, 1991, SCIENCE, V254, P68, DOI 10.1126/science.254.5028.68
   Bernhardt PV, 2006, AUST J CHEM, V59, P233, DOI 10.1071/CH05340
   BOURDILLON C, 1992, J ELECTROANAL CHEM, V336, P113, DOI 10.1016/0022-0728(92)80266-7
   Burchardt M, 2008, BIOELECTROCHEMISTRY, V72, P66, DOI 10.1016/j.bioelechem.2007.11.010
   Cao LQ, 2005, CURR OPIN CHEM BIOL, V9, P217, DOI 10.1016/j.cbpa.2005.02.014
   Corgier BP, 2007, ANGEW CHEM INT EDIT, V46, P4108, DOI 10.1002/anie.200605010
   Cornut R, 2007, J ELECTROANAL CHEM, V604, P91, DOI 10.1016/j.jelechem.2007.02.029
   Cruickshank AC, 2007, ELECTROCHEM COMMUN, V9, P1456, DOI 10.1016/j.elecom.2007.02.004
   Downard AJ, 2000, ELECTROANAL, V12, P1085, DOI 10.1002/1521-4109(200010)12:14<1085::AID-ELAN1085>3.0.CO;2-A
   Downard AJ, 2006, LANGMUIR, V22, P10739, DOI 10.1021/la061148k
   Kim J, 2006, BIOTECHNOL ADV, V24, P296, DOI 10.1016/j.biotechadv.2005.11.006
   Kranz C, 1997, ELECTROCHIM ACTA, V42, P3105, DOI 10.1016/S0013-4686(97)00158-8
   Kranz C, 1997, BIOSENS BIOELECTRON, V12, P257, DOI 10.1016/S0956-5663(96)00056-5
   Lefrou C, 2007, J ELECTROANAL CHEM, V601, P94, DOI 10.1016/j.jelechem.2006.10.024
   Liu GZ, 2006, LANGMUIR, V22, P7421, DOI 10.1021/la0607510
   Maciejewska M, 2006, ELECTROCHEM COMMUN, V8, P1119, DOI 10.1016/j.elecom.2006.04.021
   Miao WJ, 2002, J PHYS CHEM B, V106, P1392, DOI 10.1021/jp013451u
   OHARA TJ, 1993, ANAL CHEM, V65, P3512, DOI 10.1021/ac00071a031
   Pellissier M, 2008, ELECTROCHEM COMMUN, V10, P835, DOI 10.1016/j.elecom.2008.03.010
   PIERCE DT, 1993, ANAL CHEM, V65, P3598, DOI 10.1021/ac00072a012
   PIERCE DT, 1992, ANAL CHEM, V64, P1795, DOI 10.1021/ac00041a011
   Pinson J, 2005, CHEM SOC REV, V34, P429, DOI 10.1039/b406228k
   Polsky R, 2007, LANGMUIR, V23, P364, DOI 10.1021/la062916a
   Schafer D, 2007, BIOSENS BIOELECTRON, V22, P1887, DOI 10.1016/j.bios.2006.07.039
   Sun P, 2007, PHYS CHEM CHEM PHYS, V9, P802, DOI 10.1039/b612259k
   Wang J, 2006, DIAM RELAT MATER, V15, P279, DOI 10.1016/j.diamond.2005.09.017
   Wittstock G, 2007, COMP ANAL C, V49, P907, DOI 10.1016/S0166-526X(06)49037-1
   Wittstock G, 2007, ANGEW CHEM INT EDIT, V46, P1584, DOI 10.1002/anie.200602750
   Zaumseil J, 2000, FRESEN J ANAL CHEM, V367, P352, DOI 10.1007/s002160000370
   Zhao C, 2005, BIOSENS BIOELECTRON, V20, P1277, DOI 10.1016/j.bios.2004.04.019
   Zhao CA, 2004, ANAL CHEM, V76, P3145, DOI 10.1021/ac035492n
   Zigah D, 2007, ELECTROCHEM COMMUN, V9, P2387, DOI 10.1016/j.elecom.2007.07.016
NR 38
TC 33
Z9 34
U1 0
U2 29
PU AMER CHEMICAL SOC
PI WASHINGTON
PA 1155 16TH ST, NW, WASHINGTON, DC 20036 USA
SN 0743-7463
J9 LANGMUIR
JI Langmuir
PD AUG 19
PY 2008
VL 24
IS 16
BP 9089
EP 9095
DI 10.1021/la801150c
PG 7
WC Chemistry, Multidisciplinary; Chemistry, Physical; Materials Science,
   Multidisciplinary
WE Science Citation Index Expanded (SCI-EXPANDED)
SC Chemistry; Materials Science
GA 336PU
UT WOS:000258377900105
PM 18624418
DA 2023-06-30
ER

PT J
AU Gayda, G
   Stasyuk, N
   Zakalskiy, A
   Gonchar, M
   Katz, E
AF Gayda, Galina
   Stasyuk, Nataliya
   Zakalskiy, Andriy
   Gonchar, Mykhailo
   Katz, Evgeny
TI Arginine-hydrolyzing enzymes for electrochemical biosensors
SO CURRENT OPINION IN ELECTROCHEMISTRY
LA English
DT Review
DE Bioelectrochemistry; L-arginine; Arginase; Arginine deiminase; Arginine
   oxidase; Electrochemical biosensors
ID AMPEROMETRIC BIOSENSORS; AMINO-ACIDS; DEIMINASE; THERAPY; DEPLETION;
   STRATEGY; DESIGN; SENSOR
AB Since L-Arginine (Arg) is a semi-essential amino acid for humans, its adequate amount must be consumed in the diet to prevent certain negative consequences related to insufficient synthesis of this amino acid under specific physiological conditions. Arg metabolism results in the production of a biochemically diverse range of such products as urea, some amino acids, creatine, polyamines, nitric oxide, etc. Arg, an important biomarker in clinical diagnostics, is also used for prevention/treatment of different diseases, including cancer and COVID-19. Furthermore, it serves as an indicator of food and beverages quality.
   A variety of optic and electrochemical methods for Arg determination have already been suggested. The biosensor systems based on the enzymes of Arg metabolism were shown to be the most promising tools for Arg assay. This review focuses on the peculiarities of electrochemical biosensors for Arg assay based on the use of Arg-degrading enzymes and on the analysis of their advantages as compared to other approaches.
C1 [Gayda, Galina; Stasyuk, Nataliya; Zakalskiy, Andriy; Gonchar, Mykhailo] NAS Ukraine, Inst Cell Biol, UA-79005 Lvov, Ukraine.
   [Stasyuk, Nataliya; Gonchar, Mykhailo] Drohobych Ivan Franko State Pedag Univ, UA-82100 Drogobych, Ukraine.
   [Katz, Evgeny] Clarkson Univ, Dept Chem & Biomol Sci, 8 Clarkson Ave, Potsdam, NY 13699 USA.
C3 National Academy of Sciences Ukraine; Institute of Cell Biology of NASU;
   Ministry of Education & Science of Ukraine; Drohobych Ivan Franko State
   Pedagogical University; Clarkson University
RP Gonchar, M (通讯作者)，NAS Ukraine, Inst Cell Biol, UA-79005 Lvov, Ukraine.; Gonchar, M (通讯作者)，Drohobych Ivan Franko State Pedag Univ, UA-82100 Drogobych, Ukraine.
EM mykhailo1952@gmail.com
RI Stasyuk, Nataliya/C-8189-2015; Zakalskiy, Andriy/G-2685-2019
OI Stasyuk, Nataliya/0000-0001-6550-8145; Zakalskiy,
   Andriy/0000-0002-8853-1097; Gayda, Galina/0000-0003-4015-8083
FU National Academy of Sciences of Ukraine [0118U006260]; Ministry of
   Education and Science of Ukraine [0120U103398]; National Research
   Foundation of Ukraine [2020.02/0100, 2021.01/0010]
FX This work was funded by the National Academy of Sciences of Ukraine (the
   program "Smart sensor devices of a new generation based on modern
   materials and technologies", project 0118U006260), by the Ministry of
   Education and Science of Ukraine (Ukrainian-Lithuanian R&D, project
   0120U103398), and by the National Research Foundation of Ukraine
   (projects 2020.02/0100 and 2021.01/0010).
CR Adebayo A, 2021, NUTRIENTS, V13, DOI 10.3390/nu13113951
   Albaugh VL, 2017, J SURG ONCOL, V115, P273, DOI 10.1002/jso.24490
   Bednarz-Misa I, 2020, J CLIN MED, V9, DOI 10.3390/jcm9061782
   Beminger T, 2018, BIOSENS BIOELECTRON, V115, P104, DOI 10.1016/j.bios.2018.05.027
   Bollella P, 2020, SENSORS-BASEL, V20, DOI 10.3390/s20226645
   Butler M, 2021, TRENDS ENDOCRIN MET, V32, P367, DOI 10.1016/j.tem.2021.03.003
   Cao B, 2020, MEDICINE, V99, DOI 10.1097/MD.0000000000021068
   Chen CL, 2021, CANCERS, V13, DOI 10.3390/cancers13143541
   Cuartero M, 2020, ANALYST, V145, P3188, DOI 10.1039/d0an00327a
   Fayura LR, 2013, J BIOTECHNOL, V167, P420, DOI 10.1016/j.jbiotec.2013.06.025
   Fiorentino G, 2021, ECLINICALMEDICINE, V40, DOI 10.1016/j.eclinm.2021.101125
   Gayda G, 2019, QUALITY CONTROL IN THE BEVERAGE INDUSTRY, VOL 17: THE SCIENCE OF BEVERAGES, P419, DOI 10.1016/B978-0-12-816681-9.00012-6
   Gowd V, 2018, FOOD CHEM, V248, P312, DOI 10.1016/j.foodchem.2017.12.072
   Grimes JM, 2021, INT J INFECT DIS, V102, P566, DOI 10.1016/j.ijid.2020.10.100
   He YM, 2021, BIOELECTROCHEMISTRY, V137, DOI 10.1016/j.bioelechem.2020.107634
   Huang J, 2021, FRONT PHARMACOL, V11, DOI 10.3389/fphar.2020.582155
   KACANIKLIC V, 1994, ELECTROANAL, V6, P381, DOI 10.1002/elan.1140060505
   Karatsai O, 2020, CELLS-BASEL, V9, DOI 10.3390/cells9102217
   Keihan AH, 2020, J ELECTROANAL CHEM, V862, DOI 10.1016/j.jelechem.2020.114001
   Kido J, 2021, MOL GENET METAB REP, V29, DOI 10.1016/j.ymgmr.2021.100805
   Komkova MA, 2020, ELECTROCHIM ACTA, V339, DOI 10.1016/j.electacta.2020.135924
   Kucherenko IS, 2020, ANAL CHIM ACTA, V1111, P114, DOI 10.1016/j.aca.2020.03.034
   Li CM, 2020, SENSORS-BASEL, V20, DOI 10.3390/s20123488
   Li P, 2021, ADV EXP MED BIOL, V1332, P189, DOI 10.1007/978-3-030-74180-8_11
   Marsden AJ, 2022, AMINO ACIDS, V54, P591, DOI 10.1007/s00726-021-03024-5
   Mirmiran P, 2021, BMC ENDOCR DISORD, V21, DOI 10.1186/s12902-021-00774-x
   Morris SM, 2016, J NUTR, V146, P2579, DOI 10.3945/jn.115.226621
   Nakano S, 2019, APPL ENVIRON MICROB, V85, DOI 10.1128/AEM.00459-19
   Nayl AA, 2020, TRENDS ENVIRON ANAL, V26, DOI 10.1016/j.teac.2020.e00087
   Neumann B, 2020, SENSORS-BASEL, V20, DOI 10.3390/s20133692
   Post A, 2021, AMINO ACIDS, V53, P541, DOI 10.1007/s00726-021-02965-1
   Riess C, 2018, CELL PHYSIOL BIOCHEM, V51, P854, DOI 10.1159/000495382
   Sarkar P, 1999, ANALYST, V124, P865, DOI 10.1039/a901404g
   Schriek S, 2007, BMC GENOMICS, V8, DOI 10.1186/1471-2164-8-437
   Siddappa S, 2020, PLANT PHYSIOL BIOCH, V156, P600, DOI 10.1016/j.plaphy.2020.10.002
   Singh AK, 2020, INSTRUM SCI TECHNOL, V48, P400, DOI 10.1080/10739149.2020.1734934
   Soldatkin OO, 2018, CHEM PAP, V72, P2687, DOI 10.1007/s11696-018-0515-6
   Stasyk OV, 2015, CELL BIOL INT, V39, P246, DOI 10.1002/cbin.10383
   Stasyuk NY, 2022, TALANTA, V238, DOI 10.1016/j.talanta.2021.122996
   Stasyuk NY, 2016, FOOD CHEM, V201, P320, DOI 10.1016/j.foodchem.2016.01.093
   Stasyuk N, 2021, APPL SCI-BASEL, V11, DOI 10.3390/app11157024
   Strehlitz B, 2000, ANAL CHIM ACTA, V403, P11, DOI 10.1016/S0003-2670(99)00594-2
   Tam SY, 2020, INT J BIOL MACROMOL, V165, P472, DOI 10.1016/j.ijbiomac.2020.09.134
   Terstappen F, 2020, NUTRIENTS, V12, DOI 10.3390/nu12092535
   Tome D, 2021, NUTR DIABETES, V11, DOI 10.1038/s41387-021-00164-1
   Uzuncar S, 2021, BIOSENS BIOELECTRON, V171, DOI 10.1016/j.bios.2020.112725
   Verma N., 2017, SENS BIO-SENS RES, V15, P41, DOI [10.1016/j.sbsr.2017.07.004, DOI 10.1016/J.SBSR.2017.07.004]
   Verma Neelam, 2017, Biochem Biophys Rep, V12, P228, DOI 10.1016/j.bbrep.2017.10.006
   Zakalskiy AE, 2012, PROTEIN EXPRES PURIF, V81, P63, DOI 10.1016/j.pep.2011.09.001
   Zarei Mahboubeh, 2019, Recent Pat Biotechnol, V13, P124, DOI 10.2174/1872208313666181220121400
   Zhang Y, 2021, CANCER LETT, V502, P58, DOI 10.1016/j.canlet.2020.12.041
   Zhu KJ, 2021, CHINESE J CHEM, V39, P2755, DOI 10.1002/cjoc.202100245
   Zhybak MT, 2017, MICROCHIM ACTA, V184, P2679, DOI 10.1007/s00604-017-2290-4
   Zhybak MT, 2016, MICROCHIM ACTA, V183, P1981, DOI 10.1007/s00604-016-1834-3
NR 54
TC 1
Z9 1
U1 3
U2 9
PU ELSEVIER
PI AMSTERDAM
PA RADARWEG 29, 1043 NX AMSTERDAM, NETHERLANDS
SN 2451-9103
J9 CURR OPIN ELECTROCHE
JI Curr. Opin. Electrochem.
PD JUN
PY 2022
VL 33
AR 100941
DI 10.1016/j.coelec.2022.100941
EA FEB 2022
PG 7
WC Chemistry, Physical; Electrochemistry; Materials Science,
   Multidisciplinary
WE Science Citation Index Expanded (SCI-EXPANDED)
SC Chemistry; Electrochemistry; Materials Science
GA 2P6OA
UT WOS:000819856600014
DA 2023-06-30
ER

PT J
AU Zhu, BW
   Cai, L
   He, XP
   Chen, GR
   Long, YT
AF Zhu, Bi-Wen
   Cai, Liang
   He, Xiao-Peng
   Chen, Guo-Rong
   Long, Yi-Tao
TI Anthraquinonyl glycoside facilitates the standardization of graphene
   electrodes for the impedance detection of lectins
SO CHEMISTRY CENTRAL JOURNAL
LA English
DT Article
DE Anthraquinone; Graphene; Glycoside; Lectin; Electrochemistry; EIS;
   Standardization
ID GOLD NANOPARTICLES; CANCER-CELLS; CARBOHYDRATE; BIOSENSOR; RECOGNITIONS;
   OXIDE
AB Background: Construction of electrochemical impedance sensors by the self-assembly technique has become a promising strategy for the 'label-free' detection of protein-ligand interactions. However, previous impedance sensors are devoid of an inherent electrochemical signal, which limits the standardization of the sensors for protein recognition in a reproducible manner.
   Results: We designed and synthesized an anthraquinonyl glycoside (AG) where the anthraquinone (AQ) moiety can bind to the surface of a graphene-based working electrode while the glycoside serving as a ligand for lectin. By measuring the inherent voltammetric signal of AQ, the glycosides decorated on the working electrode could be simply quantified to obtain electrodes with a unified signal window. Subsequently, impedance analysis showed that the 'standardized' electrodes gave a reproducible electrochemical response to a selective lectin with no signal variation in the presence of unselective proteins.
   Conclusion: Anthraquinone-modified ligands could be used to facilitate the standardization of electrochemical impedance sensors for the reproducible, selective analysis of ligand-protein interactions.
C1 [He, Xiao-Peng] E China Univ Sci & Technol, Key Lab Adv Mat, Shanghai 200237, Peoples R China.
   E China Univ Sci & Technol, Inst Fine Chem, Shanghai 200237, Peoples R China.
C3 East China University of Science & Technology; East China University of
   Science & Technology
RP He, XP (通讯作者)，E China Univ Sci & Technol, Key Lab Adv Mat, 130 Meilong Rd, Shanghai 200237, Peoples R China.
EM xphe@ecust.edu.cn; ytlong@ecust.edu.cn
RI He, Xiao-Peng/O-4330-2014; Chen, Guo-Rong/E-7126-2015; Long,
   Yi-Tao/J-2157-2019; LONG, Yitao/HJA-3547-2022
OI He, Xiao-Peng/0000-0002-8736-3511; Long, Yi-Tao/0000-0003-2571-7457;
   LONG, Yitao/0000-0003-2571-7457
FU 973 project [2013CB733700]; National Natural Science Foundation of China
   [21176076, 21202045]; Key Project of Shanghai Science and Technology
   Commission [13NM1400900]; Fundamental Research Funds for the Central
   Universities
FX We thank the 973 project (2013CB733700), the National Natural Science
   Foundation of China (21176076, 21202045), the Key Project of Shanghai
   Science and Technology Commission (13NM1400900) and the Fundamental
   Research Funds for the Central Universities.
CR Bertok T, 2013, TALANTA, V108, P11, DOI 10.1016/j.talanta.2013.02.052
   Bertok T, 2013, MICROCHIM ACTA, V180, P151, DOI 10.1007/s00604-012-0902-6
   Bertok T, 2013, MICROCHIM ACTA, V180, P1, DOI 10.1007/s00604-012-0876-4
   Cai L, 2014, IND ENG CHEM RES, V53, P64, DOI 10.1021/ie402609g
   Chen HA, 2010, ANAL BIOCHEM, V403, P36, DOI 10.1016/j.ab.2010.04.011
   Chen YA, 2013, CHEM SOC REV, V42, P4532, DOI 10.1039/c2cs35396b
   He XP, 2014, ACS APPL MATER INTER, V6, P5379, DOI 10.1021/am5010909
   He XP, 2011, J AM CHEM SOC, V133, P3649, DOI 10.1021/ja110478j
   Hu YF, 2013, BIOSENS BIOELECTRON, V43, P79, DOI 10.1016/j.bios.2012.11.028
   Huang X, 2012, ADV MATER, V24, P5979, DOI 10.1002/adma.201201587
   Li Z, 2013, SCI REP-UK, V3, DOI 10.1038/srep02293
   Loaiza OA, 2011, ANAL CHEM, V83, P2987, DOI 10.1021/ac103108m
   Min IH, 2010, BIOSENS BIOELECTRON, V26, P1326, DOI 10.1016/j.bios.2010.07.038
   Oliveira MDL, 2011, J COLLOID INTERF SCI, V362, P194, DOI 10.1016/j.jcis.2011.06.042
   Otman O, 2008, MACROMOL CHEM PHYS, V209, P2410, DOI 10.1002/macp.200800300
   Song W, 2011, BIOSENS BIOELECTRON, V26, P3181, DOI 10.1016/j.bios.2010.12.022
   Sun XL, 2014, ACS APPL MATER INTER, V6, P10078, DOI 10.1021/am500801g
   Vedala H, 2011, NANO LETT, V11, P170, DOI 10.1021/nl103286k
   Zhang HL, 2013, ADV MATER, V25, P4097, DOI 10.1002/adma.201300187
   Zhang XN, 2011, CHEM SCI, V2, P2353, DOI 10.1039/c1sc00562f
   Zhang Y, 2006, ANAL CHEM, V78, P2001, DOI 10.1021/ac051919+
NR 21
TC 16
Z9 16
U1 1
U2 26
PU SPRINGEROPEN
PI LONDON
PA CAMPUS, 4 CRINAN ST, LONDON, N1 9XW, ENGLAND
SN 1752-153X
J9 CHEM CENT J
JI Chem. Cent. J.
PD NOV 25
PY 2014
VL 8
AR 67
DI 10.1186/s13065-014-0067-y
PG 6
WC Chemistry, Multidisciplinary
WE Science Citation Index Expanded (SCI-EXPANDED)
SC Chemistry
GA AU7RY
UT WOS:000345798700001
PM 25435901
OA Green Published, gold
DA 2023-06-30
ER

PT J
AU Lavanya, J
   Gomathi, N
   Neogi, S
AF Lavanya, J.
   Gomathi, N.
   Neogi, S.
TI Electrochemical performance of nitrogen and oxygen radio-frequency
   plasma induced functional groups on tri-layered reduced graphene oxide
SO MATERIALS RESEARCH EXPRESS
LA English
DT Article
DE tri-layered reduced graphene oxide; N-2/O-2 radio-frequency plasma;
   x-ray photoelectron spectroscopy; electrochemical performance
ID NANOSHEETS; SHEETS; FILMS
AB Tri-layered reduced graphene oxide with better graphitization was synthesized and functioned using radio frequency N-2 and O-2 plasma. The layer numbers of reduced graphene oxide were determined by atomic force microscopy (AFM) and x-ray diffraction (XRD). The effect of plasma treatment on crystal structure, surface morphology and chemical composition were studied from XRD, transmission electron microscopy (TEM), x-ray photoelectron spectroscopy (XPS), Fourier transforms infrared spectroscopy (FTIR) and Raman spectroscopy. The chemical species present in N-2/O-2 plasma during functionalization of tri-layered reduced graphene oxide was analyzed by optical emission spectroscopy. Tri-layered reduced graphene oxide and functioned tri-layered reduced graphene oxide exhibits higher electrochemical performance towards ferrocyanide redox reaction than glassy carbon and platinum electrode with much decrease in overpotential. This indicates that tri-layered reduced graphene oxide and N2/O2 functionalized tri-layered reduced graphene oxide are promising working electrodes in the application of electrochemical based biosensor.
C1 [Lavanya, J.; Gomathi, N.] Indian Inst Space Sci & Technol, Dept Chem, Thiruvananthapuram 695547, Kerala, India.
   [Neogi, S.] Indian Inst Technol, Dept Chem Engn, Kharagpur 721302, W Bengal, India.
C3 Department of Space (DoS), Government of India; Indian Institute of
   Space Science & Technology; Indian Institute of Technology System (IIT
   System); Indian Institute of Technology (IIT) - Kharagpur
RP Lavanya, J (通讯作者)，Indian Inst Space Sci & Technol, Dept Chem, Thiruvananthapuram 695547, Kerala, India.
EM sivakumar.gomathi@gmail.com
RI Jothi, lavanya/Q-8379-2017; Nageswaran, Gomathi/DCM-3340-2022
OI Jothi, lavanya/0000-0001-7044-385X; 
CR Balandin AA, 2008, NANO LETT, V8, P902, DOI 10.1021/nl0731872
   Chun-mei Zhang, 2008, Frontiers of Materials Science in China, V2, P37, DOI 10.1007/s11706-008-0007-7
   Geim AK, 2007, NAT MATER, V6, P183, DOI 10.1038/nmat1849
   Gilje S, 2007, NANO LETT, V7, P3394, DOI 10.1021/nl0717715
   Gomez-Navarro C, 2010, NANO LETT, V10, P1144, DOI 10.1021/nl9031617
   HONTORIALUCAS C, 1995, CARBON, V33, P1585, DOI 10.1016/0008-6223(95)00120-3
   Kang XH, 2009, BIOSENS BIOELECTRON, V25, P901, DOI 10.1016/j.bios.2009.09.004
   Kou R, 2009, ELECTROCHEM COMMUN, V11, P954, DOI 10.1016/j.elecom.2009.02.033
   Lee C, 2008, SCIENCE, V321, P385, DOI 10.1126/science.1157996
   Li D, 2008, NAT NANOTECHNOL, V3, P101, DOI 10.1038/nnano.2007.451
   Liu Z, 2008, J AM CHEM SOC, V130, P10876, DOI 10.1021/ja803688x
   Lu CH, 2009, ANGEW CHEM INT EDIT, V48, P4785, DOI 10.1002/anie.200901479
   Marcano DC, 2010, ACS NANO, V4, P4806, DOI 10.1021/nn1006368
   McAllister MJ, 2007, CHEM MATER, V19, P4396, DOI 10.1021/cm0630800
   Mishra AK, 2010, J PHYS CHEM C, V114, P2583, DOI 10.1021/jp911631w
   Moon IK, 2010, NAT COMMUN, V1, DOI 10.1038/ncomms1067
   Novoselov KS, 2005, NATURE, V438, P197, DOI 10.1038/nature04233
   Novoselov KS, 2004, SCIENCE, V306, P666, DOI 10.1126/science.1102896
   Paredes JI, 2009, LANGMUIR, V25, P5957, DOI 10.1021/la804216z
   Park S, 2009, NAT NANOTECHNOL, V4, P217, DOI [10.1038/nnano.2009.58, 10.1038/NNANO.2009.58]
   Punckt C, 2010, ELECTROANAL, V22, P2834, DOI 10.1002/elan.201000367
   Qian W, 2009, NANO RES, V2, P706, DOI 10.1007/s12274-009-9074-z
   Reina A, 2009, NANO LETT, V9, P30, DOI 10.1021/nl801827v
   Scaffaro R, 2012, PLASMA PROCESS POLYM, V9, P503, DOI 10.1002/ppap.201100140
   Schniepp HC, 2006, J PHYS CHEM B, V110, P8535, DOI 10.1021/jp060936f
   Shan CS, 2009, LANGMUIR, V25, P12030, DOI 10.1021/la903265p
   Shan CS, 2009, ANAL CHEM, V81, P2378, DOI 10.1021/ac802193c
   Shao YY, 2010, ELECTROANAL, V22, P1027, DOI 10.1002/elan.200900571
   Shao YY, 2010, J MATER CHEM, V20, P743, DOI 10.1039/b917975e
   Stankovich S, 2007, CARBON, V45, P1558, DOI 10.1016/j.carbon.2007.02.034
   Stoller MD, 2008, NANO LETT, V8, P3498, DOI 10.1021/nl802558y
   TUINSTRA F, 1970, J CHEM PHYS, V53, P1126, DOI 10.1063/1.1674108
   Wang DH, 2009, ACS NANO, V3, P907, DOI 10.1021/nn900150y
   Wang X, 2008, ANGEW CHEM INT EDIT, V47, P2990, DOI 10.1002/anie.200704909
   Yan YH, 2005, APPL PHYS LETT, V87, DOI 10.1063/1.2132075
   Yoo E, 2009, NANO LETT, V9, P2255, DOI 10.1021/nl900397t
   Zhou M, 2009, ANAL CHEM, V81, P5603, DOI 10.1021/ac900136z
NR 37
TC 12
Z9 12
U1 4
U2 40
PU IOP PUBLISHING LTD
PI BRISTOL
PA TEMPLE CIRCUS, TEMPLE WAY, BRISTOL BS1 6BE, ENGLAND
SN 2053-1591
J9 MATER RES EXPRESS
JI Mater. Res. Express
PD JUN
PY 2014
VL 1
IS 2
AR 025604
DI 10.1088/2053-1591/1/2/025604
PG 18
WC Materials Science, Multidisciplinary
WE Science Citation Index Expanded (SCI-EXPANDED)
SC Materials Science
GA V43EP
UT WOS:000209665000066
DA 2023-06-30
ER

PT J
AU Wei, Y
   Huang, QA
   Li, MG
   Huang, XJ
   Fang, B
   Wang, L
AF Wei, Yan
   Huang, Qin-An
   Li, Mao-Guo
   Huang, Xing-Jiu
   Fang, Bin
   Wang, Lun
TI CeO2 nanoparticles decorated multi-walled carbon nanotubes for
   electrochemical determination of guanine and adenine
SO ELECTROCHIMICA ACTA
LA English
DT Article
DE Electrochemical catalyst; Nanosized CeO2/MWCNTs composite; Guanine and
   adenine
ID MODIFIED ELECTRODE; ELECTROCATALYTIC OXIDATION; DNA; FABRICATION;
   NANOCOMPOSITE; BIOSENSOR; MECHANISM
AB Sub-10 nm CeO2 nanoparticles decorated multi-walled carbon nanotubes has been constructed for electrochemial determination of guanine and adenine. Transmission electron microscopy (TEM) and X-ray diffraction (XRD) were used to characterize the nanoparticles CeO2/MWCNTs. Electrochemical impedance spectroscopy (EIS) was used to characterize the electrode modifying process. Cyclic voltammetry (CV) and differential pulse voltammetry (DPV) were used to study the electrocatalytic activity toward the electrochemical oxidation of guanine and adenine. The detection limit (S/N = 3) for adenine and guanine was found to be 20 and 10 nM, respectively. The obtained sensitivity toward guanine and adenine was 1.26 and 1.13 mu A/mu M in the linear concentration range 5-50 mu M and 5-35 mu M, respectively. These results demonstrate that the carbon nanotubes could provide huge locations and facilitate the adsorptive accumulation of the guanine and adenine, and the CeO2 nanoparticles are promising substrates for the development of high-performance electrocatalysts for biosensing. (C) 2011 Elsevier Ltd. All rights reserved.
C1 [Wei, Yan; Li, Mao-Guo; Fang, Bin; Wang, Lun] Anhui Normal Univ, Coll Chem & Mat Sci, Wuhu 241000, Peoples R China.
   [Wei, Yan; Huang, Qin-An] Wannan Med Coll, Dept Chem, Wuhu 241002, Peoples R China.
   [Huang, Xing-Jiu] Chinese Acad Sci, Inst Intelligent Machines, Hefei 230031, Peoples R China.
C3 Anhui Normal University; Wannan Medical College; Chinese Academy of
   Sciences; Hefei Institutes of Physical Science, CAS
RP Fang, B (通讯作者)，Anhui Normal Univ, Coll Chem & Mat Sci, Wuhu 241000, Peoples R China.
EM binfang_47@yahoo.com.cn; wanglun@mail.ahnu.edu.cn
RI Li, Maoguo/E-1894-2011
OI Li, Maoguo/0000-0002-1338-7297
FU Young Program of Anhui Province [2010SQRL179]; Educational Committee of
   Anhui Province [KJ2010B240]; Wannan Medical College [WK200840]; National
   Natural Science Foundation of China [21075001]
FX This work was supported by Young Program of Anhui Province
   (2010SQRL179), the Project of Educational Committee of Anhui Province
   (KJ2010B240), the Young Program of Wannan Medical College (WK200840),
   and the National Natural Science Foundation of China (21075001).
CR Abbaspour A, 2004, J ELECTROANAL CHEM, V568, P261, DOI 10.1016/j.jelechem.2004.02.001
   Abbaspour A, 2008, ANALYST, V133, P1664, DOI 10.1039/b806920d
   [Anonymous], BIOCH NUCL ACIDS
   Balan I, 2011, J ELECTROANAL CHEM, V654, P8, DOI 10.1016/j.jelechem.2011.02.002
   Brett AMO, 1997, BIOELECTROCH BIOENER, V42, P111, DOI 10.1016/S0302-4598(96)05123-9
   Fang B, 2008, MICROCHIM ACTA, V162, P175, DOI 10.1007/s00604-007-0901-1
   Fang B, 2008, ELECTROANAL, V20, P1234, DOI 10.1002/elan.200704171
   Fang B, 2007, TALANTA, V72, P1302, DOI 10.1016/j.talanta.2007.01.039
   Ferancova A, 2010, BIOSENS BIOELECTRON, V26, P314, DOI 10.1016/j.bios.2010.08.026
   Gao ZQ, 2007, SENSOR ACTUAT B-CHEM, V123, P293, DOI 10.1016/j.snb.2006.08.021
   Goncalves LM, 2010, J PHYS CHEM C, V114, P14213, DOI 10.1021/jp1046672
   Guo Z, 2011, J MATER CHEM, V21, P1874, DOI 10.1039/c0jm02832k
   Heng LY, 2005, ELECTROCHEM COMMUN, V7, P1457, DOI 10.1016/j.elecom.2005.10.007
   Huang KJ, 2011, COLLOID SURFACE B, V82, P543, DOI 10.1016/j.colsurfb.2010.10.014
   Karadeniz H, 2003, J PHARMACEUT BIOMED, V33, P295, DOI 10.1016/S0731-7085(03)00283-8
   Li Q, 2010, J PHYS CHEM B, V114, P7423, DOI 10.1021/jp1021196
   Liao L, 2008, J PHYS CHEM C, V112, P9061, DOI 10.1021/jp7117778
   Liu HY, 2008, SENSOR ACTUAT B-CHEM, V128, P414, DOI 10.1016/j.snb.2007.06.028
   Liu T, 2011, J ELECTROANAL CHEM, V651, P216, DOI 10.1016/j.jelechem.2010.11.026
   Sun W, 2008, BIOSENS BIOELECTRON, V24, P988, DOI 10.1016/j.bios.2008.07.068
   Wang HS, 2002, ANAL CHIM ACTA, V461, P243, DOI 10.1016/S0003-2670(02)00297-0
   Wang J, 2003, ANALYST, V128, P912, DOI 10.1039/b303282e
   Wang ZH, 2006, J ELECTROANAL CHEM, V589, P237, DOI 10.1016/j.jelechem.2006.02.014
   Wei Y, 2006, ELECTROCHIM ACTA, V52, P766, DOI 10.1016/j.electacta.2006.06.006
   Wu KB, 2003, ANAL BIOANAL CHEM, V376, P205, DOI 10.1007/s00216-003-1887-0
   Ye YK, 2005, BIOSENS BIOELECTRON, V21, P735, DOI 10.1016/j.bios.2005.01.004
NR 26
TC 57
Z9 57
U1 2
U2 63
PU PERGAMON-ELSEVIER SCIENCE LTD
PI OXFORD
PA THE BOULEVARD, LANGFORD LANE, KIDLINGTON, OXFORD OX5 1GB, ENGLAND
SN 0013-4686
EI 1873-3859
J9 ELECTROCHIM ACTA
JI Electrochim. Acta
PD OCT 1
PY 2011
VL 56
IS 24
BP 8571
EP 8575
DI 10.1016/j.electacta.2011.07.048
PG 5
WC Electrochemistry
WE Science Citation Index Expanded (SCI-EXPANDED)
SC Electrochemistry
GA 829RI
UT WOS:000295601600063
DA 2023-06-30
ER

PT J
AU Mohammadniaei, M
   Nguyen, HV
   Tieu, MV
   Lee, MH
AF Mohammadniaei, Mohsen
   Huynh Vu Nguyen
   My Van Tieu
   Lee, Min-Ho
TI 2D Materials in Development of Electrochemical Point-of-Care Cancer
   Screening Devices
SO MICROMACHINES
LA English
DT Review
DE point-of-care; cancer; diagnostics; biosensor; electrochemical; 2D
   material; graphene; MoS2; Bi2Se3; MXene
ID REDUCED GRAPHENE OXIDE; TRANSITION-METAL DICHALCOGENIDES; ENHANCED
   ELECTRON-TRANSFER; PROSTATE-SPECIFIC ANTIGEN; NITROGEN-DOPED GRAPHENE;
   CIRCULATING TUMOR DNA; HYDROGEN-PEROXIDE; GOLD NANOPARTICLES;
   ULTRASENSITIVE DETECTION; SENSITIVE DETECTION
AB Effective cancer treatment requires early detection and monitoring the development progress in a simple and affordable manner. Point-of care (POC) screening can provide a portable and inexpensive tool for the end-users to conveniently operate test and screen their health conditions without the necessity of special skills. Electrochemical methods hold great potential for clinical analysis of variety of chemicals and substances as well as cancer biomarkers due to their low cost, high sensitivity, multiplex detection ability, and miniaturization aptitude. Advances in two-dimensional (2D) material-based electrochemical biosensors/sensors are accelerating the performance of conventional devices toward more practical approaches. Here, recent trends in the development of 2D material-based electrochemical biosensors/sensors, as the next generation of POC cancer screening tools, are summarized. Three cancer biomarker categories, including proteins, nucleic acids, and some small molecules, will be considered. Various 2D materials will be introduced and their biomedical applications and electrochemical properties will be given. The role of 2D materials in improving the performance of electrochemical sensing mechanisms as well as the pros and cons of current sensors as the prospective devices for POC screening will be emphasized. Finally, the future scopes of implementing 2D materials in electrochemical POC cancer diagnostics for the clinical translation will be discussed.
C1 [Mohammadniaei, Mohsen; Huynh Vu Nguyen; My Van Tieu; Lee, Min-Ho] Chung Ang Univ, Sch Integrat Engn, Seoul 06910, South Korea.
C3 Chung Ang University
RP Lee, MH (通讯作者)，Chung Ang Univ, Sch Integrat Engn, Seoul 06910, South Korea.
EM mniaei@gmail.com; huynhvu0205@gmail.com; tmvantp0113@gmail.com;
   mhlee7@cau.ac.kr
RI TIEU, MY-VAN/E-6125-2019; Van Tieu, My/AAD-6665-2019; Lee,
   Min-Ho/ACW-7378-2022
OI TIEU, MY-VAN/0000-0002-5359-5760; Van Tieu, My/0000-0002-5359-5760; Lee,
   Min-Ho/0000-0002-7028-4745; Mohammadniaei, Mohsen/0000-0002-4773-2888;
   Nguyen, Huynh Vu/0000-0002-5504-5199
FU Ministry of Trade, Industry, and Energy [20000580]; Chung-Ang
   University; Korea Evaluation Institute of Industrial Technology (KEIT)
   [20000580] Funding Source: Korea Institute of Science & Technology
   Information (KISTI), National Science & Technology Information Service
   (NTIS)
FX This research was funded by Ministry of Trade, Industry, and Energy
   (grant number 20000580) and "This work was also funded by Chung-Ang
   University Research Grants in 2019".
CR Agarwal V, 2018, NANOSCALE, V10, P16365, DOI 10.1039/c8nr04284e
   Ainla A, 2018, ANAL CHEM, V90, P6240, DOI 10.1021/acs.analchem.8b00850
   Amala G, 2017, NEW J CHEM, V41, P4022, DOI 10.1039/c6nj04030f
   [Anonymous], 2018, NAT REV CANCER, V18, P401, DOI 10.1038/s41568-018-0021-8
   Antiochia R., 2018, GRAPHENE BIOELECTRON, P1, DOI DOI 10.1016/B978-0-12-813349-1.00001-9
   Azimzadeh M, 2016, BIOSENS BIOELECTRON, V77, P99, DOI 10.1016/j.bios.2015.09.020
   Bai J, 2013, ANAL CHEM, V85, P8095, DOI 10.1021/ac400659u
   Bharti A, 2019, MICROCHIM ACTA, V186, DOI 10.1007/s00604-019-3302-3
   Bollella P, 2017, BIOSENS BIOELECTRON, V89, P152, DOI 10.1016/j.bios.2016.03.068
   Brooks JD, 2012, GENOME RES, V22, P183, DOI 10.1101/gr.124347.111
   Chand R, 2018, NANOSCALE, V10, P8217, DOI [10.1039/C8NR00697K, 10.1039/c8nr00697k]
   Chang K, 2011, CHEM COMMUN, V47, P4252, DOI 10.1039/c1cc10631g
   Chao J, 2015, NANOTECHNOLOGY, V26, DOI 10.1088/0957-4484/26/27/274005
   Chen M, 2018, SENSOR ACTUAT B-CHEM, V255, P2910, DOI 10.1016/j.snb.2017.09.111
   Chen YX, 2018, SENSOR ACTUAT B-CHEM, V270, P179, DOI 10.1016/j.snb.2018.05.031
   Cheng ZY, 2017, MICROCHIM ACTA, V184, P4587, DOI 10.1007/s00604-017-2503-x
   Chhowalla M, 2015, CHEM SOC REV, V44, P2584, DOI 10.1039/c5cs90037a
   Choi JR, 2018, THERANOSTICS, V8, P1005, DOI 10.7150/thno.22573
   Choudhari SK, 2013, WORLD J SURG ONCOL, V11, DOI 10.1186/1477-7819-11-118
   Chu YL, 2016, RSC ADV, V6, P22673, DOI 10.1039/c5ra27625j
   D'Angelo B, 2016, ANTICANCER RES, V36, P5571, DOI 10.21873/anticanres.11142
   da Silva ETSG, 2017, CHEMELECTROCHEM, V4, P778, DOI 10.1002/celc.201600758
   Dai HX, 2018, SENSOR ACTUAT B-CHEM, V276, P65, DOI 10.1016/j.snb.2018.08.081
   Davis JW, 2017, BJU INT, V119, P812, DOI 10.1111/bju.13790
   Dong SY, 2017, J SOLID STATE ELECTR, V21, P793, DOI 10.1007/s10008-016-3420-3
   Dong WH, 2019, BIOELECTROCHEMISTRY, V128, P274, DOI 10.1016/j.bioelechem.2019.04.018
   Dou BT, 2019, ANAL CHEM, V91, P2273, DOI 10.1021/acs.analchem.8b04863
   Dou BT, 2018, ANAL CHEM, V90, P5945, DOI 10.1021/acs.analchem.8b00894
   Du D, 2010, ANAL CHEM, V82, P2989, DOI 10.1021/ac100036p
   Duan FH, 2018, ANAL CHIM ACTA, V1036, P121, DOI 10.1016/j.aca.2018.06.070
   Dutta S, 2018, BIOCHEM ENG J, V140, P130, DOI 10.1016/j.bej.2018.09.016
   de Avila BEF, 2015, ANAL CHEM, V87, P2290, DOI 10.1021/ac504032d
   Fan H, 2012, ELECTROCHIM ACTA, V64, P171, DOI 10.1016/j.electacta.2012.01.010
   Fan XQ, 2019, J MATER CHEM A, V7, P14319, DOI 10.1039/c9ta03962g
   Fan Y, 2019, BIOSENS BIOELECTRON, V135, P1, DOI 10.1016/j.bios.2019.03.063
   Fang LX, 2015, BIOSENS BIOELECTRON, V71, P171, DOI 10.1016/j.bios.2015.04.031
   Fineberg SE, 2001, DIABETES CARE, V24, P1217, DOI 10.2337/diacare.24.7.1217
   Fu L, 2007, PHYS REV B, V76, DOI 10.1103/PhysRevB.76.045302
   Gaikwad PS, 2018, ANALYST, V143, P1326, DOI 10.1039/c7an01771e
   Ghanei-Motlagh M, 2018, BIOSENS BIOELECTRON, V109, P279, DOI 10.1016/j.bios.2018.02.057
   GODA SK, 1995, NUCLEIC ACIDS RES, V23, P3357, DOI 10.1093/nar/23.16.3357
   Gorgannezhad L, 2018, ELECTROANAL, V30, P2293, DOI 10.1002/elan.201800282
   Guo CX, 2010, ADV MATER, V22, P5164, DOI 10.1002/adma.201001699
   Halford WP, 1999, NAT BIOTECHNOL, V17, P835, DOI 10.1038/12783
   Hassanpour S, 2019, MICROCHEM J, V146, P345, DOI 10.1016/j.microc.2019.01.018
   Hayes B, 2018, DIAGNOSTICS, V8, DOI 10.3390/diagnostics8020039
   He BS, 2017, NEW J CHEM, V41, P11353, DOI 10.1039/c7nj02431b
   He LJ, 2016, BIOSENS BIOELECTRON, V75, P389, DOI 10.1016/j.bios.2015.08.060
   Henry NL, 2012, MOL ONCOL, V6, P140, DOI 10.1016/j.molonc.2012.01.010
   Hsieh D, 2009, PHYS REV LETT, V103, DOI 10.1103/PhysRevLett.103.146401
   Hu J, 2018, IONICS, V24, P577, DOI 10.1007/s11581-017-2202-y
   Hu ZH, 2018, NANOSCALE, V10, P21575, DOI 10.1039/c8nr07395c
   Huang HP, 2017, MICROCHIM ACTA, V184, P4141, DOI 10.1007/s00604-017-2446-2
   Hughes Mark D, 2009, J Diabetes Sci Technol, V3, P1219
   Inagaki M, 2014, J MATER CHEM A, V2, P13193, DOI 10.1039/c4ta01183j
   Islam MN, 2018, CHEMELECTROCHEM, V5, P2488, DOI 10.1002/celc.201800339
   Jayakumar A, 2018, INT J PHARMACEUT, V551, P309, DOI 10.1016/j.ijpharm.2018.09.041
   Jing P, 2015, ANAL CHIM ACTA, V853, P234, DOI 10.1016/j.aca.2014.10.003
   Ju J, 2015, ANAL CHEM, V87, P1903, DOI 10.1021/ac5041555
   Kaur N, 2018, ANALYST, V143, P2213, DOI 10.1039/c7an01943b
   Khan MS, 2018, ANALYST, V143, P1094, DOI 10.1039/c7an01932g
   Kim HU, 2015, RSC ADV, V5, P10134, DOI 10.1039/c4ra14839h
   Ko E, 2019, SENSOR ACTUAT B-CHEM, V294, P166, DOI 10.1016/j.snb.2019.05.051
   Konig M, 2007, SCIENCE, V318, P766, DOI 10.1126/science.1148047
   Kukkar M, 2018, ANAL BIOCHEM, V555, P1, DOI 10.1016/j.ab.2018.05.029
   Kumar S, 2018, BIOSENS BIOELECTRON, V121, P243, DOI 10.1016/j.bios.2018.08.076
   Kumar S, 2015, BIOSENS BIOELECTRON, V73, P114, DOI 10.1016/j.bios.2015.05.040
   Kumar S, 2016, BIOSENS BIOELECTRON, V78, P497, DOI 10.1016/j.bios.2015.11.084
   Kumar V, 2018, RSC ADV, V8, P619, DOI 10.1039/c7ra11466d
   Laocharoensuk R, 2016, ELECTROANAL, V28, P1716, DOI 10.1002/elan.201600248
   Lee H, 2016, NAT NANOTECHNOL, V11, P566, DOI [10.1038/nnano.2016.38, 10.1038/NNANO.2016.38]
   Li C, 2018, BIOSENS BIOELECTRON, V116, P81, DOI 10.1016/j.bios.2018.05.045
   Li DP, 2018, INORG CHEM FRONT, V5, P112, DOI 10.1039/c7qi00542c
   Li N, 2015, J MATER CHEM B, V3, P2006, DOI 10.1039/c4tb01695e
   Li RY, 2016, BIOSENS BIOELECTRON, V79, P457, DOI 10.1016/j.bios.2015.12.092
   Li W, 2009, ANAL BIOANAL CHEM, V394, P1117, DOI 10.1007/s00216-008-2570-2
   Li XR, 2012, ADV FUNCT MATER, V22, P1981, DOI 10.1002/adfm.201103025
   Li XY, 2017, SENSOR ACTUAT B-CHEM, V239, P536, DOI 10.1016/j.snb.2016.08.048
   Li ZB, 2017, MAT SCI ENG C-MATER, V70, P1095, DOI 10.1016/j.msec.2016.03.039
   Lilja H, 2008, NAT REV CANCER, V8, P268, DOI 10.1038/nrc2351
   Lin DM, 2018, MATER TODAY CHEM, V7, P76, DOI 10.1016/j.mtchem.2018.02.001
   Lin DM, 2016, RSC ADV, V6, P52739, DOI 10.1039/c6ra07591f
   Lin XY, 2016, BIOSENS BIOELECTRON, V79, P685, DOI 10.1016/j.bios.2015.12.072
   Liu H, 2015, J ELECTROCHEM SOC, V162, pB312, DOI 10.1149/2.0111512jes
   Liu H, 2015, SENSOR ACTUAT B-CHEM, V218, P60, DOI 10.1016/j.snb.2015.04.090
   Liu J, 2019, ADV FUNCT MATER, V29, DOI 10.1002/adfm.201807326
   Liu JY, 2015, BIOSENS BIOELECTRON, V65, P281, DOI 10.1016/j.bios.2014.10.016
   Liu L, 2019, BIOSENS BIOELECTRON, V137, P45, DOI 10.1016/j.bios.2019.04.059
   Liu T, 2018, ADV HEALTHC MATER, V7, DOI 10.1002/adhm.201701158
   Liu XL, 2019, FULLER NANOTUB CAR N, V27, P23, DOI 10.1080/1536383X.2018.1479695
   Lorencova L, 2017, ELECTROCHIM ACTA, V235, P471, DOI 10.1016/j.electacta.2017.03.073
   Ludwig JA, 2005, NAT REV CANCER, V5, P845, DOI 10.1038/nrc1739
   Luo YP, 2009, ANAL CHEM, V81, P3035, DOI 10.1021/ac802721x
   Lv R, 2015, ACCOUNTS CHEM RES, V48, P56, DOI 10.1021/ar5002846
   Ma LS, 2018, AGING DIS, V9, P938, DOI 10.14336/AD.2017.1207
   MACLIN E, 1995, J CLIN LIGAND ASSAY, V18, P21
   Maduraiveeran G, 2018, BIOSENS BIOELECTRON, V103, P113, DOI 10.1016/j.bios.2017.12.031
   Maji SK, 2014, ACS APPL MATER INTER, V6, P13648, DOI 10.1021/am503110s
   Martins GV, 2017, SCI REP-UK, V7, DOI 10.1038/s41598-017-14878-9
   Mas-Balleste R, 2011, NANOSCALE, V3, P20, DOI 10.1039/c0nr00323a
   MATTHEWS DR, 1987, LANCET, V1, P778
   Merlo A, 2018, BIOMATER SCI-UK, V6, P2298, DOI 10.1039/c8bm00516h
   Min J, 2018, ACS NANO, V12, P3378, DOI 10.1021/acsnano.7b08965
   Mohammadniaei M, 2019, BIOSENS BIOELECTRON, V141, DOI 10.1016/j.bios.2019.111468
   Mohammadniaei M, 2019, ACS APPL MATER INTER, V11, P8779, DOI 10.1021/acsami.8b16925
   Mohammadniaei M, 2018, ADV EXP MED BIOL, V1064, P263, DOI 10.1007/978-981-13-0445-3_17
   Mohammadniaei M, 2018, SMALL, V14, DOI 10.1002/smll.201802934
   Mohammadniaei M, 2018, SMALL, V14, DOI 10.1002/smll.201703970
   Mutyala S, 2018, J ELECTROANAL CHEM, V823, P429, DOI 10.1016/j.jelechem.2018.06.038
   Newman JD, 2005, BIOSENS BIOELECTRON, V20, P2435, DOI 10.1016/j.bios.2004.11.012
   Pal A, 2017, ADV MATER TECHNOL-US, V2, DOI 10.1002/admt.201700130
   Pashchenko O, 2018, ACS INFECT DIS, V4, P1162, DOI 10.1021/acsinfecdis.8b00023
   Pena-Bahamonde J, 2018, J NANOBIOTECHNOL, V16, DOI 10.1186/s12951-018-0400-z
   Pothipor C, 2019, SENSOR ACTUAT B-CHEM, V296, DOI 10.1016/j.snb.2019.126657
   Proenca CA, 2019, ANAL CHIM ACTA, V1071, P59, DOI 10.1016/j.aca.2019.04.047
   Quesada-Gonzalez D, 2018, CHEM SOC REV, V47, P4697, DOI 10.1039/c7cs00837f
   Rasheed PA, 2014, SENSOR ACTUAT B-CHEM, V204, P777, DOI 10.1016/j.snb.2014.08.043
   Sajid M, 2015, J SAUDI CHEM SOC, V19, P689, DOI 10.1016/j.jscs.2014.09.001
   Salahandish R, 2018, BIOSENS BIOELECTRON, V120, P129, DOI 10.1016/j.bios.2018.08.025
   Sarkar D, 2014, ACS NANO, V8, P3992, DOI 10.1021/nn5009148
   Sha R, 2019, J ALLOY COMPD, V794, P26, DOI 10.1016/j.jallcom.2019.04.251
   Sha R, 2018, MICROCHIM ACTA, V185, DOI 10.1007/s00604-018-2927-y
   Sharafeldin M, 2017, BIOSENS BIOELECTRON, V91, P359, DOI 10.1016/j.bios.2016.12.052
   Shen H, 2012, THERANOSTICS, V2, P283, DOI 10.7150/thno.3642
   Shendure J, 2008, NAT BIOTECHNOL, V26, P1135, DOI 10.1038/nbt1486
   Sher M, 2017, EXPERT REV MOL DIAGN, V17, P351, DOI 10.1080/14737159.2017.1285228
   Shi JD, 2018, GRAPHENE: FABRICATION, CHARACTERIZATIONS, PROPERTIES AND APPLICATIONS, P215, DOI 10.1016/B978-0-12-812651-6.00009-4
   Shi SX, 2014, BIOCONJUGATE CHEM, V25, P1609, DOI 10.1021/bc500332c
   Shoja Y, 2018, BIOSENS BIOELECTRON, V113, P108, DOI 10.1016/j.bios.2018.04.013
   Shu Y, 2017, SENSOR ACTUAT B-CHEM, V252, P72, DOI 10.1016/j.snb.2017.05.124
   Shu Y, 2017, J MATER CHEM B, V5, P1446, DOI 10.1039/c6tb02886a
   Shuai HL, 2017, SENSOR ACTUAT B-CHEM, V243, P403, DOI 10.1016/j.snb.2016.12.001
   Shuai HL, 2017, BIOSENS BIOELECTRON, V89, P989, DOI 10.1016/j.bios.2016.10.051
   Si P, 2013, RSC ADV, V3, P3487, DOI 10.1039/c2ra22360k
   Siegel R.L., 2022, CA-CANCER J CLIN, V72, P7, DOI [10.3322/caac.21590, DOI 10.3322/CAAC.20107]
   Soleymaniha M, 2019, ADV HEALTHC MATER, V8, DOI 10.1002/adhm.201801137
   Soni A, 2019, ANAL CHIM ACTA, V1055, P26, DOI 10.1016/j.aca.2018.12.033
   Su S, 2019, BIOSENS BIOELECTRON, V140, P77, DOI 10.1016/j.bios.2019.111353
   Su S, 2017, BIOSENS BIOELECTRON, V94, P552, DOI 10.1016/j.bios.2017.03.040
   Su S, 2017, ACS APPL MATER INTER, V9, P12773, DOI 10.1021/acsami.7b01141
   Su S, 2015, NANOSCALE, V7, P19129, DOI 10.1039/c5nr05614d
   Sun YM, 2015, BIOSENS BIOELECTRON, V68, P358, DOI 10.1016/j.bios.2015.01.017
   Suraj S, 2017, BIOMED REP, V6, P8, DOI 10.3892/br.2016.812
   Tabasi A, 2017, BIOSENS BIOELECTRON, V95, P117, DOI 10.1016/j.bios.2017.04.020
   Tang J, 2016, NANOSCALE, V8, P5786, DOI 10.1039/c5nr09236a
   Thevenot DR, 2001, BIOSENS BIOELECTRON, V16, P121, DOI [10.1016/S0956-5663(01)00115-4, 10.1081/AL-100103209]
   Tian R, 2019, ANAL CHIM ACTA, V1058, P89, DOI 10.1016/j.aca.2019.01.036
   Toh RJ, 2017, ADV FUNCT MATER, V27, DOI 10.1002/adfm.201604923
   Tran HV, 2014, BIOSENS BIOELECTRON, V62, P25, DOI 10.1016/j.bios.2014.06.014
   Wang C, 2019, ADV OPT MATER, V7, DOI 10.1002/adom.201900060
   Wang F, 2015, BIOSENS BIOELECTRON, V74, P1022, DOI 10.1016/j.bios.2015.08.004
   Wang F, 2015, J ELECTROCHEM SOC, V162, pB16, DOI 10.1149/2.0371501jes
   Wang HG, 2016, BIOSENS BIOELECTRON, V85, P692, DOI 10.1016/j.bios.2016.05.078
   Wang HG, 2015, SENSOR ACTUAT B-CHEM, V220, P749, DOI 10.1016/j.snb.2015.06.016
   Wang L, 2015, ACS APPL MATER INTER, V7, P18441, DOI 10.1021/acsami.5b04553
   Wang L, 2017, BIOSENS BIOELECTRON, V89, P136, DOI 10.1016/j.bios.2016.06.011
   Wang MH, 2019, BIOSENS BIOELECTRON, V128, P137, DOI 10.1016/j.bios.2018.12.048
   Wang TY, 2014, ANAL CHEM, V86, P12064, DOI 10.1021/ac5027786
   Wang X, 2015, BIOSENS BIOELECTRON, V64, P386, DOI 10.1016/j.bios.2014.09.030
   Wang X, 2016, NEW J CHEM, V40, P2835, DOI 10.1039/c5nj03222a
   Wang X, 2015, SENSOR ACTUAT B-CHEM, V206, P30, DOI 10.1016/j.snb.2014.09.028
   Wang Y, 2019, BIOSENS BIOELECTRON, V136, P84, DOI 10.1016/j.bios.2019.04.032
   Wang YG, 2018, SENSOR ACTUAT B-CHEM, V266, P561, DOI 10.1016/j.snb.2018.03.178
   Wang YG, 2018, SENSOR ACTUAT B-CHEM, V255, P125, DOI 10.1016/j.snb.2017.07.129
   Wang YG, 2017, SCI REP-UK, V7, DOI 10.1038/srep42361
   Wang YH, 2017, BIOSENS BIOELECTRON, V97, P305, DOI 10.1016/j.bios.2017.06.011
   Wei B, 2018, BIOSENS BIOELECTRON, V121, P41, DOI 10.1016/j.bios.2018.08.067
   Wu L, 2015, CHEM SOC REV, V44, P2963, DOI 10.1039/c4cs00370e
   Wu P, 2011, CHEM COMMUN, V47, P11327, DOI 10.1039/c1cc14419g
   Wu YF, 2013, ANAL CHEM, V85, P8661, DOI 10.1021/ac401445a
   Xi JB, 2018, SENSOR ACTUAT B-CHEM, V273, P108, DOI 10.1016/j.snb.2018.06.039
   Xiao LP, 2017, ACS APPL MATER INTER, V9, P6931, DOI 10.1021/acsami.6b15750
   Xue YD, 2018, TALANTA, V176, P397, DOI 10.1016/j.talanta.2017.08.060
   Yang GH, 2015, NANOSCALE, V7, P14217, DOI 10.1039/c5nr03398e
   Yang JM, 2019, ANAL METHODS-UK, V11, P157, DOI 10.1039/c8ay02425a
   Yang JM, 2018, RSC ADV, V8, P39703, DOI 10.1039/c8ra08669a
   Yin HS, 2012, BIOSENS BIOELECTRON, V33, P247, DOI 10.1016/j.bios.2012.01.014
   Yoon J, 2017, COLLOID SURFACE B, V159, P729, DOI 10.1016/j.colsurfb.2017.08.033
   Yoon J, 2017, BIOSENS BIOELECTRON, V93, P14, DOI 10.1016/j.bios.2016.11.064
   Yoshimi R, 2014, NAT MATER, V13, P254, DOI 10.1038/NMAT3885
   Yu J, 2018, J MATER CHEM B, V6, P487, DOI 10.1039/c7tb02676e
   Zalneravicius R, 2019, J ELECTROANAL CHEM, V839, P274, DOI 10.1016/j.jelechem.2019.03.032
   Zan XL, 2013, BIOSENS BIOELECTRON, V49, P71, DOI 10.1016/j.bios.2013.05.006
   Zhang KJ, 2016, ANAL METHODS-UK, V8, P3780, DOI 10.1039/c6ay00959j
   Zhang S, 2019, J ELECTROANAL CHEM, V839, P195, DOI 10.1016/j.jelechem.2019.03.036
   Zhang W, 2018, BIOSENS BIOELECTRON, V105, P116, DOI 10.1016/j.bios.2018.01.038
   Zhang XD, 2014, ADV FUNCT MATER, V24, P1718, DOI 10.1002/adfm.201302312
   Zhang Y, 2016, J ELECTROANAL CHEM, V761, P14, DOI 10.1016/j.jelechem.2015.12.004
   Zhang YY, 2014, ANAL CHEM, V86, P9459, DOI 10.1021/ac5009699
   Zhao H, 2019, SENSOR ACTUAT B-CHEM, V285, P553, DOI 10.1016/j.snb.2019.01.071
   Zheng JS, 2018, J ELECTROCHEM SOC, V165, pB227, DOI 10.1149/2.0051807jes
   Zhou JX, 2017, ANALYST, V142, P4322, DOI 10.1039/c7an01446e
   Zhu D, 2017, ACS APPL MATER INTER, V9, P35597, DOI 10.1021/acsami.7b11385
   Zhu J, 2017, COORDIN CHEM REV, V352, P306, DOI 10.1016/j.ccr.2017.09.012
   Zhu LL, 2016, BIOSENS BIOELECTRON, V80, P601, DOI 10.1016/j.bios.2016.02.019
   Zhu L, 2018, NANOTECHNOLOGY, V29, DOI 10.1088/1361-6528/aaaac6
   Zhu Q, 2015, BIOSENS BIOELECTRON, V68, P42, DOI 10.1016/j.bios.2014.12.023
   Zou HL, 2017, SENSOR ACTUAT B-CHEM, V253, P352, DOI 10.1016/j.snb.2017.06.158
NR 198
TC 22
Z9 22
U1 12
U2 90
PU MDPI
PI BASEL
PA ST ALBAN-ANLAGE 66, CH-4052 BASEL, SWITZERLAND
EI 2072-666X
J9 MICROMACHINES-BASEL
JI Micromachines
PD OCT
PY 2019
VL 10
IS 10
AR 662
DI 10.3390/mi10100662
PG 40
WC Chemistry, Analytical; Nanoscience & Nanotechnology; Instruments &
   Instrumentation; Physics, Applied
WE Science Citation Index Expanded (SCI-EXPANDED)
SC Chemistry; Science & Technology - Other Topics; Instruments &
   Instrumentation; Physics
GA JJ9PX
UT WOS:000494485000036
PM 31575012
OA gold, Green Published
DA 2023-06-30
ER

PT J
AU Zhu, NN
   Gao, H
   Xu, Q
   Lin, YQ
   Su, L
   Mao, LQ
AF Zhu, Ningning
   Gao, Huan
   Xu, Qin
   Lin, Yuqing
   Su, Lei
   Mao, Lanqun
TI Sensitive impedimetric DNA biosensor with poly(amidoamine) dendrimer
   covalently attached onto carbon nanotube electronic transducers as the
   tether for surface confinement of probe DNA
SO BIOSENSORS & BIOELECTRONICS
LA English
DT Article
DE Poly(amidoamine) dendrimer; DNA biosensors; Carbon nanotubes;
   Electrochemical impedance spectroscopy
ID LABEL-FREE; ELECTROCHEMICAL DETECTION; HYBRIDIZATION DETECTION;
   MICROARRAYS; CHEMISTRY
AB This study demonstrates a new impedimetric DNA biosensor with second-generation poly(amidoamine) dendrimer (G2-PAMAM) covalently functionalized onto multi-walled carbon nanotube (MWNT) electronic transducers as the tether for surface confinement of probe DNA. G2-PAMAM dendrimer was covalently functionalized onto purified MWNTs and the as-formed G2-PAMAM-functionalized MWNT composite (i.e., G2-PAMAM/MWNT) was used both as the support to confine the single-stranded DNA (ssDNA) probe and as the electronic transducer to form the DNA biosensors. Upon the occurrence of hybridization events between surface-confined ssDNA probe with target DNA in solution to form a double-stranded DNA (dsDNA) at electrode surface, the negative charge in the electrode/electrolyte interface and, as such, the interfacial charge-transfer resistance of the electrodes towards the Fe(CN)(6)(3-/4-) redox couple were changed. Such a change was used for the impedimetric DNA biosensing. The use of G2-PAMAM dendrimer attached onto MWNT electronic transducer as the tether for probe DNA provides a large number of amino groups to increase the surface binding of probe DNA, results in the increase the sensitivity of the impedimetric biosensor for the target DNA. Under the conditions employed here, the change in the interfacial charge-transfer resistance was linear with the logarithm of the concentration of the target DNA within a concentration range from 0.5 to 500 pM with a detection limit of 0.1 pM (S/N = 3). The excellent analytical properties of the impedimetric DNA biosensors developed here substantially makes them potentially useful for practical applications. (c) 2009 Elsevier B.V. All rights reserved.
C1 [Zhu, Ningning; Lin, Yuqing; Su, Lei; Mao, Lanqun] Chinese Acad Sci, Beijing Natl Lab Mol Sci, Lab Life Analyt Chem, Inst Chem, Beijing 100190, Peoples R China.
   [Zhu, Ningning; Gao, Huan; Xu, Qin] Shanghai Normal Univ, Dept Chem, Coll Life & Environm Sci, Shanghai 200234, Peoples R China.
C3 Chinese Academy of Sciences; Institute of Chemistry, CAS; Shanghai
   Normal University
RP Mao, LQ (通讯作者)，Chinese Acad Sci, Beijing Natl Lab Mol Sci, Lab Life Analyt Chem, Inst Chem, Beijing 100190, Peoples R China.
EM lqmao@iccas.ac.cn
OI Zhu, Ningning/0000-0002-5644-6197
FU NSF of China [20705020, 20625515, 908130032, 20721140650]; National
   Basic Research Program of China [2007CB935603, 2010CB933502];
   Postdoctoral Science Foundation [20080430560, 200801116]
FX We gratefully acknowledge the financial support from NSF of China
   (20705020 for N. Z., and 20625515, 908130032, 20721140650 for L. M),
   National Basic Research Program of China (2007CB935603 and
   2010CB933502), and Postdoctoral Science Foundation (20080430560 and
   200801116).
CR Bosman AW, 1999, CHEM REV, V99, P1665, DOI 10.1021/cr970069y
   CHU BCF, 1983, NUCLEIC ACIDS RES, V11, P6513, DOI 10.1093/nar/11.18.6513
   Darain F, 2004, BIOSENS BIOELECTRON, V19, P1245, DOI 10.1016/j.bios.2003.11.014
   Debouck C, 1999, NAT GENET, V21, P48, DOI 10.1038/4475
   Dharuman V, 2006, BIOSENS BIOELECTRON, V22, P744, DOI 10.1016/j.bios.2006.02.014
   Drummond TG, 2003, NAT BIOTECHNOL, V21, P1192, DOI 10.1038/nbt873
   Fan CH, 2005, TRENDS BIOTECHNOL, V23, P186, DOI 10.1016/j.tibtech.2005.02.005
   Gerion D, 2002, J AM CHEM SOC, V124, P7070, DOI 10.1021/ja017822w
   Grayson SM, 2001, CHEM REV, V101, P3819, DOI 10.1021/cr990116h
   Kong J, 2000, SCIENCE, V287, P622, DOI 10.1126/science.287.5453.622
   Lemeshko SV, 2001, NUCLEIC ACIDS RES, V29, P3051, DOI 10.1093/nar/29.14.3051
   Li D, 2007, CHEM COMMUN, P3544, DOI 10.1039/b704731b
   Marquette CA, 2006, ANAL CHEM, V78, P959, DOI 10.1021/ac051585o
   McDonnell JM, 2001, CURR OPIN CHEM BIOL, V5, P572, DOI 10.1016/S1367-5931(00)00251-9
   Miao WJ, 2003, ANAL CHEM, V75, P5825, DOI 10.1021/ac034596v
   Moulder F., 1992, HDB XRAY PHOTOELECTR, VSecond
   Newkome G. R., 2002, DENDRIMERS DENDRONS
   Niyogi S, 2002, ACCOUNTS CHEM RES, V35, P1105, DOI 10.1021/ar010155r
   Ozensoy E, 2006, J PHYS CHEM B, V110, P8025, DOI 10.1021/jp057534c
   Pan SL, 2005, LANGMUIR, V21, P1022, DOI 10.1021/la048083a
   Park SJ, 2002, SCIENCE, V295, P1503, DOI 10.1126/science.1067003
   Peng H, 2005, BIOSENS BIOELECTRON, V20, P1821, DOI 10.1016/j.bios.2004.07.013
   Raymundo-Pinero E, 2002, CARBON, V40, P597, DOI 10.1016/S0008-6223(01)00155-5
   Sassolas A, 2008, CHEM REV, V108, P109, DOI 10.1021/cr0684467
   Service RF, 1998, SCIENCE, V282, P399, DOI 10.1126/science.282.5388.399
   Wang J, 1999, BIOELECTROCH BIOENER, V48, P477, DOI 10.1016/S0302-4598(99)00003-3
   Wang Y, 2008, ANAL CHEM, V80, P2255, DOI 10.1021/ac7024688
   WOFF SF, 1987, NUCLEIC ACIDS RES, V15, P2911
   Wong SS, 1998, NATURE, V394, P52, DOI 10.1038/27873
   Xia W, 2007, APPL SURF SCI, V254, P247, DOI 10.1016/j.apsusc.2007.07.120
   Yang ML, 2002, ANALYST, V127, P1267, DOI 10.1039/b205783b
   Zhang MN, 2007, ANAL CHEM, V79, P6559, DOI 10.1021/ac0705871
   Zhu NN, 2006, ELECTROANAL, V18, P2107, DOI 10.1002/elan.200603589
   Zhu NN, 2009, ANAL CHIM ACTA, V650, P44, DOI 10.1016/j.aca.2009.05.017
NR 34
TC 60
Z9 60
U1 2
U2 74
PU ELSEVIER ADVANCED TECHNOLOGY
PI OXFORD
PA OXFORD FULFILLMENT CENTRE THE BOULEVARD, LANGFORD LANE, KIDLINGTON,
   OXFORD OX5 1GB, OXON, ENGLAND
SN 0956-5663
EI 1873-4235
J9 BIOSENS BIOELECTRON
JI Biosens. Bioelectron.
PD FEB 15
PY 2010
VL 25
IS 6
BP 1498
EP 1503
DI 10.1016/j.bios.2009.11.006
PG 6
WC Biophysics; Biotechnology & Applied Microbiology; Chemistry, Analytical;
   Electrochemistry; Nanoscience & Nanotechnology
WE Science Citation Index Expanded (SCI-EXPANDED)
SC Biophysics; Biotechnology & Applied Microbiology; Chemistry;
   Electrochemistry; Science & Technology - Other Topics
GA 559YO
UT WOS:000274868800039
PM 19963366
DA 2023-06-30
ER

PT J
AU Thuerlemann, C
   Haeberli, A
   Alberio, L
AF Thuerlemann, Charles
   Haeberli, Andre
   Alberio, Lorenzo
TI Monitoring Thrombin Generation by Electrochemistry: Development of an
   Amperometric Biosensor Screening Test for Plasma and Whole Blood
SO CLINICAL CHEMISTRY
LA English
DT Article
ID THROMBOGRAM; RISK
AB BACKGROUND: Complete investigation of thrombophilic or hemorrhagic clinical presentations is a time-, apparatus-, and cost-intensive process. Sensitive screening tests for characterizing the overall function of the hemostatic system, or defined parts of it, would be very useful. For this purpose, we are developing an electrochemical biosensor system that allows measurement of thrombin generation in whole blood as well as in plasma.
   METHODS: The measuring system consists of a single-use electrochemical sensor in the shape of a strip and a measuring unit connected to a personal computer, recording the electrical signal. Blood is added to a specific reagent mixture immobilized in dry form on the strip, including a coagulation activator (e.g., tissue factor or silica) and an electrogenic substrate specific to thrombin.
   RESULTS: Increasing thrombin concentrations gave standard curves with progressively increasing maximal current and decreasing time to reach the peak. Because the measurement was unaffected by color or turbidity, any type of blood sample could be analyzed: platelet-poor plasma, platelet-rich plasma, and whole blood. The test strips with the predried reagents were stable when stored for several months before testing. Analysis of the combined results obtained with different activators allowed discrimination between defects of the extrinsic, intrinsic, and common coagulation pathways. Activated protein C (APC) predried on the strips allowed identification of APC-resistance in plasma and whole blood samples.
   CONCLUSIONS: The biosensor system provides a new method for assessing thrombin generation in plasma or whole blood samples as small as 10 mu L. The assay is easy to use, thus allowing it to be performed in a point-of-care settmg. (C) 2008 American Association for Clinical Chemistry
C1 [Thuerlemann, Charles; Alberio, Lorenzo] Univ Hosp Bern, Inselspital, Dept Haematol, CH-3010 Bern, Switzerland.
   [Thuerlemann, Charles; Alberio, Lorenzo] Univ Hosp Bern, Inselspital, Cent Haematol Lab, CH-3010 Bern, Switzerland.
   [Haeberli, Andre] Univ Bern, Dept Clin Res, CH-3010 Bern, Switzerland.
C3 University of Bern; University Hospital of Bern; University of Bern;
   University Hospital of Bern; University of Bern
RP Thuerlemann, C (通讯作者)，Univ Hosp Bern, Inselspital, Dept Haematol, CH-3010 Bern, Switzerland.
EM charles.thuerlemann@bluewin.ch; lorenzo.alberio@insel.ch
OI Alberio, Lorenzo/0000-0001-9686-9920
CR Bard AJ, 1980, ELECTROCHEMICAL METH
   CALATZIS A, 2003, J THROMB HAEMOST S1, V1, pP1589
   Camire RM, 1998, BLOOD, V91, P2818, DOI 10.1182/blood.V91.8.2818.2818_2818_2829
   Curvers J, 2002, THROMB HAEMOSTASIS, V88, P5
   D'Orazio P, 2003, CLIN CHIM ACTA, V334, P41, DOI 10.1016/S0009-8981(03)00241-9
   FRENKEL EJ, 2002, Patent No. 6352630
   HARTERT H, 1948, KLIN WOCHENSCHR, V26, P577, DOI 10.1007/BF01697545
   Hemker HC, 2000, THROMB HAEMOSTASIS, V83, P589
   Hemker HC, 2002, PATHOPHYSIOL HAEMO T, V32, P249, DOI 10.1159/000073575
   Hemker HC, 2003, THROMB HAEMOSTASIS, V90, P764
   Hemker HC, 2003, PATHOPHYSIOL HAEMO T, V33, P4, DOI 10.1159/000071636
   HEMKER HC, 1993, THROMB HAEMOSTASIS, V70, P617
   Hezard N, 2006, CLIN CHEM, V52, P665, DOI 10.1373/clinchem.2005.063339
   Hron G, 2006, JAMA-J AM MED ASSOC, V296, P397, DOI 10.1001/jama.296.4.397
   LUDIN C, 2002, Patent No. 6495336
   Mann KG, 2003, J THROMB HAEMOST, V1, P1504, DOI 10.1046/j.1538-7836.2003.00298.x
   MORESI A, 2001, THESIS U BASEL BASEL
   PITNEY WR, 1953, J CLIN PATHOL, V6, P9, DOI 10.1136/jcp.6.1.9
   THURLEMANN C, 2007, Patent No. 20070009982
   THURLEMANN C, 2005, THESIS U BASEL BASEL
   UDENFRIED S, 1962, FLUORESCENCE ASSAY B, V2, P182
   UDENFRIED S, 1962, FLUORESCENCE ASSAY B, V1, P13
NR 22
TC 33
Z9 54
U1 1
U2 23
PU AMER ASSOC CLINICAL CHEMISTRY
PI WASHINGTON
PA 2101 L STREET NW, SUITE 202, WASHINGTON, DC 20037-1526 USA
SN 0009-9147
J9 CLIN CHEM
JI Clin. Chem.
PD MAR
PY 2009
VL 55
IS 3
BP 505
EP 512
DI 10.1373/clinchem.2008.111963
PG 8
WC Medical Laboratory Technology
WE Science Citation Index Expanded (SCI-EXPANDED)
SC Medical Laboratory Technology
GA 413DG
UT WOS:000263772500021
PM 19147731
OA Bronze
DA 2023-06-30
ER

PT J
AU Ma, XW
   Huang, M
   Jia, J
   Wang, H
   Wang, J
   Zhu, YY
AF Ma, Xiaowei
   Huang, Mao
   Jia, Juan
   Wang, Han
   Wang, Jing
   Zhu, Yanyan
TI Tuning pore structure and specific surface area of graphene frameworks
   via one-step fast pyrolysis strategy: Impact on electrochemical sensing
   behavior of catechol
SO MICROCHEMICAL JOURNAL
LA English
DT Article
DE Specific surface area; Pore size; Graphene; Electrochemical sensor;
   Catechol
ID POTENTIAL SWEEP VOLTAMMOGRAM; DIHYDROXYBENZENE ISOMERS; GENERAL
   EXPRESSION; POROUS GRAPHENE; HYDROQUINONE; BIOSENSOR; ACTIVATION;
   RESORCINOL; REDUCTION; COMPOSITE
AB Rational design porous nanomaterials with high specific surface area (SSA) have become an effective approach to improve their electrocatalytic activity, and thus enhancing the electrochemical sensing performance. However, increasing of SSA generally accompanied by magnifying the background current signal, which results in the electrochemical sensors may not achieve the optimal sensing performance. For porous nanomaterials, not only the appropriate SSA but also the pore size probably impacts the electrochemical sensing performance, while this aspect has seldomly studied in electrochemical sensor. Herein, the different SSA and pore size of graphene frameworks (GFs) are successfully synthesized by adjusting the ratio of the mixture of glucose and Na2CO3 via one-step fast pyrolysis process. The tailored GFs has been used as electrode material for constructing non -enzymic electrochemical sensor with catechol (CC) used as model analyte. Electrochemical analysis result sug-gests that GFs with the highest SSA do not obtain the best behavior, while GFs with abundant hierarchical pore structure and relatively large SSA can achieve the best performance. The optimized GFs as electrode materials for electrochemical detection of CC exhibit a low detection limit of 0.19 mu M, and a relatively wide linear range between 1 and 201 mu M. This work provides a guide for developing new porous carbon materials for electro-chemical sensor with better performance.
C1 [Ma, Xiaowei; Huang, Mao; Jia, Juan; Wang, Jing; Zhu, Yanyan] Hebei Med Univ, Sch Pharmaceut Sci, Key Lab Innovat Drug Dev & Evaluat, Zhongshan Rd 361, Shijiazhuang 050017, Peoples R China.
   [Wang, Han] Hebei Med Univ, Sch Forens Med, Zhongshan Rd 361, Shijiazhuang 050017, Peoples R China.
C3 Hebei Medical University; Hebei Medical University
RP Wang, J; Zhu, YY (通讯作者)，Hebei Med Univ, Sch Pharmaceut Sci, Key Lab Innovat Drug Dev & Evaluat, Zhongshan Rd 361, Shijiazhuang 050017, Peoples R China.
EM jingwang@home.ipe.ac.cn; zhuyanyan@hebmu.edu.cn
FU Youth Top Talent Project of Funded by Science and Technology Project of
   Hebei Education Department [BJ2020034]; National Natural Science
   Foundation of China [82204097]; Chunyu Project Outstanding Youth Fund of
   Hebei Medical University [CYYQ201903]
FX The authors gratefully acknowledge the financial support from the Youth
   Top Talent Project of Funded by Science and Technology Project of Hebei
   Education Department (No. BJ2020034) , the National Natural Science
   Foundation of China (No. 82204097) , and Chunyu Project Outstanding
   Youth Fund of Hebei Medical University (No. CYYQ201903) .
CR Aziz M, 2014, J TEKNOL, V69
   Chen C, 2019, ELECTROANAL, V31, P913, DOI 10.1002/elan.201800769
   Chen Y, 2017, ELECTROCHIM ACTA, V231, P677, DOI 10.1016/j.electacta.2017.02.060
   Congur G, 2021, J ENVIRON CHEM ENG, V9, DOI 10.1016/j.jece.2021.105804
   Cui HJ, 2015, RSC ADV, V5, P57576, DOI 10.1039/c5ra07957h
   Cui HJ, 2015, J POWER SOURCES, V293, P143, DOI 10.1016/j.jpowsour.2015.05.068
   Edris NMMA, 2019, MICROCHIM ACTA, V186, DOI 10.1007/s00604-019-3376-y
   Gorla FA, 2016, MICROCHEM J, V124, P65, DOI 10.1016/j.microc.2015.07.021
   Huang HP, 2021, J HAZARD MATER, V416, DOI 10.1016/j.jhazmat.2021.125895
   Huang XD, 2014, SCI REP-UK, V4, DOI 10.1038/srep07557
   Iakunkov A, 2019, PHYS CHEM CHEM PHYS, V21, P17901, DOI 10.1039/c9cp03327k
   Jacobs Peter G, 2020, Biosens Bioelectron, V165, P112221, DOI 10.1016/j.bios.2020.112221
   Kathiresan V, 2021, J ANAL SCI TECHNOL, V12, DOI 10.1186/s40543-021-00260-y
   Kocak S, 2021, ELECTROANAL, V33, P375, DOI 10.1002/elan.202060232
   Kucinska A, 2012, CARBON, V50, P3098, DOI 10.1016/j.carbon.2012.02.042
   LAVIRON E, 1980, J ELECTROANAL CHEM, V115, P65, DOI 10.1016/S0022-0728(80)80496-7
   LAVIRON E, 1979, J ELECTROANAL CHEM, V101, P19, DOI 10.1016/S0022-0728(79)80075-3
   Liu Y, 2018, ANAL CHIM ACTA, V1012, P60, DOI 10.1016/j.aca.2018.01.027
   Mao H, 2017, APPL SURF SCI, V420, P594, DOI 10.1016/j.apsusc.2017.05.188
   Moghaddam MR, 2019, MICROCHEM J, V145, P596, DOI 10.1016/j.microc.2018.11.009
   Morawski FD, 2018, ELECTROCHIM ACTA, V264, P319, DOI 10.1016/j.electacta.2018.01.127
   Murali S, 2013, NANO ENERGY, V2, P764, DOI 10.1016/j.nanoen.2013.01.007
   Murali S, 2012, CARBON, V50, P3482, DOI 10.1016/j.carbon.2012.03.014
   Qi YL, 2019, SENSOR ACTUAT B-CHEM, V279, P170, DOI 10.1016/j.snb.2018.09.067
   Qian LT, 2021, ACS APPL NANO MATER, V4, P3696, DOI 10.1021/acsanm.1c00178
   Rabti A, 2016, CARBON, V108, P481, DOI 10.1016/j.carbon.2016.07.043
   Rafiq HS, 2021, CHEM ENG J, V419, DOI 10.1016/j.cej.2021.129706
   Rattana T, 2012, PROCEDIA ENGINEER, V32, P759, DOI 10.1016/j.proeng.2012.02.009
   Sevilla M, 2014, ENERG ENVIRON SCI, V7, P1250, DOI 10.1039/c3ee43525c
   Shen MJ, 2016, MICROCHEM J, V124, P209, DOI 10.1016/j.microc.2015.08.011
   Sheng ZM, 2020, SENSOR ACTUAT B-CHEM, V305, DOI 10.1016/j.snb.2019.127550
   Sheng ZH, 2012, BIOSENS BIOELECTRON, V34, P125, DOI 10.1016/j.bios.2012.01.030
   Si WM, 2012, ELECTROCHIM ACTA, V85, P295, DOI 10.1016/j.electacta.2012.08.099
   Song KL, 2020, NEW J CHEM, V44, P20294, DOI 10.1039/d0nj01613f
   Sui ZY, 2014, J MATER CHEM A, V2, P9891, DOI 10.1039/c4ta01387e
   Sun B, 2014, NANO LETT, V14, P3145, DOI 10.1021/nl500397y
   Sun YM, 2015, BIOSENS BIOELECTRON, V68, P358, DOI 10.1016/j.bios.2015.01.017
   Vellaichamy B, 2017, SENSOR ACTUAT B-CHEM, V253, P392, DOI 10.1016/j.snb.2017.06.147
   Viet HP, 2011, J MATER CHEM, V21, P3371, DOI 10.1039/c0jm02790a
   Villalonga A, 2022, CURR OPIN FOOD SCI, V43, DOI 10.1016/j.cofs.2021.09.006
   Wang HF, 2013, ANAL CHEM, V85, P1920, DOI 10.1021/ac303374s
   Yang SY, 2019, J ELECTROCHEM SOC, V166, pB547, DOI 10.1149/2.0011908jes
   Yin DD, 2020, ANAL CHIM ACTA, V1093, P35, DOI 10.1016/j.aca.2019.09.057
   Zhang HS, 2015, SENSOR ACTUAT B-CHEM, V220, P919, DOI 10.1016/j.snb.2015.06.035
   Zhang H, 2017, J SOLID STATE ELECTR, V21, P735, DOI 10.1007/s10008-016-3426-x
   Zhang Z, 2018, ANAL CHIM ACTA, V1009, P65, DOI 10.1016/j.aca.2018.01.008
   Zhao L, 2018, J ELECTROANAL CHEM, V808, P245, DOI 10.1016/j.jelechem.2017.12.019
   Zhou HF, 2017, SENSOR ACTUAT B-CHEM, V249, P405, DOI 10.1016/j.snb.2017.04.132
   Zhou HX, 2022, NANOMATERIALS-BASEL, V12, DOI 10.3390/nano12010065
   Zhu YY, 2020, MICROCHIM ACTA, V187, DOI 10.1007/s00604-020-04607-x
NR 50
TC 0
Z9 0
U1 0
U2 0
PU ELSEVIER
PI AMSTERDAM
PA RADARWEG 29, 1043 NX AMSTERDAM, NETHERLANDS
SN 0026-265X
EI 1095-9149
J9 MICROCHEM J
JI Microchem J.
PD APR
PY 2023
VL 187
AR 108441
DI 10.1016/j.microc.2023.108441
EA JAN 2023
PG 8
WC Chemistry, Analytical
WE Science Citation Index Expanded (SCI-EXPANDED)
SC Chemistry
GA H2LF3
UT WOS:000994324500001
DA 2023-06-30
ER

PT J
AU Komkova, MA
   Holzinger, A
   Hartmann, A
   Khokhlov, AR
   Kranz, C
   Karyakin, AA
   Voronin, OG
AF Komkova, Maria A.
   Holzinger, Angelika
   Hartmann, Andreas
   Khokhlov, Alexei R.
   Kranz, Christine
   Karyakin, Arkady A.
   Voronin, Oleg G.
TI Ultramicrosensors based on transition metal hexacyanoferrates for
   scanning electrochemical microscopy
SO BEILSTEIN JOURNAL OF NANOTECHNOLOGY
LA English
DT Article
DE energy related; hydrogen peroxide; nanomaterials; nickel
   hexacyanoferrate; Prussian Blue; scanning electrochemical microscopy;
   ultramicroelectrodes
ID HYDROGEN-PEROXIDE TRANSDUCER; PRUSSIAN-BLUE; ELECTRODE; BIOSENSOR;
   GLUCOSE; FILMS; SECM; MICROELECTRODES; DEPOSITION; H2O2
AB We report here a way for improving the stability of ultramicroelectrodes (UME) based on hexacyanoferrate-modified metals for the detection of hydrogen peroxide. The most stable sensors were obtained by electrochemical deposition of six layers of hexacyanoferrates (HCF), more specifically, an alternating pattern of three layers of Prussian Blue and three layers of Ni-HCF. The microelectrodes modified with mixed layers were continuously monitored in 1 mM hydrogen peroxide and proved to be stable for more than 5 h under these conditions. The mixed layer microelectrodes exhibited a stability which is five times as high as the stability of conventional Prussian Blue-modified UMEs. The sensitivity of the mixed layer sensor was 0.32 A center dot M-1 center dot cm(-2), and the detection limit was 10 mu M. The mixed layer-based UMEs were used as sensors in scanning electrochemical microscopy (SECM) experiments for imaging of hydrogen peroxide evolution.
C1 [Komkova, Maria A.; Karyakin, Arkady A.; Voronin, Oleg G.] Moscow MV Lomonosov State Univ, Fac Chem, Moscow 117234, Russia.
   [Holzinger, Angelika; Hartmann, Andreas; Kranz, Christine] Univ Ulm, Inst Analyt & Bioanalyt Chem, D-89069 Ulm, Germany.
   [Khokhlov, Alexei R.] Moscow MV Lomonosov State Univ, Fac Phys, Moscow 117234, Russia.
C3 Lomonosov Moscow State University; Ulm University; Lomonosov Moscow
   State University
RP Voronin, OG (通讯作者)，Moscow MV Lomonosov State Univ, Fac Chem, Moscow 117234, Russia.
EM ol.voronin@gmail.com
RI Khokhlov, Alexei R/E-9233-2011; Kranz, Christine/F-3838-2014; Komkova,
   Maria A./Q-6898-2016; Karyakin, Arkady A/I-6000-2012
OI Kranz, Christine/0000-0002-6001-0580; Komkova, Maria
   A./0000-0002-9103-9984; Karyakin, Arkady A/0000-0002-0457-7638;
   Holzinger, Angelika/0000-0003-1661-830X
FU Bundesministerium fur Bildung und Forschung [RUS 09/036]; Russian
   Ministry for Science and Education [14.740.11.1374]
FX Financial support of the Bundesministerium fur Bildung und Forschung
   (project RUS 09/036) and the Russian Ministry for Science and Education
   (contract no. 14.740.11.1374) are gratefully acknowledged. Gregor
   Neusser and FIB Center Ulm are acknowledged for Pt-C depositions.
CR Anglada JM, 2002, CHEMPHYSCHEM, V3, P215, DOI 10.1002/1439-7641(20020215)3:2<215::AID-CPHC215>3.0.CO;2-3
   Bard A. J., 2001, ELECTROCHEMICAL METH
   Bharathi S, 2000, APPL BIOCHEM BIOTECH, V89, P209, DOI 10.1385/ABAB:89:2-3:209
   Borisova AV, 2009, ELECTROANAL, V21, P409, DOI 10.1002/elan.200804408
   Camci-Unal G, 2013, POLYM INT, V62, P843, DOI 10.1002/pi.4502
   Eckhard K, 2007, ELECTROCHIM ACTA, V53, P1164, DOI 10.1016/j.electacta.2007.02.028
   Fernandez JL, 2003, ANAL CHEM, V75, P2967, DOI 10.1021/ac0340354
   GarciaJareno JJ, 1996, ELECTROCHIM ACTA, V41, P2675, DOI 10.1016/0013-4686(96)00121-1
   Gomes MP, 2013, BIOLOGIA, V68, P351, DOI 10.2478/s11756-013-0161-y
   Guo YZ, 1999, CHEM MATER, V11, P135, DOI 10.1021/cm9806275
   Karyakin AA, 2000, ANAL CHEM, V72, P1720, DOI 10.1021/ac990801o
   KARYAKIN AA, 1995, ANAL CHEM, V67, P2419, DOI 10.1021/ac00110a016
   Karyakin AA, 1999, SENSOR ACTUAT B-CHEM, V57, P268, DOI 10.1016/S0925-4005(99)00154-9
   Karyakin AA, 2009, ELECTROCHIM ACTA, V54, P5048, DOI 10.1016/j.electacta.2008.11.049
   Kishi A, 2010, J PHYS CHEM C, V114, P1110, DOI 10.1021/jp909010q
   Koncki R, 1998, ANAL CHEM, V70, P2544, DOI 10.1021/ac9712714
   Kozlovskaja S, 2009, MICROCHIM ACTA, V166, P229, DOI 10.1007/s00604-009-0185-8
   Kranz C, 1997, ELECTROCHIM ACTA, V42, P3105, DOI 10.1016/S0013-4686(97)00158-8
   Lukachova LV, 2002, BIOELECTROCHEMISTRY, V55, P145, DOI 10.1016/S1567-5394(01)00146-3
   Majewska E, 2004, RESP MED, V98, P669, DOI 10.1016/j.rmed.2003.08.015
   Mokrushina AV, 2013, ELECTROCHEM COMMUN, V29, P78, DOI 10.1016/j.elecom.2013.01.004
   Mu SC, 2013, J APPL POLYM SCI, V129, P1586, DOI 10.1002/app.38785
   PIERCE DT, 1992, ANAL CHEM, V64, P1795, DOI 10.1021/ac00041a011
   Rudolph D, 2004, ANALYST, V129, P443, DOI 10.1039/b400051j
   Salimi A, 2004, TALANTA, V63, P475, DOI 10.1016/j.talanta.2003.11.021
   Sitnikova NA, 2011, ANAL CHEM, V83, P2359, DOI 10.1021/ac1033352
   Voronin OG, 2012, ELECTROCHEM COMMUN, V23, P102, DOI 10.1016/j.elecom.2012.07.017
   Wiedemair J, 2010, ELECTROCHIM ACTA, V55, P5725, DOI 10.1016/j.electacta.2010.05.008
   Wittstock G, 1997, ANAL CHEM, V69, P5059, DOI 10.1021/ac970504o
   Wittstock G, 2001, ELECTROANAL, V13, P669, DOI 10.1002/1521-4109(200105)13:8/9<669::AID-ELAN669>3.0.CO;2-S
NR 30
TC 5
Z9 5
U1 0
U2 53
PU BEILSTEIN-INSTITUT
PI FRANKFURT AM MAIN
PA TRAKEHNER STRASSE 7-9, FRANKFURT AM MAIN, 60487, GERMANY
SN 2190-4286
J9 BEILSTEIN J NANOTECH
JI Beilstein J. Nanotechnol.
PD OCT 14
PY 2013
VL 4
BP 649
EP 654
DI 10.3762/bjnano.4.72
PG 6
WC Nanoscience & Nanotechnology; Materials Science, Multidisciplinary;
   Physics, Applied
WE Science Citation Index Expanded (SCI-EXPANDED)
SC Science & Technology - Other Topics; Materials Science; Physics
GA 237HC
UT WOS:000325858600001
PM 24205459
OA Green Submitted, gold, Green Published
DA 2023-06-30
ER

PT J
AU Weng, SH
   Lin, ZH
   Zhang, Y
   Chen, LX
   Zhou, JZ
AF Weng, Shaohuang
   Lin, Zhonghua
   Zhang, Yan
   Chen, Lixian
   Zhou, Jianzhang
TI Facile synthesis of SBA-15/polyaniline nanocomposites with high
   electrochemical activity under neutral and acidic conditions
SO REACTIVE & FUNCTIONAL POLYMERS
LA English
DT Article
DE Electrostatic adsorption; SBA-15/PANI nanocomposites; Electrochemical
   activity; Biosensor application
ID NICOTINAMIDE ADENINE-DINUCLEOTIDE; MESOPOROUS SILICA SBA-15; CONDUCTING
   POLYANILINE; ASCORBIC-ACID; THIN-FILMS; URIC-ACID; COMPOSITES;
   POLYMERIZATION; NANOPARTICLES; ELECTRODES
AB A facile synthesis of SBA-15/polyaniline (PANI) nanocomposites was developed via chemical polymerization in a pH 3 solution based on the electrostatic adsorption of positively charged anilinium ions on negatively charged SBA-15. X-ray diffraction, N-2 sorption isotherms, transmission electron microscopy and scanning electron microscopy characteristics indicated that PANI chains were distributed both on the inside and outside surfaces of the SBA-15 pores. A possible synthetic scheme for the creation of nanocomposites has been proposed. The SBA-15/PANI nanocomposites showed high, stable electrochemical activity in neutral and acidic conditions. The preliminary use of the SBA-15/PANI nanocomposites as an electroactive support for the selective detection of uric acid (UA) in the presence of a large excess of ascorbic acid (AA) demonstrates this material's potential for use in electrochemical biosensors. (C) 2008 Elsevier Ltd. All rights reserved.
C1 [Zhou, Jianzhang] Xiamen Univ, State Key Lab Phys Chem Solid Surface, Xiamen 361005, Peoples R China.
   Xiamen Univ, Dept Chem, Coll Chem & Chem Engn, Xiamen 361005, Peoples R China.
C3 Xiamen University; Xiamen University
RP Zhou, JZ (通讯作者)，Xiamen Univ, State Key Lab Phys Chem Solid Surface, Xiamen 361005, Peoples R China.
EM jzzhou@xmu.edu.cn
RI Zhou, JZ/G-4670-2010; Lin, ZH/G-4114-2010
FU National Natural Science Foundation of China [20433040, 20423002]
FX We are thankful for financial support from the National Natural Science
   Foundation of China (No.20433040) and (No.20423002).
CR Bartlett PN, 2000, J ELECTROANAL CHEM, V486, P23, DOI 10.1016/S0022-0728(00)00123-6
   BERRIOZABAL MR, 2008, ELECTROANAL, V20, P1678
   Cho MS, 2002, MACROMOL RAPID COMM, V23, P713, DOI 10.1002/1521-3927(20020801)23:12<713::AID-MARC713>3.0.CO;2-Y
   Chytil S, 2005, MICROPOR MESOPOR MAT, V86, P198, DOI 10.1016/j.micromeso.2005.06.037
   Coutinho D, 2005, MICROPOR MESOPOR MAT, V81, P321, DOI 10.1016/j.micromeso.2005.02.014
   DIAZ AF, 1980, J ELECTROANAL CHEM, V111, P111, DOI 10.1016/S0022-0728(80)80081-7
   Feng XO, 2006, NANOTECHNOLOGY, V17, P3578, DOI 10.1088/0957-4484/17/14/037
   Feng XM, 2006, J APPL POLYM SCI, V101, P2088, DOI 10.1002/app.23836
   Feng XM, 2006, LANGMUIR, V22, P4384, DOI 10.1021/la053403r
   Gao F, 2001, NANO LETT, V1, P743, DOI 10.1021/nl0156383
   GENIES EM, 1990, SYNTHETIC MET, V36, P139, DOI 10.1016/0379-6779(90)90050-U
   Granot E, 2005, CHEM MATER, V17, P4600, DOI 10.1021/cm050193v
   Grgur BN, 2008, J POWER SOURCES, V180, P635, DOI 10.1016/j.jpowsour.2008.02.022
   He HX, 2001, J AM CHEM SOC, V123, P7730, DOI 10.1021/ja016264i
   Hoang H.V., 2006, CHEM MATER, V18, P1976
   Jang JS, 2006, CHEM COMMUN, P1622, DOI 10.1039/b600167j
   Kim BJ, 2001, SYNTHETIC MET, V122, P297, DOI 10.1016/S0379-6779(00)00304-0
   Li N, 2004, J APPL POLYM SCI, V93, P1597, DOI 10.1002/app.20586
   Liu JY, 2005, LANGMUIR, V21, P5596, DOI 10.1021/la0501233
   Liu YG, 2008, NANOTECHNOLOGY, V19, DOI 10.1088/0957-4484/19/13/135707
   Milczarek G, 2008, REACT FUNCT POLYM, V68, P1542, DOI 10.1016/j.reactfunctpolym.2008.08.006
   OHSAKA T, 1984, J ELECTROANAL CHEM, V161, P399, DOI 10.1016/S0022-0728(84)80198-9
   Owino JHO, 2008, REACT FUNCT POLYM, V68, P1239, DOI 10.1016/j.reactfunctpolym.2008.05.005
   Ryoo R, 1999, J PHYS CHEM B, V103, P7743, DOI 10.1021/jp991673a
   Sasidharan M, 2007, J MATER CHEM, V17, P278, DOI 10.1039/b610392h
   Tian SJ, 2005, LANGMUIR, V21, P4656, DOI 10.1021/la0467741
   Wang JS, 2008, REACT FUNCT POLYM, V68, P1435, DOI 10.1016/j.reactfunctpolym.2008.07.002
   Wang L, 2007, MICROCHIM ACTA, V158, P73, DOI 10.1007/s00604-006-0656-0
   Wen YL, 2008, CHINESE J CHEM, V26, P1052, DOI 10.1002/cjoc.200890187
   Zhang LJ, 2006, MACROMOL RAPID COMM, V27, P888, DOI 10.1002/marc.200600134
NR 30
TC 33
Z9 35
U1 0
U2 34
PU ELSEVIER SCIENCE BV
PI AMSTERDAM
PA PO BOX 211, 1000 AE AMSTERDAM, NETHERLANDS
SN 1381-5148
EI 1873-166X
J9 REACT FUNCT POLYM
JI React. Funct. Polym.
PD FEB
PY 2009
VL 69
IS 2
BP 130
EP 136
DI 10.1016/j.reactfunctpolym.2008.12.001
PG 7
WC Chemistry, Applied; Engineering, Chemical; Polymer Science
WE Science Citation Index Expanded (SCI-EXPANDED)
SC Chemistry; Engineering; Polymer Science
GA 420HX
UT WOS:000264281000009
DA 2023-06-30
ER

PT J
AU Pradana, A
   Septiani, NLW
   Dipojono, HK
   Suyatman
   Yuliarto, B
AF Pradana, Arfat
   Septiani, Ni Luh Wulan
   Dipojono, Hermawan Kresno
   Suyatman
   Yuliarto, Brian
TI Review-Nanopillar Structure in the Direction of Optical Biosensor
   On-Chip Integration
SO JOURNAL OF THE ELECTROCHEMICAL SOCIETY
LA English
DT Review
ID ELECTRON-BEAM LITHOGRAPHY; NANOIMPRINT LITHOGRAPHY; ELECTROCHEMICAL
   SENSORS; NANOSPHERE LITHOGRAPHY; RESONANT NANOPILLARS; SILICON
   NANOPILLARS; REFRACTIVE-INDEX; ARRAY STRUCTURES; ORDERED ARRAYS; DENGUE
   VIRUS
AB Biosensors based on nanomaterial have attracted so much interest due to their high-performance potential. Its structure allows the biosensor to have high sensitivity and selectivity. Nanopillar (NPLA) is one class of material with unique properties, especially optical properties. Its unique properties cause it to be the structure that has drawn so much attention recently. The advantages owned by NPLA, including high surface area and its unique optical properties, provide the possibility to build a sensitive layer for a biosensor that is very promising for health and medical applications. This structure also offers low-cost fabrication and can be produced on a mass scale due to its compactness and reliability. Furthermore, NPLA has a high capability to be used as optical biosensors. This article reviews diverse fabrication routes of NPLA structures. Their applications in biomolecular detection, mainly by optical approach, are highlighted. The comparison of the limit of detection of the different kinds of optical biosensors is also presented. The focus of this article lies on the possibilities of NPLA structure integrating into biosensors on-chip.
C1 [Pradana, Arfat; Dipojono, Hermawan Kresno; Yuliarto, Brian] Inst Teknol Bandung, Res Ctr Nanosci & Nanotechnol, Bandung, Indonesia.
   [Septiani, Ni Luh Wulan; Dipojono, Hermawan Kresno; Suyatman; Yuliarto, Brian] Inst Teknol Bandung, Fac Ind Technol, Adv Funct Mat Res Grp, Bandung, Indonesia.
C3 Institute Technology of Bandung; Institute Technology of Bandung
RP Suyatman (通讯作者)，Inst Teknol Bandung, Fac Ind Technol, Adv Funct Mat Res Grp, Bandung, Indonesia.
EM yatman@itb.ac.id; brian@tf.itb.ac.id
RI Yuliarto, Brian/W-6671-2019; Septiani, Ni Luh Wulan/AAX-7480-2021
OI Yuliarto, Brian/0000-0003-0662-7923; Septiani, Ni Luh
   Wulan/0000-0001-7960-7312; Abrori, Syauqi
   Abdurrahman/0000-0003-0217-6301
FU Institut Teknologi Bandung (ITB, Indonesia); Lembaga Pengelola Dana
   Pendidikan (LPDP); Ministry of Finance of Indonesia; Indonesia Ministry
   of Education and Culture; Indonesia Ministry of Research and Technology
   under the grant scheme of the World Class University Program
FX The authors acknowledge financial grants provided by the Institut
   Teknologi Bandung (ITB, Indonesia), the Lembaga Pengelola Dana
   Pendidikan (LPDP), and the Ministry of Finance of Indonesia. This work
   is also partially supported by the Indonesia Ministry of Education and
   Culture and the Indonesia Ministry of Research and Technology under the
   grant scheme of the World Class University Program managed by Institut
   Teknologi Bandung.
CR Abd Rashid JI, 2015, IEEE SENS J, V15, P4420, DOI 10.1109/JSEN.2015.2417911
   Adeyenuwo AP, 2011, J VAC SCI TECHNOL B, V29, DOI 10.1116/1.3657512
   Ahmad R, 2021, J ELECTROCHEM SOC, V168, DOI 10.1149/1945-7111/abd515
   Anandan V, 2006, INT J NANOMED, V1, P73, DOI 10.2147/nano.2006.1.1.73
   Asadi H, 2020, J ELECTROCHEM SOC, V167, DOI 10.1149/1945-7111/abd284
   Austin MD, 2004, APPL PHYS LETT, V84, P5299, DOI 10.1063/1.1766071
   Baek SH, 2020, MATER RES EXPRESS, V7, DOI 10.1088/2053-1591/ab77ed
   Baptista FG, 2014, SENSORS-BASEL, V14, P1208, DOI 10.3390/s140101208
   Baracu AM, 2021, J ELECTROCHEM SOC, V168, DOI 10.1149/1945-7111/abe8b6
   Bayat F, 2020, HELIYON, V6, DOI 10.1016/j.heliyon.2020.e03382
   Bhalla N, 2016, ESSAYS BIOCHEM, V60, P1, DOI 10.1042/EBC20150001
   Bochet-Modaresialam M, 2020, ACS APPL NANO MATER, V3, P5231, DOI 10.1021/acsanm.0c00646
   Brahimi-Horn MC, 2007, FEBS LETT, V581, P3582, DOI 10.1016/j.febslet.2007.06.018
   Canalejas-Tejero V, 2016, SENSOR ACTUAT B-CHEM, V226, P204, DOI 10.1016/j.snb.2015.11.114
   Chang YF, 2007, APPL PHYS A-MATER, V86, P193, DOI 10.1007/s00339-006-3748-0
   Chen JK, 2014, SENSOR ACTUAT B-CHEM, V194, P10, DOI 10.1016/j.snb.2013.12.071
   Chen JK, 2013, SENSOR ACTUAT B-CHEM, V186, P802, DOI 10.1016/j.snb.2013.06.071
   Chen YF, 2015, MICROELECTRON ENG, V135, P57, DOI 10.1016/j.mee.2015.02.042
   Chen Y, 2017, NANO LETT, V17, P4304, DOI 10.1021/acs.nanolett.7b01320
   Choudhury BD, 2014, OPT MATER EXPRESS, V4, P1345, DOI 10.1364/OME.4.001345
   Chuang MH, 2021, JPN J APPL PHYS, V60, DOI 10.35848/1347-4065/abde2a
   Chuang MH, 2020, VACUUM, V181, DOI 10.1016/j.vacuum.2020.109577
   Colnita A, 2021, ANAL LETT, V54, P302, DOI 10.1080/00032719.2020.1769123
   Cowley A, 2016, RSC ADV, V6, P30468, DOI 10.1039/c5ra23621e
   Cui FY, 2019, J ELECTROCHEM SOC, V167, DOI 10.1149/2.0252003JES
   Doll PW, 2019, MATER RES EXPRESS, V6, DOI 10.1088/2053-1591/ab0a16
   Eivazzadeh-Keihan R, 2019, MICROCHIM ACTA, V186, DOI 10.1007/s00604-019-3420-y
   Fassbender AJ, 2021, BIOGEOSCIENCES, V18, P1407, DOI 10.5194/bg-18-1407-2021
   Fernandez F, 2017, SENSOR ACTUAT B-CHEM, V244, P323, DOI 10.1016/j.snb.2016.12.140
   Ferrara N, 2003, NAT MED, V9, P669, DOI 10.1038/nm0603-669
   Ferrara N, 2005, NATURE, V438, P967, DOI 10.1038/nature04483
   Frederix F, 2003, ANAL CHEM, V75, P6894, DOI 10.1021/ac0346609
   Gangnaik AS, 2017, CHEM MATER, V29, P1898, DOI 10.1021/acs.chemmater.6b03483
   Gayrard M, 2021, NANO LETT, V21, P2310, DOI 10.1021/acs.nanolett.1c00178
   Ge XX, 2014, TRAC-TREND ANAL CHEM, V58, P31, DOI 10.1016/j.trac.2014.03.008
   Ghosh G, 2008, BIOSENS BIOELECTRON, V23, P1109, DOI 10.1016/j.bios.2007.10.023
   Gu ZX, 2019, ACS APPL MATER INTER, V11, P40461, DOI 10.1021/acsami.9b12388
   Guerfi Y, 2013, MICROELECTRON ENG, V110, P173, DOI 10.1016/j.mee.2013.03.055
   GUILBAULT GG, 1969, J AM CHEM SOC, V91, P2164, DOI 10.1021/ja01036a083
   Hackett LP, 2018, J PHYS CHEM C, V122, P6255, DOI 10.1021/acs.jpcc.7b08656
   Hansen M, 2012, J VAC SCI TECHNOL B, V30, DOI 10.1116/1.3696696
   Harito C, 2020, J ELECTROCHEM SOC, V167, DOI 10.1149/1945-7111/ab697c
   Heineman WR, 2006, BIOSENS BIOELECTRON, V21, P1403, DOI 10.1016/j.bios.2005.12.005
   Hernandez AL, 2018, SENSOR ACTUAT B-CHEM, V259, P956, DOI 10.1016/j.snb.2017.11.029
   Hernandez AL, 2015, OPT LETT, V40, P2370, DOI 10.1364/OL.40.002370
   Higo A, 2019, ACS APPL ELECTRON MA, V1, P1945, DOI 10.1021/acsaelm.9b00432
   Holgado M, 2010, BIOSENS BIOELECTRON, V25, P2553, DOI 10.1016/j.bios.2010.04.042
   Hossain MF, 2017, J ELECTROCHEM SOC, V164, pB391, DOI 10.1149/2.0301709jes
   Huang JA, 2013, NANO LETT, V13, P5039, DOI 10.1021/nl401920u
   Jahns S, 2015, BIOMED OPT EXPRESS, V6, P3724, DOI 10.1364/BOE.6.003724
   Ji L, 2014, NANO LETT, V14, P813, DOI 10.1021/nl404160u
   Jiang S, 2020, ELECTROCHEMISTRY, V88, P165, DOI 10.5796/electrochemistry.19-00072
   Jiang S, 2017, SENSOR ACTUAT B-CHEM, V242, P47, DOI 10.1016/j.snb.2016.11.030
   Karadan P, 2018, SENSOR ACTUAT B-CHEM, V254, P264, DOI 10.1016/j.snb.2017.07.088
   Kim H, 2002, APPL PHYS LETT, V81, P2085, DOI 10.1063/1.1504877
   Kim WH, 2019, ANALYST, V144, P1768, DOI 10.1039/c8an01745j
   Kismann M, 2021, MAT SCI SEMICON PROC, V128, DOI 10.1016/j.mssp.2021.105746
   Knoben W, 2011, NANOTECHNOLOGY, V22, DOI 10.1088/0957-4484/22/29/295303
   Krishnan S, 2020, J ELECTROCHEM SOC, V167, DOI 10.1149/1945-7111/abcbb5
   Kumar K, 2018, APPL SURF SCI, V456, P915, DOI 10.1016/j.apsusc.2018.06.151
   Kuo CW, 2003, ADV MATER, V15, P1065, DOI 10.1002/adma.200304824
   Laguna MF, 2014, SENSOR ACTUAT B-CHEM, V203, P209, DOI 10.1016/j.snb.2014.06.114
   Lavin A, 2013, SENSOR ACTUAT B-CHEM, V176, P753, DOI 10.1016/j.snb.2012.09.058
   Lee PS, 2005, CHEM MATER, V17, P6181, DOI 10.1021/cm051855j
   Li W, 2007, APPL SURF SCI, V253, P9035, DOI 10.1016/j.apsusc.2007.05.024
   Li ZX, 2015, MICROELECTRON ENG, V139, P7, DOI 10.1016/j.mee.2015.04.086
   Li Z, 2013, PROC CIRP, V5, P42, DOI 10.1016/j.procir.2013.01.008
   Li ZW, 2009, NANO LETT, V9, P2306, DOI 10.1021/nl9004892
   Liu JP, 2015, APPL OPTICS, V54, P2537, DOI 10.1364/AO.54.002537
   Liu JJ, 2020, ANALYST, V145, P364, DOI 10.1039/c9an02149c
   Liu L, 2017, AIP ADV, V7, DOI 10.1063/1.4985270
   Liu Y, 2010, IEEE PHOTONIC TECH L, V22, P501, DOI 10.1109/LPT.2010.2040998
   Liu Y, 2021, NANO TODAY, V37, DOI 10.1016/j.nantod.2020.101063
   Lucas BD, 2008, ADV MATER, V20, P1129, DOI 10.1002/adma.200700225
   Maddali H, 2021, CHEMBIOCHEM, V22, P1176, DOI 10.1002/cbic.202000744
   Manfrinato VR, 2013, NANO LETT, V13, P1555, DOI 10.1021/nl304715p
   Marinakos SM, 2007, ANAL CHEM, V79, P5278, DOI 10.1021/ac0706527
   Martensson T, 2004, NANO LETT, V4, P699, DOI 10.1021/nl035100s
   Mazlan NF, 2017, SENSOR ACTUAT B-CHEM, V242, P176, DOI 10.1016/j.snb.2016.11.032
   Muscatello MMW, 2009, ANAL CHEM, V81, P4978, DOI 10.1021/ac900006x
   Nath N, 2004, ANAL CHEM, V76, P5370, DOI 10.1021/ac049741z
   Navakul K, 2017, NANOMED-NANOTECHNOL, V13, P549, DOI 10.1016/j.nano.2016.08.009
   Ohori D, 2017, JPN J APPL PHYS, V56, DOI 10.7567/JJAP.56.050308
   Osawa H., 2011, T JPN SOC MECH ENG C, V77, P1143, DOI [10.1299/kikaic.77.1143, DOI 10.1299/KIKAIC.77.1143]
   Park SG, 2019, ADV FUNCT MATER, V29, DOI 10.1002/adfm.201904257
   Pereira S, 2014, SOL ENERG MAT SOL C, V120, P109, DOI 10.1016/j.solmat.2013.08.024
   Pohanka M, 2018, MATERIALS, V11, DOI 10.3390/ma11030448
   Pradana A, 2015, PHOTONICS RES, V3, P32, DOI 10.1364/PRJ.3.000032
   Pradana A, 2014, OPT MATER EXPRESS, V4, P329, DOI 10.1364/OME.4.000329
   Purwidyantri A, 2018, J ELECTROCHEM SOC, V165, pH3170, DOI 10.1149/2.0241804jes
   Qazi S., 2020, ADV UBIQUITOUS SENSI, P65, DOI [10.1016/B978-0-12-820781-9.00004-8, DOI 10.1016/B978-0-12-820781-9.00004-8]
   Quintero S, 2020, ACS OMEGA, V5, P25913, DOI 10.1021/acsomega.0c03279
   Rashidi H, 2011, INT J ADV MANUF TECH, V57, P605, DOI 10.1007/s00170-011-3307-5
   Rashidi H, 2010, J MICROMECH MICROENG, V20, DOI 10.1088/0960-1317/20/9/095003
   Ravindra NM, 2007, JOM-US, V59, P37, DOI 10.1007/s11837-007-0150-0
   Rekertaite AI, 2019, ELECTROANAL, V31, P50, DOI 10.1002/elan.201800526
   Riboh JC, 2003, J PHYS CHEM B, V107, P1772, DOI 10.1021/jp022130v
   Ronkainen NJ, 2010, CHEM SOC REV, V39, P1747, DOI 10.1039/b714449k
   Saito M, 2012, ANAL CHEM, V84, P5494, DOI 10.1021/ac300307e
   Salvato M, 2017, NANOTECHNOLOGY, V28, DOI 10.1088/1361-6528/aa8479
   Sanza FJ, 2011, APPL SURF SCI, V257, P5403, DOI 10.1016/j.apsusc.2010.10.010
   Schleunitz A, 2011, J VAC SCI TECHNOL B, V29, DOI 10.1116/1.3634013
   Schnauber P, 2016, NANOTECHNOLOGY, V27, DOI 10.1088/0957-4484/27/19/195301
   Sepulveda B, 2009, NANO TODAY, V4, P244, DOI 10.1016/j.nantod.2009.04.001
   Sharma M., 2020, BIOFUELS BIOCHEMICAL, P191, DOI [10.1016/B978-0-12-819820-9.00011-9, DOI 10.1016/B978-0-12-819820-9.00011-9]
   Shavanova K, 2016, SENSORS-BASEL, V16, DOI 10.3390/s16020223
   Shi J, 2009, MICROELECTRON ENG, V86, P596, DOI 10.1016/j.mee.2008.11.052
   Soler M, 2016, ANAL CHIM ACTA, V930, P31, DOI 10.1016/j.aca.2016.04.059
   Soler M, 2016, BIOSENS BIOELECTRON, V79, P158, DOI 10.1016/j.bios.2015.11.097
   Solis-Tinoco V, 2019, SENSOR ACTUAT B-CHEM, V291, P48, DOI 10.1016/j.snb.2019.04.038
   Solis-Tinoco V, 2016, RSC ADV, V6, P85666, DOI 10.1039/c6ra15485a
   Suzuki Y, 2011, BIOSENS BIOELECTRON, V26, P3696, DOI 10.1016/j.bios.2011.02.007
   Takeuchi S, 2021, J VAC SCI TECHNOL A, V39, DOI 10.1116/6.0000770
   Tang HB, 2018, J ELECTROCHEM SOC, V165, pB3098, DOI 10.1149/2.0161808jes
   Threm D, 2012, J BIOPHOTONICS, V5, P601, DOI 10.1002/jbio.201200039
   Toma M, 2013, NANO LETT, V13, P6164, DOI 10.1021/nl403496a
   Torres CMS, 2003, MAT SCI ENG C-BIO S, V23, P23, DOI 10.1016/S0928-4931(02)00221-7
   Tseng AA, 2003, IEEE T ELECTRON PACK, V26, P141, DOI 10.1109/TEPM.2003.817714
   Ulhakim MT, 2020, J ELECTROCHEM SOC, V167, DOI 10.1149/1945-7111/abb6cc
   Varghese LT, 2013, SMALL, V9, P3778, DOI 10.1002/smll.201300168
   Vinzons LU, 2017, NANOSCALE RES LETT, V12, DOI 10.1186/s11671-017-2156-z
   Wang D, 2013, MATER LETT, V98, P186, DOI 10.1016/j.matlet.2013.02.044
   Wang XD, 2020, MICROELECTRON ENG, V227, DOI 10.1016/j.mee.2020.111311
   Wang ZQ, 2019, PROCESS BIOCHEM, V79, P57, DOI 10.1016/j.procbio.2018.12.007
   Wi JS, 2008, SMALL, V4, P2118, DOI 10.1002/smll.200800625
   Williams C, 2016, NANOTECHNOLOGY, V27, DOI 10.1088/0957-4484/27/48/485301
   Xia YY, 2020, J ELECTROCHEM SOC, V167, DOI 10.1149/1945-7111/abc0aa
   Yang SC, 2015, NANOSCALE, V7, P5760, DOI 10.1039/c5nr00472a
   Yang Z., 2009, J SEMICOND, V30, P116001, DOI [10.1088/1674-4926/30/11/116001, DOI 10.1088/1674-4926/30/11/116001]
   Yoshino M, 2011, J MICROMECH MICROENG, V21, DOI 10.1088/0960-1317/21/12/125017
   Yoshino M, 2009, WEAR, V266, P581, DOI 10.1016/j.wear.2008.04.064
   Zhu CZ, 2015, ANAL CHEM, V87, P230, DOI 10.1021/ac5039863
NR 132
TC 1
Z9 1
U1 6
U2 29
PU ELECTROCHEMICAL SOC INC
PI PENNINGTON
PA 65 SOUTH MAIN STREET, PENNINGTON, NJ 08534 USA
SN 0013-4651
EI 1945-7111
J9 J ELECTROCHEM SOC
JI J. Electrochem. Soc.
PD MAY 1
PY 2021
VL 168
IS 5
AR 057505
DI 10.1149/1945-7111/abfb3a
PG 12
WC Electrochemistry; Materials Science, Coatings & Films
WE Science Citation Index Expanded (SCI-EXPANDED)
SC Electrochemistry; Materials Science
GA SA2FZ
UT WOS:000649117500001
DA 2023-06-30
ER

PT J
AU Chen, JH
   Zheng, XY
   Li, YL
   Zheng, HT
   Liu, YJ
   Suye, S
AF Chen, Junhao
   Zheng, Xiaoyuan
   Li, Yulin
   Zheng, Haitao
   Liu, Yanjun
   Suye, Shin-ichiro
TI A Glucose Biosensor Based on Direct Electron Transfer of Glucose Oxidase
   on PEDOT Modified Microelectrode
SO JOURNAL OF THE ELECTROCHEMICAL SOCIETY
LA English
DT Article
ID WALLED CARBON NANOTUBES; DIRECT ELECTROCHEMISTRY; HYDROGEN-PEROXIDE;
   POLY(3,4-ETHYLENEDIOXYTHIOPHENE); POLYPYRROLE; REDOX; FABRICATION;
   ADSORPTION; COMPOSITE; MECHANISM
AB Implantable glucose biosensor based on poly (3,4-ethylenedioxythiophene) (PEDOT) modified carbon fiber (CF) microelectrode was fabricated for the first time. Main appeal of this work was the immobilization of glucose oxidase (GOx) on PEDOT film by electrostatic interaction, which resulted in the direct electron transfer (DET) between the active sites of enzyme and electrode in the help of PEDOT. The sensor exhibited selective response to glucose in the presence of some common interference. The biosensor operates at a low potential of -0.65 V vs Ag/AgCl, and the amperometric response was linear over range from 0.5 mM to 15 mM for glucose with a sensitivity of 8.5 mu A.cm(-2).mM(-1). The Michaelis-Menten constant was calculated as 6.5 mM, and the sensor retain 81.3% sensitivity after 60 d storage. Moreover, the extremely simple process of DET construction could be potentially extended for the mass production. (C) 2020 The Electrochemical Society ("ECS"). Published on behalf of ECS by IOP Publishing Limited.
C1 [Chen, Junhao; Zheng, Xiaoyuan; Li, Yulin; Zheng, Haitao; Liu, Yanjun] Tiangong Univ, Sch Chem & Chem Engn, Tianjin 300380, Peoples R China.
   [Suye, Shin-ichiro] Univ Fukui, Grad Sch Engn, Dept Appl Chem & Biotechnol, Fukui 9108507, Japan.
C3 Tiangong University; University of Fukui
RP Zheng, HT (通讯作者)，Tiangong Univ, Sch Chem & Chem Engn, Tianjin 300380, Peoples R China.
EM zhenghaitao@tjpu.edu.cn
RI liu, yan/HGV-1365-2022; Li, yu/HHZ-5236-2022; liu, yan/HCI-5542-2022;
   li, Yu/HCI-9086-2022; liang, liang/IAO-8518-2023; 刘, 严君/GZL-5764-2022
FU Scientific Research Foundation for the Returned Overseas Chinese
   Scholars (SRF for ROCS), Ministry of Education, P.R. China
FX This research was supported by the Scientific Research Foundation for
   the Returned Overseas Chinese Scholars (SRF for ROCS), Ministry of
   Education, P.R. China.
CR Amatatongchai M, 2017, TALANTA, V166, P420, DOI 10.1016/j.talanta.2015.11.072
   Bagdziunas G, 2019, PHYS CHEM CHEM PHYS, V21, P2968, DOI 10.1039/c8cp07233g
   Barsan MM, 2016, ANAL CHIM ACTA, V927, P35, DOI 10.1016/j.aca.2016.04.049
   Cable M, 2005, ANAL CHIM ACTA, V537, P299, DOI 10.1016/j.aca.2005.01.039
   Cetin MZ, 2018, RSC ADV, V8, P19724, DOI 10.1039/c8ra01385c
   Chen HC, 2015, ANAL CHIM ACTA, V867, P83, DOI 10.1016/j.aca.2015.01.027
   Dash S, 2013, J ELECTROCHEM SOC, V160, pH858, DOI 10.1149/2.111311jes
   David M, 2018, SENSOR ACTUAT B-CHEM, V255, P3227, DOI 10.1016/j.snb.2017.09.149
   De Levie R., 1963, ELECTROCHIM ACTA, V8, P751, DOI DOI 10.1016/0013-4686(63)80042-0
   Ekanayake EMIM, 2007, BIOSENS BIOELECTRON, V23, P107, DOI 10.1016/j.bios.2007.03.022
   Elahi MY, 2014, J ELECTROCHEM SOC, V161, pB81, DOI 10.1149/2.020405jes
   Falk M, 2012, ELECTROCHIM ACTA, V82, P191, DOI 10.1016/j.electacta.2011.12.133
   Gallaway JW, 2008, J AM CHEM SOC, V130, P8527, DOI 10.1021/ja0781543
   Groenendaal BL, 2000, ADV MATER, V12, P481, DOI 10.1002/(SICI)1521-4095(200004)12:7<481::AID-ADMA481>3.0.CO;2-C
   Guadarrama-Fernandez L, 2018, FOOD CHEM, V265, P64, DOI 10.1016/j.foodchem.2018.05.082
   Guiseppi-Elie A, 2002, NANOTECHNOLOGY, V13, P559, DOI 10.1088/0957-4484/13/5/303
   Heller A, 2008, CHEM REV, V108, P2482, DOI 10.1021/cr068069y
   Holland JT, 2011, J AM CHEM SOC, V133, P19262, DOI 10.1021/ja2071237
   Hosseini H, 2014, SENSOR ACTUAT B-CHEM, V195, P85, DOI 10.1016/j.snb.2014.01.015
   Hui YC, 2017, J ELECTROCHEM SOC, V164, pG112, DOI 10.1149/2.0761713jes
   IANNIELLO RM, 1982, ANAL CHEM, V54, P1098, DOI 10.1021/ac00244a019
   Invernale MA, 2014, ADV HEALTHC MATER, V3, P338, DOI 10.1002/adhm.201300142
   Kakhki S, 2013, ELECTROANAL, V25, P77, DOI 10.1002/elan.201200402
   Kaya HZ, 2018, J ELECTROCHEM SOC, V165, pB939, DOI 10.1149/2.1121816jes
   Kros A, 2001, ADV MATER, V13, P1555, DOI 10.1002/1521-4095(200110)13:20<1555::AID-ADMA1555>3.0.CO;2-7
   Krzyczmonik P, 2018, ELECTROCATALYSIS-US, V9, P380, DOI 10.1007/s12678-017-0442-2
   Landon-Lane L, 2019, ELECTROCHEM COMMUN, V109, DOI 10.1016/j.elecom.2019.106566
   LAVIRON E, 1974, J ELECTROANAL CHEM, V52, P355, DOI 10.1016/S0022-0728(74)80448-1
   LAVIRON E, 1979, J ELECTROANAL CHEM, V101, P19, DOI 10.1016/S0022-0728(79)80075-3
   Leskovac V, 2005, INT J BIOCHEM CELL B, V37, P731, DOI 10.1016/j.biocel.2004.10.014
   Liu Q, 2007, BIOSENS BIOELECTRON, V22, P3203, DOI 10.1016/j.bios.2007.02.013
   Liu Y, 2018, BIOSENS BIOELECTRON, V100, P374, DOI 10.1016/j.bios.2017.09.021
   Luong JHT, 2017, MICROCHIM ACTA, V184, P369, DOI 10.1007/s00604-016-2049-3
   Meredith MT, 2011, ACS CATAL, V1, P1683, DOI 10.1021/cs200475q
   Nien PC, 2006, ELECTROANAL, V18, P1408, DOI 10.1002/elan.200603552
   Park J, 2008, SENSOR ACTUAT B-CHEM, V133, P244, DOI 10.1016/j.snb.2008.02.029
   Ramanavicius A, 1999, ANAL CHEM, V71, P3581, DOI 10.1021/ac981201c
   Randriamahazaka H, 1999, J ELECTROANAL CHEM, V472, P103, DOI 10.1016/S0022-0728(99)00258-2
   Santhosh P, 2009, BIOELECTROCHEMISTRY, V75, P61, DOI 10.1016/j.bioelechem.2008.12.001
   Shan CS, 2009, ANAL CHEM, V81, P2378, DOI 10.1021/ac802193c
   SHU FR, 1976, ANAL CHEM, V48, P1679, DOI 10.1021/ac50006a014
   Vara H, 2019, ACTA BIOMATER, V90, P71, DOI 10.1016/j.actbio.2019.03.037
   Wang JY, 2013, ACS APPL MATER INTER, V5, P7852, DOI 10.1021/am4018219
   Wang ZY, 2009, ANAL CHEM, V81, P1638, DOI 10.1021/ac802421h
   Wu HY, 2018, CHEM SCI, V9, P2540, DOI 10.1039/c7sc05104b
   Wu P, 2010, ELECTROCHIM ACTA, V55, P8606, DOI 10.1016/j.electacta.2010.07.079
   Xiao XX, 2013, TALANTA, V116, P1054, DOI 10.1016/j.talanta.2013.08.014
   Xu YX, 2018, ELECTROCHIM ACTA, V283, P1468, DOI 10.1016/j.electacta.2018.07.115
   YAMATO H, 1995, J ELECTROANAL CHEM, V397, P163, DOI 10.1016/0022-0728(95)04156-8
   Yang G, 2014, ADV MATER, V26, P4954, DOI 10.1002/adma.201400753
   Yu YY, 2014, BIOSENS BIOELECTRON, V52, P147, DOI 10.1016/j.bios.2013.08.043
NR 51
TC 24
Z9 24
U1 6
U2 103
PU ELECTROCHEMICAL SOC INC
PI PENNINGTON
PA 65 SOUTH MAIN STREET, PENNINGTON, NJ 08534 USA
SN 0013-4651
EI 1945-7111
J9 J ELECTROCHEM SOC
JI J. Electrochem. Soc.
PD MAR 19
PY 2020
VL 167
IS 6
AR 067502
DI 10.1149/1945-7111/ab7e26
PG 8
WC Electrochemistry; Materials Science, Coatings & Films
WE Science Citation Index Expanded (SCI-EXPANDED)
SC Electrochemistry; Materials Science
GA KW9ID
UT WOS:000521495800001
DA 2023-06-30
ER

PT J
AU Schuster, B
AF Schuster, Bernhard
TI S-Layer Protein-Based Biosensors
SO BIOSENSORS-BASEL
LA English
DT Article
DE biosensor; S-layer protein; crystalline 2D protein lattice; lipid
   membrane platform; linking matrix; bioreceptor; biomimetics
ID AIR-WATER-INTERFACE; LIPID-MEMBRANES; ULTRAFILTRATION MEMBRANES; FUSION
   PROTEIN; SURFACE-LAYERS; DRUG-DELIVERY; REAL-TIME; CONFORMATIONAL
   TRANSITIONS; ELECTROCHEMICAL BIOSENSORS; ADSORPTION PROPERTIES
AB The present paper highlights the application of bacterial surface (S-) layer proteins as versatile components for the fabrication of biosensors. One technologically relevant feature of S-layer proteins is their ability to self-assemble on many surfaces and interfaces to form a crystalline two-dimensional (2D) protein lattice. The S-layer lattice on the surface of a biosensor becomes part of the interface architecture linking the bioreceptor to the transducer interface, which may cause signal amplification. The S-layer lattice as ultrathin, highly porous structure with functional groups in a well-defined special distribution and orientation and an overall anti-fouling characteristics can significantly raise the limit in terms of variety and the ease of bioreceptor immobilization, compactness of bioreceptor molecule arrangement, sensitivity, specificity, and detection limit for many types of biosensors. The present paper discusses and summarizes examples for the successful implementation of S-layer lattices on biosensor surfaces in order to give a comprehensive overview on the application potential of these bioinspired S-layer protein-based biosensors.
C1 [Schuster, Bernhard] Univ Nat Resources & Life Sci, Inst Synthet Bioarchitectures, Dept NanoBiotechnol, Muthgasse 11, A-1190 Vienna, Austria.
C3 University of Natural Resources & Life Sciences, Vienna
RP Schuster, B (通讯作者)，Univ Nat Resources & Life Sci, Inst Synthet Bioarchitectures, Dept NanoBiotechnol, Muthgasse 11, A-1190 Vienna, Austria.
EM bernhard.schuster@boku.ac.at
RI Schuster, Bernhard/AAC-7747-2020
OI Schuster, Bernhard/0000-0002-2584-204X
FU Austrian Science Fund (FWF) [P 29399-B22]
FX The financial support provided by the Austrian Science Fund (FWF),
   project P 29399-B22 is gratefully acknowledged.
CR Albers SV, 2011, NAT REV MICROBIOL, V9, P414, DOI 10.1038/nrmicro2576
   Badelt-Lichtblau H, 2009, BIOCONJUGATE CHEM, V20, P895, DOI 10.1021/bc800445r
   Cavalcanti A, 2008, SENSORS-BASEL, V8, P2932, DOI 10.3390/s8052932
   Chang BY, 2010, ANNU REV ANAL CHEM, V3, P207, DOI 10.1146/annurev.anchem.012809.102211
   Chang WK, 2008, BBA-BIOMEMBRANES, V1778, P2430, DOI 10.1016/j.bbamem.2008.06.016
   Chen C, 2017, SENSORS-BASEL, V17, DOI 10.3390/s17010182
   Chen Q, 2010, BIOSENS BIOELECTRON, V26, P575, DOI 10.1016/j.bios.2010.07.034
   Choi Young Hee, 2018, Journal of Pharmaceutical Investigation, V48, P43, DOI 10.1007/s40005-017-0370-4
   CLARK LC, 1962, ANN NY ACAD SCI, V102, P29, DOI 10.1111/j.1749-6632.1962.tb13623.x
   Colombini M, 1996, Ion Channels, V4, P169
   Colombini M, 2004, MOL CELL BIOCHEM, V256, P107, DOI 10.1023/B:MCBI.0000009862.17396.8d
   Colombini M, 2016, BBA-MOL CELL RES, V1863, P2498, DOI 10.1016/j.bbamcr.2016.01.019
   Colombini M, 2012, BBA-BIOMEMBRANES, V1818, P1457, DOI 10.1016/j.bbamem.2011.12.026
   Comolli LR, 2013, ANGEW CHEM INT EDIT, V52, P4829, DOI 10.1002/anie.201300543
   Comolli LR, 2013, BIOPHYS J, V104, p353A, DOI 10.1016/j.bpj.2012.11.1958
   Conroy DJR, 2010, SENSORS-BASEL, V10, P4739, DOI 10.3390/s100504739
   Cooper CL, 2005, CURR OPIN COLLOID IN, V10, P52, DOI 10.1016/j.cocis.2005.05.007
   Damiati S., 2018, SENS ACTUATORS B
   Damiati S, 2018, GENES-BASEL, V9, DOI 10.3390/genes9020089
   Damiati S, 2017, BIOSENS BIOELECTRON, V94, P500, DOI 10.1016/j.bios.2017.03.045
   Damiati S, 2015, BIOMATER SCI-UK, V3, P1406, DOI 10.1039/c5bm00097a
   Daniels JS, 2007, ELECTROANAL, V19, P1239, DOI 10.1002/elan.200603855
   De Yoreo JJ, 2013, ADV FUNCT MATER, V23, P2525, DOI 10.1002/adfm.201203424
   Dearling JLJ, 2017, J CONTROL RELEASE, V261, P23, DOI 10.1016/j.jconrel.2017.06.011
   DeRosa M, 1996, THIN SOLID FILMS, V284, P13, DOI 10.1016/S0040-6090(96)08832-3
   Dubey M, 2010, LANGMUIR, V26, P14747, DOI 10.1021/la1021438
   Dugas V, 2010, RECOGNITION RECEPTORS IN BIOSENSORS, P47, DOI 10.1007/978-1-4419-0919-0_2
   Engelhardt H, 1998, J STRUCT BIOL, V124, P276, DOI 10.1006/jsbi.1998.4070
   Engelhardt H, 2007, J STRUCT BIOL, V160, P115, DOI 10.1016/j.jsb.2007.08.003
   Engelhardt H, 2007, J STRUCT BIOL, V160, P190, DOI 10.1016/j.jsb.2007.08.004
   Fagan RP, 2014, NAT REV MICROBIOL, V12, P211, DOI 10.1038/nrmicro3213
   Ferner-Ortner-Bleckmann J, 2011, BIOINTERPHASES, V6, P63, DOI 10.1116/1.3589284
   Ferraz HC, 2011, APPL SURF SCI, V257, P6535, DOI 10.1016/j.apsusc.2011.01.143
   Grieshaber D, 2008, SENSORS-BASEL, V8, P1400, DOI 10.3390/s8031400
   Gufler PC, 2004, BBA-BIOMEMBRANES, V1661, P154, DOI 10.1016/j.bbamem.2003.12.009
   Guimaraes JA, 2014, APPL SURF SCI, V298, P68, DOI 10.1016/j.apsusc.2014.01.108
   Gyorvary E, 1999, LANGMUIR, V15, P1337, DOI 10.1021/la980827v
   Gyorvary ES, 2003, J MICROSC-OXFORD, V212, P300, DOI 10.1111/j.1365-2818.2003.01270.x
   Gyorvary ES, 2003, NANO LETT, V3, P315, DOI 10.1021/nl025936f
   Halai R., 2015, LABEL FREE BIOSENSOR, P3
   Hanford M, 2002, APPL BIOCHEM BIOTECH, V97, P45, DOI 10.1385/ABAB:97:1:45
   Hasanzadeh M, 2016, TRAC-TREND ANAL CHEM, V80, P167, DOI 10.1016/j.trac.2015.07.018
   Heibel C., 1997, TETHERED MEMBRANES S, P956
   Hoa XD, 2007, BIOSENS BIOELECTRON, V23, P151, DOI 10.1016/j.bios.2007.07.001
   Howard AD, 2000, NATURE, V406, P70, DOI 10.1038/35017610
   Howard AD, 2001, TRENDS PHARMACOL SCI, V22, P132, DOI 10.1016/S0165-6147(00)01636-9
   Howorka S, 2000, J BIOL CHEM, V275, P37876, DOI 10.1074/jbc.M003838200
   Huber C, 2006, SMALL, V2, P142, DOI 10.1002/smll.200500147
   Ilk N, 2004, BIOCHEM J, V379, P441, DOI 10.1042/BJ20031900
   Ilk N, 2011, CURR OPIN BIOTECH, V22, P824, DOI 10.1016/j.copbio.2011.05.510
   Ilk N, 2011, MICROB CELL FACT, V10, DOI 10.1186/1475-2859-10-6
   Jackman JA, 2012, MATERIALS, V5, P2637, DOI 10.3390/ma5122637
   Justino CIL, 2016, TRAC-TREND ANAL CHEM, V85, P36, DOI 10.1016/j.trac.2016.04.004
   Kang XH, 2009, BIOSENS BIOELECTRON, V25, P901, DOI 10.1016/j.bios.2009.09.004
   Katz E, 2003, ELECTROANAL, V15, P913, DOI 10.1002/elan.200390114
   Kepplinger C, 2009, SOFT MATTER, V5, P325, DOI 10.1039/b811777b
   Kiene E., 2011, THESIS
   Knoll W, 2008, BIOINTERPHASES, V3, pFA125, DOI 10.1116/1.2913612
   Knoll W, 2008, ELECTROCHIM ACTA, V53, P6680, DOI 10.1016/j.electacta.2008.02.121
   Komarov AG, 2005, BIOPHYS J, V89, P3950, DOI 10.1529/biophysj.105.070037
   Krivanek R, 2002, BIOELECTROCHEMISTRY, V55, P57, DOI 10.1016/S1567-5394(01)00161-X
   KUPCU S, 1995, BBA-BIOMEMBRANES, V1235, P263, DOI 10.1016/0005-2736(95)80013-6
   KUPCU S, 1993, DESALINATION, V90, P65, DOI 10.1016/0011-9164(93)80165-J
   Lakatos M, 2015, TALANTA, V144, P241, DOI 10.1016/j.talanta.2015.05.082
   Larisch V.-D., 2012, THESIS
   Lee AC, 1996, J BIOL CHEM, V271, P26724, DOI 10.1074/jbc.271.43.26724
   Lessel M, 2015, SURF INTERFACE ANAL, V47, P557, DOI 10.1002/sia.5729
   Liew PWY, 2015, APPL ENVIRON MICROB, V81, P7484, DOI 10.1128/AEM.02081-15
   Lohner K, 2009, BBA-BIOMEMBRANES, V1788, P1656, DOI 10.1016/j.bbamem.2009.05.012
   LVOV Y, 1993, LANGMUIR, V9, P481, DOI 10.1021/la00026a020
   Mader C, 2000, BBA-BIOMEMBRANES, V1463, P142, DOI 10.1016/S0005-2736(99)00190-X
   Mehrotra Parikha, 2016, J Oral Biol Craniofac Res, V6, P153, DOI 10.1016/j.jobcr.2015.12.002
   Messner P, 2010, PROKARYOTIC CELL WALL COMPOUNDS: STRUCTURE AND BIOCHEMISTRY, P53, DOI 10.1007/978-3-642-05062-6_2
   Moll D, 2002, P NATL ACAD SCI USA, V99, P14646, DOI 10.1073/pnas.232299399
   Neubauer A, 1997, SENSOR ACTUAT B-CHEM, V40, P231, DOI 10.1016/S0925-4005(97)80267-5
   Neubauer A, 1996, BIOSENS BIOELECTRON, V11, P317, DOI 10.1016/0956-5663(96)88418-1
   NEUBAUER A, 1993, ANAL LETT, V26, P1347, DOI 10.1080/00032719308017417
   NEUBAUER A, 1994, ANAL LETT, V27, P849, DOI 10.1080/00032719408007356
   Nikolelis DP, 1999, ELECTROANAL, V11, P7, DOI 10.1002/(SICI)1521-4109(199901)11:1<7::AID-ELAN7>3.0.CO;2-F
   Park TJ, 2011, J NANOSCI NANOTECHNO, V11, P402, DOI 10.1166/jnn.2011.3264
   Pavkov-Keller T, 2011, PROG MOL BIOL TRANSL, V103, P73, DOI 10.1016/B978-0-12-415906-8.00004-2
   Picher MM, 2013, LAB CHIP, V13, P1780, DOI 10.1039/c3lc41308j
   Pleschberger M, 2003, BIOCONJUGATE CHEM, V14, P440, DOI 10.1021/bc025603+
   Pleschberger M, 2004, BIOCONJUGATE CHEM, V15, P664, DOI 10.1021/bc049964w
   Poitras C, 2009, BIOSENS BIOELECTRON, V24, P2137, DOI 10.1016/j.bios.2008.11.016
   Puiu M, 2018, BIOELECTROCHEMISTRY, V120, P66, DOI 10.1016/j.bioelechem.2017.11.009
   Pum D, 1997, BER BUNSEN PHYS CHEM, V101, P1686, DOI 10.1002/bbpc.19971011127
   PUM D, 1989, J BACTERIOL, V171, P5296, DOI 10.1128/jb.171.10.5296-5303.1989
   PUM D, 1994, THIN SOLID FILMS, V244, P882, DOI 10.1016/0040-6090(94)90592-4
   PUM D, 1993, J BACTERIOL, V175, P2762, DOI 10.1128/JB.175.9.2762-2766.1993
   PUM D, 1995, COLLOID SURFACE A, V102, P99, DOI 10.1016/0927-7757(95)03190-O
   PUM D, 1991, J BACTERIOL, V173, P6865, DOI 10.1128/jb.173.21.6865-6873.1991
   Pum D, 1995, SUPRAMOL SCI, V2, P193, DOI DOI 10.1016/0968-5677(96)89675-1)
   Pum D., 1993, IMMOBILISED MACROMOL, P141
   Radler J, 1997, CURR OPIN SOLID ST M, V2, P330, DOI 10.1016/S1359-0286(97)80124-6
   Rodrigues-Oliveira T, 2017, FRONT MICROBIOL, V8, DOI 10.3389/fmicb.2017.02597
   Rostovtseva TK, 2002, BIOPHYS J, V82, P193, DOI 10.1016/S0006-3495(02)75386-1
   Rothbauer M, 2013, ACS NANO, V7, P8020, DOI 10.1021/nn403198a
   Sackmann E, 1996, SCIENCE, V271, P43, DOI 10.1126/science.271.5245.43
   Sala M, 2018, INT J PHARMACEUT, V535, P1, DOI 10.1016/j.ijpharm.2017.10.046
   Sapsford KE, 2004, BIOSENS BIOELECTRON, V19, P1045, DOI 10.1016/j.bios.2003.10.002
   Sara M, 2000, J BACTERIOL, V182, P859, DOI 10.1128/JB.182.4.859-868.2000
   SARA M, 1988, J MEMBRANE SCI, V36, P179, DOI 10.1016/0376-7388(88)80015-2
   SARA M, 1992, J BACTERIOL, V174, P3487
   SARA M, 1987, J MEMBRANE SCI, V33, P27, DOI 10.1016/S0376-7388(00)80050-2
   Sara M., 2006, MICROBIAL BIONANOTEC, P307
   Sara M., 1993, ADV BACTERIAL PARACR, V252
   Sara M., 1993, IMMOBILISED MACROMOL, P71
   Sara M, 1988, BIOTECHNOLOGY B, V6b, P615
   Scheicher SR, 2009, BIOSENS BIOELECTRON, V25, P797, DOI 10.1016/j.bios.2009.08.030
   Schiller SM, 2003, ANGEW CHEM INT EDIT, V42, P208, DOI 10.1002/anie.200390080
   Schiller SM, 2009, ANGEW CHEM INT EDIT, V48, P6896, DOI 10.1002/anie.200901544
   Schmidt JJ, 2004, ANNU REV MATER RES, V34, P315, DOI 10.1146/annurev.matsci.34.040203.115827
   Schrems A, 2011, LANGMUIR, V27, P3731, DOI 10.1021/la104238e
   Schrems A, 2013, CURR NANOSCI, V9, P262, DOI 10.2174/1573413711309020016
   Schrems A, 2011, SOFT MATTER, V7, P5514, DOI 10.1039/c1sm05468f
   Schuster B, 2006, MINI-REV MED CHEM, V6, P909, DOI 10.2174/138955706777935026
   Schuster B, 2006, CURR NANOSCI, V2, P143, DOI 10.2174/157341306776875749
   Schuster B, 2004, IEEE T NANOBIOSCI, V3, P16, DOI 10.1109/TNB.2004.824267
   Schuster B, 2003, LANGMUIR, V19, P3393, DOI 10.1021/la026771t
   Schuster B, 2003, LANGMUIR, V19, P2392, DOI 10.1021/la026691p
   Schuster B, 2002, BIOELECTROCHEMISTRY, V55, P5, DOI 10.1016/S1567-5394(01)00148-7
   Schuster B, 2002, BBA-BIOMEMBRANES, V1563, P29, DOI 10.1016/S0005-2736(02)00370-X
   Schuster B, 2000, J Biotechnol, V74, P233
   Schuster B, 1998, BBA-BIOMEMBRANES, V1369, P51, DOI 10.1016/S0005-2736(97)00206-X
   Schuster B, 2001, LANGMUIR, V17, P499, DOI 10.1021/la0008784
   Schuster B, 2005, ADV PLANAR LIPID BIL, V1, P247
   Schuster B, 2005, NANOBIOTECHNOLOGY, V1, P153, DOI DOI 10.1385/NBT:1:2:153
   Schuster B., 2010, BIOMIMETICS BIOPHYSI, P1
   Schuster B, 2015, ACTA BIOMATER, V19, P149, DOI 10.1016/j.actbio.2015.03.020
   Schuster B, 2014, J R SOC INTERFACE, V11, DOI 10.1098/rsif.2014.0232
   Schuster Bernhard, 2013, Methods Mol Biol, V996, P153, DOI 10.1007/978-1-62703-354-1_9
   Schuster B, 2009, J STRUCT BIOL, V168, P207, DOI 10.1016/j.jsb.2009.03.004
   Schuster B, 2009, SOFT MATTER, V5, P334, DOI 10.1039/b810211b
   Schuster B, 2008, BIOINTERPHASES, V3, pFA3, DOI 10.1116/1.2889067
   Shende P, 2017, THER DELIV, V8, P411, DOI 10.4155/tde-2017-0012
   Sinner EK, 2001, CURR OPIN CHEM BIOL, V5, P705, DOI 10.1016/S1367-5931(01)00269-1
   Sinner EK, 2009, ADV CLIN CHEM, V49, P159, DOI 10.1016/S0065-2423(09)49007-3
   Sleytr U B, 1978, Int Rev Cytol, V53, P1, DOI 10.1016/S0074-7696(08)62240-8
   Sleytr U. B., 1989, ELECT MICROSCOPY SUB, P13
   Sleytr U. B, 2016, CURIOSITY PASSION SC
   Sleytr U. B., 2004, NANOBIOTECHNOLOGY CO, P77
   Sleytr UB, 2003, PROG ORG COAT, V47, P279, DOI 10.1016/S0300-9440(03)00143-7
   SLEYTR UB, 1986, APPL MICROBIOL BIOT, V25, P83
   Sleytr UB, 2003, IEEE ENG MED BIOL, V22, P140, DOI 10.1109/MEMB.2003.1213637
   Sleytr UB, 1999, ANGEW CHEM INT EDIT, V38, P1035, DOI 10.1002/(SICI)1521-3773(19990419)38:8<1034::AID-ANIE1034>3.0.CO;2-#
   Sleytr UB, 1999, TRENDS MICROBIOL, V7, P253, DOI 10.1016/S0966-842X(99)01513-9
   Sleytr UB, 1997, FEMS MICROBIOL REV, V20, P151, DOI 10.1016/S0168-6445(97)00044-2
   SLEYTR UB, 1975, NATURE, V257, P400, DOI 10.1038/257400a0
   Sleytr UB, 1997, TRENDS BIOTECHNOL, V15, P20, DOI 10.1016/S0167-7799(96)10063-9
   Sleytr UB, 2004, ENCY NANOSCIENCE NAN, V5, P693
   Sleytr UB, 2009, ENCY MICROBIOLOGY, V1, P89
   Sleytr UB, 2005, SUPRAMOLECULAR POLYM, P583
   SLEYTR UB, 1999, ANGEW CHEM, V111, P1098, DOI DOI 10.1002/(SICI)1521-3757(19990419)111:8
   Sleytr UB, 2002, BIOPOLYMERS, P285
   Sleytr UB, 2007, FEMS MICROBIOL LETT, V267, P131, DOI 10.1111/j.1574-6968.2006.00573.x
   Sleytr UB, 2007, FEBS J, V274, P323, DOI 10.1111/j.1742-4658.2006.05606.x
   Sleytr UB, 2014, FEMS MICROBIOL REV, V38, P823, DOI 10.1111/1574-6976.12063
   Sleytr UB, 2011, PROG MOL BIOL TRANSL, V103, P277, DOI 10.1016/B978-0-12-415906-8.00003-0
   Sleytr UB, 2010, PROKARYOTIC CELL WALL COMPOUNDS: STRUCTURE AND BIOCHEMISTRY, P459, DOI 10.1007/978-3-642-05062-6_16
   Soleymani J, 2017, TRAC-TREND ANAL CHEM, V86, P122, DOI 10.1016/j.trac.2016.10.006
   Sotiropoulou S, 2007, J PHYS CHEM C, V111, P13232, DOI 10.1021/jp072132l
   Sprott GD, 2012, ARCHAEA, V2012, DOI 10.1155/2012/513231
   Tang J, 2008, CHEMPHYSCHEM, V9, P2317, DOI 10.1002/cphc.200800507
   Tang JL, 2008, LANGMUIR, V24, P1324, DOI 10.1021/la702276k
   Tang JL, 2010, CHEMPHYSCHEM, V11, P2323, DOI 10.1002/cphc.201000295
   Tang JL, 2008, NANO LETT, V8, P4312, DOI 10.1021/nl802092c
   Tang W, 2012, CHEM COMMUN, V48, P6678, DOI 10.1039/c2cc32747c
   Thevenot DR, 2001, BIOSENS BIOELECTRON, V16, P121, DOI [10.1016/S0956-5663(01)00115-4, 10.1081/AL-100103209]
   Trojanowicz M, 2001, FRESEN J ANAL CHEM, V371, P246, DOI 10.1007/s002160101005
   Tschiggerl H, 2008, BIOCONJUGATE CHEM, V19, P860, DOI 10.1021/bc7003523
   Tschiggerl H, 2008, J BIOTECHNOL, V133, P403, DOI 10.1016/j.jbiotec.2007.09.018
   Turner APF, 2015, BIOSENS BIOELECTRON, V65, pA1, DOI 10.1016/j.bios.2014.10.027
   Ucisik MH, 2015, COLLOID SURFACE B, V128, P132, DOI 10.1016/j.colsurfb.2015.01.055
   Ucisik MH, 2015, CURR PHARM BIOTECHNO, V16, P392, DOI 10.2174/138920101604150218112656
   Ucisik MH, 2013, SMALL, V9, P2895, DOI 10.1002/smll.201203116
   Vericat C, 2010, CHEM SOC REV, V39, P1805, DOI 10.1039/b907301a
   Vollenkle C, 2004, APPL ENVIRON MICROB, V70, P1514, DOI 10.1128/AEM.70.3.1514-1521.2004
   Weber V., 2002, MED 2002 AUS FORSCHU
   WEIGERT S, 1995, J MEMBRANE SCI, V106, P147, DOI 10.1016/0376-7388(95)00085-Q
   Weigert S, 1996, J MEMBRANE SCI, V121, P185, DOI 10.1016/S0376-7388(96)00176-7
   Weinert U, 2015, ENG LIFE SCI, V15, P710, DOI 10.1002/elsc.201400204
   Wetzer B, 1998, LANGMUIR, V14, P6899, DOI 10.1021/la980547f
   Weygand M, 2002, J PHYS CHEM B, V106, P5793, DOI 10.1021/jp0146418
   Weygand M, 1999, BIOPHYS J, V76, P458, DOI 10.1016/S0006-3495(99)77213-9
   Weygand M, 2000, J MATER CHEM, V10, P141, DOI 10.1039/a905196a
   Whitman WB, 1998, P NATL ACAD SCI USA, V95, P6578, DOI 10.1073/pnas.95.12.6578
   Wimley WC, 2011, J MEMBRANE BIOL, V239, P27, DOI 10.1007/s00232-011-9343-0
   Yakovleva ME, 2010, ANAL CHIM ACTA, V668, P80, DOI 10.1016/j.aca.2009.12.004
   Yu CH, 2010, MED BIOL ENG COMPUT, V48, P955, DOI 10.1007/s11517-010-0634-x
   ZIZI M, 1994, J BIOL CHEM, V269, P1614
NR 191
TC 25
Z9 25
U1 0
U2 22
PU MDPI
PI BASEL
PA ST ALBAN-ANLAGE 66, CH-4052 BASEL, SWITZERLAND
EI 2079-6374
J9 BIOSENSORS-BASEL
JI Biosensors-Basel
PD JUN
PY 2018
VL 8
IS 2
AR 40
DI 10.3390/bios8020040
PG 25
WC Chemistry, Analytical; Nanoscience & Nanotechnology; Instruments &
   Instrumentation
WE Science Citation Index Expanded (SCI-EXPANDED)
SC Chemistry; Science & Technology - Other Topics; Instruments &
   Instrumentation
GA GJ2XI
UT WOS:000435137200014
PM 29641511
OA Green Published, gold, Green Submitted
DA 2023-06-30
ER

PT J
AU Agrawalla, RK
   Meriga, V
   Paul, R
   Chakraborty, AK
   Mitra, AK
AF Agrawalla, R. K.
   Meriga, V.
   Paul, R.
   Chakraborty, A. K.
   Mitra, A. K.
TI Solvothermal synthesis of a polyaniline nanocomposite - a prospective
   biosensor electrode material
SO EXPRESS POLYMER LETTERS
LA English
DT Article
DE nanocomposites; SWCNT/Au fibers; sulfonated polyaniline; biosensor
ID CARBON NANOTUBES; ELECTRICAL-TRANSPORT; GOLD NANOPARTICLES;
   OPTICAL-PROPERTIES; COMPOSITE; OXIDATION; ACID
AB Polyaniline (PANI) is the most important conducting polymer with excellent electrochemical properties. So PANI-based biosensors may find wide applications in medical diagnostics. We report here a ternary nanocomposite of gold nanoparticle- decorated single- walled carbon nanotubes (SWCNTs) embedded in sulfonated polyaniline matrix, prepared using a simple solvothermal chemical route. The structural and morphological characteristics have been determined by electron microscopy, X-ray diffraction and Raman spectroscopy. Optical characteristics of the nanocomposite have been determined by ultraviolet (UV)-visible absorption spectroscopy and photoluminescence spectroscopy. The direct current (DC)-conductivity measurement of the material shows a significant increase in electrical conductivity at 353 K from 7.80.10(-2) S/m for pure SPANI to 10.91 S/m for the 3-phase nanocomposite as synthesized in the present investigations. Thus the incorporation of SWCNT/Au nanohybrid fibers in the PANI matrix enhanced its electrical properties. Sulfonation increased the process-ability of the material, as the samples have now been found to be soluble in water and common organic solvents like DMSO. Such a functional nanocomposite will make an excellent biosensor electrode material.
C1 [Agrawalla, R. K.; Paul, R.; Mitra, A. K.] Natl Inst Technol Durgapur, Dept Phys, Nanosci Lab, MG Ave, Durgapur 713209, India.
   [Agrawalla, R. K.; Meriga, V.; Chakraborty, A. K.] Natl Inst Technol Durgapur, Dept Phys, Carbon Nanotechnol Lab, MG Ave, Durgapur 713209, India.
   [Paul, R.] Indian Inst Sci, Dept Mat Engn, Bangalore 560012, Karnataka, India.
   [Mitra, A. K.] Natl Inst Technol, Durgapur 713209, India.
C3 National Institute of Technology (NIT System); National Institute of
   Technology Durgapur; National Institute of Technology (NIT System);
   National Institute of Technology Durgapur; Indian Institute of Science
   (IISC) - Bangalore; National Institute of Technology (NIT System);
   National Institute of Technology Durgapur
RP Mitra, AK (通讯作者)，Natl Inst Technol Durgapur, Dept Phys, Nanosci Lab, MG Ave, Durgapur 713209, India.
EM akmrecdgp@yahoo.com
RI Paul, Rima/ABE-1322-2021; Chakraborty, Amit/Q-3369-2019; Chakraborty,
   Amit K/N-4704-2018
OI Paul, Rima/0000-0003-4930-0496; Chakraborty, Amit/0000-0001-5741-0009;
   Chakraborty, Amit K/0000-0001-5741-0009; Meriga,
   Venkanna/0000-0001-6781-009X
FU MHRD
FX The authors are indebted to the TEQIP-I scheme of the Government of
   India for providing the laboratory and instrumental facilities at
   National Institute of Technology Durgapur, India. We also express thanks
   to the MHRD funded Centre of Excellence in Advanced Materials at NIT
   Durgapur for providing laboratory support.
CR Agrawalla RK, 2014, INT J SMART NANO MAT, V5, P180, DOI 10.1080/19475411.2014.937471
   Ansari MO, 2014, CHEM ENG J, V242, P155, DOI 10.1016/j.cej.2013.12.033
   Chakraborty AK, 2009, NANOTECHNOLOGY, V20, DOI 10.1088/0957-4484/20/15/155704
   Chakraborty G, 2010, J POLYM SCI POL PHYS, V48, P1767, DOI 10.1002/polb.22042
   Chang QF, 2008, J MATER SCI, V43, P5861, DOI 10.1007/s10853-008-2827-3
   Davis E.A., 1979, ELECT PROCESSES NONC, V2nd
   De Volder MFL, 2013, SCIENCE, V339, P535, DOI 10.1126/science.1222453
   Dhand C., 2015, NANOBIOSENSORS DIS D, V4, P25, DOI [10.2147/NDD.S64841, DOI 10.2147/NDD.S64841]
   Dhand C, 2010, ELECTROANAL, V22, P2683, DOI 10.1002/elan.201000269
   Feng XM, 2006, LANGMUIR, V22, P4384, DOI 10.1021/la053403r
   Guo LM, 2008, LANGMUIR, V24, P8971, DOI 10.1021/la8010458
   Gupta K, 2012, SOLID STATE SCI, V14, P324, DOI 10.1016/j.solidstatesciences.2011.12.003
   Kang MS, 2009, NANOTECHNOLOGY, V20, DOI 10.1088/0957-4484/20/8/085701
   Kar P, 2013, SENSOR ACTUAT B-CHEM, V183, P25, DOI 10.1016/j.snb.2013.03.093
   Lafuente E, 2008, CARBON, V46, P1909, DOI 10.1016/j.carbon.2008.07.039
   Lee KP, 2007, COMPOS SCI TECHNOL, V67, P811, DOI 10.1016/j.compscitech.2005.12.030
   Li XG, 2005, J MATER CHEM, V15, P1343, DOI 10.1039/b412587h
   Li XG, 2012, ANAL CHEM, V84, P134, DOI 10.1021/ac2028886
   Meriga V, 2015, J APPL POLYM SCI, V132, DOI 10.1002/app.42766
   Mitra A. K., 2012, J NANORESEARCH, V17, P27, DOI [10.4028/www.scientific.net/JNanoR.17.27, DOI 10.4028/WWW.SCIENTIFIC.NET/JNANOR.17.27]
   Saini P, 2009, MATER CHEM PHYS, V113, P919, DOI 10.1016/j.matchemphys.2008.08.065
   Santhosh P, 2006, J CATAL, V238, P177, DOI 10.1016/j.jcat.2005.12.014
   Scolari M, 2008, J PHYS CHEM C, V112, P391, DOI 10.1021/jp076190i
   Sumanasekera GU, 1999, J PHYS CHEM B, V103, P4292, DOI 10.1021/jp984362t
   TAUC J, 1968, MATER RES BULL, V3, P37, DOI 10.1016/0025-5408(68)90023-8
   Wang ZJ, 2007, J ELECTROANAL CHEM, V599, P121, DOI 10.1016/j.jelechem.2006.09.021
   Wei XL, 1996, J AM CHEM SOC, V118, P2545, DOI 10.1021/ja952277i
NR 27
TC 27
Z9 27
U1 1
U2 58
PU BUDAPEST UNIV TECHNOL & ECON
PI BUDAPEST
PA DEPT POLYMER ENG, MUEGYETEM RKP 3, BUDAPEST, H-1111, HUNGARY
SN 1788-618X
J9 EXPRESS POLYM LETT
JI Express Polym. Lett.
PD SEP
PY 2016
VL 10
IS 9
BP 780
EP 787
DI 10.3144/expresspolymlett.2016.72
PG 8
WC Polymer Science
WE Science Citation Index Expanded (SCI-EXPANDED)
SC Polymer Science
GA DQ5HF
UT WOS:000379235100008
OA gold
DA 2023-06-30
ER

PT J
AU Alonso-Cristobal, P
   Vilela, P
   El-Sagheer, A
   Lopez-Cabarcos, E
   Brown, T
   Muskens, OL
   Rubio-Retama, J
   Kanaras, AG
AF Alonso-Cristobal, P.
   Vilela, P.
   El-Sagheer, A.
   Lopez-Cabarcos, E.
   Brown, T.
   Muskens, O. L.
   Rubio-Retama, J.
   Kanaras, A. G.
TI Highly Sensitive DNA Sensor Based on Upconversion Nanoparticles and
   Graphene Oxide
SO ACS APPLIED MATERIALS & INTERFACES
LA English
DT Article
DE upconversion nanoparticles; graphene oxide; FRET; DNA biosensor
ID IN-VIVO; ELECTROCHEMICAL BIOSENSOR; GOLD; HYBRIDIZATION; ARRAYS;
   NANOPHOSPHORS
AB In this work we demonstrate a DNA biosensor based on fluorescence resonance energy transfer (FRET) between NaYF4:Yb,Er nanoparticles and graphene oxide (GO). Monodisperse NaYF4:Yb,Er nanoparticles with a mean diameter of 29.1 +/- 2.2 nm were synthesized and coated with a SiO2 shell of 11 nm, which allowed the attachment of single strands of DNA. When these DNA-functionalized NaYF4:Yb,Er@SiO2 nanoparticles were in the proximity of the GO surface, the pi-pi stacking interaction between the nucleobases of the DNA and the sp(2) carbons of the GO induced a FRET fluorescence quenching due to the overlap of the fluorescence emission of the NaYF4:Yb,Er@SiO2 and the absorption spectrum of GO. By contrast, in the presence of the complementary DNA strands, the hybridization leads to double-stranded DNA that does not interact with the GO surface, and thus the NaYF4:Yb,Er@SiO2 nanoparticles remain unquenched and fluorescent. The high sensitivity and specificity of this sensor introduces a new method for the detection of DNA with a detection limit of 5 pM.
C1 [Alonso-Cristobal, P.; Lopez-Cabarcos, E.; Rubio-Retama, J.] Univ Complutense Madrid, Fac Pharm, Dept Phys Chem 2, E-28040 Madrid, Spain.
   [El-Sagheer, A.; Brown, T.] Univ Oxford, Dept Chem, Chem Res Lab, Oxford OX1 3TA, England.
   [Vilela, P.; Muskens, O. L.; Kanaras, A. G.] Univ Southampton, Fac Phys Sci & Engn, Inst Life Sci Phys & Astron, Southampton SO17 1BJ, Hants, England.
C3 Complutense University of Madrid; University of Oxford; University of
   Southampton
RP Rubio-Retama, J (通讯作者)，Univ Complutense Madrid, Fac Pharm, Dept Phys Chem 2, E-28040 Madrid, Spain.
EM bjrubio@ucm.es; a.kanaras@soton.ac.uk
RI Muskens, Otto/B-1999-2009; Rubio-Retama, Jorge/L-4262-2014; Brown,
   Tom/C-9185-2016; Kanaras, Antonios/A-4898-2010
OI Muskens, Otto/0000-0003-0693-5504; Rubio-Retama,
   Jorge/0000-0002-1785-5844; Brown, Tom/0000-0002-6538-3036; Kanaras,
   Antonios/0000-0002-9847-6706; Vilela, Patrick/0000-0003-1693-0571
FU University of Southampton; EPSRC [EP/J016918/1]; Spanish Ministry of
   Science [MAT2010-15349]; Juan Palomo Foundation [YMGYMC-01-2014];
   Spanish Ministry of Education [AP2010-1163]; BBSRC; EU COST action
   [CM1101]; EPSRC [EP/J016918/1, EP/K029150/1] Funding Source: UKRI;
   Engineering and Physical Sciences Research Council [1371608,
   EP/K029150/1, EP/J016918/1] Funding Source: researchfish
FX The University of Southampton, EPSRC, the Spanish Ministry of Science
   for Project No. MAT2010-15349, and the Juan Palomo Foundation
   (YMGYMC-01-2014) are gratefully acknowledged for the financial support
   of this project. P.A.-C. acknowledges the Spanish Ministry of Education
   for FPU Grant No. AP2010-1163. O.L.M. acknowledges support through EPSRC
   fellowship No. EP/J016918/1. A.E.S. acknowledges support through BBSRC
   fellowship. A.G.K. and E.L.C. would also like to thank the EU COST
   action CM1101 for networking opportunities associated with this work.
CR Bartczak D, 2011, LANGMUIR, V27, P10119, DOI 10.1021/la2022177
   Binnemans K, 2009, CHEM REV, V109, P4283, DOI 10.1021/cr8003983
   Bonnet G, 1998, P NATL ACAD SCI USA, V95, P8602, DOI 10.1073/pnas.95.15.8602
   Boyer JC, 2010, NANOSCALE, V2, P1417, DOI 10.1039/c0nr00253d
   Chatteriee DK, 2008, BIOMATERIALS, V29, P937, DOI 10.1016/j.biomaterials.2007.10.051
   Chen F, 2013, ADV FUNCT MATER, V23, P298, DOI 10.1002/adfm.201201469
   Chen GY, 2014, CHEM REV, V114, P5161, DOI 10.1021/cr400425h
   Chen ZG, 2008, J AM CHEM SOC, V130, P3023, DOI 10.1021/ja076151k
   Ding BQ, 2010, J AM CHEM SOC, V132, P3248, DOI 10.1021/ja9101198
   Du H, 2003, J AM CHEM SOC, V125, P4012, DOI 10.1021/ja0290781
   Frangioni JV, 2003, CURR OPIN CHEM BIOL, V7, P626, DOI 10.1016/j.cbpa.2003.08.007
   Han Y, 2008, LANGMUIR, V24, P5842, DOI 10.1021/la703440p
   He Y, 2008, NATURE, V452, P198, DOI 10.1038/nature06597
   Huang XH, 2006, J AM CHEM SOC, V128, P2115, DOI 10.1021/ja057254a
   Le JD, 2004, NANO LETT, V4, P2343, DOI 10.1021/nl048635+
   Li Z. Q, 2008, NANOTECHNOLOGY, V19
   Li ZQ, 2011, J PHYS CHEM C, V115, P3291, DOI 10.1021/jp110603r
   Li ZQ, 2008, ADV MATER, V20, P4765, DOI 10.1002/adma.200801056
   Liu CH, 2011, CHEM COMMUN, V47, P4661, DOI 10.1039/c1cc10597c
   Liu C, 2009, J MATER CHEM, V19, P3546, DOI 10.1039/b820254k
   Liu F, 2010, BIOSENS BIOELECTRON, V25, P2361, DOI 10.1016/j.bios.2010.02.022
   Liu G, 2008, J AM CHEM SOC, V130, P6820, DOI 10.1021/ja800554t
   Liu JN, 2014, J AM CHEM SOC, V136, P9701, DOI 10.1021/ja5042989
   Liu XJ, 1999, ANAL CHEM, V71, P5054, DOI 10.1021/ac990561c
   Luo M, 2012, CHEM COMMUN, V48, P1126, DOI 10.1039/c2cc16868e
   Mao XL, 2006, BIOSENS BIOELECTRON, V21, P1178, DOI 10.1016/j.bios.2005.04.021
   Marrazza G, 2000, CLIN CHEM, V46, P31
   Niemeyer CM, 2002, ANGEW CHEM INT EDIT, V41, P3779, DOI 10.1002/1521-3773(20021018)41:20<3779::AID-ANIE3779>3.0.CO;2-F
   Nutiu R, 2003, J AM CHEM SOC, V125, P4771, DOI 10.1021/ja028962o
   Qian HS, 2009, SMALL, V5, P2285, DOI 10.1002/smll.200900692
   Rantanen T, 2008, ANGEW CHEM INT EDIT, V47, P3811, DOI 10.1002/anie.200705861
   Rothemund PWK, 2006, NATURE, V440, P297, DOI 10.1038/nature04586
   Serrano-Ruiz D, 2014, J POLYM SCI POL CHEM, V52, P2966, DOI 10.1002/pola.27338
   Suzuki M, 2008, J AM CHEM SOC, V130, P5720, DOI 10.1021/ja710870e
   Vaz AM, 2014, COLLOID SURFACE B, V114, P11, DOI 10.1016/j.colsurfb.2013.09.051
   Wang J, 1996, ANAL CHEM, V68, P2629, DOI 10.1021/ac9602433
   Wang YF, 2013, ACS NANO, V7, P7200, DOI 10.1021/nn402601d
   Wang Y, 2010, J AM CHEM SOC, V132, P9274, DOI 10.1021/ja103169v
   Wu TQ, 2014, CHEM MATER, V26, P4313, DOI 10.1021/cm5021405
   Xu CT, 2012, ACS NANO, V6, P4788, DOI 10.1021/nn3015807
   Yan B, 2012, J AM CHEM SOC, V134, P16558, DOI 10.1021/ja308876j
   Yan H, 2002, NATURE, V415, P62, DOI 10.1038/415062a
   Yi GS, 2002, CHEM MATER, V14, P2910, DOI 10.1021/cm0115416
   Zhang H., 2010, ANGEW CHEM, V122, P2927, DOI DOI 10.1002/ANGE.200905805
   Zhang J, 2008, ANAL CHEM, V80, P2888, DOI 10.1021/ac701995g
   Zhang JP, 2006, NANO LETT, V6, P248, DOI 10.1021/nl052210l
   Zhang XB, 2010, ANAL CHEM, V82, P5005, DOI 10.1021/ac1009047
   Zhao H. X., 2012, ANAL CHIM ACTA, V740, P88
NR 48
TC 149
Z9 153
U1 4
U2 321
PU AMER CHEMICAL SOC
PI WASHINGTON
PA 1155 16TH ST, NW, WASHINGTON, DC 20036 USA
SN 1944-8244
EI 1944-8252
J9 ACS APPL MATER INTER
JI ACS Appl. Mater. Interfaces
PD JUN 17
PY 2015
VL 7
IS 23
BP 12422
EP 12429
DI 10.1021/am507591u
PG 8
WC Nanoscience & Nanotechnology; Materials Science, Multidisciplinary
WE Science Citation Index Expanded (SCI-EXPANDED)
SC Science & Technology - Other Topics; Materials Science
GA CL2DJ
UT WOS:000356753500016
PM 25622622
OA Green Submitted, Green Accepted
DA 2023-06-30
ER

PT J
AU Kafi, AKM
   Wu, GS
   Benvenuto, P
   Chen, AC
AF Kafi, A. K. M.
   Wu, Guosheng
   Benvenuto, Paul
   Chen, Aicheng
TI Highly sensitive amperometric H2O2 biosensor based on hemoglobin
   modified TiO2 nanotubes
SO JOURNAL OF ELECTROANALYTICAL CHEMISTRY
LA English
DT Article
DE Biosensors; Hydrogen peroxide; Titanium nanotubes; Hemoglobin; Methylene
   blue
ID DIRECT ELECTRON-TRANSFER; MULTIWALL CARBON NANOTUBES; HYDROGEN-PEROXIDE;
   HORSERADISH-PEROXIDASE; DIRECT ELECTROCHEMISTRY; NANOPARTICLES;
   ELECTROCATALYSIS; OXIDATION; FABRICATION; PHOSPHATE
AB A novel hydrogen peroxide biosensor has been designed based on the co-immobilization of hemoglobin (Hb). TiO2 nanotubes and methylene blue (MB) onto a glassy carbon (GC) electrode. The titania nanotube arrays were directly grown on a Ti substrate using anodic oxidation first; and then detached from the Ti substrate using ultrasonication. A pair of well-defined redox peaks of Hb, enhanced by MB, appeared at an applied potential around 0.425 V. revealing that the immobilized Hb exhibits direct electrochemistry. Our electrochemical study shows that the immobilized Hb remains highly bioactive and displays excellent electrocatalytic response toward H2O2. The effect of pH and applied electrode potential in H2O2 sensing has been systemically studied. Besides the advantages of fast response and high stability, under the optimized conditions the linearity of the developed biosensor for the detection of H2O2 was observed from 2 x 10(-7) to 1.6 x 10(-4) M with a detection limit as low as 8 x 10(-8) M (based on S/N = 3). (C) 2011 Elsevier B.V. All rights reserved.
C1 [Kafi, A. K. M.; Wu, Guosheng; Benvenuto, Paul; Chen, Aicheng] Lakehead Univ, Dept Chem, Thunder Bay, ON P7B 5E1, Canada.
C3 Lakehead University
RP Chen, AC (通讯作者)，Lakehead Univ, Dept Chem, 955 Oliver Rd, Thunder Bay, ON P7B 5E1, Canada.
EM aicheng.chen@lakeheadu.ca
RI Kafi, AKM/N-2115-2019; Kafi, A K M/B-5924-2018; Wu, Guosheng/M-7949-2014
FU Natural Sciences and Engineering Research Council of Canada (NSERC);
   Ontario Post Doctoral Fellowship; Canada Foundation of Innovation (CFI)
FX This work was supported by a Discovery Grant from the Natural Sciences
   and Engineering Research Council of Canada (NSERC). A.K.M. Kafi
   acknowledges the Ontario Post Doctoral Fellowship. A. Chen acknowledges
   NSERC and the Canada Foundation of Innovation (CFI) for the Canada
   Research Chair Award in Material and Environmental Chemistry.
CR Benvenuto P, 2009, J ELECTROANAL CHEM, V627, P76, DOI 10.1016/j.jelechem.2008.12.022
   Camacho C, 2007, ELECTROANAL, V19, P2538, DOI 10.1002/elan.200703993
   Cao SR, 2007, BIOPROC BIOSYST ENG, V30, P71, DOI 10.1007/s00449-006-0100-1
   Cao ZJ, 2008, BIOSENS BIOELECTRON, V24, P222, DOI 10.1016/j.bios.2008.03.021
[truncated: 3,214,577 more chars]
