# Supplementary material for: Hotspots and trends of electrochemical biosensor technology: a bibliometric analysis from 2003 to 2023
Source: RSC Adv. 2023 Oct 19;13(44):30704–17. doi: 10.1039/d3ra05889a (PMC10585615; doi:10.1039/d3ra05889a)
Supplement: RA-013-D3RA05889A-s001 [file RA-013-D3RA05889A-s001.zip › data-21.xlsx]

FN Clarivate Analytics Web of Science
VR 1.0
PT J
AU Cheng, KY
   Wang, JC
   Lin, CY
   Lin, WR
   Chen, YA
   Tsai, FJ
   Chuang, YC
   Lin, GY
   Ni, CW
   Zeng, YT
   Ho, ML
AF Cheng, Kum-Yi
   Wang, Jing-Chang
   Lin, Chun-Yen
   Lin, Wei-Ren
   Chen, Yi-An
   Tsai, Fu-Ju
   Chuang, Yu-Chun
   Lin, Gu-Ying
   Ni, Cheng-Wei
   Zeng, Yu-Ting
   Ho, Mei-Lin
TI Electrochemical synthesis, characterization of Ir-Zn containing
   coordination polymer, and application in oxygen and glucose sensing
SO DALTON TRANSACTIONS
LA English
DT Article
ID METAL-ORGANIC FRAMEWORKS; LIGHT-EMITTING DEVICES; SENSITIZED
   SOLAR-CELLS; OPTICAL BIOSENSOR; ENERGY-TRANSFER; QUANTUM DOTS; OXIDASE;
   SENSOR; MEMBRANE; NANOPARTICLES
AB A simple and sensitive biosensor array based on phosphorescence detection that is able to detect oxygen and glucose in human serum, respectively, has been developed. We demonstrate an electrochemical method as a fast, effective, tunable, and versatile means of growing phosphorescence sensing material. This sensing material, crystalline iridium(III)-Zn(II) coordination polymers, namely Ir-Zne, was grown on a stainless steel mesh and then doped in a sol-gel matrix. The emission of Ir-Zne was ascribed to a metal-to- ligand charge transfer transition (MLCT). The noteworthy oxygen-sensing properties of Ir-Zne were also evaluated. The optimal oxygen-sensing conditions of Ir-Zne with a deduced K-SV value of 3.55 were 5 V and 30 C for 1 hour. Moreover, the short response time (23 s) and the recovery time (21 s) toward oxygen have been measured. The reversibility experiment was carried out for eleven cycles. The resulting > 70% recovery of intensity for Ir-Zne on each cycle demonstrated a high degree of reproducibility during the sensing process. The detection limit could be 0.050% for gaseous oxygen. The sensing substrate was subsequently built up under glucose oxidase encapsulated in hydrogel and then immobilized on an egg membrane by the layer-by-layer method. Once the glucose solution was injected into this array, oxygen content depleted simultaneously with a concomitant increase in the phosphorescence of coordination polymers. The linear dynamic range for the determination of glucose was 0.1 6.0 mM, the correlation coefficient (R-2) was 0.9940 (y = 0.75 [glucose] + 0.539), and the response time was less than 120 s. The minimum detectable concentration for glucose was calculated to be 0.05 mM from three times signal to noise. The photophysical properties of the sensing material and the effects of buffer concentration, pH, interference, matrix effect, temperature, and the stability of the biosensor array have also been studied in detail. The biosensor array was successfully applied to the determination of glucose in human serum.
C1 [Cheng, Kum-Yi; Wang, Jing-Chang; Lin, Chun-Yen; Lin, Wei-Ren; Chen, Yi-An; Tsai, Fu-Ju; Lin, Gu-Ying; Ni, Cheng-Wei; Zeng, Yu-Ting; Ho, Mei-Lin] Soochow Univ, Dept Chem, Taipei 111, Taiwan.
   [Chuang, Yu-Chun] Natl Synchrotron Radiat Res Ctr, Hsinchu, Taiwan.
C3 Soochow University; National Synchrotron Radiation Research Center
RP Ho, ML (通讯作者)，Soochow Univ, Dept Chem, Taipei 111, Taiwan.
EM meilin_ho@scu.edu.tw
FU National Science Council of Taiwan; Ministry of Education
FX Generous support from the National Science Council of Taiwan and the
   Ministry of Education is acknowledged.
CR Ameloot R, 2009, CHEM MATER, V21, P2580, DOI 10.1021/cm900069f
   Baldo MA, 1999, APPL PHYS LETT, V75, P4, DOI 10.1063/1.124258
   Borisov SM, 2008, CHEM REV, V108, P423, DOI 10.1021/cr068105t
   Burke CS, 2005, ANALYST, V130, P41, DOI 10.1039/b409814p
   Cha SI, 2012, ENERG ENVIRON SCI, V5, P6071, DOI 10.1039/c2ee03096a
   Chang G, 2011, ANAL CHEM, V83, P2956, DOI 10.1021/ac103059k
   Chang G, 2010, TALANTA, V83, P61, DOI 10.1016/j.talanta.2010.08.039
   Chi TTK, 2008, J KOREAN PHYS SOC, V52, P1510, DOI 10.3938/jkps.52.1510
   Choi MMF, 2001, ANALYST, V126, P1558, DOI 10.1039/b103205b
   Chu CS, 2010, TALANTA, V82, P1044, DOI 10.1016/j.talanta.2010.06.020
   Cubuk S, 2013, SENSOR ACTUAT B-CHEM, V181, P187, DOI 10.1016/j.snb.2013.02.004
   Endo H, 2006, ANAL CHIM ACTA, V573, P117, DOI 10.1016/j.aca.2006.04.068
   Fogh-Andersen N, 1998, CLIN CHEM, V44, P655
   Hammersley AP, 1996, HIGH PRESSURE RES, V14, P235, DOI 10.1080/08957959608201408
   Han BH, 2005, CHEM MATER, V17, P3160, DOI 10.1021/cm047770k
   Hartmann M, 2008, LANGMUIR, V24, P8634, DOI 10.1021/la8008656
   Ho ML, 2012, DALTON T, V41, P2592, DOI 10.1039/c2dt11473a
   Hu B, 2012, BIOSENS BIOELECTRON, V32, P82, DOI 10.1016/j.bios.2011.11.031
   Huynh L, 2005, CHEM MATER, V17, P4765, DOI 10.1021/cm047794r
   Joaristi AM, 2012, CRYST GROWTH DES, V12, P3489, DOI 10.1021/cg300552w
   Jung N, 2012, B KOREAN CHEM SOC, V33, P183, DOI 10.5012/bkcs.2012.33.1.183
   Kappaun S, 2008, INT J MOL SCI, V9, P1527, DOI 10.3390/ijms9081527
   Khan F, 2010, ANAL BIOCHEM, V399, P39, DOI 10.1016/j.ab.2009.11.035
   Kim HJ, 2009, B KOREAN CHEM SOC, V30, P539
   Klonoff David C, 2012, J Diabetes Sci Technol, V6, P1242
   Li MY, 2011, J AM CHEM SOC, V133, P12926, DOI 10.1021/ja2041546
   Liu L, 2013, INT J ELECTROCHEM SC, V8, P9163
   O'Brien DF, 1999, APPL PHYS LETT, V74, P442, DOI 10.1063/1.123055
   Odaci D, 2009, BIOMACROMOLECULES, V10, P2928, DOI 10.1021/bm900755y
   Odebunmi E.O., 2007, J APPL SCI ENVIRON M, V11, P95
   Pickup JC, 2005, BIOSENS BIOELECTRON, V20, P2555, DOI 10.1016/j.bios.2004.10.002
   Rad AS, 2011, INT J ELECTROCHEM SC, V6, P3671
   Rossi LM, 2004, ANAL BIOANAL CHEM, V380, P606, DOI 10.1007/s00216-004-2770-3
   Schlesinger M, 2010, MICROPOR MESOPOR MAT, V132, P121, DOI 10.1016/j.micromeso.2010.02.008
   Steiner MS, 2011, CHEM SOC REV, V40, P4805, DOI 10.1039/c1cs15063d
   Stock N, 2012, CHEM REV, V112, P933, DOI 10.1021/cr200304e
   Wang XD, 2008, SENSOR ACTUAT B-CHEM, V129, P866, DOI 10.1016/j.snb.2007.09.079
   Wild S, 2004, DIABETES CARE, V27, P1047, DOI 10.2337/diacare.27.5.1047
   Wohlfahrt G, 1999, ACTA CRYSTALLOGR D, V55, P969, DOI 10.1107/S0907444999003431
   Wu XJ, 2004, ANAL CHIM ACTA, V514, P219, DOI 10.1016/j.aca.2004.03.052
   Xue GG, 2012, INT J ELECTROCHEM SC, V7, P1496
   Yang XF, 2006, BIOSENS BIOELECTRON, V21, P1613, DOI 10.1016/j.bios.2005.08.004
   Yang Z, 1997, SENSOR ACTUAT B-CHEM, V45, P217, DOI 10.1016/S0925-4005(97)00296-7
   Zhou ZD, 2005, ANAL BIOANAL CHEM, V383, P673, DOI 10.1007/s00216-005-0023-8
NR 44
TC 30
Z9 31
U1 2
U2 123
PU ROYAL SOC CHEMISTRY
PI CAMBRIDGE
PA THOMAS GRAHAM HOUSE, SCIENCE PARK, MILTON RD, CAMBRIDGE CB4 0WF, CAMBS,
   ENGLAND
SN 1477-9226
EI 1477-9234
J9 DALTON T
JI Dalton Trans.
PY 2014
VL 43
IS 17
BP 6536
EP 6547
DI 10.1039/c3dt53504e
PG 12
WC Chemistry, Inorganic & Nuclear
WE Science Citation Index Expanded (SCI-EXPANDED)
SC Chemistry
GA AD9JG
UT WOS:000333580600029
PM 24622814
DA 2023-06-30
ER

PT J
AU Alam, MM
   Asiri, AM
   Uddin, MT
   Islam, MA
   Rahman, MM
AF Alam, M. M.
   Asiri, Abdullah M.
   Uddin, M. T.
   Islam, M. A.
   Rahman, Mohammed M.
TI In-situ Glycine Sensor Development Based ZnO/Al2O3/Cr2O3 Nanoparticles
SO CHEMISTRYSELECT
LA English
DT Article
DE Biomedical application; Enzyme-free Glycine biosensor; Glassy carbon
   electrode; Solvothermal process; ZnO/Al2O3/Cr2O3 nanoparticles
ID GLASSY-CARBON ELECTRODE; ENVIRONMENTAL SAFETY; PASTE ELECTRODE;
   THIN-FILMS; ELECTROCHEMICAL APPROACH; EFFICIENT DETECTION; ZNO
   NANOCOMPOSITES; GAS SENSORS; L-SERINE; CR2O3
AB Initially, low-dimensional ternary nanoparticles of ZnO/Al2O3/Cr2O3 were synthesized using reliable solvothermal process and successfully implemented to fabricate enzyme-less selective glycine (Gly) sensor. The calibration curve was plotted from the linear relation of current versus concentration of glycine. By using the slope of resultant calibration curve, the sensitivity (2.09*10(2) mu A mu M(-1)cm(-2)) of Gly sensor was estimated by considering the active surface area of fabricated sensor probe. The proposed enzyme-free Gly biosensor was found linear over large concentration range of 0.1 nM similar to 1.0 mu M, known as linear dynamic range (LDR). The detection limit (82.25 +/- 4.11 pM) was calculated at signal to noise ratio of 3 from the calibration curve. The proposed enzyme-less Gly sensor was exhibited good reproducibility, long-term stability and efficiency to detect Gly in real biological samples by electrochemical approach. Thus, this novel research methodology might be a good technique for the development of enzyme-less sensor using ternary metal oxide nanoparticles onto GCE for the biomedical applications.
C1 [Alam, M. M.; Uddin, M. T.; Islam, M. A.] Shahjalal Univ Sci & Technol, Dept Chem Engn & Polymer Sci, Sylhet 3100, Bangladesh.
   [Asiri, Abdullah M.; Rahman, Mohammed M.] King Abdulaziz Univ, Dept Chem, Fac Sci, POB 80203, Jeddah 21589, Saudi Arabia.
   [Asiri, Abdullah M.; Rahman, Mohammed M.] King Abdulaziz Univ, CEAMR, POB 80203, Jeddah 21589, Saudi Arabia.
C3 Shahjalal University of Science & Technology (SUST); King Abdulaziz
   University; King Abdulaziz University
RP Rahman, MM (通讯作者)，King Abdulaziz Univ, Dept Chem, Fac Sci, POB 80203, Jeddah 21589, Saudi Arabia.; Rahman, MM (通讯作者)，King Abdulaziz Univ, CEAMR, POB 80203, Jeddah 21589, Saudi Arabia.
EM mmrahmanh@gmail.com
RI Rahman, Mohammed M./H-5823-2012; Asiri, Abdullah M./C-3458-2009; Uddin,
   Md. Tamez/AHC-6528-2022; Alam, Muhammad Mahmud/AAT-5067-2020
OI Rahman, Mohammed M./0000-0003-2773-1244; Asiri, Abdullah
   M./0000-0001-7905-3209; Uddin, Md. Tamez/0000-0001-9235-1112; Alam,
   Muhammad Mahmud/0000-0002-2636-5038; Islam, Md
   Akhtarul/0000-0003-1782-1553
FU Center of Excellence for Advanced Materials Research (CEAMR), Chemistry
   Department, King Abdulaziz University, Jeddah, Saudi Arabia
FX Center of Excellence for Advanced Materials Research (CEAMR), Chemistry
   Department, King Abdulaziz University, Jeddah, Saudi Arabia is highly
   acknowledged for financial supports and research facilities.
CR AbdElhady M.M., 2012, INT J CARBOHYDR CHEM, P6
   Ahmed J, 2018, SENSOR ACTUAT B-CHEM, V256, P383, DOI 10.1016/j.snb.2017.10.076
   Alam MM, 2018, RSC ADV, V8, P12562, DOI 10.1039/c8ra01734d
   Anzlovar A., 2011, J NANOMATER, V9
   Awodugba A., 2013, SYNTHESIS CHARACTERI, V2, P41
   Balachandran S, 2014, RSC ADV, V4, P4353, DOI 10.1039/c3ra45381b
   Balkhoyor HB, 2016, RSC ADV, V6, P58236, DOI 10.1039/c6ra10863f
   Balouria V, 2011, SENSOR ACTUAT B-CHEM, V157, P466, DOI 10.1016/j.snb.2011.05.002
   Beitollahi H, 2018, TALANTA, V188, P701, DOI 10.1016/j.talanta.2018.06.044
   Beitollahi H, 2018, BIOSENS BIOELECTRON, V110, P97, DOI 10.1016/j.bios.2018.03.003
   Beitollahi H, 2016, ELECTROANAL, V28, P645, DOI 10.1002/elan.201500249
   Beitollahi H, 2008, ANAL CHEM, V80, P9848, DOI 10.1021/ac801854j
   Bumajdad A, 2017, SCI REP-UK, V7, DOI 10.1038/s41598-017-14779-x
   Chen L, 2018, FREE RADICAL BIO MED, V123, P53, DOI 10.1016/j.freeradbiomed.2018.05.007
   Corcuera B. L., 2018, NEUROCHEM INT, P10, DOI [10 . 1016/j. neuint. 2018. 05. 014, DOI 10.1016/J.NEUINT.2018.05.014]
   Fan FY, 2015, SENSOR ACTUAT B-CHEM, V215, P231, DOI 10.1016/j.snb.2015.03.048
   Fayemi O.E., 2015, BIOSENS BIOELECTRON, V6, P4, DOI DOI 10.4172/2155-6210.1000190
   Gao P, 2012, THIN SOLID FILMS, V520, P3100, DOI 10.1016/j.tsf.2011.12.003
   Gibot P, 2015, MATER LETT, V161, P172, DOI 10.1016/j.matlet.2015.07.015
   Hagelsieb L. M., 2004, SENSOR ACTUAT B-CHEM, V98, P269
   Hussain MM, 2016, MICROCHIM ACTA, V183, P3265, DOI 10.1007/s00604-016-1983-4
   Jahani S, 2016, ELECTROANAL, V28, P2022, DOI 10.1002/elan.201501136
   Jiang ZX, 2011, CHEM COMMUN, V47, P6350, DOI 10.1039/c1cc11711d
   Karim MR, 2019, TALANTA, V193, P64, DOI 10.1016/j.talanta.2018.09.100
   Larbi T, 2017, J MAGN MAGN MATER, V444, P16, DOI 10.1016/j.jmmm.2017.07.103
   Lee KS, 2017, COLLOID SURFACE A, V512, P87, DOI 10.1016/j.colsurfa.2016.10.022
   Liu YT, 2007, J NEUROSCI, V27, P2846, DOI 10.1523/JNEUROSCI.0116-07.2007
   Lu Y, 2017, BIOCHEM PHARMACOL, V123, P40, DOI 10.1016/j.bcp.2016.11.008
   Ma H, 2012, SENSOR ACTUAT B-CHEM, V174, P325, DOI 10.1016/j.snb.2012.08.073
   MARANGONI DG, 1989, CAN J CHEM, V67, P921, DOI 10.1139/v89-141
   Nie LH, 2013, SCI REP-UK, V3, DOI 10.1038/srep03215
   O'Reilly J, 2018, MOL GENET METAB REP, V16, P20, DOI 10.1016/j.ymgmr.2018.05.006
   Patil DR, 2009, TALANTA, V77, P1409, DOI 10.1016/j.talanta.2008.09.038
   Patil SP, 2016, MATER SCI-POLAND, V34, P266, DOI 10.1515/msp-2016-0045
   Prabhu Y.T., 2013, ADV NANOPARTICLES, V02, P45, DOI [10.4236/anp.2013.21009, DOI 10.4236/ANP.2013.21009]
   Rahman MM, 2018, J IND ENG CHEM, V65, P300, DOI 10.1016/j.jiec.2018.04.041
   Rahman MM, 2018, NEW J CHEM, V42, P10263, DOI 10.1039/c8nj01750f
   Rahman MM, 2018, BIOSENS BIOELECTRON, V102, P631, DOI 10.1016/j.bios.2017.12.007
   Rahman MM, 2017, PROG NAT SCI-MATER, V27, P566, DOI 10.1016/j.pnsc.2017.08.014
   Rahman MM, 2017, NEW J CHEM, V41, P9159, DOI 10.1039/c7nj01623a
   Rahman MM, 2017, NEW J CHEM, V41, P6667, DOI 10.1039/c6nj04101a
   Rahman MM, 2017, RSC ADV, V7, P14649, DOI 10.1039/c6ra27414e
   Rahman MM, 2017, J ENVIRON MANAGE, V188, P228, DOI 10.1016/j.jenvman.2016.12.008
   Rahman MM, 2016, RSC ADV, V6, P29342, DOI 10.1039/c6ra02352e
   Rahman MM, 2013, COMPOS PART B-ENG, V54, P215, DOI 10.1016/j.compositesb.2013.05.018
   Rahman MM, 2013, CHEM CENT J, V7, DOI 10.1186/1752-153X-7-60
   Rahman MM, 2012, ELECTROCHIM ACTA, V75, P164, DOI 10.1016/j.electacta.2012.04.093
   Rahman MM, 2018, SENSOR ACTUAT B-CHEM, V264, P84, DOI 10.1016/j.snb.2018.02.173
   Ren C., 2005, J MEMBRANE SCI, V247, P59
   Ren ZF, 2016, J COLLOID INTERF SCI, V468, P313, DOI 10.1016/j.jcis.2016.01.079
   Roushani M, 2012, J APPL ELECTROCHEM, V42, P1005, DOI 10.1007/s10800-012-0475-4
   Saikia P, 2017, J CO2 UTIL, V21, P40, DOI 10.1016/j.jcou.2017.06.017
   Sheikh TA, 2018, NEW J CHEM, V42, P3936, DOI 10.1039/c8nj00098k
   Singh K, 2014, SENSOR ACTUAT B-CHEM, V202, P1044, DOI 10.1016/j.snb.2014.05.112
   Suryawanshi DN, 2008, SENSOR ACTUAT B-CHEM, V134, P579, DOI 10.1016/j.snb.2008.05.045
   TAN BJ, 1991, J AM CHEM SOC, V113, P855, DOI 10.1021/ja00003a019
   Vidotti M, 2008, SENSOR ACTUAT B-CHEM, V135, P245, DOI 10.1016/j.snb.2008.08.007
   Wang CI, 2014, GREEN CHEM, V16, P2509, DOI 10.1039/c3gc42325e
   Wang ZQ, 2013, IONICS, V19, P1687, DOI 10.1007/s11581-013-0891-4
   Woo HS, 2012, NANOTECHNOLOGY, V23, DOI 10.1088/0957-4484/23/24/245501
   Xu DH, 2013, NANOSCALE RES LETT, V8, P1, DOI 10.1186/1556-276X-8-46
   Xu TL, 2010, PROG NEUROBIOL, V91, P349, DOI 10.1016/j.pneurobio.2010.04.008
   Yang LH, 2000, NEUROSCI LETT, V295, P97, DOI 10.1016/S0304-3940(00)01597-4
   Zadeh M. H., 2013, J KING SAUD U ENG SC, V25, P75
   Zeng HD, 2013, NANOSCALE RES LETT, V8, DOI 10.1186/1556-276X-8-133
   Zhao D, 2018, BIOCHEM BIOPH RES CO, V501, P85, DOI 10.1016/j.bbrc.2018.04.171
   Zhong Z, 2003, CURR OPIN CLIN NUTR, V6, P229, DOI 10.1097/00075197-200303000-00013
   Znaidi L, 2013, COATINGS, V3, P126, DOI 10.3390/coatings3030126
   [No title captured]
NR 69
TC 37
Z9 37
U1 2
U2 33
PU WILEY-V C H VERLAG GMBH
PI WEINHEIM
PA POSTFACH 101161, 69451 WEINHEIM, GERMANY
SN 2365-6549
J9 CHEMISTRYSELECT
JI ChemistrySelect
PD NOV 8
PY 2018
VL 3
IS 41
BP 11460
EP 11468
DI 10.1002/slct.201802750
PG 9
WC Chemistry, Multidisciplinary
WE Science Citation Index Expanded (SCI-EXPANDED)
SC Chemistry
GA GZ6NR
UT WOS:000449554900013
DA 2023-06-30
ER

PT J
AU Attaallah, R
   Amine, A
AF Attaallah, Raouia
   Amine, Aziz
TI An Ultrasensitive and Selective Determination of Cadmium Ions at ppt
   Level Using an Enzymic Membrane with Colorimetric and Electrochemical
   Detection
SO BIOSENSORS-BASEL
LA English
DT Article
DE enzymic membrane; cadmium ion; medium exchange; irreversible inhibition;
   reversible inhibition; electrochemical biosensor; drinking water
ID HORSERADISH-PEROXIDASE; SUPPORT MATERIALS; IMMOBILIZATION; ELECTRODES;
   WATER
AB Cadmium ions (Cd2+) are extremely toxic heavy metal pollutants found in the environment, and which endanger human health. Therefore, it is critical to develop a sensitive and simple method for rapidly detecting Cd2+ in water samples. Herein, an enzymic membrane was developed based on an easy and rapid immobilization method of horseradish peroxidase (HRP), for determination of Cd2+ in drinking water. Hence, for the first time, an enzymic membrane was applied for the detection of Cd2+ without being pretreated. In the first format, the inhibition of horseradish peroxidase was performed using a colorimetric microplate reader. Under optimal conditions, the achieved limit of detection was 20 ppt. In addition, an electrochemical biosensor was developed, by combining the enzymic membrane with screen printed electrodes, which showed a linear calibration range between 0.02-100 ppb (R-2 = 0.990) and a detection limit of 50 ppt. The use of this enzymic membrane proved to be advantageous when reversible inhibitors such as the copper ion (Cu2+) were present in water samples, as Cu2+ can interfere with Cd2+ and cause erroneous results. In order to alleviate this problem, a medium exchange procedure was used to eliminate Cu2+, by washing and leaving only cadmium ions as an irreversible inhibitor for identification. The use of this membrane proved to be a simple and rapid method of immobilizing HRP with a covalent bond.
C1 [Attaallah, Raouia; Amine, Aziz] Hassan II Univ Casablanca, Fac Sci & Tech, Lab Proc Engn & Environm, Mohammadia 21100, Morocco.
C3 Hassan II University of Casablanca
RP Amine, A (通讯作者)，Hassan II Univ Casablanca, Fac Sci & Tech, Lab Proc Engn & Environm, Mohammadia 21100, Morocco.
EM raouia.attaallah-etu@etu.univh2c.ma; azizamine@yahoo.fr
OI AMINE, Aziz/0000-0001-7909-2224
CR Alvarez-Malmagro J, 2020, SENSORS-BASEL, V20, DOI 10.3390/s20123393
   Amine A, 2016, BIOSENS BIOELECTRON, V76, P180, DOI 10.1016/j.bios.2015.07.010
   Amine A, 2014, TALANTA, V118, P368, DOI 10.1016/j.talanta.2013.10.025
   [Anonymous], NATL PRIMARY DRINKIN
   [Anonymous], SINGLE COMPONENT SOL
   Attaallah R, 2022, MICROCHEM J, V172, DOI 10.1016/j.microc.2021.106940
   Attaallah R, 2021, BIOSENSORS-BASEL, V11, DOI 10.3390/bios11090322
   Attar A, 2015, BIOELECTROCHEMISTRY, V101, P84, DOI 10.1016/j.bioelechem.2014.08.003
   Baldrich E, 2009, BIOSENS BIOELECTRON, V25, P920, DOI 10.1016/j.bios.2009.09.009
   Bhat MP, 2021, ANAL CHIM ACTA, V1159, DOI 10.1016/j.aca.2021.338439
   Bollella P, 2020, SENSORS-BASEL, V20, DOI 10.3390/s20123517
   Corporation P. Membranes P., MEMBRANE QUICK SELEC
   Dali M, 2018, J ELECTROANAL CHEM, V813, P9, DOI 10.1016/j.jelechem.2018.02.009
   Das P, 2022, J PHOTOCH PHOTOBIO A, V427, DOI 10.1016/j.jphotochem.2022.113817
   Diaz D, 2021, CURR ENV HLTH REP, V8, P42, DOI 10.1007/s40572-021-00304-w
   Ensafi AA, 2011, J ANAL CHEM+, V66, P151, DOI 10.1134/S106193481102002X
   Fanjul-Bolado P, 2005, ANAL BIOANAL CHEM, V382, P297, DOI 10.1007/s00216-005-3084-9
   GARRISON GE, 1966, ARCH ENVIRON HEALTH, V13, P551, DOI 10.1080/00039896.1966.10664616
   GOKA AKJ, 1987, J IMMUNOASSAY, V8, P29, DOI 10.1080/01971528708063053
   Hasan MN, 2021, MICROCHEM J, V161, DOI 10.1016/j.microc.2020.105800
   Jochems P, 2011, GREEN CHEM, V13, P1609, DOI 10.1039/c1gc15178a
   Kumar M, 2021, ENVIRON SUSTAIN IND, V12, DOI 10.1016/j.indic.2021.100155
   Li WT, 2021, J HAZARD MATER, V408, DOI 10.1016/j.jhazmat.2020.124872
   Liu DM, 2018, TRAC-TREND ANAL CHEM, V102, P332, DOI 10.1016/j.trac.2018.03.011
   Liu J, 2020, ANAL CHIM ACTA, V1101, P9, DOI 10.1016/j.aca.2019.11.073
   Luo XG, 2019, ANAL CHEM, V91, P15461, DOI 10.1021/acs.analchem.9b03180
   Moyo M, 2014, SENSOR ACTUAT B-CHEM, V193, P515, DOI 10.1016/j.snb.2013.11.086
   Nomngongo PN, 2011, ANAL LETT, V44, P2031, DOI 10.1080/00032719.2010.539738
   Pavlaki MD, 2021, WATER-SUI, V13, DOI 10.3390/w13040522
   Pohanka M, 2019, MOLECULES, V24, DOI 10.3390/molecules24030616
   Ricci F, 2003, ANAL CHIM ACTA, V485, P111, DOI 10.1016/S0003-2670(03)00403-3
   Shi TR, 2021, SCI TOTAL ENVIRON, V755, DOI 10.1016/j.scitotenv.2020.142367
   Silwana B., 2013, STATE ART BIOSENSORS, P105
   Sreekanth SP, 2021, ENVIRON RES, V197, DOI 10.1016/j.envres.2021.111148
   Suhani I, 2021, CURR OPIN TOXICOL, V27, P1, DOI 10.1016/j.cotox.2021.04.004
   Sun R, 2018, SPECTROCHIM ACTA B, V141, P22, DOI 10.1016/j.sab.2018.01.001
   Vyhnanovsky J, 2019, ANAL CHEM, V91, P13306, DOI 10.1021/acs.analchem.9b04241
   Wang HQ, 2020, J HAZARD MATER, V392, DOI 10.1016/j.jhazmat.2020.122506
   Yi YH, 2022, TRENDS ENVIRON ANAL, V33, DOI 10.1016/j.teac.2021.e00152
   Zarezade V, 2016, RSC ADV, V6, P103499, DOI 10.1039/c6ra23688j
   Zdarta J, 2018, CATALYSTS, V8, DOI 10.3390/catal8020092
NR 41
TC 2
Z9 2
U1 5
U2 9
PU MDPI
PI BASEL
PA ST ALBAN-ANLAGE 66, CH-4052 BASEL, SWITZERLAND
EI 2079-6374
J9 BIOSENSORS-BASEL
JI Biosensors-Basel
PD MAY
PY 2022
VL 12
IS 5
AR 310
DI 10.3390/bios12050310
PG 16
WC Chemistry, Analytical; Nanoscience & Nanotechnology; Instruments &
   Instrumentation
WE Science Citation Index Expanded (SCI-EXPANDED)
SC Chemistry; Science & Technology - Other Topics; Instruments &
   Instrumentation
GA 1R9HR
UT WOS:000803673300001
PM 35624611
OA Green Published, gold
DA 2023-06-30
ER

PT J
AU Ekabutr, P
   Sangsanoh, P
   Rattanarat, P
   Monroe, CW
   Chailapakul, O
   Supaphol, P
AF Ekabutr, Pongpol
   Sangsanoh, Pakakrong
   Rattanarat, Poomrat
   Monroe, Charles W.
   Chailapakul, Orawon
   Supaphol, Pitt
TI Development of a Disposable Electrode Modified with Carbonized,
   Graphene-Loaded Nanofiber for the Detection of Dopamine in Human Serum
SO JOURNAL OF APPLIED POLYMER SCIENCE
LA English
DT Article
DE electrochemistry; electrospinning; fibers; graphene and fullerenes;
   nanoparticles; nanotubes; nanowires and nanocrystals
ID SODIUM DODECYL-SULFATE; SELECTIVE DETERMINATION; ASCORBIC-ACID;
   POLY(3,4-ETHYLENE-DIOXYTHIOPHENE); BIOSENSOR; GRAPHITE
AB A one-step electrode surface modification is proposed in which a disposable, screen-printed carbon electrode is functionalized with carbonized, electrospun polyacrylonitrile (PAN)-loaded graphene (G) nanoparticles to form a composite, CPAN5G-4x. The electrochemical behavior of the CPAN5G-4x electrode was examined by cyclic voltammetry and electrochemical impedance spectroscopy. Scanning electron microscopy and X-ray diffraction were used to characterize the surface morphology and physical properties of the carbonized composite nanofibers before and after modification. The modified electrode was found to be effective for the detection of dopamine (DA) using square-wave voltammetry (SWV) in the presence of interfering substances such as ascorbic acid and uric acid. With the addition of sodium dodecyl sulfate (SDS) to an optimized solution of phosphate-buffered saline (PBS) at a pH of 2, the fabricated electrode exhibited enhanced electrocatalytic activity toward the oxidation of DA relative to PBS without SDS at a pH of 7.4. The SWV current displayed a linear response to DA concentrations ranging from 0.5 to 100 mu M, with a limit of detection of 70 nM (S/N = 53) and a sensitivity of 1.4258 mu A mu M-1 cm(-2). Finally, the CPAN5G-4x electrode was used to determine DA levels in human serum. The modified electrode can potentially be harnessed for further electrochemical biosensor applications. (C) 2014 Wiley Periodicals, Inc.
C1 [Ekabutr, Pongpol; Sangsanoh, Pakakrong; Supaphol, Pitt] Chulalongkorn Univ, Petr & Petrochem Coll, Bangkok, Thailand.
   [Rattanarat, Poomrat; Chailapakul, Orawon] Chulalongkorn Univ, Dept Chem, Fac Sci, Electrochem & Opt Spect Res Unit, Bangkok 10330, Thailand.
   [Monroe, Charles W.] Univ Michigan, Dept Chem Engn, Ann Arbor, MI 48109 USA.
   [Chailapakul, Orawon; Supaphol, Pitt] Chulalongkorn Univ, Ctr Excellence Petrochem & Mat Technol PETROMAT, Bangkok 10330, Thailand.
C3 Chulalongkorn University; Chulalongkorn University; University of
   Michigan System; University of Michigan; Chulalongkorn University
RP Supaphol, P (通讯作者)，Chulalongkorn Univ, Petr & Petrochem Coll, Bangkok, Thailand.
EM pitt.s@chula.ac.th
RI Supaphol, Pitt/C-4353-2008
OI Supaphol, Pitt/0000-0003-3804-0756; Monroe, Charles/0000-0002-9894-5023
FU Chulalongkorn University
FX This work was supported in part by the Chulalongkorn University Dutsadi
   Phiphat Scholarship and Prof. Orawan Chailapakul, Electrochemistry and
   optical spectroscopy research unit, Faculty of Science, Chulalongkorn
   University, Thailand. The authors are thankful to Prof. Schwank's
   research group, University of Michigan, USA for the use of muffle oven.
CR Alarcon-Angeles G, 2010, BIOSENS BIOELECTRON, V26, P1768, DOI 10.1016/j.bios.2010.08.058
   Alwarappan S, 2009, J PHYS CHEM C, V113, P8853, DOI 10.1021/jp9010313
   Atta NF, 2012, ELECTROCHIM ACTA, V69, P102, DOI 10.1016/j.electacta.2012.02.082
   Atta NF, 2011, BIOELECTROCHEMISTRY, V80, P132, DOI 10.1016/j.bioelechem.2010.07.002
   Aykut Y, 2013, J APPL POLYM SCI, V130, P3726, DOI 10.1002/app.39637
   Chae W. C., 2007, CARBON LETT, V8, P313
   Chauhan N, 2011, ANALYST, V136, P1938, DOI 10.1039/c0an00218f
   Das S, 2013, J APPL POLYM SCI, V128, P4040, DOI 10.1002/app.38694
   Diouri N., 2013, NANOMATERIALS, V2013
   Ekabutr P, 2013, J APPL POLYM SCI, V130, P3885, DOI 10.1002/app.39651
   Gu SY, 2008, NEW CARBON MATER, V23, P171, DOI 10.1016/S1872-5805(08)60021-9
   HEINZ A, 1995, NERVENARZT, V66, P662
   Hou SF, 2010, J PHYS CHEM C, V114, P14915, DOI 10.1021/jp1020593
   Huang H, 2012, ANALYST, V137, P1481, DOI 10.1039/c2an16143e
   Huang QT, 2014, BIOSENS BIOELECTRON, V52, P277, DOI 10.1016/j.bios.2013.09.003
   Huang YL, 2012, CARBON, V50, P3473, DOI 10.1016/j.carbon.2012.03.013
   Kampalanonwat P, 2010, ACS APPL MATER INTER, V2, P3619, DOI 10.1021/am1008024
   Karacan I, 2012, POLYM ENG SCI, V52, P937, DOI 10.1002/pen.22160
   Ku SH, 2013, J COLLOID INTERF SCI, V411, P182, DOI 10.1016/j.jcis.2013.08.029
   Kumbhat S, 2007, BIOSENS BIOELECTRON, V23, P421, DOI 10.1016/j.bios.2007.05.004
   Liu B, 2012, ELECTROCHIM ACTA, V75, P108, DOI 10.1016/j.electacta.2012.04.081
   Liu LL, 2011, J SEP SCI, V34, P1198, DOI 10.1002/jssc.201000799
   Mo JW, 2001, ANAL CHEM, V73, P1196, DOI 10.1021/ac0010882
   Molnar K., 2012, SYNTHETIC POLYM POLY
   Nataraj SK, 2012, PROG POLYM SCI, V37, P487, DOI 10.1016/j.progpolymsci.2011.07.001
   Njagi J, 2007, BIOSENS BIOELECTRON, V23, P168, DOI 10.1016/j.bios.2007.03.028
   Patil SA, 2013, BIORESOURCE TECHNOL, V132, P121, DOI 10.1016/j.biortech.2012.12.180
   Ping JF, 2010, ELECTROCHEM COMMUN, V12, P1738, DOI 10.1016/j.elecom.2010.10.010
   Rattanarat P, 2012, ANAL CHIM ACTA, V744, P1, DOI 10.1016/j.aca.2012.07.003
   Rodthongkum N, 2013, ANAL CHIM ACTA, V804, P84, DOI 10.1016/j.aca.2013.09.057
   Saha B, 2012, J PHYS CHEM B, V116, P4684, DOI 10.1021/jp300581b
   Sauerbier A, 2013, BASAL GANGLIA, V3, P159, DOI 10.1016/j.baga.2013.05.002
   Shahrokhian S, 2007, SENSOR ACTUAT B-CHEM, V121, P530, DOI 10.1016/j.snb.2006.04.088
   Song P, 2012, ANAL CHEM, V84, P412, DOI 10.1021/ac202794q
   Tong Y, 2013, ELECTROCHIM ACTA, V95, P12, DOI 10.1016/j.electacta.2013.02.004
   Venton BJ, 2003, ANAL CHEM, V75, p414A, DOI 10.1021/ac031421c
   Wallenborg SR, 1999, ANAL CHEM, V71, P544, DOI 10.1021/ac980737v
   Wightman RM, 2006, SCIENCE, V311, P1570, DOI 10.1126/science.1120027
   Zhang J., 2007, NEURAL REGEN RES, V2, P18
   Zhao J, 2013, ELECTROCHEM COMMUN, V37, P32, DOI 10.1016/j.elecom.2013.10.007
   Zheng D, 2008, ELECTROANAL, V20, P1811, DOI 10.1002/elan.200804251
   Zheng JB, 2007, BIOELECTROCHEMISTRY, V70, P408, DOI 10.1016/j.bioelechem.2006.05.011
   Zhu WC, 2013, COLLOID SURFACE B, V111, P321, DOI 10.1016/j.colsurfb.2013.06.026
NR 43
TC 9
Z9 9
U1 0
U2 133
PU WILEY-BLACKWELL
PI HOBOKEN
PA 111 RIVER ST, HOBOKEN 07030-5774, NJ USA
SN 0021-8995
EI 1097-4628
J9 J APPL POLYM SCI
JI J. Appl. Polym. Sci.
PD OCT 5
PY 2014
VL 131
IS 19
AR 40858
DI 10.1002/APP.40858
PG 9
WC Polymer Science
WE Science Citation Index Expanded (SCI-EXPANDED)
SC Polymer Science
GA AM9YV
UT WOS:000340238300045
OA Green Submitted
DA 2023-06-30
ER

PT J
AU Rayappa, MK
   Viswanathan, PA
   Rattu, G
   Krishna, PM
AF Rayappa, Mirinal Kumar
   Viswanathan, Priyanka A.
   Rattu, Gurdeep
   Krishna, P. Murali
TI Nanomaterials Enabled and Bio/Chemical Analytical Sensors for Acrylamide
   Detection in Thermally Processed Foods: Advances and Outlook
SO JOURNAL OF AGRICULTURAL AND FOOD CHEMISTRY
LA English
DT Review
DE sensors; nanomaterials; acrylamide; food safety; optical;
   electrochemical; lab-on-chip
ID SOLID-PHASE EXTRACTION; LABEL-FREE DETECTION; ELECTROCHEMICAL BIOSENSOR;
   VOLTAMMETRIC BIOSENSOR; OPTICAL BIOSENSORS; MODIFIED ELECTRODE;
   STRANDED-DNA; HEMOGLOBIN; NANOPARTICLES; SAFETY
AB Acrylamide, a food processing contaminant with demonstrated genotoxicity, carcinogenicity, and reproductive toxicity, is largely present in numerous prominent and commonly consumed food products that are produced by thermal processing methods. Food regulatory bodies such as the U.S. Food and Drug Administration (U.S. FDA) and European Union Commission regulations have disseminated various acrylamide mitigation strategies in food processing practices. Hence, in the wake of such food and public health safety efforts, there is a rising demand for economic, rapid, and portable detection and quantification methods for these contaminants. Since conventional quantification techniques like liquid chromatography-mass spectrometry (LC-MS) and gas chromatography-mass spectrometry (GC-MS) methods are expensive and have many drawbacks, sensing platforms with various transduction systems have become an efficient alternative tool for quantifying various target molecules in a wide variety of food samples. Therefore, this present review discusses in detail the state of robust, nanomaterials-based and other bio/chemical sensor fabrication techniques, the sensing mechanism, and the selective qualitative and quantitative measurement of acrylamide in various food materials. The discussed sensors use analytical measurements ranging from diverse and disparate optical, electrochemical, as well as piezoelectric methods. Further, discussions about challenges and also the potential development of the lab-on-chip applications for acrylamide detection and quantification are entailed at the end of this review.
C1 [Rayappa, Mirinal Kumar; Viswanathan, Priyanka A.; Rattu, Gurdeep; Krishna, P. Murali] Natl Inst Food Technol Entrepreneurship & Managem, Phys Res Grp, Dept Basic & Appl Sci, Sonipat 131028, Haryana, India.
RP Krishna, PM (通讯作者)，Natl Inst Food Technol Entrepreneurship & Managem, Phys Res Grp, Dept Basic & Appl Sci, Sonipat 131028, Haryana, India.
EM physicsres.niftem@gmail.com
RI Rattu, Dr. Gurdeep/GSI-5924-2022
OI Rattu, Dr. Gurdeep/0000-0001-8971-324X; Murali Krishna,
   Prayaga/0000-0003-0401-2028; Rayappa, Mirinal/0000-0003-3292-4059
FU National Institute of Food Technology Entrepreneurship and Management
   (NIF-TEM); Ministry of Food Processing Industries (MoFPI), Government of
   India at HSIIDC Industrial Estate
FX This review article was supported by The National Institute of Food
   Technology Entrepreneurship and Management (NIF-TEM), set up by the
   Ministry of Food Processing Industries (MoFPI), Government of India at
   HSIIDC Industrial Estate, Kundli in Sonipat district of Haryana which
   comes under Delhi NCR.
CR Algarni AA, 2018, CARYOLOGIA, V71, P160, DOI 10.1080/00087114.2018.1450801
   Anastassiades M, 2003, J AOAC INT, V86, P412
   Anggraini L. E., 2020, IOP Conference Series: Materials Science and Engineering, V763, DOI 10.1088/1757-899X/763/1/012019
   [Anonymous], 2019, ACR TOOLB
   Asnaashari M, 2019, FOOD CHEM, V271, P54, DOI 10.1016/j.foodchem.2018.07.150
   Asnaashari M, 2018, SENSOR ACTUAT B-CHEM, V265, P339, DOI 10.1016/j.snb.2018.03.083
   Baharinikoo L, 2020, INT J PEPT RES THER, V26, P823, DOI 10.1007/s10989-019-09889-1
   Batra B, 2013, BIOPROC BIOSYST ENG, V36, P1591, DOI 10.1007/s00449-013-0931-5
   Batra B, 2013, ANAL BIOCHEM, V433, P210, DOI 10.1016/j.ab.2012.10.026
   Besaratinia A, 2007, CARCINOGENESIS, V28, P519, DOI 10.1093/carcin/bgm006
   Bhatraju PK, 2020, NEW ENGL J MED, V382, P2012, DOI 10.1056/NEJMoa2004500
   Bobacka J, 2020, J SOLID STATE ELECTR, V24, P2039, DOI 10.1007/s10008-020-04700-4
   Bratov A, 2010, ANAL CHIM ACTA, V678, P149, DOI 10.1016/j.aca.2010.08.035
   Bucur MP, 2018, RSC ADV, V8, P23931, DOI 10.1039/c8ra02252f
   Bulbul G, 2015, SENSORS-BASEL, V15, P30736, DOI 10.3390/s151229826
   California Office of Environmental Health Hazard Assessment (OEHHA), ACR
   Cantrell MS, 2021, COMPR REV FOOD SCI F, V20, P2176, DOI 10.1111/1541-4337.12696
   Chen K, 2019, SENSORS-BASEL, V19, DOI 10.3390/s19173676
   Chen LX, 2016, CHEM SOC REV, V45, P2137, DOI 10.1039/c6cs00061d
   Cheng J, 2019, FOOD CHEM, V276, P157, DOI 10.1016/j.foodchem.2018.10.004
   Choi J, 2019, NANOSCALE, V11, P20379, DOI 10.1039/c9nr07439b
   Chong YM, 2017, SAINS MALAYS, V46, P1557, DOI 10.17576/jsm-2017-4609-26
   de Conti A, 2019, CHEM RES TOXICOL, V32, P869, DOI 10.1021/acs.chemrestox.9b00020
   Demirhan B, 2018, FOOD ANAL METHOD, V11, P1542, DOI 10.1007/s12161-017-1133-6
   Dincer C, 2019, ADV MATER, V31, DOI 10.1002/adma.201806739
   El-Assouli SM, 2009, J EGYPT PUBLIC HEAL, V84, P369
   Erkekoglu P, 2010, NUTR RES REV, V23, P323, DOI 10.1017/S0954422410000211
   Food Drink Europe, 2019, ACR TOOLB
   Friedman M, 2003, J AGR FOOD CHEM, V51, P4504, DOI 10.1021/jf030204+
   Garabagiu S, 2011, J ELECTROANAL CHEM, V659, P196, DOI 10.1016/j.jelechem.2011.06.003
   Gezer PG, 2016, FOOD CONTROL, V68, P7, DOI 10.1016/j.foodcont.2016.03.002
   Girma KB, 2005, COORDIN CHEM REV, V249, P1283, DOI 10.1016/j.ccr.2005.01.028
   Glover J., 1956, MODERN METHODS PLANT, P149
   Grieshaber D, 2008, SENSORS-BASEL, V8, P1400, DOI 10.3390/s8031400
   Hu QQ, 2018, SENSOR ACTUAT B-CHEM, V273, P220, DOI 10.1016/j.snb.2018.06.033
   Hu QQ, 2016, ANALYST, V141, P1136, DOI 10.1039/c5an01989c
   Hu QQ, 2015, FOOD CONTROL, V56, P135, DOI 10.1016/j.foodcont.2015.03.021
   Hu QQ, 2014, BIOSENS BIOELECTRON, V54, P64, DOI 10.1016/j.bios.2013.10.046
   Huang S, 2016, SENSOR ACTUAT B-CHEM, V224, P22, DOI 10.1016/j.snb.2015.10.008
   Huang YQ, 2020, COMPR REV FOOD SCI F, V19, P622, DOI 10.1111/1541-4337.12531
   Hung CH, 2021, INT J MOL SCI, V22, DOI 10.3390/ijms22041683
   Ismail B.P., 2017, FOOD ANAL, V5th ed., P573, DOI [10.1007/978-3-319-45776-5_33, DOI 10.1007/978-3-319-45776-5_33]
   Gonzalez-Fuentes FJ, 2014, ELECTROANAL, V26, P1039, DOI 10.1002/elan.201300636
   Khansili N, 2018, SENSOR ACTUAT B-CHEM, V265, P35, DOI 10.1016/j.snb.2018.03.004
   Kleefisch G, 2004, SENSORS-BASEL, V4, P136, DOI 10.3390/s40900136
   Kour R, 2020, J ELECTROCHEM SOC, V167, DOI 10.1149/1945-7111/ab6bc4
   Kozitsina AN, 2018, BIOSENSORS-BASEL, V8, DOI 10.3390/bios8020035
   Krajewska A, 2008, SENSORS-BASEL, V8, P5832, DOI 10.3390/s8095832
   Kurbanoglu S, 2019, NEW DEVELOPMENTS IN NANOSENSORS FOR PHARMACEUTICAL ANALYSIS, P141, DOI 10.1016/B978-0-12-816144-9.00005-5
   Lau PY, 2019, ANAL METHODS-UK, V11, P4299, DOI [10.1039/c9ay01102a, 10.1039/C9AY01102A]
   Li D, 2014, INT J ELECTROCHEM SC, V9, P7217
   Li M, 2017, CURR OPIN ELECTROCHE, V3, P137, DOI 10.1016/j.coelec.2017.08.016
   Li N, 2020, FOOD CONTROL, V109, DOI 10.1016/j.foodcont.2019.106764
   Li Y, 2019, TRAC-TREND ANAL CHEM, V113, P74, DOI 10.1016/j.trac.2019.01.012
   Lim DK, 2010, NAT MATER, V9, P60, DOI [10.1038/NMAT2596, 10.1038/nmat2596]
   Lin ZS, 2021, FOOD CHEM, V338, DOI 10.1016/j.foodchem.2020.127814
   Liu CC, 2014, TALANTA, V123, P95, DOI 10.1016/j.talanta.2014.01.019
   Liu JB, 2011, CHEM COMMUN, V47, P935, DOI 10.1039/c0cc03993d
   Liu JM, 2018, TRENDS FOOD SCI TECH, V71, P94, DOI 10.1016/j.tifs.2017.11.005
   Liu X, 2016, FOOD ANAL METHOD, V9, P114, DOI 10.1007/s12161-015-0172-0
   Liu YB, 2015, FOOD CHEM, V186, P46, DOI 10.1016/j.foodchem.2015.03.122
   Malvano F, 2020, INT J ENVIRON AN CH, V100, P468, DOI 10.1080/03067319.2019.1667096
   Mehrabani S, 2014, SENSORS-BASEL, V14, P5890, DOI 10.3390/s140405890
   Mishra GK, 2018, FOODS, V7, DOI 10.3390/foods7090141
   Moein MM, 2019, MOLECULES, V24, DOI 10.3390/molecules24162889
   Mollarasouli F, 2019, BIOSENSORS-BASEL, V9, DOI 10.3390/bios9030086
   Mottram DS, 2002, NATURE, V419, P448, DOI 10.1038/419448a
   Munawar A, 2019, RSC ADV, V9, P6793, DOI 10.1039/c8ra10144b
   Navarro KM, 2021, ANAL LETT, V54, P1180, DOI 10.1080/00032719.2020.1795668
   Nematollahi A, 2020, J FOOD MEAS CHARACT, V14, P1249, DOI 10.1007/s11694-020-00373-9
   Nie JF, 2012, ANAL CHEM, V84, P6331, DOI 10.1021/ac203496c
   Nikoleli Georgia-Paraskevi, 2018, Adv Food Nutr Res, V84, P57, DOI 10.1016/bs.afnr.2018.01.003
   Norouzi P, 2018, ANAL BIOANAL ELECTRO, V10, P18
   Peltomaa R, 2018, SENSORS-BASEL, V18, DOI 10.3390/s18124126
   Pramanik PKD, 2020, IEEE ACCESS, V8, P65230, DOI 10.1109/ACCESS.2020.2984269
   Pu HB, 2017, TRENDS FOOD SCI TECH, V70, P114, DOI 10.1016/j.tifs.2017.10.001
   Pugajeva I, 2015, FOOD ADDIT CONTAM A, V32, P170, DOI 10.1080/19440049.2014.1000979
   Raffan S, 2019, ANN APPL BIOL, V175, P259, DOI 10.1111/aab.12536
   Reddy MA, 2015, CHEM COMMUN, V51, P11072, DOI 10.1039/c5cc02721g
   Rong YW, 2021, FOOD CHEM, V351, DOI 10.1016/j.foodchem.2021.129215
   Ruden C, 2004, FOOD CHEM TOXICOL, V42, P335, DOI [10.1016/j.fct.2003.10.017, 10.1016/J.FCT.2003.10.017]
   Ruscito A, 2016, FRONT CHEM, V4, DOI 10.3389/fchem.2016.00014
   Russell SM, 2017, ACS SENSORS, V2, P848, DOI 10.1021/acssensors.7b00259
   Sadeghi SJ., 2013, ENCY BIOPHYSICS, P61, DOI DOI 10.1007/978-3-642-16712-6_713
   Sanati A, 2019, MICROCHIM ACTA, V186, DOI 10.1007/s00604-019-3854-2
   Sani NDM, 2018, FOOD CHEM, V269, P503, DOI 10.1016/j.foodchem.2018.07.035
   Senthamizhan A, 2020, CURR OPIN BIOMED ENG, V13, P1, DOI 10.1016/j.cobme.2019.08.002
   Shi XB, 2018, MICROCHIM ACTA, V185, DOI 10.1007/s00604-018-3062-5
   Silva N, 2009, BIOCATAL BIOTRANSFOR, V27, P143, DOI 10.1080/10242420802604964
   Silva NAF, 2011, PORT ELECTROCHIM ACT, V29, P361, DOI 10.4152/pea.201105361
   Smart A, 2020, TRAC-TREND ANAL CHEM, V127, DOI 10.1016/j.trac.2020.115898
   Song D, 2021, ECOTOX ENVIRON SAFE, V208, DOI 10.1016/j.ecoenv.2020.111543
   Stadler RH, 2002, NATURE, V419, P449, DOI 10.1038/419449a
   Stobiecka A, 2007, BIOSENS BIOELECTRON, V22, P2165, DOI 10.1016/j.bios.2006.10.008
   Sun XL, 2013, BIOSENS BIOELECTRON, V44, P122, DOI 10.1016/j.bios.2013.01.031
   Tardiff RG, 2010, FOOD CHEM TOXICOL, V48, P658, DOI 10.1016/j.fct.2009.11.048
   Tavakoli J, 2017, POLYMERS-BASEL, V9, DOI 10.3390/polym9080364
   Thakur MS, 2013, J FOOD SCI TECH MYS, V50, P625, DOI 10.1007/s13197-012-0783-z
   Touhami A, 2014, NANOMEDICINE, P374, DOI DOI 10.1039/b718174d.65
   Ubaoji KI, 2016, J AFR STUD, V6, P1
   Umam K, 2017, IOP CONF SER-MAT SCI, V188, DOI 10.1088/1757-899X/188/1/012006
   Valdez M, 2019, SENSOR ACTUAT B-CHEM, V297, DOI 10.1016/j.snb.2019.126734
   van Boekel M, 2010, MOL NUTR FOOD RES, V54, P1215, DOI 10.1002/mnfr.200900608
   Varmira K, 2018, TALANTA, V176, P509, DOI 10.1016/j.talanta.2017.08.069
   Viswanathan S, 2009, MONATSH CHEM, V140, P891, DOI 10.1007/s00706-009-0143-5
   Wang PL, 2017, SENSOR ACTUAT B-CHEM, V243, P856, DOI 10.1016/j.snb.2016.12.056
   Wang QY, 2014, ANAL METHODS-UK, V6, P6452, DOI 10.1039/c4ay01286k
   Wei QY, 2020, TALANTA, V218, DOI 10.1016/j.talanta.2020.121152
   WHO, 2011, WHO TECH REP SER, V960, P1
   WHO INT AGCY RES CANC, 1994, IARC MONOG EVAL CARC, V60, P389
   Wongthanyakram J, 2020, FOOD ANAL METHOD, V13, P2290, DOI 10.1007/s12161-020-01835-y
   Wu L, 2020, FOOD CHEM, V328, DOI 10.1016/j.foodchem.2020.127106
   Wu MF, 2019, ANAL CHIM ACTA, V1049, P188, DOI 10.1016/j.aca.2018.10.041
   Wu YF, 2019, J AM CHEM SOC, V141, P1162, DOI 10.1021/jacs.8b09397
   Wulandari R, 2019, IOP CONF SER-MAT SCI, V496, DOI 10.1088/1757-899X/496/1/012011
   Yadav N, 2018, INT J BIOL MACROMOL, V107, P1000, DOI 10.1016/j.ijbiomac.2017.09.070
   Yang JK, 2014, ACS APPL MATER INTER, V6, P12541, DOI 10.1021/am502435x
   Yang T, 2016, SENSORS-BASEL, V16, DOI 10.3390/s16071118
   Yang X, 2019, INT J ELECTROCHEM SC, V14, P7380, DOI 10.20964/2019.08.31
   Yaylayan VA, 2005, J AOAC INT, V88, P262
   Zargar B, 2009, ANAL LETT, V42, P1407, DOI 10.1080/00032710902954441
   Zhao DY, 2021, BIOSENS BIOELECTRON, V173, DOI 10.1016/j.bios.2020.112816
   Zheng YH, 2021, TOXICOL IND HEALTH, V37, P113, DOI 10.1177/0748233720971879
NR 123
TC 15
Z9 15
U1 10
U2 67
PU AMER CHEMICAL SOC
PI WASHINGTON
PA 1155 16TH ST, NW, WASHINGTON, DC 20036 USA
SN 0021-8561
EI 1520-5118
J9 J AGR FOOD CHEM
JI J. Agric. Food Chem.
PD APR 28
PY 2021
VL 69
IS 16
BP 4578
EP 4603
DI 10.1021/acs.jafc.0c07956
EA APR 2021
PG 26
WC Agriculture, Multidisciplinary; Chemistry, Applied; Food Science &
   Technology
WE Science Citation Index Expanded (SCI-EXPANDED)
SC Agriculture; Chemistry; Food Science & Technology
GA RV0WX
UT WOS:000645559200003
PM 33851531
DA 2023-06-30
ER

PT J
AU Ucar, A
   Gonzalez-Fernandez, E
   Stadenni, M
   Avlonstis, N
   Murray, AF
   Bradley, M
   Mount, AR
AF Ucar, Ahmet
   Gonzalez-Fernandez, Eva
   Stadenni, Matteo
   Avlonstis, Nicolaos
   Murray, Alan F.
   Bradley, Mark
   Mount, Andrew R.
TI Miniaturisation of a peptide-based electrochemical protease activity
   sensor using platinum microelectrodes
SO ANALYST
LA English
DT Article
ID REAL-TIME MEASUREMENT; TRYPSIN; BIOSENSOR; PERFORMANCE; MONOLAYERS;
   APOPTOSIS; ENZYMES; SYSTEMS
AB Proteases are ideal target biomarkers as they have been implicated in many disease states, including steps associated with cancer progression. Electrochemical peptide-based biosensors have attracted much interest in recent years. However, the significantly large size of the electrodes typically used in most of these platforms has led to performance limitations. These could be addressed by the enhancements offered by microelectrodes, such as rapid response times, improved mass transport, higher signal-to-noise and sensitivity, as well as more localised and less invasive measurements. We present the production and characterisation of a miniaturised electrochemical biosensor for the detection of trypsin, based on 25 mu m diameter Pt microelectrodes (rather than the ubiquitous Au electrodes), benchmarked by establishing the equivalent Pt macroelectrode response in terms of quantitative response to the protease, the kinetics of cleavage and the effects of non-specific protein binding and temperature. Interestingly, although there was little difference between Au and Pt macroelectrode response, significant differences were observed between the responses of the Pt macroelectrode and microelectrode systems indicative of increased reproducibility in the microelectrode SAM structure and sensor performance between the electrodes, increased storage stability and a decrease in the cleavage rate at functionalised microelectrodes, which is mitigated by measurement at normal body temperature. Together, these results demonstrate the robustness and sensitivity of the miniaturised sensing platform and its ability to operate within the clinically-relevant concentration ranges of proteases in normal and disease states. These are critical features for its translation into implantable devices.
C1 [Ucar, Ahmet; Murray, Alan F.] Univ Edinburgh, Sch Engn, Inst Bioengn, Kings Bldg,Mayfield Rd, Edinburgh EH9 3JL, Midlothian, Scotland.
   [Gonzalez-Fernandez, Eva; Stadenni, Matteo; Avlonstis, Nicolaos; Bradley, Mark; Mount, Andrew R.] Univ Edinburgh, Sch Chem, EaStCHEM, Joseph Black Bldg,West Mains Rd, Edinburgh EH9 3FJ, Midlothian, Scotland.
C3 University of Edinburgh; University of Edinburgh
RP Bradley, M; Mount, AR (通讯作者)，Univ Edinburgh, Sch Chem, EaStCHEM, Joseph Black Bldg,West Mains Rd, Edinburgh EH9 3FJ, Midlothian, Scotland.
EM mark.bradley@ed.ac.uk; a.mount@ed.ac.uk
RI González-Fernández, Eva/Q-5915-2016; Ucar, Ahmet/ABA-2620-2020
OI González-Fernández, Eva/0000-0002-9726-6985; Ucar,
   Ahmet/0000-0001-7696-7726; Mount, Andrew/0000-0003-1237-8206
FU UK Engineering and Physical Sciences Research Council (EPSRC), through
   the Implantable Microsystems for Personalised Anti-Cancer Therapy
   (IMPACT) programme [EP/K034510/1]; Republic of Turkey, Ministry of
   National Education through the YLSY programme; EPSRC [EP/K034510/1]
   Funding Source: UKRI
FX This work was supported by funding from the UK Engineering and Physical
   Sciences Research Council (EPSRC), through the Implantable Microsystems
   for Personalised Anti-Cancer Therapy (IMPACT) programme grant
   (EP/K034510/1). AU acknowledges the doctoral scholarship from the
   Republic of Turkey, Ministry of National Education through the YLSY
   programme. Data used within this publication can be accessed at: .
CR Adjemian J, 2010, LANGMUIR, V26, P10347, DOI 10.1021/la100397g
   Anne A, 2012, LANGMUIR, V28, P8804, DOI 10.1021/la301316r
   ARTIGAS JMG, 1981, POSTGRAD MED J, V57, P219, DOI 10.1136/pgmj.57.666.219
   Derkus B, 2016, BIOSENS BIOELECTRON, V79, P901, DOI 10.1016/j.bios.2016.01.033
   Doucet A, 2008, MOL ASPECTS MED, V29, P339, DOI 10.1016/j.mam.2008.04.003
   FORSTER RJ, 1994, CHEM SOC REV, V23, P289, DOI 10.1039/cs9942300289
   Gonzalez-Fernandez E, 2018, BIOSENS BIOELECTRON, V119, P209, DOI 10.1016/j.bios.2018.08.013
   Gonzalez-Fernandez E, 2018, SENSOR ACTUAT B-CHEM, V255, P3040, DOI 10.1016/j.snb.2017.09.128
   Gonzalez-Fernandez E, 2016, BIOSENS BIOELECTRON, V84, P82, DOI 10.1016/j.bios.2015.11.088
   Haim H, 2013, J VIROL, V87, P1884, DOI 10.1128/JVI.02765-12
   Havale SH, 2009, BIOORGAN MED CHEM, V17, P1783, DOI 10.1016/j.bmc.2009.01.061
   HEINZE J, 1993, ANGEW CHEM INT EDIT, V32, P1268, DOI 10.1002/anie.199312681
   Hua YN, 2015, BBA-MOL BASIS DIS, V1852, P195, DOI 10.1016/j.bbadis.2014.04.032
   Ionescu RE, 2008, BIOSENS BIOELECTRON, V24, P489, DOI 10.1016/j.bios.2008.06.021
   Jacobse L, 2016, PHYS CHEM CHEM PHYS, V18, P28451, DOI 10.1039/c6cp05361k
   Koblinski JE, 2000, CLIN CHIM ACTA, V291, P113, DOI 10.1016/S0009-8981(99)00224-7
   Kuralay F, 2012, TALANTA, V99, P155, DOI 10.1016/j.talanta.2012.05.033
   Lee J, 2017, SENSOR ACTUAT B-CHEM, V240, P735, DOI 10.1016/j.snb.2016.09.026
   Liu GD, 2006, J AM CHEM SOC, V128, P12382, DOI 10.1021/ja0626638
   Llaudet E, 2005, ANAL CHEM, V77, P3267, DOI 10.1021/ac048106q
   Lowe SB, 2012, ACS NANO, V6, P851, DOI 10.1021/nn204361s
   NEURATH H, 1976, P NATL ACAD SCI USA, V73, P3825, DOI 10.1073/pnas.73.11.3825
   Ong ILH, 2017, ANALYST, V142, P1867, DOI 10.1039/c6an02647h
   Pazos E, 2009, CHEM SOC REV, V38, P3348, DOI 10.1039/b908546g
   Puiu M, 2018, BIOELECTROCHEMISTRY, V120, P66, DOI 10.1016/j.bioelechem.2017.11.009
   RUDDELL WSJ, 1981, BRIT MED J, V283, P1429, DOI 10.1136/bmj.283.6304.1429
   Sheffer M, 2007, ELECTROCHEM COMMUN, V9, P2827, DOI 10.1016/j.elecom.2007.10.008
   Shi L, 2018, BIOSENS BIOELECTRON, V102, P41, DOI 10.1016/j.bios.2017.11.012
   Shin DS, 2013, ANAL CHEM, V85, P220, DOI 10.1021/ac302547p
   Soleymani L, 2017, ACS SENSORS, V2, P458, DOI 10.1021/acssensors.7b00069
   SOMERO GN, 1978, ANNU REV ECOL SYST, V9, P1, DOI 10.1146/annurev.es.09.110178.000245
   Staderini M, 2018, SENSOR ACTUAT B-CHEM, V274, P662, DOI 10.1016/j.snb.2018.07.100
   STEVENS ED, 1984, AM J PHYSIOL, V246, pR487, DOI 10.1152/ajpregu.1984.246.4.R487
   Stulik K, 2000, PURE APPL CHEM, V72, P1483, DOI 10.1351/pac200072081483
   Wassum KM, 2008, SENSORS-BASEL, V8, P5023, DOI 10.3390/s8085023
   Wilkinson RDA, 2015, BIOL CHEM, V396, P867, DOI 10.1515/hsz-2015-0114
   Xiao H, 2008, ANAL CHEM, V80, P5272, DOI 10.1021/ac8005268
   Yuan JY, 2000, NATURE, V407, P802, DOI 10.1038/35037739
   Zeng T, 2015, ACS APPL MATER INTER, V7, P11849, DOI 10.1021/acsami.5b01446
   Zhao N, 2010, ELECTROCHEM COMMUN, V12, P471, DOI 10.1016/j.elecom.2010.01.022
NR 40
TC 16
Z9 16
U1 1
U2 9
PU ROYAL SOC CHEMISTRY
PI CAMBRIDGE
PA THOMAS GRAHAM HOUSE, SCIENCE PARK, MILTON RD, CAMBRIDGE CB4 0WF, CAMBS,
   ENGLAND
SN 0003-2654
EI 1364-5528
J9 ANALYST
JI Analyst
PD FEB 7
PY 2020
VL 145
IS 3
BP 975
EP 982
DI 10.1039/c9an02321f
PG 8
WC Chemistry, Analytical
WE Science Citation Index Expanded (SCI-EXPANDED)
SC Chemistry
GA LH5CM
UT WOS:000528803100025
PM 31829318
OA hybrid, Green Published
DA 2023-06-30
ER

PT J
AU Chen, ZX
   Xu, Q
   Tang, GX
   Liu, S
   Xu, SX
   Zhang, XF
AF Chen, Zhaoxia
   Xu, Qiao
   Tang, Gangxu
   Liu, Shuang
   Xu, Shuxia
   Zhang, Xinfeng
TI A facile electrochemical aptasensor for lysozyme detection based on
   target-induced turn-off of photosensitization
SO BIOSENSORS & BIOELECTRONICS
LA English
DT Article
DE Electrosensor; Photosensitization; Lysozyme; Aptamer
ID LABEL-FREE; GRAPHENE OXIDE; CHEMILUMINESCENCE APTASENSOR; FLUORESCENCE
   DETECTION; SENSITIVE DETECTION; ASSAY; NANOCOMPOSITE; AMPLIFICATION;
   BIOSENSOR; PLATFORM
AB The quantification of proteins is essential in fundamental research or clinical applications. Here, we developed a facile electrochemical aptasensor based on target-induced turn-off of photosensitization for label-free and ultrasensitive detection of protein (exemplified by lysozyme). EB (ethidium bromide) molecules that were embedded in dsDNA between lysozyme binding aptamer and complementary DNA immobilized on the electrode, could photo-cleave the dsDNA via singlet oxygen (O-2(1)) during photosensitization, resulting in a high voltammetry current of the [Fe(CN)(6)](3-/4-). Upon recognition of the lysozyme by aptamer, the EB molecules were released from dsDNA, and its photosensitization activity was turned off. As a result, more amount of complementary DNA was retained on the Au nanoparticles modified carbon nanotube paste electrode (AuNPs-CNPE), leading to a declined voltammetry current. Such a sensing strategy allowed detection of 10 pM-1 mu M lysozyme with a low detection limit (about 2 pM). Besides, the sensor was free of labeling procedure as well as extra signal amplification step, and the CNPE modification was quite simple, only with AuNPs. The sensor also showed excellent selectivity toward lysozyme in the presence of interfering proteins, such as thrombin, bovine serum albumin, myoglobin, etc. The proposed sensor was applied to the determination of lysozyme in urine samples with the recoveries ranging from 96.6% to 101%. The proposed biosensor holds a great promise in developing other electrochemical sensors based on photosensitization.
C1 [Chen, Zhaoxia; Xu, Qiao; Tang, Gangxu; Liu, Shuang; Zhang, Xinfeng] Chengdu Univ Technol, Coll Mat & Chem & Chem Engn, Chengdu 610059, Sichuan, Peoples R China.
   [Xu, Shuxia] Chengdu Univ Technol, Coll Environm & Ecol, Chengdu 610059, Sichuan, Peoples R China.
   [Xu, Shuxia] Chengdu Univ Technol, State Environm Protect Key Lab Synerget Control &, Chengdu 610059, Sichuan, Peoples R China.
C3 Chengdu University of Technology; Chengdu University of Technology;
   Chengdu University of Technology
RP Zhang, XF (通讯作者)，Chengdu Univ Technol, Coll Mat & Chem & Chem Engn, Chengdu 610059, Sichuan, Peoples R China.; Xu, SX (通讯作者)，Chengdu Univ Technol, Coll Environm & Ecol, Chengdu 610059, Sichuan, Peoples R China.
EM xushux@cdut.edu.cn; zhangxinfeng09@cdut.cn
OI Zhang, Xinfeng/0000-0002-0865-7061
FU National Natural Science Foundation of China [21475013, 21305009];
   Sichuan Science and Technology Project [2018JY0466]
FX The authors gratefully acknowledge the financial support from the
   National Natural Science Foundation of China (Nos. 21475013 and
   21305009), and the Sichuan Science and Technology Project (No.
   2018JY0466).
CR Cao XY, 2018, SENSOR ACTUAT B-CHEM, V255, P2136, DOI 10.1016/j.snb.2017.09.019
   Chen L, 2015, NANOSCALE, V7, P3300, DOI 10.1039/c4nr06664b
   Chen ZB, 2013, ELECTROCHIM ACTA, V111, P916, DOI 10.1016/j.electacta.2013.08.116
   Erdem A, 2014, COLLOID SURFACE B, V115, P205, DOI 10.1016/j.colsurfb.2013.11.037
   Fang SM, 2016, MICROCHIM ACTA, V183, P633, DOI 10.1007/s00604-015-1675-5
   Fuselli F, 2012, J CHROMATOGR B, V906, P9, DOI 10.1016/j.jchromb.2012.07.035
   Ganz T, 2003, BLOOD, V101, P2388, DOI 10.1182/blood-2002-07-2319
   Guarino C, 2011, FOOD CHEM, V127, P1294, DOI 10.1016/j.foodchem.2011.01.086
   Hamaguchi N, 2001, ANAL BIOCHEM, V294, P126, DOI 10.1006/abio.2001.5169
   Huang CP, 2018, TALANTA, V185, P258, DOI 10.1016/j.talanta.2018.03.079
   Hun X, 2010, BIOSENS BIOELECTRON, V26, P248, DOI 10.1016/j.bios.2010.06.042
   Ischay MA, 2008, J AM CHEM SOC, V130, P12886, DOI 10.1021/ja805387f
   Khnayzer RS, 2013, J AM CHEM SOC, V135, P14068, DOI 10.1021/ja407816f
   Labella C, 2016, J FOOD NUTR RES, V55, P263
   Lee-Huang S, 2005, BIOCHEMISTRY-US, V44, P4648, DOI 10.1021/bi0477081
   Li LD, 2010, SENSOR ACTUAT B-CHEM, V149, P110, DOI 10.1016/j.snb.2010.06.015
   Li Y, 2011, BIOSENS BIOELECTRON, V26, P2733, DOI 10.1016/j.bios.2010.09.048
   Li YY, 2017, WATER RES, V109, P266, DOI 10.1016/j.watres.2016.11.049
   Liu SY, 2014, ANALYST, V139, P3048, DOI 10.1039/c4an00160e
   Mainente F, 2017, FOOD ADDIT CONTAM A, V34, P145, DOI 10.1080/19440049.2016.1265673
   Mishra RK, 2017, TALANTA, V165, P436, DOI 10.1016/j.talanta.2016.12.083
   Peng YG, 2009, BIOSENS BIOELECTRON, V25, P94, DOI 10.1016/j.bios.2009.06.001
   Qin XJ, 2016, BIOSENS BIOELECTRON, V85, P957, DOI 10.1016/j.bios.2016.05.076
   SAVA G, 1989, ANTICANCER RES, V9, P583
   Song YJ, 2011, CHEM COMMUN, V47, P9083, DOI 10.1039/c1cc13279b
   Tang SR, 2017, BIOSENS BIOELECTRON, V89, P866, DOI 10.1016/j.bios.2016.09.105
   Vasilescu A, 2016, CHEMOSENSORS, V4, DOI 10.3390/chemosensors4020010
   Wang LQ, 2009, TALANTA, V79, P557, DOI 10.1016/j.talanta.2009.05.034
   Wang MH, 2015, DALTON T, V44, P6473, DOI 10.1039/c5dt00168d
   Wang XY, 2011, ANAL BIOANAL CHEM, V400, P2085, DOI 10.1007/s00216-011-4943-1
   Wang YY, 2010, LANGMUIR, V26, P10025, DOI 10.1021/la100139p
   Xu SX, 2013, BIOSENS BIOELECTRON, V43, P160, DOI 10.1016/j.bios.2012.12.012
   Zhang F, 2015, CHEM COMMUN, V51, P6613, DOI 10.1039/c5cc00428d
   Zhang XF, 2018, CHEM-EUR J, V24, P2602, DOI 10.1002/chem.201704866
   Zhang XF, 2015, CHEM COMMUN, V51, P14465, DOI 10.1039/c5cc06105a
   Zhang XF, 2014, ANALYST, V139, P133, DOI 10.1039/c3an01566a
   Zhang ZH, 2015, BIOSENS BIOELECTRON, V74, P384, DOI 10.1016/j.bios.2015.06.062
   Zhou L, 2007, ANAL CHEM, V79, P7492, DOI 10.1021/ac071059s
   Zuo XL, 2007, J AM CHEM SOC, V129, P1042, DOI 10.1021/ja067024b
NR 39
TC 22
Z9 22
U1 3
U2 146
PU ELSEVIER ADVANCED TECHNOLOGY
PI OXFORD
PA OXFORD FULFILLMENT CENTRE THE BOULEVARD, LANGFORD LANE, KIDLINGTON,
   OXFORD OX5 1GB, OXON, ENGLAND
SN 0956-5663
EI 1873-4235
J9 BIOSENS BIOELECTRON
JI Biosens. Bioelectron.
PD FEB 1
PY 2019
VL 126
BP 412
EP 417
DI 10.1016/j.bios.2018.09.074
PG 6
WC Biophysics; Biotechnology & Applied Microbiology; Chemistry, Analytical;
   Electrochemistry; Nanoscience & Nanotechnology
WE Science Citation Index Expanded (SCI-EXPANDED)
SC Biophysics; Biotechnology & Applied Microbiology; Chemistry;
   Electrochemistry; Science & Technology - Other Topics
GA HK1IW
UT WOS:000457659500052
PM 30471566
DA 2023-06-30
ER

PT J
AU Burrs, SL
   Bhargava, M
   Sidhu, R
   Kiernan-Lewis, J
   Gomes, C
   Claussen, JC
   McLamore, ES
AF Burrs, S. L.
   Bhargava, M.
   Sidhu, R.
   Kiernan-Lewis, J.
   Gomes, C.
   Claussen, J. C.
   McLamore, E. S.
TI A paper based graphene-nanocauliflower hybrid composite for point of
   care biosensing
SO BIOSENSORS & BIOELECTRONICS
LA English
DT Article
DE Nanocauliflower; Graphene ink; Nanocellulose; Point of care; Paper
   biosensor; Fractal
ID AU NANOPARTICLES; CARBON; OXIDE; NANOSTRUCTURES; NANOFLOWERS;
   MORPHOLOGY; NANOSHEETS; ELECTRODE; SOLVENTS; NANOCUBE
AB We demonstrate the first report of graphene paper functionalized with fractal platinum nanocauliflower for use in electrochemical biosensing of small molecules (glucose) or detection of pathogenic bacteria (Escherichia coli O157:H7). Raman spectroscopy, scanning electron microscopy and energy dispersive spectroscopy show that graphene oxide-coated nanocellulose was partially reduced by both thermal treatment, and further reduced by chemical treatment (ascorbic acid). Fractal nanoplatinum with cauliflower-like morphology was formed on the reduced graphene oxide paper using pulsed sonoelec-trodeposition, producing a conductive paper with an extremely high electroactive surface area (0.29 +/- 0.13 cm(2)), confirmed by cyclic voltammetry and electrochemical impedance spectroscopy. The platinum surface was functionalized with either glucose oxidase (via chitosan encapsulation) or a RNA aptamer (via covalent linking) for demonstration as a point of care biosensor. The detection limit for both glucose (0.08 +/- 0.02 mu M) and E. coli O157:H7 (approximate to 4 CFU mL(-1)) were competitive with, or superior to, previously reported devices in the biosensing literature. The response time (6 s for glucose and 12 min for E. coli) were also similar to silicon biochip and commercial electrode sensors. The results demonstrate that the nanocellulose-graphene-nanoplatinum material is an excellent paper-based platform for development of electrochemical biosensors targeting small molecules or whole cells for use in point of care biosensing. (C) 2016 Elsevier B.V. All rights reserved.
C1 [Burrs, S. L.; Bhargava, M.; Kiernan-Lewis, J.; McLamore, E. S.] Univ Florida, Inst Food & Agr Syst, Dept Agr & Biol Engn, Gainesville, FL 32611 USA.
   [Sidhu, R.; Gomes, C.] Texas A&M Univ, Biol & Agr Engn, College Stn, TX 77843 USA.
   [Claussen, J. C.] Iowa State Univ, Dept Mech Engn, Ames, IA 50011 USA.
C3 State University System of Florida; University of Florida; Texas A&M
   University System; Texas A&M University College Station; Iowa State
   University
RP McLamore, ES (通讯作者)，Univ Florida, Inst Food & Agr Syst, Dept Agr & Biol Engn, Gainesville, FL 32611 USA.
EM emclamor@ufl.edu
RI Claussen, Jonathan C/N-5559-2018; Gomes, Carmen L/J-5091-2015; Claussen,
   Jonathan/L-1161-2019; McLamore, Eric/H-3441-2011
OI Gomes, Carmen L/0000-0003-0095-6478; Claussen,
   Jonathan/0000-0001-7065-1077; McLamore, Eric/0000-0002-1662-7372; Rong,
   Yue/0000-0003-2456-8584
FU National Science Foundation Nanobiosensors program
   [1511953-Nanobioensing]; UF Agricultural and Biological Engineering
   Fellowship; UF/FAMU Feeder Fellowship; NASA Florida Space Grant
   Consortium [00091356]; Directorate For Engineering; Div Of Chem, Bioeng,
   Env, & Transp Sys [1511953] Funding Source: National Science Foundation
FX The authors would like to thank the National Science Foundation
   Nanobiosensors program (C. Gomes and E.S. McLamore; Grant No.
   1511953-Nanobioensing), the UF Agricultural and Biological Engineering
   Fellowship (SLB), UF/FAMU Feeder Fellowship (SLB), and the NASA Florida
   Space Grant Consortium (EM; Grant no. 00091356) for funding. We also
   thank Brent Gila for support with Raman spectroscopy.
CR Abe K, 2008, ANAL CHEM, V80, P6928, DOI 10.1021/ac800604v
   Antolini E, 2012, APPL CATAL B-ENVIRON, V123, P52, DOI 10.1016/j.apcatb.2012.04.022
   Burrs SL, 2015, ANALYST, V140, P1466, DOI [10.1039/C4AN01788A, 10.1039/c4an01788a]
   Chamousis RL, 2014, J MATER CHEM A, V2, P16608, DOI 10.1039/c4ta03204g
   Chaturvedi P, 2014, BIOSENS BIOELECTRON, V58, P179, DOI 10.1016/j.bios.2014.02.021
   Chen H, 2008, ADV MATER, V20, P3557, DOI 10.1002/adma.200800757
   Childres I., 2013, NEW DEV PHOTON MAT R, P1, DOI [DOI 10.1016/B978-0-444-53175-9.00016-7, 10.1016/B978-0-444-53175-9.00016-7]
   Claussen JC, 2012, ADV FUNCT MATER, V22, P3399, DOI 10.1002/adfm.201200551
   Claussen JC, 2011, J MATER CHEM, V21, P11224, DOI 10.1039/c1jm11561h
   Claussen JC, 2009, ACS NANO, V3, P37, DOI 10.1021/nn800682m
   Derda R, 2011, PLOS ONE, V6, DOI 10.1371/journal.pone.0018940
   Dikin DA, 2007, NATURE, V448, P457, DOI 10.1038/nature06016
   Dungchai W, 2009, ANAL CHEM, V81, P5821, DOI 10.1021/ac9007573
   Eda G, 2008, NAT NANOTECHNOL, V3, P270, DOI 10.1038/nnano.2008.83
   Eda G, 2009, J PHYS CHEM C, V113, P15768, DOI 10.1021/jp9051402
   Ellerbee AK, 2009, ANAL CHEM, V81, P8447, DOI 10.1021/ac901307q
   Fang ZY, 2014, BIOSENS BIOELECTRON, V56, P192, DOI 10.1016/j.bios.2014.01.015
   Ge J, 2012, NAT NANOTECHNOL, V7, P428, DOI [10.1038/nnano.2012.80, 10.1038/NNANO.2012.80]
   Gomez-Navarro C, 2010, NANO LETT, V10, P1144, DOI 10.1021/nl9031617
   Habibi E, 2012, INT J HYDROGEN ENERG, V37, P16800, DOI 10.1016/j.ijhydene.2012.08.127
   Izaki M, 2008, CRYST GROWTH DES, V8, P1418, DOI 10.1021/cg070164s
   Kabiri S, 2014, CARBON, V80, P523, DOI 10.1016/j.carbon.2014.08.092
   Kane RS, 1999, BIOMATERIALS, V20, P2363, DOI 10.1016/S0142-9612(99)00165-9
   Kim S.-H., 2004, FRACTAL STRUCTURE WH, V46, P474
   Kong FY, 2014, BIOSENS BIOELECTRON, V56, P77, DOI 10.1016/j.bios.2013.12.067
   Labroo P, 2014, ANAL CHIM ACTA, V813, P90, DOI 10.1016/j.aca.2014.01.024
   Lawrence CSK, 2014, SENSOR ACTUAT B-CHEM, V193, P536, DOI 10.1016/j.snb.2013.11.054
   Li L, 2014, BIOSENS BIOELECTRON, V61, P76, DOI 10.1016/j.bios.2014.05.012
   Liu CS, 2014, SURF COAT TECH, V258, P580, DOI 10.1016/j.surfcoat.2014.08.032
   Liu H, 2011, J AM CHEM SOC, V133, P17564, DOI 10.1021/ja2071779
   Liu J, 1998, SCIENCE, V280, P1253, DOI 10.1126/science.280.5367.1253
   Madden JDW, 2006, ADV MATER, V18, P870, DOI 10.1002/adma.200502136
   Marr KM, 2015, ACS NANO, V9, P7791, DOI 10.1021/acsnano.5b02124
   Mates JE, 2015, CARBON, V87, P163, DOI 10.1016/j.carbon.2015.01.056
   McLamore ES, 2011, BIOSENS BIOELECTRON, V26, P2237, DOI 10.1016/j.bios.2010.09.041
   Ning Y., 2015, HIGH SPECIFIC DNAZYM
   Park S, 2008, ACS NANO, V2, P572, DOI 10.1021/nn700349a
   Ramanathan T, 2008, NAT NANOTECHNOL, V3, P327, DOI 10.1038/nnano.2008.96
   Sattayasamitsathit S, 2013, NANOSCALE, V5, P7849, DOI 10.1039/c3nr02940a
   SAWADA Y, 1986, PHYS REV LETT, V56, P1260, DOI 10.1103/PhysRevLett.56.1260
   Shi J, 2011, NANOTECHNOLOGY, V22, DOI 10.1088/0957-4484/22/35/355502
   Siegel AC, 2010, ADV FUNCT MATER, V20, P28, DOI 10.1002/adfm.200901363
   Simonet J, 2006, J ELECTROANAL CHEM, V593, P3, DOI 10.1016/j.jelechem.2006.01.019
   Sims DW, 2008, NATURE, V451, P1098, DOI 10.1038/nature06518
   Somturk B, 2015, DALTON T, V44, P13845, DOI 10.1039/c5dt01250c
   Spinks GM, 2002, ADV MATER, V14, P1728, DOI 10.1002/1521-4095(20021203)14:23<1728::AID-ADMA1728>3.0.CO;2-8
   Stankovich S, 2007, CARBON, V45, P1558, DOI 10.1016/j.carbon.2007.02.034
   Suaifan GARY, 2013, ANALYST, V138, P3735, DOI 10.1039/c3an36881e
   Taguchi M, 2016, ANALYST, V141, P3367, DOI 10.1039/c6an00069j
   Tanizawa Y, 2012, J PHYS CONF SER, V352, DOI 10.1088/1742-6596/352/1/012011
   Ujihara M, 2013, COLLOID SURFACE A, V436, P380, DOI 10.1016/j.colsurfa.2013.07.003
   USFDA, 2015, BACTERIOLOGICAL ANAL
   Vanegas DC, 2014, ANALYST, V139, P660, DOI 10.1039/c3an01718d
   Wang JF, 2010, COLLOID SURFACE B, V75, P425, DOI 10.1016/j.colsurfb.2009.09.015
   Wang XL, 2013, SCI REP-UK, V3, DOI 10.1038/srep01996
   Warren SC, 2013, NAT MATER, V12, P842, DOI [10.1038/NMAT3684, 10.1038/nmat3684]
   Wei L, 2012, ELECTROCHIM ACTA, V76, P468, DOI 10.1016/j.electacta.2012.05.063
   Wilson KC, 2014, J ALLOY COMPD, V585, P555, DOI 10.1016/j.jallcom.2013.09.185
   Xia FN, 2011, NAT NANOTECHNOL, V6, P179, DOI [10.1038/nnano.2011.6, 10.1038/NNANO.2011.6]
   Xu YX, 2010, ACS NANO, V4, P4324, DOI 10.1021/nn101187z
   Yang G, 2013, PHYS CHEM CHEM PHYS, V15, P1798, DOI 10.1039/c2cp43717a
   Zhang XF, 2004, J PHYS CHEM B, V108, P16435, DOI 10.1021/jp0475988
   Zhang Z, 2016, RSC ADV, V6, P28005, DOI 10.1039/c5ra23123j
   Zhou P, 2007, J PHYS CHEM C, V111, P12609, DOI 10.1021/jp072898l
NR 64
TC 64
Z9 65
U1 3
U2 362
PU ELSEVIER ADVANCED TECHNOLOGY
PI OXFORD
PA OXFORD FULFILLMENT CENTRE THE BOULEVARD, LANGFORD LANE, KIDLINGTON,
   OXFORD OX5 1GB, OXON, ENGLAND
SN 0956-5663
EI 1873-4235
J9 BIOSENS BIOELECTRON
JI Biosens. Bioelectron.
PD NOV 15
PY 2016
VL 85
BP 479
EP 487
DI 10.1016/j.bios.2016.05.037
PG 9
WC Biophysics; Biotechnology & Applied Microbiology; Chemistry, Analytical;
   Electrochemistry; Nanoscience & Nanotechnology
WE Science Citation Index Expanded (SCI-EXPANDED)
SC Biophysics; Biotechnology & Applied Microbiology; Chemistry;
   Electrochemistry; Science & Technology - Other Topics
GA DU7QQ
UT WOS:000382410100064
PM 27209574
OA Green Published, Bronze
DA 2023-06-30
ER

PT J
AU Wu, D
   Ren, X
   Hu, LH
   Fan, DW
   Zheng, Y
   Wei, Q
AF Wu, Dan
   Ren, Xiang
   Hu, Lihua
   Fan, Dawei
   Zheng, Yang
   Wei, Qin
TI Electrochemical aptasensor for the detection of adenosine by using
   PdCu@MWCNTs-supported bienzymes as labels
SO BIOSENSORS & BIOELECTRONICS
LA English
DT Article
DE Adenosine; Aptamer; Electrochemical biosensor; PdCu@MWCNTs
ID ELECTROCHEMILUMINESCENCE APTASENSOR; AMPLIFICATION STRATEGY; GOLD
   NANOPARTICLES; CANCER BIOMARKER; APTAMER; BIOSENSOR; THROMBIN; GRAPHENE;
   IMMUNOSENSOR; PLATFORM
AB A highly sensitive electrochemical adenosine aptasensor was fabricated by covalently immobilizing 3'-NH2-terminated capture probe (SSDNA1) and thionine (TH) on Au-GS modified glassy carbon electrode. 3'-SH-terminated adenosine aptamer (SSDNA2) was adsorbed onto palladium/copper alloyed supported on MWCNTs (PdCu@MWCNTs)-conjugated multiple bienzymes, glucose oxidase (GOx), and horseradish peroxidase (HRP) (SSDNA2/PdCu@MWCNTs/HRP/GOx). Then, it was immobilized onto the electrode surface through the hybridization between the adenosine aptamer and the capture probe. The signal was amplified based on the gradual electrocatalytic reduction of GOx-generated hydrogen peroxide by the multiple HRP through the mediating ability of the loaded multiple TH. However, the peak current of TH decreased in the presence of adenosine because the interaction between adenosine and its aptamer made SSDNA2/PdCu@MWCNTs/HRP/GOx release from the modified electrode. Various experimental parameters have been optimized for the detection of adenosine and tests for selectivity, reproducibility and stability have also been performed. Under the optimal condition, the proposed aptasensor displayed a wide linear range (10-400 nM) with the low detection limit (2.5 nM), which has been applied in human serum samples with satisfactory results. Thus, the combination of Au-GS as a sensor platform and PdCu@MWCNTs/HRP/GOx as labels can be a promising amplification strategy for highly sensitive adenosine detection. (C) 2015 Elsevier B.V. All rights reserved.
C1 [Wu, Dan; Ren, Xiang; Hu, Lihua; Fan, Dawei; Zheng, Yang; Wei, Qin] Univ Jinan, Sch Chem & Chem Engn, Key Lab Chem Sensing & Anal Univ Shandong, Jinan 250022, Peoples R China.
C3 University of Jinan
RP Wei, Q (通讯作者)，Univ Jinan, Sch Chem & Chem Engn, Key Lab Chem Sensing & Anal Univ Shandong, Jinan 250022, Peoples R China.
EM sdjndxwq@163.com
RI Zhang, Li/GWM-7501-2022; ren, xiang/HLQ-5068-2023; Wei,
   Qin/AAF-3325-2019; li, he/ISB-4278-2023; Hu, Lihua/AGG-8893-2022
FU Natural Science Foundation of China [21405059]; Shandong Province
   [ZR2014BL024]; University of Jinan [XKY1405]; Science and Technology
   Plan Project of Jinan [201307010]
FX This study was supported by the Natural Science Foundation of China (No.
   21405059), Shandong Province (No. ZR2014BL024), University of Jinan (No.
   XKY1405) and the Science and Technology Plan Project of Jinan (No.
   201307010). Qin Wei thanks the Special Foundation for Taishan Scholar
   Professorship of Shandong Province and University of Jinan.
CR Akter R, 2012, ANAL CHEM, V84, P6407, DOI 10.1021/ac300110n
   Bai LJ, 2011, ANAL CHIM ACTA, V698, P14, DOI 10.1016/j.aca.2011.04.044
   Deng CY, 2009, ANAL CHEM, V81, P9972, DOI 10.1021/ac901727z
   Ding CF, 2010, BIOSENS BIOELECTRON, V25, P1290, DOI 10.1016/j.bios.2009.10.017
   Du D, 2010, ANAL CHEM, V82, P2989, DOI 10.1021/ac100036p
   Du Y, 2008, ANAL CHEM, V80, P5110, DOI 10.1021/ac800303c
   Fang LY, 2008, ANAL CHIM ACTA, V628, P80, DOI 10.1016/j.aca.2008.08.041
   Guo YQ, 2015, SPECTROCHIM ACTA A, V136, P1635, DOI 10.1016/j.saa.2014.10.058
   Huang DW, 2011, BIOSENS BIOELECTRON, V29, P178, DOI 10.1016/j.bios.2011.08.014
   Jeong B, 2013, ANAL CHEM, V85, P1784, DOI 10.1021/ac303142e
   Kashefi-Kheyrabadi L, 2013, BIOELECTROCHEMISTRY, V94, P47, DOI 10.1016/j.bioelechem.2013.05.005
   Kim J, 2009, CHEM COMMUN, P4747, DOI 10.1039/b908344h
   Lin MH, 2011, BIOSENS BIOELECTRON, V26, P3761, DOI 10.1016/j.bios.2011.02.028
   Liu H, 2012, ANGEW CHEM INT EDIT, V51, P6925, DOI 10.1002/anie.201202929
   Liu YM, 2014, COLLOID SURFACE B, V122, P287, DOI 10.1016/j.colsurfb.2014.07.011
   Luo YL, 2015, FOOD CONTROL, V54, P7, DOI 10.1016/j.foodcont.2015.01.005
   Peng KF, 2012, SENSOR ACTUAT B-CHEM, V169, P88, DOI 10.1016/j.snb.2012.03.044
   Tan LC, 2015, CHEM ENG J, V273, P307, DOI 10.1016/j.cej.2015.01.110
   Wang JL, 2009, J ELECTROANAL CHEM, V626, P1, DOI 10.1016/j.jelechem.2008.08.008
   Wang XY, 2013, BIOSENS BIOELECTRON, V48, P120, DOI 10.1016/j.bios.2013.04.003
   Wang XY, 2010, ANAL CHIM ACTA, V658, P128, DOI 10.1016/j.aca.2009.11.007
   Wang Y, 2011, BIOSENS BIOELECTRON, V30, P61, DOI 10.1016/j.bios.2011.08.027
   Wei H, 2007, CHEM COMMUN, P3735, DOI 10.1039/b707642h
   Wu LA, 2015, TALANTA, V134, P699, DOI 10.1016/j.talanta.2014.12.011
   Wu ZJ, 2015, SENSOR ACTUAT B-CHEM, V206, P531, DOI 10.1016/j.snb.2014.09.084
   Yan FF, 2011, SENSOR ACTUAT B-CHEM, V160, P1380, DOI 10.1016/j.snb.2011.09.081
   Yang L, 2011, CHEM COMMUN, V47, P8581, DOI 10.1039/c1cc12528a
   Yao GH, 2015, ANAL CHEM, V87, P929, DOI 10.1021/ac503016f
   Yu X, 2006, J AM CHEM SOC, V128, P11199, DOI 10.1021/ja062117e
   Zhang SS, 2008, ANAL CHEM, V80, P8382, DOI 10.1021/ac800857p
   Zhao J, 2011, BIOSENS BIOELECTRON, V26, P2297, DOI 10.1016/j.bios.2010.09.056
   Zuo XL, 2007, J AM CHEM SOC, V129, P1042, DOI 10.1021/ja067024b
NR 32
TC 32
Z9 33
U1 10
U2 295
PU ELSEVIER ADVANCED TECHNOLOGY
PI OXFORD
PA OXFORD FULFILLMENT CENTRE THE BOULEVARD, LANGFORD LANE, KIDLINGTON,
   OXFORD OX5 1GB, OXON, ENGLAND
SN 0956-5663
EI 1873-4235
J9 BIOSENS BIOELECTRON
JI Biosens. Bioelectron.
PD DEC 15
PY 2015
VL 74
BP 391
EP 397
DI 10.1016/j.bios.2015.07.003
PG 7
WC Biophysics; Biotechnology & Applied Microbiology; Chemistry, Analytical;
   Electrochemistry; Nanoscience & Nanotechnology
WE Science Citation Index Expanded (SCI-EXPANDED)
SC Biophysics; Biotechnology & Applied Microbiology; Chemistry;
   Electrochemistry; Science & Technology - Other Topics
GA CQ7HE
UT WOS:000360772800053
PM 26164010
DA 2023-06-30
ER

PT J
AU Farzin, MA
   Abdoos, H
   Saber, R
AF Farzin, Mohammad Ali
   Abdoos, Hassan
   Saber, Reza
TI Graphite nanocrystals coated paper-based electrode for detection of
   SARS-Cov-2 gene using DNA-functionalized Au@carbon dot core-shell
   nanoparticles
SO MICROCHEMICAL JOURNAL
LA English
DT Article
DE Au@CDcore-shell NPs; Electrochemical genosensor; Graphite nanocrystals;
   SARS-CoV-2 RdRP
ID DIAMOND-LIKE CARBON; ELECTROCHEMICAL APTASENSOR; AMPLIFICATION STRATEGY;
   RAMAN-SPECTROSCOPY; NANOCOMPOSITE; IONS; BIOSENSOR; SPECTRA; SIGNAL;
   FILM
AB Currently, the development of biosensors is an urgent need due to the rapid spread of SARS-CoV-2 and the limitations of current standard methods for the diagnosis of COVID-19. Hence, many researchers have focused on the design of high-performance biosensors for measuring coronavirus genes. In this study, a voltammetric genosensor was developed for the determination of SARS-CoV-2 RdRP gene based on the format of cDNA probe/ Au@CD core-shell NPs/graphite nanocrystals (GNCs)/paper electrode. For the first time, graphite nanocrystals were used in the electrochemical biosensor design. This genosensor was exposed to different concentrations of virus gene and then the hybridization between cDNA probe and RdRP gene was monitored by redox-active to-luidine blue (TB). With increasing the RdRP concentration, the reduction peak current of TB enhanced in a linear range of 0.50 pM-12.00 nM according to the regression equation of I (mu A) = 7.60 log CRdRP (pM) + 25.78. The repeatability with a RSD of 2.2% clearly exhibited that the response of modified electrode is stable because of the high adhesion of GNC layer on the paper substrate and the high stability of cDNA-Au@CD bioconjugates. The spike-and-recovery studies showed the acceptable recoveries for the sputum samples (> 95%).
C1 [Farzin, Mohammad Ali; Abdoos, Hassan] Semnan Univ, Fac New Sci & Technol, Dept Nanotechnol, POB 35131-19111, Semnan, Iran.
   [Saber, Reza] Univ Tehran Med Sci, Sch Adv Technol Med, Dept Med Nanotechnol, Tehran, Iran.
C3 Semnan University; Tehran University of Medical Sciences
RP Abdoos, H (通讯作者)，Semnan Univ, Fac New Sci & Technol, Dept Nanotechnol, POB 35131-19111, Semnan, Iran.
EM h.abdoos@semnan.ac.ir
CR Ahmadian-Fard-Fini S, 2021, RSC ADV, V11, P22805, DOI 10.1039/d1ra02458b
   Ang WL, 2022, FLATCHEM, V32, DOI 10.1016/j.flatc.2022.100336
   Banica F.-G., 2012, CHEM SENSORS BIOSENS
   Bhattacharyya AS, 2010, J RAMAN SPECTROSC, V41, P1234, DOI 10.1002/jrs.2588
   Chong LY, 2019, NANOMATERIALS-BASEL, V9, DOI 10.3390/nano9030372
   Corman VM, 2020, EUROSURVEILLANCE, V25, P23, DOI 10.2807/1560-7917.ES.2020.25.3.2000045
   Ding JN, 2019, ANAL METHODS-UK, V11, P4274, DOI [10.1039/C9AY01256G, 10.1039/c9ay01256g]
   Etienne EE, 2021, BIOENGINEERING-BASEL, V8, DOI 10.3390/bioengineering8070098
   Fan ZQ, 2021, BIOSENS BIOELECTRON, V178, DOI 10.1016/j.bios.2021.113015
   Farnsworth A, 2021, SPECTROSCOPY-US, V36, P9
   Farzin L, 2021, MICROCHIM ACTA, V188, DOI 10.1007/s00604-021-04773-6
   Farzin MA, 2021, TALANTA, V224, DOI 10.1016/j.talanta.2020.121828
   Ferrari AC, 2000, PHYS REV B, V61, P14095, DOI 10.1103/PhysRevB.61.14095
   Ferrari AC, 2004, PHILOS T R SOC A, V362, P2477, DOI 10.1098/rsta.2004.1452
   Gao HW, 2010, J IRAN CHEM SOC, V7, P119, DOI 10.1007/BF03245868
   Hamidi-Asl E., 2022, MICROCHEM ACTA, V178, DOI DOI 10.1016/J.MICROC.2022.107322
   Han J, 2013, BIOSENS BIOELECTRON, V50, P161, DOI 10.1016/j.bios.2013.06.035
   Heo W, 2022, BIOSENS BIOELECTRON, V201, DOI 10.1016/j.bios.2021.113960
   Irfan M, 2020, ARAB J CHEM, V13, P75, DOI 10.1016/j.arabjc.2017.02.001
   Islam T, 2020, MOLECULES, V25, DOI 10.3390/molecules25245787
   Ji ZW, 2019, MOLECULES, V24, DOI 10.3390/molecules24010152
   Kakhki RK, 2020, GENE REP, V20, DOI 10.1016/j.genrep.2020.100740
   Kanji JN, 2021, VIROL J, V18, DOI 10.1186/s12985-021-01489-0
   Krivchenko VA, 2010, J APPL PHYS, V107, DOI 10.1063/1.3277054
   Li JH, 2021, BIOSENS BIOELECTRON, V183, DOI 10.1016/j.bios.2021.113206
   Lu Q, 2021, BIOSENS BIOELECTRON, V184, DOI 10.1016/j.bios.2021.113229
   Mahto MK, 2018, J MATER RES, V33, P3906, DOI 10.1557/jmr.2018.324
   Mohagheghpour E, 2016, APPL SURF SCI, V360, P52, DOI 10.1016/j.apsusc.2015.10.213
   Moitra P, 2020, ACS NANO, V14, P7617, DOI 10.1021/acsnano.0c03822
   NAKAMIZO M, 1974, CARBON, V12, P259, DOI 10.1016/0008-6223(74)90068-2
   Nie YJ, 2020, J SAUDI CHEM SOC, V24, P865, DOI 10.1016/j.jscs.2020.09.003
   Nozaki T, 2019, PHOTOCH PHOTOBIO SCI, V18, P1235, DOI 10.1039/c9pp00035f
   Panda M, 2016, RSC ADV, V6, P6016, DOI 10.1039/c5ra21361d
   Pedrero M, 2012, ELECTROCHEMICAL DNA BIOSENSORS, P103
   Pingarron JM, 2008, ELECTROCHIM ACTA, V53, P5848, DOI 10.1016/j.electacta.2008.03.005
   Qiu GG, 2020, ACS NANO, V14, P5268, DOI 10.1021/acsnano.0c02439
   Rahmati S, 2021, MICROMACHINES-BASEL, V12, DOI 10.3390/mi12060719
   Rahmati Z, 2021, MICROCHEM J, V170, DOI 10.1016/j.microc.2021.106718
   Rakhimov A. T., 2000, Physics-Uspekhi, V43, P926, DOI 10.1070/PU2000v043n09ABEH000808
   RAO CNR, 1964, CAN J CHEM, V42, P36, DOI 10.1139/v64-006
   Robertson J, 2002, MAT SCI ENG R, V37, P129, DOI 10.1016/S0927-796X(02)00005-0
   Roy Sayak, 2021, SN Compr Clin Med, V3, P255, DOI 10.1007/s42399-020-00655-9
   Shamsipur M, 2016, MICROCHIM ACTA, V183, P2733, DOI 10.1007/s00604-016-1920-6
   Shamsipur M, 2015, BIOSENS BIOELECTRON, V74, P369, DOI 10.1016/j.bios.2015.06.079
   Sharma A, 2019, J NANOBIOTECHNOL, V17, DOI 10.1186/s12951-019-0525-8
   Tabrizi MA, 2017, ELECTROCHIM ACTA, V246, P1147, DOI 10.1016/j.electacta.2017.06.115
   van Kasteren PB, 2020, J CLIN VIROL, V128
   Wang ZY, 2015, NANOSCALE, V7, P6420, DOI 10.1039/c5nr00585j
   Xu DD, 2019, RSC ADV, V9, P8290, DOI 10.1039/c8ra10570g
   Yang Y, 2019, NANOSCALE, V11, P725, DOI 10.1039/c8nr07123c
   Yang YS, 2020, J AUTOIMMUN, V109, DOI 10.1016/j.jaut.2020.102434
   Yao B, 2021, ACS APPL MATER INTER, V13, P19816, DOI 10.1021/acsami.1c04453
   Yuce M, 2021, BIOSENS BIOELECTRON, V172, DOI 10.1016/j.bios.2020.112752
   Zhang CC, 2020, FRONT CHEM, V8, DOI 10.3389/fchem.2020.00651
   Zhang Hao, 2019, BioResources, V14, P7494
   Zhang K, 2022, TALANTA, V240, DOI 10.1016/j.talanta.2022.123207
   Zhang K, 2022, TALANTA, V236, DOI 10.1016/j.talanta.2021.122868
   Zhang L., 2022, BIOSENSORS X, V10
   Zhao H, 2021, SENSOR ACTUAT B-CHEM, V327, DOI 10.1016/j.snb.2020.128899
   Zuo JD, 2010, MOLECULES, V15, P7593, DOI 10.3390/molecules15117593
NR 60
TC 4
Z9 4
U1 12
U2 31
PU ELSEVIER
PI AMSTERDAM
PA RADARWEG 29, 1043 NX AMSTERDAM, NETHERLANDS
SN 0026-265X
EI 1095-9149
J9 MICROCHEM J
JI Microchem J.
PD AUG
PY 2022
VL 179
AR 107585
DI 10.1016/j.microc.2022.107585
EA MAY 2022
PG 9
WC Chemistry, Analytical
WE Science Citation Index Expanded (SCI-EXPANDED)
SC Chemistry
GA 2A7KE
UT WOS:000809675500012
PM 35578710
OA Green Published
DA 2023-06-30
ER

PT J
AU Tsai, JZ
   Chen, CJ
   Settu, K
   Lin, YF
   Chen, CL
   Liu, JT
AF Tsai, Jang-Zern
   Chen, Ching-Jung
   Settu, Kalpana
   Lin, Yu-Feng
   Chen, Chien-Lung
   Liu, Jen-Tsai
TI Screen-printed carbon electrode-based electrochemical immunosensor for
   rapid detection of microalbuminuria
SO BIOSENSORS & BIOELECTRONICS
LA English
DT Article
DE Screen-printed carbon electrode; Immunosensor; Microalbuminuria;
   Chronoamperometry
ID PYROLYTIC-GRAPHITE ELECTRODE; SURFACE-PLASMON RESONANCE; HUMAN
   SERUM-ALBUMIN; URINARY ALBUMIN; BIOSENSOR; QUANTIFICATION; ACID;
   CHROMATOGRAPHY; IMMUNOASSAYS; VALIDATION
AB A urinary microalbumin test is used to detect early signs of kidney damage in people who have a risk of chronic kidney disease, such as those with diabetes or hypertension. In this study, we developed a screen-printed carbon electrode-based immunosensor for the detection of microalbumin in urine. Antihuman albumin antibodies were immobilized on the screen-printed sensor surface by the covalent immobilization method. Cyclic voltammetry (CV) and scanning electron microscopy with an energy dispersive spectroscopical (SEM-EDS) analysis demonstrated that the modification process was well performed. Chronoamperometric (CA) electrochemical measurement technique was employed for the quantitative detection of albumin. The electrochemical measurements performed with some possible interfering compounds normally present in urine (ascorbic acid, uric acid, glucose and creatinine samples) demonstrated a high specificity and selectivity of this immunosensor in albumin detection. Under optimum conditions, the immunosensor can detect urinary albumin in a wide linear range from 10 mu g/ml to 300 mu g/ml with a detection limit of 9.7 mu g/ml. The excellent performance of this immunosensor was confirmed by analyzing microalbumin in urine samples; the results were in good agreement with those obtained by the standard immunoturbidimetric method. The biosensor proposed herein is easy to prepare and can be used for low-cost, rapid, and sensitive screening of microalbuminuria. This approach provides a promising platform for developing clinical point-of-care diagnostic applications. (C) 2015 Elsevier B.V. All rights reserved.
C1 [Tsai, Jang-Zern; Settu, Kalpana; Lin, Yu-Feng] Natl Cent Univ, Dept Elect Engn, Jhongli, Taiwan.
   [Chen, Ching-Jung] Univ Chinese Acad Sci, Sch Elect & Commun Engn, Beijing, Peoples R China.
   [Chen, Chien-Lung] Landseed Hosp, Dept Nephrol, Taoyuan, Taiwan.
   [Chen, Chien-Lung] Natl Cent Univ, Coll Hlth Sci & Technol, Dept Biomed Sci & Engn, Jhongli, Taiwan.
   [Liu, Jen-Tsai] Univ Chinese Acad Sci, Coll Mat Sci & Optoelect, Beijing, Peoples R China.
C3 National Central University; Chinese Academy of Sciences; University of
   Chinese Academy of Sciences, CAS; National Central University; Chinese
   Academy of Sciences; University of Chinese Academy of Sciences, CAS
RP Chen, CJ (通讯作者)，Univ Chinese Acad Sci, Sch Elect & Commun Engn, Beijing, Peoples R China.
EM me2452858@gmail.com; kalpusara@gmail.com; jentsai.liu@gmail.com
RI Settu, Kalpana/X-3359-2018
OI Settu, Kalpana/0000-0002-5485-7996
FU Ministry of Science and Technology (formerly National Science Council),
   Taiwan [MOST 104-2221-E-008-073, NSC 102-2221-E-008-103]
FX This research was supported under Grant MOST 104-2221-E-008-073 and NSC
   102-2221-E-008-103 by the Ministry of Science and Technology (formerly
   National Science Council), Taiwan. The authors thank Director Chi-Ching
   Chen, Department of Pathology and Laboratory Medicine, Landseed
   Hospital, Taiwan, for his valuable suggestions.
CR Aoyagi S, 2001, ANAL CHIM ACTA, V436, P103, DOI 10.1016/S0003-2670(01)00886-8
   BLAND JM, 1986, LANCET, V1, P307, DOI 10.1016/s0140-6736(86)90837-8
   Chastain J., 1995, HDB XRAY PHOTOELECTR
   Choi S, 2004, CLIN CHEM, V50, P1052, DOI 10.1373/clinchem.2004.032813
   Chugh Atul, 2007, J Clin Hypertens (Greenwich), V9, P196, DOI 10.1111/j.1524-6175.2007.06445.x
   Comper WD, 2004, CLIN BIOCHEM, V37, P105, DOI 10.1016/j.clinbiochem.2003.10.008
   Datta P, 2009, J CLIN LAB ANAL, V23, P314, DOI 10.1002/jcla.20341
   Dungchai W, 2009, ANAL CHEM, V81, P5821, DOI 10.1021/ac9007573
   Fatoni A, 2014, ANALYST, V139, P6160, DOI 10.1039/c4an01000k
   Goyal RN, 2008, TALANTA, V76, P662, DOI 10.1016/j.talanta.2008.04.011
   Goyal RN, 2007, ANAL CHIM ACTA, V597, P82, DOI 10.1016/j.aca.2007.06.017
   Goyal RN, 2010, SENSOR ACTUAT B-CHEM, V149, P252, DOI 10.1016/j.snb.2010.05.019
   Gupta VK, 2006, SENSOR ACTUAT B-CHEM, V117, P99, DOI 10.1016/j.snb.2005.11.003
   Jain AK, 2006, ELECTROCHIM ACTA, V51, P2547, DOI 10.1016/j.electacta.2005.07.040
   Jain R, 2010, ANAL BIOCHEM, V407, P79, DOI 10.1016/j.ab.2010.07.027
   Kanyong P, 2012, ANAL BIOCHEM, V428, P39, DOI 10.1016/j.ab.2012.05.027
   Lai T, 2010, ACTA BIOCH BIOPH SIN, V42, P787, DOI 10.1093/abbs/gmq085
   Li H, 2013, KEY ENG MATER, V562-565, P408, DOI 10.4028/www.scientific.net/KEM.562-565.408
   Lin YH, 2004, NANO LETT, V4, P191, DOI 10.1021/nl0347233
   MARRE M, 1987, CLIN CHEM, V33, P209
   NEWMAN DJ, 2005, HLTH TECHNOL ASSESS, V9
   Nie ZH, 2010, LAB CHIP, V10, P477, DOI 10.1039/b917150a
   Niu XH, 2012, ELECTROCHEM COMMUN, V22, P170, DOI 10.1016/j.elecom.2012.06.020
   Omidfar K, 2011, BIOSENS BIOELECTRON, V26, P4177, DOI 10.1016/j.bios.2011.04.022
   Petersen PH, 1997, CLIN CHEM, V43, P2039
   Polovina M, 1997, CARBON, V35, P1047, DOI 10.1016/S0008-6223(97)00057-2
   PournaghiAzar MH, 1995, TALANTA, V42, P1839, DOI 10.1016/0039-9140(95)01638-4
   Ribera MC, 2006, EUR J CLIN MICROBIOL, V25, P389, DOI 10.1007/s10096-006-0148-5
   Sanagi MM, 2009, J AOAC INT, V92, P1833
   Thakkar H, 1997, CLIN CHEM, V43, P109
   Tholance Y, 2011, CLIN CHIM ACTA, V412, P647, DOI 10.1016/j.cca.2010.12.025
   WANG TJ, 1994, CHEM MATER, V6, P788, DOI 10.1021/cm00042a015
   WATTS GF, 1986, CLIN CHEM, V32, P1544
   WINOGRAD N, 1969, J PHYS CHEM-US, V73, P3456, DOI 10.1021/j100844a054
NR 34
TC 42
Z9 43
U1 1
U2 139
PU ELSEVIER ADVANCED TECHNOLOGY
PI OXFORD
PA OXFORD FULFILLMENT CENTRE THE BOULEVARD, LANGFORD LANE, KIDLINGTON,
   OXFORD OX5 1GB, OXON, ENGLAND
SN 0956-5663
EI 1873-4235
J9 BIOSENS BIOELECTRON
JI Biosens. Bioelectron.
PD MAR 15
PY 2016
VL 77
BP 1175
EP 1182
DI 10.1016/j.bios.2015.11.002
PG 8
WC Biophysics; Biotechnology & Applied Microbiology; Chemistry, Analytical;
   Electrochemistry; Nanoscience & Nanotechnology
WE Science Citation Index Expanded (SCI-EXPANDED)
SC Biophysics; Biotechnology & Applied Microbiology; Chemistry;
   Electrochemistry; Science & Technology - Other Topics
GA CZ0AG
UT WOS:000366766900163
PM 26579935
DA 2023-06-30
ER

PT J
AU Hou, HF
   Jin, Y
   Wei, H
   Ji, WL
   Xue, YF
   Hu, JB
   Zhang, MN
   Jiang, Y
   Mao, LQ
AF Hou, Hanfeng
   Jin, Ying
   Wei, Huan
   Ji, Wenliang
   Xue, Yifei
   Hu, Jingbo
   Zhang, Meining
   Jiang, Ying
   Mao, Lanqun
TI A Generalizable and Noncovalent Strategy for Interfacing Aptamers with a
   Microelectrode for the Selective Sensing of Neurotransmitters In Vivo
SO ANGEWANDTE CHEMIE-INTERNATIONAL EDITION
LA English
DT Article
DE aptamers; biosensor; electrochemistry; neurochemicals; surface chemistry
ID ELECTROCHEMICAL BIOSENSOR; DOPAMINE; RELEASE; SIGNALS; SENSORS; PROBES;
   BRAIN
AB The selective sensing of neurochemicals is essential for understanding the chemical basis of brain function and pathology. Interfacing the excellent recognition features of aptamers with in vivo compatible carbon fiber microelectrode (CFE)-based electroanalytical systems offers a plausible means to achieve this end. However, this is challenging in terms of coupling chemistry, stability, and versatility. Here, we present a new interfacial functionalization strategy based on the assembly of aptamer cholesterol amphiphiles (aptCAs) on the alkyl chain-functionalized CFE. The noncovalent cholesterol-alkyl chain interactions effectively immobilize aptamers onto the CFE surface, allowing the generation of a highly selective system for probing neurochemical dynamics in living systems and opening up a vast array of new opportunities for designing in vivo sensors for exploring brain chemistry.
C1 [Hou, Hanfeng; Ji, Wenliang; Zhang, Meining] Renmin Univ China, Dept Chem, Beijing 100875, Peoples R China.
   [Wei, Huan; Xue, Yifei; Mao, Lanqun] Chinese Acad Sci, Inst Chem, Beijing Natl Lab Mol Sci, Key Lab Analyt Chem Living Biosyst, Beijing 100190, Peoples R China.
   [Jin, Ying; Hu, Jingbo; Jiang, Ying] Renmin Univ China, Dept Chem, Beijing 100872, Peoples R China.
C3 Renmin University of China; Chinese Academy of Sciences; Institute of
   Chemistry, CAS; Renmin University of China
RP Mao, LQ (通讯作者)，Chinese Acad Sci, Inst Chem, Beijing Natl Lab Mol Sci, Key Lab Analyt Chem Living Biosyst, Beijing 100190, Peoples R China.; Jiang, Y (通讯作者)，Renmin Univ China, Dept Chem, Beijing 100872, Peoples R China.
EM yingjiang@bnu.edu.cn; lqmao@iccas.ac.cn
RI wang, meng/GWZ-9558-2022
FU Beijing Nova Program of Science and Technology [Z191100001119108];
   National Natural Science Foundation of China [21790390, 21790391];
   National Key Research and Development Program of China [2018YFE0200800]
FX This work was supported by the Beijing Nova Program of Science and
   Technology (Z191100001119108 to Y. J.), National Natural Science
   Foundation of China (Grant Nos. 21790390 and 21790391 to L. M.);
   National Key Research and Development Program of China (2018YFE0200800
   to L. M).
CR [Anonymous], 2017, ANGEW CHEM, V129, P12078
   [Anonymous], 2017, ANGEW CHEM, V129, P11964
   [Anonymous], 2019, ANGEW CHEM, V131, P6688
   [Anonymous], 2017, ANGEW CHEM, V129, P7600
   [Anonymous], 2018, ANGEW CHEM, V130, P14451
   CHATARD C, 2018, ACS CENTRAL SCI, V0004, P01751, DOI DOI 10.1021/ACSCENTSCI.8B00797
   CLARK JJ, 2010, NAT METHODS, V0007, P00126, DOI DOI 10.1038/NMETH.1412
   DALE N, 2005, TRENDS BIOTECHNOL, V0023, P00420, DOI DOI 10.1016/J.TIBTECH.2005.05.010
   FAN CH, 2003, P NATL ACAD SCI USA, V0100, P09134, DOI DOI 10.1073/PNAS.1633515100
   FARJAMI E, 2013, ANAL CHEM, V0085, P00121, DOI DOI 10.1021/AC302134S
   FERAPONTOVA EE, 2008, J AM CHEM SOC, V0130, P04256, DOI DOI 10.1021/JA711326B
   FLAGEL SB, 2011, NATURE, V0469, P00053, DOI DOI 10.1038/NATURE09588
   FRANK JA, 2019, NAT BIOTECHNOL, V0037, P01013, DOI DOI 10.1038/S41587-019-0198-8
   FURST AL, 2017, J AM CHEM SOC, V0139, P12610, DOI DOI 10.1021/JACS.7B06385
   GARRIS PA, 2010, NAT METHODS, V0007, P00106, DOI DOI 10.1038/NMETH0210-106
   Gentry RN, 2016, NAT COMMUN, V7, P13154
   HAMID AA, 2016, NAT NEUROSCI, V0019, P00117, DOI DOI 10.1038/NN.4173
   HAN XJ, 2003, ANAL CHEM, V0075, P06566, DOI DOI 10.1021/AC034592Q
   HOWE MW, 2013, NATURE, V0500, P00575, DOI DOI 10.1038/NATURE12475
   HUFFMAN ML, 2009, ANALYST, V0134, P00018, DOI DOI 10.1039/B807563H
   JIANG Y, 2017, ANGEW CHEM INT EDIT, V0056, P11916, DOI DOI 10.1002/ANIE.201703807
   JIANG Y, 2018, J AM CHEM SOC, V0140, P06780, DOI DOI 10.1021/JACS.8B03442
   KOZAI TDY, 2012, NAT MATER, V0011, P01065, DOI DOI 10.1038/NMAT3468
   LI H, 2017, ANGEW CHEM INT EDIT, V0056, P07492, DOI DOI 10.1002/ANIE.201700748
   LIU XM, 2017, ANGEW CHEM INT EDIT, V0056, P11802, DOI DOI 10.1002/ANIE.201705900
   LU Y, 2008, ANAL CHEM, V0080, P01883, DOI DOI 10.1021/AC7018014
   MULLER A, 2014, NAT METHODS, V0011, P01245, DOI DOI 10.1038/NMETH.3151
   NAKATSUKA N, 2018, SCIENCE, V0362, P00319, DOI DOI 10.1126/SCIENCE.AAO6750
   PATWA A, 2011, CHEM SOC REV, V0040, P05844, DOI DOI 10.1039/C1CS15038C
   QIU LP, 2014, J AM CHEM SOC, V0136, P13090, DOI DOI 10.1021/JA5047389
   RANALLO S, 2019, ANAL CHEM, V0091, P00044, DOI DOI 10.1021/ACS.ANALCHEM.8B05009
   ROBERTS JG, 2018, ANAL CHEM, V0090, P00490, DOI DOI 10.1021/ACS.ANALCHEM.7B04732
   SUN FM, 2018, CELL, V0174, P00481, DOI DOI 10.1016/J.CELL.2018.06.042
   SYED ECJ, 2016, NAT NEUROSCI, V0019, P00034, DOI DOI 10.1038/NN.4187
   WIGHTMAN RM, 2006, SCIENCE, V0311, P01570, DOI DOI 10.1126/SCIENCE.1120027
   WISE RA, 2004, NAT REV NEUROSCI, V0005, P00483, DOI DOI 10.1038/NRN1406
   WU Z, 2011, ACS NANO, V0005, P07696, DOI DOI 10.1021/NN2037384
   XIAO TF, 2019, ANGEW CHEM INT EDIT, V0058, P06616, DOI DOI 10.1002/ANIE.201901035
   XIAO TF, 2017, ANAL CHEM, V0089, P00300, DOI DOI 10.1021/ACS.ANALCHEM.6B04308
   XU C, 2019, ACS SENSORS, V0004, P03102, DOI DOI 10.1021/ACSSENSORS.9B01713
   YANG C, 2018, ANGEW CHEM INT EDIT, V0057, P14255, DOI DOI 10.1002/ANIE.201809992
   YOU MX, 2017, NAT NANOTECHNOL, V0012, P00453, DOI DOI 10.1038/NNANO.2017.23
   ZHANG JJ, 2017, J AM CHEM SOC, V0139, P17225, DOI DOI 10.1021/JACS.7B07913
   ZHAO LH, 2019, J AM CHEM SOC, V0141, P17493, DOI DOI 10.1021/JACS.9B09292
   ZHOU F, 2019, J AM CHEM SOC, V0141, P18421, DOI DOI 10.1021/JACS.9B05063
NR 45
TC 48
Z9 51
U1 25
U2 296
PU WILEY-V C H VERLAG GMBH
PI WEINHEIM
PA POSTFACH 101161, 69451 WEINHEIM, GERMANY
SN 1433-7851
EI 1521-3773
J9 ANGEW CHEM INT EDIT
JI Angew. Chem.-Int. Edit.
PD OCT 19
PY 2020
VL 59
IS 43
BP 18996
EP 19000
DI 10.1002/anie.202008284
EA AUG 2020
PG 5
WC Chemistry, Multidisciplinary
WE Science Citation Index Expanded (SCI-EXPANDED)
SC Chemistry
GA OC4DY
UT WOS:000561985800001
PM 32662903
DA 2023-06-30
ER

PT J
AU Karami, A
   Behnammorshedi, M
   Pouri, S
   Negahdary, M
   Ajdary, M
AF Karami, Ali
   Behnammorshedi, Mohammadreza
   Pouri, Saeedeh
   Negahdary, Masoud
   Ajdary, Marziyeh
TI Single-Walled Carbon Nanotube and Hemoglobin used in a Dopamine
   Biosensor
SO INTERNATIONAL JOURNAL OF ELECTROCHEMICAL SCIENCE
LA English
DT Article
DE Single-walled carbon nanotube (SWNTs); Dopamine; Bioelectrochemical
   sensing; Hemoglobin
ID ELECTRON-TRANSFER
AB Planning a dopamine biosensor by single-walled carbon nanotube (SWNTs) additionally hemoglobin (Hb) experimented. Cyclic voltammetry (CV) for entirety electrochemical research were functioned. A standard three-electrode cell was operated during the analyses, Hb- carbon paste electrode (CPE) or SWNTs-Hb changed CPE as a working electrode, a saturated calomel electrode (SCE) as a reference electrode, and a platinum electrode as a counter electrode. Oxidation peak potential (Epa) as well as reduction peak potential (Epc) were between -350 also -400mV, respectively, furthermore the peak-to-peak disjunction (Delta Ep) was 50mV. To check the catalytic behavior of Hb, cyclic voltammograms of the SWNTs-Hb changed carbon paste electrode were examined in a solution with various concentration of dopamine. The outcomes demonstrate that dopamine displayed a linear association for diverse concentrations of dopamine in the level of 2 to 11 mM.
C1 [Karami, Ali] Baqiyatallah Univ Med Sci, Appl Biotechnol Res Ctr, Tehran, Iran.
   [Behnammorshedi, Mohammadreza] Payame Noor Univ, Dept Biol, Tehran, Iran.
   [Pouri, Saeedeh] Shahid Chamran Univ Ahwaz, Fac Biol, Dept Microbiol Sci, Khuzestan, Ahvaz, Iran.
   [Negahdary, Masoud] Univ Tehran Med Sci, Tehran Heart Ctr, Tehran, Iran.
   [Ajdary, Marziyeh] Islamic Azad Univ, Khorasgan Branch, Young Researchers & Elite Club, Esfahan, Iran.
C3 Baqiyatallah University of Medical Sciences (BMSU); Payame Noor
   University; Shahid Chamran University of Ahvaz; Tehran University of
   Medical Sciences; Islamic Azad University
RP Karami, A (通讯作者)，Baqiyatallah Univ Med Sci, Appl Biotechnol Res Ctr, Tehran, Iran.
EM Ajdari_ma1365@yahoo.com
RI Negahdary, Masoud/AAC-8653-2019
OI Negahdary, Masoud/0000-0001-6512-9946; Karami, Professor
   Ali/0000-0002-8783-9161; ajdary, Marziyeh/0000-0002-4154-7788
CR Chen D, 2007, J PHYS CHEM C, V111, P2351, DOI 10.1021/jp065099w
   Ensafi AA, 2010, COLLOID SURFACE B, V81, P42, DOI 10.1016/j.colsurfb.2010.06.020
   Ghindilis AL, 1997, ELECTROANAL, V9, P661, DOI 10.1002/elan.1140090902
   Gooding JJ, 2005, ELECTROCHIM ACTA, V50, P3049, DOI 10.1016/j.electacta.2004.08.052
   HABERMULLER K, 2000, FRESEN J ANAL CHEM, V366, P366
   Habermuller L, 2000, FRESEN J ANAL CHEM, V366, P560
   IIJIMA S, 1991, NATURE, V354, P56, DOI 10.1038/354056a0
   Jia G, 2005, ENVIRON SCI TECHNOL, V39, P1378, DOI 10.1021/es048729l
   Katz E, 2004, ANGEW CHEM INT EDIT, V43, P6042, DOI 10.1002/anie.200400651
   Katz E, 2004, CHEMPHYSCHEM, V5, P1085, DOI 10.1002/cphc.200400193
   Kim JH, 2012, BIOCONJUGATE CHEM, V23, P2078, DOI 10.1021/bc300275z
   Li WZ, 1996, SCIENCE, V274, P1701, DOI 10.1126/science.274.5293.1701
   Lin Y, 2004, J MATER CHEM, V14, P527, DOI 10.1039/b314481j
   Lin YH, 2004, NANO LETT, V4, P191, DOI 10.1021/nl0347233
   Mazloum-Ardakani M., 2010, INT J ELECTROCHEM SC, V5
   Nguyen CV, 2002, NANO LETT, V2, P1079, DOI 10.1021/nl025689f
   Norouzi P, 2010, INT J ELECTROCHEM SC, V5, P1213
   Odom TW, 1998, NATURE, V391, P62, DOI 10.1038/34145
   Schuhmann W, 2002, REV MOL BIOTECHNOL, V82, P425, DOI DOI 10.1016/S1389-0352(01)00058-7
   Sek S, 2001, J ELECTROANAL CHEM, V509, P11, DOI 10.1016/S0022-0728(01)00353-9
   Shipway AN, 2001, ACCOUNTS CHEM RES, V34, P421, DOI 10.1021/ar000180h
   Treacy MMJ, 1996, NATURE, V381, P678, DOI 10.1038/381678a0
   Wang HJ, 2008, INT J ELECTROCHEM SC, V3, P1258
   Wildoer JWG, 1998, NATURE, V391, P59, DOI 10.1038/34139
NR 24
TC 3
Z9 3
U1 1
U2 20
PU ESG
PI BELGRADE
PA BORIVOJA STEVANOVICA 25-7, BELGRADE, 11000, SERBIA
SN 1452-3981
J9 INT J ELECTROCHEM SC
JI Int. J. Electrochem. Sci.
PD DEC
PY 2014
VL 9
IS 12
BP 8367
EP 8379
PG 13
WC Electrochemistry
WE Science Citation Index Expanded (SCI-EXPANDED)
SC Electrochemistry
GA AT9QR
UT WOS:000345261900132
DA 2023-06-30
ER

PT J
AU Lisboa, P
   Valsesia, A
   Colpo, P
   Rossi, F
   Mascini, M
AF Lisboa, Patricia
   Valsesia, Andrea
   Colpo, Pascal
   Rossi, Francois
   Mascini, Marco
TI NANOPATTERNED SURFACES FOR BIO-DETECTION
SO ANALYTICAL LETTERS
LA English
DT Review
DE Acoustic detection; AFM detection; Electrochemical detection;
   Nano-biosensing; Nano-fabrication
ID SELF-ASSEMBLED MONOLAYERS; CONDUCTING POLYMERS; LABEL-FREE; PLASMA
   POLYMERIZATION; NANOELECTRODE ARRAYS; ENHANCED PERFORMANCE;
   GLUCOSE-OXIDASE; REAL-TIME; ADSORPTION; BIOSENSOR
AB The development of advanced biosensor devices for very sensitive detection is highly required for many applications. The careful design of the bio-interface on the transducer surface is known to be one of the major bottlenecks for the development of high performance sensing devices. This paper reviews the emerging role of nanopatterned surfaces as alternative bio interface in the field of bio-detection. The different material used to functionalize this type of surfaces and the fabrication methodologies are described. Finally, the application of these surfaces in bio-detection using different biological systems and detection techniques is presented. In particular, a recent and very promising approach based on the optical interaction of nanoarrays with Surface Plasmon Resonance detection is described.
C1 [Lisboa, Patricia; Mascini, Marco] Univ Florence, Dipartimento Chim, I-50019 Sesto Fiorentino, FI, Italy.
   [Lisboa, Patricia; Valsesia, Andrea; Colpo, Pascal; Rossi, Francois] JRC European Commiss, Ispra, Italy.
C3 University of Florence; European Commission Joint Research Centre; EC
   JRC ISPRA Site
RP Mascini, M (通讯作者)，Univ Florence, Dipartimento Chim, Via Lastruccia 3, I-50019 Sesto Fiorentino, FI, Italy.
EM marco.mascini@unifi.it
RI Lisboa, Patricia Cristina PCL/Q-6132-2016
OI Rossi, Francois/0000-0003-3090-1398
CR Agheli H, 2006, NANO LETT, V6, P1165, DOI 10.1021/nl060403i
   Aissou K, 2007, SURF SCI, V601, P2611, DOI 10.1016/j.susc.2006.12.017
   Andreu A, 2006, SENSOR ACTUAT B-CHEM, V114, P1116, DOI 10.1016/j.snb.2005.07.072
   Anker JN, 2008, NAT MATER, V7, P442, DOI 10.1038/nmat2162
   Arrigan DWM, 2004, ANALYST, V129, P1157, DOI 10.1039/b415395m
   BAIN CD, 1989, J AM CHEM SOC, V111, P7155, DOI 10.1021/ja00200a039
   Baralia GG, 2006, NANOTECHNOLOGY, V17, P1160, DOI 10.1088/0957-4484/17/4/053
   Barnes WL, 2003, NATURE, V424, P824, DOI 10.1038/nature01937
   Barnes WL, 1996, PHYS REV B, V54, P6227, DOI 10.1103/PhysRevB.54.6227
   Benahmed AJ, 2007, APPL OPTICS, V46, P3369, DOI 10.1364/AO.46.003369
   Blattler T, 2006, J NANOSCI NANOTECHNO, V6, P2237, DOI 10.1166/jnn.2006.501
   Bretagnol F, 2007, ADV MATER, V19, P1947, DOI 10.1002/adma.200602523
   Chan GH, 2007, NANO LETT, V7, P1947, DOI 10.1021/nl070648a
   Chapman RG, 2000, LANGMUIR, V16, P6927, DOI 10.1021/la991579l
   Chaubey A, 2000, ANAL CHIM ACTA, V407, P97, DOI 10.1016/S0003-2670(99)00797-7
   Choi DG, 2006, ADV FUNCT MATER, V16, P33, DOI 10.1002/adfm.200500365
   Choi SH, 2005, BIOSENS BIOELECTRON, V21, P378, DOI 10.1016/j.bios.2004.07.037
   CLARK LC, 1962, ANN NY ACAD SCI, V102, P29, DOI 10.1111/j.1749-6632.1962.tb13623.x
   d'Agostino R, 2005, PLASMA PROCESS POLYM, V2, P7, DOI 10.1002/ppap.200400074
   d'Agostino R, 2005, J PHOTOPOLYM SCI TEC, V18, P245, DOI 10.2494/photopolymer.18.245
   Demers LM, 2002, SCIENCE, V296, P1836, DOI 10.1126/science.1071480
   Demers LM, 2001, ANGEW CHEM INT EDIT, V40, P3071, DOI 10.1002/1521-3773(20010817)40:16<3071::AID-ANIE3071>3.0.CO;2-S
   Dintinger J, 2005, PHYS REV B, V71, DOI 10.1103/PhysRevB.71.035424
   Ekanayake EMIM, 2007, BIOSENS BIOELECTRON, V23, P107, DOI 10.1016/j.bios.2007.03.022
   Ekins RP, 1998, CLIN CHEM, V44, P2015
   Flink S, 2000, ADV MATER, V12, P1315
   FOLKERS JP, 1992, LANGMUIR, V8, P1330, DOI 10.1021/la00041a015
   Frederix F, 2004, J BIOCHEM BIOPH METH, V58, P67, DOI 10.1016/S0165-022X(03)00150-7
   Frederix F, 2003, LANGMUIR, V19, P4351, DOI 10.1021/la026908f
   Gates BD, 2005, CHEM REV, V105, P1171, DOI 10.1021/cr030076o
   Gates BD, 2004, ANNU REV MATER RES, V34, P339, DOI 10.1146/annurev.matsci.34.052803.091100
   Geissler M, 2004, ADV MATER, V16, P1249, DOI 10.1002/adma.200400835
   Gerard M, 2002, BIOSENS BIOELECTRON, V17, P345, DOI 10.1016/S0956-5663(01)00312-8
   Ginger DS, 2004, ANGEW CHEM INT EDIT, V43, P30, DOI 10.1002/anie.200300608
   Glass R, 2003, NANOTECHNOLOGY, V14, P1153, DOI 10.1088/0957-4484/14/10/314
   Goddard JM, 2007, PROG POLYM SCI, V32, P698, DOI 10.1016/j.progpolymsci.2007.04.002
   Gramsbergen JB, 2003, J NEUROCHEM, V85, P399, DOI 10.1046/j.1471-4159.2003.01673.x
   Grosjean L, 2005, ANAL BIOCHEM, V347, P193, DOI 10.1016/j.ab.2005.09.033
   Guedon P, 2000, ANAL CHEM, V72, P6003, DOI 10.1021/ac000122+
   GUILBAULT GG, 1969, J AM CHEM SOC, V91, P2164, DOI 10.1021/ja01036a083
   GUILBAULT GG, 1969, ANAL CHEM, V41, P1897
   Guimard NK, 2007, PROG POLYM SCI, V32, P876, DOI 10.1016/j.progpolymsci.2007.05.012
   Haddour N, 2005, J AM CHEM SOC, V127, P5752, DOI 10.1021/ja050390v
   Haes AJ, 2005, LASER FOCUS WORLD, V41, P105
   Haes AJ, 2004, EXPERT REV MOL DIAGN, V4, P527, DOI 10.1586/14737159.4.4.527
   Haes AJ, 2004, NANO LETT, V4, P1029, DOI 10.1021/nl049670j
   Hamley IW, 2003, NANOTECHNOLOGY, V14, pR39, DOI 10.1088/0957-4484/14/10/201
   Hamley IW, 2003, ANGEW CHEM INT EDIT, V42, P1692, DOI 10.1002/anie.200200546
   Hibbins AP, 2002, APPL PHYS LETT, V80, P2410, DOI 10.1063/1.1465518
   Ito T, 2000, NATURE, V406, P1027, DOI 10.1038/35023233
   Kissinger PT, 2005, BIOSENS BIOELECTRON, V20, P2512, DOI 10.1016/j.bios.2004.10.004
   Kitson SC, 1996, PHYS REV LETT, V77, P2670, DOI 10.1103/PhysRevLett.77.2670
   Koehne J, 2004, J MATER CHEM, V14, P676, DOI 10.1039/b311728f
   Koehne J, 2003, NANOTECHNOLOGY, V14, P1239, DOI 10.1088/0957-4484/14/12/001
   Kramer S, 2003, CHEM REV, V103, P4367, DOI 10.1021/cr020704m
   Krishnamoorthy S, 2008, ADV MATER, V20, P2782, DOI 10.1002/adma.200702188
   Lange U, 2008, ANAL CHIM ACTA, V614, P1, DOI 10.1016/j.aca.2008.02.068
   Lanyon YH, 2007, ANAL CHEM, V79, P3048, DOI 10.1021/ac061878x
   Lee KB, 2002, SCIENCE, V295, P1702, DOI 10.1126/science.1067172
   Lee KB, 2004, NANO LETT, V4, P1869, DOI 10.1021/nl049002y
   Leggett GJ, 2006, CHEM SOC REV, V35, P1150, DOI 10.1039/b606706a
   Lercel MJ, 1996, APPL PHYS LETT, V68, P1504, DOI 10.1063/1.115680
   Li J, 2003, NANO LETT, V3, P597, DOI 10.1021/nl0340677
   Lim JH, 2003, ANGEW CHEM INT EDIT, V42, P2309, DOI 10.1002/anie.200351256
   Lisboa P, 2008, ADV MATER, V20, P2352, DOI 10.1002/adma.200702736
   Lisboa P, 2007, APPL SURF SCI, V253, P4796, DOI 10.1016/j.apsusc.2006.10.054
   Liu CM, 2007, FOREST PROD J, V57, P60
   Love JC, 2005, CHEM REV, V105, P1103, DOI 10.1021/cr0300789
   Luong JHT, 2008, BIOTECHNOL ADV, V26, P492, DOI 10.1016/j.biotechadv.2008.05.007
   Luppa PB, 2001, CLIN CHIM ACTA, V314, P1, DOI 10.1016/S0009-8981(01)00629-5
   Lupu A, 2007, SENSOR ACTUAT B-CHEM, V127, P606, DOI 10.1016/j.snb.2007.05.020
   LUPU A, 2008, SENSOR ACTUAT B-CHEM, V137, P56
   Ostuni E, 1999, COLLOID SURFACE B, V15, P3, DOI 10.1016/S0927-7765(99)00004-1
   Ostuni E, 2001, LANGMUIR, V17, P5605, DOI 10.1021/la010384m
   Park J, 2006, LANGMUIR, V22, P3506, DOI 10.1021/la053450j
   Park S, 2003, OPT LETT, V28, P1870, DOI 10.1364/OL.28.001870
   PRIME KL, 1993, J AM CHEM SOC, V115, P10714, DOI 10.1021/ja00076a032
   PRIME KL, 1991, SCIENCE, V252, P1164, DOI 10.1126/science.252.5009.1164
   RAITERI R, 2002, MATER TODAY, V5, P22, DOI DOI 10.1016/S1369-7021(02)05139-8
   Rasooly A, 2006, BIOSENS BIOELECTRON, V21, P1851, DOI 10.1016/j.bios.2006.01.003
   RATNER BD, 1995, J PHOTOPOLYM SCI TEC, V8, P481
   Reiter S, 2001, SENSOR ACTUAT B-CHEM, V79, P150, DOI 10.1016/S0925-4005(01)00861-9
   Reviakine I, 2001, LANGMUIR, V17, P8293, DOI 10.1021/la010626i
   Ricci F, 2007, ANAL CHIM ACTA, V605, P111, DOI 10.1016/j.aca.2007.10.046
   Rodriguez-Mozaz S, 2005, TALANTA, V65, P291, DOI 10.1016/j.talanta.2004.07.006
   Rosi NL, 2005, CHEM REV, V105, P1547, DOI 10.1021/cr030067f
   Sandison ME, 2006, LAB CHIP, V6, P1020, DOI 10.1039/b516598a
   Sheehan PE, 2005, NANO LETT, V5, P803, DOI 10.1021/nl050298x
   Smith RK, 2004, PROG SURF SCI, V75, P1, DOI 10.1016/j.progsurf.2003.12.001
   Stewart ME, 2006, P NATL ACAD SCI USA, V103, P17143, DOI 10.1073/pnas.0606216103
   UPDIKE SJ, 1967, NATURE, V214, P986, DOI 10.1038/214986a0
   Valsesia A, 2008, ANAL CHEM, V80, P1418, DOI 10.1021/ac701762k
   Valsesia A, 2006, LANGMUIR, V22, P1763, DOI 10.1021/la0526333
   Valsesia A, 2006, ANAL CHEM, V78, P7588, DOI 10.1021/ac0609172
   Wedge S, 2007, ORG ELECTRON, V8, P136, DOI 10.1016/j.orgel.2006.07.003
   Whitesides GM, 2001, ANNU REV BIOMED ENG, V3, P335, DOI 10.1146/annurev.bioeng.3.1.335
   Wilson GS, 2005, BIOSENS BIOELECTRON, V20, P2388, DOI 10.1016/j.bios.2004.12.003
   Xia YN, 1998, ANNU REV MATER SCI, V28, P153, DOI 10.1146/annurev.matsci.28.1.153
   Yang MH, 2006, BIOMATERIALS, V27, P5944, DOI 10.1016/j.biomaterials.2006.08.014
   Yang SM, 2006, SMALL, V2, P458, DOI 10.1002/smll.200500390
   Yasuda H, 2005, PLASMA PROCESS POLYM, V2, P507, DOI 10.1002/ppap.200500002
   YASUDA H, 1982, BIOMATERIALS, V3, P68, DOI 10.1016/0142-9612(82)90036-9
   Yasuzawa M, 2000, SENSOR ACTUAT B-CHEM, V66, P25, DOI 10.1016/S0925-4005(99)00452-9
   Zhang GJ, 2004, SENSOR ACTUAT B-CHEM, V97, P243, DOI 10.1016/j.snb.2003.08.023
   Zhang H, 2003, NANOTECHNOLOGY, V14, P1113, DOI 10.1088/0957-4484/14/10/308
   Zhao J, 2006, NANOMEDICINE-UK, V1, P219, DOI 10.2217/17435889.1.2.219
   Zhao XM, 1997, J MATER CHEM, V7, P1069, DOI 10.1039/a700145b
NR 107
TC 10
Z9 10
U1 1
U2 52
PU TAYLOR & FRANCIS INC
PI PHILADELPHIA
PA 530 WALNUT STREET, STE 850, PHILADELPHIA, PA 19106 USA
SN 0003-2719
EI 1532-236X
J9 ANAL LETT
JI Anal. Lett.
PY 2010
VL 43
IS 10-11
BP 1556
EP 1571
DI 10.1080/00032711003653916
PG 16
WC Chemistry, Analytical
WE Science Citation Index Expanded (SCI-EXPANDED)
SC Chemistry
GA 629LQ
UT WOS:000280200400003
DA 2023-06-30
ER

PT J
AU Shan, D
   Yao, W
   Xue, H
AF Shan, Dan
   Yao, Wenjuan
   Xue, Huaiguo
TI Electrochemical study of ferrocenemethanol-modified layered double
   hydroxides composite matrix: Application to glucose amperometric
   biosensor
SO BIOSENSORS & BIOELECTRONICS
LA English
DT Article
DE mediated biosensor; amperometric; ferrocenemethanol; glucose oxidase;
   glucose
ID MULTILAYERED CONSTRUCTION; GOLD ELECTRODES; OXIDASE; FILM;
   PRECONCENTRATION; IMMOBILIZATION; OPTIMIZATION; MERCURY(II); EXCHANGE;
   MEDIATOR
AB A novel amperometric glucose sensor based on co-inimobilization of ferrocenemethanol (MeOHFc) and glucose oxidase (GOD) in the layered double hydroxides (LDHs) was described. MeOHFc immobilized in LDHs played effectively the role of an electron shuttle and allowed the detection of glucose at 0.25 V (versus SCE), with dramatically reduced interference from easily oxidizable constituents. The sensor (LDHs/MeOHFc/GOD) exhibited a relatively fast response (response time was about 5 s), low detection limit (3 mu M), and high sensitivity (ca. 60 mA M-1 cm(-2)) with a linear range of 6.7 x 10(-6) to 3.86 x 10(-4) M of glucose. Apparent Michaelis-Menten constant was calculated to be 2.25 mm. (c) 2007 Elsevier B.V. All rights reserved.
C1 Yangzhou Univ, Coll Chem & Chem Engn, Yangzhou 225002, Peoples R China.
C3 Yangzhou University
RP Shan, D (通讯作者)，Yangzhou Univ, Coll Chem & Chem Engn, Yangzhou 225002, Peoples R China.
EM danshan@yzu.edu.cn
RI Shan, Dan/AAH-4160-2019
OI Shan, Dan/0000-0002-2965-8610
CR Adachi-Pagano M, 2000, CHEM COMMUN, P91, DOI 10.1039/a908251d
   Alves WA, 2006, BIOSENS BIOELECTRON, V22, P298, DOI 10.1016/j.bios.2006.01.009
   BROWN RS, 1995, ANAL CHIM ACTA, V310, P419, DOI 10.1016/0003-2670(95)00157-U
   CASS AEG, 1984, ANAL CHEM, V56, P667, DOI 10.1021/ac00268a018
   Chaubey A, 2002, BIOSENS BIOELECTRON, V17, P441, DOI 10.1016/S0956-5663(01)00313-X
   CHEETHAM PSJ, 1985, HDB ENZYME BIOTECHNO
   Choy JH, 1999, J AM CHEM SOC, V121, P1399, DOI 10.1021/ja981823f
   CLARK LC, 1962, ANN NY ACAD SCI, V102, P29, DOI 10.1111/j.1749-6632.1962.tb13623.x
   Cosnier S, 2000, ELECTROANAL, V12, P356, DOI 10.1002/(SICI)1521-4109(20000301)12:5<356::AID-ELAN356>3.0.CO;2-Z
   Cosnier S, 1999, BIOSENS BIOELECTRON, V14, P443, DOI 10.1016/S0956-5663(99)00024-X
   Crepaldi EL, 2000, J MATER CHEM, V10, P1337, DOI 10.1039/a909436i
   de Melo JV, 2002, ANAL CHEM, V74, P4037, DOI 10.1021/ac025627+
   De Roy A., 1992, EXPANDED CLAYS OTHER, V2, P108, DOI DOI 10.1007/978-1-4684-8866-1_7
   Garcia-Ponce AL, 2000, NEW J CHEM, V24, P119
   Ghica ME, 2006, ELECTROANAL, V18, P748, DOI 10.1002/elan.200503468
   Ghica ME, 2005, ANAL CHIM ACTA, V532, P145, DOI 10.1016/j.aca.2004.10.058
   Lee SH, 2006, SENSOR ACTUAT B-CHEM, V117, P236, DOI 10.1016/j.snb.2005.11.028
   Leroux F, 2001, J MATER CHEM, V11, P105, DOI 10.1039/b002955f
   Li J, 1999, J ELECTROANAL CHEM, V460, P234, DOI 10.1016/S0022-0728(98)00381-7
   Lukachova LV, 1998, ANALYST, V123, P1981, DOI 10.1039/a803312i
   Mbouguen JK, 2006, ANAL CHIM ACTA, V578, P145, DOI 10.1016/j.aca.2006.06.075
   Ngameni E, 2006, ELECTROANAL, V18, P2243, DOI 10.1002/elan.200603654
   Nien PC, 2006, ELECTROANAL, V18, P1408, DOI 10.1002/elan.200603552
   Niu JJ, 2002, SENSOR ACTUAT B-CHEM, V82, P250, DOI 10.1016/S0925-4005(01)01019-X
   Pauliukaite R, 2006, ELECTROCHIM ACTA, V52, P1, DOI 10.1016/j.electacta.2006.03.081
   Piro B, 2001, J ELECTROANAL CHEM, V512, P101, DOI 10.1016/S0022-0728(01)00595-2
   Poyard S, 1998, ANAL CHIM ACTA, V364, P165, DOI 10.1016/S0003-2670(98)00184-6
   Setti L, 2005, BIOSENS BIOELECTRON, V20, P2019, DOI 10.1016/j.bios.2004.09.022
   Shan D, 2003, ANAL CHEM, V75, P3872, DOI 10.1021/ac030030v
   Shan D, 2004, ANAL CHEM, V76, P178, DOI 10.1021/ac034713m
   Shan D, 2004, BIOSENS BIOELECTRON, V20, P390, DOI 10.1016/j.bios.2004.02.008
   Shan D, 2003, ANAL LETT, V36, P909, DOI 10.1081/AL-120019252
   Shan D, 2002, J ELECTROANAL CHEM, V537, P103, DOI 10.1016/S0022-0728(02)01255-X
   Shan D, 2006, ANAL BIOCHEM, V356, P215, DOI 10.1016/j.ab.2006.06.005
   Shan D, 2006, ELECTROANAL, V18, P1485, DOI 10.1002/elan.200603545
   Tchinda AJ, 2007, SENSOR ACTUAT B-CHEM, V121, P113, DOI 10.1016/j.snb.2006.09.005
   Tonle IK, 2005, SENSOR ACTUAT B-CHEM, V110, P195, DOI 10.1016/j.snb.2005.01.027
   Tonle IK, 2004, ELECTROCHIM ACTA, V49, P3435, DOI 10.1016/j.electacta.2004.03.012
   Wang K, 2005, BIOSENS BIOELECTRON, V20, P1388, DOI 10.1016/j.bios.2004.06.006
   Yu JH, 2003, BIOSENS BIOELECTRON, V19, P401, DOI 10.1016/S0956-5663(03)00199-4
   Zhang SX, 2004, ANAL CHIM ACTA, V523, P209, DOI 10.1016/j.aca.2004.07.053
   Zhang SX, 2004, SENSOR ACTUAT B-CHEM, V101, P387, DOI 10.1016/j.snb.2004.04.012
NR 42
TC 56
Z9 57
U1 1
U2 34
PU ELSEVIER ADVANCED TECHNOLOGY
PI OXFORD
PA OXFORD FULFILLMENT CENTRE THE BOULEVARD, LANGFORD LANE, KIDLINGTON,
   OXFORD OX5 1GB, OXON, ENGLAND
SN 0956-5663
EI 1873-4235
J9 BIOSENS BIOELECTRON
JI Biosens. Bioelectron.
PD OCT 31
PY 2007
VL 23
IS 3
BP 432
EP 437
DI 10.1016/j.bios.2007.06.007
PG 6
WC Biophysics; Biotechnology & Applied Microbiology; Chemistry, Analytical;
   Electrochemistry; Nanoscience & Nanotechnology
WE Science Citation Index Expanded (SCI-EXPANDED)
SC Biophysics; Biotechnology & Applied Microbiology; Chemistry;
   Electrochemistry; Science & Technology - Other Topics
GA 226TZ
UT WOS:000250612700018
PM 17720475
DA 2023-06-30
ER

PT J
AU Gao, JL
   Yuheng, L
   Liu, JX
   Tang, HW
   Li, CY
AF Gao, Jia-Ling
   Yuheng, Liu
   Liu, Jun-Xian
   Tang, Hong-Wu
   Li, Cheng-Yu
TI A Photoresponsive and Metal-Organic Framework Encapsulated DNA
   Tetrahedral Entropy-Driven Amplifier for High-Performance Imaging
   Intracellular MicroRNA
SO ANALYTICAL CHEMISTRY
LA English
DT Article
ID ELECTROCHEMICAL BIOSENSOR
AB The further development of high-performance fluorescent biosensors to image intracellular microRNAs is beneficial to cancer medicine. By virtue of the need for enzymes and hairpin DNA probes, the entropy-driven reaction-assisted signal amplification strategy has shown an enormous potential to accomplish this task. Nevertheless, this good option still meets with poor biostability, low cell uptake efficiency, and unsatisfactory accuracy. On the basis of these challenges, we put forward here a battery of solving pathways. First, the straight DNA probes are anchored onto the vertexes of dual DNA tetrahedrons, and thus the enzyme resistance of the whole sensing system is observably enhanced. A metal-organic framework (ZIF-8 nanoparticle), which can be effectively dissociated into a weakly acidic environment, then is employed as an additional delivery vehicle to encapsulate such a DNA tetrahedron sustained biosensor and finally bring about a more efficient endocytosis. Last, a kind of photocleavage-linker triggered photoresponsive manner is incorporated to achieve an exceptional precise target identification, by which the biosensor can only be initiated under the irradiation of an externally mild 365 nm ultraviolet light source. In accordance with the above efforts, worthy assay performance toward microRNA-196a has given rise to this newly constructed biosensor, whose sensitivity is down to 2.7 pM and also able to distinguish single-base variation. Beyond that, the amplifier can work as a powerful imaging toolbox to accurately determine the targets in living cells, providing a promising intracellular sensing platform.
C1 [Gao, Jia-Ling; Yuheng, Liu; Liu, Jun-Xian; Li, Cheng-Yu] Wuhan Univ Sci & Technol, Med Coll, Sch Publ Hlth, Hubei Prov Key Lab Occupat Hazard Identificat & C, Wuhan 430065, Peoples R China.
   [Tang, Hong-Wu] Wuhan Univ, Coll Chem & Mol Sci, Wuhan 430072, Peoples R China.
C3 Wuhan University of Science & Technology; Wuhan University
RP Li, CY (通讯作者)，Wuhan Univ Sci & Technol, Med Coll, Sch Publ Hlth, Hubei Prov Key Lab Occupat Hazard Identificat & C, Wuhan 430065, Peoples R China.
EM li-chengyu@wust.edu.cn
OI Tang, Hongwu/0000-0002-2258-6992; Li, Chengyu/0000-0003-4463-717X
FU National Natural Science Foundation of China [21904102, 21827808,
   81772256]
FX This work was supported by the National Natural Science Foundation of
   China (21904102, 21827808, and 81772256).
CR Chen AK, 2007, NUCLEIC ACIDS RES, V35, DOI 10.1093/nar/gkm593
   Chen JY, 2019, BIOSENS BIOELECTRON, V143, DOI 10.1016/j.bios.2019.111619
   Chu HQ, 2019, ANGEW CHEM INT EDIT, V58, P14877, DOI 10.1002/anie.201906224
   Cui L, 2020, CHEM COMMUN, V56, P10191, DOI 10.1039/d0cc04855k
   Gao WW, 2021, NUCLEIC ACIDS RES, V49, DOI 10.1093/nar/gkab102
   Jansson MD, 2012, MOL ONCOL, V6, P590, DOI 10.1016/j.molonc.2012.09.006
   Jia RC, 2019, ANAL CHEM, V91, P15107, DOI 10.1021/acs.analchem.9b03819
   Lee H, 2020, ANAL CHEM, V92, P5750, DOI 10.1021/acs.analchem.9b05043
   Li CY, 2020, CHEM COMMUN, V56, P6997, DOI 10.1039/d0cc02454f
   Li CY, 2019, ANAL CHEM, V91, P7950, DOI 10.1021/acs.analchem.9b01941
   Li DX, 2020, ANAL CHEM, V92, P2074, DOI 10.1021/acs.analchem.9b04585
   Li FY, 2021, BIOSENS BIOELECTRON, V172, DOI 10.1016/j.bios.2020.112757
   Li Q, 2020, BIOSENS BIOELECTRON, V150, DOI 10.1016/j.bios.2019.111866
   Li Y, 2019, ANAL CHEM, V91, P9308, DOI 10.1021/acs.analchem.9b02580
   Liang CP, 2017, ANGEW CHEM INT EDIT, V56, P9077, DOI 10.1002/anie.201704147
   Lin PY, 2010, BRIT J CANCER, V103, P1144, DOI 10.1038/sj.bjc.6605901
   Lin Q, 2020, CHEM COMMUN, V56, P5303, DOI 10.1039/d0cc01231a
   Lin SB, 2015, NAT REV CANCER, V15, P321, DOI 10.1038/nrc3932
   Liu P, 2020, ACS APPL MATER INTER, V12, P45648, DOI 10.1021/acsami.0c14621
   Lubbe AS, 2017, CHEM SOC REV, V46, P1052, DOI 10.1039/c6cs00461j
   Luo ZD, 2019, CURR MED CHEM, V26, P3341, DOI 10.2174/0929867325666180214123500
   Lv MM, 2020, CHEM COMMUN, V56, P6668, DOI 10.1039/d0cc01626h
   Meng XD, 2020, ANAL CHEM, V92, P8333, DOI 10.1021/acs.analchem.0c00782
   Mostakim SK, 2018, INORG CHEM, V57, P14574, DOI 10.1021/acs.inorgchem.8b02240
   Oishi M, 2021, ACS APPL MATER INTER, V13, P35533, DOI 10.1021/acsami.1c09631
   Rupaimoole R, 2017, NAT REV DRUG DISCOV, V16, P203, DOI 10.1038/nrd.2016.246
   Shi XX, 2020, ACS SENSORS, V5, P3150, DOI 10.1021/acssensors.0c01271
   Tay CY, 2015, ACS NANO, V9, P5609, DOI 10.1021/acsnano.5b01954
   Wang L, 2020, ACS SENSORS, V5, P3584, DOI 10.1021/acssensors.0c01864
   Wang MH, 2019, BIOSENS BIOELECTRON, V142, DOI 10.1016/j.bios.2019.111536
   Wen YL, 2020, ANAL CHEM, V92, P4498, DOI 10.1021/acs.analchem.9b05616
   Xia YK, 2021, BIOSENS BIOELECTRON, V173, DOI 10.1016/j.bios.2020.112834
   Xiong MQ, 2021, BIOSCIENCE REP, V41, DOI 10.1042/BSR20203559
   Xu C, 2020, ANAL CHEM, V92, P2088, DOI 10.1021/acs.analchem.9b04596
   Xue SY, 2019, ANAL CHEM, V91, P2659, DOI 10.1021/acs.analchem.8b03778
   Yan D, 2019, ACS APPL MATER INTER, V11, P47253, DOI 10.1021/acsami.9b17310
   Zhang J, 2019, ANAL CHEM, V91, P9049, DOI 10.1021/acs.analchem.9b01343
   Zhang RY, 2021, CHEM COMMUN, V57, P2188, DOI 10.1039/d0cc07893j
   Zhao J, 2019, J AM CHEM SOC, V141, P7056, DOI 10.1021/jacs.9b01931
   Zhao J, 2018, J AM CHEM SOC, V140, P578, DOI 10.1021/jacs.7b11161
NR 40
TC 13
Z9 14
U1 15
U2 77
PU AMER CHEMICAL SOC
PI WASHINGTON
PA 1155 16TH ST, NW, WASHINGTON, DC 20036 USA
SN 0003-2700
EI 1520-6882
J9 ANAL CHEM
JI Anal. Chem.
PD DEC 14
PY 2021
VL 93
IS 49
BP 16638
EP 16645
DI 10.1021/acs.analchem.1c04105
PG 8
WC Chemistry, Analytical
WE Science Citation Index Expanded (SCI-EXPANDED)
SC Chemistry
GA YV9GW
UT WOS:000753032200042
PM 34855353
DA 2023-06-30
ER

PT J
AU Xiao, K
   Meng, LX
   Du, CC
   Zhang, QQ
   Yu, Q
   Zhang, XH
   Chen, JH
AF Xiao, Ke
   Meng, Leixia
   Du, Cuicui
   Zhang, Qingqing
   Yu, Qiong
   Zhang, Xiaohua
   Chen, Jinhua
TI A label-free photoelectrochemical biosensor with near-zero-background
   noise for protein kinase A activity assay based on porous ZrO2/CdS
   octahedra
SO SENSORS AND ACTUATORS B-CHEMICAL
LA English
DT Article
DE Photoelectrochemical biosensor; Label-free; Near-zero-background noise;
   ZrO2; CdS; Protein kinase A
ID FLUORESCENT DETECTION; PHOS-TAG; NANOPARTICLES; SIGNAL; PERFORMANCE;
   OXIDE; CAMP
AB Herein, porous ZrO2 octahedra with uniform size and large surface area were synthesized by direct calcination of zirconium-based metal-organic frameworks (UiO-66) and its photoelectric properties were enhanced by modification with CdS nanoparticles. Based on porous ZrO2/CdS octahedra, a label-free and sensitive photo electrochemical (PEC) biosensor with near-zero-background noise was proposed for protein kinase A (PKA) activity assay. The PKA-specific peptide was immobilized on the gold nanoparticles-modified indium tin oxide electrode through its cysteine end. With the participation of adenosine triphosphate (ATP), the peptide phosphorylation was catalyzed by PKA and the ZrO2/CdS octahedra were introduced to the electrode via Zr-O-P coordination between ZrO2 and phosphate group on the phosphorylated peptide. Under visible light irradiation, a large anodic photocurrent generated. The developed PEC biosensor had good analytical characteristics for PKA activity assay: near-zero background noise, wide linear range (0.001-100 U mL(-1)) and low detection limit (0.00035 U mL(-1)). This strategy provides an efficient avenue for PKA activity assay, and shows great potential application in diagnostics and drug discovery of PKA-related diseases. Moreover, the developed porous ZrO2/CdS octahedra may have a wider application in PEC monitoring of phosphorylation-dephosphorylation processes of proteins and fast PEC assay of organophosphorus pesticides.
C1 [Xiao, Ke; Meng, Leixia; Du, Cuicui; Zhang, Qingqing; Yu, Qiong; Zhang, Xiaohua; Chen, Jinhua] Hunan Univ, Coll Chem & Chem Engn, State Key Lab Chemo Biosensing & Chemometr, Changsha 410082, Peoples R China.
C3 Hunan University
RP Du, CC; Zhang, XH; Chen, JH (通讯作者)，Hunan Univ, Coll Chem & Chem Engn, State Key Lab Chemo Biosensing & Chemometr, Changsha 410082, Peoples R China.
EM ducc@hnu.edu.cn; mickyxie@hnu.edu.cn; chenjinhua@hnu.edu.cn
RI Zhang, Qing/HTT-5047-2023; xiao, ke/HSB-5863-2023
FU National Natural Science Foundation of China [22074033, 21727810]
FX This work was financially supported by The National Natural Science
   Foundation of China (22074033, 21727810).
CR Brognard J, 2011, CURR OPIN GENET DEV, V21, P4, DOI 10.1016/j.gde.2010.10.012
   Da HM, 2019, CHEM COMMUN, V55, P8076, DOI 10.1039/c9cc04049h
   Ding CF, 2019, ANAL CHEM, V91, P15846, DOI 10.1021/acs.analchem.9b04206
   Dupre A, 2014, NAT COMMUN, V5, DOI 10.1038/ncomms4318
   Engh RA, 1996, J BIOL CHEM, V271, P26157, DOI 10.1074/jbc.271.42.26157
   Flajolet M, 2007, P NATL ACAD SCI USA, V104, P4159, DOI 10.1073/pnas.0611236104
   Gupta PK, 2018, J ELECTROANAL CHEM, V829, P69, DOI 10.1016/j.jelechem.2018.10.004
   Han QZ, 2018, BIOSENS BIOELECTRON, V99, P493, DOI 10.1016/j.bios.2017.08.034
   Hao YT, 2017, INT J HYDROGEN ENERG, V42, P5916, DOI 10.1016/j.ijhydene.2017.01.093
   Ksapabutr B, 2010, THIN SOLID FILMS, V518, P6518, DOI 10.1016/j.tsf.2010.03.167
   Ksapabutr B, 2010, PHYS SCRIPTA, VT139, DOI 10.1088/0031-8949/2010/T139/014055
   Lai YS, 2014, DYES PIGMENTS, V103, P76, DOI 10.1016/j.dyepig.2013.11.026
   Li FX, 2020, J COLLOID INTERF SCI, V561, P568, DOI 10.1016/j.jcis.2019.11.031
   Li MJ, 2018, ANAL CHEM, V90, P8211, DOI 10.1021/acs.analchem.8b01641
   Li X, 2017, ANAL CHEM, V89, P2369, DOI 10.1021/acs.analchem.6b04184
   Liu JQ, 2015, BIOSENS BIOELECTRON, V70, P54, DOI 10.1016/j.bios.2015.03.026
   Liu JQ, 2014, TALANTA, V129, P328, DOI 10.1016/j.talanta.2014.05.043
   Liu Y, 2016, ACS APPL MATER INTER, V8, P28255, DOI 10.1021/acsami.5b08275
   Lu GY, 2014, TALANTA, V128, P360, DOI 10.1016/j.talanta.2014.04.061
   Manning G, 2002, SCIENCE, V298, P1912, DOI 10.1126/science.1075762
   Meng TJ, 2019, J COLLOID INTERF SCI, V536, P424, DOI 10.1016/j.jcis.2018.10.076
   Peuchert U, 2009, J EUR CERAM SOC, V29, P283, DOI 10.1016/j.jeurceramsoc.2008.03.028
   Poungchan G, 2016, MATER DESIGN, V89, P137, DOI 10.1016/j.matdes.2015.09.136
   Shen CC, 2016, MICROCHIM ACTA, V183, P2933, DOI 10.1007/s00604-016-1944-y
   Shen CC, 2016, BIOSENS BIOELECTRON, V85, P220, DOI 10.1016/j.bios.2016.05.025
   Shen CC, 2015, ANAL CHEM, V87, P693, DOI 10.1021/ac503492k
   Sui CJ, 2018, MICROCHIM ACTA, V185, DOI 10.1007/s00604-018-3076-z
   Sun SJ, 2015, ANALYST, V140, P5685, DOI 10.1039/c5an00963d
   Tan PL, 2013, ANAL CHIM ACTA, V780, P89, DOI 10.1016/j.aca.2013.03.070
   Taylor SS, 2008, BBA-PROTEINS PROTEOM, V1784, P16, DOI 10.1016/j.bbapap.2007.10.002
   Wang HM, 2018, APPL SURF SCI, V448, P539, DOI 10.1016/j.apsusc.2018.04.153
   Wang H, 2015, ACS APPL MATER INTER, V7, P26414, DOI 10.1021/acsami.5b09348
   Wang ZH, 2017, BIOSENS BIOELECTRON, V97, P107, DOI 10.1016/j.bios.2017.05.011
   Xu HQ, 2018, ACS CATAL, V8, P11615, DOI 10.1021/acscatal.8b03233
   Xu SJ, 2010, ANAL CHEM, V82, P9566, DOI 10.1021/ac102296g
   Xu XH, 2012, ANAL CHEM, V84, P4746, DOI 10.1021/ac3001918
   Xu XH, 2009, CHEM COMMUN, P6946, DOI 10.1039/b913943e
   Yan K, 2015, ANAL CHEM, V87, P12215, DOI 10.1021/acs.analchem.5b03139
   Yan XX, 2018, SENSOR ACTUAT B-CHEM, V255, P2187, DOI 10.1016/j.snb.2017.09.030
   Yan ZY, 2016, ANAL CHEM, V88, P922, DOI 10.1021/acs.analchem.5b03661
   Yang RY, 2019, BIOSENS BIOELECTRON, V132, P55, DOI 10.1016/j.bios.2019.02.035
   Yang YQ, 2012, J MATER CHEM, V22, P4977, DOI 10.1039/c2jm15129d
   Yang ZJ, 2021, SENSOR ACTUAT B-CHEM, V326, DOI 10.1016/j.snb.2020.128828
   Yeh TF, 2013, J PHYS CHEM C, V117, P6516, DOI 10.1021/jp312613r
   Yin HS, 2015, BIOSENS BIOELECTRON, V64, P462, DOI 10.1016/j.bios.2014.09.070
   Zeng RJ, 2019, ANAL CHEM, V91, P2447, DOI 10.1021/acs.analchem.8b05265
   Zhang YK, 2019, PHYS CHEM CHEM PHYS, V21, P8326, DOI 10.1039/c9cp01180c
   Zhou YL, 2016, BIOSENS BIOELECTRON, V86, P508, DOI 10.1016/j.bios.2016.07.004
   Zhou YL, 2015, SENSOR ACTUAT B-CHEM, V206, P728, DOI 10.1016/j.snb.2014.09.017
   Zou K, 2020, ANAL CHIM ACTA, V1099, P75, DOI 10.1016/j.aca.2019.11.054
NR 50
TC 20
Z9 20
U1 23
U2 172
PU ELSEVIER SCIENCE SA
PI LAUSANNE
PA PO BOX 564, 1001 LAUSANNE, SWITZERLAND
EI 0925-4005
J9 SENSOR ACTUAT B-CHEM
JI Sens. Actuator B-Chem.
PD FEB 1
PY 2021
VL 328
AR 129096
DI 10.1016/j.snb.2020.129096
PG 9
WC Chemistry, Analytical; Electrochemistry; Instruments & Instrumentation
WE Science Citation Index Expanded (SCI-EXPANDED)
SC Chemistry; Electrochemistry; Instruments & Instrumentation
GA PI2YL
UT WOS:000600962000005
DA 2023-06-30
ER

PT J
AU Wang, HQ
   Ma, ZF
   Han, HL
AF Wang, Huiqiang
   Ma, Zhanfang
   Han, Hongliang
TI A novel impedance enhancer for amperometric biosensor based
   ultrasensitive detection of matrix metalloproteinase-2
SO BIOELECTROCHEMISTRY
LA English
DT Article
DE Impedance enhancer; Sodium tartrate gel; Amperometric biosensor;
   Polyaniline gel; Carbon sphere; Matrix metalloproteinase-2
ID TRIGGERED SENSITIVITY AMPLIFICATION; FREE ELECTROCHEMICAL IMMUNOSENSOR;
   TUMOR-MARKERS; SIGNAL-ON; CLEAVAGE; PEPTIDE; GRAPHENE; CARBON;
   NANOSTRUCTURES; NANOPARTICLES
AB The detection range and sensitivity is crucial to the determination of tumor markers. For amperometric biosensors, the detection range relies on the initial current signals (I-0) and the sensitivity is tightly related to the current signals difference (Delta I) caused by per unit concentration target. Herein, an amperometric biosensor was fabricated using polyaniline gel as substrate and CS-AuNPs-Pb2+ as impedance enhancer. The sensing substrate exhibited strong current signal in [Fe(CN)(6)](3-/4-) due to the excellent conductivity and large specific surface area of polyaniline gel. CS-AuNPs-Pb(2+)with large hindrance effect can significantly increase interfacial resistance, resulting in the enhancement of Delta I. In addition, Pb2+ can react with sodium tartrate to produce nonconducting sodium tartrate gel on sensing interface, leading to further amplification of Delta I. Matrix metalloproteinase-2 (MMP-2) was analysed to prove the feasibility of this strategy. The proposed amperometric biosensor reveal both wide linear detection range from 1 pg mL(-1) to 1 mu g mL(-1) and high sensitivity of 28.4 to . mu A. (LgC(MMP-2))(-1). Therefore, this strategy will be of great significance to design other ultrasensitive amperometric biosensors. (C) 2019 Elsevier B.V. All rights reserved.
C1 [Wang, Huiqiang; Ma, Zhanfang; Han, Hongliang] Capital Normal Univ, Dept Chem, Beijing 100048, Peoples R China.
   [Wang, Huiqiang] Chinese Acad Sci, Inst Chem, Key Lab Green Printing, Beijing Natl Lab Mol Sci BNLMS, Zhongguancun North First St 2, Beijing 100190, Peoples R China.
   [Wang, Huiqiang] Univ Chinese Acad Sci, Beijing 100049, Peoples R China.
C3 Capital Normal University; Chinese Academy of Sciences; Institute of
   Chemistry, CAS; Chinese Academy of Sciences; University of Chinese
   Academy of Sciences, CAS
RP Ma, ZF; Han, HL (通讯作者)，Capital Normal Univ, Dept Chem, Beijing 100048, Peoples R China.
EM mazhanfang@cnu.edu.cn; hanhongliang@cnu.edu.cn
RI Ma, Zhanfang/ABC-1250-2020
FU National Natural Science Foundation of China [21673143]; Natural Science
   Foundation of Beijing Municipality [2172016]; Capacity Building for
   Sci-Tech Innovation-Fundamental Scientific Research Funds [19530050179]
FX This research was financed by grants from the National Natural Science
   Foundation of China (21673143), Natural Science Foundation of Beijing
   Municipality (2172016), and Capacity Building for Sci-Tech
   Innovation-Fundamental Scientific Research Funds (19530050179).
CR Bauza MC, 2012, ANAL CHEM, V84, P8697, DOI 10.1021/ac3019284
   Cheng Y, 2016, ANAL CHEM, V88, P8913, DOI 10.1021/acs.analchem.6b02833
   Du Y, 2014, ANAL CHEM, V86, P8010, DOI 10.1021/ac5025254
   Arevalo FJ, 2010, TALANTA, V80, P1986, DOI 10.1016/j.talanta.2009.10.059
   Jia HY, 2015, BIOELECTROCHEMISTRY, V101, P22, DOI 10.1016/j.bioelechem.2014.06.012
   Jing P, 2015, RSC ADV, V5, P65725, DOI 10.1039/c5ra10662a
   Kou BB, 2017, ANAL CHEM, V89, P9383, DOI 10.1021/acs.analchem.7b02210
   Kou BB, 2016, ACS APPL MATER INTER, V8, P22869, DOI 10.1021/acsami.6b07017
   Li N, 2014, SENSOR ACTUAT B-CHEM, V202, P67, DOI 10.1016/j.snb.2014.05.077
   Li SY, 2015, CHEM COMMUN, V51, P14520, DOI 10.1039/c5cc04962h
   Liu SM, 2011, SENSOR ACTUAT B-CHEM, V156, P388, DOI 10.1016/j.snb.2011.04.062
   Pei FB, 2019, BIOELECTROCHEMISTRY, V126, P92, DOI 10.1016/j.bioelechem.2018.11.008
   Sarac AS, 2008, INT J ELECTROCHEM SC, V3, P777
   Singh A, 2016, BIOSENS BIOELECTRON, V83, P162, DOI 10.1016/j.bios.2016.04.054
   Stoeva SI, 2006, J AM CHEM SOC, V128, P8378, DOI 10.1021/ja0613106
   Tang ZX, 2017, BIOSENS BIOELECTRON, V98, P100, DOI 10.1016/j.bios.2017.06.041
   Tang ZX, 2017, BIOSENS BIOELECTRON, V92, P577, DOI 10.1016/j.bios.2016.10.057
   Tang ZX, 2017, BIOSENS BIOELECTRON, V91, P299, DOI 10.1016/j.bios.2016.12.049
   Wang D, 2016, CHEM COMMUN, V52, P5943, DOI 10.1039/c6cc00928j
   Wang H, 2013, BIOSENS BIOELECTRON, V49, P14, DOI 10.1016/j.bios.2013.04.041
   Wang HQ, 2019, BIOSENS BIOELECTRON, V132, P265, DOI 10.1016/j.bios.2019.03.013
   Wang HQ, 2018, SENSOR ACTUAT B-CHEM, V266, P46, DOI 10.1016/j.snb.2018.03.119
   Wang HQ, 2018, SENSOR ACTUAT B-CHEM, V256, P402, DOI 10.1016/j.snb.2017.10.115
   Wang HQ, 2018, SENSOR ACTUAT B-CHEM, V254, P642, DOI 10.1016/j.snb.2017.07.135
   Wang HQ, 2017, BIOELECTROCHEMISTRY, V114, P48, DOI 10.1016/j.bioelechem.2016.12.006
   Wu L, 2013, ANAL CHEM, V85, P8397, DOI 10.1021/ac401810t
   Yang GH, 2013, CARBON, V61, P357, DOI 10.1016/j.carbon.2013.05.016
   Zeng QO, 2010, ADV FUNCT MATER, V20, P3366, DOI 10.1002/adfm.201000540
   Zheng Y, 2018, BIOSENS BIOELECTRON, V115, P30, DOI 10.1016/j.bios.2018.05.026
   Zheng Y, 2018, BIOSENS BIOELECTRON, V108, P46, DOI 10.1016/j.bios.2018.02.045
   Zhou J, 2014, SENSOR ACTUAT B-CHEM, V197, P220, DOI 10.1016/j.snb.2014.02.009
   Zhu Q, 2015, BIOSENS BIOELECTRON, V68, P42, DOI 10.1016/j.bios.2014.12.023
NR 32
TC 11
Z9 11
U1 1
U2 46
PU ELSEVIER SCIENCE SA
PI LAUSANNE
PA PO BOX 564, 1001 LAUSANNE, SWITZERLAND
SN 1567-5394
EI 1878-562X
J9 BIOELECTROCHEMISTRY
JI Bioelectrochemistry
PD DEC
PY 2019
VL 130
AR 107324
DI 10.1016/j.bioelechem.2019.06.009
PG 6
WC Biochemistry & Molecular Biology; Biology; Biophysics; Electrochemistry
WE Science Citation Index Expanded (SCI-EXPANDED)
SC Biochemistry & Molecular Biology; Life Sciences & Biomedicine - Other
   Topics; Biophysics; Electrochemistry
GA JS0XL
UT WOS:000500037700004
PM 31295697
DA 2023-06-30
ER

PT J
AU Wang, H
   Liu, Y
   Liu, G
AF Wang, Hui
   Liu, Yang
   Liu, Gang
TI Label-Free Biosensor Using a Silver Specific RNA-Cleaving DNAzyme
   Functionalized Single-Walled Carbon Nanotube for Silver Ion
   Determination
SO NANOMATERIALS
LA English
DT Article
DE field effect transistor; single-walled carbon nanotubes; silver ion;
   biosensor; DNAzyme
ID FLUORESCENT SENSING PLATFORM; SELECTIVE DETECTION; AQUEOUS-SOLUTION;
   OLIGONUCLEOTIDE; NANOPARTICLES; MERCURY; PROBE; RISK; EXPOSURE; CYSTEINE
AB Silver, a very common heavy metal, has been employed in electronics, medicine, jewelry, and catalysis due to its excellent chemical and physical characteristics. Silver-containing wastes can cause environmental pollution, so it is vital to monitor the Ag(I) concentration. Here, a label-free biosensor was developed for the Ag(I) detection, which used single-walled carbon nanotubes/field effect transistor (SWNTs/FET) to functionalize with a specific DNAzyme, containing an Agzyme and a complementary strand DNA (CS-DNA) embedded an RNA-base. The CS-DNA was covalently immobilized on the SWNTs' surface through peptide bonds, and then combined with the Agzyme. When Ag(I) was bound with the Agzyme, the CS-DNA can be cleaved at the RNA site efficiently. The cleaved DNAzyme induced a remarkable change in the electrical conductivity of SWNTs. The performances of DNAzyme/SWNTs/FET were investigated using different spectroscopy and electrochemical methods. Under the optimized parameters, DNAzyme/SWNTs/FET presented a high sensitivity and selectivity towards Ag(I), in which the linear response range is 10 pM to 10(6) pM and the limit of detection is 5 pM(S/N = 3). Additionally, the prepared biosensor was applied to measure the Ag(I) concentration in the water sample with good results.
C1 [Wang, Hui; Liu, Gang] China Agr Univ, Minist Educ, Key Lab Modern Precis Agr Syst Integrat Res, Beijing 100083, Peoples R China.
   [Wang, Hui; Liu, Gang] China Agr Univ, Minist Agr, Key Lab Agr Informat Acquisit Technol, Beijing 100083, Peoples R China.
   [Liu, Yang] Xi An Jiao Tong Univ, Sch Elect & Informat Engn, Xian 710049, Shaanxi, Peoples R China.
C3 China Agricultural University; China Agricultural University; Ministry
   of Agriculture & Rural Affairs; Xi'an Jiaotong University
RP Liu, G (通讯作者)，China Agr Univ, Minist Educ, Key Lab Modern Precis Agr Syst Integrat Res, Beijing 100083, Peoples R China.; Liu, G (通讯作者)，China Agr Univ, Minist Agr, Key Lab Agr Informat Acquisit Technol, Beijing 100083, Peoples R China.
EM wanghui_lunwen@163.com; yliu@sei.xjtu.edu.cn; pac@cau.edu.cn
RI Wang, Hui/L-7857-2019; liu, yang/HQY-7531-2023; liu, yang/HHY-8583-2022;
   yang, liu/GVU-8760-2022; liu, yang/HIU-0559-2022; LIU,
   YANG/HWQ-4615-2023; Liu, Yang/HNJ-6693-2023; yang, liu/HTN-9175-2023
OI Wang, Hui/0000-0002-0041-5957; 
FU Chinese National Natural Science Foundation [31671578]; National High
   Technology Research and Development Program of China [2013AA102302]
FX This work was supported by Chinese National Natural Science Foundation
   (no. 31671578), and the National High Technology Research and
   Development Program of China (no. 2013AA102302).
CR Baker C, 2005, J NANOSCI NANOTECHNO, V5, P244, DOI 10.1166/jnn.2005.034
   Bell RA, 1999, ENVIRON TOXICOL CHEM, V18, P9, DOI [10.1002/etc.5620180103, 10.1897/1551-5028(1999)018&lt;0009:SCAGOS&gt;2.3.CO;2]
   Bian LJ, 2014, J AGR FOOD CHEM, V62, P4870, DOI 10.1021/jf404792z
   Blaser SA, 2008, SCI TOTAL ENVIRON, V390, P396, DOI 10.1016/j.scitotenv.2007.10.010
   Chabukdhara M, 2016, HUM ECOL RISK ASSESS, V22, P736, DOI 10.1080/10807039.2015.1105723
   Chancerel P, 2009, J IND ECOL, V13, P791, DOI 10.1111/j.1530-9290.2009.00171.x
   Chen Yinran, 2016, Wuhan University Journal of Natural Sciences, V21, P499, DOI 10.1007/s11859-016-1202-5
   Ciszewski D, 2016, WATER AIR SOIL POLL, V227, DOI 10.1007/s11270-016-2934-8
   Costa V., 2001, STUD CONSERV, V2, P19, DOI [10.1179/sic.2001.46.Supplement-1.18, DOI 10.1179/SIC.2001.46]
   Drake PL, 2005, ANN OCCUP HYG, V49, P575, DOI 10.1093/annhyg/mei019
   Fisher NM, 2003, J AM ACAD DERMATOL, V49, P730, DOI 10.1067/S0190-9622(02)61574-9
   Fu JJ, 2008, CHEMOSPHERE, V71, P1269, DOI 10.1016/j.chemosphere.2007.11.065
   Fung MC, 1996, J TOXICOL-CLIN TOXIC, V34, P119, DOI 10.3109/15563659609020246
   Ghaedi M, 2009, J HAZARD MATER, V168, P1022, DOI 10.1016/j.jhazmat.2009.02.130
   Hosoba M, 2009, ANAL CHIM ACTA, V639, P51, DOI 10.1016/j.aca.2009.02.050
   Kampmann Y, 2008, J APPL MICROBIOL, V104, P1808, DOI 10.1111/j.1365-2672.2008.03727.x
   KLOTZ IM, 1952, J AM CHEM SOC, V74, P5537, DOI 10.1021/ja01141a523
   Krizkova S, 2009, CHEM LISTY, V103, P559
   LEVENTER H, 1990, HYDROBIOLOGIA, V191, P47, DOI 10.1007/BF00026038
   Li HL, 2011, LANGMUIR, V27, P4305, DOI 10.1021/la200052t
   Li T, 2009, CHEM-EUR J, V15, P3347, DOI 10.1002/chem.200900056
   Li XY, 2017, BIOSENS BIOELECTRON, V92, P496, DOI 10.1016/j.bios.2016.10.075
   Liu M, 2014, ACS APPL MATER INTER, V6, P7371, DOI 10.1021/am5006282
   Man BYW, 2010, CHEM COMMUN, V46, P8534, DOI 10.1039/c0cc01201g
   Martin S., 2009, ENV SCI TECHNOL BR C, V15, P1, DOI DOI 10.1002/ANIE.200906623
   Mitrano DM, 2012, J ANAL ATOM SPECTROM, V27, P1131, DOI 10.1039/c2ja30021d
   Moraes RA, 2011, J BRAZIL CHEM SOC, V22, P2191, DOI 10.1590/S0103-50532011001100024
   Paramelle D, 2014, ANALYST, V139, P4855, DOI 10.1039/c4an00978a
   Prakash R, 2006, APPL PHYS LETT, V88, DOI 10.1063/1.2171802
   Pu WD, 2012, MICROCHIM ACTA, V177, P137, DOI 10.1007/s00604-012-0763-z
   Purcell TW, 1998, ENVIRON TOXICOL CHEM, V17, P539, DOI [10.1002/etc.5620170404, 10.1897/1551-5028(1998)017&lt;0539:SOSITE&gt;2.3.CO;2]
   Ratte HT, 1999, ENVIRON TOXICOL CHEM, V18, P89, DOI [10.1002/etc.5620180112, 10.1897/1551-5028(1999)018&lt;0089:BATOSC&gt;2.3.CO;2]
   Saran R, 2016, ANAL CHEM, V88, P4014, DOI 10.1021/acs.analchem.6b00327
   Shi Y, 2013, SCI RES, V3, P6
   SIBLERUD RL, 1994, PSYCHOL REP, V74, P67, DOI 10.2466/pr0.1994.74.1.67
   Wang ZX, 2014, ANAL CHEM, V86, P7436, DOI 10.1021/ac501085d
   Wen YQ, 2010, CHEM COMMUN, V46, P2596, DOI 10.1039/b924832c
   Yang WJ, 2009, NANOTECHNOLOGY, V20, DOI 10.1088/0957-4484/20/8/085102
   Yuan CG, 2013, INT J ENVIRON AN CH, V93, P1513, DOI 10.1080/03067319.2013.782487
   Zhou XH, 2010, ANAL CHEM, V82, P789, DOI 10.1021/ac902421u
   Zhu GC, 2014, CHEM COMMUN, V50, P572, DOI 10.1039/c3cc46884d
   Zhuang P, 2009, ENVIRON GEOCHEM HLTH, V31, P707, DOI 10.1007/s10653-009-9248-3
NR 42
TC 13
Z9 14
U1 7
U2 58
PU MDPI
PI BASEL
PA ST ALBAN-ANLAGE 66, CH-4052 BASEL, SWITZERLAND
SN 2079-4991
J9 NANOMATERIALS-BASEL
JI Nanomaterials
PD APR
PY 2018
VL 8
IS 4
AR 258
DI 10.3390/nano8040258
PG 13
WC Chemistry, Multidisciplinary; Nanoscience & Nanotechnology; Materials
   Science, Multidisciplinary; Physics, Applied
WE Science Citation Index Expanded (SCI-EXPANDED)
SC Chemistry; Science & Technology - Other Topics; Materials Science;
   Physics
GA GI9XR
UT WOS:000434889100079
PM 29677143
OA Green Submitted, gold, Green Published
DA 2023-06-30
ER

PT J
AU Aydin, EB
   Aydin, M
   Sezginturk, MK
AF Aydin, Elif Burcu
   Aydin, Muhammet
   Sezginturk, Mustafa Kemal
TI Selective and ultrasensitive electrochemical immunosensing of NSE cancer
   biomarker in human serum using epoxy-substituted poly(pyrrole) polymer
   modified disposable ITO electrode
SO SENSORS AND ACTUATORS B-CHEMICAL
LA English
DT Article
DE Neuron specific enolase; Epoxy-substituted-polypyrrole P(Pyr-Epx)
   polymer; Impedimetric immunosensor
ID NEURON-SPECIFIC ENOLASE; IMMOBILIZATION MATRIX; SENSITIVE DETECTION;
   RAMAN-SPECTROSCOPY; CATHODE MATERIAL; LUNG-CANCER; SENSORS; OXIDE; FILM;
   BIOSENSOR
AB An ultrasensitive, specific and label-free immunosensor was developed to determine the lowest alteration of neuron specific enolase antigen (NSE), the standard biomarker of lung cancer patients. This immunosensor was the first biosensor which was fabricated by utilizing epoxy-substituted-polypyrrole P(Pyr-Epx) polymer as an immobilization platform. The fabrication steps of the immunosensor were followed by using electrochemical studies (electrochemical impedance spectroscopy and cyclic voltammetry) and these techniques were applied to characterize the binding interactions. Scanning electron microscopy and atomic force microscopy analyses were performed to investigate the changes formed on the indium fin oxide electrode surface morphology and electrode surface structure. The optimization of the experimental parameters and the analytical performance of the proposed immunosensor were widely evaluated. Under optimum experimental conditions, the change in impedimetric signal was determined to follow the specific biointeraction between anti-NSE antibody and NSE antigen. The sensing ability of the proposed immunosensor for NSE detection showed a wide linear detection range of 0.02-7.5 pg/mL, with a low detection limit of 6.1 fg/mL. This impedimetric immunosensor also demonstrated highly repeatable and reproducible responses, and reliable results in the analysis of human serum samples with recoveries between 98.29 % and 102.81 %. In addition, the designed immunosensor could be used for detection of lung cancer biomarkers after simple dilution of serum samples with phosphate buffer.
C1 [Aydin, Elif Burcu; Aydin, Muhammet] Tekirdag Namik Kemal Univ, Sci & Technol Res Ctr, Tekirdag, Turkey.
   [Sezginturk, Mustafa Kemal] Canakkale Onsekiz Mart Univ, Fac Engn, Bioengn Dept, Canakkale, Turkey.
C3 Namik Kemal University; Canakkale Onsekiz Mart University
RP Aydin, EB (通讯作者)，Tekirdag Namik Kemal Univ, Sci & Technol Res Ctr, Tekirdag, Turkey.
EM ebbahadir@nku.edu.tr
RI Sezgintürk, Mustafa Kemal/AAY-1439-2021; AYDIN, MUHAMMET/ABA-9027-2020;
   AYDIN, Elif Burcu/ABA-9053-2020
OI AYDIN, MUHAMMET/0000-0002-8716-9970; AYDIN, Elif
   Burcu/0000-0002-1982-4128
CR Amani J, 2018, ANAL BIOCHEM, V548, P53, DOI 10.1016/j.ab.2018.02.024
   [Anonymous], LUNG CANC
   Ashur I, 2012, ELECTROCHIM ACTA, V85, P169, DOI 10.1016/j.electacta.2012.08.044
   Aydemir N, 2016, PHYS CHEM CHEM PHYS, V18, P8264, DOI 10.1039/c5cp06830d
   Aydin EB, 2019, ANAL CHIM ACTA, V1077, P129, DOI 10.1016/j.aca.2019.05.049
   Aydin EB, 2019, TALANTA, V200, P387, DOI 10.1016/j.talanta.2019.03.082
   Aydin EB, 2018, BIOSENS BIOELECTRON, V121, P80, DOI 10.1016/j.bios.2018.09.008
   Aydin EB, 2018, SENSOR ACTUAT B-CHEM, V270, P18, DOI 10.1016/j.snb.2018.05.014
   Aydin EB, 2017, TRAC-TREND ANAL CHEM, V97, P309, DOI 10.1016/j.trac.2017.09.021
   Aydin M, 2011, EUR POLYM J, V47, P2283, DOI 10.1016/j.eurpolymj.2011.09.002
   Aydin M, 2015, J SOLID STATE ELECTR, V19, P2275, DOI 10.1007/s10008-015-2842-7
   Aydin M, 2019, BIOSENS BIOELECTRON, V144, DOI 10.1016/j.bios.2019.111675
   Aydin M, 2019, BIOSENS BIOELECTRON, V126, P230, DOI 10.1016/j.bios.2018.10.051
   Aydin M, 2018, BIOSENS BIOELECTRON, V117, P720, DOI 10.1016/j.bios.2018.07.010
   Aydin M, 2018, BIOSENS BIOELECTRON, V107, P1, DOI 10.1016/j.bios.2018.02.017
   Barton AC, 2008, ANAL CHEM, V80, P9411, DOI 10.1021/ac801394d
   Chrabaszcz K, 2018, ANALYST, V143, P2042, DOI 10.1039/c7an01883e
   Dong W, 2013, MATER LETT, V91, P359, DOI 10.1016/j.matlet.2012.10.031
   Fan Y, 2017, BIOSENS BIOELECTRON, V95, P60, DOI 10.1016/j.bios.2017.04.003
   Fang YS, 2019, ANALYST, V144, P2186, DOI 10.1039/c8an02230e
   Fu XH, 2013, ANAL METHODS-UK, V5, P3803, DOI 10.1039/c3ay40844b
   Gao ZQ, 2019, BIOSENS BIOELECTRON, V126, P108, DOI 10.1016/j.bios.2018.10.017
   Gokoglan TC, 2017, FOOD CHEM, V220, P299, DOI 10.1016/j.foodchem.2016.10.023
   Guarino V, 2016, POLYMERS-BASEL, V8, DOI 10.3390/polym8050185
   Han J, 2012, BIOSENS BIOELECTRON, V31, P399, DOI 10.1016/j.bios.2011.10.055
   Han L, 2019, ANALYST, V144, P685, DOI 10.1039/c8an01876f
   HARDING M, 1990, BRIT J CANCER, V61, P605, DOI 10.1038/bjc.1990.134
   Heller A, 2005, AICHE J, V51, P1054, DOI 10.1002/aic.10489
   Jain R, 2017, TRAC-TREND ANAL CHEM, V97, P363, DOI 10.1016/j.trac.2017.10.009
   Khan W, 2007, ACTA BIOMATER, V3, P541, DOI 10.1016/j.actbio.2007.01.006
   Kimmel DW, 2012, ANAL CHEM, V84, P685, DOI 10.1021/ac202878q
   Kuhar N, 2018, RSC ADV, V8, P25888, DOI 10.1039/c8ra04491k
   Kurouski D, 2015, ANALYST, V140, P4967, DOI 10.1039/c5an00342c
   Lee SM, 2013, MATER RES BULL, V48, P1523, DOI 10.1016/j.materresbull.2012.12.055
   Liu LF, 2016, BIOSENS BIOELECTRON, V80, P300, DOI 10.1016/j.bios.2016.01.084
   MAEDA S, 1995, MACROMOLECULES, V28, P2905, DOI 10.1021/ma00112a042
   Maiti NC, 2004, J AM CHEM SOC, V126, P2399, DOI 10.1021/ja0356176
   Mateo C, 2003, BIOMACROMOLECULES, V4, P772, DOI 10.1021/bm0257661
   Molina R, 2004, CLIN BIOCHEM, V37, P505, DOI 10.1016/j.clinbiochem.2004.05.007
   Norlin A, 2002, BIOMOL ENG, V19, P67, DOI 10.1016/S1389-0344(02)00013-8
   Tam PD, 2011, APPL SURF SCI, V257, P9817, DOI 10.1016/j.apsusc.2011.06.028
   Qi J, 2019, BIOSENS BIOELECTRON, V142, DOI 10.1016/j.bios.2019.111533
   Qi J, 2018, ANAL CHEM, V90, P11827, DOI 10.1021/acs.analchem.8b01291
   Rahman MA, 2008, SENSORS-BASEL, V8, P118, DOI 10.3390/s8010118
   Randviir EP, 2013, ANAL METHODS-UK, V5, P1098, DOI 10.1039/c3ay26476a
   Rong QF, 2015, SCI REP-UK, V5, DOI 10.1038/srep11440
   Roointan A, 2019, J PHARMACEUT BIOMED, V164, P93, DOI 10.1016/j.jpba.2018.10.017
   Shrivastava S, 2016, TRAC-TREND ANAL CHEM, V82, P55, DOI 10.1016/j.trac.2016.04.005
   Toma M, 2018, ANALYST, V143, P858, DOI 10.1039/c7an01577a
   Tranter GE, 2017, ENCYCLOPEDIA OF SPECTROSCOPY AND SPECTROMETRY, 3RD EDITION, VOL 3: N-R, P740, DOI 10.1016/B978-0-12-409547-2.12099-2
   Truong LTN, 2011, TALANTA, V85, P2576, DOI 10.1016/j.talanta.2011.08.018
   Wang D, 2015, BIOSENS BIOELECTRON, V63, P185, DOI 10.1016/j.bios.2014.06.070
   Wang HQ, 2018, SENSOR ACTUAT B-CHEM, V254, P642, DOI 10.1016/j.snb.2017.07.135
   Wang X, 2018, BIOSENS BIOELECTRON, V99, P34, DOI 10.1016/j.bios.2017.07.037
   Yang GJ, 2019, BIOSENS BIOELECTRON, V141, DOI 10.1016/j.bios.2019.111416
   Yu XY, 2015, ANAL CHEM, V87, P4237, DOI 10.1021/ac504456w
   Zang S, 2013, ELECTROCHIM ACTA, V90, P246, DOI 10.1016/j.electacta.2012.12.021
   Zhang DS, 2018, SENSOR ACTUAT B-CHEM, V258, P141, DOI 10.1016/j.snb.2017.11.085
   Zhang J, 2017, SENSOR ACTUAT B-CHEM, V246, P623, DOI 10.1016/j.snb.2017.02.134
   Zhang Q, 2018, ANAL BIOCHEM, V540, P1, DOI 10.1016/j.ab.2017.10.009
   Zhang SL, 2014, ANALYST, V139, P3629, DOI 10.1039/c4an00420e
   Zhao JQ, 2016, RSC ADV, V6, P31448, DOI 10.1039/c6ra01773h
   Zhou M, 2019, SENSOR ACTUAT B-CHEM, V291, P164, DOI 10.1016/j.snb.2019.04.060
NR 63
TC 39
Z9 40
U1 4
U2 55
PU ELSEVIER SCIENCE SA
PI LAUSANNE
PA PO BOX 564, 1001 LAUSANNE, SWITZERLAND
EI 0925-4005
J9 SENSOR ACTUAT B-CHEM
JI Sens. Actuator B-Chem.
PD MAR 1
PY 2020
VL 306
AR 127613
DI 10.1016/j.snb.2019.127613
PG 12
WC Chemistry, Analytical; Electrochemistry; Instruments & Instrumentation
WE Science Citation Index Expanded (SCI-EXPANDED)
SC Chemistry; Electrochemistry; Instruments & Instrumentation
GA KC8ZE
UT WOS:000507459500038
DA 2023-06-30
ER

PT J
AU Ranjbar, S
   Shahrokhian, S
   Nurmohammadi, F
AF Ranjbar, Saba
   Shahrokhian, Saeed
   Nurmohammadi, Fatemeh
TI Nanoporous gold as a suitable substrate for preparation of a new
   sensitive electrochemical aptasensor for detection of Salmonella
   typhimurium
SO SENSORS AND ACTUATORS B-CHEMICAL
LA English
DT Article
DE Aptasensor; Nanoporous gold; Au-Cu alloy; Salmonella typhimurium;
   Electrochemical detection; Food analysis
ID FREE IMPEDIMETRIC BIOSENSOR; DNA APTAMERS; ELECTRODE; SENSORS; FILMS;
   NANOPARTICLES; BIOMOLECULES; FABRICATION; SELECTION; BACTERIA
AB Nowadays, achievement to easy, fast, reliable and cost-effective techniques and tools is one of the most important challenges in detection of microorganisms. Salmonella typhimurium is one of the most important pathogenic bacteria that affect the human health and environmental infections. In this work we report a new, stable, biocompatible and cost-effective platform for construction of an aptasensor based on nanoporous gold (NPG) for detection of S. typhimurium. Nanoporous gold is electrochemically synthesized using Au-Cu alloy at the surface of Au/GCE. Thiol functionalized aptamer is used for effective linking to the surface of NPG/Au/GCE via self-assemble monolayers (SAMs) formation. Morphological and voltammetric characterizations of the fabricated aptasensor were performed by cyclic voltammetry (CV), electrochemical impedance spectroscopy (EIS), scanning electron microscopy (SEM) and energy dispersive spectroscopy (EDS). The purposed aptasensor is capable to detect S. typhimurium in a wide linear dynamic range 6.5 x 10(2) to 6.5 x 10(8) CFU mL(-1) with a LOQ of 6.5 x 10(1) CFU mL(-1) and LOD of 1 CFU mL(-1). The prepared aptasensor showed some significant advantages such as sensitivity, selectivity, repeatability and ability to distinguish between live and dead bacteria cells. The prepared biosensor is successfully applied for salmonella detection in real samples such as egg. (C) 2017 Elsevier B.V. All rights reserved.
C1 [Ranjbar, Saba; Shahrokhian, Saeed] Sharif Univ Technol, Dept Chem, Tehran 111559516, Iran.
   [Shahrokhian, Saeed] Sharif Univ Technol, Inst Nanosci & Nanotechnol, Tehran, Iran.
   [Nurmohammadi, Fatemeh] Pasteur Inst Iran, Dept Mol Biol, Pasteur Ave, Tehran 13164, Iran.
C3 Sharif University of Technology; Sharif University of Technology; Le
   Reseau International des Instituts Pasteur (RIIP); Pasteur Institute of
   Iran
RP Shahrokhian, S (通讯作者)，Sharif Univ Technol, Dept Chem, Tehran 111559516, Iran.
EM shahrokhian@sharif.edu
OI Ranjbar, Saba/0000-0003-4746-3099
FU Sharif University of Technology, Tehran, Iran [G930616]
FX The authors gratefully acknowledge the support of this work by the
   Research Council and of Sharif University of Technology, Tehran, Iran
   (Grant No. G930616).
CR Ahangar LE, 2012, BIOSENS BIOELECTRON, V38, P252, DOI 10.1016/j.bios.2012.05.040
   Akhgari F, 2015, SENSOR ACTUAT B-CHEM, V221, P867, DOI 10.1016/j.snb.2015.06.146
   Bagheryan Z, 2016, BIOSENS BIOELECTRON, V80, P566, DOI 10.1016/j.bios.2016.02.024
   Bonardi S, 2008, VET RES COMMUN, V32, pS315, DOI 10.1007/s11259-008-9137-8
   Bruno JG, 1999, BIOSENS BIOELECTRON, V14, P457, DOI 10.1016/S0956-5663(99)00028-7
   Cao XX, 2009, NUCLEIC ACIDS RES, V37, P4621, DOI 10.1093/nar/gkp489
   Chen AY, 2015, ELECTROCHIM ACTA, V153, P552, DOI 10.1016/j.electacta.2014.10.081
   Dorofeeva TS, 2015, NANO RES, V8, P2188, DOI 10.1007/s12274-015-0726-x
   Erlebacher J, 2001, NATURE, V410, P450, DOI 10.1038/35068529
   Gast RK, 2013, J FOOD PROTECT, V76, P108, DOI 10.4315/0362-028X.JFP-12-268
   Gonzalez-Escalona N, 2012, FOOD RES INT, V48, P202, DOI 10.1016/j.foodres.2012.03.009
   Goode JA, 2015, LANGMUIR, V31, P6267, DOI 10.1021/la503533g
   Gu HY, 2001, J ELECTROANAL CHEM, V516, P119, DOI 10.1016/S0022-0728(01)00669-6
   Hakamada M, 2011, PHYS CHEM CHEM PHYS, V13, P12277, DOI 10.1039/c0cp02553d
   Hamaguchi N, 2001, ANAL BIOCHEM, V294, P126, DOI 10.1006/abio.2001.5169
   Hou JG, 2016, SENSOR ACTUAT B-CHEM, V225, P241, DOI 10.1016/j.snb.2015.11.035
   Jia F, 2016, MICROCHIM ACTA, V183, P337, DOI 10.1007/s00604-015-1649-7
   Jimenez GC, 2015, ANAL CHEM, V87, P1075, DOI 10.1021/ac503639s
   Joshi R, 2009, MOL CELL PROBE, V23, P20, DOI 10.1016/j.mcp.2008.10.006
   Kashefi-Kheyrabadi L, 2013, BIOELECTROCHEMISTRY, V94, P47, DOI 10.1016/j.bioelechem.2013.05.005
   Labib M, 2016, CHEM REV, V116, P9001, DOI 10.1021/acs.chemrev.6b00220
   Labib M, 2012, ANAL CHEM, V84, P8966, DOI 10.1021/ac302902s
   Labib M, 2012, ANAL CHEM, V84, P8114, DOI 10.1021/ac302217u
   Lee J, 2014, SENSOR ACTUAT B-CHEM, V196, P511, DOI 10.1016/j.snb.2014.02.059
   Lee KM, 2015, FOOD CONTROL, V47, P264, DOI 10.1016/j.foodcont.2014.07.011
   Levinson W., 1996, MED MICROBIOLOGY IMM
   Liebana S, 2014, ANAL METHODS-UK, V6, P8858, DOI [10.1039/C4AY01373E, 10.1039/c4ay01373e]
   Ma XY, 2014, J MICROBIOL METH, V98, P94, DOI 10.1016/j.mimet.2014.01.003
   McFarland J, 1907, J AMER MED ASSOC, V49, P1176
   Scallan E., 2011, EMERG INFECT DIS J C, V17
   Scharff RL, 2015, J FOOD PROTECT, V78, P1064, DOI 10.4315/0362-028X.JFP-14-505
   Seker E, 2009, MATERIALS, V2, P2188, DOI 10.3390/ma2042188
   Shahrokhian S, 2015, ELECTROANAL, V27, P1989, DOI 10.1002/elan.201500027
   Sharma H, 2013, SENSOR ACTUAT B-CHEM, V183, P535, DOI 10.1016/j.snb.2013.03.137
   Sheikhzadeh E, 2016, BIOSENS BIOELECTRON, V80, P194, DOI 10.1016/j.bios.2016.01.057
   Shervedani RK, 2009, SENSOR ACTUAT B-CHEM, V139, P657, DOI 10.1016/j.snb.2009.03.060
   Singh R, 2014, SENSOR ACTUAT B-CHEM, V197, P385, DOI 10.1016/j.snb.2014.03.005
   Tiwari JN, 2016, ACS NANO, V10, P46, DOI 10.1021/acsnano.5b05690
   Wang D, 2012, J MATER CHEM, V22, P5344, DOI 10.1039/c2jm15727f
   Xiao XX, 2016, BIOELECTROCHEMISTRY, V109, P117, DOI 10.1016/j.bioelechem.2015.12.008
   Xu H, 2016, J PHYS CHEM C, V120, P25296, DOI 10.1021/acs.jpcc.6b06314
   Zhang RY, 2014, MATERIALS, V7, P3834, DOI 10.3390/ma7053834
   Zhao F., 2017, OPT MEMS OMN 2016 IN, P1, DOI 10.1038/s41598-017-16222-7
   Zhu CZ, 2015, ANAL CHEM, V87, P230, DOI 10.1021/ac5039863
   Zhu Y, 2015, ANAL CHIM ACTA, V883, P81, DOI 10.1016/j.aca.2015.05.002
NR 45
TC 76
Z9 78
U1 8
U2 270
PU ELSEVIER SCIENCE SA
PI LAUSANNE
PA PO BOX 564, 1001 LAUSANNE, SWITZERLAND
SN 0925-4005
J9 SENSOR ACTUAT B-CHEM
JI Sens. Actuator B-Chem.
PD FEB
PY 2018
VL 255
BP 1536
EP 1544
DI 10.1016/j.snb.2017.08.160
PN 2
PG 9
WC Chemistry, Analytical; Electrochemistry; Instruments & Instrumentation
WE Science Citation Index Expanded (SCI-EXPANDED)
SC Chemistry; Electrochemistry; Instruments & Instrumentation
GA FL5XN
UT WOS:000414319900045
DA 2023-06-30
ER

PT J
AU Hu, SS
   Lin, YX
   Teng, J
   Wong, WL
   Qiu, B
AF Hu, Shuisheng
   Lin, Yuxia
   Teng, Jing
   Wong, Wing-Leung
   Qiu, Bin
TI In situ deposition of MOF-74(Cu) nanosheet arrays onto carbon cloth to
   fabricate a sensitive and selective electrocatalytic biosensor and its
   application for the determination of glucose in human serum
SO MICROCHIMICA ACTA
LA English
DT Article
DE MOF-74(Cu); Two-dimensional metal-organic framework nanosheet; Bottom-up
   synthesis; In situ deposition; Carbon cloth; Electrochemical catalysis;
   Electrochemical biosensor; Glucose sensor; Glucose oxidation;
   Non-enzymatic method
ID METAL-ORGANIC FRAMEWORK; NONENZYMATIC GLUCOSE; HYDROGEN-PEROXIDE;
   ENZYME; SENSOR; ALLOY; NANOPARTICLES; NANOCATALYSTS; ELECTRODE; STRATEGY
AB A new electrocatalytic biosensor (MOF-74(Cu) NS-CC) based on the in situ deposition of MOF-74(Cu) nanosheet on carbon cloth via a bottom-up synthetic approach in a glass tube was developed. The electrocatalytic activity of the deposited MOF-74(Cu) NS was demonstrated in the oxidation of glucose to gluconate under alkaline conditions. The results revealed that the proposed method of in situ formation of MOF-74(Cu) NS onto a carbon cloth surface in a multi-layer solution is capable to generate a stable MOF-74(Cu) NS-CC electrode with excellent sensing performance. When the as-synthesized MOF-74(Cu) NS-CC was applied directly as the working electrode for glucose sensing, it showed much higher conductivity and redox activity than MOF-74(Cu) NS-GCE. With the potential applied at 0.55 V (vs. Ag/AgCl), this new electrocatalytic biosensor exhibits an excellent linear relationship between current density and concentration of glucose. Moreover, a wide linear range of detection (1.0 to 1000 mu M) was observed. The limit of detection was found to be 0.41 mu M (S/N = 3). The response sensitivity is 3.35 mA mM(-1) cm(-2) when the concentration of glucose is in the range 1-100 mu M and 3.81 mA mM(-1) cm(-2) for the 100-1000 mu M concentration range. This study provides a low-cost, easy to prepare, and reproducible methodology for the synthesis of highly redox-active nanomaterials based on the in situ formation of two-dimensional MOF-74(Cu) NS for the development of new electrocatalytic biosensors.
   Graphical abstract
C1 [Hu, Shuisheng; Lin, Yuxia; Qiu, Bin] Fuzhou Univ, Fujian Prov Key Lab Anal & Detect Food Safety, Minist Educ, Key Lab Analyt Sci Food Safety & Biol, Fuzhou 350108, Fujian, Peoples R China.
   [Hu, Shuisheng; Wong, Wing-Leung] Hong Kong Polytech Univ, State Key Lab Chem Biol & Drug Discovery, Kowloon, Hong Kong, Hong Kong, Peoples R China.
   [Hu, Shuisheng; Wong, Wing-Leung] Hong Kong Polytech Univ, Dept Appl Biol & Chem Technol, Kowloon, Hong Kong, Hong Kong, Peoples R China.
   [Teng, Jing] Fujian Univ Tradit Chinese Med, Beijing Univ Chinese Med, Xiamen TCM Hosp, Xiamen Hosp Tradit Chinese Med,Xiamen Hosp,Dept L, Xiamen, Peoples R China.
C3 Fuzhou University; Hong Kong Polytechnic University; Hong Kong
   Polytechnic University; Beijing University of Chinese Medicine; Fujian
   University of Traditional Chinese Medicine
RP Qiu, B (通讯作者)，Fuzhou Univ, Fujian Prov Key Lab Anal & Detect Food Safety, Minist Educ, Key Lab Analyt Sci Food Safety & Biol, Fuzhou 350108, Fujian, Peoples R China.; Wong, WL (通讯作者)，Hong Kong Polytech Univ, State Key Lab Chem Biol & Drug Discovery, Kowloon, Hong Kong, Hong Kong, Peoples R China.; Wong, WL (通讯作者)，Hong Kong Polytech Univ, Dept Appl Biol & Chem Technol, Kowloon, Hong Kong, Hong Kong, Peoples R China.; Teng, J (通讯作者)，Fujian Univ Tradit Chinese Med, Beijing Univ Chinese Med, Xiamen TCM Hosp, Xiamen Hosp Tradit Chinese Med,Xiamen Hosp,Dept L, Xiamen, Peoples R China.
EM tengjing1108@163.com; wing.leung.wong@polyu.edu.hk; summer328cn@163.com
RI WONG, Wing-Leung/ABD-2099-2020; LIN, YUXIA/GXA-2919-2022
OI WONG, Wing-Leung/0000-0001-7191-7578; HU, Shuisheng/0000-0001-5815-1571
FU STS Key Project of Fujian Province [2017T3007]; Nature Sciences Funding
   of Fujian Province [2018J01682]; Project of Quangang District Science
   and Technology Bureau [2019G01]; Natural Science Foundation of Guangdong
   Province [2019A1515011799]
FX This study is funded by the STS Key Project of Fujian Province
   (2017T3007), Nature Sciences Funding of Fujian Province (2018J01682) and
   the Project of Quangang District Science and Technology Bureau
   (2019G01), and Natural Science Foundation of Guangdong Province
   (2019A1515011799).
CR Alshahrani LA, 2019, SENSORS-BASEL, V19, DOI 10.3390/s19102289
   Neto SA, 2014, J POWER SOURCES, V259, P25, DOI 10.1016/j.jpowsour.2014.02.069
   Cabrera-Garcia A, 2019, J COLLOID INTERF SCI, V541, P163, DOI 10.1016/j.jcis.2019.01.042
   Chang JF, 2018, BIOSENS BIOELECTRON, V104, P152, DOI 10.1016/j.bios.2018.01.007
   Chaudhari NK, 2017, NANOSCALE, V9, P12231, DOI 10.1039/c7nr04187j
   Chen T, 2016, ANAL CHEM, V88, P7885, DOI 10.1021/acs.analchem.6b02216
   Darabdhara G, 2019, SENSOR ACTUAT B-CHEM, V285, P277, DOI 10.1016/j.snb.2019.01.048
   Dong SY, 2019, SENSOR ACTUAT B-CHEM, V284, P354, DOI 10.1016/j.snb.2018.12.150
   Fan WD, 2019, ACS SUSTAIN CHEM ENG, V7, P2134, DOI 10.1021/acssuschemeng.8b04783
   Gao W, 2014, TALANTA, V120, P484, DOI 10.1016/j.talanta.2013.12.012
   Gkaniatsou E, 2018, ANGEW CHEM INT EDIT, V57, P16141, DOI 10.1002/anie.201811327
   Gu CC, 2017, ACS APPL MATER INTER, V9, P35721, DOI 10.1021/acsami.7b07104
   Gu CM, 2020, SENSOR ACTUAT B-CHEM, V305, DOI 10.1016/j.snb.2019.127478
   Hosseini H, 2014, SENSOR ACTUAT B-CHEM, V195, P85, DOI 10.1016/j.snb.2014.01.015
   Hu SS, 2019, MICROCHIM ACTA, V186, DOI 10.1007/s00604-019-3250-y
   Hu SS, 2018, SENSOR ACTUAT B-CHEM, V267, P312, DOI 10.1016/j.snb.2018.04.055
   Hu SS, 2017, BIOSENS BIOELECTRON, V92, P718, DOI 10.1016/j.bios.2016.10.006
   Kang XH, 2007, ANAL BIOCHEM, V363, P143, DOI 10.1016/j.ab.2007.01.003
   Lai HS, 2020, J MATER CHEM C, V8, P2952, DOI 10.1039/d0tc00040j
   Li JT, 2019, ACS ENERGY LETT, V4, P285, DOI 10.1021/acsenergylett.8b02345
   Li YC, 2015, SENSOR ACTUAT B-CHEM, V206, P735, DOI 10.1016/j.snb.2014.09.016
   Li YL, 2016, J MATER CHEM B, V4, P2591, DOI 10.1039/c5tb02525g
   Liu MM, 2013, BIOSENS BIOELECTRON, V45, P206, DOI 10.1016/j.bios.2013.02.010
   Lu WB, 2018, NEW J CHEM, V42, P3180, DOI 10.1039/c7nj04754a
   Luo YM, 2020, INORG CHEM FRONT, V7, P1512, DOI 10.1039/d0qi00104j
   Mahmoud MA, 2014, CHEM MATER, V26, P44, DOI 10.1021/cm4020892
   Mukherjee S, 2018, NANO ENERGY, V48, P217, DOI 10.1016/j.nanoen.2018.03.059
   Nenkova Ruska, 2013, Anal Biochem, V439, P65, DOI 10.1016/j.ab.2013.04.004
   Pang YC, 2020, J HAZARD MATER, V384, DOI 10.1016/j.jhazmat.2019.121430
   Salunkhe RR, 2016, ACCOUNTS CHEM RES, V49, P2796, DOI 10.1021/acs.accounts.6b00460
   Shahhoseini L, 2019, APPL SURF SCI, V478, P361, DOI 10.1016/j.apsusc.2019.01.240
   Song JY, 2019, CHEM ENG J, V363, P174, DOI 10.1016/j.cej.2019.01.138
   Wang JP, 2014, ANAL CHIM ACTA, V832, P34, DOI 10.1016/j.aca.2014.04.062
   Wang J, 2008, CHEM REV, V108, P814, DOI 10.1021/cr068123a
   Wang QX, 2016, ACS APPL MATER INTER, V8, P32477, DOI 10.1021/acsami.6b11965
   Wu XF, 2019, NANOTECHNOLOGY, V30, DOI 10.1088/1361-6528/aafe53
   Xiao QQ, 2019, POLYHEDRON, V158, P342, DOI 10.1016/j.poly.2018.11.016
   Yi XR, 2019, ELECTROCHIM ACTA, V295, P966, DOI 10.1016/j.electacta.2018.11.142
   Yin DD, 2017, ELECTROCHIM ACTA, V247, P41, DOI 10.1016/j.electacta.2017.06.176
   Zha QQ, 2020, ACS SUSTAIN CHEM ENG, V8, P12025, DOI 10.1021/acssuschemeng.0c02993
   Zhang LJ, 2018, ELECTROCHIM ACTA, V281, P189, DOI 10.1016/j.electacta.2018.05.162
   Zhang YC, 2012, BIOSENS BIOELECTRON, V31, P426, DOI 10.1016/j.bios.2011.11.006
   Zhao DY, 2015, J COLLOID INTERF SCI, V447, P50, DOI 10.1016/j.jcis.2015.01.053
   Zhao LY, 2014, J MATER CHEM C, V2, P2707, DOI 10.1039/c3tc32317j
   Zhao MT, 2015, ADV MATER, V27, P7372, DOI 10.1002/adma.201503648
   Zhong HX, 2019, ANGEW CHEM INT EDIT, V58, P10677, DOI 10.1002/anie.201907002
NR 46
TC 20
Z9 20
U1 30
U2 288
PU SPRINGER WIEN
PI WIEN
PA SACHSENPLATZ 4-6, PO BOX 89, A-1201 WIEN, AUSTRIA
SN 0026-3672
EI 1436-5073
J9 MICROCHIM ACTA
JI Microchim. Acta
PD DEC
PY 2020
VL 187
IS 12
AR 670
DI 10.1007/s00604-020-04634-8
PG 10
WC Chemistry, Analytical
WE Science Citation Index Expanded (SCI-EXPANDED)
SC Chemistry
GA OU1JC
UT WOS:000591290200001
PM 33219870
OA Green Accepted
DA 2023-06-30
ER

PT J
AU Dridi, F
   Marrakchi, M
   Gargouri, M
   Garcia-Cruz, A
   Dzyadevych, S
   Vocanson, F
   Saulnier, J
   Jaffrezic-Renault, N
   Lagarde, F
AF Dridi, Fatma
   Marrakchi, Mouna
   Gargouri, Mohamed
   Garcia-Cruz, Alvaro
   Dzyadevych, Sergei
   Vocanson, Francis
   Saulnier, Joelle
   Jaffrezic-Renault, Nicole
   Lagarde, Florence
TI Thermolysin entrapped in a gold nanoparticles/polymer composite for
   direct and sensitive conductometric biosensing of ochratoxin A in olive
   oil
SO SENSORS AND ACTUATORS B-CHEMICAL
LA English
DT Article
DE Conductometric biosensor; Thermolysin; Ochratoxin A; Polyvinyl alcohol;
   Polyethylenimine; Gold nanoparticles; Olive oil
ID BOVINE SERUM-ALBUMIN; ELECTROCHEMICAL IMMUNOSENSOR; IMPEDIMETRIC
   APTASENSOR; AFLATOXIN B-1; LABEL-FREE; LIQUID-CHROMATOGRAPHY;
   ASPERGILLUS-NIGER; IMMOBILIZATION; WATER; MYCOTOXINS
AB An original biosensor was developed for the direct conductometric detection of ochratoxin A (OTA) in olive oil samples. The biosensor is based on thermolysin (TLN) immobilization into a polyvinyl alcohol (PVA)/polyethylenimine (PEI) matrix containing gold nanoparticles (AuNPs) and cross-linked at the surface of gold interdigitated microelectrodes using glutaraldehyde. Under optimal conditions (35 min cross-linking time, working pH of 7 and temperature of 25 degrees C), the biosensor response was linear up to 60 nM OTA, with a sensitivity of 597 mu S mu M-1 and a limit of detection of 1 nM. This value was 700 times lower than the detection limit obtained using the more classical method based on enzyme cross-linking in the presence of bovine serum albumin (BSA). PVA/PEI hydrogel creates a very favorable aqueous environment for the enzyme. In addition, interactions between protonated amino groups of PEI and negative charges of both citrated AuNPs and thermolysin improve their dispersion in the polymer blend, favoring enzyme stabilization and accessibility of the substrate. No conductometric signal was observed after OTA injection in the absence of AuNPs, in agreement with the insulating properties of the cross-linked PVA/PEI hydrogel film. Incorporation of AuNPs into the TLN/BSA biomembrane helped improving the sensitivity by 5.3 but this latter remained 140 times lower than the sensitivity of TLN/AuNPs/(PVA/PEI) biosensor. The study of enzyme kinetics showed that V-i vs [OTA] plot exhibited a non-hyperbolic trend, indicating that kinetics does not display a Michaelis-Menten behavior. Biosensor response times are longer (7-48 min) comparatively to TLN/BSA biosensor with a maximal value of 25 min. This difference is due to the diffusion phenomenon through the pores of the polymer membrane. The proposed OTA biosensor was very reproducible with a relative standard deviations (RSDs) in the 3-15% range and stable over a 30-days period when stored at 4 degrees C in 20 mM phosphate buffer between two measurements. The method was further evaluated using commercial doped olive oil samples. No pretreatment of the sample was needed for testing and no matrix effect was observed. Recovery values were close to 100% demonstrating the suitability of the proposed method for OTA screening in olive oil. (C) 2015 Elsevier B.V. All rights reserved.
C1 [Dridi, Fatma; Marrakchi, Mouna; Gargouri, Mohamed] Univ Carthage, Lab Microbial Ecol & Technol, INSAT, Tunis 1080, Tunisia.
   [Dridi, Fatma; Garcia-Cruz, Alvaro; Saulnier, Joelle; Jaffrezic-Renault, Nicole; Lagarde, Florence] Univ Lyon, UMR CNRS UCBL ENS 5280, Inst Analyt Sci, F-69100 Villeurbanne, France.
   [Marrakchi, Mouna] Tunis El Manar Univ, Higher Inst Appl Biol Sci ISSBAT, Tunis 1006, Tunisia.
   [Dzyadevych, Sergei] Natl Acad Sci Ukraine, Inst Mol Biol & Genet, Lab Biomol Elect, UA-03680 Kiev, Ukraine.
   [Vocanson, Francis] Univ St Etienne, Univ Lyon, Lab Hubert Curien, UMR CNRS UJM 5516, F-42023 St Etienne, France.
C3 Universite de Carthage; Universite de Tunis-El-Manar; National Academy
   of Sciences Ukraine; Institute of Molecular Biology & Genetics of NASU;
   Universite Jean Monnet
RP Lagarde, F (通讯作者)，Univ Lyon, UMR CNRS UCBL ENS 5280, Inst Analyt Sci, 5 Rue Doua, F-69100 Villeurbanne, France.
EM florence.lagarde@isa-lyon.fr
RI Jaffrezic-Renault, Nicole J/J-4154-2017; saulnier, joelle/C-2992-2014;
   Lagarde, Florence/K-1505-2016; Dzyadevych, Sergei/AAE-3715-2019;
   Marrakchi, Mouna/AAS-6981-2020; CRUZ, ALVARO GARCIA/I-8667-2018
OI Jaffrezic-Renault, Nicole J/0000-0003-1354-9273; saulnier,
   joelle/0000-0002-7602-1540; Dzyadevych, Sergei/0000-0003-2915-716X;
   CRUZ, ALVARO GARCIA/0000-0002-6732-0696; Marrakchi,
   Mouna/0000-0001-9252-3172
FU PHC Utique programme [12G0911]; NATO's Public Diplomacy Division [CBP.
   NUKR SFP 984173]; EU through IRSES Marie Curie NANODEV project [318524];
   Ministry of Higher Education of Tunisia and French Institute of Tunis
FX This work was supported through PHC Utique programme (project no
   12G0911), by NATO's Public Diplomacy Division in the framework of
   "Science for Peace" (project CBP. NUKR SFP 984173) and EU through IRSES
   Marie Curie NANODEV project no 318524. F. Dridi thanks the Ministry of
   Higher Education of Tunisia and French Institute of Tunis for her
   mobility grants.
CR Abrunhosa L, 2007, BIOTECHNOL LETT, V29, P1909, DOI 10.1007/s10529-007-9479-2
   Abrunhosa L, 2006, FOOD BIOTECHNOL, V20, P231, DOI 10.1080/08905430600904369
   Abrunhosa L, 2010, TOXINS, V2, P1078, DOI 10.3390/toxins2051078
   Arduini F, 2010, MICROCHIM ACTA, V170, P193, DOI 10.1007/s00604-010-0317-1
   Alonso-Lomillo MA, 2011, ANAL CHIM ACTA, V688, P49, DOI 10.1016/j.aca.2011.01.003
   Alonso-Lomillo MA, 2010, BIOSENS BIOELECTRON, V25, P1333, DOI 10.1016/j.bios.2009.10.024
   Ates M, 2013, MAT SCI ENG C-MATER, V33, P1853, DOI 10.1016/j.msec.2013.01.035
   Awsiuk K, 2014, LANGMUIR, V30, P13925, DOI 10.1021/la502646w
   Balashev K, 2011, COLLOID SURFACE B, V88, P582, DOI 10.1016/j.colsurfb.2011.07.043
   Barbosa O, 2014, RSC ADV, V4, P1583, DOI 10.1039/c3ra45991h
   Bittner A, 2013, J AGR FOOD CHEM, V61, P12737, DOI 10.1021/jf403984x
   Bolivar JM, 2009, BIOMACROMOLECULES, V10, P742, DOI 10.1021/bm801162e
   Britz D, 2015, ELECTROCHIM ACTA, V152, P302, DOI 10.1016/j.electacta.2014.11.117
   Buenger D, 2012, PROG POLYM SCI, V37, P1678, DOI 10.1016/j.progpolymsci.2012.09.001
   Chen FF, 2012, BIORESOURCE TECHNOL, V115, P158, DOI 10.1016/j.biortech.2011.11.059
   Choi S, 2014, CARBON LETT, V15, P282, DOI 10.5714/CL.2014.15.4.282
   de Poulpiquet A, 2014, ELECTROCHIM ACTA, V126, P104, DOI 10.1016/j.electacta.2013.07.133
   Demaneche S, 2009, COLLOID SURFACE B, V70, P226, DOI 10.1016/j.colsurfb.2008.12.036
   EIJSINK VGH, 1995, NAT STRUCT BIOL, V2, P374, DOI 10.1038/nsb0595-374
   el Khoury A, 2010, TOXINS, V2, P461, DOI 10.3390/toxins2040461
   Evtugyn G, 2013, SENSORS-BASEL, V13, P16129, DOI 10.3390/s131216129
   Fang X, 2011, J MATER CHEM, V21, P4493, DOI 10.1039/c0jm03987j
   Ferracane R, 2007, FOOD ADDIT CONTAM, V24, P173, DOI 10.1080/02652030600986040
   HANGAUER DG, 1984, BIOCHEMISTRY-US, V23, P5730, DOI 10.1021/bi00319a011
   Hasanzadeh M, 2014, TRAC-TREND ANAL CHEM, V62, P11, DOI 10.1016/j.trac.2014.06.011
   Hayat A, 2013, TALANTA, V103, P14, DOI 10.1016/j.talanta.2012.09.048
   Jaffrezic-Renault N, 2008, SENSORS-BASEL, V8, P2569, DOI 10.3390/s8042569
   Jasti LS, 2014, ENZYME MICROB TECH, V64-65, P67, DOI 10.1016/j.enzmictec.2014.07.005
   Jiang L, 2014, ANAL CHIM ACTA, V806, P128, DOI 10.1016/j.aca.2013.11.003
   Jin XF, 2009, ANAL CHIM ACTA, V645, P92, DOI 10.1016/j.aca.2009.04.041
   Khan R, 2009, BIOSENS BIOELECTRON, V24, P1700, DOI 10.1016/j.bios.2008.08.046
   Kirsch J, 2013, CHEM SOC REV, V42, P8733, DOI 10.1039/c3cs60141b
   Koper GJM, 2010, POLYMER, V51, P5649, DOI 10.1016/j.polymer.2010.08.067
   Kuang H, 2010, BIOSENS BIOELECTRON, V26, P710, DOI 10.1016/j.bios.2010.06.058
   KUNUGI S, 1982, EUR J BIOCHEM, V124, P157, DOI 10.1111/j.1432-1033.1982.tb05919.x
   Lagarde F, 2011, ANAL BIOANAL CHEM, V400, P947, DOI 10.1007/s00216-011-4816-7
   Lee HJ, 2014, J FOOD PROTECT, V77, P1754, DOI 10.4315/0362-028X.JFP-14-189
   Li SC, 2011, FOOD CONTROL, V22, P43, DOI 10.1016/j.foodcont.2010.05.005
   Liu XP, 2013, ANAL METHODS-UK, V5, P1481, DOI 10.1039/c2ay26271a
   Marin S, 2013, FOOD CHEM TOXICOL, V60, P218, DOI 10.1016/j.fct.2013.07.047
   Marrakchi M, 2007, ANAL LETT, V40, P1307, DOI 10.1080/00032710701326676
   Marrakchi M, 2005, SENSOR ACTUAT B-CHEM, V111, P390, DOI 10.1016/j.snb.2005.03.099
   Meulenberg EP, 2012, TOXINS, V4, P244, DOI 10.3390/toxins4040244
   Moressi MB, 1999, ELECTROCHEM COMMUN, V1, P472, DOI 10.1016/S1388-2481(99)00096-X
   MORIHARA K, 1970, EUR J BIOCHEM, V15, P374, DOI 10.1111/j.1432-1033.1970.tb01018.x
   Nguyen KTN, 2014, J AOAC INT, V97, P1092, DOI 10.5740/jaoacint.13-232
   Nouira W, 2014, SENSORS-BASEL, V14, P13298, DOI 10.3390/s140713298
   Nunes MAP, 2012, J MOL RECOGNIT, V25, P580, DOI 10.1002/jmr.2197
   Papachristou A, 2004, FOOD ADDIT CONTAM A, V21, P85, DOI 10.1080/02652030310001632547
   Park JH, 2014, BIOSENS BIOELECTRON, V59, P321, DOI 10.1016/j.bios.2014.03.059
   PITOUT MJ, 1969, BIOCHEM PHARMACOL, V18, P485, DOI 10.1016/0006-2952(69)90224-X
   Pizzutti IR, 2014, TALANTA, V129, P352, DOI 10.1016/j.talanta.2014.05.017
   Radi AE, 2009, ELECTROCHIM ACTA, V54, P2180, DOI 10.1016/j.electacta.2008.10.013
   Radi AE, 2009, BIOSENS BIOELECTRON, V24, P1888, DOI 10.1016/j.bios.2008.09.021
   Perrotta PR, 2012, SENSOR ACTUAT B-CHEM, V162, P327, DOI 10.1016/j.snb.2011.12.089
   Sassolas A, 2012, BIOTECHNOL ADV, V30, P489, DOI 10.1016/j.biotechadv.2011.09.003
   Sliwinska M, 2014, J AGR FOOD CHEM, V62, P1423, DOI 10.1021/jf403215y
   Tencer M, 2007, APPL SURF SCI, V253, P9209, DOI 10.1016/j.apsusc.2007.05.079
   Nguyen-Boisse TT, 2014, ANAL BIOANAL CHEM, V406, P1039, DOI 10.1007/s00216-013-7197-2
   TURKEVICH J, 1951, DISCUSS FARADAY SOC, P55, DOI 10.1039/df9511100055
   VANDERME.KJ, 1965, NATURE, V205, P1112, DOI 10.1038/2051112a0
   Vidal JC, 2013, BIOSENS BIOELECTRON, V49, P146, DOI 10.1016/j.bios.2013.05.008
   Vidal JC, 2012, ANAL BIOANAL CHEM, V403, P1585, DOI 10.1007/s00216-012-5951-5
   Wang J, 2012, MICROCHIM ACTA, V177, P245, DOI 10.1007/s00604-011-0758-1
   Wu JJ, 2012, ANAL CHIM ACTA, V753, P27, DOI 10.1016/j.aca.2012.09.036
   Xie SB, 2014, BIOSENS BIOELECTRON, V55, P324, DOI 10.1016/j.bios.2013.11.009
   Yang XW, 2014, BIOELECTROCHEMISTRY, V96, P7, DOI 10.1016/j.bioelechem.2013.11.006
   Yu JCC, 2010, TOXINS, V2, P1536, DOI 10.3390/toxins2061536
   Zamfir LG, 2011, SENSOR ACTUAT B-CHEM, V159, P178, DOI 10.1016/j.snb.2011.06.069
   Zhang J, 2012, ELECTROCHEM COMMUN, V25, P5, DOI 10.1016/j.elecom.2012.09.006
   Zhu H, 2013, BIOSENS BIOELECTRON, V49, P210, DOI 10.1016/j.bios.2013.04.016
NR 71
TC 29
Z9 31
U1 3
U2 208
PU ELSEVIER SCIENCE SA
PI LAUSANNE
PA PO BOX 564, 1001 LAUSANNE, SWITZERLAND
SN 0925-4005
J9 SENSOR ACTUAT B-CHEM
JI Sens. Actuator B-Chem.
PD DEC 31
PY 2015
VL 221
BP 480
EP 490
DI 10.1016/j.snb.2015.06.120
PG 11
WC Chemistry, Analytical; Electrochemistry; Instruments & Instrumentation
WE Science Citation Index Expanded (SCI-EXPANDED)
SC Chemistry; Electrochemistry; Instruments & Instrumentation
GA CT6JA
UT WOS:000362918100064
DA 2023-06-30
ER

PT J
AU De Rycke, E
   Stove, C
   Dubruel, P
   De Saeger, S
   Beloglazova, N
AF De Rycke, Esther
   Stove, Christophe
   Dubruel, Peter
   De Saeger, Sarah
   Beloglazova, Natalia
TI Recent developments in electrochemical detection of illicit drugs in
   diverse matrices
SO BIOSENSORS & BIOELECTRONICS
LA English
DT Review
DE Illicit drugs; Electrochemical sensors; Recognition elements
ID FLOW-INJECTION ANALYSIS; LABEL-FREE DETECTION; VOLTAMMETRIC
   DETERMINATION; AMPEROMETRIC DETECTION; STREET SAMPLES; CAPACITIVE
   BIOSENSOR; CARBON ELECTRODES; COCAINE USERS; IMMOBILIZATION;
   METHAMPHETAMINE
AB Drug abuse is a global problem, requiring an interdisciplinary approach. Discovery, production, trafficking, and consumption of illicit drugs have been constantly growing, leading to heavy consequences for environment, human health, and society in general. Therefore, an urgent need for rapid, sensitive, portable and easy-to-operate detection methods for numerous drugs of interest in diverse matrices, from police samples, biological fluids and hair to sewage water has risen. Electrochemical sensors are promising alternatives to chromatography and spectrometry. Last decades, electrochemical sensing of illegal drugs has experienced a very significant growth, driven by improved transducers and signal amplifiers helping to improve the sensitivity and selectivity. The present review summarizes recent advances (last 10 years) in electrochemical detection of the most prevailing illicit drugs (such as cocaine, heroin, and (meth)amphetamine), their precursors and derivatives in different matrices. Various electrochemical sensors making use of different transducers with their (dis)advantages were discussed, and their sensitivity and applicability were critically compared. In those cases where natural or synthetic recognition elements were included in the sensing system to increase specificity, selected recognition elements, their immobilization, working conditions, and analytical performance were discussed. Finally, an outlook is presented with suggestions and recommendations for future developments.
C1 [De Rycke, Esther; De Saeger, Sarah; Beloglazova, Natalia] Univ Ghent, Ctr Excellence Mycotoxicol & Publ Hlth, Dept Bioanal, Ottergemsesteenweg 460, B-9000 Ghent, Belgium.
   [De Rycke, Esther; Dubruel, Peter] Univ Ghent, Dept Organ & Macromol Chem, Polymer Chem & Biomat Res Grp, Krijgslaan 281,Bldg S4 Bis, B-9000 Ghent, Belgium.
   [Stove, Christophe] Univ Ghent, Lab Toxicol, Ottergemsesteenweg 460, B-9000 Ghent, Belgium.
   [Beloglazova, Natalia] South Ural State Univ, Nanotechnol Educ & Res Ctr, Chelyabinsk 454080, Russia.
C3 Ghent University; Ghent University; Ghent University; South Ural State
   University
RP De Rycke, E (通讯作者)，Univ Ghent, Ctr Excellence Mycotoxicol & Publ Hlth, Dept Bioanal, Ottergemsesteenweg 460, B-9000 Ghent, Belgium.
EM esther.derycke@ugent.be
RI Dubruel, Peter/A-3440-2009; Stove, Christophe/B-6057-2008
OI Stove, Christophe/0000-0001-7126-348X; De Saeger,
   Sarah/0000-0002-2160-7253
FU European Union's Horizon 2020 Research and Innovation Program [653626];
   Fonds Wetenschappelijk Onderzoek (FWO) [1S67817N]
FX This work has received funding from the European Union's Horizon 2020
   Research and Innovation Program [Grant agreement No 653626] and Fonds
   Wetenschappelijk Onderzoek (FWO) [Grant No 1S67817N].
CR ADAMS R, 1952, J AM CHEM SOC, V74, P2597, DOI 10.1021/ja01130a039
   Alonso-Lomillo MA, 2009, ANAL CHIM ACTA, V633, P51, DOI 10.1016/j.aca.2008.11.033
   Asturias-Arribas L, 2013, TALANTA, V105, P131, DOI 10.1016/j.talanta.2012.11.078
   Asturias-Arribas L, 2011, ANAL CHIM ACTA, V685, P15, DOI 10.1016/j.aca.2010.11.006
   Baker BR, 2006, J AM CHEM SOC, V128, P3138, DOI 10.1021/ja056957p
   Balbino MA, 2016, J FORENSIC SCI, V61, P1067, DOI 10.1111/1556-4029.13059
   Balbino MA, 2014, J BRAZIL CHEM SOC, V25, P589, DOI 10.5935/0103-5053.20140040
   Barreira Rodriguez J.R., 1990, ANAL FEBR
   Bartlett CA, 2016, CHEM CENT J, V10, DOI 10.1186/s13065-016-0147-2
   de Andrade AFB, 2019, ANALYST, V144, P2965, DOI 10.1039/c9an00062c
   Butler D, 2006, ANAL CHIM ACTA, V556, P333, DOI 10.1016/j.aca.2005.09.056
   Cai H, 2006, SENSOR ACTUAT B-CHEM, V114, P433, DOI 10.1016/j.snb.2005.06.017
   Cheun B, 1996, BIOSENS BIOELECTRON, V11, P1185, DOI 10.1016/0956-5663(96)88082-1
   Cho IH, 2007, ANAL BIOCHEM, V365, P14, DOI 10.1016/j.ab.2007.02.028
   Compton WA, 2006, DRUG ALCOHOL DEPEN, V83, pS4, DOI 10.1016/j.drugalcdep.2005.10.020
   Cumba LR, 2016, ANAL METHODS-UK, V8, P142, DOI 10.1039/c5ay02924d
   Danczyk R, 2003, BIOTECHNOL BIOENG, V84, P215, DOI 10.1002/bit.10760
   de Araujo WR, 2018, ANAL CHIM ACTA, V1034, P1, DOI 10.1016/j.aca.2018.06.014
   de Jong M, 2018, ANAL CHEM, V90, P5290, DOI 10.1021/acs.analchem.8b00204
   de Jong M, 2016, CHEM SCI, V7, P2364, DOI 10.1039/c5sc04309c
   de Oliveira LS, 2013, MICROCHEM J, V110, P374, DOI 10.1016/j.microc.2013.04.017
   de Oliveira LS, 2013, SENSORS-BASEL, V13, P7668, DOI 10.3390/s130607668
   de Oliveira LP, 2018, ANAL METHODS-UK, V10, P5135, DOI 10.1039/c8ay01389f
   Ebrahimi M, 2012, BIOIMPACTS, V2, P91, DOI 10.5681/bi.2012.013
   ELNEMMA EM, 1992, TALANTA, V39, P1329, DOI 10.1016/0039-9140(92)80246-A
   Erturk G, 2017, SENSORS-BASEL, V17, DOI 10.3390/s17020390
   Fernandez P, 2004, J APPL TOXICOL, V24, P283, DOI 10.1002/jat.994
   FernandezAbedul MT, 1997, J PHARMACEUT BIOMED, V16, P15, DOI 10.1016/S0731-7085(96)01962-0
   FernandezAbedul MT, 1996, ANAL CHIM ACTA, V328, P67, DOI 10.1016/0003-2670(96)00105-5
   Florea A, 2019, ANALYST, V144, P4639, DOI 10.1039/c9an00618d
   Florea A, 2019, ANAL CHEM, V91, P7920, DOI 10.1021/acs.analchem.9b01796
   Florea A, 2018, TALANTA, V186, P362, DOI 10.1016/j.talanta.2018.04.061
   Freitas JM, 2017, SENSOR ACTUAT B-CHEM, V243, P557, DOI 10.1016/j.snb.2016.12.024
   Gallardo-Gonzalez J, 2018, SENSOR ACTUAT B-CHEM, V266, P823, DOI 10.1016/j.snb.2018.04.001
   Garrido EMPJ, 2010, BIOELECTROCHEMISTRY, V79, P77, DOI 10.1016/j.bioelechem.2009.12.002
   Garrido JMPJ, 2004, ELECTROANAL, V16, P1497, DOI 10.1002/elan.200302975
   Graniczkowska K, 2017, BIOSENS BIOELECTRON, V92, P741, DOI 10.1016/j.bios.2016.09.083
   Groeneveld G, 2015, SCI REP-UK, V5, DOI 10.1038/srep11716
   GUESHI T, 1978, J ELECTROANAL CHEM, V89, P247, DOI 10.1016/S0022-0728(78)80188-0
   Haddad P.R, 1990, ION CHROMATOGRAPHY P, P291, DOI [10.1007/978-1-60327-151-6, DOI 10.1007/978-1-60327-151-6]
   Hernandez F, 2014, TRAC-TREND ANAL CHEM, V63, P140, DOI 10.1016/j.trac.2014.08.003
   Hua M, 2010, ANAL SCI, V26, P1265, DOI 10.2116/analsci.26.1265
   Jung Y, 2008, ANALYST, V133, P697, DOI 10.1039/b800014j
   Kala SV, 2008, J ANAL TOXICOL, V32, P605, DOI 10.1093/jat/32.8.605
   Kang JH, 2007, J CHROMATOGR A, V1161, P9, DOI 10.1016/j.chroma.2007.05.023
   Keighley SD, 2008, BIOSENS BIOELECTRON, V23, P1291, DOI 10.1016/j.bios.2007.11.012
   KLEEBERG U, 1982, J PHARMACOL METHOD, V8, P19, DOI 10.1016/0160-5402(82)90004-3
   KRIZ D, 1995, ANAL CHIM ACTA, V300, P71, DOI 10.1016/0003-2670(94)00368-V
   Labib M, 2009, ANAL CHIM ACTA, V634, P255, DOI 10.1016/j.aca.2008.12.035
   Labib M, 2010, ANAL CHIM ACTA, V659, P194, DOI 10.1016/j.aca.2009.11.028
   Labib M, 2009, BIOTECHNOL BIOENG, V104, P312, DOI 10.1002/bit.22395
   Labib M, 2009, ANAL BIOANAL CHEM, V393, P1539, DOI 10.1007/s00216-008-2559-x
   Limbut W, 2007, ANAL BIOANAL CHEM, V389, P517, DOI 10.1007/s00216-007-1443-4
   Luo GH, 2016, SCI REP-UK, V6, P1, DOI [10.1038/srep35231, 10.1038/s41598-016-0027-y]
   Lurie IS, 1997, J CHROMATOGR A, V780, P265, DOI 10.1016/S0021-9673(97)00364-6
   Man G, 2009, FORENSIC SCI INT, V189, P1, DOI 10.1016/j.forsciint.2009.03.023
   Mannelli F, 2005, BIOELECTROCHEMISTRY, V66, P129, DOI 10.1016/j.bioelechem.2004.04.008
   Masemola DP, 2020, J ENVIRON SCI HEAL B, V55, P455, DOI 10.1080/03601234.2020.1713670
   Masikini M, 2015, SENSORS-BASEL, V15, P529, DOI 10.3390/s150100529
   Mathur S, 2017, BIOMED REP, V6, P612, DOI 10.3892/br.2017.909
   Mendoza S, 2015, AGRICULTURAL AND FOOD ELECTROANALYSIS, P23
   Merli D, 2014, TALANTA, V130, P456, DOI 10.1016/j.talanta.2014.07.037
   Mushayabasa S, 2015, COMPUT MATH METHOD M, V2015, DOI 10.1155/2015/383154
   Nevescanin MM, 2013, J SERB CHEM SOC, V78, P1373, DOI 10.2298/JSC121228032N
   Novak I, 2013, ELECTROANAL, V25, P2631, DOI 10.1002/elan.201300410
   Novak SP, 2011, J ADDICT DIS, V30, P248, DOI 10.1080/10550887.2011.581989
   Ocana C, 2014, MICROCHIM ACTA, V181, P355, DOI 10.1007/s00604-013-1126-0
   Oghli AH, 2015, RSC ADV, V5, P9674, DOI 10.1039/c4ra11399c
   Oiye EN, 2017, FORENSIC CHEM, V5, P86, DOI 10.1016/j.forc.2017.07.001
   Oiye EN, 2009, FORENSIC SCI INT, V192, P94, DOI 10.1016/j.forsciint.2009.08.004
   Oueslati R, 2018, BIOSENS BIOELECTRON, V108, P103, DOI 10.1016/j.bios.2018.02.055
   Park M, 2013, SENSORS-BASEL, V13, P5777, DOI 10.3390/s130505777
   Parkash O, 2014, DIAGNOSTICS, V4, P165, DOI 10.3390/diagnostics4040165
   Patel AK, 2009, MAT SCI ENG C-BIO S, V29, P1545, DOI 10.1016/j.msec.2008.12.008
   Patel AK, 2008, ELECTROANAL, V20, P2102, DOI 10.1002/elan.200804294
   Rafiee B, 2015, SENSOR ACTUAT B-CHEM, V218, P271, DOI 10.1016/j.snb.2015.03.077
   Ribeiro MFM, 2017, ECS TRANSACTIONS, V80, P1259, DOI 10.1149/08010.1259ecst
   Rocchitta G, 2016, SENSORS-BASEL, V16, DOI 10.3390/s16060780
   Sharma S, 2016, ESSAYS BIOCHEM, V60, P9, DOI 10.1042/EBC20150002
   Shumyantseva VV, 2006, J INORG BIOCHEM, V100, P1353, DOI 10.1016/j.jinorgbio.2006.03.007
   Singhal R.B., 2011, WORLD J CHEM, V6, P59
   Smolinska-Kempisty K, 2017, BIOSENS BIOELECTRON, V96, P49, DOI 10.1016/j.bios.2017.04.034
   Souza GA, 2018, ANAL METHODS-UK, V10, P2411, DOI 10.1039/c8ay00385h
   Svenson J, 2001, ANAL CHIM ACTA, V435, P19, DOI 10.1016/S0003-2670(00)01396-9
   Svorc L, 2014, J ELECTROANAL CHEM, V717, P34, DOI 10.1016/j.jelechem.2014.01.008
   Tadini MC, 2014, ELECTROCHIM ACTA, V121, P188, DOI 10.1016/j.electacta.2013.12.107
   Taleat Z, 2014, MICROCHIM ACTA, V181, P865, DOI 10.1007/s00604-014-1181-1
   Tavakkoli N, 2019, RSC ADV, V9, P14296, DOI 10.1039/c9ra01292c
   Teeparuksapun K, 2010, ANAL CHEM, V82, P8406, DOI 10.1021/ac102144a
   Tessari ENC, 2010, TOXINS, V2, P453, DOI 10.3390/toxins2040453
   UNODC, 1972, POLICY ANAL
   Usami A, 1996, J PHARMACEUT BIOMED, V14, P1133, DOI 10.1016/S0731-7085(96)01721-9
   Vasapollo G, 2011, INT J MOL SCI, V12, P5908, DOI 10.3390/ijms12095908
   VLATAKIS G, 1993, NATURE, V361, P645, DOI 10.1038/361645a0
   Wang BJ, 2013, BIOSENS BIOELECTRON, V40, P368, DOI 10.1016/j.bios.2012.08.011
   Wang Y, 2008, SENSORS-BASEL, V8, P2043, DOI 10.3390/s8042043
   Warner W. a, 2013, IDENTIFICATION, DOI [10.1111/j.1747-0285.2012.01428.x, DOI 10.1111/J.1747-0285.2012.01428.X]
   WATANABE K, 1995, ANAL CHIM ACTA, V316, P371, DOI 10.1016/0003-2670(95)00374-9
   WATANABE K, 1993, ANAL CHIM ACTA, V274, P59, DOI 10.1016/0003-2670(93)80605-K
   WILSON TD, 1984, J CHROMATOGR, V301, P39, DOI 10.1016/S0021-9673(01)89176-7
   Yanez-Sedeno P, 2019, BIOSENSORS-BASEL, V9, DOI 10.3390/bios9040127
   Zanfrognini B, 2020, J SOLID STATE ELECTR, V24, P2603, DOI 10.1007/s10008-020-04686-z
   Zhang DW, 2012, TALANTA, V92, P65, DOI 10.1016/j.talanta.2012.01.049
   Zhang LY, 2014, ANAL CHIM ACTA, V806, P204, DOI 10.1016/j.aca.2013.11.019
   Zhuo KL, 2016, IONICS, V22, P1947, DOI 10.1007/s11581-016-1708-z
   Zorea J, 2020, ANAL BIOANAL CHEM, V412, P1709, DOI 10.1007/s00216-020-02417-x
   Zuccato E, 2008, ENVIRON HEALTH PERSP, V116, P1027, DOI 10.1289/ehp.11022
NR 107
TC 45
Z9 45
U1 19
U2 104
PU ELSEVIER ADVANCED TECHNOLOGY
PI OXFORD
PA OXFORD FULFILLMENT CENTRE THE BOULEVARD, LANGFORD LANE, KIDLINGTON,
   OXFORD OX5 1GB, OXON, ENGLAND
SN 0956-5663
EI 1873-4235
J9 BIOSENS BIOELECTRON
JI Biosens. Bioelectron.
PD DEC 1
PY 2020
VL 169
AR 112579
DI 10.1016/j.bios.2020.112579
PG 13
WC Biophysics; Biotechnology & Applied Microbiology; Chemistry, Analytical;
   Electrochemistry; Nanoscience & Nanotechnology
WE Science Citation Index Expanded (SCI-EXPANDED)
SC Biophysics; Biotechnology & Applied Microbiology; Chemistry;
   Electrochemistry; Science & Technology - Other Topics
GA OH2JG
UT WOS:000582395000011
PM 32947080
OA Green Published
DA 2023-06-30
ER

PT J
AU Fan, Y
   Liu, JT
   Wang, Y
   Luo, JP
   Xu, HR
   Xu, SW
   Cai, XX
AF Fan, Yan
   Liu, Juntao
   Wang, Yang
   Luo, Jinping
   Xu, Huiren
   Xu, Shengwei
   Cai, Xinxia
TI A wireless point-of-care testing system for the detection of
   neuron-specific enolase with microfluidic paper-based analytical devices
SO BIOSENSORS & BIOELECTRONICS
LA English
DT Article
DE Neuron-specific enolase; Wireless; Point-of-care testing;
   Electrochemical; Smartphone
ID ELECTROCHEMICAL IMMUNODEVICE; MOBILE PHONE; BIOSENSOR; ELECTRODE;
   PROTOTYPE
AB Neuron-specific enolase (NSE) had clinical significance on diagnosis, staging, monitoring effect and judging prognosis of small cell lung cancer. Thus, there had a growing demand for the on-site testing of NSE. Here, a wireless point-of-care testing (POCT) system with electrochemical measurement for NSE detection was developed and verified. The wireless POCT system consisted of microfluidic paper-based analytical devices (PADs), electrochemical detector and Android's smartphone. Differential pulse voltammetry (DPV) measurement was adopted by means of electrochemical detector which including a potentiostat and current-to-voltage converter. pPADs were modified with nanocomposites synthesized by Amino functional graphene, thionine and gold nanoparticles (NH2-G/Thi/AuNPs) as immunosensors for NSE detection. Combined with PADs, the performance of the wireless POCT system was evaluated. The peak currents showed good linear relationship of the logarithm of NSE concentration ranging from 1 to 500 ng mL(-1) with the limit of detection (LOD) of 10 pg mL(-1). The detection results were automatically stored in EEPROM memory and could be displayed on Android's smartphone through Bluetooth in real time. The detection results were comparable to those measured by a commercial electrochemical workstation. The wireless POCT system had the potential for on-site testing of other tumor markers.
C1 [Fan, Yan; Liu, Juntao; Wang, Yang; Luo, Jinping; Xu, Huiren; Xu, Shengwei; Cai, Xinxia] Chinese Acad Sci, State Key Lab Transducer Technol, Inst Elect, Beijing 100190, Peoples R China.
   [Fan, Yan; Liu, Juntao; Wang, Yang; Luo, Jinping; Xu, Huiren; Xu, Shengwei; Cai, Xinxia] Univ Chinese Acad Sci, Belling 10090, Peoples R China.
   [Fan, Yan] Tangshan Univ, Intelligence & Informat Engn Coll, Tangshan 063000, Peoples R China.
C3 Chinese Academy of Sciences; Institute of Electronics, CAS; Chinese
   Academy of Sciences; University of Chinese Academy of Sciences, CAS;
   Tangshan University
RP Cai, XX (通讯作者)，Chinese Acad Sci, State Key Lab Transducer Technol, Inst Elect, Beijing 100190, Peoples R China.
EM xxcai@mail.ie.ac.cn
OI cai, xin xia/0000-0001-5997-7252
FU NSFC [61527815, 61471342, 61673024, 31500800, 61501426]; Key Research
   Program of Frontier Science of CAS [QYZDJ-SSW-SYS015]; National Basic
   Research Program of China [2014CB744600]; Beijing Science and Technology
   Plan [Z141100000214002]
FX This work was sponsored by the NSFC (No. 61527815, No. 61471342, No.
   61673024, No. 31500800, No. 61501426), the Key Research Program of
   Frontier Science of CAS (QYZDJ-SSW-SYS015), National Basic Research
   Program of China (No.2014CB744600) and the Beijing Science and
   Technology Plan (Z141100000214002).
CR Avdikos EM, 2005, SENSOR ACTUAT B-CHEM, V107, P372, DOI 10.1016/j.snb.2004.10.029
   Bard A. J., 2001, ELECTROCHEMICAL METH
   Blanco JR, 2006, IEEE IMTC P, P690, DOI 10.1109/IMTC.2006.328670
   Branavan M, 2016, MED ENG PHYS, V38, P741, DOI 10.1016/j.medengphy.2016.04.022
   David Elizabeth A, 2015, Am J Surg, V210, P643, DOI 10.1016/j.amjsurg.2015.05.002
   Delaney JL, 2013, ANAL CHIM ACTA, V803, P123, DOI 10.1016/j.aca.2013.08.014
   Fan Y, 2016, CHINESE J ANAL CHEM, V44, P1148, DOI 10.1016/S1872-2040(16)60947-7
   Freckmann G, 2010, DIABETES TECHNOL THE, V12, P221, DOI 10.1089/dia.2009.0128
   Ge L, 2014, ANAL BIOANAL CHEM, V406, P5613, DOI 10.1007/s00216-014-7756-1
   Hou CL, 2010, ANAL CHEM, V82, P3343, DOI 10.1021/ac100182j
   Jia XL, 2014, BIOSENS BIOELECTRON, V53, P160, DOI 10.1016/j.bios.2013.09.050
   Jung WE, 2015, MICROELECTRON ENG, V132, P46, DOI 10.1016/j.mee.2014.09.024
   Klasner SA, 2010, ANAL BIOANAL CHEM, V397, P1821, DOI 10.1007/s00216-010-3718-4
   Kurita R, 2010, ANAL CHEM, V82, P1692, DOI 10.1021/ac902045y
   Li L, 2014, ELECTROCHIM ACTA, V120, P102, DOI 10.1016/j.electacta.2013.12.076
   Li WP, 2014, BIOSENS BIOELECTRON, V56, P167, DOI 10.1016/j.bios.2014.01.011
   Lin NS, 2015, CHINESE J ANAL CHEM, V43, P93, DOI 10.1016/S1872-2040(15)60798-8
   Liu J. T., 2015, EUR J BIOMED RES, V1, P9
   Loncaric C, 2012, SENSOR ACTUAT B-CHEM, V161, P908, DOI 10.1016/j.snb.2011.11.061
   Louie AV, 2015, RADIOTHER ONCOL, V114, P138, DOI 10.1016/j.radonc.2014.11.036
   Lu Y, 2010, ANAL CHEM, V82, P329, DOI 10.1021/ac9020193
   Ma C, 2015, BIOSENS BIOELECTRON, V63, P7, DOI 10.1016/j.bios.2014.07.014
   Martinez AW, 2008, LAB CHIP, V8, P2146, DOI 10.1039/b811135a
   Rowe AA, 2011, PLOS ONE, V6, DOI 10.1371/journal.pone.0023783
   Rusling JF, 2010, ANALYST, V135, P2496, DOI 10.1039/c0an00204f
   Salgado-Figueroa P, 2015, SENSOR ACTUAT B-CHEM, V220, P456, DOI 10.1016/j.snb.2015.05.104
   Santhiago M, 2013, SENSOR ACTUAT B-CHEM, V177, P224, DOI 10.1016/j.snb.2012.11.002
   Serhani MA, 2016, COMPUT BIOL MED, V68, P137, DOI 10.1016/j.compbiomed.2015.11.009
   Spliethoff JW, 2013, LUNG CANCER, V80, P165, DOI 10.1016/j.lungcan.2013.01.016
   Sun AC, 2016, SENSOR ACTUAT B-CHEM, V235, P126, DOI 10.1016/j.snb.2016.05.010
   Sun GQ, 2014, BIOSENS BIOELECTRON, V56, P97, DOI 10.1016/j.bios.2014.01.001
   Tong S. B., 2009, FUNDAMENTALS ANALOG
   Wang LJ, 2017, BIOSENS BIOELECTRON, V87, P686, DOI 10.1016/j.bios.2016.09.021
   Wang Y, 2016, BIOSENS BIOELECTRON, V83, P319, DOI 10.1016/j.bios.2016.04.062
   Wu YF, 2014, BIOSENS BIOELECTRON, V52, P180, DOI 10.1016/j.bios.2013.08.039
   Xiao Q, 2015, CHINESE J ANAL CHEM, V43, P929, DOI 10.1016/S1872-2040(15)60831-3
   Yan JX, 2014, SENSOR ACTUAT B-CHEM, V193, P247, DOI 10.1016/j.snb.2013.11.107
   Zhang DM, 2016, SENSOR ACTUAT B-CHEM, V222, P994, DOI 10.1016/j.snb.2015.09.041
NR 38
TC 80
Z9 81
U1 9
U2 280
PU ELSEVIER ADVANCED TECHNOLOGY
PI OXFORD
PA OXFORD FULFILLMENT CENTRE THE BOULEVARD, LANGFORD LANE, KIDLINGTON,
   OXFORD OX5 1GB, OXON, ENGLAND
SN 0956-5663
EI 1873-4235
J9 BIOSENS BIOELECTRON
JI Biosens. Bioelectron.
PD SEP 15
PY 2017
VL 95
BP 60
EP 66
DI 10.1016/j.bios.2017.04.003
PG 7
WC Biophysics; Biotechnology & Applied Microbiology; Chemistry, Analytical;
   Electrochemistry; Nanoscience & Nanotechnology
WE Science Citation Index Expanded (SCI-EXPANDED)
SC Biophysics; Biotechnology & Applied Microbiology; Chemistry;
   Electrochemistry; Science & Technology - Other Topics
GA EW0ZM
UT WOS:000402219700010
PM 28412662
DA 2023-06-30
ER

PT J
AU Leau, SA
   Lete, C
   Lupu, S
AF Leau, Sorina-Alexandra
   Lete, Cecilia
   Lupu, Stelian
TI Nanocomposite Materials based on Metal Nanoparticles for the
   Electrochemical Sensing of Neurotransmitters
SO CHEMOSENSORS
LA English
DT Review
DE electrochemical sensors; neurotransmitters; sinusoidal currents and
   voltages; conducting polymers; metal nanoparticles
ID GLASSY-CARBON ELECTRODE; GOLD NANOPARTICLES; SINUSOIDAL VOLTAGES;
   CONDUCTING POLYMER; URIC-ACID; SENSITIVE DETECTION; ASCORBIC-ACID;
   AMPEROMETRIC BIOSENSOR; DOPAMINE; SENSOR
AB Neurotransmitters (NTs) are known as endogenous chemical messengers with important roles in the normal functioning of central and peripheral nervous systems. Abnormal levels of certain NTs, such as dopamine, serotonin and epinephrine, have been linked with several neurodegenerative diseases (such as Alzheimer's disease, Parkinson's disease and Huntington's disease). To date, various strategies have been employed for the quantitative determination of NTs, and nanocomposite materials based on conducting polymers and metal nanoparticles constitute a cornerstone for the development of electrochemical sensors with low costs, stability, fast response rates and high selectivity and sensitivity. The preparation and analytical applications of nanocomposite materials based on metal nanoparticles in the electrochemical sensing of neurotransmitters are discussed in this paper. Recent developments in the electrochemical sensing of neurotransmitters are also discussed with emphasis on the benefits brought by metal nanoparticles in improving the sensitivity of the analytical measurements. The electrochemical synthesis methods for the in situ generation of metal nanoparticles within conducting polymer layers are reviewed. The analytical applications of the nanocomposite-sensing materials towards the detection of neurotransmitters such as dopamine, epinephrine and serotonin are discussed in terms of detection and quantification limits, linear response range, sensitivity and selectivity.
C1 [Leau, Sorina-Alexandra; Lete, Cecilia] Romanian Acad, Dept Electrochem & Corros, Inst Phys Chem Ilie Murgulescu, 202 Splaiul Independentei, Bucharest 022328, Romania.
   [Leau, Sorina-Alexandra; Lupu, Stelian] Univ Politehn Bucuresti, Fac Chem Engn & Biotechnol, Dept Analyt Chem & Environm Engn, 1-7 Polizu Gheorghe, Bucharest 011061, Romania.
C3 Romanian Academy of Sciences; Ilie Murgulescu Institute of Physical
   Chemistry; Polytechnic University of Bucharest
RP Lete, C (通讯作者)，Romanian Acad, Dept Electrochem & Corros, Inst Phys Chem Ilie Murgulescu, 202 Splaiul Independentei, Bucharest 022328, Romania.; Lupu, S (通讯作者)，Univ Politehn Bucuresti, Fac Chem Engn & Biotechnol, Dept Analyt Chem & Environm Engn, 1-7 Polizu Gheorghe, Bucharest 011061, Romania.
EM clete@icf.ro; stelian.lupu@upb.ro
RI lete, cecilia/M-5167-2014
OI lete, cecilia/0000-0002-9447-536X
FU Ministry of Research, Innovation and Digitization, CCCDI-UEFISCDI within
   the PNCDI III program [PN-III-P2-2.1-PED-2021-3693, 607PED/27.06.2022]
FX The authors thank the Ministry of Research, Innovation and Digitization,
   CCCDI-UEFISCDI, for the grant PN-III-P2-2.1-PED-2021-3693
   (607PED/27.06.2022), within the PNCDI III program.
CR Agrisuelas J, 2017, SENSOR ACTUAT B-CHEM, V249, P499, DOI 10.1016/j.snb.2017.04.136
   Ahmed J, 2023, J ALLOY COMPD, V931, DOI 10.1016/j.jallcom.2022.167403
   Ahmed J, 2022, PHYSICA E, V135, DOI 10.1016/j.physe.2021.114952
   Amidi S, 2017, RSC ADV, V7, P40111, DOI 10.1039/c7ra04865c
   Ankitha M., 2022, BIOMED MAT DEVICES, DOI [10.1007/s44174-022-00010-7, DOI 10.1007/S44174-022-00010-7]
   Ankitha M, 2023, MICROCHEM J, V187, DOI 10.1016/j.microc.2023.108424
   Ashraf G, 2021, ACS APPL MATER INTER, V13, P6023, DOI 10.1021/acsami.0c20645
   Atta NF, 2012, ELECTROCHIM ACTA, V69, P102, DOI 10.1016/j.electacta.2012.02.082
   Atta NF, 2010, ANAL BIOCHEM, V400, P78, DOI 10.1016/j.ab.2010.01.001
   Atta NF, 2010, SENSOR ACTUAT B-CHEM, V145, P299, DOI 10.1016/j.snb.2009.12.014
   Atta NF, 2009, SENSOR ACTUAT B-CHEM, V141, P566, DOI 10.1016/j.snb.2009.07.002
   Bai Q, 2022, MICROCHEM J, V179, DOI 10.1016/j.microc.2022.107521
   Baluta S, 2020, SENSORS-BASEL, V20, DOI 10.3390/s20020423
   Banerjee S, 2020, BIOSENSORS-BASEL, V10, DOI 10.3390/bios10080101
   Baranwal J, 2022, CHEMOSENSORS, V10, DOI 10.3390/chemosensors10090363
   Berni A, 2022, J ELECTROANAL CHEM, V919, DOI 10.1016/j.jelechem.2022.116529
   Borgus JR, 2021, ACS CHEM NEUROSCI, V12, P4371, DOI 10.1021/acschemneuro.1c00175
   Bottari D, 2019, CHEMOSENSORS, V7, DOI 10.3390/chemosensors7040065
   Cao Q, 2020, NANO LETT, V20, P6831, DOI 10.1021/acs.nanolett.0c02844
   Cao Q, 2019, ANAL METHODS-UK, V11, P247, DOI [10.1039/c8ay02472c, 10.1039/C8AY02472C]
   Cesarino I, 2014, MAT SCI ENG C-MATER, V40, P49, DOI 10.1016/j.msec.2014.03.030
   Chu WY, 2015, APPL SURF SCI, V353, P425, DOI 10.1016/j.apsusc.2015.06.141
   Chung S, 2020, ELECTROANAL, V32, P520, DOI 10.1002/elan.201900568
   Castro VHC, 2014, CURR NEUROPHARMACOL, V12, P490, DOI 10.2174/1570159X13666141223223657
   Darabdhara G, 2019, ADV COLLOID INTERFAC, V271, DOI 10.1016/j.cis.2019.101991
   Daubner SC, 2011, ARCH BIOCHEM BIOPHYS, V508, P1, DOI 10.1016/j.abb.2010.12.017
   Deroco P.B., 2020, PAPER BASED ELECTROC, VVolume 89
   DIAZ AF, 1981, J ELECTROANAL CHEM, V129, P115, DOI 10.1016/0368-1874(81)87387-X
   Dorraji PS, 2014, SENSOR ACTUAT B-CHEM, V200, P251, DOI 10.1016/j.snb.2014.04.036
   Ellis L., 2019, HDB CRIME CORRELATES
   Espino-Lopez IE, 2018, J ELECTROCHEM SOC, V166, pD3205, DOI 10.1149/2.0251901jes
   Feigin VL., 2019, LANCET NEUROL, V18, P459, DOI [10.1016/S1474-4422(18)30499-X, DOI 10.1016/S1474-4422(18)30499-X]
   Fouad DM, 2016, J NANOMATER, V2016, DOI 10.1155/2016/6194230
   Guzman JJG, 2018, SENSOR ACTUAT B-CHEM, V255, P1525, DOI 10.1016/j.snb.2017.08.161
   Ghanbari K, 2017, J ELECTROANAL CHEM, V801, P466, DOI 10.1016/j.jelechem.2017.07.024
   Ghanbari K, 2020, INT J POLYM ANAL CH, V25, P105, DOI 10.1080/1023666X.2020.1766785
   Hao SW, 2013, MOL MED REP, V7, P485, DOI 10.3892/mmr.2012.1179
   Harsini M, 2022, CHINESE J ANAL CHEM, V50, DOI 10.1016/j.cjac.2022.100052
   Hatchett DW, 2017, ELECTROCHIM ACTA, V251, P699, DOI 10.1016/j.electacta.2017.08.120
   Herculano-Houzel S, 2009, FRONT HUM NEUROSCI, V3, DOI 10.3389/neuro.09.031.2009
   HULANICKI A, 1991, PURE APPL CHEM, V63, P1247, DOI 10.1351/pac199163091247
   Inagaki CS, 2019, J ELECTROANAL CHEM, V840, P208, DOI 10.1016/j.jelechem.2019.03.066
   Inzelt G, 2012, CONDUCTING POLYM NEW, DOI [10.1007/978-3-642-27621-7, DOI 10.1007/978-3-642-27621-7]
   Jain R, 2017, TRAC-TREND ANAL CHEM, V97, P363, DOI 10.1016/j.trac.2017.10.009
   Garcia-Guzman JJ, 2021, ELECTROCHIM ACTA, V393, DOI 10.1016/j.electacta.2021.139082
   Garcia-Guzman JJ, 2019, SENSORS-BASEL, V19, DOI 10.3390/s19010066
   Olguin HJ, 2016, OXID MED CELL LONGEV, V2016, DOI 10.1155/2016/9730467
   Kaur G, 2015, RSC ADV, V5, P37553, DOI 10.1039/c5ra01851j
   Kaur Harjot, 2023, ACS Nanosci Au, V3, P1, DOI 10.1021/acsnanoscienceau.2c00039
   Kausar A, 2019, J PLAST FILM SHEET, V35, P65, DOI 10.1177/8756087918794009
   Khan MZH, 2018, MICROCHIM ACTA, V185, DOI 10.1007/s00604-018-2979-z
   Khudaish EA, 2016, J ELECTROANAL CHEM, V761, P80, DOI 10.1016/j.jelechem.2015.12.011
   Klein MO, 2019, CELL MOL NEUROBIOL, V39, P31, DOI 10.1007/s10571-018-0632-3
   Kondziella D, 2017, NEUROCHEM RES, V42, P1767, DOI 10.1007/s11064-016-2101-z
   Kozlowska K, 2015, HARVARD REV PSYCHIAT, V23, P263, DOI 10.1097/HRP.0000000000000065
   Labib M, 2016, CHEM REV, V116, P9001, DOI 10.1021/acs.chemrev.6b00220
   Lakard S, 2021, BIOSENSORS-BASEL, V11, DOI 10.3390/bios11060179
   Laughlin SB, 2003, SCIENCE, V301, P1870, DOI 10.1126/science.1089662
   Leau SA, 2023, J SOLID STATE ELECTR, DOI 10.1007/s10008-023-05392-2
   Lete C, 2017, SENSOR ACTUAT B-CHEM, V240, P801, DOI 10.1016/j.snb.2016.09.045
   Lete C, 2016, J SOLID STATE ELECTR, V20, P3043, DOI 10.1007/s10008-016-3270-z
   Lete C, 2015, J ELECTROANAL CHEM, V744, P53, DOI 10.1016/j.jelechem.2015.03.005
   Li J, 2007, SENSOR ACTUAT B-CHEM, V124, P486, DOI 10.1016/j.snb.2007.01.021
   Li J, 2007, ANAL CHIM ACTA, V596, P222, DOI 10.1016/j.aca.2007.05.057
   Liu F, 2019, J ELECTROANAL CHEM, V836, P182, DOI 10.1016/j.jelechem.2019.01.050
   Lu XQ, 2011, ELECTROCHIM ACTA, V56, P7261, DOI 10.1016/j.electacta.2011.06.056
   Lupu S, 2015, ELECTROANAL, V27, P1649, DOI 10.1002/elan.201400680
   Lupu S, 2013, SENSORS-BASEL, V13, P6759, DOI 10.3390/s130506759
   Lupu S, 2013, SENSOR ACTUAT B-CHEM, V181, P136, DOI 10.1016/j.snb.2013.01.060
   Lupu S, 2012, J ELECTROANAL CHEM, V687, P71, DOI 10.1016/j.jelechem.2012.09.035
   Lupu S, 2012, SYNTHETIC MET, V162, P193, DOI 10.1016/j.synthmet.2011.11.031
   Lv JH, 2017, FRONT CELL NEUROSCI, V11, DOI 10.3389/fncel.2017.00074
   Lyutov V, 2016, ELECTROCHIM ACTA, V190, P285, DOI 10.1016/j.electacta.2015.12.177
   Lyutov V, 2014, ELECTROCHIM ACTA, V122, P21, DOI 10.1016/j.electacta.2013.09.076
   Mahalakshmi S, 2021, ELECTROCATALYSIS-US, V12, P415, DOI 10.1007/s12678-021-00665-8
   Malathi S, 2022, Sens Int, V3, P100169, DOI 10.1016/j.sintl.2022.100169
   Mao H, 2017, MAT SCI ENG C-MATER, V75, P495, DOI 10.1016/j.msec.2017.02.083
   Marc DT, 2011, NEUROSCI BIOBEHAV R, V35, P635, DOI 10.1016/j.neubiorev.2010.07.007
   Marcu M, 2018, J ELECTROCHEM SOC, V165, pB523, DOI 10.1149/2.1321811jes
   McCoy AN, 2014, SINGAP MED J, V55, P3
   Moon JM, 2018, BIOSENS BIOELECTRON, V102, P540, DOI 10.1016/j.bios.2017.11.069
   Ni MJ, 2022, MICROCHEM J, V178, DOI 10.1016/j.microc.2022.107410
   Niyonambaza SD, 2019, APPL SCI-BASEL, V9, DOI 10.3390/app9214719
   Pan JQ, 2021, J PHARM ANAL, V11, P699, DOI 10.1016/j.jpha.2021.09.005
   Park DJ, 2017, J NANOSCI NANOTECHNO, V17, P8012, DOI 10.1166/jnn.2017.15073
   Paulraj P, 2020, ELECTROCHIM ACTA, V363, DOI 10.1016/j.electacta.2020.137158
   Paulraj P, 2021, MATER TODAY COMMUN, V26, DOI 10.1016/j.mtcomm.2021.102191
   Perry M, 2009, ANAL CHIM ACTA, V653, P1, DOI 10.1016/j.aca.2009.08.038
   Qiao ZJ, 2021, BIOSENS BIOELECTRON, V176, DOI 10.1016/j.bios.2020.112898
   Rajarathinam T, 2023, CHEMOSENSORS, V11, DOI 10.3390/chemosensors11020103
   Sadanandhan NK, 2017, J APPL POLYM SCI, V134, DOI 10.1002/app.44351
   Sadanandhan NK, 2017, J ELECTROANAL CHEM, V794, P244, DOI 10.1016/j.jelechem.2017.04.027
   Saha K, 2012, CHEM REV, V112, P2739, DOI 10.1021/cr2001178
   Sanghavi BJ, 2015, MICROCHIM ACTA, V182, P1, DOI 10.1007/s00604-014-1308-4
   Scott K., 2016, ELECTROCHEMICAL PRIN
   Selvarajan S, 2018, ULTRASON SONOCHEM, V44, P319, DOI 10.1016/j.ultsonch.2018.02.038
   Selvolini G, 2019, SENSORS-BASEL, V19, DOI 10.3390/s19143097
   Shabana N, 2023, ANAL METHODS-UK, V15, P685, DOI 10.1039/d2ay01922a
   Soloducho J., 2016, CONDUCTING POLYM
   Su Y, 2020, ANALYST, V145, P6193, DOI 10.1039/d0an01175d
   Suppiramaniam V., 2018, COMPR TOXICOL 3 ED, V6-15, P174, DOI [10.1016/B978-0-12-801238-3.65382-5, DOI 10.1016/B978-0-12-801238-3.65382-5]
   Tavakolian-Ardakani Z, 2019, SENSORS-BASEL, V19, DOI 10.3390/s19092037
   Teleanu RI, 2022, INT J MOL SCI, V23, DOI 10.3390/ijms23115954
   Tertis M, 2017, ELECTROCHEM COMMUN, V75, P43, DOI 10.1016/j.elecom.2016.12.015
   Tian J, 2017, CARBOHYD POLYM, V156, P19, DOI 10.1016/j.carbpol.2016.09.005
   Thanh TD, 2017, BIOSENS BIOELECTRON, V89, P750, DOI 10.1016/j.bios.2016.09.076
   Tsakova V, 2016, ANAL BIOANAL CHEM, V408, P7231, DOI 10.1007/s00216-016-9774-7
   Ulubay S, 2010, TALANTA, V80, P1461, DOI 10.1016/j.talanta.2009.09.054
   Venton BJ, 2020, ANALYST, V145, P1158, DOI 10.1039/c9an01586h
   Wani IA, 2021, ECS J SOLID STATE SC, V10, DOI 10.1149/2162-8777/abf2df
   Xu GY, 2017, IONICS, V23, P3211, DOI 10.1007/s11581-017-2112-z
   Xue C, 2014, SENSOR ACTUAT B-CHEM, V196, P57, DOI 10.1016/j.snb.2014.01.100
   Yoon H, 2013, NANOMATERIALS-BASEL, V3, P524, DOI 10.3390/nano3030524
   Yousif NM, 2022, J ORGANOMET CHEM, V972, DOI 10.1016/j.jorganchem.2022.122392
   Zhan SS, 2023, ELECTROCHIM ACTA, V437, DOI 10.1016/j.electacta.2022.141468
   Zhao XX, 2020, CRIT REV ANAL CHEM, V50, P97, DOI 10.1080/10408347.2019.1576496
   Zheng JS, 2018, J ELECTROANAL CHEM, V816, P189, DOI 10.1016/j.jelechem.2018.03.056
   Zou LN, 2013, TALANTA, V117, P333, DOI 10.1016/j.talanta.2013.09.035
NR 118
TC 0
Z9 0
U1 9
U2 9
PU MDPI
PI BASEL
PA ST ALBAN-ANLAGE 66, CH-4052 BASEL, SWITZERLAND
EI 2227-9040
J9 CHEMOSENSORS
JI Chemosensors
PD MAR
PY 2023
VL 11
IS 3
AR 179
DI 10.3390/chemosensors11030179
PG 24
WC Chemistry, Analytical; Electrochemistry; Instruments & Instrumentation
WE Science Citation Index Expanded (SCI-EXPANDED)
SC Chemistry; Electrochemistry; Instruments & Instrumentation
GA A9XE1
UT WOS:000958565000001
OA gold
DA 2023-06-30
ER

PT J
AU Yadav, AK
   Verma, D
   Kumar, A
   Bhatt, AN
   Solanki, PR
AF Yadav, Amit K.
   Verma, Damini
   Kumar, Abhishek
   Bhatt, Anant Narayan
   Solanki, Pratima R.
TI Biocompatible epoxysilane substituted polymer-based nano biosensing
   platform for label-free detection of cancer biomarker SP17 in patient
   serum samples
SO INTERNATIONAL JOURNAL OF BIOLOGICAL MACROMOLECULES
LA English
DT Article
DE 3-Glycidoxypropyltrimethoxysilane; Self-assembled monolayers; Indium tin
   oxide; Sperm protein 17; Cancer biomarker; Differential pulse
   voltammetry
ID SELF-ASSEMBLED MONOLAYER; ELECTROCHEMICAL IMMUNOSENSOR; SENSITIVE
   DETECTION; SENSOR; NANOCOMPOSITE; ELECTRODE; COMPOSITE; POINT
AB Herein, we report the results of the studies relating to developing a simple, sensitive, cost-effective, and disposable electrochemical-based label-free immunosensor for real-time detection of a new cancer biomarker, sperm protein-17 (SP17), in complex serum samples. An indium tin oxide (ITO) coated glass substrate modified with self-assembled monolayers (SAMs) of 3-glycidoxypropyltrimethoxysilane (GPTMS) was functionalized via covalent immobilization of monoclonal anti-SP17 antibodies using EDC(1-(3-(dimethylamine)-propyl)-3-ethylcarbodiimide hydrochloride) - NHS (N-hydroxy succinimide) chemistry. The developed immunosensor platform (BSA/anti-SP17/GPTMS@SAMs/ITO) was characterized via scanning electron microscopy (SEM), atomic force microscopy (AFM), contact angle (CA), Fourier transform infrared (FT-IR) spectroscopic, and electrochemical techniques such as cyclic voltammetry (CV), differential pulse voltammetry (DPV), and electrochemical impedance spectroscopy (EIS) techniques. The fabricated BSA/anti-SP17/GPTMS@SAMs/ITO immunoelectrode platform was used to measure changes in the magnitude of the current of the electrodes through an electrochemical CV and DPV technique. A calibration curve between current and SP17 concentrations exhibited a broad linear detection range of (100-6000 & 50-5500 pg mL-1), with enhanced sensitivity (0.047 & 0.024 mu A pg mL-1 cm-2), limit of detection (LOD) and limit of quantification (LOQ) of 47.57 & 142.9 pg mL-1 and 158.58 & 476.3 pg mL-1, by CV and DPV technique, respectively with a rapid response time of 15 min. It possessed exceptional repeatability, outstanding reproducibility, five-time reusability, and high stability. The biosensor's performance was evaluated in human serum samples, giving satisfactory findings obtained via the commercially available enzyme-linked immunosorbent assay (ELISA) technique, proving the clinical applicability for early diagnosis of cancer patients. Moreover, various in vitro studies in murine fibroblast cell line L929 have been performed to assess the cytotoxicity of GPTMS. The results demonstrated that GPTMS has excellent biocompatibility and can be used for biosensor fabrication.
C1 [Yadav, Amit K.; Verma, Damini; Solanki, Pratima R.] Jawaharlal Nehru Univ, Special Ctr Nanosci, Nanobio Lab, New Delhi 110067, India.
   [Kumar, Abhishek; Bhatt, Anant Narayan] Def Res & Dev Org, Inst Nucl Med & Allied Sci, New Delhi, India.
C3 Jawaharlal Nehru University, New Delhi; Defence Research & Development
   Organisation (DRDO); Institute of Nuclear Medicine & Allied Sciences
   (INMAS)
RP Solanki, PR (通讯作者)，Jawaharlal Nehru Univ, Special Ctr Nanosci, Nanobio Lab, New Delhi 110067, India.
EM partima@mail.jnu.ac.in
RI YADAV, AMIT K./ABH-4068-2020
OI YADAV, AMIT K./0000-0002-2347-3746
FU Biomedical Device and Technology Development (BDTD) [TDP/BDTD/49/2021];
   Department of Science and Technology (DST), New Delhi, India; Indian
   Council of Medical Research (ICMR), New Delhi, India
   [34/13/2019-TF/Nano/BMS]; Ministry of Education, Govt. of India
FX All the authors greatly acknowledge Advanced Instrumentation Research
   Facility (AIRF), JNU, for providing the facilities for characterization.
   PRS is thankful to the Biomedical Device and Technology Development
   (BDTD) sponsored project No. TDP/BDTD/49/2021 General, Department of
   Science and Technology (DST), New Delhi, India; and Indian Council of
   Medical Research (ICMR) sponsored project No. 34/13/2019-TF/Nano/BMS,
   New Delhi, India for funding. Amit K. Yadav recognized the Ministry of
   Education, Govt. of India for the Prime Minister Research Fellowship for
   the financial assistants. We thank Prof. (Dr.) Alok Thakar and Prof.
   (Dr.) Amit Dinda from All India Institute of Medical Sciences (AIIMS),
   New Delhi, India, for the patient's sample collection and scientific
   discussion.
CR Antonucci JM, 2005, J RES NATL INST STAN, V110, P541, DOI 10.6028/jres.110.081
   Aydin EB, 2020, SENSOR ACTUAT B-CHEM, V325, DOI 10.1016/j.snb.2020.128788
   Aydin EB, 2021, TALANTA, V222, DOI 10.1016/j.talanta.2020.121596
   Aydin M, 2019, MACROMOL BIOSCI, V19, DOI 10.1002/mabi.201900109
   Aydin M, 2019, BIOSENS BIOELECTRON, V126, P230, DOI 10.1016/j.bios.2018.10.051
   Aydin M, 2018, BIOSENS BIOELECTRON, V117, P720, DOI 10.1016/j.bios.2018.07.010
   Bhardwaj H, 2019, MICROCHIM ACTA, V186, DOI 10.1007/s00604-019-3701-5
   Bhardwaj J, 2017, SENSOR ACTUAT B-CHEM, V253, P115, DOI 10.1016/j.snb.2017.06.108
   Bhatt AN, 2022, LIFE SCI, V295, DOI 10.1016/j.lfs.2022.120411
   Chandra P., 2020, NANOBIOMATERIAL ENG, DOI [DOI 10.1007/978-981-32-9840-8, 10.1007/978-981-32-9840-8]
   Chaudhary N, 2021, J ENVIRON CHEM ENG, V9, DOI 10.1016/j.jece.2021.106771
   Chauhan D., 2022, SENSORSDIAGNOSTICS, V1, P550, DOI [DOI 10.1039/D2SD00012A, 10.1039/D2SD00012A]
   Chauhan D, 2021, MICROCHIM ACTA, V188, DOI 10.1007/s00604-021-04751-y
   Chauhan D, 2022, BIOSENS BIOELECTRON, V213, DOI 10.1016/j.bios.2022.114433
   Chauhan D, 2020, MICROCHEM J, V155, DOI 10.1016/j.microc.2020.104697
   Chen Y, 2020, SENSOR ACTUAT B-CHEM, V311, DOI 10.1016/j.snb.2020.127931
   Chen Y, 2019, BIOSENS BIOELECTRON, V145, DOI 10.1016/j.bios.2019.111638
   Chung S, 2018, BIOSENS BIOELECTRON, V117, P480, DOI 10.1016/j.bios.2018.06.068
   Damini Verma, 2021, Journal of Environmental Chemical Engineering, V9, DOI 10.1016/j.jece.2021.105504
   Demirel G, 2009, J NANOSCI NANOTECHNO, V9, P1865, DOI 10.1166/jnn.2009.388
   Fischer D, 2003, BIOMATERIALS, V24, P1121, DOI 10.1016/S0142-9612(02)00445-3
   Gu Y, 2008, SENSORS-BASEL, V8, P8237, DOI 10.3390/s8128237
   Gupta I, 2022, J INORG ORGANOMET P, V32, P2994, DOI 10.1007/s10904-022-02333-w
   Gupta PK, 2016, J ELECTROCHEM SOC, V163, pB309, DOI 10.1149/2.0551607jes
   Huang WG, 2015, J MATER CHEM C, V3, P6445, DOI [10.1039/c5tc00755k, 10.1039/C5TC00755K]
   Khullar P, 2015, ECS ELECTROCHEM LETT, V4, pC31, DOI 10.1149/2.0051510eel
   Kumar A, 2023, CARBOHYD POLYM, V299, DOI 10.1016/j.carbpol.2022.120186
   Kumar A, 2019, ELECTROANAL, V31, P1615, DOI 10.1002/elan.201900216
   Kumar S, 2016, J PHYS CONF SER, V704, DOI 10.1088/1742-6596/704/1/012010
   Kumar S, 2011, ANAL METHODS-UK, V3, P2237, DOI 10.1039/c1ay05231d
   Kumar S, 2017, J MATER RES, V32, P2966, DOI 10.1557/jmr.2017.102
   Kumar S, 2016, SENSOR ACTUAT B-CHEM, V235, P1, DOI 10.1016/j.snb.2016.05.047
   Kumar S, 2016, BIOSENS BIOELECTRON, V78, P497, DOI 10.1016/j.bios.2015.11.084
   Kumar S, 2015, ADV SCI, V2, DOI 10.1002/advs.201500048
   Lakshmi GBVS, 2021, SCI REP-UK, V11, DOI 10.1038/s41598-020-80122-6
   Lee LYS, 2006, LANGMUIR, V22, P4438, DOI 10.1021/la053317r
   Lee SM, 2013, MATER RES BULL, V48, P1523, DOI 10.1016/j.materresbull.2012.12.055
   Luong JHT, 2008, BIOTECHNOL ADV, V26, P492, DOI 10.1016/j.biotechadv.2008.05.007
   Mahato K., 2016, J ANAL BIOANAL TECH, V7
   Borsagli FGLM, 2019, J ENVIRON CHEM ENG, V7, DOI 10.1016/j.jece.2019.103286
   Borsagli FGLM, 2018, INT J BIOL MACROMOL, V114, P270, DOI 10.1016/j.ijbiomac.2018.03.133
   Mishra SK, 2014, POLYMER, V55, P4003, DOI 10.1016/j.polymer.2014.05.061
   Moon JM, 2017, BIOSENS BIOELECTRON, V91, P128, DOI 10.1016/j.bios.2016.12.038
   Nirbhaya V, 2021, BIOELECTROCHEMISTRY, V139, DOI 10.1016/j.bioelechem.2021.107738
   Okuno J, 2007, BIOSENS BIOELECTRON, V22, P2377, DOI 10.1016/j.bios.2006.09.038
   Ou D, 2019, J MATER CHEM B, V7, P3661, DOI 10.1039/c9tb00472f
   Pandey CM, 2016, ANAL CHIM ACTA, V937, P29, DOI 10.1016/j.aca.2016.07.024
   Pereira AC, 2019, ADVANCED BIOSENSORS FOR HEALTH CARE APPLICATIONS, P71, DOI 10.1016/B978-0-12-815743-5.00003-2
   Pineros M, 2021, JNCI-J NATL CANCER I, V113, P9, DOI 10.1093/jnci/djaa069
   Pourmadadi M, 2022, BIOSENSORS-BASEL, V12, DOI 10.3390/bios12050269
   Qian Q, 2010, AM J KIDNEY DIS, V56, P780, DOI 10.1053/j.ajkd.2010.03.025
   Rai Y, 2018, SCI REP-UK, V8, DOI 10.1038/s41598-018-19930-w
   Riegel B, 1998, J NON-CRYST SOLIDS, V226, P76, DOI 10.1016/S0022-3093(97)00487-0
   Sadique MA, 2022, ACS APPL BIO MATER, V5, P2421, DOI 10.1021/acsabm.2c00301
   Samanta D, 2011, CHEM SOC REV, V40, P2567, DOI 10.1039/c0cs00056f
   Sapic IM, 2009, SPECTROCHIM ACTA A, V72, P833, DOI 10.1016/j.saa.2008.11.032
   Singh R, 2017, BIOSENS BIOELECTRON, V90, P224, DOI 10.1016/j.bios.2016.11.053
   Singh R, 2017, SCI REP-UK, V7, DOI 10.1038/srep42771
   Spain E, 2018, ACS OMEGA, V3, P17116, DOI 10.1021/acsomega.8b01758
   Srivastava S, 2013, NANOSCALE, V5, P3043, DOI 10.1039/c3nr32242d
   Sun AC, 2019, ELECTROANAL, V31, P2, DOI 10.1002/elan.201800474
   Sung H, 2021, CA-CANCER J CLIN, V71, P209, DOI 10.3322/caac.21660
   Theerakittayakorn K., 2011, INT J MED HLTH SCI, V5, P51
   Verma D, 2021, J APPL ELECTROCHEM, V51, P447, DOI 10.1007/s10800-020-01511-3
   Wan Y, 2013, BIOSENS BIOELECTRON, V47, P1, DOI 10.1016/j.bios.2013.02.045
   Wang XY, 2021, SENSOR ACTUAT B-CHEM, V331, DOI 10.1016/j.snb.2021.129460
   Weber MM, 2018, FRONT CELL DEV BIOL, V6, DOI 10.3389/fcell.2018.00001
   Wei Y, 2012, J PHYS CHEM C, V116, P1034, DOI 10.1021/jp209805c
   Yadav AK, 2021, MATER TODAY CHEM, V22, DOI 10.1016/j.mtchem.2021.100567
   Yadav AK, 2022, TALANTA, V243, DOI 10.1016/j.talanta.2022.123376
   Yadav AK, 2021, FOOD CHEM, V363, DOI 10.1016/j.foodchem.2021.130245
   Yadav AK, 2020, INT J BIOL MACROMOL, V151, P566, DOI 10.1016/j.ijbiomac.2020.02.089
   Yang LJ, 2005, BIOSENS BIOELECTRON, V20, P1407, DOI 10.1016/j.bios.2004.06.024
   Yilmaz N, 2019, ANAL CHIM ACTA, V1062, P68, DOI 10.1016/j.aca.2019.02.020
   Zeng HJ, 2015, SENSOR ACTUAT B-CHEM, V221, P22, DOI 10.1016/j.snb.2015.06.062
   Zhang SB, 2008, BIOSENS BIOELECTRON, V24, P129, DOI 10.1016/j.bios.2008.03.017
   Zhou CY, 2015, SCI REP-UK, V5, DOI 10.1038/srep09939
NR 77
TC 0
Z9 0
U1 5
U2 5
PU ELSEVIER
PI AMSTERDAM
PA RADARWEG 29, 1043 NX AMSTERDAM, NETHERLANDS
SN 0141-8130
EI 1879-0003
J9 INT J BIOL MACROMOL
JI Int. J. Biol. Macromol.
PD JUN 1
PY 2023
VL 239
AR 124325
DI 10.1016/j.ijbiomac.2023.124325
EA APR 2023
PG 19
WC Biochemistry & Molecular Biology; Chemistry, Applied; Polymer Science
WE Science Citation Index Expanded (SCI-EXPANDED)
SC Biochemistry & Molecular Biology; Chemistry; Polymer Science
GA G5MZ4
UT WOS:000989608300001
PM 37054852
DA 2023-06-30
ER

PT J
AU Chen, WQ
   Li, J
   Wei, XT
   Fan, YP
   Qian, HS
   Li, SQ
   Xiang, Y
   Ding, SJ
AF Chen, Wenqin
   Li, Jia
   Wei, Xiaotong
   Fan, Yunpeng
   Qian, Husun
   Li, Siqiao
   Xiang, Yu
   Ding, Shijia
TI Surface plasmon resonance biosensor using hydrogel-AuNP supramolecular
   spheres for determination of prostate cancer-derived exosomes
SO MICROCHIMICA ACTA
LA English
DT Article
DE Exosomes; Surface plasmon resonance imaging (SPRi); Hydrogel-gold
   nanoparticles (hydrogel-AuNPs); Tumor diagnosis; Prostate-specific
   antigen (PSA)
ID ELECTROCHEMICAL DETECTION; SENSITIVE DETECTION; SPR; MICROARRAY;
   MICRORNAS
AB Based on the hydrogel-AuNP supramolecular sphere (H-Au), a label-free and real-time surface plasmon resonance imaging biosensor has been developed for highly sensitive and specific determination of prostate cancer cell-derived exosomes. After integrating the signal amplification effect of the mass cumulative hydrogel and the LSPR effect of AuNPs with high specific aptamer, the SPRi biosensor for exosome detection exhibited a wide linear range from 1.00x10(5) to 1.00x10(7) particles/mL with a limit of detection of 1.00x10(5) particles/mL. Most importantly, with a strong correlation between the SPRi signal and the t-PSA value measured by the clinical chemiluminescence immunoassay, this biosensor displayed excellent practicability for human serum analysis, which exhibits great potential applications in disease diagnosis and bioanalysis.Graphical abstract Prostate cancer has been one of the most threatening diseases in human life and health nowadays. In particular, as cancer metastasizes, it is more likely to cause fracture, paraplegia, and even fatal consequences. However, the predominant t-PSA test needs further improvement for the deficiencies of limited specificity and sensitivity, which is prone to false positive. As one of the noninvasive markers of liquid biopsies, exosome has the potential to be a substitute for t-PSA, which can provide specific and predictive information in disease diagnosis and prognosis. Herein, based on the hydrogel-AuNP supramolecular sphere (H-Au), a label-free and real-time surface plasmon resonance biosensor has been developed for highly sensitive and specific detection of prostate cancer cell-derived exosomes. After integrating the signal amplification effect of mass cumulative hydrogel and LSPR effect of AuNPs with high specific aptamer, this developed SPRi biosensor for exosome detection exhibited a wide linear range from 1.00x10(5) to 1.00x10(7) particles/mL with a limit of detection down to 1.00x10(5) particles/mL. Most importantly, with a strong correlation between the SPRi signal and the t-PSA value measured by the clinical chemiluminescence immunoassay, this biosensor displayed excellent practicability in human serum, which exhibited great potential applications in disease diagnosis and bioanalysis.
C1 [Chen, Wenqin; Li, Jia; Wei, Xiaotong; Fan, Yunpeng; Qian, Husun; Ding, Shijia] Chongqing Med Univ, Coll Lab Med, Key Lab Clin Lab Diagnost, Minist Educ, Chongqing 400016, Peoples R China.
   [Li, Siqiao; Ding, Shijia] Chongqing Med Univ, Chongqing Engn Res Ctr Criminal Invest Technol, Chongqing 400016, Peoples R China.
   [Xiang, Yu] Chongqing Med Univ, Dept Clin Lab, Affiliated Hosp 1, Chongqing 40016, Peoples R China.
C3 Chongqing Medical University; Chongqing Medical University; Chongqing
   Medical University
RP Ding, SJ (通讯作者)，Chongqing Med Univ, Coll Lab Med, Key Lab Clin Lab Diagnost, Minist Educ, Chongqing 400016, Peoples R China.; Ding, SJ (通讯作者)，Chongqing Med Univ, Chongqing Engn Res Ctr Criminal Invest Technol, Chongqing 400016, Peoples R China.
EM dingshijia@163.com
FU National Natural Science Foundation of China [81873980, 81873972];
   National Science and Technology Major Project of the Ministry of Science
   and Technology of China [2018ZX10732202]; Chongqing Medical University
   Graduate Talent Training Program [BJRC201908]
FX This work was supported by the National Natural Science Foundation of
   China (81873980, 81873972), the financial support from the National
   Science and Technology Major Project of the Ministry of Science and
   Technology of China (2018ZX10732202), and the Chongqing Medical
   University Graduate Talent Training Program (BJRC201908).
CR Andersson O, 2009, BIOMACROMOLECULES, V10, P142, DOI 10.1021/bm801029b
   Beines PW, 2007, LANGMUIR, V23, P2231, DOI 10.1021/la063264t
   Boyacioglu O, 2013, MOL THER-NUCL ACIDS, V2, DOI 10.1038/mtna.2013.37
   Cai GN, 2018, ACS SENSORS, V3, P632, DOI 10.1021/acssensors.7b00899
   Campbell CT, 2007, BIOMATERIALS, V28, P2380, DOI 10.1016/j.biomaterials.2007.01.047
   Cheng N, 2019, TRENDS BIOTECHNOL, V37, P1236, DOI 10.1016/j.tibtech.2019.04.008
   Christopher L, 2014, COMB CHEM HIGH T SCR, V12, P741
   Ding XJ, 2017, BIOSENS BIOELECTRON, V87, P345, DOI 10.1016/j.bios.2016.08.077
   Dong HL, 2018, ANAL CHEM, V90, P4507, DOI 10.1021/acs.analchem.7b04863
   Fang SP, 2006, J AM CHEM SOC, V128, P14044, DOI 10.1021/ja065223p
   Feng S, 2018, ANAL CHEM, V90, P7086, DOI [10.1021/acs.analchem.8b01825, DOI 10.1021/ACS.ANALCHEM.8B01825]
   Fu JL, 2006, ANAL CHEM, V78, P3827, DOI 10.1021/ac060153q
   Guo B, 2018, BIOSENS BIOELECTRON, V112, P120, DOI 10.1016/j.bios.2018.04.027
   Huang ZP, 2020, TALANTA, V218, DOI 10.1016/j.talanta.2020.121089
   Ibn Sina AA, 2019, ANAL BIOANAL CHEM, V411, P1311, DOI 10.1007/s00216-019-01608-5
   Im H, 2014, NAT BIOTECHNOL, V32, P490, DOI 10.1038/nbt.2886
   Karczmarczyk A, 2016, ANAL CHIM ACTA, V937, P143, DOI 10.1016/j.aca.2016.07.034
   Lee JH, 2015, BIOMATERIALS, V54, P116, DOI 10.1016/j.biomaterials.2015.03.014
   LIN L, 2019, J HEMATOL ONCOL, V12, P1, DOI DOI 10.1186/s13045-018-0686-1
   Liu J, 2006, NAT PROTOC, V1, P246, DOI 10.1038/nprot.2006.38
   Liu N, 2014, BIOSENS BIOELECTRON, V51, P184, DOI 10.1016/j.bios.2013.07.051
   Liu TC, 2014, INT J ONCOL, V44, P918, DOI 10.3892/ijo.2014.2256
   Liu Y, 2012, ANAL CHEM, V84, P3179, DOI 10.1021/ac203142n
   Mathias Rommel A., 2009, V528, P227, DOI 10.1007/978-1-60327-310-7_16
   Matsishin M, 2017, NANOSCALE RES LETT, V12, DOI 10.1186/s11671-017-2031-y
   Nie WY, 2018, ANAL CHEM, V90, P12584, DOI 10.1021/acs.analchem.8b02686
   Ost P, 2015, EUR UROL, V67, P852, DOI 10.1016/j.eururo.2014.09.004
   Rupert DLM, 2014, ANAL CHEM, V86, P5929, DOI 10.1021/ac500931f
   Schneider A, 2013, CELL TISSUE RES, V352, P33, DOI 10.1007/s00441-012-1428-2
   Shao BY, 2020, ANAL CHIM ACTA, V1114, P74, DOI 10.1016/j.aca.2020.02.041
   Shoag J, 2017, J UROLOGY, V197, pE167, DOI 10.1016/j.juro.2017.02.479
   Sokolova V, 2011, COLLOID SURFACE B, V87, P146, DOI 10.1016/j.colsurfb.2011.05.013
   Tian YF, 2018, ANALYST, V143, P4915, DOI 10.1039/c8an01041b
   Toma M, 2013, J PHYS CHEM C, V117, P11705, DOI 10.1021/jp400255u
   Vaidyanathan R, 2014, ANAL CHEM, V86, P11125, DOI 10.1021/ac502082b
   Vaisocherova H, 2015, BIOSENS BIOELECTRON, V70, P226, DOI 10.1016/j.bios.2015.03.038
   van der Pol E, 2010, J THROMB HAEMOST, V8, P2596, DOI 10.1111/j.1538-7836.2010.04074.x
   Wang H, 2018, TALANTA, V184, P219, DOI 10.1016/j.talanta.2018.02.083
   Wang Y, 2018, MICROCHIM ACTA, V185, DOI 10.1007/s00604-017-2562-z
   Wu Q, 2020, ANAL CHEM, V92, P363
   Xu HY, 2020, TRAC-TREND ANAL CHEM, V123, DOI 10.1016/j.trac.2019.115773
   Yan C, 2019, ANAL CHEM, V91, P2447, DOI [10.1021/acs.analchem.8b05265, DOI 10.1021/ACS.ANALCHEM.8B05265]
   You Y, 2020, ACS APPL NANO MATER, V3, P1900, DOI 10.1021/acsanm.9b02461
   Yu T, 2016, ACS APPL MATER INTER, V8, P4434, DOI 10.1021/acsami.5b12117
   Zhang P, 2016, LAB CHIP, V16, P3033, DOI 10.1039/c6lc00279j
   Zhou Q, 2016, METHODS, V97, P88, DOI 10.1016/j.ymeth.2015.10.012
   Zhu L, 2014, ANAL CHEM, V86, P8857, DOI 10.1021/ac5023056
NR 47
TC 29
Z9 30
U1 27
U2 156
PU SPRINGER WIEN
PI WIEN
PA SACHSENPLATZ 4-6, PO BOX 89, A-1201 WIEN, AUSTRIA
SN 0026-3672
EI 1436-5073
J9 MICROCHIM ACTA
JI Microchim. Acta
PD OCT 6
PY 2020
VL 187
IS 11
AR 590
DI 10.1007/s00604-020-04573-4
PG 10
WC Chemistry, Analytical
WE Science Citation Index Expanded (SCI-EXPANDED)
SC Chemistry
GA OB4CU
UT WOS:000578419900001
PM 33025277
DA 2023-06-30
ER

PT J
AU Chang, WL
   Kumar, AS
   Wang, SP
   Yang, CH
   Shih, Y
AF Chang, Wen-Lun
   Kumar, Annamalai Senthil
   Wang, Shu-Ping
   Yang, Chao-Hsun
   Shih, Ying
TI Selective flow injection detection of zinc phenolsulfonate as oxidized
   intermediates using a pre-anodized screen printed carbon ring-disk
   electrode coupled with a dual electrode system
SO ELECTROCHIMICA ACTA
LA English
DT Article
DE Zinc phenolsulfonate; Bipotentiostat flow injection analysis; Screen
   printed ring-disk electrode; Electro-oxidized intermediates; Cosmetic
   sample
ID SPECTROPHOTOMETRIC DETERMINATION; ELECTROCHEMICAL OXIDATION; COVALENT
   IMMOBILIZATION; PHENOL; GRAPHITE; TYROSINASE; BIOSENSOR; SENSOR
AB Phenol and its derivatives are important aromatic compounds and that have been widely used in pharmaceutical, cosmetic, industrial applications for many years. Selective and direct detection of phenol, especially monophenol, is a challenging research interest in analytical chemistry. Although electrochemical methodology offers simple and straightforward route for phenol oxidation reaction, complications like tarry polymeric products formation and electrode surface fouling problems limit the electrodes for further extension to practical applications. In order to solve the problems, indirect electrochemical and biosensor based protocols have been often employed. Here in, we report an elegantly designed flow-injection analysis coupled dual electrochemical detector (FIA-DECD) made-up off a screen-printed carbon ring (SPCE-R*) and disk (SPCE-D*), which have been pre-anodized at 2 V vs Ag/AgCl at 300 s in pH 7 phosphate buffer solution, for direct and simple detection of monophenols using 0.05 M H2SO4 solution as a carrier solution. In this protocol, phenol got first electro-oxidized on SPCE-D* (disk part) at E-app = 1.5 V vs Ag/AgCl to quinone like intermediates (1,2-dihydroxy, 1,4-dihydroxy and 1,2,4-trihydroxy benzene) that have been subsequently detected on SPCE-R* at E-app = 0.1 V vs Ag/AgCl. The SPCE-D* was found to trap fraction of the intermediates (quinone like derivatives) on its surface. Discreet electrochemical and physico-chemical characterizations of the phenol exposed SPCE-D* by cyclic voltammetry, Raman spectroscopy and Gas chromatography coupled mass spectroscopy confirmed the formation of different types of quinone like products on its surface. A complicated phenolic compound, zinc phenolsulfonate (ZPS), which has been widely used as an antimicrobial agent in cosmetics, was taken as a model phenolic system for the FIA-DECD. Selective detection of ZPS in different cosmetic real samples has been demonstrated as a validation for the present protocol. (C) 2016 Elsevier Ltd. All rights reserved.
C1 [Chang, Wen-Lun; Wang, Shu-Ping; Shih, Ying] Providence Univ, Dept Appl Chem, 200,Sec 7,Taiwan Blvd, Taichung 43301, Taiwan.
   [Kumar, Annamalai Senthil] Vellore Inst Technol Univ, Sch Adv Sci, Environm & Analyt Chem Div, Vellore 632014, Tamil Nadu, India.
   [Yang, Chao-Hsun; Shih, Ying] Providence Univ, Dept Cosmet Sci, 200,Sec 7,Taiwan Blvd, Taichung 43301, Taiwan.
C3 Providence University - Taiwan; Vellore Institute of Technology (VIT);
   VIT Vellore; Providence University - Taiwan
RP Shih, Y (通讯作者)，Providence Univ, Dept Appl Chem, 200,Sec 7,Taiwan Blvd, Taichung 43301, Taiwan.; Kumar, AS (通讯作者)，Vellore Inst Technol Univ, Sch Adv Sci, Environm & Analyt Chem Div, Vellore 632014, Tamil Nadu, India.; Shih, Y (通讯作者)，Providence Univ, Dept Cosmet Sci, 200,Sec 7,Taiwan Blvd, Taichung 43301, Taiwan.
EM askumarchem@yahoo.com; yingshih@pu.edu.tw
RI Kumar, Annamalai Senthil/K-8522-2014
OI Kumar, Annamalai Senthil/0000-0001-8800-4038
FU Ministry of Science and Technology of Taiwan [MOST 103-2113-M-126-001]
FX The authors gratefully acknowledge financial support from the Ministry
   of Science and Technology of Taiwan (Grant No. MOST 103-2113-M-126-001).
   ASK and YS thank Professor Jyh-Myng Zen, National Chung Hsing
   University, Taiwan for his kind scientific support.
CR [Anonymous], 2006, INT J TOXICOL, V25, P1, DOI 10.1080/10915810600964618
   [Anonymous], 1986, J AM COL TOXICOL, V5, P5373
   ARVIDSON B, 1994, TOXICOLOGY, V88, P1, DOI 10.1016/0300-483X(94)90107-4
   Barathi P, 2014, ELECTROCHIM ACTA, V135, P1, DOI 10.1016/j.electacta.2014.05.003
   Barathi P, 2013, CHEM-EUR J, V19, P2236, DOI 10.1002/chem.201203689
   BOSCH F, 1987, ANALYST, V112, P1335, DOI 10.1039/an9871201335
   Butt SB, 2008, J CHEM SOC PAKISTAN, V30, P75
   Campuzano S, 2003, ANAL CHIM ACTA, V494, P187, DOI 10.1016/S0003-2670(03)00919-X
   Cho SH, 2008, APPL CATAL A-GEN, V337, P66, DOI 10.1016/j.apcata.2007.11.038
   Cosnier S, 1996, ANAL CHIM ACTA, V319, P145, DOI 10.1016/0003-2670(95)00479-3
   DOMINGO JL, 1994, J TOXICOL ENV HEALTH, V42, P123, DOI 10.1080/15287399409531868
   Duan XY, 2013, J TAIWAN INST CHEM E, V44, P95, DOI 10.1016/j.jtice.2012.08.009
   Enache TA, 2011, J ELECTROANAL CHEM, V655, P9, DOI 10.1016/j.jelechem.2011.02.022
   Fiamegos YC, 2000, ANAL CHIM ACTA, V403, P315, DOI 10.1016/S0003-2670(99)00644-3
   Iniesta J, 2001, ELECTROCHIM ACTA, V46, P3573, DOI 10.1016/S0013-4686(01)00630-2
   Iotov PI, 1998, J ELECTROANAL CHEM, V442, P19, DOI 10.1016/S0022-0728(97)00455-5
   Jonsson G, 2008, CHEMOSPHERE, V71, P1392, DOI 10.1016/j.chemosphere.2007.11.008
   Karim MN, 2013, TALANTA, V116, P991, DOI [10.1016/j.talanta.2013.08.003, 10.]
   Kochana J, 2008, MICROCHEM J, V89, P171, DOI 10.1016/j.microc.2008.02.004
   Kolliopoulos AV, 2015, ANALYST, V140, P3244, DOI [10.1039/C4AN02374A, 10.1039/c4an02374a]
   Kumar AS, 2010, J ELECTROANAL CHEM, V641, P131, DOI 10.1016/j.jelechem.2009.12.016
   Llompart M, 2002, J CHROMATOGR A, V963, P137, DOI 10.1016/S0021-9673(02)00646-5
   Lopez-Darias J, 2008, ANAL BIOANAL CHEM, V391, P735, DOI 10.1007/s00216-008-1944-9
   Lu M, 2014, ANALYST, V139, P2397, DOI 10.1039/c4an00147h
   Lu W, 2002, ELECTROANAL, V14, P325, DOI 10.1002/1521-4109(200203)14:5<325::AID-ELAN325>3.0.CO;2-9
   McCreery RL, 2008, CHEM REV, V108, P2646, DOI 10.1021/cr068076m
   Moldoveanu SC, 2007, J CHROMATOGR A, V1141, P90, DOI 10.1016/j.chroma.2006.11.100
   Montereali MR, 2010, J MOL CATAL B-ENZYM, V64, P189, DOI 10.1016/j.molcatb.2009.07.014
   MURRAY MJ, 1949, ANAL CHEM, V21, P941, DOI 10.1021/ac60032a016
   Negash N., 2014, AM J ANAL CHEM, V5, P188, DOI DOI 10.4236/AJAC.2014.53023
   Nohynek GJ, 2010, TOXICOL APPL PHARM, V243, P239, DOI 10.1016/j.taap.2009.12.001
   Ozoner SK, 2009, ANAL LETT, V42, P3058, DOI 10.1080/00032710903276489
   Sundaram S, 2012, ELECTROCHIM ACTA, V62, P207, DOI 10.1016/j.electacta.2011.12.044
   Vishnu N, 2015, ANAL METHODS-UK, V7, P1943, DOI 10.1039/c4ay02798a
   Wada M, 1999, J CHROMATOGR B, V721, P179, DOI 10.1016/S0378-4347(98)00499-X
   Wang J, 1998, J ELECTROANAL CHEM, V444, P127, DOI 10.1016/S0022-0728(97)00583-4
   Wang Y, 2011, ANAL BIOANAL CHEM, V399, P1151, DOI 10.1007/s00216-010-4369-1
   Wu SC, 2012, J CHROMATOGR A, V1229, P288, DOI 10.1016/j.chroma.2012.01.025
   YAROPOLOV AI, 1995, ANAL CHIM ACTA, V308, P137, DOI 10.1016/0003-2670(94)00404-A
   Zen JM, 2000, ANALYST, V125, P1139, DOI 10.1039/b001848l
NR 40
TC 4
Z9 4
U1 2
U2 31
PU PERGAMON-ELSEVIER SCIENCE LTD
PI OXFORD
PA THE BOULEVARD, LANGFORD LANE, KIDLINGTON, OXFORD OX5 1GB, ENGLAND
SN 0013-4686
EI 1873-3859
J9 ELECTROCHIM ACTA
JI Electrochim. Acta
PD MAR 20
PY 2016
VL 195
BP 199
EP 207
DI 10.1016/j.electacta.2016.02.146
PG 9
WC Electrochemistry
WE Science Citation Index Expanded (SCI-EXPANDED)
SC Electrochemistry
GA DH1DJ
UT WOS:000372524300024
DA 2023-06-30
ER

PT J
AU Pwavodi, PC
AF Pwavodi, Pwadubashiyi Coston
TI Voltammetric and impedimetric analysis of adriamycin and fish sperm DNA
   interaction using pencil graphite electrodes
SO JOURNAL OF APPLIED ELECTROCHEMISTRY
LA English
DT Article; Early Access
DE Double-stranded DNA; Adriamycin; Pencil graphite electrodes;
   Differential pulse voltammetry; Cyclic voltammetry; Electrochemical
   impedance spectroscopy
ID ANTICANCER DRUG; DOXORUBICIN HYDROCHLORIDE; ELECTROCHEMICAL DETECTION;
   CYCLIC VOLTAMMETRY; MITOMYCIN-C; ACID; BIOSENSOR; INTERCALATION;
   NANOPARTICLES; SPECTROSCOPY
AB The electrochemical behavior of fish sperm double-strand deoxyribonucleic acid (dsDNA) in the presence of adriamycin (ADR) is based on the reduction of the guanine?s oxidation peak signal and examined using electrochemical techniques with pencil graphite electrodes (PGEs). A hallmark for identifying Adriamycin was the reduction in the peak height of the guanine oxidation signal, following the interaction of the drug with dsDNA. Differential pulse voltammetry (DPV), electrochemical impedance spectroscopy (EIS), and cyclic voltammetry (CV) were the characterizing methods used in the investigation. The parameters employed for the optimization experiments to ascertain the electrochemical behavior of Adriamycin were Scan rate and pH investigations. The results of the characterization and optimization investigations demonstrated that the ADR immobilized at various concentrations on the electrode surface interacted with the 100 mu g/mL dsDNA. According to the EIS findings, as dsDNA and ADR concentration increase, charge transfer resistance (Rct) decreases. When the electrochemical behavior of ADR was examined using different pH values and scan rates, peak currents at pH 4.0 were observed to be the strongest, with the peak values changing to the negative with the peak current signal increasing. Limits of detection (LOD) and quantitation (LOQ) were determined to be 0.0014 mu M and 0.004 mu M, respectively.
   [GRAPHICS]
C1 [Pwavodi, Pwadubashiyi Coston] Cyprus Int Univ, Fac Engn, Dept Biomed Engn, Via Mersin 10, Nicosia, Cyprus.
C3 Cyprus International University
RP Pwavodi, PC (通讯作者)，Cyprus Int Univ, Fac Engn, Dept Biomed Engn, Via Mersin 10, Nicosia, Cyprus.
EM ppwavodi@ciu.edu.tr
RI Pwavodi, Pwadubashiyi Coston/ADC-1381-2022
OI Pwavodi, Pwadubashiyi Coston/0000-0002-4486-4703
CR Akpmar F, 2023, ANAL LETT, V56, P630, DOI 10.1080/00032719.2022.2095567
   Alhadeff Eand Bojorge N, 2011, METAL CERAMIC POLYM
   Alipour E, 2013, ELECTROCHIM ACTA, V91, P36, DOI 10.1016/j.electacta.2012.12.079
   AOKI K, 1989, J ELECTROANAL CHEM, V263, P323, DOI 10.1016/0022-0728(89)85102-2
   BALDWIN RP, 1981, ANAL CHEM, V53, P540, DOI 10.1021/ac00226a037
   BERG H, 1981, BIOELECTROCH BIOENER, V8, P537, DOI 10.1016/0302-4598(81)80025-6
   CHANEY EN, 1982, ANAL CHEM, V54, P2556, DOI 10.1021/ac00251a034
   Chelgani SC, 2016, MIN PROC EXT MET REV, V37, P58, DOI 10.1080/08827508.2015.1115992
   Congur G, 2019, SENS BIO-SENS RES, V22, DOI 10.1016/j.sbsr.2018.100255
   Congur G, 2014, SENSOR ACTUAT B-CHEM, V201, P59, DOI 10.1016/j.snb.2014.03.104
   CULLINANE C, 1990, BIOCHEMISTRY-US, V29, P5638, DOI 10.1021/bi00475a032
   David IG, 2017, J ANAL METHODS CHEM, V2017, DOI 10.1155/2017/1905968
   David SS, 1998, CHEM REV, V98, P1221, DOI 10.1021/cr980321h
   DIMARCO A, 1969, CANCER CHEMOTH REP 1, V53, P33
   Eksin E., 2015, CURR BIONANOTECHNOL, V1, P32, DOI [10.2174/2213529401666150218194827, DOI 10.2174/2213529401666150218194827]
   Erdem A, 1999, ELECTROANAL, V11, P586
   Erdem A, 1999, ELECTROANAL, V11, P1372, DOI 10.1002/(SICI)1521-4109(199912)11:18<1372::AID-ELAN1372>3.0.CO;2-4
   Erdem A, 2012, ANALYST, V137, P2129, DOI 10.1039/c2an16011k
   Erdem A, 2009, ELECTROANAL, V21, P464, DOI 10.1002/elan.200804422
   Evtugyn G, 2015, ELECTROANAL, V27, P629, DOI 10.1002/elan.201400564
   Fojta M, 1996, ELECTROANAL, V8, P420, DOI 10.1002/elan.1140080504
   Foroughi MM, 2022, MICROCHEM J, V179, DOI 10.1016/j.microc.2022.107546
   FREDERICK CA, 1990, BIOCHEMISTRY-US, V29, P2538, DOI 10.1021/bi00462a016
   FRITZSCHE H, 1993, NUCLEIC ACIDS RES, V21, P5085, DOI 10.1093/nar/21.22.5085
   Hajian R, 2017, J PHARM ANAL, V7, P27, DOI 10.1016/j.jpha.2016.07.005
   Hashemzadeh N, 2016, J PHARM ANAL, V6, P235, DOI 10.1016/j.jpha.2016.03.003
   Heydari-Bafrooei E, 2017, J ELECTROANAL CHEM, V803, P104, DOI 10.1016/j.jelechem.2017.09.031
   Hmoud Alotaibi S., 2020, BIOPHYS CHEM ADV APP, DOI [10.5772/intechopen.85794, DOI 10.5772/INTECHOPEN.85794]
   Hynek D, 2012, INT J ELECTROCHEM SC, V7, P34
   Jahandari S, 2019, J ELECTROANAL CHEM, V840, P313, DOI 10.1016/j.jelechem.2019.03.049
   Kanat E, 2018, ELECTROANAL, V30, P1566, DOI 10.1002/elan.201800064
   Kesici E, 2018, SENSORS-BASEL, V18, DOI 10.3390/s18092868
   Kiyomiya K, 2001, CANCER CHEMOTH PHARM, V47, P51, DOI 10.1007/s002800000201
   Kostoryz EL, 2001, MUTAT RES-GEN TOX EN, V490, P131, DOI 10.1016/S1383-5718(00)00158-3
   Kuralay F, 2021, ANAL LETT, V54, P1295, DOI 10.1080/00032719.2020.1801710
   LIPSCOMB LA, 1994, BIOCHEMISTRY-US, V33, P3649, DOI 10.1021/bi00178a023
   LOWN JW, 1984, MOL PHARMACOL, V25, P178
   MCGOWN LB, 1995, ANAL CHEM, V67, pA663, DOI 10.1021/ac00117a002
   Minotti G, 1999, FASEB J, V13, P199, DOI 10.1096/fasebj.13.2.199
   Mirceski V, 2013, ELECTROANAL, V25, P2411, DOI 10.1002/elan.201300369
   Moustakim H, 2022, SENSORS-BASEL, V22, DOI 10.3390/s22239420
   Muti M, 2018, TALANTA, V178, P1033, DOI 10.1016/j.talanta.2017.08.089
   Nohwal B, 2020, PROCESS BIOCHEM, V97, P57, DOI 10.1016/j.procbio.2020.06.011
   NORDEN B, 1992, Q REV BIOPHYS, V25, P51, DOI 10.1017/S0033583500004728
   NUNN CM, 1991, J MOL BIOL, V222, P167, DOI 10.1016/0022-2836(91)90203-I
   Oliveira-Brett AM, 2002, TALANTA, V56, P959, DOI 10.1016/S0039-9140(01)00656-7
   Perry CM, 1996, HYPERTENSION, P19
   PIGRAM WJ, 1972, NATURE-NEW BIOL, V235, P17, DOI 10.1038/newbio235017a0
   PLAMBECK JA, 1984, J ELECTROCHEM SOC, V131, P2556, DOI 10.1149/1.2115358
   Purushothama HT, 2018, J SCI-ADV MATER DEV, V3, P161, DOI 10.1016/j.jsamd.2018.03.007
   Pwavodi PC, 2021, MICROMACHINES-BASEL, V12, DOI 10.3390/mi12030312
   Soleymani J, 2016, MAT SCI ENG C-MATER, V61, P638, DOI 10.1016/j.msec.2016.01.003
   Taei M, 2016, IEEE SENS J, V16, P24, DOI 10.1109/JSEN.2015.2474262
   Tanzi MC, 2019, FDN BIOMATERIALS ENG, V10
   TEIJEIRO C, 1995, BIOELECTROCH BIOENER, V38, P77, DOI 10.1016/0302-4598(95)01791-C
   Topkaya SN, 2020, ELECTROANAL, V32, P1780, DOI 10.1002/elan.202000012
   Topkaya SN, 2019, ELECTROANAL, V31, P1571, DOI 10.1002/elan.201900199
   Topkaya SN, 2018, BIOSENS BIOELECTRON, V102, P464, DOI 10.1016/j.bios.2017.11.061
   Vacek J, 2009, ELECTROANAL, V21, P2139, DOI 10.1002/elan.200904646
   Wang J, 1998, BIOELECTROCH BIOENER, V45, P33, DOI 10.1016/S0302-4598(98)00075-0
   Wong ELS, 2007, J AM CHEM SOC, V129, P8950, DOI 10.1021/ja0723075
   Xia C, 1999, ANAL LETT, V32, P717, DOI 10.1080/00032719908542851
   Yaman YT, 2018, BIOSENS BIOELECTRON, V104, P50, DOI 10.1016/j.bios.2017.12.039
   Zhang KY, 2010, MICROCHIM ACTA, V169, P161, DOI 10.1007/s00604-010-0331-3
   Zhao J, 2007, ANAL LETT, V40, P459, DOI 10.1080/00032710600964759
   Zhou SY, 2001, CANCER RES, V61, P771
   ZUNINO F, 1977, BIOCHIM BIOPHYS ACTA, V476, P38, DOI 10.1016/0005-2787(77)90283-0
NR 67
TC 0
Z9 0
U1 6
U2 6
PU SPRINGER
PI DORDRECHT
PA VAN GODEWIJCKSTRAAT 30, 3311 GZ DORDRECHT, NETHERLANDS
SN 0021-891X
EI 1572-8838
J9 J APPL ELECTROCHEM
JI J. Appl. Electrochem.
PD 2023 APR 8
PY 2023
DI 10.1007/s10800-023-01897-w
EA APR 2023
PG 13
WC Electrochemistry
WE Science Citation Index Expanded (SCI-EXPANDED)
SC Electrochemistry
GA D2ZG4
UT WOS:000967451600001
DA 2023-06-30
ER

PT J
AU Rouhani, M
   Soleymanpour, A
AF Rouhani, Mina
   Soleymanpour, Ahmad
TI Molecularly imprinted sol-gel electrochemical sensor for sildenafil
   based on a pencil graphite electrode modified by Preyssler
   heteropolyacid/gold nanoparticles/MWCNT nanocomposite
SO MICROCHIMICA ACTA
LA English
DT Article
DE Sildenafil; Imprinted sol-gel polymers; AuNPs@PHPA-MWCNT nanohybrids;
   Electrochemical sensor; Electrochemical determination
ID WALLED CARBON NANOTUBES; CITRATE VIAGRA; PURE FORM; VOLTAMMETRIC
   DETERMINATION; GOLD NANOPARTICLES; SQUARE-WAVE; POLYOXOMETALATE; FILM;
   RECOGNITION; BIOSENSOR
AB An electrochemical sensor based on the imprinted sol-gel on pencil graphite electrode (PGE) modified with functionalized multiwalled carbon nanotube (MWCNT), gold nanoparticles (AuNPs), and Preyssler heteropolyacid (PHPA) nanohybrid was fabricated for the determination of trace amounts of sildenafil. The pencil graphite electrode was first deposited by the AuNPs@PHPA-MWCNT nanohybrids, and then, the modified electrode of MIP-sol-gel/AuNPs@PHPA-MWCNTs was prepared by the electrochemical method. The synthesized nanohybrids and prepared modified electrodes were characterized with FE-SEM, FTIR, EDX, XRD, and UV/Vis. Cyclic voltammetry, electrochemical impedance spectroscopy, and differential pulse voltammetry techniques were applied for the electrochemical analysis using the modified electrodes. By measuring the oxidation and reduction currents of the potassium ferricyanide probe, the efficiency of this sensor was evaluated for the detection of sildenafil. The anodic peak current was measured at 0.2 V vs. Ag/AgCl by differential pulse voltammetry in the potential range -0.1 to 0.5 V (vs. Ag/AgCl). Under the optimum conditions, the current response for the detection of sildenafil was linear in two concentration ranges of 0.1-2 and 2-30 nM and the obtained limit of detection was 0.033 nM. The constructed sensor was used for the measurement of sildenafil in real samples.
C1 [Rouhani, Mina; Soleymanpour, Ahmad] Damghan Univ, Sch Chem, Damghan 3671641167, Iran.
RP Soleymanpour, A (通讯作者)，Damghan Univ, Sch Chem, Damghan 3671641167, Iran.
EM soleymanpour@du.ac.ir
RI Soleymanpour, Ahmad/ABH-2519-2020
OI Soleymanpour, Ahmad/0000-0002-4939-275X
FU Damghan University Research Council
FX We would like to thanks Damghan University Research Council for
   supporting this work. We also gratefully acknowledge Tavan Research and
   Educational Institute for the donation of sildenafil drug.
CR Amin AS, 2009, J AOAC INT, V92, P125
   Ardila JA, 2013, J ELECTROANAL CHEM, V690, P32, DOI 10.1016/j.jelechem.2012.11.038
   BARD AJ, 1980, ELECTROCHEMICAL METH
   Barnett CF, 2006, VASC HEALTH RISK MAN, V2, P411, DOI 10.2147/vhrm.2006.2.4.411
   Batista EF, 2010, ANAL LETT, V43, P1046, DOI 10.1080/00032710903491153
   Baughman RH, 1999, SCIENCE, V284, P1340, DOI 10.1126/science.284.5418.1340
   Berzas JJ, 2000, ANAL CHIM ACTA, V417, P143, DOI 10.1016/S0003-2670(00)00932-6
   Bonanni A, 2011, PHYS CHEM CHEM PHYS, V13, P4980, DOI 10.1039/c0cp01209b
   Cui M, 2015, BIOSENS BIOELECTRON, V68, P563, DOI 10.1016/j.bios.2015.01.029
   Delolo FG, 2014, J BRAZIL CHEM SOC, V25, P550, DOI 10.5935/0103-5053.20140031
   Demetriades D, 2004, ANAL CHIM ACTA, V519, P167, DOI 10.1016/j.aca.2004.05.008
   Dinesh ND, 2002, TALANTA, V57, P757, DOI 10.1016/S0039-9140(02)00097-8
   Du DY, 2012, CHEM SCI, V3, P705, DOI 10.1039/c2sc00586g
   Farghali RA, 2015, INT J ELECTROCHEM SC, V10, P1494
   Giannakoudakis DA, 2019, APPL SURF SCI, V467, P428, DOI 10.1016/j.apsusc.2018.10.167
   HENCH LL, 1990, CHEM REV, V90, P33, DOI 10.1021/cr00099a003
   HILL CL, 1986, J AM CHEM SOC, V108, P536, DOI 10.1021/ja00263a046
   Huang JD, 2011, FOOD CONTROL, V22, P786, DOI 10.1016/j.foodcont.2010.11.017
   [江虹 Jiang Hong], 2004, [分析科学学报, Journal of Analytical Science], V20, P287
   Kan XW, 2012, ELECTROCHIM ACTA, V63, P69, DOI 10.1016/j.electacta.2011.12.086
   Karadeniz H, 2003, J PHARMACEUT BIOMED, V33, P295, DOI 10.1016/S0731-7085(03)00283-8
   Lakshmi D, 2009, ANAL CHEM, V81, P3576, DOI 10.1021/ac802536p
   Levent A, 2018, COMB CHEM HIGH T SCR, V21, P516, DOI 10.2174/1386207321666180914120839
   Li SW, 2011, J MATER CHEM, V21, P2282, DOI 10.1039/c0jm02683b
   Lian WJ, 2013, BIOSENS BIOELECTRON, V44, P70, DOI 10.1016/j.bios.2013.01.002
   Lovic J, 2016, J ELECTROANAL CHEM, V782, P103, DOI 10.1016/j.jelechem.2016.10.022
   Ma YY, 2017, ENERG ENVIRON SCI, V10, P788, DOI 10.1039/c6ee03768b
   Martins TS, 2018, SENSOR ACTUAT B-CHEM, V276, P378, DOI 10.1016/j.snb.2018.08.131
   Marx S, 2004, ANAL CHEM, V76, P120, DOI 10.1021/ac034531s
   Matsunaga S, 2016, INORGANICS, V4, DOI 10.3390/inorganics4020016
   Nascimento VB, 1998, QUIM NOVA, V21, P614
   Othman AM, 2004, ANAL CHIM ACTA, V515, P303, DOI 10.1016/j.aca.2004.01.016
   POPE MT, 1991, ANGEW CHEM INT EDIT, V30, P34, DOI 10.1002/anie.199100341
   Prasad BB, 2017, ELECTROCHIM ACTA, V232, P474, DOI 10.1016/j.electacta.2017.02.165
   Rezaei B, 2014, MAT SCI ENG C-MATER, V37, P113, DOI 10.1016/j.msec.2013.12.036
   Rezaei B, 2014, ELECTROCHIM ACTA, V123, P332, DOI 10.1016/j.electacta.2014.01.056
   Sardashti MK, 2017, CHEMSUSCHEM, V10, P3773, DOI 10.1002/cssc.201701027
   Sasal A, 2019, MICROCHEM J, V149, DOI 10.1016/j.microc.2019.104065
   Stefan-van Staden RI, 2010, J SOLID STATE ELECTR, V14, P997, DOI 10.1007/s10008-009-0901-7
   Tayebee R, 2015, RSC ADV, V5, P21206, DOI 10.1039/c5ra01344e
   Torrejos REC, 2015, CHEM ENG J, V264, P89, DOI 10.1016/j.cej.2014.11.036
   Triantis T, 2009, CATAL TODAY, V144, P2, DOI 10.1016/j.cattod.2008.12.028
   Tunctan B, 2005, AM J INFECT DIS, V1, P111, DOI 10.3844/ajidsp.2005.111.115
   Tyszczuk K, 2010, BIOELECTROCHEMISTRY, V78, P113, DOI 10.1016/j.bioelechem.2009.08.005
   Uslu B, 2005, ANAL CHIM ACTA, V552, P127, DOI 10.1016/j.aca.2005.07.040
   Wang CC, 2013, J PHARM ANAL, V3, P173, DOI 10.1016/j.jpha.2012.11.001
   Wang J, 2000, ANALYST, V125, P5, DOI 10.1039/a907364g
   Weinmann W, 2001, INT J LEGAL MED, V114, P252, DOI 10.1007/s004140000178
   Ye L, 2008, CHEM MATER, V20, P859, DOI 10.1021/cm703190w
   Zou YJ, 2008, BIOSENS BIOELECTRON, V23, P1010, DOI 10.1016/j.bios.2007.10.009
NR 50
TC 18
Z9 18
U1 1
U2 44
PU SPRINGER WIEN
PI WIEN
PA SACHSENPLATZ 4-6, PO BOX 89, A-1201 WIEN, AUSTRIA
SN 0026-3672
EI 1436-5073
J9 MICROCHIM ACTA
JI Microchim. Acta
PD AUG 24
PY 2020
VL 187
IS 9
AR 512
DI 10.1007/s00604-020-04482-6
PG 16
WC Chemistry, Analytical
WE Science Citation Index Expanded (SCI-EXPANDED)
SC Chemistry
GA NM1DK
UT WOS:000567844500004
PM 32833062
DA 2023-06-30
ER

PT J
AU Nyoni, S
   Mashazi, P
   Nyokong, T
AF Nyoni, Stephen
   Mashazi, Philani
   Nyokong, Tebello
TI Iodine-Doped Cobalt Phthalocyanine Supported on Multiwalled Carbon
   Nanotubes for Electrocatalysis of Oxygen Reduction Reaction
SO ELECTROANALYSIS
LA English
DT Article
DE Oxygen reduction; Electrocatalysis; Cobalt phthalocyanine derivative;
   Iodine-doping; Carbon nanotubes
ID ELECTRICAL-CONDUCTIVITY; SPECTROSCOPY; ELECTRODES; BIOSENSOR; ACID; FILM
AB 4-(4,6-Diaminopyrimidin-2-ylthio) phthalocyaninatocobalt(II) (CoPyPc) was iodine doped, and its electrocatalytic properties explored. Physical characterization techniques such as UV-vis, X-ray photoelectron, electron paramagnetic resonance and infra-red spectroscopy were used. Cyclic voltammetry, electrochemical impedance spectroscopy and rotating disk electrode were used for electrochemical characterization of electrodes modified with the prepared phthalocyanine and its nanocomposites. The electrocatalytic effect of a new iodine-doped cobalt phthalocyanine derivative supported on multiwalled carbon nanotubes was then investigated towards oxygen reduction reaction. The electrocatalytic activity of the iodine-doped cobalt phthalocyanine was found to be superior in terms of current over the undoped phthalocyanine nanocomposite.
C1 [Nyoni, Stephen; Mashazi, Philani; Nyokong, Tebello] Rhodes Univ, Dept Chem, ZA-6140 Grahamstown, South Africa.
C3 Rhodes University
RP Nyokong, T (通讯作者)，Rhodes Univ, Dept Chem, POB 94, ZA-6140 Grahamstown, South Africa.
EM t.nyokong@ru.ac.za
RI Mashazi, Philani Nkosinathi/A-9131-2015; Nyokong, Tebello/AAO-4026-2021;
   NYONI, STEPHEN/C-9005-2018
OI Mashazi, Philani Nkosinathi/0000-0003-4815-6146; Nyokong,
   Tebello/0000-0002-4590-9926; 
FU National Research Foundation (NRF) - South Africa [UID 62620,
   TTK1207183385]; Rhodes University; DST/Mintek Nanotechnology Innovation
   Centre (NIC) - Sensors, South Africa; African laser centre
FX This work was supported by the National Research Foundation (NRF) -
   South Africa (UID 62620 and TTK1207183385) as well as Rhodes University
   and DST/Mintek Nanotechnology Innovation Centre (NIC) - Sensors, South
   Africa. SN thanks African laser centre for a scholarship.
CR Achar BN, 2000, SYNTHETIC MET, V114, P219, DOI 10.1016/S0379-6779(99)00175-7
   BRIGGS D, 2003, SURFACE ANAL AUGER X, P31
   Chen J, 1998, SCIENCE, V282, P95, DOI 10.1126/science.282.5386.95
   Collins PG, 2000, SCIENCE, V287, P1801, DOI 10.1126/science.287.5459.1801
   Geng DS, 2011, ENERG ENVIRON SCI, V4, P760, DOI 10.1039/c0ee00326c
   Gong KP, 2009, SCIENCE, V323, P760, DOI 10.1126/science.1168049
   Guo JS, 2012, ELECTROCATALYSIS-US, V3, P252, DOI 10.1007/s12678-012-0106-1
   HARIKUMAR PS, 1989, J MATER SCI LETT, V8, P969, DOI 10.1007/BF01729964
   Hu JM, 2004, INT J HYDROGEN ENERG, V29, P791, DOI 10.1016/j.ijhydene.2003.09.007
   Huang SF, 2009, PHYS REV B, V80, DOI 10.1103/PhysRevB.80.235410
   Jafri RI, 2010, J MATER CHEM, V20, P7114, DOI 10.1039/c0jm00467g
   Janczak J, 1999, INORG CHEM, V38, P2043, DOI 10.1021/ic981168c
   Lee KR, 2010, ELECTROCHEM COMMUN, V12, P1052, DOI 10.1016/j.elecom.2010.05.023
   Lu WY, 2011, CARBON, V49, P1699, DOI 10.1016/j.carbon.2010.12.055
   Masa J, 2012, J PORPHYR PHTHALOCYA, V16, P761, DOI 10.1142/S1088424612300091
   Meng H, 2005, J PHYS CHEM B, V109, P22705, DOI 10.1021/jp054523a
   Moraes FC, 2010, SENSOR ACTUAT B-CHEM, V148, P492, DOI 10.1016/j.snb.2010.05.005
   Nyokong T, 2004, J PORPHYR PHTHALOCYA, V8, P1083, DOI 10.1142/S1088424604000453
   Nyokong T., 2006, ELECT MODIFIED MONOM
   Nyoni S, 2014, ELECTROANAL, V26, P2261, DOI 10.1002/elan.201400372
   Nyoni S, 2014, ELECTROCHIM ACTA, V128, P32, DOI 10.1016/j.electacta.2013.10.023
   OKU M, 1976, J ELECTRON SPECTROSC, V8, P475, DOI 10.1016/0368-2048(76)80034-5
   Ozer M, 2009, DALTON T, P3175, DOI 10.1039/b818455k
   Qu LT, 2010, ACS NANO, V4, P1321, DOI 10.1021/nn901850u
   Sheng ZH, 2012, J MATER CHEM, V22, P390, DOI 10.1039/c1jm14694g
   Siswana MP, 2010, J SOLID STATE ELECTR, V14, P1351, DOI 10.1007/s10008-009-0958-3
   Skakalova V, 2005, J PHYS CHEM B, V109, P7174, DOI 10.1021/jp044741o
   Sorescu DC, 2001, J PHYS CHEM B, V105, P11227, DOI 10.1021/jp0122979
   Tammeveski K, 1997, ELECTROCHIM ACTA, V42, P893, DOI 10.1016/S0013-4686(96)00325-8
   Yin HS, 2010, ANAL CHIM ACTA, V659, P144, DOI 10.1016/j.aca.2009.11.051
   Zagal JH, 2012, J PORPHYR PHTHALOCYA, V16, P713, DOI 10.1142/S1088424612300054
   Zanotti G, 2011, J PORPHYR PHTHALOCYA, V15, P748, DOI 10.1142/S1088424611003689
   Zhang LP, 2011, J PHYS CHEM C, V115, P11170, DOI 10.1021/jp201991j
   Zuo X, 2012, SENSOR ACTUAT B-CHEM, V161, P1074, DOI 10.1016/j.snb.2011.12.013
NR 34
TC 7
Z9 7
U1 4
U2 67
PU WILEY-V C H VERLAG GMBH
PI WEINHEIM
PA POSTFACH 101161, 69451 WEINHEIM, GERMANY
SN 1040-0397
EI 1521-4109
J9 ELECTROANAL
JI Electroanalysis
PD MAY
PY 2015
VL 27
IS 5
BP 1176
EP 1187
DI 10.1002/elan.201400499
PG 12
WC Chemistry, Analytical; Electrochemistry
WE Science Citation Index Expanded (SCI-EXPANDED)
SC Chemistry; Electrochemistry
GA CL0CC
UT WOS:000356605100015
DA 2023-06-30
ER

PT J
AU Silva, TG
   Salles, MO
   Paixao, TRLC
AF Silva, Thalita G.
   Salles, Maiara O.
   Paixao, Thiago R. L. C.
TI INVESTIGATION OF THE USE OF GLASSY CARBON ELECTRODE MODIFIED WITH
   RUTHENIUM HEXACYANOFERRATE FOR DETECTION OF PROCAINE
SO QUIMICA NOVA
LA Portuguese
DT Article
DE modified electrode; Prussian blue analogues; novocaine; allocaine;
   2-(diethylamino)ethyl 4-aminobenzoate
ID DIFFERENTIAL-PULSE; ELECTROCHEMICAL-BEHAVIOR; AMPEROMETRIC DETECTION;
   STRIPPING VOLTAMMETRY; HYDROCHLORIDE; FILMS; BIOSENSOR; SENSOR; DRUGS
AB A glassy carbon electrode modified with ruthenium hexacyanoferrate (RuOHCF) was investigated as an electrocatalyst for the detection of procaine with the aim of quantification in pharmaceutical and forensic samples. The RuOHCF films were prepared by electrochemical deposition, and the parameters used in this process (concentration of RuCl3, K3Fe(CN)(6), temperature, and number of cyclic voltammograms recorded in the modification step) were carefully optimized. Based on the optimal conditions achieved, the RuOHCF modified electrode allows the determination of procaine at 0.0 V with a detection limit of 11 nmol L-1 using square wave voltammetry.
C1 [Silva, Thalita G.; Salles, Maiara O.; Paixao, Thiago R. L. C.] Univ Sao Paulo, Inst Quim, Dept Quim Fundamental, BR-05508900 Sao Paulo, SP, Brazil.
C3 Universidade de Sao Paulo
RP Silva, TG (通讯作者)，Univ Sao Paulo, Inst Quim, Dept Quim Fundamental, BR-05508900 Sao Paulo, SP, Brazil.
EM trlcp@iq.usp.br
RI Paixao, Thiago R L C/D-2221-2012; Salles, Maiara O/K-3120-2012
OI Paixao, Thiago R L C/0000-0003-0375-4513; Salles, Maiara
   O/0000-0002-0581-2038
CR Bergamini MF, 2007, J PHARMACEUT BIOMED, V43, P315, DOI 10.1016/j.jpba.2006.06.001
   Brett C. M. A., 1998, ELECTROANALYSIS
   Brown TCK, 2012, PEDIATR ANESTH, V22, P3, DOI 10.1111/j.1460-9592.2011.03636.x
   Bueno L, 2014, SENSOR ACTUAT B-CHEM, V204, P88, DOI 10.1016/j.snb.2014.07.100
   Cataldi TRI, 1998, ELECTROANAL, V10, P1163, DOI 10.1002/(SICI)1521-4109(199811)10:17<1163::AID-ELAN1163>3.0.CO;2-I
   Chen SM, 2005, J ELECTROANAL CHEM, V579, P163, DOI 10.1016/j.jelechem.2005.02.006
   Costa WM, 2013, J BRAZIL CHEM SOC, V24, P651, DOI 10.5935/0103-5053.20130082
   de Mattos IL, 2001, QUIM NOVA, V24, P200, DOI 10.1590/S0100-40422001000200010
   Dutu G, 2014, REV CHIM-BUCHAREST, V65, P142
   Felix FS, 2010, J PHARM SCI-US, V99, P4784, DOI 10.1002/jps.22192
   Fenga PG, 2010, ELECTROANAL, V22, P2979, DOI 10.1002/elan.201000003
   Fiorito PA, 2004, TALANTA, V62, P649, DOI 10.1016/j.talanta.2003.09.010
   Lei LH, 2000, MIKROCHIM ACTA, V134, P63, DOI 10.1007/s006040070055
   Li NB, 2003, ANAL SCI, V19, P1587, DOI 10.2116/analsci.19.1587
   Montes RHO, 2012, ELECTROCHEM COMMUN, V21, P26, DOI 10.1016/j.elecom.2012.05.005
   Paixao TRLC, 2008, ELECTROANAL, V20, P1671, DOI 10.1002/elan.200804231
   Paixao TRLC, 2008, J PHARMACEUT BIOMED, V46, P528, DOI 10.1016/j.jpba.2007.10.033
   Paixao TRLC, 2007, ANAL CHEM, V79, P5392, DOI 10.1021/ac070490e
   Paixao TRLC, 2007, ELECTROCHIM ACTA, V52, P2181, DOI 10.1016/j.electacta.2006.08.035
   Peng H, 2009, BIOMATERIALS, V30, P2132, DOI 10.1016/j.biomaterials.2008.12.065
   Rao RN, 2003, J PHARMACEUT BIOMED, V33, P335, DOI 10.1016/S0731-7085(03)00293-0
   Ricci F, 2005, BIOSENS BIOELECTRON, V21, P389, DOI 10.1016/j.bios.2004.12.001
   Schneider S, 2011, FORENSIC SCI INT, V212, P242, DOI 10.1016/j.forsciint.2011.06.027
   Shaidarova LG, 2008, J ANAL CHEM+, V63, P922, DOI 10.1134/S106193480810002X
   Wang CY, 2002, J PHARMACEUT BIOMED, V30, P131, DOI 10.1016/S0731-7085(02)00204-2
   Wang J, 1999, ANAL CHIM ACTA, V385, P429, DOI 10.1016/S0003-2670(98)00664-3
   Wang J, 2000, ANAL CHEM, V72, P3218, DOI 10.1021/ac000108x
   Wang J., 2000, WILEY VCH, V2nd
   Wang ZM, 2010, ELECTROANAL, V22, P209, DOI 10.1002/elan.200900251
   Wei M, 2008, ELECTROANAL, V20, P137, DOI 10.1002/elan.200704024
   Wu KB, 2006, BIOELECTROCHEMISTRY, V68, P144, DOI 10.1016/j.bioelechem.2005.05.002
   Zhang XH, 2010, MICROCHIM ACTA, V169, P153, DOI 10.1007/s00604-010-0330-4
   ZOTTI G, 1987, J ELECTROANAL CHEM, V235, P259, DOI 10.1016/0022-0728(87)85212-9
NR 33
TC 2
Z9 2
U1 0
U2 38
PU SOC BRASILEIRA QUIMICA
PI SAO PAULO
PA CAIXA POSTAL 26037, 05599-970 SAO PAULO, BRAZIL
SN 0100-4042
EI 1678-7064
J9 QUIM NOVA
JI Quim. Nova
PD JAN
PY 2015
VL 38
IS 1
BP 85
EP 90
DI 10.5935/0100-4042.20140286
PG 6
WC Chemistry, Multidisciplinary
WE Science Citation Index Expanded (SCI-EXPANDED)
SC Chemistry
GA CE2RA
UT WOS:000351662000014
OA gold
DA 2023-06-30
ER

PT J
AU Zhu, XL
   Feng, C
   Ye, ZH
   Chen, YY
   Li, GX
AF Zhu, Xiaoli
   Feng, Chang
   Ye, Zonghuang
   Chen, Yangyang
   Li, Genxi
TI Fabrication of magneto-controlled moveable architecture to develop
   reusable electrochemical biosensors
SO SCIENTIFIC REPORTS
LA English
DT Article
ID LABEL-FREE DETECTION; HYDROGEN-PEROXIDE; NANOPOROUS GOLD; SENSORS; DNA;
   NANOPARTICLES; IMMUNOSENSOR; DISPLACEMENT; PRINCIPLES; ELECTRODES
AB Electrochemical biosensors have been studied intensively for several decades. Numerous sensing concepts and related interface architectures have been developed. However, all such architectures suffer a trade-off: simple architectures favour usability, whereas complex architectures favour better performance. To overcome this problem, we propose a novel concept by introducing a magneto-controlled moveable architecture (MCMA) instead of the conventional surface-fixed architecture. As a model, human breast cancer cells were used in this study. The results showed that a detection range from 100 to 13106 cells could be achieved. Moreover, the whole detection cycle, including the measurement and the regeneration, could be completed in only 2 min. Thus, usability and excellent performance can be achieved in a single biosensor.
C1 [Zhu, Xiaoli; Feng, Chang; Chen, Yangyang; Li, Genxi] Shanghai Univ, Sch Life Sci, Lab Biosensing Technol, Shanghai 200444, Peoples R China.
   [Ye, Zonghuang; Li, Genxi] Nanjing Univ, Dept Biochem, Nanjing 210093, Jiangsu, Peoples R China.
   [Ye, Zonghuang; Li, Genxi] Nanjing Univ, State Key Lab Pharmaceut Biotechnol, Nanjing 210093, Jiangsu, Peoples R China.
C3 Shanghai University; Nanjing University; Nanjing University
RP Li, GX (通讯作者)，Shanghai Univ, Sch Life Sci, Lab Biosensing Technol, Shanghai 200444, Peoples R China.
EM genxili@nju.edu.cn
RI Ye, Zonghuang/K-8200-2012; Li, Genxi/H-1952-2013
OI Ye, Zonghuang/0000-0003-2549-7925; Li, Genxi/0000-0001-9663-9914
FU National Science Fund for Distinguished Young Scholars [20925520];
   National Natural Science Foundation of China [61001035, 21235003]; "Chen
   Guang'' project of the Shanghai Municipal Education Commission; Shanghai
   Education Development Foundation [10CG42]; Innovation Program of
   Shanghai Municipal Education Commission [12YZ004]; Shanghai Science and
   Technology Committee [11DZ2272100]
FX This work was supported by the National Science Fund for Distinguished
   Young Scholars (Grant No. 20925520), the National Natural Science
   Foundation of China (Grant Nos. 61001035, 21235003), the "Chen Guang''
   project of the Shanghai Municipal Education Commission and the Shanghai
   Education Development Foundation (No. 10CG42), the Innovation Program of
   Shanghai Municipal Education Commission (No. 12YZ004), and the Shanghai
   Science and Technology Committee (Grant No. 11DZ2272100).
CR Arya SK, 2011, CHEM REV, V111, P6783, DOI 10.1021/cr100420s
   Cai D, 2010, NAT NANOTECHNOL, V5, P597, DOI [10.1038/NNANO.2010.114, 10.1038/nnano.2010.114]
   Chen AC, 2013, CHEM SOC REV, V42, P5425, DOI 10.1039/c3cs35518g
   Cheng W, 2009, ANGEW CHEM INT EDIT, V48, P6465, DOI 10.1002/anie.200902356
   Das J, 2012, NAT CHEM, V4, P642, DOI [10.1038/nchem.1367, 10.1038/NCHEM.1367]
   Doerr A, 2011, NAT METHODS, V8, P202, DOI 10.1038/nmeth0311-202
   Renedo OD, 2007, TALANTA, V73, P202, DOI 10.1016/j.talanta.2007.03.050
   Drummond TG, 2003, NAT BIOTECHNOL, V21, P1192, DOI 10.1038/nbt873
   Du Y, 2013, ACCOUNTS CHEM RES, V46, P203, DOI 10.1021/ar300011g
   Famulok M, 2011, ACCOUNTS CHEM RES, V44, P1349, DOI 10.1021/ar2000293
   Grieshaber D, 2008, SENSORS-BASEL, V8, P1400, DOI 10.3390/s8031400
   Hashemi P, 2012, P NATL ACAD SCI USA, V109, P11510, DOI 10.1073/pnas.1201547109
   Heller A, 2008, CHEM REV, V108, P2482, DOI 10.1021/cr068069y
   Hunt HK, 2010, NANOSCALE, V2, P1544, DOI 10.1039/c0nr00201a
   Jv Y, 2010, CHEM COMMUN, V46, P8017, DOI 10.1039/c0cc02698k
   Karadeniz H, 2009, TALANTA, V78, P187, DOI 10.1016/j.talanta.2008.10.057
   Lang XY, 2013, NAT COMMUN, V4, DOI 10.1038/ncomms3169
   Li G., 2006, ENCY SENSORS, V8, P301
   Li G., 2007, NANOTECHNOLOGIES LIF, V8, P278
   Li XC, 2012, J COLLOID INTERF SCI, V387, P39, DOI 10.1016/j.jcis.2012.07.071
   Liu XH, 2011, P NATL ACAD SCI USA, V108, P2668, DOI 10.1073/pnas.1018391108
   Liu YX, 2012, CHEM SOC REV, V41, P2283, DOI 10.1039/c1cs15270j
   Lubin AA, 2010, ACCOUNTS CHEM RES, V43, P496, DOI 10.1021/ar900165x
   Luo XT, 2010, ELECTROCHEM COMMUN, V12, P531, DOI 10.1016/j.elecom.2010.01.036
   Luo XL, 2013, CHEM SOC REV, V42, P5944, DOI 10.1039/c3cs60077g
   Mani V, 2009, ACS NANO, V3, P585, DOI 10.1021/nn800863w
   Metters JP, 2011, ANALYST, V136, P1067, DOI 10.1039/c0an00894j
   Miao P., 2012, ELECTROCHEMICAL ANAL
   Pheeney CG, 2012, P NATL ACAD SCI USA, V109, P11528, DOI 10.1073/pnas.1201551109
   Pohanka M, 2008, J APPL BIOMED, V6, P57, DOI 10.32725/jab.2008.008
   Ronkainen NJ, 2010, CHEM SOC REV, V39, P1747, DOI 10.1039/b714449k
   Sharma P, 2012, SCI REP-UK, V2, DOI 10.1038/srep00877
   Shirazi S, 1998, NATURE, P6
   Song SP, 2010, CHEM SOC REV, V39, P4234, DOI 10.1039/c000682n
   Suginta W, 2013, CHEM REV, V113, P5458, DOI 10.1021/cr300325r
   Tamayo J, 2013, CHEM SOC REV, V42, P1287, DOI 10.1039/c2cs35293a
   Tang DP, 2008, ANAL CHEM, V80, P1582, DOI 10.1021/ac702217m
   Walcarius A, 2013, CHEM SOC REV, V42, P4098, DOI 10.1039/c2cs35322a
   Wang J., 2006, ANAL ELECTROCHEMISTR, P201
   Wang S, 2012, CHEMPHYSCHEM, V13, P1199, DOI 10.1002/cphc.201100906
   Wang YX, 2012, P NATL ACAD SCI USA, V109, P11534, DOI 10.1073/pnas.1201552109
   Wen YL, 2012, SCI REP-UK, V2, DOI 10.1038/srep00867
   Willner I, 2007, ANGEW CHEM INT EDIT, V46, P6408, DOI 10.1002/anie.200604524
   Wu YF, 2012, ACCOUNTS CHEM RES, V45, P1441, DOI 10.1021/ar200310f
   Xiao Y, 2006, P NATL ACAD SCI USA, V103, P16677, DOI 10.1073/pnas.0607693103
   Zeis R, 2008, J CATAL, V253, P132, DOI 10.1016/j.jcat.2007.10.017
   Zhang YX, 2013, TALANTA, V107, P211, DOI 10.1016/j.talanta.2013.01.012
   Zhou M, 2011, ACCOUNTS CHEM RES, V44, P1232, DOI 10.1021/ar200096g
   Zhu XL, 2006, ANAL CHEM, V78, P2447, DOI 10.1021/ac051962x
NR 49
TC 27
Z9 28
U1 0
U2 73
PU NATURE PUBLISHING GROUP
PI LONDON
PA MACMILLAN BUILDING, 4 CRINAN ST, LONDON N1 9XW, ENGLAND
SN 2045-2322
J9 SCI REP-UK
JI Sci Rep
PD FEB 25
PY 2014
VL 4
AR 4169
DI 10.1038/srep04169
PG 6
WC Multidisciplinary Sciences
WE Science Citation Index Expanded (SCI-EXPANDED)
SC Science & Technology - Other Topics
GA AB6GX
UT WOS:000331886700004
PM 24566810
OA Green Published, gold
DA 2023-06-30
ER

PT J
AU Tortolini, C
   Capecchi, E
   Tasca, F
   Pofi, R
   Venneri, MA
   Saladino, R
   Antiochia, R
AF Tortolini, Cristina
   Capecchi, Eliana
   Tasca, Federico
   Pofi, Riccardo
   Venneri, Mary Anna
   Saladino, Raffaele
   Antiochia, Riccarda
TI Novel Nanoarchitectures Based on Lignin Nanoparticles for
   Electrochemical Eco-Friendly Biosensing Development
SO NANOMATERIALS
LA English
DT Article
DE lignin nanoparticles; organosolv lignin; kraft lignin; electrochemical
   platform; glucose biosensor
ID CARBON NANOTUBES; CONCANAVALIN-A; GOLD; NANOMATERIALS; GRAPHENE; GREEN;
   IMMOBILIZATION; VALORIZATION; DELIVERY; SENSORS
AB Novel nanoarchitectures based on lignin nanoparticles (LNPs) were designed and realized for electrochemical eco-friendly biosensing development. Two types of lignin nanoparticles were utilized for the modification of a gold bare electrode, namely organosolv (OLNPs) and kraft lignin (KLNPs) nanoparticles, synthetized from a sulfur-free and a sulfur lignin, respectively. The electrochemical behavior of LNP-modified electrodes was studied using two electrochemical techniques, cyclic voltammetry (CV) and electrochemical impedance spectroscopy (EIS). Compared to the gold bare electrode, an evident decrease in the faradaic current and increase of the Delta E-p were observed in cyclic voltammograms. In addition, larger semicircles were registered in Nyquist plots. These results suggest a strong inhibition effect of the electron transfer reaction by LNPs layer, especially in the case of KLNPs. The modified electrodes, properly assembled with concanavalin A (ConA) and glucose oxidase (GOx), were successively tested as biosensing platforms for glucose, showing a sensitivity of (4.53 +/- 0.467) and (13.74 +/- 1.84) mu A mM(-1) cm(2) for Au/SAMCys/OLNPs/ConA/GOx and Au/KLNPs/ConA/GOx biosensors, respectively. Finally, different layers of the KNLPs/ConA/GOx-modified Au electrode were tested, and the three-layered Au(KNLPs/ConA/GOx)(3) showed the best analytical performance.
C1 [Tortolini, Cristina; Antiochia, Riccarda] Sapienza Univ Rome, Dept Chem & Drug Technol, Ple Aldo Moro 5, I-00185 Rome, Italy.
   [Tortolini, Cristina; Pofi, Riccardo; Venneri, Mary Anna] Sapienza Univ Rome, Dept Expt Med, Viale Regina Elena 324, I-00166 Rome, Italy.
   [Capecchi, Eliana; Saladino, Raffaele] Univ Tuscia, Dept Biol & Ecol Sci, Via S Camillo de Lellis Snc, I-01100 Viterbo, Italy.
   [Tasca, Federico] Univ Santiago de Chile, Fac Quim & Biol, Dept Quim Mat, Casilla 40,Correo 33, Santiago 9170022, Chile.
C3 Sapienza University Rome; Sapienza University Rome; Tuscia University
RP Antiochia, R (通讯作者)，Sapienza Univ Rome, Dept Chem & Drug Technol, Ple Aldo Moro 5, I-00185 Rome, Italy.
EM cristina.tortolini@gmail.com; e.capecchi@unitus.it;
   federico.tasca@usach.cl; riccardo.pofi@uniroma1.it;
   maryanna.venneri@uniroma1.it; saladino@unitus.it;
   riccarda.antiochia@uniroma1.it
RI Capecchi, Eliana/HNP-0343-2023
OI Capecchi, Eliana/0000-0002-5448-0658; VENNERI, MARY
   ANNA/0000-0002-0687-8135; Saladino, Raffaele/0000-0002-4420-9063;
   ANTIOCHIA, RICCARDA/0000-0001-8990-8506; Tasca,
   Federico/0000-0002-4111-4624
FU  [CUP B85I16000070007]
FX The research was funded by CUP B85I16000070007.
CR Algar WR, 2010, ANAL CHIM ACTA, V673, P1, DOI 10.1016/j.aca.2010.05.026
   Arora P, 2013, APPL NANOSCI, V3, P363, DOI 10.1007/s13204-012-0142-4
   Ashter S.A., 2018, TECHNOLOGY APPL POLY, P57
   Balasubramanian K, 2006, ANAL BIOANAL CHEM, V385, P452, DOI 10.1007/s00216-006-0314-8
   Beisl S, 2017, INT J MOL SCI, V18, DOI 10.3390/ijms18112367
   Beisl S, 2017, INT J MOL SCI, V18, DOI 10.3390/ijms18061244
   Besteman K, 2003, NANO LETT, V3, P727, DOI 10.1021/nl034139u
   Bishop KJM, 2009, SMALL, V5, P1600, DOI 10.1002/smll.200900358
   Boland S, 2009, ELECTROCHIM ACTA, V54, P1986, DOI 10.1016/j.electacta.2008.09.066
   Bollella P, 2017, BIOSENS BIOELECTRON, V88, P196, DOI 10.1016/j.bios.2016.08.027
   Bollella P, 2017, ELECTROANAL, V29, P77, DOI 10.1002/elan.201600476
   Capecchi E, 2020, RSC ADV, V10, P29031, DOI 10.1039/d0ra04485g
   Capecchi E, 2019, BIOMACROMOLECULES, V20, P1975, DOI 10.1021/acs.biomac.9b00198
   Capecchi E, 2018, NANOMATERIALS-BASEL, V8, DOI 10.3390/nano8060438
   Carbone M, 2015, ELECTROANAL, V27, P16, DOI 10.1002/elan.201400409
   Chauhan P.S., 2020, BIORESOUR TECHNOL RE, V9, DOI [10.1016/j.biteb.2019.100374, DOI 10.1016/J.BITEB.2019.100374]
   Dai L, 2017, ACS SUSTAIN CHEM ENG, V5, P8241, DOI 10.1021/acssuschemeng.7b01903
   Feldman D, 2016, J MACROMOL SCI A, V53, P382, DOI 10.1080/10601325.2016.1166006
   Figueiredo P, 2018, PROG MATER SCI, V93, P233, DOI 10.1016/j.pmatsci.2017.12.001
   Figueiredo P, 2017, BIOMATERIALS, V121, P97, DOI 10.1016/j.biomaterials.2016.12.034
   Frommhagen M, 2017, BIOTECHNOL BIOFUELS, V10, DOI 10.1186/s13068-017-0810-4
   Ganesh V, 2006, J COLLOID INTERF SCI, V296, P195, DOI 10.1016/j.jcis.2005.08.051
   Glasser WG, 2019, FRONT CHEM, V7, DOI 10.3389/fchem.2019.00565
   Gong WH, 2017, FOOD CHEM, V228, P455, DOI 10.1016/j.foodchem.2017.02.017
   Gruner G, 2006, ANAL BIOANAL CHEM, V384, P322, DOI 10.1007/s00216-005-3400-4
   Gupta V.B., 2011, CHRON YOUNG SCI, V2, P21, DOI [10.4103/2229-5186.79345, DOI 10.4103/2229-5186.79345]
   Holzinger M, 2014, FRONT CHEM, V2, DOI 10.3389/fchem.2014.00063
   Ju HX, 2011, BIOL MED PHYS BIOMED, P425, DOI 10.1007/978-1-4419-9622-0_15
   Kuila T, 2011, BIOSENS BIOELECTRON, V26, P4637, DOI 10.1016/j.bios.2011.05.039
   Lavagnini I, 2004, ELECTROANAL, V16, P505, DOI 10.1002/elan.200302851
   Le Goff A, 2011, ANALYST, V136, P1279, DOI 10.1039/c0an00904k
   Lei JP, 2012, CHEM SOC REV, V41, P2122, DOI 10.1039/c1cs15274b
   Li YY, 2010, GOLD BULL, V43, P29, DOI 10.1007/BF03214964
   Lievonen M, 2016, GREEN CHEM, V18, P1416, DOI [10.1039/C5GC01436K, 10.1039/c5gc01436k]
   Liu S, 2012, NPG ASIA MATER, V4, P1, DOI 10.1038/am.2012.42
   Ma HM, 2013, ANAL LETT, V46, P1, DOI 10.1080/00032719.2012.706850
   Ma RS, 2018, CATAL TODAY, V302, P50, DOI 10.1016/j.cattod.2017.05.101
   Nasrullah A, 2017, WOODH PUB S COMPOS S, P165, DOI 10.1016/B978-0-08.00009-3
   OLDHAM KB, 1979, J ELECTROANAL CHEM, V105, P373, DOI 10.1016/0368-1874(79)87271-8
   Ortiz E, 2019, SENSOR ACTUAT B-CHEM, V292, P254, DOI 10.1016/j.snb.2019.04.114
   Parvathy G, 2021, PROCESS SAF ENVIRON, V145, P395, DOI 10.1016/j.psep.2020.11.017
   Patolsky F, 2006, ANAL CHEM, V78, P4260, DOI 10.1021/ac069419j
   Piccinino D, 2021, ANTIOXIDANTS-BASEL, V10, DOI 10.3390/antiox10020274
   Piccinino D, 2019, CATAL SCI TECHNOL, V9, P4125, DOI 10.1039/c9cy00962k
   Pingarron JM, 2008, ELECTROCHIM ACTA, V53, P5848, DOI 10.1016/j.electacta.2008.03.005
   Putzbach W, 2013, SENSORS-BASEL, V13, P4811, DOI 10.3390/s130404811
   Ratinac KR, 2011, ELECTROANAL, V23, P803, DOI 10.1002/elan.201000545
   Rocha-Santos TAP, 2014, TRAC-TREND ANAL CHEM, V62, P28, DOI 10.1016/j.trac.2014.06.016
   Sipponen MH, 2018, NAT COMMUN, V9, DOI 10.1038/s41467-018-04715-6
   Subramoney S., 2001, ENCY MAT SCI TECHNOL, V2nd, P1
   Tian D, 2017, BIOTECHNOL BIOFUELS, V10, DOI 10.1186/s13068-017-0876-z
   Valentini F, 2013, ANAL BIOANAL CHEM, V405, P451, DOI 10.1007/s00216-012-6351-6
   Vamakaki V, 2007, SENSOR ACTUAT B-CHEM, V126, P193, DOI 10.1016/j.snb.2006.11.042
   Wang B, 2019, ACS SUSTAIN CHEM ENG, V7, P2658, DOI 10.1021/acssuschemeng.8b05735
   Wang J, 2005, ELECTROANAL, V17, P7, DOI 10.1002/elan.200403113
   Wu BY, 2007, BIOSENS BIOELECTRON, V22, P838, DOI 10.1016/j.bios.2006.03.009
   Yang W, 2018, CARBOHYD POLYM, V181, P275, DOI 10.1016/j.carbpol.2017.10.084
   Yang WR, 2010, ANGEW CHEM INT EDIT, V49, P2114, DOI 10.1002/anie.200903463
   Yearla SR, 2016, J EXP NANOSCI, V11, P289, DOI 10.1080/17458080.2015.1055842
   Zhang XQ, 2009, SENSORS-BASEL, V9, P1033, DOI 10.3390/s90201033
   Zhao W, 2006, ELECTROANAL, V18, P1737, DOI 10.1002/elan.200603630
   Zhao WW, 2016, GREEN CHEM, V18, P5693, DOI 10.1039/c6gc01813k
   Zhu ZZ, 2017, NANO-MICRO LETT, V9, DOI 10.1007/s40820-017-0128-6
NR 63
TC 4
Z9 4
U1 7
U2 22
PU MDPI
PI BASEL
PA ST ALBAN-ANLAGE 66, CH-4052 BASEL, SWITZERLAND
EI 2079-4991
J9 NANOMATERIALS-BASEL
JI Nanomaterials
PD MAR
PY 2021
VL 11
IS 3
AR 718
DI 10.3390/nano11030718
PG 16
WC Chemistry, Multidisciplinary; Nanoscience & Nanotechnology; Materials
   Science, Multidisciplinary; Physics, Applied
WE Science Citation Index Expanded (SCI-EXPANDED)
SC Chemistry; Science & Technology - Other Topics; Materials Science;
   Physics
GA RE2KP
UT WOS:000633990200001
PM 33809211
OA Green Published, gold
DA 2023-06-30
ER

PT J
AU Wang, J
   Shen, M
   Cao, Y
   Li, GX
AF Wang, Jing
   Shen, Min
   Cao, Ya
   Li, Genxi
TI Switchable "On-Off" electrochemical technique for detection of
   phosphorylation
SO BIOSENSORS & BIOELECTRONICS
LA English
DT Article
DE Electrochemical biosensor; Phosphorylation; Kinase; On-off
ID KINASE-ACTIVITY; PROTEIN-PHOSPHORYLATION; FLUORESCENT INDICATORS; GOLD
   NANOPARTICLES; AGGREGATION; ASSAY; DIFFERENTIATION; QUANTITATION;
   GROWTH; BETA
AB In this paper, we report a simple but ultrasensitive electrochemical method for the detection of phosphorylation and the activity of protein kinase A (PKA). In this detection system, the substrate peptides form a compact and positively charged self-assembly monolayer (SAM) on an electrode surface. It will block the positively charged electrochemical probe [Ru(NH3)(5)Cl](2+) from getting access to the electrode, keeping the "Off" state of the detection system. After the phosphorylation by the enzyme, the SAM becomes loose due to the generation of phosphate groups. Meanwhile, due to the electrostatic interaction between the negative phosphate groups and positively charged SAM, [Ru(NH3)(5)Cl](2+) molecules can move and get close to the electrode surface. As a result, electrochemical signal is observed and the system is at "On" state. Furthermore, the switch between the "On" and "Off" states can be achieved by the catalysis of PICA and alkaline phosphatase, respectively. The electrochemical response can be used to assay the PICA activity with an extraordinarily low detection limit of 1 x 10(-4) unit/mL and wide linear range from 1 x 10(-4) to 1 x 10(-2) unit/mL. This assay can also be performed by using serum samples with high specificity and reproducibility. (C) 2010 Elsevier B.V. All rights reserved.
C1 [Wang, Jing; Cao, Ya; Li, Genxi] Nanjing Univ, Dept Biochem, Nanjing 210093, Peoples R China.
   [Wang, Jing; Cao, Ya; Li, Genxi] Nanjing Univ, Natl Key Lab Pharmaceut Biotechnol, Nanjing 210093, Peoples R China.
   [Shen, Min; Li, Genxi] Shanghai Univ, Lab Biosensing Technol, Sch Life Sci, Shanghai 200444, Peoples R China.
C3 Nanjing University; Nanjing University; Shanghai University
RP Li, GX (通讯作者)，Nanjing Univ, Dept Biochem, 22 Hankou Rd, Nanjing 210093, Peoples R China.
EM genxili@nju.edu.cn
RI Wang, Jing/D-7716-2011; Li, Genxi/H-1952-2013
OI Li, Genxi/0000-0001-9663-9914; Cao, Ya/0000-0002-1099-7823
FU National Science Fund for Distinguished Young Scholars [20925520];
   Shanghai Science and Technology Committee [09DZ2271800]
FX This work is supported by the National Science Fund for Distinguished
   Young Scholars (Grant No. 20925520) and Shanghai Science and Technology
   Committee (Grant No. 09DZ2271800).
CR Allen MD, 2006, ACS CHEM BIOL, V1, P371, DOI 10.1021/cb600202f
   Bertolotto C, 1998, J CELL BIOL, V142, P827, DOI 10.1083/jcb.142.3.827
   Choi Y, 2007, ANGEW CHEM INT EDIT, V46, P707, DOI 10.1002/anie.200603735
   Cohen P, 2002, NAT REV DRUG DISCOV, V1, P309, DOI 10.1038/nrd773
   Cozza G, 2006, J MED CHEM, V49, P2363, DOI 10.1021/jm060112m
   Flajolet M, 2007, P NATL ACAD SCI USA, V104, P4159, DOI 10.1073/pnas.0611236104
   Harvey CD, 2008, P NATL ACAD SCI USA, V105, P19264, DOI 10.1073/pnas.0804598105
   Houseman BT, 2002, NAT BIOTECHNOL, V20, P270, DOI 10.1038/nbt0302-270
   Ji J, 2009, CHEM COMMUN, P1508, DOI 10.1039/b820738k
   Kawai Y, 2004, ANAL CHEM, V76, P6144, DOI 10.1021/ac040037s
   Kerman K, 2007, CHEM COMMUN, P5019, DOI 10.1039/b713048a
   Kerman K, 2007, ANAL CHIM ACTA, V588, P26, DOI 10.1016/j.aca.2007.02.001
   Kerman K, 2008, ANAL CHEM, V80, P9395, DOI 10.1021/ac801208e
   Koresawa M, 2004, ASSAY DRUG DEV TECHN, V2, P153, DOI 10.1089/154065804323056495
   Liu J, 2005, ACTA PHYS-CHIM SIN, V21, P862, DOI 10.3866/PKU.WHXB20050808
   Manning G, 2002, SCIENCE, V298, P1912, DOI 10.1126/science.1075762
   McCusker RH, 1998, J CELL PHYSIOL, V174, P293, DOI 10.1002/(SICI)1097-4652(199803)174:3<293::AID-JCP3>3.0.CO;2-J
   Montminy M, 1997, ANNU REV BIOCHEM, V66, P807, DOI 10.1146/annurev.biochem.66.1.807
   Mori T, 2008, ANAL BIOCHEM, V375, P223, DOI 10.1016/j.ab.2007.12.011
   Oishi J, 2008, BIOMACROMOLECULES, V9, P2301, DOI 10.1021/bm800192d
   Oishi J, 2008, ANAL BIOCHEM, V373, P161, DOI 10.1016/j.ab.2007.08.032
   Oishi J, 2007, CHEMBIOCHEM, V8, P875, DOI 10.1002/cbic.200700086
   Pavlov V, 2004, J AM CHEM SOC, V126, P11768, DOI 10.1021/ja046970u
   Roger PP, 1997, EUR J ENDOCRINOL, V137, P579, DOI 10.1530/eje.0.1370579
   Sato M, 2002, NAT BIOTECHNOL, V20, P287, DOI 10.1038/nbt0302-287
   Shults MD, 2005, NAT METHODS, V2, P277, DOI 10.1038/NMETH747
   Song HF, 2008, CHEM COMMUN, P502, DOI 10.1039/b714383d
   Steinitz M, 2000, ANAL BIOCHEM, V282, P232, DOI 10.1006/abio.2000.4602
   Tanaka M, 2008, BIOSENS BIOELECTRON, V23, P1652, DOI 10.1016/j.bios.2008.01.025
   TAYLOR SS, 1992, ANNU REV CELL BIOL, V8, P429, DOI 10.1146/annurev.cb.08.110192.002241
   von Maltzahn G, 2007, ADV MATER, V19, P3579, DOI 10.1002/adma.200701183
   Wang ZX, 2006, J AM CHEM SOC, V128, P2214, DOI 10.1021/ja058135y
   Wilner OI, 2008, CHEM-EUR J, V14, P7774, DOI 10.1002/chem.200800765
   Xu XH, 2009, CHEM COMMUN, P6946, DOI 10.1039/b913943e
NR 34
TC 34
Z9 37
U1 0
U2 58
PU ELSEVIER ADVANCED TECHNOLOGY
PI OXFORD
PA OXFORD FULFILLMENT CENTRE THE BOULEVARD, LANGFORD LANE, KIDLINGTON,
   OXFORD OX5 1GB, OXON, ENGLAND
SN 0956-5663
EI 1873-4235
J9 BIOSENS BIOELECTRON
JI Biosens. Bioelectron.
PD OCT 15
PY 2010
VL 26
IS 2
BP 638
EP 642
DI 10.1016/j.bios.2010.07.006
PG 5
WC Biophysics; Biotechnology & Applied Microbiology; Chemistry, Analytical;
   Electrochemistry; Nanoscience & Nanotechnology
WE Science Citation Index Expanded (SCI-EXPANDED)
SC Biophysics; Biotechnology & Applied Microbiology; Chemistry;
   Electrochemistry; Science & Technology - Other Topics
GA 675CY
UT WOS:000283804400054
PM 20685104
DA 2023-06-30
ER

PT J
AU Xu, ML
   Wang, LY
   Xie, Y
   Song, YH
   Wang, L
AF Xu, Mengli
   Wang, Linyu
   Xie, Yi
   Song, Yonghai
   Wang, Li
TI Ratiometric electrochemical sensing and biosensing based on multiple
   redox-active state COFDHTA-TTA
SO SENSORS AND ACTUATORS B-CHEMICAL
LA English
DT Article
DE Covalent organic framework; Multiple redox-active state; pH; Hydrogen
   peroxide; Glucose; Electrochemical sensor
ID COVALENT ORGANIC FRAMEWORKS; CARBON NANOTUBES; MACROPOROUS CARBON;
   ELECTRODE; REDUCTION; NANOPARTICLES; PLATFORM; SENSOR; STRATEGY
AB Here, a covalent organic framework with multiple redox-active state synthesized by amine-aldehyde condensation reaction between 4,4', 4 '''-(1,3,5-triazine-2,4,6-triyl) trianiline and 2,5-dihydroxy terethaldehyde (COFDHTA-TTA) was used as novel electrochemical sensing and biosensing platform at first time. The COFDHTA-TTA was demonstrated to be two-dimensional nanosheets with highly ordered conjugated structure and uniform mesopores about 3.67 nm. Electrochemical studies revealed that a ratiometric electrochemical sensor could be constructed by using COFDHTA-TTA itself as electroactive materials to determine hydrogen peroxide (H2O2) and pH level based on both current and potential signals. The single electrochemical sensor could monitor H2O2 concentration from 5.66 mu M to 400 mu M and pH level ranging from 11.0 to 3.0. Considering that the COFDHTA-TTA had good catalytic activity for oxygen reduction reaction in 0.2M PBS (pH=7.0), glucose oxidase was further loaded on COFDHTA-TTA via its nanosized pores and abundant active sites originated from N-doped skeleton, and the glucose biosensor exhibited good performances for glucose detection from 1.26 mu M to 6.0mM at -0.30 V, as well as from 0.60 mu M to 6.0mM at -0.53 V. The work provided good examples to construct electrochemical sensors based on redox-active COF.
C1 [Xu, Mengli; Wang, Linyu; Xie, Yi; Song, Yonghai; Wang, Li] Jiangxi Normal Univ, Coll Chem & Chem Engn, Nanchang 330022, Jiangxi, Peoples R China.
C3 Jiangxi Normal University
RP Wang, L (通讯作者)，Jiangxi Normal Univ, Coll Chem & Chem Engn, Nanchang 330022, Jiangxi, Peoples R China.
EM lwang@jxnu.edu.cn
RI wang, lin/HZK-4145-2023; Wang, Li/HMV-1907-2023; wang, lin/HHM-2225-2022
OI Wang, Li/0000-0003-0510-7985; Song, Yonghai/0000-0002-7889-2438
FU National Natural Science Foundation of China [21465014, 21465015,
   21665012, 21765009]; Ground Plan of Science and Technology Projects of
   Jiangxi Educational Committee [KJLD14023]
FX This work was financially supported by National Natural Science
   Foundation of China (21465014, 21465015, 21665012 and 21765009) and the
   Ground Plan of Science and Technology Projects of Jiangxi Educational
   Committee (KJLD14023).
CR Barlow S, 2005, J AM CHEM SOC, V127, P16900, DOI 10.1021/ja054136e
   Boakye FO, 2018, J MATER SCI, V53, P456, DOI 10.1007/s10853-017-1522-7
   Cheng CF, 2018, ANAL CHEM, V90, P1983, DOI 10.1021/acs.analchem.7b04070
   Cheng HJ, 2015, ANAL CHEM, V87, P8889, DOI 10.1021/acs.analchem.5b02014
   DeBlase CR, 2015, ACS NANO, V9, P3178, DOI 10.1021/acsnano.5b00184
   DeBlase CR, 2013, J AM CHEM SOC, V135, P16821, DOI 10.1021/ja409421d
   Ding SY, 2016, J AM CHEM SOC, V138, P3031, DOI 10.1021/jacs.5b10754
   Doonan C, 2017, ACCOUNTS CHEM RES, V50, P1423, DOI 10.1021/acs.accounts.7b00090
   Esmaeeli A, 2018, SENSOR ACTUAT B-CHEM, V266, P294, DOI 10.1016/j.snb.2018.03.132
   Gong CC, 2017, SENSOR ACTUAT B-CHEM, V239, P890, DOI 10.1016/j.snb.2016.08.108
   Goran JM, 2015, ANAL CHEM, V87, P5989, DOI 10.1021/acs.analchem.5b00059
   Ha JY, 2018, ANGEW CHEM INT EDIT, V57, P4717, DOI 10.1002/anie.201713035
   Han QZ, 2018, BIOSENS BIOELECTRON, V106, P7, DOI 10.1016/j.bios.2018.01.051
   Heckmann A, 2006, CHEM COMMUN, P2959, DOI 10.1039/b604603g
   Jiang YF, 2017, ANGEW CHEM INT EDIT, V56, P7130, DOI 10.1002/anie.201702497
   Jin H, 2018, ANAL CHIM ACTA, V1025, P154, DOI 10.1016/j.aca.2018.03.036
   Li ZP, 2014, CHEM COMMUN, V50, P13825, DOI 10.1039/c4cc05665e
   Lian XZ, 2017, CHEM SOC REV, V46, P3386, DOI 10.1039/c7cs00058h
   Lin GQ, 2017, J AM CHEM SOC, V139, P8705, DOI 10.1021/jacs.7b04141
   Lu ZW, 2018, J COLLOID INTERF SCI, V525, P86, DOI 10.1016/j.jcis.2018.04.065
   Ma WJ, 2015, ELECTROCHEM COMMUN, V52, P53, DOI 10.1016/j.elecom.2015.01.021
   Ma WJ, 2013, ANAL CHEM, V85, P7550, DOI 10.1021/ac401576u
   Mamtani K, 2018, APPL CATAL B-ENVIRON, V220, P88, DOI 10.1016/j.apcatb.2017.07.086
   Mandal AK, 2017, CHEMNANOMAT, V3, P373, DOI 10.1002/cnma.201700048
   Meng W, 2017, ELECTROCHIM ACTA, V230, P324, DOI 10.1016/j.electacta.2017.02.017
   Peng P, 2017, ACS ENERGY LETT, V2, P1308, DOI 10.1021/acsenergylett.7b00267
   Qian C, 2017, J AM CHEM SOC, V139, P6736, DOI 10.1021/jacs.7b02303
   Ren X, 2017, ACS APPL MATER INTER, V9, P37637, DOI 10.1021/acsami.7b13416
   Ren X, 2017, BIOSENS BIOELECTRON, V94, P694, DOI 10.1016/j.bios.2017.03.064
   Song YH, 2016, ANAL CHEM, V88, P1371, DOI 10.1021/acs.analchem.5b03938
   Su ZQ, 2014, RSC ADV, V4, P52598, DOI 10.1039/c4ra07848a
   Sun B, 2017, CHEM COMMUN, V53, P6303, DOI 10.1039/c7cc01902e
   Tian Y, 2016, CHEM COMMUN, V52, P11704, DOI 10.1039/c6cc06637b
   Wang L, 2017, ACS APPL MATER INTER, V9, P9089, DOI 10.1021/acsami.6b14624
   Wang L, 2014, ANAL CHEM, V86, P1414, DOI 10.1021/ac401563m
   Wang LY, 2018, SENSOR ACTUAT B-CHEM, V265, P227, DOI 10.1016/j.snb.2018.03.041
   Wang YW, 2018, ANAL CHEM, V90, P5977, DOI 10.1021/acs.analchem.8b01396
   Wang YX, 2016, ELECTROANAL, V28, P265, DOI 10.1002/elan.201500376
   Wei G, 2011, J PHYS CHEM C, V115, P11453, DOI 10.1021/jp202324q
   Xing B, 2018, SENSOR ACTUAT B-CHEM, V265, P403, DOI 10.1016/j.snb.2018.03.053
   Xu ML, 2017, SENSOR ACTUAT B-CHEM, V252, P1187, DOI 10.1016/j.snb.2017.07.147
   Yang L, 2017, BIOSENS BIOELECTRON, V91, P842, DOI 10.1016/j.bios.2017.01.055
   Zha ZQ, 2015, ACS APPL MATER INTER, V7, P17837, DOI 10.1021/acsami.5b04185
   Zhang X, 2018, J COLLOID INTERF SCI, V509, P1, DOI 10.1016/j.jcis.2017.08.096
   Zhou M, 2011, ACCOUNTS CHEM RES, V44, P1232, DOI 10.1021/ar200096g
NR 45
TC 51
Z9 51
U1 22
U2 265
PU ELSEVIER SCIENCE SA
PI LAUSANNE
PA PO BOX 564, 1001 LAUSANNE, SWITZERLAND
SN 0925-4005
J9 SENSOR ACTUAT B-CHEM
JI Sens. Actuator B-Chem.
PD FEB 15
PY 2019
VL 281
BP 1009
EP 1015
DI 10.1016/j.snb.2018.11.032
PG 7
WC Chemistry, Analytical; Electrochemistry; Instruments & Instrumentation
WE Science Citation Index Expanded (SCI-EXPANDED)
SC Chemistry; Electrochemistry; Instruments & Instrumentation
GA HG5MQ
UT WOS:000455021500124
DA 2023-06-30
ER

PT J
AU Wang, XX
   Liu, GM
   Qi, YX
   Yuan, Y
   Gao, J
   Luo, XL
   Yang, T
AF Wang, Xinxing
   Liu, Guangmao
   Qi, Youxiao
   Yuan, Yue
   Gao, Jian
   Luo, Xiliang
   Yang, Tao
TI Embedded Au Nanoparticles-Based Ratiometric Electrochemical Sensing
   Strategy for Sensitive and Reliable Detection of Copper Ions
SO ANALYTICAL CHEMISTRY
LA English
DT Article
ID METAL-ORGANIC FRAMEWORK; GOLD NANOPARTICLES; RAT-BRAIN; BIOSENSOR; DNA;
   CU2+; CONVERSION; GRAPHENE; BINDING; PROTEIN
AB The ratiometric method allows the measurement of ratio changes between two signals, which can reduce the detection signal fluctuations caused by distinct background conditions and greatly improve the reproducibility and reliability of detection. However, in contrast with the emerging dual excitation or dual emission dyes applied in ratiometric luminescence measurement, only a few internal reference probes have been exploited for ratiometric electrochemical detection. In this paper, a gold nanoparticles@carbonized resin nanospheres composite with thermally reduced graphene oxide as scaffold (AuNPs@CRS-TrGNO) has been fabricated, and the AuNPs embedded in the CRS were first used as an internal reference probe for ratiometric electrochemical detection. The detachment and aggregation of AuNPs is suppressed by embedding in the CRS, so its redox signal is very stable, which provides feasibility for ratiometric detection. Moreover, the embedment of AuNPs, carbonization of resin spheres, and hybridization with TrGNO all have played positive roles in improving the charge transfer rate, which leads to excellent electrochemical performance of the composite. Based on these characteristics of the AuNPs@CRS-TrGNO, a new ratiometric electrochemical detection platform was constructed, and copper ions (Cu2+) in simulated seawater were successfully detected. This ratiometric method has the advantages of simple design and convenient operation, and obviously it improves the reproducibility and reliability of the electrochemical sensor.
C1 [Wang, Xinxing; Liu, Guangmao; Yuan, Yue; Gao, Jian; Luo, Xiliang] Qingdao Univ Sci & Technol, MOE, Key Lab Opt Elect Sensing & Analyt Chem Life Sci, Qingdao 266042, Shandong, Peoples R China.
   [Wang, Xinxing; Liu, Guangmao; Yuan, Yue; Gao, Jian; Luo, Xiliang] Qingdao Univ Sci & Technol, Shandong Key Lab Biochem Anal, Qingdao 266042, Shandong, Peoples R China.
   [Wang, Xinxing; Liu, Guangmao; Yuan, Yue; Gao, Jian; Luo, Xiliang] Qingdao Univ Sci & Technol, Key Lab Analyt Chem Life Sci Univ Shandong, Qingdao 266042, Shandong, Peoples R China.
   [Wang, Xinxing; Liu, Guangmao; Yuan, Yue; Gao, Jian; Luo, Xiliang] Qingdao Univ Sci & Technol, Key Lab Ecochem Engn, Qingdao 266042, Shandong, Peoples R China.
   [Wang, Xinxing; Liu, Guangmao; Yuan, Yue; Gao, Jian; Luo, Xiliang] Qingdao Univ Sci & Technol, Coll Chem & Mol Engn, Qingdao 266042, Shandong, Peoples R China.
   [Yang, Tao] Sun Yat Sen Univ, Sch Chem Engn & Technol, Zhuhai 519082, Peoples R China.
   [Qi, Youxiao] Qingdao Univ Sci & Technol, Coll Environm & Safety Engn, Qingdao 266042, Shandong, Peoples R China.
C3 Qingdao University of Science & Technology; Qingdao University of
   Science & Technology; Qingdao University of Science & Technology;
   Qingdao University of Science & Technology; Qingdao University of
   Science & Technology; Sun Yat Sen University; Qingdao University of
   Science & Technology
RP Luo, XL (通讯作者)，Qingdao Univ Sci & Technol, MOE, Key Lab Opt Elect Sensing & Analyt Chem Life Sci, Qingdao 266042, Shandong, Peoples R China.; Luo, XL (通讯作者)，Qingdao Univ Sci & Technol, Shandong Key Lab Biochem Anal, Qingdao 266042, Shandong, Peoples R China.; Luo, XL (通讯作者)，Qingdao Univ Sci & Technol, Key Lab Analyt Chem Life Sci Univ Shandong, Qingdao 266042, Shandong, Peoples R China.; Luo, XL (通讯作者)，Qingdao Univ Sci & Technol, Key Lab Ecochem Engn, Qingdao 266042, Shandong, Peoples R China.; Luo, XL (通讯作者)，Qingdao Univ Sci & Technol, Coll Chem & Mol Engn, Qingdao 266042, Shandong, Peoples R China.; Yang, T (通讯作者)，Sun Yat Sen Univ, Sch Chem Engn & Technol, Zhuhai 519082, Peoples R China.
EM xiliangluo@qust.edu.cn; yangtao25@mail.sysu.edu.cn
RI Luo, Xiliang/B-4764-2008
OI Luo, Xiliang/0000-0001-6075-7089; Wang, Xinxing/0000-0001-8337-9033
FU National Natural Science Foundation of China [21804076, 21675092];
   Taishan Scholar Program of Shandong Province of China [ts20110829];
   Natural Science Foundation of Shandong Province [ZR2017BB040]; Applied
   Basic Research Program of Qingdao [17-1-1-65-jch]; Open Fund of Key
   Laboratory of Optic-electric Sensing and Analytical Chemistry for Life
   Science, MOE, Qingdao University of Science and Technology [SATM201708]
FX This work is supported by the National Natural Science Foundation of
   China (Grant 21804076, 21675092), the Taishan Scholar Program of
   Shandong Province of China (Grant ts20110829), the Natural Science
   Foundation of Shandong Province (Grant ZR2017BB040), the Applied Basic
   Research Program of Qingdao (Grant 17-1-1-65-jch), and the Open Fund of
   Key Laboratory of Optic -electric Sensing and Analytical Chemistry for
   Life Science, MOE, Qingdao University of Science and Technology (Grant
   SATM201708).
CR Antonello S, 2007, J AM CHEM SOC, V129, P9836, DOI 10.1021/ja071191+
   Chai XL, 2013, ANGEW CHEM INT EDIT, V52, P8129, DOI 10.1002/anie.201302958
   Cheng BW, 2018, SENSOR ACTUAT B-CHEM, V259, P364, DOI 10.1016/j.snb.2017.12.083
   Cinti S, 2018, ANAL CHIM ACTA, V1029, P1, DOI 10.1016/j.aca.2018.04.065
   Cui L, 2018, BIOSENS BIOELECTRON, V102, P87, DOI 10.1016/j.bios.2017.11.025
   Deng HM, 2019, ANAL CHEM, V91, P2861, DOI 10.1021/acs.analchem.8b04831
   Du Y, 2014, ANAL CHEM, V86, P8010, DOI 10.1021/ac5025254
   Gu B, 2018, ACS APPL MATER INTER, V10, P1028, DOI 10.1021/acsami.7b13351
   Huang PJJ, 2016, ANAL CHEM, V88, P3341, DOI 10.1021/acs.analchem.5b04904
   Jiang Y, 2018, NEW J CHEM, V42, P14733, DOI 10.1039/c8nj03625j
   Jin JC, 2016, CHEM COMMUN, V52, P8475, DOI 10.1039/c6cc03063g
   Kato D, 2016, ANAL CHEM, V88, P2944, DOI 10.1021/acs.analchem.6b00136
   Kawanishi Y, 2000, ANGEW CHEM INT EDIT, V39, P3438
   Kerman K, 2004, ANAL CHIM ACTA, V510, P169, DOI 10.1016/j.aca.2003.12.067
   Khan MK, 2015, ACS MACRO LETT, V4, P1351, DOI 10.1021/acsmacrolett.5b00742
   Lin YQ, 2015, ACS APPL MATER INTER, V7, P27262, DOI 10.1021/acsami.5b08499
   Liu Q, 2018, MAR POLLUT BULL, V131, P356, DOI 10.1016/j.marpolbul.2018.04.041
   Lu LL, 2018, ACS NANO, V12, P12673, DOI 10.1021/acsnano.8b07564
   Lu MX, 2019, ANAL CHEM, V91, P888, DOI 10.1021/acs.analchem.8b03764
   Luo YP, 2015, ANGEW CHEM INT EDIT, V54, P14053, DOI 10.1002/anie.201508635
   Nie M, 2016, ELECTROCHIM ACTA, V202, P345, DOI 10.1016/j.electacta.2015.12.194
   Ozsoz M, 2003, ANAL CHEM, V75, P2181, DOI 10.1021/ac026212r
   Quinn BM, 2003, J AM CHEM SOC, V125, P6644, DOI 10.1021/ja0349305
   Saha K, 2012, CHEM REV, V112, P2739, DOI 10.1021/cr2001178
   Tang ZX, 2016, SCI REP-UK, V6, DOI 10.1038/srep35440
   Veerakumar P, 2016, ACS APPL MATER INTER, V8, P1319, DOI 10.1021/acsami.5b10050
   Wang H, 2014, SMALL, V10, P2165, DOI 10.1002/smll.201303711
   Wang YL, 2017, ANAL CHEM, V89, P6392, DOI 10.1021/acs.analchem.6b05106
   Xiong W, 2016, CHEM ENG J, V284, P650, DOI 10.1016/j.cej.2015.09.013
   Xu XL, 2017, CHEM MATER, V29, P6058, DOI 10.1021/acs.chemmater.7b01947
   Yancey DF, 2010, J AM CHEM SOC, V132, P10988, DOI 10.1021/ja104677z
   Yao L, 2018, ADV MATER, V30, DOI 10.1002/adma.201706054
   Yu YY, 2017, BIOSENS BIOELECTRON, V87, P278, DOI 10.1016/j.bios.2016.08.066
   Zhan FP, 2017, BIOSENS BIOELECTRON, V92, P589, DOI 10.1016/j.bios.2016.10.055
   Zhan LM, 2018, ACCOUNTS CHEM RES, V51, P688, DOI 10.1021/acs.accounts.7b00543
   Zhang HR, 2013, ANAL CHEM, V85, P5321, DOI 10.1021/ac400992u
   Zhao GT, 2019, SENSOR ACTUAT B-CHEM, V279, P369, DOI 10.1016/j.snb.2018.09.125
   Zhu CX, 2018, CHEM COMMUN, V54, P10359, DOI 10.1039/c8cc05829f
NR 38
TC 54
Z9 54
U1 12
U2 203
PU AMER CHEMICAL SOC
PI WASHINGTON
PA 1155 16TH ST, NW, WASHINGTON, DC 20036 USA
SN 0003-2700
EI 1520-6882
J9 ANAL CHEM
JI Anal. Chem.
PD SEP 17
PY 2019
VL 91
IS 18
BP 12006
EP 12013
DI 10.1021/acs.analchem.9b02945
PG 8
WC Chemistry, Analytical
WE Science Citation Index Expanded (SCI-EXPANDED)
SC Chemistry
GA IZ5XR
UT WOS:000487156900068
PM 31433623
DA 2023-06-30
ER

PT J
AU Abnous, K
   Danesh, NM
   Ramezani, M
   Taghdisi, SM
   Emrani, AS
AF Abnous, Khalil
   Danesh, Noor Mohammad
   Ramezani, Mohammad
   Taghdisi, Seyed Mohammad
   Emrani, Ahmad Sarreshtehdar
TI A novel electrochemical aptasensor based on H-shape structure of
   aptamer-complimentary strands conjugate for ultrasensitive detection of
   cocaine
SO SENSORS AND ACTUATORS B-CHEMICAL
LA English
DT Article
DE Aptamer; Cocaine; Gold electrode; H-shape structure
ID GOLD NANOPARTICLES; COLORIMETRIC APTASENSOR; GRAPHENE OXIDE; BIOSENSOR;
   ELECTRODE; SENSORS; AMPLIFICATION; TETRACYCLINE; TARGET; BLOOD
AB Cocaine is one of the most commonly abused stimulant which could affect the central nervous system. In this work, an electrochemical aptasensor was designed for sensitive and selective detection of cocaine, based on complimentary strands of aptamer (CSs), H-shape structure of Aptamer (Apt)-CSs conjugate and gold electrode. This aptasensor inherits properties of gold such as high electrochemical conductivity and large surface area, as well as high selectivity and sensitivity of aptamer toward its target and property of H-shape structure of Apt-CSs conjugate to act as a gate for the access of redox probe to the surface of electrode. In the absence of cocaine, the gate is closed, so that the electrochemical signal is weak. In the presence of cocaine, aptamer binds to target, leaves the surface of electrode and the gate is opened, leading to a strong electrochemical signal. The fabricated electrochemical aptasensor exhibited good selectivity toward cocaine with a limit of detection (LOD) as low as 0.228 nM. Furthermore, the designed aptasensor was successfully used to detect cocaine in serum with a LOD as low as 0.273 nM. (C) 2015 Elsevier B.V. All rights reserved.
C1 [Abnous, Khalil] Mashhad Univ Med Sci, Sch Pharm, Pharmaceut Res Ctr, Mashhad, Iran.
   [Danesh, Noor Mohammad; Ramezani, Mohammad] Mashhad Univ Med Sci, Sch Pharm, Nanotechnol Res Ctr, Mashhad, Iran.
   [Danesh, Noor Mohammad] Res Inst Sci & New Technol, Mashhad, Iran.
   [Taghdisi, Seyed Mohammad] Mashhad Univ Med Sci, Sch Pharm, Targeted Drug Delivery Res Ctr, Mashhad, Iran.
   [Emrani, Ahmad Sarreshtehdar] Mashhad Univ Med Sci, Ghaem Hosp, Cardiovasc Res Ctr, Mashhad, Iran.
C3 Mashhad University Medical Science; Mashhad University Medical Science;
   Mashhad University Medical Science; Mashhad University Medical Science
RP Taghdisi, SM (通讯作者)，Mashhad Univ Med Sci, Sch Pharm, Targeted Drug Delivery Res Ctr, Mashhad, Iran.
EM taghdisihm@mums.ac.ir; ahmad_sarreshtedar@yahoo.com
RI Taghdisi, Seyed Mohammad/F-6694-2017; abnous, Khalil/R-8103-2017;
   Ramezani, Mohammad/O-8878-2018
OI Taghdisi, Seyed Mohammad/0000-0001-9836-2189; abnous,
   Khalil/0000-0001-6314-0164; Danesh, Noor Mohammad/0000-0003-3897-9771;
   Ramezani, Mohammad/0000-0001-5888-6703
FU Mashhad University of Medical Sciences
FX Financial support of this study was provided by Mashhad University of
   Medical Sciences.
CR Asturias-Arribas L, 2014, ANAL CHIM ACTA, V834, P30, DOI 10.1016/j.aca.2014.05.012
   Bai HY, 2013, BIOSENS BIOELECTRON, V42, P17, DOI 10.1016/j.bios.2012.10.063
   Cai QH, 2011, ANAL BIOANAL CHEM, V400, P289, DOI 10.1007/s00216-011-4739-3
   Chen D, 2014, FOOD CONTROL, V42, P109, DOI 10.1016/j.foodcont.2014.01.018
   Eissa S, 2015, BIOSENS BIOELECTRON, V69, P148, DOI 10.1016/j.bios.2015.01.055
   Ge J, 2012, CHINESE J CHEM, V30, P2023, DOI 10.1002/cjoc.201200256
   Johansen SS, 2007, J CHROMATOGR B, V852, P338, DOI 10.1016/j.jchromb.2007.01.033
   Kang K, 2011, LANGMUIR, V27, P14696, DOI 10.1021/la202067y
   Khezrian S, 2013, BIOSENS BIOELECTRON, V43, P218, DOI 10.1016/j.bios.2012.12.006
   Li Y, 2011, ANAL BIOANAL CHEM, V401, P213, DOI 10.1007/s00216-011-5064-6
   Lian Y, 2015, BIOSENS BIOELECTRON, V65, P314, DOI 10.1016/j.bios.2014.10.017
   Liu JC, 2014, BIOSENS BIOELECTRON, V52, P265, DOI 10.1016/j.bios.2013.08.059
   Luo P, 2014, BIOSENS BIOELECTRON, V54, P217, DOI 10.1016/j.bios.2013.11.013
   Luo YL, 2015, FOOD CONTROL, V54, P7, DOI 10.1016/j.foodcont.2015.01.005
   Mokhtarzadeh A, 2015, BIOSENS BIOELECTRON, V68, P95, DOI 10.1016/j.bios.2014.12.052
   Nguyen TH, 2012, IEEE SENS J, V12, P255, DOI 10.1109/JSEN.2011.2158537
   Nie J, 2013, BIOSENS BIOELECTRON, V49, P236, DOI 10.1016/j.bios.2013.05.020
   Qiu L, 2013, NEW J CHEM, V37, P3998, DOI 10.1039/c3nj00594a
   Roncancio D, 2014, ANAL CHEM, V86, P11100, DOI 10.1021/ac503360n
   Shi Y, 2013, ANALYST, V138, P7152, DOI 10.1039/c3an00897e
   TAGLIARO F, 1994, J CHROMATOGR A, V674, P207, DOI 10.1016/0021-9673(94)85225-1
   Tang X, 2015, J PHARMACEUT BIOMED, V107, P258, DOI 10.1016/j.jpba.2015.01.011
   Wang S, 2012, CHEMPHYSCHEM, V13, P1199, DOI 10.1002/cphc.201100906
   Wren SP, 2014, SENSOR ACTUAT B-CHEM, V193, P35, DOI 10.1016/j.snb.2013.11.071
   Wu SJ, 2015, FOOD CONTROL, V50, P597, DOI 10.1016/j.foodcont.2014.10.003
   Yang CY, 2014, SENSOR ACTUAT B-CHEM, V197, P149, DOI 10.1016/j.snb.2014.02.036
   Zhang DW, 2012, BIOSENS BIOELECTRON, V31, P363, DOI 10.1016/j.bios.2011.10.046
   Zhao BJ, 2015, BIOSENS BIOELECTRON, V68, P763, DOI 10.1016/j.bios.2015.02.004
   Zhao FL, 2015, BIOSENS BIOELECTRON, V66, P238, DOI 10.1016/j.bios.2014.11.024
   Zhou L, 2014, FOOD CHEM, V162, P34, DOI 10.1016/j.foodchem.2014.04.058
NR 30
TC 31
Z9 31
U1 3
U2 112
PU ELSEVIER SCIENCE SA
PI LAUSANNE
PA PO BOX 564, 1001 LAUSANNE, SWITZERLAND
EI 0925-4005
J9 SENSOR ACTUAT B-CHEM
JI Sens. Actuator B-Chem.
PD MAR 1
PY 2016
VL 224
BP 351
EP 355
DI 10.1016/j.snb.2015.10.039
PG 5
WC Chemistry, Analytical; Electrochemistry; Instruments & Instrumentation
WE Science Citation Index Expanded (SCI-EXPANDED)
SC Chemistry; Electrochemistry; Instruments & Instrumentation
GA CY5PL
UT WOS:000366459500045
DA 2023-06-30
ER

PT J
AU Ebrahimi, A
   Nikokar, I
   Zokaei, M
   Bozorgzadeh, E
AF Ebrahimi, Ammar
   Nikokar, Iraj
   Zokaei, Mehrdad
   Bozorgzadeh, Elahe
TI Design, development and evaluation of microRNA-199a-5p detecting
   electrochemical nanobiosensor with diagnostic application in Triple
   Negative Breast Cancer
SO TALANTA
LA English
DT Article
DE Electrochemical impedance; Triple Negative Breast Cancer; Circulating
   micro RNA; miRNA-199a-5p; Nanobiosensor
ID CLINICAL-TRIALS; GRAPHENE OXIDE; GOLD NANORODS; BIOSENSOR; MICRORNAS;
   NANOPARTICLES; NANOSENSOR; MIRNA-155; SURROGATE; ELECTRODE
AB The new sensitive diagnostic method, electrochemical nanobiosensor, is applied to cancer detection by using specific biomarkers such as miRNA. Studies have shown that for the diagnosis of Triple Negative Breast Cancer (TNBC) patients, in the early stages of the disease, miR-199a-5p as circulating miRNA can be a suitable candidate. In this study, a new electrochemical nanobiosensor for serum miR-199a-5p detection was designed by using modified glassy carbon electrode (GCE) with graphene oxide (GO) and gold nanoroad (GNR) on which a thiolated probe was immobilized. The electrochemical impedance method (EIS) was used to examine the electrochemical characteristics and behavior of nanobiosensor and for verifying the nanomaterial synthesis the scanning electron microscope (SEM) were applied, field emission scanning electron microscope (FE-SEM), UV-Vis spectrophotometry and energy dispersive spectroscopy (EDS). Optimum conditions were investigated for designed nanobiosensor and in optimal conditions, following results were obtained; the linear range of the calibration curve from 15 fM to 148 pM, the detection limit of 4.5 fM, and the standard deviation of 2.9%. The research data showed that our designed electrochemical nanobiosensor has a sensitivity and desirable precision for evaluation of miR-199a-5p that can be used to measure low concentrations of miR-199a-5p in blood serum sample.
C1 [Ebrahimi, Ammar; Nikokar, Iraj; Zokaei, Mehrdad; Bozorgzadeh, Elahe] Guilan Univ Med Sci, Sch Paramed, Dept Med Biotechnol, Rasht, Iran.
   [Ebrahimi, Ammar; Nikokar, Iraj; Zokaei, Mehrdad; Bozorgzadeh, Elahe] Guilan Univ Med Sci, Med Biotechnol Res Ctr, Rasht, Iran.
RP Bozorgzadeh, E (通讯作者)，Guilan Univ Med Sci, Sch Paramed, Dept Med Biotechnol, Rasht, Iran.; Bozorgzadeh, E (通讯作者)，Guilan Univ Med Sci, Med Biotechnol Res Ctr, Rasht, Iran.
EM elahe.bozorgzadeh@gmail.com
RI Nikokar, Iraj/I-7075-2017; Ebrahimi, Ammar/B-7555-2013
OI Nikokar, Iraj/0000-0002-2665-1050; Ebrahimi, Ammar/0000-0002-4586-5468
FU deputy of research and technology of Guilan University of Medical
   Sciences [96032001]
FX Financial support by deputy of research and technology of Guilan
   University of Medical Sciences Grant no. 96032001 and ethical number
   IR.GUMS.REC.1396.113 is gratefully acknowledged.
CR Azimzadeh M, 2016, BIOSENS BIOELECTRON, V77, P99, DOI 10.1016/j.bios.2015.09.020
   Beavers KR, 2015, ADV DRUG DELIVER REV, V88, P123, DOI 10.1016/j.addr.2014.12.006
   Boyle P, 2012, ANN ONCOL, V23, P7, DOI 10.1093/annonc/mds187
   Cardoso AR, 2016, BIOSENS BIOELECTRON, V80, P621, DOI 10.1016/j.bios.2016.02.035
   Dreyer DR, 2010, CHEM SOC REV, V39, P228, DOI 10.1039/b917103g
   Fahimi-Kashani N, 2015, RSC ADV, V5, P82906, DOI 10.1039/c5ra14784k
   Ferlay J, 2015, INT J CANCER, V136, pE359, DOI 10.1002/ijc.29210
   FLEMING TR, 1994, STAT MED, V13, P955, DOI 10.1002/sim.4780130906
   Gao ZQ, 2013, ANAL CHEM, V85, P1624, DOI 10.1021/ac302883c
   Gupta VK, 2015, INT J ELECTROCHEM SC, V10, P303
   Huang HY, 2015, BIOSENS BIOELECTRON, V68, P442, DOI 10.1016/j.bios.2015.01.039
   HUMMERS WS, 1958, J AM CHEM SOC, V80, P1339, DOI 10.1021/ja01539a017
   Johnson BN, 2014, ANALYST, V139, P1576, DOI 10.1039/c3an01677c
   Karimi-Maleh H, 2015, IND ENG CHEM RES, V54, P3634, DOI 10.1021/ie504438z
   Kennecke H, 2010, J CLIN ONCOL, V28, P3271, DOI 10.1200/JCO.2009.25.9820
   Kilic T, 2012, BIOSENS BIOELECTRON, V38, P195, DOI 10.1016/j.bios.2012.05.031
   Kumar MS, 2009, GENE DEV, V23, P2700, DOI 10.1101/gad.1848209
   Liu SP, 2015, BIOSENS BIOELECTRON, V71, P57, DOI 10.1016/j.bios.2015.04.006
   Mitchell PS, 2008, P NATL ACAD SCI USA, V105, P10513, DOI 10.1073/pnas.0804549105
   Ni SJ, 2017, INT J MOL SCI, V18, DOI 10.3390/ijms18081683
   Perou CM, 2000, NATURE, V406, P747, DOI 10.1038/35021093
   Razavi H, 2015, NANOMED J, V2, P74, DOI 10.7508/NMJ.2015.02.001
   Ren YQ, 2013, ANAL CHEM, V85, P4784, DOI 10.1021/ac400583e
   Shin VY, 2015, BRIT J CANCER, V112, P1751, DOI 10.1038/bjc.2015.143
   Strimbu K, 2010, CURR OPIN HIV AIDS, V5, P463, DOI 10.1097/COH.0b013e32833ed177
   Tran HV, 2013, ANAL CHEM, V85, P8469, DOI 10.1021/ac402154z
   van de Vijver MJ, 2002, NEW ENGL J MED, V347, P1999, DOI 10.1056/NEJMoa021967
   Voccia D, 2017, BIOSENS BIOELECTRON, V87, P1012, DOI 10.1016/j.bios.2016.09.058
   Wang B, 2016, J ELECTROANAL CHEM, V781, P212, DOI 10.1016/j.jelechem.2016.08.005
   Wang J., 2006, ANAL ELECTROCHEMISTR, P201
   WITTES J, 1989, STAT MED, V8, P415, DOI 10.1002/sim.4780080405
   Wu XY, 2014, SENSOR ACTUAT B-CHEM, V203, P296, DOI 10.1016/j.snb.2014.06.131
   Ye XC, 2012, ACS NANO, V6, P2804, DOI 10.1021/nn300315j
   Yola ML, 2014, ELECTROCHIM ACTA, V120, P204, DOI 10.1016/j.electacta.2013.12.086
   Zhou YL, 2012, RSC ADV, V2, P7140, DOI 10.1039/c2ra20487h
NR 35
TC 28
Z9 29
U1 2
U2 81
PU ELSEVIER SCIENCE BV
PI AMSTERDAM
PA PO BOX 211, 1000 AE AMSTERDAM, NETHERLANDS
SN 0039-9140
EI 1873-3573
J9 TALANTA
JI Talanta
PD NOV 1
PY 2018
VL 189
BP 592
EP 598
DI 10.1016/j.talanta.2018.07.016
PG 7
WC Chemistry, Analytical
WE Science Citation Index Expanded (SCI-EXPANDED)
SC Chemistry
GA GQ9CQ
UT WOS:000442063900081
PM 30086965
DA 2023-06-30
ER

PT J
AU Raja, IS
   Vedhanayagam, M
   Preeth, DR
   Kim, C
   Lee, JH
   Han, DW
AF Raja, Iruthayapandi Selestin
   Vedhanayagam, Mohan
   Preeth, Desingh Raj
   Kim, Chuntae
   Lee, Jong Hun
   Han, Dong Wook
TI Development of Two-Dimensional Nanomaterials Based Electrochemical
   Biosensors on Enhancing the Analysis of Food Toxicants
SO INTERNATIONAL JOURNAL OF MOLECULAR SCIENCES
LA English
DT Review
DE food safety; food toxicants; electrochemical biosensor; 2D nanomaterials
ID SOLID-PHASE EXTRACTION; GOLD NANOPARTICLE; CARBON NANOMATERIALS;
   SENSITIVE DETECTION; MICROCYSTIN-LR; BETA-AGONISTS; DNA APTAMERS;
   OKADAIC ACID; COMPETITIVE IMMUNOSENSOR; ULTRASENSITIVE DETECTION
AB In recent times, food safety has become a topic of debate as the foodborne diseases triggered by chemical and biological contaminants affect human health and the food industry's profits. Though conventional analytical instrumentation-based food sensors are available, the consumers did not appreciate them because of the drawbacks of complexity, greater number of analysis steps, expensive enzymes, and lack of portability. Hence, designing easy-to-use tests for the rapid analysis of food contaminants has become essential in the food industry. Under this context, electrochemical biosensors have received attention among researchers as they bear the advantages of operational simplicity, portability, stability, easy miniaturization, and low cost. Two-dimensional (2D) nanomaterials have a larger surface area to volume compared to other dimensional nanomaterials. Hence, researchers nowadays are inclined to develop 2D nanomaterials-based electrochemical biosensors to significantly improve the sensor's sensitivity, selectivity, and reproducibility while measuring the food toxicants. In the present review, we compile the contribution of 2D nanomaterials in electrochemical biosensors to test the food toxicants and discuss the future directions in the field. Further, we describe the types of food toxicity, methodologies quantifying food analytes, how the electrochemical food sensor works, and the general biomedical properties of 2D nanomaterials.
C1 [Raja, Iruthayapandi Selestin; Kim, Chuntae; Han, Dong Wook] Pusan Natl Univ, BIO IT Foundry Technol Inst, Busan 46241, South Korea.
   [Vedhanayagam, Mohan] Cent Leather Res Inst, CSIR, Chennai 600020, Tamil Nadu, India.
   [Preeth, Desingh Raj] Anna Univ, AU KBC Res Ctr, Chem Biol & Nanobiotechnol Lab, MIT Campus, Chennai 600044, Tamil Nadu, India.
   [Lee, Jong Hun] Gachon Univ, Dept Food Sci & Biotechnol, Seongnam 13120, South Korea.
   [Han, Dong Wook] Pusan Natl Univ, Dept Cognomechatron Engn, Coll Nanosci & Nanotechnol, Busan 46241, South Korea.
C3 Pusan National University; Council of Scientific & Industrial Research
   (CSIR) - India; CSIR - Central Leather Research Institute (CLRI); Anna
   University; Anna University Chennai; Gachon University; Pusan National
   University
RP Han, DW (通讯作者)，Pusan Natl Univ, BIO IT Foundry Technol Inst, Busan 46241, South Korea.; Lee, JH (通讯作者)，Gachon Univ, Dept Food Sci & Biotechnol, Seongnam 13120, South Korea.; Han, DW (通讯作者)，Pusan Natl Univ, Dept Cognomechatron Engn, Coll Nanosci & Nanotechnol, Busan 46241, South Korea.
EM rajaselestin@gmail.com; msvedhanayagam@gmail.com; preeth1905@gmail.com;
   chuntae1122@gmail.com; foodguy@gachon.ac.kr; nanohan@pusan.ac.kr
RI Iruthayapandi, Selestin Raja/AAU-9381-2021; Han, Dong-Wook/ABF-1030-2020
OI Iruthayapandi, Selestin Raja/0000-0002-2952-5551; Han,
   Dong-Wook/0000-0001-8314-1981
FU National Research Foundation of Korea (NRF) - Korean government (MSIT)
   [2019R1A4A1024116]; Basic Science Research Program through the NRF of
   Korea - Ministry of Education [2018R1D1A1B07049077]
FX This work was supported by theNational Research Foundation of Korea
   (NRF) grant funded by the Korean government (MSIT) (grant no.
   2019R1A4A1024116) and by Basic Science Research Program through the NRF
   of Korea funded by the Ministry of Education (no. 2018R1D1A1B07049077).
CR Adhikari BR, 2015, SENSORS-BASEL, V15, P22490, DOI 10.3390/s150922490
   Amiri M, 2018, ACS SENSORS, V3, P1069, DOI 10.1021/acssensors.8b00239
   Ashley J, 2017, BIOSENS BIOELECTRON, V91, P606, DOI 10.1016/j.bios.2017.01.018
   Becheru DF, 2018, INT J MOL SCI, V19, DOI 10.3390/ijms19103230
   Berdalet E, 2016, J MAR BIOL ASSOC UK, V96, P61, DOI 10.1017/S0025315415001733
   Beya MM, 2021, ANTIOXIDANTS-BASEL, V10, DOI 10.3390/antiox10020263
   Blanco J, 2018, TOXINS, V10, DOI 10.3390/toxins10110453
   Brambilla G, 2000, TOXICOL LETT, V114, P47, DOI 10.1016/S0378-4274(99)00270-2
   Brunetti G, 2021, ENVIRON SCI TECHNOL, V55, P2991, DOI 10.1021/acs.est.0c07420
   Bulbul G, 2015, SENSORS-BASEL, V15, P30736, DOI 10.3390/s151229826
   Bulbul G, 2015, NANOSCALE, V7, P13230, DOI 10.1039/c5nr02628h
   Buszewski B, 2012, CRIT REV ANAL CHEM, V42, P198, DOI 10.1080/07373937.2011.645413
   Caccamo D, 2020, INT J MOL SCI, V21, DOI 10.3390/ijms21144891
   Cai JY, 2019, J ELECTROANAL CHEM, V835, P1, DOI 10.1016/j.jelechem.2019.01.003
   Callejas Luis, 2015, BMC Res Notes, V8, P74, DOI 10.1186/s13104-015-1012-4
   Campuzano S, 2017, BIOSENS BIOELECTRON, V89, P269, DOI 10.1016/j.bios.2016.01.042
   Cao XY, 2018, MATER CHEM FRONT, V2, P1944, DOI 10.1039/c8qm00356d
   Cernat A, 2015, ANAL CHIM ACTA, V886, P16, DOI 10.1016/j.aca.2015.05.044
   Chai C, 2020, FOOD SCI BIOTECHNOL, V29, P879, DOI 10.1007/s10068-020-00776-w
   Chan CY, 2015, SENSOR ACTUAT B-CHEM, V220, P131, DOI 10.1016/j.snb.2015.05.052
   Chaubey A, 2002, BIOSENS BIOELECTRON, V17, P441, DOI 10.1016/S0956-5663(01)00313-X
   Chaudhry Q, 2008, FOOD ADDIT CONTAM A, V25, P241, DOI 10.1080/02652030701744538
   Chauhan N, 2012, ELECTROCHIM ACTA, V67, P79, DOI 10.1016/j.electacta.2012.02.012
   Chen W, 2018, HARMFUL ALGAE, V71, P29, DOI 10.1016/j.hal.2017.11.004
   Choi YJ, 2018, INT J MOL SCI, V19, DOI 10.3390/ijms19030710
   Cusick KD, 2013, MAR DRUGS, V11, P991, DOI 10.3390/md11040991
   Dai C, 2017, ACS NANO, V11, P12696, DOI 10.1021/acsnano.7b07241
   Dalila RN, 2019, BIOSENS BIOELECTRON, V132, P248, DOI 10.1016/j.bios.2019.03.005
   DASGUPTA BR, 1989, BIOCHIMIE, V71, P1193, DOI 10.1016/0300-9084(89)90023-0
   Deng CY, 2009, ANAL CHEM, V81, P739, DOI 10.1021/ac800958a
   Dounay AB, 2002, CURR MED CHEM, V9, P1939, DOI 10.2174/0929867023368791
   Dwivedi HP, 2010, APPL MICROBIOL BIOT, V87, P2323, DOI 10.1007/s00253-010-2728-7
   Eangoor P, 2017, J ANAL TOXICOL, V41, P755, DOI 10.1093/jat/bkx072
   Eissa S, 2012, NANOSCALE, V4, P7593, DOI 10.1039/c2nr32146g
   Farabullini F, 2007, BIOSENS BIOELECTRON, V22, P1544, DOI 10.1016/j.bios.2006.06.001
   Farokhcheh A, 2013, LWT-FOOD SCI TECHNOL, V54, P6, DOI 10.1016/j.lwt.2013.05.032
   Fernandez-Cruz ML, 2010, J ADV RES, V1, P113, DOI 10.1016/j.jare.2010.03.002
   Fiori G, 2014, NAT NANOTECHNOL, V9, P768, DOI [10.1038/NNANO.2014.207, 10.1038/nnano.2014.207]
   Foran PG, 2003, J BIOL CHEM, V278, P1363, DOI 10.1074/jbc.M209821200
   Gan XR, 2017, BIOSENS BIOELECTRON, V89, P56, DOI 10.1016/j.bios.2016.03.042
   Ganiyu SA, 2021, ENVIRON MONIT ASSESS, V193, DOI 10.1007/s10661-021-08910-9
   Gao YQ, 2014, J ELECTROANAL CHEM, V735, P84, DOI 10.1016/j.jelechem.2014.10.011
   Geim AK, 2007, NAT MATER, V6, P183, DOI 10.1038/nmat1849
   Gerard M, 2002, BIOSENS BIOELECTRON, V17, P345, DOI 10.1016/S0956-5663(01)00312-8
   Goode JA, 2015, LANGMUIR, V31, P6267, DOI 10.1021/la503533g
   Goud KY, 2018, BIOSENS BIOELECTRON, V121, P205, DOI 10.1016/j.bios.2018.08.029
   Granado VLV, 2014, ANAL CHIM ACTA, V809, P141, DOI 10.1016/j.aca.2013.11.038
   Valdes MG, 2009, MICROCHIM ACTA, V166, P1, DOI 10.1007/s00604-009-0165-z
   Grieshaber D, 2008, SENSORS-BASEL, V8, P1400, DOI 10.3390/s8031400
   Han WJ, 2014, INT J HYDROGEN ENERG, V39, P19502, DOI 10.1016/j.ijhydene.2014.09.043
   Hande PE, 2017, PROPELL EXPLOS PYROT, V42, P376, DOI 10.1002/prep.201600118
   Hayat A, 2014, SENSORS-BASEL, V14, P10432, DOI 10.3390/s140610432
   Hayat W, 2019, CHEM ENG J, V370, P1169, DOI 10.1016/j.cej.2019.03.261
   He PL, 2011, ANAL CHEM, V83, P6988, DOI 10.1021/ac200769f
   He QY, 2012, CHEM SCI, V3, P1764, DOI 10.1039/c2sc20205k
   Hong SW, 2014, BIOMED RES INT, V2014, DOI 10.1155/2014/212149
   Hou J, 2015, SMALL, V11, P2738, DOI 10.1002/smll.201403640
   Hou L, 2016, SENSOR ACTUAT B-CHEM, V233, P63, DOI 10.1016/j.snb.2016.04.034
   Hu TT, 2019, SCI BULL, V64, P1707, DOI 10.1016/j.scib.2019.09.021
   Garcia-Galan MJ, 2009, TRAC-TREND ANAL CHEM, V28, P804, DOI 10.1016/j.trac.2009.04.006
   Jiang L, 2014, ANAL CHIM ACTA, V833, P22, DOI 10.1016/j.aca.2014.05.010
   Jin L, 2015, J NANOSCI NANOTECHNO, V15, P7966, DOI 10.1166/jnn.2015.11223
   Kaur N, 2017, TRAC-TREND ANAL CHEM, V92, P62, DOI 10.1016/j.trac.2017.04.012
   Kim JW, 2017, INT J MOL SCI, V18, DOI 10.3390/ijms18081725
   Kim YS, 2010, BIOSENS BIOELECTRON, V26, P1644, DOI 10.1016/j.bios.2010.08.046
   Kim YJ, 2010, BIOPROC BIOSYST ENG, V33, P31, DOI 10.1007/s00449-009-0371-4
   Kreuzer MP, 2002, TOXICON, V40, P1267, DOI 10.1016/S0041-0101(02)00132-0
   Kuiper HA, 2001, PLANT J, V27, P503, DOI 10.1046/j.1365-313X.2001.01119.x
   Kuiper HA, 2003, CURR OPIN BIOTECH, V14, P238, DOI 10.1016/S0958-1669(03)00021-1
   Kumar JV, 2018, ACS APPL MATER INTER, V10, P15652, DOI 10.1021/acsami.8b00625
   Kurapati R, 2017, ADV MATER, V29, DOI 10.1002/adma.201606523
   Lan M, 2010, ADV MAT LETT, V1, P217
   Law JWF, 2015, FRONT MICROBIOL, V5, DOI 10.3389/fmicb.2014.00770
   Li W, 2020, ANAL METHODS-UK, V12, P2317, DOI [10.1039/c9ay02754h, 10.1039/C9AY02754H]
   Li W, 2016, NAT REV MATER, V1, DOI 10.1038/natrevmats.2016.23
   Li XJ, 2017, FOOD CHEM, V233, P290, DOI 10.1016/j.foodchem.2017.04.117
   Li YT, 2013, BIOSENS BIOELECTRON, V43, P94, DOI 10.1016/j.bios.2012.12.005
   Li ZH, 2020, TOXINS, V12, DOI 10.3390/toxins12010020
   Lin KC, 2013, SENSOR ACTUAT B-CHEM, V177, P428, DOI 10.1016/j.snb.2012.11.052
   Lin XY, 2013, J HAZARD MATER, V260, P508, DOI 10.1016/j.jhazmat.2013.06.004
   Lin ZY, 2013, TALANTA, V103, P371, DOI 10.1016/j.talanta.2012.10.081
   Liu N, 2008, ADV FUNCT MATER, V18, P1518, DOI 10.1002/adfm.200700797
   Liu W, 2019, ADV POLYM TECH, V2019, DOI 10.1155/2019/4294306
   Liu Y, 2010, LANGMUIR, V26, P6158, DOI 10.1021/la100886x
   Liu YX, 2012, CHEM SOC REV, V41, P2283, DOI 10.1039/c1cs15270j
   Liu Z, 2018, THERANOSTICS, V8, P1648, DOI 10.7150/thno.23369
   Lu L, 2016, ELECTROCHIM ACTA, V213, P89, DOI 10.1016/j.electacta.2016.07.096
   Ma KS, 2006, SENSOR ACTUAT B-CHEM, V114, P58, DOI 10.1016/j.snb.2005.04.038
   Malhotra N, 2020, MOLECULES, V25, DOI 10.3390/molecules25163618
   Mally A, 2005, CHEM RES TOXICOL, V18, P1253, DOI 10.1021/tx049650x
   Man Y, 2017, CHROMATOGRAPHIA, V80, P9, DOI 10.1007/s10337-016-3186-x
   Mao Y, 2011, BIOSENS BIOELECTRON, V28, P291, DOI 10.1016/j.bios.2011.07.034
   Marin S, 2011, FOOD CHEM, V124, P563, DOI 10.1016/j.foodchem.2010.06.072
   Mazzanti G, 2007, FOOD CHEM TOXICOL, V45, P1694, DOI 10.1016/j.fct.2007.03.002
   McGrath TF, 2012, ANAL BIOANAL CHEM, V403, P75, DOI 10.1007/s00216-011-5685-9
   McLaughlin MJ, 1999, FIELD CROP RES, V60, P143, DOI 10.1016/S0378-4290(98)00137-3
   Mestrovic V, 2003, BIOCHIMIE, V85, P647, DOI 10.1016/S0300-9084(03)00135-4
   Michael DJ, 1999, J PHARMACEUT BIOMED, V19, P33, DOI 10.1016/S0731-7085(98)00145-9
   Mishra GK, 2018, FOODS, V7, DOI 10.3390/foods7090141
   Mohammad-Razdari A, 2020, J FOOD SCI TECH MYS, V57, P4697, DOI 10.1007/s13197-020-04506-2
   Mohammed AM, 2014, J NANOMATER, V2014, DOI 10.1155/2014/683460
   Monzo J, 2015, ANALYST, V140, P7116, DOI [10.1039/C5AN01330E, 10.1039/c5an01330e]
   Morris VJ, 2011, TRENDS BIOTECHNOL, V29, P509, DOI 10.1016/j.tibtech.2011.04.010
   Navani Naveen K., 2009, V504, P399, DOI 10.1007/978-1-60327-569-9_22
   Nishi K, 2015, SENSORS-BASEL, V15, P25831, DOI 10.3390/s151025831
   Omomo Y, 2003, J AM CHEM SOC, V125, P3568, DOI 10.1021/ja021364p
   Ou LL, 2016, PART FIBRE TOXICOL, V13, DOI 10.1186/s12989-016-0168-y
   Ouyang Q, 2017, FOOD CONTROL, V81, P156, DOI 10.1016/j.foodcont.2017.06.004
   Pan DD, 2015, ANAL CHIM ACTA, V853, P297, DOI 10.1016/j.aca.2014.11.004
   Park KO, 2016, APPL SPECTROSC REV, V51, P540, DOI 10.1080/05704928.2016.1165687
   Patel PD, 2002, TRAC-TREND ANAL CHEM, V21, P96, DOI 10.1016/S0165-9936(01)00136-4
   Patolsky F, 1999, LANGMUIR, V15, P3703, DOI 10.1021/la981682v
   Peng T, 2017, METABOLOMICS, V13, DOI 10.1007/s11306-017-1212-0
   Pfohl-Leszkowicz A, 2007, MOL NUTR FOOD RES, V51, P61, DOI 10.1002/mnfr.200600137
   Pohanka M, 2008, J APPL BIOMED, V6, P57, DOI 10.32725/jab.2008.008
   Poo-arporn Y, 2019, SENSOR ACTUAT B-CHEM, V284, P164, DOI 10.1016/j.snb.2018.12.121
   Pumera M, 2017, TRAC-TREND ANAL CHEM, V93, P1, DOI 10.1016/j.trac.2017.05.002
   Pumera M, 2010, TRAC-TREND ANAL CHEM, V29, P954, DOI 10.1016/j.trac.2010.05.011
   Qiu HJ, 2010, COLLOID SURFACE B, V79, P304, DOI 10.1016/j.colsurfb.2010.04.017
   Raja IS, 2020, CANCERS, V12, DOI 10.3390/cancers12061657
   Ramaraj S, 2019, ULTRASON SONOCHEM, V50, P265, DOI 10.1016/j.ultsonch.2018.09.028
   Ren XH, 2017, ADV ENERGY MATER, V7, DOI 10.1002/aenm.201700396
   Reverte L, 2016, ANAL CHIM ACTA, V908, P8, DOI 10.1016/j.aca.2015.11.050
   Richardson SD, 2018, ANAL CHEM, V90, P398, DOI 10.1021/acs.analchem.7b04577
   Robatscher P, 2012, J AGR FOOD CHEM, V60, P2205, DOI 10.1021/jf204477c
   Romani A, 2000, J AGR FOOD CHEM, V48, P1197, DOI 10.1021/jf990767e
   Ronkainen NJ, 2010, CHEM SOC REV, V39, P1747, DOI 10.1039/b714449k
   Rousseau MC, 2007, AM J EPIDEMIOL, V166, P1005, DOI 10.1093/aje/kwm183
   Rozsa G, 2019, APPL CATAL B-ENVIRON, V250, P429, DOI 10.1016/j.apcatb.2019.01.065
   Santos PVF, 2012, ELECTROANAL, V24, P547, DOI 10.1002/elan.201100516
   Shahzad F, 2022, CRIT REV ANAL CHEM, V52, P848, DOI 10.1080/10408347.2020.1836470
   Shan D, 2003, ANAL CHEM, V75, P3872, DOI 10.1021/ac030030v
   Shang NG, 2008, ADV FUNCT MATER, V18, P3506, DOI 10.1002/adfm.200800951
   Sharma H, 2020, INT J MOL SCI, V21, DOI 10.3390/ijms21176280
   Shen L, 2014, ANAL CHIM ACTA, V839, P83, DOI 10.1016/j.aca.2014.05.021
   Shi SG, 2015, ACS APPL MATER INTER, V7, P14369, DOI 10.1021/acsami.5b03106
   Shin YC, 2017, REGEN BIOMATER, V4, P159, DOI 10.1093/rb/rbx001
   Singh T, 2017, FRONT MICROBIOL, V8, DOI 10.3389/fmicb.2017.01501
   Singleton V L, 1981, Adv Food Res, V27, P149, DOI 10.1016/S0065-2628(08)60299-2
   Soares RRA, 2020, ACS SENSORS, V5, P1900, DOI 10.1021/acssensors.9b02345
   Sobel J, 2004, EMERG INFECT DIS, V10, P1606, DOI 10.3201/eid1009.030745
   Song SJ, 2018, NANOMATERIALS-BASEL, V8, DOI 10.3390/nano8060408
   Sozer N, 2009, TRENDS BIOTECHNOL, V27, P82, DOI 10.1016/j.tibtech.2008.10.010
   Steil D, 2018, ANAL CHEM, V90, P8989, DOI 10.1021/acs.analchem.8b01189
   Sullivan C, 2021, FOOD CHEM, V352, DOI 10.1016/j.foodchem.2021.129327
   Sun YF, 2013, ANGEW CHEM INT EDIT, V52, P10569, DOI 10.1002/anie.201305530
   Tajik S, 2020, SENSORS-BASEL, V20, DOI 10.3390/s20123364
   Tan CL, 2017, CHEM REV, V117, P6225, DOI 10.1021/acs.chemrev.6b00558
   Tan EL, 2007, SENSORS-BASEL, V7, P1747, DOI 10.3390/s7091747
   Tang J, 2012, BIOSENS BIOELECTRON, V38, P86, DOI 10.1016/j.bios.2012.05.006
   Tang WZ, 2019, ANAL CHIM ACTA, V1060, P97, DOI 10.1016/j.aca.2019.01.051
   Thangarasu R, 2019, ANAL BIOANAL ELECTRO, V11, P427
   THERIAS S, 1995, APPL CLAY SCI, V10, P147, DOI 10.1016/0169-1317(95)00013-T
   Tlili A, 2006, MAT SCI ENG C-BIO S, V26, P546, DOI 10.1016/j.msec.2005.10.007
   Tombelli S, 2007, BIOMOL ENG, V24, P191, DOI 10.1016/j.bioeng.2007.03.003
   Trasande L, 2018, PEDIATRICS, V142, DOI 10.1542/peds.2018-1410
   Tyagi D, 2020, NANOSCALE, V12, P3535, DOI 10.1039/c9nr10178k
   Unnevehr LJ, 2000, AGR ECON-BLACKWELL, V23, P231, DOI 10.1111/j.1574-0862.2000.tb00275.x
   Van Dorst B, 2010, BIOSENS BIOELECTRON, V26, P1178, DOI 10.1016/j.bios.2010.07.033
   Varghese SS, 2015, ELECTRONICS-SWITZ, V4, P651, DOI 10.3390/electronics4030651
   Vilian ATE, 2019, MICROCHIM ACTA, V186, DOI 10.1007/s00604-019-3287-y
   Vogiazi V, 2019, ACS SENSORS, V4, P1151, DOI 10.1021/acssensors.9b00376
   Wan JY, 2016, CHEM SOC REV, V45, P6742, DOI 10.1039/c5cs00758e
   Wang BD, 2018, INT J MOL SCI, V19, DOI 10.3390/ijms19061696
   Wang HT, 2015, CHEM SOC REV, V44, P2664, DOI 10.1039/c4cs00287c
   Wang H, 2014, SMALL, V10, P2165, DOI 10.1002/smll.201303711
   Wang J, 2018, FOOD CHEM, V257, P155, DOI 10.1016/j.foodchem.2018.02.143
   Wang QZ, 2019, ANAL CHIM ACTA, V1049, P170, DOI 10.1016/j.aca.2018.10.039
   Wang SG, 2015, ADV MATER, V27, P7117, DOI 10.1002/adma.201503869
   Wang ZH, 2011, CHEM RES TOXICOL, V24, P54, DOI 10.1021/tx1002854
   Wang ZH, 2016, BIOSENS BIOELECTRON, V79, P136, DOI 10.1016/j.bios.2015.11.093
   Wei Q, 2011, ADV FUNCT MATER, V21, P4193, DOI 10.1002/adfm.201100773
   Wu JW, 2016, SENSOR ACTUAT B-CHEM, V224, P878, DOI 10.1016/j.snb.2015.09.016
   Wu SJ, 2016, ANAL BIOCHEM, V508, P58, DOI 10.1016/j.ab.2016.05.024
   Xia FN, 2014, NAT PHOTONICS, V8, P899, DOI [10.1038/nphoton.2010.271, 10.1038/nphoton.2014.271]
   Xu JQ, 2019, MICROCHIM ACTA, V186, DOI 10.1007/s00604-019-3339-3
   Xu MS, 2013, CHEM REV, V113, P3766, DOI 10.1021/cr300263a
   Yadav S, 2019, FOOD RES INT, V119, P99, DOI 10.1016/j.foodres.2019.01.045
   Yaeger MJ, 2012, VET PATHOL, V49, P569, DOI 10.1177/0300985811424752
   Yanez L, 2002, ENVIRON HEALTH PERSP, V110, P901, DOI 10.1289/ehp.02110s6901
   Yanez-Sedeno P, 2005, ANAL BIOANAL CHEM, V382, P884, DOI 10.1007/s00216-005-3221-5
   Yang T, 2015, ACS APPL MATER INTER, V7, P2867, DOI 10.1021/am5081716
   Yang YQ, 2014, ANALYST, V139, P3055, DOI 10.1039/c4an00068d
   Yao W, 2013, J POWER SOURCES, V241, P359, DOI 10.1016/j.jpowsour.2013.04.142
   Yikilmaz Y, 2020, BIOMED CHROMATOGR, V34, DOI 10.1002/bmc.4926
   Yoon J, 2020, J MATER CHEM B, V8, P7303, DOI 10.1039/d0tb01325k
   Yousefi H, 2019, ACS SENSORS, V4, P808, DOI 10.1021/acssensors.9b00440
   Yu H, 2018, J CHEM-NY, V2018, DOI 10.1155/2018/5427978
   Zeng Y, 2016, J ELECTROANAL CHEM, V781, P147, DOI 10.1016/j.jelechem.2016.10.030
   Zhang Y, 2009, J BIOMED BIOTECHNOL, DOI 10.1155/2009/579175
   Zhang Z, 2016, ELECTROCHIM ACTA, V200, P142, DOI 10.1016/j.electacta.2016.03.186
   Zhao FN, 2018, ANAL CHEM, V90, P11658, DOI 10.1021/acs.analchem.8b03250
   Zhao MM, 2018, TALANTA, V176, P34, DOI 10.1016/j.talanta.2017.08.006
   Zhao X, 2017, J FOOD QUALITY, DOI 10.1155/2017/6370739
   Zhao YJ, 2020, FOOD CHEM, V333, DOI 10.1016/j.foodchem.2020.127495
   Zhu Y, 2020, ADV SCI, V7, DOI 10.1002/advs.202000272
   Zhu ZG, 2012, SENSORS-BASEL, V12, P5996, DOI 10.3390/s120505996
NR 197
TC 9
Z9 10
U1 6
U2 53
PU MDPI
PI BASEL
PA ST ALBAN-ANLAGE 66, CH-4052 BASEL, SWITZERLAND
EI 1422-0067
J9 INT J MOL SCI
JI Int. J. Mol. Sci.
PD MAR
PY 2021
VL 22
IS 6
AR 3277
DI 10.3390/ijms22063277
PG 24
WC Biochemistry & Molecular Biology; Chemistry, Multidisciplinary
WE Science Citation Index Expanded (SCI-EXPANDED)
SC Biochemistry & Molecular Biology; Chemistry
GA RV4AA
UT WOS:000645776500001
PM 33806998
OA Green Published, gold
DA 2023-06-30
ER

PT J
AU Gong, XQ
   Wan, XM
   Lu, DF
   Gao, R
   Cheng, J
   Qi, ZM
AF Gong Xiaoqing
   Wan Xiumei
   Lu Danfeng
   Gao Ran
   Cheng Jin
   Qi Zhimei
TI Studies of Electrochemical Polymerization of Thionine Using a
   Wavelength. interrogated Surface Plasmon Resonance Sensor
SO CHEMICAL JOURNAL OF CHINESE UNIVERSITIES-CHINESE
LA Chinese
DT Article
DE Surface plasmon resonance (SPR ); Electrochemical polymerization; Poly
   (thionine ); Wavelength interrogation; Kinetic analysis
ID GLASSY-CARBON ELECTRODE; IN-SITU; THIN-FILMS; URIC-ACID; POLY(THIONINE);
   SPR; BIOSENSOR; NANOPARTICLES; IMMUNOSENSOR; SPECTROSCOPY
AB The electrochemical polymerization of thionine on gold layer was investigated by using a wavelength-interrogated surface plasmon resonance ( SPR ) sensor that operates at a fixed angle of incidence. The experimental results show that the resonant wavelength of SPR sensor linearly increases with increasing the number of voltammetry scanning cycles and the total redshift of resonance wavelength is 96.6 nm after 100 scanning cycles. The findings indicate that the film growth rate in every scanning cycle is constant and the poly ( thionine ) film formed after 100 cycles is ca. 71 nm thick based on the best fit of simulation results to the measured data. The poly ( thionine ) film in acidic buffer solution exhibits high electrochemical activity and its electrochemical reaction is diffusion-controlled. The resonant wavelength of SPR sensor reversibly changes in a voltammetry scanning cycle, indicating the complete reversibility of electrochemical oxidation-reduction reactions for the poly ( thionine ) film. Compared with the reduced poly ( thionine ) film, the oxidization of poly ( thionine ) film leads to a redshift of resonant wavelength, giving a sign that the refractive index of oxidized poly ( thionine ) film is higher than that of the reduced one.
C1 [Gong Xiaoqing; Wan Xiumei; Lu Danfeng; Gao Ran; Cheng Jin; Qi Zhimei] Chinese Acad Sci, State Key Lab Transducer Technol, Inst Elect, Beijing 100190, Peoples R China.
   [Gong Xiaoqing; Wan Xiumei] Univ Chinese Acad Sci, Beijing 100049, Peoples R China.
   [Qi Zhimei] State Key Lab NBC Protect Civilian, Beijing 102205, Peoples R China.
C3 Chinese Academy of Sciences; Institute of Electronics, CAS; Chinese
   Academy of Sciences; University of Chinese Academy of Sciences, CAS
RP Qi, ZM (通讯作者)，Chinese Acad Sci, State Key Lab Transducer Technol, Inst Elect, Beijing 100190, Peoples R China.; Qi, ZM (通讯作者)，State Key Lab NBC Protect Civilian, Beijing 102205, Peoples R China.
EM zhimei.qi@mail.ie.ac.cn
FU National Key Basic Research Program of China [2015CB352100]; National
   Natural Science Foundation of China [61377064, 61675203]; Research
   Equipment Development Project of Chinese Academy of Sciences [YZ201508]
FX Supported by the National Key Basic Research Program of China (No.
   2015CB352100 ), the National Natural Science Foundation of China (Nos.
   61377064, 61675203 ) and the Research Equipment Development Project of
   Chinese Academy of Sciences (No. YZ201508 ).
CR Ahammad AJS, 2013, INT J ELECTROCHEM SC, V8, P7806
   Akira B., 2002, J PHYS CHEM B, V106, P1581
   Bailey LE, 2002, LANGMUIR, V18, P479, DOI [10.1021/la0112716, 10.1021/1a0112716]
   Born M., 2009, PRINCIPLE OPTICS ELE, P34
   Dempsey E, 2004, BIOSENS BIOELECTRON, V20, P367, DOI 10.1016/j.bios.2004.02.007
   Dong H, 2008, BIOSENS BIOELECTRON, V23, P1055, DOI 10.1016/j.bios.2007.10.026
   Ghica ME, 2014, TALANTA, V130, P198, DOI 10.1016/j.talanta.2014.06.068
   Gao Q, 2003, BIOSENS BIOELECTRON, V19, P277, DOI 10.1016/S0956-5663(03)00212-4
   Ghica ME, 2015, J SOLID STATE ELECTR, V19, P2869, DOI 10.1007/s10008-015-2926-4
   HAMNETT A, 1987, J ELECTROANAL CHEM, V233, P125, DOI 10.1016/0022-0728(87)85011-8
   Hu WH, 2007, LANGMUIR, V23, P2761, DOI 10.1021/la063024d
   Kang XF, 2002, LANGMUIR, V18, P1713, DOI 10.1021/la0155303
   Kawazumi H, 2005, SENSOR ACTUAT B-CHEM, V108, P791, DOI 10.1016/j.snb.2004.11.069
   Kong Y, 2001, ACTA PHYS-CHIM SIN, V17, P295, DOI 10.3866/PKU.WHXB20010403
   Linman MJ, 2010, ANALYST, V135, P2759, DOI 10.1039/c0an00466a
   Liu HJ, 2010, CHEM J CHINESE U, V31, P1131
   Qi ZM, 2007, APPL PHYS LETT, V90, DOI 10.1063/1.2424643
   Rapiphun J., 2011, JPN J APPL PHYS, V50, P317
   Ruan CM, 2007, LANGMUIR, V23, P5757, DOI 10.1021/la0636356
   Tian L, 2011, J POLYM RES, V18, P2379, DOI 10.1007/s10965-011-9652-0
   Wang Q, 2008, COLLOID SURFACE B, V63, P254, DOI 10.1016/j.colsurfb.2007.12.007
   Wang Y, 2014, CHEM RES CHINESE U, V30, P42, DOI 10.1007/s40242-013-3330-1
   Wang YJ, 2006, ANAL CHIM ACTA, V558, P150, DOI 10.1016/j.aca.2005.11.006
   Yang SM, 2013, CHEM J CHINESE U, V34, P551, DOI 10.7503/cjcu20120687
   Yin ZJ, 2010, MICROCHIM ACTA, V170, P307, DOI 10.1007/s00604-010-0359-4
   Zeng SW, 2014, CHEM SOC REV, V43, P3426, DOI 10.1039/c3cs60479a
   Zhai PM, 2007, J PHYS CHEM C, V111, P981, DOI 10.1021/jp065525d
   Zhang JC, 2015, CHINESE J ANAL CHEM, V43, P350
   Zhang Y, 2012, CHEM RES CHINESE U, V28, P792
   Zhang Z, 2015, MAT SCI ENG C-MATER, V51, P242, DOI 10.1016/j.msec.2015.02.026
   Zhang Z, 2013, ACTA PHYS-CHIM SIN, V29, P867, DOI 10.3866/PKU.WHXB201302222
   Zhang Z, 2012, J PHYS CHEM C, V116, P3342, DOI 10.1021/jp2102429
NR 32
TC 1
Z9 2
U1 0
U2 18
PU HIGHER EDUCATION PRESS
PI BEIJING
PA NO 4 DEWAI DAJIE, BEIJING 100120, PEOPLES R CHINA
SN 0251-0790
J9 CHEM J CHINESE U
JI Chem. J. Chin. Univ.-Chin.
PD APR 10
PY 2017
VL 38
IS 4
BP 567
EP 574
DI 10.7503/cjcu20160681
PG 8
WC Chemistry, Multidisciplinary
WE Science Citation Index Expanded (SCI-EXPANDED)
SC Chemistry
GA ES3JF
UT WOS:000399425200010
DA 2023-06-30
ER

PT J
AU Chanarsa, S
   Jakmunee, J
   Ounnunkad, K
AF Chanarsa, Supakeit
   Jakmunee, Jaroon
   Ounnunkad, Kontad
TI A sandwich-like configuration with a signal amplification strategy using
   a methylene blue/aptamer complex on a heterojunction 2D MoSe2/2D WSe2
   electrode: Toward a portable and sensitive electrochemical
   alpha-fetoprotein immunoassay
SO FRONTIERS IN CELLULAR AND INFECTION MICROBIOLOGY
LA English
DT Article
DE alpha-fetoprotein; liver cancer; methylene blue; aptamer complex;
   sandwich-like immunosensor; electrochemical sensor; 2D MoSe2; 2D WSe2;
   portable immunoassay; portable immunosensor
ID TRANSITION-METAL DICHALCOGENIDES; PRINTED CARBON ELECTRODE;
   IMMUNOSENSOR; LABEL; NANOSHEETS; BIOSENSOR; NANOPARTICLES; EXFOLIATION;
   NANOTUBES; MARKERS
AB Liver cancer is one of the most common global health problems that features a high mortality rate. Alpha-fetoprotein (AFP) is a potential liver cancer biomarker for the diagnosis of liver cancer. The quantitative detection of AFP at an ultratrace level has important medical significance. Using the reaction of the antibody-antigen pair in an immunosensor enables the sensitive and selective AFP assay. Finding a strategy in signal generation and amplification is challenging to fabricate new sensitive electrochemical immunosensors for AFP detection. This study demonstrates the construction of a simple, reliable, and label-free immunosensor for the detection of AFP on a smart phone. Exfoliated two-dimensional (2D) molybdenum diselenide (MoSe2) and 2D tungsten diselenide (WSe2) were employed to modify the disposable screen-printed carbon electrode (SPCE) to use as the electrochemical platform, which is affixed to a small potentiostat connected to a smart phone. The modified electrode offers antibody immobilization and allows detection of AFP via an immunocomplex forming a sandwich-like configuration with the AFP-corresponding aptamer. A heterojunction 2D MoSe2/2D WSe2 composite improves the SPCE's reactivity and provides a large surface area and good adsorption capacity for the immobilizing antibodies. The signal generation for the immunosensor is from the electrochemical response of methylene blue (MB) intercalating into the aptamer bound on the electrode. The response for the proposed sandwich-like immunosensor is proportional to the AFP concentration (1.0-50,000 pg ml(-1)). The biosensor has potential for the development of a simple and robust point-of-care diagnostic platform for the clinical diagnosis of liver cancer, achieving a low limit of detection (0.85 pg ml(-1)), high sensitivity, high selectivity, good stability, and excellent reproducibility.
C1 [Chanarsa, Supakeit; Jakmunee, Jaroon; Ounnunkad, Kontad] Chiang Mai Univ, Fac Sci, Dept Chem, Chiang Mai, Thailand.
   [Chanarsa, Supakeit; Jakmunee, Jaroon; Ounnunkad, Kontad] Chiang Mai Univ, Fac Sci, Ctr Excellence Innovat Chem, Chiang Mai, Thailand.
   [Jakmunee, Jaroon; Ounnunkad, Kontad] Chiang Mai Univ, Res Ctr Chem Dev Hlth Promoting Prod Northern Reso, Chiang Mai, Thailand.
C3 Chiang Mai University; Chiang Mai University; Chiang Mai University
RP Ounnunkad, K (通讯作者)，Chiang Mai Univ, Fac Sci, Dept Chem, Chiang Mai, Thailand.; Ounnunkad, K (通讯作者)，Chiang Mai Univ, Fac Sci, Ctr Excellence Innovat Chem, Chiang Mai, Thailand.; Ounnunkad, K (通讯作者)，Chiang Mai Univ, Res Ctr Chem Dev Hlth Promoting Prod Northern Reso, Chiang Mai, Thailand.
EM kontad.ounnunkad@cmu.ac.th
RI Jakmunee, Jaroon/F-5032-2015
FU Chiang Mai University (CMU)
FX This research project was supported by Fundamental Fund 2022, Chiang Mai
   University (CMU).
CR Ainla A, 2018, ANAL CHEM, V90, P6240, DOI 10.1021/acs.analchem.8b00850
   Anshori I, 2022, SENS BIO-SENS RES, V36, DOI 10.1016/j.sbsr.2022.100490
   Backes C, 2017, CHEM MATER, V29, P243, DOI 10.1021/acs.chemmater.6b03335
   Bissett MA, 2016, ELECTROCHIM ACTA, V201, P30, DOI 10.1016/j.electacta.2016.03.190
   Chanarsa S, 2020, CHIANG MAI J SCI, V47, P530
   Cristea C., 2015, BIOSENSORS MICRO NAN, DOI [10.5772/60524, DOI 10.5772/60524]
   Cunningham G, 2015, NANOSCALE, V7, P198, DOI 10.1039/c4nr04951a
   Darwish IA, 2013, TALANTA, V111, P13, DOI 10.1016/j.talanta.2013.03.034
   Das S, 2019, ADV MATER, V31, DOI 10.1002/adma.201802722
   Farzadfard A, 2020, TALANTA, V211, DOI 10.1016/j.talanta.2020.120722
   Fu ZF, 2006, J IMMUNOL METHODS, V312, P61, DOI 10.1016/j.jim.2006.02.006
   Gao Q, 2014, ANAL CHIM ACTA, V829, P15, DOI 10.1016/j.aca.2014.04.045
   Han K, 2010, SENSORS-BASEL, V10, P4541, DOI 10.3390/s100504541
   Harvey A, 2015, CHEM MATER, V27, P3483, DOI 10.1021/acs.chemmater.5b00910
   Hong GL, 2020, ANAL CHIM ACTA, V1099, P52, DOI 10.1016/j.aca.2019.11.038
   Huang YF, 2008, ANAL CHEM, V80, P567, DOI 10.1021/ac702322j
   Jiang F, 2020, MICROELECTRON ENG, V225, DOI 10.1016/j.mee.2020.111279
   Jiang LP, 2016, RSC ADV, V6, P24373, DOI 10.1039/c6ra01178k
   Jiang W, 2010, ANAL BIOCHEM, V407, P65, DOI 10.1016/j.ab.2010.07.028
   Jing Y, 2014, J MATER CHEM A, V2, P12104, DOI 10.1039/c4ta01033g
   Li D, 2007, CHEM COMMUN, P3544, DOI 10.1039/b704731b
   Lin XH, 2007, TALANTA, V72, P468, DOI 10.1016/j.talanta.2006.11.015
   Liu SM, 2011, SENSOR ACTUAT B-CHEM, V156, P388, DOI 10.1016/j.snb.2011.04.062
   Liu Y, 2017, SENSOR ACTUAT B-CHEM, V247, P349, DOI 10.1016/j.snb.2017.03.024
   Liu YP, 2016, ACS NANO, V10, P8821, DOI 10.1021/acsnano.6b04577
   Mazloum-Ardakani M, 2019, BIOSENS BIOELECTRON, V129, P1, DOI 10.1016/j.bios.2018.12.047
   Pei FB, 2019, BIOELECTROCHEMISTRY, V126, P92, DOI 10.1016/j.bioelechem.2018.11.008
   Petsawi P, 2019, CHIANG MAI J SCI, V46, P322
   Phetsang S, 2021, FRONT CHEM, V9, DOI 10.3389/fchem.2021.671173
   Pothipor C, 2022, COLLOID SURFACE B, V210, DOI 10.1016/j.colsurfb.2021.112260
   Pothipor C, 2019, SENSOR ACTUAT B-CHEM, V296, DOI 10.1016/j.snb.2019.126657
   Putnin T, 2019, MICROCHIM ACTA, V186, DOI 10.1007/s00604-019-3370-4
   Putnin T, 2018, ARTIF CELL NANOMED B, V46, P1042, DOI 10.1080/21691401.2017.1360322
   Rohaizad N, 2017, ACS APPL MATER INTER, V9, P40697, DOI 10.1021/acsami.7b13090
   Rojas D, 2020, ELECTROCHEM COMMUN, V115, DOI 10.1016/j.elecom.2020.106718
   Rong SZ, 2021, BIOELECTROCHEMISTRY, V141, DOI 10.1016/j.bioelechem.2021.107846
   Sajedi-Moghaddam A, 2019, APPL MATER TODAY, V16, P280, DOI 10.1016/j.apmt.2019.06.002
   Sakthivel M, 2018, J PHYS CHEM C, V122, P12474, DOI 10.1021/acs.jpcc.8b02188
   Shafik HM, 2014, J RADIOANAL NUCL CH, V301, P81, DOI 10.1007/s10967-014-3155-5
   Shen CM, 2020, FRONT CHEM, V8, DOI 10.3389/fchem.2020.589560
   Su BL, 2011, ANAL CHIM ACTA, V692, P116, DOI 10.1016/j.aca.2011.02.061
   Synnatschke K, 2019, CHEM MATER, V31, P10049, DOI 10.1021/acs.chemmater.9b02905
   Taleat Z, 2014, J ELECTROANAL CHEM, V717, P119, DOI 10.1016/j.jelechem.2014.01.015
   Tan SM, 2016, ACS CATAL, V6, P4594, DOI 10.1021/acscatal.6b00761
   Upan J, 2021, SCI REP-UK, V11, DOI 10.1038/s41598-021-93399-y
   Upan J, 2020, ELECTROCHIM ACTA, V349, DOI 10.1016/j.electacta.2020.136335
   Wang H, 2014, BIOSENS BIOELECTRON, V53, P305, DOI 10.1016/j.bios.2013.10.010
   Wang JL, 2010, TALANTA, V81, P63, DOI 10.1016/j.talanta.2009.11.035
   Wang L, 2018, SMALL METHODS, V2, DOI 10.1002/smtd.201700294
   Wang R, 2018, BIOSENS BIOELECTRON, V99, P458, DOI 10.1016/j.bios.2017.08.010
   Wang WJ, 2008, SENSOR ACTUAT B-CHEM, V129, P211, DOI 10.1016/j.snb.2007.07.125
   Wang XH, 2015, SENSOR ACTUAT B-CHEM, V209, P677, DOI 10.1016/j.snb.2014.12.017
   Wang YG, 2017, SCI REP-UK, V7, DOI 10.1038/srep42361
   Wei YC, 2016, BIOSENS BIOELECTRON, V79, P482, DOI 10.1016/j.bios.2015.12.082
   Xiao HL, 2021, MICROCHEM J, V170, DOI 10.1016/j.microc.2021.106641
   Yaiwong P, 2021, BIOELECTROCHEMISTRY, V142, DOI 10.1016/j.bioelechem.2021.107944
   Yan FF, 2011, SENSOR ACTUAT B-CHEM, V160, P1380, DOI 10.1016/j.snb.2011.09.081
   Yuan YL, 2017, ANAL BIOCHEM, V534, P56, DOI 10.1016/j.ab.2017.07.015
   Zhang B, 2007, BIOSENS BIOELECTRON, V23, P19, DOI 10.1016/j.bios.2007.03.007
   Zhang DM, 2016, SENSOR ACTUAT B-CHEM, V222, P994, DOI 10.1016/j.snb.2015.09.041
   Zhao S, 2019, J ELECTROANAL CHEM, V834, P33, DOI 10.1016/j.jelechem.2018.12.044
   Zhao XQ, 2020, POLYM CHEM-UK, V11, P900, DOI 10.1039/c9py01279f
   Zhong GX, 2015, INT J NANOMED, V10, P2219, DOI 10.2147/IJN.S76200
NR 63
TC 2
Z9 2
U1 26
U2 27
PU FRONTIERS MEDIA SA
PI LAUSANNE
PA AVENUE DU TRIBUNAL FEDERAL 34, LAUSANNE, CH-1015, SWITZERLAND
SN 2235-2988
J9 FRONT CELL INFECT MI
JI Front. Cell. Infect. Microbiol.
PD OCT 27
PY 2022
VL 12
AR 916357
DI 10.3389/fcimb.2022.916357
PG 16
WC Immunology; Microbiology
WE Science Citation Index Expanded (SCI-EXPANDED)
SC Immunology; Microbiology
GA 6E0IX
UT WOS:000883070600001
PM 36389169
OA gold, Green Published
DA 2023-06-30
ER

PT J
AU Chauhan, D
   Kumar, R
   Panda, AK
   Solanki, PR
AF Chauhan, Deepika
   Kumar, Robin
   Panda, Amulya K.
   Solanki, Pratima R.
TI An efficient electrochemical biosensor for Vitamin-D-3 detection based
   on aspartic acid functionalized gadolinium oxide nanorods
SO JOURNAL OF MATERIALS RESEARCH AND TECHNOLOGY-JMR&T
LA English
DT Article
DE Gadolinium oxide; Nanorods; Aspartic acid; Vitamin-D-3; Electrochemical
   immunosensor
ID NANOPARTICLES; IMMUNOSENSOR; PLATFORM; NANOSTRUCTURES; NANOMATERIALS;
   NANOFIBERS; RESONANCE; AFFINITY; PEPTIDE
AB In this study, an efficient electrochemical biosensor for Vitamin-D3 detection using gadolinium oxide nanorods (Gd(2)O(3)NRs) has been reported. Gd(2)O(3)NRs were hydrothermally synthesized and functionalized with aspartic acid (Asp-Gd(2)O(3)NRs). Asp functionalization did not change the phase, shape and structure of Gd(2)O(3)NRs. The high-resolution transmission electron microscopy study revealed the diameter of Asp-Gd(2)O(3)NRs as 14.26 +/- 0.13 nm with enhanced dispersivity. The Gd(2)O(3)NRs and Asp-Gd(2)O(3)NRs showed zeta potential of +29 and +24 mV, respectively. Asp-Gd(2)O(3)NRs exhibited enhanced hydrophilicity and electrochemical property than the bare Gd2O3NRs. A thin film of Asp-Gd(2)O(3)NRs was deposited on a glass substrate coated with indium-tin-oxide (ITO) by electrophoretic deposition. The immobilization of Vitamin-D3 monoclonal antibody (Ab-VD) was done on the surface of Asp-Gd(2)O(3)NRs/ITO electrode for determination of Vitamin-D3. The study of BSA/Ab-VD/Asp-Gd203NRs/ITO immunoelectro de response with different Vitamin-D-3 concentration was investigated using differential pulse voltammetry technique. The results of response study exhibited an improved sensitivity value of 0.38 mu A mg(-1) mL cm(-2) with a linear range of 10-100 ng mL(-1) for Vitamin-D3 detection while the detection limit of 0.10 ng mL(-1) was obtained. This immunosensor showed a satisfactory response to commercially available Vitamin-D-3 oral solution. Besides this, in vitro study of Gd(2)O(3)NRs and Asp-Gd(2)O(3)NRs was performed on RAW 264.7 and MCF-7 cells. (C) 2019 The Authors. Published by Elsevier B.V.
C1 [Chauhan, Deepika; Solanki, Pratima R.] Jawaharlal Nehru Univ, Special Ctr Nanosci, New Delhi 110067, India.
   [Kumar, Robin; Panda, Amulya K.] Natl Inst Immunol, New Delhi 110067, India.
C3 Jawaharlal Nehru University, New Delhi; Department of Biotechnology
   (DBT) India; National Institute of Immunology (NII)
RP Solanki, PR (通讯作者)，Jawaharlal Nehru Univ, Special Ctr Nanosci, New Delhi 110067, India.
EM partima@mail.jnu.ac.in
RI Kumar, Robin/GOE-6525-2022; Chauhan, Dr. Deepika/AAD-3927-2022
OI Kumar, Robin/0000-0002-6531-2035; Chauhan, Dr.
   Deepika/0000-0002-1129-6578
FU UGC; Department of Science and Technology [SR/NM/NS-1144/2013 (G)];
   Department of Biotechnology [BT/PR10638/PFN/20/826/2013]; UGC (UPE-II)
   [58]; DST purse, Government of India
FX Authors are thankful to AIRF, JNU for providing access to TEM, FT-IR,
   FESEM and XRD characterization facilities. Deepika Chauhan thanks to UGC
   for providing UGC-JRF award. This work is supported by a grant from the
   Department of Science and Technology, Nanomission project (No.
   SR/NM/NS-1144/2013 (G)], Department of Biotechnology (Project; No.
   BT/PR10638/PFN/20/826/2013), UGC (UPE-II; No. 58) and DST purse,
   Government of India.
CR Adela R, 2017, FRONT IMMUNOL, V8, DOI 10.3389/fimmu.2017.00273
   Alexandru Ciucu A., 2015, J BIOSENS BIOELECTRO, DOI [10.4172/2155-6210.1000154, DOI 10.4172/2155-6210.1000154]
   Ali MA, 2014, LANGMUIR, V30, P4192, DOI 10.1021/la4049852
   Armas LAG, 2004, J CLIN ENDOCR METAB, V89, P5387, DOI 10.1210/jc.2004-0360
   Aydogdu G, 2013, ARTIF CELL NANOMED B, V41, P332, DOI 10.3109/21691401.2012.744994
   Balasubramanian K, 2010, BIOSENS BIOELECTRON, V26, P1195, DOI 10.1016/j.bios.2010.07.041
   Biju V, 2014, CHEM SOC REV, V43, P744, DOI 10.1039/c3cs60273g
   Canevari TC, 2014, ELECTROCHIM ACTA, V147, P688, DOI 10.1016/j.electacta.2014.10.012
   Carlucci L, 2013, BIOSENS BIOELECTRON, V40, P350, DOI 10.1016/j.bios.2012.07.077
   Chauhan D, 2019, ACS APPL POLYM MAT
   Chauhan D, 2018, MAT SCI ENG C-MATER, V93, P145, DOI 10.1016/j.msec.2018.07.036
   Chen AC, 2013, CHEM SOC REV, V42, P5425, DOI 10.1039/c3cs35518g
   Dawson-Hughes B, 2005, ESTIMATES OPTIMAL VI
   Elmlund L, 2014, BIOSENSORS-BASEL, V4, P137, DOI 10.3390/bios4020137
   Enko D, 2015, BIOCHEM MEDICA, V25, P203, DOI 10.11613/BM.2015.020
   Enotiadis A, 2010, ADV ENG MAT, V12
   Eyring L., 1979, J ELECTROCHEM SOC, V1, DOI 10.1149/1.2128858
   Faucher L, 2012, ACS APPL MATER INTER, V4, P4506, DOI 10.1021/am3006466
   Ganji Vijay, 2010, Int Arch Med, V3, P29, DOI 10.1186/1755-7682-3-29
   Gonzalez-McQuire R, 2004, J MATER CHEM, V14, P2277, DOI 10.1039/b400317a
   Guo M, 2011, LANGMUIR, V27, P3872, DOI 10.1021/la200292f
   Gupta PK, 2017, J MATER CHEM B, V5, P2019, DOI 10.1039/c6tb02594c
   Hajiluian G, 2017, INT J OBESITY, V41, P639, DOI 10.1038/ijo.2017.10
   Hazarika S, 2014, B MATER SCI, V37, P789, DOI 10.1007/s12034-014-0007-4
   Heaney RP, 2003, J AM COLL NUTR, V22, P142, DOI 10.1080/07315724.2003.10719287
   Hemmer E, 2013, ACTA BIOMATER, V9, P4734, DOI 10.1016/j.actbio.2012.08.045
   Hussain G., 2016, COMP VOLTAMMETRIC TE, VMA2016-02, P3403
   Ibupoto ZH, 2014, ELECTROANAL, V26, P292, DOI 10.1002/elan.201300580
   Jafri L, 2011, CLIN BIOCHEM, V44, P864, DOI 10.1016/j.clinbiochem.2011.04.020
   Johnson QS, 2014, MAT SCI APPL, V5, P1027
   Kim TJ, 2013, CURR TOP MED CHEM, V13, P422
   Knekt P, 2010, ARCH NEUROL-CHICAGO, V67, P808, DOI 10.1001/archneurol.2010.120
   Kumar S, 2015, ADV SCI, V2, DOI 10.1002/advs.201500048
   Lavie CJ, 2011, J AM COLL CARDIOL, V58, P1547, DOI 10.1016/j.jacc.2011.07.008
   Li Y, 2010, J ELECTROANAL CHEM, V642, P1, DOI 10.1016/j.jelechem.2010.01.022
   Manea F, 2014, MODERN ELECTROCHEMIC
   Mekuria SL, 2017, ACS APPL MATER INTER, V9, P6782, DOI 10.1021/acsami.6b14075
   Mondal K, 2016, SENSOR ACTUAT B-CHEM, V229, P82, DOI 10.1016/j.snb.2015.12.108
   Mozos I., 2015, BIOMED RES INT, V2015
   ROCHERULLE J, 1989, MAT SCI ENG B-SOLID, V2, P265, DOI 10.1016/0921-5107(89)90002-0
   Sapsford KE, 2013, CHEM REV, V113, P1904, DOI 10.1021/cr300143v
   Sarkar T, 2018, INT J BIOL MACROMOL, V109, P687, DOI 10.1016/j.ijbiomac.2017.12.122
   Schwaminger SP, 2015, J PHYS CHEM C, V119, P23032, DOI 10.1021/acs.jpcc.5b07195
   Shim BS, 2008, NANO LETT, V8, P4151, DOI 10.1021/nl801495p
   Shim M, 2002, NANO LETT, V2, P285, DOI 10.1021/nl015692j
   Shurvell H, 2002, HDB VIBRATIONAL SPEC, DOI [10.1002/0470027370.s4101, DOI 10.1002/0470027370.S4101]
   Singh J, 2013, J MATER CHEM B, V1, P4493, DOI 10.1039/c3tb20690d
   Snellman G, 2010, PLOS ONE, V5, DOI 10.1371/journal.pone.0011555
   Solanki PR, 2015, J MATER CHEM B, V3, P6698, DOI 10.1039/c5tb00494b
   Solanki PR, 2014, RSC ADV, V4, P60386, DOI 10.1039/c4ra09265a
   Srivastava S, 2014, APPL BIOCHEM BIOTECH, V174, P960, DOI 10.1007/s12010-014-0965-4
   StArnaud R, 1997, J BONE MINER RES, V12, P1552, DOI 10.1359/jbmr.1997.12.10.1552
   Sun H, 2015, ENERG ENVIRON SCI, V8, P1139, DOI 10.1039/c4ee03853c
   Talaei A, 2013, DIABETOL METAB SYNDR, V5, DOI 10.1186/1758-5996-5-8
   Thangappan R, 2012, APPL SURF SCI, V261, P770, DOI 10.1016/j.apsusc.2012.08.098
   Thomas J.A., 2003, CELLULAR IMPLICATION, P141
   Thongtem T, 2010, CRYSTENGCOMM, V12, P2962, DOI 10.1039/b925097b
   Tiwari S, 2017, BIOSENS BIOELECTRON, V89, P1042, DOI 10.1016/j.bios.2016.10.020
   Vallee A, 2010, ACCOUNTS CHEM RES, V43, P1297, DOI 10.1021/ar100017n
   Vashist SK, 2014, CHEM REV, V114, P11083, DOI 10.1021/cr5000943
   Vasudev A, 2013, BIOSENS BIOELECTRON, V39, P300, DOI 10.1016/j.bios.2012.06.012
   Verma ML, 2013, PLOS ONE, V8, DOI 10.1371/journal.pone.0073642
   Wang LB, 2009, NANO LETT, V9, P4147, DOI 10.1021/nl902368r
   White A, 1964, PRINCIPLES BIOCH
   Wu MH, 2010, SENSOR ACTUAT B-CHEM, V146, P342, DOI 10.1016/j.snb.2010.02.035
   Xu CJ, 2007, POLYM INT, V56, P821, DOI 10.1002/pi.2251
   Yin S, 2019, TRAC-TREND ANAL CHEM, V110, P204, DOI 10.1016/j.trac.2018.11.008
   Zhang YD, 2011, Z ANORG ALLG CHEM, V637, P1522, DOI 10.1002/zaac.201100169
NR 68
TC 32
Z9 32
U1 0
U2 9
PU ELSEVIER
PI AMSTERDAM
PA RADARWEG 29, 1043 NX AMSTERDAM, NETHERLANDS
SN 2238-7854
EI 2214-0697
J9 J MATER RES TECHNOL
JI J. Mater. Res. Technol-JMRT
PD NOV-DEC
PY 2019
VL 8
IS 6
BP 5490
EP 5503
DI 10.1016/j.jmrt.2019.09.017
PG 14
WC Materials Science, Multidisciplinary; Metallurgy & Metallurgical
   Engineering
WE Science Citation Index Expanded (SCI-EXPANDED)
SC Materials Science; Metallurgy & Metallurgical Engineering
GA JU3LA
UT WOS:000501576400041
OA gold
DA 2023-06-30
ER

PT J
AU Shen, YY
   Lu, WH
   Fu, TF
   Zhang, KY
   Zhuo, X
   Wang, HY
   Liu, C
   Xie, XS
   Zhang, Q
   Ma, SS
AF Shen, Yanyun
   Lu, Wenhui
   Fu, Tengfei
   Zhang, Keying
   Zhuo, Xin
   Wang, Hongyan
   Liu, Chao
   Xie, Xusheng
   Zhang, Qing
   Ma, Shangshang
TI Portable smartphone-based microfluidic electrochemical immunosensor for
   ultrasensitive detection of alpha-fetoprotein in human serum
SO ELECTROANALYSIS
LA English
DT Article; Early Access
DE 3D Au NPs-rGO; AFP; cancer diagnosis; electrochemical detection;
   microfluidic immunosensor
ID SENSITIVE DETECTION; GRAPHENE; NANOPARTICLES; NANOHYBRIDS; BIOSENSOR
AB Rapid and accurate tracing of biomarkers is essential for early detecting and diagnosing of cancer. Therefore, a valid and convenient strategy needs to be developed for efficient monitoring of cancer biomarkers. Herein, we constructed a portable microfluidic electrochemical immunosensor based on three-dimensional reduced graphene oxide (3D rGO) doped with gold nanoparticles (Au NPs) for ultrasensitive determination of alpha-fetoprotein (AFP). The designed microfluidic chip, with the advantages of small injection volume, detachable structure and high integration, was fabricated by 3D printing, which only needed 9 mu L of reagent to realize the high sensitivity detection. In addition, the 3D Au NPs-rGO composites with high specific surface area and electrons transfer capacity can effectively increase electroactive sites and enhance electrochemical signals. Benefiting from these features, the 3D Au NPs-rGO microfluidic electrochemical immunochip showed a wide detection range between 0.1 pg/mL-200 ng/mL and a best detection limit of 0.045 pg/mL with the high sensitivity of 175.008 mu A (ng/mL)(-1) cm(-2). Meanwhile, the proposed immunosensor exhibited reliable AFP detection in human serum samples, which demonstrated that this portable smartphone-based microfluidic electrochemical immunosensor hold great promises in clinical detection and huge potential in personalized healthcare.
C1 [Shen, Yanyun; Lu, Wenhui; Fu, Tengfei; Zhang, Keying; Zhuo, Xin; Wang, Hongyan; Liu, Chao; Xie, Xusheng; Zhang, Qing; Ma, Shangshang] Suzhou Univ, Sch Chem & Chem Engn, Key Lab Spin Electron & Nanomat Anhui Higher Educ, Suzhou 234000, Peoples R China.
   [Ma, Shangshang] China Univ Min & Technol, Sch Chem Engn &Technol, Xuzhou 221100, Peoples R China.
C3 Suzhou University; China University of Mining & Technology
RP Zhang, Q (通讯作者)，Suzhou Univ, Sch Chem & Chem Engn, Key Lab Spin Electron & Nanomat Anhui Higher Educ, Suzhou 234000, Peoples R China.
EM qingzhang_ahszu@163.com
FU Natural Science Research Project of Anhui Education Department
   [KJ2020A0737, KJ2021A1104, KJ2021ZD0138]; Natural Science Foundation of
   Anhui Province [2108085MB67]; Scientific Research and Development Fund
   Project of Suzhou University [2021fzjj07]; Provincial Quality Project of
   Higher Education in Anhui Province [2020rcsfjd42]; Construction and
   Practice of Modern Industry College in Applied Colleges [2021jyxm1504];
   Teaching Team of Suzhou University [2020XJSN01]; Suzhou University
   [KYLXYBXM22-095]
FX Natural Science Research Project of Anhui Education Department,
   Grant/Award Number: KJ2020A0737, KJ2021A1104, KJ2021ZD0138; Natural
   Science Foundation of Anhui Province, Grant/Award Number: 2108085MB67;
   Scientific Research and Development Fund Project of Suzhou University,
   Grant/Award Number: 2021fzjj07; Provincial Quality Project of Higher
   Education in Anhui Province, Grant/Award Number: 2020rcsfjd42;
   Construction and Practice of Modern Industry College in Applied
   Colleges, Grant/Award Number: 2021jyxm1504; Teaching Team of Suzhou
   University, Grant/Award Number: 2020XJSN01; 2022 Suzhou University,
   Grant/Award Number: KYLXYBXM22-095
CR Afzali M, 2019, SENSOR ACTUAT B-CHEM, V290, P188, DOI 10.1016/j.snb.2019.03.142
   Ben Messaoud N, 2022, ANAL BIOANAL CHEM, V414, P6591, DOI 10.1007/s00216-022-04219-9
   Cai GN, 2019, NANOSCALE, V11, P15659, DOI 10.1039/c9nr05797h
   Cai GN, 2018, ACS SENSORS, V3, P632, DOI 10.1021/acssensors.7b00899
   Cao LL, 2020, ANAL CHIM ACTA, V1096, P34, DOI 10.1016/j.aca.2019.10.049
   Chang N, 2018, LAB CHIP, V18, P3638, DOI 10.1039/c8lc00784e
   Ding X, 2019, ANAL CHEM, V91, P655, DOI 10.1021/acs.analchem.8b04973
   Jafari S, 2022, ANAL CHIM ACTA, V1221, DOI 10.1016/j.aca.2022.340118
   Karaduman I, 2017, J ALLOY COMPD, V722, P569, DOI 10.1016/j.jallcom.2017.06.152
   Kaur G, 2018, SENSOR ACTUAT B-CHEM, V261, P460, DOI 10.1016/j.snb.2018.01.144
   Khoshnamvand M, 2019, J MOL STRUCT, V1179, P749, DOI 10.1016/j.molstruc.2018.11.079
   Kumar A, 2022, ACS APPL BIO MATER, V5, P2046, DOI 10.1021/acsabm.1c01320
   Lawal AT, 2018, BIOSENS BIOELECTRON, V106, P149, DOI 10.1016/j.bios.2018.01.030
   Lei P, 2022, ACS APPL NANO MATER, V5, P1635, DOI 10.1021/acsanm.1c04412
   Li B, 2023, BIOSENS BIOELECTRON, V227, DOI 10.1016/j.bios.2023.115180
   Li SQ, 2021, ANAL CHIM ACTA, V1141, P21, DOI 10.1016/j.aca.2020.10.030
   Li YX, 2022, BIOSENSORS-BASEL, V12, DOI 10.3390/bios12060377
   Liao XC, 2021, SENSOR ACTUAT B-CHEM, V344, DOI 10.1016/j.snb.2021.130258
   Liu NZ, 2021, ANAL CHIM ACTA, V1146, P17, DOI 10.1016/j.aca.2020.12.031
   Ma H, 2017, ANAL CHEM, V89, P8877, DOI 10.1021/acs.analchem.7b01349
   Ma SS, 2023, J HAZARD MATER, V448, DOI 10.1016/j.jhazmat.2023.130923
   Ma SS, 2021, SENSOR ACTUAT B-CHEM, V345, DOI 10.1016/j.snb.2021.130383
   Meng WW, 2021, ANAL METHODS-UK, V13, P2665, DOI [10.1039/d1ay00655j, 10.1039/D1AY00655J]
   Ming T, 2021, ACS APPL MATER INTER, V13, P46317, DOI 10.1021/acsami.1c12716
   Negandary M, 2020, BIOSENS BIOELECTRON, V152, DOI 10.1016/j.bios.2020.112018
   Prakash J, 2021, BIOSENS BIOELECTRON, V191, DOI 10.1016/j.bios.2021.113480
   Preechakasedkit P, 2018, BIOSENS BIOELECTRON, V102, P27, DOI 10.1016/j.bios.2017.10.051
   Rahmati R, 2020, ACS SUSTAIN CHEM ENG, V8, P18224, DOI 10.1021/acssuschemeng.0c06675
   Shu J, 2018, ANAL CHEM, V90, P9691, DOI 10.1021/acs.analchem.8b03011
   Sun ZX, 2020, CHEM REV, V120, P10336, DOI 10.1021/acs.chemrev.0c00083
   Tan MS, 2022, BIOELECTROCHEMISTRY, V145, DOI 10.1016/j.bioelechem.2022.108080
   Uludag Y, 2016, ANAL BIOANAL CHEM, V408, P7775, DOI 10.1007/s00216-016-9879-z
   Xu MY, 2021, ACS APPL NANO MATER, V4, P12442, DOI 10.1021/acsanm.1c02887
   Yang Y, 2018, LAB CHIP, V18, P3830, DOI 10.1039/c8lc00927a
   Yang ZJ, 2016, ACS APPL MATER INTER, V8, P12031, DOI 10.1021/acsami.6b02481
   Yao J, 2022, SENSOR ACTUAT B-CHEM, V357, DOI 10.1016/j.snb.2022.131436
   Yu HT, 2021, FOOD CONTROL, V127, DOI 10.1016/j.foodcont.2021.108117
   Yu ZC, 2022, BIOSENS BIOELECTRON, V218, DOI 10.1016/j.bios.2022.114751
   Yuan YW, 2019, J ELECTROANAL CHEM, V855, DOI 10.1016/j.jelechem.2019.113495
   Zahra QU, 2022, BIOSENS BIOELECTRON, V215, DOI 10.1016/j.bios.2022.114509
   Zeng R. J., 2022, RESEARCH-CHINA, V9831521, P1
   Zeng RJ, 2022, ANAL CHEM, DOI [10.1021/acs.analchem.2c03606, 10.1021/acs.analchem.2c0360615155Anal]
   Zhang Q, 2022, ANALYST, V147, P2156, DOI 10.1039/d2an00452f
   Zhang QQ, 2023, MICROCHEM J, V187, DOI 10.1016/j.microc.2023.108392
   Zhao P, 2021, ACS SUSTAIN CHEM ENG, V9, P15386, DOI 10.1021/acssuschemeng.1c03597
   Zhao XQ, 2019, SENSOR ACTUAT B-CHEM, V301, DOI 10.1016/j.snb.2019.127071
   Zhou Q, 2018, BIOSENS BIOELECTRON, V101, P146, DOI 10.1016/j.bios.2017.10.027
   Zhou RY, 2021, BIOSENS BIOELECTRON, V188, DOI 10.1016/j.bios.2021.113336
NR 48
TC 0
Z9 0
U1 5
U2 5
PU WILEY-V C H VERLAG GMBH
PI WEINHEIM
PA POSTFACH 101161, 69451 WEINHEIM, GERMANY
SN 1040-0397
EI 1521-4109
J9 ELECTROANAL
JI Electroanalysis
PD 2023 APR 17
PY 2023
AR e202300056
DI 10.1002/elan.202300056
EA APR 2023
PG 12
WC Chemistry, Analytical; Electrochemistry
WE Science Citation Index Expanded (SCI-EXPANDED)
SC Chemistry; Electrochemistry
GA E1ZQ2
UT WOS:000973604100001
DA 2023-06-30
ER

PT J
AU Cui, YM
   He, DY
   Li, K
   Lu, LQ
   Luo, HX
AF Cui, Yi-Ming
   He, Dan-Yu
   Li, Kai
   Lu, Li-Qin
   Luo, Hong-Xia
TI A Monolayer Graphene Platform Modified with Caffeic Acid for Selective
   Detection of Dihydronicotinamide Adenine Dinucleotide
SO CHINESE JOURNAL OF ANALYTICAL CHEMISTRY
LA Chinese
DT Article
DE Monolayer chemical vapor deposition graphene platform electrode; Caffeic
   acid; Nicotinamide adenine dinucleotide; Electrochemical sensing
ID GLASSY-CARBON ELECTRODE; ELECTROCATALYTIC OXIDATION; ELECTROCHEMICAL
   SENSOR; VOLTAMMETRIC DETECTION; SENSITIVE BIOSENSOR; PASTE ELECTRODE;
   L-CYSTEINE; NADH; MEDIATOR; NANOCOMPOSITE
AB A monolayer graphene electrochemical platform based on chemical vapor deposition grown graphene was constructed for electrochemical detection of nicotinamide adenine dinucleotide (NADH). Caffeic acid (CFA) was immobilized on the surface of the activated graphene platform electrode (GPE) via electrodeposition. The CFA-GPE was characterized by scanning electron microscopy, atomic force microscopy, energy dispersive spectrometer, X-ray photoelectron spectroscopy, Raman spectra, and Fourier transform infrared spectra. The electrochemical behaviors of NADH were investigated by cyclic voltammetry. With the synergetic effect of graphene and CFA, the overpotential of NADH oxidation peak decreased by 0.43 V and its peak current increased significantly. Hence, a novel electrochemical sensor for selective detection of NADH was created. The broad linear response was presented by chronoamperometry, which was 0.001 mu mol/L to 1200 mu mol/L with a detection limit of 0.52 mu mol/L (S/N = 3). The simultaneous determination of NADH, glutathione and folic acid was realized by differential pulse voltammetry technique at CFA-GPE. In addition, the as-obtained sensor delivered good stability as well as high resistance to interference, and was successfully utilized in real sample detection.
C1 [Cui, Yi-Ming; He, Dan-Yu; Li, Kai; Lu, Li-Qin; Luo, Hong-Xia] Renmin Univ China, Dept Chem, Beijing 100872, Peoples R China.
C3 Renmin University of China
RP Luo, HX (通讯作者)，Renmin Univ China, Dept Chem, Beijing 100872, Peoples R China.
EM luohx@ruc.edu.cn
RI Li, Kai/H-5684-2018
OI Li, Kai/0000-0003-3088-1470
FU National Natural Science Foundation of China [21575160]
FX This work was supported by the National Natural Science Foundation of
   China (No. 21575160).
CR Ambrosi A, 2013, J PHYS CHEM C, V117, P2053, DOI 10.1021/jp311739n
   Baez DF, 2019, ELECTROANAL, V31, P461, DOI 10.1002/elan.201800629
   Balamurugan A, 2010, COLLOID SURFACE A, V362, P1, DOI 10.1016/j.colsurfa.2010.03.025
   Bilgi M, 2018, J ELECTROANAL CHEM, V813, P67, DOI 10.1016/j.jelechem.2018.02.012
   BOWLING R, 1989, LANGMUIR, V5, P683, DOI 10.1021/la00087a022
   Brownson DAC, 2012, CHEM SOC REV, V41, P6944, DOI 10.1039/c2cs35105f
   Chang HC, 2011, ANALYST, V136, P2735, DOI 10.1039/c1an15197e
   Dong ZJ, 2018, CHINESE J ANAL CHEM, V46, P1039, DOI 10.11895/j.issn.0253.3820.171425
   Eissa S, 2015, NANO RES, V8, P1698, DOI 10.1007/s12274-014-0671-0
   Feng XM, 2014, J SOLID STATE ELECTR, V18, P1717, DOI 10.1007/s10008-014-2407-1
   Goran JM, 2014, J ELECTROCHEM SOC, V161, pH3042, DOI 10.1149/2.0091413jes
   HAGAN RL, 1993, J LIQ CHROMATOGR, V16, P2701, DOI 10.1080/10826079308019606
   Hassan M, 2013, J COLLOID INTERF SCI, V410, P43, DOI 10.1016/j.jcis.2013.08.006
   He DY, 2018, J ELECTROANAL CHEM, V823, P678, DOI 10.1016/j.jelechem.2018.07.022
   He DY, 2017, ANAL METHODS-UK, V9, P6689, DOI 10.1039/c7ay02489d
   James SJ, 2006, AM J MED GENET B, V141B, P947, DOI 10.1002/ajmg.b.30366
   James SJ, 2004, AM J CLIN NUTR, V80, P1611, DOI 10.1093/ajcn/80.6.1611
   Jiang JY, 2017, ANAL METHODS-UK, V9, P2205, DOI 10.1039/c7ay00084g
   Kang J, 2012, NANOSCALE, V4, P5527, DOI 10.1039/c2nr31317k
   Karimi-Maleh H, 2014, SENSOR ACTUAT B-CHEM, V204, P647, DOI 10.1016/j.snb.2014.08.037
   Kumar SP, 2011, ELECTROANAL, V23, P842, DOI 10.1002/elan.201000552
   Lee PT, 2013, ELECTROANAL, V25, P1613, DOI 10.1002/elan.201300145
   Li K, 2015, CHEM COMMUN, V51, P8765, DOI 10.1039/c5cc01399b
   Lim CX, 2010, ANAL CHEM, V82, P7387, DOI 10.1021/ac101519v
   Lin KC, 2012, ANALYST, V137, P1378, DOI 10.1039/c2an16224e
   Ma X, 2012, ANALYST, V137, P3328, DOI 10.1039/c2an16253a
   Maleki A, 2012, ELECTROANAL, V24, P1932, DOI 10.1002/elan.201200251
   Masuda M, 2011, ELECTROANAL, V23, P2297, DOI 10.1002/elan.201100215
   Minakata K, 2007, J BIOCHEM, V142, P73, DOI 10.1093/jb/mvm114
   Nagaraja P, 2002, ANAL BIOCHEM, V307, P316, DOI 10.1016/S0003-2697(02)00038-6
   Novoselov KS, 2012, NATURE, V490, P192, DOI 10.1038/nature11458
   Pahlavan A, 2014, MAT SCI ENG C-MATER, V45, P210, DOI 10.1016/j.msec.2014.09.013
   Rao CNR, 2009, ANGEW CHEM INT EDIT, V48, P7752, DOI 10.1002/anie.200901678
   Raoof JB, 2015, MAT SCI ENG C-MATER, V47, P77, DOI 10.1016/j.msec.2014.11.012
   Reddy K R, 2013, REACTIVE FUNCT POLYM, V67, P943
   Sangamithirai D, 2017, MAT SCI ENG C-MATER, V80, P425, DOI 10.1016/j.msec.2017.06.014
   Service RF, 2009, SCIENCE, V324, P875, DOI 10.1126/science.324_875
   Singh J, 2014, RSC ADV, V4, P61841, DOI 10.1039/c4ra10209f
   Suk JW, 2011, ACS NANO, V5, P6916, DOI 10.1021/nn201207c
   Sun ZZ, 2010, NATURE, V468, P549, DOI 10.1038/nature09579
   Tang L, 2009, ANAL BIOANAL CHEM, V393, P1677, DOI 10.1007/s00216-008-2560-4
   Tig GA, 2017, TALANTA, V175, P382, DOI 10.1016/j.talanta.2017.07.073
   Zanardi C, 2015, CHEMOSENSORS, V3, P118, DOI 10.3390/chemosensors3020118
   Zare HR, 2000, J SOLID STATE ELECTR, V4, P87
   Zhang M, 2008, ELECTROCHEM COMMUN, V10, P1090, DOI 10.1016/j.elecom.2008.05.021
   Zhang YF, 2015, BIOSENS BIOELECTRON, V66, P191, DOI 10.1016/j.bios.2014.11.022
   Zhao HC, 2017, CHINESE J ANAL CHEM, V45, P830, DOI 10.1016/S1872-2040(17)61018-1
NR 47
TC 0
Z9 0
U1 2
U2 34
PU SCIENCE PRESS
PI BEIJING
PA 16 DONGHUANGCHENGGEN NORTH ST, BEIJING, 100717, PEOPLES R CHINA
SN 0253-3820
EI 1872-2040
J9 CHINESE J ANAL CHEM
JI Chin. J. Anal. Chem.
PD MAR
PY 2020
VL 48
IS 3
BP 378
EP 388
DI 10.19756/j.issn.0253-3820.191628
PG 11
WC Chemistry, Analytical
WE Science Citation Index Expanded (SCI-EXPANDED)
SC Chemistry
GA KT2AU
UT WOS:000518815700012
DA 2023-06-30
ER

PT J
AU Nagabooshanam, S
   Roy, S
   Mathur, A
   Mukherjee, I
   Krishnamurthy, S
   Bharadwaj, LM
AF Nagabooshanam, Shalini
   Roy, Souradeep
   Mathur, Ashish
   Mukherjee, Irani
   Krishnamurthy, Satheesh
   Bharadwaj, Lalit M.
TI Electrochemical micro analytical device interfaced with portable
   potentiostat for rapid detection of chlorpyrifos using
   acetylcholinesterase conjugated metal organic framework using Internet
   of things
SO SCIENTIFIC REPORTS
LA English
DT Article
ID CHOLINE OXIDASE; BIOSENSOR; ORGANOPHOSPHATE; NANOPARTICLES; INHIBITION;
   MECHANISM; PESTICIDES; RESIDUES; SURFACE; FRUITS
AB An Electrochemical micro Analytical Device (E mu AD) was fabricated for sensitive detection of organophosphate pesticide chlorpyrifos in the food chain. Gold microelectrode (mu E) modified with Zinc based Metal Organic Framework (MOF-Basolite Z1200) and Acetylcholinesterase (AChE) enzyme served as an excellent electro-analytical transducer for the detection of chlorpyrifos. Electrochemical techniques such as Cyclic Voltammetry (CV), Electrochemical Impedance Spectroscopy (EIS) and Differential Pulse Voltammetry (DPV) were performed for electrochemical analysis of the developed E mu AD. The sensor needs only 2 mu L of the analyte and it was tested within the linear range of 10 to 100 ng/L. The developed E mu AD's limit of detection (LoD) and sensitivity is 6 ng/L and 0.598 mu A/ng L-1/mm(2) respectively. The applicability of the device for the detection of chlorpyrifos from the real vegetable sample was also tested within the range specified. The fabricated sensor showed good stability with a shelf-life of 20 days. The E mu AD's response time is of 50 s, including an incubation time of 20 s. The developed E mu AD was also integrated with commercially available low-cost, handheld potentiostat (k-Stat) using Bluetooth and the results were comparable with a standard electrochemical workstation.
C1 [Nagabooshanam, Shalini; Roy, Souradeep; Mathur, Ashish; Bharadwaj, Lalit M.] Amity Univ, Amity Inst Nanotechnol, Sect 125, Noida 201301, Uttar Pradesh, India.
   [Mukherjee, Irani] Indian Agr Res Inst, Div Agr Chem, New Delhi 110012, India.
   [Krishnamurthy, Satheesh] Open Univ, Sch Engn & Innovat, Nanoscale Energy & Surface Engn, Walton Hall Campus, Milton Keynes MK7 6AA, Bucks, England.
C3 Amity University Noida; Indian Council of Agricultural Research (ICAR);
   ICAR - Indian Agricultural Research Institute; Open University - UK
RP Mathur, A (通讯作者)，Amity Univ, Amity Inst Nanotechnol, Sect 125, Noida 201301, Uttar Pradesh, India.; Krishnamurthy, S (通讯作者)，Open Univ, Sch Engn & Innovat, Nanoscale Energy & Surface Engn, Walton Hall Campus, Milton Keynes MK7 6AA, Bucks, England.
EM amathur@amity.edu; satheesh.krishnamurthy@open.ac.uk
RI Mathur, Ashish/S-6579-2019; Mathur, Ashish/B-2739-2009; Krishnamurthy,
   Satheesh/AAE-7577-2019; Mukherjee, Irani/E-8183-2011
OI Mathur, Ashish/0000-0002-5365-5807; Mathur, Ashish/0000-0002-5365-5807;
   Krishnamurthy, Satheesh/0000-0001-7237-9206; Nagabooshanam, Dr.
   Shalini/0000-0003-4856-6815; Roy, Souradeep/0000-0002-4668-5290
FU ICAR through NASF [NASF/Nano-5020/2016-17]
FX Authors (S.N., A.M., I.M. and L.M.B.) gratefully acknowledge the
   financial support from ICAR through NASF funded project
   NASF/Nano-5020/2016-17. S.K. is grateful for Royal Academy of
   Engineering, Newton Fund, Industry Academia program.
CR Bajgar J, 2004, ADV CLIN CHEM, V38, P151, DOI 10.1016/S0065-2423(04)38006-6
   Balakrishnan SR, 2015, PLOS ONE, V10, DOI 10.1371/journal.pone.0137891
   Chauhan N, 2012, ELECTROCHIM ACTA, V67, P79, DOI 10.1016/j.electacta.2012.02.012
   Chen DF, 2015, BIOPROC BIOSYST ENG, V38, P315, DOI 10.1007/s00449-014-1270-x
   Chikae M, 2006, ELECTROCHEM COMMUN, V8, P1375, DOI 10.1016/j.elecom.2006.06.019
   Coban A, 2016, TOXICOL LETT, V248, P39, DOI 10.1016/j.toxlet.2016.03.002
   Costa LG, 2006, CLIN CHIM ACTA, V366, P1, DOI 10.1016/j.cca.2005.10.008
   Cui HF, 2018, BIOSENS BIOELECTRON, V99, P223, DOI 10.1016/j.bios.2017.07.068
   Cui YJ, 2012, CHEM REV, V112, P1126, DOI 10.1021/cr200101d
   Czaja AU, 2009, CHEM SOC REV, V38, P1284, DOI 10.1039/b804680h
   Darvesh S, 2008, J MED CHEM, V51, P4200, DOI 10.1021/jm8002075
   Deep A, 2015, BIOSENS BIOELECTRON, V65, P226, DOI 10.1016/j.bios.2014.10.045
   Du D, 2008, TALANTA, V74, P1337, DOI 10.1016/j.talanta.2007.09.003
   Du D, 2007, SENSOR ACTUAT B-CHEM, V127, P531, DOI 10.1016/j.snb.2007.05.006
   Gadda G, 2003, BBA-PROTEINS PROTEOM, V1646, P112, DOI 10.1016/S1570-9639(03)00003-7
   Ghanem M, 2003, BIOCHEMISTRY-US, V42, P15179, DOI 10.1021/bi035435o
   Govindasamy M, 2017, SCI REP-UK, V7, DOI 10.1038/srep46471
   Grimalt S, 2016, J CHROMATOGR A, V1433, P1, DOI 10.1016/j.chroma.2015.12.076
   Gupta V.B., 2011, CHRON YOUNG SCI, V2, P21, DOI [10.4103/2229-5186.79345, DOI 10.4103/2229-5186.79345]
   Kumar P, 2015, TRAC-TREND ANAL CHEM, V73, P39, DOI 10.1016/j.trac.2015.04.009
   Kumar P, 2015, J POROUS MAT, V22, P413, DOI 10.1007/s10934-015-9910-3
   Li P, 2016, J AM CHEM SOC, V138, P8052, DOI 10.1021/jacs.6b03673
   Li Y, 2019, SENSOR ACTUAT B-CHEM, V278, P126, DOI 10.1016/j.snb.2018.09.076
   Long Q, 2015, BIOSENS BIOELECTRON, V68, P168, DOI 10.1016/j.bios.2014.12.046
   Marrazza G, 2014, BIOSENSORS-BASEL, V4, P301, DOI 10.3390/bios4030301
   Narakathu BB, 2011, SENSOR ACTUAT B-CHEM, V158, P69, DOI 10.1016/j.snb.2011.05.040
   Nesakumar N, 2016, BIOSENS BIOELECTRON, V77, P1070, DOI 10.1016/j.bios.2015.11.010
   Sahari S.K., 2009, INT J ELECT COMPUT E, V3, P262, DOI [10.5281/zenodo.1062690, DOI 10.5281/ZENODO.1062690]
   Santos CS, 2015, J APPL ELECTROCHEM, V45, P325, DOI 10.1007/s10800-015-0791-6
   Schoning MJ, 2003, SENSOR ACTUAT B-CHEM, V95, P291, DOI 10.1016/S0925-4005(03)00426-X
   Schulze H, 2005, ANAL CHEM, V77, P5823, DOI 10.1021/ac050383p
   Talan A, 2018, BIOSENS BIOELECTRON, V105, P14, DOI 10.1016/j.bios.2018.01.013
   Virel A, 2009, ANAL CHEM, V81, P268, DOI 10.1021/ac801949x
   Yadav IC, 2015, SCI TOTAL ENVIRON, V511, P123, DOI 10.1016/j.scitotenv.2014.12.041
   Zhang S, 2001, BIOSENS BIOELECTRON, V16, P1119, DOI 10.1016/S0956-5663(01)00240-8
NR 35
TC 35
Z9 38
U1 5
U2 54
PU NATURE PUBLISHING GROUP
PI LONDON
PA MACMILLAN BUILDING, 4 CRINAN ST, LONDON N1 9XW, ENGLAND
SN 2045-2322
J9 SCI REP-UK
JI Sci Rep
PD DEC 27
PY 2019
VL 9
AR 19862
DI 10.1038/s41598-019-56510-y
PG 9
WC Multidisciplinary Sciences
WE Science Citation Index Expanded (SCI-EXPANDED)
SC Science & Technology - Other Topics
GA KF0RK
UT WOS:000508958900017
PM 31882767
OA Green Published, Green Accepted, gold
DA 2023-06-30
ER

PT J
AU Xing, Y
   Feng, XZ
   Zhang, LP
   Hou, JT
   Han, GC
   Chen, ZC
AF Xing, Yun
   Feng, Xiao-Zhen
   Zhang, Lipeng
   Hou, Jiating
   Han, Guo-Cheng
   Chen, Zhencheng
TI A sensitive and selective electrochemical biosensor for the
   determination of beta-amyloid oligomer by inhibiting the
   peptide-triggered in situ assembly of silver nanoparticles
SO INTERNATIONAL JOURNAL OF NANOMEDICINE
LA English
DT Article
DE electrochemical biosensors; Alzheimer's disease; beta-amyloid oligomer;
   peptide; silver nanoparticles
ID TERMINUS-SPECIFIC ANTIBODY; CELLULAR PRION PROTEIN; ALZHEIMERS-DISEASE;
   GOLD NANOPARTICLES; FLUORESCENT-PROBE; AGGREGATION; ASSAY; IMMUNOSENSOR;
   IMMUNOASSAY; DIAGNOSIS
AB Soluble beta-amyloid (A beta) oligomer is believed to be the most important toxic species in the brain of Alzheimer's disease (AD) patients. Thus, it is critical to develop a simple method for the selective detection of A beta oligomer with low cost and high sensitivity. In this paper, we report an electrochemical method for the detection of A beta oligomer with a peptide as the bioreceptor and silver nanoparticle (AgNP) aggregates as the redox reporters. This strategy is based on the conversion of AgNP-based colorimetric assay into electrochemical analysis. Specifically, the peptide immobilized on the electrode surface and presented in solution triggered together the in situ formation of AgNP aggregates, which produced a well-defined electrochemical signal. However, the specific binding of A beta oligomer to the immobilized peptide prevented the in situ assembly of AgNPs. As a result, a poor electrochemical signal was observed. The detection limit of the method was found to be 6 pM. Furthermore, the amenability of this method for the analysis of A beta oligomer in serum and artificial cerebrospinal fluid (aCSF) samples was demonstrated.
C1 [Xing, Yun; Zhang, Lipeng] Anyang Normal Univ, Coll Chem & Chem Engn, Henan Prov Key Lab New Optoelect Funct Mat, Anyang, Peoples R China.
   [Xing, Yun; Feng, Xiao-Zhen; Hou, Jiating; Han, Guo-Cheng; Chen, Zhencheng] Guilin Univ Elect Technol, Sch Life & Environm Sci, Jinji Rd 1, Guilin 541004, Guangxi, Peoples R China.
C3 Anyang Normal University; Guilin University of Electronic Technology
RP Han, GC (通讯作者)，Guilin Univ Elect Technol, Sch Life & Environm Sci, Jinji Rd 1, Guilin 541004, Guangxi, Peoples R China.
EM yunxinghxx@163.com
FU National Natural Science Foundation of China [61661014, 61301038];
   Natural Science Foundation of Guangxi Province [2015GXNSFBA139041]
FX Partial support of this work by the National Natural Science Foundation
   of China (nos 61661014 and 61301038) and the Natural Science Foundation
   of Guangxi Province (no 2015GXNSFBA139041) is gratefully acknowledged.
CR Arosio P, 2014, J AM CHEM SOC, V136, P219, DOI 10.1021/ja408765u
   Balducci C, 2010, P NATL ACAD SCI USA, V107, P2295, DOI 10.1073/pnas.0911829107
   Carneiro P, 2017, SENSOR ACTUAT B-CHEM, V239, P157, DOI 10.1016/j.snb.2016.07.181
   Rama EC, 2014, SENSOR ACTUAT B-CHEM, V201, P567, DOI 10.1016/j.snb.2014.05.044
   de la Escosura-Muniz A, 2015, BIOSENS BIOELECTRON, V67, P162, DOI 10.1016/j.bios.2014.07.086
   Espargaro A, 2015, INT J NANOMED, V10, P6975, DOI 10.2147/IJN.S89385
   Esparza TJ, 2013, ANN NEUROL, V73, P104, DOI 10.1002/ana.23748
   Freir DB, 2011, NAT COMMUN, V2, DOI 10.1038/ncomms1341
   Fukumoto H, 2010, FASEB J, V24, P2716, DOI 10.1096/fj.09-150359
   Glabe CG, 2008, J BIOL CHEM, V283, P29639, DOI 10.1074/jbc.R800016200
   Golde TE, 2000, BBA-MOL BASIS DIS, V1502, P172, DOI 10.1016/S0925-4439(00)00043-0
   Guerrini L, 2015, ACS APPL MATER INTER, V7, P9420, DOI 10.1021/acsami.5b01056
   Haes AJ, 2005, J AM CHEM SOC, V127, P2264, DOI 10.1021/ja044087q
   Hamley IW, 2012, CHEM REV, V112, P5147, DOI 10.1021/cr3000994
   Han SH, 2011, INT J NANOMED, V6, P1, DOI 10.2147/IJN.S15278
   Heo CH, 2013, CHEM COMMUN, V49, P1303, DOI 10.1039/c2cc38570h
   Holtta M, 2013, PLOS ONE, V8, DOI 10.1371/journal.pone.0066381
   Hu T, 2016, SENSOR ACTUAT B-CHEM, V234, P63, DOI 10.1016/j.snb.2016.04.159
   Kang MK, 2015, BIOSENS BIOELECTRON, V72, P197, DOI 10.1016/j.bios.2015.05.017
   Lauren J, 2009, NATURE, V457, P1128, DOI 10.1038/nature07761
   Li H, 2013, ANAL CHEM, V85, P1047, DOI 10.1021/ac302906c
   Liu L, 2014, BIOSENS BIOELECTRON, V51, P208, DOI 10.1016/j.bios.2013.07.047
   Liu L, 2013, BIOSENS BIOELECTRON, V49, P231, DOI 10.1016/j.bios.2013.05.028
   Matveeva EG, 2012, ACS CHEM NEUROSCI, V3, P982, DOI 10.1021/cn3001262
   Mitatha S, 2011, INT J NANOMED, V6, DOI 10.2147/IJN.S22165
   Park MC, 2016, LAB CHIP, V16, P2245, DOI 10.1039/c6lc00013d
   Teoh CL, 2015, J AM CHEM SOC, V137, P13503, DOI 10.1021/jacs.5b06190
   Tsukakoshi K, 2012, ANAL CHEM, V84, P5542, DOI 10.1021/ac300330g
   Veloso AJ, 2014, ANAL CHEM, V86, P4901, DOI 10.1021/ac500424t
   Vieira DB, 2016, INT J NANOMED, V11, P5381, DOI 10.2147/IJN.S117210
   Walsh DM, 2002, NATURE, V416, P535, DOI 10.1038/416535a
   Wang CK, 2011, CHEM COMMUN, V47, P9339, DOI 10.1039/c1cc12939b
   Wortmann M, 2012, ALZHEIMERS RES THER, V4, DOI 10.1186/alzrt143
   Xia N, 2015, SENSOR ACTUAT B-CHEM, V213, P111, DOI 10.1016/j.snb.2015.02.081
   Xia N, 2010, ANAL CHEM, V82, P10151, DOI 10.1021/ac102257m
   Yi XY, 2016, ANALYST, V141, P331, DOI 10.1039/c5an01864a
   Yu Y, 2014, ANGEW CHEM-GER EDIT, V126, P13046
   Zaman M, 2014, INT J NANOMED, V9, P899, DOI 10.2147/IJN.S54171
   Zhou YL, 2016, SCI REP-UK, V6, DOI 10.1038/srep35186
   Zhou YL, 2016, CHEM-ASIAN J, V11, P805, DOI 10.1002/asia.201501355
   Zhu LL, 2016, BIOSENS BIOELECTRON, V78, P206, DOI 10.1016/j.bios.2015.11.048
NR 41
TC 34
Z9 35
U1 4
U2 58
PU DOVE MEDICAL PRESS LTD
PI ALBANY
PA PO BOX 300-008, ALBANY, AUCKLAND 0752, NEW ZEALAND
SN 1178-2013
J9 INT J NANOMED
JI Int. J. Nanomed.
PY 2017
VL 12
BP 3171
EP 3179
DI 10.2147/IJN.S132776
PG 9
WC Nanoscience & Nanotechnology; Pharmacology & Pharmacy
WE Science Citation Index Expanded (SCI-EXPANDED)
SC Science & Technology - Other Topics; Pharmacology & Pharmacy
GA ES8GD
UT WOS:000399792100002
PM 28458538
OA Green Published, Green Submitted, gold
DA 2023-06-30
ER

PT J
AU Flauzino, JMR
   Pimentel, EL
   Alves, LM
   Madurro, JM
   Brito-Madurro, AG
AF Flauzino, Jose M. R.
   Pimentel, Eduardo L.
   Alves, Livia M.
   Madurro, Joao M.
   Brito-Madurro, Ana G.
TI A Novel and Reusable Electrochemical Genosensor for Detection of Beef
   Adulteration
SO ELECTROANALYSIS
LA English
DT Article
DE genosensor; food adulteration; reduced graphene oxide; 3-hydroxybenzoic
   acid
ID MEAT; BIOSENSOR; PRODUCTS; RAW; IDENTIFICATION; HYBRIDIZATION;
   IMMUNOSENSOR; PROTEIN; ASSAY; ACID
AB This work describes the construction of a genosensor based on a graphite electrode modified with an reduced graphene oxide/poly(3-hidroxybenzoic acid) nanocomposite with an specific DNA oligonucleotide for detection of cattle mitochondrial DNA, in order to certify beef purity. Electrochemical and morphological analyses indicate that the genosensor allows duplex formation with the DNA of pure sample of beef lysate. The genosensor was selective, identifying up to 1 % (w/w) of pork in beef samples, showing good reproducibility and stability within six weeks of storage, and can be reused four times, being a great tool for the evaluation of beef purity, with application in the meat production and marketing chain.
C1 [Flauzino, Jose M. R.; Alves, Livia M.; Brito-Madurro, Ana G.] Univ Fed Uberlandia, Inst Biotechnol, Uberlandia, MG, Brazil.
   [Pimentel, Eduardo L.; Madurro, Joao M.] Univ Fed Uberlandia, Inst Chem, Uberlandia, MG, Brazil.
C3 Universidade Federal de Uberlandia; Universidade Federal de Uberlandia
RP Brito-Madurro, AG (通讯作者)，Univ Fed Uberlandia, Inst Biotechnol, Uberlandia, MG, Brazil.
EM agbrito@ufu.br
RI Flauzino, José/K-7182-2016
OI Flauzino, José/0000-0002-0437-4435
FU Conselho Nacional de Desenvolvimento Cientifico e Tecnologico (CNPq);
   Fundacao de Amparo a Pesquisa do Estado de Minas Gerais (FAPEMIG);
   CoordenacAo de Aperfeicoamento de Pessoal de Nivel Superior (CAPES)
FX The authors are grateful for the financial support from Conselho
   Nacional de Desenvolvimento Cientifico e Tecnologico (CNPq), Fundacao de
   Amparo a Pesquisa do Estado de Minas Gerais (FAPEMIG) and CoordenacAo de
   Aperfeicoamento de Pessoal de Nivel Superior (CAPES).
CR Ali ME, 2012, J NANOMATER, V2012, DOI 10.1155/2012/103607
   Alves LM, 2019, J PHARMACEUT BIOMED, V175, DOI 10.1016/j.jpba.2019.112778
   Asensio L, 2008, FOOD CONTROL, V19, P1, DOI 10.1016/j.foodcont.2007.02.010
   Beneke V, 2019, FLEISCHWIRTSCHAFT, V99, P76
   CARMACK CF, 1995, MEAT SCI, V39, P143, DOI 10.1016/0309-1740(95)80016-6
   Chen AC, 2013, ANAL METHODS-UK, V5, P2158, DOI 10.1039/c3ay40155c
   Costa MP, 2014, J COLLOID INTERF SCI, V433, P141, DOI 10.1016/j.jcis.2014.07.014
   da Silva J. V., 2017, J SOLID STATE ELECTR
   de Oliveira D. A., 2018, PROTEIN PEPT LETT
   Diculescu VC, 2016, TRAC-TREND ANAL CHEM, V79, P23, DOI 10.1016/j.trac.2016.01.019
   Druml B, 2016, FOOD CONTROL, V70, P392, DOI 10.1016/j.foodcont.2016.05.055
   El Sheikha AF, 2019, TRENDS FOOD SCI TECH, V86, P544, DOI 10.1016/j.tifs.2018.11.012
   Ferreira DC, 2014, INT J ELECTROCHEM SC, V9, P6246
   Gu SQ, 2018, CHIN J CHROMATOGR, V36, P1269, DOI 10.3724/SP.J.1123.2018.08005
   Hansen A, 2018, GEOFORUM, V93, P57, DOI 10.1016/j.geoforum.2018.05.008
   Hellberg RS, 2017, FOOD CONTROL, V80, P23, DOI 10.1016/j.foodcont.2017.04.025
   Hoffman LC, 2012, S AFR J ANIM SCI, V42, P317, DOI 10.4314/sajas.v42i4.1
   IVNITSKII DM, 1991, J ANAL CHEM-USSR+, V46, P1059
   Jiang H, 2018, BIOSENS BIOELECTRON, V118, P16, DOI 10.1016/j.bios.2018.07.037
   Kumar Y, 2017, COMPR REV FOOD SCI F, V16, P1359, DOI 10.1111/1541-4337.12309
   Labuda J, 2010, PURE APPL CHEM, V82, P1161, DOI 10.1351/PAC-REP-09-08-16
   Lim SA, 2016, FOOD CHEM, V206, P197, DOI 10.1016/j.foodchem.2016.03.063
   Matsunagaa K. C. T., 1999, MEAT SCI
   Moco A. C. R., 2019, ELECTROANALYSIS
   Mohseni S, 2016, BIOSENS BIOELECTRON, V81, P510, DOI 10.1016/j.bios.2016.03.038
   Perumal V, 2014, J APPL BIOMED, V12, P1, DOI 10.1016/j.jab.2013.02.001
   Rahmati S, 2016, FOOD CONTROL, V68, P379, DOI 10.1016/j.foodcont.2016.04.013
   Resende LO, 2018, J SOLID STATE ELECTR, V22, P1365, DOI 10.1007/s10008-017-3820-z
   Rodovalho VR, 2018, BIOSENS BIOELECTRON, V100, P577, DOI 10.1016/j.bios.2017.10.012
   Montiel VRV, 2017, ANAL CHEM, V89, P9474, DOI 10.1021/acs.analchem.7b02412
   Silva FB, 2008, INT J MOL SCI, V9, P1173, DOI 10.3390/ijms9071173
   Singh PK, 2016, J FOOD SCI TECH MYS, V53, P1759, DOI 10.1007/s13197-015-2041-7
   Sobolewski P, 2016, MACROMOL BIOSCI, V16, P944, DOI 10.1002/mabi.201600081
   Steinmetz M, 2019, BIOSENS BIOELECTRON, V141, DOI 10.1016/j.bios.2019.111351
   Yang L, 2018, J SPECTROSC, V2018, DOI 10.1155/2018/2413874
   Zhang J, 2019, BIOELECTROCHEMISTRY, V128, P126, DOI 10.1016/j.bioelechem.2019.04.003
   Zhang SS, 2007, SENSOR ACTUAT B-CHEM, V124, P290, DOI 10.1016/j.snb.2006.12.040
   Zhu LM, 2012, BIOSENS BIOELECTRON, V35, P507, DOI 10.1016/j.bios.2012.03.026
NR 38
TC 5
Z9 5
U1 0
U2 18
PU WILEY-V C H VERLAG GMBH
PI WEINHEIM
PA POSTFACH 101161, 69451 WEINHEIM, GERMANY
SN 1040-0397
EI 1521-4109
J9 ELECTROANAL
JI Electroanalysis
PD FEB
PY 2021
VL 33
IS 2
BP 296
EP 303
DI 10.1002/elan.202060029
EA SEP 2020
PG 8
WC Chemistry, Analytical; Electrochemistry
WE Science Citation Index Expanded (SCI-EXPANDED)
SC Chemistry; Electrochemistry
GA QC0JQ
UT WOS:000567900300001
DA 2023-06-30
ER

PT J
AU Ameen, S
   Akhtar, MS
   Seo, HK
   Shin, HS
AF Ameen, Sadia
   Akhtar, M. Shaheer
   Seo, Hyung-Kee
   Shin, Hyung-Shik
TI TiO2 nanotube arrays via electrochemical anodic oxidation: Prospective
   electrode for sensing phenyl hydrazine
SO APPLIED PHYSICS LETTERS
LA English
DT Article
ID CHEMICAL SENSOR; TITANIA NANOTUBE; ROOM-TEMPERATURE; NANORODS;
   PHENYLHYDRAZINE; FABRICATION; BIOSENSOR; GROWTH
AB The TiO2 nanotube (NT) arrays were grown on Ti foil substrate by electrochemical anodic oxidation and utilized as working electrode to fabricate a highly sensitive and reproducible chemical sensor for the detection of harmful phenyl hydrazine chemical. The fabricated chemical sensor based on TiO2 NT arrays electrode exhibited high sensitivity of similar to 40.9 mu A mM(-1) cm(-2) and detection limit of similar to 0.22 mu M with short response time (10 s). The enhanced sensing properties were attributed to the presence of depleted oxygen layer on the surface of grown TiO2 NT arrays and its high electron transfer process via good electrocatalytic activity towards phenyl hydrazine chemical. (C) 2013 AIP Publishing LLC.
C1 [Ameen, Sadia; Seo, Hyung-Kee; Shin, Hyung-Shik] Chonbuk Natl Univ, Sch Chem Engn, Solar Energy Res Ctr, Energy Mat & Surface Sci Lab, Jeonju 561756, South Korea.
   [Akhtar, M. Shaheer] Chonbuk Natl Univ, New & Renewable Energy Mat Dev Ctr NewREC, Jeonju 561756, South Korea.
C3 Jeonbuk National University; Jeonbuk National University
RP Shin, HS (通讯作者)，Chonbuk Natl Univ, Sch Chem Engn, Solar Energy Res Ctr, Energy Mat & Surface Sci Lab, Jeonju 561756, South Korea.
EM hsshin@jbnu.ac.kr
RI Akhtar, M. Shaheer S/D-3967-2017
FU Research Funds of Chonbuk National University; NRF [2011-0029527]
FX This paper was fully supported by the Research Funds of Chonbuk National
   University in 2012. The NRF Project No. 2011-0029527 is acknowledged. We
   would like to thank Mr. Kang Jong-Gyun, Center for University-Wide
   Research Facilities, Chonbuk National University for his cooperation in
   TEM images. We also acknowledge the Korea Basic Science Institute,
   Jeonju branch, for utilizing their FESEM facility.
CR Ameen S, 2012, TALANTA, V100, P377, DOI 10.1016/j.talanta.2012.08.001
   Ameen S, 2012, ACS APPL MATER INTER, V4, P4405, DOI 10.1021/am301064j
   Ameen S, 2011, APPL CATAL B-ENVIRON, V103, P136, DOI 10.1016/j.apcatb.2011.01.019
   Chen KS, 2012, INT J HYDROGEN ENERG, V37, P13602, DOI 10.1016/j.ijhydene.2012.06.067
   CHOPRA NG, 1995, SCIENCE, V269, P966, DOI 10.1126/science.269.5226.966
   Ding Y, 2011, NANOSCALE, V3, P1149, DOI 10.1039/c0nr00773k
   Feng P, 2005, APPL PHYS LETT, V87, DOI 10.1063/1.2135391
   Fujikawa S, 2005, LANGMUIR, V21, P8899, DOI 10.1021/la051554o
   Ibrahim AA, 2012, TALANTA, V93, P257, DOI 10.1016/j.talanta.2012.02.030
   Kwon Y, 2012, SENSOR ACTUAT B-CHEM, V173, P441, DOI 10.1016/j.snb.2012.07.062
   Lee SM, 2003, ADV MATER, V15, P441, DOI 10.1002/adma.200390102
   Li LJ, 2012, APPL SURF SCI, V258, P3647, DOI 10.1016/j.apsusc.2011.11.131
   Limmer SJ, 2004, J MATER SCI, V39, P895, DOI 10.1023/B:JMSC.0000012919.21763.b2
   Mohapatra SK, 2007, J PHYS CHEM C, V111, P8677, DOI 10.1021/jp071906v
   Mor GK, 2006, SOL ENERG MAT SOL C, V90, P2011, DOI 10.1016/j.solmat.2006.04.007
   Perillo PM, 2012, SENSOR ACTUAT B-CHEM, V171, P639, DOI 10.1016/j.snb.2012.05.047
   Shankar K, 2007, NANOTECHNOLOGY, V18, DOI 10.1088/0957-4484/18/6/065707
   Sophia SJ, 2012, INT J ELECTROCHEM SC, V7, P6580
   Sun L, 2009, J HAZARD MATER, V171, P1045, DOI 10.1016/j.jhazmat.2009.06.115
   Tang L, 2005, INT J ENVIRON AN CH, V85, P111, DOI 10.1080/03067310412331330749
   TENNE R, 1992, NATURE, V360, P444, DOI 10.1038/360444a0
   Umar A, 2008, CHEM COMMUN, P166, DOI 10.1039/b711215g
   Wang GF, 2010, ELECTROCHIM ACTA, V55, P7204, DOI 10.1016/j.electacta.2010.07.053
   Wang JH, 2008, CHEM MATER, V20, P20, DOI 10.1021/cm702375e
   Wang Q, 2011, NANOTECHNOLOGY, V22, DOI 10.1088/0957-4484/22/2/025501
   Wang Q, 2007, J NANOSCI NANOTECHNO, V7, P3328, DOI 10.1166/jnn.2007.679
   Xu H, 2011, APPL SURF SCI, V257, P8478, DOI 10.1016/j.apsusc.2011.04.135
   Yang ZS, 2008, ANAL SCI, V24, P895, DOI 10.2116/analsci.24.895
   Yi QF, 2009, J ELECTROANAL CHEM, V633, P159, DOI 10.1016/j.jelechem.2009.05.008
   Zhao JL, 2005, SOLID STATE COMMUN, V134, P705, DOI 10.1016/j.ssc.2005.02.028
NR 30
TC 18
Z9 18
U1 0
U2 46
PU AMER INST PHYSICS
PI MELVILLE
PA CIRCULATION & FULFILLMENT DIV, 2 HUNTINGTON QUADRANGLE, STE 1 N O 1,
   MELVILLE, NY 11747-4501 USA
SN 0003-6951
J9 APPL PHYS LETT
JI Appl. Phys. Lett.
PD AUG 5
PY 2013
VL 103
IS 6
AR 061602
DI 10.1063/1.4817908
PG 5
WC Physics, Applied
WE Science Citation Index Expanded (SCI-EXPANDED)
SC Physics
GA 198FT
UT WOS:000322908300022
DA 2023-06-30
ER

PT J
AU Kumar, JV
   Karthik, R
   Chen, SM
   Raja, N
   Selvam, V
   Muthuraj, V
AF Kumar, J. Vinoth
   Karthik, R.
   Chen, Shen-Ming
   Raja, N.
   Selvam, V.
   Muthuraj, V.
TI Evaluation of a new electrochemical sensor for selective detection of
   non-enzymatic hydrogen peroxide based on hierarchical nanostructures of
   zirconium molybdate
SO JOURNAL OF COLLOID AND INTERFACE SCIENCE
LA English
DT Article
DE Sphere-like structure; Zirconium molybdate; XPS; Electrochemical sensor;
   Electrocatalysis; Hydrogen peroxide
ID THERMAL-EXPANSION; PHOTOCATALYTIC ACTIVITY; AG NANOPARTICLES; H2O2;
   OXIDE; GRAPHENE; BIOSENSOR; CATALYSTS; PERFORMANCE; COMPOSITES
AB The construction and characterization of selective and sensitive non-enzymatic hydrogen peroxide (H2O2) electrochemical sensor based on sphere-like zirconium molybdate (ZrMo2O8) nanostructure are reported for the first time. The sphere-like ZrMo2O8 were prepared via a simple hydrothermal route followed by annealing process. The structural and morphological properties were investigated by various analytical and spectroscopic techniques such as XRD, Raman, SEM, EDX, TEM, and XPS analysis. Furthermore, the electrochemical properties were investigated by cyclic voltammetry and amperometric techniques. The obtained results displayed that the prepared ZrMo2O8 materials hold excellent crystallinity, well-defined sphere-like formation and demonstrated superior electrochemical properties. Interestingly, the electrochemical H2O2 sensor was constructed based on ZrMo2O8 nanostructure on the glassy carbon electrode exhibited wide linear response ranges, good sensitivity and lower detection limit (LOD). The estimated sensitivity, wide linear ranges and LOD of the fabricated electrochemical sensor was 2.584 mu A mu M-1 cm(-2), 0.05-523, 543-3053 mu M and 0.01 mu M respectively. The proposed sensor had excellent selectivity even in the presence of biologically co-interfering substances such as uric acid, dopamine, ascorbic acid and glucose. This effortless, fast, inexpensive technique for constructing a modified electrode is a gorgeous approach to the growth of new sensors. (C) 2017 Elsevier Inc. All rights reserved.
C1 [Kumar, J. Vinoth; Selvam, V.; Muthuraj, V.] VHNSN Coll, Dept Chem, Virudunagar 626001, Tamil Nadu, India.
   [Karthik, R.; Chen, Shen-Ming; Raja, N.] Natl Taipei Univ Technol, Dept Chem Engn & Biotechnol, Taipei 106, Taiwan.
C3 National Taipei University of Technology
RP Muthuraj, V (通讯作者)，VHNSN Coll, Dept Chem, Virudunagar 626001, Tamil Nadu, India.; Chen, SM (通讯作者)，Natl Taipei Univ Technol, Dept Chem Engn & Biotechnol, Taipei 106, Taiwan.
EM smchen78@ms15.hinet.net; muthuraj75@gmail.com
RI Vel, SELVAM/HLV-9347-2023; Nehru, Raja/ADB-3693-2022; VEL,
   SELVAM/ABF-8293-2020; Nehru, Raja/AAF-6222-2019; Nehru,
   Raja/ABA-1236-2021; chen, shen-ming/F-1633-2014; Karthik,
   Raj/O-6881-2018
OI Nehru, Raja/0000-0002-9305-8513; VEL, SELVAM/0000-0001-6447-3980; Nehru,
   Raja/0000-0002-9305-8513; Nehru, Raja/0000-0001-6304-5685; chen,
   shen-ming/0000-0002-3749-1224; Velluchamy, Muthuraj/0000-0002-4702-4136;
   Karthik, Raj/0000-0002-8605-643X
FU National Science Council; Ministry of Education of Taiwan, ROC
FX This project was supported by the National Science Council and the
   Ministry of Education of Taiwan, ROC. We are grateful to thank the
   University of Grant Commission (UGCF. No. 42-348/2013 (SR) &
   01.04.2013), New Delhi, India. We also express our gratitude to the
   College Managing Board, Principal and Head of the Department of
   Chemistry, VHNSN College, Virudhunagar for providing research
   facilities.
CR Abdelwahab AA, 2014, SENSOR ACTUAT B-CHEM, V201, P51, DOI 10.1016/j.snb.2014.05.004
   Annamalai SK, 2012, COLLOID SURFACE A, V395, P207, DOI 10.1016/j.colsurfa.2011.12.032
   BLASSE G, 1987, J PHYS CHEM SOLIDS, V48, P591, DOI 10.1016/0022-3697(87)90058-8
   Butwong N, 2014, J ELECTROANAL CHEM, V717, P41, DOI 10.1016/j.jelechem.2013.12.028
   Cao F, 2014, CHEM ENG J, V243, P347, DOI 10.1016/j.cej.2014.01.034
   Chang MCY, 2004, J AM CHEM SOC, V126, P15392, DOI 10.1021/ja0441716
   Chang Q, 2009, MICROCHIM ACTA, V165, P299, DOI 10.1007/s00604-008-0133-z
   Chen KD, 2001, J PHYS CHEM B, V105, P646, DOI 10.1021/jp002100x
   Chen SH, 2007, BIOSENS BIOELECTRON, V22, P1268, DOI 10.1016/j.bios.2006.05.022
   CLEARFIELD A, 1972, J INORG NUCL CHEM, V34, P2643, DOI 10.1016/0022-1902(72)80213-6
   Cui K, 2008, ELECTROCHEM COMMUN, V10, P663, DOI 10.1016/j.elecom.2008.02.016
   Douglass W.C., 2003, HYDROGEN PEROXIDE ME
   El-Gammal B, 2006, COLLOID SURFACE A, V287, P132, DOI 10.1016/j.colsurfa.2006.02.068
   Gallington LC, 2013, PHYS CHEM CHEM PHYS, V15, P19665, DOI 10.1039/c3cp52876f
   Hong JG, 1998, FRESEN J ANAL CHEM, V361, P124, DOI 10.1007/s002160050847
   Huang JF, 2014, ACS APPL MATER INTER, V6, P7055, DOI 10.1021/am501799w
   Karthik R, 2016, J IND ENG CHEM, V37, P330, DOI 10.1016/j.jiec.2016.03.044
   Karthik R, 2017, CARBOHYD POLYM, V164, P102, DOI 10.1016/j.carbpol.2017.01.077
   Karthik R, 2017, ACS APPL MATER INTER, V9, P6547, DOI 10.1021/acsami.6b14242
   Karuppiah C, 2014, SENSOR ACTUAT B-CHEM, V196, P450, DOI 10.1016/j.snb.2014.02.034
   King DW, 2007, ANAL CHEM, V79, P4169, DOI 10.1021/ac062228w
   KLASSEN NV, 1994, ANAL CHEM, V66, P2921, DOI 10.1021/ac00090a020
   Kumar JV, 2016, SCI REP-UK, V6, DOI 10.1038/srep34149
   Kumar JV, 2016, RSC ADV, V6, P40399, DOI 10.1039/c6ra03343a
   Kumar SA, 2009, J ELECTROCHEM SOC, V156, pE118, DOI 10.1149/1.3129604
   Lean JM, 2005, ENDOCRINOLOGY, V146, P728, DOI 10.1210/en.2004-1021
   Li HC, 2014, BIOSENS BIOELECTRON, V59, P289, DOI 10.1016/j.bios.2014.03.054
   Lind C, 2001, CHEM MATER, V13, P487, DOI 10.1021/cm000788k
   Liu HC, 2003, J PHYS CHEM B, V107, P4118, DOI 10.1021/jp0221744
   Liu MM, 2014, NANOSCALE, V6, P11769, DOI 10.1039/c4nr03043e
   Liu QQ, 2012, MATER SCI ENG B-ADV, V177, P263, DOI 10.1016/j.mseb.2011.12.020
   Liu S, 2010, MACROMOLECULES, V43, P10078, DOI 10.1021/ma102230m
   Liu YHA, 2013, CURR ORG CHEM, V17, P654
   Liu ZL, 2010, TALANTA, V81, P1650, DOI 10.1016/j.talanta.2010.03.019
   Mestl G, 1998, CATAL REV, V40, P451, DOI 10.1080/01614949808007114
   Monroy-Guzman F, 2003, APPL RADIAT ISOTOPES, V59, P27, DOI 10.1016/S0969-8043(03)00150-7
   Readman JE, 2009, J AM CHEM SOC, V131, P17560, DOI 10.1021/ja907648z
   Rojkind M, 2002, CELL MOL LIFE SCI, V59, P1872, DOI 10.1007/PL00012511
   Roushani M, 2015, CATAL COMMUN, V69, P133, DOI 10.1016/j.catcom.2015.06.004
   Roushani M, 2013, ELECTROCHIM ACTA, V113, P134, DOI 10.1016/j.electacta.2013.09.069
   Sahoo PP, 2009, B MATER SCI, V32, P337, DOI 10.1007/s12034-009-0048-2
   Sahoo PP, 2009, J PHYS CHEM C, V113, P10661, DOI 10.1021/jp901897s
   SCHALKWIJK J, 1986, ARTHRITIS RHEUM-US, V29, P532, DOI 10.1002/art.1780290411
   Shi Y, 2011, J ELECTROANAL CHEM, V656, P29, DOI 10.1016/j.jelechem.2011.01.036
   Sudorgin NG, 2008, SOLID STATE IONICS, V179, P503, DOI 10.1016/j.ssi.2008.03.027
   Sun YM, 2015, BIOSENS BIOELECTRON, V68, P358, DOI 10.1016/j.bios.2015.01.017
   Vasileva P, 2011, COLLOID SURFACE A, V382, P203, DOI 10.1016/j.colsurfa.2010.11.060
   Wang L, 2012, ELECTROCHIM ACTA, V60, P314, DOI 10.1016/j.electacta.2011.11.045
   Xia XF, 2013, ELECTROCHIM ACTA, V99, P253, DOI 10.1016/j.electacta.2013.03.131
   Xiang C, 2009, SENSOR ACTUAT B-CHEM, V136, P158, DOI 10.1016/j.snb.2008.10.058
   Yagati AK, 2014, ELECTROANAL, V26, P1259, DOI 10.1002/elan.201400037
   Ye Y., 2012, TALANTA, V89, P1650
   Yin ZX, 2015, J MATER CHEM A, V3, P739, DOI 10.1039/c4ta05468g
   Zhang L, 2010, TALANTA, V82, P196, DOI 10.1016/j.talanta.2010.04.018
   Zhang L, 2009, ELECTROCHEM COMMUN, V11, P812, DOI 10.1016/j.elecom.2009.01.041
   Zhang YF, 2015, J MATER CHEM A, V3, P43, DOI 10.1039/c4ta04996a
   Zhao B, 2009, ELECTROCHEM COMMUN, V11, P1707, DOI 10.1016/j.elecom.2009.06.035
   Zhao W, 2009, TALANTA, V80, P1029, DOI 10.1016/j.talanta.2009.07.055
   Zhen L, 2008, SCRIPTA MATER, V58, P461, DOI 10.1016/j.scriptamat.2007.10.038
NR 59
TC 30
Z9 30
U1 3
U2 69
PU ACADEMIC PRESS INC ELSEVIER SCIENCE
PI SAN DIEGO
PA 525 B ST, STE 1900, SAN DIEGO, CA 92101-4495 USA
SN 0021-9797
EI 1095-7103
J9 J COLLOID INTERF SCI
JI J. Colloid Interface Sci.
PD AUG 15
PY 2017
VL 500
BP 44
EP 53
DI 10.1016/j.jcis.2017.03.113
PG 10
WC Chemistry, Physical
WE Science Citation Index Expanded (SCI-EXPANDED)
SC Chemistry
GA EU8QG
UT WOS:000401303000005
PM 28395162
DA 2023-06-30
ER

PT J
AU Wu, H
   Wei, T
   Li, X
   Yang, J
   Zhang, J
   Fan, SH
   Zhang, H
AF Wu, Hai
   Wei, Ting
   Li, Xiang
   Yang, Jiao
   Zhang, Jie
   Fan, Suhua
   Zhang, Hong
TI Synergistic-Effect-Controlled Tetraoctylammonium Bromide/Multi-Walled
   Carbon Nanotube@ Hemin Hybrid Material for Construction of
   Electrochemical Sensor
SO JOURNAL OF THE ELECTROCHEMICAL SOCIETY
LA English
DT Article
ID HYDROGEN-PEROXIDE; GOLD NANOPARTICLES; NITRIC-OXIDE; GRAPHENE;
   COMPOSITE; NANOCOMPOSITES; ELECTRODES; BIOSENSOR; GLUCOSE
AB For improving the stability of the modified interface and response sensitivity, synergistic effect of a cationic surfactant of tetraoctylammonium bromide (TOAB), carboxylic acid functionalized multi-walled carbon nanotube (MWCNT) and Hemin was used to fabricate a novel non-enzyme electrochemical sensor. TOAB as an ion-pair reagent interacts with carboxyl groups on MWCNT and Hemin to reduce electrostatic repulsion and improve the pi-pi stacking interaction between MWCNT and Hemin, which were proved by UV-vis spectrophotometry and electrochemical technique. Moreover, TOAB matrix provided a hydrophobic surrounding required for reversible electrochemical redox of Hemin on a glassy carbon electrode (GCE) in aqueous solution. MWCNTfurther promoted the electron transfer between Hemin and electrode surface. Consequently, the proposed sensor based on TOAB/MWCNT@Hemin/GCE exhibited higher response sensitivity comparing with those of TOAB/Hemin/GCE and MWCNT@Hemin/GCE. Using hydrogen peroxide (H2O2) as a target analyte for evaluating the performance of the sensor, a high sensitivity of 1.37 mu A mu M-1 cm(-2) and low limit of detection (LOD) of 0.26 mu M were obtained on the TOAB/MWCNT@Hemin/GCE in a linear range from 0.82 to 278.6 mu M. The rapid, simple, stable, and sensitive sensing platform supplies great promising applications in electrochemical analysis and paves a new avenue for constructing the non-enzyme electrochemical sensor. (C) 2017 The Electrochemical Society. All rights reserved.
C1 [Wu, Hai; Wei, Ting; Li, Xiang; Yang, Jiao; Zhang, Jie; Fan, Suhua; Zhang, Hong] Fuyang Normal Univ, Sch Chem & Mat Engn, Fuyang 236037, Anhui, Peoples R China.
   [Wu, Hai] Hunan Univ, State Key Lab Chemo Biosensing & Chemometr, Changsha 410082, Hunan, Peoples R China.
C3 Fuyang Normal University; Hunan University
RP Wu, H (通讯作者)，Fuyang Normal Univ, Sch Chem & Mat Engn, Fuyang 236037, Anhui, Peoples R China.; Wu, H (通讯作者)，Hunan Univ, State Key Lab Chemo Biosensing & Chemometr, Changsha 410082, Hunan, Peoples R China.
EM wuhai317@126.com
OI Wu, Hai/0000-0002-6278-8820
FU national natural science foundation of China [21405019, 91643113,
   21201037]; natural science foundation of Anhui province [1708085MB43,
   1408085QB39]; key projects of support program for outstanding young
   talents in Anhui Province Colleges and Universities [gxyqZD2016193,
   gxyqZD2016192]; foundation of the state key laboratory of
   chemo/biosensing and chemometrics in Hunan University [2015019]; Quality
   Project of Higher Education of Anhui Province [2016jyxm0749]; major
   project of biology discipline construction in Anhui province
FX This work was supported by the national natural science foundation of
   China (Nos. 21405019, 91643113, 21201037), natural science foundation of
   Anhui province (Nos. 1708085MB43, 1408085QB39), key projects of support
   program for outstanding young talents in Anhui Province Colleges and
   Universities (gxyqZD2016193, gxyqZD2016192), the foundation of the state
   key laboratory of chemo/biosensing and chemometrics in Hunan University
   (2015019), Quality Project of Higher Education of Anhui Province
   (2016jyxm0749), the major project of biology discipline construction in
   Anhui province (2014).
CR Akter R, 2016, BIOSENS BIOELECTRON, V80, P123, DOI 10.1016/j.bios.2016.01.035
   Cao HM, 2012, ANAL METHODS-UK, V4, P2412, DOI 10.1039/c2ay25358e
   Eder D, 2010, CHEM REV, V110, P1348, DOI 10.1021/cr800433k
   Fan SH, 2016, SENSOR ACTUAT B-CHEM, V233, P206, DOI 10.1016/j.snb.2016.04.049
   Fan SH, 2016, TALANTA, V160, P713, DOI 10.1016/j.talanta.2016.08.018
   Han J, 2015, ANAL CHEM, V87, P1669, DOI 10.1021/ac503406p
   He J, 2016, SCI REP-UK, V6, DOI 10.1038/srep36637
   Holubowitch NE, 2016, ACS APPL MATER INTER, V8, P22159, DOI 10.1021/acsami.6b05083
   Hu LB, 2010, CHEM REV, V110, P5790, DOI 10.1021/cr9002962
   Karousis N, 2010, CHEM REV, V110, P5366, DOI 10.1021/cr100018g
   Kim S, 2017, J ELECTROCHEM SOC, V164, pB3029, DOI 10.1149/2.0061705jes
   Li DL, 2016, SCI REP-UK, V6, DOI 10.1038/srep29788
   Lin DJ, 2012, ANAL CHEM, V84, P3662, DOI 10.1021/ac3001435
   Liu W, 2008, ELECTROCHEM COMMUN, V10, P1377, DOI 10.1016/j.elecom.2008.06.031
   Luo XJ, 2013, ASIAN J CHEM, V25, P6396, DOI 10.14233/ajchem.2013.14817
   Lv XC, 2013, SCI REP-UK, V3, DOI 10.1038/srep03285
   Ma QA, 2010, ELECTROCHIM ACTA, V55, P6687, DOI 10.1016/j.electacta.2010.06.003
   Miao XP, 2010, ELECTROCHEM COMMUN, V12, P90, DOI 10.1016/j.elecom.2009.10.043
   Nakashima N, 2016, LANGMUIR, V32, P12323, DOI 10.1021/acs.langmuir.6b02023
   Oh JY, 2016, ACS NANO, V10, P2184, DOI 10.1021/acsnano.5b06719
   Santos RM, 2013, BIOSENS BIOELECTRON, V44, P152, DOI 10.1016/j.bios.2013.01.015
   Turdean GL, 2006, ELECTROCHIM ACTA, V51, P6435, DOI 10.1016/j.electacta.2006.04.028
   Wang HW, 2017, BIOSENS BIOELECTRON, V87, P417, DOI 10.1016/j.bios.2016.08.092
   Wu H, 2014, ANAL CHEM, V86, P6285, DOI 10.1021/ac500245k
   Wu H, 2013, BIOSENS BIOELECTRON, V41, P589, DOI 10.1016/j.bios.2012.09.034
   Wu XP, 2013, ELECTROANAL, V25, P2700, DOI 10.1002/elan.201300311
   Xie Y, 2014, FARADAY DISCUSS, V176, P393, DOI 10.1039/c4fd00121d
   Yang Y, 2014, DALTON T, V43, P7028, DOI 10.1039/c3dt53191k
   Ye C, 2014, SENSOR ACTUAT B-CHEM, V199, P101, DOI 10.1016/j.snb.2014.03.089
   Ye JS, 2004, J ELECTROANAL CHEM, V562, P241, DOI 10.1016/j.jelechem.2003.09.007
   Zhang YF, 2013, RSC ADV, V3, P6044, DOI 10.1039/c3ra22525a
   Zhu CZ, 2015, ANAL CHEM, V87, P230, DOI 10.1021/ac5039863
   Zhu YH, 2016, J ELECTROCHEM SOC, V163, pB526, DOI 10.1149/2.1291609jes
NR 33
TC 16
Z9 17
U1 1
U2 45
PU ELECTROCHEMICAL SOC INC
PI PENNINGTON
PA 65 SOUTH MAIN STREET, PENNINGTON, NJ 08534 USA
SN 0013-4651
EI 1945-7111
J9 J ELECTROCHEM SOC
JI J. Electrochem. Soc.
PY 2017
VL 164
IS 4
BP B147
EP B151
DI 10.1149/2.1431704jes
PG 5
WC Electrochemistry; Materials Science, Coatings & Films
WE Science Citation Index Expanded (SCI-EXPANDED)
SC Electrochemistry; Materials Science
GA EU3VH
UT WOS:000400958600069
DA 2023-06-30
ER

PT J
AU Hu, L
   Xu, J
   Qin, Z
   Hu, N
   Zhou, ML
   Huang, LQ
   Wang, P
AF Hu, Liang
   Xu, Jiang
   Qin, Zhen
   Hu, Ning
   Zhou, Minliang
   Huang, Liquan
   Wang, Ping
TI Detection of bitterness in vitro by a novel male mouse germ cell-based
   biosensor
SO SENSORS AND ACTUATORS B-CHEMICAL
LA English
DT Article
DE Cell-based bitter biosensor; Male mouse germ cells; Bitter taste
   receptor; Cell based impedance sensor (CIS)
ID ELECTRONIC TONGUE; TASTE RECEPTORS; EXTRACELLULAR POTENTIALS; SENSOR
   ARRAYS; RHO-GTPASES; SWEET; TRANSDUCTION; EPITHELIUM; QUININE; TOOL
AB Bitter detection has attracted extensive attention in industries and researches due to pharmacological and/or food safety issues. Common electronic tongues constructed with electrochemical, optical or mass sensors are often subjected to the drawback of low-specificity in detecting a wide range of bitter compounds with diverse chemical structures and functions. However, biological gustatory components present unique specificity to bitter compounds, which may provide a promising approach in bitter detection. The activation of G protein coupled receptors (GPCRs) by ligands will affect cell morphology in a specific manner, which can be monitored by cell-impedance sensor. Thus cells expressing bitter receptors (a subfamily of GPCRs) can be used as sensing material in specific bitter detection. In this study, we explored the feasibility of utilizing male mouse germ cells in testis and cell-based impedance sensors (CIS) to build a cell-based bitter biosensor. Male mouse germ cells express bitter receptor T2R5, which can sensitively and specifically respond to bitter compounds. To verify bitter sensing capacity of the germ cells, calcium responses of germ cells to three bitter compounds were examined prior to cell impedance response measurement. Furthermore, a bitter receptor blocker, probenecid, was used to verify the specificity of T2R-mediated impedance responses in germ cells. Cell-impedance response profiles of germ cells to four bitter compounds were investigated by analyzing the response intensity under various concentrations. Finally, impedance responses to five basic tastes were examined to evaluate the performance of cell-based bitter biosensor in bitter detection. The results revealed that this hybrid bitter biosensor could respond to those bitter compounds in a dose-dependent manner. The detection threshold for quinine was 0.125 mM, lower than our previous cell-based bitter biosensor. The calcium imaging tests and use of probenecid confirmed that T2R activation contributed to the cell impedance responses of this cellbased biosensor. Moreover, this germ cell-based cell could specifically detect bitter compounds among five taste stimuli, which may provide a promising and valuable approach for detection of various bitter compounds. (C) 2015 Published by Elsevier B.V.
C1 [Hu, Liang; Qin, Zhen; Hu, Ning; Wang, Ping] Zhejiang Univ, Biosensor Natl Special Lab, Key Lab Biomed Engn, Educ Minist,Dept Biomed Engn, Hangzhou 310027, Zhejiang, Peoples R China.
   [Hu, Liang; Xu, Jiang; Zhou, Minliang; Huang, Liquan] Monell Chem Senses Ctr, Philadelphia, PA 19104 USA.
   [Huang, Liquan] Zhejiang Univ, Coll Life Sci, Hangzhou 310058, Zhejiang, Peoples R China.
   [Hu, Liang] Chinese Acad Sci, Key Lab Cryogen, Tech Inst Phys & Chem, Beijing, Peoples R China.
C3 Zhejiang University; Monell Chemical Senses Center; Zhejiang University;
   Chinese Academy of Sciences; Technical Institute of Physics & Chemistry,
   CAS
RP Huang, LQ (通讯作者)，Monell Chem Senses Ctr, 3500 Market St, Philadelphia, PA 19104 USA.
EM huangl01@yahoo.com; cnpwang@zju.edu.cn
RI Hu, Ning/I-3464-2014; HU, LIANG/AAJ-6807-2021; Wang,
   Pingshan/N-3808-2019
OI Hu, Ning/0000-0001-7178-3952; Wang, Pingshan/0000-0002-1988-7604; Huang,
   Liquan/0000-0003-3400-0685; Zhou, Minliang/0000-0002-5657-8261
FU Major International Cooperation Project of Natural Science Foundation of
   China [61320106002]; Marine Public Welfare Project of China [201305010];
   Natural Science Foundation of China [31228008]; High-level Personnel
   Training Project of Cooperation Improvement of America and Oceania
   Region [20142029]
FX This work was supported by Major International Cooperation Project of
   Natural Science Foundation of China (No. 61320106002), Marine Public
   Welfare Project of China (No. 201305010), and Natural Science Foundation
   of China (No. 31228008), High-level Personnel Training Project of
   Cooperation Improvement of America and Oceania Region (No. 20142029).
CR Asphahani F, 2007, ANALYST, V132, P835, DOI 10.1039/b704513a
   Asphahani F, 2011, PHYS BIOL, V8, DOI 10.1088/1478-3975/8/1/015006
[truncated: 3,177,974 more chars]
