# Supplementary material for: Hotspots and trends of electrochemical biosensor technology: a bibliometric analysis from 2003 to 2023
Source: RSC Adv. 2023 Oct 19;13(44):30704–17. doi: 10.1039/d3ra05889a (PMC10585615; doi:10.1039/d3ra05889a)
Supplement: RA-013-D3RA05889A-s001 [file RA-013-D3RA05889A-s001.zip › data-22.xlsx]

FN Clarivate Analytics Web of Science
VR 1.0
PT J
AU Vercauteren, R
   Leprince, A
   Mahillon, J
   Francis, LA
AF Vercauteren, Roselien
   Leprince, Audrey
   Mahillon, Jacques
   Francis, Laurent A.
TI Porous Silicon Biosensor for the Detection of Bacteria through Their
   Lysate
SO BIOSENSORS-BASEL
LA English
DT Article
DE porous silicon membrane; bacterial detection; selective lysis;
   endolysins; lysostaphin; flow-through
AB Porous silicon (PSi) has been widely used as a biosensor in recent years due to its large surface area and its optical properties. Most PSi biosensors consist in close-ended porous layers, and, because of the diffusion-limited infiltration of the analyte, they lack sensitivity and speed of response. In order to overcome these shortcomings, PSi membranes (PSiMs) have been fabricated using electrochemical etching and standard microfabrication techniques. In this work, PSiMs have been used for the optical detection of Bacillus cereus lysate. Before detection, the bacteria are selectively lysed by PlyB221, an endolysin encoded by the bacteriophage Deep-Blue targeting B. cereus. The detection relies on the infiltration of bacterial lysate inside the membrane, which induces a shift of the effective optical thickness. The biosensor was able to detect a B. cereus bacterial lysate, with an initial bacteria concentration of 10(5) colony forming units per mL (CFU/mL), in only 1 h. This proof-of-concept also illustrates the specificity of the lysis before detection. Not only does this detection platform enable the fast detection of bacteria, but the same technique can be extended to other bacteria using selective lysis, as demonstrated by the detection of Staphylococcus epidermidis, selectively lysed by lysostaphin.
C1 [Vercauteren, Roselien; Francis, Laurent A.] UCLouvain, Inst Informat & Commun Technol Elect & Appl Math, Dept Elect Engn, B-1348 Louvain La Neuve, Belgium.
   [Leprince, Audrey; Mahillon, Jacques] UCLouvain, Lab Food & Environm Microbiol, Earth & Life Inst, B-1348 Louvain La Neuve, Belgium.
C3 Universite Catholique Louvain; Universite Catholique Louvain
RP Vercauteren, R (通讯作者)，UCLouvain, Inst Informat & Commun Technol Elect & Appl Math, Dept Elect Engn, B-1348 Louvain La Neuve, Belgium.
EM roselien.vercauteren@uclouvain.be; audrey.leprince@uclouvain.be;
   jacques.mahillon@uclouvain.be; laurent.francis@uclouvain.be
OI Vercauteren, Roselien/0000-0001-8683-5073; Leprince,
   Audrey/0000-0002-8068-1365
FU National Fund for Scientific Research (FRIA grant); Research Department
   of the Communaute francaise de Belgique (Concerted Research Action, ARC)
   [17/22-084]; National Fund for Scientific Research (FNRS grant)
FX This research was funded by National Fund for Scientific Research (FRIA
   grant to R.V. and FNRS grant to J.M.) and the Research Department of the
   Communaute francaise de Belgique (Concerted Research Action, ARC
   no.17/22-084, grant to A.L.).
CR Arshavsky-Graham S, 2019, ANAL CHEM, V91, P441, DOI 10.1021/acs.analchem.8b05028
   Arshaysky-Graham S, 2017, ACS SENSORS, V2, P1767, DOI 10.1021/acssensors.7b00692
   Balderas-Valadez RF, 2019, FRONT CHEM, V7, DOI 10.3389/fchem.2019.00593
   Canham L., 2014, HDB POROUS SILICON
   Caroselli R, 2017, OPT EXPRESS, V25, P31651, DOI 10.1364/OE.25.031651
   Chen C, 2020, ANALYST, V145, P1605, DOI 10.1039/c9an01998g
   Chen YY, 2019, BIOSENS BIOELECTRON, V144, DOI 10.1016/j.bios.2019.111693
   Chiappini A, 2020, MICROMACHINES-BASEL, V11, DOI 10.3390/mi11030290
   Chiavaioli F, 2017, BIOSENSORS-BASEL, V7, DOI 10.3390/bios7020023
   Couniot N, 2015, BIOSENS BIOELECTRON, V67, P154, DOI 10.1016/j.bios.2014.07.084
   Dancil KPS, 1999, J AM CHEM SOC, V121, P7925, DOI 10.1021/ja991421n
   Gongalsky MB, 2017, J ELECTROCHEM SOC, V164, pB581, DOI 10.1149/2.1821712jes
   He Y., 2018, P IEEE POW EN SOC GE, P1, DOI DOI 10.24963/IJCAI.2018/309
   He YN, 2017, SENSOR ACTUAT B-CHEM, V239, P628, DOI 10.1016/j.snb.2016.08.035
   Janshoff A, 1998, J AM CHEM SOC, V120, P12108, DOI 10.1021/ja9826237
   Jenie SNA, 2016, PHARM RES-DORDR, V33, P2314, DOI 10.1007/s11095-016-1889-1
   Kozma P, 2014, BIOSENS BIOELECTRON, V58, P287, DOI 10.1016/j.bios.2014.02.049
   Kumar DN, 2020, TALANTA, V220, DOI 10.1016/j.talanta.2020.121439
   Kumar DN, 2020, ACS SENSORS, V5, P1969, DOI 10.1021/acssensors.0c00348
   Kumar N, 2014, ANALYST, V139, P1345, DOI 10.1039/c3an01996a
   Lazcka O, 2007, BIOSENS BIOELECTRON, V22, P1205, DOI 10.1016/j.bios.2006.06.036
   Leichle T, 2015, LAB CHIP, V15, P833, DOI 10.1039/c4lc01094a
   Leprince A, 2020, VIRUSES-BASEL, V12, DOI 10.3390/v12091052
   Maniya NH, 2020, MAT SCI SEMICON PROC, V115, DOI 10.1016/j.mssp.2020.105126
   Mariani S, 2019, ACS APPL MATER INTER, V11, P43731, DOI 10.1021/acsami.9b15737
   Martin-Sanchez D, 2019, IEEE SENS J, V19, P3276, DOI 10.1109/JSEN.2019.2893885
   Massad-Ivanir N, 2016, SCI REP-UK, V6, DOI 10.1038/srep38099
   Pacholski C, 2005, J AM CHEM SOC, V127, P11636, DOI 10.1021/ja0511671
   Paczesny J, 2020, VIRUSES-BASEL, V12, DOI 10.3390/v12080845
   Prabowo BA, 2018, BIOSENSORS-BASEL, V8, DOI 10.3390/bios8030080
   Rajapaksha P, 2019, ANALYST, V144, P396, DOI [10.1039/c8an01488d, 10.1039/C8AN01488D]
   Rasson J, 2018, J PHYS CHEM C, V122, P331, DOI 10.1021/acs.jpcc.7b08569
   Rodriguez GA, 2015, OPT EXPRESS, V23, P7111, DOI 10.1364/OE.23.007111
   Sailor M J., 2012, POROUSILICON PRACT
   Salonen J, 2004, APPL SURF SCI, V225, P389, DOI 10.1016/j.apsusc.2003.10.028
   Shtenberg G., 2014, HDB POROUS SILICON, P857
   Steglich P, 2019, MOLECULES, V24, DOI 10.3390/molecules24030519
   Stewart MP, 2000, PHYS STATUS SOLIDI A, V182, P109, DOI 10.1002/1521-396X(200011)182:1<109::AID-PSSA109>3.0.CO;2-#
   Tang YY, 2016, BIOSENS BIOELECTRON, V79, P715, DOI 10.1016/j.bios.2015.12.109
   Tenenbaum E, 2015, ANALYST, V140, P7726, DOI 10.1039/c5an01717c
   Vercauteren R., 2020, POROUS SILICON BIOSE, V60, DOI [10.3390/IECB2020-07041, DOI 10.3390/IECB2020-07041]
   Vercauteren R, 2021, SENSOR ACTUAT A-PHYS, V318, DOI 10.1016/j.sna.2020.112486
   Yaghoubi M, 2020, SCI REP-UK, V10, DOI 10.1038/s41598-020-72457-x
   Yu N, 2019, BIOSENS BIOELECTRON, V146, DOI 10.1016/j.bios.2019.111726
   Zhao YL, 2016, ANAL CHEM, V88, P10940, DOI 10.1021/acs.analchem.6b02521
   Zhao YL, 2016, NANOSCALE RES LETT, V11, DOI 10.1186/s11671-016-1614-3
   Zhao Y, 2019, BIOSENS BIOELECTRON, V142, DOI 10.1016/j.bios.2019.111505
   Zhuo SQ, 2020, SENSOR ACTUAT B-CHEM, V321, DOI 10.1016/j.snb.2020.128524
   Zourob M, 2010, RECOGNITION RECEPTORS IN BIOSENSORS, P415, DOI 10.1007/978-1-4419-0919-0_11
NR 49
TC 2
Z9 2
U1 2
U2 13
PU MDPI
PI BASEL
PA ST ALBAN-ANLAGE 66, CH-4052 BASEL, SWITZERLAND
EI 2079-6374
J9 BIOSENSORS-BASEL
JI Biosensors-Basel
PD FEB
PY 2021
VL 11
IS 2
AR 27
DI 10.3390/bios11020027
PG 15
WC Chemistry, Analytical; Nanoscience & Nanotechnology; Instruments &
   Instrumentation
WE Science Citation Index Expanded (SCI-EXPANDED)
SC Chemistry; Science & Technology - Other Topics; Instruments &
   Instrumentation
GA QN0CI
UT WOS:000622138800001
PM 33498536
OA gold, Green Published
DA 2023-06-30
ER

PT J
AU Solanki, S
   Pandey, CM
   Soni, A
   Sumana, G
   Biradar, AM
AF Solanki, Shipra
   Pandey, Chandra Mouli
   Soni, Amrita
   Sumana, Gajjala
   Biradar, Ashok Manikrao
TI An amperometric bienzymatic biosensor for the triglyceride tributyrin
   using an indium tin oxide electrode coated with electrophoretically
   deposited chitosan-wrapped nanozirconia
SO MICROCHIMICA ACTA
LA English
DT Article
DE Enzymatic biosensor; Lipase; Glycerol dehydrogenase; Zirconium oxide;
   Sol-gel; Electrophoretic deposition; NADH; Triglyceride;
   Hexacyanoferrate; Cyclic voltammetry
ID LIPASE; NANOPARTICLES; FILM; NANOCOMPOSITE; IMMUNOSENSOR; SYSTEMS;
   SENSOR; DNA
AB A nanocomposite was prepared from chitosan and zirconium oxide nanoparticles (nano-ZrO2) and then electrophoretically deposited on an indium tin oxide (ITO) coated glass substrate. Morphological investigations reveal a uniform wrapping of nano-ZrO2 in chitosan, with a particle size of similar to 20 nm. The enzymes lipase and glycerol dehydrogenase were immobilized on this electrode to obtain an amperometric biosensor for the lipid tributyrin. Lipase hydrolyzes tributyrin to form glycerol which is oxidized by glycerol dehydrogenase under the formation of reduced nicotinamide adenine dinucleotide (NADH). The electrochemical response of the NADH formed was studied via cyclic voltammetry using hexacyanoferrate as a mediator. The current measured (best at a working voltage of 0.35 V vs. Ag/AgCl) is related to the concentration of tributyrin in the 0.25 to 4 mg mL(-1) range. The lower limit of detection is 155 A mu g mL(-1), and the response time is 45 s. The sensor is fairly stable in that its activity is reduced to 85% within a period of 11 weeks. This bioelectrode has been applied to the determination of triglycerides in serum samples.
C1 [Solanki, Shipra; Pandey, Chandra Mouli; Soni, Amrita; Sumana, Gajjala; Biradar, Ashok Manikrao] CSIR, Natl Phys Lab, Biomed Instrumentat Sect, New Delhi 110012, India.
C3 Council of Scientific & Industrial Research (CSIR) - India; CSIR -
   National Physical Laboratory (NPL)
RP Sumana, G (通讯作者)，CSIR, Natl Phys Lab, Biomed Instrumentat Sect, New Delhi 110012, India.
EM sumanagajjala@gmail.com
RI Pandey, Chandra M/A-4045-2013
OI Pandey, Chandra M/0000-0003-0079-0586
FU UGC, India; University Grant Commission, India [F.4-2/2006
   (BSR)/CH/14-15/0164]; DST India [DST/TSG/ME/2008/18]
FX We thank Director, CSIR-NPL, New Delhi, India for providing the
   facilities. Shipra Solanki is thankful to UGC, India, for the award of
   JRF. C.M. Pandey acknowledges University Grant Commission, India for
   providing Dr. D. S. Kothari Postdoctoral fellowship (No.F.4-2/2006
   (BSR)/CH/14-15/0164). We thank Dr. Devi Lal and Dr. V.B. Lal, Institute
   of Hematology, New Delhi, India for providing the serum samples along
   with clinical data of triglycerides, Mr. Dinesh Singh (NPL, India) for
   TEM studies, Dr. B.D. Malhotra, Delhi Technological University, Delhi,
   Chandan Singh CSIR-NPL and Dr. Bharat Lal, Institute of Hematology for
   interesting discussions. The financial support received from DST, (Grant
   no. DST/TSG/ME/2008/18) India is highly acknowledged.
CR Basu I, 2005, SENSOR ACTUAT B-CHEM, V107, P418, DOI 10.1016/j.snb.2004.10.038
   Boccaccini AR, 2010, J R SOC INTERFACE, V7, pS581, DOI 10.1098/rsif.2010.0156.focus
   Chauhan N, 2014, INDIAN J MED RES, V139, P603
   Chen YY, 2014, MICROCHIM ACTA, V181, P615, DOI 10.1007/s00604-014-1162-4
   Das M, 2010, APPL PHYS LETT, V96, DOI 10.1063/1.3293447
   Dhand C, 2010, ELECTROANAL, V22, P2683, DOI 10.1002/elan.201000269
   Herrera-Lopez EJ, 2012, METHODS MOL BIOL, V861, P525, DOI 10.1007/978-1-61779-600-5_30
   Jiang T, 2010, BIOMACROMOLECULES, V11, P1254, DOI 10.1021/bm100050d
   Kaushik A, 2008, ELECTROCHEM COMMUN, V10, P1364, DOI 10.1016/j.elecom.2008.07.007
   Kaushik A, 2009, APPL PHYS LETT, V95, DOI 10.1063/1.3249586
   Kaushika A, 2008, BIOSENS BIOELECTRON, V24, P676, DOI 10.1016/j.bios.2008.06.032
   Liu SQ, 2002, BIOELECTROCHEMISTRY, V57, P149, DOI 10.1016/S1567-5394(02)00114-7
   McClellan M, 1999, HEALTH AFFAIR, V18, P250
   Miller M, 2011, CIRCULATION, V123, P2292, DOI 10.1161/CIR.0b013e3182160726
   Narang J, 2013, INT J BIOL MACROMOL, V60, P45, DOI 10.1016/j.ijbiomac.2013.05.007
   Pandey CM, 2014, BIOSENS BIOELECTRON, V61, P328, DOI 10.1016/j.bios.2014.05.015
   Pandey CM, 2013, NANOSCALE, V5, P3800, DOI 10.1039/c3nr34355c
   Panky S, 2013, MATER CHEM PHYS, V137, P892, DOI 10.1016/j.matchemphys.2012.10.031
   Phongphut A, 2013, SENSOR ACTUAT B-CHEM, V178, P501, DOI 10.1016/j.snb.2013.01.012
   SARKAR P, 1993, J AM CERAM SOC, V76, P1055, DOI 10.1111/j.1151-2916.1993.tb05335.x
   Sarkar P, 1996, J AM CERAM SOC, V79, P1987, DOI 10.1111/j.1151-2916.1996.tb08929.x
   Sharma A, 2012, BIOSENS BIOELECTRON, V38, P107, DOI 10.1016/j.bios.2012.05.010
   Solanki PR, 2011, NPG ASIA MATER, V3, P17, DOI 10.1038/asiamat.2010.137
   Solanki PR, 2009, SENSOR ACTUAT B-CHEM, V141, P551, DOI 10.1016/j.snb.2009.05.034
   Soni A, 2015, RSC ADV, V5, P45767, DOI 10.1039/c5ra06146f
   Vidal JC, 2001, ELECTROANAL, V13, P229, DOI 10.1002/1521-4109(200103)13:3<229::AID-ELAN229>3.0.CO;2-3
   Vijayalakshmi A, 2008, BIOSENS BIOELECTRON, V23, P1708, DOI 10.1016/j.bios.2008.02.003
   Wang J, 2012, MICROCHIM ACTA, V177, P245, DOI 10.1007/s00604-011-0758-1
   Wu C, 2014, BIOSENS BIOELECTRON, V53, P26, DOI 10.1016/j.bios.2013.09.040
   Yang NTS, 2015, FOOD CHEM, V179, P60, DOI 10.1016/j.foodchem.2015.01.121
   YOLDAS BE, 1986, J MATER SCI, V21, P1080, DOI 10.1007/BF01117398
   Zhang WX, 2015, J MATER CHEM B, V3, P217, DOI 10.1039/c4tb01713g
   Zhang ZC, 2014, CHEM SOC REV, V43, P7870, DOI 10.1039/c3cs60389j
   Zhi MJ, 2013, NANOSCALE, V5, P72, DOI 10.1039/c2nr32040a
NR 34
TC 19
Z9 19
U1 0
U2 51
PU SPRINGER WIEN
PI WIEN
PA SACHSENPLATZ 4-6, PO BOX 89, A-1201 WIEN, AUSTRIA
SN 0026-3672
EI 1436-5073
J9 MICROCHIM ACTA
JI Microchim. Acta
PD JAN
PY 2016
VL 183
IS 1
BP 167
EP 176
DI 10.1007/s00604-015-1618-1
PG 10
WC Chemistry, Analytical
WE Science Citation Index Expanded (SCI-EXPANDED)
SC Chemistry
GA DA3JL
UT WOS:000367692900017
DA 2023-06-30
ER

PT J
AU Liu, MM
   Zhang, FF
   Liu, H
   Liu, ZJ
   Huang, PF
AF Liu, Meng-Meng
   Zhang, Feng-Feng
   Liu, Hui
   Liu, Zhou-Jie
   Huang, Pin-Fang
TI Cell viability and drug evaluation biosensing system based on disposable
   AuNPs/MWCNT nanocomposite modified screen-printed electrode for
   exocytosis dopamine detection
SO TALANTA
LA English
DT Article
DE Cell viability and drug evaluation biosensing; system; Cytotoxicity
   evaluation; Drug screening; Dopamine; Screen-printed electrode biosensor
ID TETRAZOLIUM FORMAZAN ASSAY; REDUCED GRAPHENE OXIDE; MTT ASSAY;
   ELECTROCHEMICAL DETERMINATION; ASCORBIC-ACID; IN-VITRO; GROWTH;
   PROLIFERATION; SENSOR
AB Cell viability, as an important index to evaluate drug effects, usually was measured by tetrazolium colorimetric assay, playing a key role in drug development and drug screening. Tedious operating procedures, unsatisfactory sensitivity and abominable environments perplex researchers to acquire more detailed in vivo-relevant biological information. Herein, a simple and low-cost cell viability and drug evaluation biosensing system-based on mul-tiwalled carbon nanotubes, gold nanoparticles and Nafion modified screen-printed electrode (SPE) biosensor was constructed for detection of dopamine (DA) released from living cells to evaluate cytotoxicity of antineoplastic drugs such as cisplatin and resveratrol. The biosensing system was demonstrated to display exceptional selec-tivity, excellent flexibility and good stability toward DA measurement in complex bio-samples. Additionally, the satisfactory recoveries of DA in real samples revealed the reliability and accuracy of the biosensing system in practical application. The IC50 curves respectively obtained by the biosensing system and tetrazolium colori-metric assay provided similar IC50 value but distinctly different dose-effect relationship, which confirmed the enormous potential of the biosensor in cell viability and described drug efficacy profiles in cell function. In short, the cell viability and drug evaluation system using SPE biosensor paves a new way in drug screening and pharmaceutical application to measure bioactive molecule such as DA.
C1 [Liu, Meng-Meng; Zhang, Feng-Feng; Liu, Zhou-Jie; Huang, Pin-Fang] Fujian Med Univ, Dept Pharm, Affiliated Hosp 1, Fuzhou 350005, Peoples R China.
   [Liu, Hui] Fujian Med Univ, Fac Pharm, Dept Pharmaceut Anal, Higher Educ Key Lab Nano Biomed Technol Fujian Pro, Fuzhou 350122, Peoples R China.
C3 Fujian Medical University; Fujian Medical University
RP Liu, ZJ; Huang, PF (通讯作者)，Fujian Med Univ, Dept Pharm, Affiliated Hosp 1, Fuzhou 350005, Peoples R China.
EM liuzhoujie_08@163.com; huangpf01@126.com
FU National Natural Science Foundation of China [82104132, 81903578];
   Fujian Provincial Health Technology Project [2020QNA042]; Joint Funds
   for the Innovation of Science and Technology, Fujian Province
   [2020Y9107]
FX The authors gratefully acknowledge the financial support of the National
   Natural Science Foundation of China (Grant No. 82104132) , the National
   Natural Science Foundation of China (Grant No. 81903578) , Fujian
   Provincial Health Technology Project (Grant No. 2020QNA042) and Joint
   Funds for the Innovation of Science and Technology, Fujian Province
   (Grant No. 2020Y9107) .
CR Babakhanova G, 2022, PLOS ONE, V17, DOI 10.1371/journal.pone.0262119
   Bahuguna A, 2017, BANGL J PHARMACOL, V12, P115, DOI 10.3329/bjp.v12i2.30892
   Caux M, 2022, HARDWAREX, V11, DOI 10.1016/j.ohx.2022.e00290
   Chinese society of endocrinology, 2020, CHINESE J ENDOCRINOL, V36, P737, DOI [10.3760/cma.j.cn311282-20200629-00482, DOI 10.3760/CMA.J.CN311282-20200629-00482]
   Chung S, 2017, CYTOM PART A, V91A, P704, DOI 10.1002/cyto.a.23105
   CLARK LC, 1962, ANN NY ACAD SCI, V102, P29, DOI 10.1111/j.1749-6632.1962.tb13623.x
   CORY AH, 1991, CANCER COMMUN, V3, P207, DOI 10.3727/095535491820873191
   Daubner SC, 2011, ARCH BIOCHEM BIOPHYS, V508, P1, DOI 10.1016/j.abb.2010.12.017
   Dey MK, 2017, J ELECTROANAL CHEM, V787, P95, DOI 10.1016/j.jelechem.2017.01.035
   Flampouri E, 2019, ACS SENSORS, V4, P660, DOI 10.1021/acssensors.8b01490
   Ganesana M, 2019, BIOSENS BIOELECTRON, V130, P103, DOI 10.1016/j.bios.2019.01.049
   Garcia PT, 2018, SENSOR ACTUAT B-CHEM, V258, P342, DOI 10.1016/j.snb.2017.11.068
   Ghosh S, 2019, BIOORG CHEM, V88, DOI 10.1016/j.bioorg.2019.102925
   Hannah S, 2019, BIOSENS BIOELECTRON, V145, DOI 10.1016/j.bios.2019.111696
   Huang QT, 2020, ACS SUSTAIN CHEM ENG, V8, P1644, DOI 10.1021/acssuschemeng.9b06623
   Ibanez-Redin G, 2018, J COLLOID INTERF SCI, V515, P101, DOI 10.1016/j.jcis.2017.12.085
   Klein MO, 2019, CELL MOL NEUROBIOL, V39, P31, DOI 10.1007/s10571-018-0632-3
   Kunpatee K, 2020, SENSOR ACTUAT B-CHEM, V314, DOI 10.1016/j.snb.2020.128059
   Li JF, 2020, ACS APPL MATER INTER, V12, P5500, DOI 10.1021/acsami.9b19161
   Li YR, 2017, TALANTA, V162, P80, DOI 10.1016/j.talanta.2016.10.016
   Li Y, 2018, ANAL CHEM, V90, P9386, DOI 10.1021/acs.analchem.8b02039
   Linsley JW, 2019, EXPERT OPIN DRUG DIS, V14, P901, DOI 10.1080/17460441.2019.1623784
   Maioli E, 2009, BIOL PROCED ONLINE, V11, P227, DOI 10.1007/s12575-009-9020-1
   Mao H, 2016, MAT SCI ENG C-MATER, V65, P143, DOI 10.1016/j.msec.2016.04.023
   Minta D, 2022, SURF INTERFACES, V28, DOI 10.1016/j.surfin.2021.101606
   Minteer SD, 2018, J AM CHEM SOC, V140, P2701, DOI 10.1021/jacs.8b00986
   MOSMANN T, 1983, J IMMUNOL METHODS, V65, P55, DOI 10.1016/0022-1759(83)90303-4
   Murali A, 2019, MATER TODAY CHEM, V12, P222, DOI 10.1016/j.mtchem.2019.02.001
   Niles AL, 2008, EXPERT OPIN DRUG DIS, V3, P655, DOI 10.1517/17460441.3.6.655
   Nontipichet N, 2021, FOOD CHEM, V364, DOI 10.1016/j.foodchem.2021.130396
   PAGLIACCI MC, 1993, EUR J CANCER, V29A, P1573, DOI 10.1016/0959-8049(93)90297-S
   Piccirillo S, 2020, CELL CALCIUM, V86, DOI 10.1016/j.ceca.2020.102160
   Qian LT, 2021, BIOSENS BIOELECTRON, V175, DOI 10.1016/j.bios.2020.112836
   Raj M, 2017, SENSOR ACTUAT B-CHEM, V239, P993, DOI 10.1016/j.snb.2016.08.083
   Rauf A, 2018, CRIT REV FOOD SCI, V58, P1428, DOI 10.1080/10408398.2016.1263597
   Sajid M, 2016, TRAC-TREND ANAL CHEM, V76, P15, DOI 10.1016/j.trac.2015.09.006
   SCUDIERO DA, 1988, CANCER RES, V48, P4827
   Lima HRS, 2018, BIOSENS BIOELECTRON, V108, P27, DOI 10.1016/j.bios.2018.02.034
   Song Z, 2019, MICROCHIM ACTA, V186, DOI 10.1007/s00604-019-3340-x
   Stepanenko AA, 2015, GENE, V574, P193, DOI 10.1016/j.gene.2015.08.009
   Sun ZJ, 2022, BIOSENS BIOELECTRON, V211, DOI 10.1016/j.bios.2022.114367
   Tominaga H, 1999, ANAL COMMUN, V36, P47, DOI 10.1039/a809656b
   Wang S, 2016, INT J ELECTROCHEM SC, V11, P2360
   Wei MJ, 2019, ACS SENSORS, V4, P2654, DOI 10.1021/acssensors.9b01061
   Westerink RHS, 2008, ACTA PHYSIOL, V192, P273, DOI 10.1111/j.1748-1716.2007.01805.x
   Wongkaew N, 2019, CHEM REV, V119, P120, DOI 10.1021/acs.chemrev.8b00172
   Xie XL, 2021, ANAL CHEM, V93, P4916, DOI 10.1021/acs.analchem.0c05191
   Xu HY, 2018, ANAL CHEM, V90, P4438, DOI 10.1021/acs.analchem.7b04419
   Xu Z, 2019, J ELECTROANAL CHEM, V841, P129, DOI 10.1016/j.jelechem.2019.04.028
NR 49
TC 0
Z9 0
U1 27
U2 27
PU ELSEVIER
PI AMSTERDAM
PA RADARWEG 29, 1043 NX AMSTERDAM, NETHERLANDS
SN 0039-9140
EI 1873-3573
J9 TALANTA
JI Talanta
PD MAR 1
PY 2023
VL 254
AR 124118
DI 10.1016/j.talanta.2022.124118
EA DEC 2022
PG 9
WC Chemistry, Analytical
WE Science Citation Index Expanded (SCI-EXPANDED)
SC Chemistry
GA 7C0XL
UT WOS:000899545200005
PM 36470018
DA 2023-06-30
ER

PT J
AU Ozkan, BC
   Aras, TS
   Turhan, H
   Ak, M
AF Ozkan, Betul Cicek
   Aras, Tugba Soganci
   Turhan, Huseyin
   Ak, Metin
TI Highly Stable and Reproducible Biosensor Interface based on Chitosan and
   2,5-Di(thienyl)pyrrole based Conjugated Polymer
SO MATERIALS CHEMISTRY AND PHYSICS
LA English
DT Article
DE Glucose biosensor; Chitosan; Conducting polymer; rGO
ID REDUCED GRAPHENE OXIDE; LABEL-FREE BIOSENSOR; CONDUCTING POLYMER; GOLD
   NANOPARTICLES; ELECTROCHEMICAL DETECTION; IMMOBILIZATION MATRIX;
   GLUCOSE; NANOCOMPOSITES
AB Interface design is the most crucial part of biosensor development because its rational design methodologies are directly related to the quality of sensing performance, such as sensitivity, reproducibility, stability, and linearity. In this study, a thienyl pyrrole derived electroactive monomer [N-1, N-4-bis(2,5-di(thiophene-2-yl)-1H-pyrrol-1-yl) terephthalamide] (TP) has been synthesized and electropolymerized onto chitosan (CS) and chitosan-reduced graphene oxide (rGO) modified electrode to produce highly stable and reproducible sensor platforms for glucose detection. The synergistic interactions of chitosan and p(TP) have produced the sensor platform inherent properties such as conductivity in three dimensions, ability to covalently bind the enzyme, interface compatibility of components, hydrophilicity. CS/p(TP)/GOx bioelectrodes offer higher sensitivity (0.322 mu A mu M-1 cm(-2)), detection limit (0.097 mu M) and good selectivity compared to CS-rGO/p(TP)/GOx (0.531 mu A mu M-1 cm(-2) and 0.159 mu M) bioelectrodes. Also, CS/p(TP)/GOx bioelectrodes show excellent longer-term storage stability, retaining 98.6% sensitivity after nine weeks, whereas the CS-rGO/p(TP)/GOx bioelectrode lost initial activity in two weeks when stored at 4 ?. Aside from the excellent stability and sensitivity, multiple sensor electrodes prepared under the same conditions gave the same glucose response without needing to be recalibrated.
C1 [Ozkan, Betul Cicek; Turhan, Huseyin] Firat Univ, Fac Technol, Met & Mat Engn Dept, Elazig, Turkey.
   [Aras, Tugba Soganci] Eskisehir Tech Univ, Grad Sch Sci, Dept Adv Technol, Eskisehir, Turkey.
   [Ak, Metin] Pamukkale Univ, Fac Art & Sci, Chem Dept, Denizli, Turkey.
C3 Firat University; Eskisehir Technical University; Pamukkale University
RP Ak, M (通讯作者)，Pamukkale Univ, Fac Art & Sci, Chem Dept, Denizli, Turkey.
EM metinak@pau.edu.tr
RI Ak, Metin/A-6039-2009; ÇİÇEK ÖZKAN, BETÜL/V-8815-2018
OI Ak, Metin/0000-0002-0000-4613; ÇİÇEK ÖZKAN, BETÜL/0000-0002-8852-6650
FU Firat University Scientific Research Projects Unit [TEKF.17.18]
FX This work was supported by Firat University Scientific Research Projects
   Unit (Project Number: TEKF.17.18) .
CR Ayranci R, 2019, J ELECTROCHEM SOC, V166, pB291, DOI 10.1149/2.0101906jes
   Ayranci R, 2017, CHEMISTRYSELECT, V2, P1548, DOI 10.1002/slct.201601632
   Ayranci R, 2015, SENSORS-BASEL, V15, P1389, DOI 10.3390/s150101389
   Azak H, 2013, RSC ADV, V3, P19582, DOI 10.1039/c3ra42212g
   Basu S, 2012, SENSOR ACTUAT B-CHEM, V173, P1, DOI 10.1016/j.snb.2012.07.092
   Baygu Y, 2020, MATER TODAY CHEM, V18, DOI 10.1016/j.mtchem.2020.100360
   Ben Messaoud N, 2018, SENSOR ACTUAT B-CHEM, V276, P304, DOI 10.1016/j.snb.2018.08.092
   Dai MZ, 2015, ACS APPL MATER INTER, V7, P10843, DOI 10.1021/acsami.5b01865
   David M, 2018, SENSOR ACTUAT B-CHEM, V255, P3227, DOI 10.1016/j.snb.2017.09.149
   Dervisevic M, 2017, J FOOD DRUG ANAL, V25, P510, DOI 10.1016/j.jfda.2016.12.005
   Feng LY, 2013, ADV MATER, V25, P168, DOI 10.1002/adma.201203229
   Gao ZQ, 2013, ANAL CHEM, V85, P1624, DOI 10.1021/ac302883c
   German N, 2021, POLYMERS-BASEL, V13, DOI 10.3390/polym13132173
   Gumusay O, 2020, IONICS, V26, P3501, DOI 10.1007/s11581-020-03495-8
   Hosseini MG, 2017, J COLLOID INTERF SCI, V496, P371, DOI 10.1016/j.jcis.2017.02.027
   Incebay H, 2020, SURF INTERFACES, V21, DOI 10.1016/j.surfin.2020.100726
   Kausaite-Minkstimiene A, 2020, MICROCHEM J, V154, DOI 10.1016/j.microc.2020.104665
   Nallon EC, 2016, ACS SENSORS, V1, P26, DOI 10.1021/acssensors.5b00029
   Nosrati H, 2019, DIAM RELAT MATER, V100, DOI 10.1016/j.diamond.2019.107561
   Ozkan BC, 2019, ELECTROCHIM ACTA, V295, P1044, DOI 10.1016/j.electacta.2018.11.032
   Ramanavicius S, 2021, NANOMATERIALS-BASEL, V11, DOI 10.3390/nano11020371
   Ramanavicius S, 2021, POLYMERS-BASEL, V13, DOI 10.3390/polym13010049
   Reza KK, 2017, MICROCHIM ACTA, V184, P1809, DOI 10.1007/s00604-017-2171-x
   Reza KK, 2015, BIOSENS BIOELECTRON, V74, P644, DOI 10.1016/j.bios.2015.07.020
   Roy B., 2017, CURR GRAPHENE SCI, V1, P71, DOI [10.2174/2452273201666170519155915, DOI 10.2174/2452273201666170519155915]
   Senel M, 2020, INT J BIOL MACROMOL, V143, P582, DOI 10.1016/j.ijbiomac.2019.12.013
   Soganci T, 2020, J PHYS D APPL PHYS, V53, DOI 10.1088/1361-6463/ab7acd
   Soganci T, 2018, ACS APPL MATER INTER, V10, P21654, DOI 10.1021/acsami.8b06206
   Soganci T, 2018, J ELECTROCHEM SOC, V165, pB22, DOI 10.1149/2.0561802jes
   Soganci T, 2017, POLYMER, V118, P40, DOI 10.1016/j.polymer.2017.04.060
   Soganci T, 2014, RSC ADV, V4, P46357, DOI 10.1039/c4ra07516a
   Tasli PT, 2021, J PHYS CHEM SOLIDS, V149, DOI 10.1016/j.jpcs.2020.109720
   Tekbasoglu TY, 2017, BIOSENS BIOELECTRON, V87, P81, DOI 10.1016/j.bios.2016.08.020
   Torlak Y, 2021, ELECTROANAL, V33, P2025, DOI 10.1002/elan.202100160
   Uzun SD, 2013, COLLOID SURFACE B, V112, P74, DOI 10.1016/j.colsurfb.2013.07.049
   Uzuncar S, 2021, J ELECTROCHEM SOC, V168, DOI 10.1149/1945-7111/ac131c
   Wang JY, 2013, ACS APPL MATER INTER, V5, P7852, DOI 10.1021/am4018219
   Wang XY, 2004, NANO LETT, V4, P331, DOI 10.1021/nl034885z
   Wu TF, 2011, MATER CHEM PHYS, V129, P932, DOI 10.1016/j.matchemphys.2011.05.030
   Xu H, 2009, ANAL CHEM, V81, P669, DOI 10.1021/ac8020592
   Yavuz AG, 2010, CARBOHYD POLYM, V81, P712, DOI 10.1016/j.carbpol.2010.03.045
   Ye DX, 2011, ANALYST, V136, P4563, DOI 10.1039/c1an15486a
   Young RJ, 2012, COMPOS SCI TECHNOL, V72, P1459, DOI 10.1016/j.compscitech.2012.05.005
   Wang Y, 2020, RSC ADV, V10, P15328, DOI 10.1039/d0ra01068e
   Zhang RL, 2018, COLLOID POLYM SCI, V296, P495, DOI 10.1007/s00396-018-4270-6
   Zhang YN, 2013, SENSOR ACTUAT B-CHEM, V176, P978, DOI 10.1016/j.snb.2012.09.080
   Zheng H, 2020, MICROCHEM J, V152, DOI 10.1016/j.microc.2019.104266
NR 47
TC 0
Z9 0
U1 9
U2 17
PU ELSEVIER SCIENCE SA
PI LAUSANNE
PA PO BOX 564, 1001 LAUSANNE, SWITZERLAND
SN 0254-0584
EI 1879-3312
J9 MATER CHEM PHYS
JI Mater. Chem. Phys.
PD SEP 1
PY 2022
VL 288
AR 126397
DI 10.1016/j.matchemphys.2022.126397
PG 11
WC Materials Science, Multidisciplinary
WE Science Citation Index Expanded (SCI-EXPANDED)
SC Materials Science
GA 2Z8FQ
UT WOS:000826807000001
DA 2023-06-30
ER

PT J
AU Jaapar, FN
   Parmin, NA
   Halim, NHA
   Hashim, U
   Gopinath, SCB
   Halim, FS
   Ruslinda, AR
   Voon, CH
   Uda, MNA
   Uda, MNA
   Nadzirah, S
   Rejali, Z
   Afzan, A
   Zakaria, II
AF Jaapar, F. Nadhirah
   Parmin, N. A.
   Halim, N. Hamidah A.
   Hashim, Uda
   Gopinath, Subash C. B.
   Halim, F. Syakirah
   Ruslinda, A. Rahim
   Voon, C. H.
   Uda, M. N. A.
   Uda, M. N. Afnan
   Nadzirah, Sh
   Rejali, Zulida
   Afzan, Amilia
   Zakaria, Iffah Izzati
TI Designing DNA probe from HPV 18 and 58 in the E6 region for sensing
   element in the development of genosensor-based gold nanoparticles
SO BIOTECHNOLOGY AND APPLIED BIOCHEMISTRY
LA English
DT Article
DE BLAST; Clustal OMEGA; DNA probe; GenBank; Human Papillomavirus
   biosensor; human papillomavirus
ID HUMAN-PAPILLOMAVIRUS HPV; INTERDIGITATED ELECTRODES; GRAPHENE OXIDE;
   HYBRIDIZATION; BIOSENSOR; PROTEINS; SURFACE; ASSAY; CHIP
AB The E6 region has higher protuberant probability annealing than consensus probe focusing on another region in the human papillomavirus (HPV) genome in terms of detection and screening method. Here, we designed the first multiple virus single-stranded deoxyribonucleic acid (ssDNA) for multiple detections in an early phase of screening for cervical cancer in the E6 region and became a fundamental evolution of detection electrochemical HPV biosensor. Gene profiling of the virus ssDNA sequences has been carried by high-end bioinformatics tools such as GenBank, Basic Local Alignment Searching Tools (BLAST), and Clustal OMEGA in a row. The output from bioinformatics tools resulted in 100% of similarities between our virus ssDNA probe and HPV complete genome in the databases. The cross-validation between HPV genome and our designed virus ssDNA provided high specificity and selectivity during screening methods compared with Pap smear. The DNA probe for HPV 18, 5 ' COOH-GAT CCA GAA GGT ACA GAC GGG GAG GGC ACG 3 ', while 5 ' COOH-GGG CGC TGT GCA GTG TGT TGG AGA CCC CGA3 ' as DNA probe for HPV 58 designed with 66.77% guanine (G) and cytosine (C) content for both. Our virus ssDNA probe for the HPV biosensor promises high sensitivity, specificity, selectivity, repeatability, low fluid consumption, and will be useful in mini-size diagnostic devices for cervical cancer detection.
C1 [Jaapar, F. Nadhirah; Parmin, N. A.; Halim, N. Hamidah A.; Hashim, Uda; Gopinath, Subash C. B.; Halim, F. Syakirah; Ruslinda, A. Rahim; Voon, C. H.; Uda, M. N. A.; Uda, M. N. Afnan] Univ Malaysia Perlis, Inst Nano Elect Engn, Kangar 01000, Perlis, Malaysia.
   [Gopinath, Subash C. B.] Univ Malaysia Perlis, Fac Chem Engn Technol, Arau 02600, Perlis, Malaysia.
   [Nadzirah, Sh] Univ Kebangsaan Malaysia, Inst Microengn & Nanoelect, Bangi, Selangor, Malaysia.
   [Rejali, Zulida; Afzan, Amilia] Univ Putra Malaysia, Fac Med & Hlth Sci, Dept Obstet & Gynaecol, Upm Serdang, Selangor, Malaysia.
   [Zakaria, Iffah Izzati] Natl Inst Biotechnol NIBM, Malaysia Genome Inst MGI, Kajang, Selangor, Malaysia.
C3 Universiti Malaysia Perlis; Universiti Malaysia Perlis; Universiti
   Kebangsaan Malaysia; Universiti Putra Malaysia
RP Parmin, NA (通讯作者)，Univ Malaysia Perlis, Inst Nano Elect Engn, Kangar 01000, Perlis, Malaysia.
EM azizahparmin@unimap.edu.my
RI Parmin, Nor Azizah/S-6303-2019; Uda, Muhammad Nur Aiman/V-7751-2019;
   A.Rahim, Ruslinda/K-7078-2014; Zakaria, Iffah Izzati/X-1258-2019
OI Parmin, Nor Azizah/0000-0002-4919-4550; A.Rahim,
   Ruslinda/0000-0002-3511-9509; Zakaria, Iffah Izzati/0000-0001-5888-1304;
   Voon, Chun Hong/0000-0002-9670-8868; Mohd Jamil, Amilia
   Afzan/0000-0002-4131-3404; Gopinath, Subash C.B./0000-0002-8347-4687;
   Jaapar, Nur Fareezah Nadhirah/0000-0003-3787-7407
FU Ministry of Higher Education [RACER/1/2019/TK04/UNIMAP//2]
FX This research was supported by the Ministry of Higher Education under
   grant no. RACER/1/2019/TK04/UNIMAP//2, and the author would like to
   thank all staff members of the Institute of Nanoelectronic Engineering
   in Universiti Malaysia Perlis for their technical advice.
CR Afzan A., 2019, SENSITIVE DNA BIOSEN, V1, P1
   Ansari MIH, 2016, BIOSENS BIOELECTRON, V85, P247, DOI 10.1016/j.bios.2016.05.009
   Argirion I, 2020, J CLIN VIROL, V132, DOI 10.1016/j.jcv.2020.104637
   Asnicar F, 2020, NAT COMMUN, V11, DOI 10.1038/s41467-020-16366-7
   Avelino KYPS, 2021, TALANTA, V226, DOI 10.1016/j.talanta.2021.122118
   Avelino KYPS, 2020, J PHARMACEUT BIOMED, V185, DOI 10.1016/j.jpba.2020.113249
   Azizah N, 2016, MICROCHIM ACTA, V183, P3119, DOI 10.1007/s00604-016-1954-9
   BERG T, 2010, PROTEIN PROTEIN COMP, P318, DOI DOI 10.1142/9781848163409_0012
   Boulenouar S, 2010, CARCINOGENESIS, V31, P473, DOI 10.1093/carcin/bgp281
   Brambilla D, 2021, TALANTA, V222, DOI 10.1016/j.talanta.2020.121542
   Chan PKS, 2012, CELL BIOSCI, V2, DOI 10.1186/2045-3701-2-17
   Cho NH, 2003, AM J OBSTET GYNECOL, V188, P56, DOI 10.1067/mob.2003.120
   Choi YD, 2005, GYNECOL ONCOL, V98, P369, DOI 10.1016/j.ygyno.2005.04.044
   Chojnacki S, 2017, NUCLEIC ACIDS RES, V45, pW550, DOI 10.1093/nar/gkx273
   Combes JD, 2014, INT J CANCER, V135, P2453, DOI 10.1002/ijc.28888
   Du P, 2009, BIOELECTROCHEMISTRY, V75, P37, DOI 10.1016/j.bioelechem.2009.01.003
   Dunne EF, 2007, JAMA-J AM MED ASSOC, V297, P813, DOI 10.1001/jama.297.8.813
   Espinosa JR, 2019, SENSORS-BASEL, V19, DOI 10.3390/s19183956
   Finzer P, 2002, VIROLOGY, V304, P265, DOI 10.1006/viro.2002.1667
   Halim FS, 2022, BIOTECHNOL APPL BIOC, V69, P1696, DOI 10.1002/bab.2239
   Hong Y, 2014, SCI REP-UK, V4, DOI 10.1038/srep04704
   Hoppe-Seyler K, 2017, P NATL ACAD SCI USA, V114, pE990, DOI 10.1073/pnas.1615758114
   Huertas CS, 2020, ANAL CHEM, V92, P12596, DOI 10.1021/acs.analchem.0c02619
   Iqbal MN, 2020, GENOMICS, V112, P4561, DOI 10.1016/j.ygeno.2020.08.010
   Islamifar, 2017, ARTICLE MOL DIAGNOSI, V8, P4
   Javier Chiesa Ignacio, 2016, VirusDisease, V27, P41, DOI 10.1007/s13337-015-0295-3
   Jimenez AMJ, 2017, SENSOR ACTUAT B-CHEM, V240, P503, DOI 10.1016/j.snb.2016.08.091
   Jonathan ES., U.S. Patent Application, Patent No. [11/837,581, 11837581]
   Kasraeian M, 2020, GYNECOL ONCOL REP, V33, DOI 10.1016/j.gore.2020.100596
   Kaur N, 2018, NANOSCALE RES LETT, V13, DOI 10.1186/s11671-018-2725-9
   Khalil I, 2019, BIOSENS BIOELECTRON, V131, P214, DOI 10.1016/j.bios.2019.02.028
   Khunamornpong S, 2016, PLOS ONE, V11, DOI 10.1371/journal.pone.0158184
   Koskimaa HM, 2017, EUR J CLIN MICROBIOL, V36, P1491, DOI 10.1007/s10096-017-2958-z
   Kroupis C, 2011, CLIN CHEM LAB MED, V49, P1783, DOI 10.1515/CCLM.2011.685
   Lakshmipriya T, 2016, MICROSYST TECHNOL, V22, P2389, DOI 10.1007/s00542-016-3074-1
   Lassmann T, 2020, BIOINFORMATICS, V36, P1928, DOI 10.1093/bioinformatics/btz795
   Liu J, 2020, RSC ADV, V10, P11393, DOI 10.1039/c9ra09446f
   Lu Y, 2003, BIOSENS BIOELECTRON, V18, P529, DOI 10.1016/S0956-5663(03)00013-7
   Ma XJ, 2020, J MED VIROL, V92, P3793, DOI 10.1002/jmv.25962
   Mahmoodi P, 2020, J NANOBIOTECHNOL, V18, DOI 10.1186/s12951-020-0577-9
   Mahmoodi P, 2019, BIOFACTORS, V45, P101, DOI 10.1002/biof.1465
   Malagon T, 2019, GYNECOL ONCOL, V155, P245, DOI 10.1016/j.ygyno.2019.09.010
   Martinelli M, 2020, INT J ENV RES PUB HE, V17, DOI 10.3390/ijerph17010306
   Martinkova P, 2017, INT J ELECTROCHEM SC, V12, P7386, DOI 10.20964/2017.08.02
   McGinnis S, 2004, NUCLEIC ACIDS RES, V32, pW20, DOI 10.1093/nar/gkh435
   Mukama O, 2020, SENSOR ACTUAT B-CHEM, V316, DOI 10.1016/j.snb.2020.128119
   Nakamura T, 2018, BIOINFORMATICS, V34, P2490, DOI 10.1093/bioinformatics/bty121
   Neveu G, 2012, METHODS, V58, P349, DOI 10.1016/j.ymeth.2012.07.029
   Nunna BB, 2019, BIONANOSCIENCE, V9, P203, DOI 10.1007/s12668-018-0589-1
   Othman NH, 2009, ASIAN PAC J CANCER P, V10, P747
   Pal A, 2020, FRONT MICROBIOL, V10, DOI 10.3389/fmicb.2019.03116
   Park Y, 2012, J CLIN MICROBIOL, V50, P2359, DOI 10.1128/JCM.00337-12
   Parmin NA, 2019, INT J BIOL MACROMOL, V126, P877, DOI 10.1016/j.ijbiomac.2018.12.235
   Parmin NA, 2019, MICROCHIM ACTA, V186, DOI 10.1007/s00604-019-3445-2
   Parmin NA, 2018, INT J BIOL MACROMOL, V107, P1738, DOI 10.1016/j.ijbiomac.2017.10.051
   Peng XY, 2019, SENSOR ACTUAT B-CHEM, V286, P222, DOI 10.1016/j.snb.2019.01.158
   Viana MRP, 2020, PHOTODIAGN PHOTODYN, V29, DOI 10.1016/j.pdpdt.2019.101592
   Piao JY, 2018, MICROCHIM ACTA, V185, DOI 10.1007/s00604-018-3065-2
   Qi L, 2020, J PHYS CHEM C, V124, P13779, DOI 10.1021/acs.jpcc.0c03253
   Riccelli PV, 2001, NUCLEIC ACIDS RES, V29, P996, DOI 10.1093/nar/29.4.996
   Roth E, 2018, NANO LETT, V18, P6703, DOI 10.1021/acs.nanolett.8b02093
   Sabdin S, 2019, MATER TODAY-PROC, V19, P1183, DOI 10.1016/j.matpr.2019.11.121
   Sabet F, 2021, INT J INFECT DIS, V103, P480, DOI 10.1016/j.ijid.2020.12.015
   Shah SS, 2016, CANCERS, V8, DOI 10.3390/cancers8090085
   Shirota T., 2020, ORAL MED ORAL PATHOL, V129, pE189, DOI [10.1016/j.oooo.2019.07.036, DOI 10.1016/J.OOOO.2019.07.036]
   Sievers F, 2020, BIOINFORMATICS, V36, P90, DOI 10.1093/bioinformatics/btz552
   Song JS, 2013, PLOS ONE, V8, DOI 10.1371/journal.pone.0058678
   Spurgeon ME, 2017, VIRUSES-BASEL, V9, DOI 10.3390/v9080219
   Teng CS, 2020, BMC GENOMICS, V21, DOI 10.1186/s12864-020-6722-x
   Vollmer AH, 2016, ANTIVIR RES, V133, P196, DOI 10.1016/j.antiviral.2016.08.011
   Weng SL, 2018, BRIEF BIOINFORM, V19, P1102, DOI 10.1093/bib/bbx046
   Yeh YT, 2020, P NATL ACAD SCI USA, V117, P895, DOI 10.1073/pnas.1910113117
   Yin F, 2017, PAPILLOMAVIRUS RES, V3, P85, DOI 10.1016/j.pvr.2017.02.005
NR 73
TC 0
Z9 0
U1 5
U2 17
PU WILEY
PI HOBOKEN
PA 111 RIVER ST, HOBOKEN 07030-5774, NJ USA
SN 0885-4513
EI 1470-8744
J9 BIOTECHNOL APPL BIOC
JI Biotechnol. Appl. Biochem.
PD OCT
PY 2022
VL 69
IS 5
BP 1966
EP 1983
DI 10.1002/bab.2260
EA OCT 2021
PG 18
WC Biochemistry & Molecular Biology; Biotechnology & Applied Microbiology
WE Science Citation Index Expanded (SCI-EXPANDED)
SC Biochemistry & Molecular Biology; Biotechnology & Applied Microbiology
GA 5R7MN
UT WOS:000706400600001
PM 34554606
DA 2023-06-30
ER

PT J
AU Senkuytu, E
   Davarci, D
   Olcer, Z
   Ciftci, GY
AF Senkuytu, Elif
   Davarci, Derya
   Olcer, Zehra
   Ciftci, Gonul Yenilmez
TI DNA interaction analysis with automated biosensor of paraben derivative
   s-triazines
SO JOURNAL OF MOLECULAR STRUCTURE
LA English
DT Article
DE s-Triazine; Parabens; DNA binding; Electrochemical biosensor
ID BIOLOGICAL EVALUATION; CRYSTAL-STRUCTURE; 1,3,5-TRIAZINE; COMPLEXES;
   APOPTOSIS; DOCKING
AB Among all heterocyclic compounds, the triazine scaffold has an important place due to its wide range of biological activities. Triazine has been preferred by many researchers as the target structure for the design and development of new drugs, as it is found in many biologically active molecules with promising biological potential such as anti-inflammatory, anti-mycobacterial, anti-viral, anti-cancer properties. In this study, a series of paraben substituted s-triazine compounds 1-5 were synthesized and their structures were determined by H-1 and C-13 NMR spectroscopies as well as mass spectrometry. Also, structure of compound 5 was adjusted by X-ray crystallographic technique and crystallographic analysis revealed that 5 was crystallized in the trigonal space group R-3. According to X-ray analysis, compound 5 has very important intermolecular interaction such as nonclassical H-bond and pi-pi interaction. These interactions lead formation of supramolecular network. The thermal stabilities were investigated by thermogravimetric analysis. According to thermogravimetric analysis results, all of the synthesized compounds have high thermal stability. DNA interaction studies of the compounds 1-5 were performed with an automatic biosensor device that can measure the efficiency of DNA hybridization on the biochip surface. The biosensor results show that benzyl paraben substituted s-triazine compound 5, the most reactive compound at low concentration, was showed 61% and 75% activity reduction at concentrations 12.5 and 25 mu M. (C) 2020 Elsevier B.V. All rights reserved.
C1 [Senkuytu, Elif] Ataturk Univ, Sci Fac, Dept Chem, TR-25240 Erzurum, Turkey.
   [Senkuytu, Elif; Davarci, Derya; Olcer, Zehra; Ciftci, Gonul Yenilmez] Gebze Tech Univ, Dept Chem, TR-41400 Kocaeli, Turkey.
C3 Ataturk University; Gebze Technical University
RP Senkuytu, E (通讯作者)，Ataturk Univ, Sci Fac, Dept Chem, TR-25240 Erzurum, Turkey.; Senkuytu, E (通讯作者)，Gebze Tech Univ, Dept Chem, TR-41400 Kocaeli, Turkey.
EM elif.senkuytu@atauni.edu.tr
RI DAVARCI, DERYA/GPF-8181-2022
OI Senkuytu, Elif/0000-0002-3579-8062; DAVARCI, DERYA/0000-0002-0407-9604
FU Gave Technical University Scientific Research Projects (GTUBAP) [BAP
   2018-A105-34]; BILGEM-TUBITAK
FX This work was supported by grants from the Gave Technical University
   Scientific Research Projects (GTUBAP) (Grant no: BAP 2018-A105-34). We
   would like to thank BILGEM-TUBITAK for their contribution to the
   manufacturing of biochip and detection platform.
CR Ananthnag GS, 2015, INORG CHEM, V54, P10985, DOI 10.1021/acs.inorgchem.5b02075
   Andersen FA, 2008, INT J TOXICOL, V27, P1, DOI 10.1080/10915810802032388
   [Anonymous], 2019, GLOBAL CANC OBSERVAT
   [Anonymous], 2007, BRUKERAPEX2
   [Anonymous], 2001, BRUKERSADABS
   [Anonymous], 2007, BRUKERSAINT
   Barakat A, 2019, J CHEM-NY, V2019, DOI 10.1155/2019/9403908
   Barea P, 2018, EUR J MED CHEM, V150, P579, DOI 10.1016/j.ejmech.2018.03.014
   Bartholomew D., 1996, COMPREHENSIVE HETERO, VII
   Cascioferro S, 2017, EUR J MED CHEM, V142, P523, DOI 10.1016/j.ejmech.2017.09.035
   Cascioferro S, 2017, EUR J MED CHEM, V142, P74, DOI 10.1016/j.ejmech.2017.06.003
   Chen XW, 2012, EUR J MED CHEM, V51, P60, DOI 10.1016/j.ejmech.2012.02.019
   Ciftci GY, 2017, MICROCHIM ACTA, V184, P2307, DOI 10.1007/s00604-017-2162-y
   Ciftci GY, 2016, BIOSENS BIOELECTRON, V80, P331, DOI 10.1016/j.bios.2016.01.061
   CODEN, 1988, JKXXAF, Patent No. 62178576
   CODEN, 1988, Application: JP 86-20610 19860131, Patent No. 8620610
   Comins D.L., 1988, ADV HETEROCYCLIC CHE, P44
   CREMER D, 1975, J AM CHEM SOC, V97, P1354, DOI 10.1021/ja00839a011
   Dinari M, 2018, J MOL STRUCT, V1156, P43, DOI 10.1016/j.molstruc.2017.11.087
   Dolomanov OV, 2009, J APPL CRYSTALLOGR, V42, P339, DOI 10.1107/S0021889808042726
   Dubey D, 2017, FOOD CHEM TOXICOL, V108, P171, DOI 10.1016/j.fct.2017.07.056
   Ecik ET, 2017, DYES PIGMENTS, V143, P455, DOI 10.1016/j.dyepig.2017.04.031
   El-Faham A, 2020, BIOORG CHEM, V94, DOI 10.1016/j.bioorg.2019.103397
   Fisher M, 2017, ENVIRON SCI TECHNOL, V51, P4009, DOI 10.1021/acs.est.6b04302
   Giacomelli G, 2004, CURR ORG CHEM, V8, P1497, DOI 10.2174/1385272043369845
   Guo BX, 2018, MATER LETT, V221, P236, DOI 10.1016/j.matlet.2018.03.102
   Ismail AM, 2020, J MOL STRUCT, V1200, DOI 10.1016/j.molstruc.2019.127088
   Jurgens B, 2000, INORG CHEM, V39, P665, DOI 10.1021/ic991044f
   Khattab SN, 2018, CHEMMEDCHEM, V13, P725, DOI 10.1002/cmdc.201700770
   Kuralay F, 2014, COLLOID SURFACE B, V123, P825, DOI 10.1016/j.colsurfb.2014.10.021
   LARSON AC, 1974, J CHEM PHYS, V60, P185, DOI 10.1063/1.1680766
   Liu B. B., 2015, MED CHEM, V5, P131, DOI [DOI 10.4172/2161-0444.1000255, 10.4172/2161-0444.1000255]
   Liu H, 2020, EUR J MED CHEM, V185, DOI 10.1016/j.ejmech.2019.111804
   Macrae CF, 2006, J APPL CRYSTALLOGR, V39, P453, DOI [10.1107/S002188980600731X, 10.1107/S0021 88980600731X]
   Maqbool M, 2016, BIOORGAN MED CHEM, V24, P2777, DOI 10.1016/j.bmc.2016.04.041
   Nagar Y, 2020, CHEMOSPHERE, V246, DOI 10.1016/j.chemosphere.2019.125730
   Palecek E, 1998, BIOSENS BIOELECTRON, V13, P621, DOI 10.1016/S0956-5663(98)00017-7
   Ramadan DR, 2018, NEW J CHEM, V42, P10676, DOI 10.1039/c8nj01483c
   Rescifina A, 2011, EUR J MED CHEM, V46, P129, DOI 10.1016/j.ejmech.2010.10.023
   Roszak J, 2017, TOXICOL APPL PHARM, V337, P12, DOI 10.1016/j.taap.2017.10.014
   Rusling JF, 2007, CURR OPIN DRUG DISC, V10, P67
   Senkuytu E, 2020, INORG CHEM, V59, P2288, DOI 10.1021/acs.inorgchem.9b03031
   Senkuytu E, 2018, J LUMIN, V203, P639, DOI 10.1016/j.jlumin.2018.06.075
   Senkuytu E, 2018, INORG CHIM ACTA, V477, P219, DOI 10.1016/j.ica.2018.02.035
   Serbezeanu D, 2019, J MOL STRUCT, V1196, P637, DOI 10.1016/j.molstruc.2019.07.001
   Shah DR, 2014, FUTURE MED CHEM, V6, P463, DOI 10.4155/fmc.13.212
   Shandilya A, 2017, J MOL GRAPH MODEL, V71, P96, DOI 10.1016/j.jmgm.2016.10.022
   Shanmugam M, 2018, NEW J CHEM, V42, P1698, DOI 10.1039/c7nj03348f
   Shao LS, 2018, CHEM ENG J, V339, P509, DOI 10.1016/j.cej.2018.01.145
   Sharma A, 2017, J MOL STRUCT, V1145, P244, DOI 10.1016/j.molstruc.2017.05.040
   Sheldrick GM, 2015, ACTA CRYSTALLOGR C, V71, P3, DOI [10.1107/S2053229614024218, 10.1107/S0108767307043930]
   Singla P, 2016, EUR J MED CHEM, V117, P59, DOI 10.1016/j.ejmech.2016.03.088
   Singla P, 2016, BIOORG MED CHEM LETT, V26, P518, DOI 10.1016/j.bmcl.2015.11.083
   Smolin E.M., 1959, S TRIAZINE DERIVATIV
   Spek AL, 2015, ACTA CRYSTALLOGR C, V71, P9, DOI 10.1107/S2053229614024929
   Spek AL, 2009, ACTA CRYSTALLOGR D, V65, P148, DOI 10.1107/S090744490804362X
   Stagi L, 2017, SPECTROCHIM ACTA A, V183, P348, DOI 10.1016/j.saa.2017.04.053
   Tajik S, 2015, TALANTA, V134, P60, DOI 10.1016/j.talanta.2014.10.063
   Thalladi VR, 1998, J AM CHEM SOC, V120, P2563, DOI 10.1021/ja972830r
   Vembu S, 2015, BIOORGAN MED CHEM, V23, P4561, DOI 10.1016/j.bmc.2015.06.009
   Xiong YZ, 2018, J MOL STRUCT, V1164, P311, DOI 10.1016/j.molstruc.2018.03.093
   Yang B, 2019, BIOSENS BIOELECTRON, V142, DOI 10.1016/j.bios.2019.111544
   Zassowski P, 2018, DYES PIGMENTS, V149, P804, DOI 10.1016/j.dyepig.2017.11.040
   Zhang CL, 2018, MAT SCI ENG C-MATER, V91, P414, DOI 10.1016/j.msec.2018.05.065
   Zhang Y, 2014, SENSOR ACTUAT B-CHEM, V204, P24, DOI 10.1016/j.snb.2014.06.125
   Zhou CH, 2008, BIOORG MED CHEM LETT, V18, P1308, DOI 10.1016/j.bmcl.2008.01.031
   Zhou JF, 2016, POLYMER, V102, P301, DOI 10.1016/j.polymer.2016.09.027
   Zhou XT, 2017, EUR J MED CHEM, V125, P1279, DOI 10.1016/j.ejmech.2016.11.010
NR 68
TC 0
Z9 0
U1 0
U2 11
PU ELSEVIER
PI AMSTERDAM
PA RADARWEG 29, 1043 NX AMSTERDAM, NETHERLANDS
SN 0022-2860
EI 1872-8014
J9 J MOL STRUCT
JI J. Mol. Struct.
PD DEC 15
PY 2020
VL 1222
AR 128925
DI 10.1016/j.molstruc.2020.128925
PG 8
WC Chemistry, Physical
WE Science Citation Index Expanded (SCI-EXPANDED)
SC Chemistry
GA OO6DF
UT WOS:000587467200064
DA 2023-06-30
ER

PT J
AU Shrestha, BK
   Ahmad, R
   Shrestha, S
   Park, CH
   Kim, CS
AF Shrestha, Bishnu Kumar
   Ahmad, Rafiq
   Shrestha, Sita
   Park, Chan Hee
   Kim, Cheol Sang
TI In situ synthesis of cylindrical spongy polypyrrole doped protonated
   graphitic carbon nitride for cholesterol sensing application
SO BIOSENSORS & BIOELECTRONICS
LA English
DT Article
DE Polypyrrole; Carbon nitride; Ultra-thin nanosheets; Biocompatible;
   Cholesterol biosensor
ID CONDUCTING POLYMERS; VISIBLE-LIGHT; PERFORMANCE; BIOSENSOR; NANOTUBES;
   OXIDASE; ELECTRODE; FABRICATION; PREVENTION; NANOSHEETS
AB Herein, we demonstrate the exfoliation of bulk graphitic carbon nitrides (g-C3N4) into ultra-thin (similar to 3.4nm) twodimensional (2D) nanosheets and their functionalization with proton (g-C3N4H+). The layered semiconductor gC(3)N(4)H(+) nanosheets were doped with cylindrical spongy shaped polypyrrole (CSPPy-g-C3N4H+) using chemical polymerization method. The as-prepared nanohybrid composite was utilized to fabricate cholesterol biosensors after immobilization of cholesterol oxidase (ChOx) at physiological pH. Large specific surface area and positive charge nature of CSPPy-g-C3N4H+ composite has tendency to generate strong electrostatic attraction with negatively charged ChOx, and as a result they formed stable bionanohybrid composite with high enzyme loading. A detailed electrochemical characterization of as-fabricated biosensor electrode (Ch0x-C8131,y-gC(3)N(4)H-VGCE) exhibited high-sensitivity (645.7 pAmM-(1) cm(-2)) in wide -linear range of 0.02-5.0 mM, low detection limit (8.0 mu M), fast response time (similar to 3 s), long-term stability, and good selectivity during cholesterol detection. To the best of our knowledge, this novel nanocomposite was utilized for the first time for cholesterol biosensor fabrication that resulted in high sensing performance. Hence, this approach opens a new prospective to utilize CSPPy-g-C3N4H* composite as cost-effective, biocompatible, eco-friendly, and superior electrocatalytic as well as electroconductive having great application potentials that could pave the ways to explore many other new sensors fabrication and biomedical applications.
C1 [Shrestha, Bishnu Kumar; Shrestha, Sita; Park, Chan Hee; Kim, Cheol Sang] Chonbuk Natl Univ, Grad Sch, Dept Bionanosyst Engn, 567 Baekje Daero, Jeonju Si 54896, Jeollabuk Do, South Korea.
   [Shrestha, Bishnu Kumar; Park, Chan Hee; Kim, Cheol Sang] Chonbuk Natl Univ, Div Mech Design Engn, 567 Baekje Daero, Jeonju Si 54896, Jeollabuk Do, South Korea.
   [Ahmad, Rafiq] Chonbuk Natl Univ, Sch Semicond & Chem Engn, Nanomat Proc Res, 567 Baekje Daero, Jeonju Si 54896, Jeollabuk Do, South Korea.
C3 Jeonbuk National University; Jeonbuk National University; Jeonbuk
   National University
RP Park, CH; Kim, CS (通讯作者)，Chonbuk Natl Univ, Grad Sch, Dept Bionanosyst Engn, 567 Baekje Daero, Jeonju Si 54896, Jeollabuk Do, South Korea.
EM biochan@jbnu.ac.kr; chskim@jbnu.ac.kr
RI Ahmad, Rafiq/AAY-7943-2021
OI Ahmad, Rafiq/0000-0001-6345-3507
FU Basic Science Research Program through National Research Foundation of
   Korea (NRF) by Ministry of Education, Science and Technology
   [2016R1A2A2A07005160]
FX This paper was supported by grant from the Basic Science Research
   Program through National Research Foundation of Korea (NRF) by Ministry
   of Education, Science and Technology (Project no. 2016R1A2A2A07005160).
CR Ahmad R, 2014, ELECTROCHEM COMMUN, V38, P4, DOI 10.1016/j.elecom.2013.10.028
   Ahmad R, 2013, BIOSENS BIOELECTRON, V45, P281, DOI 10.1016/j.bios.2013.01.021
   Ahmadalinezhad A, 2011, BIOSENS BIOELECTRON, V26, P4508, DOI 10.1016/j.bios.2011.05.011
   Ahuja T, 2007, BIOMATERIALS, V28, P791, DOI 10.1016/j.biomaterials.2006.09.046
   Arsenault BJ, 2016, J THORAC DIS, V8, P2340, DOI 10.21037/jtd.2016.08.83
   Aydemir N, 2016, PHYS CHEM CHEM PHYS, V18, P8264, DOI 10.1039/c5cp06830d
   Bai XJ, 2014, J MATER CHEM A, V2, P17521, DOI 10.1039/c4ta02781g
   Baigent C, 2010, LANCET, V376, P1670, DOI 10.1016/S0140-6736(10)61350-5
   Brahim S, 2001, ANAL CHIM ACTA, V448, P27, DOI 10.1016/S0003-2670(01)01321-6
   BREDAS JL, 1985, ACCOUNTS CHEM RES, V18, P309, DOI 10.1021/ar00118a005
   Cao JY, 2015, J MATER CHEM A, V3, P14445, DOI 10.1039/c5ta02920a
   Fang W, 2017, J COLLOID INTERF SCI, V490, P834, DOI 10.1016/j.jcis.2016.12.017
   Fang Y, 2006, BBA-MOL CELL RES, V1763, P254, DOI 10.1016/j.bbamcr.2006.01.006
   Gholivand MB, 2014, BIOSENS BIOELECTRON, V53, P472, DOI 10.1016/j.bios.2013.09.074
   Gong KP, 2009, SCIENCE, V323, P760, DOI 10.1126/science.1168049
   Hahn YB, 2012, CHEM COMMUN, V48, P10369, DOI 10.1039/c2cc34706g
   Kofuji Y, 2016, J AM CHEM SOC, V138, P10019, DOI 10.1021/jacs.6b05806
   Komathi S, 2016, BIOSENS BIOELECTRON, V84, P64, DOI 10.1016/j.bios.2015.11.042
   Labarthe DR, 2012, CIRCULATION, V125, P2667, DOI 10.1161/CIRCULATIONAHA.111.087726
   Labib M, 2016, CHEM REV, V116, P9001, DOI 10.1021/acs.chemrev.6b00220
   Li XG, 2010, J PHYS CHEM C, V114, P19244, DOI 10.1021/jp107435b
   Lin XY, 2016, SENSOR ACTUAT B-CHEM, V233, P100, DOI 10.1016/j.snb.2016.04.019
   Lotsch BV, 2007, CHEM-EUR J, V13, P4969, DOI 10.1002/chem.200601759
   Lu QJ, 2017, BIOSENS BIOELECTRON, V89, P411, DOI 10.1016/j.bios.2016.05.064
   Lu QJ, 2015, CHEM COMMUN, V51, P12251, DOI 10.1039/c5cc04231c
   Ma TY, 2014, SMALL, V10, P2382, DOI 10.1002/smll.201303827
   Malhotra BD, 2006, ANAL CHIM ACTA, V578, P59, DOI 10.1016/j.aca.2006.04.055
   Mansano FV, 2010, ANAL CHEM, V82, P6775, DOI 10.1021/ac1006427
   Medintz IL, 2005, NAT MATER, V4, P435, DOI 10.1038/nmat1390
   Niu P, 2012, ADV FUNCT MATER, V22, P4763, DOI 10.1002/adfm.201200922
   Ong WJ, 2015, NANO ENERGY, V13, P757, DOI 10.1016/j.nanoen.2015.03.014
   Pang X, 2012, J MATER CHEM, V22, P9147, DOI 10.1039/c2jm16750f
   Qian T, 2014, BIOSENS BIOELECTRON, V58, P237, DOI 10.1016/j.bios.2014.02.081
   Quigley AF, 2009, ADV MATER, V21, P4393, DOI 10.1002/adma.200901165
   Ramendra S.D., 2010, J PHYS CHEM C, V114, P21427
   Sadki S, 2000, CHEM SOC REV, V29, P283, DOI 10.1039/a807124a
   Saxena U, 2016, BIOSENS BIOELECTRON, V75, P196, DOI 10.1016/j.bios.2015.08.042
   Shi YQ, 2016, IND ENG CHEM RES, V55, P7646, DOI 10.1021/acs.iecr.6b01237
   Shrestha BK, 2016, J COLLOID INTERF SCI, V482, P39, DOI 10.1016/j.jcis.2016.07.067
   Somers RC, 2007, CHEM SOC REV, V36, P579, DOI 10.1039/b517613c
   Tan XC, 2005, ANAL BIOCHEM, V337, P111, DOI 10.1016/j.ab.2004.10.040
   Wang K, 2015, APPL CATAL B-ENVIRON, V176, P44, DOI 10.1016/j.apcatb.2015.03.045
   Wang XC, 2009, J AM CHEM SOC, V131, P1680, DOI 10.1021/ja809307s
   Wilson GS, 2000, CHEM REV, V100, P2693, DOI 10.1021/cr990003y
   Wu G, 2015, NAT COMMUN, V6, DOI 10.1038/ncomms8258
   Xiong MY, 2017, BIOSENS BIOELECTRON, V89, P212, DOI 10.1016/j.bios.2016.03.043
   Yuan XX, 2013, ENERG ENVIRON SCI, V6, P1105, DOI 10.1039/c3ee23520c
   Zhang GG, 2014, ADV MATER, V26, P805, DOI 10.1002/adma.201303611
   Zhang JS, 2010, ANGEW CHEM INT EDIT, V49, P441, DOI 10.1002/anie.200903886
   Zhang YJ, 2009, J AM CHEM SOC, V131, P50, DOI 10.1021/ja808329f
NR 50
TC 80
Z9 79
U1 1
U2 260
PU ELSEVIER ADVANCED TECHNOLOGY
PI OXFORD
PA OXFORD FULFILLMENT CENTRE THE BOULEVARD, LANGFORD LANE, KIDLINGTON,
   OXFORD OX5 1GB, OXON, ENGLAND
SN 0956-5663
EI 1873-4235
J9 BIOSENS BIOELECTRON
JI Biosens. Bioelectron.
PD AUG 15
PY 2017
VL 94
BP 686
EP 693
DI 10.1016/j.bios.2017.03.072
PG 8
WC Biophysics; Biotechnology & Applied Microbiology; Chemistry, Analytical;
   Electrochemistry; Nanoscience & Nanotechnology
WE Science Citation Index Expanded (SCI-EXPANDED)
SC Biophysics; Biotechnology & Applied Microbiology; Chemistry;
   Electrochemistry; Science & Technology - Other Topics
GA EU7FS
UT WOS:000401201300090
PM 28390320
DA 2023-06-30
ER

PT J
AU Wang, FT
   Hou, YY
   Tan, XC
   Huang, KJ
   Xu, J
   Cai, R
AF Wang, Fu-Ting
   Hou, Yang-Yang
   Tan, Xuecai
   Huang, Ke-Jing
   Xu, Jing
   Cai, Ren
TI Real-time multiple signal amplification self-powered biosensing platform
   for ultrasensitive detection of MicroRNA
SO BIOSENSORS & BIOELECTRONICS
LA English
DT Article
DE Real-time detection; Self-powered biosensing platform; MicroRNA-21;
   Target-induced recycling double amplification; strategy; Multiple signal
   amplification
ID ELECTROCHEMICAL BIOSENSOR; GOLD NANOPARTICLES; METHYLENE-BLUE; CANCER
AB A real-time self-powered biosensor is designed for ultrasensitive detection of microRNA-21 based on electro-chemical energy device capacitor and target-induced recycling double amplification strategy, which greatly improves the output signal by converting a small number of targets into two glucose oxidase labeled output strand DNAs, and the squeezed-out output strand is recycled by the cathode to fix more signal [Ru(NH3)6]3+ to further improve the detection signal. A digital multimeter (DMM) is connected to computer for real-time dis-playing the output signal of the self-powered biosensing system, which improves the accuracy of the sensing platform. The sensitivity of the proposed biosensor is 116.15 mu A/pM for target microRNA-21, which is 32.26 times higher than that of pure EBFC (3.6 mu A/pM). The target concentration is proportional to the open-circuit voltage value in a wide linear range of 0.1-10000 fM with a low detection limit of 0.04 fM (S/N = 3). The method shows high sensitivity and excellent selectivity, and can be applied to detect tumor marker microRNA-21 in biological matrix.
C1 [Tan, Xuecai; Huang, Ke-Jing] Guangxi Minzu Univ, Sch Chem & Chem Engn, Nanning 530008, Peoples R China.
   [Tan, Xuecai; Huang, Ke-Jing] State Ethn Affairs Commiss, Key Lab Chem & Engn Forest Prod, Nanning 530008, Peoples R China.
   [Tan, Xuecai; Huang, Ke-Jing] Guangxi Key Lab Chem & Engn Forest Prod, Nanning 530008, Peoples R China.
   [Tan, Xuecai; Huang, Ke-Jing] Guangxi Collaborat Innovat Ctr Chem & Engn Forest, Nanning 530008, Peoples R China.
   [Tan, Xuecai; Huang, Ke-Jing] Key Lab Guangxi Coll & Univ Food Safety & Pharmace, Nanning 530008, Peoples R China.
   [Hou, Yang-Yang; Xu, Jing] Xinyang Normal Univ, Coll Chem & Chem Engn, Xinyang 464000, Peoples R China.
   [Wang, Fu-Ting; Cai, Ren] Hunan Univ, Coll Mat Sci & Engn, Coll Chem & Chem Engn, Coll Biol,Mol Sci & Biomed Lab,State Key Lab Chemo, Changsha 410082, Peoples R China.
C3 Guangxi Minzu University; Xinyang Normal University; Hunan University
RP Huang, KJ (通讯作者)，Guangxi Minzu Univ, Sch Chem & Chem Engn, Nanning 530008, Peoples R China.; Huang, KJ (通讯作者)，State Ethn Affairs Commiss, Key Lab Chem & Engn Forest Prod, Nanning 530008, Peoples R China.; Huang, KJ (通讯作者)，Guangxi Key Lab Chem & Engn Forest Prod, Nanning 530008, Peoples R China.; Huang, KJ (通讯作者)，Guangxi Collaborat Innovat Ctr Chem & Engn Forest, Nanning 530008, Peoples R China.; Huang, KJ (通讯作者)，Key Lab Guangxi Coll & Univ Food Safety & Pharmace, Nanning 530008, Peoples R China.; Xu, J (通讯作者)，Xinyang Normal Univ, Coll Chem & Chem Engn, Xinyang 464000, Peoples R China.; Cai, R (通讯作者)，Hunan Univ, Coll Mat Sci & Engn, Coll Chem & Chem Engn, Coll Biol,Mol Sci & Biomed Lab,State Key Lab Chemo, Changsha 410082, Peoples R China.
EM kejinghuang@163.com; xujing@xynu.edu.cn; cairen@hnu.edu.cn
RI Cai, Ren/AAB-1473-2021
OI Cai, Ren/0000-0003-2583-7133
FU Talent Introduction Start -Up Foundation of Guangxi Minzu University
   [2021KJQD08]; Natural Science Foundation of China [22074130, 22264004]
FX The authors acknowledge fi nancial support from the Talent Introduction
   Start -Up Foundation of Guangxi Minzu University (2021KJQD08) , Natural
   Science Foundation of China (No. 22074130, 22264004) . The authors
   acknowledge the supported from the Analysis Testing Center of Xinyang
   Normal University for the materials characterization.
CR Bandodkar AJ, 2020, NAT ELECTRON, V3, P554, DOI 10.1038/s41928-020-0443-7
   Chang JF, 2021, CHINESE CHEM LETT, V32, P775, DOI 10.1016/j.cclet.2020.05.041
   Chen YX, 2021, CHEM COMMUN, V57, P3700, DOI 10.1039/d1cc00730k
   Deng HM, 2019, ANAL CHEM, V91, P12468, DOI 10.1021/acs.analchem.9b03151
   Deng YC, 2021, ACS APPL MATER INTER, V13, P14420, DOI 10.1021/acsami.1c01174
   Gai P.P., 2020, ANAL CHEM, V9, P1141
   Gu CC, 2019, ANAL CHEM, V91, P8697, DOI 10.1021/acs.analchem.9b02510
   Huang CH, 2020, BIOSENS BIOELECTRON, V164, DOI 10.1016/j.bios.2020.112320
   Ilic IK, 2021, ACS APPL MATER INTER, V13, P29612, DOI 10.1021/acsami.1c06013
   Li W, 2019, SAUDI J BIOL SCI, V26, P173, DOI 10.1016/j.sjbs.2018.08.023
   Li ZY, 2017, J BIOMED NANOTECHNOL, V13, P1272, DOI 10.1166/jbn.2017.2426
   Lin XY, 2021, SENSOR ACTUAT B-CHEM, V333, DOI 10.1016/j.snb.2021.129556
   Liu H, 2021, SENSOR ACTUAT B-CHEM, V329, DOI 10.1016/j.snb.2020.129215
   Mohan AMV, 2020, TRAC-TREND ANAL CHEM, V131, DOI 10.1016/j.trac.2020.116024
   Peng LH, 2020, FRONT BIOENG BIOTECH, V8, DOI 10.3389/fbioe.2020.00040
   Peng LH, 2020, RNA BIOL, V17, P765, DOI 10.1080/15476286.2020.1728961
   Rafiee-Pour HA, 2016, BIOSENS BIOELECTRON, V77, P202, DOI 10.1016/j.bios.2015.09.025
   Ren W, 2021, SENSOR ACTUAT B-CHEM, V330, DOI 10.1016/j.snb.2020.129390
   Slaughter G, 2016, BIOSENS BIOELECTRON, V78, P45, DOI 10.1016/j.bios.2015.11.022
   Wang FT, 2022, NANOSCALE, V14, P815, DOI 10.1039/d1nr06271a
   Wang FT, 2020, NANO ENERGY, V68, DOI 10.1016/j.nanoen.2019.104310
   Wang LL, 2018, NANO ENERGY, V44, P95, DOI 10.1016/j.nanoen.2017.11.055
   Wang LL, 2022, TRAC-TREND ANAL CHEM, V146, DOI 10.1016/j.trac.2021.116476
   Wang RL, 2020, CHINESE CHEM LETT, V31, P159, DOI 10.1016/j.cclet.2019.05.003
   Wang YH, 2018, MICROCHIM ACTA, V185, DOI 10.1007/s00604-018-3028-7
   Xia LY, 2020, ANAL CHEM, V92, P14550, DOI 10.1021/acs.analchem.0c02752
   Xie JH, 2020, CHINESE CHEM LETT, V31, P1173, DOI 10.1016/j.cclet.2019.10.030
   Yin XL, 2021, SENSOR ACTUAT B-CHEM, V328, DOI 10.1016/j.snb.2020.129033
   Zhang J, 2021, CHINESE CHEM LETT, V32, P3474, DOI 10.1016/j.cclet.2021.04.056
   Zhang Y, 2015, BIOSENS BIOELECTRON, V68, P343, DOI 10.1016/j.bios.2015.01.026
   Zhou BC, 2016, SCI CHINA CHEM, V59, P1051, DOI 10.1007/s11426-015-0504-0
   Zhu D, 2017, ACS APPL MATER INTER, V9, P35597, DOI 10.1021/acsami.7b11385
NR 32
TC 5
Z9 5
U1 44
U2 44
PU ELSEVIER ADVANCED TECHNOLOGY
PI OXFORD
PA OXFORD FULFILLMENT CENTRE THE BOULEVARD, LANGFORD LANE, KIDLINGTON,
   OXFORD OX5 1GB, OXON, ENGLAND
SN 0956-5663
EI 1873-4235
J9 BIOSENS BIOELECTRON
JI Biosens. Bioelectron.
PD FEB 15
PY 2023
VL 222
AR 114933
DI 10.1016/j.bios.2022.114933
EA DEC 2022
PG 7
WC Biophysics; Biotechnology & Applied Microbiology; Chemistry, Analytical;
   Electrochemistry; Nanoscience & Nanotechnology
WE Science Citation Index Expanded (SCI-EXPANDED)
SC Biophysics; Biotechnology & Applied Microbiology; Chemistry;
   Electrochemistry; Science & Technology - Other Topics
GA E5AB2
UT WOS:000975654100001
PM 36470063
DA 2023-06-30
ER

PT J
AU Chang, K
   Deng, SL
   Chen, M
AF Chang, Kai
   Deng, Shaoli
   Chen, Ming
TI Novel biosensing methodologies for improving the detection of single
   nucleotide polymorphism
SO BIOSENSORS & BIOELECTRONICS
LA English
DT Article
DE Single-nucleotide polymorphism; Biosensor; Oligonucleotide; Detection
ID CIRCULAR STRAND-DISPLACEMENT; ROLLING CIRCLE AMPLIFICATION; PEPTIDE
   NUCLEIC-ACID; PLASMON RESONANCE BIOSENSOR; HIGHLY SENSITIVE DETECTION;
   LABEL-FREE DETECTION; MUTATION DETECTION; DNA DETECTION; ELECTROCHEMICAL
   BIOSENSOR; POINT MUTATIONS
AB The growing volume of sequence data confirm more and more candidate single nucleotide polymorphisms (SNPs), which are believed to reveal the genetic basis of individual susceptibility to disease and the diverse responses to treatment. There is therefore an urgent demand for developing the sensitive, rapid, easy-to-use, and cost-effective method to identify SNPs. During the last two decades, biosensing techniques have been developed by integrating the unique specificity of biological reactions and the high sensitivity of physical sensors, which provided significant advantages for the detection of SNPs. In this feature article, we focused attention on the strategies of SNP genotyping based on biosensors, including nucleic acid analogs, surface ligation reaction, single base extension, mismatch binding protein, molecular beacon, rolling circle amplification, and strand-displacement amplification. In addition, the perspectives on their advantages, current limitations, and future trends were also discussed. The biosensing technique would provide a promising alternative for the detection of SNPs, and pave the way for the diagnosis of genetic diseases and the design of appropriate treatments. (C) 2014 Elsevier B.V. All rights reserved.
C1 [Chang, Kai; Deng, Shaoli; Chen, Ming] Third Mil Med Univ, Daping Hosp, Inst Surg Res, Dept Clin Lab Med, Chongqing 400042, Peoples R China.
C3 Army Medical University
RP Chen, M (通讯作者)，Third Mil Med Univ, Daping Hosp, Inst Surg Res, Dept Clin Lab Med, Chongqing 400042, Peoples R China.
EM chenming1971@yahoo.com
FU National High Technology Research and Development Project (863)
   [2007AA02Z416]; National Natural Science Foundation of China [81071428,
   81171667, 81401751, 81430053]; Transformation of Scientific and
   Technological Achievements Foundation of the Third Military Medical
   University [2012XZH11]; Key Scientific and Technological Project of
   Chongqing [CSTC, 2009BA5007, CSTC, 2011AC5033]
FX This study was supported by the National High Technology Research and
   Development Project (863, Grant no.: 2007AA02Z416), the National Natural
   Science Foundation of China (Grant nos.: 81071428, 81171667, 81401751
   and 81430053), the Transformation of Scientific and Technological
   Achievements Foundation of the Third Military Medical University (Grant
   no.: 2012XZH11), and Key Scientific and Technological Project of
   Chongqing (Grant nos.: CSTC, 2009BA5007 and CSTC, 2011AC5033).
CR Barreiro LB, 2009, METHODS MOL BIOL, V578, P255, DOI 10.1007/978-1-60327-411-1_17
   Beaudet L, 2001, GENOME RES, V11, P600, DOI 10.1101/gr.172501
   Bohunicky B, 2011, NANOTECHNOL SCI APPL, V4, P1, DOI 10.2147/NSA.S13465
   Briones C, 2012, ANAL BIOANAL CHEM, V402, P3071, DOI 10.1007/s00216-012-5742-z
   Buermeyer AB, 1999, ANNU REV GENET, V33, P533, DOI 10.1146/annurev.genet.33.1.533
   Chang K, 2014, BIOSENS BIOELECTRON, V54, P151, DOI 10.1016/j.bios.2013.10.066
   Chen H, 2009, BIOSENS BIOELECTRON, V24, P1955, DOI 10.1016/j.bios.2008.09.029
   Chen M, 2005, J NANOSCI NANOTECHNO, V5, P1266, DOI 10.1166/jnn.2005.223
   Chen XJ, 2012, BIOSENS BIOELECTRON, V36, P89, DOI 10.1016/j.bios.2012.03.045
   Cheng W, 2014, BIOSENS BIOELECTRON, V62, P274, DOI 10.1016/j.bios.2014.06.056
   Cho M, 2007, BIOSENS BIOELECTRON, V22, P1376, DOI 10.1016/j.bios.2006.06.010
   Collins FS, 1997, SCIENCE, V278, P1580, DOI 10.1126/science.278.5343.1580
   Collins FS, 1998, GENOME RES, V8, P1229, DOI 10.1101/gr.8.12.1229
   Demidov VV, 2002, P NATL ACAD SCI USA, V99, P5953, DOI 10.1073/pnas.092127999
   Deulvot C, 2010, BMC GENOMICS, V11, DOI 10.1186/1471-2164-11-468
   Ding CM, 2009, METHODS MOL BIOL, V578, P245, DOI 10.1007/978-1-60327-411-1_16
   Eckert C, 2014, J CLIN MICROBIOL, V52, P2386, DOI 10.1128/JCM.00353-14
   Elenis DS, 2011, NANOTECHNOLOGY, V22, DOI 10.1088/0957-4484/22/15/155501
   Endo T, 2005, ANAL CHEM, V77, P6976, DOI 10.1021/ac0513459
   Fanget A, 2014, NANO LETT, V14, P244, DOI 10.1021/nl403849g
   Fracchiolla NS, 2013, SENSORS-BASEL, V13, P6423, DOI 10.3390/s130506423
   Fujii K, 2000, HUM MUTAT, V15, P189, DOI 10.1002/(SICI)1098-1004(200002)15:2<189::AID-HUMU8>3.0.CO;2-H
   Gao FL, 2013, ANAL CHEM, V85, P11788, DOI 10.1021/ac4032109
   Gao FL, 2013, BIOSENS BIOELECTRON, V39, P199, DOI 10.1016/j.bios.2012.07.035
   Gao ZF, 2014, ANAL CHEM, V86, P2543, DOI 10.1021/ac500362z
   Gotoh M, 1997, GENET ANAL-BIOMOL E, V14, P47, DOI 10.1016/S1050-3862(97)00009-0
   Han AS, 2006, ANAL SCI, V22, P663, DOI 10.2116/analsci.22.663
   Hashimoto M, 2006, BIOSENS BIOELECTRON, V21, P1915, DOI 10.1016/j.bios.2006.01.014
   Hatch A, 1999, GENET ANAL-BIOMOL E, V15, P35, DOI 10.1016/S1050-3862(98)00014-X
   He XW, 2014, ANAL CHEM, V86, P3676, DOI 10.1021/ac500590d
   He YQ, 2010, ANAL CHEM, V82, P7169, DOI 10.1021/ac101275s
   Ho SL, 2014, ANAL CHIM ACTA, V823, P61, DOI 10.1016/j.aca.2014.03.020
   Hood L, 2004, SCIENCE, V306, P640, DOI 10.1126/science.1104635
   Hsieh P, 2001, MUTAT RES-DNA REPAIR, V486, P71, DOI 10.1016/S0921-8777(01)00088-X
   Hu Q, 2015, BIOSENS BIOELECTRON, V63, P269, DOI 10.1016/j.bios.2014.07.034
   Hu YH, 2014, ANAL CHEM, V86, P8785, DOI 10.1021/ac502008k
   Huang KW, 2012, ANAL BIOANAL CHEM, V402, P3091, DOI 10.1007/s00216-011-5570-6
   Ito T, 2007, BIOSENS BIOELECTRON, V22, P1816, DOI 10.1016/j.bios.2006.08.008
   Jorde LB, 2000, GENOME RES, V10, P1435, DOI 10.1101/gr.144500
   Kang T, 2014, SMALL, V10, P4200, DOI 10.1002/smll.201400164
   Kim KH, 2007, NUCLEIC ACIDS RES, V35, P7604, DOI 10.1093/nar/gkm666
   Kim S, 2007, ANNU REV BIOMED ENG, V9, P289, DOI 10.1146/annurev.bioeng.9.060906.152037
   Knez K., 2014, BIOSENS BIOELECTRON, DOI [10.1016/j.bios.2014.08.067i, DOI 10.1016/J.BIOS.2014.08.067I]
   Koshkin AA, 1998, TETRAHEDRON LETT, V39, P4381, DOI 10.1016/S0040-4039(98)00706-0
   Koshkin AA, 1998, J AM CHEM SOC, V120, P13252, DOI 10.1021/ja9822862
   LAHUE RS, 1989, SCIENCE, V245, P160, DOI 10.1126/science.2665076
   Lamers MH, 2000, NATURE, V407, P711, DOI 10.1038/35037523
   LANDEGREN U, 1988, SCIENCE, V241, P1077, DOI 10.1126/science.3413476
   Laszlo AH, 2014, NAT BIOTECHNOL, V32, P829, DOI 10.1038/nbt.2950
   LEE JS, 1991, P NATL ACAD SCI USA, V88, P10912, DOI 10.1073/pnas.88.23.10912
   Li YH, 2014, COLLOID SURFACE B, V120, P15, DOI 10.1016/j.colsurfb.2014.04.007
   Li YS, 2008, BIOCHEM BIOPH RES CO, V373, P457, DOI 10.1016/j.bbrc.2008.05.038
   Lillis L, 2014, PLOS ONE, V9, DOI 10.1371/journal.pone.0108189
   Liu G, 2013, BIOSENS BIOELECTRON, V42, P516, DOI 10.1016/j.bios.2012.11.005
   Lizardi PM, 1998, NAT GENET, V19, P225, DOI 10.1038/898
   Lohse J, 1999, P NATL ACAD SCI USA, V96, P11804, DOI 10.1073/pnas.96.21.11804
   Long F, 2013, SENSORS-BASEL, V13, P13928, DOI 10.3390/s131013928
   Luo M, 2014, BIOSENS BIOELECTRON, V55, P318, DOI 10.1016/j.bios.2013.11.066
   Mao X, 2008, BIOSENS BIOELECTRON, V23, P1555, DOI 10.1016/j.bios.2008.01.019
   Mehrvar M, 2004, ANAL SCI, V20, P1113, DOI 10.2116/analsci.20.1113
   Millis MP, 2011, METHODS MOL BIOL, V700, P61, DOI 10.1007/978-1-61737-954-3_5
   Monosik R, 2012, ACTA CHIM SLOVACA, V5, P109, DOI 10.2478/v10188-012-0017-z
   Murugaiyan Sathish Babu, 2014, Adv Biomed Res, V3, P67, DOI 10.4103/2277-9175.125848
   Nakahara T, 2000, NUCLEIC ACIDS RES, V28, P2551, DOI 10.1093/nar/28.13.2551
   Newman JD, 2006, MOL BIOTECHNOL, V32, P249, DOI 10.1385/MB:32:3:249
   Nguyen AH, 2015, BIOSENS BIOELECTRON, V67, P443, DOI 10.1016/j.bios.2014.09.003
   Nielsen CB, 1999, J BIOMOL STRUCT DYN, V17, P175, DOI 10.1080/07391102.1999.10508352
   NIELSEN PE, 1991, SCIENCE, V254, P1497, DOI 10.1126/science.1962210
   NILSSON M, 1994, SCIENCE, V265, P2085, DOI 10.1126/science.7522346
   Obika S, 1997, TETRAHEDRON LETT, V38, P8735, DOI 10.1016/S0040-4039(97)10322-7
   Orum H, 1999, CLIN CHEM, V45, P1898
   Patolsky F, 2001, NAT BIOTECHNOL, V19, P253, DOI 10.1038/85704
   Protozanova E, 2003, NUCLEIC ACIDS RES, V31, P3929, DOI 10.1093/nar/gkg450
   Ratilainen T, 2000, BIOCHEMISTRY-US, V39, P7781, DOI 10.1021/bi000039g
   Riccelli PV, 2001, NUCLEIC ACIDS RES, V29, P996, DOI 10.1093/nar/29.4.996
   Russom A, 2006, ANAL CHEM, V78, P2220, DOI 10.1021/ac051771u
   Sachidanandam R, 2001, NATURE, V409, P928, DOI 10.1038/35057149
   Salimullah M, 2005, CELL MOL BIOL LETT, V10, P237
   Shan Q, 2009, CLIN CHIM ACTA, V409, P11, DOI 10.1016/j.cca.2009.07.018
   Shankaran DR, 2007, SENSOR ACTUAT B-CHEM, V121, P158, DOI 10.1016/j.snb.2006.09.014
   SOKOLOV BP, 1990, NUCLEIC ACIDS RES, V18, P3671, DOI 10.1093/nar/18.12.3671
   Song JY, 2005, NUCLEIC ACIDS RES, V33, DOI 10.1093/nar/gni020
   Song YK, 2013, SMALL, V9, P1096, DOI 10.1002/smll.201202242
   Stanislawska-Sachadyn A, 2005, ACTA BIOCHIM POL, V52, P575
   Su Q, 2010, BIOSENS BIOELECTRON, V25, P1615, DOI 10.1016/j.bios.2009.11.025
   Su XD, 2004, ANAL CHEM, V76, P489, DOI 10.1021/ac035175g
   Syvanen AC, 2001, NAT REV GENET, V2, P930, DOI 10.1038/35103535
   Tahira T, 2009, METHODS MOL BIOL, V578, P193, DOI 10.1007/978-1-60327-411-1_12
   Thevenot DR, 2001, BIOSENS BIOELECTRON, V16, P121, DOI [10.1016/S0956-5663(01)00115-4, 10.1081/AL-100103209]
   Turner APF, 2013, CHEM SOC REV, V42, P3184, DOI 10.1039/c3cs35528d
   Tyagi S, 1996, NAT BIOTECHNOL, V14, P303, DOI 10.1038/nbt0396-303
   WAGNER R, 1995, NUCLEIC ACIDS RES, V23, P3944, DOI 10.1093/nar/23.19.3944
   WALKER GT, 1993, PCR METH APPL, V3, P1
   WALKER GT, 1992, P NATL ACAD SCI USA, V89, P392, DOI 10.1073/pnas.89.1.392
   Wang C, 2013, BIOSENS BIOELECTRON, V47, P324, DOI 10.1016/j.bios.2013.03.020
   Wang J, 1997, ANAL CHEM, V69, P5200, DOI 10.1021/ac9706077
   Wang K, 2011, BIOSENS BIOELECTRON, V26, P2870, DOI 10.1016/j.bios.2010.11.030
   Wang Q, 2014, BIOSENS BIOELECTRON, V55, P266, DOI 10.1016/j.bios.2013.12.034
   Wang YX, 2009, BIOSENS BIOELECTRON, V24, P3455, DOI 10.1016/j.bios.2009.04.034
   Whitehouse A, 1997, BIOCHEM BIOPH RES CO, V233, P834, DOI 10.1006/bbrc.1997.6551
   WITTUNG P, 1994, NATURE, V368, P561, DOI 10.1038/368561a0
   Xiang DS, 2013, ANALYST, V138, P5318, DOI 10.1039/c3an01060k
   Xiang Y, 2013, BIOSENS BIOELECTRON, V49, P442, DOI 10.1016/j.bios.2013.04.044
   Xiao Z, 2012, CHEM COMMUN, V48, P8547, DOI 10.1039/c2cc33931e
   Xu QH, 2012, BIOSENS BIOELECTRON, V33, P274, DOI 10.1016/j.bios.2011.12.036
   Yin HH, 2014, BIOSENS BIOELECTRON, V52, P8, DOI 10.1016/j.bios.2013.07.064
   Zhang HR, 2013, ANAL CHEM, V85, P5321, DOI 10.1021/ac400992u
   Zhang LR, 2014, ANAL CHEM, V86, P6703, DOI 10.1021/ac501645x
   Zhang LQ, 2013, BIOSENS BIOELECTRON, V50, P217, DOI 10.1016/j.bios.2013.06.038
   Zhang SB, 2009, BIOSENS BIOELECTRON, V24, P3201, DOI 10.1016/j.bios.2009.03.012
   Zhi X, 2014, BIOSENS BIOELECTRON, V54, P372, DOI 10.1016/j.bios.2013.11.025
NR 111
TC 42
Z9 44
U1 6
U2 189
PU ELSEVIER ADVANCED TECHNOLOGY
PI OXFORD
PA OXFORD FULFILLMENT CENTRE THE BOULEVARD, LANGFORD LANE, KIDLINGTON,
   OXFORD OX5 1GB, OXON, ENGLAND
SN 0956-5663
EI 1873-4235
J9 BIOSENS BIOELECTRON
JI Biosens. Bioelectron.
PD APR 15
PY 2015
VL 66
BP 297
EP 307
DI 10.1016/j.bios.2014.11.041
PG 11
WC Biophysics; Biotechnology & Applied Microbiology; Chemistry, Analytical;
   Electrochemistry; Nanoscience & Nanotechnology
WE Science Citation Index Expanded (SCI-EXPANDED)
SC Biophysics; Biotechnology & Applied Microbiology; Chemistry;
   Electrochemistry; Science & Technology - Other Topics
GA CA0PR
UT WOS:000348619800044
PM 25437367
DA 2023-06-30
ER

PT J
AU Yue, R
   Lu, Q
   Zhou, YK
AF Yue, Rong
   Lu, Qing
   Zhou, Yikai
TI A novel nitrite biosensor based on single-layer graphene
   nanoplatelet-protein composite film
SO BIOSENSORS & BIOELECTRONICS
LA English
DT Article
DE Biosensor; Direct electron transfer; Myoglobin; Nitrite determination;
   Single-layer graphene nanoplatelet
ID DIRECT ELECTRON-TRANSFER; DIRECT ELECTROCHEMISTRY; SURFACTANT FILMS;
   MYOGLOBIN; HEMOGLOBIN; REDUCTASE; ELECTROCATALYSIS; REACTIVITY;
   EXPOSURE; NITRATE
AB A novel nitrite biosensor was developed through a sensing platform consisted of single-layer graphene nanoplatelet (SLGnP)-protein composite film. SLGnP with the virtues of excellent biocompatibility, conductivity and high sensitivity to the local perturbations can provide a biocompatible microenvironment for protein immobilization and a suitable electron transfer distance between electroactive centers of heme protein and electrode surface. A pair of well-defined and quasi-reversible cyclic voltammetric peaks that reflected the direct electrochemistry for ferric/ferrous couple of myoglobin (Mb) was achieved at the composite film modified electrode. Field emission scanning electron microscopy (FESEM) and ultraviolet visible spectra (UV-vis) were utilized to characterize the composite film. The results demonstrated that the morphology of the composite film was unique and the protein in the composite film retained its secondary structure similar to the native state. The composite film also displayed excellent electrocatalytic ability for the reduction of nitric oxide, which was applied to determine nitrite indirectly. It exhibited good electrochemical response to nitrite with a linear range from 0.05 to 2.5 mM and a detection limit of 0.01 mM. (C) 2011 Elsevier B.V. All rights reserved.
C1 [Yue, Rong; Lu, Qing; Zhou, Yikai] Huazhong Univ Sci & Technol, MOE Key Lab Environm & Health, Sch Publ Hlth, Tongji Med Coll, Wuhan 430030, Peoples R China.
C3 Huazhong University of Science & Technology
RP Lu, Q (通讯作者)，Huazhong Univ Sci & Technol, MOE Key Lab Environm & Health, Sch Publ Hlth, Tongji Med Coll, Wuhan 430030, Peoples R China.
EM qiweiliao@gmail.com
RI Lu, Qing/G-8174-2011
FU National Basic Research Program of China (973 Program) [2009CB320301];
   National Natural Science Foundation of China [30901198]; Major Projects
   on Control and Rectification of Water Body Pollution [2009ZX07527-007]
FX The financial supports from National Basic Research Program of China
   (973 Program, No. 2009CB320301), National Natural Science Foundation of
   China (30901198) and Major Projects on Control and Rectification of
   Water Body Pollution (No. 2009ZX07527-007) are greatly acknowledged. The
   Center of Analysis and Testing of Huazhong University of Science and
   Technology is thanked for its help in FESEM observation.
CR Bayachou M, 1998, J AM CHEM SOC, V120, P9888, DOI 10.1021/ja980697c
   BRUNINGFANN CS, 1993, VET HUM TOXICOL, V35, P237
   Chen SM, 2005, J ELECTROANAL CHEM, V575, P147, DOI 10.1016/j.jelechem.2004.08.024
   Chi ZH, 1999, BIOCHEMISTRY-US, V38, P8196, DOI 10.1021/bi982654e
   Chi ZH, 1998, BIOCHEMISTRY-US, V37, P2865, DOI 10.1021/bi971161r
   Da Silva S, 2004, ELECTROCHEM COMMUN, V6, P404, DOI 10.1016/j.elecom.2004.02.007
   Deane EE, 2007, AQUAT TOXICOL, V82, P85, DOI 10.1016/j.aquatox.2007.02.004
   Dong XC, 2009, PHYS REV LETT, V102, DOI 10.1103/PhysRevLett.102.135501
   Geim AK, 2007, NAT MATER, V6, P183, DOI 10.1038/nmat1849
   Gow AJ, 1998, NATURE, V391, P169, DOI 10.1038/34402
   KAMIN RA, 1980, ANAL CHEM, V52, P1198, DOI 10.1021/ac50058a010
   Kroupova H, 2008, ECOTOX ENVIRON SAFE, V71, P813, DOI 10.1016/j.ecoenv.2008.01.015
   LAVIRON E, 1979, J ELECTROANAL CHEM, V101, P19, DOI 10.1016/S0022-0728(79)80075-3
   Liu SQ, 2007, J PHYS CHEM B, V111, P1182, DOI 10.1021/jp065344b
   Liu Z., 1997, CHIN J LUMIN, V18, P161
   Lu Q, 2007, J PHYS CHEM B, V111, P9808, DOI 10.1021/jp071201t
   Martin J, 2008, NAT PHYS, V4, P144, DOI 10.1038/nphys781
   Moorcroft MJ, 2001, TALANTA, V54, P785, DOI 10.1016/S0039-9140(01)00323-X
   Murray R.W., 1984, ELECTROANALYTICAL CH
   Nho YC, 2003, RADIAT PHYS CHEM, V66, P299, DOI 10.1016/S0969-806X(02)00387-0
   Novoselov KS, 2007, SCIENCE, V315, P1379, DOI 10.1126/science.1137201
   Novoselov KS, 2004, SCIENCE, V306, P666, DOI 10.1126/science.1102896
   ONUOHA AC, 1995, LANGMUIR, V11, P3296, DOI 10.1021/la00009a005
   Pan KC, 2001, J ELECTROANAL CHEM, V501, P160, DOI 10.1016/S0022-0728(00)00519-2
   Ponomarenko LA, 2008, SCIENCE, V320, P356, DOI 10.1126/science.1154663
   Rodrigues RV, 2007, AQUACULTURE, V271, P553, DOI 10.1016/j.aquaculture.2007.06.009
   RUSLING JF, 1993, J AM CHEM SOC, V115, P11891, DOI 10.1021/ja00078a030
   Sasaki S, 1998, BIOSENS BIOELECTRON, V13, P1, DOI 10.1016/S0956-5663(97)00100-0
   SCHARF M, 1995, BIOCHEM BIOPH RES CO, V209, P1018, DOI 10.1006/bbrc.1995.1599
   Schedin F, 2007, NAT MATER, V6, P652, DOI 10.1038/nmat1967
   Shailaja MS, 2006, ENVIRON POLLUT, V143, P174, DOI 10.1016/j.envpol.2005.10.043
   Spiro TG, 2001, CURR OPIN CHEM BIOL, V5, P715, DOI 10.1016/S1367-5931(01)00271-X
   STANBURY DM, 1989, J AM CHEM SOC, V111, P5496, DOI 10.1021/ja00196a083
   Strehlitz B, 1996, ANAL CHEM, V68, P807, DOI 10.1021/ac950692n
   Thevenot DR, 2001, BIOSENS BIOELECTRON, V16, P121, DOI [10.1016/S0956-5663(01)00115-4, 10.1081/AL-100103209]
   Wu Q, 1997, ANAL CHEM, V69, P4856, DOI 10.1021/ac970595p
   Wu YH, 2006, ANAL CHIM ACTA, V558, P179, DOI 10.1016/j.aca.2005.11.031
   Yamazaki I, 1978, Adv Biophys, V11, P249
   Zhang L, 2004, CHEM LETT, V33, P86, DOI 10.1246/cl.2004.86
   Zhao XJ, 2008, BIOSENS BIOELECTRON, V23, P1032, DOI 10.1016/j.bios.2007.10.012
NR 40
TC 125
Z9 131
U1 1
U2 126
PU ELSEVIER ADVANCED TECHNOLOGY
PI OXFORD
PA OXFORD FULFILLMENT CENTRE THE BOULEVARD, LANGFORD LANE, KIDLINGTON,
   OXFORD OX5 1GB, OXON, ENGLAND
SN 0956-5663
EI 1873-4235
J9 BIOSENS BIOELECTRON
JI Biosens. Bioelectron.
PD JUL 15
PY 2011
VL 26
IS 11
BP 4436
EP 4441
DI 10.1016/j.bios.2011.04.059
PG 6
WC Biophysics; Biotechnology & Applied Microbiology; Chemistry, Analytical;
   Electrochemistry; Nanoscience & Nanotechnology
WE Science Citation Index Expanded (SCI-EXPANDED)
SC Biophysics; Biotechnology & Applied Microbiology; Chemistry;
   Electrochemistry; Science & Technology - Other Topics
GA 797DG
UT WOS:000293104100029
PM 21612908
DA 2023-06-30
ER

PT J
AU Arduini, F
   Amine, A
   Moscone, D
   Ricci, F
   Palleschi, G
AF Arduini, Fabiana
   Amine, Aziz
   Moscone, Danila
   Ricci, Francesco
   Palleschi, Giuseppe
TI Fast, sensitive and cost-effective detection of nerve agents in the gas
   phase using a portable instrument and an electrochemical biosensor
SO ANALYTICAL AND BIOANALYTICAL CHEMISTRY
LA English
DT Article
DE biosensor; nerve agents; butyrylcholinesterase; screen printed electrode
ID SCREEN-PRINTED ELECTRODES; CHEMICAL WARFARE AGENTS; ORGANOPHOSPHATE
   PESTICIDES; CARBON NANOTUBES; RAPID DETECTION; ACETYLCHOLINESTERASE;
   INHIBITION; SARIN; GLUTATHIONE; WATER
AB The nerve agents are chemical warfare agents known to be used during terrorist attacks. An inexpensive and portable system to be used by first responders and military personnel is of interest owing to the continuing threat of possible terrorist attacks. Amperometric biosensors based on cholinesterase inhibition show such potentialities. In this work butyrylcholinesterase was immobilized onto screen-printed electrodes modified with Prussian blue and the nerve agent detection was performed by measuring the residual activity of enzyme. The optimized biosensor was tested with sarin and VX standard solutions, showing detection limits of 12 and 14 ppb (10% of inhibition), respectively. The enzymatic inhibition was also obtained by exposing the biosensors to sarin in gas phase. Two different concentrations of sarin gas (0.1 and 0.5 mg m(-3)) at different incubation times (from 30 s up to 10 min) were tested. It is possible to detect sarin at a concentration of 0.1 mg m(-3) with 30-s incubation time, with a degree of inhibition of 34%, which match the legal limits (immediate danger to life and health).
C1 Univ Roma Tor Vergata, Dipartimento Sci & Technol Chim, I-00133 Rome, Italy.
   Fac Sci & Tech, Mohammadia 20800, Morocco.
C3 University of Rome Tor Vergata
RP Arduini, F (通讯作者)，Univ Roma Tor Vergata, Dipartimento Sci & Technol Chim, Via Della Ricerca Sci, I-00133 Rome, Italy.
EM fabiana.arduini@uniroma2.it
RI Ricci, Francesco/I-9985-2012; Arduini, Fabiana/F-7817-2010; Moscone,
   Danila/E-5404-2012; Ricci, Francesco/AAC-4555-2021
OI Ricci, Francesco/0000-0003-4941-8646; Arduini,
   Fabiana/0000-0001-8990-6922; Moscone, Danila/0000-0002-3351-6359; Ricci,
   Francesco/0000-0003-4941-8646; Palleschi, Giuseppe/0000-0002-4223-3094;
   AMINE, Aziz/0000-0001-7909-2224
CR Abu-Qare AW, 2002, FOOD CHEM TOXICOL, V40, P1327, DOI 10.1016/S0278-6915(02)00079-0
   Albareda-Sirvent M, 2001, ANAL CHIM ACTA, V442, P35, DOI 10.1016/S0003-2670(01)01017-0
   Amine A, 2006, BIOSENS BIOELECTRON, V21, P1405, DOI 10.1016/j.bios.2005.07.012
   Arduini F, 2006, ANAL CHIM ACTA, V580, P155, DOI 10.1016/j.aca.2006.07.052
   Ashani Y, 2004, TOXICOL APPL PHARM, V194, P90, DOI 10.1016/j.taap.2003.09.007
   Cannard K, 2006, J NEUROL SCI, V249, P86, DOI 10.1016/j.jns.2006.06.008
   *CDCP, 2004, SAR EM RESP CARD
   Collier WA, 2002, BIOSENS BIOELECTRON, V17, P815, DOI 10.1016/S0956-5663(02)00074-X
   CONNOLLY P, 1995, BIOSENS BIOELECTRON, V10, P1, DOI 10.1016/0956-5663(95)96789-2
   CREMISINI C, 1995, ANAL CHIM ACTA, V311, P273, DOI 10.1016/0003-2670(94)00618-V
   Hart AL, 1997, BIOSENS BIOELECTRON, V12, P645, DOI 10.1016/S0956-5663(97)00021-3
   Joshi KA, 2006, ANAL CHEM, V78, P331, DOI 10.1021/ac051052f
   Joshi KA, 2005, ELECTROANAL, V17, P54, DOI 10.1002/elan.200403118
   Khordagui H, 1996, MAR ENVIRON RES, V41, P133, DOI 10.1016/0141-1136(95)00151-4
   Kuca K, 2006, BASIC CLIN PHARMACOL, V98, P389, DOI 10.1111/j.1742-7843.2006.pto_267.x
   Lee WE, 2000, BIOSENS BIOELECTRON, V14, P795, DOI 10.1016/S0956-5663(99)00059-7
   Liu GD, 2006, ANAL CHEM, V78, P835, DOI 10.1021/ac051559q
   Lojou E, 2006, J ELECTROCERAM, V16, P79, DOI 10.1007/s10832-006-2365-9
   Martorell D, 1997, ANAL CHIM ACTA, V337, P305, DOI 10.1016/S0003-2670(96)00384-4
   Matsuura H, 2003, SENSOR ACTUAT B-CHEM, V91, P148, DOI 10.1016/S0925-4005(03)00080-7
   Mlsna TE, 2006, SENSOR ACTUAT B-CHEM, V116, P192, DOI 10.1016/j.snb.2005.12.066
   Moore RR, 2004, ANALYST, V129, P755, DOI 10.1039/b406276k
   Nunes GS, 2004, ANAL CHIM ACTA, V523, P107, DOI 10.1016/j.aca.2004.03.100
   Polhuijs M, 1997, TOXICOL APPL PHARM, V146, P156, DOI 10.1006/taap.1997.8243
   Ricci F, 2006, ANAL CHIM ACTA, V558, P164, DOI 10.1016/j.aca.2005.11.009
   Ricci F, 2005, BIOSENS BIOELECTRON, V20, P1993, DOI 10.1016/j.bios.2004.09.010
   Ricci F, 2004, J ELECTROANAL CHEM, V563, P229, DOI 10.1016/j.jelechem.2003.09.016
   Ricci F, 2003, BIOSENS BIOELECTRON, V18, P165, DOI 10.1016/S0956-5663(02)00169-0
   Simonian AL, 2004, ELECTROANAL, V16, P1896, DOI 10.1002/elan.200403078
   Tomchenko AA, 2005, SENSOR ACTUAT B-CHEM, V108, P41, DOI 10.1016/j.snb.2004.11.059
   Trojanowicz M, 1996, TRAC-TREND ANAL CHEM, V15, P38, DOI 10.1016/0165-9936(96)88036-8
   TURNER APF, 1987, BIOSENSOR FUNDAMENTA
   van der Schans MJ, 2003, TOXICOL APPL PHARM, V191, P48, DOI 10.1016/S0041-008X(03)00216-3
   VANDEBERG PJ, 1993, ANAL CHEM, V65, P2713, DOI 10.1021/ac00068a002
   Viveros L, 2006, SENSOR ACTUAT B-CHEM, V115, P150, DOI 10.1016/j.snb.2005.08.032
   White BJ, 2005, SENSOR LETT, V3, P36, DOI 10.1166/sl.2005.002
NR 36
TC 72
Z9 74
U1 1
U2 33
PU SPRINGER HEIDELBERG
PI HEIDELBERG
PA TIERGARTENSTRASSE 17, D-69121 HEIDELBERG, GERMANY
SN 1618-2642
EI 1618-2650
J9 ANAL BIOANAL CHEM
JI Anal. Bioanal. Chem.
PD JUL
PY 2007
VL 388
IS 5-6
BP 1049
EP 1057
DI 10.1007/s00216-007-1330-z
PG 9
WC Biochemical Research Methods; Chemistry, Analytical
WE Science Citation Index Expanded (SCI-EXPANDED)
SC Biochemistry & Molecular Biology; Chemistry
GA 189OP
UT WOS:000247998700010
PM 17508205
DA 2023-06-30
ER

PT J
AU Gao, YP
   Huang, KJ
   Wang, FT
   Hou, YY
   Zhao, LD
   Wang, BY
   Xu, J
   Shuai, HL
   Li, GQ
AF Gao, Yong-ping
   Huang, Ke-jing
   Wang, Fu-ting
   Hou, Yang-yang
   Zhao, Lu-di
   Wang, Bo-ya
   Xu, Jing
   Shuai, Honglei
   Li, Guoqiang
TI The self-powered electrochemical biosensing platform with
   multi-amplification strategy for ultrasensitive detection of
   microRNA-155
SO ANALYTICA CHIMICA ACTA
LA English
DT Article
DE Biosensor; Enzymatic biofuel cell; Self -powered; Capacitor;
   MicroRNA-155
ID DISPLACEMENT REACTION; BIOFUEL CELL; APTAMER; APTASENSOR
AB A self-powered biosensor (SPB) was constructed for the ultra-sensitive detection of microRNA-155 (miR-155) by combining a capacitor/enzymatic biofuel cell (EBFC), a strategy of rolling circle amplification (RCA) and a digital multimeter (DMM). The experimental results show that the sensitivity of the assembled EBFC-SPB can reach 15.85 mu A/pM with the action of matching capacitor, which is 513% of that without capacitor (3.09 mu A/ pM). This achieves the first signal amplification. Furthermore, when the target miR-155 triggers RCA, electrons are continuous generated and flow to the biocathode through the external circuit to catalyze the reduction of oxygen and release [Ru(NH3)6]3+ electron acceptor. This achieves the second signal amplification. Finally, DMM is used to convert the signal into instantaneous current and amplify it for real-time reading. This achieves the third signal amplification. Therefore, the limit of detection (LOD) of the developed biosensor is as low as 0.17 fM (S/N = 3), and the linear range is between 0.5 fM and 10,000 fM, indicating that the EBFC-SPB has a broad application prospect for cancer marker of miR-155 with ultrasensitive detection.
C1 [Gao, Yong-ping; Li, Guoqiang] Henan Univ, Sch Phys & Elect, Int Joint Res Lab New Energy Mat & Devices Henan P, Kaifeng 475004, Peoples R China.
   [Gao, Yong-ping; Zhao, Lu-di; Wang, Bo-ya; Shuai, Honglei] Xinyang Univ, Sch Sci & Engn, Xinyang 464000, Peoples R China.
   [Huang, Ke-jing] Guangxi Minzu Univ, Sch Chem & Chem & Engn, Key Lab Guangxi Coll & Univ Food Safety & Pharmace, Nanning 530008, Peoples R China.
   [Wang, Fu-ting; Hou, Yang-yang; Xu, Jing] Xinyang Normal Univ, Coll Chem & Chem Engn, Xinyang 464000, Peoples R China.
C3 Henan University; Xinyang University; Guangxi Minzu University; Xinyang
   Normal University
RP Li, GQ (通讯作者)，Henan Univ, Sch Phys & Elect, Int Joint Res Lab New Energy Mat & Devices Henan P, Kaifeng 475004, Peoples R China.; Huang, KJ (通讯作者)，Guangxi Minzu Univ, Sch Chem & Chem & Engn, Key Lab Guangxi Coll & Univ Food Safety & Pharmace, Nanning 530008, Peoples R China.
EM kejinghuang@163.com; gqli1980@henu.edu.cn
RI Li, Guoqiang/GXM-3837-2022
OI Li, Guoqiang/0000-0002-2091-8105; Gao, Yong-ping/0000-0003-1275-462X
FU National Natural Science Foundation of China [12074100, 22074130];
   Postgraduate Cultivating Innovation and Quality Improvement Action Plan
   of Henan University [SYLYC2022083]; training plan of young backbone
   teachers in Colleges and universities of Henan Province [2019GGJS287];
   key scientific research project of Xinyang College [2022-DXSLZD-004]
FX The authors acknowledge financial support from the National Natural
   Science Foundation of China (12074100, 22074130), Postgraduate
   Cultivating Innovation and Quality Improvement Action Plan of Henan
   University (SYLYC2022083), the training plan of young backbone teachers
   in Colleges and universities of Henan Province (2019GGJS287), the key
   scientific research project of Xinyang College (2022-DXSLZD-004).
CR Bai L.P., 2022, BIOSENS BIOELECTRON, V220
   Bruch R, 2019, ADV MATER, V31, DOI 10.1002/adma.201905311
   Cai SL, 2021, NAT COMMUN, V12, DOI 10.1038/s41467-021-23497-y
   Causin RL, 2021, CELLS-BASEL, V10, DOI 10.3390/cells10030668
   Chen Q, 2022, BIOSENS BIOELECTRON, V207, DOI 10.1016/j.bios.2022.114187
   Chen SC, 2021, BIOSENS BIOELECTRON, V173, DOI 10.1016/j.bios.2020.112815
   Duan FH, 2020, SENSOR ACTUAT B-CHEM, V310, DOI 10.1016/j.snb.2020.127844
   Gai PP, 2018, ACS APPL MATER INTER, V10, P9325, DOI 10.1021/acsami.8b01001
   Gai PP, 2017, ANAL CHEM, V89, P2163, DOI 10.1021/acs.analchem.6b05109
   Gao YP, 2022, ANALYST, V147, P3396, DOI 10.1039/d2an00556e
   Gao YP, 2022, APPL SURF SCI, V592, DOI 10.1016/j.apsusc.2022.153141
   Gao YP, 2021, CRYSTENGCOMM, V23, P7546, DOI 10.1039/d1ce01029h
   Gao YP, 2019, J COLLOID INTERF SCI, V539, P38, DOI 10.1016/j.jcis.2018.12.045
   Gao YP, 2018, J ALLOY COMPD, V731, P1151, DOI 10.1016/j.jallcom.2017.10.161
   Gao YP, 2020, ELECTROCHIM ACTA, V330, DOI 10.1016/j.electacta.2019.135195
   Gu CC, 2019, ANAL CHEM, V91, P8697, DOI 10.1021/acs.analchem.9b02510
   Hao S, 2020, J MATER CHEM B, V8, P3393, DOI 10.1039/c9tb02428j
   Huang RR, 2020, NANOSCALE, V12, P2445, DOI 10.1039/c9nr08747h
   Lai YX, 2018, J BIOMED NANOTECHNOL, V14, P1688, DOI 10.1166/jbn.2018.2617
   Lai YX, 2018, J BIOMED NANOTECHNOL, V14, P44, DOI 10.1166/jbn.2018.2505
   Li BZ, 2021, ANAL CHEM, V93, P3287, DOI 10.1021/acs.analchem.0c05275
   Li X, 2020, NANO ENERGY, V68, DOI 10.1016/j.nanoen.2019.104308
   Liang ZX, 2019, BIOSENS BIOELECTRON, V146, DOI 10.1016/j.bios.2019.111744
   Liang ZH, 2022, ANAL CHEM, V94, P1221, DOI 10.1021/acs.analchem.1c04413
   Liu L, 2019, BIOSENS BIOELECTRON, V144, DOI 10.1016/j.bios.2019.111660
   Liu P, 2020, ACS APPL MATER INTER, V12, P45648, DOI 10.1021/acsami.0c14621
   Liu Y, 2019, J CELL PHYSIOL, V234, P4617, DOI 10.1002/jcp.27248
   Liu Y, 2022, CHINESE CHEM LETT, V33, P1913, DOI 10.1016/j.cclet.2021.11.025
   Liu Y, 2021, CHINESE CHEM LETT, V32, P1957, DOI 10.1016/j.cclet.2021.01.016
   Liu Y, 2019, CHINESE CHEM LETT, V30, P2359, DOI 10.1016/j.cclet.2019.10.033
   Liu Y, 2018, J BIOMED NANOTECHNOL, V14, P2156, DOI 10.1166/jbn.2018.2655
   Liu Y, 2017, J BIOMED NANOTECHNOL, V13, P1253, DOI 10.1166/jbn.2017.2424
   Liu Yuhe, 2022, Exploration (Beijing), V2, P20210172, DOI 10.1002/EXP.20210172
   Luo W, 2020, ANAL CHEM, V92, P15573, DOI 10.1021/acs.analchem.0c03633
   Nemati F, 2022, J PHOTOCH PHOTOBIO A, V429, DOI 10.1016/j.jphotochem.2022.113943
   Oh-Hohenhorst SJ, 2021, CANCERS, V13, DOI 10.3390/cancers13174492
   Ondevilla NAP, 2022, BIOSENS BIOELECTRON, V199, DOI 10.1016/j.bios.2021.113847
   Qing M, 2021, ANAL CHEM, V93, P7499, DOI 10.1021/acs.analchem.1c00805
   Shang MD, 2022, BIOMED PHARMACOTHER, V146, DOI 10.1016/j.biopha.2021.112564
   Song SC, 2022, ANAL CHEM, V94, P1654, DOI 10.1021/acs.analchem.1c04135
   Tian R, 2019, TALANTA, V194, P273, DOI 10.1016/j.talanta.2018.09.110
   Wang FT, 2022, ACS SUSTAIN CHEM ENG, V10, P2673, DOI 10.1021/acssuschemeng.1c07082
   Wang FT, 2022, NANOSCALE, V14, P815, DOI 10.1039/d1nr06271a
   Wang H, 2018, SENSOR ACTUAT B-CHEM, V257, P561, DOI 10.1016/j.snb.2017.10.188
   Wang YH, 2020, SENSOR ACTUAT B-CHEM, V304, DOI 10.1016/j.snb.2019.127418
   Xu LL, 2021, ANAL CHIM ACTA, V1148, DOI 10.1016/j.aca.2020.12.062
   Xue Xiangdong, 2022, Exploration (Beijing), V2, P20210134, DOI 10.1002/EXP.20210134
   Yang X, 2020, J ELECTROANAL CHEM, V878, DOI 10.1016/j.jelechem.2020.114669
   Zhang JL, 2021, NANO ENERGY, V84, DOI 10.1016/j.nanoen.2021.105853
   Zhao H, 2022, CHINESE CHEM LETT, V33, P743, DOI 10.1016/j.cclet.2021.07.017
   Zou X, 2021, CANCER BIOMARK, V30, P41, DOI 10.3233/CBM-201547
NR 51
TC 9
Z9 8
U1 38
U2 38
PU ELSEVIER
PI AMSTERDAM
PA RADARWEG 29, 1043 NX AMSTERDAM, NETHERLANDS
SN 0003-2670
EI 1873-4324
J9 ANAL CHIM ACTA
JI Anal. Chim. Acta
PD JAN 25
PY 2023
VL 1239
AR 340702
DI 10.1016/j.aca.2022.340702
EA DEC 2022
PG 9
WC Chemistry, Analytical
WE Science Citation Index Expanded (SCI-EXPANDED)
SC Chemistry
GA 7K0FB
UT WOS:000904960100003
PM 36628768
HC Y
HP N
DA 2023-06-30
ER

PT J
AU Que, ML
   Lin, C
   Sun, JW
   Chen, LX
   Sun, XH
   Sun, YF
AF Que, Miaoling
   Lin, Chong
   Sun, Jiawei
   Chen, Lixiang
   Sun, Xiaohong
   Sun, Yunfei
TI Progress in ZnO Nanosensors
SO SENSORS
LA English
DT Review
DE ZnO nanostructure; synthetic method; pressure sensor; gas sensor;
   photoelectric sensor; biosensor; temperature sensor
ID SENSING PROPERTIES; SENSOR; PHOTODETECTOR; GROWTH; ARRAY; NANOPARTICLES;
   BIOSENSOR; NANORODS; TRANSISTORS; FABRICATION
AB Developing various nanosensors with superior performance for accurate and sensitive detection of some physical signals is essential for advances in electronic systems. Zinc oxide (ZnO) is a unique semiconductor material with wide bandgap (3.37 eV) and high exciton binding energy (60 meV) at room temperature. ZnO nanostructures have been investigated extensively for possible use as high-performance sensors, due to their excellent optical, piezoelectric and electrochemical properties, as well as the large surface area. In this review, we primarily introduce the morphology and major synthetic methods of ZnO nanomaterials, with a brief discussion of the advantages and weaknesses of each method. Then, we mainly focus on the recent progress in ZnO nanosensors according to the functional classification, including pressure sensor, gas sensor, photoelectric sensor, biosensor and temperature sensor. We provide a comprehensive analysis of the research status and constraints for the development of ZnO nanosensor in each category. Finally, the challenges and future research directions of nanosensors based on ZnO are prospected and summarized. It is of profound significance to research ZnO nanosensors in depth, which will promote the development of artificial intelligence, medical and health, as well as industrial, production.
C1 [Que, Miaoling; Sun, Jiawei; Chen, Lixiang; Sun, Xiaohong; Sun, Yunfei] Suzhou Univ Sci & Technol, Coll Elect & Informat Engn, Suzhou 215009, Peoples R China.
   [Lin, Chong] East China Univ Technol, Sch Chem, Jiangxi Prov Key Lab Polymer Micro Nano Mfg & Dev, Biol & Mat Sci, Nanchang 330013, Jiangxi, Peoples R China.
C3 Suzhou University of Science & Technology; East China University of
   Technology
RP Sun, YF (通讯作者)，Suzhou Univ Sci & Technol, Coll Elect & Informat Engn, Suzhou 215009, Peoples R China.
EM quemiaoling@126.com; lin_chong@ecut.edu.cn; tayloree2009@163.com;
   chenlixiang0426@163.com; zixuan19861002@126.com; yfsun@usts.edu.cn
OI Lin, Chong/0000-0002-7519-9160
FU Foundation of Jiangsu Provincial Department of Science and Technology
   [BK20180966]; Foundation of Jiangxi Provincial Department of Science and
   Technology [20202BAB212001]; National Natural Science Foundation of
   China [22008029]; Qing Lan Project of Jiangsu Province
FX This research was funded by the Foundation of Jiangsu Provincial
   Department of Science and Technology, grant number BK20180966, the
   Foundation of Jiangxi Provincial Department of Science and Technology,
   grant number 20202BAB212001, the National Natural Science Foundation of
   China, grant number 22008029, and the Qing Lan Project of Jiangsu
   Province.
CR Abdulrahman AF, 2021, SENSOR ACTUAT A-PHYS, V323, DOI 10.1016/j.sna.2021.112656
   Alam MM, 2020, J LUMIN, V227, DOI 10.1016/j.jlumin.2020.117528
   Amano, 2005, U.S. Patent, Patent No. [7,032,454, 7032454]
   An J, 2021, NANOTECHNOLOGY, V32, DOI 10.1088/1361-6528/ac08bb
   Anjana R, 2018, METHODS APPL FLUORES, V6, DOI 10.1088/2050-6120/aa9c13
   Ariza R, 2021, J ALLOY COMPD, V877, DOI 10.1016/j.jallcom.2021.160219
   Aykac A, 2021, NANOTECHNOLOGY, V32, DOI 10.1088/1361-6528/ac0666
   Bao RR, 2018, MRS BULL, V43, P952, DOI 10.1557/mrs.2018.295
   Bao RR, 2015, ADV FUNCT MATER, V25, P2884, DOI 10.1002/adfm.201500801
   Barman B, 2021, MAT SCI SEMICON PROC, V129, DOI 10.1016/j.mssp.2021.105801
   Bhat KS, 2021, CHEM ENG J, V417, DOI 10.1016/j.cej.2020.128064
   Cao F., 2018, THESIS TIANJIN U TEC
   Cao L, 2020, BIOELECTROCHEMISTRY, V136, DOI 10.1016/j.bioelechem.2020.107593
   Cavas M, 2020, IRAN J SCI TECHNOL A, V44, P289, DOI 10.1007/s40995-019-00803-4
   Chang SJ, 2008, IEEE T NANOTECHNOL, V7, P754, DOI 10.1109/TNANO.2008.2005917
   Chen X, 2021, SCI REP-UK, V11, DOI 10.1038/s41598-021-85468-z
   Dhanaselvam PS, 2022, SILICON-NETH, V14, P4121, DOI 10.1007/s12633-021-01177-2
   Djurisic AB, 2008, 2008 2ND IEEE INTERNATIONAL NANOELECTRONICS CONFERENCE, VOLS 1-3, P182, DOI 10.1109/INEC.2008.4585464
   Dong F, 2021, INT J ELECTROCHEM SC, V16, DOI 10.20964/2021.02.12
   Fabitha K, 2021, APPL PHYS LETT, V118, DOI 10.1063/5.0045298
   Fang F, 2013, I CONF SENS TECHNOL, P869, DOI 10.1109/ICSensT.2013.6727774
   Feng XJ, 2004, J AM CHEM SOC, V126, P62, DOI 10.1021/ja038636o
   Feng Y, 2021, FERROELECTRICS, V573, P214, DOI 10.1080/00150193.2021.1890478
   Gherab K, 2020, J MATER RES TECHNOL, V9, P857, DOI 10.1016/j.jmrt.2019.11.025
   Gurylev V, 2021, J EUR CERAM SOC, V41, P4977, DOI 10.1016/j.jeurceramsoc.2021.03.031
   Haga H, 2021, ELECTR ENG JPN, V214, DOI 10.1002/eej.23320
   Han X, 2015, ADV MATER, V27, P7963, DOI 10.1002/adma.201502579
   Hasan SA, 2017, IEEE SENSOR, P1530
   Hassan K, 2021, ANAL CHIM ACTA, V1165, DOI 10.1016/j.aca.2021.338563
   Huerta AT, 2013, 2013 10TH INTERNATIONAL CONFERENCE ON ELECTRICAL ENGINEERING, COMPUTING SCIENCE AND AUTOMATIC CONTROL (CCE), P488, DOI 10.1109/ICEEE.2013.6676025
   Hui GH, 2010, INFORMATION TECHNOLOGY FOR MANUFACTURING SYSTEMS, PTS 1 AND 2, P1495, DOI 10.4028/www.scientific.net/AMM.20-23.1495
   Huo ZH, 2020, NANO ENERGY, V73, DOI 10.1016/j.nanoen.2020.104744
   Jaiswal N, 2020, MICROCHIM ACTA, V187, DOI 10.1007/s00604-019-3921-8
   Jali MH, 2021, OPTIK, V238, DOI 10.1016/j.ijleo.2021.166715
   Jeon MB, 2020, SENSOR ACTUAT A-PHYS, V311, DOI 10.1016/j.sna.2020.112044
   Kaiser A, 2021, NANOTECHNOLOGY, V32, DOI 10.1088/1361-6528/abe004
   Kamaci UD, 2021, J FLUORESC, V31, P401, DOI 10.1007/s10895-020-02671-3
   Kasiviswanathan U, 2021, IEEE SENS J, V21, P14619, DOI 10.1109/JSEN.2021.3072448
   Kim HM, 2019, SCI REP-UK, V9, DOI 10.1038/s41598-019-52056-1
   Kwon J, 2019, NANOMATERIALS-BASEL, V9, DOI 10.3390/nano9070926
   Li HY, 2020, CHEM SOC REV, V49, P6364, DOI 10.1039/c9cs00778d
   Li H, 2020, NANO TODAY, V33, DOI 10.1016/j.nantod.2020.100873
   Li JT, 2015, SCI REP-UK, V5, DOI 10.1038/srep09263
   Li L, 2019, NANO ENERGY, V65, DOI 10.1016/j.nanoen.2019.104046
   Li LF, 2021, ACS APPL NANO MATER, V4, P3932, DOI 10.1021/acsanm.1c00305
   Li XY, 2015, ADV MATER, V27, P4447, DOI 10.1002/adma.201501121
   Liao C, 2021, ADV FUNCT MATER, V31, P135, DOI [10.1002/adfm.202170152, DOI 10.1002/ADFM.202170152]
   Liu MR, 2021, MICROMACHINES-BASEL, V12, DOI 10.3390/mi12060602
   Mani Dineshkumar, 2021, J Nanosci Nanotechnol, V21, P2132, DOI 10.1166/jnn.2021.19071
   Meng JP, 2020, NANO LETT, V20, P4968, DOI 10.1021/acs.nanolett.0c01063
   Miranda E, 2020, IEEE T NANOTECHNOL, V19, P297, DOI 10.1109/TNANO.2020.2981214
   Mridha S, 2006, SEMICOND SCI TECH, V21, P928, DOI 10.1088/0268-1242/21/7/017
   Nakahara R, 2021, JPN J APPL PHYS, V60, DOI 10.35848/1347-4065/abf6a5
   Narin P, 2021, PHYSICA B, V614, DOI 10.1016/j.physb.2021.413028
   Nishimori, 2003, IEEJ T SENS MICROMAC, V122, P85286
   Nnn, 2019, THIN SOLID FILMS, V693, P37693
   Nnn B, 2019, APPL SURF SCI, V505, P44625
   Oh H, 2020, SENSORS-BASEL, V20, DOI 10.3390/s20143872
   Ozgur U, 2005, J APPL PHYS, V98, DOI 10.1063/1.1992666
   Pal S, 2020, OPT REV, V27, P57, DOI 10.1007/s10043-019-00564-w
   Pan CF, 2013, NAT PHOTONICS, V7, P752, DOI [10.1038/NPHOTON.2013.191, 10.1038/nphoton.2013.191]
   Peng YY, 2019, NANO ENERGY, V58, P633, DOI 10.1016/j.nanoen.2019.01.076
   Pradel KC, 2013, NANO LETT, V13, P2647, DOI 10.1021/nl400792w
   Que ML, 2016, J PHYS-CONDENS MAT, V28, DOI 10.1088/0953-8984/28/43/433001
   Que ML, 2014, J MATER CHEM A, V2, P13661, DOI 10.1039/c4ta02052a
   Raj ILP, 2021, PHYS SCRIPTA, V96, DOI 10.1088/1402-4896/abfb22
   Ramola RC, 2021, ACS OMEGA, V6, P11660, DOI 10.1021/acsomega.1c00984
   Sahibzada M, 1998, J CATAL, V174, P111, DOI 10.1006/jcat.1998.1964
   Savka S, 2022, APPL NANOSCI, V12, P673, DOI 10.1007/s13204-021-01686-x
   Sekiguchi T, 2000, J CRYST GROWTH, V214, P72, DOI 10.1016/S0022-0248(00)00065-8
   Shin J, 2019, APPL PHYS A-MATER, V125, DOI 10.1007/s00339-019-3111-x
   Soci C, 2007, NANO LETT, V7, P1003, DOI 10.1021/nl070111x
   Srinivasan P, 2022, MATER TODAY-PROC, V51, P1760, DOI 10.1016/j.matpr.2021.01.760
   Sui CH, 2011, REV SCI INSTRUM, V82, DOI 10.1063/1.3616361
   Sun HK, 2008, NANOTECHNOLOGY, V19, DOI 10.1088/0957-4484/19/12/125603
   Swaminathan N, 2021, APPL SURF SCI, V554, DOI 10.1016/j.apsusc.2021.149600
   Tan YS, 2021, NANO RES, V14, P3969, DOI 10.1007/s12274-021-3322-2
   Tian HL, 2016, ACS SENSORS, V1, P243, DOI 10.1021/acssensors.5b00236
   Venhryn YI, 2022, APPL NANOSCI, V12, P1169, DOI 10.1007/s13204-021-01880-x
   Verma V, 2021, SENSORS-BASEL, V21, DOI 10.3390/s21072552
   Vishniakou S, 2018, ADV MATER TECHNOL-US, V3, DOI 10.1002/admt.201700279
   Wang FL, 2020, NANO ENERGY, V70, DOI 10.1016/j.nanoen.2020.104457
   Wang HL, 2014, OPT LASER ENG, V60, P49, DOI 10.1016/j.optlaseng.2014.03.008
   Wang HT, 2020, SENSOR ACTUAT B-CHEM, V304, DOI 10.1016/j.snb.2019.127287
   Wang MS, 2012, APPL PHYS LETT, V100, DOI 10.1063/1.3692584
   Wang Y, 2020, ADV MATER INTERFACES, V7, DOI 10.1002/admi.201901932
   Wang ZL, 2012, MRS BULL, V37, P814, DOI 10.1557/mrs.2012.186
   Wang ZL, 2009, MAT SCI ENG R, V64, P33, DOI 10.1016/j.mser.2009.02.001
   Wang ZY, 2011, THIN SOLID FILMS, V519, P6144, DOI 10.1016/j.tsf.2011.03.134
   Wen XN, 2013, ADV MATER, V25, P3371, DOI 10.1002/adma.201300296
   Wu WZ, 2013, SCIENCE, V340, P952, DOI [10.1126/science.1234855, 10.1126/science.1237145]
   Wu Y, 2015, APPL PHYS LETT, V106, DOI 10.1063/1.4907568
   Xiaomiao Fei, 2021, Journal of Physics: Conference Series, V1907, DOI 10.1088/1742-6596/1907/1/012044
   Xie YR, 2019, APPL OPTICS, V58, P1242, DOI 10.1364/AO.58.001242
   Xu S, 2010, ADV MATER, V22, P4749, DOI 10.1002/adma.201002134
   Xu S, 2009, J AM CHEM SOC, V131, P6670, DOI 10.1021/ja902119h
   Xue F, 2014, ACS APPL MATER INTER, V6, P5955, DOI 10.1021/am500993p
   Yan CL, 2006, J PHYS CHEM B, V110, P7102, DOI [10.1021/jp057382l, 10.1021/jp0573821]
   Yang Q, 2014, PHYS CHEM CHEM PHYS, V16, P2790, DOI 10.1039/c3cp53737d
   Yang XX, 2019, ADV FUNCT MATER, V29, DOI 10.1002/adfm.201807837
   Yao MS, 2016, ADV MATER, V28, P5229, DOI 10.1002/adma.201506457
   Yen M, 2020, ACS APPL MATER INTER, V12, P21818, DOI 10.1021/acsami.0c02275
   Yuan HY, 2019, ADV MATER, V31, DOI 10.1002/adma.201807161
   Zhang F, 2013, ACS NANO, V7, P4537, DOI 10.1021/nn401232k
   Zhang LF, 2021, OPT EXPRESS, V29, P19202, DOI 10.1364/OE.430132
   Zhang YH, 2018, RES CHEM INTERMEDIAT, V44, P1569, DOI 10.1007/s11164-017-3185-z
   Zhang ZH, 2021, NAT COMMUN, V12, DOI 10.1038/s41467-021-24621-8
   Zhao LM, 2020, ADV FUNCT MATER, V30, DOI 10.1002/adfm.201907999
   Zhao MG, 2020, ANAL CHIM ACTA, V1095, P93, DOI 10.1016/j.aca.2019.10.033
   Zhao SK, 2021, J ALLOY COMPD, V877, DOI 10.1016/j.jallcom.2021.160189
   Zhao Y, 2021, SENSOR ACTUAT A-PHYS, V320, DOI 10.1016/j.sna.2021.112574
   Zhao YF, 2021, OPTOELECTRON LETT, V17, P75, DOI 10.1007/s11801-021-0018-5
   Zheng JX, 2021, J MATER CHEM A, V9, P9616, DOI 10.1039/d1ta00232e
   Zhou J, 2019, J ELECTROCHEM SOC, V166, pB432, DOI 10.1149/2.0981906jes
   Zhou X, 2021, MICROCHIM ACTA, V188, DOI 10.1007/s00604-021-04705-4
   Zhou XF, 2007, SENSOR ACTUAT B-CHEM, V123, P299, DOI 10.1016/j.snb.2006.08.034
   Zhu R, 2013, NANO LETT, V13, P5171, DOI 10.1021/nl402476u
   Zhu YW, 2003, APPL PHYS LETT, V83, P144, DOI 10.1063/1.1589166
NR 118
TC 25
Z9 25
U1 44
U2 222
PU MDPI
PI BASEL
PA ST ALBAN-ANLAGE 66, CH-4052 BASEL, SWITZERLAND
EI 1424-8220
J9 SENSORS-BASEL
JI Sensors
PD AUG
PY 2021
VL 21
IS 16
AR 5502
DI 10.3390/s21165502
PG 22
WC Chemistry, Analytical; Engineering, Electrical & Electronic; Instruments
   & Instrumentation
WE Science Citation Index Expanded (SCI-EXPANDED)
SC Chemistry; Engineering; Instruments & Instrumentation
GA UH9MK
UT WOS:000690245000001
PM 34450944
OA Green Published, gold
DA 2023-06-30
ER

PT J
AU Paul, G
   Verma, S
   Jalil, O
   Thakur, D
   Pandey, CM
   Kumar, D
AF Paul, Geetu
   Verma, Sakshi
   Jalil, Owais
   Thakur, Deeksha
   Pandey, Chandra Mouli
   Kumar, Devendra
TI PEDOT: PSS-grafted graphene oxide-titanium dioxide nanohybrid-based
   conducting paper for glucose detection
SO POLYMERS FOR ADVANCED TECHNOLOGIES
LA English
DT Article
DE biosensor; glucose; graphene oxide; PEDOT; PSS; titanium dioxide
ID SENSOR; NANOCOMPOSITE; NANOPARTICLES; ENHANCEMENT; BIOSENSOR; ELECTRODE;
   FILMS
AB In this work, efforts have been made to develop a conducting paper- (CP) based biosensor using poly(3,4ethylenedioxythiophene): poly(4-styrene sulfonate) (PEDOT:PSS)-grafted reduced graphene oxide-titanium dioxide (rGO-TiO2) nanohybrid. The effect of different dopant (ethylene glycol [EG], glycerine and methanol) on the conductivity of the paper has been investigated, and it was observed that the conductivity of the CP significantly increases from 6.9 x 10(-5) S/cm to 1.1 x 10(-4) S/cm on treatment with EG. While, after the incorporation rGO-TiO2 nanohybrid into PEDOT:PSS-grafted paper, the conductivity increased to 4.9 x 10(-2) S/cm. The fabricated flexible rGO-TiO2@CP was characterized using X-ray diffraction, Thermogravimetric analysis, scanning electron microscopy, FTIR spectroscopy, and amperometric techniques. The developed rGO-TiO2@CP has been utilized for the immobilization of glucose oxidase for the quantitative estimation of glucose. Electrochemical results reveal that the modified CP shows high sensitivity (94.98 mu AmM-1 cm(-2)) with a low limit of detection (0.01 mM) and can be a promising substitute over other expensive conventional electrodes.
C1 [Paul, Geetu; Verma, Sakshi; Jalil, Owais; Thakur, Deeksha; Pandey, Chandra Mouli; Kumar, Devendra] Delhi Technol Univ, Dept Appl Chem, Delhi 110042, India.
C3 Delhi Technological University
RP Pandey, CM; Kumar, D (通讯作者)，Delhi Technol Univ, Dept Appl Chem, Delhi 110042, India.
EM cmp.npl@gmail.com; dkumar@dce.ac.in
RI Pandey, Chandra M/A-4045-2013
OI Pandey, Chandra M/0000-0003-0079-0586; , Deeksha/0000-0003-4205-7139; ,
   Devendra/0000-0001-9118-2070
FU UGC-India; DST-INSPIRE; Department of Science and Technology (DST), New
   Delhi, India [DST/INSPIRE/04/2015/000932]
FX Authors thank the Department of Textile Technology, Indian Institute of
   Technology, Delhi India, for providing SEM facilities. Sakshi Verma and
   Deeksha thank UGC-India and DST-INSPIRE, respectively for the award of
   Junior Research Fellowship. Chandra Mouli Pandey acknowledges Department
   of Science and Technology (DST), New Delhi, India, for the DST-INSPIRE
   Faculty award (DST/INSPIRE/04/2015/000932).
CR Amor-Gutierrez O, 2017, BIOSENS BIOELECTRON, V93, P40, DOI 10.1016/j.bios.2016.11.008
   Baek SH, 2020, MAT SCI ENG C-MATER, V107, DOI 10.1016/j.msec.2019.110273
   Bihar E, 2018, NPJ FLEX ELECTRON, V2, DOI 10.1038/s41528-018-0044-y
   Chaiyo S, 2018, BIOSENS BIOELECTRON, V102, P113, DOI 10.1016/j.bios.2017.11.015
   Chen LY, 2018, SENSORS-BASEL, V18, DOI 10.3390/s18051440
   CONTRACTOR AQ, 1994, ELECTROCHIM ACTA, V39, P1321, DOI 10.1016/0013-4686(94)E0054-4
   Dhand C, 2011, BIOSENS BIOELECTRON, V26, P2811, DOI 10.1016/j.bios.2010.10.017
   Francis MK, 2020, CHEMISTRYSELECT, V5, P1370, DOI 10.1002/slct.201903294
   Guadarrama-Fernandez L, 2018, FOOD CHEM, V265, P64, DOI 10.1016/j.foodchem.2018.05.082
   Hertzberg O, 2017, ANALYST, V142, P495, DOI 10.1039/c6an02278b
   Huang DG, 2006, J PHOTOCH PHOTOBIO A, V184, P282, DOI 10.1016/j.jphotochem.2006.04.041
   Huang LH, 2011, J MATER SCI, V46, P6648, DOI 10.1007/s10853-011-5617-2
   Jaiswal N, 2018, SENSOR ACTUAT B-CHEM, V275, P312, DOI 10.1016/j.snb.2018.07.055
   Jalil O, 2020, MICROCHIM ACTA, V187, DOI 10.1007/s00604-020-04233-7
   Kumar S, 2019, GLOB CHALL, V3, DOI 10.1002/gch2.201900041
   Kumar S, 2016, J PHYS CONF SER, V704, DOI 10.1088/1742-6596/704/1/012010
   Kumar S, 2015, BIOSENS BIOELECTRON, V73, P114, DOI 10.1016/j.bios.2015.05.040
   Lee H, 2018, ADV HEALTHC MATER, V7, DOI 10.1002/adhm.201701150
   MAGNI F, 1992, CLIN CHEM, V38, P381
   Malhotra BD, 2006, ANAL CHIM ACTA, V578, P59, DOI 10.1016/j.aca.2006.04.055
   Martinez AW, 2010, ANAL CHEM, V82, P3, DOI 10.1021/ac9013989
   Nunez-Bajo E, 2017, BIOSENS BIOELECTRON, V91, P824, DOI 10.1016/j.bios.2017.01.029
   Ouyang J, 2004, POLYMER, V45, P8443, DOI 10.1016/j.polymer.2004.10.001
   Ouyang JY, 2013, ACS APPL MATER INTER, V5, P13082, DOI 10.1021/am404113n
   Pandey P, 2007, LANGMUIR, V23, P3333, DOI 10.1021/la062901c
   Pandey R, 2017, ACCOUNTS CHEM RES, V50, P264, DOI 10.1021/acs.accounts.6b00472
   Parrilla M, 2017, BIOSENS BIOELECTRON, V90, P110, DOI 10.1016/j.bios.2016.11.034
   Paschoalino WJ, 2019, CHEMELECTROCHEM, V6, P10, DOI 10.1002/celc.201800677
   Pumera M, 2011, MATER TODAY, V14, P308, DOI 10.1016/S1369-7021(11)70160-2
   Phan QH, 2017, OPT LASER ENG, V92, P120, DOI 10.1016/j.optlaseng.2016.08.017
   Romeo A, 2018, APPL MATER TODAY, V10, P133, DOI 10.1016/j.apmt.2017.12.016
   Say J, 2000, PROCESS PRODUCING EL
   Sekar NC, 2014, SENSOR ACTUAT B-CHEM, V204, P414, DOI 10.1016/j.snb.2014.07.103
   Shahriary L., 2014, INT J RENEW ENERGY E, V02, P58, DOI DOI 10.1016/J.ACA.2014.02.025
   Sharma M, 2018, VACUUM, V156, P434, DOI 10.1016/j.vacuum.2018.08.009
   Singh J, 2013, PROCESS BIOCHEM, V48, P1724, DOI 10.1016/j.procbio.2013.07.025
   Solanki PR, 2011, NPG ASIA MATER, V3, P17, DOI 10.1038/asiamat.2010.137
   Sun GQ, 2015, NEW J CHEM, V39, P6062, DOI 10.1039/c5nj00629e
   Teymourian H, 2020, CHEM SOC REV, V49, P7671, DOI 10.1039/d0cs00304b
   Villalva DR, 2020, ACS APPL ENERG MATER, V3, P9126, DOI 10.1021/acsaem.0c01511
   Wang J, 2008, CHEM REV, V108, P814, DOI 10.1021/cr068123a
   Wustoni S, 2019, ADV MATER INTERFACES, V6, DOI 10.1002/admi.201800928
   Yang ZZ, 2015, NEW CARBON MATER, V30, P41, DOI 10.1016/S1872-5805(15)60174-3
   Yoo EH, 2010, SENSORS-BASEL, V10, P4558, DOI 10.3390/s100504558
   Zaaba NI, 2017, PROCEDIA ENGINEER, V184, P469, DOI 10.1016/j.proeng.2017.04.118
   Zhou X, 2019, J ENVIRON MANAGE, V235, P293, DOI 10.1016/j.jenvman.2019.01.026
NR 46
TC 10
Z9 10
U1 2
U2 28
PU WILEY
PI HOBOKEN
PA 111 RIVER ST, HOBOKEN 07030-5774, NJ USA
SN 1042-7147
EI 1099-1581
J9 POLYM ADVAN TECHNOL
JI Polym. Adv. Technol.
PD APR
PY 2021
VL 32
IS 4
BP 1774
EP 1782
DI 10.1002/pat.5213
EA JAN 2021
PG 9
WC Polymer Science
WE Science Citation Index Expanded (SCI-EXPANDED)
SC Polymer Science
GA QX4MT
UT WOS:000606825600001
DA 2023-06-30
ER

PT J
AU Shi, ZX
   Li, GK
   Hu, YF
AF Shi, Zhaoxia
   Li, Gongke
   Hu, Yufei
TI Progress on the application of electrochemiluminescence biosensor based
   on nanomaterials
SO CHINESE CHEMICAL LETTERS
LA English
DT Review
DE Electrochemiluminescence; Nanomaterials; Disease diagnosis; Biosensor;
   Quantitative determination; Application progress
ID QUANTUM DOTS; DIRECT ELECTROCHEMISTRY; GOLD NANOPARTICLES;
   ELECTROGENERATED CHEMILUMINESCENCE; ULTRASENSITIVE DETECTION;
   HORSERADISH-PEROXIDASE; QUANTITATIVE DETECTION; GLUCOSE-OXIDASE; DNA
   SENSOR; IMMUNOSENSOR
AB Electrogenerated chemiluminescence, also known as electrochemiluminescence, abbreviated ECL, is a new technology combining electrochemistry and chemiluminescence. It is generated by high-energy electrons generated on the surface of the electrode in the emission process of excited state photons formed in the transfer process, and is a perfect combination of electrochemistry and spectroscopy. It not only has the advantages of good environment, high luminosity and wide dynamic range, but also has the characteristics of simple, stable and practical electrochemical methods, and nearly zero background signals, With the rapid development of nanomaterials, due to their unique electrical properties, large specific surface area, good biocompatibility and other characteristics, various nanomaterials have been widely used in the field of biosensors and sensitive detection. This review presented a general description of the research status of four different types of biosensors from the last decade years, summarized the application forms of nanomaterials in ECL biosensor, and outlines the building patterns and application example of the four main types of biosensors. (C) 2019 Chinese Chemical Society and Institute of Materia Medica, Chinese Academy of Medical Sciences. Published by Elsevier B.V. All rights reserved.
C1 [Shi, Zhaoxia; Li, Gongke; Hu, Yufei] Sun Yat Sen Univ, Sch Chem, Guangzhou 520175, Guangdong, Peoples R China.
C3 Sun Yat Sen University
RP Li, GK; Hu, YF (通讯作者)，Sun Yat Sen Univ, Sch Chem, Guangzhou 520175, Guangdong, Peoples R China.
EM cesgkl@mail.sysu.edu.cn; huyufei@mail.sysu.edu.cn
FU National Natural Science Foundation of China [21675178, 21575167,
   21775167]; Guangdong Provincial Natural Science Foundation of China
   [2016A030313358]; Research and Development Plan for Key Areas of Food
   Safety in Guangdong Province of China [2019B020211001]; Guangzhou
   Science and Technology Program of China [201604020165]
FX This work was supported by the National Natural Science Foundation of
   China (Nos. 21675178, 21575167 and 21775167), the Guangdong Provincial
   Natural Science Foundation of China (No. 2016A030313358), the Research
   and Development Plan for Key Areas of Food Safety in Guangdong Province
   of China (No. 2019B020211001), and the Guangzhou Science and Technology
   Program of China (No. 201604020165), respectively.
CR Bitaraf FS, 2016, EUR J CLIN MICROBIOL, V35, P503, DOI 10.1007/s10096-015-2567-7
   Carter MT, 1990, BIOCONJUGATE CHEM, V1, P257, DOI 10.1021/bc00004a005
   Chai Y, 2012, ANAL CHIM ACTA, V715, P86, DOI 10.1016/j.aca.2011.12.006
   Chen XP, 2010, ELECTROANAL, V22, P2347, DOI 10.1002/elan.201000095
   CLARK LC, 1962, ANN NY ACAD SCI, V102, P29, DOI 10.1111/j.1749-6632.1962.tb13623.x
   Colvin VL, 2003, NAT BIOTECHNOL, V21, P1166, DOI 10.1038/nbt875
   Deng SY, 2013, NANOSCALE, V5, P5435, DOI 10.1039/c2nr33471b
   Dennany L, 2003, J AM CHEM SOC, V125, P5213, DOI 10.1021/ja0296529
   Derfus AM, 2004, NANO LETT, V4, P11, DOI 10.1021/nl0347334
   Du Y, 2007, BIOELECTROCHEMISTRY, V70, P342, DOI 10.1016/j.bioelechem.2006.05.002
   Hasanzadeh M, 2016, TRAC-TREND ANAL CHEM, V80, P167, DOI 10.1016/j.trac.2015.07.018
   Herne TM, 1997, J AM CHEM SOC, V119, P8916, DOI 10.1021/ja9719586
   Hesari M, 2015, J AM CHEM SOC, V137, P11266, DOI 10.1021/jacs.5b07633
   Huang WT, 2018, MICROCHIM ACTA, V185, DOI 10.1007/s00604-018-3057-2
   Jiang XY, 2017, ANAL CHEM, V89, P4280, DOI 10.1021/acs.analchem.7b00347
   Jie GF, 2008, ANAL CHEM, V80, P4033, DOI 10.1021/ac800052g
   Kong YT, 2003, BIOSENS BIOELECTRON, V19, P227, DOI 10.1016/S0956-5663(03)00216-1
   Lei JP, 2011, TRAC-TREND ANAL CHEM, V30, P1351, DOI 10.1016/j.trac.2011.04.010
   Li LL, 2017, ANAL CHEM, V89, P358, DOI 10.1021/acs.analchem.6b04675
   Li T, 2004, SENSOR ACTUAT B-CHEM, V101, P155, DOI 10.1016/j.snb.2004.02.047
   Li YY, 2016, SCI REP-UK, V6, DOI 10.1038/srep18848
   Liu LL, 2016, ANAL CHIM ACTA, V916, P92, DOI 10.1016/j.aca.2016.02.024
   Liu WH, 2007, J AM CHEM SOC, V129, P14530, DOI 10.1021/ja073790m
   Liu YT, 2017, BIOSENS BIOELECTRON, V87, P779, DOI 10.1016/j.bios.2016.08.109
   Liu ZY, 2015, CHEM SOC REV, V44, P3117, DOI 10.1039/c5cs00086f
   Long DP, 2018, NANOSCALE, V10, P18597, DOI 10.1039/c8nr03847c
   Lu XB, 2006, BIOMACROMOLECULES, V7, P975, DOI 10.1021/bm050933t
   Miao JJ, 2005, SMALL, V1, P802, DOI 10.1002/smll.200500072
   Muzyka K, 2014, BIOSENS BIOELECTRON, V54, P393, DOI 10.1016/j.bios.2013.11.011
   Myung N, 2003, NANO LETT, V3, P1053, DOI 10.1021/nl034354a
   RODRIGUEZ M, 1990, ANAL CHEM, V62, P2658, DOI 10.1021/ac00223a002
   Ronkainen NJ, 2010, CHEM SOC REV, V39, P1747, DOI 10.1039/b714449k
   Shao K, 2014, ANAL CHEM, V86, P5749, DOI 10.1021/ac500175y
   Skladal P, 2016, TRAC-TREND ANAL CHEM, V79, P127, DOI 10.1016/j.trac.2015.12.009
   Su Y, 2019, NANO RES, V12, P1251, DOI 10.1007/s12274-019-2314-y
   Tang XF, 2013, ANAL CHEM, V85, P1711, DOI 10.1021/ac303025y
   Tian LH, 2016, SCI REP-UK, V6, DOI 10.1038/srep30849
   Turner APF, 2013, CHEM SOC REV, V42, P3184, DOI 10.1039/c3cs35528d
   UPDIKE SJ, 1967, NATURE, V214, P986, DOI 10.1038/214986a0
   Wang D, 2015, CHEM COMMUN, V51, P10521, DOI 10.1039/c5cc02148k
   Wang HJ, 2018, BIOSENS BIOELECTRON, V100, P35, DOI 10.1016/j.bios.2017.08.054
   Wargnier R, 2004, NANO LETT, V4, P451, DOI 10.1021/nl0350938
   WILSON R, 1992, BIOSENS BIOELECTRON, V7, P165, DOI 10.1016/0956-5663(92)87013-F
   Wu FH, 2008, BIOSENS BIOELECTRON, V24, P198, DOI 10.1016/j.bios.2008.03.031
   Wu P, 2014, CHEM REV, V114, P11027, DOI 10.1021/cr400710z
   Wu YD, 2017, CHINESE CHEM LETT, V28, P1881, DOI 10.1016/j.cclet.2017.07.026
   Xia H, 2015, ACS APPL MATER INTER, V7, P696, DOI 10.1021/am506980d
   Xu D, 2007, CHINESE CHEM LETT, V18, P561, DOI 10.1016/j.cclet.2007.03.010
   Yang HY, 2016, ELECTROCHIM ACTA, V213, P512, DOI 10.1016/j.electacta.2016.07.149
   Yao W, 2013, BIOSENS BIOELECTRON, V40, P356, DOI 10.1016/j.bios.2012.08.002
   Zadran S, 2012, APPL MICROBIOL BIOT, V96, P895, DOI 10.1007/s00253-012-4449-6
   Zhai QF, 2017, CHEMELECTROCHEM, V4, P1639, DOI 10.1002/celc.201600898
   Zhang HR, 2014, CHEM COMMUN, V50, P12575, DOI 10.1039/c4cc06302c
   Zhang RK, 2017, ANAL CHEM, V89, P3353, DOI 10.1021/acs.analchem.6b03898
   Zhang RK, 2014, ANAL CHEM, V86, P6080, DOI 10.1021/ac5012359
   Zhu HY, 2019, BIOSENS BIOELECTRON, V134, P109, DOI 10.1016/j.bios.2019.04.005
   Zou GZ, 2004, ANAL CHEM, V76, P6871, DOI 10.1021/ac049012j
NR 57
TC 28
Z9 30
U1 19
U2 179
PU ELSEVIER SCIENCE INC
PI NEW YORK
PA STE 800, 230 PARK AVE, NEW YORK, NY 10169 USA
SN 1001-8417
EI 1878-5964
J9 CHINESE CHEM LETT
JI Chin. Chem. Lett.
PD SEP
PY 2019
VL 30
IS 9
SI SI
BP 1600
EP 1606
DI 10.1016/j.cclet.2019.04.066
PG 7
WC Chemistry, Multidisciplinary
WE Science Citation Index Expanded (SCI-EXPANDED)
SC Chemistry
GA IT0IP
UT WOS:000482530200008
DA 2023-06-30
ER

PT J
AU Jiang, Y
   Wu, J
AF Jiang, Yu
   Wu, Jayne
TI Recent development in chitosan nanocomposites for surface-based
   biosensor applications
SO ELECTROPHORESIS
LA English
DT Review
DE chitosan; immobilization; nanocomposites; surface-based biosensors
ID HIGHLY SENSITIVE DETECTION; REDUCED GRAPHENE OXIDE; ELECTROCHEMICAL
   BIOSENSORS; GOLD NANOPARTICLES; QUANTUM DOTS; DNA; CHITIN; FOOD;
   NANOMATERIALS; SENSORS
AB Recent years have witnessed ever expanding use of biosensors in the fields of environmental monitoring, homeland security, pharmaceutical, food and bioprocessing, and agricultural industries. To produce effective and reliable biosensors, good quality immobilization of biological recognition elements is critical. Chitosan and its nanocomposites emerge as an excellent immobilization matrix on biosensor surface. As a natural polysaccharide, chitosan has many useful characteristics, such as high permeability and mechanical strength, biocompatibility and non-toxicity, availability, and low cost. Due to the presence of amino and hydroxyl groups on chitosan, chitosan can easily crosslink with a variety of nanomaterials. This investigation of chitosan nanocomposite-based biosensors presents recent development and innovations in the preparation of chitosan nanocomposites in coordination with biosensors for various bio-detection applications, including chitosan nanocomposites formed with carbon nanomaterials, various inorganic and biological complexes. These chitosan nanocomposite based biosensors have demonstrated good sensitivity selectivity and stability for the detection of different types of targets ranging from glucose, proteins, DNAs, small biomolecules to bacteria. It is in our hope that this review will offer guidance for the development of novel biosensors and open up opportunities in the field of biosensor research.
C1 [Jiang, Yu; Wu, Jayne] Univ Tennessee, Elect & Comp Engn, 1520 Middle Dr, Knoxville, TN 37996 USA.
C3 University of Tennessee System; University of Tennessee Knoxville
RP Wu, J (通讯作者)，Univ Tennessee, Elect & Comp Engn, 1520 Middle Dr, Knoxville, TN 37996 USA.
EM jaynewu@utk.edu
RI Wu, Jayne/A-8871-2009
OI Wu, Jayne/0000-0001-5143-9425
FU National Institute of Food and Agriculture [2017-67007-26150] Funding
   Source: Medline; U.S. Department of the Interior [D15PC00284] Funding
   Source: Medline
CR Ajami S, 2015, J RES MED SCI, V20, P1208, DOI 10.4103/1735-1995.172991
   AL-Mokaram AMAAA, 2016, MATER LETT, V183, P90, DOI 10.1016/j.matlet.2016.07.049
   Ates M, 2013, MAT SCI ENG C-MATER, V33, P1853, DOI 10.1016/j.msec.2013.01.035
   Bandodkar AJ, 2014, TRENDS BIOTECHNOL, V32, P363, DOI 10.1016/j.tibtech.2014.04.005
   Baranwal A, 2018, INT J BIOL MACROMOL, V110, P110, DOI 10.1016/j.ijbiomac.2018.01.006
   Barsan MM, 2015, ANAL CHIM ACTA, V881, P1, DOI 10.1016/j.aca.2015.02.059
   Bhatnagar I, 2018, INT J BIOL MACROMOL, V110, P449, DOI 10.1016/j.ijbiomac.2017.12.084
   Bilitewski U., 2009, MICROCHIP METHODS DI
   Bin XM, 2010, ANAL CHEM, V82, P5928, DOI 10.1021/ac101164n
   Cheng JC, 2008, J MICROELECTROMECH S, V17, P402, DOI 10.1109/JMEMS.2008.916325
   Cui HF, 2018, BIOSENS BIOELECTRON, V99, P223, DOI 10.1016/j.bios.2017.07.068
   DAVIS G, 1985, BIOSENSORS, V1, P161, DOI 10.1016/0265-928X(85)80002-X
   Delezuka JAM, 2017, CARBOHYD POLYM, V155, P146, DOI 10.1016/j.carbpol.2016.08.060
   Dotto GL, 2012, IND ENG CHEM RES, V51, P6862, DOI 10.1021/ie2030757
   Drummond TG, 2003, NAT BIOTECHNOL, V21, P1192, DOI 10.1038/nbt873
   Duan FH, 2018, ANAL CHIM ACTA, V1036, P121, DOI 10.1016/j.aca.2018.06.070
   El-Moghazy AY, 2016, TALANTA, V155, P258, DOI 10.1016/j.talanta.2016.04.018
   de Avila BEF, 2013, ANAL CHEM, V85, P6593, DOI 10.1021/ac4012123
   Fang DY, 2016, ELECTROCHIM ACTA, V222, P303, DOI 10.1016/j.electacta.2016.10.174
   Garcia A, 2007, MACROMOL BIOSCI, V7, P435, DOI 10.1002/mabi.200700032
   Gaudin V, 2017, BIOSENS BIOELECTRON, V90, P363, DOI 10.1016/j.bios.2016.12.005
   Goradel NH, 2018, J CELL BIOCHEM, V119, P207, DOI 10.1002/jcb.26030
   Grieshaber D, 2008, SENSORS-BASEL, V8, P1400, DOI 10.3390/s8031400
   Gumpu MB, 2015, SENSOR ACTUAT B-CHEM, V213, P515, DOI 10.1016/j.snb.2015.02.122
   Guner A, 2017, FOOD CHEM, V229, P358, DOI 10.1016/j.foodchem.2017.02.083
   Hameed S, 2018, TRENDS FOOD SCI TECH, V81, P61, DOI 10.1016/j.tifs.2018.05.020
   Hansen JA, 2006, J AM CHEM SOC, V128, P2228, DOI 10.1021/ja060005h
   Hassanein A, 2017, MAT SCI ENG C-MATER, V80, P494, DOI 10.1016/j.msec.2017.04.101
   Hench LL, 1998, BIOMATERIALS, V19, P1419, DOI 10.1016/S0142-9612(98)00133-1
   Hills KD, 2018, ANALYST, V143, P1650, DOI [10.1039/c7an02039b, 10.1039/C7AN02039B]
   Jayakumar R, 2007, INT J BIOL MACROMOL, V40, P175, DOI 10.1016/j.ijbiomac.2006.06.021
   Jia HY, 2017, MICROCHIM ACTA, V184, P3747, DOI 10.1007/s00604-017-2407-9
   Kaisti M, 2017, BIOSENS BIOELECTRON, V98, P437, DOI 10.1016/j.bios.2017.07.010
   Koev ST, 2010, LAB CHIP, V10, P3026, DOI [10.1039/c0lc00047g, 10.1039/c01c00047g]
   Krajewska B, 2004, ENZYME MICROB TECH, V35, P126, DOI 10.1016/j.enzmictec.2003.12.013
   Kumar MNVR, 2000, REACT FUNCT POLYM, V46, P1
   Lei JP, 2012, CHEM SOC REV, V41, P2122, DOI 10.1039/c1cs15274b
   Li SS, 2013, BIOSENS BIOELECTRON, V41, P649, DOI 10.1016/j.bios.2012.09.036
   Liang RP, 2016, ANAL CHIM ACTA, V904, P58, DOI 10.1016/j.aca.2015.11.034
   Lisdat F, 2008, ANAL BIOANAL CHEM, V391, P1555, DOI 10.1007/s00216-008-1970-7
   LOWE CR, 1984, TRENDS BIOTECHNOL, V2, P59, DOI 10.1016/0167-7799(84)90011-8
   Loyprasert S, 2010, BIOSENS BIOELECTRON, V25, P1977, DOI 10.1016/j.bios.2010.01.020
   Maduraiveeran G, 2017, TRENDS ENVIRON ANAL, V13, P10, DOI 10.1016/j.teac.2017.02.001
   Mane S, 2018, NEW J CHEM, V42, P10852, DOI 10.1039/c8nj01312h
   Mercante LA, 2017, TRAC-TREND ANAL CHEM, V91, P91, DOI 10.1016/j.trac.2017.04.004
   Meshram B.D., 2018, INT J CURR MICROBIOL, V7, P3305, DOI [10.20546/ijcmas.2018.702.397, DOI 10.20546/IJCMAS.2018.702.397]
   Mishra GK, 2018, BIOSENSORS-BASEL, V8, DOI 10.3390/bios8020028
   Mishra RK, 2017, ACS SENSORS, V2, P553, DOI 10.1021/acssensors.7b00051
   Mittal S, 2017, BIOSENS BIOELECTRON, V88, P217, DOI 10.1016/j.bios.2016.08.028
   Nesic AR, 2016, MATER LETT, V167, P47, DOI 10.1016/j.matlet.2015.12.124
   Niyomdecha S, 2017, SENSOR ACTUAT B-CHEM, V241, P473, DOI 10.1016/j.snb.2016.10.102
   Palanisamy S, 2016, CARBOHYD POLYM, V151, P401, DOI 10.1016/j.carbpol.2016.05.076
   Parthasarathy Panchatchram, 2018, World Review of Science, Technology and Sustainable Development, V14, P52
   Pedano ML, 2004, ANAL LETT, V37, P2235, DOI 10.1081/AL-200028021
   PETER MG, 1995, J MACROMOL SCI PURE, VA32, P629, DOI 10.1080/10601329508010276
   Qian P, 2010, MICROCHIM ACTA, V168, P347, DOI 10.1007/s00604-009-0280-x
   Rackus DG, 2015, CHEM SOC REV, V44, P5320, DOI 10.1039/c4cs00369a
   Ray S, 2018, ANAL CHEM, V90, P8960, DOI 10.1021/acs.analchem.8b01130
   Razavi H, 2015, NANOMED J, V2, P74, DOI 10.7508/NMJ.2015.02.001
   Rocha-Gaso MI, 2017, SENSORS-BASEL, V17, DOI 10.3390/s17112629
   Rong QF, 2016, BIOSENS BIOELECTRON, V75, P148, DOI 10.1016/j.bios.2015.08.041
   Rotariu L, 2016, TRAC-TREND ANAL CHEM, V79, P80, DOI 10.1016/j.trac.2015.12.017
   Shukla SK, 2013, INT J BIOL MACROMOL, V59, P46, DOI 10.1016/j.ijbiomac.2013.04.043
   Singh A, 2013, SENSOR ACTUAT B-CHEM, V185, P675, DOI 10.1016/j.snb.2013.05.014
   Singh VV, 2016, ELECTROANAL, V28, P920, DOI 10.1002/elan.201501088
   Song SP, 2008, TRAC-TREND ANAL CHEM, V27, P108, DOI 10.1016/j.trac.2007.12.004
   Suginta W, 2013, CHEM REV, V113, P5458, DOI 10.1021/cr300325r
   Svorc L, 2015, ACS APPL MATER INTER, V7, P18949, DOI 10.1021/acsami.5b06394
   Tabasi A, 2017, BIOSENS BIOELECTRON, V95, P117, DOI 10.1016/j.bios.2017.04.020
   Tang ZX, 2017, BIOSENS BIOELECTRON, V94, P394, DOI 10.1016/j.bios.2017.03.030
   Teles FRR, 2008, MAT SCI ENG C-BIO S, V28, P1530, DOI 10.1016/j.msec.2008.04.010
   Tian L, 2018, BIOSENS BIOELECTRON, V122, P43, DOI 10.1016/j.bios.2018.09.037
   Tiwari I, 2015, RSC ADV, V5, P67115, DOI 10.1039/c5ra07298k
   Trilling AK, 2013, ANALYST, V138, P1619, DOI 10.1039/c2an36787d
   Uniyal S, 2018, BIOSENS BIOELECTRON, V116, P37, DOI 10.1016/j.bios.2018.05.039
   Valimaa AL, 2015, FOOD CONTROL, V55, P103, DOI 10.1016/j.foodcont.2015.02.037
   Verma N, 2015, APPL BIOCHEM BIOTECH, V175, P3093, DOI 10.1007/s12010-015-1489-2
   Wang Y, 2017, MAT SCI ENG C-MATER, V77, P867, DOI 10.1016/j.msec.2017.03.260
   Wang ZY, 2015, NANOSCALE, V7, P6420, DOI 10.1039/c5nr00585j
   Warner J, 2016, TALANTA, V146, P279, DOI 10.1016/j.talanta.2015.08.030
   Xia JF, 2016, SENSOR ACTUAT B-CHEM, V225, P305, DOI 10.1016/j.snb.2015.11.060
   Xu SC, 2017, NAT COMMUN, V8, DOI 10.1038/ncomms14902
   Xu SC, 2017, INT J ELECTROCHEM SC, V12, P3443, DOI 10.20964/2017.04.16
   Yang C, 2015, ANAL CHIM ACTA, V887, P17, DOI 10.1016/j.aca.2015.05.049
   Yoo EH, 2010, SENSORS-BASEL, V10, P4558, DOI 10.3390/s100504558
   Zeng JB, 2012, BIOMACROMOLECULES, V13, P1, DOI 10.1021/bm201564a
   Zhang X, 2016, FOOD CHEM, V192, P197, DOI 10.1016/j.foodchem.2015.06.044
   Zhang ZH, 2016, SENSOR ACTUAT B-CHEM, V225, P453, DOI 10.1016/j.snb.2015.11.091
   Zhao SY, 2016, CRYST GROWTH DES, V16, P3359, DOI 10.1021/acs.cgd.6b00337
   Zhitomirsky I, 2007, J MATER PROCESS TECH, V191, P68, DOI 10.1016/j.jmatprotec.2007.03.043
   Zhou JH, 2017, NAT REV DRUG DISCOV, V16, P181, DOI 10.1038/nrd.2016.199
   Zhu CZ, 2015, ANAL CHEM, V87, P230, DOI 10.1021/ac5039863
NR 92
TC 42
Z9 42
U1 3
U2 70
PU WILEY
PI HOBOKEN
PA 111 RIVER ST, HOBOKEN 07030-5774, NJ USA
SN 0173-0835
EI 1522-2683
J9 ELECTROPHORESIS
JI Electrophoresis
PD AUG
PY 2019
VL 40
IS 16-17
SI SI
BP 2084
EP 2097
DI 10.1002/elps.201900066
PG 14
WC Biochemical Research Methods; Chemistry, Analytical
WE Science Citation Index Expanded (SCI-EXPANDED)
SC Biochemistry & Molecular Biology; Chemistry
GA IN5XQ
UT WOS:000478750500008
PM 31081120
DA 2023-06-30
ER

PT J
AU Gautam, V
   Singh, KP
   Yadav, VL
AF Gautam, Vineeta
   Singh, Karan Pratap
   Yadav, Vijay Laxmi
TI Polyaniline/multiwall carbon nanotubes/starch nanocomposite material and
   hemoglobin modified carbon paste electrode for hydrogen peroxide and
   glucose biosensing
SO INTERNATIONAL JOURNAL OF BIOLOGICAL MACROMOLECULES
LA English
DT Article
DE Biosensor; Polyaniline; Multiwalled carbon nanotubes; Starch; Composite
   material
ID ELECTROCHEMISTRY; NANOPARTICLES; CONSTRUCTION; SENSORS
AB This paper describes the application of novel nanocomposite material polyaniline/multiwall carbon nanotubes/starch (designated as PCS) as a good electrode material for electrochemical sensing. The developed ternary composite system has manifold interactions and synergistic improved properties - high surface area, good electro-activity, conductivity, stable dispersion, biocompatible, hydrophilic and hydrophobic regions, multifunctional, and nanoturmeric shape morphology. Hydrogen peroxide biosensor was fabricated as a model system using PCS and hemoglobin (HB) modified carbon paste electrode. PCS and HB compatible and effectively communicate with each other, facilitate the charge transfer (potassium ferricyanide used as electroactive marker). Thus, PCS and HB (in combination) is a good electrode material for sensitive and selective detection of peroxide. The developed biosensor showed a linear range (0.1 mM-5 mM, R-2 = 0.9975), limit of detection (0.032 mM), sensitivity (76.43 mu A/mM cm(2)) and long-term storage and stability. This material could be used a platform to develop some other sensors by using other redox enzymes. As a model, we incorporate glucose oxidase to detect Glucose. Thus, the favorable properties indicate that the proposed material system suitable for low-cost sensor strips. (C) 2018 Elsevier B.V. All rights reserved.
C1 [Gautam, Vineeta; Yadav, Vijay Laxmi] IIT BHU, Dept Chem Engn & Technol, Varanasi 221005, Uttar Pradesh, India.
   [Singh, Karan Pratap] Mahamana Innovat Technol Welf Soc, Bareilly 262406, Uttar Pradesh, India.
C3 Indian Institute of Technology System (IIT System); Indian Institute of
   Technology BHU Varanasi (IIT BHU Varanasi)
RP Gautam, V; Yadav, VL (通讯作者)，IIT BHU, Dept Chem Engn & Technol, Varanasi 221005, Uttar Pradesh, India.; Singh, KP (通讯作者)，Mahamana Innovat Technol Welf Soc, Bareilly 262406, Uttar Pradesh, India.
EM vgautam.rs.che12@itbhu.ac.in; contactmitws@gmail.com;
   vlyadav.che@itbhu.ac.in
CR Barsan MM, 2015, ANAL CHIM ACTA, V881, P1, DOI 10.1016/j.aca.2015.02.059
   Boujakhrout A, 2016, J COLLOID INTERF SCI, V482, P105, DOI 10.1016/j.jcis.2016.07.074
   Chen W, 2012, ANALYST, V137, P49, DOI 10.1039/c1an15738h
   De Volder MFL, 2013, SCIENCE, V339, P535, DOI 10.1126/science.1222453
   Dhand C, 2011, BIOSENS BIOELECTRON, V26, P2811, DOI 10.1016/j.bios.2010.10.017
   Gautam V, 2017, POLYM COMPOSITE, V38, P496, DOI 10.1002/pc.23608
   Gautam V, 2016, POLYM SCI SER A+, V58, P206, DOI 10.1134/S0965545X16020085
   Holzinger M, 2014, FRONT CHEM, V2, DOI 10.3389/fchem.2014.00063
   Homaei Ahmad Abolpour, 2013, J Chem Biol, V6, P185, DOI 10.1007/s12154-013-0102-9
   Kurbanoglu S, 2017, BIOSENS BIOELECTRON, V89, P886, DOI 10.1016/j.bios.2016.09.102
   Lu DR, 2009, EXPRESS POLYM LETT, V3, P366, DOI 10.3144/expresspolymlett.2009.46
   Matysiak E, 2015, BIOSENS BIOELECTRON, V64, P554, DOI 10.1016/j.bios.2014.09.079
   McAuley C.B., 2015, CHEMISTRYOPEN, V4, P224
   Nambiar S, 2011, BIOSENS BIOELECTRON, V26, P1825, DOI 10.1016/j.bios.2010.09.046
   Oja SM, 2016, ANAL CHEM, V88, P414, DOI 10.1021/acs.analchem.5b04542
   Park SH, 2015, ADV MATER, V27, P7583, DOI 10.1002/adma.201501809
   Prakash R, 2002, J APPL POLYM SCI, V83, P378, DOI 10.1002/app.10025
   Shukla SK, 2015, J NANOSCI NANOTECHNO, V15, P3373, DOI 10.1166/jnn.2015.10209
   Sies H, 2017, REDOX BIOL, V11, P613, DOI 10.1016/j.redox.2016.12.035
   Song E, 2013, NANOMATERIALS-BASEL, V3, P498, DOI 10.3390/nano3030498
   Sun W, 2014, MAT SCI ENG C-MATER, V40, P235, DOI 10.1016/j.msec.2014.03.035
   Sun Y, 2016, BIOSENS BIOELECTRON, V77, P894, DOI 10.1016/j.bios.2015.10.067
   Tiwari I, 2012, RUSS J GEN CHEM+, V82, P157, DOI 10.1134/S1070363212010264
   Tiwari I, 2012, ANAL METHODS-UK, V4, P118, DOI 10.1039/c1ay05415e
   Tiwari I, 2010, ANAL LETT, V43, P2019, DOI 10.1080/00032711003704263
   Tiwari I, 2009, RUSS J GEN CHEM+, V79, P2685, DOI 10.1134/S1070363209120226
   Vytras K, 2009, J SERB CHEM SOC, V74, P1021, DOI 10.2298/JSC0910021V
   Wang F, 2015, BIOSENS BIOELECTRON, V74, P1022, DOI 10.1016/j.bios.2015.08.004
   Zhang YC, 2014, CRIT REV FOOD SCI, V54, P1353, DOI 10.1080/10408398.2011.636156
NR 29
TC 30
Z9 32
U1 0
U2 82
PU ELSEVIER
PI AMSTERDAM
PA RADARWEG 29, 1043 NX AMSTERDAM, NETHERLANDS
SN 0141-8130
EI 1879-0003
J9 INT J BIOL MACROMOL
JI Int. J. Biol. Macromol.
PD MAY
PY 2018
VL 111
BP 1124
EP 1132
DI 10.1016/j.ijbiomac.2018.01.094
PG 9
WC Biochemistry & Molecular Biology; Chemistry, Applied; Polymer Science
WE Science Citation Index Expanded (SCI-EXPANDED)
SC Biochemistry & Molecular Biology; Chemistry; Polymer Science
GA GB9JV
UT WOS:000429391000127
PM 29360546
DA 2023-06-30
ER

PT J
AU Liu, H
   Chen, XJ
   Su, X
   Duan, CY
   Guo, K
   Zhu, ZF
AF Liu, Hui
   Chen, Xianjin
   Su, Xing
   Duan, Congyue
   Guo, Kai
   Zhu, Zhenfeng
TI Flower-like MoS2 Modified Reduced Graphene Oxide Nanocomposite:
   Synthesis and Application for Lithium-Ion Batteries and Mediator-Free
   Biosensor
SO JOURNAL OF THE ELECTROCHEMICAL SOCIETY
LA English
DT Article
ID DIRECT ELECTROCHEMISTRY; MOS2-GRAPHENE COMPOSITES; MODIFIED ELECTRODE;
   HIERARCHICAL MOS2; ANODE MATERIALS; GRAPHITE OXIDE; HEMOGLOBIN;
   MICROSPHERES; NANOPARTICLES; PERFORMANCE
AB Flower-like MoS2 modified reduced graphene oxide (MoS2-rGO) nanocomposites have been successfully synthesized by using one-spot hydrothermal method. The morphology and structure of the MoS2-rGO nanocomposite were characterized by scanning electron microscopy, transmission electron microscopy, X-ray diffraction and Raman spectra. The MoS2-rGO was used as anode materials for lithium-ion batteries (LIBs) and was used to immobilize hemoglobin (Hb) to fabricate a mediator-free biosensor. As anode materials for lithium-ion batteries, MoS2-rGO displayed excellent specific capacity in the initial discharge and charge capacities of 1785 and 1435 mAh g(-1) with excellent cycling stability. Meanwhile, the prepared mediator-free biosensors displayed good performance for the detection of H2O2 with a wide linear range of 0.1 to 250 mu M and a high sensitivity of 346.6 mu A mM(-1) cm(-2), as well as an extremely low detection limit of 25 nM. This work suggests that MoS2-rGO is a potential electrode material not only for lithium-ion batteries but also for mediator-free biosensor. (C) 2015 The Electrochemical Society. All rights reserved.
C1 [Liu, Hui; Chen, Xianjin; Su, Xing; Duan, Congyue; Guo, Kai; Zhu, Zhenfeng] Shaanxi Univ Sci & Technol, Sch Mat Sci & Engn, Xian 710021, Peoples R China.
C3 Shaanxi University of Science & Technology
RP Liu, H (通讯作者)，Shaanxi Univ Sci & Technol, Sch Mat Sci & Engn, Xian 710021, Peoples R China.
EM liuhui@sust.edu.cn
FU National Science Foundation of China [51272147]; Academic Backbone
   Cultivation Program of Shaanxi University of Science Technology
   [XSGP201203]; Graduate Innovation Found of Shaanxi University of Science
   and Technology
FX We acknowledge financially supported from the National Science
   Foundation of China (51272147), the Academic Backbone Cultivation
   Program of Shaanxi University of Science & Technology (XSGP201203) and
   the Graduate Innovation Found of Shaanxi University of Science and
   Technology.
CR Akhavan O, 2009, J PHYS CHEM C, V113, P20214, DOI 10.1021/jp906325q
   Alizadeh T, 2014, SENSOR ACTUAT B-CHEM, V198, P438, DOI 10.1016/j.snb.2014.03.049
   Allen MJ, 2010, CHEM REV, V110, P132, DOI 10.1021/cr900070d
   Bai H, 2009, CHEM COMMUN, P1667, DOI 10.1039/b821805f
   Chang K, 2011, ACS NANO, V5, P4720, DOI 10.1021/nn200659w
   Firmiano EGD, 2014, ADV ENERGY MATER, V4, DOI 10.1002/aenm.201301380
   Ding SJ, 2012, NANOSCALE, V4, P95, DOI 10.1039/c1nr11552a
   Dong SY, 2011, BIOSENS BIOELECTRON, V26, P4082, DOI 10.1016/j.bios.2011.03.039
   Dong XC, 2012, ACS NANO, V6, P3206, DOI 10.1021/nn300097q
   Feng CX, 2014, J ELECTROCHEM SOC, V161, pB1, DOI 10.1149/2.025401jes
   Gan T, 2013, FOOD CHEM, V141, P3731, DOI 10.1016/j.foodchem.2013.06.084
   Gao LN, 2013, ELECTROCHIM ACTA, V106, P159, DOI 10.1016/j.electacta.2013.05.065
   George S, 2009, J PHYS CHEM B, V113, P15445, DOI 10.1021/jp905690a
   He QY, 2012, SMALL, V8, P2994, DOI 10.1002/smll.201201224
   Huang KJ, 2013, INT J HYDROGEN ENERG, V38, P14027, DOI 10.1016/j.ijhydene.2013.08.112
   Huang KJ, 2013, SENSOR ACTUAT B-CHEM, V178, P671, DOI 10.1016/j.snb.2013.01.028
   HUMMERS WS, 1958, J AM CHEM SOC, V80, P1339, DOI 10.1021/ja01539a017
   Jiang YY, 2012, ELECTROCHEM COMMUN, V19, P21, DOI 10.1016/j.elecom.2012.02.035
   Kovtyukhova NI, 1999, CHEM MATER, V11, P771, DOI 10.1021/cm981085u
   Kudin KN, 2008, NANO LETT, V8, P36, DOI 10.1021/nl071822y
   Lad U, 2014, J ELECTROCHEM SOC, V161, pB98, DOI 10.1149/2.018405jes
   LAVIRON E, 1979, J ELECTROANAL CHEM, V101, P19, DOI 10.1016/S0022-0728(79)80075-3
   Li YM, 2010, TALANTA, V83, P162, DOI 10.1016/j.talanta.2010.08.056
   Liu H, 2014, SENSOR ACTUAT B-CHEM, V203, P303, DOI 10.1016/j.snb.2014.07.006
   Liu H, 2014, MATER LETT, V122, P182, DOI 10.1016/j.matlet.2014.02.047
   Liu YC, 2013, NANOSCALE, V5, P9562, DOI 10.1039/c3nr02850j
   Lu XB, 2008, BIOSENS BIOELECTRON, V24, P93, DOI 10.1016/j.bios.2008.03.025
   Ma LB, 2014, CHEM ENG J, V252, P95, DOI 10.1016/j.cej.2014.04.093
   Ma L, 2014, NANO ENERGY, V10, P144, DOI 10.1016/j.nanoen.2014.09.006
   Matsumoto Y, 2011, J PHYS CHEM C, V115, P19280, DOI 10.1021/jp206348s
   Novoselov KS, 2004, SCIENCE, V306, P666, DOI 10.1126/science.1102896
   Park S, 2008, ACS NANO, V2, P572, DOI 10.1021/nn700349a
   Park S, 2009, NAT NANOTECHNOL, V4, P217, DOI [10.1038/nnano.2009.58, 10.1038/NNANO.2009.58]
   Saleh T. A., 2015, DETECTION, V2, P27
   Shah MSAS, 2012, ACS APPL MATER INTER, V4, P3893, DOI 10.1021/am301287m
   Shi F, 2015, BIOSENS BIOELECTRON, V64, P131, DOI 10.1016/j.bios.2014.08.064
   Sun G., 2015, ANGEW CHEM INT EDIT, V127, P4734, DOI DOI 10.1002/ANGE.201411533
   Sun PL, 2014, J MATER CHEM A, V2, P3498, DOI 10.1039/c3ta13994h
   Sun W, 2013, BIOSENS BIOELECTRON, V42, P207, DOI 10.1016/j.bios.2012.10.034
   Tan C., 2015, CHEM SOC REV
   Pham VH, 2013, J POWER SOURCES, V244, P280, DOI 10.1016/j.jpowsour.2013.01.053
   Vrubel H., 2012, ANGEW CHEM, V124, P12875, DOI DOI 10.1002/ANGE.201207111
   Wang F, 2015, J ELECTROCHEM SOC, V162, pB16, DOI 10.1149/2.0371501jes
   Wang SF, 2005, LANGMUIR, V21, P9260, DOI 10.1021/la050947k
   Wang XW, 2014, J ALLOY COMPD, V600, P84, DOI 10.1016/j.jallcom.2014.02.127
   Xiang QJ, 2012, J AM CHEM SOC, V134, P6575, DOI 10.1021/ja302846n
   Xie LL, 2013, COLLOID SURFACE B, V107, P245, DOI 10.1016/j.colsurfb.2013.02.020
   Xie Q, 2011, BIOMATERIALS, V32, P6588, DOI 10.1016/j.biomaterials.2011.05.055
   Ye JB, 2015, J MATER CHEM A, V3, P6884, DOI 10.1039/c5ta00006h
   Zeng ZY, 2011, ANGEW CHEM INT EDIT, V50, P11093, DOI 10.1002/anie.201106004
   Zhang LS, 2015, RSC ADV, V5, P34777, DOI 10.1039/c5ra04391c
   Zhu H, 2014, J MATER CHEM A, V2, P7680, DOI 10.1039/c4ta01004c
   Zhu ZH, 2011, BIOSENS BIOELECTRON, V26, P2119, DOI 10.1016/j.bios.2010.09.017
NR 53
TC 26
Z9 26
U1 1
U2 117
PU ELECTROCHEMICAL SOC INC
PI PENNINGTON
PA 65 SOUTH MAIN STREET, PENNINGTON, NJ 08534 USA
SN 0013-4651
EI 1945-7111
J9 J ELECTROCHEM SOC
JI J. Electrochem. Soc.
PY 2015
VL 162
IS 12
BP B312
EP B318
DI 10.1149/2.0111512jes
PG 7
WC Electrochemistry; Materials Science, Coatings & Films
WE Science Citation Index Expanded (SCI-EXPANDED)
SC Electrochemistry; Materials Science
GA CU5VO
UT WOS:000363600300027
DA 2023-06-30
ER

PT J
AU Pineda, S
   Han, ZJ
   Ostrikov, K
AF Pineda, Shafique
   Han, Zhao Jun
   Ostrikov, Kostya (Ken)
TI Plasma-Enabled Carbon Nanostructures for Early Diagnosis of
   Neurodegenerative Diseases
SO MATERIALS
LA English
DT Review
DE low-temperature plasmas; carbon nanostructures; plasma nanoscience;
   graphene; nanotubes; nanosheets; nanowalls; biosensor; neurodegenerative
   diseases
ID REDUCED GRAPHENE OXIDE; FIELD-EFFECT TRANSISTOR; ENHANCED
   RAMAN-SCATTERING; RESONANCE ENERGY-TRANSFER; LABEL-FREE DETECTION;
   ELECTROCHEMICAL DNA BIOSENSOR; CHEMICAL-VAPOR-DEPOSITION; BAND-GAP
   FLUORESCENCE; ALZHEIMERS-DISEASE; AMYLOID-BETA
AB Carbon nanostructures (CNs) are amongst the most promising biorecognition nanomaterials due to their unprecedented optical, electrical and structural properties. As such, CNs may be harnessed to tackle the detrimental public health and socio-economic adversities associated with neurodegenerative diseases (NDs). In particular, CNs may be tailored for a specific determination of biomarkers indicative of NDs. However, the realization of such a biosensor represents a significant technological challenge in the uniform fabrication of CNs with outstanding qualities in order to facilitate a highly-sensitive detection of biomarkers suspended in complex biological environments. Notably, the versatility of plasma-based techniques for the synthesis and surface modification of CNs may be embraced to optimize the biorecognition performance and capabilities. This review surveys the recent advances in CN-based biosensors, and highlights the benefits of plasma-processing techniques to enable, enhance, and tailor the performance and optimize the fabrication of CNs, towards the construction of biosensors with unparalleled performance for the early diagnosis of NDs, via a plethora of energy-efficient, environmentally-benign, and inexpensive approaches.
C1 [Pineda, Shafique; Han, Zhao Jun; Ostrikov, Kostya (Ken)] CSIRO Mat Sci & Engn, PNCA, Lindfield, NSW 2070, Australia.
   [Pineda, Shafique; Ostrikov, Kostya (Ken)] Univ Sydney, Sch Phys, Plasma Nanosci Complex Syst, Sydney, NSW 2006, Australia.
   [Ostrikov, Kostya (Ken)] Queensland Univ Technol, Sch Chem Phys & Mech Engn, Brisbane, Qld 4000, Australia.
C3 Commonwealth Scientific & Industrial Research Organisation (CSIRO);
   University of Sydney; Queensland University of Technology (QUT)
RP Han, ZJ (通讯作者)，CSIRO Mat Sci & Engn, PNCA, POB 218, Lindfield, NSW 2070, Australia.
EM shafique.pineda@csiro.au; zhaojun.han@csiro.au; kostya.ostrikov@csiro.au
RI Chen, Qiang/F-1165-2010; Han, Zhaojun/D-3076-2013; Pineda,
   Shafique/P-2430-2016
OI Chen, Qiang/0000-0002-8592-9518; Han, Zhaojun/0000-0002-2437-319X;
   Pineda, Shafique/0000-0002-2294-0170; Ostrikov, Kostya
   (Ken)/0000-0001-8672-9297
FU Australian Postgraduate Award scholarship; CSIRO's OCE postgraduate
   top-up scholarship; DECRA from Australian Research Council (ARC); Future
   fellowships from Australian Research Council (ARC); ARC; CSIRO's OCE
   Science Leadership Program
FX Shafique Pineda acknowledges the Australian Postgraduate Award
   scholarship and the CSIRO's OCE postgraduate top-up scholarship. Zhao
   Jun Han and Kostya (Ken) Ostrikov acknowledge the DECRA and Future
   fellowships, respectively, from the Australian Research Council (ARC).
   This work is partially supported by the ARC and CSIRO's OCE Science
   Leadership Program.
CR Abbott A, 2011, NATURE, V475, pS2, DOI 10.1038/475S2a
   Abe M, 2007, J PHYS CHEM C, V111, P8667, DOI 10.1021/jp071420e
   Abe M, 2009, J NANOSCI NANOTECHNO, V9, P1947, DOI 10.1166/jnn.2009.424
   Ahn JH, 2011, NANO LETT, V11, P2743, DOI 10.1021/nl201033d
   Akhavan O, 2012, ACS NANO, V6, P2904, DOI 10.1021/nn300261t
   Al-Ogaidi I, 2014, CHEM COMMUN, V50, P1344, DOI 10.1039/c3cc47701k
   Allen MJ, 2010, CHEM REV, V110, P132, DOI 10.1021/cr900070d
   Ammar M, 2013, BIOSENS BIOELECTRON, V40, P329, DOI 10.1016/j.bios.2012.07.072
   [Anonymous], 2009, J CHEM PHYS, V130, DOI [10.1063/1.3077292, DOI 10.1063/1.3077292]
   Azarenkov NA, 1995, J PHYS D APPL PHYS, V28, P2465, DOI 10.1088/0022-3727/28/12/011
   Bakhori NM, 2013, BIOSENSORS-BASEL, V3, P419, DOI 10.3390/bios3040419
   Baraket M, 2012, APPL PHYS LETT, V100, DOI 10.1063/1.4711771
   Berger C, 2006, SCIENCE, V312, P1191, DOI 10.1126/science.1125925
   Blennow K, 2010, NAT REV NEUROL, V6, P131, DOI 10.1038/nrneurol.2010.4
   Bo Y, 2011, ANALYST, V136, P1946, DOI 10.1039/c1an15084g
   Bockrath M, 1997, SCIENCE, V275, P1922, DOI 10.1126/science.275.5308.1922
   Bonanni A, 2014, CHEM-EUR J, V20, P217, DOI 10.1002/chem.201303582
   Bonanni A, 2011, ACS NANO, V5, P2356, DOI 10.1021/nn200091p
   Brookmeyer R, 1998, AM J PUBLIC HEALTH, V88, P1337, DOI 10.2105/AJPH.88.9.1337
   Cai BJ, 2014, ACS NANO, V8, P2632, DOI 10.1021/nn4063424
   Cazzaniga E, 2011, NEUROCHEM RES, V36, P863, DOI 10.1007/s11064-011-0415-4
   Chan SH, 2013, NANOSCALE RES LETT, V8, DOI 10.1186/1556-276X-8-285
   Chang HX, 2010, ANAL CHEM, V82, P2341, DOI 10.1021/ac9025384
   Chang JB, 2013, BIOSENS BIOELECTRON, V42, P186, DOI 10.1016/j.bios.2012.10.041
   Charlier JC, 1997, SCIENCE, V275, P646, DOI 10.1126/science.275.5300.647
   Chen TY, 2013, BIOSENS BIOELECTRON, V41, P103, DOI 10.1016/j.bios.2012.07.059
   Chen WF, 2010, NANOSCALE, V2, P559, DOI 10.1039/b9nr00191c
   Cheng M, 2012, CARBON, V50, P2581, DOI 10.1016/j.carbon.2012.02.016
   Chikae M, 2008, BIOELECTROCHEMISTRY, V74, P118, DOI 10.1016/j.bioelechem.2008.06.005
   Chou IH, 2008, NANO LETT, V8, P1729, DOI 10.1021/nl0808132
   Chung KKK, 2001, NAT MED, V7, P1144, DOI 10.1038/nm1001-1144
   Cid CC, 2008, CURR NANOSCI, V4, P314, DOI 10.2174/157341308786306107
   Claussen JC, 2012, ADV FUNCT MATER, V22, P3399, DOI 10.1002/adfm.201200551
   Croce RA, 2011, SENSOR ACTUAT B-CHEM, V160, P154, DOI 10.1016/j.snb.2011.07.026
   D'Acunto M, 2010, J MOD OPTIC, V57, P1695, DOI 10.1080/09500341003658170
   Darvesh S, 2003, ALZ DIS ASSOC DIS, V17, P117, DOI 10.1097/00002093-200304000-00011
   Deng SY, 2009, BIOSENS BIOELECTRON, V25, P373, DOI 10.1016/j.bios.2009.07.016
   Denysenko IB, 2004, J APPL PHYS, V95, P2713, DOI 10.1063/1.1642762
   Dong HF, 2010, ANAL CHEM, V82, P5511, DOI 10.1021/ac100852z
   Dong XC, 2010, ADV MATER, V22, P1649, DOI 10.1002/adma.200903645
   Dorsey ER, 2007, NEUROLOGY, V68, P384, DOI 10.1212/01.wnl.0000247740.47667.03
   Du M, 2010, J MATER CHEM, V20, P9253, DOI 10.1039/c0jm01549k
   Eda G, 2008, NAT NANOTECHNOL, V3, P270, DOI 10.1038/nnano.2008.83
   Factor SA, 2001, CLIN NEUROPHARMACOL, V24, P295, DOI 10.1097/00002826-200109000-00007
   Ferri CP, 2005, LANCET, V366, P2112, DOI 10.1016/S0140-6736(05)67889-0
   Geim AK, 2007, NAT MATER, V6, P183, DOI 10.1038/nmat1849
   Georgakilas V, 2012, CHEM REV, V112, P6156, DOI 10.1021/cr3000412
   Gheorghiu M, 2014, BIOSENS BIOELECTRON, V52, P89, DOI 10.1016/j.bios.2013.08.028
   Gilje S, 2007, NANO LETT, V7, P3394, DOI 10.1021/nl0717715
   Giorgi L, 2007, SENSOR ACTUAT B-CHEM, V126, P144, DOI 10.1016/j.snb.2006.11.018
   Glabe CG, 2008, J BIOL CHEM, V283, P29639, DOI 10.1074/jbc.R800016200
   Goh MS, 2012, ELECTROANAL, V24, P1147, DOI 10.1002/elan.201200036
   Goldberg-Oppenheimer P, 2012, J PHYS CHEM LETT, V3, P3486, DOI 10.1021/jz301333r
   Grigorenko AN, 2012, NAT PHOTONICS, V6, P749, DOI [10.1038/NPHOTON.2012.262, 10.1038/nphoton.2012.262]
   Gubbens J, 2009, CHEM BIOL, V16, P3, DOI 10.1016/j.chembiol.2008.11.009
   Guo SJ, 2011, ANAL CHEM, V83, P8035, DOI 10.1021/ac2019552
   Guo SR, 2011, J NANOSCI NANOTECHNO, V11, P5258, DOI 10.1166/jnn.2011.3885
   Gupta VK, 2013, SENSOR ACTUAT B-CHEM, V188, P1201, DOI 10.1016/j.snb.2013.08.034
   Han XW, 2013, ANAL BIOCHEM, V443, P117, DOI 10.1016/j.ab.2013.08.027
   Han ZJ, 2011, J PHYS D APPL PHYS, V44, DOI 10.1088/0022-3727/44/17/174019
   Han ZJ, 2012, J AM CHEM SOC, V134, P6018, DOI 10.1021/ja300805s
   Han ZJ, 2011, NANOSCALE, V3, P4848, DOI 10.1039/c1nr10765h
   He SJ, 2012, ANAL CHEM, V84, P4622, DOI 10.1021/ac300577d
   Hofmann S, 2005, J APPL PHYS, V98, DOI 10.1063/1.1989432
   Holloway RG, 2004, ARCH NEUROL-CHICAGO, V61, P1044
   Huang KJ, 2011, COLLOID SURFACE B, V82, P543, DOI 10.1016/j.colsurfb.2010.10.014
   Huang L, 2011, CARBON, V49, P2431, DOI 10.1016/j.carbon.2011.01.067
   Huang PJJ, 2012, ANAL CHEM, V84, P4192, DOI 10.1021/ac300778s
   Huang X, 2012, CHEM SOC REV, V41, P666, DOI 10.1039/c1cs15078b
   HUMMERS WS, 1958, J AM CHEM SOC, V80, P1339, DOI 10.1021/ja01539a017
   Ikonomovic MD, 2008, BRAIN, V131, P1630, DOI 10.1093/brain/awn016
   Itoh T, 2011, THIN SOLID FILMS, V519, P4589, DOI 10.1016/j.tsf.2011.01.308
   Jeng ES, 2006, NANO LETT, V6, P371, DOI 10.1021/nl051829k
   JOHNSSON B, 1991, ANAL BIOCHEM, V198, P268, DOI 10.1016/0003-2697(91)90424-R
   Jorio A, 2003, NEW J PHYS, V5, DOI 10.1088/1367-2630/5/1/139
   Juang ZY, 2009, CARBON, V47, P2026, DOI 10.1016/j.carbon.2009.03.051
   Jung JH, 2010, ANGEW CHEM INT EDIT, V49, P5708, DOI 10.1002/anie.201001428
   Kayed R, 2003, SCIENCE, V300, P486, DOI 10.1126/science.1079469
   Khare BN, 2004, J PHYS CHEM B, V108, P8166, DOI 10.1021/jp049359q
   Kim DJ, 2013, SMALL, V9, P3352, DOI 10.1002/smll.201203245
   Kim DJ, 2013, BIOSENS BIOELECTRON, V41, P621, DOI 10.1016/j.bios.2012.09.040
   Kim JP, 2008, ANAL BIOCHEM, V381, P193, DOI 10.1016/j.ab.2008.06.040
   Kim JP, 2011, J NANOSCI NANOTECHNO, V11, P4182, DOI 10.1166/jnn.2011.3692
   Kim S, 2009, J PHYS CHEM B, V113, P12164, DOI 10.1021/jp9063559
   Kim YS, 2009, CURR PHARM DESIGN, V15, P637, DOI 10.2174/138161209787315648
   Kim YK, 2012, ACS APPL MATER INTER, V4, P6545, DOI 10.1021/am301658p
   Kingwell Katie, 2013, Nat Rev Neurol, V9, P420, DOI 10.1038/nrneurol.2013.134
   Kole R, 2012, NAT REV DRUG DISCOV, V11, P125, DOI 10.1038/nrd3625
   Kumar NA, 2013, J MATER CHEM A, V1, P4431, DOI 10.1039/c3ta10337d
   Kumar S, 2013, ADV MATER, V25, P69, DOI 10.1002/adma.201203163
   Kumar S, 2012, CARBON, V50, P325, DOI 10.1016/j.carbon.2011.07.060
   Kung MP, 2005, BRAIN RES, V1031, P302, DOI 10.1016/j.brainres.2004.10.002
   Kurita S, 2005, J APPL PHYS, V97, DOI 10.1063/1.1900297
   Kurkina T, 2012, ACS NANO, V6, P5514, DOI 10.1021/nn301429k
   Kurkina T, 2011, ANGEW CHEM INT EDIT, V50, P3710, DOI 10.1002/anie.201006806
   Kwon YK, 1998, PHYS REV B, V58, P16001, DOI 10.1103/PhysRevB.58.R16001
   Lang AE, 1998, NEW ENGL J MED, V339, P1044, DOI 10.1056/NEJM199810083391506
   Lee C, 2008, SCIENCE, V321, P385, DOI 10.1126/science.1157996
   Lee SW, 2012, J PHYS CHEM LETT, V3, P772, DOI 10.1021/jz300080p
   Lee S, 2012, ADV MATER, V24, P5261, DOI 10.1002/adma.201200645
   Lerner MB, 2012, ACS NANO, V6, P5143, DOI 10.1021/nn300819s
   Levchenko I, 2011, J PHYS D APPL PHYS, V44, DOI 10.1088/0022-3727/44/17/174020
   Levchenko I, 2009, J PHYS D APPL PHYS, V42, DOI 10.1088/0022-3727/42/12/125207
   Levchenko I, 2013, J VAC SCI TECHNOL B, V31, DOI 10.1116/1.4821635
   Li BY, 2013, ANALYST, V138, P7212, DOI 10.1039/c3an01483e
   Li BR, 2013, BIOSENS BIOELECTRON, V45, P252, DOI 10.1016/j.bios.2013.02.009
   Li D, 2010, ACCOUNTS CHEM RES, V43, P631, DOI 10.1021/ar900245u
   Li G, 2007, NAT PHYS, V3, P623, DOI 10.1038/nphys653
   Li H, 2012, TALANTA, V93, P358, DOI 10.1016/j.talanta.2012.02.055
   Li H, 2013, BIOSENS BIOELECTRON, V43, P25, DOI 10.1016/j.bios.2012.11.037
   Li X, 2014, ANAL CHEM, V86, P298, DOI 10.1021/ac403629t
   Lin L, 2011, ANALYST, V136, P4732, DOI 10.1039/c1an15610a
   Liu F, 2010, BIOSENS BIOELECTRON, V25, P2361, DOI 10.1016/j.bios.2010.02.022
   Liu J, 2013, CHEM COMMUN, V49, P6602, DOI 10.1039/c3cc43532f
   Liu XJ, 2011, ACS APPL MATER INTER, V3, P2944, DOI 10.1021/am200737b
   Liu Y, 2012, J NANOSCI NANOTECHNO, V12, P6480, DOI 10.1166/jnn.2012.5431
   Lo YS, 2009, ACS NANO, V3, P3649, DOI 10.1021/nn900540a
   Loo AH, 2013, NANOSCALE, V5, P4758, DOI 10.1039/c3nr00511a
   Lu G, 2011, CHEM SCI, V2, P1817, DOI 10.1039/c1sc00254f
   Maehashi K, 2007, ANAL CHEM, V79, P782, DOI 10.1021/ac060830g
   Maehashi K, 2009, ELECTROANAL, V21, P1285, DOI 10.1002/elan.200804552
   Malesevic A, 2008, NANOTECHNOLOGY, V19, DOI 10.1088/0957-4484/19/30/305604
   Mao KX, 2012, ANAL BIOCHEM, V422, P22, DOI 10.1016/j.ab.2011.12.047
   Mao S, 2013, SCI REP-UK, V3, DOI 10.1038/srep01696
   Mao S, 2011, NANO RES, V4, P921, DOI 10.1007/s12274-011-0148-3
   Mao S, 2010, ADV MATER, V22, P3521, DOI 10.1002/adma.201000520
   Mao S, 2010, CARBON, V48, P479, DOI 10.1016/j.carbon.2009.09.065
   Mapstone M, 2014, NAT MED, V20, P415, DOI 10.1038/nm.3466
   Mariotti D, 2009, J PHYS D APPL PHYS, V42, DOI 10.1088/0022-3727/42/9/092002
   Martinez MT, 2009, NANO LETT, V9, P530, DOI 10.1021/nl8025604
   Matis BR, 2012, ACS NANO, V6, P17, DOI 10.1021/nn2034555
   McEuen PL, 2004, MRS BULL, V29, P272, DOI 10.1557/mrs2004.79
   Meyyappan M, 2003, PLASMA SOURCES SCI T, V12, P205, DOI 10.1088/0963-0252/12/2/312
   Mohanty N, 2008, NANO LETT, V8, P4469, DOI 10.1021/nl802412n
   Moon IK, 2010, NAT COMMUN, V1, DOI 10.1038/ncomms1067
   Mori T, 2008, DIAM RELAT MATER, V17, P1513, DOI 10.1016/j.diamond.2008.01.070
   MOSKOVITS M, 1985, REV MOD PHYS, V57, P783, DOI 10.1103/RevModPhys.57.783
   Myung S, 2011, ADV MATER, V23, P2221, DOI 10.1002/adma.201100014
   Novoselov KS, 2005, NATURE, V438, P197, DOI 10.1038/nature04233
   Novoselov KS, 2004, SCIENCE, V306, P666, DOI 10.1126/science.1102896
   O'Connell MJ, 2002, SCIENCE, V297, P593, DOI 10.1126/science.1072631
   Odom TW, 2002, ANN NY ACAD SCI, V960, P203, DOI 10.1111/j.1749-6632.2002.tb03035.x
   Oh J, 2013, BIOSENS BIOELECTRON, V50, P345, DOI 10.1016/j.bios.2013.07.004
   Ohno Y, 2010, J AM CHEM SOC, V132, P18012, DOI 10.1021/ja108127r
   Oostinga JB, 2008, NAT MATER, V7, P151, DOI 10.1038/nmat2082
   Ostrikov K, 2007, J PHYS D APPL PHYS, V40, P2223, DOI 10.1088/0022-3727/40/8/S01
   Ostrikov K, 2013, ADV PHYS, V62, P113, DOI 10.1080/00018732.2013.808047
   Ostrikov KN, 1999, J APPL PHYS, V86, P2425, DOI 10.1063/1.371071
   Ostrikov K, 2011, ACS NANO, V5, P8372, DOI 10.1021/nn2030989
   Park CS, 2013, APPL PHYS LETT, V102, DOI 10.1063/1.4788928
   Park S, 2008, ACS NANO, V2, P572, DOI 10.1021/nn700349a
   Park S, 2009, NAT NANOTECHNOL, V4, P217, DOI [10.1038/nnano.2009.58, 10.1038/NNANO.2009.58]
   Plank NOV, 2005, J PHYS CHEM B, V109, P22096, DOI 10.1021/jp055103o
   Prabhulkar S, 2012, J NEUROCHEM, V122, P374, DOI 10.1111/j.1471-4159.2012.07709.x
   Prince M, 2013, ALZHEIMERS DEMENT, V9, P63, DOI 10.1016/j.jalz.2012.11.007
   Qi XW, 2012, BIOELECTROCHEMISTRY, V88, P42, DOI 10.1016/j.bioelechem.2012.05.007
   Qiu YY, 2011, J HAZARD MATER, V190, P480, DOI 10.1016/j.jhazmat.2011.03.071
   Qu LT, 2008, NANO LETT, V8, P2682, DOI 10.1021/nl800967n
   Querfurth HW, 2010, NEW ENGL J MED, V362, P329, DOI 10.1056/NEJMra0909142
   Qureshi A, 2012, BIOSENS BIOELECTRON, V34, P165, DOI 10.1016/j.bios.2012.01.038
   Rakhi RB, 2009, J PHYS CHEM B, V113, P3190, DOI 10.1021/jp810235v
   Rapoport SI, 1999, EUR ARCH PSY CLIN N, V249, P46
   Rascol O, 2002, LANCET, V359, P1589, DOI 10.1016/S0140-6736(02)08520-3
   Reina A, 2009, NANO LETT, V9, P30, DOI 10.1021/nl801827v
   Ren ZF, 1998, SCIENCE, V282, P1105, DOI 10.1126/science.282.5391.1105
   Robertson J, 2008, APPL PHYS LETT, V93, DOI 10.1063/1.3000061
   Rosler M, 1999, BMJ-BRIT MED J, V318, P633, DOI 10.1136/bmj.318.7184.633
   Rout CS, 2011, NANOTECHNOLOGY, V22, DOI 10.1088/0957-4484/22/39/395704
   Rushworth JV, 2014, BIOSENS BIOELECTRON, V56, P83, DOI 10.1016/j.bios.2013.12.036
   SAITO R, 1992, APPL PHYS LETT, V60, P2204, DOI 10.1063/1.107080
   Saltzgaber G, 2013, NANOTECHNOLOGY, V24, DOI 10.1088/0957-4484/24/35/355502
   Sano M, 1997, NEW ENGL J MED, V336, P1216, DOI 10.1056/NEJM199704243361704
   Sato G, 2006, JPN J APPL PHYS 1, V45, P5210, DOI 10.1143/JJAP.45.5210
   Scolari M, 2008, J PHYS CHEM C, V112, P391, DOI 10.1021/jp076190i
   Seo DH, 2013, CARBON, V60, P221, DOI 10.1016/j.carbon.2013.04.015
   Seo DH, 2013, ADV ENERGY MATER, V3, P1316, DOI 10.1002/aenm.201300431
   Seo DH, 2013, ADV MATER, V25, P5638, DOI 10.1002/adma201301510
   Seo DH, 2012, OPT MATER EXPRESS, V2, P700
   Shang NG, 2008, ADV FUNCT MATER, V18, P3506, DOI 10.1002/adfm.200800951
   Shariat M, 2013, CARBON, V65, P269, DOI 10.1016/j.carbon.2013.08.025
   Sierks MR, 2011, INTEGR BIOL-UK, V3, P1188, DOI 10.1039/c1ib00018g
   So HM, 2005, J AM CHEM SOC, V127, P11906, DOI 10.1021/ja053094r
   Stankovich S, 2007, CARBON, V45, P1558, DOI 10.1016/j.carbon.2007.02.034
   Stiles PL, 2008, ANNU REV ANAL CHEM, V1, P601, DOI 10.1146/annurev.anchem.1.031207.112814
   Stine R, 2010, ADV MATER, V22, P5297, DOI 10.1002/adma.201002121
   Stoller MD, 2008, NANO LETT, V8, P3498, DOI 10.1021/nl802558y
   Stravalaci M, 2012, J BIOL CHEM, V287, P27796, DOI 10.1074/jbc.M111.334979
   Swathi RS, 2009, J CHEM SCI, V121, P777, DOI 10.1007/s12039-009-0092-x
   Swathi RS, 2008, J CHEM PHYS, V129, DOI 10.1063/1.2956498
   Swathi RS, 2009, J CHEM PHYS, V130, DOI 10.1063/1.3077292
   Tai LM, 2013, J BIOL CHEM, V288, P5914, DOI 10.1074/jbc.M112.442103
   Tang YB, 2012, ACS NANO, V6, P1970, DOI 10.1021/nn3005262
   Turkova J, 1999, J CHROMATOGR B, V722, P11, DOI 10.1016/S0378-4347(98)00434-4
   Vansweevelt R, 2010, CHEM PHYS LETT, V485, P196, DOI 10.1016/j.cplett.2009.12.040
   Vedala H, 2011, NANO LETT, V11, P170, DOI 10.1021/nl103286k
   vom Berg J, 2012, NAT MED, V18, P1812, DOI 10.1038/nm.2965
   Wang BB, 2013, J MATER CHEM C, V1, P7703, DOI 10.1039/c3tc30750f
   Wang JP, 2011, BIOSENS BIOELECTRON, V29, P210, DOI 10.1016/j.bios.2011.07.072
   Wang JJ, 2004, APPL PHYS LETT, V85, P1265, DOI 10.1063/1.1782253
   Wang L, 2011, CHEM COMMUN, V47, P7794, DOI 10.1039/c1cc11373a
   Wang ZP, 2011, APPL SURF SCI, V257, P9082, DOI 10.1016/j.apsusc.2011.05.104
   Wei ZQ, 2010, SCIENCE, V328, P1373, DOI 10.1126/science.1188119
   Wu L, 2010, OPT EXPRESS, V18, P14395, DOI 10.1364/OE.18.014395
   Wu YH, 2002, ADV MATER, V14, P64, DOI 10.1002/1521-4095(20020104)14:1<64::AID-ADMA64>3.0.CO;2-G
   Wu YH, 2002, NANO LETT, V2, P355, DOI 10.1021/nl015693b
   Wu YM, 2013, BIOSENS BIOELECTRON, V50, P50, DOI 10.1016/j.bios.2013.06.021
   Xu WG, 2013, SMALL, V9, P1206, DOI 10.1002/smll.201203097
   Xu WG, 2012, P NATL ACAD SCI USA, V109, P9281, DOI 10.1073/pnas.1205478109
   Yan RQ, 2014, LANCET NEUROL, V13, P319, DOI 10.1016/S1474-4422(13)70276-X
   Yang RH, 2008, J AM CHEM SOC, V130, P8351, DOI 10.1021/ja800604z
   Yang T, 2013, RSC ADV, V3, P22430, DOI 10.1039/c3ra44076a
   Yick S, 2013, CHEM COMMUN, V49, P2861, DOI 10.1039/c3cc00282a
   Yin ZY, 2012, NANOSCALE, V4, P293, DOI 10.1039/c1nr11149c
   Yu KH, 2011, NANOSCALE RES LETT, V6, DOI 10.1186/1556-276X-6-202
   Yu KH, 2011, J PHYS CHEM LETT, V2, P537, DOI 10.1021/jz200087w
   Yu Y, 2012, NANOSCALE RES LETT, V7, DOI 10.1186/1556-276X-7-234
   Zhang CL, 2012, CHEM-EUR J, V18, P8296, DOI 10.1002/chem.201200107
   Zhang H., 2004, SHINKU J VAC SOC JPN, V47, P82
   Zhang J, 2013, ANALYST, V138, P7175, DOI 10.1039/c3an01553j
   Zhang J, 2013, BIOSENS BIOELECTRON, V45, P230, DOI 10.1016/j.bios.2013.02.008
   Zhang YB, 2005, NATURE, V438, P201, DOI 10.1038/nature04235
   Zhang YB, 2009, NATURE, V459, P820, DOI 10.1038/nature08105
   Zhang YZ, 2012, ELECTROCHIM ACTA, V71, P239, DOI 10.1016/j.electacta.2012.03.136
   Zhao J, 2013, ANAL CHIM ACTA, V759, P53, DOI 10.1016/j.aca.2012.10.041
   Zhao J, 2011, ELECTROCHEM COMMUN, V13, P31, DOI 10.1016/j.elecom.2010.11.005
   Zheng G, 2007, NANO LETT, V7, P1622, DOI 10.1021/nl070585w
   Zhou J, 2012, TALANTA, V99, P625, DOI 10.1016/j.talanta.2012.06.049
   Zhou SY, 2006, NAT PHYS, V2, P595, DOI 10.1038/nphys393
   Zhu LM, 2012, BIOSENS BIOELECTRON, V35, P507, DOI 10.1016/j.bios.2012.03.026
   Zhu MY, 2011, CARBON, V49, P2526, DOI 10.1016/j.carbon.2011.02.024
   Zhu MY, 2007, CARBON, V45, P2229, DOI 10.1016/j.carbon.2007.06.017
   Zhu YW, 2010, ADV MATER, V22, P3906, DOI 10.1002/adma.201001068
NR 232
TC 9
Z9 10
U1 0
U2 67
PU MDPI
PI BASEL
PA ST ALBAN-ANLAGE 66, CH-4052 BASEL, SWITZERLAND
EI 1996-1944
J9 MATERIALS
JI Materials
PD JUL
PY 2014
VL 7
IS 7
BP 4896
EP 4929
DI 10.3390/ma7074896
PG 34
WC Chemistry, Physical; Materials Science, Multidisciplinary; Metallurgy &
   Metallurgical Engineering; Physics, Applied; Physics, Condensed Matter
WE Science Citation Index Expanded (SCI-EXPANDED)
SC Chemistry; Materials Science; Metallurgy & Metallurgical Engineering;
   Physics
GA AM6QM
UT WOS:000339989700002
PM 28788112
OA gold, Green Published, Green Submitted
DA 2023-06-30
ER

PT J
AU Khan, MS
   Misra, SK
   Wang, Z
   Daza, E
   Schwartz-Duval, AS
   Kus, JM
   Pan, D
   Pan, D
AF Khan, Muhammad S.
   Misra, Santosh K.
   Wang, Zhen
   Daza, Enrique
   Schwartz-Duval, Aaron S.
   Kus, Joseph M.
   Pan, Debanjan
   Pan, Dipanjan
TI Paper-Based Analytical Biosensor Chip Designed from
   Graphene-Nanoplatelet-Amphiphilic-diblock-co-Polymer Composite for
   Cortisol Detection in Human Saliva
SO ANALYTICAL CHEMISTRY
LA English
DT Article
ID ELECTROCHEMILUMINESCENCE IMMUNOASSAY; ELECTROCHEMICAL IMMUNOSENSOR;
   ULTRASENSITIVE DETECTION; PSYCHOLOGICAL STRESS; DEPRESSION; OBESITY;
   BRAIN
AB Cortisol has been identified as a biomarker in saliva to monitor psychological stress. In this work, we report a label-free paper-based electrical biosensor chip to quantify salivary cortisol at a point-of-care (POC) level. A high specificity of the sensor chip to detect cortisol with a detection limit of 3 pg/mL was achieved by conjugating anticortisol antibody (anti-CAB) on top of gold (Au) microelectrodes using 3,3'-dithiodipropionic acid di(Nhydroxysuccinimide ester (DTSP) as a self-assembled monolayer (SAM) agent. The electrode design utilized poly(styrene)-block-poly(acrylic acid) (PS67-b-PAA(27)) polymer and graphene nanoplatelets (GP) suspension coated on filter paper to increase the sensitivity of the immune response. A biosensor chip was then integrated with a lab-built low-cost miniaturized printed circuit board (PCB) to provide an electrical connection and to wirelessly transmit/receive electrical signals using MATLAB. This fully integrated proposed handheld device successfully exhibited a wide cortisol-detection range from 3 pg/mL to 10 mu g/mL, with a sensitivity of 50 Omega (pg mL(-1))(-1). The performance of the proposed cortisol sensor chip was validated using an enzyme-linked immunosorbent assay (ELISA) technique with a regression value of 0.9951. The advantages of the newly developed cortisol immune biosensor over previously reported chips include an improved limit of detection, no need for additional redox medium for electron exchange, faster response to achieve stable data, excellent shelf life, and its economical production.
C1 [Khan, Muhammad S.; Misra, Santosh K.; Wang, Zhen; Daza, Enrique; Schwartz-Duval, Aaron S.; Kus, Joseph M.; Pan, Dipanjan] Univ Illinois, Dept Bioengn, Urbana, IL 61801 USA.
   [Pan, Dipanjan] Univ Illinois, Beckman Inst Adv Sci & Technol, Urbana, IL 61801 USA.
   [Pan, Dipanjan] Univ Illinois, Dept Mat Sci & Engn, Urbana, IL 61801 USA.
   [Khan, Muhammad S.; Misra, Santosh K.; Wang, Zhen; Daza, Enrique; Schwartz-Duval, Aaron S.; Kus, Joseph M.; Pan, Dipanjan] Cade Fdn Hosp, Biomed Res Ctr, Urbana, IL 61801 USA.
   [Pan, Debanjan] Saltlake Mind Set, Kolkata, India.
C3 University of Illinois System; University of Illinois Urbana-Champaign;
   University of Illinois System; University of Illinois Urbana-Champaign;
   University of Illinois System; University of Illinois Urbana-Champaign
RP Pan, D (通讯作者)，Univ Illinois, Dept Bioengn, Urbana, IL 61801 USA.; Pan, D (通讯作者)，Univ Illinois, Beckman Inst Adv Sci & Technol, Urbana, IL 61801 USA.; Pan, D (通讯作者)，Univ Illinois, Dept Mat Sci & Engn, Urbana, IL 61801 USA.; Pan, D (通讯作者)，Cade Fdn Hosp, Biomed Res Ctr, Urbana, IL 61801 USA.
EM dipanjan@illinois.edu
RI Khan, Muhammad Shuja/J-3973-2019; Schwartz-Duval, Aaron
   Star/S-3548-2019; Mishra, Santosh/S-7516-2017
OI Khan, Muhammad Shuja/0000-0002-6232-2633; Schwartz-Duval, Aaron
   Star/0000-0001-6819-7418; Mishra, Santosh/0000-0001-8616-2606; Misra,
   Santosh K./0000-0002-3313-4895; Pan, Dipanjan/0000-0003-0175-4704
FU University of Illinois; Children's Discovery Institute; American Heart
   Association
FX Fabrication of Au electrodes and spin coating of graphene-polymer were
   performed at Micro-Nanotechnology Laboratory (MNTL) and Frederick Seitz
   Materials Research Laboratory (MRL), University of Illinois at Urbana -
   Champaign (UIUC). SEM, AFM, and Raman imaging were conducted at MRL,
   UIUC. Financial support from the University of Illinois, The Children's
   Discovery Institute, and American Heart Association is gratefully
   acknowledged.
CR Arya SK, 2010, PROCEDIA ENGINEER, V5, P804, DOI 10.1016/j.proeng.2010.09.230
   Arya SK, 2010, ANALYST, V135, P1941, DOI 10.1039/c0an00242a
   Arya SK, 2010, BIOSENS BIOELECTRON, V25, P2296, DOI 10.1016/j.bios.2010.03.016
   Bong SZ, 2012, COMM COM INF SC, V330, P198
   Brandon DD, 1999, STEROIDS, V64, P372, DOI 10.1016/S0039-128X(98)00112-3
   Bryant RA, 1998, PSYCHOL ASSESSMENT, V10, P215, DOI 10.1037/1040-3590.10.3.215
   Carrozza C, 2010, ANN CLIN BIOCHEM, V47, P228, DOI 10.1258/acb.2010.010020
   Chaby LE, 2015, BEHAV BRAIN RES, V278, P492, DOI 10.1016/j.bbr.2014.09.003
   Cohen S, 2007, JAMA-J AM MED ASSOC, V298, P1685, DOI 10.1001/jama.298.14.1685
   Dahlgren A, 2009, BIOL PSYCHOL, V82, P149, DOI 10.1016/j.biopsycho.2009.07.001
   Dallman MF, 2010, TRENDS ENDOCRIN MET, V21, P159, DOI 10.1016/j.tem.2009.10.004
   Dass T., 2005, DEPRESSION, P1
   de Kloet ER, 2005, NAT REV NEUROSCI, V6, P463, DOI 10.1038/nrn1683
   Dimsdale JE, 2008, J AM COLL CARDIOL, V51, P1237, DOI 10.1016/j.jacc.2007.12.024
   EDWARDS OM, 1974, LANCET, V2, P549
   Harville EW, 2009, J WOMENS HEALTH, V18, P1425, DOI 10.1089/jwh.2008.1102
   Hellhammer DH, 2009, PSYCHONEUROENDOCRINO, V34, P163, DOI 10.1016/j.psyneuen.2008.10.026
   Hodkiewicz J., 2010, 51901 THERM FISH SCI
   Holsboer F, 2010, ANNU REV PSYCHOL, V61, P81, DOI 10.1146/annurev.psych.093008.100321
   Hosseini S. A., 2010, BIOM ENG COMP SCI IC, P1
   Klopfenstein BJ, 2011, CLIN BIOCHEM, V44, P430, DOI 10.1016/j.clinbiochem.2010.12.008
   LEWIS JG, 1985, J STEROID BIOCHEM, V22, P673, DOI 10.1016/0022-4731(85)90222-5
   Lovibond PF, 1998, J ABNORM PSYCHOL, V107, P520, DOI 10.1037/0021-843X.107.3.520
   Magarinos AM, 2000, P NATL ACAD SCI USA, V97, P11056, DOI 10.1073/pnas.97.20.11056
   Manenschijn L, 2011, STEROIDS, V76, P1032, DOI 10.1016/j.steroids.2011.04.005
   McEwen BS, 2008, EUR J PHARMACOL, V583, P174, DOI 10.1016/j.ejphar.2007.11.071
   McEwen BS, 2002, J CLIN ENDOCR METAB, V87, P1947, DOI 10.1210/jc.87.5.1947
   Mitchell JS, 2009, ANALYST, V134, P380, DOI 10.1039/b817083p
   Naumova EA, 2014, SCI REP-UK, V4, DOI 10.1038/srep04884
   Pelcovitz D, 1997, J TRAUMA STRESS, V10, P3, DOI 10.1002/jts.2490100103
   Sawatzky RG, 2012, NURS RES, V61, P13, DOI 10.1097/NNR.0b013e31823b1440
   Singh A, 2014, APPL BIOCHEM BIOTECH, V174, P1115, DOI 10.1007/s12010-014-0894-2
   Sioni R, 2015, COMPUTER, V48, P26, DOI 10.1109/MC.2015.316
   Stevens RC, 2008, ANAL CHEM, V80, P6747, DOI 10.1021/ac800892h
   Tian H., 2013, OCCUPATIONAL DIS ENV, V1, P1, DOI DOI 10.4236/ODEM.2013.11001
   Vasudev A, 2013, SENSOR ACTUAT B-CHEM, V182, P139, DOI 10.1016/j.snb.2013.02.096
   Yamaguchi M, 2013, BIOSENS BIOELECTRON, V41, P186, DOI 10.1016/j.bios.2012.08.016
   Yan MH, 2013, FREE RADICAL BIO MED, V62, P90, DOI 10.1016/j.freeradbiomed.2012.11.014
   Yaneva M, 2009, CENT EUR J MED, V4, P59, DOI 10.2478/s11536-009-0004-y
   Yang L, 2010, CELL METAB, V11, P467, DOI 10.1016/j.cmet.2010.04.005
   Zhu XW, 2007, J NEUROL SCI, V257, P240, DOI 10.1016/j.jns.2007.01.039
   Zora D., 2008, OPEN BIOMARKERS J, V1, P7
NR 42
TC 75
Z9 76
U1 5
U2 224
PU AMER CHEMICAL SOC
PI WASHINGTON
PA 1155 16TH ST, NW, WASHINGTON, DC 20036 USA
SN 0003-2700
EI 1520-6882
J9 ANAL CHEM
JI Anal. Chem.
PD FEB 7
PY 2017
VL 89
IS 3
BP 2107
EP 2115
DI 10.1021/acs.analchem.6b04769
PG 9
WC Chemistry, Analytical
WE Science Citation Index Expanded (SCI-EXPANDED); Social Science Citation Index (SSCI)
SC Chemistry
GA EK2DQ
UT WOS:000393738300096
PM 28050904
DA 2023-06-30
ER

PT J
AU Farshchi, F
   Saadati, A
   Fathi, N
   Hasanzadeh, M
   Samiei, M
AF Farshchi, Fatemeh
   Saadati, Arezoo
   Fathi, Nazanin
   Hasanzadeh, Mohammad
   Samiei, Mohammad
TI Flexible paper-based label-free electrochemical biosensor for the
   monitoring of miRNA-21 using core-shell Ag@Au/GQD nano-ink: a new
   platform for the accurate and rapid analysis by low cost lab-on-paper
   technology
SO ANALYTICAL METHODS
LA English
DT Article
ID VISUAL FLUORESCENCE IMMUNOASSAY; PEPTIDE NUCLEIC-ACID; GOLD
   NANOPARTICLES; MICRORNA DETECTION; CIRCULATING MICRORNAS; AMPLIFICATION;
   PLASMA; CHALLENGES; DIAGNOSIS; SYSTEM
AB miRNA-21 is one of the most famous and prominent microRNAs that is important in the development and emergence of cancers. So, the sensitive and selective monitoring of miRNA-21 as a very common biomarker in cancer treatment is necessary. In this work, a novel paper-based electrochemical peptide nucleic acid (PNA) sensor was developed for the detection of miRNA-21 in human plasma samples by using Ag@Au core-shell nanoparticles electrodeposited on graphene quantum dots (GQD) conductive nano-ink (Ag@Au core-shell/GQD nano-ink), which was designed directly by writing pen-on paper technology on the surface of photographic paper. This nano-ink has a great surface area for biomarker immobilization. The prepared paper-based biosensor is very small and cheap, and also has high stability and sensitivity. Hybridization of PNA was measured using various electrochemical techniques, such as cyclic voltammetry (CV), square wave voltammetry (SWV) and chronoamperometry (ChA). FE-SEM (Field Scanning Electron Microscope), TEM (Transmission Electron Microscope), EDS and DLS (Dynamic Light Scattering) tests were performed to identify the engineering safety sensor. Under optimal conditions, the linear range for the calibration curve was from 5 pM to 5 mu M, and the achieved LLOQ was 5 pM. The obtained results recommended that the proposed bioassay might be suitable for an early diagnosis of cancer based on the inhibition of the expression of miRNA-21, which activates the enzyme caspase and accelerates apoptotic proteins and death in tumor cells.
C1 [Farshchi, Fatemeh; Hasanzadeh, Mohammad] Tabriz Univ Med Sci, Pharmaceut Anal Res Ctr, Tabriz, Iran.
   [Saadati, Arezoo] Tabriz Univ Med Sci, Food & Drug Safety Res Ctr, Tabriz, Iran.
   [Fathi, Nazanin] Univ Tehran Med Sci, Res Ctr Immunodeficiencies, Pediat Ctr Excellence, Childrens Med Ctr, Tehran, Iran.
   [Samiei, Mohammad] Tabriz Univ Med Sci, Fac Dent, Tabriz, Iran.
C3 Tabriz University of Medical Science; Tabriz University of Medical
   Science; Tehran University of Medical Sciences; Tabriz University of
   Medical Science
RP Hasanzadeh, M (通讯作者)，Tabriz Univ Med Sci, Pharmaceut Anal Res Ctr, Tabriz, Iran.; Samiei, M (通讯作者)，Tabriz Univ Med Sci, Fac Dent, Tabriz, Iran.
EM hasanzadehm@tbzmed.ac.ir; samiei.moh@gmail.com
RI Fathi, Nazanin/AAV-1670-2021; Saadati, Arezoo/ADD-0286-2022
OI Fathi, Nazanin/0000-0002-9562-9623; 
FU Tabriz University of Medical Sciences [61674]
FX We gratefully acknowledge the financial support by Tabriz University of
   Medical Sciences (grant no. 61674). This study was ethically approved
   (IR.TBZMED.VCR.REC.1397.031) by Tabriz University of Medical Sciences.
CR Dai WH, 2018, CHEM SCI, V9, P1753, DOI 10.1039/c7sc04243d
   Fakhri N, 2020, SPECTROCHIM ACTA A, V227, DOI 10.1016/j.saa.2019.117529
   Fan Y, 2007, J AM CHEM SOC, V129, P5437, DOI 10.1021/ja067477g
   Hassanpour S, 2019, MICROCHEM J, V145, P266, DOI 10.1016/j.microc.2018.10.050
   Huang LT, 2020, MICROCHIM ACTA, V187, DOI 10.1007/s00604-020-04546-7
   Jafari M, 2019, INT J BIOL MACROMOL, V126, P1255, DOI 10.1016/j.ijbiomac.2019.01.009
   Jia HN, 2016, ANALYST, V141, P6297, DOI 10.1039/c6an01024e
   Jolly P, 2016, SCI REP-UK, V6, DOI 10.1038/srep36719
   Joshi GK, 2014, NANO LETT, V14, P6955, DOI 10.1021/nl503220s
   Kilic T, 2018, BIOSENS BIOELECTRON, V99, P525, DOI 10.1016/j.bios.2017.08.007
   Li Q, 2018, ANALYST, V143, P2304, DOI 10.1039/c8an00437d
   Lin ZZ, 2017, J MATER CHEM B, V5, P826, DOI 10.1039/c6tb03042d
   Low SS, 2020, SENSOR ACTUAT B-CHEM, V308, DOI 10.1016/j.snb.2020.127718
   Lu J, 2019, ANAL CHEM, V91, P7353, DOI 10.1021/acs.analchem.9b01133
   Lv SZ, 2018, ANAL CHEM, V90, P14121, DOI 10.1021/acs.analchem.8b04981
   Moccia M, 2020, BIOSENS BIOELECTRON, V165, DOI 10.1016/j.bios.2020.112371
   Muller S, 2020, RECENT RESULTS CANC, V215, P299, DOI 10.1007/978-3-030-26439-0_16
   Naeli P, 2020, CURR MOL MED, V20, P90, DOI 10.2174/1566524019666191001113511
   Nasirian V, 2020, SENSOR ACTUAT B-CHEM, V308, DOI 10.1016/j.snb.2020.127673
   Pashazadeh-Panahi P, 2020, J MOL RECOGNIT, V33, DOI 10.1002/jmr.2828
   Peng YL, 2014, ANAL METHODS-UK, V6, P2889, DOI 10.1039/c4ay00033a
   Qiu ZL, 2017, ANAL CHEM, V89, P5152, DOI 10.1021/acs.analchem.7b00989
   Ryoo SR, 2013, ACS NANO, V7, P5882, DOI 10.1021/nn401183s
   Saadati A, 2020, ANAL METHODS-UK, V12, P1639, DOI 10.1039/d0ay00299b
   Saadati A, 2019, INT J BIOL MACROMOL, V132, P748, DOI 10.1016/j.ijbiomac.2019.03.170
   Saeb ATM, 2014, SCI WORLD J, DOI 10.1155/2014/704708
   Senel M, 2020, INT J BIOL MACROMOL, V143, P582, DOI 10.1016/j.ijbiomac.2019.12.013
   Shuai HL, 2017, SENSOR ACTUAT B-CHEM, V243, P403, DOI 10.1016/j.snb.2016.12.001
   Solhi E, 2020, ANAL METHODS-UK, V12, P1398, DOI 10.1039/d0ay00117a
   Tsujiura M, 2010, BRIT J CANCER, V102, P1174, DOI 10.1038/sj.bjc.6605608
   Wu YF, 2015, NANOSCALE, V7, P1753, DOI 10.1039/c4nr05447d
   Yang JR, 2016, MICROCHIM ACTA, V183, P3061, DOI 10.1007/s00604-016-1958-5
   Yang Y, 2006, NANOTECHNOLOGY, V17, P2821, DOI 10.1088/0957-4484/17/11/015
   Ye JW, 2019, J PHARM ANAL, V9, P217, DOI 10.1016/j.jpha.2019.05.004
   Yu ZZ, 2019, ANAL CHEM, V91, P1222, DOI 10.1021/acs.analchem.8b04635
   Zhang GJ, 2009, BIOSENS BIOELECTRON, V24, P2504, DOI 10.1016/j.bios.2008.12.035
   Zhao LL, 2020, ANAL CHIM ACTA, V1116, P62, DOI 10.1016/j.aca.2020.04.037
   Zhuang P, 2020, SCI REP-UK, V10, DOI 10.1038/s41598-019-57194-0
   Zouari M, 2018, ACS OMEGA, V3, P8923, DOI 10.1021/acsomega.8b00986
NR 39
TC 17
Z9 17
U1 4
U2 63
PU ROYAL SOC CHEMISTRY
PI CAMBRIDGE
PA THOMAS GRAHAM HOUSE, SCIENCE PARK, MILTON RD, CAMBRIDGE CB4 0WF, CAMBS,
   ENGLAND
SN 1759-9660
EI 1759-9679
J9 ANAL METHODS-UK
JI Anal. Methods
PD MAR 14
PY 2021
VL 13
IS 10
BP 1286
EP 1294
DI 10.1039/d1ay00142f
PG 9
WC Chemistry, Analytical; Food Science & Technology; Spectroscopy
WE Science Citation Index Expanded (SCI-EXPANDED)
SC Chemistry; Food Science & Technology; Spectroscopy
GA QY6LX
UT WOS:000630150100010
PM 33624680
DA 2023-06-30
ER

PT J
AU Meng, ZD
   Jung, CH
   Oh, WC
AF Meng, Ze-da
   Jung, Chong-Hun
   Oh, Won-Chun
TI Electrochemiluminescence detection of Escherichia coli O157:H7 based on
   mesoporous Ca-doped MgAl2O3-G-SiO2 biosensor
SO NEW JOURNAL OF CHEMISTRY
LA English
DT Article
ID GRAPHENE OXIDE; PERFORMANCE; BACTERIA
AB This paper describes the development of a graphene-based mesoporous electrochemical biosensor for the quantitative detection of Escherichia coli (E. coli) O157:H7 based on biocompatible mesoporous Ca-doped MgAl2O3-G-SiO2 (CMAGS) nanomaterials. The nanocomposites were morphologically characterized using various techniques, such as XRD, SEM, BET, HRTEM, Raman, DRS, and XPS. In addition, the active materials for the sensing test were electrochemically characterized using cyclic voltammetry (CV). The uniform film for E. coli O157:H7 was successfully established through a self-assembly route. The target bacteria were directly sensed by the electrode, thus allowing E. coli O157:H7 to be selectively recognized; E. coli O157:H7 was detected using the cyclic voltammetry sensing system. Under optimal conditions, the linear relationships between E. coli O157:H7 concentrations were obtained from 10(1) CFU to 10(10) CFU with a 10(1) CFU limit of detection (LOD). The biosensor was also successfully used in the detection of water samples. A mesoporous Ca-doped MgAl2O3-G-SiO2 (CMAGS)-based sensing method for E. coli O157:H7 was reported for the first time. The sensing system showed high selectivity to the target analyte and is expected to lead to new opportunities, such as speeding up disease diagnosis, treatment, and prevention with pathogens.
C1 [Oh, Won-Chun] Hanseo Univ, Dept Adv Mat Sci & Engn, Seosan 31962, Chungnam, South Korea.
   [Oh, Won-Chun] Anhui Univ Sci & Technol, Coll Mat Sci & Engn, Anhui Int Joint Res Ctr Nano Carbon Based Mat & E, Huainan 232001, Peoples R China.
   [Jung, Chong-Hun] Korea Atom Energy Res Inst, Decommissioning Technol Res Div, POB 105, Daejeon 305600, South Korea.
   [Meng, Ze-da] Suzhou Univ Sci & Technol, Sch Chem & Life Sci, Suzhou 215009, Peoples R China.
C3 Hanseo University; Anhui University of Science & Technology; Korea
   Atomic Energy Research Institute (KAERI); Suzhou University of Science &
   Technology
RP Oh, WC (通讯作者)，Hanseo Univ, Dept Adv Mat Sci & Engn, Seosan 31962, Chungnam, South Korea.; Oh, WC (通讯作者)，Anhui Univ Sci & Technol, Coll Mat Sci & Engn, Anhui Int Joint Res Ctr Nano Carbon Based Mat & E, Huainan 232001, Peoples R China.
EM wc_oh@hanseo.ac.kr
CR Akhavan O, 2012, CARBON, V50, P1853, DOI 10.1016/j.carbon.2011.12.035
   Akhavan O, 2011, J PHYS CHEM B, V115, P6279, DOI 10.1021/jp200686k
   Akhavan O, 2010, ACS NANO, V4, P5731, DOI 10.1021/nn101390x
   Chen SF, 2017, ACS APPL MATER INTER, V9, P5430, DOI 10.1021/acsami.6b12455
   Cho KY, 2022, BIOTECHNOL BIOPROC E, V27, P831, DOI 10.1007/s12257-022-0071-3
   Deisingh AK, 2004, J APPL MICROBIOL, V96, P419, DOI 10.1111/j.1365-2672.2003.02170.x
   Duraiand L, 2021, IEEE SENS J, V21, P5736, DOI 10.1109/JSEN.2020.3041155
   Fatema K.N., 2021, J APPL ELECTROCHEM, V27, P1
   Fatema KN, 2022, NANOMATERIALS-BASEL, V12, DOI 10.3390/nano12020193
   Fatema KN, 2021, J MATER SCI-MATER EL, V32, P8330, DOI 10.1007/s10854-021-05394-8
   Fatema KN, 2021, RSC ADV, V11, P4256, DOI 10.1039/d0ra09886h
   Fatema KN, 2020, ACS BIOMATER SCI ENG, V6, P6981, DOI 10.1021/acsbiomaterials.0c00423
   Fatema KN, 2020, ACS OMEGA, V5, P22719, DOI 10.1021/acsomega.0c00895
   Fatema KN, 2020, J MATER SCI, V55, P13085, DOI 10.1007/s10853-020-04928-5
   Fatema KN, 2020, B MATER SCI, V43, DOI 10.1007/s12034-020-02090-x
   Li WW, 2011, ACS NANO, V5, P6955, DOI 10.1021/nn201433r
   Lim JY, 2010, J MICROBIOL BIOTECHN, V20, P5, DOI 10.4014/jmb.0908.08007
   Liu JH, 2022, MICROMACHINES-BASEL, V13, DOI 10.3390/mi13020184
   Magliulo M, 2007, J AGR FOOD CHEM, V55, P4933, DOI 10.1021/jf063600b
   MATSUNAGA T, 1984, ANAL CHEM, V56, P798, DOI 10.1021/ac00268a047
   Oh WC, 2021, PHYSICA E, V134, DOI 10.1016/j.physe.2021.114864
   Oh WC, 2021, J KOREAN CERAM SOC, V58, P50, DOI 10.1007/s43207-020-00063-8
   Pan DH, 2017, MATER CHEM PHYS, V186, P574, DOI 10.1016/j.matchemphys.2016.11.038
   Le TN, 2020, NANOMATERIALS-BASEL, V10, DOI 10.3390/nano10010092
   Yu GH, 2010, APPL SURF SCI, V256, P6592, DOI 10.1016/j.apsusc.2010.04.053
   Yu QQ, 2020, J ENERGY CHEM, V41, P93, DOI 10.1016/j.jechem.2019.04.027
NR 26
TC 1
Z9 1
U1 5
U2 8
PU ROYAL SOC CHEMISTRY
PI CAMBRIDGE
PA THOMAS GRAHAM HOUSE, SCIENCE PARK, MILTON RD, CAMBRIDGE CB4 0WF, CAMBS,
   ENGLAND
SN 1144-0546
EI 1369-9261
J9 NEW J CHEM
JI New J. Chem.
PD OCT 31
PY 2022
VL 46
IS 42
BP 20120
EP 20128
DI 10.1039/d2nj03870f
EA SEP 2022
PG 9
WC Chemistry, Multidisciplinary
WE Science Citation Index Expanded (SCI-EXPANDED)
SC Chemistry
GA 5V3IT
UT WOS:000863732000001
DA 2023-06-30
ER

PT J
AU Sahraoui, Y
   Chaalia, S
   Maaref, A
   Haddad, A
   Bessueille, F
   Jaffrezic-Renault, N
AF Sahraoui, Yosra
   Chaalia, Sana
   Maaref, Abderrazak
   Haddad, Amor
   Bessueille, Francois
   Jaffrezic-Renault, Nicole
TI Mediator enhanced glucose detection using organic-inorganic hybrid
   supramolecular assembly on gold electrodes
SO JOURNAL OF ELECTROANALYTICAL CHEMISTRY
LA English
DT Article
DE Hybrid polyoxometalates; Hydrogen peroxide detection; Glucose oxidase;
   Enzyme biosensor; Electron transfer mediator
ID KEGGIN-TYPE POLYOXOMETALATE; MODIFIED GLASSY-CARBON; HYDROGEN-PEROXIDE;
   HOMOGENEOUS CATALYSIS; OXIDASE; ELECTROCHEMISTRY; NANOPARTICLES;
   BIOSENSOR; ELECTROCATALYSIS; CHEMISTRY
AB In this study, a new organic-inorganic material, based on an alpha-metatungstate [H2W12O40](6-) cluster, was synthesized via the hydrothermal method by using aminopyridinium (APy)(+) cations as the hybrid material, and characterized by FT-IR and UV spectra analysis. The hybrid composite was immobilized on a gold electrode decorated with gold nanoparticles (AuNPs) and the modified electrode exhibited excellent electrocatalytic activities towards the reduction of H2O2 at neutral pH with a response time of <10 s. The H2O2 response at the-modified electrode displays a linear response ranging from 40 mu M to 10 mM.
   Based on the H2O2 reduction activity, the (APy)(6)[H2W12O40] composite was successfully used for the fabrication of a novel enzymatic glucose biosensor. The glucose oxidase enzyme (GOx) was immobilized onto the hybrid composite on AuNPs/gold electrodes; the (APy)(6)[H2W12O40] composites were used as both mediation and bridging molecules. A multilayer architecture was constructed from hybrid POM alternating with (GOx), using glutaraldehyde as a covalent attachment cross-linker. Cyclic voltammetry (CV), SWV and chronoamperometry were used to determine the electrochemical properties of the mediator and characterize its reaction with (GOx). The resulting glucose biosensor exhibits a wide linear response for glucose from 40 mu M to 10 mM with a sensitivity of 15.0 mu A mM(-1). (C) 2016 Elsevier B.V. All rights reserved.
C1 [Sahraoui, Yosra; Maaref, Abderrazak] Fac Sci Monastir, Lab Interfaces & Adv Mat, Ave Environm, Monastir 5019, Tunisia.
   [Sahraoui, Yosra; Bessueille, Francois; Jaffrezic-Renault, Nicole] Univ Lyon, Inst Analyt Sci, UMR CNRS UCBL ENS 5280, 5 Rue Doua, F-69100 Villeurbanne, France.
   [Chaalia, Sana; Haddad, Amor] Super Inst Appl Sci & Technol, Lab Mat & Crystallochem, Ave El Mourouj, Mahdia 5111, Tunisia.
C3 Universite de Monastir
RP Sahraoui, Y (通讯作者)，Fac Sci Monastir, Lab Interfaces & Adv Mat, Ave Environm, Monastir 5019, Tunisia.; Sahraoui, Y (通讯作者)，Univ Lyon, Inst Analyt Sci, UMR CNRS UCBL ENS 5280, 5 Rue Doua, F-69100 Villeurbanne, France.
RI Francois, Bessueille/HSI-1728-2023; Jaffrezic-Renault, Nicole
   J/J-4154-2017
OI Francois, Bessueille/0000-0003-1940-0488; Jaffrezic-Renault, Nicole
   J/0000-0003-1354-9273; CHAALIA, Sana/0000-0001-7376-0041
FU CAMPUS-FRANCE through PHC Maghreb program [12 MAG 088]
FX This work was supported by CAMPUS-FRANCE through PHC Maghreb program No.
   12 MAG 088.
CR Ammam M, 2012, SENSOR ACTUAT B-CHEM, V161, P520, DOI 10.1016/j.snb.2011.10.070
   Ammam M, 2010, J ELECTROANAL CHEM, V647, P97, DOI 10.1016/j.jelechem.2010.06.014
   Ammam M, 2010, J ELECTROANAL CHEM, V645, P65, DOI 10.1016/j.jelechem.2010.03.026
   Anwar N, 2012, ANALYST, V137, P624, DOI 10.1039/c1an15665a
   Bard A.J., 1982, ELECTROCHEMICAL METH
   Chaalia S., 2012, THESIS
   Chang G, 2014, APPL SURF SCI, V288, P524, DOI 10.1016/j.apsusc.2013.10.064
   Chen HL, 2009, J COORD CHEM, V62, P347, DOI 10.1080/00958970802283057
   Cui M, 2013, ELECTROCHIM ACTA, V98, P48, DOI 10.1016/j.electacta.2013.03.040
   Fu H, 2009, INORG CHIM ACTA, V362, P3231, DOI 10.1016/j.ica.2009.02.029
   Fu YY, 2014, ELECTROCHIM ACTA, V120, P314, DOI 10.1016/j.electacta.2013.12.082
   Gouzerh P, 1998, CHEM REV, V98, P77, DOI 10.1021/cr960393d
   Han ZG, 2010, POLYHEDRON, V29, P196, DOI 10.1016/j.poly.2009.06.078
   Han ZG, 2009, SOLID STATE SCI, V11, P1998, DOI 10.1016/j.solidstatesciences.2009.06.031
   Heller A, 2008, CHEM REV, V108, P2482, DOI 10.1021/cr068069y
   HILL CL, 1995, COORDIN CHEM REV, V143, P407, DOI 10.1016/0010-8545(95)01141-B
   Jiang K, 2008, LANGMUIR, V24, P3584, DOI 10.1021/la704015j
   Jiang LY, 2008, J ELECTROANAL CHEM, V619, P11, DOI 10.1016/j.jelechem.2008.03.018
   Keita B, 2004, EUR J INORG CHEM, P3462, DOI 10.1002/ejic.200400099
   Keita B, 2007, J MOL CATAL A-CHEM, V262, P190, DOI 10.1016/j.molcata.2006.08.066
   Kobayashi H, 2009, INORG CHIM ACTA, V362, P238, DOI 10.1016/j.ica.2007.07.040
   Li HS, 2009, INT J REFRACT MET H, V27, P564, DOI 10.1016/j.ijrmhm.2008.07.015
   Martel D, 2000, ELECTROCHIM ACTA, V45, P1829, DOI 10.1016/S0013-4686(99)00399-0
   Meng HX, 2012, INORG CHIM ACTA, V387, P8, DOI 10.1016/j.ica.2011.12.036
   NEUMANN R, 1992, J AM CHEM SOC, V114, P7278, DOI 10.1021/ja00044a044
   Neumann R., 2004, MODERN OXIDATION MET, P223
   Pope MT., 1983, HETEROPOLY ISOPOLY O, DOI [10.1007/978-3-662-12004-0, DOI 10.1007/978-3-662-12004-0]
   Rhule JT, 1998, CHEM REV, V98, P327, DOI 10.1021/cr960396q
   Sadakane M, 1998, CHEM REV, V98, P219, DOI 10.1021/cr960403a
   Schaming D, 2010, INORG CHIM ACTA, V363, P2185, DOI 10.1016/j.ica.2010.03.015
   Shervedani RK, 2016, BIOSENS BIOELECTRON, V77, P478, DOI 10.1016/j.bios.2015.09.062
   Shi Q, 2009, INORG CHEM COMMUN, V12, P293, DOI 10.1016/j.inoche.2009.01.005
   Son JH, 2005, INORG CHIM ACTA, V358, P310, DOI 10.1016/j.ica.2004.07.046
   Stupp SI, 1997, SCIENCE, V277, P1242, DOI 10.1126/science.277.5330.1242
   Sun YY, 2006, BIOMATERIALS, V27, P4042, DOI 10.1016/j.biomaterials.2006.03.014
   TOTH JE, 1990, INORG CHEM, V29, P1952, DOI 10.1021/ic00335a037
   Turdean GL, 2002, ELECTROANAL, V14, P1550, DOI 10.1002/1521-4109(200211)14:22<1550::AID-ELAN1550>3.0.CO;2-6
   Wang KH, 2016, APPL SURF SCI, V366, P202, DOI 10.1016/j.apsusc.2016.01.047
   Wang P, 2000, J ELECTROANAL CHEM, V495, P51, DOI 10.1016/S0022-0728(00)00371-5
   Wang XL, 2002, ELECTROANAL, V14, P1116, DOI 10.1002/1521-4109(200208)14:15/16<1116::AID-ELAN1116>3.0.CO;2-F
   Wei CT, 2014, ANAL METHODS-UK, V6, P1550, DOI 10.1039/c3ay41764f
   Wu C, 2015, BIOSENS BIOELECTRON, V66, P350, DOI 10.1016/j.bios.2014.11.037
   Xiao XX, 2013, TALANTA, V116, P1054, DOI 10.1016/j.talanta.2013.08.014
   Yaghi OM, 1998, ACCOUNTS CHEM RES, V31, P474, DOI 10.1021/ar970151f
   Yu TT, 2013, INORG CHEM COMMUN, V33, P43, DOI 10.1016/j.inoche.2013.03.029
   Zhang Z, 2011, J CLUST SCI, V22, P705, DOI 10.1007/s10876-011-0416-0
NR 46
TC 3
Z9 3
U1 2
U2 56
PU ELSEVIER SCIENCE SA
PI LAUSANNE
PA PO BOX 564, 1001 LAUSANNE, SWITZERLAND
SN 1572-6657
EI 1873-2569
J9 J ELECTROANAL CHEM
JI J. Electroanal. Chem.
PD NOV 15
PY 2016
VL 781
SI SI
BP 190
EP 197
DI 10.1016/j.jelechem.2016.09.018
PG 8
WC Chemistry, Analytical; Electrochemistry
WE Science Citation Index Expanded (SCI-EXPANDED)
SC Chemistry; Electrochemistry
GA EF7EZ
UT WOS:000390494200029
DA 2023-06-30
ER

PT J
AU Oliveira, DA
   Molinnus, D
   Beging, S
   Siqueira, Jr
   Schoning, MJ
AF Oliveira, Danilo A.
   Molinnus, Denise
   Beging, Stefan
   Siqueira, Jose R., Jr.
   Schoning, Michael J.
TI Biosensor Based on Self-Assembled Films of Graphene Oxide and
   Polyaniline Using a Field-Effect Device Platform
SO PHYSICA STATUS SOLIDI A-APPLICATIONS AND MATERIALS SCIENCE
LA English
DT Article
DE capacitive; electrolyte&#8211; insulator&#8211; semiconductor sensors;
   graphene oxide; layer&#8208; by&#8208; layer technique; nanomaterials;
   polyaniline
ID ACID-DOPED POLYANILINE; ELECTROLYTE-INSULATOR-SEMICONDUCTOR; CARBON
   NANOTUBES; UREA BIOSENSOR; SENSOR; LAYER; PERFORMANCE; FABRICATION;
   NANOPARTICLES; TRANSISTOR
AB A new functionalization method to modify capacitive electrolyte-insulator-semiconductor (EIS) structures with nanofilms is presented. Layers of polyallylamine hydrochloride (PAH) and graphene oxide (GO) with the compound polyaniline:poly(2-acrylamido-2-methyl-1-propanesulfonic acid) (PANI:PAAMPSA) are deposited onto a p-Si/SiO2 chip using the layer-by-layer technique (LbL). Two different enzymes (urease and penicillinase) are separately immobilized on top of a five-bilayer stack of the PAH:GO/PANI:PAAMPSA-modified EIS chip, forming a biosensor for detection of urea and penicillin, respectively. Electrochemical characterization is performed by constant capacitance (ConCap) measurements, and the film morphology is characterized by atomic force microscopy (AFM) and scanning electron microscopy (SEM). An increase in the average sensitivity of the modified biosensors (EIS-nanofilm-enzyme) of around 15% is found in relation to sensors, only carrying the enzyme but without the nanofilm (EIS-enzyme). In this sense, the nanofilm acts as a stable bioreceptor onto the EIS chip improving the output signal in terms of sensitivity and stability.
C1 [Oliveira, Danilo A.; Siqueira, Jose R., Jr.] Fed Univ Triangulo Mineiro UFTM, Inst Exact Sci Nat & Educ, Lab Appl Nanomat & Nanostruct LANNA, BR-38064200 Uberaba, Brazil.
   [Oliveira, Danilo A.; Molinnus, Denise; Beging, Stefan; Schoning, Michael J.] Aachen Univ Appl Sci, Inst Nano & Biotechnol INB, Campus Julich, D-52428 Julich, Germany.
   [Schoning, Michael J.] Res Ctr Julich, Inst Biol Informat Proc IBI 3, D-52425 Julich, Germany.
C3 Universidade Federal do Triangulo Mineiro; Helmholtz Association;
   Research Center Julich
RP Siqueira, Jr (通讯作者)，Fed Univ Triangulo Mineiro UFTM, Inst Exact Sci Nat & Educ, Lab Appl Nanomat & Nanostruct LANNA, BR-38064200 Uberaba, Brazil.; Schoning, MJ (通讯作者)，Aachen Univ Appl Sci, Inst Nano & Biotechnol INB, Campus Julich, D-52428 Julich, Germany.; Schoning, MJ (通讯作者)，Res Ctr Julich, Inst Biol Informat Proc IBI 3, D-52425 Julich, Germany.
EM jose.siqueira@uftm.edu.br; schoening@fh-aachen.de
RI Molinnus, Denise/AAN-6365-2021; oliveira, danilo/AAX-5520-2021;
   Schoening, Michael/AAN-6364-2021
OI oliveira, danilo/0000-0002-3566-2878; Alves Oliveira,
   Danilo/0000-0001-6292-2279
FU Brazilian Foundations CAPES [88881.362058/2019-01]; FAPEMIG
   [APQ-01464-18]; CNPq [437785/2018-1]
FX D.A.O. and D.M. contributed equally to this work. D.A.O is grateful to
   the Brazilian Foundations CAPES (Grant 88881.362058/2019-01), FAPEMIG
   (Grant APQ-01464-18), and CNPq (grant 437785/2018-1) for the financial
   support, and Rede Mineira de Quimica Network (Brazil). The authors also
   thank David Rolka and Heiko Iken for AFM/SEM images and technical
   support and Prof. Jodie L. Lutkenhaus of Texas A&M University for
   providing PANI:PAAMPSA samples for this study.
CR Ariga K, 2014, CHEM LETT, V43, P36, DOI 10.1246/cl.130987
   Barik A, 2018, IEEE SENSOR, P1527
   Beging S, 2015, PHYS STATUS SOLIDI A, V212, P1353, DOI 10.1002/pssa.201431891
   Casella IG, 1996, ANAL CHIM ACTA, V335, P217, DOI 10.1016/S0003-2670(96)00351-0
   Decher G, 1998, CURR OPIN COLLOID IN, V3, P32, DOI 10.1016/S1359-0294(98)80039-3
   Dhaoui W, 2008, SYNTHETIC MET, V158, P722, DOI 10.1016/j.synthmet.2008.04.020
   Dhawan G, 2009, BIOCHEM ENG J, V44, P42, DOI 10.1016/j.bej.2008.07.004
   Eftekhari A, 2017, J POWER SOURCES, V347, P86, DOI 10.1016/j.jpowsour.2017.02.054
   HEALEY BG, 1995, ANAL CHEM, V67, P4471, DOI 10.1021/ac00120a007
   Ibupoto ZH, 2011, BIOSENSORS-BASEL, V1, P153, DOI 10.3390/bios1040153
   Jeon JW, 2013, ACS APPL MATER INTER, V5, P10127, DOI 10.1021/am402809e
   Jeon JW, 2013, PHYS CHEM CHEM PHYS, V15, P9654, DOI 10.1039/c3cp51620b
   Jha SK, 2008, J BIOCHEM BIOPH METH, V70, P1145, DOI 10.1016/j.jprot.2007.12.006
   Jordan TE, 2019, ANDEAN GEOL, V46, P1, DOI [10.5027/andgeoV46n1-3087, 10.5027/andgeov46n1-3087]
   Katz E, 2003, ELECTROANAL, V15, P913, DOI 10.1002/elan.200390114
   Kim K, 2018, SENSORS-BASEL, V18, DOI 10.3390/s18082607
   Koch Claudia, 2018, Nanotheranostics, V2, P184, DOI 10.7150/ntno.22114
   Krajewska B, 2004, ENZYME MICROB TECH, V35, P126, DOI 10.1016/j.enzmictec.2003.12.013
   Kumar P, 2016, J ELECTROCHEM SOC, V163, pB580, DOI 10.1149/2.0331613jes
   Lee SR, 2009, BIOSENS BIOELECTRON, V24, P1877, DOI 10.1016/j.bios.2008.09.008
   Liu J, 2008, SENSOR ACTUAT B-CHEM, V135, P195, DOI 10.1016/j.snb.2008.08.009
   Liu Y, 2010, LANGMUIR, V26, P6158, DOI 10.1021/la100886x
   LVOV Y, 1995, J AM CHEM SOC, V117, P6117, DOI 10.1021/ja00127a026
   Ma WJ, 2013, ANAL CHEM, V85, P7550, DOI 10.1021/ac401576u
   Molinnus D, 2020, SENSORS-BASEL, V20, DOI 10.3390/s20174924
   Morais PV, 2019, PHYS STATUS SOLIDI A, V216, DOI 10.1002/pssa.201900044
   Morais PV, 2017, J MATER SCI, V52, P12314, DOI 10.1007/s10853-017-1369-y
   Poghossian A, 2001, SENSOR MATER, V13, P207
   Poghossian A., 2006, ENCY SENSORS, P463
   Poghossian A, 2020, SENSORS-BASEL, V20, DOI 10.3390/s20195639
   Poghossian A, 2018, BIOSENS BIOELECTRON, V110, P168, DOI 10.1016/j.bios.2018.03.036
   Rafiq K, 2017, SENSOR ACTUAT B-CHEM, V251, P472, DOI 10.1016/j.snb.2017.05.048
   Ronkainen NJ, 2010, CHEM SOC REV, V39, P1747, DOI 10.1039/b714449k
   Sarkar D, 2014, ACS NANO, V8, P3992, DOI 10.1021/nn5009148
   Sassolas A, 2012, BIOTECHNOL ADV, V30, P489, DOI 10.1016/j.biotechadv.2011.09.003
   Schoning MJ, 2005, SENSOR ACTUAT B-CHEM, V108, P986, DOI 10.1016/j.snb.2004.12.029
   Schrock JW, 2012, CLIN NEUROL NEUROSUR, V114, P881, DOI 10.1016/j.clineuro.2012.01.031
   Sen T, 2016, RSC ADV, V6, P42196, DOI 10.1039/c6ra03049a
   Siqueira JR, 2014, ANAL CHEM, V86, P5370, DOI 10.1021/ac500458s
   Siqueira JR, 2009, BIOSENS BIOELECTRON, V25, P497, DOI 10.1016/j.bios.2009.07.007
   Siqueira JR, 2009, PHYS STATUS SOLIDI A, V206, P462, DOI 10.1002/pssa.200880483
   Sousa MAM, 2017, IEEE SENS J, V17, P1735, DOI 10.1109/JSEN.2017.2653238
   Toda K, 2015, ANAL CHIM ACTA, V878, P43, DOI 10.1016/j.aca.2015.02.002
   Vajedi FS, 2020, TALANTA, V208, DOI 10.1016/j.talanta.2019.120444
   Wu MH, 2009, ANAL CHIM ACTA, V651, P36, DOI 10.1016/j.aca.2009.08.006
   Wu MH, 2009, SENSOR ACTUAT B-CHEM, V138, P221, DOI 10.1016/j.snb.2009.01.059
   Xu XJ, 2011, CHEM COMMUN, V47, P12385, DOI 10.1039/c1cc15735c
   Yang X, 2013, ELECTROCHIM ACTA, V109, P750, DOI 10.1016/j.electacta.2013.08.011
   Yoo JE, 2007, J MATER CHEM, V17, P1268, DOI 10.1039/b618521e
   Yoshinobu T, 2001, ELECTROANAL, V13, P733, DOI 10.1002/1521-4109(200105)13:8/9<733::AID-ELAN733>3.0.CO;2-N
   Zhang DZ, 2014, SENSOR ACTUAT B-CHEM, V203, P263, DOI 10.1016/j.snb.2014.06.116
   Zhou HH, 2005, J SOLID STATE ELECTR, V9, P574, DOI 10.1007/s10008-004-0594-x
NR 52
TC 8
Z9 8
U1 4
U2 45
PU WILEY-V C H VERLAG GMBH
PI WEINHEIM
PA POSTFACH 101161, 69451 WEINHEIM, GERMANY
SN 1862-6300
EI 1862-6319
J9 PHYS STATUS SOLIDI A
JI Phys. Status Solidi A-Appl. Mat.
PD JUL
PY 2021
VL 218
IS 13
SI SI
AR 2000747
DI 10.1002/pssa.202000747
EA FEB 2021
PG 9
WC Materials Science, Multidisciplinary; Physics, Applied; Physics,
   Condensed Matter
WE Science Citation Index Expanded (SCI-EXPANDED)
SC Materials Science; Physics
GA TG4EN
UT WOS:000613842900001
DA 2023-06-30
ER

PT J
AU Xu, X
   Ying, YB
AF Xu, Xia
   Ying, Yibin
TI Microbial Biosensors for Environmental Monitoring and Food Analysis
SO FOOD REVIEWS INTERNATIONAL
LA English
DT Review
DE microbial biosensors; immobilization; environmental monitoring; food
   analysis; trends
ID GREEN FLUORESCENT PROTEIN; EXPRESSED ORGANOPHOSPHORUS HYDROLASE;
   BIOLUMINESCENT ESCHERICHIA-COLI; OXYGEN-DEMAND SENSOR; WHOLE-CELL
   BIOSENSOR; BACTERIAL BIOSENSORS; GLUCONOBACTER-OXYDANS; WASTE-WATER;
   SACCHAROMYCES-CEREVISIAE; AMPEROMETRIC BIOSENSOR
AB A microbial biosensor is an elaborate analytic device that uses microorganisms as recognition elements, mainly for application in environmental monitoring, food safety, military defense, and medicine. The selection and immobilization of microorganisms are key steps that must first be addressed for microbial biosensors. Currently, genetically modified microorganisms play an increasingly significant role in improving the capacity of biosensors. Electrochemical and optical types of transducers have been widely employed in microbial biosensors, although bioluminescence and fluorescence methods have been highlighted recently. Additionally, the microbial fuel cell (MFC), which has been mainly applied in biological oxygen demand (BOD) biosensors, is a promising technology. This article reviews recent developments of microbial biosensors with respect to their applications in environmental monitoring and food analysis, including measurement of a variety of common pollutants, products in fermenting processes, antibiotic residues, and toxins in food. Current limitations and prospective future directions, such as performance optimization, developing portable biosensors for on-site monitoring, combination of genetic and DNA approaches, nanotechnology, and phage-based biosensors for foodborne pathogens, are also discussed in this review.
C1 [Xu, Xia; Ying, Yibin] Zhejiang Univ, Dept Biosyst Engn, Hangzhou 310058, Zhejiang, Peoples R China.
C3 Zhejiang University
RP Ying, YB (通讯作者)，Zhejiang Univ, Dept Biosyst Engn, 866 Yuhangtang Rd, Hangzhou 310058, Zhejiang, Peoples R China.
EM yingyb@zju.edu.cn
RI Ying, Yibin/H-6839-2013
OI Ying, Yibin/0000-0002-3392-9380; Xu, Xia/0000-0003-3799-0872
FU National Natural Science Foundation of China [30825027]; National Key
   Technology RD Program [2006BAD11A12]
FX The authors gratefully acknowledge the financial support provided by the
   National Natural Science Foundation of China (No. 30825027) and National
   Key Technology R&D Program (No. 2006BAD11A12).
CR Aivasidis A, 2002, BIOPROC BIOSYST ENG, V25, P29, DOI 10.1007/s00449-002-0282-z
   Akyilmaz E, 2000, TALANTA, V53, P505, DOI 10.1016/S0039-9140(00)00517-8
   Akyilmaz E, 2006, ANAL BIOCHEM, V354, P78, DOI 10.1016/j.ab.2006.04.019
   Akyilmaz E, 2005, BIOSENS BIOELECTRON, V20, P1263, DOI 10.1016/j.bios.2004.04.010
   Akyilmaz E, 2007, BIOSENS BIOELECTRON, V22, P1055, DOI 10.1016/j.bios.2006.04.023
   Aller AJ, 2006, TRAC-TREND ANAL CHEM, V25, P887, DOI 10.1016/j.trac.2006.03.009
   Alvarez GS, 2007, APPL MICROBIOL BIOT, V73, P1059, DOI 10.1007/s00253-006-0580-6
   Alvarez GS, 2009, APPL MICROBIOL BIOT, V82, P639, DOI 10.1007/s00253-008-1783-9
   ARIKAWA Y, 1998, ENZYME MICROBIAL BIO
   Bahl MI, 2004, ANTIMICROB AGENTS CH, V48, P1112, DOI 10.1128/AAC.48.4.1112-1117.2004
   Belkin S, 2003, CURR OPIN MICROBIOL, V6, P206, DOI 10.1016/S1369-5274(03)00059-6
   Ben-Yoav H, 2009, ELECTROCHIM ACTA, V54, P6113, DOI 10.1016/j.electacta.2009.01.061
   Ben-Yoav H, 2009, BIOSENS BIOELECTRON, V24, P1969, DOI 10.1016/j.bios.2008.10.035
   Bettaieb F, 2007, BIOELECTROCHEMISTRY, V71, P118, DOI 10.1016/j.bioelechem.2007.02.004
   Bhatia R, 2003, BIOSENS BIOELECTRON, V18, P667, DOI 10.1016/S0956-5663(03)00012-5
   Biran I, 2000, ENVIRON MICROBIOL, V2, P285, DOI 10.1046/j.1462-2920.2000.00103.x
   Birmele M, 2008, J MICROBIOL METH, V75, P354, DOI 10.1016/j.mimet.2008.06.003
   Bollmann A, 2005, SENSOR ACTUAT B-CHEM, V105, P412, DOI 10.1016/j.snb.2004.06.030
   Bontidean I, 2000, J INORG BIOCHEM, V79, P225, DOI 10.1016/S0162-0134(99)00234-2
   Brigati JR, 2007, J FOOD PROTECT, V70, P1386, DOI 10.4315/0362-028X-70.6.1386
   Brogan KL, 2005, CURR OPIN CHEM BIOL, V9, P494, DOI 10.1016/j.cbpa.2005.08.009
   Bundy JG, 2004, SOIL BIOL BIOCHEM, V36, P1149, DOI 10.1016/j.soilbio.2004.02.025
   Chalova VI, 2007, APPL MICROBIOL BIOT, V76, P91, DOI 10.1007/s00253-007-0989-6
   Chalova VI, 2008, WORLD J MICROB BIOT, V24, P353, DOI 10.1007/s11274-007-9479-3
   Chan CY, 1999, BIOSENS BIOELECTRON, V14, P131, DOI 10.1016/S0956-5663(98)00110-9
   Chang IS, 2005, BIOSENS BIOELECTRON, V20, P1856, DOI 10.1016/j.bios.2004.06.003
   Chang IS, 2004, BIOSENS BIOELECTRON, V19, P607, DOI 10.1016/S0956-5663(03)00272-0
   Chee GJ, 2000, BIOSENS BIOELECTRON, V15, P371, DOI 10.1016/S0956-5663(00)00093-2
   Chee GJ, 2005, BIOSENS BIOELECTRON, V21, P67, DOI 10.1016/j.bios.2004.10.005
   Chee GJ, 1999, ANAL CHIM ACTA, V379, P185, DOI 10.1016/S0003-2670(98)00680-1
   Chen DD, 2002, ANAL BIOANAL CHEM, V372, P737, DOI 10.1007/s00216-001-1214-6
   Chen GW, 2008, APPL MICROBIOL BIOT, V79, P379, DOI 10.1007/s00253-008-1451-0
   Chen JR, 2004, BIOTECHNOL ADV, V22, P505, DOI 10.1016/j.biotechadv.2004.03.004
   Chinalia FA, 2008, BIORESOURCE TECHNOL, V99, P714, DOI 10.1016/j.biortech.2007.01.041
   Chu YF, 2009, BIORESOURCE TECHNOL, V100, P3167, DOI 10.1016/j.biortech.2009.01.072
   Corbisier P, 1996, ENVIRON TOXIC WATER, V11, P171, DOI 10.1002/(SICI)1098-2256(1996)11:3<171::AID-TOX1>3.3.CO;2-Z
   D'Souza SF, 2001, BIOSENS BIOELECTRON, V16, P337, DOI 10.1016/S0956-5663(01)00125-7
   Davis F, 2007, BIOSENS BIOELECTRON, V22, P1224, DOI 10.1016/j.bios.2006.04.029
   Davis J, 1995, ENZYME MICROB TECH, V17, P1030, DOI 10.1016/0141-0229(95)00013-5
   del Busto-Ramos M, 2008, APPL MICROBIOL BIOT, V78, P573, DOI 10.1007/s00253-007-1334-9
   Di Lorenzo M, 2009, WATER RES, V43, P3145, DOI 10.1016/j.watres.2009.01.005
   Du ZW, 2007, BIOTECHNOL ADV, V25, P464, DOI 10.1016/j.biotechadv.2007.05.004
   Emelyanova EV, 2002, PROCESS BIOCHEM, V37, P683, DOI 10.1016/S0032-9592(01)00257-6
   Ferrini AM, 2008, J AGR FOOD CHEM, V56, P784, DOI 10.1021/jf071479i
   Fesenko DO, 2005, BIOSENS BIOELECTRON, V20, P1860, DOI 10.1016/j.bios.2004.06.005
   Flynn HC, 2002, SCI TOTAL ENVIRON, V286, P51, DOI 10.1016/S0048-9697(01)00962-7
   Fu YJ, 2008, APPL MICROBIOL BIOT, V79, P363, DOI 10.1007/s00253-008-1442-1
   Gaberlein S, 2000, APPL MICROBIOL BIOT, V54, P652, DOI 10.1007/s002530000437
   Girotti S, 2008, ANAL CHIM ACTA, V608, P2, DOI 10.1016/j.aca.2007.12.008
   Guan JG, 2004, J BIOSCI BIOENG, V97, P219, DOI 10.1016/s1389-1723(04)70195-4
   Gvakharia BO, 2009, APPL MICROBIOL BIOT, V82, P1179, DOI 10.1007/s00253-009-1914-y
   Han TS, 2002, TALANTA, V57, P271, DOI 10.1016/S0039-9140(02)00027-9
   Handa H, 2008, SURF SCI, V602, P1392, DOI 10.1016/j.susc.2008.01.036
   Hansen LH, 2002, VET MICROBIOL, V87, P51, DOI 10.1016/S0378-1135(02)00029-9
   Haruyama T, 2003, ADV DRUG DELIVER REV, V55, P393, DOI 10.1016/S0169-409X(02)00224-7
   HEITZER A, 1994, APPL ENVIRON MICROB, V60, P1487, DOI 10.1128/AEM.60.5.1487-1494.1994
   Held M, 2002, BIOSENS BIOELECTRON, V17, P1089, DOI 10.1016/S0956-5663(02)00103-3
   Horry H, 2007, SENSOR ACTUAT B-CHEM, V122, P527, DOI 10.1016/j.snb.2006.06.033
   Huang S, 2009, BIOSENS BIOELECTRON, V24, P1730, DOI 10.1016/j.bios.2008.09.006
   Ibanez E, 2001, CRIT REV FOOD SCI, V41, P413, DOI 10.1080/20014091091878
   Ieropoulos IA, 2005, ENZYME MICROB TECH, V37, P238, DOI 10.1016/j.enzmictec.2005.03.006
   Ikebukuro K, 1996, J BIOTECHNOL, V48, P73, DOI 10.1016/0168-1656(96)01399-5
   Ikeda T, 1997, J ELECTROANAL CHEM, V430, P197, DOI 10.1016/S0022-0728(97)00164-2
   Il'yasov P. V., 1998, Prikladnaya Biokhimiya i Mikrobiologiya, V34, P529
   Ivask A, 2007, BIOSENS BIOELECTRON, V22, P1396, DOI 10.1016/j.bios.2006.06.019
   Ivask A, 2009, BMC BIOTECHNOL, V9, DOI 10.1186/1472-6750-9-41
   Jantra J, 2005, ANAL LETT, V38, P1071, DOI 10.1081/AL-200057192
   Jia JB, 2003, BIOSENS BIOELECTRON, V18, P1023, DOI 10.1016/S0956-5663(02)00225-7
   Johnson ML, 2008, SENSOR ACTUAT A-PHYS, V144, P38, DOI 10.1016/j.sna.2007.12.028
   Joyner DC, 2000, MICROBIOL-UK, V146, P2435, DOI 10.1099/00221287-146-10-2435
   Kang KH, 2003, BIOTECHNOL LETT, V25, P1357, DOI 10.1023/A:1024984521699
   Kara S, 2009, J CHEM TECHNOL BIOT, V84, P511, DOI 10.1002/jctb.2071
   Karube I, 2000, J MOL CATAL B-ENZYM, V10, P177, DOI 10.1016/S1381-1177(00)00125-9
   Katrlik J, 2007, ANAL BIOANAL CHEM, V388, P287, DOI 10.1007/s00216-007-1211-5
   Kim BH, 2003, BIOTECHNOL LETT, V25, P541, DOI 10.1023/A:1022891231369
   KIRGOZ UA, 2007, ELECTROANAL, V19, P893, DOI DOI 10.1002/ELAN.200603786
   Konig A, 2000, ANAL CHEM, V72, P2022, DOI 10.1021/ac9908391
   Kumar S, 2008, APPL BIOCHEM BIOTECH, V151, P653, DOI 10.1007/s12010-008-8280-6
   Kumlanghan A, 2008, ENZYME MICROB TECH, V42, P483, DOI 10.1016/j.enzmictec.2008.01.012
   Lakshmanan RS, 2007, SENSOR ACTUAT B-CHEM, V126, P544, DOI 10.1016/j.snb.2007.04.003
   Lechuga LM, 2005, COMP ANAL C, V44, P209, DOI 10.1016/S0166-526X(05)44005-2
   Lee JH, 2005, BIOSENS BIOELECTRON, V21, P500, DOI 10.1016/j.bios.2004.12.015
   Lee JI, 1996, ELECTROANAL, V8, P1117, DOI 10.1002/elan.1140081208
   Lee JH, 2007, BIOSENS BIOELECTRON, V22, P2223, DOI 10.1016/j.bios.2006.10.038
   Lehmann M, 2000, BIOSENS BIOELECTRON, V15, P211, DOI 10.1016/S0956-5663(00)00060-9
   Lei Y, 2005, ENVIRON SCI TECHNOL, V39, P8853, DOI 10.1021/es050720b
   Lei Y, 2006, ANAL CHIM ACTA, V568, P200, DOI 10.1016/j.aca.2005.11.065
   Li YF, 2008, ENVIRON POLLUT, V152, P123, DOI 10.1016/j.envpol.2007.05.002
   Liao VHC, 2006, ENVIRON POLLUT, V142, P17, DOI 10.1016/j.envpol.2005.09.021
   Liu BH, 1996, ANAL LETT, V29, P1497
   Liu J, 2002, WATER RES, V36, P3786, DOI 10.1016/S0043-1354(02)00101-X
   Mak KKW, 2005, APPL MICROBIOL BIOT, V67, P631, DOI 10.1007/s00253-004-1825-x
   Mallat E, 2001, TRAC-TREND ANAL CHEM, V20, P124, DOI 10.1016/S0165-9936(00)00082-0
   Mello LD, 2002, FOOD CHEM, V77, P237, DOI 10.1016/S0308-8146(02)00104-8
   Merkoci A, 2005, TRAC-TREND ANAL CHEM, V24, P826, DOI 10.1016/j.trac.2005.03.019
   Mohrle V, 2007, ANAL BIOANAL CHEM, V388, P1117, DOI 10.1007/s00216-007-1300-5
   Moon H, 2004, BIOTECHNOL LETT, V26, P1717, DOI 10.1007/s10529-004-3743-5
   Morales A, 1998, ELECTROCHIM ACTA, V43, P3575, DOI 10.1016/S0013-4686(98)00105-4
   Moreno-Garrido I, 2008, BIORESOURCE TECHNOL, V99, P3949, DOI 10.1016/j.biortech.2007.05.040
   Mulchandani A, 1998, ANAL CHEM, V70, P4140, DOI 10.1021/ac9805201
   Mulchandani A, 2001, BIOSENS BIOELECTRON, V16, P225, DOI 10.1016/S0956-5663(01)00126-9
   Mulchandani A, 1998, ANAL CHEM, V70, P5042, DOI 10.1021/ac980643l
   Mulchandani A, 1998, ELECTROANAL, V10, P733, DOI 10.1002/(SICI)1521-4109(199809)10:11<733::AID-ELAN733>3.0.CO;2-X
   Mulchandani A., 1998, ENZYME MICROBIAL BIO, DOI 10.1385/0-89603-410-0:3
   Mulchandani P, 2005, BIOSENS BIOELECTRON, V21, P523, DOI 10.1016/j.bios.2004.11.011
   Mulchandani P, 2002, ANAL CHIM ACTA, V470, P79, DOI 10.1016/S0003-2670(02)00606-2
   Mulchandani P, 2001, BIOSENS BIOELECTRON, V16, P433, DOI 10.1016/S0956-5663(01)00157-9
   Mulchandani P, 2006, ANAL CHIM ACTA, V568, P217, DOI 10.1016/j.aca.2005.11.063
   Murphy L, 2006, CURR OPIN CHEM BIOL, V10, P177, DOI 10.1016/j.cbpa.2006.02.023
   Nakamura H, 2007, TALANTA, V72, P210, DOI 10.1016/j.talanta.2006.10.019
   NANAKUMAR R, 1999, ANAL LETT, V32, P2379
   Nanduri V, 2007, BIOSENS BIOELECTRON, V23, P248, DOI 10.1016/j.bios.2007.04.007
   Nanduri V, 2007, BIOSENS BIOELECTRON, V22, P986, DOI 10.1016/j.bios.2006.03.025
   Neufeld T, 2003, ANAL CHEM, V75, P580, DOI 10.1021/ac026083e
   Okochi M, 2004, BIOTECHNOL BIOENG, V87, P905, DOI 10.1002/bit.20193
   Olaniran AO, 2008, J ENVIRON MONITOR, V10, P889, DOI 10.1039/b805055d
   Park JK, 1999, ANAL CHIM ACTA, V390, P83, DOI 10.1016/S0003-2670(99)00135-X
   Patel NG, 2001, SENSOR ACTUAT B-CHEM, V75, P101, DOI 10.1016/S0925-4005(01)00545-7
   Patel PD, 2002, TRAC-TREND ANAL CHEM, V21, P96, DOI 10.1016/S0165-9936(01)00136-4
   Paton GI, 2009, ENVIRON POLLUT, V157, P1643, DOI 10.1016/j.envpol.2008.12.020
   Pellegrini GE, 2004, ANAL CHIM ACTA, V520, P13, DOI 10.1016/j.aca.2004.04.052
   Pellinen T, 2002, J AGR FOOD CHEM, V50, P4812, DOI 10.1021/jf020402l
   Petanen U, 2002, ANAL CHIM ACTA, V456, P55, DOI 10.1016/S0003-2670(01)00963-1
   Petrenko VA, 2008, MICROELECTRON J, V39, P202, DOI 10.1016/j.mejo.2006.11.007
   PLANT TK, 2004, P SOC PHOTO-OPT INS, P265
   Polyak B, 2001, SENSOR ACTUAT B-CHEM, V74, P18, DOI 10.1016/S0925-4005(00)00707-3
   Popovtzer R, 2007, J ELECTROANAL CHEM, V602, P17, DOI 10.1016/j.jelechem.2006.11.022
   Premkumar JR, 2001, TALANTA, V55, P1029, DOI 10.1016/S0039-9140(01)00533-1
   Ramanathan S, 1997, TRENDS BIOTECHNOL, V15, P500, DOI 10.1016/S0167-7799(97)01120-7
   Rasmussen LD, 1997, APPL ENVIRON MICROB, V63, P3291, DOI 10.1128/AEM.63.8.3291-3293.1997
   Rensing C, 2003, ECOTOX ENVIRON SAFE, V56, P140, DOI 10.1016/S0147-6513(03)00057-5
   Reshetilov AN, 1996, BIOSENS BIOELECTRON, V11, P401, DOI 10.1016/0956-5663(96)82735-7
   Reshetilov AN, 1997, BIOSENS BIOELECTRON, V12, P241, DOI 10.1016/S0956-5663(97)85342-0
   Reshetilov AN, 2005, APPL BIOCHEM MICRO+, V41, P442, DOI 10.1007/s10438-005-0079-4
   Reshetilov AN, 2001, PROCESS BIOCHEM, V36, P1015, DOI 10.1016/S0032-9592(01)00141-8
   Reshetilov AN, 1998, BIOSENS BIOELECTRON, V13, P795, DOI 10.1016/S0956-5663(98)00044-X
   Reshetilov AN, 1998, BIOSENS BIOELECTRON, V13, P787, DOI 10.1016/S0956-5663(98)00043-8
   Riedel K, 1998, ANAL LETT, V31, P1
   Ripp S, 2010, ADV BIOCHEM ENG BIOT, V118, P65, DOI 10.1007/10_2009_7
   Rotariu L, 2004, ANAL CHIM ACTA, V513, P119, DOI 10.1016/j.aca.2003.12.048
   Rotariu L, 2003, ANAL LETT, V36, P2459, DOI 10.1081/AL-120024335
   Rotariu L, 2002, ANAL CHIM ACTA, V458, P215, DOI 10.1016/S0003-2670(01)01529-X
   Rotariu L, 2000, REV ROUM CHIM, V45, P21
   Rouillon R, 1999, ENZYME MICROB TECH, V25, P230, DOI 10.1016/S0141-0229(99)00033-2
   Schmidt A, 1996, BIOSENS BIOELECTRON, V11, P1139, DOI 10.1016/0956-5663(96)82336-0
   Schofield DA, 2007, APPL MICROBIOL BIOT, V76, P1383, DOI 10.1007/s00253-007-1107-5
   Seo KS, 2009, APPL MICROBIOL BIOT, V83, P217, DOI 10.1007/s00253-008-1852-0
   Shankaran DR, 2007, SENSOR ACTUAT B-CHEM, V121, P158, DOI 10.1016/j.snb.2006.09.014
   Shen W, 2009, SENSOR ACTUAT B-CHEM, V137, P501, DOI 10.1016/j.snb.2009.01.027
   Simonian A.L., 1998, METH BIOTEC, P237
   Skladal P, 2002, BIOSENS BIOELECTRON, V17, P867, DOI 10.1016/S0956-5663(02)00076-3
   Smolander OP, 2009, SENSOR ACTUAT B-CHEM, V141, P604, DOI 10.1016/j.snb.2009.06.019
   Stoytcheva M, 2009, BIOSENS BIOELECTRON, V25, P482, DOI 10.1016/j.bios.2009.08.019
   Subrahmanyam S, 2001, ELECTROANAL, V13, P944, DOI 10.1002/1521-4109(200107)13:11<944::AID-ELAN944>3.0.CO;2-D
   Sund CJ, 2009, BIOSENS BIOELECTRON, V24, P3144, DOI 10.1016/j.bios.2009.03.019
   Suri CR, 2002, CRIT REV BIOTECHNOL, V22, P15, DOI 10.1080/07388550290789441
   Svitel J, 1998, BIOTECHNOL APPL BIOC, V27, P153
   Tan TC, 2005, SENSOR ACTUAT B-CHEM, V107, P546, DOI 10.1016/j.snb.2004.11.013
   Tani C, 2009, J BIOSCI BIOENG, V108, P414, DOI 10.1016/j.jbiosc.2009.05.014
   Taranova L, 2002, BIOSENS BIOELECTRON, V17, P635, DOI 10.1016/S0956-5663(01)00307-4
   Tauriainen S, 1998, BIOSENS BIOELECTRON, V13, P931, DOI 10.1016/S0956-5663(98)00027-X
   Tecon R, 2006, CURR OPIN BIOTECH, V17, P4, DOI 10.1016/j.copbio.2005.11.001
   Thevenot DR, 2001, BIOSENS BIOELECTRON, V16, P121, DOI [10.1016/S0956-5663(01)00115-4, 10.1081/AL-100103209]
   Timur S, 2004, PROCESS BIOCHEM, V39, P1325, DOI 10.1016/S0032-9592(03)00265-6
   Timur S, 2007, ELECTROCHEM COMMUN, V9, P1810, DOI 10.1016/j.elecom.2007.04.012
   Tkac J, 2003, BIOSENS BIOELECTRON, V18, P1125, DOI 10.1016/S0956-5663(02)00244-0
   Tkac J, 2002, BIOELECTROCHEMISTRY, V56, P127, DOI 10.1016/S1567-5394(02)00054-3
   Tkac J, 2000, ANAL CHIM ACTA, V420, P1, DOI 10.1016/S0003-2670(00)01001-1
   Tom-Petersen A, 2001, FEMS MICROBIOL ECOL, V38, P59, DOI 10.1111/j.1574-6941.2001.tb00882.x
   Trosok SP, 2001, APPL MICROBIOL BIOT, V56, P550, DOI 10.1007/s002530100674
   Tzoris A, 2005, SENSOR ACTUAT B-CHEM, V105, P39, DOI 10.1016/j.snb.2004.02.034
   Vaiopoulou E, 2005, BIOSENS BIOELECTRON, V21, P365, DOI 10.1016/j.bios.2004.10.022
   van der Meer JR, 2004, ENVIRON MICROBIOL, V6, P1005, DOI 10.1111/j.1462-2920.2004.00655.x
   Velasco-Garcia MN, 2003, BIOSYST ENG, V84, P1, DOI 10.1016/S1537-5110(02)00236-2
   Velusamy V, 2010, BIOTECHNOL ADV, V28, P232, DOI 10.1016/j.biotechadv.2009.12.004
   Verma N, 2003, BIOSENS BIOELECTRON, V18, P1219, DOI 10.1016/S0956-5663(03)00085-X
   Virolainen NE, 2008, J AGR FOOD CHEM, V56, P11065, DOI 10.1021/jf801797z
   Vlasova II, 2004, APPL ENVIRON MICROB, V70, P1245, DOI 10.1128/AEM.70.2.1245-1248.2004
   Vo-Dinh T, 2001, SENSOR ACTUAT B-CHEM, V74, P2, DOI 10.1016/S0925-4005(00)00705-X
   Wang J, 1999, ANAL CHIM ACTA, V399, P21, DOI 10.1016/S0003-2670(99)00572-3
   Yagi K, 2007, APPL MICROBIOL BIOT, V73, P1251, DOI 10.1007/s00253-006-0718-6
   Yang Z, 1997, SENSOR ACTUAT B-CHEM, V45, P217, DOI 10.1016/S0925-4005(97)00296-7
   Yemini M, 2007, BIOELECTROCHEMISTRY, V70, P180, DOI 10.1016/j.bioelechem.2006.03.014
   Yoshida K, 2007, APPL MICROBIOL BIOT, V76, P1043, DOI 10.1007/s00253-007-1079-5
   Yoshida N, 2001, J BIOTECHNOL, V88, P269, DOI 10.1016/S0168-1656(01)00282-6
   Zhai JH, 1997, BIOTECHNOL ADV, V15, P43, DOI 10.1016/S0734-9750(97)00003-7
NR 186
TC 49
Z9 51
U1 7
U2 190
PU TAYLOR & FRANCIS INC
PI PHILADELPHIA
PA 530 WALNUT STREET, STE 850, PHILADELPHIA, PA 19106 USA
SN 8755-9129
EI 1525-6103
J9 FOOD REV INT
JI Food Rev. Int.
PY 2011
VL 27
IS 3
BP 300
EP 329
AR PII 934325391
DI 10.1080/87559129.2011.563393
PG 30
WC Food Science & Technology; Nutrition & Dietetics
WE Science Citation Index Expanded (SCI-EXPANDED)
SC Food Science & Technology; Nutrition & Dietetics
GA 769CB
UT WOS:000290985500006
DA 2023-06-30
ER

PT J
AU Sakalauskiene, L
   Popov, A
   Kausaite-Minkstimiene, A
   Ramanavicius, A
   Ramanaviciene, A
AF Sakalauskiene, Laura
   Popov, Anton
   Kausaite-Minkstimiene, Asta
   Ramanavicius, Arunas
   Ramanaviciene, Almira
TI The Impact of Glucose Oxidase Immobilization on Dendritic Gold
   Nanostructures on the Performance of Glucose Biosensors
SO BIOSENSORS-BASEL
LA English
DT Article
DE glucose oxidase; dendritic gold nanostructures; enzyme immobilization
   methods; electrochemical glucose biosensor
ID SELF-ASSEMBLED MONOLAYERS; ELECTROCHEMICAL DEPOSITION; DIRECT
   ELECTRODEPOSITION; GRAPHITE ROD; NANOPARTICLES; AU; FABRICATION; POLYMER
AB In recent years, many efforts have been made to develop rapid, sensitive and user-friendly glucose biosensors for monitoring blood glucose concentration in patients. In this study, the electrochemical glucose biosensors based on graphite rod (GR) electrode electrochemically modified with dendritic gold nanostructures (DGNs) and glucose oxidase (GOx) were developed. Phenazine methosulfate was used as a soluble redox mediator. Three GOx immobilization methods: adsorption on DGNs and cross-linking with glutaraldehyde (GA) vapour (GA-GOx/DGNs/GR), covalent immobilization on DGNs modified with 11-mercaptoundecanoic acid self-assembled monolayer (SAM) (GOx-SAM/DGNs/GR) and covalent immobilization on SAM with additional cross-linking with GA vapour (GA-GOx-SAM/DGNs/GR), were used. It was determined that GA significantly improved the stability of the enzyme layer. The difference of maximal current generated during the enzymatic reaction (Delta I-max) equal to 272.06 +/- 8.69 mu A was obtained using a biosensor based on GA-GOx/DGNs/GR electrodes. However, the highest Delta I-max equal to 384.20 +/- 16.06 mu A was obtained using GA-GOx-SAM/DGNs/GR electrode. Delta I-max for biosensors based on the GA-GOx-SAM/DGNs/GR electrode was 1.41 times higher than for the GA-GOx/DGNs/GR, whereas the linear dynamic range from 0.1 to 10 mM was the same using all three GOx immobilization methods. The limit of detection using GA-GOx-SAM/DGNs/GR and GA-GOx/DGNs/GR electrodes was 0.019 and 0.022 mM, respectively. The ability to detect glucose in the serum by developed biosensors was evaluated.
C1 [Sakalauskiene, Laura; Popov, Anton; Kausaite-Minkstimiene, Asta; Ramanavicius, Arunas; Ramanaviciene, Almira] Vilnius Univ, Fac Chem & Geosci, NanoTechnas Ctr Nanotechnol & Mat Sci, Inst Chem, Naugarduko Str 24, LT-03225 Vilnius, Lithuania.
   [Popov, Anton; Kausaite-Minkstimiene, Asta; Ramanaviciene, Almira] State Res Inst, Dept Immunol, Ctr Innovat Med, Santariskiu Str 5, LT-08406 Vilnius, Lithuania.
C3 Vilnius University; State Research Institute Centre for Innovative
   Medicine
RP Ramanaviciene, A (通讯作者)，Vilnius Univ, Fac Chem & Geosci, NanoTechnas Ctr Nanotechnol & Mat Sci, Inst Chem, Naugarduko Str 24, LT-03225 Vilnius, Lithuania.; Ramanaviciene, A (通讯作者)，State Res Inst, Dept Immunol, Ctr Innovat Med, Santariskiu Str 5, LT-08406 Vilnius, Lithuania.
EM laura.sakalauskiene@chgf.vu.lt; anton.popov@chgf.vu.lt;
   asta.kausaite@chf.vu.lt; arunas.ramanavicius@chf.vu.lt;
   almira.ramanaviciene@chf.vu.lt
RI Popov, Anton/AAG-8658-2019
OI Popov, Anton/0000-0002-9867-1931; Kausaite-Minkstimiene,
   Asta/0000-0001-9831-9754; Ramanavicius, Arunas/0000-0002-0885-3556;
   Ramanaviciene, Almira/0000-0001-5864-0359
FU Research Council of Lithuania (LMTLT) [S-MIP-20-18]
FX This research was funded from the Research Council of Lithuania (LMTLT),
   agreement No. [S-MIP-20-18].
CR Ameku WA, 2019, ACS APPL NANO MATER, V2, P5460, DOI 10.1021/acsanm.9b01057
   [Anonymous], Mean Fasting Blood Glucose.
   Das AK, 2015, ELECTROCHIM ACTA, V158, P129, DOI 10.1016/j.electacta.2015.01.119
   Diabetes, DENG SEV DENG DEPR D
   Donmez S, 2020, PREP BIOCHEM BIOTECH, V50, P961, DOI 10.1080/10826068.2020.1805758
   German N, 2017, ELECTROANAL, V29, P1267, DOI 10.1002/elan.201600680
   German N, 2015, ELECTROCHIM ACTA, V169, P326, DOI 10.1016/j.electacta.2015.04.072
   German N, 2014, SENSOR ACTUAT B-CHEM, V203, P25, DOI 10.1016/j.snb.2014.06.021
   German N, 2010, MICROCHIM ACTA, V168, P221, DOI 10.1007/s00604-009-0270-z
   Gholami F, 2018, SCI REP-UK, V8, DOI 10.1038/s41598-018-32893-2
   Gooding JJ, 2001, ANAL SCI, V17, P3, DOI 10.2116/analsci.17.3
   Gustafsson H, 2015, J MATER CHEM B, V3, P6174, DOI 10.1039/c5tb00543d
   House Jody L, 2007, J Diabetes Sci Technol, V1, P18
   Hu Y, 2007, PHYS STATUS SOLIDI A, V204, P3398, DOI 10.1002/pssa.200723022
   Huang T, 2010, LANGMUIR, V26, P7582, DOI 10.1021/la904393n
   Huo WS, 2017, CHEM PHYS LETT, V671, P15, DOI 10.1016/j.cplett.2017.01.005
   Jayapiriya US, 2020, APPL NANOSCI, V10, P4315, DOI 10.1007/s13204-020-01543-3
   Kausaite-Minkstimiene A, 2020, MICROCHEM J, V154, DOI 10.1016/j.microc.2020.104665
   Kausaite-Minkstimiene A, 2017, TALANTA, V171, P204, DOI 10.1016/j.talanta.2017.04.047
   Nery EW, 2016, ANAL CHEM, V88, P11271, DOI 10.1021/acs.analchem.6b03151
   Nikolaev K, 2015, BIOELECTROCHEMISTRY, V105, P34, DOI 10.1016/j.bioelechem.2015.05.004
   Popov A, 2020, POLYMERS-BASEL, V12, DOI 10.3390/polym12122778
   Ramanaviciene A, 2021, CHEMOSENSORS, V9, DOI 10.3390/chemosensors9080188
   Ramanavicius A, 2017, J ELECTROCHEM SOC, V164, pG45, DOI 10.1149/2.0691704jes
   Sadak O, 2021, NANOCOMPOSITES, V7, P44, DOI 10.1080/20550324.2021.1917837
   Seker E, 2009, MATERIALS, V2, P2188, DOI 10.3390/ma2042188
   Shanmugam M, 2016, J ELECTROANAL CHEM, V776, P82, DOI 10.1016/j.jelechem.2016.06.009
   Shu HH, 2014, ELECTROCHIM ACTA, V132, P524, DOI 10.1016/j.electacta.2014.04.031
   Le TXH, 2016, ELECTROCHIM ACTA, V219, P121, DOI 10.1016/j.electacta.2016.09.135
   Ullah S, 2018, BIOSENS BIOELECTRON, V110, P175, DOI 10.1016/j.bios.2018.03.039
   Xiao XX, 2014, ANALYST, V139, P488, DOI 10.1039/c3an01670f
   Xu M, 2017, NANOSCALE, V9, P2514, DOI 10.1039/c6nr08518k
   Yang WW, 2006, ELECTROCHEM COMMUN, V8, P665, DOI 10.1016/j.elecom.2005.11.014
   Yi SJ, 2013, RSC ADV, V3, P10139, DOI 10.1039/c3ra40716k
   Yu ZY, 2021, PROG BIOMED ENG, V3, DOI 10.1088/2516-1091/abe6f8
   Zhang SX, 2005, BIOELECTROCHEMISTRY, V67, P15, DOI 10.1016/j.bioelechem.2004.12.002
   Zhang X, 2004, J AM CHEM SOC, V126, P3064, DOI 10.1021/ja0398722
NR 37
TC 4
Z9 4
U1 22
U2 40
PU MDPI
PI BASEL
PA ST ALBAN-ANLAGE 66, CH-4052 BASEL, SWITZERLAND
EI 2079-6374
J9 BIOSENSORS-BASEL
JI Biosensors-Basel
PD MAY
PY 2022
VL 12
IS 5
AR 320
DI 10.3390/bios12050320
PG 14
WC Chemistry, Analytical; Nanoscience & Nanotechnology; Instruments &
   Instrumentation
WE Science Citation Index Expanded (SCI-EXPANDED)
SC Chemistry; Science & Technology - Other Topics; Instruments &
   Instrumentation
GA 1O7HA
UT WOS:000801497200001
PM 35624621
OA gold, Green Published
DA 2023-06-30
ER

PT J
AU Gao, FF
   Wang, YB
   Wang, K
   Xia, XH
AF Gao, Fei-Fei
   Wang, Yue-Bo
   Wang, Kang
   Xia, Xing-Hua
TI Competitive approach to the electrochemical detection of phosphopeptides
   on a porous ZrO2 thin film electrode
SO JOURNAL OF ELECTROANALYTICAL CHEMISTRY
LA English
DT Article
DE Competitive adsorption; Adsorption kinetics; Non-phosphopeptides;
   Phosphopeptides; Biosensor
ID PROTEIN-KINASE ACTIVITY; GRAPHENE QUANTUM DOTS; AFFINITY-CHROMATOGRAPHY;
   ENRICHMENT; PHOSPHORYLATION; STRATEGY; ZIRCONIA; PEPTIDE;
   DIFFERENTIATION; NANOPARTICLES
AB A competitive adsorption strategy has been designed to electrochemically detect phosphopeptides (P-peptides) based on the specific binding between ZrO2 and P-peptides. In this method, a porous ZrO2 thin film electrodeposited on a glassy carbon electrode was used to competitively capture P-peptides from their mixture with non-phosphopeptides labelled with electrochemical probe of ferrocene (Fc-peptides). The Fc-peptides previously adsorbed on the ZrO2 film modified electrode to saturation can be replaced by the non-electroactive P-peptides by competing the binding sites on ZrO2, resulting in a decrease of peak current of Fc-peptide/ZrO2 modified electrode. The change of peak current is directly related to the concentration of the P-peptides in solution, and thus, P-peptides can be quantitatively determined. The results reveal that the decreased peak current is linear proportional to the logarithm of the concentration of P-peptides from 0.1 mu M to 500 mu M with a detection limit of 0.0934 mu M (S/N = 3), showing the high sensitivity of the competitive biosensor. Results show that the adsorption of Fc-peptides on the modified electrode follows the first-order kinetics. The binding rate constant k(b) and the dissociation rate constant k(d) are calculated as 49.6 M-1 s(-1) and 1.97 x 10(-3) s(-1), respectively. The present approach offers a useful platform for the detection of phosphopeptides and will be a promising strategy for the electrochemical study of protein post-translational modification. (C) 2016 Elsevier B.V. All rights reserved.
C1 [Gao, Fei-Fei; Wang, Yue-Bo] Shandong Univ Technol, Sch Chem Engn, Zibo 255049, Peoples R China.
   [Wang, Kang; Xia, Xing-Hua] Nanjing Univ, Sch Chem & Chem Engn, State Key Lab Analyt Chem Life Sci, Nanjing 210093, Jiangsu, Peoples R China.
C3 Shandong University of Technology; Nanjing University
RP Wang, YB (通讯作者)，Shandong Univ Technol, Sch Chem Engn, Zibo 255049, Peoples R China.; Xia, XH (通讯作者)，Nanjing Univ, Sch Chem & Chem Engn, State Key Lab Analyt Chem Life Sci, Nanjing 210093, Jiangsu, Peoples R China.
EM ybwang@sdut.edu.cn; xhxia@nju.edu.cn
FU National 973 Basic Research Program [2012CB933800]; National Natural
   Science Foundation of China [21205070, 21275070, 21275071]; Qutstanding
   Youth Scientist Research Foundation of Shandong Province [2007BS02003]
FX This work was supported by the National 973 Basic Research Program
   (2012CB933800), the National Natural Science Foundation of China
   (21205070, 21275070, 21275071), and the Qutstanding Youth Scientist
   Research Foundation of Shandong Province (2007BS02003).
CR Bandyopadhyay K, 1999, J AM CERAM SOC, V82, P222, DOI 10.1111/j.1151-2916.1999.tb01748.x
   Dunn JD, 2010, MASS SPECTROM REV, V29, P29, DOI 10.1002/mas.20219
   Dunn JD, 2006, ANAL CHEM, V78, P1574, DOI 10.1021/ac0515982
   Gruhler A, 2005, MOL CELL PROTEOMICS, V4, P310, DOI 10.1074/mcp.M400219-MCP200
   Guzel Y, 2013, ANALYST, V138, P2897, DOI 10.1039/c3an00066d
   Hao YJ, 2013, J PHYS CHEM C, V117, P7736, DOI 10.1021/jp401559y
   He XX, 2012, BIOSENS BIOELECTRON, V35, P134, DOI 10.1016/j.bios.2012.02.032
   Houseman BT, 2002, NAT BIOTECHNOL, V20, P270, DOI 10.1038/nbt0302-270
   Kweon HK, 2006, ANAL CHEM, V78, P1743, DOI 10.1021/ac0522355
   Li WW, 2013, J MATER CHEM B, V1, P1947, DOI 10.1039/c3tb20127a
   Li Y, 2007, CHEM MATER, V19, P5758, DOI 10.1021/cm071738j
   Liu GD, 2005, ANAL CHEM, V77, P5894, DOI 10.1021/ac050791t
   Liu HL, 2015, TALANTA, V143, P431, DOI 10.1016/j.talanta.2015.05.019
   LORD JM, 1988, BRIT J CANCER, V58, P549, DOI 10.1038/bjc.1988.256
   Manning G, 2002, SCIENCE, V298, P1912, DOI 10.1126/science.1075762
   Miao P, 2012, BIOCONJUGATE CHEM, V23, P141, DOI 10.1021/bc200523p
   Min QH, 2011, CHEM COMMUN, V47, P11709, DOI 10.1039/c1cc15151g
   NAWROCKI J, 1993, J CHROMATOGR A, V657, P229, DOI 10.1016/0021-9673(93)80284-F
   Nelson CA, 2009, CHEM COMMUN, P6607, DOI 10.1039/b908788e
   PARKS GA, 1965, CHEM REV, V65, P177, DOI 10.1021/cr60234a002
   Qian K, 2009, ACS NANO, V3, P3656, DOI 10.1021/nn900739z
   Qu N, 2008, ANALYST, V133, P1246, DOI 10.1039/b807133k
   Rains MK, 2013, ACS CHEM NEUROSCI, V4, P1194, DOI 10.1021/cn400021d
   Sagili KD, 2008, J INFECT DEV COUNTR, V2, P124, DOI 10.3855/T2.2.124
   Song HF, 2008, CHEM COMMUN, P502, DOI 10.1039/b714383d
   Tsai CF, 2014, ANAL CHEM, V86, P685, DOI 10.1021/ac4031175
   Tsougeni K, 2011, LAB CHIP, V11, P3113, DOI 10.1039/c1lc20133f
   Wang J, 2011, J ELECTROANAL CHEM, V656, P274, DOI 10.1016/j.jelechem.2010.10.012
   Wang M, 2013, CHEM COMMUN, V49, P8788, DOI 10.1039/c3cc43290d
   Wang QZ, 2005, J AM CHEM SOC, V127, P7684, DOI 10.1021/ja050789j
   Wang Y, 2013, ANAL CHEM, V85, P9148, DOI 10.1021/ac401807b
   Xu JY, 2012, LANGMUIR, V28, P17564, DOI 10.1021/la303054w
   Yang S, 2009, ANAL CHEM, V81, P3478, DOI 10.1021/ac802739h
   Zhao HF, 2015, CHEM COMMUN, V51, P12669, DOI 10.1039/c5cc03678j
   Zhou J, 2013, ANAL CHEM, V85, P5746, DOI 10.1021/ac400336u
NR 35
TC 5
Z9 5
U1 1
U2 43
PU ELSEVIER SCIENCE SA
PI LAUSANNE
PA PO BOX 564, 1001 LAUSANNE, SWITZERLAND
SN 1572-6657
EI 1873-2569
J9 J ELECTROANAL CHEM
JI J. Electroanal. Chem.
PD NOV 15
PY 2016
VL 781
SI SI
BP 97
EP 102
DI 10.1016/j.jelechem.2016.11.001
PG 6
WC Chemistry, Analytical; Electrochemistry
WE Science Citation Index Expanded (SCI-EXPANDED)
SC Chemistry; Electrochemistry
GA EF7EZ
UT WOS:000390494200016
DA 2023-06-30
ER

PT J
AU Wang, XY
   Shu, GF
   Gao, CC
   Yang, Y
   Xu, Q
   Tang, M
AF Wang, Xiaoying
   Shu, Guofang
   Gao, Chanchan
   Yang, Yu
   Xu, Qian
   Tang, Meng
TI Electrochemical biosensor based on functional composite nanofibers for
   detection of K-ras gene via multiple signal amplification strategy
SO ANALYTICAL BIOCHEMISTRY
LA English
DT Article
DE Functional composite nanofibers; Electrospinning; K-ras gene; Sandwich
   format; Signal amplification
ID POLYMERASE-CHAIN-REACTION; ALLELE-SPECIFIC AMPLIFICATION;
   COLORECTAL-CANCER; BRAF MUTATIONS; POINT MUTATION; SENSITIVE DETECTION;
   KRAS; CELLS; HYBRIDIZATION; ONCOGENES
AB An electrochemical biosensor based on functional composite nanofibers for hybridization detection of specific K-ras gene that is highly associated with colorectal cancer via multiple signal amplification strategy has been developed. The carboxylated multiwalled carbon nanotubes (MWCNTs) doped nylon 6 (PA6) composite nanofibers (MWCNTs-PA6) was prepared using electrospinning, which served as the nanosized backbone for thionine (TH) electropolymerization. The functional composite nanofibers [MWCNTs-PA6-PTH, where PTH is poly(thionine)] used as supporting scaffolds for single-stranded DNA1 (ssDNA1) immobilization can dramatically increase the amount of DNA attachment and the hybridization sensitivity. Through the hybridization reaction, a sandwich format of ssDNA1/K-ras gene/gold nanoparticle-labeled ssDNA2 (AuNPs-ssDNA2) was fabricated, and the AuNPs offered excellent electrochemical signal transduction. The signal amplification was further implemented by forming network-like thiocyanuric acid/gold nanoparticles (TA/AuNPs). A significant sensitivity enhancement was obtained; the detection limit was down to 30 fM, and the discriminations were up to 54.3 and 51.9% between the K-ras gene and the one-base mismatched sequences including G/C and A/T mismatched bases, respectively. The amenability of this method to the analyses of K-ras gene from the SW480 colorectal cancer cell lysates was demonstrated. The results are basically consistent with those of the K-ras Kit (HRM: high-resolution melt). The method holds promise for the diagnosis and management of cancer. (C) 2014 Elsevier Inc. All rights reserved.
C1 [Wang, Xiaoying; Yang, Yu; Xu, Qian; Tang, Meng] Southeast Univ, Sch Publ Hlth, Key Lab Environm Med & Engn, Minist Educ, Nanjing 210009, Jiangsu, Peoples R China.
   [Shu, Guofang] Southeast Univ, Zhongda Hosp, Dept Clin Lab Med, Nanjing 210009, Jiangsu, Peoples R China.
   [Gao, Chanchan] Southeast Univ, Zhongda Hosp, Dept Oncol, Nanjing 210009, Jiangsu, Peoples R China.
C3 Southeast University - China; Southeast University - China; Southeast
   University - China
RP Wang, XY (通讯作者)，Southeast Univ, Sch Publ Hlth, Key Lab Environm Med & Engn, Minist Educ, Nanjing 210009, Jiangsu, Peoples R China.
EM wxy@seu.edu.cn
RI shu, guo/HGB-8714-2022
FU National Nature Science Foundation of China [81302472, 81172721,
   81172697]; Doctoral Program of Higher Education of China
   [20110092120055]; Students' Innovation Experimental Project of China
   [S2014118]
FX This project was supported by the National Nature Science Foundation of
   China (81302472, 81172721, and 81172697), the Doctoral Program of Higher
   Education of China (20110092 120055), and the Students' Innovation
   Experimental Project of China (S2014118).
CR Balschun K, 2011, EXPERT REV MOL DIAGN, V11, P799, DOI [10.1586/ERM.11.75, 10.1586/erm.11.75]
   BAULDREAY JM, 1983, ELECTROCHIM ACTA, V28, P1515, DOI 10.1016/0013-4686(83)85210-4
   Cai H., 2003, ELECTROANAL, V15, P23
   Calistri D, 2005, J CELL PHYSIOL, V204, P484, DOI 10.1002/jcp.20310
   Charette N, 2014, CURR OPIN ONCOL, V26, P454, DOI 10.1097/CCO.0000000000000088
   CHEN J, 1991, ANAL BIOCHEM, V195, P51, DOI 10.1016/0003-2697(91)90293-3
   Dai ZH, 2012, TRAC-TREND ANAL CHEM, V39, P149, DOI 10.1016/j.trac.2012.05.008
   Demers LM, 2000, ANAL CHEM, V72, P5535, DOI 10.1021/ac0006627
   Dieterle CP, 2004, CLIN CANCER RES, V10, P641, DOI 10.1158/1078-0432.CCR-1355-02
   DORON A, 1995, LANGMUIR, V11, P1313, DOI 10.1021/la00004a044
   Dror Y, 2003, LANGMUIR, V19, P7012, DOI 10.1021/la034234i
   Ekabutr P, 2013, J APPL POLYM SCI, V130, P3885, DOI 10.1002/app.39651
   Er TK, 2014, CANCER LETT, V343, P1, DOI 10.1016/j.canlet.2013.09.012
   IMAI M, 1994, CANCER-AM CANCER SOC, V73, P2727, DOI 10.1002/1097-0142(19940601)73:11<2727::AID-CNCR2820731113>3.0.CO;2-#
   Jarry A, 2004, MOL CELL PROBE, V18, P349, DOI 10.1016/j.mcp.2004.05.004
   Jeong JS, 2006, DIAM RELAT MATER, V15, P1839, DOI 10.1016/j.diamond.2006.08.026
   Jiang SH, 2012, ACS APPL MATER INTER, V4, P2597, DOI 10.1021/am300286m
   Kam Y, 2012, MOL PHARMACEUT, V9, P685, DOI 10.1021/mp200505k
   Karnoub AE, 2008, NAT REV MOL CELL BIO, V9, P517, DOI 10.1038/nrm2438
   Lang AH, 2011, J MOL DIAGN, V13, P23, DOI 10.1016/j.jmoldx.2010.11.007
   Lee SJ, 2012, BIOSENS BIOELECTRON, V38, P302, DOI 10.1016/j.bios.2012.06.009
   Lin LQ, 2013, ELECTROCHIM ACTA, V108, P808, DOI 10.1016/j.electacta.2013.07.042
   Lin LQ, 2013, BIOSENS BIOELECTRON, V42, P409, DOI 10.1016/j.bios.2012.09.063
   Liu AL, 2012, TRAC-TREND ANAL CHEM, V37, P101, DOI 10.1016/j.trac.2012.03.008
   Magnin S, 2011, J MOL DIAGN, V13, P485, DOI 10.1016/j.jmoldx.2011.05.010
   Makmura L, 2001, ANTIOXID REDOX SIGN, V3, P1105, DOI 10.1089/152308601317203611
   Malhotra P, 2013, TUMOR BIOL, V34, P1901, DOI 10.1007/s13277-013-0734-y
   Marx S, 2011, BIOSENS BIOELECTRON, V26, P2981, DOI 10.1016/j.bios.2010.11.050
   Okumura A, 2005, ANAL BIOCHEM, V339, P328, DOI 10.1016/j.ab.2005.01.017
   Park JH, 2011, CANCER CHEMOTH PHARM, V68, P1045, DOI 10.1007/s00280-011-1586-z
   Pylayeva-Gupta Y, 2011, NAT REV CANCER, V11, P761, DOI 10.1038/nrc3106
   Velho S, 2011, EXP CELL RES, V317, P2732, DOI 10.1016/j.yexcr.2011.06.002
   Vogelstein B, 2004, NAT MED, V10, P789, DOI 10.1038/nm1087
   Wang XY, 2013, ANAL CHIM ACTA, V765, P63, DOI 10.1016/j.aca.2012.12.037
   Wang YX, 2013, J MED CHEM, V56, P5219, DOI 10.1021/jm3017706
   Wang ZG, 2009, J MOL CATAL B-ENZYM, V56, P189, DOI 10.1016/j.molcatb.2008.05.005
   Wang ZJ, 2008, ANAL LETT, V41, P24, DOI 10.1080/00032710701746873
   Wennerberg K, 2005, J CELL SCI, V118, P843, DOI 10.1242/jcs.01660
   Xing BL, 2013, CHINESE SCI BULL, V58, P873, DOI 10.1007/s11434-012-5553-9
   Xu Y, 2005, CHINESE J CHEM, V23, P1665, DOI 10.1002/cjoc.200591665
   Zhu DB, 2007, CHINESE J ANAL CHEM, V35, P751
   Zhu DB, 2009, BIOSENS BIOELECTRON, V24, P3306, DOI 10.1016/j.bios.2009.04.027
NR 42
TC 28
Z9 28
U1 5
U2 109
PU ACADEMIC PRESS INC ELSEVIER SCIENCE
PI SAN DIEGO
PA 525 B ST, STE 1900, SAN DIEGO, CA 92101-4495 USA
SN 0003-2697
EI 1096-0309
J9 ANAL BIOCHEM
JI Anal. Biochem.
PD DEC 1
PY 2014
VL 466
BP 51
EP 58
DI 10.1016/j.ab.2014.08.023
PG 8
WC Biochemical Research Methods; Biochemistry & Molecular Biology;
   Chemistry, Analytical
WE Science Citation Index Expanded (SCI-EXPANDED)
SC Biochemistry & Molecular Biology; Chemistry
GA AS7ON
UT WOS:000344445200011
PM 25173509
DA 2023-06-30
ER

PT J
AU Pakapongpan, S
   Mensing, JP
   Phokharatkul, D
   Lomas, T
   Tuantranont, A
AF Pakapongpan, Saithip
   Mensing, Johannes Philipp
   Phokharatkul, Ditsayut
   Lomas, Tanom
   Tuantranont, Adisorn
TI Highly selective electrochemical sensor for ascorbic acid based on a
   novel hybrid graphene-copper phthalocyanine-polyaniline nanocomposites
SO ELECTROCHIMICA ACTA
LA English
DT Article
DE Graphene; Copper phthalocyanine; Ascorbic acid; Polyaniline;
   Electrochemical sensor
ID CARBON-PASTE ELECTRODE; PERFORMANCE LIQUID-CHROMATOGRAPHY;
   ATOMIC-ABSORPTION-SPECTROMETRY; NANOTUBE-MODIFIED ELECTRODES;
   FIELD-EFFECT TRANSISTORS; ELECTROCATALYTIC OXIDATION; VOLTAMMETRIC
   DETERMINATION; SENSITIVE DETERMINATION; MULTILAYER FILMS; BIOSENSOR
AB In this work, we designed a novel electrochemical sensing platform based on graphene (Gr)/copper(II) phthalocyanine-tetrasulfonic acid tetrasodium salt (CuPc)/polyaniline(PANI) nanocomposites. The prepared composites were used to modify screen printed electrodes (SPE) for selective determination of ascorbic acid (AA) in presence of dopamine (DA) and uric acid (UA). Copper phthalocyanine was immobilized on graphene sheets by pi-pi interaction by electrolytical exfoliation and resulting CuPc/graphene was embedded in a PANI matrix to prevent leakage of Gr/CuPc from electrodes. The Gr/CuPc/PANI nanocomposites were characterized by scanning electron microscopy (SEM), UV-vis spectroscopy, cyclic voltammetry (CV) and amperometry. The prepared modified electrode presents good electrocatalytic properties, fast response time, high stability and reproducibility. The performance of the sensor exhibited a linear range from 5 x 10(-7) to 1.2 x 10(-5) M with low a limit of detection of 6.3 x 10(-8) M (S/N = 3) and the sensitivity of the sensor was found to be 24.46 mu AmM-1. Moreover, the nanocomposites show excellent selectivity and lower potential for the oxidation of ascorbic acid. The novel sensor successfully applied to determination of AA in real samples with satisfactory results. This can open up new opportunities for fast, simple and selective detection of AA and provide a promising platform for sensor or biosensor designs for AA detection. (C) 2014 Elsevier Ltd. All rights reserved.
C1 [Pakapongpan, Saithip; Mensing, Johannes Philipp; Phokharatkul, Ditsayut; Lomas, Tanom; Tuantranont, Adisorn] Natl Elect & Comp Technol Ctr, Nanoelect & MEMs Lab, Pathum Thani, Thailand.
C3 National Science & Technology Development Agency - Thailand; National
   Electronics & Computer Technology Center (NECTEC)
RP Tuantranont, A (通讯作者)，Natl Elect & Comp Technol Ctr, Nanoelect & MEMs Lab, Pathum Thani, Thailand.
EM adisorn.tuantranont@nectec.or.th
RI Tuantranont, Adisorn/D-4837-2019; Tuantranont, Adisorn/AFV-0021-2022
OI Tuantranont, Adisorn/0000-0003-1483-616X
FU National Science and Technology Development Agency (NSTDA); NECTEC;
   Researcher Career Development Grant from Thailand Research Fund (TRF)
FX This work was supported financially by National Science and Technology
   Development Agency (NSTDA) and NECTEC. A. Tuantranont would like to
   express his gratitude for Researcher Career Development Grant from
   Thailand Research Fund (TRF).
CR Agater IB, 1997, ANAL CHIM ACTA, V356, P289, DOI 10.1016/S0003-2670(97)00556-4
   Arrigoni O, 2002, BBA-GEN SUBJECTS, V1569, P1, DOI 10.1016/S0304-4165(01)00235-5
   Berger C, 2004, J PHYS CHEM B, V108, P19912, DOI 10.1021/jp040650f
   do Nascimento RF, 2013, TALANTA, V105, P354, DOI 10.1016/j.talanta.2012.10.055
   Renedo OD, 2007, TALANTA, V73, P202, DOI 10.1016/j.talanta.2007.03.050
   Fan Y, 2011, SENSOR ACTUAT B-CHEM, V157, P669, DOI 10.1016/j.snb.2011.05.053
   Fernandes EGR, 2011, BIOSENS BIOELECTRON, V26, P4715, DOI 10.1016/j.bios.2011.05.032
   Freitag M, 2009, NANO LETT, V9, P1883, DOI 10.1021/nl803883h
   Ganesan V, 2013, ELECTROCHIM ACTA, V105, P31, DOI 10.1016/j.electacta.2013.04.178
   Gomez H, 2011, J POWER SOURCES, V196, P4102, DOI 10.1016/j.jpowsour.2010.11.002
   Hou JX, 2013, J POWER SOURCES, V224, P139, DOI 10.1016/j.jpowsour.2012.09.091
   Jin YC, 2013, J ELECTROANAL CHEM, V693, P79, DOI 10.1016/j.jelechem.2013.01.031
   Kang TF, 1997, ANAL CHIM ACTA, V354, P343, DOI 10.1016/S0003-2670(97)00424-8
   Keeley GP, 2010, J MATER CHEM, V20, P7864, DOI 10.1039/c0jm01527j
   KISHIDA E, 1992, ANAL CHEM, V64, P1505, DOI 10.1021/ac00037a035
   Ko G, 2010, CURR APPL PHYS, V10, P1002, DOI 10.1016/j.cap.2009.12.024
   Kuila T, 2011, BIOSENS BIOELECTRON, V26, P4637, DOI 10.1016/j.bios.2011.05.039
   Kul D, 2013, TALANTA, V111, P76, DOI 10.1016/j.talanta.2013.02.043
   Kumar SA, 2008, BIOSENS BIOELECTRON, V24, P518, DOI 10.1016/j.bios.2008.05.007
   LAVIRON E, 1979, J ELECTROANAL CHEM, V101, P19, DOI 10.1016/S0022-0728(79)80075-3
   Li F, 2011, SENSOR ACTUAT B-CHEM, V157, P110, DOI 10.1016/j.snb.2011.03.033
   Li F, 2010, ELECTROCHIM ACTA, V55, P838, DOI 10.1016/j.electacta.2009.09.049
   Liang MH, 2009, J MATER CHEM, V19, P5871, DOI 10.1039/b901551e
   Luo XL, 2004, ANAL CHIM ACTA, V512, P57, DOI 10.1016/j.aca.2004.02.039
   Mensing JP, 2012, J MATER CHEM, V22, P17094, DOI 10.1039/c2jm32588h
   Moraes FC, 2009, TALANTA, V79, P1406, DOI 10.1016/j.talanta.2009.06.013
   Murthy ASN, 1996, BIOSENS BIOELECTRON, V11, P191, DOI 10.1016/0956-5663(96)83727-4
   Ozoemena KI, 2006, ELECTROCHIM ACTA, V51, P2669, DOI 10.1016/j.electacta.2005.08.007
   Perez EF, 1998, ELECTROANAL, V10, P111, DOI 10.1002/(SICI)1521-4109(199802)10:2<111::AID-ELAN111>3.3.CO;2-M
   PETERSSON M, 1986, ANAL CHIM ACTA, V187, P333, DOI 10.1016/S0003-2670(00)82927-X
   Ping JF, 2012, FOOD CHEM, V135, P362, DOI 10.1016/j.foodchem.2012.05.013
   PournaghiAzar MH, 1995, TALANTA, V42, P1839, DOI 10.1016/0039-9140(95)01638-4
   Pumera M, 2010, TRAC-TREND ANAL CHEM, V29, P954, DOI 10.1016/j.trac.2010.05.011
   Qian L, 2005, SENSOR ACTUAT B-CHEM, V107, P303, DOI 10.1016/j.snb.2004.10.016
   Raoof JB, 2001, J ELECTROANAL CHEM, V515, P45, DOI 10.1016/S0022-0728(01)00642-8
   ROSE RC, 1981, ANAL BIOCHEM, V114, P140, DOI 10.1016/0003-2697(81)90464-4
   Rozlivkova Z, 2011, THIN SOLID FILMS, V519, P5933, DOI 10.1016/j.tsf.2011.03.025
   Sha YF, 2006, TALANTA, V70, P556, DOI 10.1016/j.talanta.2006.01.007
   Shao YY, 2010, ELECTROANAL, V22, P1027, DOI 10.1002/elan.200900571
   Sivanesan A, 2007, ELECTROCHIM ACTA, V52, P8118, DOI 10.1016/j.electacta.2007.07.020
   Stasyuk N, 2012, BIOSENS BIOELECTRON, V37, P46, DOI 10.1016/j.bios.2012.04.031
   Tahir ZM, 2005, BIOSENS BIOELECTRON, V20, P1690, DOI 10.1016/j.bios.2004.08.008
   Wang GX, 2009, CARBON, V47, P2049, DOI 10.1016/j.carbon.2009.03.053
   Wang K, 2005, TALANTA, V67, P798, DOI 10.1016/j.talanta.2005.04.015
   Wang L, 2009, ACS NANO, V3, P2995, DOI 10.1021/nn900667s
   Wang ZH, 2002, ANALYST, V127, P653, DOI 10.1039/b201060g
   Xia FN, 2010, NANO LETT, V10, P715, DOI 10.1021/nl9039636
   Yebra MC, 2001, ANAL CHIM ACTA, V448, P157, DOI 10.1016/S0003-2670(01)01327-7
   YebraBiurrun MD, 1997, MIKROCHIM ACTA, V126, P53, DOI 10.1007/BF01242660
   Yoo JJ, 2011, NANO LETT, V11, P1423, DOI 10.1021/nl200225J
   Yoon HJ, 2011, SENSOR ACTUAT B-CHEM, V157, P310, DOI 10.1016/j.snb.2011.03.035
   Zagal JH, 1999, ELECTROCHEM COMMUN, V1, P389, DOI 10.1016/S1388-2481(99)00076-4
   Zagal JH, 2010, COORDIN CHEM REV, V254, P2755, DOI 10.1016/j.ccr.2010.05.001
   Zhang K, 2010, CHEM MATER, V22, P1392, DOI 10.1021/cm902876u
   Zhang QQ, 2013, ELECTROCHIM ACTA, V90, P95, DOI 10.1016/j.electacta.2012.11.035
   Zhang ZJ, 1996, TALANTA, V43, P119, DOI 10.1016/0039-9140(95)01710-0
   Zhu XB, 2009, ELECTROCHEM COMMUN, V11, P1543, DOI 10.1016/j.elecom.2009.05.055
   Zou YJ, 2007, BIOSENS BIOELECTRON, V22, P2669, DOI 10.1016/j.bios.2006.10.035
   Zuo X, 2012, SENSOR ACTUAT B-CHEM, V161, P1074, DOI 10.1016/j.snb.2011.12.013
   Zuo X, 2012, J MATER SCI, V47, P2731, DOI 10.1007/s10853-011-6099-y
NR 60
TC 103
Z9 105
U1 2
U2 195
PU PERGAMON-ELSEVIER SCIENCE LTD
PI OXFORD
PA THE BOULEVARD, LANGFORD LANE, KIDLINGTON, OXFORD OX5 1GB, ENGLAND
SN 0013-4686
EI 1873-3859
J9 ELECTROCHIM ACTA
JI Electrochim. Acta
PD JUL 1
PY 2014
VL 133
BP 294
EP 301
DI 10.1016/j.electacta.2014.03.167
PG 8
WC Electrochemistry
WE Science Citation Index Expanded (SCI-EXPANDED)
SC Electrochemistry
GA AJ8VK
UT WOS:000337985800037
DA 2023-06-30
ER

PT J
AU Diao, W
   Tang, M
   Ding, SJ
   Li, XM
   Cheng, WB
   Mo, F
   Yan, XY
   Ma, HM
   Yan, YR
AF Diao, Wei
   Tang, Min
   Ding, Shijia
   Li, Xinmin
   Cheng, Wenbin
   Mo, Fei
   Yan, Xiaoyu
   Ma, Hongmin
   Yan, Yurong
TI Highly sensitive surface plasmon resonance biosensor for the detection
   of HIV-related DNA based on dynamic and structural DNA nanodevices
SO BIOSENSORS & BIOELECTRONICS
LA English
DT Article
DE HIV-related DNA; Surface plasmon resonance; DNA nanodevice;
   Entropy-driven strand displacement reaction; Double-layer DNA
   tetrahedron; Biosensing strategy
ID TARGET RECYCLING AMPLIFICATION; NUCLEIC-ACIDS; ELECTROCHEMICAL
   DETECTION; ULTRASENSITIVE DETECTION; MOLECULAR MACHINE; VISUAL
   DETECTION; SPR BIOSENSOR; CANCER-CELLS; LABEL-FREE; MICRORNA
AB Early detection, diagnosis and treatment of human immune deficiency virus (HIV) infection is the key to reduce acquired immunodeficiency syndrome (AIDS) mortality. In our research, an innovative surface plasmon resonance (SPR) biosensing strategy has been developed for highly sensitive detection of HIV-related DNA based on entropy-driven strand displacement reactions (ESDRs) and double-layer DNA tetrahedrons (DDTs). ESDRs as enzyme-free and label-free signal amplification circuit can be specifically triggered by target DNA, leading to the cyclic utilization of target DNA and the formation of plentiful double-stranded DNA (dsDNA) products. Subsequently, the dsDNA products bind to the immobilized hairpin capture probes and further combine with DDTs nanostructures. Due to the high efficiency of ESDRs and large molecular weight of DDTs, the SPR response signal was enhanced dramatically. The proposed SPR biosensor could detect target DNA sensitively and specifically in a linear range from 1 pM to 150 nM with a detection limit of 48 fM. In addition, the whole detecting process can be accomplished in 60 min with high accuracy and duplicability. In particular, the developed SPR biosensor was successfully used to analyze target DNA in complex biological sample, indicating that the developed strategy is promising for rapid and early clinical diagnosis of HIV infection.
C1 [Diao, Wei; Tang, Min; Ding, Shijia; Li, Xinmin; Cheng, Wenbin; Mo, Fei; Yan, Xiaoyu; Ma, Hongmin; Yan, Yurong] Chongqing Med Univ, Coll Lab Med, Key Lab Clin Lab Diagnost, Minist Educ, Chongqing 400016, Peoples R China.
C3 Chongqing Medical University
RP Yan, YR (通讯作者)，Chongqing Med Univ, Coll Lab Med, Key Lab Clin Lab Diagnost, Minist Educ, Chongqing 400016, Peoples R China.
EM yanyurong163@163.com
RI Cheng, Wei/M-8264-2016
OI Cheng, Wei/0000-0002-1921-9761; tang, min/0000-0001-5633-0816
FU National Natural Science Foundation of China [81371904, 81572080];
   Achievement Transfer Project of Institutions of Higher Education in
   Chongqing [KJZH14205]; Special Project for Social Livelihood and
   Technological Innovation of Chongqing [cstc2016shmszx130043]; Research
   Innovation Project for Post Graduate of Chongqing Municipal [CYS16139,
   CYS16135]
FX This work was funded by the National Natural Science Foundation of China
   (81371904 and 81572080), the Achievement Transfer Project of
   Institutions of Higher Education in Chongqing (KJZH14205), the Special
   Project for Social Livelihood and Technological Innovation of Chongqing
   (cstc2016shmszx130043), the Research Innovation Project for Post
   Graduate of Chongqing Municipal (CYS16139 and CYS16135).
CR Avettand-Fenol V, 2009, J MED VIROL, V81, P217, DOI 10.1002/jmv.21390
   de la Rica R, 2012, NAT NANOTECHNOL, V7, P821, DOI [10.1038/NNANO.2012.186, 10.1038/nnano.2012.186]
   Ding XJ, 2017, BIOSENS BIOELECTRON, V87, P345, DOI 10.1016/j.bios.2016.08.077
   Douglas SM, 2007, P NATL ACAD SCI USA, V104, P6644, DOI 10.1073/pnas.0700930104
   Feng QM, 2017, ACS APPL MATER INTER, V9, P17638, DOI 10.1021/acsami.7b04553
   Girardi E, 2007, JAIDS-J ACQ IMM DEF, V46, pS3, DOI 10.1097/01.qai.0000286597.57066.2b
   Goodman RP, 2005, SCIENCE, V310, P1661, DOI 10.1126/science.1120367
   Hao KH, 2017, ANAL CHIM ACTA, V954, P114, DOI 10.1016/j.aca.2016.12.006
   He L, 2017, ACS NANO, V11, P4060, DOI 10.1021/acsnano.7b00725
   Li C, 2016, ANAL CHEM, V88, P7583, DOI 10.1021/acs.analchem.6b01250
   Li JB, 2016, BIOSENS BIOELECTRON, V77, P435, DOI 10.1016/j.bios.2015.09.069
   Li X, 2015, CHEM COMMUN, V51, P11084, DOI 10.1039/c5cc03723a
   Li XM, 2016, BIOSENS BIOELECTRON, V80, P98, DOI 10.1016/j.bios.2016.01.048
   Li ZH, 2014, ACS APPL MATER INTER, V6, P17944, DOI 10.1021/am5047735
   Lin MH, 2016, NAT PROTOC, V11, P1244, DOI 10.1038/nprot.2016.071
   Lin MH, 2015, ANGEW CHEM INT EDIT, V54, P2151, DOI 10.1002/anie.201410720
   Liu SP, 2015, BIOSENS BIOELECTRON, V71, P57, DOI 10.1016/j.bios.2015.04.006
   Long YY, 2016, SCI REP-UK, V6, DOI 10.1038/srep23949
   Lv YF, 2015, ANAL CHEM, V87, P11714, DOI 10.1021/acs.analchem.5b02654
   Mao XH, 2016, CHEM SCI, V7, P1200, DOI 10.1039/c5sc03705k
   Miao YB, 2016, BIOSENS BIOELECTRON, V86, P477, DOI 10.1016/j.bios.2016.07.007
   Pei H, 2012, J AM CHEM SOC, V134, P11876, DOI 10.1021/ja304118z
   Qaddare SH, 2017, BIOSENS BIOELECTRON, V89, P773, DOI 10.1016/j.bios.2016.10.033
   Shi K, 2015, ANAL CHEM, V87, P8578, DOI 10.1021/acs.analchem.5b02418
   Wang Q, 2016, BIOSENS BIOELECTRON, V77, P1001, DOI 10.1016/j.bios.2015.10.091
   Wang YJ, 2015, ACS APPL MATER INTER, V7, P18872, DOI 10.1021/acsami.5b05857
   Wu H, 2016, BIOSENS BIOELECTRON, V81, P303, DOI 10.1016/j.bios.2016.03.013
   Wu L, 2007, SENSOR ACTUAT B-CHEM, V122, P243, DOI 10.1016/j.snb.2006.05.025
   Wu YQ, 2014, SMALL, V10, P2067, DOI 10.1002/smll.201303558
   Xiang Y, 2015, BIOSENS BIOELECTRON, V66, P512, DOI 10.1016/j.bios.2014.11.021
   Xie SB, 2016, ANAL CHEM, V88, P5218, DOI 10.1021/acs.analchem.6b00276
   Yao GH, 2015, ANAL CHEM, V87, P929, DOI 10.1021/ac503016f
   Yuan PX, 2017, BIOSENS BIOELECTRON, V97, P1, DOI 10.1016/j.bios.2017.05.033
   Zhang DY, 2011, NAT CHEM, V3, P103, DOI [10.1038/nchem.957, 10.1038/NCHEM.957]
   Zhou LM, 2015, ACS APPL MATER INTER, V7, P24438, DOI 10.1021/acsami.5b08154
   Zhou WJ, 2014, BIOSENS BIOELECTRON, V55, P220, DOI 10.1016/j.bios.2013.12.021
   Zhu GZ, 2013, J AM CHEM SOC, V135, P16438, DOI 10.1021/ja406115e
NR 37
TC 77
Z9 78
U1 14
U2 489
PU ELSEVIER ADVANCED TECHNOLOGY
PI OXFORD
PA OXFORD FULFILLMENT CENTRE THE BOULEVARD, LANGFORD LANE, KIDLINGTON,
   OXFORD OX5 1GB, OXON, ENGLAND
SN 0956-5663
EI 1873-4235
J9 BIOSENS BIOELECTRON
JI Biosens. Bioelectron.
PD FEB 15
PY 2018
VL 100
BP 228
EP 234
DI 10.1016/j.bios.2017.08.042
PG 7
WC Biophysics; Biotechnology & Applied Microbiology; Chemistry, Analytical;
   Electrochemistry; Nanoscience & Nanotechnology
WE Science Citation Index Expanded (SCI-EXPANDED)
SC Biophysics; Biotechnology & Applied Microbiology; Chemistry;
   Electrochemistry; Science & Technology - Other Topics
GA FN7GV
UT WOS:000416187600030
PM 28918231
DA 2023-06-30
ER

PT J
AU Chen, D
   Chen, N
   Liu, FN
   Wang, YM
   Liang, HG
   Yang, YB
   Yuan, Q
AF Chen, Duo
   Chen, Na
   Liu, Fangning
   Wang, Yiming
   Liang, Huageng
   Yang, Yanbing
   Yuan, Quan
TI Flexible Point-of-Care Electrodes for Ultrasensitive Detection of
   Bladder Tumor-Relevant miRNA in Urine
SO ANALYTICAL CHEMISTRY
LA English
DT Article
ID CANCER; TRANSPARENT; BIOSENSOR; DIAGNOSIS; PLATFORM; PROBE
AB Portable point-of-care testing (POCT) is currently drawing enormous attention owing to its great potential for disease diagnosis and personal health management. Electrochemical biosensors, with the intrinsic advantages of cost-effectiveness, fast response, ease of miniaturization, and integration, are considered as one of the most promising candidates for POCT application. However, the clinical application of electrochemical biosensors-based POCT is hindered by the decreased detection sensitivity due to the low abundance of disease-relevant biomolecules in extremely complex biological samples. Herein, we construct a flexible electrochemical biosensor based on single-stranded DNA functionalized single-walled carbon nanotubes (ssDNA-SWNTs) for high sensitivity and stability detection of miRNA-21 in human urine to achieve bladder cancer (BCa) diagnosis and classification. The ssDNA-SWNT electrodes with a 2D interconnected network structure exhibit a high electrical conductivity, thus enabling the ultrasensitive detection of miRNA-21 with a detection limit of 3.0 fM. Additionally, the intrinsic flexibility of ssDNASWNT electrodes endows the biosensors with the capability to achieve high stability detection of miRNA-21 even under large bending deformations. In a cohort of 40 BCa patients at stages I-III and 44 negative control samples, the constructed ssDNASWNT biosensors could detect BCa with a 92.5% sensitivity, an 88.6% specificity, and classify the cancer stages with an overall accuracy of 81.0%. Additionally, the flexible ssDNA-SWNT biosensors could also be utilized for treatment efficiency assessment and cancer recurrence monitoring. Owing to their excellent sensitivity and stability, the designed flexible ssDNA-SWNT biosensors in this work propose a strategy to realize point-of-care detection of complex clinical samples to achieve personalized healthcare.
C1 [Chen, Duo; Chen, Na; Wang, Yiming; Yang, Yanbing; Yuan, Quan] Wuhan Univ, Sch Microelect, Coll Chem & Mol Sci, Wuhan 430072, Peoples R China.
   [Liu, Fangning; Liang, Huageng] Technol Univ, Union Hosp, Tongji Med Coll Huazhong Sci, Urol Dept, Wuhan 430000, Peoples R China.
   [Yuan, Quan] Hunan Univ, Coll Chem & Chem Engn, Mol Sci & Biomed Lab MBL, State Key Lab Chemo Biosensing & Chemometr, Changsha 410082, Peoples R China.
C3 Wuhan University; Huazhong University of Science & Technology; Hunan
   University
RP Yang, YB (通讯作者)，Wuhan Univ, Sch Microelect, Coll Chem & Mol Sci, Wuhan 430072, Peoples R China.
EM yangyanbing@whu.edu.cn
RI Yang, Yanbing/AGS-3267-2022
OI Yuan, Quan/0000-0002-3085-431X
FU National Natural Science Foundation of China [21925401, 21904033];
   National Key R&D Program of China [2017YFA0208000, 2021YFA1202400];
   Fundamental Research Funds for the Central Universities [2042021kf0036,
   2042022kf0028]; Tencent Foundation
FX The National Natural Science Foundation of China (21925401 and 21904033)
   , the National Key R&D Program of China (2017YFA0208000 and
   2021YFA1202400) , the Fundamental Research Funds for the Central
   Universities (2042021kf0036 and 2042022kf0028) , and the Tencent
   Foundation are acknowledged for research funding. We thank the Core
   Facility of Wuhan University for large-scale instrument and equipment
   sharing foundation.
CR Bury D, 2017, LANCET, V390, P2765, DOI 10.1016/S0140-6736(17)33301-9
   Cao PF, 2021, ANAL CHIM ACTA, V1151, DOI 10.1016/j.aca.2021.338251
   Catto JWF, 2011, EUR UROL, V59, P671, DOI 10.1016/j.eururo.2011.01.044
   Dai YF, 2019, ANGEW CHEM INT EDIT, V58, P12355, DOI 10.1002/anie.201901879
   Dong SB, 2015, ACS APPL MATER INTER, V7, P8834, DOI 10.1021/acsami.5b01438
   Duan RX, 2017, ACS APPL MATER INTER, V9, P23420, DOI 10.1021/acsami.7b05639
   Guo J, 2022, CHINESE CHEM LETT, V33, P979, DOI 10.1016/j.cclet.2021.07.048
   Hirofumi Y., 2013, NAT REV NEUROL, V10, P396
   Hu AQ, 2019, J AM CHEM SOC, V141, P11322, DOI 10.1021/jacs.9b05869
   Ji CL, 2021, CHINESE J CHEM, V39, P3188, DOI 10.1002/cjoc.202100391
   Kruger A, 2020, NAT COMMUN, V11, DOI 10.1038/s41467-020-15858-w
   Lee E, 2018, J CLIN ONCOL, V36, DOI 10.1200/JCO.2018.36.6_suppl.521
   Lee J., 2020, ADV MATER, V32
   Lee J, 2012, J AM CHEM SOC, V134, P13410, DOI 10.1021/ja3044807
   Li GF, 2018, ACS CATAL, V8, P11688, DOI 10.1021/acscatal.8b02217
   Li YX, 2020, CHINESE CHEM LETT, V31, P1387, DOI 10.1016/j.cclet.2020.03.043
   Liang LG, 2018, ANAL CHIM ACTA, V1044, P93, DOI 10.1016/j.aca.2018.07.044
   Liao N, 2021, ANAL CHEM, V93, P4051, DOI 10.1021/acs.analchem.0c05051
   Liao N, 2020, ANAL CHEM, V92, P3940, DOI 10.1021/acs.analchem.9b05433
   Lin CW, 2013, J AM CHEM SOC, V135, P5144, DOI 10.1021/ja400041f
   Lin MH, 2020, ANAL CHEM, V92, P9963, DOI 10.1021/acs.analchem.0c01571
   Liu C, 2019, NAT BIOMED ENG, V3, P183, DOI 10.1038/s41551-018-0343-6
   Low SS, 2017, BIOSENS BIOELECTRON, V94, P365, DOI 10.1016/j.bios.2017.02.038
   Lu Q, 2021, BIOSENS BIOELECTRON, V184, DOI 10.1016/j.bios.2021.113229
   Ordonez JM, 2015, J CLIN ONCOL, V33
   Miller AM, 2019, NATURE, V565, P654, DOI 10.1038/s41586-019-0882-3
   Ouyang T, 2017, J MATER CHEM A, V5, P14551, DOI 10.1039/c7ta02412f
   Pei H, 2014, ACCOUNTS CHEM RES, V47, P550, DOI 10.1021/ar400195t
   Pei H, 2010, ADV MATER, V22, P4754, DOI 10.1002/adma.201002767
   Ploussard G, 2014, EUR UROL, V66, P120, DOI 10.1016/j.eururo.2014.02.038
   Prattis I, 2021, TRENDS BIOTECHNOL, V39, P1065, DOI 10.1016/j.tibtech.2021.01.005
   Qi LJ, 2021, ANGEW CHEM INT EDIT, V60, P24823, DOI 10.1002/anie.202108827
   Schmidt MP, 2017, LANGMUIR, V33, P8525, DOI 10.1021/acs.langmuir.7b01911
   Shrivastava S, 2020, CHEM SOC REV, V49, P1812, DOI 10.1039/c9cs00319c
   Smith DA, 2017, SENSOR ACTUAT B-CHEM, V253, P335, DOI 10.1016/j.snb.2017.06.069
   Tu JB, 2020, ADV FUNCT MATER, V30, DOI 10.1002/adfm.201906713
   Wang X, 2008, NANO LETT, V8, P323, DOI 10.1021/nl072838r
   Wang YY, 2017, SMALL METHODS, V1, DOI 10.1002/smtd.201700197
   Wang YQ, 2019, ACS SENSORS, V4, P2124, DOI 10.1021/acssensors.9b00927
   Wester N, 2020, ANAL CHEM, V92, P13017, DOI 10.1021/acs.analchem.0c01857
   Wu JM, 2021, ANAL CHEM, V93, P8799, DOI 10.1021/acs.analchem.1c00478
   Yang MQ, 2020, ADV FUNCT MATER, V30, DOI 10.1002/adfm.202004460
   Yang T, 2021, ACS NANO, V15, P11555, DOI 10.1021/acsnano.1c01606
   Yang XD, 2018, ADV FUNCT MATER, V28, DOI 10.1002/adfm.201704505
   Yang YB, 2022, ADV MATER, V34, DOI 10.1002/adma.202203224
   Yang YB, 2019, SCIENCE, V364, P1057, DOI 10.1126/science.aau5321
   Yang YB, 2018, CARBON, V129, P380, DOI 10.1016/j.carbon.2017.12.013
   Yang YB, 2017, ADV FUNCT MATER, V27, DOI 10.1002/adfm.201604096
   Yang YJ, 2020, SCI CHINA CHEM, V63, P997, DOI 10.1007/s11426-020-9743-2
   Yu HX, 2021, ANGEW CHEM INT EDIT, V60, P2993, DOI 10.1002/anie.202008231
   Zhang HX, 2020, ANAL CHEM, V92, P5546, DOI 10.1021/acs.analchem.0c00469
   Zhang SC, 2020, NAT COMMUN, V11, DOI 10.1038/s41467-020-18977-6
   Zhao ML, 2020, ANAL CHEM, V92, P11044, DOI 10.1021/acs.analchem.0c00152
   Zhao Z, 2021, TRAC-TREND ANAL CHEM, V139, DOI 10.1016/j.trac.2021.116253
   Zhu M, 2020, ANAL CHEM, V92, P12437, DOI 10.1021/acs.analchem.0c02205
   Zong C, 2018, CHEM REV, V118, P4946, DOI 10.1021/acs.chemrev.7b00668
NR 56
TC 0
Z9 0
U1 38
U2 38
PU AMER CHEMICAL SOC
PI WASHINGTON
PA 1155 16TH ST, NW, WASHINGTON, DC 20036 USA
SN 0003-2700
EI 1520-6882
J9 ANAL CHEM
JI Anal. Chem.
PD JAN 24
PY 2023
VL 95
IS 3
BP 1847
EP 1855
DI 10.1021/acs.analchem.2c03156
EA JAN 2023
PG 9
WC Chemistry, Analytical
WE Science Citation Index Expanded (SCI-EXPANDED)
SC Chemistry
GA E2RZ9
UT WOS:000912651800001
PM 36607132
DA 2023-06-30
ER

PT J
AU Hu, Y
   Xie, HY
   Hu, JY
   Yang, DT
AF Hu, Yang
   Xie, Hanyin
   Hu, Jiaying
   Yang, Danting
TI Disposable Electrochemical Aptasensor Based on Graphene Oxide-DNA
   Complex as Signal Amplifier towards Ultrasensitive Detection of
   Ochratoxin A
SO MICROMACHINES
LA English
DT Article
DE aptasensor; graphene oxide; reduced graphene oxide; AuNPs; ochratoxin A;
   signal amplification
ID LABEL-FREE APTASENSOR; SENSITIVE DETECTION; EXONUCLEASE III;
   AMPLIFICATION; NANOCOMPOSITES; BIOSENSOR; PLATFORM; APTAMER; SENSOR;
   FOODS
AB Signal amplification is crucial in developing a reliable disposable screen-printed carbon electrodes (SPCEs)-based biosensor for analyte detection with a narrow detection window. This work demonstrated a novel label-free electrochemical aptasensor based on SPCEs for the ultrasensitive detection of ochratoxin A (OTA). The graphene oxide-DNA (GO-DNA) complex as a signal amplifier with easy preparation was investigated for the first time. The proposed aptasensor based on the SPCEs/GO/cDNA-aptamer/3D-rGO-AuNPs structure was formed through the hybridization of aptamer-linked 3D-rGO/AuNPs and its complementary DNA-linked GO (GO-cDNA). The presence of OTA was discerned by its specific aptamer forming a curled OTA-aptamer complex and releasing the GO-cDNA from the surface of SPCEs. The resulting OTA-aptamer complex hindered interfacial electron transfer on the sensing surface, leading to the decreased peak current. The GO-cDNA further amplified the peak current change. This electrochemical aptasensor showed a low limit of detection of 5 fg/mL as well as good reproducibility with the relative standard deviation (RSD) of 4.38%. Moreover, the detection result of OTA in the rice and oat samples was comparable with that of the enzyme-linked immunosorbent assay (ELISA) kit. In general, the OTA aptasensor used in this work with convenient preparation, low-cost, good selectivity, high sensitivity and acceptable reproducibility can be proposed as a reliable point-of-care (POC) technique for OTA determination.
C1 [Hu, Yang; Xie, Hanyin; Hu, Jiaying; Yang, Danting] Ningbo Univ, Sch Med, Dept Preventat Med, Zhejiang Key Lab Pathophysiol, 818 Fenghua Rd, Ningbo 315211, Peoples R China.
C3 Ningbo University
RP Yang, DT (通讯作者)，Ningbo Univ, Sch Med, Dept Preventat Med, Zhejiang Key Lab Pathophysiol, 818 Fenghua Rd, Ningbo 315211, Peoples R China.
EM 2011101047@nbu.edu.cn; 196002099@nbu.edu.cn; 196002028@nbu.edu.cn;
   yangdanting@nbu.edu.cn
FU Fundamental Research Funds for the Provincial Universities of Zhejiang
   [SJLY2021009]; K.C. Wong Magna Fund in Ningbo University
FX This research was funded by the Fundamental Research Funds for the
   Provincial Universities of Zhejiang (SJLY2021009) and K.C. Wong Magna
   Fund in Ningbo University.
CR Afzali D, 2016, J FOOD SCI TECH MYS, V53, P909, DOI 10.1007/s13197-015-2016-8
   Alhamoud Y, 2019, BIOSENS BIOELECTRON, V141, DOI 10.1016/j.bios.2019.111418
   Alhamoud Y, 2021, BIOSENSORS-BASEL, V11, DOI 10.3390/bios11030087
   Catanante G, 2016, TALANTA, V153, P138, DOI 10.1016/j.talanta.2016.03.004
   Dervin S, 2021, IEEE SENS J, V21, P26226, DOI 10.1109/JSEN.2021.3073287
   Dong Y, 2020, MICROCHIM ACTA, V187, DOI 10.1007/s00604-020-4128-8
   el Khoury A, 2010, TOXINS, V2, P461, DOI 10.3390/toxins2040461
   Gokce G, 2020, FOOD CONTROL, V115, DOI 10.1016/j.foodcont.2020.107271
   Jian JM, 2013, SENSORS-BASEL, V13, P13063, DOI 10.3390/s131013063
   Jimenez-Fierrez F, 2020, SENSORS-BASEL, V20, DOI 10.3390/s20164489
   Kaur N, 2019, MICROCHEM J, V144, P102, DOI 10.1016/j.microc.2018.08.064
   Krishnan SK, 2019, RSC ADV, V9, P8778, DOI 10.1039/c8ra09577a
   Li KX, 2021, MICROCHEM J, V168, DOI 10.1016/j.microc.2021.106378
   Liu C, 2017, FOOD ANAL METHOD, V10, P1982, DOI 10.1007/s12161-016-0771-4
   Liu JN, 2022, BIOELECTROCHEMISTRY, V143, DOI 10.1016/j.bioelechem.2021.107995
   Liu X, 2015, ANAL CHEM, V87, P1387, DOI 10.1021/ac504305z
   Lu LX, 2021, ANAL CHIM ACTA, V1141, P83, DOI 10.1016/j.aca.2020.10.035
   Magnoli CE, 2007, MYCOPATHOLOGIA, V163, P249, DOI 10.1007/s11046-007-9005-z
   Nan MN, 2019, TOXINS, V11, DOI 10.3390/toxins11020071
   Pfohl-Leszkowicz A, 2007, MOL NUTR FOOD RES, V51, P61, DOI 10.1002/mnfr.200600137
   Rivas L, 2015, ANAL CHEM, V87, P5167, DOI 10.1021/acs.analchem.5b00890
   Santovito E, 2020, ANAL CHIM ACTA, V1133, P20, DOI 10.1016/j.aca.2020.07.078
   Schrenk D, 2020, EFSA J, V18, DOI 10.2903/j.efsa.2020.6113
   Shephard GS, 2008, CHEM SOC REV, V37, P2468, DOI 10.1039/b713084h
   Suea-Ngam A, 2019, ACS SENSORS, V4, P1560, DOI 10.1021/acssensors.9b00237
   Thomas K, 2016, J AOAC INT, V99, P1173, DOI 10.5740/jaoacint.16-0146
   Wang XY, 2019, SENSOR ACTUAT B-CHEM, V281, P595, DOI 10.1016/j.snb.2018.10.148
   Wang YH, 2019, BIOSENS BIOELECTRON, V124, P82, DOI 10.1016/j.bios.2018.10.007
   Yang YJ, 2019, TALANTA, V199, P310, DOI 10.1016/j.talanta.2019.02.015
   Yu ZH, 2019, SENSOR ACTUAT B-CHEM, V284, P73, DOI 10.1016/j.snb.2018.12.126
   Zejli H, 2018, TALANTA, V185, P513, DOI 10.1016/j.talanta.2018.03.089
   Zhao YY, 2018, SENSOR ACTUAT B-CHEM, V255, P1640, DOI 10.1016/j.snb.2017.08.176
NR 32
TC 4
Z9 4
U1 16
U2 34
PU MDPI
PI BASEL
PA ST ALBAN-ANLAGE 66, CH-4052 BASEL, SWITZERLAND
EI 2072-666X
J9 MICROMACHINES-BASEL
JI Micromachines
PD JUN
PY 2022
VL 13
IS 6
AR 834
DI 10.3390/mi13060834
PG 11
WC Chemistry, Analytical; Nanoscience & Nanotechnology; Instruments &
   Instrumentation; Physics, Applied
WE Science Citation Index Expanded (SCI-EXPANDED)
SC Chemistry; Science & Technology - Other Topics; Instruments &
   Instrumentation; Physics
GA 2N5HL
UT WOS:000818409700001
PM 35744448
OA gold, Green Published
DA 2023-06-30
ER

PT J
AU Reta, N
   Michelmore, A
   Saint, CP
   Prieto-Simon, B
   Voelcker, NH
AF Reta, Nekane
   Michelmore, Andrew
   Saint, Christopher P.
   Prieto-Simon, Beatriz
   Voelcker, Nicolas H.
TI Label-Free Bacterial Toxin Detection in Water Supplies Using Porous
   Silicon Nanochannel Sensors
SO ACS SENSORS
LA English
DT Article
DE lipopolysaccharides; endotoxins; porous silicon; label-free detection;
   electrochemical biosensor; bacterial contamination; polymyxin
ID ELECTROCHEMICAL BIOSENSORS; ENDOTOXIN; INHALATION; FOOD
AB Lipopolysaccharides (LPS) are the major component of the outer membrane of all Gram-negative bacteria and some cyanobacteria and are released during growth and cell death. LPS pose a potential health risk in water, causing acute respiratory illnesses, inhalation fever, and gastrointestinal disorders. The need for rapid and accurate detection of LPS has become a major priority to facilitate more timely and efficacious intervention and, hence, avoid unsafe water distribution. In this context, a porous silicon membrane (pSiM)-based electrochemical biosensor was developed for direct and sensitive detection of LPS. pSiM, featuring arrays of nanochannels, was modified with polymyxin B (PmB), an antimicrobial peptide with strong affinity to LPS. Detection of LPS was based on measuring the changes in the diffusion through the nanochannels of an electroactive species added in solution, caused by the nanochannel blockage upon LPS binding to PmB. Results showed a limit of detection of 1.8 ng/mL, and a linear response up to 10,000 ng/mL spiked in buffer. Selectivity of the sensor toward potential interfering species in water supplies was also assessed. Sensor performance was then evaluated in water samples from a water treatment plant (WTP), and detection of LPS well below the levels encountered in episodes of water contamination and in humidifiers was demonstrated. The same platform was also tested for bacterial detection including Pseudomonas aeruginosa and Escherichia coli spiked in water samples from a WTP. Considering its performance characteristics, this platform represents a promising screening tool to identify the presence of LPS in water supplies and provide early warning of contamination events.
C1 [Reta, Nekane; Michelmore, Andrew; Saint, Christopher P.; Prieto-Simon, Beatriz; Voelcker, Nicolas H.] Univ South Australia, Future Ind Inst, Mawson Lakes, SA 5095, Australia.
   [Saint, Christopher P.] Univ South Australia, Sch Nat & Built Environm, Nat & Built Environm Res Ctr, Mawson Lakes, SA 5095, Australia.
   [Michelmore, Andrew] Univ South Australia, Sch Engn, Mawson Lakes, SA 5095, Australia.
   [Prieto-Simon, Beatriz; Voelcker, Nicolas H.] Monash Univ, Monash Inst Pharmaceut Sci, Parkville, Vic 3052, Australia.
   [Voelcker, Nicolas H.] Victorian Node Australian Natl Fabricat Facil, Melbourne Ctr Nanofabricat, Clayton, Vic 3168, Australia.
C3 University of South Australia; University of South Australia; University
   of South Australia; Monash University
RP Prieto-Simon, B; Voelcker, NH (通讯作者)，Univ South Australia, Future Ind Inst, Mawson Lakes, SA 5095, Australia.; Prieto-Simon, B; Voelcker, NH (通讯作者)，Monash Univ, Monash Inst Pharmaceut Sci, Parkville, Vic 3052, Australia.; Voelcker, NH (通讯作者)，Victorian Node Australian Natl Fabricat Facil, Melbourne Ctr Nanofabricat, Clayton, Vic 3168, Australia.
EM beatriz.prieto-simon@monash.edu; nicolas.voelcker@monash.edu
RI Prieto-Simon, Beatriz/B-1508-2017; Voelcker, Nicolas H/D-6199-2012
OI Prieto-Simon, Beatriz/0000-0001-8016-1565; Voelcker, Nicolas
   H/0000-0002-1536-7804; Michelmore, Andrew/0000-0003-3215-8841
FU Australian Research Council [LP130100032]; National Centre of Excellence
   in Desalination Australia (NCEDA); University of South Australia;
   Australian Research Council [LP130100032] Funding Source: Australian
   Research Council
FX We are grateful for financial support from the Australian Research
   Council's Linkage Project Scheme (Grant LP130100032), and also
   acknowledge the National Centre of Excellence in Desalination Australia
   (NCEDA) for providing a top-up scholarship for N.R and the University of
   South Australia for an International President's scholarship for N.R.
   This work was performed in part at the Melbourne Centre for
   Nanofabrication (MCN) in the Victorian Node of the Australian National
   Fabrication Facility (ANFF).
CR Allison DP, 2011, JOVE-J VIS EXP, DOI 10.3791/2880
   Altendorf Karlheinz, 2009, EcoSal Plus, V3, DOI 10.1128/ecosalplus.5.4.5
   Anderson K, 1996, OCCUP ENVIRON MED, V53, P106, DOI 10.1136/oem.53.2.106
   Anderson WB, 2002, CAN J MICROBIOL, V48, P567, DOI 10.1139/W02-061
   Anderson WB, 2007, J WATER HEALTH, V5, P553, DOI 10.2166/wh.2007.043
   [Anonymous], 2019, LIM AM LYS
   [Anonymous], GLYC AN MAN
   [Anonymous], 2004, TECHNOMETRICS, DOI [10.1198/tech.2004.s248, DOI 10.1198/TECH.2004.S248]
   Bakker E, 2004, ANAL CHEM, V76, P3285, DOI 10.1021/ac049580z
   Bolshakova AV, 2001, ULTRAMICROSCOPY, V86, P121, DOI 10.1016/S0304-3991(00)00075-9
   Brooks JP, 2006, CAN J MICROBIOL, V52, P150, DOI 10.1139/W05-115
   BUCKLIN SE, 1994, J ENDOTOXIN RES, V1, P45
   Campas M, 2012, ANALYST, V137, P1055, DOI 10.1039/c2an15736e
   DANNER RL, 1989, ANTIMICROB AGENTS CH, V33, P1428, DOI 10.1128/AAC.33.9.1428
   Das AP, 2014, BIOSENS BIOELECTRON, V51, P62, DOI 10.1016/j.bios.2013.07.020
   de la Escosura-Muniz A, 2015, NANO RES, V8, P1180, DOI 10.1007/s12274-014-0598-5
   de la Escosura-Muniz A, 2010, ELECTROCHEM COMMUN, V12, P859, DOI 10.1016/j.elecom.2010.04.007
   Ding SJ, 2007, ELECTROCHEM COMMUN, V9, P1206, DOI 10.1016/j.elecom.2006.12.029
   Erridge C, 2002, MICROBES INFECT, V4, P837, DOI 10.1016/S1286-4579(02)01604-0
   Grieshaber D, 2008, SENSORS-BASEL, V8, P1400, DOI 10.3390/s8031400
   Guizani M, 2009, J ENVIRON MONITOR, V11, P1421, DOI 10.1039/b901879d
   HERBERT A, 1992, CHEST, V102, P1095, DOI 10.1378/chest.102.4.1095
   Huang H, 2011, WATER RES, V45, P4751, DOI 10.1016/j.watres.2011.06.013
   Kadis S, 1971, BACTERIAL ENDOTOXINS
   KELETI G, 1979, APPL ENVIRON MICROB, V38, P471, DOI 10.1128/AEM.38.3.471-477.1979
   Lin VSY, 1997, SCIENCE, V278, P840, DOI 10.1126/science.278.5339.840
   LIPPY EC, 1976, J AM WATER WORKS ASS, V68, P606
   MADIGAN MT, 2000, BROCK BIOL MICROORGA
   MUITTARI A, 1980, LANCET, V2, P89
   Netea MG, 2001, EUR J IMMUNOL, V31, P2529, DOI 10.1002/1521-4141(200109)31:9<2529::AID-IMMU2529>3.0.CO;2-B
   O'Toole J, 2008, WATER SCI TECHNOL, V58, P603, DOI 10.2166/wst.2008.428
   Qiao S, 2014, NATURE, V511, P108, DOI 10.1038/nature13484
   Rahman MSA, 2013, J FOOD ENG, V114, P346, DOI 10.1016/j.jfoodeng.2012.08.026
   Reta N, 2018, ACS APPL MATER INTER, V10, P6055, DOI 10.1021/acsami.7b13943
   Reta N, 2016, BIOSENS BIOELECTRON, V80, P47, DOI 10.1016/j.bios.2016.01.038
   Rodriguez-Mozaz S, 2006, ANAL BIOANAL CHEM, V386, P1025, DOI 10.1007/s00216-006-0574-3
   Ronco C, 2014, CRIT CARE, V18, DOI 10.1186/cc13912
   VAARA M, 1985, ANTIMICROB AGENTS CH, V27, P548, DOI 10.1128/AAC.27.4.548
   Zuzuarregui A, 2014, IEEE SENS J, V14, P270, DOI 10.1109/JSEN.2013.2282035
NR 39
TC 28
Z9 28
U1 4
U2 99
PU AMER CHEMICAL SOC
PI WASHINGTON
PA 1155 16TH ST, NW, WASHINGTON, DC 20036 USA
SN 2379-3694
J9 ACS SENSORS
JI ACS Sens.
PD JUN
PY 2019
VL 4
IS 6
BP 1515
EP 1523
DI 10.1021/acssensors.8b01670
PG 17
WC Chemistry, Multidisciplinary; Chemistry, Analytical; Nanoscience &
   Nanotechnology
WE Science Citation Index Expanded (SCI-EXPANDED)
SC Chemistry; Science & Technology - Other Topics
GA IG5FB
UT WOS:000473827800008
PM 31140789
DA 2023-06-30
ER

PT J
AU Harahsheh, T
   Makableh, YF
   Rawashdeh, I
   Al-Fandi, M
AF Harahsheh, Tasneem
   Makableh, Yahia F.
   Rawashdeh, Isra
   Al-Fandi, Mohamed
TI Enhanced aptasensor performance for targeted HER2 breast cancer
   detection by using screen-printed electrodes modified with Au
   nanoparticles
SO BIOMEDICAL MICRODEVICES
LA English
DT Article
DE Biosensor; Gold Nanoparticles; Human epidermal growth factor receptor 2
   (HER2); Aptamer; Breast Cancer Diagnosis; Electrochemistry
ID IMPEDIMETRIC IMMUNOSENSOR; DNA BIOSENSOR; BIOMARKER; DIAGNOSIS;
   PLATFORM; ANTIGEN
AB The development of an Aptamer based biosensor for the selective detection of human epidermal growth factor receptor 2 (HER2) with high sensitivity and specificity was achieved. A screen-printed carbon electrode was used in the scope of this work. The HER2 Aptamer was immobilized via electrostatic adsorption on the surface of a screen-printed electrode, which was modified with Au Nanoparticles (similar to 20 nm diameter) to support the Aptamer immobilization. The Aptasensor was extensively investigated using Cyclic voltammetry, Differential pulse voltammetry, Electrochemical impedance spectroscopy, Fourier transform infrared spectroscopy and Atomic force microscopy. The Aptasensor exhibits a fast response with a binding time of only 5 min and shows a log-linear response over a wide concentration range of 0.001-100 ng/mL. Moreover, it has high sensitivity and enhanced detection limit reaching 52.85 mu A/ng/mL, and 0.001 ng/mL, respectively, with a relative standard deviation < 5%. The Aptasensor selectivity was studied by using different interfering substances, and the results demonstrate that the Aptasensor is efficient for the detection of HER2 with approximately 8% extent of the interference.
C1 [Harahsheh, Tasneem] Jordan Univ Sci & Technol, Dept Mech Engn, Irbid 22110, Jordan.
   [Makableh, Yahia F.; Rawashdeh, Isra; Al-Fandi, Mohamed] Jordan Univ Sci & Technol, Inst Nanotechnol, Irbid 22110, Jordan.
C3 Jordan University of Science & Technology; Jordan University of Science
   & Technology
RP Makableh, YF (通讯作者)，Jordan Univ Sci & Technol, Inst Nanotechnol, Irbid 22110, Jordan.
EM yfmakableh@just.edu.jo
RI Makableh, Yahia/N-1466-2019
OI Makableh, Yahia/0000-0002-1500-6144; Rawashdeh,
   Isra'/0000-0002-6015-0145
FU Royal Hashemite Courte under the Royal initiative for innovative
   projects in Nanotechnology
FX This research was fully supported by the Royal Hashemite Courte under
   the Royal initiative for innovative projects in Nanotechnology.
CR Aghaei F, 2017, ANAL METHODS-UK, V9, P966, DOI 10.1039/c6ay02853e
   Antuna-Jimenez D, 2020, BIOSENSORS-BASEL, V10, DOI 10.3390/bios10020009
   Arkan E, 2015, ANAL CHIM ACTA, V874, P66, DOI 10.1016/j.aca.2015.03.022
   Arya SK, 2018, BIOSENS BIOELECTRON, V102, P106, DOI 10.1016/j.bios.2017.11.013
   Beitollahi H, 2020, ANAL METHODS-UK, V12, P1547, DOI 10.1039/c9ay02598g
   Bezerra G, 2019, ANAL BIOANAL CHEM, V411, P6667, DOI 10.1007/s00216-019-02040-5
   BOUREAU F, 1988, PRESSE MED, V17, P1063
   Carney WP, 2003, CLIN CHEM, V49, P1579, DOI 10.1373/49.10.1579
   Chun L, 2013, SENSOR ACTUAT B-CHEM, V186, P446, DOI 10.1016/j.snb.2013.06.046
   Emami M, 2014, ANALYST, V139, P2858, DOI 10.1039/c4an00183d
   Freitas M, 2020, MICROCHIM ACTA, V187, DOI 10.1007/s00604-020-4156-4
   Freitas M, 2020, TALANTA, V208, DOI 10.1016/j.talanta.2019.120430
   Freitas M, 2019, ELECTROANAL, V31, P121, DOI 10.1002/elan.201800537
   Furrer D, 2015, AM J CLIN PATHOL, V144, P686, DOI 10.1309/AJCPT41TCBUEVDQC
   Gullick WJ, 2001, BREAST CANCER RES, V3, P390, DOI 10.1186/bcr328
   Hartati YW, 2020, SENS BIO-SENS RES, V27, DOI 10.1016/j.sbsr.2019.100316
   Hasanzadeh M, 2017, TRAC-TREND ANAL CHEM, V91, P67, DOI 10.1016/j.trac.2017.04.006
   Khan R, 2016, MAT SCI ENG C-MATER, V68, P52, DOI 10.1016/j.msec.2016.05.107
   Kostler WJ, 2004, CLIN CANCER RES, V10, P1618, DOI 10.1158/1078-0432.CCR-0385-3
   Lah ZMANH, 2019, J PHARMACEUT BIOMED, V174, P608, DOI 10.1016/j.jpba.2019.06.024
   Laocharoensuk R, 2016, ELECTROANAL, V28, P1716, DOI 10.1002/elan.201600248
   Ludovini V, 2008, ANN ONCOL, V19, P883, DOI 10.1093/annonc/mdm585
   Mahfoud OK, 2014, RSC ADV, V4, P3422, DOI 10.1039/c3ra45401k
   Mehennaoui S, 2019, SCI REP-UK, V9, DOI 10.1038/s41598-019-42671-3
   Mishra Alok, 2010, Cancers (Basel), V2, P190, DOI 10.3390/cancers2010190
   Mittal S, 2017, BIOSENS BIOELECTRON, V88, P217, DOI 10.1016/j.bios.2016.08.028
   Mohanraj J, 2020, J ELECTROCHEM SOC, V167, DOI 10.1149/1945-7111/ab818b
   Nawaz MAH, 2016, SENSORS-BASEL, V16, DOI 10.3390/s16101651
   Niazi JH, 2015, ANALYST, V140, P243, DOI 10.1039/c4an01665c
   Ou D, 2019, J MATER CHEM B, V7, P3661, DOI 10.1039/c9tb00472f
   Patris S, 2014, TALANTA, V130, P164, DOI 10.1016/j.talanta.2014.06.069
   Qureshi A, 2015, SENSOR ACTUAT B-CHEM, V220, P1145, DOI 10.1016/j.snb.2015.06.094
   Ravalli A, 2016, BIOSENSORS-BASEL, V6, DOI 10.3390/bios6030039
   Riccio G, 2009, FASEB J, V23, P3171, DOI 10.1096/fj.09-131383
   Rostamabadi PF, 2019, MICROCHIM ACTA, V186, DOI 10.1007/s00604-019-3619-y
   Salahandish R, 2018, BIOSENS BIOELECTRON, V117, P104, DOI 10.1016/j.bios.2018.05.043
   Shi J, 2011, NANOTECHNOLOGY, V22, DOI 10.1088/0957-4484/22/35/355502
   Smart A, 2020, TRAC-TREND ANAL CHEM, V127, DOI 10.1016/j.trac.2020.115898
   Sun HG, 2015, SMALL, V11, P2352, DOI 10.1002/smll.201403073
   Tabasi A, 2017, BIOSENS BIOELECTRON, V95, P117, DOI 10.1016/j.bios.2017.04.020
   Tak M, 2017, J ELECTROANAL CHEM, V792, P8, DOI 10.1016/j.jelechem.2017.03.032
   Tallapragada SD, 2017, BIOELECTROCHEMISTRY, V118, P25, DOI 10.1016/j.bioelechem.2017.06.009
   Tse C, 2005, CLIN CHEM, V51, P1093, DOI 10.1373/clinchem.2004.044305
   Wang QX, 2016, SCI REP-UK, V6, DOI 10.1038/srep22441
   Zhu Y, 2013, ANAL CHEM, V85, P1058, DOI 10.1021/ac302923k
NR 45
TC 12
Z9 13
U1 3
U2 44
PU SPRINGER
PI DORDRECHT
PA VAN GODEWIJCKSTRAAT 30, 3311 GZ DORDRECHT, NETHERLANDS
SN 1387-2176
EI 1572-8781
J9 BIOMED MICRODEVICES
JI Biomed. Microdevices
PD DEC
PY 2021
VL 23
IS 4
AR 46
DI 10.1007/s10544-021-00586-9
PG 11
WC Engineering, Biomedical; Nanoscience & Nanotechnology
WE Science Citation Index Expanded (SCI-EXPANDED)
SC Engineering; Science & Technology - Other Topics
GA UT9GP
UT WOS:000698416700001
PM 34546397
DA 2023-06-30
ER

PT J
AU Liu, H
   Duan, CY
   Yang, CH
   Chen, XJ
   Shen, WQ
   Zhu, ZF
AF Liu, Hui
   Duan, Congyue
   Yang, Chenhui
   Chen, Xianjin
   Shen, Wanqiu
   Zhu, Zhenfeng
TI A novel nitrite biosensor based on the direct electron transfer
   hemoglobin immobilized in the WO3 nanowires with high length-diameter
   ratio
SO MATERIALS SCIENCE AND ENGINEERING C-MATERIALS FOR BIOLOGICAL
   APPLICATIONS
LA English
DT Article
DE Biosensor; WO3; Nanowires with high length-diameter ratio; Direct
   electron transfer (DET); Nitrite
ID DIRECT ELECTROCHEMISTRY; IONIC LIQUID; ELECTROCATALYSIS; GRAPHENE;
   NANOPARTICLES; MICROSPHERES; OXIDE; CONSTRUCTION; PROTEIN
AB WO3 nanowires (WO(3)NWs) with high length-diameter ratio have been synthesized through a simple synthetic route without any additive and then used to immobilize hemoglobin (Hb) to fabricate a mediator-free biosensor. The morphology and structure of WO(3)NWs were characterized by scanning electron microscopy, transmission electronic microscopy and X-ray diffraction. Spectroscopic and electrochemical results revealed that WO(3)NWs are an excellent immobilization matrix with biocompatibility for redox protein, affording good protein bioactivity and stability. Meanwhile, due to unique morphology and property of the WO3 nanowires, the direct electron transfer of Hb is facilitated and the prepared biosensors displayed good performance for the detection of nitrite with a wide linear range of 1 to 4200 mu M, as well as an extremely low detection limit of 0.28 mu M. The WO3 nanowires with high length-diameter ratio could be a promising matrix for the fabrication of mediator-free biosensors, and may find wide potential applications in environmental analysis and biomedical detection. (C) 2015 Elsevier B.V. All rights reserved.
C1 [Liu, Hui; Duan, Congyue; Yang, Chenhui; Chen, Xianjin; Shen, Wanqiu; Zhu, Zhenfeng] Shaanxi Univ Sci & Technol, Sch Mat Sci & Engn, Xian 710021, Peoples R China.
C3 Shaanxi University of Science & Technology
RP Liu, H (通讯作者)，Shaanxi Univ Sci & Technol, Sch Mat Sci & Engn, Xian 710021, Peoples R China.
EM liuhui@sust.edu.cn
RI Yang, Chenhui/P-7019-2017
OI Yang, Chenhui/0000-0001-5563-2695
FU National Science Foundation of China [51272147]; Academic Backbone
   Cultivation Program of Shaanxi University of Science Technology
   [XSGP201203]; Graduate Innovation Found of Shaanxi University of Science
   and Technology
FX This work was financially supported by the National Science Foundation
   of China (51272147), the Academic Backbone Cultivation Program of
   Shaanxi University of Science & Technology (XSGP201203) and the Graduate
   Innovation Found of Shaanxi University of Science and Technology.
CR Chen XQ, 2015, BIOSENS BIOELECTRON, V66, P216, DOI 10.1016/j.bios.2014.11.020
   Dong SY, 2011, BIOSENS BIOELECTRON, V26, P4082, DOI 10.1016/j.bios.2011.03.039
   ElKaoutit M, 2012, COLLOID SURFACE B, V92, P42, DOI 10.1016/j.colsurfb.2011.11.023
   George S, 2009, J PHYS CHEM B, V113, P15445, DOI 10.1021/jp905690a
   Hamachi I, 1997, J AM CHEM SOC, V119, P9096, DOI 10.1021/ja9711775
   KAUPPINEN JK, 1981, APPL SPECTROSC, V35, P271, DOI 10.1366/0003702814732634
   LAVIRON E, 1979, J ELECTROANAL CHEM, V101, P19, DOI 10.1016/S0022-0728(79)80075-3
   Li LM, 2010, BIOSENS BIOELECTRON, V25, P2436, DOI 10.1016/j.bios.2010.03.037
   Li YM, 2010, TALANTA, V83, P162, DOI 10.1016/j.talanta.2010.08.056
   Lin CC, 2013, SENSOR ACTUAT B-CHEM, V187, P533, DOI 10.1016/j.snb.2013.03.045
   Lu XB, 2008, BIOSENS BIOELECTRON, V24, P93, DOI 10.1016/j.bios.2008.03.025
   Lu XB, 2008, BIOSENS BIOELECTRON, V23, P1236, DOI 10.1016/j.bios.2007.11.006
   Ma W, 2010, BIOELECTROCHEMISTRY, V78, P106, DOI 10.1016/j.bioelechem.2009.08.002
   Mao QX, 2014, RSC ADV, V4, P8177, DOI 10.1039/c3ra46736h
   Sheng QL, 2010, ELECTROCHIM ACTA, V55, P3185, DOI 10.1016/j.electacta.2009.12.101
   Sun W, 2014, MAT SCI ENG C-MATER, V39, P86, DOI 10.1016/j.msec.2014.02.029
   Sun W, 2014, MAT SCI ENG C-MATER, V40, P235, DOI 10.1016/j.msec.2014.03.035
   Sun W, 2013, ANAL CHIM ACTA, V781, P41, DOI 10.1016/j.aca.2013.04.010
   Sun W, 2013, BIOSENS BIOELECTRON, V42, P207, DOI 10.1016/j.bios.2012.10.034
   Wang SF, 2005, LANGMUIR, V21, P9260, DOI 10.1021/la050947k
   Xi GC, 2012, J AM CHEM SOC, V134, P6508, DOI 10.1021/ja211638e
   Xi GC, 2011, CHEM-EUR J, V17, P5145, DOI 10.1002/chem.201002229
   Xie LL, 2013, COLLOID SURFACE B, V107, P245, DOI 10.1016/j.colsurfb.2013.02.020
   Xie Q, 2011, BIOMATERIALS, V32, P6588, DOI 10.1016/j.biomaterials.2011.05.055
   Xu YX, 2010, SENSOR ACTUAT B-CHEM, V148, P253, DOI 10.1016/j.snb.2010.05.028
   Zhang L, 2013, MICROCHIM ACTA, V180, P627, DOI 10.1007/s00604-013-0968-9
   Zheng HD, 2011, ADV FUNCT MATER, V21, P2175, DOI 10.1002/adfm.201002477
   Zhu ZH, 2011, BIOSENS BIOELECTRON, V26, P2119, DOI 10.1016/j.bios.2010.09.017
NR 28
TC 22
Z9 23
U1 0
U2 64
PU ELSEVIER
PI AMSTERDAM
PA RADARWEG 29, 1043 NX AMSTERDAM, NETHERLANDS
SN 0928-4931
EI 1873-0191
J9 MAT SCI ENG C-MATER
JI Mater. Sci. Eng. C-Mater. Biol. Appl.
PD AUG 1
PY 2015
VL 53
BP 43
EP 49
DI 10.1016/j.msec.2015.04.016
PG 7
WC Materials Science, Biomaterials
WE Science Citation Index Expanded (SCI-EXPANDED)
SC Materials Science
GA CN0HB
UT WOS:000358093600008
PM 26042689
DA 2023-06-30
ER

PT J
AU Liang, B
   Lang, QL
   Tang, XJ
   Liu, AH
AF Liang, Bo
   Lang, Qiaolin
   Tang, Xiangjiang
   Liu, Aihua
TI Simultaneously improving stability and specificity of cell surface
   displayed glucose dehydrogenase mutants to construct whole-cell
   biocatalyst for glucose biosensor application
SO BIORESOURCE TECHNOLOGY
LA English
DT Article
DE Glucose dehydrogenase mutant; Surface display; Enzyme stability;
   Substrate specificity; Glucose biosensor
ID BACILLUS-MEGATERIUM IWG3; INCREASING MUTANTS; PROTEINS; BACTERIA;
   OXIDASE; MUTAGENESIS; IMPROVEMENT; OXIDATION; BIOANODE; ENZYMES
AB The improved stability and substrate specificity of cell surface displayed glucose dehydrogenase (GDH) mutants by replacing four amino acids from Bacillus subtilis by using site-directed mutagenesis was systematically investigated. A series of mutated GDHs including E170R/Q252L, V149K/E170R/Q252L, E170R/Q252L/G259A and V149K/E170R/Q252L/G259A, were fused to the ice nucleation protein for displaying on cell surface of Eschericia coli. Q252L/E170R/V149K, Q252L/E170R/G259A and Q252L/E170R/V149K/G259A variants were found stable at a wide pH range and shown excellent thermostability. Especially, the Q252L/E170R/V149K/G259A mutant showed half-life of similar to 3.8 days at 70 degrees C. Q252L/E170R/V149K/G259A variant exhibited the narrowest substrate specificity for D-glucose. The whole cell displayed GDH mutant could be cultured in a large scale with excellent enzyme activity and productivity. In addition, a sensitive and stable electrochemical glucose biosensor can be prepared using the GDH-mutant bacteria modified electrode. Thus, the whole cell biocatalysts are promising candidates for exploitation in a wide range of industrial applications. (C) 2013 Elsevier Ltd. All rights reserved.
C1 [Liu, Aihua] Chinese Acad Sci, Lab Biosensing, Qingdao Inst Bioenergy & Bioproc Technol, Qingdao 266101, Peoples R China.
   Chinese Acad Sci, Key Lab Bioenergy, Qingdao 266101, Peoples R China.
C3 Chinese Academy of Sciences; Qingdao Institute of Bioenergy & Bioprocess
   Technology, CAS; Chinese Academy of Sciences
RP Liu, AH (通讯作者)，Chinese Acad Sci, Lab Biosensing, Qingdao Inst Bioenergy & Bioproc Technol, 189 Songling Rd, Qingdao 266101, Peoples R China.
EM liuah@qibebt.ac.cn
OI Lang, Qiaolin/0000-0002-2674-584X
FU National Natural Science Foundation of China [91227116, 31200598,
   21275152]; Chinese Academy of Sciences [KSCX2-YW-BR-7, KSCX2-EW-J-10-6]
FX This work was financially supported by National Natural Science
   Foundation of China (Nos. 91227116, 31200598 and 21275152) and the
   Hundred-Talent-Project (No. KSCX2-YW-BR-7) and the Knowledge Innovation
   Project in Biotechnology (No. KSCX2-EW-J-10-6), Chinese Academy of
   Sciences. We thank Prof. Virginia K. Walker in Department of
   Microbiology and Immunology, Queen's University, Canada for providing
   INP. We are also grateful to Dr. Gebo Pan in Suzhou Institute of
   Nan-Tech and Nano-Biomics, Chinese Academy of Sciences for gifting
   multi-walled carbon nanotubes.
CR Bai L, 2012, TALANTA, V91, P110, DOI 10.1016/j.talanta.2012.01.027
   Baik SH, 2003, APPL MICROBIOL BIOT, V61, P329, DOI 10.1007/s00253-002-1215-1
   Baik SH, 2005, APPL ENVIRON MICROB, V71, P3285, DOI 10.1128/AEM.71.6.3285-3293.2005
   Bilen H., 2007, Journal of Medical Engineering & Technology, V31, P152, DOI 10.1080/03091900600861590
   Binder U, 2010, J MOL BIOL, V400, P783, DOI 10.1016/j.jmb.2010.05.049
   Boder ET, 1997, NAT BIOTECHNOL, V15, P553, DOI 10.1038/nbt0697-553
   Chen I, 2011, P NATL ACAD SCI USA, V108, P11399, DOI 10.1073/pnas.1101046108
   Fishilevich S, 2009, J AM CHEM SOC, V131, P12052, DOI 10.1021/ja9042017
   FUJITA Y, 1977, J BACTERIOL, V132, P282, DOI 10.1128/JB.132.1.282-293.1977
   Jahns AC, 2012, MICROB BIOTECHNOL, V5, P188, DOI 10.1111/j.1751-7915.2011.00293.x
   Jin Z, 2013, BIORESOURCE TECHNOL, V130, P102, DOI 10.1016/j.biortech.2012.12.020
   JORNVALL H, 1995, BIOCHEMISTRY-US, V34, P6003, DOI 10.1021/bi00018a001
   Li L, 2013, BIOSENS BIOELECTRON, V42, P156, DOI 10.1016/j.bios.2012.10.062
   Li L, 2012, BIOSENS BIOELECTRON, V33, P100, DOI 10.1016/j.bios.2011.12.027
   Liang B, 2013, BIOSENS BIOELECTRON, V45, P19, DOI 10.1016/j.bios.2013.01.050
   Liang B, 2012, ANAL CHEM, V84, P275, DOI 10.1021/ac202513u
   Majander K, 2005, APPL ENVIRON MICROB, V71, P4263, DOI 10.1128/AEM.71.8.4263-4268.2005
   MAKINO Y, 1989, J BIOL CHEM, V264, P6381
   Matano Y, 2013, BIORESOURCE TECHNOL, V135, P403, DOI 10.1016/j.biortech.2012.07.025
   NAGAO T, 1989, FEBS LETT, V253, P113, DOI 10.1016/0014-5793(89)80941-X
   NAGAO T, 1992, J BACTERIOL, V174, P5013, DOI 10.1128/JB.174.15.5013-5020.1992
   Nishioka T, 2012, FEBS J, V279, P3264, DOI 10.1111/j.1742-4658.2012.08713.x
   Olafsen T, 2006, NAT PROTOC, V1, P2048, DOI 10.1038/nprot.2006.322
   PAULY HE, 1977, BIOCHEMISTRY-US, V16, P4599, DOI 10.1021/bi00640a011
   Saleh FS, 2012, ANALYST, V137, P2233, DOI 10.1039/c2an15971f
   Samuelson P, 2002, J BIOTECHNOL, V96, P129, DOI 10.1016/S0168-1656(02)00043-3
   Schewe H, 2008, APPL MICROBIOL BIOT, V78, P55, DOI 10.1007/s00253-007-1277-1
   Tan LT, 2013, APPL MICROBIOL BIOT, V97, P4859, DOI 10.1007/s00253-012-4366-8
   Vazquez-Figueroa E, 2007, CHEMBIOCHEM, V8, P2295, DOI 10.1002/cbic.200700500
   Wang HW, 2013, ANAL CHEM, V85, P6107, DOI 10.1021/ac400979r
   Wang JY, 2012, BIORESOURCE TECHNOL, V116, P502, DOI 10.1016/j.biortech.2012.03.083
   Xia L, 2013, BIOSENS BIOELECTRON, V44, P160, DOI 10.1016/j.bios.2013.01.026
   Xu ZN, 2007, J IND MICROBIOL BIOT, V34, P83, DOI 10.1007/s10295-006-0168-2
   Yamamoto K, 2001, J BIOCHEM, V129, P303, DOI 10.1093/oxfordjournals.jbchem.a002858
   Yoo EH, 2010, SENSORS-BASEL, V10, P4558, DOI 10.3390/s100504558
   Zhang MG, 2004, ANAL CHEM, V76, P5045, DOI 10.1021/ac049519u
   Zhang QM, 2009, PROTEIN SCI, V18, P294, DOI 10.1002/pro.32
   Zhu ZG, 2012, BIOSENS BIOELECTRON, V36, P110, DOI 10.1016/j.bios.2012.04.001
NR 38
TC 37
Z9 37
U1 0
U2 71
PU ELSEVIER SCI LTD
PI OXFORD
PA THE BOULEVARD, LANGFORD LANE, KIDLINGTON, OXFORD OX5 1GB, OXON, ENGLAND
SN 0960-8524
EI 1873-2976
J9 BIORESOURCE TECHNOL
JI Bioresour. Technol.
PD NOV
PY 2013
VL 147
BP 492
EP 498
DI 10.1016/j.biortech.2013.08.088
PG 7
WC Agricultural Engineering; Biotechnology & Applied Microbiology; Energy &
   Fuels
WE Science Citation Index Expanded (SCI-EXPANDED)
SC Agriculture; Biotechnology & Applied Microbiology; Energy & Fuels
GA 247YM
UT WOS:000326660900067
PM 24012845
DA 2023-06-30
ER

PT J
AU Ma, QQ
   Sun, H
   Hou, SF
AF Ma, Qianqian
   Sun, Hong
   Hou, Shifeng
TI Application of graphene oxide sheets incorporated in the porous calcium
   alginate films on the glassy carbon electrode for biosensor construction
   based on myoglobin
SO JOURNAL OF APPLIED ELECTROCHEMISTRY
LA English
DT Article
DE Graphene oxide sheets; Porous calcium alginate films; Myoglobin;
   Electrochemistry; Electrocatalysis
ID DIRECT ELECTROCHEMISTRY; HORSERADISH-PEROXIDASE; GLUCOSE-OXIDASE;
   ELECTROCATALYSIS; HEMOGLOBIN; BIOELECTROCHEMISTRY; BIOCATALYSIS;
   TRANSPARENT; REDUCTION; SCAFFOLDS
AB In this work, graphene oxide (GO) sheets were assembled within the porous calcium alginate (CA) films, and applied to fabricate electroactive biosensor by incorporating with myoglobin (Mb). The porous Mb-GO-CA films were fabricated and characterized by scanning electron microscopy (SEM), UV-Vis adsorption, and electrochemistry techniques. UV-Vis spectrum demonstrated that Mb retained its secondary structure in the porous Mb-GO-CA films at medium pH. Cyclic voltammetry of the porous Mb-GO-CA films showed a pair of well-defined and nearly reversible peaks for MbFe(III)/Fe(II) redox couple at -0.350 V versus saturated calomel electrode in pH 7.0 buffers. The electrochemical parameters such as apparent heterogeneous electron transfer rate constant (k (s)) and formal potential (E (omicron)') were estimated by fitting the data of square-wave voltammetry with nonlinear regression analysis. The porous Mb-GO-CA films exhibited excellent electrocatalytic reduction to sodium nitrite, oxygen, and hydrogen peroxide, and showed good reproducibility and stability, which may provide a promising platform for the fabrication of the third-generation biosensor.
C1 [Ma, Qianqian; Sun, Hong] Qingdao Univ, Coll Chem Chem Engn & Environm, Lab New Fiber Mat & Modern Text, IMM, Qingdao 266071, Peoples R China.
   [Hou, Shifeng] Montclair State Univ, Dept Chem & Biochem, Montclair, NJ 07043 USA.
C3 Qingdao University; Montclair State University
RP Sun, H (通讯作者)，Qingdao Univ, Coll Chem Chem Engn & Environm, Lab New Fiber Mat & Modern Text, IMM, Qingdao 266071, Peoples R China.
EM sun_hong@qdu.edu.cn
FU National Natural Science Foundation of China [21175059]; Taishan
   Scholars Program of Shandong Province; Growing Base for State key
   Laboratory of Qingdao University
FX This work was supported by the National Natural Science Foundation of
   China (Grant No. 21175059), the Taishan Scholars Program of Shandong
   Province, and the Growing Base for State key Laboratory of Qingdao
   University.
CR ANDRIEUX CP, 1979, J AM CHEM SOC, V101, P3431, DOI 10.1021/ja00507a002
   Ang PK, 2008, J AM CHEM SOC, V130, P14392, DOI 10.1021/ja805090z
   ARMSTRONG FA, 1988, ACCOUNTS CHEM RES, V21, P407, DOI 10.1021/ar00155a004
   Bai H, 2010, CHEM COMMUN, V46, P2376, DOI 10.1039/c000051e
   Bard A. J., 2001, ELECTROCHEMICAL METH
   Braccini I, 2001, BIOMACROMOLECULES, V2, P1089, DOI 10.1021/bm010008g
   Casero E, 2013, ELECTROANAL, V25, P154, DOI 10.1002/elan.201200480
   Ding CF, 2008, ANAL BIOCHEM, V378, P32, DOI 10.1016/j.ab.2008.03.036
   Eda G, 2008, NAT NANOTECHNOL, V3, P270, DOI 10.1038/nnano.2008.83
   Fei WW, 2012, J ELECTROANAL CHEM, V675, P5, DOI 10.1016/j.jelechem.2012.04.021
   Geim AK, 2007, NAT MATER, V6, P183, DOI 10.1038/nmat1849
   GEORGE P, 1953, BIOCHEM J, V55, P236, DOI 10.1042/bj0550236
   Guo CC, 2012, SENSOR ACTUAT B-CHEM, V164, P82, DOI 10.1016/j.snb.2012.01.057
   He YP, 2011, ELECTROCHIM ACTA, V56, P2471, DOI 10.1016/j.electacta.2010.11.020
   Hu NF, 1997, LANGMUIR, V13, P4119, DOI 10.1021/la970129v
   Huang R, 2001, BIOELECTROCHEMISTRY, V54, P75, DOI 10.1016/S1567-5394(01)00113-X
   HUMMERS WS, 1958, J AM CHEM SOC, V80, P1339, DOI 10.1021/ja01539a017
   Jen AC, 1996, BIOTECHNOL BIOENG, V50, P357, DOI 10.1002/(SICI)1097-0290(19960520)50:4<357::AID-BIT2>3.0.CO;2-K
   KAMIN RA, 1980, ANAL CHEM, V52, P1198, DOI 10.1021/ac50058a010
   Kang XH, 2009, BIOSENS BIOELECTRON, V25, P901, DOI 10.1016/j.bios.2009.09.004
   Ko HF, 2007, MAT SCI ENG C-BIO S, V27, P479, DOI 10.1016/j.msec.2006.05.045
   Lee C, 2008, SCIENCE, V321, P385, DOI 10.1126/science.1157996
   Leenaerts O, 2008, PHYS REV B, V77, DOI 10.1103/PhysRevB.77.125416
   Li J, 2009, ANAL CHIM ACTA, V649, P196, DOI 10.1016/j.aca.2009.07.030
   Li QQ, 2012, J SOLID STATE ELECTR, V16, P1651, DOI 10.1007/s10008-011-1580-8
   Li YC, 2011, BIOELECTROCHEMISTRY, V82, P112, DOI 10.1016/j.bioelechem.2011.06.004
   Lin R, 1997, J AM CHEM SOC, V119, P12689, DOI 10.1021/ja972529a
   Martin N, 1998, CHEM REV, V98, P2527, DOI 10.1021/cr9701039
   Murray R. W., 1984, ELECTROANALYTICAL CH
   NASSAR AEF, 1995, J AM CHEM SOC, V117, P10986, DOI 10.1021/ja00149a022
   Nassar AEF, 1997, J PHYS CHEM B, V101, P2224, DOI 10.1021/jp962896t
   Osteryoung J., 1986, ELECTROANALYTICAL CH
   Rusling JF, 1998, ACCOUNTS CHEM RES, V31, P363, DOI 10.1021/ar970254y
   SANTUCCI R, 1994, CURR TOP ELECTROCHEM, V3, P313
   Schniepp HC, 2006, J PHYS CHEM B, V110, P8535, DOI 10.1021/jp060936f
   Shan CS, 2010, BIOSENS BIOELECTRON, V25, P1504, DOI 10.1016/j.bios.2009.11.009
   Shan CS, 2010, BIOSENS BIOELECTRON, V25, P1070, DOI 10.1016/j.bios.2009.09.024
   Shan CS, 2009, ANAL CHEM, V81, P2378, DOI 10.1021/ac802193c
   Shinohara M, 2000, FISHERIES SCI, V66, P616, DOI 10.1046/j.1444-2906.2000.00098.x
   Stryer L., 1988, BIOCHEMISTRY
   Sun H, 2000, ELECTROANAL, V12, P1064, DOI 10.1002/1521-4109(200009)12:13<1064::AID-ELAN1064>3.0.CO;2-F
   Sun W, 2007, ELECTROCHEM COMMUN, V9, P1159, DOI 10.1016/j.elecom.2007.01.003
   Walt DR, 1988, ACCOUNTS CHEM RES, V31, P267
   Wang MZ, 2012, BIOELECTROCHEMISTRY, V86, P46, DOI 10.1016/j.bioelechem.2012.01.009
   Wang Y., 2009, ELECTROCHEM COMMUN
   Wu H, 2009, TALANTA, V80, P403, DOI 10.1016/j.talanta.2009.06.054
   Wu LB, 2004, BIOMATERIALS, V25, P5821, DOI 10.1016/j.biomaterials.2004.01.038
   Wu SX, 2010, J PHYS CHEM C, V114, P11816, DOI 10.1021/jp103696u
   Xu HF, 2010, TALANTA, V81, P334, DOI 10.1016/j.talanta.2009.12.006
   Yang SL, 2009, ELECTROCHEM COMMUN, V11, P1912, DOI 10.1016/j.elecom.2009.08.020
   Zhan TR, 2010, J COLLOID INTERF SCI, V346, P188, DOI 10.1016/j.jcis.2010.02.007
   Zhang JL, 2010, LANGMUIR, V26, P6083, DOI 10.1021/la904014z
   Zhang LL, 2010, J MATER CHEM, V20, P5983, DOI 10.1039/c000417k
   Zhang L, 2007, ELECTROCHEM COMMUN, V9, P1530, DOI 10.1016/j.elecom.2007.02.015
   Zhang Z, 1997, BIOPHYS CHEM, V63, P133, DOI 10.1016/S0301-4622(96)02216-8
   Zhao GC, 2003, ELECTROCHEM COMMUN, V5, P825, DOI 10.1016/j.elecom.2003.07.006
   Zhao HY, 2009, BIOSENS BIOELECTRON, V24, P2352, DOI 10.1016/j.bios.2008.12.004
   ZHAO JG, 1992, J ELECTROANAL CHEM, V327, P109, DOI 10.1016/0022-0728(92)80140-Y
   Zhou M, 2009, ANAL CHEM, V81, P5603, DOI 10.1021/ac900136z
   Zhou Y, 2008, TALANTA, V76, P419, DOI 10.1016/j.talanta.2008.03.028
   Zhu WL, 2009, TALANTA, V80, P224, DOI 10.1016/j.talanta.2009.06.056
   Zuo XL, 2010, LANGMUIR, V26, P1936, DOI 10.1021/la902496u
NR 62
TC 8
Z9 9
U1 0
U2 120
PU SPRINGER
PI DORDRECHT
PA VAN GODEWIJCKSTRAAT 30, 3311 GZ DORDRECHT, NETHERLANDS
SN 0021-891X
EI 1572-8838
J9 J APPL ELECTROCHEM
JI J. Appl. Electrochem.
PD OCT
PY 2013
VL 43
IS 10
BP 975
EP 984
DI 10.1007/s10800-013-0595-5
PG 10
WC Electrochemistry
WE Science Citation Index Expanded (SCI-EXPANDED)
SC Electrochemistry
GA 213ZC
UT WOS:000324098200001
DA 2023-06-30
ER

PT J
AU Xu, MY
   Huang, XW
   Li, XJ
   Wei, W
   Liu, XY
AF Xu Mengyi
   Huang Xuewen
   Li Xiaojie
   Wei Wei
   Liu Xiaoya
TI Fabrication of Biosensor Based on "Beads-on-a-String" Shaped Composite
   Nano-assembly Modified Screen Printed Electrode
SO CHEMICAL JOURNAL OF CHINESE UNIVERSITIES-CHINESE
LA Chinese
DT Article
DE Amphiphilic random copolymer; Carbon nanotubes; Composite nano-assembly;
   H2O2; Biosensor
ID CARBON NANOTUBES; FUNCTIONALIZATION; NANOCOMPOSITE
AB An amphiphilic random copolymer poly (AAPBA-co-FMA-co-HEMA) (PAFH) was synthesized with 3-acrylamidophenylboronic acid (AAPBA), furfuryl methacrylate (FMA) and 2-hydroxyethyl methacrylate (HEMA) as monomers. Thereafter, the functional polymer covalently grafted carbon nanotubes (PAFH-CNTs) was fabricated via Diels-Alder reaction between PAFH and carbon nanotubes (CNTs). They were co-assembled to form composite nano-assemblies (PAFH-CNTs NCs). The morphology and stability of PAFH-CNTs NCs were measured by scanning electron microscope (SEM) and ultraviolet spectrophotometer. The results showed that PAFH-CNTs NCs has a zero dimensional/one dimensional (0D/1D) "beads-on-a-string" structure with long-term stability. Finally, PAFH-CNTs NCs were modified on the surface of screen-printed carbon electrode (SPCE), and the horseradish peroxidase (HRP) was introduced to construct a biosensor to detect hydrogen peroxide (H2O2). SEM, transmission electron microscopy (TEM) and electrochemical workstation were used to characterize the morphology and sensing performance of the biosensor. It was illustrated that PAFH-CNTs NCs could form a nanonetwork with high specific surface area on the SPCE surface. The constructed sensor has a good linear response to H2O2 within the range of 0.02-3.48 mmol/L, and the sensitivity and detection limit are 63.98 mu A . (mmol/L)(-1).cm(-2) and 4.2 mu mol/L, respectively. Furthermore, it also has excellent stability and selectivity, which has application value for testing actual samples.
C1 [Xu Mengyi; Huang Xuewen; Li Xiaojie; Wei Wei; Liu Xiaoya] Jiangnan Univ, Sch Chem & Mat Engn, Wuxi 214122, Jiangsu, Peoples R China.
C3 Jiangnan University
RP Liu, XY (通讯作者)，Jiangnan Univ, Sch Chem & Mat Engn, Wuxi 214122, Jiangsu, Peoples R China.
EM lxy@Jiangnan.edu.cn
FU Postgraduate Resesrch and Practice Innovation Program of Jiangsu
   Province, China [KYCX20_1934]
FX Supported by the Postgraduate Resesrch and Practice Innovation Program
   of Jiangsu Province, China (No. KYCX20_1934).
CR Alim S, 2018, INT J BIOL MACROMOL, V114, P1071, DOI 10.1016/j.ijbiomac.2018.03.184
   Baccarin M, 2016, MAT SCI ENG C-MATER, V58, P97, DOI 10.1016/j.msec.2015.08.013
   Beitollahi H, 2019, ELECTROANAL, V31, P1195, DOI 10.1002/elan.201800370
   Cao LL, 2020, ANAL CHIM ACTA, V1096, P34, DOI 10.1016/j.aca.2019.10.049
   Eguilaz M, 2016, ANAL CHIM ACTA, V909, P51, DOI 10.1016/j.aca.2015.12.031
   Elsebai B, 2017, J HAZARD MATER, V340, P344, DOI 10.1016/j.jhazmat.2017.07.021
   Hu Z, 2017, COMPOS SCI TECHNOL, V142, P294, DOI 10.1016/j.compscitech.2017.02.027
   Huang XW, 2020, ACS APPL NANO MATER, V3, P9158, DOI 10.1021/acsanm.0c01800
   Kim Y, 2009, CURR APPL PHYS, V9, pE100, DOI 10.1016/j.cap.2008.12.039
   Ko S, 2012, RSC ADV, V2, P1444, DOI 10.1039/c1ra00649e
   Kondrashov SV, 2018, J APPL POLYM SCI, V135, DOI 10.1002/app.46108
   Kucherenko IS, 2019, TRAC-TREND ANAL CHEM, V110, P160, DOI 10.1016/j.trac.2018.11.004
   Lawal AT, 2016, MATER RES BULL, V73, P308, DOI 10.1016/j.materresbull.2015.08.037
   Le CMQ, 2018, APPL SURF SCI, V450, P122, DOI 10.1016/j.apsusc.2018.04.173
   Bernal MM, 2011, POLYMER, V52, P5739, DOI 10.1016/j.polymer.2011.10.031
   Omurtag PS, 2018, POLYMER, V141, P213, DOI 10.1016/j.polymer.2018.03.017
   Parthasarathy P, 2018, HEALTH INF SCI SYST, V6, DOI 10.1007/s13755-018-0043-3
   Rafighi P, 2016, SENSOR ACTUAT B-CHEM, V232, P454, DOI 10.1016/j.snb.2016.03.147
   Ray S, 2018, ANAL CHEM, V90, P8960, DOI 10.1021/acs.analchem.8b01130
   Rouf TB, 2020, FOOD CONTROL, V117, DOI 10.1016/j.foodcont.2020.107350
   Wang Y, 2019, ACTA POLYM SIN, V50, P485, DOI 10.11777/jissn1000-3304.2019.18280
   Xu MY, 2019, COLLOID SURFACE A, V576, P123, DOI 10.1016/j.colsurfa.2019.05.014
   Xu S, 2019, BIOSENS BIOELECTRON, V135, P153, DOI 10.1016/j.bios.2019.04.017
   Xu S, 2019, ACS SUSTAIN CHEM ENG, V7, P3556, DOI 10.1021/acssuschemeng.8b05891
   Xu S, 2018, ACS APPL MATER INTER, V10, P24850, DOI 10.1021/acsami.8b08558
   Zhu K, 2017, RSC ADV, V7, P30564, DOI 10.1039/c7ra04248e
   Zhu X. J., 2018, FABRICATION APPL AMP
NR 27
TC 0
Z9 0
U1 1
U2 20
PU HIGHER EDUCATION PRESS
PI BEIJING
PA CHAOYANG DIST, 4, HUIXINDONGJIE, FUSHENG BLDG, BEIJING 100029, PEOPLES R
   CHINA
SN 0251-0790
J9 CHEM J CHINESE U
JI Chem. J. Chin. Univ.-Chin.
PD JUN 10
PY 2021
VL 42
IS 6
BP 1768
EP 1775
DI 10.7503/cjcu20200700
PG 8
WC Chemistry, Multidisciplinary
WE Science Citation Index Expanded (SCI-EXPANDED)
SC Chemistry
GA SP7ZY
UT WOS:000659884200014
DA 2023-06-30
ER

PT J
AU Zouari, M
   Campuzano, S
   Pingarron, JM
   Raouafi, N
AF Zouari, Mohamed
   Campuzano, Susana
   Pingarron, Jose M.
   Raouafi, Noureddine
TI Femtomolar direct voltammetric determination of circulating miRNAs in
   sera of cancer patients using an enzymeless biosensor
SO ANALYTICA CHIMICA ACTA
LA English
DT Article
DE Breast cancer; Circulating miRNA-21; Graphene; Serum; Electrochemistry;
   Biosensor
ID ULTRASENSITIVE ELECTROCHEMICAL DETECTION; SIGNAL AMPLIFICATION STRATEGY;
   VIRAL PROTEIN P19; GOLD NANOPARTICLES; ELECTROCATALYTIC DETECTION;
   MICRORNA; DNA; NANOMATERIALS; HYBRIDIZATION; IMMUNOSENSOR
AB A disposable enzyme-free biosensing platform for the sensitive and selective voltammetric determination of miRNAs is reported. The bioplatform implies a sandwich-type hybridization configuration involving the use of two synthetic DNA probes that hybridize contiguously with the target miRNA-21. A thiolated capture probe was immobilized through thiol chemistry on disposable carbon electrodes modified with a hybrid nanomaterial composed of reduced graphene oxide (rGO) and gold nanoparticles (AuNPs). A biotinylated detection probe was conjugated with ferrocene-capped AuNPs modified with streptavidin (Fc-AuNPs-Strep) which were used as labeling nanocarriers. The extent of the hybridization event was followed by differential pulse voltammetric measurement of the Fc oxidation peak. Under the optimized conditions, the developed biosensor provides attractive characteristics for the determination of the synthetic target miRNA, with a linear range between 10 fM and 2 pM and a limit of detection (LOD) of 5 fM, fully discrimination towards a highly homologous miRNA (with just one mismatched base) and a storage stability of at least two months. The biosensor was able to determine accurately the target miRNA directly in scarcely diluted serum from breast cancer (BC) patients with no need for a previous total RNA (RNA(t)) extraction and in a very small amount of RNAt extracted from breast adenocarcinoma cells without the need for amplification or reverse transcription to complementary DNA. (C) 2020 Elsevier B.V. All rights reserved.
C1 [Zouari, Mohamed; Raouafi, Noureddine] Univ Tunis El Manar, Chem Dept, Analyt Chem & Electrochem Lab LR99ES15, Sensors & Biosensors Grp, Tunis 2092, Tunisia.
   [Zouari, Mohamed] Inst Pasteur Tunis, 13 Pl Pasteur, Tunis 1002, Tunisia.
   [Campuzano, Susana; Pingarron, Jose M.] Univ Complutense Madrid, Fac CC Quim, Dept Quim Analit, E-28040 Madrid, Spain.
   [Pingarron, Jose M.] IMDEA Nanosci, Ciudad Univ Cantoblanco, Madrid 28049, Spain.
C3 Universite de Tunis-El-Manar; Le Reseau International des Instituts
   Pasteur (RIIP); Universite de Tunis-El-Manar; Institut Pasteur Tunis;
   Complutense University of Madrid; IMDEA Nanociencia
RP Raouafi, N (通讯作者)，Univ Tunis El Manar, Chem Dept, Analyt Chem & Electrochem Lab LR99ES15, Sensors & Biosensors Grp, Tunis 2092, Tunisia.; Pingarron, JM (通讯作者)，Univ Complutense Madrid, Fac CC Quim, Dept Quim Analit, E-28040 Madrid, Spain.
EM pingarro@ucm.es; noureddine.raouafi@fst.utm.tn
RI Raouafi, Noureddine/G-4062-2010; Raouafi, Noureddine/ABA-5736-2021
OI Raouafi, Noureddine/0000-0001-8938-8221; Raouafi,
   Noureddine/0000-0001-8938-8221; Pingarron, Jose/0000-0003-2271-1383;
   CAMPUZANO RUIZ, SUSANA/0000-0002-9928-6613
FU University of Tunis El Manar; Tunisian Ministry of Higher Education and
   Scientific Research [Lab. LR99ES15]; NanoFastResponse [PRF2017-D4P1];
   Spanish Ministerio de Economia y Competitividad Research Project
   [CTQ2015-64402-C2e1-R]; TRANSNANOAVANSENS-CM Program from the Comunidad
   de Madrid [S2018/NMT-4349]
FX University of Tunis El Manar is acknowledged for the mobility grant
   (Bourse d'Alternance) awarded to MZ and the Tunisian Ministry of Higher
   Education and Scientific Research (Lab. LR99ES15). NR thanks
   NanoFastResponse (PRF2017-D4P1) for financial support and Prof. Besma
   Loueslati (University of Tunis El Manar, Biology department) for the
   providing the serum samples used in the study. Spanish Ministerio de
   Economia y Competitividad Research Project, CTQ2015-64402-C2e1-R and the
   TRANSNANOAVANSENS-CM Program from the Comunidad de Madrid (Grant
   S2018/NMT-43X49) are gratefully acknowledged. The authors would also
   like to acknowledge Drs. J.M. Sanchez-Puelles and E. Lopez-Hernandez for
   kindly providing us the RNAt samples extracted from cell lines.
CR Argoubi W, 2015, BEILSTEIN J NANOTECH, V6, P1840, DOI 10.3762/bjnano.6.187
   Baca AJ, 2004, ELECTROANAL, V16, P73, DOI 10.1002/elan.200302920
   Boriachek K, 2018, ANALYST, V143, P1662, DOI 10.1039/c7an01843f
   Campuzano S, 2019, CHEMELECTROCHEM, V6, P60, DOI 10.1002/celc.201800667
   Campuzano S, 2017, ELECTROCHIM ACTA, V230, P271, DOI 10.1016/j.electacta.2017.02.005
   Campuzano S, 2014, ANGEW CHEM INT EDIT, V53, P6168, DOI 10.1002/anie.201403270
   Chen LY, 2011, ELECTROCHEM COMMUN, V13, P133, DOI 10.1016/j.elecom.2010.11.033
   Chen YX, 2018, BIOSENS BIOELECTRON, V99, P612, DOI 10.1016/j.bios.2017.08.036
   Churinsky C, 2014, ECS TRANSACTIONS, V61, P1, DOI 10.1149/06126.0001ecst
   Fritea L, 2018, METHOD ENZYMOL, V609, P293, DOI 10.1016/bs.mie.2018.05.010
   Gillespie P, 2019, ANALYST, V144, P114, DOI 10.1039/c8an01572d
   Han S, 2019, ACS OMEGA, V4, P11025, DOI 10.1021/acsomega.9b01166
   Hu YJ, 2010, ELECTROCHIM ACTA, V56, P491, DOI 10.1016/j.electacta.2010.09.021
   Islam MN, 2018, CHEMELECTROCHEM, V5, P2488, DOI 10.1002/celc.201800339
   Islam MN, 2018, BIOSENS BIOELECTRON, V101, P275, DOI 10.1016/j.bios.2017.09.027
   Labib M, 2013, J AM CHEM SOC, V135, P3027, DOI 10.1021/ja308216z
   Li FY, 2014, BIOSENS BIOELECTRON, V54, P158, DOI 10.1016/j.bios.2013.10.061
   Liao JC, 2007, J MOL DIAGN, V9, P158, DOI 10.2353/jmoldx.2007.060052
   Liu L, 2017, SCI REP-UK, V7, DOI 10.1038/s41598-017-05495-7
   Liu SF, 2014, BIOSENS BIOELECTRON, V56, P12, DOI 10.1016/j.bios.2013.12.066
   Lu HW, 2018, MICROCHIM ACTA, V185, DOI 10.1007/s00604-018-3087-9
   Lu J, 2019, ANAL CHEM, V91, P7353, DOI 10.1021/acs.analchem.9b01133
   Lu ZX, 2016, BIOSENS BIOELECTRON, V86, P502, DOI 10.1016/j.bios.2016.07.010
   Masud MK, 2017, CHEM COMMUN, V53, P8231, DOI 10.1039/c7cc04789d
   Miao P, 2015, CHEMPLUSCHEM, V80, P1712, DOI 10.1002/cplu.201500249
   Miao P, 2015, BIOCONJUGATE CHEM, V26, P602, DOI 10.1021/acs.bioconjchem.5b00064
   Pedrero M, 2017, ELECTROANAL, V29, P24, DOI 10.1002/elan.201600547
   Pereira-Barros MA, 2019, BIOSENS BIOELECTRON, V137, P171, DOI 10.1016/j.bios.2019.05.011
   Saha K, 2012, CHEM REV, V112, P2739, DOI 10.1021/cr2001178
   Serafin V, 2018, TALANTA, V179, P131, DOI 10.1016/j.talanta.2017.10.063
   Singh R, 2017, SCI REP-UK, V7, DOI 10.1038/srep42771
   Singh S, 2016, MICROCHIM ACTA, V183, P1729, DOI 10.1007/s00604-016-1803-x
   Smith DA, 2017, SENSOR ACTUAT B-CHEM, V253, P335, DOI 10.1016/j.snb.2017.06.069
   Torrente-Rodriguez RM, 2014, ELECTROANAL, V26, P2080, DOI 10.1002/elan.201400317
   Torrente-Rodriguez RM, 2016, ACS SENSORS, V1, P896, DOI 10.1021/acssensors.6b00266
   Vargas E, 2018, SENSORS-BASEL, V18, DOI 10.3390/s18030863
   Vargas E, 2017, INT J MOL SCI, V18, DOI 10.3390/ijms18112151
   Verma S, 2017, ACS APPL MATER INTER, V9, P27462, DOI 10.1021/acsami.7b06839
   Voccia D, 2017, BIOSENS BIOELECTRON, V87, P1012, DOI 10.1016/j.bios.2016.09.058
   Wang J, 2003, ANAL CHEM, V75, P3941, DOI 10.1021/ac0344079
   Wang YJ, 2017, BIOSENS BIOELECTRON, V98, P386, DOI 10.1016/j.bios.2017.07.009
   Wu L, 2014, NANO TODAY, V9, P197, DOI 10.1016/j.nantod.2014.04.002
   Wu XY, 2014, SENSOR ACTUAT B-CHEM, V203, P296, DOI 10.1016/j.snb.2014.06.131
   Xu FF, 2016, ANAL CHEM, V88, P754, DOI 10.1021/acs.analchem.5b03056
   Yan LX, 2008, RNA, V14, P2348, DOI 10.1261/rna.1034808
   Zhu ZG, 2012, SENSORS-BASEL, V12, P5996, DOI 10.3390/s120505996
   Zouari M, 2018, ELECTROCHIM ACTA, V262, P39, DOI 10.1016/j.electacta.2017.12.190
   Zouari M, 2017, BIOSENS BIOELECTRON, V91, P40, DOI 10.1016/j.bios.2016.12.033
   Zouari M, 2018, ACS OMEGA, V3, P8923, DOI 10.1021/acsomega.8b00986
NR 49
TC 40
Z9 42
U1 4
U2 81
PU ELSEVIER
PI AMSTERDAM
PA RADARWEG 29, 1043 NX AMSTERDAM, NETHERLANDS
SN 0003-2670
EI 1873-4324
J9 ANAL CHIM ACTA
JI Anal. Chim. Acta
PD APR 1
PY 2020
VL 1104
BP 188
EP 198
DI 10.1016/j.aca.2020.01.016
PG 11
WC Chemistry, Analytical
WE Science Citation Index Expanded (SCI-EXPANDED)
SC Chemistry
GA KQ3QS
UT WOS:000516842000023
PM 32106951
DA 2023-06-30
ER

PT J
AU Jeykumari, DRS
   Narayanan, SS
AF Jeykumari, D. R. Shobha
   Narayanan, S. Sriman
TI A novel nanobiocomposite based glucose biosensor using neutral red
   functionalized carbon nanotubes
SO BIOSENSORS & BIOELECTRONICS
LA English
DT Article
DE multiwalled carbon nanotubes; nanobiocomposite; Nafion; glucose
   biosensor
ID DIRECT ELECTRON-TRANSFER; OXIDASE; ENZYME; SURFACE; VOLTAMMETRY; DESIGN;
   NAFION
AB The performance of a new glucose biosensor based on the combination of biocatalytic activity of glucose oxidase (GOx) with the electrocatalytic properties of CNTs and neutral red (NR) for the determination of glucose is described. This sensor is comprised of a multiwalled carbon nanotubes (MWNTs) conduit functionalized with NR and Nafion (Nf) as a binder and glucose oxidase as a biocatalyst. Neutral red was covalently immobilized on carboxylic acid groups of the CNTs via carbodiimide reaction. The functionalized MWNTs were characterized by microscopic, spectroscopic and thermal methods. The MWNT-NR-GOx-Nf nanobiocomposite was prepared by mixing the GOx solution with NR functionalized CNTs followed by mixing homogeneously with Nation. The performance of the MWNT-NR-GOx-Nf nanobiocomposite modified electrode was examined by electrochemical impedance spectroscopy and cyclic voltammetry. The catalytic reduction of hydrogen peroxide liberated from the enzymatic reaction of glucose oxidase upon glucose with NR functionalized CNTs leads to the selective detection of glucose. The excellent electrocatalytic activity and the influence of nanobiocomposite film result in good characteristics such as low potential detection of glucose with a large determination range from 1 x 10(-8) to 1 x 10(-3) M with a detection limit of 3 x 10(-9) M glucose, a short response time (with 4 s), good stability and anti-interferent ability. The improved electrocatalytic activity and stability made the MWNT-NR-GOx-Nf nanobiocomposite biosensor system a potential platform to immobilize different enzymes for other bioelectrochemical applications. (C) 2008 Published by Elsevier B.V.
C1 [Jeykumari, D. R. Shobha; Narayanan, S. Sriman] Univ Madras, Sch Chem Sci, Dept Analyt Chem, Madras 600025, Tamil Nadu, India.
C3 University of Madras
RP Narayanan, SS (通讯作者)，Univ Madras, Sch Chem Sci, Dept Analyt Chem, Guindy Campus, Madras 600025, Tamil Nadu, India.
EM sriman55@yahoo.com
CR Albareda-Sirvent M, 2000, SENSOR ACTUAT B-CHEM, V69, P153, DOI 10.1016/S0925-4005(00)00536-0
   Balasubramanian K, 2006, ANAL BIOANAL CHEM, V385, P452, DOI 10.1007/s00216-006-0314-8
   Balavoine F, 1999, ANGEW CHEM INT EDIT, V38, P1912, DOI 10.1002/(SICI)1521-3773(19990712)38:13/14<1912::AID-ANIE1912>3.0.CO;2-2
   BARD AJ, 1980, ELECTROANALYTICAL ME
   Battaglini F, 2000, ANAL CHEM, V72, P502, DOI 10.1021/ac990321x
   Bharathi S, 2001, ANALYST, V126, P1919, DOI 10.1039/b105318n
   Cai CX, 2004, ANAL BIOCHEM, V332, P75, DOI 10.1016/j.ab.2004.05.057
   Casero E, 2006, ANAL CHEM, V78, P530, DOI 10.1021/ac051676l
   CASS AEG, 1984, ANAL CHEM, V56, P667, DOI 10.1021/ac00268a018
   Chen RJ, 2001, J AM CHEM SOC, V123, P3838, DOI 10.1021/ja010172b
   CHI QJ, 1994, ELECTROCHIM ACTA, V39, P2431, DOI 10.1016/0013-4686(94)00202-9
   Dillon AC, 1999, ADV MATER, V11, P1354, DOI 10.1002/(SICI)1521-4095(199911)11:16<1354::AID-ADMA1354>3.0.CO;2-N
   Ehret R, 1997, BIOSENS BIOELECTRON, V12, P29, DOI 10.1016/0956-5663(96)89087-7
   FAN ZH, 1992, ANAL CHEM, V64, P1304, DOI 10.1021/ac00035a019
   Fang AP, 2003, BIOSENS BIOELECTRON, V19, P43, DOI 10.1016/S0956-5663(03)00133-7
   Ghica ME, 2005, ANAL CHIM ACTA, V532, P145, DOI 10.1016/j.aca.2004.10.058
   Guiseppi-Elie A, 2002, NANOTECHNOLOGY, V13, P559, DOI 10.1088/0957-4484/13/5/303
   HARSANYI G, 2000, SENSORS BIOMEDICAL A
   IANNIELLO RM, 1981, ANAL CHEM, V53, P2090, DOI 10.1021/ac00236a033
   IIJIMA S, 1991, NATURE, V354, P56, DOI 10.1038/354056a0
   Jeykumari DRS, 2007, NANOTECHNOLOGY, V18, DOI 10.1088/0957-4484/18/12/125501
   Jeykumari DRS, 2007, J NANOSCI NANOTECHNO, V7, P1824, DOI 10.1166/jnn.2007.724
   Jeykumari DRS, 2007, CARBON, V45, P1340, DOI 10.1016/j.carbon.2007.01.006
   Karyakin AA, 1999, ELECTROANAL, V11, P149, DOI 10.1002/(SICI)1521-4109(199903)11:3<149::AID-ELAN149>3.0.CO;2-G
   LAVIRON E, 1979, J ELECTROANAL CHEM, V100, P263, DOI 10.1016/S0022-0728(79)80167-9
   LAVIRON E, 1979, J ELECTROANAL CHEM, V101, P19, DOI 10.1016/S0022-0728(79)80075-3
   Lin YH, 2004, NANO LETT, V4, P191, DOI 10.1021/nl0347233
   Lin YH, 2005, FRONT BIOSCI, V10, P492, DOI 10.2741/1545
   Patolsky F, 1999, ANAL CHEM, V71, P3171, DOI 10.1021/ac9901541
   Pei RJ, 2001, BIOSENS BIOELECTRON, V16, P355, DOI 10.1016/S0956-5663(01)00150-6
   Penicaud A, 2007, COMPOS SCI TECHNOL, V67, P795, DOI 10.1016/j.compscitech.2005.12.032
   Ricci F, 2003, BIOSENS BIOELECTRON, V18, P165, DOI 10.1016/S0956-5663(02)00169-0
   Rubianes MD, 2007, ELECTROCHEM COMMUN, V9, P480, DOI 10.1016/j.elecom.2006.08.057
   Shaijumon MM, 2005, APPL SURF SCI, V242, P192, DOI 10.1016/j.apsusc.2004.08.014
   Shi GY, 2000, ANAL CHIM ACTA, V413, P131, DOI 10.1016/S0003-2670(00)00753-4
   Shim M, 2002, NANO LETT, V2, P285, DOI 10.1021/nl015692j
   Singhal R, 2002, SENSOR ACTUAT B-CHEM, V86, P42, DOI 10.1016/S0925-4005(02)00145-4
   Tsai YC, 2005, LANGMUIR, V21, P3653, DOI 10.1021/la0470535
   Wang J, 2001, ELECTROANAL, V13, P983, DOI 10.1002/1521-4109(200108)13:12<983::AID-ELAN983>3.0.CO;2-#
   Wang J, 2003, J AM CHEM SOC, V125, P2408, DOI 10.1021/ja028951v
   WILSON R, 1992, BIOSENS BIOELECTRON, V7, P165, DOI 10.1016/0956-5663(92)87013-F
   Yang XH, 2003, ANAL CHIM ACTA, V478, P67, DOI 10.1016/S0003-2670(02)01507-6
NR 42
TC 92
Z9 95
U1 1
U2 38
PU ELSEVIER ADVANCED TECHNOLOGY
PI OXFORD
PA OXFORD FULFILLMENT CENTRE THE BOULEVARD, LANGFORD LANE, KIDLINGTON,
   OXFORD OX5 1GB, OXON, ENGLAND
SN 0956-5663
EI 1873-4235
J9 BIOSENS BIOELECTRON
JI Biosens. Bioelectron.
PD APR
PY 2008
VL 23
IS 9
BP 1404
EP 1411
DI 10.1016/j.bios.2007.12.007
PG 8
WC Biophysics; Biotechnology & Applied Microbiology; Chemistry, Analytical;
   Electrochemistry; Nanoscience & Nanotechnology
WE Science Citation Index Expanded (SCI-EXPANDED)
SC Biophysics; Biotechnology & Applied Microbiology; Chemistry;
   Electrochemistry; Science & Technology - Other Topics
GA 291WD
UT WOS:000255226900013
PM 18294834
DA 2023-06-30
ER

PT J
AU Nguyen, NV
   Yang, CH
   Liu, CJ
   Kuo, CH
   Wu, DC
   Jen, CP
AF Ngoc-Viet Nguyen
   Yang, Chun-Hao
   Liu, Chung-Jung
   Kuo, Chao-Hung
   Wu, Deng-Chyang
   Jen, Chun-Ping
TI An Aptamer-Based Capacitive Sensing Platform for Specific Detection of
   Lung Carcinoma Cells in the Microfluidic Chip
SO BIOSENSORS-BASEL
LA English
DT Article
DE aptamer; lung cancer; self-assembly; impedance measurement; capacitive
   sensor
ID CIRCULATING TUMOR-CELLS; LABEL-FREE; ELECTROCHEMICAL APTASENSOR;
   CANCER-CELLS; ULTRASENSITIVE DETECTION; ENRICHMENT PLATFORM; BIOSENSOR;
   ANTIBODIES; NANOPARTICLES; RECOGNITION
AB Improvement of methods for reliable and early diagnosis of the cellular diseases is necessary A biological selectivity probe, such as an aptamer, is one of the candidate recognition layers that can be used to detect important biomolecules. Lung cancer is currently a typical cause of cancer-related deaths. In this work, an electrical sensing platform is built based on amine-terminated aptamer modified-gold electrodes for the specific, label-free detection of a human lung carcinoma cell line (A549). The microdevice, that includes a coplanar electrodes configuration and a simple microfluidic channel on a glass substrate, is fabricated using standard photolithography and cast molding techniques. A procedure of self-assembly onto the gold surface is proposed. Optical microscope observations and electrical impedance spectroscopy measurements confirm that the fabricated microchip can specifically and effectively identify A549 cells. In the experiments, the capacitance element that is dominant in the change of the impedance is calculated at the appropriate frequency for evaluation of the sensitivity of the biosensor. Therefore, a simple, inexpensive, biocompatible, and selective biosensor that has the potential to detect early-stage lung cancer would be developed.
C1 [Ngoc-Viet Nguyen; Yang, Chun-Hao; Jen, Chun-Ping] Natl Chung Cheng Univ, Dept Mech Engn, Chiayi 621, Taiwan.
   [Liu, Chung-Jung; Kuo, Chao-Hung; Wu, Deng-Chyang] Kaohsiung Med Univ Hosp, Dept Internal Med, Div Gastroenterol, Kaohsiung 80708, Taiwan.
   [Liu, Chung-Jung; Kuo, Chao-Hung; Wu, Deng-Chyang] Kaohsiung Med Univ, Ctr Stem Cell Res, Kaohsiung 807, Taiwan.
   [Wu, Deng-Chyang] Natl Sun Yat Sen Univ, Inst Biomed Sci, Kaohsiung 804, Taiwan.
   [Kuo, Chao-Hung] Kaohsiung Med Univ, Kaohsiung Municipal Hsiao Kang Hosp, Div Internal Med, Kaohsiung 807, Taiwan.
C3 National Chung Cheng University; Kaohsiung Medical University; Kaohsiung
   Medical University Hospital; Kaohsiung Medical University; National Sun
   Yat Sen University; Kaohsiung Medical University; Kaohsiung Municipal
   Siao-Gang Hospital
RP Jen, CP (通讯作者)，Natl Chung Cheng Univ, Dept Mech Engn, Chiayi 621, Taiwan.
EM vietnn.mt@gmail.com; milkk1031@gmail.com; 1020590@ms.kmuh.org.tw;
   kjh88kmu@gmail.com; dechwu@yahoo.com; imecpj@ccu.edu.tw
RI Kuo, Chao-Hung/B-3893-2010; Liu, Chung-Jung/GPX-4530-2022; Liu,
   Chung-Jung/GRR-8593-2022; Nguyen, Ngoc-Viet/AAV-2391-2021; Nguyen,
   Ngoc-Viet/AAD-6103-2019; Jen, Chun-Ping/P-3275-2018
OI Liu, Chung-Jung/0000-0002-2657-565X; Liu,
   Chung-Jung/0000-0002-2657-565X; Nguyen, Ngoc-Viet/0000-0002-1710-9331;
   Jen, Chun-Ping/0000-0001-5558-5817
FU Ministry of Science and Technology of Republic of China (Taiwan)
   [MOST107-2221-E-194 -024 -MY3, MOST106-2314-B-037-017,
   MOST107-2314-B-037-085]; Kaohsiung Medical University [KMU-TP105-G00,
   KMU-TP105-G01, KMU-TP105G02, KMU-TP105G03]
FX The authors would like to acknowledge the Ministry of Science and
   Technology of Republic of China (Taiwan) under the grants
   MOST107-2221-E-194 -024 -MY3, MOST106-2314-B-037-017- and
   MOST107-2314-B-037-085-. This study was also supported by Grant from
   Kaohsiung Medical University Aim for the Top Universities Grant, grant
   No. KMU-TP105-G00, KMU-TP105-G01, KMU-TP105G02 and KMU-TP105G03.
CR Abiri H, 2015, BIOSENS BIOELECTRON, V68, P577, DOI 10.1016/j.bios.2015.01.057
   Arya SK, 2018, BIOSENS BIOELECTRON, V102, P106, DOI 10.1016/j.bios.2017.11.013
   Bahner N, 2018, ANAL BIOANAL CHEM, V410, P1453, DOI 10.1007/s00216-017-0786-8
   Blume SOP, 2015, SENSOR ACTUAT B-CHEM, V218, P261, DOI 10.1016/j.snb.2015.04.106
   Bollella P, 2017, BIOSENS BIOELECTRON, V89, P152, DOI 10.1016/j.bios.2016.03.068
   Braiek M, 2012, BIOSENSORS-BASEL, V2, P417, DOI 10.3390/bios2040417
   Chen XJ, 2014, NANOSCALE, V6, P11196, DOI 10.1039/c4nr03053b
   Chen Y, 2014, BIOSENS BIOELECTRON, V53, P257, DOI 10.1016/j.bios.2013.09.046
   El-Heliebi A, 2013, J TRANSL MED, V11, DOI 10.1186/1479-5876-11-214
   Hajba L, 2014, TRAC-TREND ANAL CHEM, V59, P9, DOI 10.1016/j.trac.2014.02.017
   Hammond JL, 2016, ESSAYS BIOCHEM, V60, P69, DOI 10.1042/EBC20150008
   Hashkavayi AB, 2017, BIOSENS BIOELECTRON, V92, P630, DOI 10.1016/j.bios.2016.10.042
   Hernandez FJ, 2012, BIOSENSORS-BASEL, V2, P1, DOI 10.3390/bios2010001
   Hu YF, 2013, BIOSENS BIOELECTRON, V43, P79, DOI 10.1016/j.bios.2012.11.028
   Huang T, 2014, BIOSENS BIOELECTRON, V51, P213, DOI 10.1016/j.bios.2013.07.044
   Huey E, 2012, SENSOR ACTUAT B-CHEM, V175, P29, DOI 10.1016/j.snb.2011.11.056
   Ishii Y, 2011, APPL PHYS EXPRESS, V4, DOI 10.1143/APEX.4.027001
   Jen CP, 2014, IEEE J SEL TOP QUANT, V20, DOI 10.1109/JSTQE.2013.2279804
   Khan NI, 2018, BIOSENSORS-BASEL, V8, DOI 10.3390/bios8010007
   Kirkegaard J, 2014, BIOSENSORS-BASEL, V4, P257, DOI 10.3390/bios4030257
   Liang LL, 2016, SENSOR ACTUAT B-CHEM, V229, P347, DOI 10.1016/j.snb.2016.01.137
   Lin ZY, 2012, ANALYST, V137, P819, DOI 10.1039/c1an15856b
   Liu M, 2017, J NANOBIOTECHNOL, V15, DOI 10.1186/s12951-017-0311-4
   Do LQ, 2018, BIOCHIP J, V12, P114, DOI 10.1007/s13206-017-2204-x
   Lum J, 2015, SENSORS-BASEL, V15, P18565, DOI 10.3390/s150818565
   Mehlhorn A, 2018, BIOSENSORS-BASEL, V8, DOI 10.3390/bios8020054
   Mira TA, 2015, BIOSENS BIOELECTRON, V74, P594, DOI 10.1016/j.bios.2015.07.012
   Nguyen NV, 2018, BIOCHIP J, V12, P208, DOI 10.1007/s13206-018-2302-4
   Nguyen NV, 2018, BIOSENS BIOELECTRON, V121, P10, DOI 10.1016/j.bios.2018.08.059
   O'Donoghue MB, 2012, ANAL BIOANAL CHEM, V402, P3205, DOI 10.1007/s00216-011-5667-y
   Pan YL, 2010, BIOSENS BIOELECTRON, V25, P1609, DOI 10.1016/j.bios.2009.11.022
   Prabhakar N, 2011, BIOSENS BIOELECTRON, V26, P4006, DOI 10.1016/j.bios.2011.03.014
   Qureshi A, 2015, SENSOR ACTUAT B-CHEM, V220, P1145, DOI 10.1016/j.snb.2015.06.094
   Sabuncu AC, 2012, BIOMICROFLUIDICS, V6, DOI 10.1063/1.4737121
   Shamloo A, 2018, BIOSENSORS-BASEL, V8, DOI 10.3390/bios8020056
   Shen QL, 2013, ADV MATER, V25, P2368, DOI 10.1002/adma.201300082
   Shin KS, 2016, BIOSENS BIOELECTRON, V85, P16, DOI 10.1016/j.bios.2016.04.086
   Sun HG, 2016, ANALYST, V141, P403, DOI 10.1039/c5an01995h
   Tabrizi MA, 2017, ELECTROCHIM ACTA, V246, P1147, DOI 10.1016/j.electacta.2017.06.115
   Torre LA, 2015, CA-CANCER J CLIN, V65, P87, DOI 10.3322/caac.21262
   Trilling AK, 2014, BIOSENS BIOELECTRON, V60, P130, DOI 10.1016/j.bios.2014.04.017
   Wang B, 2015, PHYS CHEM CHEM PHYS, V17, P307, DOI 10.1039/c4cp03190c
   Wang H, 2017, LAB CHIP, V17, P1264, DOI 10.1039/c6lc01223j
   Wang HC, 2017, SENSORS-BASEL, V17, DOI 10.3390/s17051053
   Wang K, 2017, TALANTA, V166, P87, DOI 10.1016/j.talanta.2017.01.052
   Wu IC, 2017, OPT EXPRESS, V25, P7689, DOI 10.1364/OE.25.007689
   Zamay GS, 2016, SCI REP-UK, V6, DOI 10.1038/srep34350
   Zeng XQ, 2012, ANAL BIOANAL CHEM, V402, P3027, DOI 10.1007/s00216-011-5569-z
   Zhang DW, 2012, TALANTA, V92, P65, DOI 10.1016/j.talanta.2012.01.049
   Zhang JN, 2013, NANOMEDICINE-UK, V8, P983, DOI [10.2217/NNM.13.80, 10.2217/nnm.13.80]
   Zhang K, 2013, ANALYST, V138, P6323, DOI 10.1039/c3an01255g
   Zhao ZL, 2009, ANALYST, V134, P1808, DOI 10.1039/b904476k
NR 52
TC 24
Z9 24
U1 2
U2 31
PU MDPI
PI BASEL
PA ST ALBAN-ANLAGE 66, CH-4052 BASEL, SWITZERLAND
EI 2079-6374
J9 BIOSENSORS-BASEL
JI Biosensors-Basel
PD DEC
PY 2018
VL 8
IS 4
AR 98
DI 10.3390/bios8040098
PG 13
WC Chemistry, Analytical; Nanoscience & Nanotechnology; Instruments &
   Instrumentation
WE Science Citation Index Expanded (SCI-EXPANDED)
SC Chemistry; Science & Technology - Other Topics; Instruments &
   Instrumentation
GA HG2UU
UT WOS:000454821900012
PM 30347814
OA gold, Green Published, Green Submitted
DA 2023-06-30
ER

PT J
AU Kinnamon, D
   Ghanta, R
   Lin, KC
   Muthukumar, S
   Prasad, S
AF Kinnamon, David
   Ghanta, Ramesh
   Lin, Kai-Chun
   Muthukumar, Sriram
   Prasad, Shalini
TI Portable biosensor for monitoring cortisol in low-volume perspired human
   sweat
SO SCIENTIFIC REPORTS
LA English
DT Article
ID LABEL-FREE; TATTOO SENSOR; MOS2; STRESS; MICROGRAVITY; EXERCISE; SYSTEM
AB A non-faradaic label-free cortisol biosensor was demonstrated using MoS2 nanosheets integrated into a nanoporous flexible electrode system. Low volume (1-5 mu L) sensing was achieved through use of a novel sensor stack design comprised of vertically aligned metal electrodes confining semi-conductive MoS2 nanosheets. The MoS2 nanosheets were surface functionalized with cortisol antibodies towards developing an affinity biosensor specific to the physiological relevant range of cortisol (8.16 to 141.7 ng/mL) in perspired human sweat. Sensing was achieved by measuring impedance changes associated with cortisol binding along the MoS2 nanosheet interface using electrochemical impedance spectroscopy. The sensor demonstrated a dynamic range from 1-500 ng/mL with a limit of detection of 1 ng/mL. A specificity study was conducted using a metabolite expressed in human sweat, Ethyl Glucuronide. Continuous dosing studies were performed during which the sensor was able to discriminate between four cortisol concentration ranges (0.5, 5, 50, 500 ng/mL) for a 3+ hour duration. Translatability of the sensor was shown with a portable form factor device, demonstrating a comparable dynamic range and limit of detection for the sensor. The device demonstrated a R-2 correlation value of 0.998 when comparing measurements to the reported impedance values of the benchtop instrumentation.
C1 [Kinnamon, David; Ghanta, Ramesh; Lin, Kai-Chun; Prasad, Shalini] Univ Texas Dallas, Dept Bioengn, 800 West Campbell Rd, Richardson, TX 75080 USA.
   [Muthukumar, Sriram] Enlisense LLC, 1813 Audubon Pond Way, Allen, TX 75013 USA.
C3 University of Texas System; University of Texas Dallas
RP Prasad, S (通讯作者)，Univ Texas Dallas, Dept Bioengn, 800 West Campbell Rd, Richardson, TX 75080 USA.
EM Shalini.Prasad@utdallas.edu
RI Prasad, Shalini/W-6376-2019
OI Prasad, Shalini/0000-0002-2404-3801; Ghanta, Ramesh/0000-0001-6057-7598;
   Kinnamon, David/0000-0001-9463-6613
FU Cecil and Ida Green endowment in Systems Biology at the University of
   Texas at Dallas
FX We thank the Cecil and Ida Green endowment in Systems Biology at the
   University of Texas at Dallas for their financial support in this work.
   The authors would like to thank Badrinath Jagannath for his help with
   Z-view fitting of the Nyquist data. We also thank Amberlea Cogan for
   reviewing the grammar and word choice of the manuscript.
CR Bandodkar AJ, 2014, TRENDS BIOTECHNOL, V32, P363, DOI 10.1016/j.tibtech.2014.04.005
   Booth FW, 2012, COMPR PHYSIOL, V2, P1143, DOI 10.1002/cphy.c110025
   Borchers AT, 2002, NUTRITION, V18, P889, DOI 10.1016/S0899-9007(02)00913-9
   Chhowalla M, 2013, NAT CHEM, V5, P263, DOI [10.1038/nchem.1589, 10.1038/NCHEM.1589]
   Chou SS, 2013, J AM CHEM SOC, V135, P4584, DOI 10.1021/ja310929s
   Chouker A, 2001, J APPL PHYSIOL, V90, P1736, DOI 10.1152/jappl.2001.90.5.1736
   Chrousos G., 2012, CUSHINGS SYNDROME
   CHYUN YS, 1984, ENDOCRINOLOGY, V114, P477, DOI 10.1210/endo-114-2-477
   Crucian BE, 2008, AVIAT SPACE ENVIR MD, V79, P835, DOI 10.3357/ASEM.2276.2008
   Gao W, 2016, NATURE, V529, P509, DOI 10.1038/nature16521
   Granger D, 2003, AM J PHYSIOL-CELL PH, V285, pC1047, DOI 10.1152/ajpcell.00581.2002
   Guinovart T, 2013, ANALYST, V138, P7031, DOI 10.1039/c3an01672b
   Hellhammer DH, 2009, PSYCHONEUROENDOCRINO, V34, P163, DOI 10.1016/j.psyneuen.2008.10.026
   Huang YX, 2015, NANOSCALE, V7, P19358, DOI 10.1039/c5nr06144j
   Kalantar-zadeh K, 2015, ADV FUNCT MATER, V25, P5086, DOI 10.1002/adfm.201500891
   Kalra S., 2007, CLIN INVESTIGATIVE M, V30
   Kamakoti V, 2016, BIOSENSORS-BASEL, V6, DOI 10.3390/bios6030036
   Kasem K. K., 2008, PLATINUM METALS REV, V52
   Khodagholy D, 2012, J MATER CHEM, V22, P4440, DOI 10.1039/c2jm15716k
   Kim J, 2015, ELECTROCHEM COMMUN, V51, P41, DOI 10.1016/j.elecom.2014.11.024
   Kumar A, 2007, BIOSENS BIOELECTRON, V22, P2138, DOI 10.1016/j.bios.2006.09.035
   Lin KC, 2017, ANALYST, V142, P2770, DOI 10.1039/c7an00548b
   Loechner K., 2014, ADRENAL INSUFFICIENC
   Loo AH, 2014, NANOSCALE, V6, P11971, DOI 10.1039/c4nr03795b
   Mak KF, 2010, PHYS REV LETT, V105, DOI 10.1103/PhysRevLett.105.136805
   Marieb E., 2010, HUMAN ANATOMY PHYSL, P1264
   Morgan CA, 2001, PSYCHOSOM MED, V63, P412, DOI 10.1097/00006842-200105000-00010
   Munje RD, 2017, SCI REP-UK, V7, DOI 10.1038/s41598-017-02133-0
   Munje RD, 2017, SENSOR ACTUAT B-CHEM, V238, P482, DOI 10.1016/j.snb.2016.07.088
   Munje RD, 2015, SCI REP-UK, V5, DOI 10.1038/srep14586
   Muthukumar S., BIOSENSORS BIOELECTR
   NASA, 2017, INT SPAC STAT MED MO
   O'Neill RD, 2004, BIOSENS BIOELECTRON, V19, P1521, DOI 10.1016/j.bios.2003.12.004
   Physical Activity Council, 2017, 2017 PART REP
   Russell E, 2014, THER DRUG MONIT, V36, P30, DOI 10.1097/FTD.0b013e31829daa0a
   Salmon P, 2001, CLIN PSYCHOL REV, V21, P33, DOI 10.1016/S0272-7358(99)00032-X
   Sarkar D, 2014, ACS NANO, V8, P3992, DOI 10.1021/nn5009148
   Selvam AP, 2016, SCI REP-UK, V6, DOI 10.1038/srep23111
   Serna MI, 2016, ACS NANO, V10, P6054, DOI 10.1021/acsnano.6b01636
   Taylor NAS, 2013, EXTREME PHYSIOL MED, V2, DOI 10.1186/2046-7648-2-4
   Torres SJ, 2007, NUTRITION, V23, P887, DOI 10.1016/j.nut.2007.08.008
   Vasudev A, 2013, SENSOR ACTUAT B-CHEM, V182, P139, DOI 10.1016/j.snb.2013.02.096
   Ventrelli L, 2015, ADV HEALTHC MATER, V4, P2606, DOI 10.1002/adhm.201500450
   Yamaguchi M., 2009, IEEE SENS C, P343
   Yamaguchi Masaki, 2014, Sens Biosensing Res, V1, P15
   Zhou KG, 2011, ANGEW CHEM INT EDIT, V50, P10839, DOI 10.1002/anie.201105364
NR 46
TC 129
Z9 129
U1 5
U2 120
PU NATURE RESEARCH
PI BERLIN
PA HEIDELBERGER PLATZ 3, BERLIN, 14197, GERMANY
SN 2045-2322
J9 SCI REP-UK
JI Sci Rep
PD OCT 17
PY 2017
VL 7
AR 13312
DI 10.1038/s41598-017-13684-7
PG 13
WC Multidisciplinary Sciences
WE Science Citation Index Expanded (SCI-EXPANDED)
SC Science & Technology - Other Topics
GA FJ9HM
UT WOS:000413084800009
PM 29042582
OA Green Published, gold
DA 2023-06-30
ER

PT J
AU Feng, XM
   Li, RM
   Yang, XY
   Hou, WH
AF Feng Xiaomiao
   Li Ruimei
   Yang Xiaoyan
   Hou Wenhua
TI Application of Novel Carbon Nanomaterials to Electrochemistry
SO PROGRESS IN CHEMISTRY
LA Chinese
DT Article
DE novel carbon nanomaterials; biosensor; supercapacitor; fuel cell
ID ELECTROCATALYST SUPPORT; FACILE SYNTHESIS; GLUCOSE-OXIDASE; NANOTUBE;
   BIOSENSOR; PERFORMANCE; NANOFIBER; NANOPARTICLES; ELECTRODE; COMPOSITE
AB Recently, carbon nanomaterials have received great interest because of their unique mechanical, electrical, and chemical properties. Especially, some kinds of novel carbon materials including carbon nanofibers, carbon nanotubes, and graphene with large specific area, high conductivity, and good biocompatibility become research focus. These novel carbon nanomaterials have been applied in many fields due to their unique physical and chemical properties. Especially, carbon nanomaterials have shown their unique advantages in electrochemical field. This paper mainly review the application of carbon nanomaterials to electrochemistry including biosensor, supercapacitor, and fuel cell. Carbon nanomaterials have an important role in bioelectrochemical catalytic reaction due to that carbon nanomaterials have high specific area and excellent biocompatibility. Therefore, it can improve the electron transfer rate of enzyme. The biosensors based carbon nanomaterials have high sensitivity, broad linear range, and good stability and reproducibility. Carbon nanomaterial is the earlist and the best one in the supercapacitor electrode, materials. The supercapacitor prepared by carbon nanomaterials has good cycle stability. The specific capacitance can be enhanced through the combination of carbon nanomaterials and pseudo-capacitors electrode materials. Carbon nanomaterials can act as the catalysts of fuel cell as well. It can improve the energy density, fuel utilization, and the ability to resist poisoning.
C1 [Feng Xiaomiao; Li Ruimei] Nanjing Univ Posts & Telecommun, Sch Mat Sci & Engn, Inst Adv Mat, Nanjing 210046, Peoples R China.
   [Yang Xiaoyan; Hou Wenhua] Nanjing Univ, Sch Chem & Chem Engn, Nanjing 210093, Peoples R China.
C3 Nanjing University of Posts & Telecommunications; Nanjing University
RP Feng, XM (通讯作者)，Nanjing Univ Posts & Telecommun, Sch Mat Sci & Engn, Inst Adv Mat, Nanjing 210046, Peoples R China.
EM iamxmfeng@njupt.edu.cn; whou@nju.edu.cn
RI Feng, Xiaomiao/G-4422-2016
OI Feng, Xiaomiao/0000-0003-1518-4546
CR Aboutalebi SH, 2011, ENERG ENVIRON SCI, V4, P1855, DOI 10.1039/c1ee01039e
   Amade R, 2011, J POWER SOURCES, V196, P5779, DOI 10.1016/j.jpowsour.2011.02.029
   An HF, 2010, J POWER SOURCES, V195, P6964, DOI 10.1016/j.jpowsour.2010.04.074
   Barnakov CN, 2010, KINET CATAL+, V51, P312, DOI 10.1134/S0023158410020217
   Bi RR, 2010, J PHYS CHEM C, V114, P2448, DOI 10.1021/jp9116563
   Britto PJ, 1996, BIOELECTROCH BIOENER, V41, P121, DOI 10.1016/0302-4598(96)05078-7
   Chandra S, 2011, J NANOPART RES, V13, P2769, DOI 10.1007/s11051-010-0164-3
   Chen WF, 2010, J PHYS CHEM C, V114, P6976, DOI 10.1021/jp100397h
   Claussen JC, 2009, ACS NANO, V3, P37, DOI 10.1021/nn800682m
   Deng SY, 2009, BIOSENS BIOELECTRON, V25, P373, DOI 10.1016/j.bios.2009.07.016
   Dequaire M, 2000, ANAL CHEM, V72, P5521, DOI 10.1021/ac000781m
   Doug JQ, 2009, J POLYM SCI POL PHYS, V47, P2036
   Du D, 2010, BIOSENS BIOELECTRON, V25, P2503, DOI 10.1016/j.bios.2010.04.018
   Gourdin G, 2011, J POWER SOURCES, V196, P523, DOI 10.1016/j.jpowsour.2010.06.022
   Guo SJ, 2010, ACS NANO, V4, P547, DOI 10.1021/nn9014483
   Gupta G, 2010, J PHYS CHEM C, V114, P10796, DOI 10.1021/jp907015j
   Han YQ, 2011, J APPL POLYM SCI, V121, P892, DOI 10.1002/app.33610
   Han YQ, 2010, SYNTHETIC MET, V160, P2336, DOI 10.1016/j.synthmet.2010.09.008
   Hantel MM, 2011, ELECTROCHEM COMMUN, V13, P90, DOI 10.1016/j.elecom.2010.11.021
   Helmholtz H. V., 1879, ANN PHYS CHEM, V7, P337, DOI DOI 10.1002/ANDP.18792430702
   Horng YY, 2010, J POWER SOURCES, V195, P4418, DOI 10.1016/j.jpowsour.2010.01.046
   Hou HQ, 2005, CHEM MATER, V17, P967, DOI 10.1021/cm0484955
   IIJIMA S, 1991, NATURE, V354, P56, DOI 10.1038/354056a0
   Jha N, 2011, INT J HYDROGEN ENERG, V36, P7284, DOI 10.1016/j.ijhydene.2011.03.008
   Kakati N, 2011, J ALLOY COMPD, V509, P5617, DOI 10.1016/j.jallcom.2011.02.087
   Kiamahalleh MV, 2010, CURR NANOSCI, V6, P553, DOI 10.2174/157341310797575041
   Kim JY, 2010, ELECTROCHIM ACTA, V55, P8056, DOI 10.1016/j.electacta.2010.04.047
   KROTO HW, 1985, NATURE, V318, P162, DOI 10.1038/318162a0
   Lee KY, 2010, PHYSICA E, V42, P2799, DOI 10.1016/j.physe.2010.01.011
   Li GR, 2010, LANGMUIR, V26, P2209, DOI 10.1021/la903947c
   Liang YY, 2010, J AM CHEM SOC, V132, P15030, DOI 10.1021/ja106612d
   Lim S, 2004, J PHYS CHEM B, V108, P1533, DOI 10.1021/jp036819r
   Liu JY, 2005, LANGMUIR, V21, P5596, DOI 10.1021/la0501233
   Lu W, 2011, J PHYS CHEM LETT, V2, P655, DOI 10.1021/jz200104n
   Lufrano F, 2010, INT J ELECTROCHEM SC, V5, P903
   Luo DB, 2009, ACS NANO, V3, P2121, DOI 10.1021/nn9003154
   Malak-Polaczyk A, 2010, ENERG FUEL, V24, P3346, DOI 10.1021/ef901505c
   McKnight TE, 2003, J PHYS CHEM B, V107, P10722, DOI 10.1021/jp034872+
   Novoselov KS, 2004, SCIENCE, V306, P666, DOI 10.1126/science.1102896
   Okpalugo TIT, 2005, CARBON, V43, P153, DOI 10.1016/j.carbon.2004.08.033
   Qu B, 2010, SYNTHETIC MET, V160, P732, DOI 10.1016/j.synthmet.2010.01.012
   Rajesh S, 2010, BIOSENS BIOELECTRON, V26, P689, DOI 10.1016/j.bios.2010.06.063
   Rakhi RB, 2009, J PHYS CHEM B, V113, P3190, DOI 10.1021/jp810235v
   RUDGE A, 1994, J POWER SOURCES, V47, P89, DOI 10.1016/0378-7753(94)80053-7
   Ryoo R, 1999, J PHYS CHEM B, V103, P7743, DOI 10.1021/jp991673a
   Sebastian D, 2010, INT J HYDROGEN ENERG, V35, P9934, DOI 10.1016/j.ijhydene.2009.12.004
   Shan CS, 2010, BIOSENS BIOELECTRON, V25, P1504, DOI 10.1016/j.bios.2009.11.009
   Sheng QL, 2010, ELECTROCHIM ACTA, V55, P3185, DOI 10.1016/j.electacta.2009.12.101
   Si WJ, 2011, CHINESE J INORG CHEM, V27, P219
   Sprong M, 2008, SCHIZOPHR RES, V99, P38, DOI 10.1016/j.schres.2007.10.031
   Stoller MD, 2008, NANO LETT, V8, P3498, DOI 10.1021/nl802558y
   Suresh S, 2010, TALANTA, V81, P703, DOI 10.1016/j.talanta.2010.01.007
   Tang YF, 2009, J AM CHEM SOC, V131, P13200, DOI 10.1021/ja904595t
   Timur S, 2007, ELECTROCHEM COMMUN, V9, P1810, DOI 10.1016/j.elecom.2007.04.012
   UGARTE D, 1992, NATURE, V359, P707, DOI 10.1038/359707a0
   Vamvakaki V, 2006, ANAL CHEM, V78, P5538, DOI 10.1021/ac060551t
   Wang HB, 2011, J SOLID STATE ELECTR, V15, P1179, DOI 10.1007/s10008-010-1183-9
   Wang HL, 2010, NANOSCALE, V2, P2164, DOI 10.1039/c0nr00224k
   Wang HL, 2010, ACS APPL MATER INTER, V2, P821, DOI 10.1021/am900815k
   Wang Y, 2011, DALTON T, V40, P6388, DOI 10.1039/c1dt10397k
   Wang ZP, 2011, APPL SURF SCI, V257, P3168, DOI 10.1016/j.apsusc.2010.10.134
   Wei D, 2006, CHEM ANAL-WARSAW, V51, P839
   Wu XL, 2011, J NANOSCI NANOTECHNO, V11, P1897, DOI 10.1166/jnn.2011.3525
   Wu YH, 2010, SENSOR ACTUAT B-CHEM, V145, P749, DOI 10.1016/j.snb.2010.01.037
   Wu ZS, 2010, ADV FUNCT MATER, V20, P3595, DOI 10.1002/adfm.201001054
   Xia XH, 2011, J MATER CHEM, V21, P671, DOI 10.1039/c0jm02784g
   Xu B, 2010, J POWER SOURCES, V195, P2118, DOI 10.1016/j.jpowsour.2009.09.077
   Xu LH, 2009, MAT SCI ENG C-BIO S, V29, P1306, DOI 10.1016/j.msec.2008.10.031
   Yan J, 2010, J POWER SOURCES, V195, P3041, DOI 10.1016/j.jpowsour.2009.11.028
   Yang MM, 2010, ELECTROCHIM ACTA, V55, P7021, DOI 10.1016/j.electacta.2010.06.077
   Yao YL, 2008, ELECTROANAL, V20, P1542, DOI 10.1002/elan.200804209
   Yoo JJ, 2011, NANO LETT, V11, P1423, DOI 10.1021/nl200225J
   Zengin H, 2002, ADV MATER, V14, P1480, DOI 10.1002/1521-4095(20021016)14:20<1480::AID-ADMA1480>3.0.CO;2-O
   Zhang LL, 2010, J MATER CHEM, V20, P5983, DOI 10.1039/c000417k
   Zhao HY, 2010, BIOELECTROCHEMISTRY, V78, P124, DOI 10.1016/j.bioelechem.2009.08.009
   Zheng JP, 1996, J POWER SOURCES, V62, P155, DOI 10.1016/S0378-7753(96)02424-X
   Zheng LP, 2011, J SOLID STATE ELECTR, V15, P675, DOI 10.1007/s10008-010-1131-8
   Zhong HA, 2011, TALANTA, V85, P104, DOI 10.1016/j.talanta.2011.03.040
   Zhou HJ, 2010, LANGMUIR, V26, P6028, DOI 10.1021/la903799n
   Zhou KF, 2010, ELECTROCHIM ACTA, V55, P3055, DOI 10.1016/j.electacta.2010.01.035
   Zhou M, 2008, ANAL CHEM, V80, P4642, DOI 10.1021/ac702496k
   Zhou M, 2009, ANAL CHEM, V81, P5603, DOI 10.1021/ac900136z
NR 82
TC 5
Z9 8
U1 6
U2 110
PU CHINESE ACAD SCIENCES
PI BEIJING
PA NO. 33 BEISIHUANXILU,  ZHONGGUANCUN, BEIJING 100080, PEOPLES R CHINA
SN 1005-281X
J9 PROG CHEM
JI Prog. Chem.
PD NOV 24
PY 2012
VL 24
IS 11
BP 2158
EP 2166
PG 9
WC Chemistry, Multidisciplinary
WE Science Citation Index Expanded (SCI-EXPANDED)
SC Chemistry
GA 103RD
UT WOS:000315935700009
DA 2023-06-30
ER

PT J
AU Huang, LK
   Liang, ZS
   Zhang, F
   Luo, H
   Liang, RL
   Han, FJ
   Wu, ZF
   Han, DX
   Shen, J
   Niu, L
AF Huang, Likun
   Liang, Zhishan
   Zhang, Fang
   Luo, Hui
   Liang, Ruilian
   Han, Fangjie
   Wu, Zhifang
   Han, Dongxue
   Shen, Jun
   Niu, Li
TI Upconversion NaYF4:Yb/Er-TiO2-Ti3C2 Heterostructure-Based Near- Infrared
   Light-Driven Photoelectrochemical Biosensor for Highly Sensitive and
   Selective D-Serine Detection
SO ANALYTICAL CHEMISTRY
LA English
DT Article
AB A near-infrared (NIR) light-driven NaYF4:Yb/Er- TiO2-Ti3C2 (NYF-TiO2-Ti3C2) heterostructure-based photo -electrochemical (PEC) biosensing platform was constructed for highly sensitive D-serine (D-ser) detection. Accurate D-ser detection depends on the model biocatalyst, D-amino acid oxidase (DAAO), which converts D-ser into hydroxypyruvate and an equimolar concentration of hydrogen peroxide (H2O2) via an enzymatic reaction. The TiO2-Ti3C2 semiconductor and NaYF4:Yb/Er optical transducer formed a Schottky junction that provided an irreversible channel for electron transfer. Infrared light was converted into absorbable multiemission light, thereby effectively increasing light absorption. Simultaneously, the generated H2O2 rapidly scavenged photogenerated holes to separate electron-hole pairs, which amplified the photocurrent signal. Under optimal conditions, the NIR light-driven PEC biosensor exhibited an excellent PEC performance for D-ser detection, with a wide linear range of 2-1650 mu mol L-1 and detection limit as low as 0.286 mu mol L-1. Importantly, high detection reproducibility and accuracy were achieved using this strategy for analyzing human serum and rat cerebrospinal fluid (CSF) specimens. The admirable applicability of the NYF-TiO2-Ti3C2-based PEC biosensor for detecting D-ser may lead to further opportunities for detecting other disease-related biomarkers.
C1 [Huang, Likun; Liang, Zhishan; Luo, Hui; Liang, Ruilian; Han, Fangjie; Wu, Zhifang; Han, Dongxue; Niu, Li] Guangzhou Univ, Ctr Adv Analyt Sci, Sch Chem & Chem Engn, Guangzhou Key Lab Sensing Mat & Devices, Guangzhou 510006, Peoples R China.
   [Han, Dongxue] Antidrug Technol Ctr Guangdong Prov, Guangzhou Prov Key Lab Psychoact Subst Monitoring, Guangzhou 510230, Peoples R China.
   [Zhang, Fang; Shen, Jun] Sun Yat Sen Univ, Sun Yat Sen Mem Hosp, Dept Radiol, Guangzhou 510120, Peoples R China.
   [Niu, Li] Changchun Inst Appl Chem, CAS Ctr Excellence Nanosci, State Key Lab Electroanalyt Chem, Engn Lab Modern Analyt Tech, Changchun 130022, Peoples R China.
   [Niu, Li] Univ Chinese Acad Sci, Beijing 100039, Peoples R China.
C3 Guangzhou University; Sun Yat Sen University; Chinese Academy of
   Sciences; Changchun Institute of Applied Chemistry, CAS; Chinese Academy
   of Sciences; University of Chinese Academy of Sciences, CAS
RP Han, DX (通讯作者)，Guangzhou Univ, Ctr Adv Analyt Sci, Sch Chem & Chem Engn, Guangzhou Key Lab Sensing Mat & Devices, Guangzhou 510006, Peoples R China.; Han, DX (通讯作者)，Antidrug Technol Ctr Guangdong Prov, Guangzhou Prov Key Lab Psychoact Subst Monitoring, Guangzhou 510230, Peoples R China.; Shen, J (通讯作者)，Sun Yat Sen Univ, Sun Yat Sen Mem Hosp, Dept Radiol, Guangzhou 510120, Peoples R China.
EM dxhan@gzhu.edu.cn; shenjun@mail.sysu.edu.cn
RI Shen, Jun/C-9471-2019
OI Shen, Jun/0000-0001-7746-5285; /0000-0003-3652-2903
FU National Natural Science Foundation of China [22172040, 21974031];
   Department of Science and Techniques of Guangdong Province
   [2021A1515010180, 2019B010933001]; Department of Guangdong Provincial
   Public Security [GZQC20-PZ11-FD084]; Science and Technology Projects in
   Guangzhou [202201000002]; Guangzhou Municipal Science and Technology
   Bureau [202102010449]; Innovation Team Scientific Research Project of
   Guangzhou Education Bureau [202235344]
FX We are grateful to the National Natural Science Foundation of China
   (22172040 and 21974031), the Department of Science and Techniques of
   Guangdong Province (2021A1515010180 and 2019B010933001), the Department
   of Guangdong Provincial Public Security (GZQC20-PZ11-FD084), Science and
   Technology Projects in Guangzhou (202201000002), Guangzhou Municipal
   Science and Technology Bureau (202102010449), and Innovation Team
   Scientific Research Project of Guangzhou Education Bureau (202235344)
   for their financial support of this work.
CR Aslam MK, 2021, ADV ENERGY MATER, V11, DOI 10.1002/aenm.202000681
   Beltran-Castillo S, 2017, NAT COMMUN, V8, DOI 10.1038/s41467-017-00960-3
   Birolo L, 2016, FEBS J, V283, P3353, DOI 10.1111/febs.13809
   Campos-Beltran D, 2018, BIOSENSORS-BASEL, V8, DOI 10.3390/bios8010020
   Chen LJ, 2022, ANAL CHEM, V94, P7319, DOI 10.1021/acs.analchem.2c00684
   Chu HQ, 2019, NAT COMMUN, V10, DOI 10.1038/s41467-019-10847-0
   Dai WX, 2017, ANAL CHEM, V89, P8070, DOI 10.1021/acs.analchem.7b01557
   Ding XH, 2011, NEUROL SCI, V32, P263, DOI 10.1007/s10072-010-0422-2
   El-Tallawy HN, 2017, NEUROPSYCH DIS TREAT, V13, P1057, DOI 10.2147/NDT.S126979
   Han FJ, 2021, BIOSENS BIOELECTRON, V177, DOI 10.1016/j.bios.2021.112978
   Li R, 2021, NAT COMMUN, V12, DOI 10.1038/s41467-021-21852-7
   Li YK, 2020, ANGEW CHEM INT EDIT, V59, P3486, DOI 10.1002/anie.201913882
   Lin H, 2018, ADV SCI, V5, DOI 10.1002/advs.201800518
   Luo ZB, 2018, ANAL CHEM, V90, P9568, DOI 10.1021/acs.analchem.8b02421
   Madeira C, 2015, TRANSL PSYCHIAT, V5, DOI 10.1038/tp.2015.52
   Mothet JP, 2000, P NATL ACAD SCI USA, V97, P4926, DOI 10.1073/pnas.97.9.4926
   Peng C, 2018, NANO ENERGY, V53, P97, DOI 10.1016/j.nanoen.2018.08.040
   Pernot P, 2008, ANAL CHEM, V80, P1589, DOI 10.1021/ac702230w
   Polcari D, 2017, CHEMELECTROCHEM, V4, P920, DOI 10.1002/celc.201600766
   Polcari D, 2014, ANAL CHEM, V86, P3501, DOI 10.1021/ac404111u
   Qiu ZL, 2019, ANAL CHEM, V91, P1260, DOI 10.1021/acs.analchem.8b05455
   Qiu ZL, 2018, ANAL CHEM, V90, P12214, DOI 10.1021/acs.analchem.8b03446
   Qu RJ, 2020, ACS NANO, V14, P16654, DOI 10.1021/acsnano.0c02202
   Sarycheva A, 2020, CHEM MATER, V32, P3480, DOI 10.1021/acs.chemmater.0c00359
   Shao YL, 2020, J AM CHEM SOC, V142, P3939, DOI 10.1021/jacs.9b12788
   Tang YG, 2021, ANGEW CHEM INT EDIT, V60, P19648, DOI 10.1002/anie.202105297
   Tu SB, 2018, ACS NANO, V12, P3369, DOI 10.1021/acsnano.7b08895
   Wang F, 2015, BIOSENS BIOELECTRON, V74, P1022, DOI 10.1016/j.bios.2015.08.004
   Wang LB, 2021, SMALL, V17, DOI 10.1002/smll.202103447
   Wang S, 2019, ANAL CHEM, V91, P1651, DOI 10.1021/acs.analchem.8b05343
   Wu XH, 2021, ANGEW CHEM INT EDIT, V60, P9416, DOI 10.1002/anie.202016181
   Xu H, 2020, ADV FUNCT MATER, V30, DOI 10.1002/adfm.202000907
   Xuan JN, 2016, ANGEW CHEM INT EDIT, V55, P14569, DOI 10.1002/anie.201606643
   Ye XX, 2021, ANGEW CHEM INT EDIT, V60, P11774, DOI 10.1002/anie.202101468
   Shen YZ, 2022, ANAL CHEM, V94, P1742, DOI 10.1021/acs.analchem.1c04348
   Zhang FY, 2021, POLYMER, V230, DOI 10.1016/j.polymer.2021.124086
   Zhang P, 2020, SMALL METHODS, V4, DOI 10.1002/smtd.202000214
   Zhao J, 2019, J AM CHEM SOC, V141, P7056, DOI 10.1021/jacs.9b01931
NR 38
TC 2
Z9 2
U1 41
U2 52
PU AMER CHEMICAL SOC
PI WASHINGTON
PA 1155 16TH ST, NW, WASHINGTON, DC 20036 USA
SN 0003-2700
EI 1520-6882
J9 ANAL CHEM
JI Anal. Chem.
PD NOV 22
PY 2022
VL 94
IS 46
BP 16246
EP 16253
DI 10.1021/acs.analchem.2c04101
PG 8
WC Chemistry, Analytical
WE Science Citation Index Expanded (SCI-EXPANDED)
SC Chemistry
GA 6O7YZ
UT WOS:000890457700001
PM 36368001
DA 2023-06-30
ER

PT J
AU Li, ST
   Zhu, LY
   Zhu, LJ
   Mei, XH
   Xu, WT
AF Li, Shuting
   Zhu, Liye
   Zhu, Longjiao
   Mei, Xiaohong
   Xu, Wentao
TI A sandwich-based evanescent wave fluorescent biosensor for simple,
   real-time exosome detection
SO BIOSENSORS & BIOELECTRONICS
LA English
DT Article
DE Evanescent wave fluorescent biosensor; Exosomes; Real-time; Simple;
   Precise quantification
ID ELECTROCHEMICAL DETECTION; APTASENSOR; DNA; QUANTIFICATION
AB Exosomes are regarded as a promising biomarker for the noninvasive diagnosis and treatment of diseases. The value of exosomes for medical research has promoted the search for a fast, efficient, and sensitive detection method. This study reported a sandwich-based evanescent wave fluorescent biosensor (S-EWFB) for exosome detection. A two-step strategy was implemented to take advantages of the simple binding of fluorescent probes with exosomes via the hydrophobic interaction between the cholesteryl and phospholipid bilayer membrane, as well as real-time detection on an evanescent wave liquid-solid interface based on CD63 aptamer-specific capture to form an exosome@fluorescence probe/aptamer sandwich structure. The one-to-many connection between exosomes and signal molecules and the aptamer-modified evanescent wave optical fiber detection platform reduced the detection limit of exosomes to 7.66 particles/mL, with a linear range of 47.5-4.75 x 10(6) particles/mL. The entire detection process was simple, rapid, and real-time and lasted about 1 h while requiring no separation and purification. Additionally, this platform showed excellent surface regeneration capability and exhibited good performance during the analysis of tumor and non-tumor-derived exosomes.
C1 [Li, Shuting; Zhu, Liye; Mei, Xiaohong; Xu, Wentao] China Agr Univ, Coll Food Sci & Nutr Engn, Beijing Lab Food Qual & Safety, Key Lab Safety Assessment Genetically Modified Or, Beijing 100083, Peoples R China.
   [Li, Shuting; Zhu, Liye; Zhu, Longjiao; Xu, Wentao] China Agr Univ, Dept Nutr & Hlth, Key Lab Precis Nutr & Food Qual, Beijing 100083, Peoples R China.
C3 China Agricultural University; China Agricultural University
RP Mei, XH; Xu, WT (通讯作者)，China Agr Univ, Coll Food Sci & Nutr Engn, Beijing Lab Food Qual & Safety, Key Lab Safety Assessment Genetically Modified Or, Beijing 100083, Peoples R China.
EM mxh@cau.edu.cn; xuwentao@cau.edu.cn
RI Zhu, Liye/GLT-7872-2022
FU Natural Science Foundation of China [31671922]; Hebei Province Key
   Research and Development Program [21372801D]; 2115 Talent Development
   Program of China Agricultural University [00109016]
FX We thank Prof. Feng Long at Renmin University for equipment and
   assistance. This work was financially supported by the Natural Science
   Foundation of China [grant number 31671922]; the Hebei Province Key
   Research and Development Program [grant number 21372801D]; and the 2115
   Talent Development Program of China Agricultural University [grant
   number 00109016].
CR Cavallaro S, 2019, ACS SENSORS, V4, P1399, DOI 10.1021/acssensors.9b00418
   Chen XS, 2018, BIOSENS BIOELECTRON, V102, P582, DOI 10.1016/j.bios.2017.12.012
   Cheng N, 2019, TRENDS BIOTECHNOL, V37, P1236, DOI 10.1016/j.tibtech.2019.04.008
   Fang S., 2020, SENS ACTUATORS, V325
   Fiandaca MS, 2015, ALZHEIMERS DEMENT, V11, P600, DOI 10.1016/j.jalz.2014.06.008
   Fraser KB, 2013, HUM MOL GENET, V22, P4988, DOI 10.1093/hmg/ddt346
   Gu CC, 2021, BIOSENS BIOELECTRON, V176, DOI 10.1016/j.bios.2020.112907
   Han ST, 2016, BIOSENS BIOELECTRON, V80, P265, DOI 10.1016/j.bios.2016.01.070
   He F, 2018, ANAL CHEM, V90, P8072, DOI 10.1021/acs.analchem.8b01187
   Huang R., 2019, SMALL, V15
   Im H, 2014, NAT BIOTECHNOL, V32, P490, DOI 10.1038/nbt.2886
   Jiang Y, 2017, ANGEW CHEM INT EDIT, V56, P11916, DOI 10.1002/anie.201703807
   Jin D, 2018, ANAL CHEM, V90, P14402, DOI 10.1021/acs.analchem.8b03959
   Kim H.-M., 2021, NANOMATERIALS-BASEL, V11
   Kim YS, 2016, BIOSENS BIOELECTRON, V76, P2, DOI 10.1016/j.bios.2015.06.040
   Koritzinsky EH, 2017, J CELL PHYSIOL, V232, P1587, DOI 10.1002/jcp.25387
   Kowal EJK, 2017, METHODS MOL BIOL, V1660, P143, DOI 10.1007/978-1-4939-7253-1_12
   Lee J, 2020, ANALYST, V145, P157, DOI 10.1039/c9an01140d
   Lin L.-Y., 2018, MOL CANCER, V17
   Liu JC, 2018, ANAL CHEM, V90, P2362, DOI 10.1021/acs.analchem.7b04933
   Liu L., BIOSENS BIOELECTRON, V106, P117
   Meng HM, 2016, CHEM SOC REV, V45, P2583, DOI 10.1039/c5cs00645g
   Nilsson J, 2009, BRIT J CANCER, V100, P1603, DOI 10.1038/sj.bjc.6605058
   Oliveira-Rodriguez M., 2016, J EXTRACELL VESICLES, V5
   Petersen K.E., 2014, ANAL BIOANAL CHEM, V406, P7855
   Qiu Y., 2018, ANAL METHODS-UK, V10
   Song D., 2018, MICROCHIM ACTA, V185
   Taitt CR, 2016, BIOSENS BIOELECTRON, V76, P103, DOI 10.1016/j.bios.2015.07.040
   Tang YF, 2018, BIOSENS BIOELECTRON, V102, P646, DOI 10.1016/j.bios.2017.12.006
   Wang M, 2018, CLIN TRANSL ONCOL, V20, P906, DOI 10.1007/s12094-017-1805-0
   Wang R., 2019, ACS APPL MATER INTER, V11
   Wang R., 2019, ANAL CHEM, V91
   Wang RY, 2017, ACS SENSORS, V2, P257, DOI 10.1021/acssensors.6b00746
   Wang S, 2017, ACS NANO, V11, P3943, DOI 10.1021/acsnano.7b00373
   Wang W., 2020, SENS ACTUATORS B, V321
   Wang X.X., 2021, TRAC-TREND ANAL CHEM, V141
   Williams C, 2014, CELL RES, V24, P766, DOI 10.1038/cr.2014.44
   Xia YK, 2017, BIOSENS BIOELECTRON, V92, P8, DOI 10.1016/j.bios.2017.01.063
   Xiong H., 2021, SMALL, V17
   Xu H., 2019, CLIN IMMUNOL, V205, P116
   Xu WT, 2021, ANGEW CHEM INT EDIT, V60, P6890, DOI 10.1002/anie.201909927
   Xu YH, 2010, ANAL CHIM ACTA, V683, P12, DOI 10.1016/j.aca.2010.10.007
   Yan ZB, 2019, ACS SENSORS, V4, P488, DOI 10.1021/acssensors.8b01564
   Yin XH, 2019, CHEM COMMUN, V55, P13705, DOI 10.1039/c9cc07253e
   Yu XC, 2019, NANOSCALE, V11, P15589, DOI 10.1039/c9nr04050a
   Zhang Y., 2021, ADV SCI, V8
   Zhao R., 2018, MOL CANCER, V17
   Zheng L.R., 2020, NANOTECHNOLOGY, V31
   Zhou Q, 2016, METHODS, V97, P88, DOI 10.1016/j.ymeth.2015.10.012
   Zhu L., 2021, TOXICOLOGY, V461
   Zhu LJ, 2019, ANAL CHEM, V91, P14992, DOI 10.1021/acs.analchem.9b03489
   Zong SF, 2016, ANAL METHODS-UK, V8, P5001, DOI 10.1039/c6ay00406g
NR 52
TC 11
Z9 11
U1 64
U2 239
PU ELSEVIER ADVANCED TECHNOLOGY
PI OXFORD
PA OXFORD FULFILLMENT CENTRE THE BOULEVARD, LANGFORD LANE, KIDLINGTON,
   OXFORD OX5 1GB, OXON, ENGLAND
SN 0956-5663
EI 1873-4235
J9 BIOSENS BIOELECTRON
JI Biosens. Bioelectron.
PD MAR 15
PY 2022
VL 200
AR 113902
DI 10.1016/j.bios.2021.113902
PG 7
WC Biophysics; Biotechnology & Applied Microbiology; Chemistry, Analytical;
   Electrochemistry; Nanoscience & Nanotechnology
WE Science Citation Index Expanded (SCI-EXPANDED)
SC Biophysics; Biotechnology & Applied Microbiology; Chemistry;
   Electrochemistry; Science & Technology - Other Topics
GA ZY0MV
UT WOS:000772286100006
PM 34954570
DA 2023-06-30
ER

PT J
AU Jayawardena, A
   Tan, SM
   Richardson, MB
   Chan, JX
   Thissen, H
   Voelcker, NH
   Kwan, P
AF Jayawardena, Asanka
   Tan, Sher Maine
   Richardson, Mark B.
   Chan, Jianxiong
   Thissen, Helmut
   Voelcker, Nicolas H.
   Kwan, Patrick
TI Industry Viable Electrochemical DNA Detection Sensor Architecture via a
   Stem-Loop Methylene Blue Redox Reporter and Rapid In Situ Probe
   Immobilization Method for Pharmacogenetic Biomarker Testing Application
SO JOURNAL OF THE ELECTROCHEMICAL SOCIETY
LA English
DT Article; Proceedings Paper
CT 18th International Meeting on Chemical Sensors (IMCS)
CY MAY 30-JUN 03, 2021
CL ELECTR NETWORK
ID ISOTHERMAL AMPLIFICATION LAMP
AB Identification of biomarkers in clinical applications for diagnostics at the point-of-care (POC) setting requires the development of industry viable biosensing platform. Herein, we report such development of biosensor architecture for the detection of pharmacogenetic biomarker HLA-B*15:02 gene. The biosensor architecture comprises of an oligonucleotide stem-loop probe modified with a methylene blue redox (MB) reporter, immobilized via a rapid "printing" method on the commercially available disposable screen-printed electrodes (SPE). The square wave voltammetric measurements on the DNA sensor showed a clear peak difference of similar to 80 nA with a significant difference in peak height values of the faradaic current generated for the MB redox moiety between the positive control (biotin-modified 19 based oligonucleotides with the sequence mimicking the specific region of the HLA-B*15:02 allele and complementary to the probe sequence) and negative control samples (biotin-modified 19 based oligonucleotides with the sequence unrelated to the probe sequence and the HLA-B*15:02 allele). These initial proof of concept results provide support for the possibility of using this signal-off biosensor architecture in the intended pharmacogenetic biomarker testing.
C1 [Jayawardena, Asanka; Tan, Sher Maine; Chan, Jianxiong; Kwan, Patrick] Monash Univ, Dept Neurosci, Cent Clin Sch, Melbourne, Vic 3004, Australia.
   [Richardson, Mark B.; Thissen, Helmut; Voelcker, Nicolas H.] Commonwealth Sci & Ind Res Org CSIRO Mfg, Biomed Mat Translat Fac BMTF, Clayton, Vic 3168, Australia.
   [Voelcker, Nicolas H.] Vic Node Australian Natl Fabricat Fac, Melbourne Ctr Nanofabricat, Clayton, Vic 3168, Australia.
   [Voelcker, Nicolas H.] Monash Univ, Monash Inst Pharmaceut Sci, Drug Delivery Disposit & Dynam, Parkville, Vic 3052, Australia.
C3 Monash University; Commonwealth Scientific & Industrial Research
   Organisation (CSIRO); Monash University
RP Jayawardena, A (通讯作者)，Monash Univ, Dept Neurosci, Cent Clin Sch, Melbourne, Vic 3004, Australia.
EM asanka.jayawardena@monash.edu; patrick.kwan@monash.edu
RI Voelcker, Nicolas H/D-6199-2012
OI Voelcker, Nicolas H/0000-0002-1536-7804; Kwan,
   Patrick/0000-0001-7310-276X
FU Medical Research Future Fund Practitioner Fellowship [MRF1136427]
FX This work used the Melbourne Centre for Nanofabrication (MCN) in the
   Victorian Node of the NCRIS-enabled Australian National Fabrication
   Facility (ANFF). PK was supported by a Medical Research Future Fund
   Practitioner Fellowship (MRF1136427).
CR [Anonymous], 2014, REDUCTION PROTOCOL T
   [Anonymous], FDA 2020 D 0957
   [Anonymous], TABLE PHARMACOGENOMI
   Becherer L, 2020, ANAL METHODS-UK, V12, P717, DOI 10.1039/c9ay02246e
   Coleman J, 2016, CLIN MED, V16, P481, DOI 10.7861/clinmedicine.16-5-481
   Fan CH, 2003, P NATL ACAD SCI USA, V100, P9134, DOI 10.1073/pnas.1633515100
   Huang JH, 2015, REV ANAL CHEM, V34, P1, DOI 10.1515/revac-2015-0010
   Idili A, 2019, ANAL BIOANAL CHEM, V411, P4629, DOI 10.1007/s00216-019-01645-0
   Jayanath NY, 2018, RSC ADV, V8, P34954, DOI 10.1039/c8ra07235c
   Jin Y, 2007, BIOSENS BIOELECTRON, V22, P1126, DOI 10.1016/j.bios.2006.04.011
   Limpanuparb T, 2017, ROY SOC OPEN SCI, V4, DOI 10.1098/rsos.170708
   Mohamed HM, 2016, TRAC-TREND ANAL CHEM, V82, P1, DOI 10.1016/j.trac.2016.02.010
   Notomi T, 2000, NUCLEIC ACIDS RES, V28, DOI 10.1093/nar/28.12.e63
   Ricci F, 2007, LANGMUIR, V23, P6827, DOI 10.1021/la700328r
   Sehatnia B, 2011, J IRAN CHEM SOC, V8, P115, DOI 10.1007/BF03246208
   Soraya GV, 2018, BIOSENS BIOELECTRON, V111, P174, DOI 10.1016/j.bios.2018.01.063
   Wang B, 2017, USE THIOL MODIFICATI
   Wang B., 2017, APTAMER BASED ELECTR
   Xiao Y, 2007, NAT PROTOC, V2, P2875, DOI 10.1038/nprot.2007.413
NR 19
TC 0
Z9 0
U1 1
U2 6
PU ELECTROCHEMICAL SOC INC
PI PENNINGTON
PA 65 SOUTH MAIN STREET, PENNINGTON, NJ 08534 USA
SN 0013-4651
EI 1945-7111
J9 J ELECTROCHEM SOC
JI J. Electrochem. Soc.
PD JAN 1
PY 2022
VL 169
IS 1
AR 017508
DI 10.1149/1945-7111/ac4a4d
PG 6
WC Electrochemistry; Materials Science, Coatings & Films
WE Science Citation Index Expanded (SCI-EXPANDED); Conference Proceedings Citation Index - Science (CPCI-S)
SC Electrochemistry; Materials Science
GA YJ1AP
UT WOS:000744270500001
OA hybrid
DA 2023-06-30
ER

PT J
AU Zhou, X
   Gu, XT
   Chen, ZY
   Wu, YX
   Xu, W
   Bao, J
AF Zhou, Xun
   Gu, Xiaoting
   Chen, Ziyan
   Wu, Yongxiang
   Xu, Wen
   Bao, Jie
TI A novel and sensitive Cu2ZnSnS4 quantum dot-based non-enzymatic glucose
   sensor
SO SENSORS AND ACTUATORS B-CHEMICAL
LA English
DT Article
DE Cu(2)ZnSnS(4)quantum dots; Ligand removal; Non-enzymatic glucose sensor;
   Electrocatalysis; Sensitivity
ID SILVER NANOPARTICLES; HYDROGEN-PEROXIDE; CUS NANOTUBES; SOLAR-CELLS;
   ELECTRODE; COPPER; BIOSENSORS; EFFICIENT; ENHANCEMENT; OXIDASE
AB Copper-chalcogenide quantum dots (QDs) featuring big surface-to-volume ratio, capably electrochemical activities, highly electrical conductivity, natural abundance, low cost and nontoxicity fitted quite well as electrocatalyst for non-enzymatic glucose oxidizing sensor. Presently, 1-octadecanamine-capped quaternary Cu2ZnSnS4 QDs (CZTS QDs) with size of 4-6 nm, fabricated by facile solvothermal approach with cost-effective and non-toxic precursors, were used as a novel materials modified onto fluorine doped tin oxide (FTO) glass to develop CZTS QD-based non-enzymatic glucose biosensor for first time. And, the route of partial removal of 1-octadecanamine ligand has been established to enhance the sensitivity from 1561 to 2503 mu A mM(-1) cm(-2) for CZTS QD-based non-enzymatic glucose biosensor, ascribed fundamentally to enlarging active surface area, reducing the charge transfer resistance, improving glucose diffusion coefficient and advancing catalytic rate constant. The performance of CZTS QD-based non-enzymatic sensor in high sensitivity, broad linear range, short respond time, low detection limit, precise selectivity, long-time stability, good reproducibility and practical application in blood serum determination deserved the potential candidate for electrochemically non-enzymatic glucose biosensor in future.
C1 [Zhou, Xun] Huangshan Univ, Instrumental Anal Ctr, Huangshan 245041, Anhui, Peoples R China.
   [Zhou, Xun; Bao, Jie] Huangshan Univ, Coll Mech & Elect Engn, Huangshan 245041, Anhui, Peoples R China.
   [Gu, Xiaoting; Chen, Ziyan; Xu, Wen] Huangshan Univ, Sch Chem & Chem Engn, Huangshan 245041, Anhui, Peoples R China.
   [Wu, Yongxiang] Huangshan Univ, Coll Life & Environm Sci, Huangshan 245041, Anhui, Peoples R China.
C3 Huangshan University; Huangshan University; Huangshan University;
   Huangshan University
RP Zhou, X (通讯作者)，Huangshan Univ, Instrumental Anal Ctr, Huangshan 245041, Anhui, Peoples R China.
EM zhouxun20022715@163.com
RI Wu, Yong-Xiang/HSB-7061-2023
OI Wu, Yong-Xiang/0000-0002-0862-2432; Zhou, Xun/0000-0003-4871-4961
FU Foundation of Key Lab of Photovoltaic and Energy Conservation Materials
   of Chinese Academy of Sciences [PECL2017K005]; Major Projects of Natural
   Science of Universities of Anhui Province [KJ2018A0404]
FX All authors would like to thank Foundation of Key Lab of Photovoltaic
   and Energy Conservation Materials of Chinese Academy of Sciences (No.
   PECL2017K005), Major Projects of Natural Science of Universities of
   Anhui Province (No. KJ2018A0404).
CR Bai Y, 2008, BIOSENS BIOELECTRON, V24, P579, DOI 10.1016/j.bios.2008.06.003
   Bhat SA, 2017, NEW J CHEM, V41, P8347, DOI 10.1039/c7nj01565h
   Cao HM, 2015, SENSOR ACTUAT B-CHEM, V214, P169, DOI 10.1016/j.snb.2015.03.026
   Cao LH, 2008, CHEM-EUR J, V14, P9633, DOI 10.1002/chem.200800681
   Ci SQ, 2014, BIOSENS BIOELECTRON, V54, P251, DOI 10.1016/j.bios.2013.11.006
   CLARK LC, 1962, ANN NY ACAD SCI, V102, P29, DOI 10.1111/j.1749-6632.1962.tb13623.x
   Dong CQ, 2015, ACS APPL MATER INTER, V7, P20215, DOI 10.1021/acsami.5b05738
   Freeman R, 2011, J PHYS CHEM LETT, V2, P2667, DOI 10.1021/jz2006572
   Fu YQ, 2019, MAT SCI ENG C-MATER, V105, DOI 10.1016/j.msec.2019.110120
   Jiang J, 2015, ELECTROCHIM ACTA, V170, P140, DOI 10.1016/j.electacta.2015.04.115
   Khan R, 2014, SENSOR ACTUAT B-CHEM, V203, P471, DOI 10.1016/j.snb.2014.06.128
   Kim WB, 2017, SENSOR ACTUAT B-CHEM, V249, P161, DOI 10.1016/j.snb.2017.04.089
   Kohzadi H, 2020, NEW J CHEM, V44, P12134, DOI 10.1039/d0nj01883j
   Lange K, 2008, ANAL BIOANAL CHEM, V391, P1509, DOI 10.1007/s00216-008-1911-5
   Lang XY, 2013, NAT COMMUN, V4, DOI 10.1038/ncomms3169
   Li K, 2014, SENSOR ACTUAT B-CHEM, V199, P175, DOI 10.1016/j.snb.2014.03.095
   Li XY, 2009, LANGMUIR, V25, P6580, DOI 10.1021/la900066z
   Liu J, 2011, J MATER CHEM, V21, P223, DOI 10.1039/c0jm01714k
   Liu WC, 2013, J MATER CHEM A, V1, P3182, DOI 10.1039/c3ta00357d
   Luo LQ, 2012, BIOELECTROCHEMISTRY, V88, P156, DOI 10.1016/j.bioelechem.2012.03.006
   Mao GB, 2017, ANAL CHEM, V89, P11628, DOI 10.1021/acs.analchem.7b03053
   Medintz IL, 2005, NAT MATER, V4, P435, DOI 10.1038/nmat1390
   Niu ZY, 2020, J ALLOY COMPD, V820, DOI 10.1016/j.jallcom.2019.153114
   Qian L, 2013, SENSOR ACTUAT B-CHEM, V176, P952, DOI 10.1016/j.snb.2012.09.076
   Rad MNS, 2012, TETRAHEDRON, V68, P7812, DOI 10.1016/j.tet.2012.07.032
   Radhakrishnan S, 2016, SENSOR ACTUAT B-CHEM, V233, P93, DOI 10.1016/j.snb.2016.04.056
   Rastogi PK, 2014, J MATER CHEM A, V2, P933, DOI 10.1039/c3ta13794e
   Reiss P, 2016, CHEM REV, V116, P10731, DOI 10.1021/acs.chemrev.6b00116
   Shafer-Peltier KE, 2003, J AM CHEM SOC, V125, P588, DOI 10.1021/ja028255v
   Steiner MS, 2011, CHEM SOC REV, V40, P4805, DOI 10.1039/c1cs15063d
   Suehiro S, 2014, J PHYS CHEM C, V118, P804, DOI 10.1021/jp408360j
   Tang B, 2008, CHEM-EUR J, V14, P3637, DOI 10.1002/chem.200701871
   Tang YC, 2014, LANGMUIR, V30, P6324, DOI 10.1021/la5012154
   Tehrani RMA, 2012, BIOSENS BIOELECTRON, V38, P278, DOI 10.1016/j.bios.2012.05.044
   Tian K, 2018, VACUUM, V155, P696, DOI 10.1016/j.vacuum.2018.06.060
   Tian K, 2014, MAT SCI ENG C-MATER, V41, P100, DOI 10.1016/j.msec.2014.04.013
   Venkadesh A, 2017, ELECTROCHIM ACTA, V246, P544, DOI 10.1016/j.electacta.2017.06.077
   Wang GF, 2010, MICROCHIM ACTA, V168, P87, DOI 10.1007/s00604-009-0260-1
   Wang J, 2008, CHEM REV, V108, P814, DOI 10.1021/cr068123a
   Wang L, 2017, INORG CHEM, V56, P6122, DOI 10.1021/acs.inorgchem.7b00053
   Wang L, 2014, SENSOR ACTUAT B-CHEM, V195, P1, DOI 10.1016/j.snb.2014.01.007
   Wang LL, 2013, ANAL METHODS-UK, V5, P4476, DOI 10.1039/c3ay40596f
   Wang W, 2009, BIOSENS BIOELECTRON, V25, P708, DOI 10.1016/j.bios.2009.08.013
   Wang XL, 2014, ELECTROCHIM ACTA, V130, P253, DOI 10.1016/j.electacta.2014.03.030
   Wang YC, 2013, ACS APPL MATER INTER, V5, P2786, DOI 10.1021/am302030a
   Wannerberger K, 1997, LANGMUIR, V13, P784, DOI 10.1021/la9605652
   Wei CHN, 2020, ELECTROCHIM ACTA, V334, DOI 10.1016/j.electacta.2020.135630
   Wei H, 2010, MATER LETT, V64, P1424, DOI 10.1016/j.matlet.2010.03.034
   Wilson GS, 2000, CHEM REV, V100, P2693, DOI 10.1021/cr990003y
   Wu HY, 2020, NEW J CHEM, V44, P12723, DOI 10.1039/d0nj01754j
   Wu P, 2010, ANAL CHEM, V82, P1427, DOI 10.1021/ac902531g
   Wu WT, 2009, CHEM COMMUN, P4390, DOI 10.1039/b907348e
   Xu GR, 2019, J ELECTROANAL CHEM, V847, DOI 10.1016/j.jelechem.2019.05.059
   Yan XY, 2018, ANAL METHODS-UK, V10, P381, DOI 10.1039/c7ay02290e
   Yang WR, 2010, ANGEW CHEM INT EDIT, V49, P2114, DOI 10.1002/anie.200903463
   Yang YJ, 2014, ELECTROCHIM ACTA, V115, P126, DOI 10.1016/j.electacta.2013.10.168
   Yi YH, 2013, CHEM COMMUN, V49, P612, DOI 10.1039/c2cc36282a
   Zhan BB, 2014, NANOSCALE, V6, P7424, DOI 10.1039/c4nr01611d
   Zhang S, 2016, J ELECTROANAL CHEM, V769, P118, DOI 10.1016/j.jelechem.2016.03.025
   Zhang XJ, 2008, CHEM COMMUN, P5945, DOI 10.1039/b814725f
   Zhao CJ, 2017, J ELECTROANAL CHEM, V785, P172, DOI 10.1016/j.jelechem.2016.12.039
   Zheng BZ, 2014, SENSOR ACTUAT B-CHEM, V195, P431, DOI 10.1016/j.snb.2014.01.046
   Zhou X, 2015, RSC ADV, V5, P90217, DOI 10.1039/c5ra16898h
   Zhou YG, 2009, ELECTROCHEM COMMUN, V11, P216, DOI 10.1016/j.elecom.2008.11.010
   Zhou YF, 2010, APPL PHYS LETT, V96, DOI 10.1063/1.3280370
   Zhu H, 2016, J MATER CHEM B, V4, P7333, DOI 10.1039/c6tb02037b
NR 66
TC 21
Z9 21
U1 8
U2 104
PU ELSEVIER SCIENCE SA
PI LAUSANNE
PA PO BOX 564, 1001 LAUSANNE, SWITZERLAND
EI 0925-4005
J9 SENSOR ACTUAT B-CHEM
JI Sens. Actuator B-Chem.
PD FEB 15
PY 2021
VL 329
AR 129117
DI 10.1016/j.snb.2020.129117
EA JAN 2021
PG 11
WC Chemistry, Analytical; Electrochemistry; Instruments & Instrumentation
WE Science Citation Index Expanded (SCI-EXPANDED)
SC Chemistry; Electrochemistry; Instruments & Instrumentation
GA PY5EF
UT WOS:000612066600003
DA 2023-06-30
ER

PT J
AU Liu, H
   Guo, K
   Lv, J
   Gao, Y
   Duan, CY
   Deng, L
   Zhu, ZF
AF Liu, Hui
   Guo, Kai
   Lv, Jing
   Gao, Yuan
   Duan, Congyue
   Deng, Lu
   Zhu, Zhenfeng
TI A novel nitrite biosensor based on the direct electrochemistry of
   horseradish peroxidase immobilized on porous Co3O4 nanosheets and
   reduced graphene oxide composite modified electrode
SO SENSORS AND ACTUATORS B-CHEMICAL
LA English
DT Article
DE Biosensor; Porous Co3O4 hexagonal nanosheets; Direct electron transfer;
   Nitrite
ID FIBER-OPTIC SENSOR; IONIC LIQUID; ELECTROCATALYSIS; HEMOGLOBIN;
   NANOPARTICLES; CONSTRUCTION; MICROSPHERES; FILMS; REDUCTION; SHEETS
AB Porous Co3O4 hexagonal nanosheets (PCHNSs) with a well-defined morphology have been synthesized successfully via a hydrothermal process and followed by calcinations. Co3O4 nanosheets immobilizing horseradish peroxidase (HRP), together with reduced graphene oxide, have been used to modify glassy carbon electrode to fabricate a mediator-free biosensor. The morphology and structure of PCHNSs are studied by XRD, FESEM, and HRTEM techniques. Spectroscopic and electrochemical results reveal that Co3O4/rGO composite film is an excellent immobilization matrix with biocompatibility for enzymes, affording good enzymes' bioactivity and stability. Meanwhile, due to the unique structure of the modified electrode, the direct electron transfer of HRP is facilitated and the prepared nitrite biosensors display good performance a wide linear range of 1-5400 mu M, an extremely low limit of detection (LOD) as 0.21 mu M and a limit of quantification as (LOQ) as 0.58 mu M. This work suggests that Co3O4/rGO composite film is a potential matrix for enzymes' immobilization and biosensors' preparation. (C) 2016 Elsevier B.V. All rights reserved.
C1 [Liu, Hui; Guo, Kai; Lv, Jing; Duan, Congyue; Deng, Lu; Zhu, Zhenfeng] Shaanxi Univ Sci & Technol, Sch Mat Sci & Engn, Xian Shi, Shaanxi Sheng, Peoples R China.
   [Gao, Yuan] Shaanxi Zhongsheng Environm Technol Dev Co Ltd, Xian 710021, Peoples R China.
C3 Shaanxi University of Science & Technology
RP Liu, H; Zhu, ZF (通讯作者)，Shaanxi Univ Sci & Technol, Sch Mat Sci & Engn, Xian Shi, Shaanxi Sheng, Peoples R China.
EM liuhui@sust.edu.cn
OI Liu, Hui/0000-0002-5966-1191
FU National Science Foundation of China [51272147]; Natural Science
   Foundation of Shaanxi Province [2015JM5208]; Graduate Innovation Found
   of Shaanxi University of Science and Technology
FX This work was financially supported by the National Science Foundation
   of China (51272147), the Natural Science Foundation of Shaanxi Province
   (2015JM5208), and the Graduate Innovation Found of Shaanxi University of
   Science and Technology.
CR Bru M, 2006, TETRAHEDRON LETT, V47, P1787, DOI 10.1016/j.tetlet.2006.01.030
   Cao AP, 2011, SENSOR ACTUAT B-CHEM, V155, P632, DOI 10.1016/j.snb.2011.01.022
   Chen XQ, 2015, BIOSENS BIOELECTRON, V66, P216, DOI 10.1016/j.bios.2014.11.020
   Chen X, 2008, BIOSENS BIOELECTRON, V24, P356, DOI 10.1016/j.bios.2008.04.007
   Dong SY, 2011, BIOSENS BIOELECTRON, V26, P4082, DOI 10.1016/j.bios.2011.03.039
   Doyle JM, 2000, ANAL CHEM, V72, P2302, DOI 10.1021/ac991346z
   ElKaoutit M, 2012, COLLOID SURFACE B, V92, P42, DOI 10.1016/j.colsurfb.2011.11.023
   GABBAY J, 1977, ANALYST, V102, P371, DOI 10.1039/an9770200371
   Gao L, 2004, ELECTROPHORESIS, V25, P1264, DOI 10.1002/elps.200305840
   George S, 2009, J PHYS CHEM B, V113, P15445, DOI 10.1021/jp905690a
   Kovtyukhova NI, 1999, CHEM MATER, V11, P771, DOI 10.1021/cm981085u
   Li LM, 2010, BIOSENS BIOELECTRON, V25, P2436, DOI 10.1016/j.bios.2010.03.037
   Li MG, 2011, ELECTROCHIM ACTA, V56, P1144, DOI 10.1016/j.electacta.2010.10.034
   Li X, 2013, ELECTROCHIM ACTA, V96, P134, DOI 10.1016/j.electacta.2013.01.043
   Lin A., 1998, J AM CHEM SOC
   Lin R, 1997, J AM CHEM SOC, V119, P12689, DOI 10.1021/ja972529a
   Lin Z, 2011, ANAL CHEM, V83, P8245, DOI 10.1021/ac202039h
   Liu H, 2015, SENSOR ACTUAT B-CHEM, V218, P60, DOI 10.1016/j.snb.2015.04.090
   Liu H, 2015, MAT SCI ENG C-MATER, V53, P43, DOI 10.1016/j.msec.2015.04.016
   Lu XB, 2008, BIOSENS BIOELECTRON, V24, P93, DOI 10.1016/j.bios.2008.03.025
   Lu XB, 2007, J MATER CHEM, V17, P1427, DOI 10.1039/b615467k
   Manassaram Deana M., 2007, Ciênc. saúde coletiva, V12, P153, DOI 10.1590/S1413-81232007000100018
   Mao SX, 2013, BIOSENS BIOELECTRON, V48, P258, DOI 10.1016/j.bios.2013.04.026
   Martinez-Tome MJ, 2009, J FLUORESC, V19, P119, DOI 10.1007/s10895-008-0393-3
   Mishra AK, 2015, EPL-EUROPHYS LETT, V112, DOI 10.1209/0295-5075/112/10001
   Mishra AK, 2015, OPT COMMUN, V344, P86, DOI 10.1016/j.optcom.2015.01.043
   Mishra AK, 2016, J PHYS CHEM C, V120, P2893, DOI 10.1021/acs.jpcc.5b08955
   REED PI, 1981, LANCET, V2, P550
   Sheng QL, 2010, ELECTROCHIM ACTA, V55, P3185, DOI 10.1016/j.electacta.2009.12.101
   Singh S, 2013, SENSOR ACTUAT B-CHEM, V177, P589, DOI 10.1016/j.snb.2012.11.094
   Sreekumar NV, 2003, MICROCHEM J, V74, P27, DOI 10.1016/S0026-265X(02)00093-0
   Su DW, 2014, SCI REP-UK, V4, DOI 10.1038/srep05767
   Sun XM, 2010, ELECTROCHIM ACTA, V56, P700, DOI 10.1016/j.electacta.2010.09.095
   Tang H, 2004, ANAL BIOCHEM, V331, P89, DOI 10.1016/j.ab.2004.05.005
   Tao HS, 2014, NANOSCI NANOTECH LET, V6, P99, DOI 10.1166/nnl.2014.1735
   Tsikas D, 2010, ANAL CHEM, V82, P2585, DOI 10.1021/ac902970m
   Wang GX, 2013, ELECTROCHEM COMMUN, V35, P146, DOI 10.1016/j.elecom.2013.08.021
   Wang SF, 2005, LANGMUIR, V21, P9260, DOI 10.1021/la050947k
   Wu FH, 2008, BIOSENS BIOELECTRON, V24, P198, DOI 10.1016/j.bios.2008.03.031
   Xiang C, 2009, SENSOR ACTUAT B-CHEM, V136, P158, DOI 10.1016/j.snb.2008.10.058
   Xiao XL, 2009, BIOSENS BIOELECTRON, V24, P2447, DOI 10.1016/j.bios.2008.12.020
   Xie Q, 2011, BIOMATERIALS, V32, P6588, DOI 10.1016/j.biomaterials.2011.05.055
   Xu Q, 2006, BIOSENS BIOELECTRON, V22, P768, DOI 10.1016/j.bios.2006.02.010
   Yang XS, 2008, BIOELECTROCHEMISTRY, V74, P90, DOI 10.1016/j.bioelechem.2008.05.002
   Zhang J, 2013, CHEM COMMUN, V49, P2691, DOI 10.1039/c3cc38298b
   Zhang LL, 2012, ELECTROCHIM ACTA, V65, P122, DOI 10.1016/j.electacta.2012.01.029
   Zhu ZH, 2011, BIOSENS BIOELECTRON, V26, P2119, DOI 10.1016/j.bios.2010.09.017
   Zou YJ, 2008, BIOSENS BIOELECTRON, V23, P1010, DOI 10.1016/j.bios.2007.10.009
   Zurcher DM, 2014, CHEM COMMUN, V50, P7813, DOI 10.1039/c4cc02504k
NR 49
TC 67
Z9 68
U1 5
U2 219
PU ELSEVIER SCIENCE SA
PI LAUSANNE
PA PO BOX 564, 1001 LAUSANNE, SWITZERLAND
EI 0925-4005
J9 SENSOR ACTUAT B-CHEM
JI Sens. Actuator B-Chem.
PD FEB
PY 2017
VL 238
BP 249
EP 256
DI 10.1016/j.snb.2016.07.073
PG 8
WC Chemistry, Analytical; Electrochemistry; Instruments & Instrumentation
WE Science Citation Index Expanded (SCI-EXPANDED)
SC Chemistry; Electrochemistry; Instruments & Instrumentation
GA ED6EN
UT WOS:000388948600031
OA Bronze
DA 2023-06-30
ER

PT J
AU Wang, X
   Liu, WY
   Li, C
   Chu, CC
   Wang, SW
   Yan, M
   Yu, JH
   Huang, JD
AF Wang, Xiu
   Liu, Weiyan
   Li, Chen
   Chu, Chengchao
   Wang, Shaowei
   Yan, Mei
   Yu, Jinghua
   Huang, Jiadong
TI Synthesis of polyaniline using electrochemical polymerization and
   application in a sensitive DNA biosensor with [Ru(bpy)(3)](2+)
   functionalized nanoporous gold composite as label
SO MONATSHEFTE FUR CHEMIE
LA English
DT Article
DE Polyaniline; Nanogold; DNA; Electrochemiluminescence
ID ELECTROGENERATED CHEMILUMINESCENCE; METHANOL ELECTROOXIDATION;
   CONDUCTIVITY; SENSORS; ALLOY; LEVEL; ECL
AB We describe here a sensitive sandwich-type electrochemiluminescence DNA biosensor based on a polyaniline-nanogold (PANI-AuNPs) modified platform with tris(2,2-bipyridyl)dichlororuthenium(II) hexahydrate ([Ru(bpy)(3)](2+))-nanoporous gold (Ru-NPG) composite as a label. The PANI was obtained by electropolymerization of aniline on the surface of indium-tin oxide (ITO) glass and gold nanoparticles (AuNPs) were fabricated by the reaction of PANI. The fabricated AuNPs were further grown to a larger size in HAuCl4 solution and the capture DNA was fastened onto the ITO glass on the basis of the interaction with AuNPs. NPG was prepared by a selective dissolution of silver from silver-gold alloy in nitric acid, which provided free-standing noble metal membranes with controllable three-dimensional porosity to immobilize more [Ru(bpy)(3)](2+). On the basis of a sandwich-type hybridization reaction, the Ru-PANI labeled reporter DNA was captured by the target DNA. The as-proposed DNA biosensor enables target DNA concentrations to be determined in the 0.05-1,000 fM concentration range, with a detection limit of 0.01 fM.
C1 [Wang, Xiu; Liu, Weiyan; Li, Chen; Chu, Chengchao; Wang, Shaowei; Yan, Mei; Yu, Jinghua; Huang, Jiadong] Univ Jinan, Sch Chem & Chem Engn, Key Lab Chem Sensing & Anal Univ Shandong, Jinan, Peoples R China.
C3 University of Jinan
RP Huang, JD (通讯作者)，Univ Jinan, Sch Chem & Chem Engn, Key Lab Chem Sensing & Anal Univ Shandong, Jinan, Peoples R China.
EM tiger7955@163.com; chm_yanm@126.com
RI Yu, Jinghua/L-3794-2017; yan, mei/AAA-1379-2022
OI Yu, Jinghua/0000-0001-5043-0322; 
FU Natural Science Research Foundation of China [51273084, 51003039,
   31171700]; Technology Development Plan of Shandong Province, China
   [2012GGB01181]
FX This work was financially supported by the Natural Science Research
   Foundation of China (51273084, 51003039 31171700), Technology
   Development Plan of Shandong Province, China (Grant No. 2012GGB01181).
CR Chen WY, 2011, ANAL CHEM, V83, P9450, DOI 10.1021/ac202162u
   Chu CC, 2012, ANAL METHODS-UK, V4, P4339, DOI 10.1039/c2ay26086g
   Deiss F, 2009, J AM CHEM SOC, V131, P6088, DOI 10.1021/ja901876z
   Drummond TG, 2003, NAT BIOTECHNOL, V21, P1192, DOI 10.1038/nbt873
   Hu KC, 2008, ANAL CHEM, V80, P9124, DOI 10.1021/ac8017197
   Kingsborough RP, 1998, ADV MATER, V10, P1100, DOI 10.1002/(SICI)1521-4095(199810)10:14<1100::AID-ADMA1100>3.0.CO;2-2
   Kurita R, 2009, CHEM LETT, V38, P804, DOI 10.1246/cl.2009.804
   LELAND JK, 1990, J ELECTROCHEM SOC, V137, P3127, DOI 10.1149/1.2086171
   Mandic Z, 1997, ELECTROCHIM ACTA, V42, P1389, DOI 10.1016/S0013-4686(96)00362-3
   Miao WJ, 2004, ANAL CHEM, V76, P7109, DOI 10.1021/ac048782s
   Moreau E, 1996, CLIN CHEM, V42, P1450
   Nandi M, 2008, MICROPOR MESOPOR MAT, V109, P239, DOI 10.1016/j.micromeso.2007.04.049
   Park SJ, 2002, SCIENCE, V295, P1503, DOI 10.1126/science.1067003
   Richter MM, 2004, CHEM REV, V104, P3003, DOI 10.1021/cr020373d
   Sun B, 2010, ANAL CHEM, V82, P5046, DOI 10.1021/ac9029289
   Umare SS, 2010, SYNTHETIC MET, V160, P1815, DOI 10.1016/j.synthmet.2010.06.015
   Xu CX, 2012, INT J HYDROGEN ENERG, V37, P10489, DOI 10.1016/j.ijhydene.2012.04.041
   Xu CX, 2012, LANGMUIR, V28, P1886, DOI 10.1021/la203835n
   Zhang J, 2010, ANAL CHEM, V82, P1117, DOI 10.1021/ac902914r
   Zhang LY, 2009, BIOSENS BIOELECTRON, V25, P368, DOI 10.1016/j.bios.2009.07.019
   Zhao C, 2007, MICROELECTRON J, V38, P316, DOI 10.1016/j.mejo.2007.01.004
NR 21
TC 5
Z9 5
U1 1
U2 85
PU SPRINGER WIEN
PI WIEN
PA SACHSENPLATZ 4-6, PO BOX 89, A-1201 WIEN, AUSTRIA
SN 0026-9247
EI 1434-4475
J9 MONATSH CHEM
JI Mon. Chem.
PD DEC
PY 2013
VL 144
IS 12
BP 1759
EP 1765
DI 10.1007/s00706-013-1073-9
PG 7
WC Chemistry, Multidisciplinary
WE Science Citation Index Expanded (SCI-EXPANDED)
SC Chemistry
GA 253KB
UT WOS:000327083100002
DA 2023-06-30
ER

PT J
AU Shi, L
   Chu, ZY
   Liu, Y
   Jin, WQ
   Chen, XJ
AF Shi, Lei
   Chu, Zhenyu
   Liu, Yu
   Jin, Wanqin
   Chen, Xiaojun
TI Facile synthesis of hierarchically aloe-like gold micro/nanostructures
   for ultrasensitive DNA recognition
SO BIOSENSORS & BIOELECTRONICS
LA English
DT Article
DE Hierarchical gold micro/nanostructures; Hydrophilicity; Gold
   electro-deposition kinetics; Electrochemical DNA biosensor
ID CHRONOCOULOMETRIC DNA; MODIFIED ELECTRODE; NANOPARTICLES; GROWTH;
   DIFFUSION; SENSOR; ACID; PERFORMANCE; TRANSITION; BIOLOGY
AB Well-defined hierarchically aloe-like gold micro/nanostructures (HAG) are one-step electrochemically fabricated without introducing any template or surfactant. The formation kinetics of the HAG can be described as a nucleation and three-dimensional growth process controlled by the reactant diffusion from the solution side. As the applied electro-deposition potential moved in the negative direction, the gold crystal density increased, and the crystal shape changed from a quasi-spherical to dendritic fractal morphology. Under the optimal potential of -0.1 V and the time of 10 min, well-defined HAG possessing a hydrophilic surface with large effective area (ca. 8 times of its geometrical area) were obtained, which was used as the substrate for fabricating an ultrasensitive DNA biosensor. The DNA biosensor displayed a significantly enhanced detection limit of 12 aM, a wide linear response from 50 aM to 1 pM, as well as good selectivity, stability and reusability. This efficient DNA molecule immobilization platform may have implications in the preparation of many other gold micro/nanostructures (GMNs) with interesting properties and application potentials in many fields, such as biosensing, biocatalysis and biofuel cells. (C) 2013 Elsevier B.V. All rights reserved.
C1 [Shi, Lei; Chu, Zhenyu; Liu, Yu; Jin, Wanqin] Nanjing Univ Technol, Coll Chem & Chem Engn, State Key Lab Mat Oriented Chem Engn, Nanjing 210009, Jiangsu, Peoples R China.
   [Chen, Xiaojun] Nanjing Univ Technol, Coll Sci, Nanjing 210009, Jiangsu, Peoples R China.
C3 Nanjing Tech University; Nanjing Tech University
RP Jin, WQ (通讯作者)，Nanjing Univ Technol, Coll Chem & Chem Engn, State Key Lab Mat Oriented Chem Engn, Nanjing 210009, Jiangsu, Peoples R China.
EM wqjin@njut.edu.cn
RI Shi, Lei/F-7906-2016; Jin, Wanqin/L-6011-2013; Chu, Zhenyu/G-2231-2016
OI Chu, Zhenyu/0000-0001-6337-3101
FU National Natural Science Foundation of China [21176115, 20905035];
   Doctoral Fund of Ministry of Education of China [20113221110001];
   Innovation Foundation for Doctoral Dissertation of Jiangsu Province
   [CXLX12_0443]; State Key Laboratory of Materials-Oriented Chemical
   Engineering [KL10-15]
FX This work was supported by the National Natural Science Foundation of
   China (Nos. 21176115 and 20905035), Doctoral Fund of Ministry of
   Education of China (20113221110001), Innovation Foundation for Doctoral
   Dissertation of Jiangsu Province (CXLX12_0443) and State Key Laboratory
   of Materials-Oriented Chemical Engineering (KL10-15).
CR Andreu A, 2006, SENSOR ACTUAT B-CHEM, V114, P1116, DOI 10.1016/j.snb.2005.07.072
   Brune H, 1996, SURF SCI, V349, pL115, DOI 10.1016/0039-6028(95)01347-4
   Cao Y, 2001, J ELECTROCHEM SOC, V148, pC376, DOI 10.1149/1.1365144
   Chen XJ, 2008, ANAL CHEM, V80, P2133, DOI 10.1021/ac7021376
   Cheng WL, 2003, LANGMUIR, V19, P9434, DOI 10.1021/la034818k
   Cheng WL, 2002, ANAL CHEM, V74, P3599, DOI 10.1021/ac025661o
   Chu ZY, 2012, J MATER CHEM, V22, P21917, DOI 10.1039/c2jm35554j
   Chu ZY, 2011, J MATER CHEM, V21, P11968, DOI 10.1039/c1jm11379h
   Daniel MC, 2004, CHEM REV, V104, P293, DOI 10.1021/cr030698+
   Depestel LM, 2004, J ELECTROANAL CHEM, V572, P195, DOI 10.1016/j.jelechem.2004.06.012
   Drummond TG, 2003, NAT BIOTECHNOL, V21, P1192, DOI 10.1038/nbt873
   Fang ZC, 2009, ANAL CHEM, V81, P612, DOI 10.1021/ac801890f
   Finot MO, 1999, J ELECTROANAL CHEM, V466, P234, DOI 10.1016/S0022-0728(99)00154-0
   Gao AR, 2011, NANO LETT, V11, P3974, DOI 10.1021/nl202303y
   Giljohann DA, 2010, ANGEW CHEM INT EDIT, V49, P3280, DOI 10.1002/anie.200904359
   HO PS, 1987, J BIOMOL STRUCT DYN, V4, P521, DOI 10.1080/07391102.1987.10507657
   Hu KC, 2008, ANAL CHEM, V80, P9124, DOI 10.1021/ac8017197
   Ivanova OS, 2010, ANAL CHEM, V82, P5844, DOI 10.1021/ac101021q
   JACOBSEN J, 1995, PHYS REV LETT, V74, P2295, DOI 10.1103/PhysRevLett.74.2295
   Jagerszki G, 2007, NANO LETT, V7, P1609, DOI 10.1021/nI0705438
   Karyakin AA, 2007, ANGEW CHEM INT EDIT, V46, P7678, DOI 10.1002/anie.200700341
   Kelley SO, 1997, BIOCONJUGATE CHEM, V8, P31, DOI 10.1021/bc960070o
   Lapierre-Devlin MA, 2005, NANO LETT, V5, P1051, DOI 10.1021/nl050483a
   Li D, 2007, CHEM COMMUN, P3544, DOI 10.1039/b704731b
   Li F, 2011, BIOSENS BIOELECTRON, V26, P2619, DOI 10.1016/j.bios.2010.11.020
   Liu JW, 2009, CHEM REV, V109, P1948, DOI 10.1021/cr030183i
   Liu SF, 2010, BIOSENS BIOELECTRON, V25, P1640, DOI 10.1016/j.bios.2009.11.026
   Ma ZW, 2007, COLLOID SURFACE B, V60, P137, DOI 10.1016/j.colsurfb.2007.06.019
   Martin H, 1997, LANGMUIR, V13, P100, DOI 10.1021/la960700a
   Mazaira D, 2009, J ELECTROANAL CHEM, V631, P22, DOI 10.1016/j.jelechem.2009.03.004
   Patolsky F, 2003, CHEM-EUR J, V9, P1137, DOI 10.1002/chem.200390131
   Ren R, 2010, BIOSENS BIOELECTRON, V25, P2089, DOI 10.1016/j.bios.2010.02.006
   Saha K, 2012, CHEM REV, V112, P2739, DOI 10.1021/cr2001178
   Sassolas A, 2008, CHEM REV, V108, P109, DOI 10.1021/cr0684467
   SMILAUER P, 1995, PHYS REV B, V52, P14263, DOI 10.1103/PhysRevB.52.14263
   Soleymani L, 2009, NAT NANOTECHNOL, V4, P844, DOI [10.1038/nnano.2009.276, 10.1038/NNANO.2009.276]
   Song MJ, 2011, ELECTROANAL, V23, P2408, DOI 10.1002/elan.201100265
   Sun YG, 2004, J AM CHEM SOC, V126, P3892, DOI 10.1021/ja039734c
   Thaxton CS, 2005, ANAL CHEM, V77, P8174, DOI 10.1021/ac0514265
   Wang CH, 2005, ADV FUNCT MATER, V15, P1267, DOI 10.1002/adfm.200500048
   Wang L, 2011, BIOSENS BIOELECTRON, V30, P151, DOI 10.1016/j.bios.2011.09.003
   Wang XX, 2011, BIOSENS BIOELECTRON, V26, P2953, DOI 10.1016/j.bios.2010.11.045
   Xiao L, 2008, SENSOR ACTUAT B-CHEM, V133, P118, DOI 10.1016/j.snb.2008.02.003
   Xu FG, 2010, TALANTA, V82, P1845, DOI 10.1016/j.talanta.2010.07.087
   Zhang CY, 2005, NAT MATER, V4, P826, DOI 10.1038/nmat1508
   Zhang H, 2008, J PHYS CHEM C, V112, P13886, DOI 10.1021/jp802012h
   Zhang J, 2007, NAT PROTOC, V2, P2888, DOI 10.1038/nprot.2007.419
   Zhang J, 2006, J AM CHEM SOC, V128, P8575, DOI 10.1021/ja061521a
   Zhang X, 2004, J AM CHEM SOC, V126, P3064, DOI 10.1021/ja0398722
   Zhang Y, 2012, CHEM REV, V112, P2467, DOI 10.1021/cr200260m
NR 50
TC 35
Z9 35
U1 4
U2 175
PU ELSEVIER ADVANCED TECHNOLOGY
PI OXFORD
PA OXFORD FULFILLMENT CENTRE THE BOULEVARD, LANGFORD LANE, KIDLINGTON,
   OXFORD OX5 1GB, OXON, ENGLAND
SN 0956-5663
EI 1873-4235
J9 BIOSENS BIOELECTRON
JI Biosens. Bioelectron.
PD NOV 15
PY 2013
VL 49
BP 184
EP 191
DI 10.1016/j.bios.2013.05.012
PG 8
WC Biophysics; Biotechnology & Applied Microbiology; Chemistry, Analytical;
   Electrochemistry; Nanoscience & Nanotechnology
WE Science Citation Index Expanded (SCI-EXPANDED)
SC Biophysics; Biotechnology & Applied Microbiology; Chemistry;
   Electrochemistry; Science & Technology - Other Topics
GA 204UM
UT WOS:000323396700027
PM 23747359
DA 2023-06-30
ER

PT J
AU Damiati, S
   Peacock, M
   Mhanna, R
   Sopstad, S
   Sleytr, UB
   Schuster, B
AF Damiati, Samar
   Peacock, Martin
   Mhanna, Rami
   Sopstad, Sindre
   Sleytr, Uwe B.
   Schuster, Bernhard
TI Bioinspired detection sensor based on functional nanostructures of
   S-proteins to target the folate receptors in breast cancer cells
SO SENSORS AND ACTUATORS B-CHEMICAL
LA English
DT Article
DE Bioinspired materials; S-layer proteins; Acoustic biosensors; Folate
   receptors; Breast cancer
ID REAL-TIME; LAYER PROTEINS; BIOSENSOR; GLUCOSE
AB Development of biosensors requires a well-organized template to enhance the sensing specificity. Biological molecules that have the ability to self-assemble into ordered structures can be exploited to construct nanostructures and nanodevices. In this regard, bacterial surface layer proteins (SbpA) have been used as an underlying matrix to bind molecules on the nanometer scale. The present study provides evidence that a gold substrate functionalized with folate-modified SbpA can be used as a sensor for breast cancer cells with superior efficacy over traditional sensors. The developed sensor uses folate to recognize folate receptors, which are highly expressed on the cell membranes of some cancer cells, such as breast cancer cells. To examine the specificity of the developed sensor, folate was used as a binding partner for folate receptors on breast cancer cells (MCF-7), and liver cancer cells (HepG2) were used as the control because they lack folate receptors. The fabricated biosensor comprised a gold surface and a recrystallized S-layer protein lattice functionalized with folate and addressed acoustically and electro-chemically. Acoustic studies performed using quartz crystal microbalance with dissipation monitoring (QCM-D) showed the efficiency of the developed biosensor in distinguishing between MCF-7 and HepG2 cells. Despite the ability of QCM-D to recognize cells in situ and in real-time, this biosensor had a limited detection range (1 x 10(5) cells/mL). To confirm the functionality of the developed platform, electrochemical measurements were performed and the obtained results were in agreement with the acoustic sensor and proving the efficiency of the designed sensing layer. The S-layer lattice-folate modified biosensor provides a promising strategy for designing efficient sensing platforms that can be used to diagnose early stage cancers with highly expressed folate receptors. (C) 2018 Elsevier B.V. All rights reserved.
C1 [Damiati, Samar] King Abdulaziz Univ, Fac Sci, Dept Biochem, Jeddah, Saudi Arabia.
   [Damiati, Samar; Schuster, Bernhard] Univ Nat Resources & Life Sci BOKU, Dept Nanobiotechnol, Inst Synthet Bioarchitectures, Vienna, Austria.
   [Peacock, Martin; Sopstad, Sindre] Zimmer & Peacock Ltd, Royston SG8 9JL, England.
   [Mhanna, Rami] Amer Univ Beirut, Biomed Engn Program, Beirut, Lebanon.
   [Sopstad, Sindre] Univ Coll Southeast Norway, Fac Maritime & Nat Sci, Dept Microsyst, Borre, Norway.
   [Sleytr, Uwe B.] Univ Nat Resources & Life Sci BOKU, Dept Nanobiotechnol, Inst Biophys, Vienna, Austria.
C3 King Abdulaziz University; University of Natural Resources & Life
   Sciences, Vienna; American University of Beirut; University College of
   Southeast Norway; University of Natural Resources & Life Sciences,
   Vienna
RP Damiati, S (通讯作者)，King Abdulaziz Univ, Fac Sci, Dept Biochem, Jeddah, Saudi Arabia.
EM sdamiati@kau.edu.sa
RI Mhanna, Rami/ABH-3423-2022; Søpstad, Sindre/Y-2177-2019; Schuster,
   Bernhard/AAC-7747-2020; Peacock, Martin/HNJ-4291-2023; Damiati,
   Samar/GQA-8738-2022
OI Søpstad, Sindre/0000-0001-5525-8904; Schuster,
   Bernhard/0000-0002-2584-204X; Mhanna, Rami/0000-0003-0345-625X
FU Austrian Science Fund (FWF) [P 29399-B22]
FX The authors would like to thank Dr. Seta Kupcu, Institute for Synthetic
   Bioarcheticture, - Department of Nanobiotechnology (DNBT), University of
   Natural Resources and Life Sciences (BOKU), Vienna - Austria for her
   assistance with cell culture, and Dr. Gary Dorken, Institute for
   Biologically inspired materials, DNBT, BOKU, Vienna Austria for his
   assistance with contact angle measurements. Financial support provided
   from the Austrian Science Fund (FWF), project P 29399-B22 (to B.S.) is
   gratefully acknowledged.
CR Amadori A, 2009, ONCOLOGY-BASEL, V76, P375, DOI 10.1159/000215581
   Arya SK, 2013, BIOSENS BIOELECTRON, V41, P446, DOI 10.1016/j.bios.2012.09.006
   Benson JR, 2012, FUTURE ONCOL, V8, P697, DOI [10.2217/FON.12.61, 10.2217/fon.12.61]
   Berois N, 2003, INT J CANCER, V103, P550, DOI 10.1002/ijc.10853
   Castillo J, 2004, SENSOR ACTUAT B-CHEM, V102, P179, DOI 10.1016/j.snb.2004.04.084
   Damiati S, 2018, GENES-BASEL, V9, DOI 10.3390/genes9020089
   Damiati S, 2017, BIOSENS BIOELECTRON, V94, P500, DOI 10.1016/j.bios.2017.03.045
   Damiati S, 2015, BIOMATER SCI-UK, V3, P1406, DOI 10.1039/c5bm00097a
   Damiati S, 2015, INT J MOL SCI, V16, P2824, DOI 10.3390/ijms16022824
   Egelseer EM, 2010, ENCY IND BIOTECHNOLO, V7, P4424
   Esmaeili F, 2008, J DRUG TARGET, V16, P415, DOI [10.1080/10611860802088630, 10.1080/10611860802088630 ]
   Fredriksson C, 1998, LANGMUIR, V14, P248, DOI 10.1021/la971005l
   Gyorvary ES, 2003, J MICROSC-OXFORD, V212, P300, DOI 10.1111/j.1365-2818.2003.01270.x
   Haslam C, 2018, DIAGNOSTICS, V8, DOI 10.3390/diagnostics8010005
   Hu D., THERANOSTICS, V4
   Ilk N, 2011, CURR OPIN BIOTECH, V22, P824, DOI 10.1016/j.copbio.2011.05.510
   Islam K, 2018, SENSORS-BASEL, V18, DOI 10.3390/s18010308
   Iturri J, 2015, SCI REP-UK, V5, DOI 10.1038/srep09533
   Kim S, 2016, LAB CHIP, V16, P4189, DOI 10.1039/c6lc00910g
   Li T, 2010, BIOSENS BIOELECTRON, V25, P2686, DOI 10.1016/j.bios.2010.05.004
   Li XM, 2015, SCI REP-UK, V5, DOI 10.1038/srep14066
   Marx KA, 2007, ANAL BIOCHEM, V361, P77, DOI 10.1016/j.ab.2006.09.023
   Miller MC, 2010, J ONCOL, V2010, DOI 10.1155/2010/617421
   Olsson ALJ, 2009, LANGMUIR, V25, P1627, DOI 10.1021/la803301q
   Picher MM, 2013, LAB CHIP, V13, P1780, DOI 10.1039/c3lc41308j
   Pum D, 2014, NANOTECHNOLOGY, V25, DOI 10.1088/0957-4484/25/31/312001
   Pum D, 2013, INT J MOL SCI, V14, P2484, DOI 10.3390/ijms14022484
   RODAHL M, 1995, REV SCI INSTRUM, V66, P3924, DOI 10.1063/1.1145396
   Sara M, 1996, PROG BIOPHYS MOL BIO, V65, P83, DOI 10.1016/S0079-6107(96)00007-7
   Schrems A, 2011, SOFT MATTER, V7, P5514, DOI 10.1039/c1sm05468f
   Schuster B, 2006, MINI-REV MED CHEM, V6, P909, DOI 10.2174/138955706777935026
   Schuster B, 2005, METH MOL B, V300, P101
   Schuster Bernhard, 2013, Methods Mol Biol, V996, P153, DOI 10.1007/978-1-62703-354-1_9
   Schuster B, 2009, J STRUCT BIOL, V168, P207, DOI 10.1016/j.jsb.2009.03.004
   Sharma D, 2015, ANAL CHIM ACTA, V889, P194, DOI 10.1016/j.aca.2015.07.048
   Singh SK, 2004, NATURE, V432, P396, DOI 10.1038/nature03128
   Sleytr U. B., 2010, PROG MOL BIOL TRANSL, V103, P277
   SLEYTR UB, 1986, ARCH MICROBIOL, V146, P19, DOI 10.1007/BF00690152
   Sleytr UB, 1999, TRENDS MICROBIOL, V7, P253, DOI 10.1016/S0966-842X(99)01513-9
   SLEYTR UB, 1975, NATURE, V257, P400, DOI 10.1038/257400a0
   Sleytr UB, 2014, FEMS MICROBIOL REV, V38, P823, DOI 10.1111/1574-6976.12063
   Sleytr UB, 2013, HANDBOOK OF BIOFUNCTIONAL SURFACES, P507
   Song YJ, 2011, CHEM COMMUN, V47, P4436, DOI 10.1039/c0cc05533f
   Tan L, 2008, ANAL BIOCHEM, V383, P130, DOI 10.1016/j.ab.2008.07.030
   Tarantola M, 2011, CHEM RES TOXICOL, V24, P1494, DOI 10.1021/tx200115q
   Tarantola M, 2010, INTEGR BIOL-UK, V2, P139, DOI 10.1039/b920815a
   WEITMAN SD, 1992, CANCER RES, V52, P3396
   Zhang SL, 2014, ANALYST, V139, P6259, DOI 10.1039/c4an01532k
   Zheng TT, 2012, ANALYST, V137, P1316, DOI 10.1039/c2an16023d
   Zhu Y, 2013, ANAL CHEM, V85, P1058, DOI 10.1021/ac302923k
NR 50
TC 17
Z9 17
U1 5
U2 63
PU ELSEVIER SCIENCE SA
PI LAUSANNE
PA PO BOX 564, 1001 LAUSANNE, SWITZERLAND
EI 0925-4005
J9 SENSOR ACTUAT B-CHEM
JI Sens. Actuator B-Chem.
PD AUG 15
PY 2018
VL 267
BP 224
EP 230
DI 10.1016/j.snb.2018.04.037
PG 7
WC Chemistry, Analytical; Electrochemistry; Instruments & Instrumentation
WE Science Citation Index Expanded (SCI-EXPANDED)
SC Chemistry; Electrochemistry; Instruments & Instrumentation
GA GG5ZU
UT WOS:000432775600027
DA 2023-06-30
ER

PT J
AU Akyilmaz, E
   Canbay, E
   Dinckaya, E
   Guvenc, C
   Yasa, I
   Bayram, E
AF Akyilmaz, Erol
   Canbay, Erhan
   Dinckaya, Erhan
   Guvenc, Cansu
   Yasa, Ihsan
   Bayram, Ezgi
TI Simultaneous Determination of Epinephrine and Dopamine by Using Candida
   tropicalis Yeast Cells Immobilized in a Carbon Paste Electrode Modified
   with Single Wall Carbon Nanotube
SO ELECTROANALYSIS
LA English
DT Article
DE Microbial Biosensor; Candida tropicalis; dopamine; epinephrine; SWCNT
ID PERFORMANCE LIQUID-CHROMATOGRAPHY; ASCORBIC-ACID; MICROBIAL BIOSENSORS;
   BACTERIAL-CELLS; ACETIC-ACID; NOREPINEPHRINE; MYCELIUM
AB A new electrochemical microbial biosensor system based on Candida tropicalis was developed for the fast detecting of dopamine and epinephrine. Candida tropicalis was immobilized in a carbon paste electrode (CPE) with single wall carbon nanotube (SWCNT). Immobilized cells were used as a origin of the polyphenol oxidase (PPO) to develop voltammetric epinephrine and dopamine biosensor. Voltammetric determination of phenolic compounds such as epinephrine and dopamine a simple technique which is available. Direct oxidation of phenols can be used, but the oxidation potentials of this compounds are similar and they can not be detected distinctively. Another possibility is the use of biosensors based on the polyphenol oxidase (tyrosinase) enzyme that oxidizes the phenolic compounds into their related quinones. By this way, phenolic compounds are epinephrine and dopamine which were used in this study as well detected at different potentials. In this study differential pulse voltammetry and amperometry techniques were used for the determination of dopamine and epinephrine. The effect of varying the amounts of SWCNT and the response of microorganism to epinephrine was investigated to find the optimum composition of the sensor. The effects of pH and temperature were also examined. Increases in biosensor responses obtained by amperometric measurements were linearly related to dopamine concentrations between 0.025 and 0.25 mM and epinephrine concentrations between 0.01 and 0.1 mM. Limits of detection of the biosensor for dopamine and epinephrine were calculated to be 0.008 and 0.0023 mM, respectively. Finally, proposed system was applied to epinephrine and dopamine analysis in pharmaceutical drugs and synthetic serum and the results were compared with LC MS MS method.
C1 [Akyilmaz, Erol; Canbay, Erhan; Dinckaya, Erhan; Guvenc, Cansu; Bayram, Ezgi] Ege Univ, Fac Sci, Dept Biochem, TR-35100 Bornova, Turkey.
   [Yasa, Ihsan] Ege Univ, Fac Sci, Dept Microbiol, TR-35100 Bornova, Turkey.
   [Canbay, Erhan] Ege Univ, Fac Med, Dept Med Biochem, TR-35100 Bornova, Turkey.
C3 Ege University; Ege University; Ege University
RP Canbay, E (通讯作者)，Ege Univ, Fac Sci, Dept Biochem, TR-35100 Bornova, Turkey.; Canbay, E (通讯作者)，Ege Univ, Fac Med, Dept Med Biochem, TR-35100 Bornova, Turkey.
EM erhancanbay87@gmail.com.tr
RI DİNÇKAYA, ERHAN/AAG-7096-2021; AKYILMAZ, Erol/ABB-5465-2020; CANBAY,
   ERHAN/AAB-7040-2020
OI CANBAY, ERHAN/0000-0003-0948-1675
FU Scientific and Technological Research Council of Turkey (TUBITAK) [TBAG
   112T780]
FX This study was supported by The Scientific and Technological Research
   Council of Turkey (TUBITAK) Project Number TBAG 112T780.
CR Alwarappan S, 2007, SENSOR ACTUAT B-CHEM, V128, P299, DOI 10.1016/j.snb.2007.06.016
   BURTON SG, 1994, CATAL TODAY, V22, P459, DOI 10.1016/0920-5861(94)80118-5
   BYFIELD MP, 1994, BIOSENS BIOELECTRON, V9, P373, DOI 10.1016/0956-5663(94)80038-3
   Canbay E, 2015, FOOD CHEM, V169, P197, DOI 10.1016/j.foodchem.2014.07.140
   Cao XM, 2008, SENSOR ACTUAT B-CHEM, V129, P941, DOI 10.1016/j.snb.2007.10.008
   Chicharro M, 2005, ANAL CHIM ACTA, V543, P84, DOI 10.1016/j.aca.2005.04.031
   D'Souza SF, 2001, BIOSENS BIOELECTRON, V16, P337, DOI 10.1016/S0956-5663(01)00125-7
   Deppenmeier U, 2002, APPL MICROBIOL BIOT, V60, P233, DOI 10.1007/s00253-002-1114-5
   Fotopoulou MA, 2002, ANAL CHIM ACTA, V462, P179, DOI 10.1016/S0003-2670(02)00312-4
   Grossman M, 2001, J NEUROL SCI, V184, P123, DOI 10.1016/S0022-510X(00)00491-3
   IMAI K, 1994, BIOL PHARM BULL, V17, P907
   Kalmis E, 2008, AFR J BIOTECHNOL, V7, P4314
   Kang WJ, 2009, CHINESE CHEM LETT, V20, P221, DOI 10.1016/j.cclet.2008.10.039
   Lei Y, 2006, ANAL CHIM ACTA, V568, P200, DOI 10.1016/j.aca.2005.11.065
   Lin XH, 2007, SENSOR ACTUAT B-CHEM, V125, P240, DOI 10.1016/j.snb.2007.02.010
   Matos RC, 2000, ANALYST, V125, P2011, DOI 10.1039/b004805o
   Mayer AM, 2006, PHYTOCHEMISTRY, V67, P2318, DOI 10.1016/j.phytochem.2006.08.006
   Michael DJ, 1999, J PHARMACEUT BIOMED, V19, P33, DOI 10.1016/S0731-7085(98)00145-9
   Odaci D, 2008, SENSOR ACTUAT B-CHEM, V134, P89, DOI 10.1016/j.snb.2008.04.013
   Odaci D, 2009, BIOELECTROCHEMISTRY, V75, P77, DOI 10.1016/j.bioelechem.2009.01.002
   Qiao HX, 2008, COLLOID SURFACE B, V62, P31, DOI 10.1016/j.colsurfb.2007.09.012
   Reshetilov AN, 1997, BIOSENS BIOELECTRON, V12, P241, DOI 10.1016/S0956-5663(97)85342-0
   Romano A, 2002, J MOL CATAL B-ENZYM, V17, P235, DOI 10.1016/S1381-1177(02)00013-9
   Su LA, 2011, BIOSENS BIOELECTRON, V26, P1788, DOI 10.1016/j.bios.2010.09.005
   Sun YX, 2006, SENSOR ACTUAT B-CHEM, V113, P156, DOI 10.1016/j.snb.2005.02.042
   Svobodova K, 2008, BIORESOURCE TECHNOL, V99, P463, DOI 10.1016/j.biortech.2007.01.019
   Wang YS, 1999, J PHARMACEUT BIOMED, V21, P519, DOI 10.1016/S0731-7085(99)00117-X
   Wen GM, 2014, SENSOR ACTUAT B-CHEM, V201, P586, DOI 10.1016/j.snb.2014.04.107
   Yang ZH, 2007, COLLOID SURFACE B, V54, P230, DOI 10.1016/j.colsurfb.2006.10.033
   Zeng YH, 2008, ELECTROCHIM ACTA, V53, P4615, DOI 10.1016/j.electacta.2008.01.011
   Zhu M, 1997, ANAL CHIM ACTA, V357, P261, DOI 10.1016/S0003-2670(97)00561-8
NR 31
TC 11
Z9 11
U1 2
U2 66
PU WILEY-V C H VERLAG GMBH
PI WEINHEIM
PA POSTFACH 101161, 69451 WEINHEIM, GERMANY
SN 1040-0397
EI 1521-4109
J9 ELECTROANAL
JI Electroanalysis
PD AUG
PY 2017
VL 29
IS 8
BP 1976
EP 1984
DI 10.1002/elan.201700125
PG 9
WC Chemistry, Analytical; Electrochemistry
WE Science Citation Index Expanded (SCI-EXPANDED)
SC Chemistry; Electrochemistry
GA FF5GU
UT WOS:000409010600018
DA 2023-06-30
ER

PT J
AU David, M
   Serban, A
   Radulescu, C
   Danet, AF
   Florescu, M
AF David, Melinda
   Serban, Adrian
   Radulescu, Cristiana
   Danet, Andrei Florin
   Florescu, Monica
TI Bioelectrochemical evaluation of plant extracts and gold nanozyme-based
   sensors for total antioxidant capacity determination
SO BIOELECTROCHEMISTRY
LA English
DT Article; Proceedings Paper
[truncated: 3,325,121 more chars]
