# Supplementary material for: Hotspots and trends of electrochemical biosensor technology: a bibliometric analysis from 2003 to 2023
Source: RSC Adv. 2023 Oct 19;13(44):30704–17. doi: 10.1039/d3ra05889a (PMC10585615; doi:10.1039/d3ra05889a)
Supplement: RA-013-D3RA05889A-s001 [file RA-013-D3RA05889A-s001.zip › data-23.xlsx]

FN Clarivate Analytics Web of Science
VR 1.0
PT J
AU Wang, LH
   Huang, WS
AF Wang, Lai-Hao
   Huang, Wen-Shiuan
TI Electrochemical Oxidation of Cysteine at a Film Gold Modified Carbon
   Fiber Microelectrode Its Application in a Flow-Through Voltammetric
   Sensor
SO SENSORS
LA English
DT Article
DE micro Au-modified carbon fiber electrode; pulse amperometric detection;
   cysteine
ID DUAL-ELECTRODE DETECTION; ACETYL-L-CYSTEINE; LIQUID-CHROMATOGRAPHY;
   AMINO-ACIDS; BIOSENSOR; SAMPLES; SYSTEM
AB A flow-electrolytical cell containing a strand of micro Au modified carbon fiber electrodes (CFE) has been designedand characterized for use in a voltammatric detector for detecting cysteine using high-performance liquid chromatography. Cysteine is more efficiently electrochemical oxidized on a Au /CFE than a bare gold and carbon fiber electrode. The possible reaction mechanism of the oxidation process is described from the relations to scan rate, peak potentials and currents. For the pulse mode, and measurements with suitable experimental parameters, a linear concentration from 0.5 to 5.0 mg.L-1 was found. The limit of quantification for cysteine was below 60 ng.mL(-1).
C1 [Wang, Lai-Hao; Huang, Wen-Shiuan] Chia Nan Univ Pharm & Sci, Dept Med Chem, Tainan 71743, Taiwan.
C3 Chia Nan University of Pharmacy & Science
RP Wang, LH (通讯作者)，Chia Nan Univ Pharm & Sci, Dept Med Chem, 60 Erh Jen Rd,Sect 1, Tainan 71743, Taiwan.
EM e201466.wang@msa.hinet.net; michellehuang@ritdisplay.com
FU National Science Council of the Republic of China [NSC
   99-2113-M-041-001-MY3]
FX This work was financially supported by grant National Science Council of
   the Republic of China (NSC 99-2113-M-041-001-MY3).
CR Barus C, 2007, ELECTROCHIM ACTA, V52, P7978, DOI 10.1016/j.electacta.2007.06.065
   Bucur MP, 2010, ANAL LETT, V43, P2440, DOI 10.1080/00032711003725540
   Burtis C.A., 1996, TIETZ FUNDAMENTAL CL, P242
   Cataldi TRI, 2005, J CHROMATOGR A, V1066, P133, DOI 10.1016/j.chroma.2005.01.076
   Cheng J, 2003, J CHROMATOGR A, V997, P73, DOI 10.1016/S0021-9673(03)00302-9
   Damani L.A., 1989, SULPHUR CONTAINING B, V1, P241
   Dong Q, 2002, ELECTROPHORESIS, V23, P559, DOI [10.1002/1522-2683(200202)23:4<559::AID-ELPS559>3.0.CO;2-G, 10.1002/1522-2683(200202)23:4&lt;559::AID-ELPS559&gt;3.0.CO;2-G]
   Ensafi AA, 2007, SENSOR ACTUAT B-CHEM, V122, P282, DOI 10.1016/j.snb.2006.05.035
   Fornazari ALDT, 2005, ACTA CHIM SLOV, V52, P164
   Hassan SSM, 2007, ANAL CHIM ACTA, V602, P108, DOI 10.1016/j.aca.2007.09.007
   Honeychurch KC, 2008, J SOLID STATE ELECTR, V12, P1317, DOI 10.1007/s10008-008-0536-0
   Kazuharu S., 1991, BIOELECTROCH BIOENER, V26, P469
   Munteanu G, 2010, J ELECTROANAL CHEM, V650, P105, DOI 10.1016/j.jelechem.2010.08.016
   Munteanu G, 2010, J ELECTROANAL CHEM, V638, P109, DOI 10.1016/j.jelechem.2009.10.011
   Nezamzadeh-Ejhieh A, 2012, TALANTA, V88, P201, DOI 10.1016/j.talanta.2011.10.032
   Oldenziel WH, 2006, ANAL CHEM, V78, P3366, DOI 10.1021/ac052146s
   Possari R, 2006, ANAL CHIM ACTA, V575, P172, DOI 10.1016/j.aca.2006.06.001
   Santhiago M, 2007, SENSOR ACTUAT B-CHEM, V128, P279, DOI 10.1016/j.snb.2007.06.012
   Sezginturk MK, 2011, PREP BIOCHEM BIOTECH, V41, P30, DOI 10.1080/10826060903558505
   Sukanya V., 2010, J ELECT SCI TECHNOL, V8, P78
   Tian Y, 2005, BIOSENS BIOELECTRON, V21, P557, DOI 10.1016/j.bios.2004.12.006
   Tu A.J., 1995, ANAL CHEM, V67, P552
   Tunon-Blanco P., 1994, SPEC PUBL R SOC CHEM, P273
   Wang LH, 2004, CHROMATOGRAPHIA, V60, P385, DOI 10.1365/s10337-004-0414-6
   Wang XJ, 2011, SCI CHINA CHEM, V54, P521, DOI 10.1007/s11426-011-4233-y
   Weng QF, 2002, CHINESE CHEM LETT, V13, P985
   Weng QF, 2002, J CHROMATOGR A, V971, P217, DOI 10.1016/S0021-9673(02)01002-6
   Xu JJ, 2005, J CHROMATOGR A, V1095, P193, DOI 10.1016/j.chroma.2005.09.077
   Xu XM, 2009, J ELECTROANAL CHEM, V630, P75, DOI 10.1016/j.jelechem.2009.03.002
   Zhong YW, 2010, CHINESE J ANAL CHEM, V38, P229, DOI 10.3724/SP.J.1096.2010.00229
   Zuman P., 1969, ORGANIC POLAROGRAPHY, P288
NR 31
TC 28
Z9 29
U1 0
U2 36
PU MDPI
PI BASEL
PA ST ALBAN-ANLAGE 66, CH-4052 BASEL, SWITZERLAND
EI 1424-8220
J9 SENSORS-BASEL
JI Sensors
PD MAR
PY 2012
VL 12
IS 3
BP 3562
EP 3577
DI 10.3390/s120303562
PG 16
WC Chemistry, Analytical; Engineering, Electrical & Electronic; Instruments
   & Instrumentation
WE Science Citation Index Expanded (SCI-EXPANDED)
SC Chemistry; Engineering; Instruments & Instrumentation
GA 916TB
UT WOS:000302125000070
PM 22737024
OA gold, Green Submitted, Green Published
DA 2023-06-30
ER

PT J
AU Sanko, V
   Kuralay, F
AF Sanko, Vildan
   Kuralay, Filiz
TI Label-Free Electrochemical Biosensor Platforms for Cancer Diagnosis:
   Recent Achievements and Challenges
SO BIOSENSORS-BASEL
LA English
DT Review
DE label-free electrochemical detection; electrochemical sensor; cancer
   diagnosis
ID RECENT TRENDS; BIOMARKER; IMMUNOSENSOR; PROTEIN; IMMOBILIZATION;
   PRINCIPLES; SENSOR
AB With its fatal effects, cancer is still one of the most important diseases of today's world. The underlying fact behind this scenario is most probably due to its late diagnosis. That is why the necessity for the detection of different cancer types is obvious. Cancer studies including cancer diagnosis and therapy have been one of the most laborious tasks. Since its early detection significantly affects the following therapy steps, cancer diagnosis is very important. Despite researchers' best efforts, the accurate and rapid diagnosis of cancer is still challenging and difficult to investigate. It is known that electrochemical techniques have been successfully adapted into the cancer diagnosis field. Electrochemical sensor platforms that are brought together with the excellent selectivity of biosensing elements, such as nucleic acids, aptamers or antibodies, have put forth very successful outputs. One of the remarkable achievements of these biomolecule-attached sensors is their lack of need for additional labeling steps, which bring extra burdens such as interference effects or demanding modification protocols. In this review, we aim to outline label-free cancer diagnosis platforms that use electrochemical methods to acquire signals. The classification of the sensing platforms is generally presented according to their recognition element, and the most recent achievements by using these attractive sensing substrates are described in detail. In addition, the current challenges are discussed.
C1 [Sanko, Vildan] Gebze Tech Univ, Dept Chem, TR-41400 Kocaeli, Turkiye.
   [Kuralay, Filiz] Hacettepe Univ, Fac Sci, Dept Chem, TR-06800 Ankara, Turkiye.
C3 Gebze Technical University; Hacettepe University
RP Kuralay, F (通讯作者)，Hacettepe Univ, Fac Sci, Dept Chem, TR-06800 Ankara, Turkiye.
EM filizkur@hacettepe.edu.tr
OI SANKO, VILDAN/0000-0003-0331-5967; Kuralay, Filiz/0000-0003-0356-9692
CR Agrahari S, 2022, MICROCHEM J, V172, DOI 10.1016/j.microc.2021.106980
   Ahlquist DA, 2018, NPJ PRECIS ONCOL, V2, DOI 10.1038/s41698-018-0066-x
   Avelino KYPS, 2022, BIOELECTROCHEMISTRY, V147, DOI 10.1016/j.bioelechem.2022.108176
   Aydin EB, 2022, ACS BIOMATER SCI ENG, V8, P3773, DOI 10.1021/acsbiomaterials.2c00499
   Aydin EB, 2020, INT J ENVIRON AN CH, V100, P602, DOI 10.1080/03067319.2019.1672675
   Bhalla N, 2020, ACS NANO, V14, P7783, DOI 10.1021/acsnano.0c04421
   Biswas S, 2021, ACS APPL MATER INTER, V13, P3295, DOI 10.1021/acsami.0c14946
   Bray F, 2012, LANCET ONCOL, V13, P790, DOI 10.1016/S1470-2045(12)70211-5
   Butmee P, 2020, BIOELECTROCHEMISTRY, V132, DOI 10.1016/j.bioelechem.2019.107452
   Chakraborty B, 2021, SCI REP-UK, V11, DOI 10.1038/s41598-021-82580-y
   Chen SZ, 2021, SENSOR ACTUAT B-CHEM, V336, DOI 10.1016/j.snb.2021.129748
   Chen SC, 2021, BIOSENS BIOELECTRON, V173, DOI 10.1016/j.bios.2020.112815
   Chen Y, 2020, ANAL CHIM ACTA, V1103, P67, DOI 10.1016/j.aca.2019.12.049
   Chen ZH, 2022, MICROCHIM ACTA, V189, DOI 10.1007/s00604-022-05332-3
   Chillawar RR, 2015, J ANAL CHEM+, V70, P399, DOI 10.1134/S1061934815040152
   Choosang J, 2021, TALANTA, V224, DOI 10.1016/j.talanta.2020.121787
   Colombo RNP, 2022, CHEM MATER, V34, P10211, DOI 10.1021/acs.chemmater.2c02080
   Cruz-Pacheco AF, 2022, MICROCHIM ACTA, V189, DOI 10.1007/s00604-022-05322-5
   Cui FY, 2019, J ELECTROCHEM SOC, V167, DOI 10.1149/2.0252003JES
   Dai Y, 2019, ANGEW CHEM INT EDIT, V131, P12483, DOI DOI 10.1002/ANGE.201901879
   Ding L, 2008, CURR MED CHEM, V15, P3160, DOI 10.2174/092986708786848514
   Dou YZ, 2022, BIOSENSORS-BASEL, V12, DOI 10.3390/bios12050259
   Dover JE, 2009, J MICROBIOL METH, V78, P10, DOI 10.1016/j.mimet.2009.04.008
   Du Y, 2017, ANAL CHEM, V89, P189, DOI 10.1021/acs.analchem.6b04190
   Dukar N, 2019, MATER CHEM PHYS, V228, P357, DOI 10.1016/j.matchemphys.2019.02.043
   Ebrahimi G, 2022, MICROCHIM ACTA, V189, DOI 10.1007/s00604-022-05316-3
   Echeverri D, 2022, TALANTA, V243, DOI 10.1016/j.talanta.2022.123337
   Ehzari H, 2020, J ELECTROANAL CHEM, V877, DOI 10.1016/j.jelechem.2020.114722
   Es I, 2015, APPL MICROBIOL BIOT, V99, P2065, DOI 10.1007/s00253-015-6390-y
   Farshchi F, 2021, ANAL METHODS-UK, V13, P1286, DOI 10.1039/d1ay00142f
   Forouzanfar S, 2020, BIOSENS BIOELECTRON, V170, DOI 10.1016/j.bios.2020.112598
   Forouzanfar S, 2020, J ELECTROCHEM SOC, V167, DOI 10.1149/1945-7111/ab7f20
   Fu Zirui, 2019, Chonnam Med J, V55, P86, DOI 10.4068/cmj.2019.55.2.86
   Gao JW, 2022, ANAL CHEM, V94, P1626, DOI 10.1021/acs.analchem.1c03786
   George SM, 2020, ACS OMEGA, V5, P2060, DOI 10.1021/acsomega.9b03816
   Ghanavati M, 2020, MICROCHEM J, V159, DOI 10.1016/j.microc.2020.105301
   Grieshaber D, 2008, SENSORS-BASEL, V8, P1400, DOI 10.3390/s8031400
   Gui JC, 2021, J SOLID STATE ELECTR, V25, P973, DOI 10.1007/s10008-020-04872-z
   Gupta N, 2019, BIOSENS BIOELECTRON, V141, DOI 10.1016/j.bios.2019.111435
   Hai X, 2020, TRAC-TREND ANAL CHEM, V133, DOI 10.1016/j.trac.2020.116098
   Han S, 2019, ACS OMEGA, V4, P11025, DOI 10.1021/acsomega.9b01166
   Hartmann M, 2013, CHEM SOC REV, V42, P6277, DOI 10.1039/c3cs60021a
   Hasan M.R., 2021, BIOSENS BIOELECTRON, V8, DOI 10.1016/j.biosx.2021
   Hassan RYA, 2022, SENSORS-BASEL, V22, DOI 10.3390/s22197539
   Holford TRJ, 2012, BIOSENS BIOELECTRON, V34, P12, DOI 10.1016/j.bios.2011.10.023
   Hussein HA, 2021, ACS SENSORS, V6, P4098, DOI 10.1021/acssensors.1c01614
   Jadon N, 2016, TALANTA, V161, P894, DOI 10.1016/j.talanta.2016.08.084
   Jafari-Kashi A, 2022, CHEMOSPHERE, V301, DOI 10.1016/j.chemosphere.2022.134636
   Jing L, 2022, ANAL CHEM, V94, P269, DOI 10.1021/acs.analchem.1c04475
   Kabay G, 2022, SENSOR ACTUAT B-CHEM, V360, DOI 10.1016/j.snb.2022.131667
   Karunakaran C., 2015, BIOSENS BIOELECTRON, P1, DOI DOI 10.1016/B978-0-12-803100-1.00001-3
   Kaya H.K., 2022, FUNCTIONALIZED NANOM, V1st, P309
   Keyvani F, 2022, NANOSCALE, V14, DOI 10.1039/d1nr08252c
   Khanmohammadi A, 2020, TALANTA, V206, DOI 10.1016/j.talanta.2019.120251
   Khodadoust A, 2023, TALANTA, V252, DOI 10.1016/j.talanta.2022.123863
   Khodadoust A, 2022, MICROCHIM ACTA, V189, DOI 10.1007/s00604-022-05301-w
   Kong LY, 2022, BIOSENS BIOELECTRON, V207, DOI 10.1016/j.bios.2022.114188
   Kuntamung K, 2021, J MATER CHEM B, V9, P6576, DOI 10.1039/d1tb00940k
   Kuntamung K, 2021, ANALYST, V146, P2203, DOI 10.1039/d0an02149k
   Kuralay F, 2015, ANALYST, V140, P2876, DOI 10.1039/c5an00061k
   Kuralay F, 2021, ANAL LETT, V54, P1295, DOI 10.1080/00032719.2020.1801710
   Kuralay F, 2016, TALANTA, V160, P325, DOI 10.1016/j.talanta.2016.07.037
   Laborda E, 2014, ELECTROCHEM COMMUN, V43, P25, DOI 10.1016/j.elecom.2014.03.004
   Laocharoensuk R, 2016, ELECTROANAL, V28, P1716, DOI 10.1002/elan.201600248
   Lee SL, 2021, TALANTA, V235, DOI 10.1016/j.talanta.2021.122801
   Li C, 2021, ANAL CHEM, V93, P1480, DOI 10.1021/acs.analchem.0c03566
   Li GL, 2022, MATER TODAY CHEM, V26, DOI 10.1016/j.mtchem.2022.101043
   Li GL, 2022, J HAZARD MATER, V436, DOI 10.1016/j.jhazmat.2022.129107
   Li S, 2021, ACS APPL BIO MATER, V4, P5494, DOI 10.1021/acsabm.1c00324
   Liu FF, 2020, ANAL CHEM, V92, P5509, DOI 10.1021/acs.analchem.0c00330
   Liu QR, 2021, ANAL CHIM ACTA, V1179, DOI 10.1016/j.aca.2021.338843
   Liu QJ, 2014, CHEM REV, V114, P6423, DOI 10.1021/cr2003129
   Liu XK, 2021, ANALYST, V146, P4066, DOI 10.1039/d1an00537e
   Liu XX, 2021, VIEW-CHINA, V2, DOI 10.1002/VIW.20200102
   Lopes LC, 2022, SENSOR ACTUATOR REP, V4, DOI 10.1016/j.snr.2022.100087
   Lu X, 2021, CRIT REV FOOD SCI, V61, P3819, DOI 10.1080/10408398.2020.1809341
   Luo XL, 2013, CHEM SOC REV, V42, P5944, DOI 10.1039/c3cs60077g
   Mahshid SS, 2021, BIOSENS BIOELECTRON, V176, DOI 10.1016/j.bios.2020.112905
   Martinez-Rojas F, 2021, J ELECTROANAL CHEM, V880, DOI 10.1016/j.jelechem.2020.114877
   Faria HAM, 2019, BIOSENS BIOELECTRON, V131, P149, DOI 10.1016/j.bios.2019.02.018
   Meng FY, 2022, SMALL, V18, DOI 10.1002/smll.202200784
   Ming T, 2021, ACS APPL MATER INTER, V13, P46317, DOI 10.1021/acsami.1c12716
   Mishra S, 2020, ACS APPL BIO MATER, V3, P7821, DOI 10.1021/acsabm.0c01002
   Moazampour M, 2021, ANAL METHODS-UK, V13, P2021, DOI 10.1039/d1ay00330e
   Mujica ML, 2022, SENSOR ACTUAT B-CHEM, V357, DOI 10.1016/j.snb.2021.131304
   Nabok A, 2021, CHEMOSENSORS, V9, DOI 10.3390/chemosensors9040059
   Ni Y, 2022, BIOELECTROCHEMISTRY, V148, DOI 10.1016/j.bioelechem.2022.108255
   Ondes B, 2021, BIOSENS BIOELECTRON, V191, DOI 10.1016/j.bios.2021.113454
   Ortega FG, 2021, ANAL CHEM, V93, P1143, DOI 10.1021/acs.analchem.0c04180
   Ozbek O, 2022, CLIN CHIM ACTA, V524, P154, DOI 10.1016/j.cca.2021.11.011
   Ozcelikay G, 2020, SENSOR ACTUAT B-CHEM, V320, DOI 10.1016/j.snb.2020.128285
   Pachauri N, 2020, MAT SCI ENG C-MATER, V113, DOI 10.1016/j.msec.2020.110911
   Pacheco JG, 2018, SENSOR ACTUAT B-CHEM, V256, P905, DOI 10.1016/j.snb.2017.10.027
   Pareek S, 2021, SENS BIO-SENS RES, V33, DOI 10.1016/j.sbsr.2021.100444
   Patel B, 2021, MOL CELL BIOCHEM, V476, P2345, DOI 10.1007/s11010-021-04084-7
   Pothipor C, 2022, COLLOID SURFACE B, V210, DOI 10.1016/j.colsurfb.2021.112260
   Pothipor C, 2021, ANALYST, V146, P4000, DOI 10.1039/d1an00436k
   Pothipor C, 2021, ANALYST, V146, P2679, DOI 10.1039/d1an00116g
   Pourali A, 2021, TRAC-TREND ANAL CHEM, V134, DOI 10.1016/j.trac.2020.116123
   Qian LS, 2019, TRANSL RES, V213, P67, DOI 10.1016/j.trsl.2019.08.002
   Vu QK, 2021, MATER TODAY COMMUN, V26, DOI 10.1016/j.mtcomm.2020.101726
   Rafique S, 2020, CHEM PAP, V74, P2591, DOI 10.1007/s11696-020-01100-w
   Reta N, 2018, ACS APPL MATER INTER, V10, P6055, DOI 10.1021/acsami.7b13943
   Rezaei B, 2019, ELECTROCHEMICAL BIOSENSORS, P11, DOI 10.1016/B978-0-12-816491-4.00002-4
   Rong SZ, 2021, MICROCHEM J, V168, DOI 10.1016/j.microc.2021.106410
   Sadighbayan D, 2019, TRAC-TREND ANAL CHEM, V119, DOI 10.1016/j.trac.2019.07.020
   Sadrabadi EA, 2022, MICROCHIM ACTA, V189, DOI 10.1007/s00604-022-05373-8
   Sandhyarani N, 2019, ELECTROCHEMICAL BIOSENSORS, P45, DOI 10.1016/B978-0-12-816491-4.00003-6
   Sang SB, 2016, CRIT REV BIOTECHNOL, V36, P465, DOI 10.3109/07388551.2014.991270
   Sanko V, 2022, ENVIRON RES, V212, DOI 10.1016/j.envres.2022.113071
   Sanko V, 2022, ELECTROANAL, V34, P561, DOI 10.1002/elan.202100386
   Sawant SN, 2017, BIOPOLYMER COMPOSITES IN ELECTRONICS, P353, DOI 10.1016/B978-0-12-809261-3.00013-9
   Sciuto EL, 2021, BIOTECHNOL BIOENG, V118, P1456, DOI 10.1002/bit.27646
   Sedenho GC, 2022, CURR OPIN ELECTROCHE, V34, DOI 10.1016/j.coelec.2022.101015
   Shafiei F, 2021, BIOELECTROCHEMISTRY, V140, DOI 10.1016/j.bioelechem.2021.107807
   Sharifi M, 2019, BIOSENS BIOELECTRON, V126, P773, DOI 10.1016/j.bios.2018.11.026
   Sharma H, 2013, SENSOR ACTUAT B-CHEM, V183, P535, DOI 10.1016/j.snb.2013.03.137
   Shawky AM, 2021, MATER CHEM PHYS, V272, DOI 10.1016/j.matchemphys.2021.124983
   Shih Ya-Chen Tina, 2022, Journal of the National Cancer Institute Monographs, V2022, P42, DOI 10.1093/jncimonographs/lgac008
   Singh AK, 2021, BIOELECTROCHEMISTRY, V137, DOI 10.1016/j.bioelechem.2020.107684
   Soerjomataram I, 2021, NAT REV CLIN ONCOL, V18, P663, DOI 10.1038/s41571-021-00514-z
   Song SP, 2008, TRAC-TREND ANAL CHEM, V27, P108, DOI 10.1016/j.trac.2007.12.004
   Sung H., 2021, CA-CANCER J CLIN, V71, P209, DOI [10.3322/caac.21660, DOI 10.3322/caac.21660]
   Surucu O, 2022, ELECTROANAL, V34, P148, DOI 10.1002/elan.202100309
   Syahir Amir, 2015, Microarrays (Basel), V4, P228, DOI 10.3390/microarrays4020228
   Syedmoradi L, 2021, TALANTA, V225, DOI 10.1016/j.talanta.2020.122002
   Vestergaard M, 2007, SENSORS-BASEL, V7, P3442, DOI 10.3390/s7123442
   Walker NL, 2021, BIOSENS BIOELECTRON, V178, DOI 10.1016/j.bios.2021.112997
   Wandelt K., 2018, ENCY INTERFACIAL CHE
   Wang C, 2022, MICROCHIM ACTA, V189, DOI 10.1007/s00604-022-05210-y
   Wang H, 2018, CLIN EPIGENETICS, V10, DOI 10.1186/s13148-018-0492-1
   Wang H, 2019, BIOSENS BIOELECTRON, V142, DOI 10.1016/j.bios.2019.111531
   Wang Y, 2020, MICROSYST NANOENG, V6, DOI 10.1038/s41378-020-0146-2
   Wang YW, 2021, FRONT CHEM, V9, DOI 10.3389/fchem.2021.721008
   Wei C, 2022, ANAL LETT, V55, P1306, DOI 10.1080/00032719.2021.2002887
   Wei XQ, 2022, BIOSENSORS-BASEL, V12, DOI 10.3390/bios12080556
   Wu MD, 2022, TALANTA, V241, DOI 10.1016/j.talanta.2022.123254
   Xia YM, 2020, ELECTROANAL, V32, P2045, DOI 10.1002/elan.202060039
   Yahaya ML, 2019, ADVANCED BIOSENSORS FOR HEALTH CARE APPLICATIONS, P1, DOI 10.1016/B978-0-12-815743-5.00001-9
   Yaiwong P, 2021, BIOELECTROCHEMISTRY, V142, DOI 10.1016/j.bioelechem.2021.107944
   Yan L, 2022, MOLECULES, V27, DOI 10.3390/molecules27185895
   Yan YC, 2021, BIOSENS BIOELECTRON, V174, DOI 10.1016/j.bios.2020.112827
   Yen YK, 2020, SCI REP-UK, V10, DOI 10.1038/s41598-020-60057-8
   Zhai XJ, 2021, BIOSENS BIOELECTRON, V194, DOI 10.1016/j.bios.2021.113618
   Zhang DY, 2022, ANALYST, V147, P2412, DOI 10.1039/d2an00367h
   Zhang FL, 2022, J ELECTROANAL CHEM, V918, DOI 10.1016/j.jelechem.2022.116424
   Zhang YW, 2021, MICROCHEM J, V165, DOI 10.1016/j.microc.2021.106119
   Zhao JY, 2022, TALANTA, V237, DOI 10.1016/j.talanta.2021.122927
   Zhou HX, 2022, BIOELECTROCHEMISTRY, V146, DOI 10.1016/j.bioelechem.2022.108133
   Zhou J, 2020, ANALYST, V145, P460, DOI 10.1039/c9an01764j
   Zhou X, 2021, J COLLOID INTERF SCI, V599, P752, DOI 10.1016/j.jcis.2021.05.006
   Zhu XD, 2020, MAT SCI ENG C-MATER, V107, DOI 10.1016/j.msec.2019.110206
NR 152
TC 1
Z9 1
U1 14
U2 14
PU MDPI
PI BASEL
PA ST ALBAN-ANLAGE 66, CH-4052 BASEL, SWITZERLAND
EI 2079-6374
J9 BIOSENSORS-BASEL
JI Biosensors-Basel
PD MAR
PY 2023
VL 13
IS 3
AR 333
DI 10.3390/bios13030333
PG 22
WC Chemistry, Analytical; Nanoscience & Nanotechnology; Instruments &
   Instrumentation
WE Science Citation Index Expanded (SCI-EXPANDED)
SC Chemistry; Science & Technology - Other Topics; Instruments &
   Instrumentation
GA A3LL4
UT WOS:000954179900001
PM 36979545
OA Green Published, gold
DA 2023-06-30
ER

PT J
AU Han, SH
   Ha, YJ
   Kang, EH
   Shin, K
   Lee, YJ
   Lee, GJ
AF Han, Seong Hyun
   Ha, You-Jung
   Kang, Eun Ha
   Shin, Kichul
   Lee, Yun Jong
   Lee, Gi-Ja
TI Electrochemical detection of uric acid in undiluted human saliva using
   uricase paper integrated electrodes
SO SCIENTIFIC REPORTS
LA English
DT Article
ID HYDROGEN-PEROXIDE; BIOSENSOR; DISEASE; MANAGEMENT; DIAGNOSIS; SULFIDE;
   CANCER; OXIDE
AB In this study, we introduce a uricase-immobilized paper (UOx--paper) integrated electrochemical sensor for detection of uric acid (UA) in saliva. The UOx was immobilized on the detection zone in the wax-patterned paper substrate. This UOx-paper was integrated with a Prussian blue--modified, screen-printed carbon electrode after electropolymerization of o-phenylenediamine to construct an electrochemical cell for small-volume (20 mu L) of samples. First, we optimized the fabrication conditions of UOx-paper. Next, the amperometric response of the UOx-paper-based electrochemical UA sensor was analyzed using a known concentration of UA standard solution in artificial saliva at an applied potential of - 0.1 V (versus Ag pseudo-reference electrode). The UOx--paper based electrochemical UA sensor showed a sensitivity of 4.9 mu A center dot mM(-1) in a linear range of 50 to 1000 mu M (R-2 = 0.998), high selectivity and good reproducibility, as well as a limit of detection of 18.7 mu M (0.31 mg/dL) UA. Finally, we quantified the UA levels in undiluted saliva samples of healthy controls (n = 20) and gout patients (n = 8). The levels were correlated with those measured with conventional salivary UA enzymatic assays as well as serum UA levels. The UOx-paper-based electrochemical UA sensor is a user-friendly and convenient tool to assess salivary UA levels.
C1 [Han, Seong Hyun; Lee, Gi-Ja] Kyung Hee Univ, Grad Sch, Dept Med Engn, Seoul 02447, South Korea.
   [Ha, You-Jung; Kang, Eun Ha; Lee, Yun Jong] Seoul Natl Univ, Div Rheumatol, Dept Internal Med, Bundang Hosp, Seongnam Si 13620, Gyeonggi Do, South Korea.
   [Shin, Kichul] Seoul Natl Univ, Div Rheumatol, Seoul Metropolitan Govt, Boramae Med Ctr, Seoul 07061, South Korea.
   [Lee, Yun Jong] Seoul Natl Univ, Dept Med Device Dev, Grad Sch, Seongnam Si 13605, Gyeonggi Do, South Korea.
   [Lee, Gi-Ja] Kyung Hee Univ, Dept Biomed Engn, Coll Med, 1 Kyungheedae Ro, Seoul 02447, South Korea.
C3 Kyung Hee University; Seoul National University (SNU); Seoul National
   University (SNU); Seoul National University Hospital; Seoul National
   University (SNU); Kyung Hee University
RP Lee, GJ (通讯作者)，Kyung Hee Univ, Grad Sch, Dept Med Engn, Seoul 02447, South Korea.; Lee, YJ (通讯作者)，Seoul Natl Univ, Div Rheumatol, Dept Internal Med, Bundang Hosp, Seongnam Si 13620, Gyeonggi Do, South Korea.; Lee, YJ (通讯作者)，Seoul Natl Univ, Dept Med Device Dev, Grad Sch, Seongnam Si 13605, Gyeonggi Do, South Korea.; Lee, GJ (通讯作者)，Kyung Hee Univ, Dept Biomed Engn, Coll Med, 1 Kyungheedae Ro, Seoul 02447, South Korea.
EM yn35@snu.ac.kr; gjlee@khu.ac.kr
RI Lee, Gi-Ja/AAH-9998-2020
OI HAN, SEONGHYUN/0000-0002-8382-5176
FU Korea Medical Device Development Fund - Korea government (the Ministry
   of Science and ICT) [KMDF_PR_20200901_0023, 1711137928]; Korea Medical
   Device Development Fund - Korea government ( Ministry of Trade, Industry
   and Energy) [KMDF_PR_20200901_0023, 1711137928]; Korea Medical Device
   Development Fund - Korea government (Ministry of Health Welfare)
   [KMDF_PR_20200901_0023, 1711137928]; Korea Medical Device Development
   Fund - Korea government (Ministry of Food and Drug Safety)
   [KMDF_PR_20200901_0023, 1711137928]; National Research Foundation -
   Korean government [NRF-2021R1A2C1093825]
FX This research was supported by the Korea Medical Device Development Fund
   grant funded by the Korea government (the Ministry of Science and ICT,
   the Ministry of Trade, Industry and Energy, the Ministry of Health &
   Welfare, the Ministry of Food and Drug Safety) [Project Nos.
   KMDF_PR_20200901_0023, 1711137928] and National Research Foundation
   grant funded by the Korean government (No. NRF-2021R1A2C1093825).
CR Adeloju SB, 2011, ANAL CHIM ACTA, V691, P89, DOI 10.1016/j.aca.2011.02.020
   Barbosa O, 2014, RSC ADV, V4, P1583, DOI 10.1039/c3ra45991h
   Blicharz TM, 2008, CLIN CHEM, V54, P1473, DOI 10.1373/clinchem.2008.105320
   Brown MD, 2019, ANAL CHIM ACTA, V1045, P67, DOI 10.1016/j.aca.2018.08.054
   Brown MD, 2016, ACS SENSORS, V1, P1453, DOI 10.1021/acssensors.6b00596
   Cross T.G., 2016, J APPL BIOANAL, V2, P108, DOI DOI 10.17145/JAB.16.015
   El Ridi R, 2017, J ADV RES, V8, P487, DOI 10.1016/j.jare.2017.03.003
   Evans E, 2014, ANALYST, V139, P2127, DOI 10.1039/c4an00230j
   FitzGerald JD, 2020, ARTHRITIS RHEUMATOL, V72, P879, DOI [10.1002/art.41247, 10.1002/acr.24180]
   Fossati P, 2010, CLIN CHEM, V56, P865, DOI 10.1373/clinchem.2009.139337
   Giebultowicz J, 2011, J ORAL PATHOL MED, V40, P726, DOI 10.1111/j.1600-0714.2011.01045.x
   Guan YQ, 2004, ANAL BIOANAL CHEM, V380, P913, DOI 10.1007/s00216-004-2848-y
   Han Y, 2021, J CHROMATOGR B, V1164, DOI 10.1016/j.jchromb.2021.122528
   Huang X, 2020, ANAL CHIM ACTA, V1103, P75, DOI 10.1016/j.aca.2019.12.057
   Ikarashi R, 2013, ACTA ODONTOL SCAND, V71, P312, DOI 10.3109/00016357.2012.680904
   Inoue K, 2003, J CHROMATOGR B, V785, P57, DOI 10.1016/S1570-0232(02)00850-4
   Jaiswal A, 2021, CUREUS J MED SCIENCE, V13, DOI 10.7759/cureus.19649
   Jiang S, 2017, J AGR FOOD CHEM, V65, P8213, DOI 10.1021/acs.jafc.7b02248
   Rojas MJ, 2019, CATALYSTS, V9, DOI 10.3390/catal9020120
   Khan RS, 2017, DIAGNOSTICS, V7, DOI 10.3390/diagnostics7030039
   Kim J, 2015, BIOSENS BIOELECTRON, V74, P1061, DOI 10.1016/j.bios.2015.07.039
   Kim LHY, 2018, J IMMUNOL METHODS, V454, P76, DOI 10.1016/j.jim.2017.11.005
   Kudo H, 2018, SENSOR MATER, V30, P1187, DOI 10.18494/SAM.2018.1886
   Lee D, 2018, SENSORS-BASEL, V18, DOI 10.3390/s18061685
   Lee J, 2018, SENSOR ACTUAT B-CHEM, V256, P828, DOI 10.1016/j.snb.2017.10.019
   Lee S, 2020, CHEMOSENSORS, V8, DOI 10.3390/chemosensors8030063
   Lee SH, 2016, J NANOSCI NANOTECHNO, V16, P10182, DOI 10.1166/jnn.2016.13124
   Lee SH, 2016, J SENSORS, V2016, DOI 10.1155/2016/1859292
   Lee YJ, 2020, SENSORS-BASEL, V20, DOI 10.3390/s20010325
   LI CY, 1987, J HISTOCHEM CYTOCHEM, V35, P1457, DOI 10.1177/35.12.2824601
   Liu NZ, 2019, ANAL METHODS-UK, V11, P702, DOI 10.1039/c8ay02674b
   Malamud Daniel, 2011, Dent Clin North Am, V55, P159, DOI 10.1016/j.cden.2010.08.004
   Miricescu D, 2011, THER PHARM CLIN TOXI, V15, P139
   Mussavira S, 2015, TURK J MED SCI, V45, P141, DOI 10.3906/sag-1306-116
   Piedras J, 2021, CHEMOSENSORS, V9, DOI 10.3390/chemosensors9040073
   Reyes-De-Corcuera JI, 2018, ANNU REV FOOD SCI T, V9, P293, DOI 10.1146/annurev-food-030216-025713
   Richette P, 2017, ANN RHEUM DIS, V76, P29, DOI [10.1136/annrheumdis-2016-209707, 10.1136/annrheumdis-2016-210356]
   Riis JL, 2018, BIOMARK MED, V12, P583, DOI 10.2217/bmm-2017-0336
   RoyChoudhury S, 2018, ELECTROANAL, V30, P2374, DOI 10.1002/elan.201800360
   Sander H, 2019, ANAL BIOCHEM, V575, P44, DOI 10.1016/j.ab.2019.03.010
   Shi WS, 2020, ANAL BIOANAL CHEM, V412, P7275, DOI 10.1007/s00216-020-02860-w
   Shibasaki K, 2012, METABOLOMICS, V8, P484, DOI 10.1007/s11306-011-0334-z
   Soldatkina OV, 2017, NANOSCALE RES LETT, V12, DOI 10.1186/s11671-017-2353-9
   Soukup M, 2012, DIABETOL METAB SYNDR, V4, DOI 10.1186/1758-5996-4-14
   Taverniers I, 2004, TRAC-TREND ANAL CHEM, V23, P535, DOI 10.1016/j.trac.2004.04.001
   Vernerova A, 2021, CLIN CHEM LAB MED, V59, P797, DOI 10.1515/cclm-2020-1533
   Wang Jia, 2021, Oxid Med Cell Longev, V2021, P9914652, DOI 10.1155/2021/9914652
   Yee EH, 2017, ACS SENSORS, V2, P1589, DOI 10.1021/acssensors.7b00745
   Zhang LY, 2018, B CHEM SOC JPN, V91, P368, DOI 10.1246/bcsj.20170266
   Ziaudeen S, 2017, J CLIN DIAGN RES, V11, pZC1, DOI 10.7860/JCDR/2017/22894.9348
NR 50
TC 2
Z9 2
U1 12
U2 32
PU NATURE PORTFOLIO
PI BERLIN
PA HEIDELBERGER PLATZ 3, BERLIN, 14197, GERMANY
SN 2045-2322
J9 SCI REP-UK
JI Sci Rep
PD JUL 14
PY 2022
VL 12
IS 1
AR 12033
DI 10.1038/s41598-022-16176-5
PG 10
WC Multidisciplinary Sciences
WE Science Citation Index Expanded (SCI-EXPANDED)
SC Science & Technology - Other Topics
GA 2X8DD
UT WOS:000825428500038
PM 35835916
OA gold, Green Published
DA 2023-06-30
ER

PT J
AU Goda, T
   Miyahara, Y
AF Goda, Tatsuro
   Miyahara, Yuji
TI Thermo-responsive molecular switches for ATP using hairpin DNA aptamers
SO BIOSENSORS & BIOELECTRONICS
LA English
DT Article
DE Hairpin DNA aptamer; Electrochemical impedance spectroscopy;
   Thermo-responsiveness; Biosensor; Self-assembled monolayer
ID OLIGONUCLEOTIDE ANTAGONISTS; STRANDED-DNA; LABEL-FREE; SELECTION;
   REAGENTLESS; INHIBITION; ADENOSINE; BEACONS; PROBES; ASSAY
AB Increasingly detailed structural designs are highlighting the utility of oligonucleotide aptamers for diagnostic systems. The primary and secondary structures of DNA aptamers are responsible for structural displacement upon target binding. We revealed that a hairpin aptamer enabled to capture target ATP only when the aptamer transformed into the open-loop conformation by temperature-induced self-dissociation. The recognition event with conformational transition of the hairpin aptamer on gold was identified by electrochemical impedance spectroscopy. The results presented label-free detections above 37 degrees C with high sensitivity and specificity. The hairpin aptamer as a thermo-responsive ligand has much generality for its use as "smart" nano-switches. (C) 2011 Elsevier B.V. All rights reserved.
C1 [Goda, Tatsuro; Miyahara, Yuji] Tokyo Med & Dent Univ, Inst Biomat & Bioengn, Chiyoda Ku, Tokyo 1010062, Japan.
C3 Tokyo Medical & Dental University (TMDU)
RP Goda, T (通讯作者)，Tokyo Med & Dent Univ, Inst Biomat & Bioengn, Chiyoda Ku, 2-3-10 Kanda Surugadai, Tokyo 1010062, Japan.
EM goda.bsr@tmd.ac.jp; miyahara.bsr@tmd.ac.jp
RI Goda, Tatsuro/B-6484-2011
OI Goda, Tatsuro/0000-0003-2688-8186
FU Japan Society for the Promotion of Science (JSPS); Grants-in-Aid for
   Scientific Research [23750079] Funding Source: KAKEN
FX This research is supported by the Japan Society for the Promotion of
   Science (JSPS) through its "Funding Program for World-Leading Innovative
   R&D on Science and Technology (FIRST Program)". The preparation gold
   electrode was supported by the Nano-Integration Facility (NIMS). The
   authors are grateful to Drs. A. Matsumoto (Tokyo Medical and Dental
   Univ.) and A. Bonanni (Nanyang Tech. Univ.) for valuable discussion.
CR BOCK LC, 1992, NATURE, V355, P564, DOI 10.1038/355564a0
   Bridonneau P, 1999, ANTISENSE NUCLEIC A, V9, P1, DOI 10.1089/oli.1.1999.9.1
   Chinnapen DJF, 2002, BIOCHEMISTRY-US, V41, P5202, DOI 10.1021/bi015785f
   Dang C, 1996, J MOL BIOL, V264, P268, DOI 10.1006/jmbi.1996.0640
   Elowe NH, 2006, ANGEW CHEM INT EDIT, V45, P5648, DOI 10.1002/anie.200601695
   Famulok M, 2007, CHEM REV, V107, P3715, DOI 10.1021/cr0306743
   FROMHERZ P, 1991, SCIENCE, V252, P1290, DOI 10.1126/science.1925540
   German I, 1998, ANAL CHEM, V70, P4540, DOI 10.1021/ac980638h
   Hermann T, 2000, SCIENCE, V287, P820, DOI 10.1126/science.287.5454.820
   Hicke BJ, 1996, J CLIN INVEST, V98, P2688, DOI 10.1172/JCI119092
   HUIZENGA DE, 1995, BIOCHEMISTRY-US, V34, P656, DOI 10.1021/bi00002a033
   Jayasena SD, 1999, CLIN CHEM, V45, P1628
   Li D, 2010, ACCOUNTS CHEM RES, V43, P631, DOI 10.1021/ar900245u
   Lin Y, 1997, J MOL BIOL, V271, P100, DOI 10.1006/jmbi.1997.1165
   Liu JW, 2009, CHEM REV, V109, P1948, DOI 10.1021/cr030183i
   MACAYA RF, 1993, P NATL ACAD SCI USA, V90, P3745, DOI 10.1073/pnas.90.8.3745
   Malmstadt N, 2004, LAB CHIP, V4, P412, DOI 10.1039/b315394k
   Miranda-Castro R, 2009, ELECTROANAL, V21, P2077, DOI 10.1002/elan.200904653
   Nutiu R, 2003, J AM CHEM SOC, V125, P4771, DOI 10.1021/ja028962o
   OConnell D, 1996, P NATL ACAD SCI USA, V93, P5883, DOI 10.1073/pnas.93.12.5883
   Piatek AS, 1998, NAT BIOTECHNOL, V16, P359, DOI 10.1038/nbt0498-359
   Privett BJ, 2010, ANAL CHEM, V82, P4723, DOI 10.1021/ac101075n
   Radi AE, 2006, J AM CHEM SOC, V128, P117, DOI 10.1021/ja053121d
   Romig TS, 1999, J CHROMATOGR B, V731, P275, DOI 10.1016/S0378-4347(99)00243-1
   Rupcich N, 2006, ANGEW CHEM INT EDIT, V45, P3295, DOI 10.1002/anie.200504576
   Schoning MJ, 2002, ANALYST, V127, P1137, DOI 10.1039/b204444g
   Suedee R, 2006, J CHROMATOGR A, V1114, P239, DOI 10.1016/j.chroma.2006.02.033
   Tang ZW, 2008, J AM CHEM SOC, V130, P11268, DOI 10.1021/ja804119s
   Tyagi S, 1996, NAT BIOTECHNOL, V14, P303, DOI 10.1038/nbt0396-303
   Tyagi S, 1998, NAT BIOTECHNOL, V16, P49, DOI 10.1038/nbt0198-49
   Umeno D, 1998, BIOCONJUGATE CHEM, V9, P719, DOI 10.1021/bc980019f
   Urata H, 2007, BIOCHEM BIOPH RES CO, V360, P459, DOI 10.1016/j.bbrc.2007.06.075
   VANHOOIJDONK CAEM, 1994, CYTOMETRY, V17, P185, DOI 10.1002/cyto.990170212
   Willner I, 2007, ANGEW CHEM INT EDIT, V46, P6408, DOI 10.1002/anie.200604524
   Wilson DS, 1999, ANNU REV BIOCHEM, V68, P611, DOI 10.1146/annurev.biochem.68.1.611
   Xu DK, 2005, ANAL CHEM, V77, P5107, DOI 10.1021/ac050192m
   Zayats M, 2006, J AM CHEM SOC, V128, P13666, DOI 10.1021/ja0651456
   Zhang K, 2010, ANAL CHEM, V82, P3207, DOI 10.1021/ac902771k
NR 38
TC 19
Z9 19
U1 1
U2 95
PU ELSEVIER ADVANCED TECHNOLOGY
PI OXFORD
PA OXFORD FULFILLMENT CENTRE THE BOULEVARD, LANGFORD LANE, KIDLINGTON,
   OXFORD OX5 1GB, OXON, ENGLAND
SN 0956-5663
EI 1873-4235
J9 BIOSENS BIOELECTRON
JI Biosens. Bioelectron.
PD MAY 15
PY 2011
VL 26
IS 9
BP 3949
EP 3952
DI 10.1016/j.bios.2011.02.041
PG 4
WC Biophysics; Biotechnology & Applied Microbiology; Chemistry, Analytical;
   Electrochemistry; Nanoscience & Nanotechnology
WE Science Citation Index Expanded (SCI-EXPANDED)
SC Biophysics; Biotechnology & Applied Microbiology; Chemistry;
   Electrochemistry; Science & Technology - Other Topics
GA 771RK
UT WOS:000291178200036
PM 21419618
DA 2023-06-30
ER

PT J
AU Hernando, J
   Pourrostami, T
   Garrido, JA
   Williams, OA
   Gruen, DM
   Kromka, A
   Steinmuller, D
   Stutzmann, M
AF Hernando, Jorge
   Pourrostami, Tahmineh
   Garrido, Jose A.
   Williams, Oliver A.
   Gruen, Dieter M.
   Kromka, Alexander
   Steinmueller, Doris
   Stutzmann, Martin
TI Immobilization of horseradish peroxidase via an amino silane on oxidized
   ultrananocrystalline diamond
SO DIAMOND AND RELATED MATERIALS
LA English
DT Article
DE diamond film; nanocrystalline; electrochemical; biomaterials
ID DIRECT ELECTRON-TRANSFER; THIN-FILMS; SURFACE; BIOSENSOR
AB We discuss the complete functionalization of nitrogen-doped ultrananocrystalline diamond (UNCD) films, starting from an oxidized surface. First, the presence of hydroxyl groups on oxidized nanocrystalline diamond (NCD) was confirmed by fluorescence microscopy. Next, the grafting of a linker molecule such as 3-aminopropylmethyldiethoxysilane on oxidized NCD was confirmed by fluorescence microscopy and X-ray photoelectron spectroscopy (XPS). Then the horseradish peroxidase (HRP) enzyme was immobilized on silane-modified initially oxidized UNCD. The HRP-modified UNCD was characterized by electrochemical techniques, such as faradaic cyclic voltammetry and the amperometric response to H2O2. This response to H2O2 is discussed in terms of the layer-by-layer configuration used and the electronic properties of conducting UNCD. (c) 2006 Elsevier B.V. All rights reserved.
C1 Tech Univ Munich, Walter Schottky Inst, D-85748 Garching, Germany.
   Argonne Natl Lab, Ctr Nanoscale Mat, Argonne, IL 60439 USA.
   Argonne Natl Lab, Mat Sci & Chem Div, Argonne, IL 60439 USA.
   Hartstoffbeschichtungs GmbH, rBest Coating, A-6150 Steinach, Austria.
C3 Technical University of Munich; United States Department of Energy
   (DOE); Argonne National Laboratory; United States Department of Energy
   (DOE); Argonne National Laboratory
RP Hernando, J (通讯作者)，Univ Castilla La Mancha, ETSI Ind, E-13071 Ciudad Real, Spain.
EM jorge.hernando@uclm.es
RI Williams, Oliver A/A-5079-2008; Stutzmann, Martin/N-1151-2019;
   Stutzmann, Martin/B-1480-2012; Williams, Oliver A/B-2776-2009; Kromka,
   Alexander/G-9139-2014; Hernando-Garcia, Jorge/E-8312-2011; Garrido, Jose
   A./K-7491-2015
OI Williams, Oliver A/0000-0002-7210-3004; Stutzmann,
   Martin/0000-0002-0068-3505; Kromka, Alexander/0000-0002-3531-6748;
   Hernando-Garcia, Jorge/0000-0002-1651-2372; Garrido, Jose
   A./0000-0001-5621-1067
CR Berggren C, 1997, ANAL CHEM, V69, P3651, DOI 10.1021/ac970203e
   Bhattacharyya S, 2001, APPL PHYS LETT, V79, P1441, DOI 10.1063/1.1400761
   Chen QY, 2001, J ELECTROCHEM SOC, V148, pE44, DOI 10.1149/1.1344550
   Ferapontova E, 2002, J ELECTROANAL CHEM, V518, P20, DOI 10.1016/S0022-0728(01)00692-1
   Freire RS, 2003, J BRAZIL CHEM SOC, V14, P230, DOI 10.1590/S0103-50532003000200008
   Granger MC, 1999, J ELECTROCHEM SOC, V146, P4551, DOI 10.1149/1.1392673
   Hartl A, 2004, NAT MATER, V3, P736, DOI 10.1038/nmat1204
   HO WO, 1995, BIOSENS BIOELECTRON, V10, P683, DOI 10.1016/0956-5663(95)96959-3
   Imabayashi S, 2001, ELECTROANAL, V13, P408, DOI 10.1002/1521-4109(200104)13:5<408::AID-ELAN408>3.0.CO;2-2
   Jia JB, 2002, ANAL CHEM, V74, P2217, DOI 10.1021/ac011116w
   KULYS JJ, 1981, BIOELECTROCH BIOENER, V8, P81, DOI 10.1016/0302-4598(81)85009-X
   LI J, 1997, J ELECTROANAL CHEM, V431, P197
   Moon JH, 1996, LANGMUIR, V12, P4621, DOI 10.1021/la9604339
   Notsu H, 2001, ELECTROCHEM SOLID ST, V4, pH1, DOI 10.1149/1.1346556
   Pallandre A, 2004, NANO LETT, V4, P365, DOI 10.1021/nl035045n
   Ruzgas T, 1996, ANAL CHIM ACTA, V330, P123, DOI 10.1016/0003-2670(96)00169-9
   Sugata K, 2002, JPN J APPL PHYS 1, V41, P4983, DOI 10.1143/JJAP.41.4983
   SWAIN GM, 2003, ELECTROCHEMICAL SOC, P21
   Tatsuma T, 2000, ANAL CHEM, V72, P2919, DOI 10.1021/ac0000022
   Xu XX, 2003, SENSORS, V3, P350, DOI 10.3390/s30900350
   Yang WS, 2002, NAT MATER, V1, P253, DOI 10.1038/nmat779
   Zhang GJ, 2005, JPN J APPL PHYS 2, V44, pL295, DOI 10.1143/JJAP.44.L295
NR 22
TC 49
Z9 52
U1 0
U2 18
PU ELSEVIER SCIENCE SA
PI LAUSANNE
PA PO BOX 564, 1001 LAUSANNE, SWITZERLAND
SN 0925-9635
J9 DIAM RELAT MATER
JI Diam. Relat. Mat.
PD JAN
PY 2007
VL 16
IS 1
BP 138
EP 143
DI 10.1016/j.diamond.2006.04.005
PG 6
WC Materials Science, Multidisciplinary; Materials Science, Coatings &
   Films; Physics, Applied; Physics, Condensed Matter
WE Science Citation Index Expanded (SCI-EXPANDED)
SC Materials Science; Physics
GA 127WW
UT WOS:000243618000020
DA 2023-06-30
ER

PT J
AU Agarkar, T
   Nair, VK
   Tripathy, S
   Chawla, V
   Ghosh, S
   Kumar, A
AF Agarkar, Tanvi
   Nair, Vandana Kuttappan
   Tripathy, Sayantan
   Chawla, Vipin
   Ghosh, Souradyuti
   Kumar, Ashvani
TI Oxygen vacancy modulated MnO (2) bi-electrode system for attomole-level
   pathogen nucleic acid sequence detection
SO ELECTROCHIMICA ACTA
LA English
DT Article
DE DNA amplification; Electrochemical biosensor; Methylene blue; Oxygen
   vacancy; Metal oxide
ID ROLLING CIRCLE AMPLIFICATION; ELECTROCHEMICAL DNA DETECTION; ISOTHERMAL
   AMPLIFICATION; CHRONOCOULOMETRIC DNA; METHICILLIN-RESISTANT; ELECTRODE
   MATERIAL; METHYLENE-BLUE; GRAPHENE OXIDE; TEMPERATURE; GOLD
AB Electrochemical nucleic acid detection has recently opened a relatively low budget, straightforward and speedy approach of detection with the aid of an electrochemically active redox probe. However, electrochemical sensors of nucleic acid amplification characteristically employ a tri-electrode geometry involving standard reference electrode usually made up of a noble metal that adds up the cost of detection. This work proposes a sensitive and rapid approach for detecting the endpoint of nucleic acid amplification test using a novel bi-electrode sensing geometry. The sensing layer of the electrode was comprised of a transition metal oxide to tune its electronic state for regulating its electrochemical response. The XPS analysis indicates a higher contribution of Mn3+ oxidation state than Mn4+ when annealed at elevated temperature, suggesting the formation of oxygen vacancies into the sensing layer. The formation of oxygen vacancies improved the electrical conduction of the layer as evident from the significant reduction in charge transfer resistance (R-ct) value from electrochemical impedance spectroscopy (EIS) measurements. The fabricated device was then used to detect dengue virus sequence DNA (using rolling circle amplification) and Staphylococcus aureus genomic DNA (using polymerase chain reaction) with the limit of detection in the order of 10 3 target DNA copies(C) 2022 Elsevier Ltd. All rights reserved.
C1 [Agarkar, Tanvi; Kumar, Ashvani] Bennett Univ, Dept Phys, Greater Noida, India.
   [Nair, Vandana Kuttappan; Tripathy, Sayantan; Ghosh, Souradyuti] Bennett Univ, Dept Chem, Greater Noida, India.
   [Chawla, Vipin] Indian Inst Technol Roorkee, Inst Instrumentat Ctr, Roorkee, Uttar Pradesh, India.
C3 Indian Institute of Technology System (IIT System); Indian Institute of
   Technology (IIT) - Roorkee
RP Kumar, A (通讯作者)，Bennett Univ, Greater Noida, India.
EM ashuiit19@gmail.com
RI Kumar, Ashvani/HZL-9628-2023
OI Ghosh, Souradyuti/0000-0002-8510-1171
FU Bennett University; Department of Science and Technology Science and
   Engineering Research Board, India [ECR/20l8/001399]
FX This work was supported by the Bennett University Ph.D. fellowship to
   Tanvi Agarkar, Bennett University Seed Grant funding, and Early Career
   Research Grant (No. ECR/20l8/001399) awarded by the Department of
   Science and Technology Science and Engineering Research Board, India.
CR Ahmed MU, 2013, ANALYST, V138, P907, DOI 10.1039/c2an36153a
   Alexandra Martin D.M., 2016, ANALYST, DOI [10.1039/X0XX00000X, DOI 10.1039/X0XX00000X]
   Ansari SA, 2013, NANOSCALE, V5, P9238, DOI 10.1039/c3nr02678g
   Anuchai S, 2018, J COLLOID INTERF SCI, V512, P105, DOI 10.1016/j.jcis.2017.10.047
   Boon EM, 2003, J PHYS CHEM B, V107, P11805, DOI 10.1021/jp030753i
   Bosch I, 2020, PLOS NEGLECT TROP D, V14, DOI 10.1371/journal.pntd.0008203
   Boyle-Vavra S, 2006, FEMS MICROBIOL LETT, V262, P163, DOI 10.1111/j.1574-6968.2006.00384.x
   Chaibun T, 2021, NAT COMMUN, V12, DOI 10.1038/s41467-021-21121-7
   Chavda S, 2011, BIOCHEMISTRY-US, V50, P3127, DOI 10.1021/bi102028a
   Chen SH, 2018, NANOMATERIALS-BASEL, V8, DOI 10.3390/nano8040245
   Chun SE, 2006, ELECTROCHIM ACTA, V51, P6479, DOI 10.1016/j.electacta.2006.04.034
   COUTURIER G, 1983, SOLID STATE IONICS, V9-10, P699, DOI 10.1016/0167-2738(83)90317-X
   Cui HF, 2015, ANAL CHEM, V87, P1358, DOI 10.1021/ac504206n
   Davoglio RA, 2018, ELECTROCHIM ACTA, V261, P428, DOI 10.1016/j.electacta.2017.12.118
   ECDC, 2015, ANN REP EUR ANT RES, DOI DOI 10.2900/23549
   Ede SR, 2014, PHYS CHEM CHEM PHYS, V16, P21846, DOI 10.1039/c4cp02884h
   El-Nahass MM, 2016, APPL PHYS A-MATER, V122, DOI 10.1007/s00339-016-0302-6
   Fang TH, 2009, BIOSENS BIOELECTRON, V24, P2131, DOI 10.1016/j.bios.2008.11.009
   Hasnat MA, 2015, J IND ENG CHEM, V21, P787
   He CE, 2016, ELECTROCHIM ACTA, V222, P1393, DOI 10.1016/j.electacta.2016.11.116
   Hsieh KW, 2012, ANGEW CHEM INT EDIT, V51, P4896, DOI 10.1002/anie.201109115
   Huang M, 2015, J POWER SOURCES, V277, P36, DOI 10.1016/j.jpowsour.2014.12.005
   Huang XQ, 2020, DALTON T, V49, P2184, DOI 10.1039/c9dt04374h
   Julien CM, 2017, NANOMATERIALS-BASEL, V7, DOI 10.3390/nano7110396
   Kelley SO, 1997, BIOCONJUGATE CHEM, V8, P31, DOI 10.1021/bc960070o
   Kourtis AP, 2019, MMWR-MORBID MORTAL W, V68, P214, DOI 10.15585/mmwr.mm6809e1
   Krosch MN, 2021, AUST J FORENSIC SCI, V53, P419, DOI 10.1080/00450618.2019.1711177
   Kumar MS, 2021, SENSOR ACTUAT B-CHEM, V343, DOI 10.1016/j.snb.2021.130169
   Lee DC, 2013, ELECTROANAL, V25, P1310, DOI 10.1002/elan.201300029
   Li CL, 2015, NANOTECHNOLOGY, V26, DOI 10.1088/0957-4484/26/30/305503
   Li WX, 2014, SCI REP-UK, V4, DOI 10.1038/srep06641
   Li X, 2017, SCI REP-UK, V7, DOI [10.1038/s41598-017-00596-9, 10.1038/s41598-017-08465-1]
   Liu HM, 2018, BIOSENS BIOELECTRON, V121, P47, DOI 10.1016/j.bios.2018.07.055
   Liu Y, 2013, PLOS ONE, V8, DOI 10.1371/journal.pone.0064583
   MacDonald MA, 2014, ELECTROCHIM ACTA, V129, P290, DOI 10.1016/j.electacta.2014.02.046
   Meric B, 2002, TALANTA, V56, P837, DOI 10.1016/S0039-9140(01)00650-6
   Mohsen MG, 2016, ACCOUNTS CHEM RES, V49, P2540, DOI 10.1021/acs.accounts.6b00417
   Monis PT, 2006, INFECT GENET EVOL, V6, P2, DOI 10.1016/j.meegid.2005.08.004
   Movilli J, 2020, LANGMUIR, V36, P4272, DOI 10.1021/acs.langmuir.0c00144
   Nagatani N, 2011, ANALYST, V136, P5143, DOI 10.1039/c1an15638a
   Navarro E, 2015, CLIN CHIM ACTA, V439, P231, DOI 10.1016/j.cca.2014.10.017
   Pal N, 2020, ADV COLLOID INTERFAC, V280, DOI 10.1016/j.cis.2020.102156
   Palecek E, 2012, CHEM REV, V112, P3427, DOI 10.1021/cr200303p
   Pishdadian S, 2013, ACTA PHYS POL A, V123, P741, DOI 10.1263/APhysPolA.423.741
   Rahman MM, 2013, ELECTROCHIM ACTA, V103, P143, DOI 10.1016/j.electacta.2013.04.067
   Raj BGS, 2014, ULTRASON SONOCHEM, V21, P1933, DOI 10.1016/j.ultsonch.2013.11.018
   Rao DJ, 2016, MICROCHIM ACTA, V183, P2597, DOI 10.1007/s00604-016-1902-8
   Rosario R, 2014, REV ANAL CHEM, V33, P213, DOI 10.1515/revac-2014-0017
   Shang DS, 2010, APPL PHYS LETT, V96, DOI 10.1063/1.3300637
   Sherin J.S., 2017, INT J CHEM TECH RES, V10, P647
   Solanki PR, 2011, NPG ASIA MATER, V3, P17, DOI 10.1038/asiamat.2010.137
   Soo KM, 2016, PLOS ONE, V11, DOI 10.1371/journal.pone.0154760
   Su D, 2013, J MATER CHEM A, V1, P4845, DOI 10.1039/c3ta00031a
   Takahashi H, 2018, SCI REP-UK, V8, DOI [10.1038/S41598-018-26132-X, 10.1038/s41598-018-26132-x]
   Tsai YT, 2011, ECS TRANSACTIONS, V41, P475, DOI 10.1149/1.3633064
   Tsaloglou MN, 2018, ANAL BIOCHEM, V543, P116, DOI 10.1016/j.ab.2017.11.025
   Wissmann S, 1996, SOLID STATE IONICS, V85, P279, DOI 10.1016/0167-2738(96)00071-9
   Won BY, 2011, ANALYST, V136, P1573, DOI 10.1039/c0an00695e
   Wu ZL, 2017, SENSOR ACTUAT B-CHEM, V239, P544, DOI 10.1016/j.snb.2016.08.062
   Xie QJ, 2003, J COLLOID INTERF SCI, V262, P107, DOI 10.1016/S0021-9797(03)00196-6
   Xu HY, 2016, RSC ADV, V6, P79383, DOI 10.1039/c6ra13189a
   Yang MK, 2009, APPL PHYS LETT, V95, DOI 10.1063/1.3191674
   Yang SL, 2015, SENSOR ACTUAT B-CHEM, V221, P172, DOI 10.1016/j.snb.2015.06.110
   Yang Y, 2013, APPL CATAL B-ENVIRON, V142, P568, DOI 10.1016/j.apcatb.2013.05.048
   Yuan ZY, 2005, APPL PHYS A-MATER, V80, P743, DOI 10.1007/s00339-004-3131-y
   Zhang J, 2007, NAT PROTOC, V2, P2888, DOI 10.1038/nprot.2007.419
   Zhang J, 2006, J AM CHEM SOC, V128, P8575, DOI 10.1021/ja061521a
   Zhao XL, 2020, J MATER SCI, V55, P2482, DOI 10.1007/s10853-019-04112-4
   Zhou H, 2020, CHEM COMMUN, V56, P6273, DOI 10.1039/d0cc01619e
   Zhu GX, 2017, APPL CATAL B-ENVIRON, V209, P729, DOI 10.1016/j.apcatb.2017.02.068
NR 70
TC 4
Z9 4
U1 6
U2 17
PU PERGAMON-ELSEVIER SCIENCE LTD
PI OXFORD
PA THE BOULEVARD, LANGFORD LANE, KIDLINGTON, OXFORD OX5 1GB, ENGLAND
SN 0013-4686
EI 1873-3859
J9 ELECTROCHIM ACTA
JI Electrochim. Acta
PD MAR 1
PY 2022
VL 407
AR 139876
DI 10.1016/j.electacta.2022.139876
EA JAN 2022
PG 12
WC Electrochemistry
WE Science Citation Index Expanded (SCI-EXPANDED)
SC Electrochemistry
GA 0H3JU
UT WOS:000778632800007
OA Green Submitted
DA 2023-06-30
ER

PT J
AU Xiao, JX
   Hu, XL
   Wang, K
   Zou, YM
   Gyimah, E
   Yakubu, S
   Zhang, Z
AF Xiao, Jiaxuan
   Hu, Xialin
   Wang, Kun
   Zou, Yanmin
   Gyimah, Eric
   Yakubu, Salome
   Zhang, Zhen
TI A novel signal amplification strategy based on the competitive reaction
   between 2D Cu-TCPP(Fe) and polyethyleneimine (PEI) in the application of
   an enzyme-free and ultrasensitive electrochemical immunosensor for
   sulfonamide detection
SO BIOSENSORS & BIOELECTRONICS
LA English
DT Article
DE Immunoassay; Signal amplification; Electrochemical biosensor; Nanozyme;
   Sulfonamides
ID RESISTANCE GENES; ANTIBIOTICS; NANOSHEETS; NANOZYMES; WATER; FATE
AB Nanozymes with peroxidase-like activity have been widely used as signal labels in electrochemical immunosensors. However, these sensors always suffer from some shortcomings during the processes underlying nanozyme labeling, including complex reactions, nanozyme inactivation after being decorated on the antibodies. To solve these problems, a novel electrochemical immunosensor was designed for ultrasensitive detection of sulfonamides (SAs), in which the synthesized 2D Cu-TCPP(Fe) with peroxidase-like property was used as a nanozyme that was directly modified on the electrode surface. Meanwhile, the structure of 2D Cu-TCPP(Fe) could be destroyed by the polyethyleneimine (PEI) from PEI-GO@Ab(2) due to the stronger affinity between PEI and Cu2+, leading to an activity change of the prepared nanozyme. When H2O2 was introduced to the system, the electrochemical current was significantly declined owing to the peroxidase activity of 2D Cu-TCPP(Fe) decreased, which led to signal amplifications. Under the optimized conditions, this strategy had a wide detection range (1.186-28.051 ng/mL), satisfactory accuracy and precision (recoveries, 64-118%; CV, 2.16-7.27%) with a low detection limit of 0.395 ng/mL. The findings of this study indicate that the electrochemical immunosensor we developed has great potential and can be used for enzyme-free detection of SAs in environmental samples.
C1 [Xiao, Jiaxuan; Gyimah, Eric; Yakubu, Salome; Zhang, Zhen] Jiangsu Univ, Sch Environm & Safety Engn, Zhenjiang 212013, Jiangsu, Peoples R China.
   [Hu, Xialin] Tongji Univ, Coll Environm Sci & Engn, Minist Educ, Key Lab Yangtze River Water Environm, 1239 Siping Rd, Shanghai 200092, Peoples R China.
   [Wang, Kun] Jiangsu Univ, Sch Chem & Chem Engn, Zhenjiang 212013, Jiangsu, Peoples R China.
   [Zou, Yanmin] Jiangsu Univ, Sch Pharm, Zhenjiang 212013, Jiangsu, Peoples R China.
C3 Jiangsu University; Tongji University; Jiangsu University; Jiangsu
   University
RP Zhang, Z (通讯作者)，Jiangsu Univ, Sch Environm & Safety Engn, Zhenjiang 212013, Jiangsu, Peoples R China.; Hu, XL (通讯作者)，Tongji Univ, Coll Environm Sci & Engn, Minist Educ, Key Lab Yangtze River Water Environm, 1239 Siping Rd, Shanghai 200092, Peoples R China.
EM xialin.hu@gmail.com; zhangzhen@ujs.edu.cn
RI GYIMAH, ERIC/ABE-5444-2021; hu, xia hong/GQP-8544-2022
OI GYIMAH, ERIC/0000-0002-5741-113X; YAKUBU, SALOME/0000-0002-5315-0753
FU National Natural Science Foundation of China [21577051, 21876067,
   41601552]; Jiangsu Collaborative Innovation Center of Technology and
   Material of Water Treatment; Priority Academic Program Development of
   Jiangsu Higher Education Institutions (PAPD)
FX The present work was supported by the National Natural Science
   Foundation of China (Grants 21577051, 21876067, and 41601552), the
   Jiangsu Collaborative Innovation Center of Technology and Material of
   Water Treatment, and the Priority Academic Program Development of
   Jiangsu Higher Education Institutions (PAPD).
CR [Anonymous], [No title captured]
   Chen JY, 2018, TALANTA, V189, P254, DOI 10.1016/j.talanta.2018.06.075
   Cheng HJ, 2017, ANAL CHEM, V89, P11552, DOI 10.1021/acs.analchem.7b02895
   Conzuelo F, 2013, BIOSENS BIOELECTRON, V50, P100, DOI 10.1016/j.bios.2013.06.019
   Conzuelo F, 2012, BIOSENS BIOELECTRON, V36, P81, DOI 10.1016/j.bios.2012.03.044
   Tuc DQ, 2017, SCI TOTAL ENVIRON, V575, P758, DOI 10.1016/j.scitotenv.2016.09.118
   Dong HJ, 2019, BIOCONJUGATE CHEM, V30, P1273, DOI 10.1021/acs.bioconjchem.9b00171
   DuJuan ZHX, 2017, SCI TOTAL ENVIRON, V595, P521, DOI 10.1016/j.scitotenv.2017.03.281
   Fraga M, 2012, ANAL CHEM, V84, P4350, DOI 10.1021/ac203449f
   Gao LZ, 2007, NAT NANOTECHNOL, V2, P577, DOI 10.1038/nnano.2007.260
   Hernandez-Mesa M., 2019, J SCI FOOD AGR, V3rd ed, P358
   Huang Y, 2017, ADV MATER, V29, DOI 10.1002/adma.201700102
   Jia W, 2018, FOOD CHEM, V239, P427, DOI 10.1016/j.foodchem.2017.06.143
   Jing X, 2017, CARBON, V125, P557, DOI 10.1016/j.carbon.2017.09.071
   Kim H, 2013, CHEMOSPHERE, V91, P888, DOI 10.1016/j.chemosphere.2013.02.027
   Liu TZ, 2016, ANAL CHEM, V88, P12516, DOI 10.1021/acs.analchem.6b04191
   Liu X., 2019, ACS NANO
   Liu XL, 2019, ENVIRON POLLUT, V252, P62, DOI 10.1016/j.envpol.2019.05.050
   Loos R, 2017, SCI TOTAL ENVIRON, V607, P1201, DOI 10.1016/j.scitotenv.2017.07.039
   Lu ZH, 2015, SCI TOTAL ENVIRON, V527, P429, DOI 10.1016/j.scitotenv.2015.04.101
   Luo Y, 2010, ENVIRON SCI TECHNOL, V44, P7220, DOI 10.1021/es100233w
   Ma MF, 2016, ACS APPL MATER INTER, V8, P17745, DOI 10.1021/acsami.6b04171
   Managaki S, 2007, ENVIRON SCI TECHNOL, V41, P8004, DOI 10.1021/es0709021
   Nebot C, 2013, FOOD CHEM, V141, P2294, DOI 10.1016/j.foodchem.2013.04.099
   Qin L, 2018, ANAL CHEM, V90, P9983, DOI 10.1021/acs.analchem.8b02428
   Shan D, 2007, BIOSENS BIOELECTRON, V22, P1612, DOI 10.1016/j.bios.2006.07.019
   Shoeib M, 2004, ENVIRON SCI TECHNOL, V38, P1313, DOI 10.1021/es0305555
   Walper SA, 2018, ACS SENSORS, V3, P1894, DOI 10.1021/acssensors.8b00420
   Wang HJ, 2014, SMALL, V10, P1857, DOI 10.1002/smll.201303594
   Won SY, 2011, FOOD CONTROL, V22, P1101, DOI 10.1016/j.foodcont.2011.01.005
   Ye J, 2019, ANAL CHEM, V91, P1524, DOI 10.1021/acs.analchem.8b04640
   Zhang N, 2016, J HAZARD MATER, V316, P11, DOI 10.1016/j.jhazmat.2016.05.018
   Zhang XL, 2019, BIOSENS BIOELECTRON, V137, P178, DOI 10.1016/j.bios.2019.04.061
   Zhao S, 2018, CHINESE J ANAL CHEM, V46, pE1810, DOI 10.1016/S1872-2040(17)61076-4
   Zhou YB, 2017, BIOCONJUGATE CHEM, V28, P2903, DOI 10.1021/acs.bioconjchem.7b00673
   Zhu XW, 2019, J MATER CHEM A, V7, P5209, DOI 10.1039/c8ta11497h
   Zhu XW, 2018, IND ENG CHEM RES, V57, P17394, DOI 10.1021/acs.iecr.8b04123
NR 37
TC 39
Z9 41
U1 40
U2 454
PU ELSEVIER ADVANCED TECHNOLOGY
PI OXFORD
PA OXFORD FULFILLMENT CENTRE THE BOULEVARD, LANGFORD LANE, KIDLINGTON,
   OXFORD OX5 1GB, OXON, ENGLAND
SN 0956-5663
EI 1873-4235
J9 BIOSENS BIOELECTRON
JI Biosens. Bioelectron.
PD FEB 15
PY 2020
VL 150
AR 111883
DI 10.1016/j.bios.2019.111883
PG 8
WC Biophysics; Biotechnology & Applied Microbiology; Chemistry, Analytical;
   Electrochemistry; Nanoscience & Nanotechnology
WE Science Citation Index Expanded (SCI-EXPANDED)
SC Biophysics; Biotechnology & Applied Microbiology; Chemistry;
   Electrochemistry; Science & Technology - Other Topics
GA KG0MO
UT WOS:000509635500052
PM 31767349
DA 2023-06-30
ER

PT J
AU Beheshti-Marnani, A
   Hatefi-Mehrjardi, A
   Es'haghi, Z
AF Beheshti-Marnani, Amirkhosro
   Hatefi-Mehrjardi, Abdolhamid
   Es'haghi, Zarrin
TI A sensitive biosensing method for detecting of ultra-trace amounts of
   AFB1 based on "Aptamer/reduced graphene oxide" nano-bio interaction
SO COLLOIDS AND SURFACES B-BIOINTERFACES
LA English
DT Article
DE Aptasensor; Label-free; Biosensor; Aflatoxin B1; Nano-bio interaction
ID APTAMER-BASED BIOSENSORS; QUANTUM DOTS; AFLATOXIN-B1; APTASENSOR;
   MYCOTOXINS; FOODS
AB A simple, low-cost and sensitive label-free aptasensor assembled with assisting reduced graphene oxide nanosheets as the signal amplifier was fabricated and applied for detecting ultra-low levels of Aflatoxin B1(AFB1) through a nano-bio interaction system. The conditions of different modified glassy carbon electrodes as the base of aptasensor were investigated by cyclic voltammetry (CV), differential pulse voltammetry (DPV) and electrochemical impedance spectroscopy (EIS). The performance of the fabricated aptasensor was evaluated by FESEM, HRTEM and AFM images. The proposed biosensor detected AFB1sensitively in a wide linear range (0.5 nM-4 mu M) by DPV with a considerable low limit of detection (LOD = 0.07 nM) and good repeatability (RSD = 2.9) and stability. Finally, the present aptasensor was applied successfully for monitoring AFB1 with appropriate recoveries in pasteurized cow milk and human blood plasma as real samples.
C1 [Beheshti-Marnani, Amirkhosro; Hatefi-Mehrjardi, Abdolhamid; Es'haghi, Zarrin] PNU, Dept Chem, POB 19395-4697, Tehran, Iran.
RP Beheshti-Marnani, A (通讯作者)，PNU, Dept Chem, POB 19395-4697, Tehran, Iran.
EM Amirkhosro_b@yahoo.com; hhatefy@yahoo.com; zarrin_eshaghi@yahoo.com
RI Hatefi-Mehrjardi, Abdolhamid/M-1584-2014; Es'haghi, zarrin/V-6334-2019
OI Hatefi-Mehrjardi, Abdolhamid/0000-0002-3724-2519; Beheshti-Marnani,
   Amirkhosro/0000-0003-1144-6860
CR Andrade PD, 2013, J CHROMATOGR A, V1304, P61, DOI 10.1016/j.chroma.2013.06.049
   Argoubi W, 2018, SENSOR ACTUAT B-CHEM, V255, P309, DOI 10.1016/j.snb.2017.08.045
   Bueno D, 2015, APPL SPECTROSC REV, V50, P728, DOI 10.1080/05704928.2015.1072092
   Castillo G, 2015, FOOD CONTROL, V52, P9, DOI 10.1016/j.foodcont.2014.12.008
   Creppy EE, 2002, TOXICOL LETT, V127, P19, DOI 10.1016/S0378-4274(01)00479-9
   Deng YL, 2017, NANOTECHNOLOGY, V28, DOI 10.1088/1361-6528/28/6/065501
   Evtugyn G, 2014, ELECTROANAL, V26, P2100, DOI 10.1002/elan.201400328
   Gutierrez A, 2017, MICROCHEM J, V130, P40, DOI 10.1016/j.microc.2016.08.001
   Hianik T, 2009, ELECTROANAL, V21, P1223, DOI 10.1002/elan.200904566
   Hosseini M, 2015, ACTA CHIM SLOV, V62, P721
   Kong DZ, 2017, FOOD AGR IMMUNOL, V28, P260, DOI 10.1080/09540105.2016.1263985
   Lee KH, 2017, ANAL BIOANAL CHEM, V409, P5081, DOI 10.1007/s00216-017-0454-z
   Lemos MFL, 2010, ARCH ENVIRON CON TOX, V59, P274, DOI 10.1007/s00244-010-9474-9
   Liang G, 2017, MICROCHEM J, V131, P145, DOI 10.1016/j.microc.2016.12.010
   Lu ZS, 2015, MICROCHIM ACTA, V182, P571, DOI 10.1007/s00604-014-1360-0
   Mok W, 2008, SENSORS-BASEL, V8, P7050, DOI 10.3390/s8117050
   Myndrul V, 2017, TALANTA, V175, P297, DOI 10.1016/j.talanta.2017.07.054
   Nel AE, 2009, NAT MATER, V8, P543, DOI [10.1038/NMAT2442, 10.1038/nmat2442]
   Ok HE, 2007, J FOOD PROTECT, V70, P2824, DOI 10.4315/0362-028X-70.12.2824
   Osorio-Guarin JA, 2017, FRONT PLANT SCI, V8, DOI 10.3389/fpls.2017.01994
   Ping JF, 2015, BIOSENS BIOELECTRON, V64, P373, DOI 10.1016/j.bios.2014.08.090
   Raccichini R, 2015, NAT MATER, V14, P271, DOI 10.1038/nmat4170
   Rahi A, 2016, TALANTA, V156, P218, DOI 10.1016/j.talanta.2016.05.029
   Sabet FS, 2017, FOOD CHEM, V220, P527, DOI 10.1016/j.foodchem.2016.10.004
   Sassolas A, 2009, ELECTROANAL, V21, P1237, DOI 10.1002/elan.200804554
   Shandordizadeh M, 2017, SENSOR ACTUAT B-CHEM, V241, P619, DOI 10.1016/j.snb.2016.10.088
   Shi JY, 2017, BIOSENS BIOELECTRON, V93, P182, DOI 10.1016/j.bios.2016.09.012
   Soldatkin OO, 2013, SENSOR ACTUAT B-CHEM, V188, P999, DOI 10.1016/j.snb.2013.06.107
   Tahmasebi F, 2016, ELECTROANAL, V28, P1134, DOI 10.1002/elan.201501014
   Wang KY, 2015, BIOSENS BIOELECTRON, V63, P172, DOI 10.1016/j.bios.2014.07.022
   Wang Y, 2011, TRENDS BIOTECHNOL, V29, P205, DOI 10.1016/j.tibtech.2011.01.008
   Yang L, 2011, ADV DRUG DELIVER REV, V63, P1361, DOI 10.1016/j.addr.2011.10.002
   Zheng YN, 2015, BIOSENS BIOELECTRON, V66, P585, DOI 10.1016/j.bios.2014.12.022
NR 33
TC 23
Z9 24
U1 2
U2 128
PU ELSEVIER SCIENCE BV
PI AMSTERDAM
PA PO BOX 211, 1000 AE AMSTERDAM, NETHERLANDS
SN 0927-7765
EI 1873-4367
J9 COLLOID SURFACE B
JI Colloid Surf. B-Biointerfaces
PD MAR 1
PY 2019
VL 175
BP 98
EP 105
DI 10.1016/j.colsurfb.2018.11.087
PG 8
WC Biophysics; Chemistry, Physical; Materials Science, Biomaterials
WE Science Citation Index Expanded (SCI-EXPANDED)
SC Biophysics; Chemistry; Materials Science
GA HM9XH
UT WOS:000459837800012
PM 30522013
DA 2023-06-30
ER

PT J
AU Sun, MJ
   Song, GQ
   Liu, JJ
   Chen, HM
   Nie, FQ
AF Sun, Mojie
   Song, Guoqing
   Liu, Jingjing
   Chen, Hongmei
   Nie, Fuqiang
TI In situ controllable synthesis of cotton-like polyaniline nanostructures
   for a H2O2 sensor using an embedded three-electrode microfluidic chip
SO RSC ADVANCES
LA English
DT Article
ID HYDROGEN-PEROXIDE; BIOSENSOR; FILMS; ACID; ENHANCEMENT; PERFORMANCE;
   ELECTRODES; POLYMER
AB A robust embedded three-electrode microfluidic chip (TEMC) was designed for the in situ electrochemical synthesis of polyaniline (PANI) nanostructures. PANI doped with poly-vinylsulphonic acid (PVS) was electrochemically produced at a channel coated with a thin gold layer as the working electrode material. The resultant material formed a conductive monolithic PANI/PVS film with cotton-like nanostructures. The thickness and porosity of the polymeric material can be controlled by the polymerization conditions, i.e., the number of potential cycles. Horseradish peroxidase (HRP) was subsequently electrostatically immobilized on the monolithic PANI/PVS film. This modified PANI/PVS/HRP material, obtained using a TEMC, showed a good linear response over a range of 0.01-0.6 mM and 1-60 mM for hydrogen peroxide detection and exhibited good reproducibility. This TEMC design could provide a simple and reliable approach for enzyme-based biosensor fabrication.
C1 [Sun, Mojie; Song, Guoqing] Northeast Elect Power Univ, Dept Chem Engn, Jilin, Peoples R China.
   [Song, Guoqing; Liu, Jingjing; Nie, Fuqiang] Chinese Acad Sci, Suzhou Inst Nanotech & Nanobion, Div Nanobion Res, Suzhou, Peoples R China.
C3 Northeast Electric Power University; Chinese Academy of Sciences; Suzhou
   Institute of Nano-Tech & Nano-Bionics, CAS
RP Liu, JJ; Nie, FQ (通讯作者)，Chinese Acad Sci, Suzhou Inst Nanotech & Nanobion, Div Nanobion Res, Suzhou, Peoples R China.
EM smoj@sina.com; jjliu2015@sinano.ac.cn; fqnie2012@sinano.ac.cn
RI Chen, Hongmei/L-1798-2015
OI Chen, Hongmei/0000-0002-4674-3278
FU National Natural Science Foundation of China [21271182]; Major National
   Science Research Program (973 Program) [2013CB933000]; Jiangsu Natural
   Science Youth Foundation [BK20160398]
FX This research work was supported by the National Natural Science
   Foundation of China (grant number 21271182), the Major National Science
   Research Program (973 Program, grant number 2013CB933000), and the
   Jiangsu Natural Science Youth Foundation (grant number BK20160398).
CR Arslan F, 2011, SENSORS-BASEL, V11, P8152, DOI 10.3390/s110808152
   Bao SY, 2014, CHEM ENG J, V258, P281, DOI 10.1016/j.cej.2014.07.078
   Bao Y, 2011, ELECTROANAL, V23, P878, DOI 10.1002/elan.201000607
   Bhardwaj SK, 2015, ACS APPL MATER INTER, V7, P26124, DOI 10.1021/acsami.5b07692
   Chen L, 2012, ELECTROCHEM COMMUN, V15, P34, DOI 10.1016/j.elecom.2011.11.021
   Chen SH, 2011, BIOPROC BIOSYST ENG, V34, P711, DOI 10.1007/s00449-011-0520-4
   Dhand C, 2011, BIOSENS BIOELECTRON, V26, P2811, DOI 10.1016/j.bios.2010.10.017
   Dong XX, 2015, RSC ADV, V5, P86485, DOI 10.1039/c5ra18560b
   Goral VN, 2006, LAB CHIP, V6, P414, DOI 10.1039/b513239h
   Grennan K, 2005, ELECTROANAL, V17, P1360, DOI 10.1002/elan.200503283
   Grennan K, 2006, TALANTA, V68, P1591, DOI 10.1016/j.talanta.2005.08.036
   Jablonska A, 2015, J PHYS CHEM C, V119, P12514, DOI 10.1021/acs.jpcc.5b03197
   Lawal AT, 2014, TALANTA, V119, P133, DOI 10.1016/j.talanta.2013.10.023
   Lee K, 2006, NATURE, V441, P65, DOI 10.1038/nature04705
   Li G, 2007, SENSORS-BASEL, V7, P239, DOI 10.3390/s7030239
   Li S, 2015, J APPL POLYM SCI, V132, DOI 10.1002/app.42409
   Liu JC, 2016, J ELECTROANAL CHEM, V764, P15, DOI 10.1016/j.jelechem.2016.01.006
   MANZ A, 1990, SENSOR ACTUAT B-CHEM, V1, P244, DOI 10.1016/0925-4005(90)80209-I
   Miao YE, 2013, ACS APPL MATER INTER, V5, P4423, DOI 10.1021/am4008352
   Morrin A, 2005, ELECTROANAL, V17, P423, DOI 10.1002/elan.200403185
   Ndangili PM, 2010, ELECTROCHIM ACTA, V55, P4267, DOI 10.1016/j.electacta.2009.04.058
   Prabhakar N, 2008, ELECTROCHIM ACTA, V53, P4344, DOI 10.1016/j.electacta.2007.12.062
   Rhee SG, 2010, MOL CELLS, V29, P539, DOI 10.1007/s10059-010-0082-3
   Roda A, 2016, BIOSENS BIOELECTRON, V76, P164, DOI 10.1016/j.bios.2015.06.017
   Ruzgas T, 1996, ANAL CHIM ACTA, V330, P123, DOI 10.1016/0003-2670(96)00169-9
   Santos MC, 2012, MATER SCI ENG B-ADV, V177, P359, DOI 10.1016/j.mseb.2011.12.039
   Shahhosseini L, 2015, PROG ORG COAT, V88, P272, DOI 10.1016/j.porgcoat.2015.07.014
   Sheng C., 2013, ACS APPL MATER INTER, V5, P6473
   Shi QR, 2015, ACS APPL MATER INTER, V7, P24288, DOI 10.1021/acsami.5b08146
   Shipway AN, 2000, CHEMPHYSCHEM, V1, P18, DOI 10.1002/1439-7641(20000804)1:1<18::AID-CPHC18>3.0.CO;2-L
   Solanki PR, 2011, POLYM ADVAN TECHNOL, V22, P903, DOI 10.1002/pat.1594
   Tang N, 2011, ANALYST, V136, P781, DOI 10.1039/c0an00379d
   Tiggemann L, 2016, J FOOD ENG, V180, P16, DOI 10.1016/j.jfoodeng.2016.02.006
   Vieira NCS, 2011, SENSOR ACTUAT B-CHEM, V160, P312, DOI 10.1016/j.snb.2011.07.054
   Xu Q, 2007, ANAL CHIM ACTA, V597, P151, DOI 10.1016/j.aca.2007.06.034
   Zhang J, 2014, J CHROMATOGR A, V1339, P192, DOI 10.1016/j.chroma.2014.02.083
NR 36
TC 8
Z9 8
U1 2
U2 30
PU ROYAL SOC CHEMISTRY
PI CAMBRIDGE
PA THOMAS GRAHAM HOUSE, SCIENCE PARK, MILTON RD, CAMBRIDGE CB4 0WF, CAMBS,
   ENGLAND
EI 2046-2069
J9 RSC ADV
JI RSC Adv.
PY 2017
VL 7
IS 22
BP 13637
EP 13642
DI 10.1039/c6ra27165k
PG 6
WC Chemistry, Multidisciplinary
WE Science Citation Index Expanded (SCI-EXPANDED)
SC Chemistry
GA EN3VF
UT WOS:000395935300072
OA gold
DA 2023-06-30
ER

PT J
AU Maalouf, R
   Bailey, S
AF Maalouf, Rita
   Bailey, Steven
TI A review on B-type natriuretic peptide monitoring: assays and biosensors
SO HEART FAILURE REVIEWS
LA English
DT Review
DE Brain natriuretic peptide; Biomarker; Heart failure; Implantable
   biosensor
ID CHRONIC HEART-FAILURE; ELECTROCHEMICAL ENZYME-IMMUNOASSAY; GUIDED
   THERAPY; MOLECULAR-FORMS; BNP LEVELS; NEUTRAL ENDOPEPTIDASE; CARDIAC
   BIOMARKERS; HUMAN PLASMA; LONG-TERM; BRAIN
AB Since its discovery in 1988, B-type natriuretic peptide (BNP) has been recognized as a powerful cardiovascular biomarker for a number of disease states, specifically heart failure. Concurrent with such a discovery, much effort has been allocated to the precise monitoring of physiological BNP levels. Thus, it can be used to guide the therapy of heart failure and determine the patient's stage of disease. Thus, we discuss in this article BNP as a potent biomarker. Subsequently, we will review the progress of biosensing devices as they could be applied to monitor BNP levels as assays, benchtop biosensors and implantable biosensors. The analytical characteristics of commercially available BNP assays are presented. Still emerging as a field, we define four obstacles that present opportunity for the future development of implantable biosensor: foreign body response, sensor renewability, sensitivity and selectivity.
C1 [Maalouf, Rita] Notre Dame Univ Louaize, Fac Nat & Appl Sci, Dept Sci, POB 72, Zouk Mikael, Zouk Mosbeh, Lebanon.
   [Bailey, Steven] Univ Texas Hlth Sci Ctr San Antonio, Dept Med, Div Cardiol, 7703 Floyd Curl Dr, San Antonio, TX 78229 USA.
C3 Notre Dame University Lebanon; University of Texas System; University of
   Texas Health Science Center at San Antonio
RP Maalouf, R (通讯作者)，Notre Dame Univ Louaize, Fac Nat & Appl Sci, Dept Sci, POB 72, Zouk Mikael, Zouk Mosbeh, Lebanon.
EM rita.maalouf@ndu.edu.lb
OI Maalouf, Rita/0000-0002-9379-7906
CR Abraham AA, 2013, ACS APPL MATER INTER, V5, P12832, DOI 10.1021/am4040653
   Adiga SP, 2009, WIRES NANOMED NANOBI, V1, P568, DOI 10.1002/wnan.50
   Albrecht T, 2001, EUR PHYS J E, V6, P237, DOI 10.1007/s101890170006
   Anguita M, 2010, MED CLIN-BARCELONA, V135, P435, DOI 10.1016/j.medcli.2009.11.048
   Apple FS, 2005, CLIN CHEM, V51, P486, DOI 10.1373/clinchem.2004.044594
   Bailey T, 2009, DIABETES TECHNOL THE, V11, P749, DOI 10.1089/dia.2009.0075
   Balion C, 2014, HEART FAIL REV, V19, P553, DOI 10.1007/s10741-014-9451-x
   Barner JC, 2004, DIABETES EDUCATOR, V30, P112, DOI 10.1177/014572170403000119
   Beck-da-Silva Luis, 2005, Congest Heart Fail, V11, P248, DOI 10.1111/j.1527-5299.2005.04239.x
   Belenky A, 2004, CLIN CHIM ACTA, V340, P163, DOI 10.1016/j.cccn.2003.10.026
   Berger R, 2010, J AM COLL CARDIOL, V55, P645, DOI 10.1016/j.jacc.2009.08.078
   Bhardwaj A, 2010, AM HEART J, V159, P532, DOI 10.1016/j.ahj.2010.01.005
   Blonde-Cynober F, 2011, ARCH GERONTOL GERIAT, V52, P106, DOI 10.1016/j.archger.2010.02.010
   Bowdle T Andrew, 2002, Anesthesiol Clin North Am, V20, P571
   Bozkurt B, 2003, CIRCULATION, V107, P1231, DOI 10.1161/01.CIR.0000057608.97285.20
   Brandt I, 2006, CLIN CHEM, V52, P82, DOI 10.1373/clinchem.2005.057638
   Brault ND, 2010, BIOSENS BIOELECTRON, V25, P2276, DOI 10.1016/j.bios.2010.03.012
   Brister M, 2010, United States Patent. Patent, Patent No. [US 7,654,956 B2, 7654956]
   Caldwell MA, 2003, J CARD FAIL, V9, P416, DOI 10.1054/S1071-9164(03)00124-6
   Cataliotti A, 2004, CIRCULATION, V109, P1680, DOI 10.1161/01.CIR.0000124064.00494.21
   Cauliez B, 2012, CLIN CHIM ACTA, V413, P337, DOI 10.1016/j.cca.2011.09.022
   Chamberlain JJ, 2008, CLIN DIABETES, V26, P138
   Chia CW, 2004, ENDOCRIN METAB CLIN, V33, P175, DOI 10.1016/j.ecl.2003.12.001
   Chow EY, 2009, J INTERV CARDIOL, V22, P479, DOI 10.1111/j.1540-8183.2009.00483.x
   Chua JH, 2009, ANAL CHEM, V81, P6266, DOI 10.1021/ac901157x
   Clerico A, 2006, AM J PHYSIOL-HEART C, V290, pH17, DOI 10.1152/ajpheart.00684.2005
   Clerico A, 2012, CLIN CHIM ACTA, V414, P112, DOI 10.1016/j.cca.2012.07.017
   Cocco G, 2015, CARDIOL J, V22, P5, DOI 10.5603/CJ.a2014.0041
   Cooper CGF, 2004, J AM CHEM SOC, V126, P1032, DOI 10.1021/ja039230e
   Davlouros PA, 2011, INT J CARDIOL, V147, P42, DOI 10.1016/j.ijcard.2009.07.029
   de Lemos JA, 2003, LANCET, V362, P316, DOI 10.1016/S0140-6736(03)13976-1
   Del Ry S, 2000, SCAND J CLIN LAB INV, V60, P81
   Delorme N, 2005, LANGMUIR, V21, P12278, DOI 10.1021/la051517x
   Dhaliwal AS, 2009, J CARD FAIL, V15, P293, DOI 10.1016/j.cardfail.2008.11.007
   Eurlings LWM, 2010, J AM COLL CARDIOL, V56, P2090, DOI 10.1016/j.jacc.2010.07.030
   Gant RM, 2010, ACTA BIOMATER, V6, P2903, DOI 10.1016/j.actbio.2010.01.039
   Garg SK, 2009, DIABETES CARE, V32, P436, DOI 10.2337/dc08-1745
   Gifford R, 2006, BIOMATERIALS, V27, P2587, DOI 10.1016/j.biomaterials.2005.11.033
   GOODALL TA, 1991, HEALTH PSYCHOL, V10, P1, DOI 10.1037/0278-6133.10.1.1
   Guiseppi-Elie A, 2005, IEEE SENS J, V5, P345, DOI 10.1109/JSEN.2005.846173
   HASEGAWA K, 1993, CIRCULATION, V88, P372, DOI 10.1161/01.CIR.88.2.372
   Hawkridge AM, 2005, P NATL ACAD SCI USA, V102, P17442, DOI 10.1073/pnas.0508782102
   Heller A, 2001, United States Patent. Patent, Patent No. [US 6. 329,161 B1, 6329161]
   Heublein DM, 2007, HYPERTENSION, V49, P1114, DOI 10.1161/HYPERTENSIONAHA.106.081083
   Hiramatsu H, 2003, LANGMUIR, V19, P7003, DOI 10.1021/la034217t
   Hirsch IB, 2008, DIABETES TECHNOL THE, V10, DOI 10.1089/dia.2008.0016
   Hitchcock RW, 2005, United States Patent. Patent, Patent No. [US 6,965,791 B1, 6965791]
   Hong B, 2008, ADV EXP MED BIOL, V614, P265, DOI 10.1007/978-0-387-74911-2_30
   Hoss Udo, 2013, J Diabetes Sci Technol, V7, P1210
   Iqbal N, 2012, CARDIOVASC DIAGN THE, V2, P147, DOI 10.3978/j.issn.2223-3652.2012.06.03
   Januzzi JL, 2011, J AM COLL CARDIOL, V58, P1881, DOI 10.1016/j.jacc.2011.03.072
   Jourdain P, 2007, J AM COLL CARDIOL, V49, P1733, DOI 10.1016/j.jacc.2006.10.081
   Karlstrom P, 2011, EUR J HEART FAIL, V13, P1096, DOI 10.1093/eurjhf/hfr078
   KENNY AJ, 1993, BIOCHEM J, V291, P83, DOI 10.1042/bj2910083
   King L, 2002, HEART, V87, P314, DOI 10.1136/heart.87.4.314
   KONO M, 1993, KAKU IGAKU, V13, P2
   Konstam MA, 2007, JAMA-J AM MED ASSOC, V297, P212, DOI 10.1001/jama.297.2.212
   Kroll MH, 2007, BIOSYSTEMS, V88, P147, DOI 10.1016/j.biosystems.2006.05.004
   Kuhn M, 2004, BASIC RES CARDIOL, V99, P76, DOI 10.1007/s00395-004-0460-0
   Kurita R, 2006, ANAL CHEM, V78, P5525, DOI 10.1021/ac060480y
   Lahann J, 2003, SCIENCE, V299, P371, DOI 10.1126/science.1078933
   Lainchbury JG, 2009, J AM COLL CARDIOL, V55, P53, DOI 10.1016/j.jacc.2009.02.095
   Lee DS, 2005, CURR OPIN CARDIOL, V20, P201, DOI 10.1097/01.hco.0000161832.04952.6a
   Lee I, 2012, BIOSENSORS-BASEL, V2, P205, DOI 10.3390/bios2020205
   Leung A, 2007, SENSOR ACTUAT B-CHEM, V125, P688, DOI 10.1016/j.snb.2007.03.010
   Liang FQ, 2007, J AM COLL CARDIOL, V49, P1071, DOI 10.1016/j.jacc.2006.10.063
   Ligler FS, 2001, United States Patent. Patent, Patent No. [US 6,245,296 B1, 6245296]
   Liu Y, 2005, CHEM-EUR J, V11, P2622, DOI 10.1002/chem.200400931
   Liu Y, 2004, CHEM COMMUN, P1194, DOI 10.1039/b400776j
   Mair J, 2007, CLIN CHIM ACTA, V379, P163, DOI 10.1016/j.cca.2006.12.018
   Manda V, 2005, International application, Patent No. [PCT/US2004/027958, 2004027958]
   Mastrototaro J, 1999, J PEDIATR ENDOCR MET, V12, P751
   Matsuura H, 2005, SENSOR ACTUAT B-CHEM, V108, P603, DOI 10.1016/j.snb.2004.11.042
   Matsuura H, 2005, ANAL CHEM, V77, P4235, DOI 10.1021/ac040190m
   Matthews JR, 2003, J AM CHEM SOC, V125, P6428, DOI 10.1021/ja028338b
   McCullough Peter A, 2003, Rev Cardiovasc Med, V4, P72
   McDonnell B, 2009, CLIN BIOCHEM, V42, P549, DOI 10.1016/j.clinbiochem.2009.01.019
   Miller WL, 2011, CIRC-HEART FAIL, V4, P355, DOI 10.1161/CIRCHEARTFAILURE.110.960260
   Mischak RP, 2000, United States Patent. Patent, Patent No. [6,124,430 A, 6124430]
   Mizutani F, 2005, CURR APPL PHYS, V5, P98, DOI 10.1016/j.cap.2004.06.005
   Moriates C, 2010, AM J MED, V123, P393, DOI 10.1016/j.amjmed.2009.07.034
   Mortellaro M, 2014, BIOSENS BIOELECTRON, V61, P227, DOI 10.1016/j.bios.2014.05.022
   Motiwala SR, 2013, CLIN PHARMACOL THER, V93, P57, DOI 10.1038/clpt.2012.187
   Mozaffarian D, 2015, CIRCULATION, V131, P434, DOI 10.1161/CIR.0000000000000157
   MUKOYAMA M, 1991, J CLIN INVEST, V87, P1402, DOI 10.1172/JCI115146
   NAKAMURA S, 1991, AM J HYPERTENS, V4, P909, DOI 10.1093/ajh/4.11.909
   NORMAN JA, 1991, BIOCHEM BIOPH RES CO, V175, P22, DOI 10.1016/S0006-291X(05)81194-5
   Ozaki J, 1999, EUR J PHARMACOL, V370, P307, DOI 10.1016/S0014-2999(99)00115-6
   Panagopoulou V, 2013, CURR TOP MED CHEM, V13, P82, DOI 10.2174/1568026611313020002
   Persson H, 2010, EUR J HEART FAIL, V12, P1300, DOI 10.1093/eurjhf/hfq169
   Pfisterer M, 2009, JAMA-J AM MED ASSOC, V301, P383, DOI 10.1001/jama.2009.2
   Pickup JC, 2005, BIOSENS BIOELECTRON, V20, P1897, DOI 10.1016/j.bios.2004.08.016
   Potkay JA, 2008, BIOMED MICRODEVICES, V10, P379, DOI 10.1007/s10544-007-9146-3
   Prasad S, 2013, JALA-J LAB AUTOM, V18, P143, DOI 10.1177/2211068212460038
   REACH G, 1992, ANAL CHEM, V64, pA381, DOI 10.1021/ac00030a001
   Resnik JL, 2005, AM J OBSTET GYNECOL, V193, P450, DOI 10.1016/j.ajog.2004.12.006
   Rodeheffer RJ, 2004, J AM COLL CARDIOL, V44, P740, DOI 10.1016/j.jacc.2004.03.082
   Russell TP, 2002, SCIENCE, V297, P964, DOI 10.1126/science.1075997
   Savarese G, 2013, PLOS ONE, V8, DOI 10.1371/journal.pone.0058287
   Schellenberger U, 2006, ARCH BIOCHEM BIOPHYS, V451, P160, DOI 10.1016/j.abb.2006.03.028
   Scott PA, 2009, EUR J HEART FAIL, V11, P958, DOI 10.1093/eurjhf/hfp123
   Seferian KR, 2007, CLIN CHEM, V53, P866, DOI 10.1373/clinchem.2006.076141
   Seidler T, 1999, BIOCHEM BIOPH RES CO, V255, P495, DOI 10.1006/bbrc.1999.0225
   Shah MR, 2011, J CARD FAIL, V17, P613, DOI 10.1016/j.cardfail.2011.04.012
   Shelchuk A, 2007, United States Patent. US Patent, Patent No. [7,223,237 B2, 7223237]
   Shimizu H, 2001, CLIN CHIM ACTA, V305, P181, DOI 10.1016/S0009-8981(01)00380-1
   Shimizu H, 2003, CLIN CHIM ACTA, V334, P233, DOI 10.1016/S0009-8981(03)00240-7
   Shimizu H, 2002, CLIN CHIM ACTA, V316, P129, DOI 10.1016/S0009-8981(01)00745-8
   SUDOH T, 1988, NATURE, V332, P78, DOI 10.1038/332078a0
   SUDOH T, 1988, BIOCHEM BIOPH RES CO, V155, P726, DOI 10.1016/S0006-291X(88)80555-2
   Tamborlane WV, 2008, NEW ENGL J MED, V359, P1464, DOI 10.1056/NEJMoa0805017
   Teramura Y, 2006, ANAL BIOCHEM, V357, P208, DOI 10.1016/j.ab.2006.07.032
   Troughton RW, 2000, LANCET, V355, P1126, DOI 10.1016/S0140-6736(00)02060-2
   Tsai SH, 2010, YONSEI MED J, V51, P151, DOI 10.3349/ymj.2010.51.2.151
   Vaddiraju S, 2010, BIOSENS BIOELECTRON, V25, P1553, DOI 10.1016/j.bios.2009.12.001
   Vanderheyden M, 2004, EUR J HEART FAIL, V6, P261, DOI 10.1016/j.ejheart.2004.01.004
   Vigersky RA, 2012, DIABETES CARE, V35, P32, DOI 10.2337/dc11-1438
   Villaseca EH, 2001, United States Patent US Patent, Patent No. [6,169,925 B1, 6169925]
   Vittorini S, 2007, IMMUNO-ANAL BIOL SPE, V22, P236, DOI 10.1016/j.immbio.2007.06.003
   Walther T, 2004, BJOG-INT J OBSTET GY, V111, P452, DOI 10.1111/j.1471-0528.2004.00123.x
   Wang JT, 2009, ADV EXP MED BIOL, V645, P101, DOI 10.1007/978-0-387-85998-9_16
   Weissmuller J, 2003, SCIENCE, V300, P312, DOI 10.1126/science.1081024
   Wilkins MR, 1997, LANCET, V349, P1307, DOI 10.1016/S0140-6736(96)07424-7
   Wilson GS, 2005, BIOSENS BIOELECTRON, V20, P2388, DOI 10.1016/j.bios.2004.12.003
   Wisniewski N, 2000, COLLOID SURFACE B, V18, P197, DOI 10.1016/S0927-7765(99)00148-4
   Witthaut R, 2004, CRIT CARE, V8, P342, DOI 10.1186/cc2890
   Wolf M, 2004, BIOSENS BIOELECTRON, V19, P1193, DOI 10.1016/j.bios.2003.11.003
   Wu AHB, 2006, AM HEART J, V152, P828, DOI 10.1016/j.ahj.2006.08.021
   Yamanouchi S, 2010, TOHOKU J EXP MED, V221, P175, DOI 10.1620/tjem.221.175
   YANDLE TG, 1993, J CLIN ENDOCR METAB, V76, P832, DOI 10.1210/jc.76.4.832
   Yang Z, 2006, CLIN BIOCHEM, V39, P771, DOI 10.1016/j.clinbiochem.2006.05.011
NR 131
TC 38
Z9 40
U1 3
U2 28
PU SPRINGER
PI DORDRECHT
PA VAN GODEWIJCKSTRAAT 30, 3311 GZ DORDRECHT, NETHERLANDS
SN 1382-4147
EI 1573-7322
J9 HEART FAIL REV
JI Heart Fail. Rev.
PD SEP
PY 2016
VL 21
IS 5
BP 567
EP 578
DI 10.1007/s10741-016-9544-9
PG 12
WC Cardiac & Cardiovascular Systems
WE Science Citation Index Expanded (SCI-EXPANDED)
SC Cardiovascular System & Cardiology
GA EB2YG
UT WOS:000387227900009
PM 26979601
OA Green Published, hybrid
DA 2023-06-30
ER

PT J
AU Li, XY
   Sharma, S
   Arrigan, DWM
   Silvester, DS
AF Li, Xinyu
   Sharma, Surbhi
   Arrigan, Damien W. M.
   Silvester, Debbie S.
TI Comparison of Hydrothermally-Grown vs Electrodeposited Cobalt Sulfide
   Nanostructures as Modified Electrodes for Oxygen Evolution and
   Electrochemical Sensing Applications
SO JOURNAL OF THE ELECTROCHEMICAL SOCIETY
LA English
DT Article
ID SENSOR; ELECTROCATALYST; CATALYST; TEMPERATURE; BIOSENSOR; OXIDATION;
   GRAPHENE
AB A wide range of electrocatalysts have been developed and implemented for electrochemical applications over the last decades, with researchers typically using either a conventional synthesis method (followed by drop-casting or spray-coating onto the electrode), or directly electrodepositing the catalyst. However, a clear comparison of the different materials synthesis techniques, and how this affects the electrochemical applications, has been less explored. Herein, we report a direct comparison of fabricated cobalt sulfide (CoS) nanostructure-based electrodes prepared by two different methods for two applications: (a) electrochemical water splitting and (b) glucose sensing. CoS is grown in the form of nanoflowers and nanosheets via facile one-pot hydrothermal (HT) and electrodeposition (ED) methods, respectively. Characterization is performed using X-ray diffraction (XRD), scanning electron microscopy (SEM), energy dispersive X-ray spectroscopy (EDX), and X-ray photoelectron spectroscopy (XPS). It is observed that the as-fabricated CoS-ED electrode demonstrated enhanced oxygen evolution reaction (OER) performance, a lower overpotential (similar to 166 mV at 10 mA cm(-2)), lower charge transfer resistance (similar to 372 Omega), a lower Tafel slope (86 mV dec(-1)), and better stability compared to the CoS-HT electrode. Moreover, the CoS-ED electrode-based sensor also exhibited better performance, higher sensitivity, better selectivity, and good stability for electrochemical glucose detection compared to the CoS-HT sensor. (C) 2022 The Electrochemical Society ("ECS"). Published on behalf of ECS by IOP Publishing Limited.
C1 [Li, Xinyu; Sharma, Surbhi; Arrigan, Damien W. M.; Silvester, Debbie S.] Curtin Univ, Sch Mol & Life Sci, Perth, WA 6845, Australia.
C3 Curtin University
RP Silvester, DS (通讯作者)，Curtin Univ, Sch Mol & Life Sci, Perth, WA 6845, Australia.
EM d.silvester-dean@curtin.edu.au
RI Arrigan, Damien W M/A-7440-2010; Silvester-Dean, Debbie/D-4679-2013
OI Arrigan, Damien W M/0000-0002-1053-1273; Silvester-Dean,
   Debbie/0000-0002-7678-7482
FU Australian Research Council (ARC) [FT170100315]; China Scholarship
   Council; University, State and Commonwealth Governments of Australia
FX D.S.S. would like to acknowledge the Australian Research Council (ARC)
   for funding through a Future Fellowship (FT170100315). X.Y.L is thankful
   to the China Scholarship Council for providing financial assistance
   through a PhD scholarship. The authors acknowledge the John de Laeter
   Centre at Curtin University, and the use of equipment of the Curtin
   University Electron Microscope Facility, which is partially funded by
   the University, State and Commonwealth Governments of Australia.
CR Azhar MR, 2020, ACS APPL NANO MATER, V3, P4376, DOI 10.1021/acsanm.0c00503
   Beaver K, 2021, J PHYS CHEM B, V125, P11820, DOI 10.1021/acs.jpcb.1c07063
   Cao XY, 2021, INORG CHEM COMMUN, V123, DOI 10.1016/j.inoche.2020.108331
   Chen GF, 2016, ADV FUNCT MATER, V26, P3314, DOI 10.1002/adfm.201505626
   Chen L, 2022, J ALLOY COMPD, V894, DOI 10.1016/j.jallcom.2021.162038
   Ding Y, 2010, BIOSENS BIOELECTRON, V26, P542, DOI 10.1016/j.bios.2010.07.050
   Dong WJ, 2011, DALTON T, V40, P243, DOI 10.1039/c0dt01107j
   Durai L, 2019, NEW J CHEM, V43, P11994, DOI 10.1039/c9nj02282a
   Emam HKE, 2021, J ELECTROCHEM SOC, V168, DOI 10.1149/1945-7111/ac001e
   Faber MS, 2014, J AM CHEM SOC, V136, P10053, DOI 10.1021/ja504099w
   Feng D, 2009, SENSOR ACTUAT B-CHEM, V138, P539, DOI 10.1016/j.snb.2009.02.048
   Guo KM, 2021, J ELECTROCHEM SOC, V168, DOI 10.1149/1945-7111/ac0b24
   Guo P, 2017, J ALLOY COMPD, V723, P772, DOI 10.1016/j.jallcom.2017.06.299
   Guth U, 2009, MEAS SCI TECHNOL, V20, DOI 10.1088/0957-0233/20/4/042002
   Heller A, 2008, CHEM REV, V108, P2482, DOI 10.1021/cr068069y
   Hou JG, 2019, ADV FUNCT MATER, V29, DOI 10.1002/adfm.201808367
   Huang G, 2018, ACS SUSTAIN CHEM ENG, V6, P15954, DOI 10.1021/acssuschemeng.8b04397
   Irshad A, 2017, ACS APPL MATER INTER, V9, P19746, DOI 10.1021/acsami.6b15399
   Jiang DF, 2018, ELECTROCHIM ACTA, V270, P147, DOI 10.1016/j.electacta.2018.03.066
   Jiang N, 2014, J MATER CHEM A, V2, P19407, DOI 10.1039/c4ta04339a
   Jiang WJ, 2020, ACCOUNTS CHEM RES, V53, P1111, DOI 10.1021/acs.accounts.0c00127
   Jin S, 2017, ACS ENERGY LETT, V2, P1937, DOI 10.1021/acsenergylett.7b00679
   Kannan PK, 2015, CHEM-EUR J, V21, P9355, DOI 10.1002/chem.201500851
   Karuppiah C, 2014, SENSOR ACTUAT B-CHEM, V196, P450, DOI 10.1016/j.snb.2014.02.034
   Kong SF, 2014, J PHYS CHEM C, V118, P25355, DOI 10.1021/jp508698q
   Li K., 2020, SMALL, V16, DOI 10.1002/smll.201906851
   Li W, 2019, CHEM COMMUN, V55, P8744, DOI 10.1039/c9cc02845e
   Li Y, 2019, INORG CHEM FRONT, V6, P2090, DOI 10.1039/c9qi00554d
   Liang H, 2017, ACS ENERGY LETT, V2, P1035, DOI 10.1021/acsenergylett.7b00206
   Lin JY, 2012, J ELECTROCHEM SOC, V159, pD65, DOI 10.1149/2.036202jes
   Lin JY, 2011, ELECTROCHIM ACTA, V56, P8818, DOI 10.1016/j.electacta.2011.07.080
   Liu B, 2018, ACS APPL MATER INTER, V10, P30433, DOI 10.1021/acsami.8b10645
   Liu TT, 2015, ELECTROCHEM COMMUN, V60, P92, DOI 10.1016/j.elecom.2015.08.011
   Liu YH, 2021, CHEM ENG J, V425, DOI 10.1016/j.cej.2021.131642
   Marie M, 2015, SENSORS-BASEL, V15, P18714, DOI 10.3390/s150818714
   McCrory CCL, 2015, J AM CHEM SOC, V137, P4347, DOI 10.1021/ja510442p
   Prabakaran K, 2019, APPL SURF SCI, V466, P830, DOI 10.1016/j.apsusc.2018.10.015
   Qu BH, 2012, NANOSCALE, V4, P7810, DOI 10.1039/c2nr31902k
   Qu PP, 2015, RSC ADV, V5, P106661, DOI 10.1039/c5ra22495k
   Salimi A, 2009, ELECTROANAL, V21, P2693, DOI 10.1002/elan.200900229
   Senthilkumar S, 2009, SENSOR ACTUAT B-CHEM, V141, P65, DOI 10.1016/j.snb.2009.05.029
   Sharma S, 2021, POLYMER, V231, DOI 10.1016/j.polymer.2021.124117
   Shi JH, 2015, J MATER CHEM A, V3, P20619, DOI 10.1039/c5ta04464b
   Singh M, 2021, NANOSCALE ADV, V3, P3816, DOI 10.1039/d1na00311a
   Sivakumar M, 2017, J COLLOID INTERF SCI, V490, P719, DOI 10.1016/j.jcis.2016.11.094
   Sultana UK, 2019, CHEMELECTROCHEM, V6, P2630, DOI 10.1002/celc.201801731
   Sun YJ, 2013, J AM CHEM SOC, V135, P17699, DOI 10.1021/ja4094764
   Surendran S, 2019, APPL SURF SCI, V494, P916, DOI 10.1016/j.apsusc.2019.07.162
   Tao HB, 2016, J AM CHEM SOC, V138, P9978, DOI 10.1021/jacs.6b05398
   Tiwari AP, 2019, ADV MATER INTERFACES, V6, DOI 10.1002/admi.201900948
   Wang J, 2008, ANAL CHEM, V80, P997, DOI 10.1021/ac701790z
   Wang J, 2007, J PHYS CHEM C, V111, P14925, DOI 10.1021/jp074464w
   Wang W, 2017, ADV SCI, V4, DOI 10.1002/advs.201600371
   Wang XS, 2019, ADV MATER, V31, DOI 10.1002/adma.201803625
   Wei F, 2009, CLIN CANCER RES, V15, P4446, DOI 10.1158/1078-0432.CCR-09-0050
   Wu JJ, 2016, ADV MATER INTERFACES, V3, DOI 10.1002/admi.201500669
   Wu WQ, 2017, MAT SCI ENG C-MATER, V70, P430, DOI 10.1016/j.msec.2016.08.084
   Xu H, 2019, J MATER CHEM A, V7, P26905, DOI 10.1039/c9ta09310a
   Xu JY, 2018, CHEM SCI, V9, P3470, DOI 10.1039/c7sc05033j
   Xu X, 2016, NAT COMMUN, V7, DOI 10.1038/ncomms12324
   Yang JK, 2015, SCI REP-UK, V5, DOI 10.1038/srep15001
   You B, 2018, ACCOUNTS CHEM RES, V51, P1571, DOI 10.1021/acs.accounts.8b00002
   Yu AM, 2003, NANO LETT, V3, P1203, DOI 10.1021/nl034363j
NR 63
TC 0
Z9 0
U1 8
U2 27
PU ELECTROCHEMICAL SOC INC
PI PENNINGTON
PA 65 SOUTH MAIN STREET, PENNINGTON, NJ 08534 USA
SN 0013-4651
EI 1945-7111
J9 J ELECTROCHEM SOC
JI J. Electrochem. Soc.
PD MAY 1
PY 2022
VL 169
IS 5
AR 056505
DI 10.1149/1945-7111/ac6986
PG 12
WC Electrochemistry; Materials Science, Coatings & Films
WE Science Citation Index Expanded (SCI-EXPANDED)
SC Electrochemistry; Materials Science
GA 0Y6VQ
UT WOS:000790526900001
OA Green Submitted, hybrid
DA 2023-06-30
ER

PT J
AU Liang, H
   Ning, GB
   Wang, L
   Li, CP
   Zheng, J
   Zeng, J
   Zhao, H
   Li, CP
AF Liang, Huan
   Ning, Guobao
   Wang, Li
   Li, CuiPing
   Zheng, Jing
   Zeng, Jing
   Zhao, Hui
   Li, Can-Peng
TI Covalent Framework Particles Modified with MnO2 Nanosheets and Au
   Nanoparticles as Electrochemical Immunosensors for Human Chorionic
   Gonadotropin
SO ACS APPLIED NANO MATERIALS
LA English
DT Article
DE electrochemical immunosensor; covalent organic framework; manganese
   dioxide; halloysite nanotube; human chorionic gonadotropin; disease
   biomarker
ID ORGANIC FRAMEWORKS; SILVER NANOPARTICLES; HALLOYSITE NANOTUBES;
   SENSITIVE DETECTION; CLAY NANOTUBES; COMPOSITE; GRAPHENE; NANOCOMPOSITE;
   CONSTRUCTION; CATALYSTS
AB A covalent organic framework (COF)/manganese dioxide (MnO2) nanocomposite (COF/MnO2) was prepared via a green and facile method. Using an etched halloysite nanotube (eHNT) as a material on the sensing platform and the COF/MnO2 nanocomposite for signal amplification, an electrochemical biosensor was constructed for detecting human chorionic gonadotropin (HCG). Gold nanoparticles (Au NPs) decorated with eHNT were used to immobilize primary antibodies (Ab1). Subsequently, Au/COF/MnO2 composites were prepared for immobilizing secondary antibodies (Ab2) and abundant redox signals of TB to form the Ab2/TB/Au/COF/MnO2 bioconjugate. Furthermore, in the presence of H2O2, the amplified electrochemical signal was further obtained, since the catalytic ability of eHNT and Ab2 bioconjugate improved the electrocatalysis of H2O2 reduction. Under the optimum conditions, the constructed electrochemical sensor showed a wider linear range of 0.0005-100 mIU mL(-1). Our prepared sensor was used to measure HCG in serum with ultrasensitivity, good reproducibility, and excellent specificity. Amplified current of the immunosensor was caused by outstanding charge transfer properties of the Au/eHNT, COF/MnO2 nanocarrier, and Au NPs electrocatalyst. This work not only provided a facile method for preparation of the COF/MnO2 nanocomposite but also developed an ultrasensitive assay for the electrochemical detection of HCG.
C1 [Liang, Huan; Ning, Guobao; Wang, Li; Li, CuiPing; Zheng, Jing; Li, Can-Peng] Yunnan Univ, Sch Chem Sci & Technol, Key Lab Med Chem Nat Resource, Minist Educ, Kunming 650091, Yunnan, Peoples R China.
   [Zeng, Jing] Yunnan Univ, Sch Mat & Energy, Kunming 650091, Yunnan, Peoples R China.
   [Zhao, Hui] Yunnan Univ, Lab Conservat & Utilizat Bioresource, Kunming 650091, Yunnan, Peoples R China.
C3 Yunnan University; Yunnan University; Yunnan University
RP Li, CP (通讯作者)，Yunnan Univ, Sch Chem Sci & Technol, Key Lab Med Chem Nat Resource, Minist Educ, Kunming 650091, Yunnan, Peoples R China.; Zhao, H (通讯作者)，Yunnan Univ, Lab Conservat & Utilizat Bioresource, Kunming 650091, Yunnan, Peoples R China.
EM zhaohui@ynu.edu.cn; lcppp1974@sina.com
OI Wang, Li/0000-0002-9349-7428
FU Key Scientific and Technology Project of Yunnan [202002AE320005]; Key
   Projects of Yunnan Natural Science Foundation [2018FA005]; National
   Natural Science Foundation of China [21764005, 21565029]; Key Research
   and Development Projects of Yunnan [2018BC005]; Program for Excellent
   Young Talents of Yunnan University; Program for Donglu Scholars of
   Yunnan University; Yunnan University [2020Z50]
FX This work was financially supported by the Key Scientific and Technology
   Project of Yunnan (202002AE320005), Key Projects of Yunnan Natural
   Science Foundation (2018FA005), the National Natural Science Foundation
   of China (21764005 and 21565029), Key Research and Development Projects
   of Yunnan (2018BC005), Program for Excellent Young Talents of Yunnan
   University, Program for Donglu Scholars of Yunnan University, and Yunnan
   University's Research Innovation Fund for Graduate Students (no.
   2020Z50).
CR Ahmed MU, 2014, CRIT REV BIOTECHNOL, V34, P180, DOI 10.3109/07388551.2013.778228
   Chen L, 2014, J AM CHEM SOC, V136, P9806, DOI 10.1021/ja502692w
   Chen XJ, 2014, NANOSCALE, V6, P4517, DOI 10.1039/c3nr06857a
   Chu CC, 2013, MICROCHIM ACTA, V180, P1509, DOI 10.1007/s00604-013-1067-7
   Dogru M, 2014, CHEM COMMUN, V50, P5531, DOI 10.1039/c3cc46767h
   Du ML, 2010, POLYM INT, V59, P574, DOI 10.1002/pi.2754
   He Y, 2011, ANAL BIOANAL CHEM, V399, P3451, DOI 10.1007/s00216-010-4157-y
   Huang N, 2016, NAT REV MATER, V1, DOI 10.1038/natrevmats.2016.68
   Idegami K, 2008, ELECTROANAL, V20, P14, DOI 10.1002/elan.200704011
   Jia GY, 2019, J MATER CHEM C, V7, P3843, DOI 10.1039/c9tc00271e
   Joussein E, 2005, CLAY MINER, V40, P383, DOI 10.1180/0009855054040180
   Kandambeth S, 2012, J AM CHEM SOC, V134, P19524, DOI 10.1021/ja308278w
   Li CP, 2014, J COLLOID INTERF SCI, V436, P70, DOI 10.1016/j.jcis.2014.08.051
   Liang H, 2019, BIOSENS BIOELECTRON, V144, DOI 10.1016/j.bios.2019.111691
   Liu HZ, 2020, J PHYS CHEM C, V124, P8034, DOI 10.1021/acs.jpcc.0c01424
   Liu MX, 2016, ACS APPL MATER INTER, V8, P7709, DOI 10.1021/acsami.6b01342
   Liu YM, 2014, RSC ADV, V4, P21891, DOI 10.1039/c4ra02117g
   Lu JJ, 2012, BIOSENS BIOELECTRON, V33, P29, DOI 10.1016/j.bios.2011.11.054
   Lukose B, 2010, BEILSTEIN J NANOTECH, V1, P60, DOI 10.3762/bjnano.1.8
   Lvov Y, 2016, ADV MATER, V28, P1227, DOI 10.1002/adma.201502341
   Marquette CA, 2006, BIOSENS BIOELECTRON, V21, P1424, DOI 10.1016/j.bios.2004.09.037
   Mutihac L, 2011, CHEM SOC REV, V40, P2777, DOI 10.1039/c0cs00005a
   Viet NX, 2019, MATER CHEM PHYS, V227, P123, DOI 10.1016/j.matchemphys.2019.01.068
   Omomo Y, 2003, J AM CHEM SOC, V125, P3568, DOI 10.1021/ja021364p
   Pachfule P, 2015, CHEM COMMUN, V51, P11717, DOI 10.1039/c5cc04130a
   Rooj S, 2010, MATER DESIGN, V31, P2151, DOI 10.1016/j.matdes.2009.11.009
   Roushani M, 2016, MICROCHIM ACTA, V183, P845, DOI 10.1007/s00604-015-1731-1
   Shchukin DG, 2008, J PHYS CHEM C, V112, P958, DOI 10.1021/jp076188r
   Stenman UH, 2004, CLIN BIOCHEM, V37, P549, DOI 10.1016/j.clinbiochem.2004.05.008
   Stenman UH, 2006, HUM REPROD UPDATE, V12, P769, DOI 10.1093/humupd/dml029
   Su XD, 2000, BIOSENS BIOELECTRON, V15, P629, DOI 10.1016/S0956-5663(00)00112-3
   Tao ML, 2011, CLIN CHIM ACTA, V412, P550, DOI 10.1016/j.cca.2010.12.004
   Teixeira S, 2014, J MATER CHEM B, V2, P1852, DOI 10.1039/c3tb21235a
   Truong LTN, 2011, TALANTA, V85, P2576, DOI 10.1016/j.talanta.2011.08.018
   Wang HJ, 2017, NEW J CHEM, V41, P11600, DOI 10.1039/c7nj01774j
   Wei C, 2014, CHEM COMMUN, V50, P7885, DOI 10.1039/c4cc02781g
   Wu F, 2019, ACS APPL MATER INTER, V11, P25445, DOI 10.1021/acsami.9b08023
   Xia N, 2017, SENSOR ACTUAT B-CHEM, V243, P784, DOI 10.1016/j.snb.2016.12.066
   Xia YN, 2003, ADV MATER, V15, P353, DOI 10.1002/adma.200390087
   Yang HC, 2011, ELECTROCHIM ACTA, V56, P1973, DOI 10.1016/j.electacta.2010.12.003
   Yang HC, 2011, COLLOID SURFACE B, V82, P463, DOI 10.1016/j.colsurfb.2010.10.003
   Yang L, 2014, BIOSENS BIOELECTRON, V57, P199, DOI 10.1016/j.bios.2014.02.019
   Yuan P, 2015, APPL CLAY SCI, V112, P75, DOI 10.1016/j.clay.2015.05.001
   Zeng YF, 2015, J AM CHEM SOC, V137, P1020, DOI 10.1021/ja510926w
   Zhang B, 2004, BIOSENS BIOELECTRON, V19, P711, DOI 10.1016/S0956-5663(03)00260-4
   Zhao DY, 2016, RSC ADV, V6, P87, DOI 10.1039/c5ra24300a
   Zhou X, 2018, ACS SUSTAIN CHEM ENG, V6, P3948, DOI 10.1021/acssuschemeng.7b04313
NR 47
TC 13
Z9 13
U1 27
U2 118
PU AMER CHEMICAL SOC
PI WASHINGTON
PA 1155 16TH ST, NW, WASHINGTON, DC 20036 USA
EI 2574-0970
J9 ACS APPL NANO MATER
JI ACS Appl. Nano Mater.
PD MAY 28
PY 2021
VL 4
IS 5
BP 4593
EP 4601
DI 10.1021/acsanm.1c00199
EA APR 2021
PG 9
WC Nanoscience & Nanotechnology; Materials Science, Multidisciplinary
WE Science Citation Index Expanded (SCI-EXPANDED)
SC Science & Technology - Other Topics; Materials Science
GA SM1LQ
UT WOS:000657373800033
DA 2023-06-30
ER

PT J
AU Dong, SY
   Zhang, DD
   Cui, H
   Huang, TL
AF Dong, Sheying
   Zhang, Dandan
   Cui, Hao
   Huang, Tinglin
TI ZnO/porous carbon composite from a mixed-ligand MOF for ultrasensitive
   electrochemical immunosensing of C-reactive protein
SO SENSORS AND ACTUATORS B-CHEMICAL
LA English
DT Article
DE Pyrolysis; ZnO/MPC; Lable-free; Electrochemical immunosensor; C-reactive
   protein
ID LABEL-FREE DETECTION; HIGH-PERFORMANCE; GRAPHENE OXIDE; ZNO COMPOSITES;
   POROUS CARBON; BIOSENSOR; GOLD; GLUCOSE; NANOSTRUCTURES; NANOCOMPOSITE
AB Carbon-based nano-composite materials obtained via simple thermolysis of metal-organic framework (MOF) have competitive virtues in accordance of layered porosity, controllable morphologies, and easily functionalizing with other metal/metallic oxides or hetero atoms. These make them directly as high activity catalysts or supports for various electrochemical sensor. Herein, we developed a novel ZnO/porous carbon matrix (ZnO/MPC)-based electrochemical immunosensing through thermolysis of a mixed-ligand MOF (Zn-BDC-TED) for real sample analysis of C-reactive protein. The ZnO/MPC and ionic liquid (IL) composite membrane modified electrode displayed prominent conductivity and biocompatibility for ultrasensitive detection of C-reactive protein (CRP). Subsequently, the step-by-step assembly process of the CRP immunosensor was monitored by electrochemical measurements including cyclic voltammogram (CV) and electrochemical impedance spectra (EIS). After the parameter optimization, the differential pulse voltammetry (DPV) response decreased linearly with the logarithm of CRP levels in an extensive range of 0.01-1000 ng.mL(-1), and the detection limit was as low as 5.0 pg.mL(-1). Meanwhile, the lable-free immunosensor also showed excellent selectivity, reproducibility and stability. We believe that ZnO/MPC composite and many carbon-based nano-composite materials obtained via simple thermolysis of MOF will be a prospective platform for sensitive detecting other biomarkers.
C1 [Dong, Sheying; Zhang, Dandan] Xian Univ Architecture & Technol, Sch Chem & Chem Engn, Xian 710055, Shaanxi, Peoples R China.
   [Cui, Hao; Huang, Tinglin] Xian Univ Architecture & Technol, Sch Environm & Municipal Engn, Xian 710055, Shaanxi, Peoples R China.
C3 Xi'an University of Architecture & Technology; Xi'an University of
   Architecture & Technology
RP Dong, SY (通讯作者)，Xian Univ Architecture & Technol, Sch Chem & Chem Engn, Xian 710055, Shaanxi, Peoples R China.
EM dongsyy@126.com
FU National Natural Science Foundation of China [21575111]; Natural Science
   Foundation of Shaanxi Province [2017JM2038]
FX The authors appreciate the support from the National Natural Science
   Foundation of China (No. 21575111), Natural Science Foundation of
   Shaanxi Province (2017JM2038).
CR Ahmad R, 2015, CHEM COMMUN, V51, P11968, DOI 10.1039/c5cc03656a
   Bryan T, 2013, BIOSENS BIOELECTRON, V39, P94, DOI 10.1016/j.bios.2012.06.051
   Chaikittisilp W, 2013, J MATER CHEM A, V1, P14, DOI 10.1039/c2ta00278g
   Dong SY, 2013, ANAL CHEM, V85, P11739, DOI 10.1021/ac4015098
   Fang LX, 2016, SENSOR ACTUAT B-CHEM, V222, P1096, DOI 10.1016/j.snb.2015.08.032
   Fang X, 2017, BIOSENS BIOELECTRON, V97, P218, DOI 10.1016/j.bios.2017.05.055
   Fernandes FCB, 2014, BIOSENS BIOELECTRON, V57, P96, DOI 10.1016/j.bios.2014.01.044
   Guo AP, 2015, BIOSENS BIOELECTRON, V63, P39, DOI 10.1016/j.bios.2014.07.017
   Gupta RK, 2014, BIOSENS BIOELECTRON, V59, P112, DOI 10.1016/j.bios.2014.03.027
   Han JH, 2016, SENSOR ACTUAT B-CHEM, V228, P36, DOI 10.1016/j.snb.2015.07.068
   Hu CY, 2012, ANAL CHEM, V84, P10324, DOI 10.1021/ac3023795
   Huang Y, 2008, BIOSENS BIOELECTRON, V24, P600, DOI 10.1016/j.bios.2008.06.002
   Huttunen RJ, 2016, BIOSENS BIOELECTRON, V83, P54, DOI 10.1016/j.bios.2016.04.036
   Ji TH, 2016, CHEM COMMUN, V52, P8452, DOI 10.1039/c6cc03705d
   Kavosi B, 2014, BIOSENS BIOELECTRON, V52, P20, DOI 10.1016/j.bios.2013.08.012
   Kim T, 2017, ELECTROCHIM ACTA, V253, P190, DOI 10.1016/j.electacta.2017.09.079
   Kitayama Y, 2014, ANAL CHEM, V86, P5587, DOI 10.1021/ac501322x
   Kochuveedu ST, 2013, J MATER CHEM A, V1, P898, DOI 10.1039/c2ta00263a
   Lee JY, 2007, ADV FUNCT MATER, V17, P1255, DOI 10.1002/adfm.200600944
   Lee SH, 2017, SENSOR ACTUAT B-CHEM, V246, P471, DOI 10.1016/j.snb.2017.01.188
   Li A, 2017, J MATER CHEM A, V5, P5934, DOI 10.1039/c7ta00155j
   Liu D, 2017, J ELECTROCHEM SOC, V164, pB495, DOI 10.1149/2.0451712jes
   Lu ST, 2017, NANOSCALE, V9, P1184, DOI 10.1039/c6nr07868k
   Luo CZ, 2015, APPL CATAL B-ENVIRON, V166, P217, DOI 10.1016/j.apcatb.2014.11.030
   Luo Y, 2012, J TRANSL MED, V10, DOI 10.1186/1479-5876-10-24
   Park HY, 2009, ANAL CHEM, V81, P4280, DOI 10.1021/ac900632n
   Pradhan D, 2010, ACS APPL MATER INTER, V2, P2409, DOI 10.1021/am100413u
   Shang K, 2012, BIOSENS BIOELECTRON, V37, P107, DOI 10.1016/j.bios.2012.04.035
   Shen AJ, 2012, J BIOMED MATER RES A, V100A, P2499, DOI 10.1002/jbm.a.34148
   Songjaroen Temsiri, 2016, Sensing and Bio-Sensing Research, V8, P14, DOI 10.1016/j.sbsr.2016.03.003
   Vashist SK, 2016, BIOTECHNOL ADV, V34, P272, DOI 10.1016/j.biotechadv.2015.12.010
   Wang FX, 2014, DALTON T, V43, P16441, DOI 10.1039/c4dt02098g
   Wang GL, 2009, BIOSENS BIOELECTRON, V25, P791, DOI 10.1016/j.bios.2009.08.027
   Wang H, 2018, APPL CATAL B-ENVIRON, V222, P209, DOI 10.1016/j.apcatb.2017.10.012
   Wang JC, 2017, BIOSENS BIOELECTRON, V95, P100, DOI 10.1016/j.bios.2017.04.014
   Wei WB, 2018, SENSOR ACTUAT B-CHEM, V260, P189, DOI 10.1016/j.snb.2017.12.207
   Yagati AK, 2016, BIOELECTROCHEMISTRY, V107, P37, DOI 10.1016/j.bioelechem.2015.10.002
   Zhang HF, 2016, BIOSENS BIOELECTRON, V85, P343, DOI 10.1016/j.bios.2016.04.100
   Zhou J, 2013, SENSOR ACTUAT B-CHEM, V178, P494, DOI 10.1016/j.snb.2013.01.013
NR 39
TC 59
Z9 59
U1 16
U2 206
PU ELSEVIER SCIENCE SA
PI LAUSANNE
PA PO BOX 564, 1001 LAUSANNE, SWITZERLAND
SN 0925-4005
J9 SENSOR ACTUAT B-CHEM
JI Sens. Actuator B-Chem.
PD APR 1
PY 2019
VL 284
BP 354
EP 361
DI 10.1016/j.snb.2018.12.150
PG 8
WC Chemistry, Analytical; Electrochemistry; Instruments & Instrumentation
WE Science Citation Index Expanded (SCI-EXPANDED)
SC Chemistry; Electrochemistry; Instruments & Instrumentation
GA HN7WP
UT WOS:000460404100046
DA 2023-06-30
ER

PT J
AU Nia, PM
   Abouzari-Lotf, E
   Arshad, A
   Nasef, MM
   Ripin, A
AF Nia, Pooria Moozarm
   Abouzari-Lotf, Ebrahim
   Arshad, Ahmad
   Nasef, Mohamed Mahmoud
   Ripin, Adnan
TI Tunable Electrochemical Approach for Reduction of Graphene Oxide:
   Taguchi-Assisted Chemical and Structural Optimization
SO JOURNAL OF THE ELECTROCHEMICAL SOCIETY
LA English
DT Article
ID EDGE-PLANE SITES; CARBON NANOTUBES; ELECTRON-TRANSFER; REDOX COUPLE;
   GRAPHITE; FILMS; ELECTRODEPOSITION; ELECTROOXIDATION; TEMPERATURE;
   BIOSENSOR
AB The effect of significant parameters on the tuning of electrochemical reduction of graphene oxide (GO) and its electrochemical behavior toward ferri/ferrocyanide as a redox couple was investigated for the first time through a systematic methodical procedure. Reduced graphene oxide (rGOs) modified electrodes were prepared by electrodeposition on the surface of indium tin oxide (ITO) electrode under various GO concentrations, solution pH, scan rate and number of cycles. Taguchi is experimental design method involving orthogonal arrays, signal to-noise (S/N) ratio, analysis of variance (ANOVA) were employed to optimize reaction parameters and to analyze their effects on GO reduction. Cyclic voltammetry (CV) and Fourier-transform infrared spectroscopy (FTIR) analysis revealed that redox activity was least dependent on pH and GO concentrations whereas the use of higher scan rate and lower number of cycles led to more reduction of GO. On the other hand, the electrochemical behavior of samples deposited at higher scan rates totally improved despite the assumption that applying more potential causes more reduction of oxygen functional groups of graphene which are recognized to enhance the electron transfer. Moreover, electrochemical impedance spectroscopy (EIS) showed a lower charge transfer resistance for rGO which was prepared at higher scan rate. Such contrasting finding is precisely discussed in the manuscript to unveil the logical reasons. (C) 2018 The Electrochemical Society.
C1 [Nia, Pooria Moozarm; Abouzari-Lotf, Ebrahim; Arshad, Ahmad; Ripin, Adnan] Univ Teknol Malaysia, Inst Future Energy, Ctr Hydrogen Energy, Adv Mat Res Grp, Kuala Lumpur, Malaysia.
   [Abouzari-Lotf, Ebrahim; Arshad, Ahmad; Ripin, Adnan] Univ Teknol Malaysia, Dept Chem Engn, Johor Baharu 81310, Malaysia.
   [Nasef, Mohamed Mahmoud] Univ Teknol Petronas, Chem Engn Dept, Seri Iskandar 32610, Perak, Malaysia.
C3 Universiti Teknologi Malaysia; Universiti Teknologi Malaysia; Universiti
   Teknologi Petronas
RP Nia, PM (通讯作者)，Univ Teknol Malaysia, Inst Future Energy, Ctr Hydrogen Energy, Adv Mat Res Grp, Kuala Lumpur, Malaysia.
EM pooriamn@yahoo.com
RI Nasef, Mohamed Mahmoud/ABC-3747-2021; Nia, Pooria Moozarm/E-8691-2013;
   Abouzari-Lotf, Ebrahim/L-2021-2016
OI Nasef, Mohamed Mahmoud/0000-0002-0192-5107; Nia, Pooria
   Moozarm/0000-0002-3049-3120; Abouzari-Lotf, Ebrahim/0000-0002-0549-4199
FU Professional Development Research University [03E65]
FX Authors thank Mahtab Mahdavifar for proofreading the manuscript. The
   research was primarily supported by Professional Development Research
   University (Vote no: 03E65).
CR Banks CE, 2006, ANALYST, V131, P15, DOI 10.1039/b512688f
   Banks CE, 2005, CHEM COMMUN, P829, DOI 10.1039/b413177k
   BERIET C, 1993, J ELECTROANAL CHEM, V361, P93, DOI 10.1016/0022-0728(93)87042-T
   Blake P, 2008, NANO LETT, V8, P1704, DOI 10.1021/nl080649i
   BOWLING R, 1989, LANGMUIR, V5, P683, DOI 10.1021/la00087a022
   Chen PH, 1996, ANAL CHEM, V68, P3958, DOI 10.1021/ac960492r
   Chng C, 2017, CHEM-EUR J, V23, P1930, DOI 10.1002/chem.201604746
   Choi D, 2016, MATER TRANS, V57, P1177, DOI 10.2320/matertrans.M2016011
   CURTIS JC, 1982, INORG CHEM, V21, P1562, DOI 10.1021/ic00134a059
   de Camargo MNL, 2016, ELECTROCHIM ACTA, V197, P194, DOI 10.1016/j.electacta.2015.09.022
   Etesami M, 2016, J ANAL CHEM+, V71, P185, DOI 10.1134/S1061934816020040
   Etesami M, 2018, INT J HYDROGEN ENERG, V43, P189, DOI 10.1016/j.ijhydene.2017.11.050
   Gao W., 2015, GRAPHENE OXIDE, V39, P61
   Geim AK, 2007, NAT MATER, V6, P183, DOI 10.1038/nmat1849
   Ghadimi H, 2017, EL DIH COMP CARB
   Ghadimi H, 2016, J TAIWAN INST CHEM E, V65, P101, DOI 10.1016/j.jtice.2016.05.043
   Ghadimi H, 2015, RSC ADV, V5, P99555, DOI 10.1039/c5ra18109g
   Gomez-Navarro C, 2007, NANO LETT, V7, P3499, DOI 10.1021/nl072090c
   Gonzalez Z, 2017, J POWER SOURCES, V338, P155, DOI 10.1016/j.jpowsour.2016.10.069
   Gooding JJ, 2005, ELECTROCHIM ACTA, V50, P3049, DOI 10.1016/j.electacta.2004.08.052
   Guo HL, 2009, ACS NANO, V3, P2653, DOI 10.1021/nn900227d
   Harima Y, 2011, ELECTROCHIM ACTA, V56, P5363, DOI 10.1016/j.electacta.2011.03.117
   Hilder M, 2011, PHYS CHEM CHEM PHYS, V13, P9187, DOI 10.1039/c1cp20173e
   HUMMERS WS, 1958, J AM CHEM SOC, V80, P1339, DOI 10.1021/ja01539a017
   Ji XB, 2006, CHEMPHYSCHEM, V7, P1337, DOI 10.1002/cphc.200600098
   Kauppila J, 2013, ELECTROCHIM ACTA, V89, P84, DOI 10.1016/j.electacta.2012.10.153
   Kotov NA, 1996, ADV MATER, V8, P637, DOI 10.1002/adma.19960080806
   Kuila T, 2011, BIOSENS BIOELECTRON, V26, P4637, DOI 10.1016/j.bios.2011.05.039
   Lei Y, 2017, J MATER SCI-MATER EL, V28, P1750, DOI 10.1007/s10854-016-5721-9
   Liu CB, 2011, SMALL, V7, P1203, DOI 10.1002/smll.201002340
   Nia PM, 2015, SENSOR ACTUAT B-CHEM, V209, P100, DOI 10.1016/j.snb.2014.11.072
   Niu WJ, 2015, ANAL CHEM, V87, P11150, DOI 10.1021/acs.analchem.5b03358
   Ohta T, 2012, PHYS REV LETT, V109, DOI 10.1103/PhysRevLett.109.186807
   Park S, 2009, NAT NANOTECHNOL, V4, P217, DOI [10.1038/nnano.2009.58, 10.1038/NNANO.2009.58]
   Peng XY, 2011, CARBON, V49, P3488, DOI 10.1016/j.carbon.2011.04.047
   Pumera M, 2010, TRAC-TREND ANAL CHEM, V29, P954, DOI 10.1016/j.trac.2010.05.011
   Pumera M, 2009, CHEM-EUR J, V15, P4970, DOI 10.1002/chem.200900421
   Qin S, 2017, J ALLOY COMPD, V692, P332, DOI 10.1016/j.jallcom.2016.09.055
   Runnels PL, 1999, ANAL CHEM, V71, P2782, DOI 10.1021/ac981279t
   Shao YY, 2010, J MATER CHEM, V20, P743, DOI 10.1039/b917975e
   Tiwari A. A. B. Atul, 2013, INNOVATIVE GRAPHENE, V2, P564
   Toh HS, 2011, J PHYS CHEM C, V115, P17647, DOI 10.1021/jp203848e
   Wang ZJ, 2009, J PHYS CHEM C, V113, P14071, DOI 10.1021/jp906348x
   Wu MS, 2017, J TAIWAN INST CHEM E, V80, P518, DOI 10.1016/j.jtice.2017.08.020
   Ya Y, 2017, FOOD ANAL METHOD, V10, P1479, DOI 10.1007/s12161-016-0708-y
   Yaghoubinezhad Y, 2015, ECS J SOLID STATE SC, V4, pM7, DOI 10.1149/2.0121503jss
   Yang CH, 2017, MATER RES EXPRESS, V4, DOI 10.1088/2053-1591/aa5ed5
   Yang D, 2009, CARBON, V47, P145, DOI 10.1016/j.carbon.2008.09.045
   Yao ZQ, 2013, J SOLID STATE ELECTR, V17, P2511, DOI 10.1007/s10008-013-2130-3
   Zakeri M., 2017, ARAB J CHEM
   Zheng D, 2017, ACS APPL MATER INTER, V9, P4898, DOI 10.1021/acsami.6b15411
   Zhou M, 2009, CHEM-EUR J, V15, P6116, DOI 10.1002/chem.200900596
NR 52
TC 6
Z9 6
U1 0
U2 15
PU ELECTROCHEMICAL SOC INC
PI PENNINGTON
PA 65 SOUTH MAIN STREET, PENNINGTON, NJ 08534 USA
SN 0013-4651
EI 1945-7111
J9 J ELECTROCHEM SOC
JI J. Electrochem. Soc.
PY 2018
VL 165
IS 9
BP E429
EP E438
DI 10.1149/2.0031810jes
PG 10
WC Electrochemistry; Materials Science, Coatings & Films
WE Science Citation Index Expanded (SCI-EXPANDED)
SC Electrochemistry; Materials Science
GA GP5PG
UT WOS:000440924800110
OA Bronze
DA 2023-06-30
ER

PT J
AU Sharifi, M
   Avadi, MR
   Attar, F
   Dashtestani, F
   Ghorchian, H
   Rezayat, SM
   Saboury, AA
   Falahati, M
AF Sharifi, Majid
   Avadi, Mohammad Reza
   Attar, Farnoosh
   Dashtestani, Fariba
   Ghorchian, Hedayatollah
   Rezayat, Seyed Mahdi
   Saboury, Ali Akbar
   Falahati, Mojtaba
TI Cancer diagnosis using nanomaterials based electrochemical
   nanobiosensors
SO BIOSENSORS & BIOELECTRONICS
LA English
DT Review
DE Electrochemical nanobiosensors; Nanomaterials; Cancer detection;
   Biomedical
ID PROSTATE-SPECIFIC ANTIGEN; GLASSY-CARBON ELECTRODE; TRIPLE SIGNAL
   AMPLIFICATION; GOLD NANOPARTICLES; LUNG-CANCER; DNA BIOSENSOR; SENSITIVE
   DETECTION; GRAPHENE OXIDE; ULTRASENSITIVE DETECTION;
   HORSERADISH-PEROXIDASE
AB Cancer is one of the most important causes of mortality in the world, which can be severely reduced by early detection to avoid future problems in the field of economics and mental health. Hence, electrochemical nanobiosensors as portable devices for rapid detection of cancer biomarkers, have found an important place in clinical medicine for diagnosis, managements or cancer screening. Although, these biosensors have been receiving attention in the recent years, their principles are unchanged. By progress in nanotechnology, a great potential has been giving to nanobiosensors. Applications of a wide variety of nanomaterials in developing electrochemical biosensors, led to the production of potential nanobiosensors. Due to the high electrical conductivity, and increased surface area relative to the volume along with more repeatability, the application of NPs in electrochemical biosensors has been developed. Therefore, in this review, we discussed the impact of nano materials on the accuracy of biosensors in early cancer detection such as lung, prostate, breast, and other cancers. However, the modification of electrode performance by nanomaterials is relatively complicated, which causes limitation for some nanomaterials to be used inbiosensor applications. Indeed, the construction of electrodes based on nanomaterial requires a simple, reliable and inexpensive route to increase the sensitivity and reproducibility. Thus, the aim of this study can be defined as determining the detection limit of electrochemical nanobiosensors as well as introducing the challenges of fabricating and designing electrochemical nanobiosensors based on nanomaterials and their evaluations in the future medical setting.
C1 [Sharifi, Majid; Avadi, Mohammad Reza; Falahati, Mojtaba] Islamic Azad Univ, Tehran Med Sci, Fac Adv Sci & Technol, Dept Nanotechnol, Tehran, Iran.
   [Attar, Farnoosh] SRI, Fac Food Ind & Agr, Dept Biol, Karaj, Iran.
   [Dashtestani, Fariba; Ghorchian, Hedayatollah; Saboury, Ali Akbar] Univ Tehran, Inst Biochem & Biophys, Tehran, Iran.
   [Rezayat, Seyed Mahdi] Univ Tehran Med Sci, Sch Med, Dept Pharmacol, Tehran, Iran.
C3 Islamic Azad University; University of Tehran; Tehran University of
   Medical Sciences
RP Falahati, M (通讯作者)，Islamic Azad Univ, Tehran Med Sci, Fac Adv Sci & Technol, Dept Nanotechnol, Tehran, Iran.
EM falahati@ibb.ut.ac.ir
RI Falahati, Mojtaba/AAN-6507-2021; Saboury, Ali Akbar/L-6136-2019;
   Dashtestani, Fariba/AAF-5328-2020; Sharifi, Majid/AAD-8050-2020;
   Rezayat, Seyed Mahdi/HHC-7714-2022
OI Dashtestani, Fariba/0000-0003-0497-7487; Sharifi,
   Majid/0000-0002-1546-7864; Saboury, Ali Akbar/0000-0003-0604-9465;
   R.Sorkhabadi, S.Mahdi/0000-0001-5387-6688
FU Tehran Medical Sciences, Islamic Azad University, Tehran, Iran
FX The financial support of Tehran Medical Sciences, Islamic Azad
   University, Tehran, Iran is greatly acknowledged.
CR Sanchez JLA, 2016, BIOSENS BIOELECTRON, V82, P224, DOI 10.1016/j.bios.2016.04.018
   Adamson A. W., 1997, PHYS CHEM SURFACES
   Adhikari BR, 2015, SENSORS-BASEL, V15, P22490, DOI 10.3390/s150922490
   Akter R, 2014, BIOSENS BIOELECTRON, V54, P351, DOI 10.1016/j.bios.2013.10.058
   Ali MA, 2016, ACS APPL MATER INTER, V8, P20570, DOI 10.1021/acsami.6b05648
   Ambrosi A, 2011, CHEM-EUR J, V17, P10763, DOI 10.1002/chem.201101117
   Ambrosi A, 2010, ANAL CHEM, V82, P1151, DOI 10.1021/ac902492c
   An L, 2018, LAB CHIP, V18, P335, DOI 10.1039/c7lc01117b
   Asav E, 2014, INT J BIOL MACROMOL, V66, P273, DOI 10.1016/j.ijbiomac.2014.02.032
   Azahar A. M., 2016, ACS APPL MATER INTER, V8, P20570
   Azimzadeh M, 2016, BIOSENS BIOELECTRON, V77, P99, DOI 10.1016/j.bios.2015.09.020
   Azimzadeh M, 2015, ANAL METHODS-UK, V7, P9495, DOI 10.1039/c5ay01848j
   Babu KJ, 2014, J NANOPART RES, V16, DOI 10.1007/s11051-014-2250-4
   Backus D. G., 2015, CHEM SOC REV, V44, P5320
   Balasubramanian K, 2006, ANAL BIOANAL CHEM, V385, P452, DOI 10.1007/s00216-006-0314-8
   Benvidi A, 2015, J ELECTROANAL CHEM, V750, P57, DOI 10.1016/j.jelechem.2015.05.002
   Cardoso AR, 2016, BIOSENS BIOELECTRON, V80, P621, DOI 10.1016/j.bios.2016.02.035
   Cevik E, 2016, BIOSENS BIOELECTRON, V86, P1074, DOI 10.1016/j.bios.2016.07.064
   Chen HF, 2012, TALANTA, V91, P95, DOI 10.1016/j.talanta.2012.01.025
   Chen M, 2018, SENSOR ACTUAT B-CHEM, V255, P2910, DOI 10.1016/j.snb.2017.09.111
   Chen M, 2015, ANAL METHODS-UK, V7, P9466, DOI 10.1039/c5ay02505b
   Chen X, 2013, BIOSENS BIOELECTRON, V50, P356, DOI 10.1016/j.bios.2013.06.054
   Chen XJ, 2015, BIOSENS BIOELECTRON, V64, P485, DOI 10.1016/j.bios.2014.09.052
   Chen XQ, 2014, ANAL CHEM, V86, P7337, DOI 10.1021/ac500054x
   Chinen AB, 2015, CHEM REV, V115, P10530, DOI 10.1021/acs.chemrev.5b00321
   Choi YE, 2010, SENSORS-BASEL, V10, P428, DOI 10.3390/s100100428
   Choudhary M, 2014, APPL BIOCHEM BIOTECH, V174, P1188, DOI 10.1007/s12010-014-1020-1
   Cui M, 2017, ACS SENSORS, V2, P490, DOI 10.1021/acssensors.7b00103
   Cui M, 2015, BIOSENS BIOELECTRON, V68, P563, DOI 10.1016/j.bios.2015.01.029
   Cui RJ, 2008, BIOSENS BIOELECTRON, V23, P1666, DOI 10.1016/j.bios.2008.01.034
   de Planell-Saguer M, 2013, CLIN BIOCHEM, V46, P869, DOI 10.1016/j.clinbiochem.2013.02.017
   Ding L, 2013, ANAL CHIM ACTA, V797, P1, DOI 10.1016/j.aca.2013.07.035
   Dong SB, 2015, ACS APPL MATER INTER, V7, P8834, DOI 10.1021/acsami.5b01438
   Doria G, 2012, SENSORS-BASEL, V12, P1657, DOI 10.3390/s120201657
   Eletxigerra U, 2015, BIOSENS BIOELECTRON, V70, P34, DOI 10.1016/j.bios.2015.03.017
   Elshafey R, 2013, BIOSENS BIOELECTRON, V50, P143, DOI 10.1016/j.bios.2013.05.063
   Erden PE, 2013, TALANTA, V107, P312, DOI 10.1016/j.talanta.2013.01.043
   Feng DX, 2013, MICROCHIM ACTA, V180, P767, DOI 10.1007/s00604-013-0985-8
   Fogel R, 2016, ESSAYS BIOCHEM, V60, P101, DOI 10.1042/EBC20150011
   Forouzanfar MH, 2016, LANCET, V388, P1659, DOI 10.1016/S0140-6736(16)31679-8
   Fracchiolla NS, 2013, SENSORS-BASEL, V13, P6423, DOI 10.3390/s130506423
   Gao J, 2015, BIOSENS BIOELECTRON, V63, P465, DOI 10.1016/j.bios.2014.07.081
   Govindhan M, 2015, BIOSENS BIOELECTRON, V66, P474, DOI 10.1016/j.bios.2014.12.012
   Guo XF, 2013, ADV MATER, V25, P3397, DOI 10.1002/adma.201301219
   Guy OJ, 2012, MATER SCI FORUM, V711, P246, DOI 10.4028/www.scientific.net/MSF.711.246
   Hammond JL, 2016, ESSAYS BIOCHEM, V60, P69, DOI 10.1042/EBC20150008
   Han J, 2016, BIOSENS BIOELECTRON, V77, P1104, DOI 10.1016/j.bios.2015.11.008
   Han L, 2017, BIOSENS BIOELECTRON, V87, P466, DOI 10.1016/j.bios.2016.08.004
   Hayat A, 2014, SENSORS-BASEL, V14, P23439, DOI 10.3390/s141223439
   Haynes W. M., 2012, HANDBOOK OF CHEMISTR
   Heydari-Bafrooei E, 2017, BIOSENS BIOELECTRON, V91, P284, DOI 10.1016/j.bios.2016.12.048
   Hong CY, 2013, BIOSENS BIOELECTRON, V50, P132, DOI 10.1016/j.bios.2013.06.040
   Hsieh MC, 2016, CANCER MED-US, V5, P871, DOI 10.1002/cam4.632
   Hu R, 2014, BIOSENS BIOELECTRON, V53, P384, DOI 10.1016/j.bios.2013.10.015
   Hui N, 2017, ACS APPL MATER INTER, V9, P2914, DOI 10.1021/acsami.6b11682
   Hutter E, 2013, TRENDS PHARMACOL SCI, V34, P497, DOI 10.1016/j.tips.2013.07.002
   Ilkhani H, 2015, BIOSENS BIOELECTRON, V74, P491, DOI 10.1016/j.bios.2015.06.063
   Jang HD, 2015, BIOSENS BIOELECTRON, V63, P546, DOI 10.1016/j.bios.2014.08.008
   Jarczewska M, 2015, ANALYST, V140, P3794, DOI 10.1039/c4an02354d
   Jensen GC, 2011, PHYS CHEM CHEM PHYS, V13, P4888, DOI 10.1039/c0cp01755h
   Jeyapragasam T, 2014, SENSOR ACTUAT B-CHEM, V191, P681, DOI 10.1016/j.snb.2013.10.054
   Jiao L, 2017, MICROCHIM ACTA, V184, P423, DOI 10.1007/s00604-016-2023-0
   Jolly P, 2016, BIOSENS BIOELECTRON, V75, P188, DOI 10.1016/j.bios.2015.08.043
   Kavosi B, 2015, BIOSENS BIOELECTRON, V74, P915, DOI 10.1016/j.bios.2015.07.064
   Kavosi B, 2014, BIOSENS BIOELECTRON, V52, P20, DOI 10.1016/j.bios.2013.08.012
   Khan MS, 2018, ANALYST, V143, P1094, DOI 10.1039/c7an01932g
   Khashayar P., 2017, SCI REP, V7, P1
   Labib M, 2013, J AM CHEM SOC, V135, P3027, DOI 10.1021/ja308216z
   Li CY, 2015, ELECTROCHEM COMMUN, V60, P185, DOI 10.1016/j.elecom.2015.09.012
   Li FY, 2017, BIOSENS BIOELECTRON, V87, P630, DOI 10.1016/j.bios.2016.09.018
   Li GN, 2013, J SOLID STATE ELECTR, V17, P2333, DOI 10.1007/s10008-013-2098-z
   Li H, 2013, BIOSENS BIOELECTRON, V43, P25, DOI 10.1016/j.bios.2012.11.037
   Li WX, 2017, SENSOR ACTUAT B-CHEM, V248, P545, DOI 10.1016/j.snb.2017.04.021
   Liu B, 2012, MICROCHIM ACTA, V178, P163, DOI 10.1007/s00604-012-0822-5
   Liu B, 2017, NANO RES, V10, P618, DOI 10.1007/s12274-016-1321-5
   Liu SP, 2015, BIOSENS BIOELECTRON, V71, P57, DOI 10.1016/j.bios.2015.04.006
   Liu XQ, 2014, BIOSENS BIOELECTRON, V51, P76, DOI 10.1016/j.bios.2013.07.029
   Malik P., 2013, ISRN NANOMATER, V9
   Marques RCB, 2014, TALANTA, V129, P594, DOI 10.1016/j.talanta.2014.06.035
   Meirinho SG, 2016, BIOTECHNOL ADV, V34, P941, DOI 10.1016/j.biotechadv.2016.05.006
   Miao P, 2015, BIOSENS BIOELECTRON, V63, P365, DOI 10.1016/j.bios.2014.07.075
   Miao XM, 2016, BIOSENS BIOELECTRON, V86, P454, DOI 10.1016/j.bios.2016.07.001
   Mira TA, 2015, BIOSENS BIOELECTRON, V74, P594, DOI 10.1016/j.bios.2015.07.012
   Mohammadniaei M, 2018, SMALL, V14, DOI 10.1002/smll.201703970
   Nawaz MAH, 2016, SENSORS-BASEL, V16, DOI 10.3390/s16101651
   Otieno BA., 2016, M MA2016 01 33, P1627
   Ozsoz M, 2012, ELECTROCHEMICAL DNA BIOSENSORS, P1, DOI 10.1201/b11988
   Palanisamy S, 2014, COLLOID SURFACE B, V114, P164, DOI 10.1016/j.colsurfb.2013.10.006
   Pan LH, 2017, BIOSENS BIOELECTRON, V89, P598, DOI 10.1016/j.bios.2016.01.077
   Panraksa Y, 2018, TALANTA, V178, P1017, DOI 10.1016/j.talanta.2017.08.096
   Peng F, 2014, ACCOUNTS CHEM RES, V47, P612, DOI 10.1021/ar400221g
   Pihikova D, 2016, ANALYST, V141, P1044, DOI 10.1039/c5an02322j
   Pingarron JM, 2008, ELECTROCHIM ACTA, V53, P5848, DOI 10.1016/j.electacta.2008.03.005
   Rahi A, 2016, TALANTA, V156, P218, DOI 10.1016/j.talanta.2016.05.029
   Rajesh, 2016, ADV MATER INTERFACES, V3, DOI 10.1002/admi.201600124
   Rasheed PA, 2014, SENSOR ACTUAT B-CHEM, V204, P777, DOI 10.1016/j.snb.2014.08.043
   Regiart M., 2017, JJACA, V963, P83
   Ren KW, 2014, ANAL CHEM, V86, P7494, DOI 10.1021/ac5012377
   Riordan A.O., 2016, REP ELECTROCHEM, V1, DOI 10.2147/rie.s80550
   Saha K, 2012, CHEM REV, V112, P2739, DOI 10.1021/cr2001178
   Salimian R, 2017, CHEMELECTROCHEM, V4, P872, DOI 10.1002/celc.201700025
   Sapountzi E, 2017, SENSOR ACTUAT B-CHEM, V238, P392, DOI 10.1016/j.snb.2016.07.062
   Sarkar P, 2008, ELECTROANAL, V20, P1414, DOI 10.1002/elan.200804194
   Shan J, 2016, MICROCHIM ACTA, V183, P2889, DOI 10.1007/s00604-016-1941-1
   Sharafeldin M, 2017, BIOSENS BIOELECTRON, V91, P359, DOI 10.1016/j.bios.2016.12.052
   Shuai HL, 2016, BIOSENS BIOELECTRON, V86, P337, DOI 10.1016/j.bios.2016.06.057
   Song W, 2014, ANAL CHEM, V86, P2775, DOI 10.1021/ac500011k
   Sonuc MN, 2014, TALANTA, V120, P355, DOI 10.1016/j.talanta.2013.11.090
   Sun X., 2018, SF J NANOCHEM NANOTE, V1, P1002
   Tabrizi MA, 2015, BIOSENS BIOELECTRON, V74, P764, DOI 10.1016/j.bios.2015.07.032
   Tang CK, 2016, ACS SENSORS, V1, P1036, DOI 10.1021/acssensors.6b00256
   Tang ZX, 2017, BIOSENS BIOELECTRON, V92, P577, DOI 10.1016/j.bios.2016.10.057
   Tian JN, 2012, MICROCHIM ACTA, V178, P81, DOI 10.1007/s00604-012-0816-3
   Touhami A., 2014, BIOSENSORS NANOBIOSE
   Turner APF, 2013, CHEM SOC REV, V42, P3184, DOI 10.1039/c3cs35528d
   Tzouvadaki I, 2016, NANO LETT, V16, P4472, DOI 10.1021/acs.nanolett.6b01648
   Uliana CV, 2018, BIOSENS BIOELECTRON, V99, P156, DOI 10.1016/j.bios.2017.07.043
   Veselinovic J, 2018, NANOMATERIALS-BASEL, V8, DOI 10.3390/nano8050351
   Vigneshvar S, 2016, FRONT BIOENG BIOTECH, V4, DOI 10.3389/fbioe.2016.00011
   Wang BZ, 2014, BIOSENSORS-BASEL, V4, P243, DOI 10.3390/bios4030243
   Wang GX, 2017, ACS APPL MATER INTER, V9, P31153, DOI 10.1021/acsami.7b09529
   Wang GX, 2017, BIOSENS BIOELECTRON, V92, P396, DOI 10.1016/j.bios.2016.10.088
   Wang H, 2014, ANAL BIOCHEM, V465, P121, DOI 10.1016/j.ab.2014.08.016
   Wang H, 2013, ANAL BIOCHEM, V434, P123, DOI 10.1016/j.ab.2012.11.012
   Wang HQ, 2017, MICROCHIM ACTA, V184, P3247, DOI 10.1007/s00604-017-2287-z
   Wang WT, 2015, BIOSENS BIOELECTRON, V71, P51, DOI 10.1016/j.bios.2015.04.018
   Wang WT, 2014, BIOSENS BIOELECTRON, V58, P153, DOI 10.1016/j.bios.2014.02.055
   Wang Y, 2016, BIOSENS BIOELECTRON, V83, P319, DOI 10.1016/j.bios.2016.04.062
   Wang Y, 2015, J BIOL ENG, V9, DOI 10.1186/s13036-015-0014-z
   Wei Z, 2017, MOLECULES, V22, DOI 10.3390/molecules22030392
   Xi JB, 2016, ACS APPL MATER INTER, V8, P22563, DOI 10.1021/acsami.6b05561
   Xia N, 2015, ANAL CHIM ACTA, V878, P95, DOI 10.1016/j.aca.2015.04.018
   Xie Y., 2015, D J N R L, V10, P477
   Xie Y, 2017, NANO BIOMED ENG, V9, P57, DOI DOI 10.5101/nbe.v9i1.p57-71
   Xu Q, 2018, BIOSENS BIOELECTRON, V107, P153, DOI 10.1016/j.bios.2018.02.026
   Xu TS, 2015, MICROCHIM ACTA, V182, P2541, DOI 10.1007/s00604-015-1625-2
   Xu WJ, 2014, CHEM COMMUN, V50, P1451, DOI 10.1039/c3cc46725b
   Xu XW, 2013, ANAL BIOANAL CHEM, V405, P3097, DOI 10.1007/s00216-013-6715-6
   Yafiez-Sedeiio P., 2017, J CARBON RES, V3, P2
   Yang MH, 2010, BIOSENS BIOELECTRON, V26, P560, DOI 10.1016/j.bios.2010.07.040
   Yang TT, 2017, SENSOR ACTUAT B-CHEM, V239, P76, DOI 10.1016/j.snb.2016.08.001
   Zhang J, 2016, BIOSENS BIOELECTRON, V75, P452, DOI 10.1016/j.bios.2015.09.006
   Zhang M., 2012, ANALYST, V137
   Zhang SL, 2014, ANALYST, V139, P3629, DOI 10.1039/c4an00420e
   Zhang YC, 2014, MATERIALS, V7, P5169, DOI 10.3390/ma7075169
   Zhao LH, 2017, SENSOR ACTUAT B-CHEM, V241, P849, DOI 10.1016/j.snb.2016.11.012
   Zheng TT, 2014, J AM CHEM SOC, V136, P2288, DOI 10.1021/ja500169y
   Zhu Y, 2016, ACS APPL MATER INTER, V8, P2573, DOI 10.1021/acsami.5b10285
NR 148
TC 101
Z9 103
U1 8
U2 186
PU ELSEVIER ADVANCED TECHNOLOGY
PI OXFORD
PA OXFORD FULFILLMENT CENTRE THE BOULEVARD, LANGFORD LANE, KIDLINGTON,
   OXFORD OX5 1GB, OXON, ENGLAND
SN 0956-5663
EI 1873-4235
J9 BIOSENS BIOELECTRON
JI Biosens. Bioelectron.
PD FEB 1
PY 2019
VL 126
BP 773
EP 784
DI 10.1016/j.bios.2018.11.026
PG 12
WC Biophysics; Biotechnology & Applied Microbiology; Chemistry, Analytical;
   Electrochemistry; Nanoscience & Nanotechnology
WE Science Citation Index Expanded (SCI-EXPANDED)
SC Biophysics; Biotechnology & Applied Microbiology; Chemistry;
   Electrochemistry; Science & Technology - Other Topics
GA HK1IW
UT WOS:000457659500095
PM 30554099
DA 2023-06-30
ER

PT J
AU Saleh, MA
   Taha, MM
   Mohamed, MA
   Allam, NK
AF Saleh, Mahmoud A.
   Taha, Manar M.
   Mohamed, Mona A.
   Allam, Nageh K.
TI A novel and ultrasensitive electrochemical biosensor based on MnO2-V2O5
   nanorods for the detection of the antiplatelet prodrug agent Cilostazol
   in pharmaceutical formulations
SO MICROCHEMICAL JOURNAL
LA English
DT Article
DE Cilostazol; Electrochemical sensors; alpha-MnO2-V2O5 nanorods; Real
   samples
ID HPLC DETERMINATION; HUMAN PLASMA; SENSORS; OXIDE; PHARMACOLOGY;
   METABOLITES; NANOFIBERS; ELECTRODES; EFFICACY; ASPIRIN
AB A simple, novel, and highly sensitive electrochemical platform utilizing alpha-vanadium-manganese oxide (alpha-MnO2-V2O5) composite nanorods (NRs) was investigated for the electrochemical voltammetric determination of Cilostazol (CTL). The fabricated alpha-MnO2-V2O5 NRs showed a remarkable enhancement in the anodic oxidation of CTL in comparison to the unmodified bare carbon paste electrode (CPE). The proposed sensor composition and the suggested conditions of the electrochemical measurements were optimized using experimental design to ensure excellent electron transfer kinetics. Under these optimized conditions, square wave voltammetry exhibited a current response to the concentration gradient of CTL exhibited a linear range of 0.11-100.00 mu M at pH 7.0 with a detection limit of 2.48 x 10(-8) M and a limit of quantification of 8.26 x 10(-8) M. The proposed methodology was verified by the accurate determination of CTL in both dosage form and plasma with good recoveries. Due to the ease of preparation of alpha-MnO2-V2O5 NRs, it can be further used in the clinical analysis, quality control, and routine determination of CTL in its pharmaceutical preparations. To the best of our knowledge, there were no literature reposting the use of alpha-MnO2-V2O5 nanorods as a nanocomposite in electrochemical sensors.
C1 [Saleh, Mahmoud A.; Taha, Manar M.; Allam, Nageh K.] Amer Univ Cairo, Sch Sci & Engn, Energy Mat Lab, New Cairo 11835, Egypt.
   [Mohamed, Mona A.] Natl Org Drug Control & Res NODCAR, Pharmaceut Chem Dept, Giza, Egypt.
C3 Egyptian Knowledge Bank (EKB); American University Cairo; National
   Organization for Drug Control & Research (NODCAR)
RP Allam, NK (通讯作者)，Amer Univ Cairo, Sch Sci & Engn, Energy Mat Lab, New Cairo 11835, Egypt.
EM nageh.allam@aucegypt.edu
RI Allam, Nageh K./AAC-7756-2020; Ali, Mona/AAT-1242-2021
OI Allam, Nageh K./0000-0001-9458-3507; Ali, Mona/0000-0003-2721-5725;
   Taha, Manar/0000-0002-5445-8442
CR Abbas WA, 2020, NANOSCALE ADV, V2, P1512, DOI 10.1039/d0na00042f
   Armstrong AR, 1996, NATURE, V381, P499, DOI 10.1038/381499a0
   Armstrong AR, 1999, ELECTROCHIM ACTA, V45, P285, DOI 10.1016/S0013-4686(99)00211-X
   Asran AM, 2020, J MOL LIQ, V302, DOI 10.1016/j.molliq.2020.112498
   Basniwal PK, 2008, INDIAN J PHARM SCI, V70, P222, DOI 10.4103/0250-474X.41459
   Basniwal PK, 2010, TROP J PHARM RES, V9, P499
   Chapman Therese M, 2003, Am J Cardiovasc Drugs, V3, P117, DOI 10.2165/00129784-200303020-00006
   Chen RJ, 1996, CHEM MATER, V8, P1275, DOI 10.1021/cm950550+
   Chen RJ, 1997, J ELECTROCHEM SOC, V144, pL64, DOI 10.1149/1.1837554
   Chi YW, 2008, VASC HEALTH RISK MAN, V4, P1197, DOI 10.2147/VHRM.S3160
   Chowdhury M.M.I., 2012, J PHARM SCI-US, V10, P71, DOI [10.3329/dujps.v10i2.11783, DOI 10.3329/DUJPS.V10I2.11783]
   Compton RG, 2011, UNDERSTANDING VOLTAMMETRY, 2ND EDITION, P107
   Cui CJ, 2010, ELECTROCHIM ACTA, V55, P8870, DOI 10.1016/j.electacta.2010.07.087
   El-Bagary R.I., 2017, SPECTROCHIM ACTA A, V7, P676
   El-Gendy DM, 2019, J ENERGY STORAGE, V24, DOI 10.1016/j.est.2019.100760
   Elkady EF, 2017, J LIQ CHROMATOGR R T, V40, P190, DOI 10.1080/10826076.2017.1296461
   Fayed AS, 2007, J PHARMACEUT BIOMED, V45, P407, DOI 10.1016/j.jpba.2007.06.028
   Galyfos George, 2017, Vasc Specialist Int, V33, P89, DOI 10.5758/vsi.2017.33.3.89
   Ghosh D, 2016, PHYS CHEM CHEM PHYS, V18, P32876, DOI 10.1039/c6cp06611a
   Ibrahim DM, 2020, ACS APPL BIO MATER, V3, P3313, DOI 10.1021/acsabm.0c00250
   Jain R, 2012, J APPL ELECTROCHEM, V42, P341, DOI 10.1007/s10800-012-0402-8
   Kalambate PK, 2020, BIOSENS BIOELECTRON, V163, DOI 10.1016/j.bios.2020.112270
   Karimi-Maleh H, 2014, BIOSENS BIOELECTRON, V60, P1, DOI 10.1016/j.bios.2014.03.055
   Kovalakova P, 2020, CHEMOSPHERE, V251, DOI 10.1016/j.chemosphere.2020.126351
   Kumar Manoj, 2007, Recent Pat Cardiovasc Drug Discov, V2, P181, DOI 10.2174/157489007782418991
   Kuruba Siddappa Anjanappa, 2015, J APPL PHARM SCI SIM, V5, P117
   LAVIRON E, 1980, J ELECTROANAL CHEM, V112, P1, DOI 10.1016/S0022-0728(80)80002-7
   LEROUX F, 1995, SOLID STATE IONICS, V80, P307, DOI 10.1016/0167-2738(95)00152-V
   Lestari AD, 2004, J LIQ CHROMATOGR R T, V27, P2603, DOI 10.1081/JLC-200028425
   Liu MR, 2020, J HAZARD MATER, V388, DOI 10.1016/j.jhazmat.2020.122032
   McNulty D, 2016, RSC ADV, V6, P40932, DOI 10.1039/c6ra04853f
   Mohamed MA, 2018, NEW J CHEM, V42, P9911, DOI 10.1039/c8nj01600c
   Mohamed MA, 2018, TALANTA, V185, P344, DOI 10.1016/j.talanta.2018.03.104
   Mohamed MA, 2018, BIOSENS BIOELECTRON, V101, P90, DOI 10.1016/j.bios.2017.10.020
   Mohamed MA, 2017, BIOSENS BIOELECTRON, V89, P1034, DOI 10.1016/j.bios.2016.10.025
   Mohammed M, 2020, INT J CARDIOL, V316, P222, DOI 10.1016/j.ijcard.2020.05.042
   Mohammed MA, 2017, ELECTROANAL, V29, P506, DOI 10.1002/elan.201600311
   MURPHY DW, 1981, J ELECTROCHEM SOC, V128, P2053, DOI 10.1149/1.2127188
   Noma K, 2018, EXPERT OPIN PHARMACO, V19, P1719, DOI 10.1080/14656566.2018.1515199
   Pan TM., 2014, COMPREHENSIVE MAT PR, V13, P179
   Pareek D, 2014, ACTA CHROMATOGR, V26, P283, DOI 10.1556/AChrom.26.2014.2.7
   Pateland R.R., 2015, INT J REC SCI RES, V6, P3306
   Ribeiro JA, 2016, TALANTA, V160, P653, DOI 10.1016/j.talanta.2016.06.066
   Robertson AD, 2001, CHEM MATER, V13, P2380, DOI 10.1021/cm000965h
   Samir M, 2019, ACS SUSTAIN CHEM ENG, V7, P13471, DOI 10.1021/acssuschemeng.9b03026
   Schror K, 2002, DIABETES OBES METAB, V4, pS14, DOI 10.1046/j.1463-1326.2002.0040s2s14.x
   Sehit E, 2020, BIOSENS BIOELECTRON, V159, DOI 10.1016/j.bios.2020.112165
   [师少军 Shi Shaojun], 2006, [中国药学杂志, Chinese Pharmaceutical Journal], V41, P848
   Shinohara Y, 2008, CEREBROVASC DIS, V26, P63, DOI 10.1159/000135654
   Shinohara Y, 2006, CEREBROVASC DIS, V22, P57, DOI 10.1159/000092922
   Soliman AM, 2019, MAT SCI ENG C-MATER, V103, DOI 10.1016/j.msec.2019.109750
   Sorkin EM, 1999, DRUG AGING, V14, P63, DOI 10.2165/00002512-199914010-00005
   Tata PNV, 2001, J PHARMACEUT BIOMED, V24, P381, DOI 10.1016/S0731-7085(00)00426-X
   Tata PNV, 1998, J PHARMACEUT BIOMED, V18, P441, DOI 10.1016/S0731-7085(98)00052-1
   Vigil JA, 2018, ACS APPL MATER INTER, V10, P2040, DOI 10.1021/acsami.7b16576
   Wang C, 2019, TALANTA, V193, P184, DOI 10.1016/j.talanta.2018.09.103
   Xue Y, 2018, ACTA PHARMACOL SIN, V39, P205, DOI 10.1038/aps.2017.85
   Yeon KJ, 2005, J LIQ CHROMATOGR R T, V28, P109, DOI 10.1081/JLC-200038606
   Ziyatdinova G, 2013, J SOLID STATE ELECTR, V17, P2679, DOI 10.1007/s10008-013-2170-8
NR 59
TC 6
Z9 6
U1 6
U2 37
PU ELSEVIER
PI AMSTERDAM
PA RADARWEG 29, 1043 NX AMSTERDAM, NETHERLANDS
SN 0026-265X
EI 1095-9149
J9 MICROCHEM J
JI Microchem J.
PD MAY
PY 2021
VL 164
AR 105946
DI 10.1016/j.microc.2021.105946
EA JAN 2021
PG 7
WC Chemistry, Analytical
WE Science Citation Index Expanded (SCI-EXPANDED)
SC Chemistry
GA RF8LS
UT WOS:000635090400016
DA 2023-06-30
ER

PT J
AU Campuzano, S
   Yanez-Sedeno, P
   Pingarron, JM
AF Campuzano, Susana
   Yanez-Sedeno, Paloma
   Manuel Pingarron, Jose
TI Electrochemical Genosensing of Circulating Biomarkers
SO SENSORS
LA English
DT Review
DE circulating biomarkers; electrochemical genosensors; cancer; bacterial
   and viral infections; neurodegenerative diseases
ID HIGHLY SENSITIVE DETERMINATION; MYCOBACTERIUM-TUBERCULOSIS; DNA
   BIOSENSOR; GRAPHENE OXIDE; CANCER; HYBRIDIZATION; GENE; IMMUNOSENSORS;
   AMPLIFICATION; PROTEIN
AB Management and prognosis of diseases requires the measurement in non-or minimally invasively collected samples of specific circulating biomarkers, consisting of any measurable or observable factors in patients that indicate normal or disease-related biological processes or responses to therapy. Therefore, on-site, fast and accurate determination of these low abundance circulating biomarkers in scarcely treated body fluids is of great interest for health monitoring and biological applications. In this field, electrochemical DNA sensors (or genosensors) have demonstrated to be interesting alternatives to more complex conventional strategies. Currently, electrochemical genosensors are considered very promising analytical tools for this purpose due to their fast response, low cost, high sensitivity, compatibility with microfabrication technology and simple operation mode which makes them compatible with point-of-care (POC) testing. In this review, the relevance and current challenges of the determination of circulating biomarkers related to relevant diseases (cancer, bacterial and viral infections and neurodegenerative diseases) are briefly discussed. An overview of the electrochemical nucleic acid-based strategies developed in the last five years for this purpose is given to show to both familiar and non-expert readers the great potential of these methodologies for circulating biomarker determination. After highlighting the main features of the reported electrochemical genosensing strategies through the critical discussion of selected examples, a conclusions section points out the still existing challenges and future directions in this field.
C1 [Campuzano, Susana; Yanez-Sedeno, Paloma; Manuel Pingarron, Jose] Univ Complutense Madrid, Fac CC Quim, Dept Quim Analit, E-28040 Madrid, Spain.
C3 Complutense University of Madrid
RP Campuzano, S; Pingarron, JM (通讯作者)，Univ Complutense Madrid, Fac CC Quim, Dept Quim Analit, E-28040 Madrid, Spain.
EM susanacr@quim.ucm.es; yseo@quim.ucm.es; pingarro@quim.ucm.es
OI CAMPUZANO RUIZ, SUSANA/0000-0002-9928-6613; Pingarron,
   Jose/0000-0003-2271-1383
FU Spanish Ministerio de Economia y Competitividad Research
   [CTQ2015-70023-R, CTQ2015-64402-C2-1-R]; NANOAVANSENS Program from the
   Comunidad de Madrid [S2013/MT3029]
FX Financial support of the CTQ2015-70023-R and CTQ2015-64402-C2-1-R
   (Spanish Ministerio de Economia y Competitividad Research Projects) and
   S2013/MT3029 (NANOAVANSENS Program from the Comunidad de Madrid) are
   gratefully acknowledged.
CR Azimzadeh M, 2016, BIOSENS BIOELECTRON, V77, P99, DOI 10.1016/j.bios.2015.09.020
   Bahadir EB, 2015, TALANTA, V132, P162, DOI 10.1016/j.talanta.2014.08.063
   Barreda-Garcia S, 2016, ANAL BIOANAL CHEM, V408, P8603, DOI 10.1007/s00216-016-9514-z
   Barreda-Garcia S, 2015, BIOSENS BIOELECTRON, V68, P122, DOI 10.1016/j.bios.2014.12.029
   Campuzano S, 2014, ANGEW CHEM INT EDIT, V53, P6168, DOI 10.1002/anie.201403270
   Campuzano S, 2011, ANAL BIOANAL CHEM, V399, P2413, DOI 10.1007/s00216-010-4645-0
   Cardoso AR, 2016, BIOSENS BIOELECTRON, V80, P621, DOI 10.1016/j.bios.2016.02.035
   Castaneda MT, 2007, BIOSENS BIOELECTRON, V22, P1961, DOI 10.1016/j.bios.2006.08.031
   Chang HX, 2011, CURR ORG CHEM, V15, P506, DOI 10.2174/138527211794474500
   Chen JH, 2011, CHEM COMMUN, V47, P8004, DOI 10.1039/c1cc11929j
   Cheng FF, 2016, BIOSENS BIOELECTRON, V85, P891, DOI 10.1016/j.bios.2016.06.008
   Chikkaveeraiah BV, 2012, ACS NANO, V6, P6546, DOI 10.1021/nn3023969
   Collinge J., 2011, ANNU REV NEUROSCI, V24, P519, DOI [10.1146/annurev.neuro.24.1.51911283320, DOI 10.1146/ANNUREV.NEURO.24.1.51911283320]
   Rama EC, 2016, ELECTROANAL, V28, P1700, DOI 10.1002/elan.201600126
   de la Escosura-Muniz A, 2016, SMALL, V12, P205, DOI 10.1002/smll.201502350
   Dixit CK, 2016, ANALYST, V141, P536, DOI 10.1039/c5an01829c
   de Avila BEF, 2015, ANAL CHEM, V87, P2290, DOI 10.1021/ac504032d
   Garcia MFKD, 2016, J CHEM TECHNOL BIOT, V91, P2810, DOI 10.1002/jctb.4890
   Heifets LB, 1999, INT J TUBERC LUNG D, V3, P564
   Hianik T, 2016, ELECTROANAL, V28, P1764, DOI 10.1002/elan.201600153
   Huang HY, 2015, BIOSENS BIOELECTRON, V68, P442, DOI 10.1016/j.bios.2015.01.039
   Hwang HJ, 2017, BIOSENS BIOELECTRON, V87, P164, DOI 10.1016/j.bios.2016.08.031
   Kumar PKR, 2016, BIOSENSORS-BASEL, V6, DOI 10.3390/bios6030040
   Labib M, 2013, J AM CHEM SOC, V135, P3027, DOI 10.1021/ja308216z
   Laocharoensuk R, 2016, ELECTROANAL, V28, P1716, DOI 10.1002/elan.201600248
   Low KF, 2015, J BIOMED NANOTECHNOL, V11, P702, DOI 10.1166/jbn.2015.1956
   Mach KE, 2015, PLOS NEGLECT TROP D, V9, DOI 10.1371/journal.pntd.0003845
   Matsishin M, 2016, SENSOR ACTUAT B-CHEM, V222, P1152, DOI 10.1016/j.snb.2015.08.012
   McQuistan A, 2014, CHEM COMMUN, V50, P4690, DOI 10.1039/c4cc01290a
   Miodek A, 2015, ANAL CHEM, V87, P9257, DOI 10.1021/acs.analchem.5b01761
   Miodek A, 2013, ANAL CHEM, V85, P7704, DOI 10.1021/ac400605p
   Oliveira N, 2015, SENSORS-BASEL, V15, P15562, DOI 10.3390/s150715562
   Pinto AM, 2013, COLLOID SURFACE B, V111, P188, DOI 10.1016/j.colsurfb.2013.05.022
   Piro B, 2011, ELECTROCHIM ACTA, V56, P10688, DOI 10.1016/j.electacta.2011.04.094
   Rahman MM, 2015, SENSORS-BASEL, V15, P3801, DOI 10.3390/s150203801
   Rasheed PA, 2014, SENSOR ACTUAT B-CHEM, V204, P777, DOI 10.1016/j.snb.2014.08.043
   Ren YQ, 2013, ANAL CHEM, V85, P4784, DOI 10.1021/ac400583e
   Ronkainen NJ, 2014, MATERIALS, V7, P4669, DOI 10.3390/ma7064669
   Rusling JF, 2010, ANALYST, V135, P2496, DOI 10.1039/c0an00204f
   Silveira CM, 2016, BIOSENSORS-BASEL, V6, DOI 10.3390/bios6040051
   Sotillo A, 2014, J MICROBIOL METH, V103, P25, DOI 10.1016/j.mimet.2014.04.014
   Tan Y, 2015, ANAL CHEM, V87, P9204, DOI 10.1021/acs.analchem.5b01470
   Thiruppathiraja C, 2011, ANAL BIOCHEM, V417, P73, DOI 10.1016/j.ab.2011.05.034
   Torrente-Rodriguez RM, 2016, BIOSENS BIOELECTRON, V86, P516, DOI 10.1016/j.bios.2016.07.003
   Torrente-Rodriguez RM, 2016, BIOSENS BIOELECTRON, V77, P543, DOI 10.1016/j.bios.2015.10.016
   Torrente-Rodriguez RM, 2015, BIOSENS BIOELECTRON, V66, P385, DOI 10.1016/j.bios.2014.11.047
   Torrente-Rodriguez RM, 2014, ELECTROANAL, V26, P2080, DOI 10.1002/elan.201400317
   Torrente-Rodriguez R. M., 2016, JSM BIOTECHNOL BIOEN, V3, P1064
   Torrente-Rodriguez RM, 2016, ACS SENSORS, V1, P896, DOI 10.1021/acssensors.6b00266
   Wandtke T, 2015, VIRUSES-BASEL, V7, P751, DOI 10.3390/v7020751
   Wang JX, 2012, ANAL CHEM, V84, P6400, DOI 10.1021/ac203368h
   Wang MN, 2015, J ELECTROANAL CHEM, V756, P147, DOI 10.1016/j.jelechem.2015.08.026
   Wang ZW, 2013, BIOSENS BIOELECTRON, V45, P108, DOI 10.1016/j.bios.2013.02.007
   Wei F, 2014, AM J RESP CRIT CARE, V190, P1117, DOI 10.1164/rccm.201406-1003OC
   Wei F, 2010, PEDIATR RES, V67, P458, DOI 10.1203/PDR.0b013e3181d361c3
   Wu J, 2010, ANAL CHEM, V82, P8830, DOI 10.1021/ac101474k
   Wu L, 2016, CHEM COMMUN, V52, P12080, DOI 10.1039/c6cc07099j
   Wu L, 2014, NUCLEIC ACIDS RES, V42, DOI 10.1093/nar/gku858
   Wu L, 2014, NANO TODAY, V9, P197, DOI 10.1016/j.nantod.2014.04.002
   Yamanaka K, 2014, ELECTROANAL, V26, P2686, DOI 10.1002/elan.201400447
   Yang LL, 2015, ANAL METHODS-UK, V7, P5303, DOI 10.1039/c5ay01062d
   Yao B, 2014, CHEM COMMUN, V50, P9704, DOI 10.1039/c4cc03330b
   Zari N, 2009, ANAL LETT, V42, P519, DOI 10.1080/00032710802421897
   Zhang J, 2016, BIOSENS BIOELECTRON, V75, P452, DOI 10.1016/j.bios.2015.09.006
   Zouari M, 2017, BIOSENS BIOELECTRON, V91, P40, DOI 10.1016/j.bios.2016.12.033
   Zribi B, 2016, BIOMICROFLUIDICS, V10, DOI 10.1063/1.4940887
NR 66
TC 28
Z9 28
U1 1
U2 44
PU MDPI
PI BASEL
PA ST ALBAN-ANLAGE 66, CH-4052 BASEL, SWITZERLAND
EI 1424-8220
J9 SENSORS-BASEL
JI Sensors
PD APR
PY 2017
VL 17
IS 4
AR 866
DI 10.3390/s17040866
PG 20
WC Chemistry, Analytical; Engineering, Electrical & Electronic; Instruments
   & Instrumentation
WE Science Citation Index Expanded (SCI-EXPANDED)
SC Chemistry; Engineering; Instruments & Instrumentation
GA EU1YU
UT WOS:000400822900207
PM 28420103
OA gold, Green Published, Green Accepted, Green Submitted
DA 2023-06-30
ER

PT J
AU You, J
   Park, H
   Lee, H
   Jang, K
   Park, J
   Na, S
AF You, Juneseok
   Park, Hyunjun
   Lee, Hakbeom
   Jang, Kuewhan
   Park, Jinsung
   Na, Sungsoo
TI Sensitive and selective DNA detecting electrochemical sensor via double
   cleaving CRISPR Cas12a and dual polymerization on hyperbranched rolling
   circle amplification
SO BIOSENSORS & BIOELECTRONICS
LA English
DT Article
DE Electrochemical sensor; CRISPR (Clustered regularly interspaced short;
   palindromic repeats) Cas12a; Hyperbranched rolling circle
   amplification&nbsp; (HRCA)
ID REDUCED GRAPHENE OXIDE; NUCLEIC-ACID DETECTION; LABEL-FREE; ISOTHERMAL
   AMPLIFICATION; ULTRASENSITIVE DETECTION; BIOSENSOR; MUTATION;
   HYBRIDIZATION; CRISPR-CAS12A; POLYMERASE
AB Electrochemical sensors are widely used for nucleic acid detection. However, they exhibit low sensitivity and specificity. To overcome these limitations, DNA amplification method is necessary. In this study, we introduced CRISPR (Clustered regularly interspaced short palindromic repeats) Cas12a-dependent hyperbranched rolling circle amplification (HRCA) into an electrochemical sensor platform. By resolving the existing false-positive issue of HRCA, CRISPR Cas12a determines the real positive amplification that able to enhance its sensitivity for extremely low concentrations of nucleic acids and specificity for single-point mutations. In detail, CRISPR Cas12a, which activates the nucleic acid amplification reaction, was used for both trans and cis cleavage for the first time. Finally, selectively amplified DNA was detected using a screen-printed electrode. Using the change in surface coverage by DNA, the electrochemical sensor detected a decrease in the redox signal. In summary, combining a novel DNA amplification method and electrochemical sensor platform, our proposed method compensates for the shortcomings of existing RCA and hyperbranched RCA, secures a high sensitivity of 10 aM, and overcomes false-positivity problems. Moreover, such creative applications of CRISPR Cas12a may lead to the expansion of its applications to other nucleic acid amplification methods.
C1 [You, Juneseok; Park, Hyunjun; Lee, Hakbeom; Na, Sungsoo] Korea Univ, Dept Mech Engn, Seoul 02841, South Korea.
   [Jang, Kuewhan] Hoseo Univ, Sch Mech & Automot Engn, Asan 31499, South Korea.
   [Park, Jinsung] Sungkyunkwan Univ SKKU, Dept Biomechatron Engn, 2066 Seobu Ro, Suwon 16419, South Korea.
C3 Korea University; Hoseo University; Sungkyunkwan University (SKKU)
RP Na, S (通讯作者)，Korea Univ, Dept Mech Engn, Seoul 02841, South Korea.; Park, J (通讯作者)，Sungkyunkwan Univ SKKU, Dept Biomechatron Engn, 2066 Seobu Ro, Suwon 16419, South Korea.
EM nanojspark@skku.edu; nass@korea.ac.kr
OI Park, Jinsung/0000-0001-8096-7286
FU National Research Foundation of Korea (NRF) [NRF-2016R1A5A1010148, NRF-
   2020R1F1A1075581]; Korea University
FX This study was supported by the National Research Foundation of Korea
   (NRF), under grant numbers NRF-2016R1A5A1010148 and
   NRF-2020R1F1A1075581, and a Korea University Grant.
CR Armbruster David A, 2008, Clin Biochem Rev, V29 Suppl 1, pS49
   Barrangou R, 2014, MOL CELL, V54, P234, DOI 10.1016/j.molcel.2014.03.011
   Benyidi A, 2016, TALANTA, V147, P621, DOI 10.1016/j.talanta.2015.10.043
   Bi S, 2013, CHEM COMMUN, V49, P6906, DOI 10.1039/c3cc43353f
   BLANCO L, 1989, J BIOL CHEM, V264, P8935
   Campuzano S, 2010, BIOSENS BIOELECTRON, V26, P1225, DOI 10.1016/j.bios.2010.06.011
   Cao GH, 2021, ANAL CHIM ACTA, V1182, DOI 10.1016/j.aca.2021.338943
   Chan CY, 2015, SENSOR ACTUAT B-CHEM, V220, P131, DOI 10.1016/j.snb.2015.05.052
   Chen JS, 2018, SCIENCE, V360, P436, DOI 10.1126/science.aar6245
   Cheng XX, 2021, SENSOR ACTUAT B-CHEM, V331, DOI 10.1016/j.snb.2021.129458
   Chin LJ, 2008, CANCER RES, V68, P8535, DOI 10.1158/0008-5472.CAN-08-2129
   Drummond TG, 2003, NAT BIOTECHNOL, V21, P1192, DOI 10.1038/nbt873
   Du WF, 2019, ANAL CHIM ACTA, V1050, P132, DOI 10.1016/j.aca.2018.10.068
   de Avila BEF, 2013, ANAL CHIM ACTA, V784, P18, DOI 10.1016/j.aca.2013.04.039
   Gootenberg JS, 2018, SCIENCE, V360, P439, DOI 10.1126/science.aaq0179
   Gootenberg JS, 2017, SCIENCE, V356, P438, DOI 10.1126/science.aam9321
   Guo SW, 2020, BRIT J CANCER, V122, P857, DOI 10.1038/s41416-019-0704-2
   Heidenreich M, 2016, NAT REV NEUROSCI, V17, P36, DOI 10.1038/nrn.2015.2
   Huang BM, 2020, TALANTA, V218, DOI 10.1016/j.talanta.2020.121126
   James A, 2015, EXPERT REV MOL DIAGN, V15, P1475, DOI 10.1586/14737159.2015.1090877
   Jang K, 2017, BIOSENS BIOELECTRON, V87, P222, DOI 10.1016/j.bios.2016.08.045
   Jia B, 2019, FRONT MICROBIOL, V10, DOI 10.3389/fmicb.2019.02860
   Jiang HX, 2018, SENSOR ACTUAT B-CHEM, V260, P70, DOI 10.1016/j.snb.2017.12.203
   Khorshed AA, 2019, TALANTA, V198, P447, DOI 10.1016/j.talanta.2019.01.117
   Kobunai T, 2010, BIOCHEM BIOPH RES CO, V395, P158, DOI 10.1016/j.bbrc.2010.03.167
   Li JW, 2020, INT J ELECTROCHEM SC, V15, P2727, DOI 10.20964/2020.03.62
   Li J, 2018, TALANTA, V181, P80, DOI 10.1016/j.talanta.2018.01.002
   Li LX, 2019, ACS SYNTH BIOL, V8, P2228, DOI 10.1021/acssynbio.9b00209
   Li SY, 2018, CELL DISCOV, V4, DOI 10.1038/s41421-018-0028-z
   Li XY, 2021, TALANTA, V226, DOI 10.1016/j.talanta.2021.122183
   Li Y, 2019, TRENDS BIOTECHNOL, V37, P730, DOI 10.1016/j.tibtech.2018.12.005
   Li YX, 2006, SENSOR ACTUAT B-CHEM, V115, P134, DOI 10.1016/j.snb.2005.08.022
   Liu N, 2022, BIOELECTROCHEMISTRY, V146, DOI 10.1016/j.bioelechem.2022.108105
   Liu R, 2021, CHEM SCI, V12, P9022, DOI 10.1039/d1sc00512j
   Lizardi PM, 1998, NAT GENET, V19, P225, DOI 10.1038/898
   Lomidze L, 2018, ANAL METHODS-UK, V10, P2972, DOI [10.1039/C8AY00843D, 10.1039/c8ay00843d]
   Ma Q, 2019, SENSOR ACTUAT B-CHEM, V281, P424, DOI 10.1016/j.snb.2018.10.141
   Neves MMPS, 2012, SENSOR ACTUAT B-CHEM, V163, P253, DOI 10.1016/j.snb.2012.01.048
   Notomi T, 2000, NUCLEIC ACIDS RES, V28, DOI 10.1093/nar/28.12.e63
   Ozkan-Ariksoysal D, 2017, TALANTA, V166, P27, DOI 10.1016/j.talanta.2017.01.005
   Park C, 2021, NANOTECHNOLOGY, V32, DOI 10.1088/1361-6528/ac20fa
   Park H, 2018, J MECH SCI TECHNOL, V32, P1927, DOI 10.1007/s12206-018-0348-9
   Phipps AI, 2013, BRIT J CANCER, V108, P1757, DOI 10.1038/bjc.2013.118
   Rachiglio AM, 2019, CANCERS, V11, DOI 10.3390/cancers11060859
   Rai V, 2012, TALANTA, V98, P112, DOI 10.1016/j.talanta.2012.06.055
   Rashid J.I.A., 2017, SENS BIOSENSING RES, V16, P19, DOI [10.1016/j.sbsr.2017.09.001, DOI 10.1016/J.SBSR.2017.09.001]
   Reid MS, 2018, ANGEW CHEM INT EDIT, V57, P11856, DOI 10.1002/anie.201712217
   Rizi KS, 2021, TALANTA, V226, DOI 10.1016/j.talanta.2021.122099
   Sander JD, 2014, NAT BIOTECHNOL, V32, P347, DOI 10.1038/nbt.2842
   SEYAMA T, 1992, NUCLEIC ACIDS RES, V20, P2493, DOI 10.1093/nar/20.10.2493
   Sheydaei O, 2020, SENSOR ACTUAT B-CHEM, V309, DOI 10.1016/j.snb.2019.127559
   SOUTHERN EM, 1975, J MOL BIOL, V98, P503, DOI 10.1016/S0022-2836(75)80083-0
   Tanner Nathan A, 2014, Curr Protoc Mol Biol, V105, DOI 10.1002/0471142727.mb1514s105
   Tormin TF, 2014, SENSOR ACTUAT B-CHEM, V202, P93, DOI 10.1016/j.snb.2014.04.096
   Uygun HDE, 2020, TALANTA, V206, DOI 10.1016/j.talanta.2019.120225
   Vestheim H, 2008, FRONT ZOOL, V5, DOI 10.1186/1742-9994-5-12
   Wei YP, 2018, BIOSENS BIOELECTRON, V103, P99, DOI 10.1016/j.bios.2017.12.024
   Xiong Y, 2020, J AM CHEM SOC, V142, P207, DOI 10.1021/jacs.9b09211
   Xu MD, 2013, CHEM COMMUN, V49, P7304, DOI 10.1039/c3cc43205j
   Yin K, 2020, ANAL CHEM, V92, P8561, DOI 10.1021/acs.analchem.0c01459
   Zhang DC, 2020, ACS SENSORS, V5, P557, DOI 10.1021/acssensors.9b02461
   Zhang G, 2020, MICROCHEM J, V158, DOI 10.1016/j.microc.2020.105239
   Zhang WS, 2021, ANAL CHEM, V93, P4126, DOI 10.1021/acs.analchem.1c00013
   Zhang X, 2018, SENSOR ACTUAT B-CHEM, V277, P634, DOI 10.1016/j.snb.2018.09.058
   Zhao WA, 2008, ANGEW CHEM INT EDIT, V47, P6330, DOI 10.1002/anie.200705982
   Zhou BQ, 2022, SENSOR ACTUAT B-CHEM, V351, DOI 10.1016/j.snb.2021.130906
   Zhou N, 2009, TALANTA, V77, P1021, DOI 10.1016/j.talanta.2008.07.058
   Zhu X., 2016, ROLLING CIRCLE AMPLI, P49
   Zhu Y, 2016, ACS APPL MATER INTER, V8, P2573, DOI 10.1021/acsami.5b10285
   Zhuang JY, 2014, ANAL CHEM, V86, P8400, DOI 10.1021/ac501986k
NR 70
TC 1
Z9 1
U1 136
U2 136
PU ELSEVIER ADVANCED TECHNOLOGY
PI OXFORD
PA OXFORD FULFILLMENT CENTRE THE BOULEVARD, LANGFORD LANE, KIDLINGTON,
   OXFORD OX5 1GB, OXON, ENGLAND
SN 0956-5663
EI 1873-4235
J9 BIOSENS BIOELECTRON
JI Biosens. Bioelectron.
PD MAR 15
PY 2023
VL 224
AR 115078
DI 10.1016/j.bios.2023.115078
EA JAN 2023
PG 9
WC Biophysics; Biotechnology & Applied Microbiology; Chemistry, Analytical;
   Electrochemistry; Nanoscience & Nanotechnology
WE Science Citation Index Expanded (SCI-EXPANDED)
SC Biophysics; Biotechnology & Applied Microbiology; Chemistry;
   Electrochemistry; Science & Technology - Other Topics
GA 8L1MX
UT WOS:000923554200001
PM 36641878
DA 2023-06-30
ER

PT J
AU Morkvenaite-Vilkonciene, I
   Genys, P
   Ramanaviciene, A
   Ramanavicius, A
AF Morkvenaite-Vilkonciene, I.
   Genys, P.
   Ramanaviciene, A.
   Ramanavicius, A.
TI Scanning electrochemical impedance microscopy for investigation of
   glucose oxidase catalyzed reaction
SO COLLOIDS AND SURFACES B-BIOINTERFACES
LA English
DT Article
DE Scanning electrochemical microscopy; Scanning electrochemical impedance
   spectroscopy; Glucose oxidase; Gluconic acid; Glucose biosensor; Two
   electrode configuration
ID AU NANOPARTICLES; SPECTROSCOPY; VISUALIZATION; BIOSENSORS; RESOLUTION;
   ELECTRODE; COATINGS; CELLS; SECM
AB In this research biointerface based on immobilized glucose oxidase (GOx) was evaluated by scanning electrochemical impedance microscopy (SEIM), which consisted of merged scanning electrochemical microscopy (SECM) and electrochemical impedance spectroscopy (EIS). The gluconolactone, which is quickly hydrolyzed to gluconic acid, is produced during the enzyme-catalyzed glucose oxidation reaction. Gluconic acid formed above an enzyme-modified not-conducting plastic surface, was evaluated by EIS technique. A two electrode cell consisting of a scanning probe, which was based on 10 mu m diameter ultramicroelectrode and stationary platinum counter/reference electrode was applied for the measurement. Locally measured solution impedance depends on the gluconic acid concentration close to the ultramicroelectrode surface and on the ion diffusion, which is hindered when the electrode is approaching close to the GOx-modified surface. EIS results were evaluated by applying an equivalent circuit consisting of elements representing solution resistance, double-layer capacitance, charge-transfer resistance and Warburg impedance. Solution resistance was calculated and showed to be dependent on the position of ultramicroelectrode. Also it was observed that the thickness of the conducting layer and gluconic acid concentration both are changing in time. The results indicate that here proposed SEIM technique could become a valuable tool for the investigation and characterization of enzyme-modified surfaces of biosensors and biofuel cells. (C) 2015 Elsevier B.V. All rights reserved.
C1 [Morkvenaite-Vilkonciene, I.; Genys, P.; Ramanavicius, A.] Vilnius Univ, Fac Chem, Dept Phys Chem, LT-03225 Vilnius, Lithuania.
   [Ramanaviciene, A.] Vilnius Univ, Fac Chem, Dept Analyt & Environm Chem, LT-03225 Vilnius, Lithuania.
C3 Vilnius University; Vilnius University
RP Ramanavicius, A (通讯作者)，Vilnius Univ, Fac Chem, Dept Phys Chem, Naugarduko Str 24, LT-03225 Vilnius, Lithuania.
EM arunas.ramanavicius@chf.vu.lt
RI Morkvenaite-Vilkonciene, Inga/GRS-9863-2022; Morkvenaite-Vilkonciene,
   Inga/P-7325-2018; Morkvenaite-Vilkonciene, Inga/AAG-5101-2020
OI Morkvenaite-Vilkonciene, Inga/0000-0001-5936-9900;
   Morkvenaite-Vilkonciene, Inga/0000-0001-5936-9900;
   Morkvenaite-Vilkonciene, Inga/0000-0001-5936-9900; Ramanavicius,
   Arunas/0000-0002-0885-3556; Ramanaviciene, Almira/0000-0001-5864-0359
FU European Social Fund under the Global Grant measure
FX This research was funded by the European Social Fund under the Global
   Grant measure.
CR Ammam M, 2013, BIOSENS BIOELECTRON, V39, P274, DOI 10.1016/j.bios.2012.07.066
   Bandarenka AS, 2013, ANAL CHEM, V85, P2443, DOI 10.1021/ac303490t
   Baranski AS, 2004, J SOLID STATE ELECTR, V8, P683, DOI 10.1007/s10008-004-0533-x
   Bourigua S, 2013, ELECTROANAL, V25, P644, DOI 10.1002/elan.201200243
   Ciobanu M, 2008, ANAL CHEM, V80, P2717, DOI 10.1021/ac7021184
   Darowicki K, 2010, ELECTROCHIM ACTA, V55, P3741, DOI 10.1016/j.electacta.2010.01.081
   Diakowski PM, 2007, ELECTROCHEM COMMUN, V9, P2617, DOI 10.1016/j.elecom.2007.08.010
   Dong YP, 2013, RUSS J ELECTROCHEM+, V49, P571, DOI 10.1134/S1023193513060037
   Eckhard K, 2007, ELECTROCHEM COMMUN, V9, P1311, DOI 10.1016/j.elecom.2007.01.027
   Eckhard K, 2008, CHEM-EUR J, V14, P3968, DOI 10.1002/chem.200701861
   Eckhard K, 2007, ANAL CHEM, V79, P5435, DOI 10.1021/ac070605e
   Ghica ME, 2013, SENSOR ACTUAT B-CHEM, V178, P270, DOI 10.1016/j.snb.2012.12.113
   Gabrielli C, 2006, J PHYS CHEM B, V110, P20478, DOI 10.1021/jp063055h
   Gabrielli C, 2004, J PHYS CHEM B, V108, P11620, DOI 10.1021/jp0496809
   Haghighi B, 2013, COLLOID SURFACE B, V103, P566, DOI 10.1016/j.colsurfb.2012.11.010
   HECHT HJ, 1993, J MOL BIOL, V229, P153, DOI 10.1006/jmbi.1993.1015
   HORROCKS BR, 1993, ANAL CHEM, V65, P3605, DOI 10.1021/ac00072a013
   Katemann BB, 2002, ELECTROCHEM COMMUN, V4, P134
   Kuznetsov V, 2014, ELECTROCHEM COMMUN, V44, P38, DOI 10.1016/j.elecom.2014.04.011
   Lisdat F, 2008, ANAL BIOANAL CHEM, V391, P1555, DOI 10.1007/s00216-008-1970-7
   Mirkin MV, 2011, PHYS CHEM CHEM PHYS, V13, P21196, DOI 10.1039/c1cp22376c
   Philippe LVS, 2003, J ELECTROCHEM SOC, V150, pB111, DOI 10.1149/1.1554913
   PIERCE DT, 1992, ANAL CHEM, V64, P1795, DOI 10.1021/ac00041a011
   Ramanavicius A, 2014, ELECTROCHIM ACTA, V146, P659, DOI 10.1016/j.electacta.2014.08.130
   Skale S, 2007, CORROS SCI, V49, P1045, DOI 10.1016/j.corsci.2006.06.027
   Szocinski M, 2010, POLYM DEGRAD STABIL, V95, P960, DOI 10.1016/j.polymdegradstab.2010.03.016
NR 26
TC 25
Z9 26
U1 1
U2 68
PU ELSEVIER SCIENCE BV
PI AMSTERDAM
PA PO BOX 211, 1000 AE AMSTERDAM, NETHERLANDS
SN 0927-7765
EI 1873-4367
J9 COLLOID SURFACE B
JI Colloid Surf. B-Biointerfaces
PD FEB 1
PY 2015
VL 126
BP 598
EP 602
DI 10.1016/j.colsurfb.2015.01.007
PG 5
WC Biophysics; Chemistry, Physical; Materials Science, Biomaterials
WE Science Citation Index Expanded (SCI-EXPANDED)
SC Biophysics; Chemistry; Materials Science
GA CD2OM
UT WOS:000350918900078
PM 25620444
DA 2023-06-30
ER

PT J
AU Pohanka, M
AF Pohanka, Miroslav
TI Screen Printed Electrodes in Biosensors and Bioassays. A Review
SO INTERNATIONAL JOURNAL OF ELECTROCHEMICAL SCIENCE
LA English
DT Review
DE 3D printing; amperometry; assay; bioassay; biosensor; carbon; electrode;
   gold; print; voltammetry
ID GLUCOSE-OXIDASE; GOLD NANOPARTICLES; GRAPHENE OXIDE; FABRICATION; COPPER
AB Screen-printed electrodes and screen-printed electrochemical sensors (devices containing more electrodes on the same printed platform) are a promising tool in for the construction of portable analytical devices. Various biosensors and bioassays are connected with the screen-printed electrodes respective electrochemical sensors outcoming from the electrodes. The glucose biosensors containing glucose oxidase, devices also called personal glucometers, are the most commercially relevant biosensors based on screen printed electrodes. Nevertheless, the research on this issue is resuming and new devices having practical impact can be expected in the future. This review summarizes basic data about biosensors and similar bioanalytical devices, provides overview of actual literature and disses practical relevance of the methods. Recent papers are cited in this review article.
C1 [Pohanka, Miroslav] Univ Def, Fac Mil Hlth Sci, Trebesska 1575, CZ-50001 Hradec Kralove, Czech Republic.
C3 University of Defence - Czech Republic
RP Pohanka, M (通讯作者)，Univ Def, Fac Mil Hlth Sci, Trebesska 1575, CZ-50001 Hradec Kralove, Czech Republic.
EM miroslav.pohanka@gmail.com
RI Pohanka, Miroslav/D-7607-2012
OI Pohanka, Miroslav/0000-0001-8804-8356
FU Ministry of Defence of the Czech Republic -long-term organization
   development plan Medical Aspects of Weapons of Mass Destruction of the
   Faculty of Military Health Sciences, University of Defence
FX This work was supported by a Ministry of Defence of the Czech Republic
   -long-term organization development plan Medical Aspects of Weapons of
   Mass Destruction of the Faculty of Military Health Sciences, University
   of Defence.
CR Alam A, 2020, MATER LETT, V273, DOI 10.1016/j.matlet.2020.127933
   Anfossi L, 2018, BIOSENSORS-BASEL, V9, DOI 10.3390/bios9010002
   Arevalo B, 2020, BIOSENS BIOELECTRON, V160, DOI 10.1016/j.bios.2020.112233
   Atchudan R, 2019, BIOSENS BIOELECTRON, V126, P160, DOI 10.1016/j.bios.2018.10.049
   Attaallah R, 2020, BIOSENS BIOELECTRON, V159, DOI 10.1016/j.bios.2020.112203
   Beitollahi H, 2020, ACS OMEGA, V5, P2049, DOI 10.1021/acsomega.9b03788
   De Biasi F, 2020, PROG NUCL MAG RES SP, V117, P70, DOI 10.1016/j.pnmrs.2019.12.001
   Borse V, 2019, SENSOR ACTUAT B-CHEM, V280, P24, DOI 10.1016/j.snb.2018.10.034
   Bu S., 2018, MIKROCHIM ACTA, V185
   Castrovilli MC, 2020, BIOSENS BIOELECTRON, V163, DOI 10.1016/j.bios.2020.112299
   Charoenkitamorn K, 2020, SENSOR ACTUAT B-CHEM, V315, DOI 10.1016/j.snb.2020.128089
   Chorsi MT, 2019, ADV MATER, V31, DOI 10.1002/adma.201802084
   CLARK LC, 1962, ANN NY ACAD SCI, V102, P29, DOI 10.1111/j.1749-6632.1962.tb13623.x
   de Moraes NC, 2020, ELECTROPHORESIS, V41, P278, DOI 10.1002/elps.201900270
   Descoeudres A, 2020, PROG PHOTOVOLTAICS, V28, P569, DOI 10.1002/pip.3227
   Devasenathipathy R, 2015, ENZYME MICROB TECH, V78, P40, DOI 10.1016/j.enzmictec.2015.06.006
   Dvorak P, 2020, TALANTA, V217, DOI 10.1016/j.talanta.2020.121068
   Echeverri D, 2020, TALANTA, V217, DOI 10.1016/j.talanta.2020.121117
   Fakude CT, 2020, ELECTROANAL, V32, P2650, DOI 10.1002/elan.202060070
   Ferri Stefano, 2011, J Diabetes Sci Technol, V5, P1068
   Fu L, 2020, BIOSENS BIOELECTRON, V159, DOI 10.1016/j.bios.2020.112212
   Geng D, 2017, SENSOR ACTUAT B-CHEM, V244, P131, DOI 10.1016/j.snb.2016.12.122
   Gensowski K, 2020, PROG PHOTOVOLTAICS, V28, P538, DOI 10.1002/pip.3206
   German N, 2012, COLLOID SURFACE A, V413, P224, DOI 10.1016/j.colsurfa.2012.02.012
   He WJ, 2020, NANOSCALE RES LETT, V15, DOI 10.1186/s11671-020-3285-3
   Huang YY, 2020, SOL ENERG MAT SOL C, V214, DOI 10.1016/j.solmat.2020.110585
   Jain M, 2019, CRIT REV TOXICOL, V49, P387, DOI 10.1080/10408444.2019.1626800
   Jeong MS, 2020, SOL ENERG MAT SOL C, V210, DOI 10.1016/j.solmat.2020.110519
   Kim HY, 2020, THERANOSTICS, V10, P4507, DOI 10.7150/thno.41484
   Koushki E, 2020, PHOTODIAGN PHOTODYN, V30, DOI 10.1016/j.pdpdt.2020.101771
   Krzyczmonik P, 2018, ELECTROCATALYSIS-US, V9, P380, DOI 10.1007/s12678-017-0442-2
   Li M, 2017, CURR OPIN ELECTROCHE, V3, P137, DOI 10.1016/j.coelec.2017.08.016
   Lu KC, 2020, ANAL METHODS-UK, V12, P2661, DOI 10.1039/d0ay00430h
   Martinkova P, 2019, ANAL LETT, V52, P1396, DOI 10.1080/00032719.2018.1542434
   McCormick W, 2020, J ELECTROANAL CHEM, V860, DOI 10.1016/j.jelechem.2020.113912
   Mentana A, 2020, ANAL CHIM ACTA, V1115, P16, DOI 10.1016/j.aca.2020.04.020
   Moerland CP, 2019, LAB CHIP, V19, P919, DOI 10.1039/c8lc01323c
   Mohammadniaei M, 2020, BIOSENS BIOELECTRON, V159, DOI 10.1016/j.bios.2020.112208
   Monteiro T, 2019, CRIT REV ANAL CHEM, V49, P44, DOI 10.1080/10408347.2018.1461552
   NAGATA R, 1995, BIOSENS BIOELECTRON, V10, P261, DOI 10.1016/0956-5663(95)96845-P
   Nikolaus N, 2008, MICROCHIM ACTA, V160, P15, DOI 10.1007/s00604-007-0834-8
   Oleinikov VA, 2020, BIOCHEMISTRY-MOSCOW+, V85, P196, DOI 10.1134/S0006297920140102
   Othman AM, 2020, INT J BIOL MACROMOL, V153, P855, DOI 10.1016/j.ijbiomac.2020.03.049
   Padhamnath P, 2020, SOL ENERGY, V202, P73, DOI 10.1016/j.solener.2020.03.087
   Pan M, 2020, NANOMATERIALS-BASEL, V10, DOI 10.3390/nano10061180
   Perez-Fernandez B, 2020, BIOSENSORS-BASEL, V10, DOI 10.3390/bios10040032
   Petroni JM, 2017, ANAL CHIM ACTA, V954, P88, DOI 10.1016/j.aca.2016.12.027
   Pohanka M, 2019, BRATISL MED J, V120, P397, DOI 10.4149/BLL_2019_065
   Pohanka M, 2017, MINI-REV MED CHEM, V20, P20
   Pohanka M, 2019, MATERIALS, V12, DOI 10.3390/ma12142303
   Pohanka M, 2018, INT J ELECTROCHEM SC, V13, P12000, DOI 10.20964/2018.12.259
   Pohanka M, 2018, MATERIALS, V11, DOI 10.3390/ma11030448
   Pohanka M, 2018, TALANTA, V178, P970, DOI 10.1016/j.talanta.2017.10.031
   Pohanka M, 2017, CHEM PAP, V71, P1553, DOI 10.1007/s11696-017-0166-z
   Pohanka M, 2017, INT J ELECTROCHEM SC, V12, P496, DOI 10.20964/2017.01.44
   Pohanka M, 2016, ANAL LETT, V49, P2865, DOI 10.1080/00032719.2016.1166370
   Pohanka M, 2015, SENSORS-BASEL, V15, P13752, DOI 10.3390/s150613752
   Pohanka M, 2015, CHEM PAP, V69, P4, DOI 10.2478/s11696-014-0542-x
   Pohanka M, 2014, ENVIRON TOXICOL PHAR, V37, P455, DOI 10.1016/j.etap.2014.01.001
   Pohanka M, 2011, BIOMED PAP, V155, P219, DOI 10.5507/bp.2011.036
   Razzino CA, 2020, BIOSENS BIOELECTRON, V163, DOI 10.1016/j.bios.2020.112238
   Sanli S, 2020, TALANTA, V217, DOI 10.1016/j.talanta.2020.121111
   Sharifi M, 2020, TALANTA, V212, DOI 10.1016/j.talanta.2020.120782
   Silva NFD, 2020, TALANTA, V216, DOI 10.1016/j.talanta.2020.120976
   da Silva ENT, 2019, ELECTROPHORESIS, V40, P1322, DOI 10.1002/elps.201800478
   da Silva ENT, 2017, ELECTROPHORESIS, V38, P2733, DOI 10.1002/elps.201700160
   Urusov AE, 2019, BIOSENSORS-BASEL, V9, DOI 10.3390/bios9030089
   Uygun ZO, 2020, ANAL CHIM ACTA, V1121, P35, DOI 10.1016/j.aca.2020.04.009
   Valentini F, 2019, SENSORS-BASEL, V19, DOI 10.3390/s19194303
   Wang DR, 2018, CHEM SOC REV, V47, P4611, DOI 10.1039/c7cs00192d
   Watson HA, 2019, ARTIF INTELL MED, V100, DOI 10.1016/j.artmed.2019.101707
   Wu LC, 2019, AM J NEURORADIOL, V40, P206, DOI 10.3174/ajnr.A5896
   Wu MH, 2008, CLIN CHEM, V54, P1689, DOI 10.1373/clinchem.2008.106328
NR 73
TC 16
Z9 16
U1 30
U2 131
PU ESG
PI BELGRADE
PA BORIVOJA STEVANOVICA 25-7, BELGRADE, 11000, SERBIA
SN 1452-3981
J9 INT J ELECTROCHEM SC
JI Int. J. Electrochem. Sci.
PD NOV
PY 2020
VL 15
IS 11
BP 11024
EP 11035
DI 10.20964/2020.11.19
PG 12
WC Electrochemistry
WE Science Citation Index Expanded (SCI-EXPANDED)
SC Electrochemistry
GA OV0SG
UT WOS:000591930300029
OA Bronze
DA 2023-06-30
ER

PT J
AU Zhang, RY
   Belwal, T
   Li, L
   Lin, XY
   Xu, YQ
   Luo, ZS
AF Zhang, Ruyuan
   Belwal, Tarun
   Li, Li
   Lin, Xingyu
   Xu, Yanqun
   Luo, Zisheng
TI Nanomaterial-based biosensors for sensing key foodborne pathogens:
   Advances from recent decades
SO COMPREHENSIVE REVIEWS IN FOOD SCIENCE AND FOOD SAFETY
LA English
DT Review
DE biosensor; detection; food safety; nanomaterials; pathogens
ID ESCHERICHIA-COLI 0157H7; LABEL-FREE DETECTION; GOLD NANOPARTICLES;
   QUANTUM DOTS; SALMONELLA-TYPHIMURIUM; GRAPHENE OXIDE; ELECTROCHEMICAL
   BIOSENSORS; COLORIMETRIC DETECTION; STAPHYLOCOCCUS-AUREUS; SENSITIVE
   DETECTION
AB Foodborne pathogen contamination has become a severe threat to human health. Traditional methods for foodborne pathogen detection have several disadvantages, including long detection time, low sensitivity, and low selectivity. The emergence of multiple excellent nanomaterials enables the construction of novel biosensors for foodborne pathogen detection. Based on the outstanding properties of nanomaterials, the novel biosensors possess the advantages of sensitivity, specificity, rapidity, accuracy, and simplicity. The present review comprehensively summarizes the advanced biosensors, including electrochemical, colorimetric, fluorescent, and surface enhanced Raman scattering biosensors for sensing key foodborne pathogens in recent decades. Furthermore, several issues are identified for further exploration, and possible directions for the development of biosensors are discussed.
C1 [Zhang, Ruyuan; Belwal, Tarun; Li, Li; Lin, Xingyu; Xu, Yanqun; Luo, Zisheng] Zhejiang Univ, Natl Local Joint Engn Lab Intelligent Food Techno, Coll Biosyst Engn & Food Sci,Zhejiang Key Lab Agr, Key Lab Agroprod Postharvest Handling,Minist Agr, Hangzhou 310058, Peoples R China.
   [Xu, Yanqun; Luo, Zisheng] Zhejiang Univ, Ningbo Res Inst, Ningbo, Peoples R China.
   [Luo, Zisheng] Fuli Inst Food Sci, Hangzhou, Peoples R China.
C3 Ministry of Agriculture & Rural Affairs; Zhejiang University; Zhejiang
   University
RP Luo, ZS (通讯作者)，Zhejiang Univ, Natl Local Joint Engn Lab Intelligent Food Techno, Coll Biosyst Engn & Food Sci,Zhejiang Key Lab Agr, Key Lab Agroprod Postharvest Handling,Minist Agr, Hangzhou 310058, Peoples R China.
EM luozisheng@zju.edu.cn
RI li, lian/HSG-2194-2023; Li, Li/IAQ-0885-2023; Lin, Xingyu/N-8857-2019
OI Lin, Xingyu/0000-0002-0950-0736; Xu, Yanqun/0000-0003-3488-9445; luo,
   zisheng/0000-0001-8232-9739
FU KeyResearch andDevelopment Program of Zhejiang Province, China
   [2018C02049]; NationalKey Research andDevelopment Programof China
   [2019YFC1604504, 2019YFD1002301]; Technology Innovation Progammeof
   Zhejiang Province [ZJWR0102001]
FX KeyResearch andDevelopment Program of Zhejiang Province, China,
   Grant/Award Number: 2018C02049; NationalKey Research andDevelopment
   Programof China, Grant/AwardNumbers: 2019YFC1604504, 2019YFD1002301;
   Technology Innovation Progammeof Zhejiang Province, Grant/Award Number:
   ZJWR0102001
CR Alamer S, 2018, MICROCHIM ACTA, V185, DOI 10.1007/s00604-018-2696-7
   Ali MRK, 2017, P NATL ACAD SCI USA, V114, pE3110, DOI 10.1073/pnas.1619302114
   Ando J, 2011, NANO LETT, V11, P5344, DOI 10.1021/nl202877r
   Apyari VV, 2012, ANAL METHODS-UK, V4, P3193, DOI 10.1039/c2ay25675d
   Bae NH, 2018, SENSORS-BASEL, V18, DOI 10.3390/s18093158
   Bhunia AK, 2008, ADV FOOD NUTR RES, V54, P1, DOI 10.1016/S1043-4526(07)00001-0
   Bhunia AK, 2014, FUTURE MICROBIOL, V9, P935, DOI [10.2217/fmb.14.61, 10.2217/FMB.14.61]
   Bintsis T, 2017, AIMS MICROBIOL, V3, P529, DOI 10.3934/microbiol.2017.3.529
   Birnbaumer GM, 2009, LAB CHIP, V9, P3549, DOI 10.1039/b914738a
   Brooks BW, 2004, VET MICROBIOL, V103, P77, DOI 10.1016/j.vetmic.2004.07.008
   Chen Y, 2017, NANO TODAY, V12, P98, DOI 10.1016/j.nantod.2016.12.013
   Chen YH, 2017, MICROCHIM ACTA, V184, P1801, DOI 10.1007/s00604-017-2184-5
   Cheng L, 2020, ADV MATER, V32, DOI 10.1002/adma.201902333
   Chillawar RR, 2015, J ANAL CHEM+, V70, P399, DOI 10.1134/S1061934815040152
   Croxen MA, 2013, CLIN MICROBIOL REV, V26, P822, DOI 10.1128/CMR.00022-13
   Damm S, 2015, APPL PHYS LETT, V106, DOI 10.1063/1.4919968
   Daniel MC, 2004, CHEM REV, V104, P293, DOI 10.1021/cr030698+
   Diaz-Amaya S, 2019, ANAL CHIM ACTA, V1081, P146, DOI 10.1016/j.aca.2019.07.028
   Elahi N, 2019, MAT SCI ENG C-MATER, V105, DOI 10.1016/j.msec.2019.110113
   Eum NS, 2010, SENSOR ACTUAT B-CHEM, V143, P784, DOI 10.1016/j.snb.2009.09.054
   Fenzl C, 2016, TRAC-TREND ANAL CHEM, V79, P306, DOI 10.1016/j.trac.2015.10.018
   Gao FS, 2013, PLOS ONE, V8, DOI 10.1371/journal.pone.0068658
   Gao R, 2018, J AGR FOOD CHEM, V66, P10898, DOI 10.1021/acs.jafc.8b02164
   Geagea R, 2015, CHEM COMMUN, V51, P402, DOI 10.1039/c4cc07474b
   Gracie K, 2014, CHEM SCI, V5, P1030, DOI 10.1039/c3sc52875h
   Guo YN, 2017, MICROCHIM ACTA, V184, P745, DOI 10.1007/s00604-016-2017-y
   Hao N, 2017, BIOSENS BIOELECTRON, V97, P377, DOI 10.1016/j.bios.2017.06.025
   He SJ, 2010, ADV FUNCT MATER, V20, P453, DOI 10.1002/adfm.200901639
   Hochel I, 2007, FOOD AGR IMMUNOL, V18, P151, DOI 10.1080/09540100701666857
   Huang BY, 2017, CARBOHYD POLYM, V157, P576, DOI 10.1016/j.carbpol.2016.10.025
   Huo Y, 2016, BIOSENS BIOELECTRON, V78, P315, DOI 10.1016/j.bios.2015.11.043
   Jain PK, 2007, NANO TODAY, V2, P18, DOI 10.1016/S1748-0132(07)70016-6
   Jiang HR, 2013, J BIOMED NANOTECHNOL, V9, P674, DOI 10.1166/jbn.2013.1575
   Jin BR, 2017, BIOSENS BIOELECTRON, V90, P525, DOI 10.1016/j.bios.2016.10.029
   Juneja S, 2019, COLLOID SURFACE B, V182, DOI 10.1016/j.colsurfb.2019.110349
   Jung JH, 2010, ANGEW CHEM INT EDIT, V49, P5708, DOI 10.1002/anie.201001428
   Kaittanis C, 2010, ADV DRUG DELIVER REV, V62, P408, DOI 10.1016/j.addr.2009.11.013
   Kang CH, 2017, MAR POLLUT BULL, V118, P261, DOI 10.1016/j.marpolbul.2017.02.070
   Kang T, 2010, NANO LETT, V10, P1189, DOI 10.1021/nl1000086
   Kirk MD, 2015, PLOS MED, V12, DOI [10.1371/journal.pmed.1001940, 10.1371/journal.pmed.1001921]
   Kneipp K, 1997, PHYS REV LETT, V78, P1667, DOI 10.1103/PhysRevLett.78.1667
   Koo OK, 2011, J APPL MICROBIOL, V111, P93, DOI 10.1111/j.1365-2672.2011.05040.x
   Kucherenko IS, 2019, NANOSCALE ADV, V1, P4560, DOI 10.1039/c9na00491b
   Lan LY, 2017, BIOSENS BIOELECTRON, V91, P504, DOI 10.1016/j.bios.2017.01.007
   Lazcka O, 2007, BIOSENS BIOELECTRON, V22, P1205, DOI 10.1016/j.bios.2006.06.036
   Lee H, 2018, BIOSENS BIOELECTRON, V118, P153, DOI 10.1016/j.bios.2018.07.050
   Lee JS, 2007, ANGEW CHEM INT EDIT, V46, P4093, DOI 10.1002/anie.200700269
   Lee SJ, 2008, SENSOR ACTUAT B-CHEM, V132, P443, DOI 10.1016/j.snb.2007.10.035
   Li JW, 2019, ANAL BIOANAL CHEM, V411, P6067, DOI 10.1007/s00216-019-01991-z
   Li K, 2011, TALANTA, V84, P607, DOI 10.1016/j.talanta.2010.12.042
   Li X, 2017, ACS APPL MATER INTER, V9, P5817, DOI 10.1021/acsami.6b15185
   Liang YR, 2017, BIOSENS BIOELECTRON, V91, P199, DOI 10.1016/j.bios.2016.12.007
   Lin DH, 2019, MICROCHIM ACTA, V186, DOI 10.1007/s00604-019-3282-3
   Liu DQ, 2019, NANOTECHNOLOGY, V30, DOI 10.1088/1361-6528/aaea36
   Liu JY, 2017, APPL CATAL B-ENVIRON, V207, P429, DOI 10.1016/j.apcatb.2017.01.071
   Liu TY, 2011, NAT COMMUN, V2, DOI 10.1038/ncomms1546
   Liu YS, 2017, FOOD CONTROL, V80, P380, DOI 10.1016/j.foodcont.2017.05.032
   Lou TT, 2012, ANAL METHODS-UK, V4, P488, DOI 10.1039/c2ay05764f
   Lu C, 2017, LANGMUIR, V33, P630, DOI 10.1021/acs.langmuir.6b04502
   Luong JHT, 2008, BIOTECHNOL ADV, V26, P492, DOI 10.1016/j.biotechadv.2008.05.007
   Lv X, 2019, J AGR FOOD CHEM, V67, P9390, DOI 10.1021/acs.jafc.9b03414
   Magliulo M, 2007, J AGR FOOD CHEM, V55, P4933, DOI 10.1021/jf063600b
   Mei Z, 2017, ANAL CHEM, V89, P633, DOI 10.1021/acs.analchem.6b02797
   Melaine F, 2017, ANAL CHEM, V89, P7802, DOI 10.1021/acs.analchem.7b01942
   Meng JH, 2002, MICROBES INFECT, V4, P395, DOI 10.1016/S1286-4579(02)01552-6
   Michalet X, 2005, SCIENCE, V307, P538, DOI 10.1126/science.1104274
   Bui MPN, 2015, NANO LETT, V15, P6239, DOI 10.1021/acs.nanolett.5b02837
   Moezi P, 2019, J APPL MICROBIOL, V127, P262, DOI 10.1111/jam.14285
   Mok JS, 2019, FOOD CONTROL, V106, DOI 10.1016/j.foodcont.2019.06.023
   Muniandy S, 2019, BIOELECTROCHEMISTRY, V127, P136, DOI 10.1016/j.bioelechem.2019.02.005
   Luong NTQ, 2019, J ELECTRON MATER, V48, P5328, DOI 10.1007/s11664-019-07343-y
   Nie SM, 1997, SCIENCE, V275, P1102, DOI 10.1126/science.275.5303.1102
   Nze UC, 2019, BIOSENS BIOELECTRON, V135, P137, DOI 10.1016/j.bios.2019.04.002
   Paniel N, 2019, FOODS, V8, DOI 10.3390/foods8090371
   Park K, 2019, BIOSENS BIOELECTRON, V130, P225, DOI 10.1016/j.bios.2019.01.033
   Peltomaa R, 2018, ACS NANO, V12, P11333, DOI 10.1021/acsnano.8b06094
   Preciado-Flores S, 2011, CHEM COMMUN, V47, P4129, DOI 10.1039/c0cc05517d
   Pumera M, 2010, CHEM SOC REV, V39, P4146, DOI 10.1039/c002690p
   Qiu HW, 2018, SENSOR ACTUAT B-CHEM, V255, P1407, DOI 10.1016/j.snb.2017.08.127
   Qiu L, 2016, ACS APPL MATER INTER, V8, P24394, DOI 10.1021/acsami.6b06674
   Quintela IA, 2019, FRONT MICROBIOL, V10, DOI 10.3389/fmicb.2019.01138
   Ranjbar S, 2018, SENSOR ACTUAT B-CHEM, V255, P1536, DOI 10.1016/j.snb.2017.08.160
   Ren W, 2019, BIOSENS BIOELECTRON, V126, P324, DOI 10.1016/j.bios.2018.10.066
   Ren W, 2017, SENSOR ACTUAT B-CHEM, V247, P923, DOI 10.1016/j.snb.2017.03.090
   Rodriguez-Lorenzo L, 2019, ACS APPL NANO MATER, V2, P6081, DOI 10.1021/acsanm.9b01223
   Rosi N. L., 2010, CHEM REV, V36, P1547
   Rotariu L, 2016, TRAC-TREND ANAL CHEM, V79, P80, DOI 10.1016/j.trac.2015.12.017
   Rubab M, 2018, BIOSENS BIOELECTRON, V105, P49, DOI 10.1016/j.bios.2018.01.023
   Rudolf R, 2003, NAT REV MOL CELL BIO, V4, P579, DOI 10.1038/nrm1153
   Sahoo AK, 2012, NANOSCALE, V4, P1688, DOI 10.1039/c2nr11837h
   Samanta A, 2014, NANO LETT, V14, P5052, DOI 10.1021/nl501709s
   Sapsford KE, 2006, ANGEW CHEM INT EDIT, V45, P4562, DOI 10.1002/anie.200503873
   Scallan E, 2011, EMERG INFECT DIS, V17, P16, DOI [10.3201/eid1701.P21101, 10.3201/eid1701.091101p2]
   Scharff RL, 2016, AM J PREV MED, V50, pS66, DOI 10.1016/j.amepre.2015.09.018
   Scognamiglio V, 2012, ANAL CHIM ACTA, V751, P161, DOI 10.1016/j.aca.2012.09.010
   Shaibani PM, 2018, ACS SENSORS, V3, P815, DOI 10.1021/acssensors.8b00063
   Shi JY, 2015, BIOSENS BIOELECTRON, V67, P595, DOI 10.1016/j.bios.2014.09.059
   Shoaie N, 2018, MICROCHIM ACTA, V185, DOI 10.1007/s00604-018-2749-y
   Silva NFD, 2019, TALANTA, V194, P134, DOI 10.1016/j.talanta.2018.10.024
   Singh AK, 2018, FRONT SUSTAIN FOOD S, V2, DOI 10.3389/fsufs.2018.00074
   Su HC, 2013, ANALYST, V138, P3026, DOI 10.1039/c3an00026e
   Su HC, 2012, SENSOR ACTUAT B-CHEM, V161, P298, DOI 10.1016/j.snb.2011.10.035
   Su XL, 2004, ANAL CHEM, V76, P4806, DOI 10.1021/ac049442+
   Sun YG, 2015, TALANTA, V141, P300, DOI 10.1016/j.talanta.2015.03.052
   Tak M, 2014, BIOSENS BIOELECTRON, V59, P200, DOI 10.1016/j.bios.2014.03.036
   Tan LL, 2017, SMALL, V13, DOI 10.1002/smll.201603370
   Tavakkoli M, 2017, ACS CATAL, V7, P3121, DOI 10.1021/acscatal.7b00199
   Tomassetti M, 2015, SENSORS-BASEL, V15, P3435, DOI 10.3390/s150203435
   Tsou YH, 2018, SMALL, V14, DOI 10.1002/smll.201801588
   Velasco-Garcia MN, 2009, SEMIN CELL DEV BIOL, V20, P27, DOI 10.1016/j.semcdb.2009.01.013
   Velusamy V, 2010, BIOTECHNOL ADV, V28, P232, DOI 10.1016/j.biotechadv.2009.12.004
   Villalonga ML, 2019, SENSOR ACTUAT B-CHEM, V279, P15, DOI 10.1016/j.snb.2018.09.092
   Wan JZ, 2016, SCI REP-UK, V6, DOI 10.1038/srep19806
   Wang HY, 2015, ANGEW CHEM INT EDIT, V54, P5132, DOI 10.1002/anie.201412294
   Wang L, 2007, BIOCONJUGATE CHEM, V18, P297, DOI 10.1021/bc060255n
   Wang YX, 2013, BIOSENS BIOELECTRON, V49, P492, DOI 10.1016/j.bios.2013.05.061
   WHO (World Health Organization), 2017, BURD FOODB DIS WHO E
   Wu HQ, 2011, INT J FOOD SCI TECH, V46, P921, DOI 10.1111/j.1365-2621.2010.02531.x
   Wu JK, 2019, ANAL CHEM, V91, P1027, DOI 10.1021/acs.analchem.8b04314
   Wu L, 2014, NANO TODAY, V9, P197, DOI 10.1016/j.nantod.2014.04.002
   Wu LN, 2016, SCI CHINA CHEM, V59, P30, DOI 10.1007/s11426-015-5518-3
   Wu X, 2017, COLLOID SURFACE B, V156, P305, DOI 10.1016/j.colsurfb.2017.05.047
   Xiang N, 2017, PEPTIDES, V94, P10, DOI 10.1016/j.peptides.2017.05.010
   Xie DH, 2016, ACS APPL MATER INTER, V8, P25137, DOI 10.1021/acsami.6b08566
   Xie TF, 2017, FOOD CONTROL, V71, P315, DOI 10.1016/j.foodcont.2016.06.046
   Xin Q, 2019, ADV MATER, V31, DOI 10.1002/adma.201804838
   Xu K, 2009, SENSORS-BASEL, V9, P5534, DOI 10.3390/s90705534
   Xu SY, 2018, ACS APPL NANO MATER, V1, P1257, DOI 10.1021/acsanm.7b00301
   Xu XH, 2017, SCI REP-UK, V7, DOI 10.1038/s41598-017-01371-6
   Yan B, 2009, ACS NANO, V3, P1190, DOI 10.1021/nn800836f
   Yang DT, 2016, TALANTA, V146, P457, DOI 10.1016/j.talanta.2015.09.006
   Yin BF, 2016, BIOSENS BIOELECTRON, V86, P996, DOI 10.1016/j.bios.2016.07.106
   Yin XT, 2017, ANAL SCI, V33, P659, DOI 10.2116/analsci.33.659
   Yuan KS, 2018, CHEM SCI, V9, P8781, DOI 10.1039/c8sc04637a
   Zelada-Guillen GA, 2012, BIOSENS BIOELECTRON, V31, P226, DOI 10.1016/j.bios.2011.10.021
   Zelada-Guillen GA, 2010, ANAL CHEM, V82, P9254, DOI 10.1021/ac101739b
   Zelada-Guillen GA, 2009, ANGEW CHEM INT EDIT, V48, P7334, DOI 10.1002/anie.200902090
   Zhan SN, 2019, J AGR FOOD CHEM, V67, P9104, DOI 10.1021/acs.jafc.9b03400
   Zhan ZX, 2020, FOOD CONTROL, V107, DOI 10.1016/j.foodcont.2019.106806
   Zhang DD, 2016, SCI REP-UK, V6, DOI 10.1038/srep33235
   Zhang HY, 2019, BIOSENS BIOELECTRON, V141, DOI 10.1016/j.bios.2019.111476
   Zhang H, 2015, BIOSENS BIOELECTRON, V74, P872, DOI 10.1016/j.bios.2015.07.033
   Zhang XY, 2006, VIB SPECTROSC, V42, P2, DOI 10.1016/j.vibspec.2006.02.001
   Zhang YD, 2013, ANAL CHEM, V85, P8455, DOI 10.1021/ac401966d
   Zhao W, 2008, CHEMBIOCHEM, V9, P2363, DOI 10.1002/cbic.200800282
   Zhao YX, 2015, CHEM REV, V115, P12491, DOI 10.1021/acs.chemrev.5b00428
   Zheng LB, 2018, SENSOR ACTUAT B-CHEM, V276, P42, DOI 10.1016/j.snb.2018.08.078
   Zheng LY, 2019, BIOSENS BIOELECTRON, V124, P143, DOI 10.1016/j.bios.2018.10.006
   Zhou BQ, 2017, J DAIRY SCI, V100, P8804, DOI 10.3168/jds.2017-13362
   Zhou C, 2018, BIOSENS BIOELECTRON, V117, P347, DOI 10.1016/j.bios.2018.06.005
   Zhou HB, 2014, ANAL CHEM, V86, P1525, DOI 10.1021/ac402935p
   Zhu D, 2014, ANAL CHIM ACTA, V846, P44, DOI 10.1016/j.aca.2014.07.024
   Zhu FJ, 2018, MICROCHIM ACTA, V185, DOI 10.1007/s00604-017-2572-x
   Zhu Q, 2013, BIOSENS BIOELECTRON, V43, P440, DOI 10.1016/j.bios.2012.12.030
   Zhu TF, 2018, MICROCHIM ACTA, V185, DOI 10.1007/s00604-017-2573-9
   Zhu W, 2019, ADV MATER, V31, DOI 10.1002/adma.201800426
   Zhu Y, 2006, INT IMMUNOL, V18, P1671, DOI 10.1093/intimm/dxl101
   Zong C, 2018, CHEM REV, V118, P4946, DOI 10.1021/acs.chemrev.7b00668
NR 158
TC 34
Z9 36
U1 35
U2 144
PU WILEY
PI HOBOKEN
PA 111 RIVER ST, HOBOKEN 07030-5774, NJ USA
SN 1541-4337
J9 COMPR REV FOOD SCI F
JI Compr. Rev. Food. Sci. Food Saf.
PD JUL
PY 2020
VL 19
IS 4
BP 1465
EP 1487
DI 10.1111/1541-4337.12576
EA JUN 2020
PG 23
WC Food Science & Technology
WE Science Citation Index Expanded (SCI-EXPANDED)
SC Food Science & Technology
GA ML5RJ
UT WOS:000538304500001
PM 33337098
OA Bronze
DA 2023-06-30
ER

PT J
AU Wang, JL
   Wang, JN
   Li, WX
   Yang, C
AF Wang, Junling
   Wang, Jingnan
   Li, Wenxu
   Yang, Chuang
TI Study on Enzymatic and Electrochemical Properties of Cellulase
   Immobilized with Multi-Walled Carbon Nanotubes as Sensor for Catechol
SO INTERNATIONAL JOURNAL OF ELECTROCHEMICAL SCIENCE
LA English
DT Article
DE Enzymatic property; Electrochemical sensor; Cellulase; Carbon nanotubes;
   Cyclic voltammetry; Amperometry
ID LACCASE BIOSENSOR; GLUCOSE-OXIDASE; GRAPHENE OXIDE; ELECTRODE; POLYMER;
   MATRIX
AB This work focused on studying the enzymatic and electrochemical properties of cellulase immobilized on carboxylated MWCNTs (cellulase/c-MWCNTs). The morphology and attachment of impurities, enzymatic and electrochemical properties of c-MWCNTs and cellulase/c-MWCNTs were studied. Results of morphology and attachment of impurities by FESEM and FTIR showed that the c-MWCNTs were prepared in bundles structure with porous and smooth surface but after cellulase immobilization by entrapment inside c-MWCNTs matrix, the prepared cellulase/c-MWCNTs displayed the rougher surface with more saturated pores. These results of FTIR evidenced to form N-H and O-H stretching vibrations of cellulase, and presence of nitriles, amide group and aliphatic amide bond in cellulase/c-MWCNTs structure that confirmed to successfully immobilization of cellulase enzyme on the c-MWCNTs side walls. Study of enzymatic properties showed that the optimum condition for electrochemical study of the cellulase/c-MWCNTs was concentration of 4 mg/ml, pH 4 and temperature of 35 degrees C. Electrochemical study of cellulase/c-MWCNTs for detection catechol showed linear range and detection limit were obtained 10 to 160 mu M and 0.004 mu M, respectively. The comparison of sensing properties of cellulase/c-MWCNTs and other reported catechol sensors indicated the comparable electrochemical properties. Low detection limit for determination of catechol on the cellulase/c-MWCNTs can be due to formation of fast electron transfer pathways between the cellulase/c-MWCNTs electrode and the electrolyte.
C1 [Wang, Junling; Wang, Jingnan] Jilin Agr Sci & Technol Univ, Coll Biol & Pharmaceut Engn, Jilin 132101, Jilin, Peoples R China.
   [Li, Wenxu; Yang, Chuang] Jilin Agr Sci & Technol Univ, Coll Agr, Jilin 132101, Jilin, Peoples R China.
C3 Jilin Agricultural Science & Technology University; Jilin Agricultural
   Science & Technology University
RP Yang, C (通讯作者)，Jilin Agr Sci & Technol Univ, Coll Agr, Jilin 132101, Jilin, Peoples R China.
EM yc2996251@sina.com
FU Seed Foundation of Jilin Agricultural Science and Technology University
   [20187003]; Research programs of the Education Department of Jilin
   Province, China [JJKH20190970KJ]
FX This work was sponsored in part by Seed Foundation of Jilin Agricultural
   Science and Technology University (20187003) and Research programs of
   the Education Department of Jilin Province, China (JJKH20190970KJ).
CR Alshahrani LA, 2014, SENSORS-BASEL, V14, P22274, DOI 10.3390/s141222274
   Arana-Pena S, 2020, FRONT BIOENG BIOTECH, V8, DOI 10.3389/fbioe.2020.00036
   Bilal M, 2019, CRIT REV BIOTECHNOL, V39, P202, DOI 10.1080/07388551.2018.1531822
   Buchner A., 2013, J CHEM PHYS, V139
   Chakoli AN, 2014, RSC ADV, V4, P52372, DOI 10.1039/c4ra07704k
   Changaei S, 2019, J ELECTRON MATER, V48, P6216, DOI 10.1007/s11664-019-07420-2
   Chen Y, 2009, SYNTHETIC MET, V159, P1701, DOI 10.1016/j.synthmet.2009.05.009
   Chong-Cerda R, 2020, CATALYSTS, V10, DOI 10.3390/catal10091085
   Colmati F, 2007, INT J ELECTROCHEMCAL, V2
   Daniel RM, 2008, EXTREMOPHILES, V12, P51, DOI 10.1007/s00792-007-0089-7
   Dehzangi A., 2012, CASP J APPL SCI RES, V1, P16
   Ding YP, 2005, J ELECTROANAL CHEM, V575, P275, DOI 10.1016/j.jelechem.2004.09.020
   Du HJ, 2011, J ELECTROANAL CHEM, V650, P209, DOI 10.1016/j.jelechem.2010.10.002
   Dutra R.F., 2014, BIOMED RES INT, V2014, P1
   Gade V., 2006, INT J ELECTROCHEMCAL, V1, P425
   Guo MQ, 2014, SCI TECHNOL ADV MAT, V15, DOI 10.1088/1468-6996/15/3/035005
   Hirsh SL, 2010, LANGMUIR, V26, P14380, DOI 10.1021/la1019845
   Ismail A.S., 2016, INT J ELECTROCHEM SC, V11, P2197
   Jugovic Z. Knezevic, 2016, INT J ELECTROCHEMCAL, V11, P1152
   Jun L.Y., 2019, SCI REP-UK, V9
   Juturu V., 2014, RENEW SUST ENERG REV, V33, P188
   Kacar C, 2017, ANAL BIOANAL CHEM, V409, P2873, DOI 10.1007/s00216-017-0232-y
   Karimi F., 2020, J MOL LIQ
   Karimi-Maleh H, 2021, IND ENG CHEM RES, V60, P816, DOI 10.1021/acs.iecr.0c04698
   Karimi-Maleh H, 2021, ENVIRON RES, V195, DOI 10.1016/j.envres.2021.110809
   Kwon KK, 2018, BIOCHEM BIOPH RES CO, V495, P1328, DOI 10.1016/j.bbrc.2017.11.157
   Luo K., 2019, NANOMATERIALS-BASEL, V9, P1291
   Mohamad NR, 2015, BIOTECHNOL BIOTEC EQ, V29, P205, DOI 10.1080/13102818.2015.1008192
   Naderi N, 2013, MAT SCI SEMICON PROC, V16, P542, DOI 10.1016/j.mssp.2012.09.010
   Negrulescu A, 2012, J BRAZIL CHEM SOC, V23, P2176, DOI 10.1590/S0103-50532013005000003
   Palanisamy S, 2017, SCI REP-UK, V7, DOI 10.1038/srep41214
   Qu JY, 2015, ANAL LETT, V48, P1842, DOI 10.1080/00032719.2014.1003427
   Rouhi J, 2020, J SOLID STATE ELECTR, V24, P1599, DOI 10.1007/s10008-020-04695-y
   Rouhi J, 2017, INT J ELECTROCHEM SC, V12, P9933, DOI 10.20964/2017.11.07
   Savari Z, 2013, SENSOR ACTUAT B-CHEM, V176, P335, DOI 10.1016/j.snb.2012.09.079
   Sehat A.A., 2015, INT J ELECTROCHEMCAL, V10, P272
   Shen M., 2016, MICROCHEM J, V124
   Singh B.P., 2015, ADV MAT LETT, V6, P104
   Soylemez S, 2014, J MATER CHEM B, V2, P511, DOI 10.1039/c3tb21356k
   Sun JL, 2020, CHEMELECTROCHEM, V7, P1869, DOI 10.1002/celc.202000026
   Thangaraj B, 2019, CHEMBIOENG REV, V6, P157, DOI 10.1002/cben.201900016
   Vasic K, 2020, SCI REP-UK, V10, DOI 10.1038/s41598-020-76463-x
   Velicky M.j., 2019, J PHYS CHEM C, V123, P11677
   Xu XH, 2010, MAT SCI ENG C-MATER, V30, P722, DOI 10.1016/j.msec.2010.03.006
   Yuan B., 2016, BIORESOURCE TECHNOL, V222
   Zhan JF, 2013, BRAZ J CHEM ENG, V30, P721, DOI 10.1590/S0104-66322013000400004
   Zhang DZ, 2016, SPRINGERPLUS, V5, DOI 10.1186/s40064-016-1682-y
   Zhang W., 2015, J MAGN MAGN MATER, V375, P117
   Zhang YW, 2009, BIOSCI BIOTECH BIOCH, V73, P2234, DOI 10.1271/bbb.90330
   Zhou HX, 2018, CHEM REV, V118, P1691, DOI 10.1021/acs.chemrev.7b00305
NR 50
TC 1
Z9 1
U1 4
U2 27
PU ESG
PI BELGRADE
PA BORIVOJA STEVANOVICA 25-7, BELGRADE, 11000, SERBIA
SN 1452-3981
J9 INT J ELECTROCHEM SC
JI Int. J. Electrochem. Sci.
PD APR
PY 2021
VL 16
IS 4
AR 210447
DI 10.20964/2021.04.62
PG 12
WC Electrochemistry
WE Science Citation Index Expanded (SCI-EXPANDED)
SC Electrochemistry
GA RI3CH
UT WOS:000636785000047
OA Bronze
DA 2023-06-30
ER

PT J
AU Yamasaki, R
   Takatsuji, Y
   Lienemann, M
   Asakawa, H
   Fukuma, T
   Linder, M
   Haruyama, T
AF Yamasaki, Ryota
   Takatsuji, Yoshiyuki
   Lienemann, Michael
   Asakawa, Hitoshi
   Fukuma, Takeshi
   Linder, Markus
   Haruyama, Tetsuya
TI Electrochemical properties of honeycomb-like structured HFBI
   self-organized membranes on HOPG electrodes
SO COLLOIDS AND SURFACES B-BIOINTERFACES
LA English
DT Article
DE Self-assembled membrane; HFBI; Electrochemical; Modified electrode;
   Impedance; Engineered protein
ID GLASSY-CARBON ELECTRODE; ASSEMBLED MONOLAYERS; GLUCOSE BIOSENSOR;
   PROTEIN LAYER; HYDROPHOBIN; SURFACE; IMMOBILIZATION; CARRIER; FILMS;
   FABRICATION
AB HFBI (derived from Trichoderma sp.) is a unique structural protein, which forms a self-organized monolayer at both air/water interface and water/solid interfaces in accurate two-dimensional ordered structures. We have taken advantage of the unique functionality of HFBI as a molecular carrier for preparation of ordered molecular phase on solid substrate surfaces. The HFBI molecular carrier can easily form ordered structures; however, the dense molecular layers form an electrochemical barrier between the electrode and solution phase. In this study, the electrochemical properties of HFBI self-organized membrane-covered electrodes were investigated. Wild-type HFBI has balanced positive and negative charges on its surface. Highly oriented pyrolytic graphite (HOPG) electrodes coated with HFBI molecules were investigated electrochemically. To improve the electrochemical properties of this HFBI-coated electrode, the two types of HFBI variants, with oppositely charged surfaces, were prepared genetically. All three types of HFBI-coated HOPG electrode perform electron transfer between the electrode and solution phase through the dense HFBI molecular layer. This is because the HFBI self-organized membrane has a honeycomb-like structure, with penetrating holes. In the cases of HFBI variants, the oppositely charged HFBI membrane phases shown opposite electrochemical behaviors in electrochemical impedance spectroscopy. HFBI is a molecule with a unique structure, and can easily form honeycomb-like structures on solid material surfaces such as electrodes. The molecular membrane phase can be used for electrochemical molecular interfaces. (C) 2014 Elsevier B.V. All rights reserved.
C1 [Yamasaki, Ryota; Takatsuji, Yoshiyuki; Haruyama, Tetsuya] Kyushu Inst Technol, Dept Biol Funct Engn, Fukuoka 8080196, Japan.
   [Yamasaki, Ryota; Takatsuji, Yoshiyuki; Haruyama, Tetsuya] Kyushu Inst Technol, Res Ctr Ecofitting Technol, Fukuoka 8080196, Japan.
   [Yamasaki, Ryota; Takatsuji, Yoshiyuki; Haruyama, Tetsuya] Japan Sci & Technol Agcy JST, Adv Catalyt Transformat Program Carbon Utilizat A, Tokyo 1020076, Japan.
   [Lienemann, Michael; Linder, Markus] VTT Biotechnol, Espoo, Finland.
   [Asakawa, Hitoshi; Fukuma, Takeshi] Kanazawa Univ, Kanazawa, Ishikawa 9201192, Japan.
   [Linder, Markus] Aalto Univ, Sch Chem Technol, FI-00076 Espoo, Finland.
C3 Kyushu Institute of Technology; Kyushu Institute of Technology; Japan
   Science & Technology Agency (JST); VTT Technical Research Center
   Finland; Kanazawa University; Aalto University
RP Haruyama, T (通讯作者)，Kyushu Inst Technol, Dept Biol Funct Engn, Kitakyushu Sci & Res Pk, Fukuoka 8080196, Japan.
EM haruyama@life.kyutech.ac.jp
RI FUKUMA, Takeshi/E-7053-2015; Asakawa, Hitoshi/C-3836-2015; Yamasaki,
   Ryota/AAA-4010-2020; Linder, Markus/N-8043-2019; Linder, Markus
   B/E-5879-2011
OI Asakawa, Hitoshi/0000-0002-2320-2655; Yamasaki,
   Ryota/0000-0003-1152-3248; Linder, Markus/0000-0002-7271-6441; Linder,
   Markus B/0000-0002-7271-6441; Fukuma, Takeshi/0000-0001-8971-6002;
   Lienemann, Michael/0000-0001-8977-8887
FU Japan Science and Technology Agency (JST), advanced catalytic
   transformation program for carbon utilization (ACT-C); Japan Science and
   Technology Agency (JST), Japan-Finland Joint Research Program;
   Grants-in-Aid for Scientific Research [26600005] Funding Source: KAKEN
FX This research was partly supported financially by Japan Science and
   Technology Agency (JST), advanced catalytic transformation program for
   carbon utilization (ACT-C); This research was partly supported
   financially by Japan Science and Technology Agency (JST), Japan-Finland
   Joint Research Program
CR Aimanianda V, 2009, NATURE, V460, P1117, DOI 10.1038/nature08264
   ALBRECHT TR, 1991, J APPL PHYS, V69, P668, DOI 10.1063/1.347347
   Asakawa H, 2009, LANGMUIR, V25, P8841, DOI 10.1021/la900974n
   Baby TT, 2010, SENSOR ACTUAT B-CHEM, V145, P71, DOI 10.1016/j.snb.2009.11.022
   Bayry J, 2012, PLOS PATHOG, V8, DOI 10.1371/journal.ppat.1002700
   De Vocht ML, 2002, PROTEIN SCI, V11, P1199, DOI 10.1110/ps.4540102
   Fukuma T, 2010, SCI TECHNOL ADV MAT, V11, DOI 10.1088/1468-6996/11/3/033003
   Gruner LJ, 2012, LANGMUIR, V28, P6942, DOI 10.1021/la204252y
   Hahner G, 2001, LANGMUIR, V17, P7047, DOI 10.1021/la010713a
   Hektor HJ, 2005, CURR OPIN BIOTECH, V16, P434, DOI 10.1016/j.copbio.2005.05.004
   Ikeno S, 2004, SENSOR MATER, V16, P413
   Iwanaga A, 2011, COLLOID SURFACE B, V84, P395, DOI 10.1016/j.colsurfb.2011.01.032
   Kim BY, 2003, LANGMUIR, V19, P94, DOI 10.1021/la026353o
   Lienemann M, 2013, APPL ENVIRON MICROB, V79, P5533, DOI 10.1128/AEM.01493-13
   Linder M, 2001, BIOMACROMOLECULES, V2, P511, DOI 10.1021/bm0001493
   Linder MB, 2009, CURR OPIN COLLOID IN, V14, P356, DOI 10.1016/j.cocis.2009.04.001
   Linder MB, 2005, FEMS MICROBIOL REV, V29, P877, DOI 10.1016/j.femsre.2005.01.004
   Liu L, 2013, ELECTROCHIM ACTA, V89, P616, DOI 10.1016/j.electacta.2012.11.049
   Love JC, 2005, CHEM REV, V105, P1103, DOI 10.1021/cr0300789
   Marmisolle WA, 2013, LANGMUIR, V29, P5351, DOI 10.1021/la304730q
   Noorbakhsh A, 2008, ELECTROANAL, V20, P1788, DOI 10.1002/elan.200804245
   Pardo-Yissar V, 2001, LANGMUIR, V17, P1110, DOI 10.1021/la000729l
   Roy-Mayhew JD, 2010, ACS NANO, V4, P6203, DOI 10.1021/nn1016428
   Sader JE, 2004, APPL PHYS LETT, V84, P1801, DOI 10.1063/1.1667267
   Sunde M, 2008, MICRON, V39, P773, DOI 10.1016/j.micron.2007.08.003
   Takatsuji Y, 2013, COLLOID SURFACE B, V112, P186, DOI 10.1016/j.colsurfb.2013.07.051
   Valo HK, 2010, ACS NANO, V4, P1750, DOI 10.1021/nn9017558
   Wei N, 2009, TALANTA, V78, P1227, DOI 10.1016/j.talanta.2008.12.053
   WESSELS JGH, 1994, ANNU REV PHYTOPATHOL, V32, P413, DOI 10.1146/annurev.py.32.090194.002213
   Wosten HAB, 2000, BBA-REV BIOMEMBRANES, V1469, P79, DOI 10.1016/S0304-4157(00)00002-2
   WOSTEN HAB, 1995, COLLOID SURFACE B, V5, P189, DOI 10.1016/0927-7765(94)01151-T
   WOSTEN HAB, 1994, EMBO J, V13, P5848, DOI 10.1002/j.1460-2075.1994.tb06929.x
   Yamashita I, 2001, THIN SOLID FILMS, V393, P12, DOI 10.1016/S0040-6090(01)01083-5
   Yourdshahyan Y, 2002, J CHEM PHYS, V117, P825, DOI 10.1063/1.1483072
NR 34
TC 8
Z9 9
U1 0
U2 20
PU ELSEVIER
PI AMSTERDAM
PA RADARWEG 29, 1043 NX AMSTERDAM, NETHERLANDS
SN 0927-7765
EI 1873-4367
J9 COLLOID SURFACE B
JI Colloid Surf. B-Biointerfaces
PD NOV 1
PY 2014
VL 123
BP 803
EP 808
DI 10.1016/j.colsurfb.2014.10.018
PG 6
WC Biophysics; Chemistry, Physical; Materials Science, Biomaterials
WE Science Citation Index Expanded (SCI-EXPANDED)
SC Biophysics; Chemistry; Materials Science
GA AY4YI
UT WOS:000347580500099
PM 25454670
OA Bronze
DA 2023-06-30
ER

PT J
AU Park, M
   Heo, YJ
AF Park, Min
   Heo, Yun Jung
TI Biosensing Technologies for Chronic Diseases
SO BIOCHIP JOURNAL
LA English
DT Review
DE Biosensor; Chronic diseases; Biomarker; Cardiovascular disease; Diabetes
ID PROSPECTIVE MULTICENTER EVALUATION; FREE ELECTROCHEMICAL IMMUNOSENSOR;
   CONTINUOUS GLUCOSE SENSOR; LABEL-FREE DETECTION; CARDIOVASCULAR-DISEASE;
   TROPONIN-T; GLYCEMIC VARIABILITY; CARDIAC BIOMARKERS; MICRONEEDLE;
   TRANSPORT
AB Chronic diseases represent a pressing global concern and are strongly related to the modern lifestyle. Thus, maintaining chronic disease in daily life is important. Advances in the development of chronic disease biosensors could help people to diagnose diseases earlier and tightly care at home or a body site. This review covers the efforts in the field of biosensor development for two crucial chronic diseases: cardiovascular disease (CVD) and Type 2 diabetes (T2D). Concerning the CVD diagnosis, the review presents major CVD biomarkers, troponin T, troponin I, myoglobin, and creatine kinase myocardial band subform, and discusses their current status. Concerning the T2D biosensors, the review emphasizes the importance of effective CGM biosensors in preventing diabetic complications. By engaging with other vital-signal sensors, the technology could be extended to an integrated platform for personal healthcare.
C1 [Park, Min] Hallym Univ, Sch Future Convergence, Major Mat Sci & Engn, Chuncheon Si 24252, Gangwon Do, South Korea.
   [Park, Min] Hallym Univ, Integrat Mat Res Inst, Chuncheon Si 24252, Gangwon Do, South Korea.
   [Heo, Yun Jung] Kyung Hee Univ, Dept Mech Engn, Coll Engn, Yongin 17104, Gyeonggi Do, South Korea.
C3 Hallym University; Hallym University; Kyung Hee University
RP Heo, YJ (通讯作者)，Kyung Hee Univ, Dept Mech Engn, Coll Engn, Yongin 17104, Gyeonggi Do, South Korea.
EM yunjheo@khu.ac.kr
OI Heo, Yun Jung/0000-0003-3642-2486
FU Hallym University Research Fund [HRF-202006-012]
FX This study was supported by the Hallym University Research Fund, 2020
   (HRF-202006-012).
CR Alexeeva Natalia V, 2010, J Diabetes Sci Technol, V4, P1041
   Altintas Z, 2014, TALANTA, V128, P177, DOI 10.1016/j.talanta.2014.04.060
   [Anonymous], 1985, WHO TECH REP SER, P1
   Baca JT, 2007, OCUL SURF, V5, P280, DOI 10.1016/S1542-0124(12)70094-0
   Baca JT, 2007, CLIN CHEM, V53, P1370, DOI 10.1373/clinchem.2006.078543
   Bahadir EB, 2015, TALANTA, V132, P162, DOI 10.1016/j.talanta.2014.08.063
   Bassuk SS, 2008, AM J LIFESTYLE MED, V2, P191, DOI 10.1177/1559827608314095
   Beck RW, 2019, DIABETES CARE, V42, P400, DOI 10.2337/dc18-1444
   Benjamin EJ, 2019, CIRCULATION, V139, pE56, DOI [10.1161/CIR.0000000000000659, 10.1161/CIR.0000000000000746]
   Bhatnagar D, 2017, INT J BIOL MACROMOL, V95, P505, DOI 10.1016/j.ijbiomac.2016.11.037
   Brandis, 2017, FLUID PHYSL
   Brondani D, 2014, ANALYST, V139, P5200, DOI 10.1039/c4an00993b
   Buckingham BA, 2006, DIABETES TECHNOL THE, V8, P318
   Cameron B D, 2001, Diabetes Technol Ther, V3, P201, DOI 10.1089/152091501300209552
   Charleer S, 2018, DIABETES OBES METAB, V20, P1503, DOI 10.1111/dom.13239
   Choi J, 2017, ADV HEALTHC MATER, V6, DOI 10.1002/adhm.201601355
   Christiansen MP, 2018, DIABETES TECHNOL THE, V20, P197, DOI 10.1089/dia.2017.0142
   Christiansen MP, 2019, DIABETES TECHNOL THE, V21, P231, DOI 10.1089/dia.2019.0020
   Dall TM, 2019, DIABETES CARE, V42, P1661, DOI 10.2337/dc18-1226
   DeVries JH, 2006, DIABETES RES CLIN PR, V74, pS93, DOI 10.1016/S0168-8227(06)70006-7
   Dutra RF, 2007, CLIN CHIM ACTA, V376, P114, DOI 10.1016/j.cca.2006.07.029
   FARAH CS, 1995, FASEB J, V9, P755, DOI 10.1096/fasebj.9.9.7601340
   Garay F, 2010, ANAL BIOANAL CHEM, V397, P1873, DOI 10.1007/s00216-010-3736-2
   Garland MJ, 2011, EXPERT REV MED DEVIC, V8, P459, DOI [10.1586/ERD.11.20, 10.1586/erd.11.20]
   Girigoswami K, 2019, INT J NANO DIMENS, V10, P1
   Gomes SLR, 2013, MICROCHEM J, V109, P10, DOI 10.1016/j.microc.2012.05.033
   Gonzales WV, 2019, SENSORS-BASEL, V19, DOI 10.3390/s19040800
   Gupta RK, 2016, J ELECTROANAL CHEM, V773, P53, DOI 10.1016/j.jelechem.2016.04.034
   Hasic Sabaheta, 2003, Bosn J Basic Med Sci, V3, P41
   Heo YJ, 2019, APPL SCI-BASEL, V9, DOI 10.3390/app9102158
   Heo YJ, 2013, ADV HEALTHC MATER, V2, P43, DOI 10.1002/adhm.201200167
   Heo YJ, 2011, P NATL ACAD SCI USA, V108, P13399, DOI 10.1073/pnas.1104954108
   Hirakawa Y, 2014, DIABETES CARE, V37, P2359, DOI 10.2337/dc14-0199
   Huang CT, 2002, CHINESE J PHYSIOL, V45, P109
   Invernale MA, 2014, ADV HEALTHC MATER, V3, P338, DOI 10.1002/adhm.201300142
   Jina Arvind, 2014, J Diabetes Sci Technol, V8, P483, DOI 10.1177/1932296814526191
   Kang SM, 2019, BIOCHIP J, V13, P323, DOI 10.1007/s13206-019-3403-4
   Kehl DW, 2012, TRANSL RES, V159, P252, DOI 10.1016/j.trsl.2011.11.002
   Kemp M, 2004, BRIT J ANAESTH, V93, P63, DOI 10.1093/bja/aeh148
   Kim J, 2018, TALANTA, V177, P163, DOI 10.1016/j.talanta.2017.08.077
   Kim K, 2016, BIOSENS BIOELECTRON, V77, P695, DOI 10.1016/j.bios.2015.10.008
   Kumar V, 2016, ACS APPL MATER INTER, V8, P22860, DOI 10.1021/acsami.6b06488
   LADUE JS, 1954, SCIENCE, V120, P497, DOI 10.1126/science.120.3117.497
   Lee G, 2018, BIOCHIP J, V12, P309, DOI 10.1007/s13206-018-2411-0
   Lee I, 2011, BIOSENS BIOELECTRON, V26, P3297, DOI 10.1016/j.bios.2011.01.001
   Lin T., 2017, CURR TRENDS BIOMED E, V6, P5, DOI [10.19080/ctbeb.2017.06.555696, DOI 10.19080/CTBEB.2017.06.555696]
   Lipson Jan, 2009, J Diabetes Sci Technol, V3, P233
   Liu JT, 2011, ANAL CHIM ACTA, V703, P80, DOI 10.1016/j.aca.2011.07.019
   McDonnell B, 2009, CLIN BIOCHEM, V42, P549, DOI 10.1016/j.clinbiochem.2009.01.019
   Moyer J, 2012, DIABETES TECHNOL THE, V14, P398, DOI 10.1089/dia.2011.0262
   Nasci Aline Bianca Alves, 2018, Rev. bras. cineantropom. desempenho hum., V20, P391, DOI 10.5007/1980-0037.2018v20n5p391
   Nemaura Medical, 2018, CLIN PRES SUG BEAT, P1
   NEUMEIER D, 1977, CLIN CHIM ACTA, V79, P107, DOI 10.1016/0009-8981(77)90467-3
   Palladino P, 2018, BIOSENS BIOELECTRON, V106, P93, DOI 10.1016/j.bios.2018.01.068
   Park M, 2019, BIOCHIP J, V13, P82, DOI 10.1007/s13206-019-3103-0
   Patil SB, 2019, ADVANCES IN NANOSENSORS FOR BIOLOGICAL AND ENVIRONMENTAL ANALYSIS, P133, DOI 10.1016/B978-0-12-817456-2.00008-5
   Peyser TA, 2018, DIABETES TECHNOL THE, V20, P6, DOI 10.1089/dia.2017.0187
   Piloto AM, 2018, SCI REP-UK, V8, DOI 10.1038/s41598-018-23271-z
   Qureshi A, 2012, SENSOR ACTUAT B-CHEM, V171, P62, DOI 10.1016/j.snb.2012.05.077
   Ratner R, 2005, DIABETES CARE, V28, P888, DOI 10.2337/diacare.28.4.888
   Rebrin K, 2000, Diabetes Technol Ther, V2, P461, DOI 10.1089/15209150050194332
   Rezaei B, 2016, BIOSENS BIOELECTRON, V78, P513, DOI 10.1016/j.bios.2015.11.083
   ROZENMAN Y, 1994, ANNU REV MED, V45, P31
   SAKS VA, 1976, ARCH BIOCHEM BIOPHYS, V173, P34, DOI 10.1016/0003-9861(76)90231-9
   Samant PP., 2020, 69 LB WEARABLE MICRO, P12
   Santalo M, 2013, AM J MED, V126, P709, DOI 10.1016/j.amjmed.2013.03.003
   Sarangadharan I, 2018, ANAL CHEM, V90, P2867, DOI 10.1021/acs.analchem.7b05018
   SCHERZ W, 1974, A GRAEF ARCH KLIN EX, V192, P141, DOI 10.1007/BF00410700
   Shibata H, 2010, P NATL ACAD SCI USA, V107, P17894, DOI 10.1073/pnas.1006911107
   Storz JF, 2013, MOL PHYLOGENET EVOL, V66, P469, DOI 10.1016/j.ympev.2012.07.013
   Takahashi H, 2016, MICROSYST NANOENG, V2, DOI 10.1038/micronano.2016.49
   Thennadil S N, 2001, Diabetes Technol Ther, V3, P357, DOI 10.1089/15209150152607132
   Timmis A, 2020, EUR HEART J, V41, P12, DOI 10.1093/eurheartj/ehz859
   US Food and Drug Administration, 2019, SUBST GEN REC SAF, P1
   Vettoretti Martina, 2018, J Diabetes Sci Technol, V12, P1064, DOI 10.1177/1932296818774078
   Waltz E, 2019, NAT BIOTECHNOL, V37, P340, DOI 10.1038/s41587-019-0086-2
   Wang J, 2001, ELECTROANAL, V13, P983, DOI 10.1002/1521-4109(200108)13:12<983::AID-ELAN983>3.0.CO;2-#
   Wang Ping M, 2005, Diabetes Technol Ther, V7, P131, DOI 10.1089/dia.2005.7.131
   WHO, 2017, CARD DIS CVDS FACT S
   Wiig H, 2012, PHYSIOL REV, V92, P1005, DOI 10.1152/physrev.00037.2011
   World Health Organization, 2019, CARD DIS CVDS
   World Health Organization, 2010, CHRON DIS HLTH PROM
   World Health Organization, CLASS DIAB MELL
   Wu Q, 2017, BIOSENS BIOELECTRON, V96, P288, DOI 10.1016/j.bios.2017.05.023
   Xin Y, 2015, COMP BIOCHEM PHYS B, V188, P31, DOI 10.1016/j.cbpb.2015.06.004
   Yola ML, 2019, BIOSENS BIOELECTRON, V126, P418, DOI 10.1016/j.bios.2018.11.016
   Yousefi, 2020, CURR VASC PHARMACOL
   Zanato N, 2017, ELECTROANAL, V29, P1820, DOI 10.1002/elan.201700157
   Zhang D, 2018, BIOSENS BIOELECTRON, V106, P204, DOI 10.1016/j.bios.2018.01.062
   Zhang LZ, 2015, J THORAC DIS, V7, P303, DOI 10.3978/j.issn.2072-1439.2015.02.05
   Zhao FJ, 2020, LAB CHIP, V20, P168, DOI 10.1039/c9lc00911f
NR 91
TC 12
Z9 12
U1 5
U2 30
PU KOREAN BIOCHIP SOCIETY-KBCS
PI SEOUL
PA KOREA SCI & TECHNOL CENT, #310, 635-4, YEOGSAM-DONG, KANGNAM-GU, SEOUL,
   135-703, SOUTH KOREA
SN 1976-0280
EI 2092-7843
J9 BIOCHIP J
JI BioChip J.
PD MAR
PY 2021
VL 15
IS 1
BP 1
EP 13
DI 10.1007/s13206-021-00014-3
EA FEB 2021
PG 13
WC Biochemical Research Methods; Chemistry, Analytical; Nanoscience &
   Nanotechnology
WE Science Citation Index Expanded (SCI-EXPANDED)
SC Biochemistry & Molecular Biology; Chemistry; Science & Technology -
   Other Topics
GA QY5BR
UT WOS:000620458200001
DA 2023-06-30
ER

PT J
AU Aeinehvand, MM
   Ibrahim, F
   Al-Faqheri, W
   Joseph, K
   Madou, MJ
AF Aeinehvand, Mohammad Mahdi
   Ibrahim, Fatimah
   Al-Faqheri, Wisam
   Joseph, Karunan
   Madou, Marc J.
TI Recent advances in the development of micropumps, microvalves and
   micromixers and the integration of carbon electrodes on centrifugal
   microfluidic platforms
SO INTERNATIONAL JOURNAL OF NANOTECHNOLOGY
LA English
DT Article; Proceedings Paper
CT 5th International Workshop on Nanotechnology and Applications (IWNA)
CY NOV 11-14, 2015
CL Vung Tau, VIETNAM
SP Vietnam Natl Univ, Inst Nanotechnol, MINATEC
DE centrifugal microfluidics; microfluidic compact-disc; microballoon;
   carbon interdigitated electrode arrays biosensor; optical biosensor;
   redox amplification; point-of-care diagnostic device; spin-stand;
   electrochemical
ID INTERDIGITATED ARRAY ELECTRODES; DETECTION SYSTEM; FLOW-CONTROL; LAB;
   DISK; VALVES; ASSAYS; PCR
AB Centrifugal microfluidics is a field that has attracted many researchers over the last two decades and its application to biomedical analysis has been investigated intensively. This review paper presents recently developed innovative micropumps, microvalves and micromixers on microfluidic CDs that enabled the automation and integration of sequential bioanalytical assays. We also introduce and compare recent innovations in sensing and detection approaches in centrifugal microfluidic platforms. In this context, we propose the integration of carbon interdigitated electrode arrays (C-IDEAs) biosensors and microballoon fluidic components for the future development of highly sensitive, inexpensive and low-power consuming point-of-care (POC) diagnostic devices. To enable power on the CDs for the C-IDEAs biosensors, we review different formats for transferring power to the spinning platforms.
C1 [Aeinehvand, Mohammad Mahdi; Ibrahim, Fatimah; Al-Faqheri, Wisam; Joseph, Karunan; Madou, Marc J.] Univ Malaya, Dept Biomed Engn, Fac Engn, Kuala Lumpur 50603, Malaysia.
   [Aeinehvand, Mohammad Mahdi; Ibrahim, Fatimah; Al-Faqheri, Wisam; Joseph, Karunan; Madou, Marc J.] Univ Malaya, Fac Engn, CIME, Kuala Lumpur 50603, Malaysia.
   [Madou, Marc J.] Univ Calif Irvine, Dept Biomed Engn, Irvine, CA 92697 USA.
   [Madou, Marc J.] Univ Calif Irvine, Dept Mech & Aerosp Engn, Irvine, CA 92697 USA.
C3 Universiti Malaya; Universiti Malaya; University of California System;
   University of California Irvine; University of California System;
   University of California Irvine
RP Ibrahim, F (通讯作者)，Univ Malaya, Dept Biomed Engn, Fac Engn, Kuala Lumpur 50603, Malaysia.; Ibrahim, F (通讯作者)，Univ Malaya, Fac Engn, CIME, Kuala Lumpur 50603, Malaysia.
EM m.aeinehvand@yahoo.com; fatimah@um.edu.my; wisamfakhri83@yahoo.com;
   karunanj@gmail.com; mmadou@uci.edu
RI IBRAHIM, FATIMAH/B-8506-2010; Aeinehvand, Mohammad Mahdi/T-1402-2017;
   Madou, Marc J./E-5869-2013
OI IBRAHIM, FATIMAH/0000-0003-1804-4362; Aeinehvand, Mohammad
   Mahdi/0000-0003-0450-820X; Madou, Marc J./0000-0003-4847-3117
FU Ministry of Higher Education (MOHE) Transdisciplinary Research Grant
   Scheme [TR002A-2014B]; Ministry of Science Technology and Innovation
   (MOSTI) Science Fund [SF-020-2014]; Fundamental Research Grant Scheme
   (FRGS) [FP042-2013B]; University of Malaya Flagship Grant [FL001-14AET];
   University of Malaya Research Grant (UMRG) [RG009A-13AET]
FX This research was supported by Ministry of Higher Education (MOHE)
   Transdisciplinary Research Grant Scheme (TR002A-2014B), Ministry of
   Science Technology and Innovation (MOSTI) Science Fund (SF-020-2014),
   Fundamental Research Grant Scheme (FRGS: FP042-2013B), University of
   Malaya Flagship Grant (FL001-14AET), University of Malaya Research Grant
   (UMRG: RG009A-13AET).
CR Abi-Samra K, 2013, LAB CHIP, V13, P3253, DOI 10.1039/c3lc50472g
   Aeinehvand MM, 2015, LAB CHIP, V15, P3358, DOI 10.1039/c5lc00634a
   Aeinehvand MM, 2014, LAB CHIP, V14, P988, DOI 10.1039/c3lc51116b
   Aeinehvand MM, 2015, BIOSENS BIOELECTRON, V67, P424, DOI 10.1016/j.bios.2014.08.076
   Al-Faqheri W, 2015, SENSORS-BASEL, V15, P4658, DOI 10.3390/s150304658
   Al-Faqheri W, 2015, SENSOR ACTUAT A-PHYS, V222, P245, DOI 10.1016/j.sna.2014.12.018
   Al-Faqheri W, 2013, PLOS ONE, V8, DOI 10.1371/journal.pone.0058523
   AOKI K, 1988, J ELECTROANAL CHEM, V256, P269, DOI 10.1016/0022-0728(88)87003-7
   Bjorefors F, 2000, ELECTROANAL, V12, P255
   Clime L, 2015, LAB CHIP, V15, P2400, DOI 10.1039/c4lc01490a
   COETZEE JF, 1986, PURE APPL CHEM, V58, P1091, DOI 10.1351/pac198658081091
   Czilwik G, 2015, LAB CHIP, V15, P1084, DOI 10.1039/c4lc01115e
   Dam VAT, 2007, ANALYST, V132, P365, DOI 10.1039/b616667a
   Deng YB, 2014, BIOMICROFLUIDICS, V8, DOI 10.1063/1.4867241
   Dimov N, 2015, MICROFLUID NANOFLUID, V18, P859, DOI 10.1007/s10404-014-1477-9
   Godino N, 2014, MICROFLUID NANOFLUID, V16, P895, DOI 10.1007/s10404-013-1283-9
   Gorkin R, 2012, LAB CHIP, V12, P2894, DOI 10.1039/c2lc20973j
   Gorkin R, 2010, MICROFLUID NANOFLUID, V9, P541, DOI 10.1007/s10404-010-0571-x
   Grumann M, 2006, BIOMED MICRODEVICES, V8, P209, DOI 10.1007/s10544-006-8172-x
   Grumann M, 2005, LAB CHIP, V5, P560, DOI 10.1039/b418253g
   Haeberle S, 2007, LAB CHIP, V7, P1094, DOI 10.1039/b706364b
   Hofflin J, 2015, LAB CHIP, V15, P2584, DOI 10.1039/c5lc00138b
   Hosseini S, 2015, SCI REP-UK, V5, DOI 10.1038/srep16485
   Hunt HC, 2008, MICROFLUID NANOFLUID, V4, P53, DOI 10.1007/s10404-007-0223-y
   Janata J., 2010, PRINCIPLES CHEM SENS
   Joseph K, 2015, IEEE ENG MED BIO, P3217, DOI 10.1109/EMBC.2015.7319077
   Joseph K, 2015, PLOS ONE, V10, DOI 10.1371/journal.pone.0136519
   Kamath RR, 2014, ANAL CHEM, V86, P2963, DOI 10.1021/ac4033356
   Kazemzadeh A, 2015, RSC ADV, V5, P8669, DOI 10.1039/C4RA14397C
   Kazemzadeh A, 2014, SENSOR ACTUAT B-CHEM, V204, P149, DOI 10.1016/j.snb.2014.07.097
   Keller M, 2015, RSC ADV, V5, P89603, DOI 10.1039/c5ra16095b
   Kim TH, 2013, LAB CHIP, V13, P3747, DOI 10.1039/c3lc50374g
   Kim Y, 2015, ANAL CHEM, V87, P7865, DOI 10.1021/acs.analchem.5b01570
   Kinahan DJ, 2015, RSC ADV, V5, P1818, DOI 10.1039/c4ra14887h
   Kinahan DJ, 2014, LAB CHIP, V14, P2249, DOI 10.1039/c4lc00380b
   Kitsara M, 2014, MICROFLUID NANOFLUID, V16, P691, DOI 10.1007/s10404-013-1266-x
   Kong LX, 2016, JALA-J LAB AUTOM, V21, P323, DOI 10.1177/2211068215588456
   Kong LX, 2015, MICROFLUID NANOFLUID, V18, P1031, DOI 10.1007/s10404-014-1492-x
   Kong MCR, 2012, ANAL CHEM, V84, P10038, DOI 10.1021/ac302507t
   Madou M, 2006, ANNU REV BIOMED ENG, V8, P601, DOI 10.1146/annurev.bioeng.8.061505.095758
   Myers FB, 2008, LAB CHIP, V8, P2015, DOI 10.1039/b812343h
   NIWA O, 1995, ELECTROANAL, V7, P606, DOI 10.1002/elan.1140070702
   NIWA O, 1990, ANAL CHEM, V62, P447, DOI 10.1021/ac00204a006
   Noroozi Z, 2011, REV SCI INSTRUM, V82, DOI 10.1063/1.3597578
   Noroozi Z, 2009, REV SCI INSTRUM, V80, DOI 10.1063/1.3169508
   Nwankire CE, 2014, BIOSENS BIOELECTRON, V56, P352, DOI 10.1016/j.bios.2014.01.031
   Ranganathan S, 2000, J ELECTROCHEM SOC, V147, P277, DOI 10.1149/1.1393188
   Samsung, LABEGO IB10
   Schwemmer F, 2015, LAB CHIP, V15, P3250, DOI 10.1039/c5lc00513b
   Smith S, 2016, MICROMACHINES-BASEL, V7, DOI 10.3390/mi7020022
   Soroori S., 2013, MICROFLUID NANOFLUID, V16, P1
   Strohmeier O, 2015, CHEM SOC REV, V44, P6187, DOI 10.1039/c4cs00371c
   Teh SY, 2008, LAB CHIP, V8, P198, DOI 10.1039/b715524g
   Thiha A, 2015, SENSORS-BASEL, V15, P11431, DOI 10.3390/s150511431
   Thio THG, 2015, PLOS ONE, V10, DOI 10.1371/journal.pone.0121836
   Thio THG, 2013, LAB CHIP, V13, P3199, DOI 10.1039/c3lc00004d
   Thio THG, 2013, MED BIOL ENG COMPUT, V51, P525, DOI 10.1007/s11517-012-1020-7
   Uddin SM, 2015, SENSORS-BASEL, V15, P5376, DOI 10.3390/s150305376
   van Reenen A, 2014, LAB CHIP, V14, P1966, DOI 10.1039/c3lc51454d
   Whitesides GM, 2006, NATURE, V442, P368, DOI 10.1038/nature05058
   Yang C, 2009, IEEE T BIOMED CIRC S, V3, P160, DOI 10.1109/TBCAS.2009.2015650
   Zehnle S, 2015, MICROFLUID NANOFLUID, V19, P1259, DOI 10.1007/s10404-015-1634-9
   Zhao WA, 2008, LAB CHIP, V8, P1988, DOI 10.1039/b814043j
   Zhao Y, 2015, LAB CHIP, V15, P4133, DOI 10.1039/c5lc00508f
NR 64
TC 7
Z9 9
U1 0
U2 40
PU INDERSCIENCE ENTERPRISES LTD
PI GENEVA
PA WORLD TRADE CENTER BLDG, 29 ROUTE DE PRE-BOIS, CASE POSTALE 856, CH-1215
   GENEVA, SWITZERLAND
SN 1475-7435
EI 1741-8151
J9 INT J NANOTECHNOL
JI Int. J. Nanotechnol.
PY 2018
VL 15
IS 1-3
SI SI
BP 53
EP 68
DI 10.1504/IJNT.2018.089559
PG 16
WC Nanoscience & Nanotechnology; Materials Science, Multidisciplinary
WE Science Citation Index Expanded (SCI-EXPANDED); Conference Proceedings Citation Index - Science (CPCI-S)
SC Science & Technology - Other Topics; Materials Science
GA GA4MX
UT WOS:000428305100006
DA 2023-06-30
ER

PT J
AU Mao, XY
   Wu, YH
   Xu, LL
   Cao, XJ
   Cui, XJ
   Zhu, LD
AF Mao, Xuyan
   Wu, Yanhui
   Xu, Lanlan
   Cao, Xiaojuan
   Cui, Xiujun
   Zhu, Liande
TI Electrochemical biosensors based on redox carbon nanotubes prepared by
   noncovalent functionalization with 1,10-phenanthroline-5,6-dione
SO ANALYST
LA English
DT Article
ID ELECTROCATALYTIC OXIDATION; ADENINE-DINUCLEOTIDE; PASTE ELECTRODES;
   NADH; ADSORPTION; CHEMISTRY
AB To improve the electrocatalytic activities of carbon nanotubes (CNT) towards the oxidation of nicotinamide adenine dinucleotide (NADH), we derive them with a redox mediator, 1,10-phenanthroline-5,6-dione (PD), by the noncovalent functionalization method. The redox carbon nanotubes (PD/CNT/GC) show excellent electrocatalytic activities towards the oxidation of NADH (catalytic reaction rate constant, k(h) - 7.26 x 10(3) M-1 s(-1)), so the determination of NADH can be achieved with a high sensitivity of 8.77 mu A mM(-1) under the potential of 0.0 V with minimal interference. We also develop an amperometric ethanol biosensor by integration of alcohol dehydrogenase (ADH) within the redox carbon nanotubes (PD/CNT/GC). The ethanol biosensor exhibits a wide linear range up to 7 mM with a lower detection limit of 0.30 mM as well as a high sensitivity of 10.85 nA mM(-1).
C1 [Mao, Xuyan; Wu, Yanhui; Xu, Lanlan; Cao, Xiaojuan; Cui, Xiujun; Zhu, Liande] NE Normal Univ, Sch Chem, Changchun 130024, Jilin, Peoples R China.
C3 Northeast Normal University - China
RP Zhu, LD (通讯作者)，NE Normal Univ, Sch Chem, Changchun 130024, Jilin, Peoples R China.
EM zhuld108@nenu.edu.cn
FU NENU'S Scientific Innovation Project [NENU-STC08011]; Science Foundation
   of Jilin Province [20090532]
FX The authors are profoundly grateful for the financial support from the
   Training Fund of NENU'S Scientific Innovation Project (No.
   NENU-STC08011) and the Science Foundation of Jilin Province (20090532).
CR Agui L, 2008, ANAL CHIM ACTA, V622, P11, DOI 10.1016/j.aca.2008.05.070
   ANDRIEUX CP, 1978, J ELECTROANAL CHEM, V93, P163, DOI 10.1016/S0022-0728(78)80230-7
   BARTALITS L, 1984, ANAL LETT PT B, V17, P13, DOI 10.1080/00032718408065262
   Basiuk EV, 2002, NANO LETT, V2, P1249, DOI 10.1021/nl025791c
   Chen J, 2004, ANAL CHIM ACTA, V516, P29, DOI 10.1016/j.aca.2004.03.077
   Gang W., 2010, CARBON, V48, P3
   Gong KP, 2008, ANGEW CHEM INT EDIT, V47, P5446, DOI 10.1002/anie.200801744
   Gorton Lo, 2002, J Biotechnol, V82, P371, DOI 10.1016/S1389-0352(01)00053-8
   Hilt G, 1997, CHEM-EUR J, V3, P79, DOI 10.1002/chem.19970030114
   ITOH S, 1992, CHEM LETT, P1583, DOI 10.1246/cl.1992.1583
   JAEGFELDT H, 1980, J ELECTROANAL CHEM, V110, P295, DOI 10.1016/S0022-0728(80)80381-0
   Jiang XY, 2009, ELECTROANAL, V21, P1617, DOI 10.1002/elan.200804586
   KAMIN RA, 1980, ANAL CHEM, V52, P1198, DOI 10.1021/ac50058a010
   LAVIRON E, 1974, J ELECTROANAL CHEM, V52, P355, DOI 10.1016/S0022-0728(74)80448-1
   Li QW, 2004, CARBON, V42, P287, DOI 10.1016/j.carbon.2003.10.030
   MOIROUX J, 1978, ANAL CHEM, V50, P1056, DOI 10.1021/ac50030a015
   Musameh M, 2002, ELECTROCHEM COMMUN, V4, P743, DOI 10.1016/S1388-2481(02)00451-4
   Musameh M, 2005, ELECTROCHEM COMMUN, V7, P14, DOI 10.1016/j.elecom.2004.10.007
   Pingarron J. M., 2008, ANAL CHIM ACTA, V622, P11
   Radoi A, 2009, BIOELECTROCHEMISTRY, V76, P126, DOI 10.1016/j.bioelechem.2009.06.008
   Rao CNR, 2009, ANGEW CHEM INT EDIT, V48, P7752, DOI 10.1002/anie.200901678
   Rao CNR, 2001, CHEMPHYSCHEM, V2, P78, DOI 10.1002/1439-7641(20010216)2:2<78::AID-CPHC78>3.0.CO;2-7
   Star A, 2003, NANO LETT, V3, P1421, DOI 10.1021/nl0346833
   Tobalina F, 1999, ANAL CHIM ACTA, V395, P17, DOI 10.1016/S0003-2670(99)00332-3
   Wang J, 2008, TRAC-TREND ANAL CHEM, V27, P619, DOI 10.1016/j.trac.2008.05.009
   Wooten M, 2010, ANAL CHEM, V82, P1299, DOI 10.1021/ac902301b
   Wu Q, 1996, ANAL CHEM, V68, P3688, DOI 10.1021/ac960395y
   Zare HR, 2000, J SOLID STATE ELECTR, V4, P87
   Zhang J, 2003, NANO LETT, V3, P403, DOI 10.1021/nl025952c
   Zhu L, 2008, ELECTROANAL, V20, P1128, DOI 10.1002/elan.200704162
NR 30
TC 24
Z9 24
U1 1
U2 26
PU ROYAL SOC CHEMISTRY
PI CAMBRIDGE
PA THOMAS GRAHAM HOUSE, SCIENCE PARK, MILTON RD, CAMBRIDGE CB4 0WF, CAMBS,
   ENGLAND
SN 0003-2654
EI 1364-5528
J9 ANALYST
JI Analyst
PY 2011
VL 136
IS 2
BP 293
EP 298
DI 10.1039/c0an00402b
PG 6
WC Chemistry, Analytical
WE Science Citation Index Expanded (SCI-EXPANDED)
SC Chemistry
GA 697KR
UT WOS:000285513000010
PM 20957284
DA 2023-06-30
ER

PT J
AU Yao, H
   Hong, JM
   Li, N
   Xu, S
   Zhu, JJ
AF Yao, Hui
   Hong, Jian-Min
   Li, Na
   Xu, Shu
   Zhu, Jun-Jie
TI Homogenous Thionine-SiO2 Nanocomposite Spheres: Sonochemical
   Preparation, Characterization, and Application in H2O2 Biosensor
SO JOURNAL OF NANOSCIENCE AND NANOTECHNOLOGY
LA English
DT Article
DE Sonochemistry; Nanocomposites; Thionine; Mediator; Biosensors
ID DOPED SILICA NANOPARTICLES; POLYMER-NANOCOMPOSITES; GOLD NANOPARTICLES;
   ELECTRODES; ASSAY
AB The electrochemical properties of new homogenous thionine (TH)-doped silica nanoparticles as a mediator were studied. The nanocomposites were synthesized by using sonochemical method. The sonication induced the strong combination between dye molecules and silica in the construction of the composites. By controlling reaction condition, face rougher uniform spheres could be achieved. The as-prepared nanocomposites can be used as the mediator to construct the biosensors with horseradish peroxidase coimmobilized in the gelatine matrix and cross-linked with formaldehyde. The described experimental evidences show the different ratio of ethanol to water can induce the changes in their diameters. As a consequence, the resulting biosensors exhibited amperometric response decreased with the increase of the spherical size. The resulting biosensor mediated by the 100 nm diameter of TH-doped silica nanoparticles exhibited very fast amperometric response, good stability and could be effectively used for the study of the electrocatalytic properties.
C1 [Yao, Hui; Hong, Jian-Min; Li, Na; Xu, Shu; Zhu, Jun-Jie] Nanjing Univ, Sch Chem & Chem Engn, MOE Key Lab Analyt Chem Life Sci, Nanjing 210093, Peoples R China.
   [Yao, Hui] Coll Appl Chem, Shenyang Inst Chem Technol, Shenyang 110142, Peoples R China.
C3 Nanjing University; Shenyang University of Chemical Technology
RP Zhu, JJ (通讯作者)，Nanjing Univ, Sch Chem & Chem Engn, MOE Key Lab Analyt Chem Life Sci, Nanjing 210093, Peoples R China.
FU National Natural Science Foundation of China [20635020, 20575026,
   90606016]; 863 Project [2006AA04Z210]; Jiangsu Natural Science
   Foundation [BK2006114]
FX This work was supported by the National Natural Science Foundation of
   China grant nos. 20635020, 20575026 and 90606016), 863 Project
   (2006AA04Z210) and Jiangsu Natural Science Foundation (BK2006114).
CR AOKI K, 1988, J ELECTROANAL CHEM, V247, P17, DOI 10.1016/0022-0728(88)80127-X
   Bodoardo S, 2005, MICROPOR MESOPOR MAT, V79, P275, DOI 10.1016/j.micromeso.2004.11.008
   Deng T, 2006, ADV FUNCT MATER, V16, P2147, DOI 10.1002/adfm.200600149
   Dhas NA, 1998, APPL PHYS LETT, V72, P2514, DOI 10.1063/1.120624
   Ding YH, 2006, LANGMUIR, V22, P2292, DOI 10.1021/la052897p
   Gangopadhyay R, 2000, CHEM MATER, V12, P608, DOI 10.1021/cm990537f
   Godovsky DY, 2000, ADV POLYM SCI, V153, P163
   He XX, 2004, J NANOSCI NANOTECHNO, V4, P585, DOI 10.1166/jnn.2004.011
   HOUSER CR, 1990, J ELECTRON MICR TECH, V15, P2, DOI 10.1002/jemt.1060150103
   Hyeon TH, 1996, J AM CHEM SOC, V118, P5492, DOI 10.1021/ja9538187
   John SA, 2004, J ELECTROANAL CHEM, V561, P119, DOI 10.1016/j.jelechem.2003.07.025
   Ow H, 2005, NANO LETT, V5, P113, DOI [10.1021/nl0482478, 10.1012/nl0482478]
   Pol VG, 2003, CHEM MATER, V15, P1111, DOI 10.1021/cm021013+
   Santra S, 2001, ANAL CHEM, V73, P4988, DOI 10.1021/ac010406+
   Schmidt G, 2003, CURR OPIN COLLOID IN, V8, P103, DOI 10.1016/S1359-0294(03)00008-6
   Suslick K.S., 1988, ULTRASOUND ITS CHEM
   Tan WH, 2004, MED RES REV, V24, P621, DOI 10.1002/med.20003
   Wang L, 2005, NANO LETT, V5, P37, DOI 10.1021/nl048417g
   Wang YJ, 2005, CHEM MATER, V17, P953, DOI 10.1021/cm0483137
   Watanabe A, 1999, THIN SOLID FILMS, V354, P13, DOI 10.1016/S0040-6090(99)00560-X
   Xu N, 2004, POLYM ADVAN TECHNOL, V15, P654, DOI 10.1002/pat.522
   Xu W, 2004, J PHYS CHEM B, V108, P5588, DOI 10.1021/jp037994a
   Yakovleva J, 2003, BIOSENS BIOELECTRON, V19, P21, DOI 10.1016/S0956-5663(03)00126-X
   Yao H, 2005, BIOSENS BIOELECTRON, V21, P372, DOI 10.1016/j.bios.2004.08.051
   Zhang FF, 2004, ANAL BIOANAL CHEM, V380, P637, DOI 10.1007/s00216-004-2804-x
   Zhao XJ, 2003, J AM CHEM SOC, V125, P11474, DOI 10.1021/ja0358854
NR 26
TC 11
Z9 11
U1 1
U2 20
PU AMER SCIENTIFIC PUBLISHERS
PI VALENCIA
PA 26650 THE OLD RD, STE 208, VALENCIA, CA 91381-0751 USA
SN 1533-4880
J9 J NANOSCI NANOTECHNO
JI J. Nanosci. Nanotechnol.
PD APR
PY 2009
VL 9
IS 4
BP 2421
EP 2425
DI 10.1166/jnn.2009.SE20
PG 5
WC Chemistry, Multidisciplinary; Nanoscience & Nanotechnology; Materials
   Science, Multidisciplinary; Physics, Applied; Physics, Condensed Matter
WE Science Citation Index Expanded (SCI-EXPANDED)
SC Chemistry; Science & Technology - Other Topics; Materials Science;
   Physics
GA 423IK
UT WOS:000264489800030
PM 19437985
DA 2023-06-30
ER

PT J
AU Liu, Y
   Liu, Y
   Feng, HB
   Wu, YM
   Joshi, L
   Zeng, XQ
   Li, JH
AF Liu, Yan
   Liu, Yang
   Feng, Hongbin
   Wu, Yongmin
   Joshi, Lokesh
   Zeng, Xiangqun
   Li, Jinghong
TI Layer-by-layer assembly of chemical reduced graphene and carbon
   nanotubes for sensitive electrochemical immunoassay
SO BIOSENSORS & BIOELECTRONICS
LA English
DT Article
DE Layer-by-layer; Graphene; Carbon nanotubes; Electrochemical immunoassay;
   IgG
ID TUMOR-NECROSIS-FACTOR; C-REACTIVE PROTEIN; SELECTIVE DETECTION; MASS
   SPECTROMETRY; SYSTEMS BIOLOGY; OXIDE; IMMUNOSENSOR; ALPHA; BIOSENSOR;
   CHITOSAN
AB In this work, uniform and stable multi-walled carbon nanotubes (MWCT) and chemically reduced graphene (GR) composite electrode interface was fabricated by using layer-by-layer assembly method. The performances of these GR-MWCT assembled electrode interfaces were studied by electrochemical impedance spectroscopy (EIS) and cyclic voltammetry (CV). It was demonstrated that the assembled composite film significantly improved the interfacial electron transfer rate compared with that of GR or MWCT modified electrode. Based on the GR-MWCT assembled interface, a sandwich-type electrochemical immunosensor was constructed using human IgG as a model target. In this assay, human IgG was fixed as the target antigen, the HRP-conjugated IgG as the probing antibody and hydroquinone as the electron mediator. The detection limit of the immunosensor was 0.2 ng mL(-1) (signal-to-noise ratio of 3). A good linear relationship between the current signals and the concentrations of Human IgG was achieved from 1 ng mL(-1) to 500 ng mL(-1). Moreover, this electrochemical immunosensor exhibited excellent selectivity, stability and reproducibility, and can be used to accurately detect IgG concentration in human serum samples. The results suggest that the electrochemical immunosensor based on GR-MWCT assembled composite will be promising in the point-of-care diagnostics application of clinical screening of multiple diseases. (c) 2012 Elsevier B.V. All rights reserved.
C1 [Liu, Yan; Liu, Yang; Feng, Hongbin; Wu, Yongmin; Li, Jinghong] Tsinghua Univ, Dept Chem, Beijing Key Lab Microanalyt Methods & Instrumenta, Key Lab Bioorgan Phosphorus Chem & Chem Biol, Beijing 100084, Peoples R China.
   [Liu, Yan] Yangtze Normal Univ, Dept Chem & Chem Engn, Chongqing 408100, Peoples R China.
   [Joshi, Lokesh] Natl Univ Ireland, Natl Ctr Biomed Engn Sci, Galway, Ireland.
   [Zeng, Xiangqun] Oakland Univ, Dept Chem, Rochester, MI 48309 USA.
C3 Tsinghua University; Yangtze Normal University; Ollscoil na
   Gaillimhe-University of Galway; Oakland University
RP Li, JH (通讯作者)，Tsinghua Univ, Dept Chem, Beijing Key Lab Microanalyt Methods & Instrumenta, Key Lab Bioorgan Phosphorus Chem & Chem Biol, Beijing 100084, Peoples R China.
EM liu-yang@mail.tsinghua.edu.cn; jhli@mail.tsinghua.edu.cn
RI , 李景虹/D-4283-2012; Liu, Yang/K-2505-2012; Liu, Yang/F-4129-2011
OI , 李景虹/0000-0002-0750-7352; Liu, Yang/0000-0003-0042-5183; Feng,
   Hongbin/0000-0002-1871-906X
FU National Basic Research Program of China [2011CB935700]; National
   Natural Science Foundation of China [21128005, 21005046]; European
   Commission [260600]; Specialized Research Fund for the Doctoral Program
   of Higher Education [20100002120042]; Tsinghua University
FX This work was financially supported by National Basic Research Program
   of China (no. 2011CB935700), the National Natural Science Foundation of
   China (no. 21128005, no. 21005046), European Commission Specific Program
   GlycoHIT (FP7-HEALTH-2010, no: 260600), Specialized Research Fund for
   the Doctoral Program of Higher Education (no. 20100002120042) and
   Tsinghua University Initiative Scientific Research Program.
CR Aebersold R, 2003, NATURE, V422, P198, DOI 10.1038/nature01511
   Ahammad AJS, 2009, SENSORS-BASEL, V9, P2289, DOI 10.3390/s90402289
   Ala-Kleme T, 2006, ANAL CHEM, V78, P82, DOI 10.1021/ac051157i
   Bai H, 2011, ADV MATER, V23, P1089, DOI 10.1002/adma.201003753
   Bareket L, 2010, BIOELECTROCHEMISTRY, V77, P94, DOI 10.1016/j.bioelechem.2009.06.016
   Bourigua S, 2010, BIOSENS BIOELECTRON, V26, P1278, DOI 10.1016/j.bios.2010.07.004
   Cesaro-Tadic S, 2004, LAB CHIP, V4, P563, DOI 10.1039/b408964b
   Chen D, 2007, J PHYS CHEM C, V111, P2351, DOI 10.1021/jp065099w
   Chen D, 2006, SURF SCI REP, V61, P445, DOI 10.1016/j.surfrep.2006.08.001
   Chen D, 2010, CHEM SOC REV, V39, P3157, DOI 10.1039/b923596e
   Chen LL, 2010, CHINESE J ANAL CHEM, V38, P337, DOI 10.3724/SP.J.1096.2010.00337
   Du D, 2011, ANAL CHEM, V83, P746, DOI 10.1021/ac101715s
   Fu ZF, 2006, J IMMUNOL METHODS, V312, P61, DOI 10.1016/j.jim.2006.02.006
   Geim AK, 2007, NAT MATER, V6, P183, DOI 10.1038/nmat1849
   GOLDSMITH S J, 1975, Seminars in Nuclear Medicine, V5, P125, DOI 10.1016/S0001-2998(75)80028-6
   Hu SH, 2007, ANAL CHEM, V79, P923, DOI 10.1021/ac061269p
   Jacobs CB, 2010, ANAL CHIM ACTA, V662, P105, DOI 10.1016/j.aca.2010.01.009
   Jie GF, 2008, ANAL CHEM, V80, P4033, DOI 10.1021/ac800052g
   Jie GF, 2010, ELECTROCHEM COMMUN, V12, P22, DOI 10.1016/j.elecom.2009.10.027
   Kitano H, 2002, SCIENCE, V295, P1662, DOI 10.1126/science.1069492
   Kong FY, 2011, TALANTA, V85, P2620, DOI 10.1016/j.talanta.2011.08.028
   Lai GS, 2011, ANAL CHEM, V83, P2726, DOI 10.1021/ac103283p
   Liu ZF, 2008, ADV MATER, V20, P3924, DOI 10.1002/adma.200800366
   Lu CH, 2009, ANGEW CHEM INT EDIT, V48, P4785, DOI 10.1002/anie.200901479
   Lu LM, 2011, BIOSENS BIOELECTRON, V26, P3500, DOI 10.1016/j.bios.2011.01.033
   Lu XB, 2006, BIOMATERIALS, V27, P5740, DOI 10.1016/j.biomaterials.2006.07.026
   Matsuya T, 2003, ANAL CHEM, V75, P6124, DOI 10.1021/ac034346e
   Miao WJ, 2004, ANAL CHEM, V76, P7109, DOI 10.1021/ac048782s
   NIE H, 2009, ANGEW CHEM, V121, P10046
   Pinijsuwan S, 2008, ANAL CHEM, V80, P6779, DOI 10.1021/ac800566d
   Pumera M, 2007, SENSOR ACTUAT B-CHEM, V123, P1195, DOI 10.1016/j.snb.2006.11.016
   Saito K, 1999, CLIN CHEM, V45, P665
   Schmalzing D, 1997, ELECTROPHORESIS, V18, P2184, DOI 10.1002/elps.1150181209
   Tang LH, 2009, ADV FUNCT MATER, V19, P2782, DOI 10.1002/adfm.200900377
   VOLLER A, 1978, J CLIN PATHOL, V31, P507, DOI 10.1136/jcp.31.6.507
   Wan D, 2010, ACS APPL MATER INTER, V2, P3083, DOI 10.1021/am100591t
   Wan Y, 2011, ANAL CHEM, V83, P648, DOI 10.1021/ac103047c
   Wang XH, 2010, ADV FUNCT MATER, V20, P3967, DOI 10.1002/adfm.201001118
   Wang Y, 2009, ELECTROCHEM COMMUN, V11, P889, DOI 10.1016/j.elecom.2009.02.013
   Warsinke A, 2009, ANAL BIOANAL CHEM, V393, P1393, DOI 10.1007/s00216-008-2572-0
   Weston AD, 2004, J PROTEOME RES, V3, P179, DOI 10.1021/pr0499693
   Wu YF, 2010, CHEM COMMUN, V46, P7763, DOI 10.1039/c0cc02741c
   Xiao Z, 2005, MOL CELL ENDOCRINOL, V230, P95, DOI 10.1016/j.mce.2004.10.010
   Yang WR, 2010, ANGEW CHEM INT EDIT, V49, P2114, DOI 10.1002/anie.200903463
   Yates AM, 1999, J IMMUNOASSAY, V20, P31, DOI 10.1080/01971529909349312
   Zhou M, 2009, ANAL CHEM, V81, P5603, DOI 10.1021/ac900136z
NR 46
TC 145
Z9 149
U1 5
U2 210
PU ELSEVIER ADVANCED TECHNOLOGY
PI OXFORD
PA OXFORD FULFILLMENT CENTRE THE BOULEVARD, LANGFORD LANE, KIDLINGTON,
   OXFORD OX5 1GB, OXON, ENGLAND
SN 0956-5663
EI 1873-4235
J9 BIOSENS BIOELECTRON
JI Biosens. Bioelectron.
PD MAY 15
PY 2012
VL 35
IS 1
BP 63
EP 68
DI 10.1016/j.bios.2012.02.007
PG 6
WC Biophysics; Biotechnology & Applied Microbiology; Chemistry, Analytical;
   Electrochemistry; Nanoscience & Nanotechnology
WE Science Citation Index Expanded (SCI-EXPANDED)
SC Biophysics; Biotechnology & Applied Microbiology; Chemistry;
   Electrochemistry; Science & Technology - Other Topics
GA 955QM
UT WOS:000305036000009
PM 22464918
DA 2023-06-30
ER

PT J
AU Shahsavar, K
   Hosseini, M
   Shokri, E
   Xu, GB
AF Shahsavar, Kosar
   Hosseini, Morteza
   Shokri, Ehsan
   Xu, Guobao
TI New insight into G-quadruplexes; diagnosis application in cancer
SO ANALYTICAL BIOCHEMISTRY
LA English
DT Review
DE DNA aptamer; G-quadruplexes; Cancer diagnosis; Optical sensor;
   Electrochemical
ID ULTRASENSITIVE COLORIMETRIC DETECTION; NUCLEIC-ACID APTAMERS; TELOMERASE
   ACTIVITY; PEROXIDASE-ACTIVITY; ELECTROCHEMICAL DETECTION; CASCADE
   AMPLIFICATION; SENSITIVE DETECTION; MOLECULAR SWITCH; VISUAL DETECTION;
   DNA METHYLATION
AB Biochemical properties and flexibility of nitrogenous bases allow DNA to fold into higher-order structures. Among different DNA secondary structure, G-quadruplexes (tetrapelexes-G4) - which are formed in guanine rich sequences ? have gained more attention because of their biological significance, therapeutic intervention, and application in molecular device and biosensor. G4-quadruplex studies categorize into three main fields, in vivo, in vitro, and in silico. The in vitro field includes G4 synthetic oligonucleotides. This review focuses on the Gquadruplex synthetic aptamers structure features and considers the applicability of G4-aptamers for cancer biomarkers detection. Various biosensing methods will be reviewed based on G-quadruplex aptamers for cancer detection.
C1 [Shahsavar, Kosar; Hosseini, Morteza] Univ Tehran, Fac New Sci & Technol, Dept Life Sci Engn, Tehran, Iran.
   [Hosseini, Morteza] Univ Tehran Med Sci, Dept Pharmaceut Biomat, Med Biomat Res Ctr, Tehran, Iran.
   [Shokri, Ehsan] Agr Res Educ & Extens Org AREEO, Dept Nanotechnol, Agr Biotechnol Res Inst Iran ABRII, Karaj, Iran.
   [Xu, Guobao] Chinese Acad Sci, Changchun Inst Appl Chem, State Key Lab Electroanalyt Chem, Changchun 130022, Jilin, Peoples R China.
   [Xu, Guobao] Univ Sci & Technol China, Hefei 230026, Anhui, Peoples R China.
C3 University of Tehran; Tehran University of Medical Sciences; Chinese
   Academy of Sciences; Changchun Institute of Applied Chemistry, CAS;
   Chinese Academy of Sciences; University of Science & Technology of
   China, CAS
RP Hosseini, M (通讯作者)，Univ Tehran, Fac New Sci & Technol, Dept Life Sci Engn, Tehran, Iran.
EM smhosseini@khayam.ut.ac.ir
RI Shokri, Ehsan/AAP-3004-2021; Hosseini, Morteza/HHY-8202-2022
FU Iran National Science Foundation; Chinese Academy of Sciences (CAS-VPST
   Silk Road Science) [GJHZ202125]; University of Tehran; Chinese Academy
   of Sciences [INSF 99008701, INSF 96001113]
FX The authors of this paper would like to express their gratitude to the
   Iran National Science Foundation and Chinese Academy of Sciences (INSF
   99008701, CAS-VPST Silk Road Science, GJHZ202125) and (INSF 96001113)
   and for the financial support. We also gratefully acknowledge the
   support from the University of Tehran.
CR Arora A, 2008, FEBS J, V275, P3971, DOI 10.1111/j.1742-4658.2008.06541.x
   Arthanari H, 1998, NUCLEIC ACIDS RES, V26, P3724, DOI 10.1093/nar/26.16.3724
   BLACKBURN EH, 1991, NATURE, V350, P569, DOI 10.1038/350569a0
   Bochman ML, 2012, NAT REV GENET, V13, P770, DOI 10.1038/nrg3296
   Borghei YS, 2020, SENSOR ACTUAT B-CHEM, V315, DOI 10.1016/j.snb.2020.128084
   Borghei YS, 2016, ANAL CHIM ACTA, V904, P92, DOI 10.1016/j.aca.2015.11.026
   Burge S, 2006, NUCLEIC ACIDS RES, V34, P5402, DOI 10.1093/nar/gkl655
   Chaubey A, 2002, BIOSENS BIOELECTRON, V17, P441, DOI 10.1016/S0956-5663(01)00313-X
   Chen JH, 2011, CHEM COMMUN, V47, P8004, DOI 10.1039/c1cc11929j
   Chen J, 2020, TALANTA, V209, DOI 10.1016/j.talanta.2019.120510
   Chen TX, 2017, CHINESE CHEM LETT, V28, P1380, DOI 10.1016/j.cclet.2017.01.006
   Chen TX, 2017, ANAL SCI, V33, P1333, DOI 10.2116/analsci.33.1333
   Cheng XH, 2009, BIOCHEMISTRY-US, V48, P7817, DOI 10.1021/bi9006786
   Chinen AB, 2015, CHEM REV, V115, P10530, DOI 10.1021/acs.chemrev.5b00321
   Chiorcea-Paquim AM, 2018, J NUCLEIC ACIDS, V2018, DOI 10.1155/2018/5307106
   Choi J, 2011, CHEM SOC REV, V40, P5893, DOI 10.1039/c1cs15153c
   Cosphiadi I, 2018, CLIN BREAST CANCER, V18, pE1117, DOI 10.1016/j.clbc.2018.03.001
   Cox JPL, 2001, TRENDS BIOTECHNOL, V19, P247, DOI 10.1016/S0167-7799(01)01671-7
   Cui WL, 2017, SENSOR ACTUAT B-CHEM, V244, P599, DOI 10.1016/j.snb.2017.01.013
   Dadmehr M, 2014, BIOSENS BIOELECTRON, V60, P35, DOI 10.1016/j.bios.2014.03.033
   Damborsky P, 2016, ESSAYS BIOCHEM, V60, P91, DOI 10.1042/EBC20150010
   Das PM, 2004, J CLIN ONCOL, V22, P4632, DOI 10.1200/JCO.2004.07.151
   Dehghani Z, 2019, ANAL METHODS-UK, V11, P684, DOI 10.1039/c8ay01975d
   Duffy MJ, 2014, INT J CANCER, V134, P2513, DOI 10.1002/ijc.28384
   Fakhri N, 2018, ANAL METHODS-UK, V10, P4438, DOI 10.1039/c8ay01331d
   Gao YF, 2016, BIOSENS BIOELECTRON, V81, P415, DOI 10.1016/j.bios.2016.03.022
   Gatto B, 2009, CURR MED CHEM, V16, P1248, DOI 10.2174/092986709787846640
   GELLERT M, 1962, P NATL ACAD SCI USA, V48, P2013, DOI 10.1073/pnas.48.12.2013
   Gu XF, 2018, BIOSENS BIOELECTRON, V102, P610, DOI 10.1016/j.bios.2017.12.014
   He YZ, 2013, TALANTA, V116, P816, DOI 10.1016/j.talanta.2013.07.074
   Henry NL, 2012, MOL ONCOL, V6, P140, DOI 10.1016/j.molonc.2012.01.010
   Hosseini M, 2015, SENSOR ACTUAT B-CHEM, V210, P349, DOI 10.1016/j.snb.2015.01.002
   Hosseinzadeh E, 2018, BIOSENS BIOELECTRON, V117, P567, DOI 10.1016/j.bios.2018.06.051
   Huang J, 2017, BIOSENS BIOELECTRON, V91, P417, DOI 10.1016/j.bios.2016.12.061
   Huang RR, 2019, SMALL, V15, DOI 10.1002/smll.201900735
   Huppert JL, 2010, FEBS J, V277, P3452, DOI 10.1111/j.1742-4658.2010.07758.x
   Huppert JL, 2008, CHEM SOC REV, V37, P1375, DOI 10.1039/b702491f
   Ilgu M, 2016, ANALYST, V141, P1551, DOI 10.1039/c5an01824b
   Jayanthi VSPKSA, 2017, BIOSENS BIOELECTRON, V91, P15, DOI 10.1016/j.bios.2016.12.014
   Keefe AD, 2010, NAT REV DRUG DISCOV, V9, P537, DOI 10.1038/nrd3141
   Kermani HA, 2017, SENSOR ACTUAT B-CHEM, V241, P217, DOI 10.1016/j.snb.2016.10.078
   Kermani HA, 2016, ANAL BIOANAL CHEM, V408, P4311, DOI 10.1007/s00216-016-9522-z
   Khang H, 2017, BIOSENS BIOELECTRON, V90, P46, DOI 10.1016/j.bios.2016.11.043
   Khusbu FY, 2018, TRAC-TREND ANAL CHEM, V109, P1, DOI 10.1016/j.trac.2018.09.013
   Kong DM, 2010, ANALYST, V135, P321, DOI 10.1039/b920293e
   Kosman J, 2011, ANAL CHIM ACTA, V707, P7, DOI 10.1016/j.aca.2011.08.050
   Kulis M, 2010, ADV GENET, V70, P27, DOI [10.1016/S0065-2660(10)70002-X, 10.1016/B978-0-12-380866-0.60002-2]
   Lee J, 2019, SENSOR ACTUAT B-CHEM, V282, P861, DOI 10.1016/j.snb.2018.11.149
   Li DD, 2016, TALANTA, V146, P470, DOI 10.1016/j.talanta.2015.09.010
   Li HB, 2013, BIOSENS BIOELECTRON, V50, P180, DOI 10.1016/j.bios.2013.06.041
   Li Q, 2013, NUCLEIC ACIDS RES, V41, pD1115, DOI 10.1093/nar/gks1101
   Li RM, 2017, SCI REP-UK, V7, DOI 10.1038/srep44212
   Li SY, 2018, SENSOR ACTUAT B-CHEM, V263, P87, DOI 10.1016/j.snb.2018.02.009
   Li XY, 2019, ACS SENSORS, V4, P1090, DOI 10.1021/acssensors.9b00334
   Li Y, 2011, BIOSENS BIOELECTRON, V26, P4095, DOI 10.1016/j.bios.2011.03.041
   Lipps HJ, 2009, TRENDS CELL BIOL, V19, P414, DOI 10.1016/j.tcb.2009.05.002
   Liu HS, 2017, SPECTROCHIM ACTA A, V175, P164, DOI 10.1016/j.saa.2016.12.033
   Luo SH, 2018, SENSOR ACTUAT B-CHEM, V273, P853, DOI 10.1016/j.snb.2018.06.088
   Ma LZ, 2020, ISCIENCE, V23, DOI 10.1016/j.isci.2019.100815
   Maimaitiyiming Y, 2019, J CANCER RES CLIN, V145, P797, DOI 10.1007/s00432-019-02882-7
   Mergny JL, 2019, CHEM REV, V119, P6290, DOI 10.1021/acs.chemrev.8b00629
   Miao XM, 2016, BIOSENS BIOELECTRON, V86, P454, DOI 10.1016/j.bios.2016.07.001
   Mohanty J, 2013, J AM CHEM SOC, V135, P367, DOI 10.1021/ja309588h
   Othman HO, 2020, MICROCHEM J, V157, DOI 10.1016/j.microc.2020.104966
   Pavlov V, 2004, ANAL CHEM, V76, P2152, DOI 10.1021/ac035219l
   Pires NMM, 2014, SENSORS-BASEL, V14, P15458, DOI 10.3390/s140815458
   Platella C, 2017, BBA-GEN SUBJECTS, V1861, P1429, DOI 10.1016/j.bbagen.2016.11.027
   Rimmele M, 2003, CHEMBIOCHEM, V4, P963, DOI 10.1002/cbic.200300648
   Ronkainen NJ, 2010, CHEM SOC REV, V39, P1747, DOI 10.1039/b714449k
   Satelli A, 2011, CELL MOL LIFE SCI, V68, P3033, DOI 10.1007/s00018-011-0735-1
   Sawyers C, 2004, NATURE, V432, P294, DOI 10.1038/nature03095
   Seeman NC, 2018, NAT REV MATER, V3, DOI 10.1038/natrevmats.2017.68
   SEN D, 1988, NATURE, V334, P364, DOI 10.1038/334364a0
   Shahsavar K, 2020, MICROCHEM J, V158, DOI 10.1016/j.microc.2020.105277
   Shahsavar K, 2017, ANAL METHODS-UK, V9, P4726, DOI 10.1039/c7ay01381g
   Shen CL, 2018, SENSOR ACTUAT B-CHEM, V273, P377, DOI 10.1016/j.snb.2018.06.041
   Shen ZF, 2018, ANAL CHEM, V90, P3335, DOI 10.1021/acs.analchem.7b04895
   Shi L, 2019, ACS SENSORS, V4, P3219, DOI 10.1021/acssensors.9b01655
   Simonsson T, 2001, BIOL CHEM, V382, P621, DOI 10.1515/BC.2001.073
   Stoltenburg R, 2007, BIOMOL ENG, V24, P381, DOI 10.1016/j.bioeng.2007.06.001
   Sun DP, 2018, SENSOR ACTUAT B-CHEM, V268, P359, DOI 10.1016/j.snb.2018.04.142
   Sun DP, 2016, BIOSENS BIOELECTRON, V75, P301, DOI 10.1016/j.bios.2015.08.056
   Sun DP, 2015, ANAL CHIM ACTA, V885, P166, DOI 10.1016/j.aca.2015.05.027
   Sun YD, 2019, ANAL CHEM, V91, P3652, DOI 10.1021/acs.analchem.8b05696
   SUNDQUIST WI, 1989, NATURE, V342, P825, DOI 10.1038/342825a0
   Tombelli S, 2005, BIOSENS BIOELECTRON, V20, P2424, DOI 10.1016/j.bios.2004.11.006
   Travascio P, 2001, J AM CHEM SOC, V123, P1337, DOI 10.1021/ja0023534
   Travascio P, 1998, CHEM BIOL, V5, P505, DOI 10.1016/S1074-5521(98)90006-0
   Vahed SZ, 2019, J DRUG TARGET, V27, P292, DOI 10.1080/1061186X.2018.1491978
   Wang DN, 2018, BIOSENS BIOELECTRON, V122, P247, DOI 10.1016/j.bios.2018.09.064
   Wang JS, 2012, SMALL, V8, P259, DOI 10.1002/smll.201101938
   Wang L., 2019, ACS APPL MATER INTER, P322
   Wang LJ, 2013, ANAL CHEM, V85, P11509, DOI 10.1021/ac402747r
   Wang RE, 2011, CURR MED CHEM, V18, P4126
   Wells RD, 2007, TRENDS BIOCHEM SCI, V32, P271, DOI 10.1016/j.tibs.2007.04.003
   Wu H, 2016, BIOSENS BIOELECTRON, V81, P303, DOI 10.1016/j.bios.2016.03.013
   Xu H, 2017, BIOSENS BIOELECTRON, V90, P314, DOI 10.1016/j.bios.2016.12.003
   Xu JG, 2016, THERANOSTICS, V6, P318, DOI 10.7150/thno.13533
   Yang P, 2009, ANGEW CHEM INT EDIT, V48, P2188, DOI 10.1002/anie.200805613
   Ye F, 2018, NANO TODAY, V18, P103, DOI 10.1016/j.nantod.2017.12.008
   Yoon S, 2018, PHARMACEUTICALS-BASE, V11, DOI 10.3390/ph11030071
   Zeng C, 2019, CANCER COMMUN, V39, DOI 10.1186/s40880-019-0356-x
   Zhang HM, 2018, MOL CELL PROBE, V38, P13, DOI 10.1016/j.mcp.2018.02.002
   Zhang L, 2016, BIOSENS BIOELECTRON, V77, P144, DOI 10.1016/j.bios.2015.08.045
   Zhou Y, 2020, ANALYST, V145, P107, DOI 10.1039/c9an01653h
NR 105
TC 7
Z9 7
U1 4
U2 49
PU ACADEMIC PRESS INC ELSEVIER SCIENCE
PI SAN DIEGO
PA 525 B ST, STE 1900, SAN DIEGO, CA 92101-4495 USA
SN 0003-2697
EI 1096-0309
J9 ANAL BIOCHEM
JI Anal. Biochem.
PD MAY 1
PY 2021
VL 620
AR 114149
DI 10.1016/j.ab.2021.114149
EA MAR 2021
PG 10
WC Biochemical Research Methods; Biochemistry & Molecular Biology;
   Chemistry, Analytical
WE Science Citation Index Expanded (SCI-EXPANDED)
SC Biochemistry & Molecular Biology; Chemistry
GA RG6DF
UT WOS:000635625800002
PM 33636157
DA 2023-06-30
ER

PT J
AU Fu, L
   Zhang, HY
   Zheng, YH
   Zhang, HW
   Liu, QH
AF Fu, L.
   Zhang, H. Y.
   Zheng, Y. H.
   Zhang, H. W.
   Liu, Q. H.
TI An electroanalytical method for brewing vinegar authentic identification
SO REVISTA MEXICANA DE INGENIERIA QUIMICA
LA English
DT Article
DE electrochemistry; vinegar; glassy carbon electrode; cluster analysis;
   food safety
ID MICROEXTRACTION-ASSISTED VOLTAMMETRY; ELECTROCHEMICAL SENSOR; URIC-ACID;
   NANOPARTICLES; WINE; CLASSIFICATION; FINGERPRINTS; PERFORMANCE;
   BIOSENSOR; DOPAMINE
AB An electrochemical fingerprint-based methodology is described here for vinegar authentic identification. The commercial three-electrode system can be directly inserted into vinegar for voltammetric profile recording without the addition of electrolyte. The free amino acids and aroma compounds produced from the fermentation process can be oxidized during the differential pulse voltammetric scan. The fingerprint pattern of vinegar varies between the different brand due to the different raw ingredients and fermentation process. The DPV profiles can be converted into 2D scatter patterns for identifying twelve different vinegar in this work. In addition, clustering analysis confirmed the feasibility of the proposed method for vinegar authentic identification. We believe the proposed methodology can be further extended for other food quality screening application.
C1 [Fu, L.; Zhang, H. Y.; Zhang, H. W.] Hangzhou Dianzi Univ, Coll Mat & Environm Engn, Hangzhou 310018, Peoples R China.
   [Zheng, Y. H.] Jiangsu Prov & Chinese Acad Sci, Inst Bot, Nanjing Bot Garden Mem Sun Yat, Nanjing 210014, Peoples R China.
   [Fu, L.; Liu, Q. H.] Hongze Fishseeds Biotech Inc, Hongze 223125, Huaian, Peoples R China.
C3 Hangzhou Dianzi University
RP Fu, L (通讯作者)，Hangzhou Dianzi Univ, Coll Mat & Environm Engn, Hangzhou 310018, Peoples R China.; Fu, L (通讯作者)，Hongze Fishseeds Biotech Inc, Hongze 223125, Huaian, Peoples R China.
EM fuli@hdu.edu.cn
RI Zheng, Yu/GRJ-5808-2022; Fu, Li/AAH-4689-2020
OI Fu, Li/0000-0002-5957-7790; Zhang, Huaiwei/0000-0001-9467-4361
CR Cao L, 2017, FOOD FUNCT, V8, P4744, DOI 10.1039/c7fo01475a
   Castro M.R., 2002, J CHROMATOGR A, V953, P7, DOI DOI 10.1016/30021-9673(02)00122-X
   Cebrian-Torrejon G, 2017, PHYTOCHEM ANALYSIS, V28, P171, DOI 10.1002/pca.2657
   Chaibun T, 2018, ACS SENSORS, V3, P1149, DOI 10.1021/acssensors.8b00176
   Chen XR, 2013, SENSOR ACTUAT B-CHEM, V185, P582, DOI 10.1016/j.snb.2013.05.032
   DEFELIPPIS MR, 1991, J PHYS CHEM-US, V95, P3416, DOI 10.1021/j100161a081
   Deng PH, 2015, FOOD CHEM, V180, P156, DOI 10.1016/j.foodchem.2015.02.035
   Devi R, 2013, J FOOD ENG, V115, P207, DOI 10.1016/j.jfoodeng.2012.10.014
   Domenech-Carbo A, 2017, ELECTROANAL, V29, P643, DOI 10.1002/elan.201600588
   Domenech-Carbo A, 2015, RSC ADV, V5, P61006, DOI 10.1039/c5ra11336a
   Dominguez I, 2015, SENSOR ACTUAT B-CHEM, V210, P491, DOI 10.1016/j.snb.2015.01.009
   Fu L, 2019, BIOELECTROCHEMISTRY, V129, P199, DOI 10.1016/j.bioelechem.2019.06.001
   Fu L, 2018, BIOSENS BIOELECTRON, V120, P102, DOI 10.1016/j.bios.2018.08.052
   Fu L, 2018, ELECTROCHEM COMMUN, V92, P39, DOI 10.1016/j.elecom.2018.05.018
   GALVEZ MC, 1994, Z LEBENSM UNTERS FOR, V199, P29, DOI 10.1007/BF01192948
   Junqueira LL, 2019, REV MEX ING QUIM, V18, P241, DOI 10.24275/uam/izt/dcbi/revmexingquim/2019v18n1/Junqueira
   Kutlan D, 2003, J CHROMATOGR A, V987, P311, DOI 10.1016/S0021-9673(02)01538-8
   Liu DR, 2004, FOOD REV INT, V20, P407, DOI [10.1081/FRI-200033460, 10.1081/LFRI-200033460]
   Liu L, 2006, ELECTROCHEM COMMUN, V8, P1521, DOI 10.1016/j.elecom.2006.07.013
   Lopez-Cuenca S, 2019, REV MEX ING QUIM, V18, P1179, DOI 10.24275/uam/izt/dcbi/revmexingquim/2019v18n3/Lopez
   Marin RN, 2002, J CHROMATOGR A, V967, P261, DOI 10.1016/S0021-9673(02)00786-0
   Martini M, 2015, ANAL METHODS-UK, V7, P5740, DOI [10.1039/C5AY01145K, 10.1039/c5ay01145k]
   Mateo EM, 2018, FOOD CHEM, V267, P91, DOI 10.1016/j.foodchem.2017.02.033
   Arbeloa EM, 2012, NAT PROD COMMUN, V7, P1211
   Nunez-Gastelum JA, 2019, REV MEX ING QUIM, V18, P99, DOI 10.24275/uam/izt/dcbi/revmexingquim/2019v18n1/Nunez
   Ortiz-Miranda AS, 2016, ANAL BIOANAL CHEM, V408, P4943, DOI 10.1007/s00216-016-9588-7
   Paez-Garcia CT, 2019, REV MEX ING QUIM, V18, P681, DOI 10.24275/uam/izt/dcbi/revmexingquim/2019v18n2/Paez
   Pellegrini GE, 2005, INT J ENVIRON AN CH, V85, P927, DOI 10.1080/03067310500151128
   Prakash J, 2000, J APPL ELECTROCHEM, V30, P1229, DOI 10.1023/A:1026539607417
   Raj MA, 2013, ANAL CHIM ACTA, V771, P14, DOI 10.1016/j.aca.2013.02.017
   Rouhani S, 2009, ANAL LETT, V42, P141, DOI 10.1080/00032710802568630
   Sajid M, 2016, TRAC-TREND ANAL CHEM, V76, P15, DOI 10.1016/j.trac.2015.09.006
   Scampicchio M, 2005, ELECTROANAL, V17, P1215, DOI 10.1002/elan.200403236
   Shah A, 2018, ELECTROCHIM ACTA, V274, P131, DOI 10.1016/j.electacta.2018.04.096
   Song J, 2014, SCI REP-UK, V4, DOI 10.1038/srep07515
   Tesfaye W, 2010, J SENS STUD, V25, P216, DOI 10.1111/j.1745-459X.2009.00253.x
   Tesfaye W, 2004, ANAL CHIM ACTA, V513, P239, DOI 10.1016/j.aca.2003.11.079
   Thiam A, 2016, APPL CATAL B-ENVIRON, V180, P227, DOI 10.1016/j.apcatb.2015.06.039
   Thomas F, 2009, ANAL CHIM ACTA, V649, P98, DOI 10.1016/j.aca.2009.07.014
   Torres-Segundo C, 2019, REV MEX ING QUIM, V18, P939, DOI 10.24275/uam/izt/dcbi/revmexingquim/2019v18n3/Torres
   Vasjari M, 2005, MICROCHIM ACTA, V150, P233, DOI 10.1007/s00604-005-0361-4
   Wang J, 2017, J COLLOID INTERF SCI, V497, P172, DOI 10.1016/j.jcis.2017.03.011
   Wang Y, 2010, SENSOR ACTUAT B-CHEM, V150, P43, DOI 10.1016/j.snb.2010.07.044
   Wu C, 2012, SENSOR ACTUAT B-CHEM, V168, P178, DOI 10.1016/j.snb.2012.03.084
NR 44
TC 16
Z9 16
U1 0
U2 13
PU UNIV AUTONOMA METROPOLITANA-IZTAPALAPA
PI MEXICO
PA C/O DR JAIME VERNON-CARTER, SAN RAFAEL ATLIXCO NO 186, COL VICENTINA,
   DELEGACION IZTAPALAPA, MEXICO, 09340, MEXICO
SN 1665-2738
J9 REV MEX ING QUIM
JI Rev. Mex. Ing. Quim.
PD MAY-AUG
PY 2020
VL 19
IS 2
BP 803
EP 812
DI 10.24275/rmiq/Alim869
PG 10
WC Chemistry, Applied; Engineering, Chemical
WE Science Citation Index Expanded (SCI-EXPANDED)
SC Chemistry; Engineering
GA LB9FL
UT WOS:000524934500025
OA hybrid
DA 2023-06-30
ER

PT J
AU Zhao, MG
   Shang, JH
   Qu, HY
   Gao, RJ
   Li, H
   Chen, SG
AF Zhao, Minggang
   Shang, Jinghua
   Qu, Huiyan
   Gao, Rongjie
   Li, Hui
   Chen, Shougang
TI Fabrication of the Ni/ZnO/BiOI foam for the improved electrochemical
   biosensing performance to glucose
SO ANALYTICA CHIMICA ACTA
LA English
DT Article
DE Semiconductor; Electrochemical; Foam; p-n junction; Biosensor
ID MULTIWALLED CARBON NANOTUBES; PEROXIDASE MIMETICS; OXIDASE; SENSOR;
   HETEROSTRUCTURES; IMMOBILIZATION; NANOSTRUCTURES; HETEROJUNCTION;
   NANOCRYSTALS; NANOFLOWERS
AB The Ni foam decorated with ZnO/BiOI core-shell p-n junction nanorods was prepared and employed as an enzyme loading matrix to detect glucose. The detection potential was decreased significantly (0.3 V) and the sensitivity was enhanced largely (115.2 mu A mM(-1) cm(-2)). The metal-semiconductor foam can afford the porous surface for loading enzymes and achieving the multiple catalysis. More important, the built-in electric field and electron well in the p-n junction interface provide the driving force for electron transport. It was an effective strategy to enhance the biosensing performance by the rational design of p-n junction. (C) 2019 Elsevier B.V. All rights reserved.
C1 [Zhao, Minggang; Shang, Jinghua; Qu, Huiyan; Gao, Rongjie; Chen, Shougang] Ocean Univ China, Sch Mat Sci & Engn, Qingdao 266100, Shandong, Peoples R China.
   [Li, Hui] Qingdao Univ Sci & Technol, Dept Phys, Optoelect Mat & Technol Engn Lab Shandong, Qingdao 266100, Shandong, Peoples R China.
C3 Ocean University of China; Qingdao University of Science & Technology
RP Zhao, MG; Gao, RJ; Chen, SG (通讯作者)，Ocean Univ China, Sch Mat Sci & Engn, Qingdao 266100, Shandong, Peoples R China.
EM zhaomg@ouc.edu.cn
RI Chen, Shougang/U-8014-2017; Li, Hui/Q-1907-2015
OI Chen, Shougang/0000-0002-0059-5708; Li, Hui/0000-0002-5590-7019
FU National Natural Science Foundation of China [51602298]; Fundamental
   Research Funds for the Central University [841964011]; Higher
   Educational Science and Technology Program of Shandong Province
   [J18KA311]
FX This work was sponsored by National Natural Science Foundation of China
   (51602298), Fundamental Research Funds for the Central University
   (841964011), Higher Educational Science and Technology Program of
   Shandong Province(J18KA311).
CR Bai D, 2010, APPL SURF SCI, V256, P2643, DOI 10.1016/j.apsusc.2009.11.011
   Cheng HF, 2014, NANOSCALE, V6, P2009, DOI 10.1039/c3nr05529a
   Ding LJ, 2016, SENSOR ACTUAT B-CHEM, V235, P162, DOI 10.1016/j.snb.2016.05.068
   Duan HM, 2008, CATAL LETT, V124, P318, DOI 10.1007/s10562-008-9463-z
   Dumitrescu I, 2009, ADV MATER, V21, P3105, DOI 10.1002/adma.200900402
   Ekanayake EMIM, 2007, BIOSENS BIOELECTRON, V23, P107, DOI 10.1016/j.bios.2007.03.022
   Fan SS, 2016, SENSOR ACTUAT B-CHEM, V237, P373, DOI 10.1016/j.snb.2016.06.111
   Gu BX, 2009, J PHYS CHEM B, V113, P6553, DOI 10.1021/jp900048m
   Gu X, 2016, ANAL CHEM, V88, P7191, DOI 10.1021/acs.analchem.6b01378
   Guzsvany V, 2017, MICROCHIM ACTA, V184, P1987, DOI 10.1007/s00604-017-2188-1
   Huang T, 2018, ANAL CHIM ACTA, V1013, P26, DOI 10.1016/j.aca.2018.02.020
   Jiang J, 2011, J PHYS CHEM C, V115, P20555, DOI 10.1021/jp205925z
   Ju P, 2016, RSC ADV, V6, P17483, DOI 10.1039/c6ra00368k
   Kong T, 2009, SENSOR ACTUAT B-CHEM, V138, P344, DOI 10.1016/j.snb.2009.01.002
   Lee H, 2007, NANO LETT, V7, P778, DOI 10.1021/nl0630539
   Li B, 2018, APPL SURF SCI, V439, P1047, DOI 10.1016/j.apsusc.2017.12.220
   Liao JJ, 2015, SENSOR ACTUAT B-CHEM, V208, P457, DOI 10.1016/j.snb.2014.11.038
   Lima-Fernandes E, 2014, NAT COMMUN, V5, DOI 10.1038/ncomms5431
   Lin M, 2009, BIOSENS BIOELECTRON, V25, P28, DOI 10.1016/j.bios.2009.05.035
   Liu JJ, 2019, INORG CHEM, V58, P8525, DOI 10.1021/acs.inorgchem.9b00834
   Lu B, 2018, CARBON, V132, P191, DOI 10.1016/j.carbon.2018.02.038
   Luo LQ, 2013, COLLOID SURFACE B, V102, P307, DOI 10.1016/j.colsurfb.2012.08.003
   Ma Y, 2014, BIOSENS BIOELECTRON, V59, P384, DOI 10.1016/j.bios.2014.03.064
   Mross S, 2015, BIOSENS BIOELECTRON, V70, P376, DOI 10.1016/j.bios.2015.03.049
   Pan LJ, 2012, P NATL ACAD SCI USA, V109, P9287, DOI 10.1073/pnas.1202636109
   Paramanik L, 2019, J PHYS CHEM C, V123, P21593, DOI 10.1021/acs.jpcc.9b05747
   Samphao A, 2015, TALANTA, V142, P35, DOI 10.1016/j.talanta.2015.01.046
   Sun L, 2015, J ALLOY COMPD, V632, P604, DOI 10.1016/j.jallcom.2015.01.105
   Tong YH, 2017, MATER DESIGN, V122, P90, DOI 10.1016/j.matdes.2017.02.033
   Umar A, 2009, ELECTROCHEM COMMUN, V11, P1353, DOI 10.1016/j.elecom.2009.04.033
   Umar A, 2009, ELECTROCHEM COMMUN, V11, P278, DOI 10.1016/j.elecom.2008.11.027
   Wang LJ, 2018, ACS APPL MATER INTER, V10, P11652, DOI 10.1021/acsami.7b19530
   Wang Q, 2019, SEP PURIF TECHNOL, V226, P232, DOI 10.1016/j.seppur.2019.06.002
   Wei A, 2006, APPL PHYS LETT, V89, DOI 10.1063/1.2356307
   Yang K, 2009, J PHYS CHEM C, V113, P20169, DOI 10.1021/jp901894j
   Yang L, 2019, MATER RES BULL, V112, P154, DOI 10.1016/j.materresbull.2018.12.019
   Zhai DY, 2013, ACS NANO, V7, P3540, DOI 10.1021/nn400482d
   Zhao MG, 2014, NANOSCALE, V6, P4052, DOI 10.1039/c3nr06159k
   Zhao MG, 2013, CHEM COMMUN, V49, P7656, DOI 10.1039/c3cc43154a
   Zhao MG, 2013, BIOSENS BIOELECTRON, V49, P318, DOI 10.1016/j.bios.2013.05.017
   Zhao MG, 2013, BIOSENS BIOELECTRON, V43, P226, DOI 10.1016/j.bios.2012.11.041
   Zhao YY, 2014, BIOSENS BIOELECTRON, V57, P269, DOI 10.1016/j.bios.2014.02.022
   Zou YJ, 2008, BIOSENS BIOELECTRON, V23, P1010, DOI 10.1016/j.bios.2007.10.009
NR 43
TC 12
Z9 12
U1 6
U2 128
PU ELSEVIER
PI AMSTERDAM
PA RADARWEG 29, 1043 NX AMSTERDAM, NETHERLANDS
SN 0003-2670
EI 1873-4324
J9 ANAL CHIM ACTA
JI Anal. Chim. Acta
PD JAN 25
PY 2020
VL 1095
BP 93
EP 98
DI 10.1016/j.aca.2019.10.033
PG 6
WC Chemistry, Analytical
WE Science Citation Index Expanded (SCI-EXPANDED)
SC Chemistry
GA JW6VF
UT WOS:000503186400010
PM 31864634
DA 2023-06-30
ER

PT J
AU Zuo, JJ
   Zhao, XY
   Ju, XC
   Qiu, S
   Hu, WS
   Fan, T
   Zhang, JK
AF Zuo, Juanjuan
   Zhao, Xiaoyu
   Ju, Xiaocui
   Qiu, Shue
   Hu, Wenshuai
   Fan, Ting
   Zhang, Juankun
TI A New Molecularly Imprinted Polymer (MIP)-based Electrochemical Sensor
   for Monitoring Cardiac Troponin I (cTnI) in the Serum
SO ELECTROANALYSIS
LA English
DT Article
DE MIP biosensor; electro-polymerization; cardiac troponin I;
   O-aminophenol; serum sample
ID MATRIX; ANTIBODIES; ASSAY
AB A novel molecularly imprinted polymer (MIP) sensor for rapid determination of cardiac troponin (cTnI) was established. Since it can bind to the template molecule cTnI specifically, it can be used to detect concentration of cTnI in serum without much sample pretreatment. What's more, the electrochemical signals depend on the concentration of template molecules. The synthetic sensor possesses advantages including simplicity, high specificity, low cost of preparation, good chemical and mechanical properties, sensitive and label-free determination. The synthetic sensor shows good dynamic linearity at concentration range from 0.05 to 5.00 nM. The limit of detection (LOD) was found to be 0.027 nM. The detection time of whole process was within 5 minutes.
C1 [Zuo, Juanjuan; Ju, Xiaocui; Qiu, Shue; Hu, Wenshuai; Fan, Ting; Zhang, Juankun] Tianjin Univ Sci & Technol, Tianjin Key Lab Ind Microbiol, Coll Biotechnol, Minist Educ,TEDA, 29,13th Ave, Tianjin, Peoples R China.
   [Zhao, Xiaoyu] Tianjin Univ Sci & Technol, Coll Chem Engn & Mat Sci, TEDA, 29,13th Ave, Tianjin, Peoples R China.
C3 Tianjin University Science & Technology; Tianjin University Science &
   Technology
RP Zhang, JK (通讯作者)，Tianjin Univ Sci & Technol, Tianjin Key Lab Ind Microbiol, Coll Biotechnol, Minist Educ,TEDA, 29,13th Ave, Tianjin, Peoples R China.; Zhao, XY (通讯作者)，Tianjin Univ Sci & Technol, Coll Chem Engn & Mat Sci, TEDA, 29,13th Ave, Tianjin, Peoples R China.
EM xyz@tust.edu.cn; zhangjk@tust.edu.cn
RI Zhao, Xiaoyu/F-3728-2015
OI Zhao, Xiaoyu/0000-0003-0648-9516
FU Tianjin Municipal Science and Technology Commission of China
   [14RCCFSF00140]; National Natural Science Foundation of China (NSFC)
   [21503146]; Tianjin Front Tec. LTD
FX The authors would like to thank the Tianjin Municipal Science and
   Technology Commission of China (No. 14RCCFSF00140), the National Natural
   Science Foundation of China (NSFC Grant no. 21503146), and Tianjin Front
   Tec. LTD to support the work.
CR BODOR GS, 1992, CLIN CHEM, V38, P2203
   Bojdi MK, 2015, ELECTROANAL, V27, P2458, DOI 10.1002/elan.201500317
   Druey S, 2015, INT J CARDIOL, V195, P163, DOI 10.1016/j.ijcard.2015.05.079
   Edouard AR, 1998, INTENS CARE MED, V24, P569, DOI 10.1007/s001340050617
   Gupta R, 2008, BIOTECHNOL ADV, V26, P533, DOI 10.1016/j.biotechadv.2008.07.002
   KATUS HA, 1991, CIRCULATION, V83, P902, DOI 10.1161/01.CIR.83.3.902
   Keller T, 2009, NEW ENGL J MED, V361, P868, DOI 10.1056/NEJMoa0903515
   Kindschy LM, 2004, T ASAE, V47, P1375, DOI 10.13031/2013.16542
   Lakshmi D, 2006, TALANTA, V70, P272, DOI 10.1016/j.talanta.2006.02.038
   Lavignac N, 2004, ANAL CHIM ACTA, V510, P139, DOI 10.1016/j.aca.2003.12.066
   Li BB, 2014, PHYS STATUS SOLIDI A, V211, P2773, DOI 10.1002/pssa.201431540
   Li JP, 2012, ELECTROANAL, V24, P2213, DOI 10.1002/elan.201200447
   Luczak T, 2008, ELECTROCHIM ACTA, V53, P5725, DOI 10.1016/j.electacta.2008.03.052
   Reis S, 2008, PFLUG ARCH EUR J PHY, V457, P17, DOI 10.1007/s00424-008-0487-4
   Sharma PS, 2012, ANAL BIOANAL CHEM, V402, P3177, DOI 10.1007/s00216-011-5696-6
   Song YH, 2013, ELECTROANAL, V25, P1400, DOI 10.1002/elan.201200524
   Storrow AB, 2015, CLIN BIOCHEM, V48, P254, DOI 10.1016/j.clinbiochem.2014.08.018
   Suriyanarayanan S., 2010, CURRENT CHEM, V325, P165
   Tamayo FG, 2005, ANAL CHIM ACTA, V542, P38, DOI 10.1016/j.aca.2004.12.063
   Ulyanova YV, 2006, ANALYST, V131, P257, DOI 10.1039/b510878k
   Wang ZH, 2014, ACS APPL MATER INTER, V6, P17296, DOI 10.1021/am505469n
   Wulff G, 2002, CHEM REV, V102, P1, DOI 10.1021/cr980039a
   Xu XL, 2009, TALANTA, V78, P26, DOI 10.1016/j.talanta.2008.10.041
   Yang N. J., 2015, ACS APPL MAT INTERFA
   Yano K, 1999, TRAC-TREND ANAL CHEM, V18, P199, DOI 10.1016/S0165-9936(98)00119-8
   Ye L, 2004, ANAL BIOANAL CHEM, V378, P1887, DOI 10.1007/s00216-003-2450-8
   Yeh WM, 2005, ANAL CHIM ACTA, V542, P76, DOI 10.1016/j.aca.2005.01.071
   Zhang JK, 2008, ANAL LETT, V41, P3411, DOI 10.1080/00032710802568671
   Zhu XL, 2005, J CHROMATOGR A, V1092, P161, DOI 10.1016/j.chroma.2005.07.037
NR 29
TC 25
Z9 25
U1 6
U2 69
PU WILEY-V C H VERLAG GMBH
PI WEINHEIM
PA POSTFACH 101161, 69451 WEINHEIM, GERMANY
SN 1040-0397
EI 1521-4109
J9 ELECTROANAL
JI Electroanalysis
PD SEP
PY 2016
VL 28
IS 9
BP 2044
EP 2049
DI 10.1002/elan.201600059
PG 6
WC Chemistry, Analytical; Electrochemistry
WE Science Citation Index Expanded (SCI-EXPANDED)
SC Chemistry; Electrochemistry
GA EA9AQ
UT WOS:000386932800017
DA 2023-06-30
ER

PT J
AU Sharma, A
   Matharu, Z
   Sumana, G
   Solanki, PR
   Kim, CG
   Malhotra, BD
AF Sharma, Aditya
   Matharu, Zimple
   Sumana, G.
   Solanki, Pratima R.
   Kim, C. G.
   Malhotra, B. D.
TI Antibody immobilized cysteamine functionalized-gold nanoparticles for
   aflatoxin detection
SO THIN SOLID FILMS
LA English
DT Article; Proceedings Paper
CT India-Japan Workshop on Biomolecular Electronics and Organic
   Nanotechnology for Environmental Preservation (IJWBME2009)
CY DEC 17-19, 2009
CL New Delhi, INDIA
SP Natl Phys Lab (NPL), Dept Biolog Func, Kyushu Inst Technol (KIT), Dept Sci & Technol Ctr Biomolecular Elect (DSTCBE)
DE Aflatoxin; Cysteamine; Gold nanoparticles; Immunosensor; Self assembled
   monolayer
ID IMMUNOSENSOR; BIOSENSOR; FOOD
AB Aflatoxin B-1 antibody (aAFB(1)) covalently attached to cysteamine functionalized-gold nanoparticles (C-AuNP) has been immobilized onto 4-mercaptobenzoic acid (MBA) based self assembled monolayer (SAM) on gold electrode (MBA/Au), for the fabrication of BSA/aAFB(1)-C-AuNP/MBA/Au immunoelectrode. This immunoelectrode has been characterized by Fourier Transform Infrared Spectroscopy (FT-IR), Scanning Electron Microscopy (SEM) and electrochemical characterization techniques. The electrochemical response studies reveal that the BSA/aAFB(1)-C-AuNP/MBA/Au immunoelectrode can be used to detect AFBI in the range of 10-100 ng dL(-1) and has sensitivity as 0.45 mu A ng(-1)dL, limit of detection as 17.90 ng dL(-1) and a response time of 60 s. (C) 2010 Elsevier B.V. All rights reserved.
C1 [Sharma, Aditya; Matharu, Zimple; Sumana, G.; Solanki, Pratima R.; Malhotra, B. D.] Natl Phys Lab, Dept Sci & Technol, Ctr Biomol Elect, Biomed Instrumentat Sect,Mat Phys & Engn Div,Coun, New Delhi 110012, India.
   [Kim, C. G.; Malhotra, B. D.] Chungnam Natl Univ, Ctr NanoBioEngn & Spintron, Taejon 305764, South Korea.
C3 Council of Scientific & Industrial Research (CSIR) - India; CSIR -
   National Physical Laboratory (NPL); Department of Science & Technology
   (India); Chungnam National University
RP Malhotra, BD (通讯作者)，Natl Phys Lab, Dept Sci & Technol, Ctr Biomol Elect, Biomed Instrumentat Sect,Mat Phys & Engn Div,Coun, Dr KS Krishnan Marg, New Delhi 110012, India.
EM bansi.malhotra@gmail.com
RI Solanki, Pratima R./N-1041-2013; sumana, gajjala/D-1601-2011; malhotra,
   bansi d/E-8921-2012; Ghrera, Aditya S/D-5849-2018
OI malhotra, bansi d/0000-0002-0957-2684; 
FU National Research Foundation of Korea [R32-2008-000-20026-0] Funding
   Source: Korea Institute of Science & Technology Information (KISTI),
   National Science & Technology Information Service (NTIS)
CR Anklam E, 2002, FOOD CONTROL, V13, P173, DOI 10.1016/S0956-7135(01)00098-6
   Bai Y, 2007, SENSOR ACTUAT B-CHEM, V124, P179, DOI 10.1016/j.snb.2006.12.020
   DiScipio RG, 1996, ANAL BIOCHEM, V236, P168, DOI 10.1006/abio.1996.0146
   Fernandez A, 1997, J SCI FOOD AGR, V74, P161, DOI 10.1002/(SICI)1097-0010(199706)74:2&lt;161::AID-JSFA783&gt;3.0.CO;2-D
   INT AGCY RES CANC, 1993, IARC MONOG EVAL CARC, V56, P489
   Jaimez J, 2000, J CHROMATOGR A, V882, P1, DOI 10.1016/S0021-9673(00)00212-0
   Jin XY, 2009, BIOSENS BIOELECTRON, V24, P2580, DOI 10.1016/j.bios.2009.01.014
   Kaushik A, 2008, ELECTROCHEM COMMUN, V10, P1364, DOI 10.1016/j.elecom.2008.07.007
   Kaushik A, 2009, NANOTECHNOLOGY, V20, DOI 10.1088/0957-4484/20/5/055105
   Kojima R, 2009, MICROCHIM ACTA, V164, P307, DOI 10.1007/s00604-008-0075-5
   Liao JY, 2007, COLLOID SURFACE B, V57, P75, DOI 10.1016/j.colsurfb.2007.01.006
   Liu Y, 2006, BIOCHEM ENG J, V32, P211, DOI 10.1016/j.bej.2006.10.003
   Pandey P, 2008, J NANOSCI NANOTECHNO, V8, P3158, DOI 10.1166/jnn.2008.349
   Pandey P, 2007, LANGMUIR, V23, P3333, DOI 10.1021/la062901c
   Parkin DM, 2001, INT J CANCER, V94, P153, DOI 10.1002/ijc.1440
   Stroka J, 2002, TRAC-TREND ANAL CHEM, V21, P90, DOI 10.1016/S0165-9936(01)00133-9
   Tang L, 2008, ENVIRON SCI TECHNOL, V42, P1207, DOI 10.1021/es7024593
   Vidal JC, 2002, ANAL LETT, V35, P837, DOI 10.1081/AL-120004073
   WOOD GE, 1989, J ASSOC OFF ANA CHEM, V72, P543
   Zhang JJ, 2008, MICROCHIM ACTA, V163, P63, DOI 10.1007/s00604-008-0944-y
NR 20
TC 111
Z9 112
U1 11
U2 116
PU ELSEVIER SCIENCE SA
PI LAUSANNE
PA PO BOX 564, 1001 LAUSANNE, SWITZERLAND
SN 0040-6090
J9 THIN SOLID FILMS
JI Thin Solid Films
PD NOV 30
PY 2010
VL 519
IS 3
SI SI
BP 1213
EP 1218
DI 10.1016/j.tsf.2010.08.071
PG 6
WC Materials Science, Multidisciplinary; Materials Science, Coatings &
   Films; Physics, Applied; Physics, Condensed Matter
WE Science Citation Index Expanded (SCI-EXPANDED); Conference Proceedings Citation Index - Science (CPCI-S)
SC Materials Science; Physics
GA 691JE
UT WOS:000285075300051
OA Green Accepted
DA 2023-06-30
ER

PT J
AU Chen, XJ
   Huang, YK
   Ma, XY
   Jia, F
   Guo, XF
   Wang, ZP
AF Chen, Xiujuan
   Huang, Yukun
   Ma, Xiaoyuan
   Jia, Fei
   Guo, Xiaofei
   Wang, Zhouping
TI Impedimetric aptamer-based determination of the mold toxin fumonisin B1
SO MICROCHIMICA ACTA
LA English
DT Article
DE Fumonisin; Biosensor; Electrochemical impedance spectroscopy (EIS);
   Electrodeposited gold nanoparticles; Aptamer
ID FUSARIUM-MONILIFORME; GRAPHENE OXIDE; APTASENSOR; B-1; THROMBIN; CORN;
   QUANTIFICATION; MYCOTOXINS; SAMPLES; ASSAY
AB We are presenting an aptasensor for the sensitive determination of fumonisin B1 (FB-1) via electrochemical impedance spectroscopy (EIS) and applying aptamer-based biorecognition. A thiolated aptamer for FB-1 was anchored onto the surface of gold nanoparticles (AuNPs) on a glassy carbon electrode. A significant increase in resistance (R-et) is found on interaction with FB-1 in the 0.1 nM to 100 mu M concentration range, and the detection limit is as low as 2 pM. The assay was applied to determine FB-1 in spiked maize samples and gave recovery rates ranging from 91 to 105 %. The results demonstrate this method to present new possibilities in the application of aptamers in food safety analysis.
C1 [Chen, Xiujuan; Huang, Yukun; Ma, Xiaoyuan; Jia, Fei; Guo, Xiaofei; Wang, Zhouping] Jiangnan Univ, Sch Food Sci & Technol, Synerget Innovat Ctr Food Safety & Nutr, State Key Lab Food Sci & Technol, Wuxi 214122, Peoples R China.
C3 Jiangnan University
RP Wang, ZP (通讯作者)，Jiangnan Univ, Sch Food Sci & Technol, Synerget Innovat Ctr Food Safety & Nutr, State Key Lab Food Sci & Technol, Wuxi 214122, Peoples R China.
EM wangzp@jiangnan.edu.cn
RI Jia, Fei/HZK-7929-2023
OI Jia, Fei/0000-0002-4444-1786
FU National S&T Support Program of China [2012BAK08B01]; S&T Supporting
   Project of Jiangsu Province [BE2011621];  [JUSRP51309A]
FX This work was partly supported by the National S&T Support Program of
   China (2012BAK08B01), S&T Supporting Project of Jiangsu
   Province(BE2011621), and JUSRP51309A.
CR [Anonymous], 2001, 56 JOINT FAO WHO EXP
   Baek SH, 2014, ANAL CHEM, V86, P9824, DOI 10.1021/ac5024183
   Castaneda MT, 2007, ELECTROANAL, V19, P743, DOI 10.1002/elan.200603784
   Eissa S, 2013, ANAL CHEM, V85, P11794, DOI 10.1021/ac402220k
   GELDERBLOM WCA, 1991, CARCINOGENESIS, V12, P1247, DOI 10.1093/carcin/12.7.1247
   Hansen JA, 2006, J AM CHEM SOC, V128, P2228, DOI 10.1021/ja060005h
   Hermann T, 2000, SCIENCE, V287, P820, DOI 10.1126/science.287.5454.820
   IARC, 2002, SOME TRADITIONAL HER, V82, P301
   Jia F, 2014, MICROCHIM ACTA, V181, P967, DOI 10.1007/s00604-014-1195-8
   Jodra A, 2015, BIOSENS BIOELECTRON, V64, P633, DOI 10.1016/j.bios.2014.09.054
   Kadir MKA, 2010, TOXINS, V2, P382, DOI 10.3390/toxins2040382
   Levy-Nissenbaum E, 2008, TRENDS BIOTECHNOL, V26, P442, DOI 10.1016/j.tibtech.2008.04.006
   Li XX, 2008, BIOSENS BIOELECTRON, V23, P1624, DOI 10.1016/j.bios.2008.01.029
   Li YS, 2012, FOOD CONTROL, V24, P72, DOI 10.1016/j.foodcont.2011.09.005
   Liu SF, 2005, BIOSENS BIOELECTRON, V21, P789, DOI 10.1016/j.bios.2005.02.001
   Moreau J, 2014, CHEM-EUR J, V20, P2953, DOI 10.1002/chem.201302979
   Muscarella M, 2008, J CHROMATOGR A, V1203, P88, DOI 10.1016/j.chroma.2008.07.034
   NELSON PE, 1993, ANNU REV PHYTOPATHOL, V31, P233, DOI 10.1146/annurev.py.31.090193.001313
   Paepens C, 2005, RAPID COMMUN MASS SP, V19, P2021, DOI 10.1002/rcm.2022
   PLATTNER RD, 1991, J VET DIAGN INVEST, V3, P357, DOI 10.1177/104063879100300420
   Radi AE, 2006, CHEM COMMUN, P3432, DOI 10.1039/b606804a
   ROSS PF, 1990, APPL ENVIRON MICROB, V56, P3225, DOI 10.1128/AEM.56.10.3225-3226.1990
   Shephard GS, 2005, J AGR FOOD CHEM, V53, P9634, DOI 10.1021/jf0516080
   Shim WB, 2014, BIOSENS BIOELECTRON, V62, P288, DOI 10.1016/j.bios.2014.06.059
   Sun Y, 2014, ANAL CHEM, V86, P11797, DOI 10.1021/ac503355n
   Viquez OM, 1996, J AGR FOOD CHEM, V44, P2789, DOI 10.1021/jf9505638
   Visconti A, 1996, MIKROCHIM ACTA, V123, P55, DOI 10.1007/BF01244378
   Wang S, 2006, J AGR FOOD CHEM, V54, P2491, DOI 10.1021/jf0530401
   Wang YK, 2013, J AGR FOOD CHEM, V61, P5031, DOI 10.1021/jf400803q
   Willner I, 2007, ANGEW CHEM INT EDIT, V46, P6408, DOI 10.1002/anie.200604524
   Wu SJ, 2012, ANAL CHEM, V84, P6263, DOI 10.1021/ac301534w
   Xue F, 2013, MICROCHIM ACTA, V180, P109, DOI 10.1007/s00604-012-0909-z
   YOSHIZAWA T, 1994, APPL ENVIRON MICROB, V60, P1626, DOI 10.1128/AEM.60.5.1626-1629.1994
   Yuan JL, 2014, TALANTA, V127, P163, DOI 10.1016/j.talanta.2014.04.013
   Zhang HF, 2014, MICROCHIM ACTA, V181, P189, DOI 10.1007/s00604-013-1093-5
NR 35
TC 48
Z9 51
U1 10
U2 131
PU SPRINGER WIEN
PI WIEN
PA SACHSENPLATZ 4-6, PO BOX 89, A-1201 WIEN, AUSTRIA
SN 0026-3672
EI 1436-5073
J9 MICROCHIM ACTA
JI Microchim. Acta
PD JUL
PY 2015
VL 182
IS 9-10
BP 1709
EP 1714
DI 10.1007/s00604-015-1492-x
PG 6
WC Chemistry, Analytical
WE Science Citation Index Expanded (SCI-EXPANDED)
SC Chemistry
GA CK7XL
UT WOS:000356449700016
DA 2023-06-30
ER

PT J
AU Sun, W
   Yang, MX
   Zhong, HH
   Jiao, K
AF Sun Wei
   Yang Mao-Xia
   Zhong Hang-Hua
   Jiao Kui
TI Electrochemical behaviors of brilliant cresyl blue on DNA modified gold
   electrode
SO ACTA PHYSICO-CHIMICA SINICA
LA Chinese
DT Article
DE mercaptoethanol; DNA; self-assembled monolayer; gold electrode;
   electrochemistry; brilliant cresyl blue
ID DEOXYRIBONUCLEIC-ACID; BIOSENSOR
AB DNA modified electrode was prepared by covalent immobilization of ssDNA or dsDNA on a mercaptoethanol monolayer self-assembled gold electrode with the help of N-(3-dimethylaminopropyl)-N'-ethylcarbodiimidehydrochloride (EDC) and N-hydroxysuccinimide (NHS). The electrochemical behaviors of brilliant cresyl blue (BCB) on ssDNA or dsDNA electrodes were studied. BCB had different binding models with ssDNA or dsDNA and the adsorptive constants were 1.67x1o(4) L.mol(-1) for ssDNA/Au electrode and 3.22x10(4) L.mol(-1) for dsDNA/Au electrode. BCB bound to ssDNA via electrostatic interaction while bound to dsDNA through both the electrostatic and intercalative models. The results showed that dsDNA had a stronger appetency for BCB, which indicated that BCB was a suitable electroactive indicator.
C1 Qingdao Univ Sci & Technol, Coll Chem & Mol Engn, Qingdao 266042, Shandong Prov, Peoples R China.
C3 Qingdao University of Science & Technology
RP Sun, W (通讯作者)，Qingdao Univ Sci & Technol, Coll Chem & Mol Engn, Qingdao 266042, Shandong Prov, Peoples R China.
EM sunwei@qust.edu.cn
RI sun, wei/GYU-5320-2022; wei, wei/IQW-1347-2023
OI Sun, Wei/0000-0002-9923-7328
CR CARTER MT, 1989, J AM CHEM SOC, V111, P8901, DOI 10.1021/ja00206a020
   Fu CG, 2004, ACTA PHYS-CHIM SIN, V20, P207, DOI 10.3866/PKU.WHXB20040221
   Jiao K, 2005, ACTA CHIM SINICA, V63, P1100
   Ju HX, 2003, ANAL BIOCHEM, V313, P255, DOI 10.1016/S0003-2697(02)00625-5
   LIN L, 2001, CHEMISTRY, V5, P261
   LIU YM, 1985, CHINESE J ANAL CHEM, V13, P109
   Lu XJ, 2003, CHINESE J ANAL CHEM, V31, P110
   MILLAN KM, 1993, ANAL CHEM, V65, P2317, DOI 10.1021/ac00065a025
   PALECEK E, 1988, ANAL BIOCHEM, V170, P421, DOI 10.1016/0003-2697(88)90654-9
   Pang DW, 2001, CHEM J CHINESE U, V22, P389
   XU XH, 1995, J AM CHEM SOC, V117, P262
   Yang LJ, 2001, CHINESE J ANAL CHEM, V29, P355
   Zhao YD, 1999, TALANTA, V49, P751, DOI 10.1016/S0039-9140(99)00078-8
NR 13
TC 3
Z9 5
U1 0
U2 10
PU PEKING UNIV PRESS
PI BEIJING
PA PEKING UNIV, CHEMISTRY BUILDING, BEIJING 100871, PEOPLES R CHINA
SN 1000-6818
J9 ACTA PHYS-CHIM SIN
JI Acta Phys.-Chim. Sin.
PD APR
PY 2007
VL 23
IS 4
BP 499
EP 502
DI 10.3866/PKU.WHXB20070409
PG 4
WC Chemistry, Physical
WE Science Citation Index Expanded (SCI-EXPANDED)
SC Chemistry
GA 159RG
UT WOS:000245883400009
DA 2023-06-30
ER

PT J
AU Pemberton, RM
   Cox, T
   Tuffin, R
   Drago, GA
   Griffiths, J
   Pittson, R
   Johnson, G
   Xu, JS
   Sage, IC
   Davies, R
   Jackson, SK
   Kenna, G
   Luxton, R
   Hart, JP
AF Pemberton, Roy M.
   Cox, Timothy
   Tuffin, Rachel
   Drago, Guido A.
   Griffiths, John
   Pittson, Robin
   Johnson, Graham
   Xu, Jinsheng
   Sage, Ian C.
   Davies, Rhodri
   Jackson, Simon K.
   Kenna, Gerry
   Luxton, Richard
   Hart, John P.
TI Fabrication and Evaluation of a Micro(Bio)Sensor Array Chip for Multiple
   Parallel Measurements of Important Cell Biomarkers
SO SENSORS
LA English
DT Article
DE microbiosensor; screen-printing; MEMS; 96-well plate; metabolism;
   amperometry; cell monitoring; toxicity testing
ID PRINTED MICROBAND BIOSENSORS; GLUCOSE BIOSENSOR; CARBON INK
AB This report describes the design and development of an integrated electrochemical cell culture monitoring system, based on enzyme-biosensors and chemical sensors, for monitoring indicators of mammalian cell metabolic status. MEMS technology was used to fabricate a microwell-format silicon platform including a thermometer, onto which chemical sensors (pH, O-2) and screen-printed biosensors (glucose, lactate), were grafted/deposited. Microwells were formed over the fabricated sensors to give 5-well sensor strips which were interfaced with a multipotentiostat via a bespoke connector box interface. The operation of each sensor/biosensor type was examined individually, and examples of operating devices in five microwells in parallel, in either potentiometric (pH sensing) or amperometric (glucose biosensing) mode are shown. The performance characteristics of the sensors/biosensors indicate that the system could readily be applied to cell culture/toxicity studies.
C1 [Pemberton, Roy M.; Xu, Jinsheng; Jackson, Simon K.; Hart, John P.] Univ W England, Fac Hlth & Life Sci, Ctr Res Biosci, Bristol BS16 1QY, Avon, England.
   [Cox, Timothy; Tuffin, Rachel; Sage, Ian C.; Davies, Rhodri] QinetiQ Ltd, Malvern Technol Ctr, Malvern WR14 3PS, Worcs, England.
   [Drago, Guido A.] Appl Enzyme Technol Ltd, Pontypool NP4 OHZ, Gwent, Wales.
   [Griffiths, John; Johnson, Graham] Uniscan Instruments Ltd, Buxton SK17 9JB, Derby, England.
   [Pittson, Robin] Gwent Elect Mat Ltd, Pontypool NP4 OHZ, Gwent, Wales.
   [Kenna, Gerry] AstraZeneca R&D, Macclesfield SK10 4TF, Cheshire, England.
   [Luxton, Richard] Univ W England, Inst Biosensing Technol, Bristol BS16 1QY, Avon, England.
C3 University of West England; Qinetiq Group Plc; AstraZeneca; University
   of West England
RP Pemberton, RM (通讯作者)，Univ W England, Fac Hlth & Life Sci, Ctr Res Biosci, Bristol BS16 1QY, Avon, England.
EM Roy.Pemberton@uwe.ac.uk; Timothy.Cox@uwe.ac.uk;
   rachel.tuffin@merckgroup.com; Guido@gwent.org;
   John.Griffiths@uniscan.co.uk; Robin@gwent.org;
   Graham.Johnson@uniscan.co.uk; goomooxu@googlemail.com;
   ian.sage@ntu.ac.uk; rrdavies2@gmail.com; simon.jackson@plymouth.ac.uk;
   jgerrykenna@gmail.com; Richard.Luxton@uwe.ac.uk; John.Hart@uwe.ac.uk
RI Kenna, J Gerry/H-9929-2012
OI Kenna, Gerry/0000-0002-6927-8962
FU Technology Strategy Board Micro & Nanotechnology project
FX The work described in this paper was performed within the project
   SensaCell Tox, funded by The Technology Strategy Board Micro and
   Nanotechnology Project. Roy M. Pemberton was also funded by the
   Technology Strategy Board Micro & Nanotechnology project. The authors
   are grateful to Leah Jones (A.E.T. Ltd.) for help with the
   screen-printing.
CR Adlam DJ, 2010, SENSORS-BASEL, V10, P3732, DOI 10.3390/s100403732
   Araujo JR, 2008, J BIOCHEM, V144, P177, DOI 10.1093/jb/mvn054
   Boero C, 2014, BIOSENS BIOELECTRON, V61, P251, DOI 10.1016/j.bios.2014.05.030
   Crouch E, 2005, BIOSENS BIOELECTRON, V21, P712, DOI 10.1016/j.bios.2005.01.003
   Crouch E, 2005, ANAL BIOCHEM, V347, P17, DOI 10.1016/j.ab.2005.08.011
   Dungchai W, 2009, ANAL CHEM, V81, P5821, DOI 10.1021/ac9007573
   Jansen H, 1996, J MICROMECH MICROENG, V6, P14, DOI 10.1088/0960-1317/6/1/002
   Kay HH, 2007, PLACENTA, V28, P854, DOI 10.1016/j.placenta.2006.11.011
   Li CY, 2010, LAB CHIP, V10, P1476, DOI 10.1039/c000897d
   Nie ZH, 2010, LAB CHIP, V10, P477, DOI 10.1039/b917150a
   Pemberton RM, 2013, BIOSENS BIOELECTRON, V42, P668, DOI 10.1016/j.bios.2012.11.032
   Pemberton RM, 2011, BIOSENS BIOELECTRON, V26, P2448, DOI 10.1016/j.bios.2010.10.030
   Pemberton RM, 2009, BIOSENS BIOELECTRON, V24, P1246, DOI 10.1016/j.bios.2008.07.035
   Pemberton RM, 2009, ANAL BIOCHEM, V385, P334, DOI 10.1016/j.ab.2008.10.037
   Pemberton RM, 2010, MICROCHIM ACTA, V170, P321, DOI 10.1007/s00604-010-0326-0
   Rawson FJ, 2009, TALANTA, V77, P1149, DOI 10.1016/j.talanta.2008.08.020
   Resnik D., 2009, P 35 ANN C IEEE IND, P4014
   Srivastava AK, 2013, J VAC SCI TECHNOL A, V31, DOI 10.1116/1.4825113
   Weast R. C., 1983, CRC HDB CHEM PHYS
   Weltin A, 2014, LAB CHIP, V14, P138, DOI 10.1039/c3lc50759a
NR 20
TC 22
Z9 24
U1 0
U2 51
PU MDPI
PI BASEL
PA ST ALBAN-ANLAGE 66, CH-4052 BASEL, SWITZERLAND
SN 1424-8220
J9 SENSORS-BASEL
JI Sensors
PD NOV
PY 2014
VL 14
IS 11
BP 20519
EP 20532
DI 10.3390/s141120519
PG 14
WC Chemistry, Analytical; Engineering, Electrical & Electronic; Instruments
   & Instrumentation
WE Science Citation Index Expanded (SCI-EXPANDED)
SC Chemistry; Engineering; Instruments & Instrumentation
GA AU4ES
UT WOS:000345562800034
PM 25360580
OA Green Published, gold, Green Submitted
DA 2023-06-30
ER

PT J
AU Chae, EJ
   Lee, JH
   Oh, BK
   Choi, JW
AF Chae, Eun-Ji
   Lee, Jin-Ho
   Oh, Byung-Keun
   Choi, Jeong-Woo
TI Label-Free Nanobiosensor to Detect Infectious Bacterica Based on SERS
SO JOURNAL OF BIOMEDICAL NANOTECHNOLOGY
LA English
DT Article
DE Bacteria; Surface Enhanced Raman; E. Coli; Nanoparticle; Biosensor
AB Bacteria detection has been important in food, water and air industry to detect contamination or infection. However, conversational bacteria detection method such as culture collection is time-consuming and complicated. In this study, Surface Enhanced Raman Scattering (SERS), one of the most convenient and reliable biosensing techniques, was applied to detect bacteria such as e. coli. First, gold nanoparticles were deposited on Indium Tin Oxide (ITO) substrate by using electrochemical method and confirmed by Scanning Electron Microscope and Ultraviolet-Visible spectroscopy. After antibody against e. coli was immobilized on the gold nanoparticles fabricated on ITO substrate, e. coli samples with different concentrations were applied to the system by antibody-antigen interaction. Then, e. coli was detected by using SERS spectroscopy, demonstrating that the SERS peak intensity at certain raman shift were good relationship with the concentration. In conclusion, this technique could be applied to the biosensor or biochip such as raw milk chip.
C1 [Chae, Eun-Ji; Oh, Byung-Keun; Choi, Jeong-Woo] Sogang Univ, Dept Chem & Biomol Engn, Seoul 121742, South Korea.
   [Lee, Jin-Ho] Sogang Univ, Res Inst Basic Sci, Seoul 121742, South Korea.
   [Oh, Byung-Keun; Choi, Jeong-Woo] Sogang Univ, Interdisciplinary Program Integrated Biotechnol, Seoul 121742, South Korea.
C3 Sogang University; Sogang University; Sogang University
RP Choi, JW (通讯作者)，Sogang Univ, Dept Chem & Biomol Engn, 35 Baekbeom Ro, Seoul 121742, South Korea.
EM jwchoi@sogang.ac.kr
RI Lee, Jin-Ho/AEE-5544-2022
OI Lee, Jin-Ho/0000-0002-5877-0222
FU Sogang University Research Grant of SRF
FX This work was supported by the Sogang University Research Grant of 2012
   SRF.
CR Brown JR, 1997, MICROBIOL MOL BIOL R, V61, P456, DOI 10.1128/.61.4.456-502.1997
   D'Costa VM, 2011, NATURE, V477, P457, DOI 10.1038/nature10388
   Eckburg PB, 2005, SCIENCE, V308, P1635, DOI 10.1126/science.1110591
   El-Said WA, 2011, J NANOSCI NANOTECHNO, V11, P768, DOI 10.1166/jnn.2011.3268
   El-Said WA, 2010, ELECTROCHEM COMMUN, V12, P1756, DOI 10.1016/j.elecom.2010.10.015
   El-Said WA, 2010, NANOTECHNOLOGY, V21, DOI 10.1088/0957-4484/21/45/455501
   Fredrickson JK, 2004, APPL ENVIRON MICROB, V70, P4230, DOI 10.1128/AEM.70.7.4230-4241.2004
   Kumar M, 2006, J ENVIRON SCI HEAL B, V41, P81, DOI 10.1080/03601230500234935
   Le Ru EC, 2007, J PHYS CHEM C, V111, P13794, DOI 10.1021/jp0687908
   Leng SX, 2008, J GERONTOL A-BIOL, V63, P879, DOI 10.1093/gerona/63.8.879
   Ramaswamy Vidhya, 2007, Journal of Microbiology Immunology and Infection, V40, P4
   Rodriguez-Mozaz S, 2004, PURE APPL CHEM, V76, P723, DOI 10.1351/pac200476040723
   SANO T, 1992, SCIENCE, V258, P120, DOI 10.1126/science.1439758
NR 13
TC 16
Z9 16
U1 3
U2 91
PU AMER SCIENTIFIC PUBLISHERS
PI VALENCIA
PA 26650 THE OLD RD, STE 208, VALENCIA, CA 91381-0751 USA
SN 1550-7033
EI 1550-7041
J9 J BIOMED NANOTECHNOL
JI J. Biomed. Nanotechnol.
PD APR
PY 2013
VL 9
IS 4
BP 659
EP 663
DI 10.1166/jbn.2013.1540
PG 5
WC Nanoscience & Nanotechnology; Materials Science, Biomaterials
WE Science Citation Index Expanded (SCI-EXPANDED)
SC Science & Technology - Other Topics; Materials Science
GA 211NS
UT WOS:000323915600015
PM 23621026
DA 2023-06-30
ER

PT J
AU Yao, H
   Liu, H
   Sun, MJ
   Gong, L
AF Yao, Hui
   Liu, Huan
   Sun, Mei-jiao
   Gong, Lei
TI Amperometric biosensor for hydrogen peroxide based on the
   co-electrodeposition of horseradish peroxidase and methylene blue on an
   ITO electrode modified with an anodic aluminum oxide template
SO MICROCHIMICA ACTA
LA English
DT Article
DE Horseradish peroxidase; Anodic aluminum oxide; Methylene blue;
   Electropolymerization; Biosensor
ID CARBON NANOTUBES; CATALYTIC-REDUCTION; OXIDATION; MEMBRANE; MEDIATOR;
   PROTEIN; FILMS
AB We report on a nano-array sensor for hydrogen peroxide (H2O2) that is based on a nanoporous anodic aluminum oxide template. This was used as a matrix for the co-immobilization of horseradish peroxidase (HRP) and methylene blue (MB) on the surface of an indium tin oxide electrode. The immobilized HRP retained its natural activity and MB is capable of efficiently shuttle electrons between HRP and the electrode. The new electrode was characterized by SEM and electrochemical methods. It exhibits fast response, long-term stability, high sensitivity and good selectivity to H2O2. Under optimized conditions, it linearly responds to H2O2 in the concentration range from 1.0 mu M to 26 mM, with a detection limit of 0.21 mu M (at S/N=3).
C1 [Yao, Hui; Liu, Huan; Sun, Mei-jiao] Shenyang Univ Chem Technol, Coll Appl Chem, Shenyang 110142, Peoples R China.
   [Gong, Lei] N Univ China, Coll Sci, Taiyuan 030051, Peoples R China.
C3 Shenyang University of Chemical Technology; North University of China
RP Yao, H (通讯作者)，Shenyang Univ Chem Technol, Coll Appl Chem, Shenyang 110142, Peoples R China.
EM yaohui7225@163.com
FU National Natural Science Foundation of China [21071100]; Foundation of
   Shenyang University of Chemical Technology [20063209]
FX We gratefully acknowledge the financial support for this project from
   the National Natural Science Foundation of China (No. 21071100) and the
   Foundation of Shenyang University of Chemical Technology (No. 20063209).
CR AOKI K, 1988, J ELECTROANAL CHEM, V247, P17, DOI 10.1016/0022-0728(88)80127-X
   BARD AJ, 1980, ELECTROCHEMICAL METH
   BIFULCO L, 1994, ANAL LETT, V27, P1443, DOI 10.1080/00032719408006381
   Cao ZJ, 2008, BIOSENS BIOELECTRON, V24, P222, DOI 10.1016/j.bios.2008.03.021
   Che X, 2009, MICROCHIM ACTA, V167, P159, DOI 10.1007/s00604-009-0237-0
   DEGANI Y, 1989, J AM CHEM SOC, V111, P2357, DOI 10.1021/ja00188a091
   FREW JE, 1986, J ELECTROANAL CHEM, V201, P1, DOI 10.1016/0022-0728(86)90083-5
   GORTON L, 1984, J ELECTROANAL CHEM, V161, P103, DOI 10.1016/S0022-0728(84)80253-3
   HARBURY HA, 1957, J BIOL CHEM, V225, P1009
   Kafi AKM, 2008, BIOSENS BIOELECTRON, V24, P566, DOI 10.1016/j.bios.2008.06.004
   Karyakin AA, 1999, ELECTROANAL, V11, P553, DOI 10.1002/(SICI)1521-4109(199906)11:8<553::AID-ELAN553>3.0.CO;2-6
   Kim Y, 2009, SENSOR ACTUAT B-CHEM, V141, P441, DOI 10.1016/j.snb.2009.07.007
   Lojou E, 2004, ELECTROANAL, V16, P1113, DOI 10.1002/elan.200403001
   Lu L, 2011, MICROCHIM ACTA, V175, P151, DOI 10.1007/s00604-011-0663-7
   LVOV Y, 1995, J AM CHEM SOC, V117, P6117, DOI 10.1021/ja00127a026
   Maehly AC, 1995, PLANT PEROXIDASES ME
   QIAN JH, 1995, J ELECTROANAL CHEM, V397, P157, DOI 10.1016/0022-0728(95)04158-1
   Schaferling M, 2011, MICROCHIM ACTA, V174, P1, DOI 10.1007/s00604-011-0606-3
   Schmid G, 2002, J MATER CHEM, V12, P1231, DOI 10.1039/b110753b
   Somasundrum M, 1996, ANAL CHIM ACTA, V319, P59, DOI 10.1016/0003-2670(95)00473-4
   TATSUMA T, 1989, ANAL CHEM, V61, P2352, DOI 10.1021/ac00196a007
   THOMPSON GE, 1978, NATURE, V272, P433, DOI 10.1038/272433a0
   Tian Y, 2006, CHEM-EUR J, V12, P4808, DOI 10.1002/chem.200600208
   Upadhyay AK, 2011, INT J ELECTROCHEM SC, V6, P3466
   Wang AJ, 2011, MICROCHIM ACTA, V175, P31, DOI 10.1007/s00604-011-0650-z
   Wang LJ, 2009, TALANTA, V78, P647, DOI 10.1016/j.talanta.2008.12.001
   Wang Y, 2011, MICROCHIM ACTA, V175, P87, DOI 10.1007/s00604-011-0638-8
   Wu FH, 2008, ELECTROCHEM COMMUN, V10, P630, DOI 10.1016/j.elecom.2008.01.020
   Xu JZ, 2003, ELECTROANAL, V15, P219, DOI 10.1002/elan.200390027
   Xu SX, 2011, MICROCHIM ACTA, V172, P199, DOI 10.1007/s00604-010-0479-x
   Yao H, 2005, BIOSENS BIOELECTRON, V21, P372, DOI 10.1016/j.bios.2004.08.051
   YE JN, 1988, ANAL CHEM, V60, P2263, DOI 10.1021/ac00171a021
   Zelenski CM, 1998, J AM CHEM SOC, V120, P734, DOI 10.1021/ja972170q
   Zhou XH, 2011, J ZHEJIANG UNIV-SC B, V12, P468, DOI 10.1631/jzus.B1000280
NR 34
TC 5
Z9 6
U1 0
U2 68
PU SPRINGER WIEN
PI WIEN
PA SACHSENPLATZ 4-6, PO BOX 89, A-1201 WIEN, AUSTRIA
SN 0026-3672
EI 1436-5073
J9 MICROCHIM ACTA
JI Microchim. Acta
PD APR
PY 2012
VL 177
IS 1-2
BP 31
EP 37
DI 10.1007/s00604-011-0750-9
PG 7
WC Chemistry, Analytical
WE Science Citation Index Expanded (SCI-EXPANDED)
SC Chemistry
GA 943OV
UT WOS:000304134700003
DA 2023-06-30
ER

PT J
AU Yu, Y
   Pan, M
   Peng, JR
   Hu, DR
   Hao, Y
   Qian, ZY
AF Yu, Yan
   Pan, Meng
   Peng, Jinrong
   Hu, Danrong
   Hao, Ying
   Qian, Zhiyong
TI A review on recent advances in hydrogen peroxide electrochemical sensors
   for applications in cell detection
SO CHINESE CHEMICAL LETTERS
LA English
DT Review
DE Hydrogen peroxide; Electrochemical sensors; Cells detection; Enzyme;
   Nanozyme
ID HIGHLY SENSITIVE DETECTION; MULTIWALLED CARBON NANOTUBES; REDUCED
   GRAPHENE OXIDE; IN-SITU DETECTION; ULTRASENSITIVE DETECTION; GOLD
   NANOPARTICLES; HORSERADISH-PEROXIDASE; AMPEROMETRIC BIOSENSOR;
   COLORIMETRIC DETECTION; ARTIFICIAL PEROXIDASE
AB Hydrogen peroxide (H2O2) is a very simple bioactive small molecule. In living organisms, H2O2 plays an important role in intracellular signaling. It is involved in many physiological processes including cellular physiology, intracellular signaling, oxidative damage and disease progression. The tumor microenvironment enriched with H2O2. Several electrochemical sensors have been developed and some have been put on the market. Such electrochemical sensors provide efficient, cost-effective, rapid and highly selective method of H2O2 detection. So far, much progress has been made in the designing of materials and construction of H2O2 sensors. This review describes the advances in the application of H(2)O(2 )electrochemical sensors in cell detection. Enzyme-based sensors have been applied in diverse applications. In addition, recent advancements in nanotechnology have improved the development of nanozymes-based sensors. The application of noble metals, metal oxides, polymers, carbon materials and other two-dimensional materials in the design of H2O2 sensors are discussed in detail. Moreover, the bio-stimulant types of H2O2 sensor are summarized. Finally, the challenges and future perspectives in the application of H2O2 electrochemical sensors in biological detection are discussed. (C) 2022 Published by Elsevier B.V. on behalf of Chinese Chemical Society and Institute of Materia Medica, Chinese Academy of Medical Sciences.
C1 [Yu, Yan; Pan, Meng; Peng, Jinrong; Hu, Danrong; Hao, Ying; Qian, Zhiyong] Sichuan Univ, West China Hosp, State Key Lab Biotherapy, Chengdu 610065, Peoples R China.
C3 Sichuan University
RP Qian, ZY (通讯作者)，Sichuan Univ, West China Hosp, State Key Lab Biotherapy, Chengdu 610065, Peoples R China.
EM anderson-qian@163.com
RI Pan, Meng/GRF-3173-2022; Peng, Jin/HZH-6965-2023
FU National Natural Science Fund (NSFC) [U21A20417, 31930067, 31525009];
   1.3.5 Project for Disciplines of Excellence, West China Hospital,
   Sichuan University [ZYGD18002]; Fundamental Research Funds for the
   Central Universities
FX This work was financially supported by the National Natural Science Fund
   (NSFC, Nos. U21A20417, 31930067, 31525009), and the 1.3.5 Project for
   Disciplines of Excellence, West China Hospital, Sichuan University (No.
   ZYGD18002). The authors also thank the support by the Fundamental
   Research Funds for the Central Universities.
CR Ahmed A, 2019, ACS APPL NANO MATER, V2, P5156, DOI 10.1021/acsanm.9b01036
   Antink WH, 2018, SENSOR ACTUAT B-CHEM, V255, P1995, DOI 10.1016/j.snb.2017.08.217
   Ayankojo AG, 2020, TALANTA, V209, DOI 10.1016/j.talanta.2019.120502
   Baek DS, 2021, ANGEW CHEM INT EDIT, V60, P1441, DOI 10.1002/anie.202012936
   Baghayeri M, 2019, APPL SURF SCI, V478, P87, DOI 10.1016/j.apsusc.2019.01.201
   Bai GM, 2019, ANALYST, V144, P481, DOI 10.1039/c8an01712c
   Bai J, 2016, ANAL BIOANAL CHEM, V408, P4705, DOI 10.1007/s00216-016-9554-4
   Baker SN, 2010, ANGEW CHEM INT EDIT, V49, P6726, DOI 10.1002/anie.200906623
   Balasubramanian P, 2020, J ELECTROANAL CHEM, V878, DOI 10.1016/j.jelechem.2020.114554
   Balasubramanian P, 2018, ACS APPL MATER INTER, V10, P43543, DOI 10.1021/acsami.8b18510
   Bas SZ, 2018, ANAL CHEM, V90, P1122, DOI 10.1021/acs.analchem.7b03244
   Baughman RH, 2002, SCIENCE, V297, P787, DOI 10.1126/science.1060928
   BelBruno JJ, 2019, CHEM REV, V119, P94, DOI 10.1021/acs.chemrev.8b00171
   Bo X., 2016, ADV ELECTRODE MAT, P213
   Cai L, 2019, SMALL METHODS, V3, DOI 10.1002/smtd.201900071
   Calabrese G, 2019, EMBO J, V38, DOI 10.15252/embj.2019101552
   Chen AC, 2015, CHEM REV, V115, P11999, DOI 10.1021/acs.chemrev.5b00324
   Chen GY, 2016, CHEM REV, V116, P2826, DOI 10.1021/acs.chemrev.5b00148
   Chen W, 2012, ANALYST, V137, P49, DOI 10.1039/c1an15738h
   Chen ZC, 2019, J BIOMED NANOTECHNOL, V15, P930, DOI 10.1166/jbn.2019.2744
   Chung CYS, 2018, J AM CHEM SOC, V140, P6109, DOI 10.1021/jacs.8b02279
   Cui X, 2021, ADV FUNCT MATER, V31, DOI 10.1002/adfm.202009197
   Dang WJ, 2020, J ELECTROANAL CHEM, V856, DOI 10.1016/j.jelechem.2019.113592
   Dang Y, 2020, SENSOR ACTUAT B-CHEM, V319, DOI 10.1016/j.snb.2020.128259
   Devi P, 2019, BIOSENS BIOELECTRON, V141, DOI 10.1016/j.bios.2019.02.059
   Dhara K, 2019, J MATER SCI, V54, P12319, DOI 10.1007/s10853-019-03750-y
   Dhenadhayalan N, 2020, SMALL, V16, DOI 10.1002/smll.201905767
   Dou BT, 2018, ANAL CHEM, V90, P5945, DOI 10.1021/acs.analchem.8b00894
   Dutta S, 2019, SMALL METHODS, V3, DOI 10.1002/smtd.201900213
   Eguilaz M, 2019, CURR OPIN ELECTROCHE, V14, P157, DOI 10.1016/j.coelec.2019.02.007
   Ekomo VM, 2018, BIOSENS BIOELECTRON, V112, P156, DOI 10.1016/j.bios.2018.04.022
   Elancheziyan M, 2019, APPL SURF SCI, V495, DOI 10.1016/j.apsusc.2019.143540
   Emran MY, 2018, ADV HEALTHC MATER, V7, DOI 10.1002/adhm.201701459
   Fan JN, 2020, CHEM REC, V20, P1474, DOI 10.1002/tcr.202000087
   Faour WH, 2018, INFLAMM RES, V67, P711, DOI 10.1007/s00011-018-1163-6
   Gao LZ, 2007, NAT NANOTECHNOL, V2, P577, DOI 10.1038/nnano.2007.260
   Ge WP, 2020, MICROW OPT TECHN LET, V62, P3857, DOI 10.1002/mop.32544
   Gong HM, 2020, RESEARCH-CHINA, V2020, DOI 10.34133/2020/2196063
   Guo CX, 2010, ADV MATER, V22, P5164, DOI 10.1002/adma.201001699
   Gupta A, 2016, ACS APPL MATER INTER, V8, P14096, DOI 10.1021/acsami.6b02548
   Gwozdzinski K, 2021, OXID MED CELL LONGEV, V2021, DOI 10.1155/2021/6639199
   Han RX, 2020, CHINESE CHEM LETT, V31, P1717, DOI 10.1016/j.cclet.2020.03.038
   Hassanvand Z, 2021, CHEMELECTROCHEM, V8, P15, DOI 10.1002/celc.202001229
   Hou YB, 2018, MICROCHIM ACTA, V185, DOI 10.1007/s00604-018-2925-0
   Hovancova J, 2019, ELECTROANAL, V31, P1680, DOI 10.1002/elan.201900163
   Hsu CC, 2021, SENSOR ACTUAT A-PHYS, V322, DOI 10.1016/j.sna.2021.112630
   Hu JC, 2020, SENSORS-BASEL, V20, DOI 10.3390/s20236817
   Huang CB, 2021, SMALL, V17, DOI 10.1002/smll.202007593
   Huang HB, 2020, ADV FUNCT MATER, V30, DOI 10.1002/adfm.201909035
   Huang WH, 2020, J SEP SCI, V43, P954, DOI 10.1002/jssc.201901036
   Huang XW, 2020, ACS APPL NANO MATER, V3, P9158, DOI 10.1021/acsanm.0c01800
   Huang YB, 2017, CHEM SOC REV, V46, P126, DOI 10.1039/c6cs00250a
   Huang ZC, 2020, NANOSCALE, V12, P22467, DOI 10.1039/d0nr07055f
   Idris AO, 2020, MATER CHEM PHYS, V244, DOI 10.1016/j.matchemphys.2020.122641
   Irani-nezhad MH, 2019, MOLECULES, V24, DOI 10.3390/molecules24040689
   Ivanova AS, 2019, FOOD CHEM, V283, P431, DOI 10.1016/j.foodchem.2019.01.051
   Jafari S, 2018, J ELECTROANAL CHEM, V829, P27, DOI 10.1016/j.jelechem.2018.09.053
   Jiang CF, 2019, J ANAL CHEM+, V74, P679, DOI 10.1134/S1061934819070049
   Jiang HJ, 2009, J SOLID STATE ELECTR, V13, P791, DOI 10.1007/s10008-008-0612-5
   Jiang XY, 2018, ANAL CHEM, V90, P8462, DOI 10.1021/acs.analchem.8b01168
   Jimenez-Perez R, 2020, BIOELECTROCHEMISTRY, V134, DOI 10.1016/j.bioelechem.2020.107526
   Joshi N, 2018, MICROCHIM ACTA, V185, DOI 10.1007/s00604-018-2750-5
   Khaliq N, 2021, ACS APPL MATER INTER, V13, P3653, DOI 10.1021/acsami.0c19979
   Khan F, 2019, MICROCHIM ACTA, V186, DOI 10.1007/s00604-019-3227-x
   Kharlamova M.V., 2020, SYNTHESIS APPL NANOC, P107
   KLASSEN NV, 1994, ANAL CHEM, V66, P2921, DOI 10.1021/ac00090a020
   Kruzel ML, 2010, INNATE IMMUN-LONDON, V16, P67, DOI 10.1177/1753425909105317
   Kumar JS, 2019, ELECTROANAL, V31, P2120, DOI 10.1002/elan.201900226
   Kumar M, 2020, POLYM COMPOSITE, V41, P4260, DOI 10.1002/pc.25709
   Lai YX, 2019, MATER EXPRESS, V9, P444, DOI 10.1166/mex.2019.1524
   Lai YX, 2018, J BIOMED NANOTECHNOL, V14, P1688, DOI 10.1166/jbn.2018.2617
   Lennicke C, 2015, CELL COMMUN SIGNAL, V13, DOI 10.1186/s12964-015-0118-6
   LEPOIVRE M, 1982, FEBS LETT, V149, P233, DOI 10.1016/0014-5793(82)81107-1
   Li J, 2021, ANAL CHEM, V93, P6723, DOI 10.1021/acs.analchem.1c00336
   Li YC, 2015, SENSOR ACTUAT B-CHEM, V206, P735, DOI 10.1016/j.snb.2014.09.016
   Lian ML, 2016, ACS APPL MATER INTER, V8, P25036, DOI 10.1021/acsami.6b05409
   Lismont C, 2019, INT J MOL SCI, V20, DOI 10.3390/ijms20153673
   Liu DB, 2018, ADV MATER, V30, DOI 10.1002/adma.201802104
   Liu HY, 2017, MICROCHIM ACTA, V184, P1267, DOI 10.1007/s00604-017-2179-2
   Liu HH, 2020, RESEARCH-CHINA, V2020, DOI 10.34133/2020/9068270
   Liu JX, 2017, SENSOR ACTUAT B-CHEM, V251, P200, DOI 10.1016/j.snb.2017.05.043
   Liu LT, 2018, CHEMELECTROCHEM, V5, P6, DOI 10.1002/celc.201700931
   Liu WP, 2019, ACS APPL MATER INTER, V11, P11466, DOI 10.1021/acsami.8b22686
   Liu XX, 2021, VIEW-CHINA, V2, DOI 10.1002/VIW.20200102
   Liu YY, 2019, SENSOR ACTUAT B-CHEM, V290, P249, DOI 10.1016/j.snb.2019.03.129
   Lopa NS, 2018, ELECTROCHIM ACTA, V274, P49, DOI 10.1016/j.electacta.2018.03.148
   Lorencova L, 2018, SENSOR ACTUAT B-CHEM, V263, P360, DOI 10.1016/j.snb.2018.02.124
   Lu J, 2020, SENSOR ACTUAT B-CHEM, V311, DOI 10.1016/j.snb.2020.127909
   Lu QY, 2020, ANAL CHEM, V92, P7770, DOI 10.1021/acs.analchem.0c00895
   Luo YP, 2009, ANAL CHEM, V81, P3035, DOI 10.1021/ac802721x
   Lv WX, 2019, CHINESE CHEM LETT, V30, P1635, DOI 10.1016/j.cclet.2019.06.029
   Ma JP, 2020, ACS APPL MATER INTER, V12, P58105, DOI 10.1021/acsami.0c09254
   Ma LP, 2019, SMALL METHODS, V3, DOI 10.1002/smtd.201900049
   Maduraiveeran G, 2018, BIOSENS BIOELECTRON, V103, P113, DOI 10.1016/j.bios.2017.12.031
   Maji SK, 2014, ACS APPL MATER INTER, V6, P13648, DOI 10.1021/am503110s
   Masitas RA, 2016, J AM CHEM SOC, V138, P15295, DOI 10.1021/jacs.6b09172
   Meng XJ, 2019, PROPELL EXPLOS PYROT, V44, P1337, DOI 10.1002/prep.201900055
   Meng Z, 2019, CHEM REV, V119, P478, DOI 10.1021/acs.chemrev.8b00311
   Mukhopadhyay D., 2015, FREE RADICALS ANTIOX, V6, P123
   Murphy M, 2019, APPL SURF SCI, V492, P718, DOI 10.1016/j.apsusc.2019.06.283
   Murugan E., 2014, ADV MAT SCI ENG, V6, P1
   Napolskiy F, 2020, ENERGY TECHNOL-GER, V8, DOI 10.1002/ente.202000146
   Naveen MH, 2017, APPL MATER TODAY, V9, P419, DOI 10.1016/j.apmt.2017.09.001
   Naveen MH, 2016, ADV FUNCT MATER, V26, P1590, DOI 10.1002/adfm.201504506
   Neampet S, 2019, MICROCHIM ACTA, V186, DOI 10.1007/s00604-019-3845-3
   Nikolaev KG, 2018, J SOLID STATE ELECTR, V22, P1023, DOI 10.1007/s10008-017-3829-3
   Nonaka LH, 2020, ACS APPL NANO MATER, V3, P4859, DOI 10.1021/acsanm.0c01012
   Patella B, 2021, SENSOR ACTUAT B-CHEM, V327, DOI 10.1016/j.snb.2020.128901
   Qin YN, 2020, CHINESE CHEM LETT, V31, P774, DOI 10.1016/j.cclet.2019.09.016
   Qiu RQ, 2019, J BIOMED NANOTECHNOL, V15, P1443, DOI 10.1166/jbn.2019.2791
   Qu R, 2014, ACS APPL MATER INTER, V6, P19207, DOI 10.1021/am505232h
   Rabl H, 2020, ACS APPL ENERG MATER, V3, P10611, DOI 10.1021/acsaem.0c01663
   Reczek CR, 2017, ANNU REV CANC BIOL, V1, P79, DOI 10.1146/annurev-cancerbio-041916-065808
   Reid CH, 2017, SENSORS-BASEL, V17, DOI 10.3390/s17071596
   Riaz MA, 2020, SENSOR ACTUAT B-CHEM, V319, DOI 10.1016/j.snb.2020.128243
   Rocchitta G, 2016, SENSORS-BASEL, V16, DOI 10.3390/s16060780
   Rojas D, 2020, BIOSENS BIOELECTRON, V170, DOI 10.1016/j.bios.2020.112669
   Rowley-Neale SJ, 2018, APPL MATER TODAY, V10, P218, DOI 10.1016/j.apmt.2017.11.010
   Ryoo R, 1999, J PHYS CHEM B, V103, P7743, DOI 10.1021/jp991673a
   Sarhan RM, 2019, ACS SUSTAIN CHEM ENG, V7, P4335, DOI 10.1021/acssuschemeng.8b06182
   Schieber M, 2014, CURR BIOL, V24, pR453, DOI 10.1016/j.cub.2014.03.034
   Schroeder V, 2019, CHEM REV, V119, P599, DOI 10.1021/acs.chemrev.8b00340
   Shao SF, 2020, ACS APPL NANO MATER, V3, P5220, DOI 10.1021/acsanm.0c00642
   SHIRAKAWA H, 1977, J CHEM SOC CHEM COMM, P578, DOI 10.1039/c39770000578
   Si J, 2019, ADV ELECTRON MATER, V5, DOI 10.1002/aelm.201900122
   Steinberg SM, 2013, ENVIRON MONIT ASSESS, V185, P3749, DOI 10.1007/s10661-012-2825-4
   Su S, 2017, ACS APPL MATER INTER, V9, P12773, DOI 10.1021/acsami.7b01141
   Subach OM, 2019, INT J MOL SCI, V20, DOI 10.3390/ijms20133138
   Sun BH, 2017, BIOSENS BIOELECTRON, V91, P354, DOI 10.1016/j.bios.2016.12.056
   Sun DP, 2020, ACS APPL MATER INTER, V12, P41960, DOI 10.1021/acsami.0c11269
   Sun YJ, 2017, ACS APPL MATER INTER, V9, P34715, DOI 10.1021/acsami.7b11758
   Sun YJ, 2017, ANAL CHEM, V89, P3761, DOI 10.1021/acs.analchem.7b00248
   Taghdisi SM, 2015, RSC ADV, V5, P43508, DOI 10.1039/c5ra06326d
   Tavakkoli H, 2020, MICROCHIM ACTA, V187, DOI 10.1007/s00604-019-4064-7
   Thatikayala D, 2020, BIOSENSORS-BASEL, V10, DOI 10.3390/bios10110151
   Tiwari JN, 2016, ACS NANO, V10, P46, DOI 10.1021/acsnano.5b05690
   Uzun L, 2016, BIOSENS BIOELECTRON, V76, P131, DOI 10.1016/j.bios.2015.07.013
   Vilian ATE, 2019, MICROCHIM ACTA, V186, DOI 10.1007/s00604-019-3287-y
   Walton PA, 2017, BBA-MOL CELL RES, V1864, P1833, DOI 10.1016/j.bbamcr.2017.07.013
   Wandee Y, 2021, FOOD CHEM, V348, DOI 10.1016/j.foodchem.2021.129078
   Wang CY, 2020, ADV THER-GERMANY, V3, DOI 10.1002/adtp.202000024
   Wang JK, 2018, MACROMOL MATER ENG, V303, DOI 10.1002/mame.201800089
   Wang N, 2015, ANAL CHEM, V87, P457, DOI 10.1021/ac502682n
   Wang PP, 2019, ACS APPL NANO MATER, V2, P2204, DOI 10.1021/acsanm.9b00165
   Wang SY, 2016, NPG ASIA MATER, V8, DOI 10.1038/am.2016.77
   Wang TY, 2013, ANAL CHEM, V85, P10289, DOI 10.1021/ac402114c
   Wang TY, 2013, SCI REP-UK, V3, DOI 10.1038/srep02693
   Wang WX, 2021, ANAL CHEM, V93, P3301, DOI 10.1021/acs.analchem.0c05364
   Wang YF, 2012, COLLOID SURFACE B, V90, P62, DOI 10.1016/j.colsurfb.2011.09.045
   Wei P, 2020, ELECTROCHIM ACTA, V359, DOI 10.1016/j.electacta.2020.136962
   Wu H, 2021, VIEW-CHINA, V2, DOI 10.1002/VIW.20200061
   Wu JJX, 2019, CHEM SOC REV, V48, P1004, DOI 10.1039/c8cs00457a
   Wu XJ, 2020, J MATER CHEM B, V8, P2650, DOI 10.1039/d0tb00239a
   Wu YY, 2020, BIOELECTROCHEMISTRY, V131, DOI 10.1016/j.bioelechem.2019.107393
   Wu ZP, 2019, ADV MATER, V31, DOI 10.1002/adma.201800716
   Xie J, 2019, ADV MATER, V31, DOI 10.1002/adma.201903813
   Xie JW, 2020, MICROCHIM ACTA, V187, DOI 10.1007/s00604-020-04389-2
   Xie Y, 2021, CHINESE CHEM LETT, V32, P2061, DOI 10.1016/j.cclet.2020.10.001
   Xu D, 2020, SMALL METHODS, V4, DOI 10.1002/smtd.201900387
   Xu HL, 2017, CHINESE CHEM LETT, V28, P143, DOI 10.1016/j.cclet.2016.10.008
   Xu J, 2016, ANAL CHEM, V88, P1455, DOI 10.1021/acs.analchem.5b04424
   Yan HY, 2020, RESEARCH-CHINA, V2020, DOI 10.34133/2020/8202584
   Yang DT, 2019, MICROMACHINES-BASEL, V10, DOI 10.3390/mi10040268
   Yang HS, 2021, MICROCHEM J, V162, DOI 10.1016/j.microc.2020.105746
   Yang XY, 2021, SMALL, V17, DOI 10.1002/smll.201904022
   Yang XY, 2019, SMALL, V15, DOI 10.1002/smll.201903058
   Yang Y, 2020, CHEMELECTROCHEM, V7, P2485, DOI 10.1002/celc.202000570
   Yang ZY, 2016, IND ENG CHEM RES, V55, P12161, DOI 10.1021/acs.iecr.6b02953
   Yao L, 2017, ACS SUSTAIN CHEM ENG, V5, P1248, DOI 10.1021/acssuschemeng.6b02605
   Yu GX, 2015, SENSORS-BASEL, V15, P2709, DOI 10.3390/s150202709
   Yu LL, 2021, J POWER SOURCES, V490, DOI 10.1016/j.jpowsour.2020.229250
   Yu RM, 2013, ADV FUNCT MATER, V23, P5868, DOI 10.1002/adfm.201300593
   Yu Y, 2021, SMALL METHODS, V5, DOI 10.1002/smtd.202001212
   Yuan Y., 2019, J ELECTROCHEM, V25, P116
   Zambrano G, 2020, SENSORS-BASEL, V20, DOI 10.3390/s20133793
   Zanetti-Polzi L, 2014, J AM CHEM SOC, V136, P12929, DOI 10.1021/ja505251a
   Zhai ZF, 2019, SMALL, V15, DOI 10.1002/smll.201901527
   Zhang DZ, 2019, IND ENG CHEM RES, V58, P1906, DOI 10.1021/acs.iecr.8b04869
   Zhang RZ, 2017, BIOSENS BIOELECTRON, V89, P249, DOI 10.1016/j.bios.2016.01.080
   Zhang RX, 2021, J LUMIN, V234, DOI 10.1016/j.jlumin.2021.117998
   Zhang TT, 2017, ACS APPL MATER INTER, V9, P37991, DOI 10.1021/acsami.7b14029
   Zhang Y, 2017, ACS APPL MATER INTER, V9, P38201, DOI 10.1021/acsami.7b08781
   Zhang YY, 2014, ANAL CHEM, V86, P9459, DOI 10.1021/ac5009699
   Zhang Y, 2011, J ELECTROANAL CHEM, V656, P23, DOI 10.1016/j.jelechem.2011.01.037
   Zhang YH, 2019, ELECTROANAL, V31, P1334, DOI 10.1002/elan.201900043
   Zhao CR, 2019, SCI BULL, V64, P1272, DOI 10.1016/j.scib.2019.07.015
   Zhao CL, 2017, J ELECTROANAL CHEM, V784, P55, DOI 10.1016/j.jelechem.2016.12.005
   Zhao FJ, 2021, ACS APPL MATER INTER, V13, P4761, DOI 10.1021/acsami.0c19911
   Zhao S, 2021, BIOSENS BIOELECTRON, V179, DOI 10.1016/j.bios.2021.113052
   Zhao YN, 2017, SENSOR ACTUAT B-CHEM, V244, P1037, DOI 10.1016/j.snb.2017.01.029
   Zhen DS, 2019, MATER EXPRESS, V9, P319, DOI 10.1166/mex.2019.1499
   Zheng J, 2020, CHINESE CHEM LETT, V31, P1109, DOI 10.1016/j.cclet.2019.09.037
   Zhou J, 2014, ANAL CHEM, V86, P4395, DOI 10.1021/ac500231e
   Zhou M, 2008, ELECTROCHEM COMMUN, V10, P859, DOI 10.1016/j.elecom.2008.03.008
   Zhu CZ, 2015, ANAL CHEM, V87, P230, DOI 10.1021/ac5039863
   Zhu LL, 2016, BIOSENS BIOELECTRON, V80, P601, DOI 10.1016/j.bios.2016.02.019
NR 196
TC 13
Z9 13
U1 53
U2 122
PU ELSEVIER SCIENCE INC
PI NEW YORK
PA STE 800, 230 PARK AVE, NEW YORK, NY 10169 USA
SN 1001-8417
EI 1878-5964
J9 CHINESE CHEM LETT
JI Chin. Chem. Lett.
PD SEP
PY 2022
VL 33
IS 9
BP 4133
EP 4145
DI 10.1016/j.cclet.2022.02.045
PG 13
WC Chemistry, Multidisciplinary
WE Science Citation Index Expanded (SCI-EXPANDED)
SC Chemistry
GA 2I7EJ
UT WOS:000815137000001
DA 2023-06-30
ER

PT J
AU Lamberg, P
   Lamkin-Kennard, KA
   Schrlau, MG
AF Lamberg, Peter
   Lamkin-Kennard, Kathleen A.
   Schrlau, Michael G.
TI Fast Detection of Beta Galactosidase and Enzyme Kinetics with
   4-Aminophenyl-beta-D-Galactopyranoside as Substrate
SO ANALYTICAL LETTERS
LA English
DT Article
DE Cell senescence; cyclic voltammetry; enzyme
ID CELLOBIOSE DEHYDROGENASE; ELECTROCHEMICAL MEASUREMENT; BIOSENSOR; CELLS;
   BIOMARKER; OXIDASE; CULTURE; GLUCOSE; LABEL
AB Beta-galactosidase (beta-Gal) is an important enzyme utilized to determine cell senescence and understand disease pathology, among being utilized for several biosensing applications. This key biomarker can be measured indirectly using electrochemical methods by detecting the electroactive p-aminophenol (PAP) produced from the enzymatic conversion of a substrate. Here, we present a quick electrochemical method based on cyclic voltammograms (CVs) to quantify the amount of beta-Gal in aqueous solution in under 5 minutes. Using timed CVs, the enzyme kinetics of beta-Gal versus 4-aminophenyl-beta-D-galactopyranoside (PAPG) was estimated. The detection limit for beta-Gal was 40 ng ml(-1) using the timed quick CV method. K-M was found to be 18.7 +/- 0.7 mu M, and V-max 10.1 +/- 0.6 mu mol min(-1) mg(-1), for beta-Gal with PAPG as a substrate. By adding divalent salts Mg2+ and Ca2+, K-M was lowered to nearly half, and V-max increased by 20%. The electrochemical protocol utilized neutral pH and ambient room temperature benchtop conditions, making it amenable to scanning electrochemical microscopy and lab-on-chip detection platforms. In addition to cell senescence, this quick and simple electrochemical method can be used in broad biosensing applications, including the detection of water and foodborne pathogens and the identification of toxic contaminants.
C1 [Lamberg, Peter; Lamkin-Kennard, Kathleen A.; Schrlau, Michael G.] Rochester Inst Technol, Dept Mech Engn, Rochester, NY 14623 USA.
C3 Rochester Institute of Technology
RP Schrlau, MG (通讯作者)，Rochester Inst Technol, Dept Mech Engn, Kate Gleason Coll Engn, Bldg GLE,Rm 2111,76 Lomb Mem Dr, Rochester, NY 14623 USA.
EM mgseme@rit.edu
FU National Institute of Health [NIH 1-R21-EB023595-01]
FX This project was funded by the National Institute of Health (NIH
   1-R21-EB023595-01).
CR BARD AJ, 1980, ELECTROCHEMICAL METH
   Burestedt E, 2000, ANAL CHEM, V72, P4171, DOI 10.1021/ac000128z
   Debacq-Chainiaux F, 2009, NAT PROTOC, V4, P1798, DOI 10.1038/nprot.2009.191
   DIMRI GP, 1995, P NATL ACAD SCI USA, V92, P9363, DOI 10.1073/pnas.92.20.9363
   Fourou H, 2016, INT J ENVIRON AN CH, V96, P872, DOI 10.1080/03067319.2016.1209659
   Geng YQ, 2010, BIOCHEM BIOPH RES CO, V396, P866, DOI 10.1016/j.bbrc.2010.05.011
   Hossain SMZ, 2011, ANAL CHEM, V83, P8772, DOI 10.1021/ac202290d
   HUBER RE, 1979, BIOCHEMISTRY-US, V18, P4090, DOI 10.1021/bi00586a005
   Juers DH, 2003, BIOCHEMISTRY-US, V42, P13505, DOI 10.1021/bi035506j
   Kagan M, 2017, ANAL LETT, V50, P819, DOI 10.1080/00032719.2016.1202957
   Kaya T, 2004, CHEM COMMUN, P248, DOI 10.1039/b312462b
   Kirchner CN, 2007, COMP ANAL C, V49, pE371, DOI 10.1016/S0166-526X(06)49095-4
   Kumar S, 2019, SENSORS-BASEL, V19, DOI 10.3390/s19204476
   Laczka O, 2009, ANAL CHIM ACTA, V641, P1, DOI 10.1016/j.aca.2009.03.008
   Lamberg P, 2017, BIOELECTROCHEMISTRY, V115, P26, DOI 10.1016/j.bioelechem.2017.02.001
   Lee BY, 2006, AGING CELL, V5, P187, DOI 10.1111/j.1474-9726.2006.00199.x
   Liu HY, 1998, ANAL CHIM ACTA, V358, P137, DOI 10.1016/S0003-2670(97)00576-X
   MASSON M, 1995, ANAL CHIM ACTA, V304, P353, DOI 10.1016/0003-2670(94)00645-3
   McCarter JD, 1997, J BIOL CHEM, V272, P396
   Mittelmann AS, 2002, ANAL CHEM, V74, P903, DOI 10.1021/ac0156215
   Nakkharat P, 2006, J BIOTECHNOL, V123, P304, DOI 10.1016/j.jbiotec.2005.12.015
   Roskoski R., 2007, XPHARM COMPREHENSIVE, P1, DOI [10.1016/B978-008055232-3.60041-8, DOI 10.1016/B978-008055232-3.60041-8]
   Scheibel OV, 2020, ELECTROANAL, V32, P1914, DOI 10.1002/elan.201900672
   Schuhmann Wolfgang, 2002, J Biotechnol, V82, P425
   Sharma SK, 2017, ANAL BIOCHEM, V535, P1, DOI 10.1016/j.ab.2017.07.019
   Shukla T. P., 1975, CRC Critical Reviews in Food Technology, V5, P325
   SINNOTT ML, 1978, BIOCHEM J, V175, P539, DOI 10.1042/bj1750539
   Tavahodi M, 2018, J ELECTROANAL CHEM, V819, P226, DOI 10.1016/j.jelechem.2017.10.035
   Tkac J, 2000, ANALYST, V125, P1285, DOI 10.1039/b001432j
   Tschirhart T, 2016, ACS SYNTH BIOL, V5, P28, DOI 10.1021/acssynbio.5b00073
   Upadhyay LSB, 2018, ANAL LETT, V51, P1265, DOI 10.1080/00032719.2017.1375941
   Wang DH, 2017, ANAL CHEM, V89, P1650, DOI 10.1021/acs.analchem.6b03752
   Zhang ZG, 2019, MICROMACHINES-BASEL, V10, DOI 10.3390/mi10040222
   Zhao C, 2004, J ELECTROANAL CHEM, V561, P83, DOI 10.1016/j.jelechem.2003.07.004
NR 34
TC 1
Z9 1
U1 1
U2 14
PU TAYLOR & FRANCIS INC
PI PHILADELPHIA
PA 530 WALNUT STREET, STE 850, PHILADELPHIA, PA 19106 USA
SN 0003-2719
EI 1532-236X
J9 ANAL LETT
JI Anal. Lett.
PD APR 29
PY 2021
VL 54
IS 12
BP 2070
EP 2080
DI 10.1080/00032719.2020.1837856
EA OCT 2020
PG 11
WC Chemistry, Analytical
WE Science Citation Index Expanded (SCI-EXPANDED)
SC Chemistry
GA SA8OV
UT WOS:000586099200001
DA 2023-06-30
ER

PT J
AU Li, M
   Lv, M
   Wang, LH
   Fan, CH
   Zuo, XL
AF Li, Min
   Lv, Min
   Wang, Lihua
   Fan, Chunhai
   Zuo, Xiaolei
TI Engineering electrochemical interface for biomolecular sensing
SO CURRENT OPINION IN ELECTROCHEMISTRY
LA English
DT Review
ID CHAIN-REACTION AMPLIFICATION; DNA NANOSTRUCTURES; NUCLEIC-ACIDS;
   CANCER-CELLS; APTASENSOR; BIOSENSOR; PLATFORM; PROBES; SENSOR;
   MICROELECTRODES
AB Sensing interfaces where molecular recognition processes occur plays a central role in biosensors, which directly affect the biosensing sensitivity, specificity, stability, and response dynamics. However, the target accessibility of conventional sensing interfaces is limited, resulting in low molecular recognition efficiency. Engineering the sensing interfaces of bio-sensors provides an effective strategy to improve the performance of the biosensors. In this review, we summarize recent advances during the past two years in the development of biosensing interface engineering for enhanced electrochemical sensing. Three types of emerging engineering approaches, including constructing nanostructured sensing interfaces, molecule-mediated interfacial regulation, and functionalizing the interfaces with self-assembled DNA nano-structures, especially framework nucleic acid, are discussed. Also, the remaining challenges and opportunities are outlined for the important research area.
C1 [Li, Min; Fan, Chunhai; Zuo, Xiaolei] Shanghai Jiao Tong Univ, Renji Hosp, Sch Med, Inst Mol Med, Shanghai 200127, Peoples R China.
   [Li, Min; Fan, Chunhai; Zuo, Xiaolei] Shanghai Jiao Tong Univ, Sch Chem & Chem Engn, Shanghai 200127, Peoples R China.
   [Lv, Min; Wang, Lihua; Fan, Chunhai] Univ Chinese Acad Sci, CAS Key Lab Interfacial Phys & Technol, Shanghai Synchrotron Radiat Facil, Div Phys Biol,Shanghai Inst Appl Phys,Chinese Aca, Shanghai 201800, Peoples R China.
   [Lv, Min; Wang, Lihua; Fan, Chunhai] Univ Chinese Acad Sci, CAS Key Lab Interfacial Phys & Technol, Shanghai Synchrotron Radiat Facil, Bioimaging Ctr,Shanghai Inst Appl Phys,Chinese Ac, Shanghai 201800, Peoples R China.
C3 Shanghai Jiao Tong University; Shanghai Jiao Tong University; Chinese
   Academy of Sciences; Shanghai Institute of Applied Physics, CAS;
   University of Chinese Academy of Sciences, CAS; Chinese Academy of
   Sciences; Shanghai Institute of Applied Physics, CAS; University of
   Chinese Academy of Sciences, CAS
RP Zuo, XL (通讯作者)，Shanghai Jiao Tong Univ, Renji Hosp, Sch Med, Inst Mol Med, Shanghai 200127, Peoples R China.; Zuo, XL (通讯作者)，Shanghai Jiao Tong Univ, Sch Chem & Chem Engn, Shanghai 200127, Peoples R China.
EM zuoxiaolei@sjtu.edu.cn
RI Fan, Chunhai/A-7569-2011
OI Fan, Chunhai/0000-0002-7171-7338
FU National Natural Science Foundation of China [31470960]
FX This work was supported by the National Natural Science Foundation of
   China (31470960).
CR Bin XM, 2010, ANAL CHEM, V82, P5928, DOI 10.1021/ac101164n
   Chen DB, 2018, BIOSENS BIOELECTRON, V117, P416, DOI 10.1016/j.bios.2018.06.041
   Chen XQ, 2014, ANAL CHEM, V86, P7337, DOI 10.1021/ac500054x
   Chen XY, 2018, MICROCHIM ACTA, V185, DOI 10.1007/s00604-018-2983-3
   Chen YH, 2018, J AM CHEM SOC, V140, P8990, DOI 10.1021/jacs.8b05429
   Das J, 2018, ANGEW CHEM INT EDIT, V57, P3711, DOI 10.1002/anie.201800455
   Das J, 2016, J AM CHEM SOC, V138, P11009, DOI 10.1021/jacs.6b05679
   Das J, 2012, NAT CHEM, V4, P642, DOI [10.1038/nchem.1367, 10.1038/NCHEM.1367]
   Fang ZC, 2009, ACS NANO, V3, P3207, DOI 10.1021/nn900733d
   Ge ZL, 2014, ANAL CHEM, V86, P2124, DOI 10.1021/ac4037262
   Grome MW, 2018, ANGEW CHEM INT EDIT, V57, P5330, DOI 10.1002/anie.201800141
   Huang KJ, 2016, SENSOR ACTUAT B-CHEM, V225, P391, DOI 10.1016/j.snb.2015.11.070
   Huang YL, 2017, MICROCHIM ACTA, V184, P2597, DOI 10.1007/s00604-017-2246-8
   Josephs EA, 2012, J AM CHEM SOC, V134, P10021, DOI 10.1021/ja3010946
   Kimura-Suda H, 2003, J AM CHEM SOC, V125, P9014, DOI 10.1021/ja035756n
   Lee CY, 2007, ANAL CHEM, V79, P4390, DOI 10.1021/ac0703395
   Lee JH, 2018, ADV MATER, V30, DOI 10.1002/adma.201802762
   Li C, 2018, CHEM SCI, V9, P979, DOI 10.1039/c7sc04663d
   Li KK, 2017, NANO LETT, V17, P1282, DOI 10.1021/acs.nanolett.6b05126
   Li LY, 2018, ACS APPL MATER INTER, V10, P6895, DOI 10.1021/acsami.7b17327
   Li M, 2019, ANAL BIOANAL CHEM, V411, P4085, DOI 10.1007/s00216-018-1333-y
   Li YR, 2018, ACS APPL MATER INTER, V10, P25213, DOI 10.1021/acsami.8b08545
   Li ZH, 2014, ACS APPL MATER INTER, V6, P17944, DOI 10.1021/am5047735
   Lin MH, 2015, ANGEW CHEM INT EDIT, V54, P2151, DOI 10.1002/anie.201410720
   Lin MH, 2014, ANAL CHEM, V86, P2285, DOI 10.1021/ac500251t
   Liu MH, 2018, ANGEW CHEM INT EDIT, V57, P9341, DOI 10.1002/anie.201804264
   Liu Q, 2018, ANGEW CHEM INT EDIT, V57, P7131, DOI 10.1002/anie.201802701
   Liu XG, 2018, NATURE, V559, P593, DOI 10.1038/s41586-018-0332-7
   Mahshid SS, 2017, ANAL CHEM, V89, P9751, DOI 10.1021/acs.analchem.7b01595
   Moscovici M, 2013, LAB CHIP, V13, P940, DOI 10.1039/c2lc41049d
   Ouyang XY, 2017, ANGEW CHEM INT EDIT, V56, P14423, DOI 10.1002/anie.201706765
   Pei H, 2014, ACCOUNTS CHEM RES, V47, P550, DOI 10.1021/ar400195t
   Pei H, 2011, CHEM COMMUN, V47, P6254, DOI 10.1039/c1cc11660f
   Pei H, 2010, ADV MATER, V22, P4754, DOI 10.1002/adma.201002767
   Peng RZ, 2018, J AM CHEM SOC, V140, P9793, DOI 10.1021/jacs.8b04319
   Rinker S, 2008, NAT NANOTECHNOL, V3, P418, DOI 10.1038/nnano.2008.164
   Rothemund PWK, 2006, NATURE, V440, P297, DOI 10.1038/nature04586
   Salimian R, 2017, CHEMELECTROCHEM, V4, P872, DOI 10.1002/celc.201700025
   Seeman NC, 2018, NAT REV MATER, V3, DOI 10.1038/natrevmats.2017.68
   Shen HW, 2016, BIOSENS BIOELECTRON, V81, P495, DOI 10.1016/j.bios.2016.03.048
   Shu HW, 2017, ANAL METHODS-UK, V9, P5115, DOI 10.1039/c7ay01488k
   Soleymani L, 2011, ACS NANO, V5, P3360, DOI 10.1021/nn200586s
   Soleymani L, 2009, NAT NANOTECHNOL, V4, P844, DOI [10.1038/nnano.2009.276, 10.1038/NNANO.2009.276]
   Soleymani L, 2009, ANGEW CHEM INT EDIT, V48, P8457, DOI 10.1002/anie.200902439
   Song P, 2016, ANAL CHEM, V88, P8043, DOI 10.1021/acs.analchem.6b01373
   Tang YF, 2018, SENSOR ACTUAT B-CHEM, V258, P906, DOI 10.1016/j.snb.2017.11.071
   VALERA S, 1994, NATURE, V371, P516, DOI 10.1038/371516a0
   Vasilyeva E, 2011, ANGEW CHEM INT EDIT, V50, P4137, DOI 10.1002/anie.201006793
   Wang F, 2014, CHEM REV, V114, P2881, DOI 10.1021/cr400354z
   Wang S, 2017, ACS NANO, V11, P3943, DOI 10.1021/acsnano.7b00373
   Wang S, 2017, ACS APPL MATER INTER, V9, P41568, DOI 10.1021/acsami.7b13477
   Wang XF, 2013, SCIENCE, V340, P991, DOI 10.1126/science.1231041
   Ye DK, 2018, ANNU REV ANAL CHEM, V11, P171, DOI 10.1146/annurev-anchem-061417-010007
   Zeng DD, 2017, ACS APPL MATER INTER, V9, P24118, DOI 10.1021/acsami.7b05981
   Zhang L, 2018, BIOSENS BIOELECTRON, V100, P184, DOI 10.1016/j.bios.2017.08.013
   Zhang P, 2018, J AM CHEM SOC, V140, P9361, DOI 10.1021/jacs.8b04648
   Zhang T, 2018, ADV MATER, V30, DOI 10.1002/adma.201800273
   Zhang YN, 2016, ANGEW CHEM INT EDIT, V55, P8036, DOI 10.1002/anie.201512022
   Zhou GB, 2014, ANAL CHEM, V86, P7843, DOI 10.1021/ac502276w
   Zhu D, 2018, ELECTROANAL, V30, P1349, DOI 10.1002/elan.201700696
   Zhu D, 2016, ADV MATER, V28, P6860, DOI 10.1002/adma.201506407
NR 61
TC 17
Z9 17
U1 7
U2 92
PU ELSEVIER
PI AMSTERDAM
PA RADARWEG 29, 1043 NX AMSTERDAM, NETHERLANDS
SN 2451-9103
J9 CURR OPIN ELECTROCHE
JI Curr. Opin. Electrochem.
PD APR
PY 2019
VL 14
BP 71
EP 80
DI 10.1016/j.coelec.2019.01.001
PG 10
WC Chemistry, Physical; Electrochemistry; Materials Science,
   Multidisciplinary
WE Science Citation Index Expanded (SCI-EXPANDED)
SC Chemistry; Electrochemistry; Materials Science
GA IC9GC
UT WOS:000471288800012
DA 2023-06-30
ER

PT J
AU Murphy-Perez, E
   Arya, SK
   Bhansali, S
AF Murphy-Perez, Eduardo
   Arya, Sunil K.
   Bhansali, Shekhar
TI Vapor-liquid-solid grown silica nanowire based electrochemical glucose
   biosensor
SO ANALYST
LA English
DT Article
ID ELECTROPHORETIC DEPOSITION; CERAMICS; COMPOSITE; SENSORS; ROUTE; FILM
AB Vapor-liquid-solid (VLS) grown silica nanowires (SiO(2)NWs) have been deposited electrophoretically on a gold electrode and utilized for covalent immobilization of glucose oxidase (GOx). Covalent binding has been achieved via 3-aminopropyltriethoxysilane (APTES) modification and N-ethyl-N'-(3-dimethylaminopropyl) carbodiimide and N-hydroxysuccinimide chemistry. Scanning electron microscopy, transmission electron microscopy and cyclic voltammetry techniques have been used to characterize SiO2NW and GOx/APTES/SiO2NW/Au bioelectrode. Electrochemical studies reveal that SiO2NW increases the effective electro-active surface area thus resulting in higher loading of enzyme. Response characteristics show linearity in the range of interest 25-300 mg dl(-1), with a detection limit of 11 mg dl(-1), sensitivity: 0.463 mu A (mg dl(-1))(-1) and regression coefficient of 0.992.
C1 [Murphy-Perez, Eduardo; Arya, Sunil K.; Bhansali, Shekhar] Univ S Florida, Dept Elect Engn, BioMEMS & Microsyst Lab, Tampa, FL 33620 USA.
C3 State University System of Florida; University of South Florida
RP Arya, SK (通讯作者)，Univ S Florida, Dept Elect Engn, BioMEMS & Microsyst Lab, Tampa, FL 33620 USA.
EM sunilarya333@gmail.com; bhansali@usf.edu
RI Arya, Sunil K/C-9012-2011; Bhansali, Shekhar/E-4705-2010
OI Arya, Sunil/0000-0002-3425-4231; Bhansali, Shekhar/0000-0001-5871-9163
FU NSF [0700659]; Div Of Civil, Mechanical, & Manufact Inn; Directorate For
   Engineering [1202857, 0700659] Funding Source: National Science
   Foundation
FX This work was supported through NSF award 0700659; Nano-engineered,
   Manufacturable, Ion-Implantation Seeded Silica Nanowires for Sensitive
   BioScreening. Authors are thankful to Eric Huey and Dr Subramaniam
   Krishnan for growing silica nanowires. EMP is thankful to Dr Bernard
   Batson for support and valuable suggestions.
CR Aravamudhan S, 2007, SENSOR ACTUAT B-CHEM, V127, P29, DOI 10.1016/j.snb.2007.07.008
   Arya SK, 2007, ANAL BIOANAL CHEM, V389, P2235, DOI 10.1007/s00216-007-1655-7
   Arya Sunil K., 2006, Proceedings of the Indian National Science Academy, V72, P249
   Boccaccini AR, 2006, CARBON, V44, P3149, DOI 10.1016/j.carbon.2006.06.021
   Boccaccini AR, 2002, CURR OPIN SOLID ST M, V6, P251, DOI 10.1016/S1359-0286(02)00080-3
   Chen JR, 2004, BIOTECHNOL ADV, V22, P505, DOI 10.1016/j.biotechadv.2004.03.004
   Corni I, 2008, J EUR CERAM SOC, V28, P1353, DOI 10.1016/j.jeurceramsoc.2007.12.011
   DHAND C, 2009, ORGANIC ELECT SENSOR, P361
   Dhand C, 2008, CARBON, V46, P1727, DOI 10.1016/j.carbon.2008.07.028
   Dhand C, 2007, ANAL CHIM ACTA, V602, P244, DOI 10.1016/j.aca.2007.09.028
   Huang XJ, 2007, SENSOR ACTUAT B-CHEM, V122, P659, DOI 10.1016/j.snb.2006.06.022
   Li L, 2005, MAT SCI ENG A-STRUCT, V406, P180, DOI 10.1016/j.msea.2005.06.046
   Liu XL, 2007, MATER CHEM PHYS, V105, P208, DOI 10.1016/j.matchemphys.2007.04.058
   Lommens P, 2008, NANOTECHNOLOGY, V19, DOI 10.1088/0957-4484/19/24/245301
   NICHOLSON RS, 1964, ANAL CHEM, V36, P706, DOI 10.1021/ac60210a007
   Pandey P, 2008, ANAL LETT, V41, P159, DOI 10.1080/00032710701792620
   Patolsky F, 2006, NANOMEDICINE-UK, V1, P51, DOI 10.2217/17435889.1.1.51
   Sadik OA, 2009, BIOSENS BIOELECTRON, V24, P2749, DOI 10.1016/j.bios.2008.10.003
   Sarkar P, 1996, J AM CERAM SOC, V79, P1987, DOI 10.1111/j.1151-2916.1996.tb08929.x
   Schmidt V, 2007, SCIENCE, V316, P698, DOI 10.1126/science.1142951
   Sekhar PK, 2010, MATER LETT, V64, P729, DOI 10.1016/j.matlet.2009.12.052
   Sekhar PK, 2008, NANOTECHNOLOGY, V19, DOI 10.1088/0957-4484/19/24/245502
   Sekhar PK, 2006, NANOTECHNOLOGY, V17, P4606, DOI 10.1088/0957-4484/17/18/013
   Sood DK, 2006, APPL PHYS LETT, V88, DOI 10.1063/1.2192148
   Vafaee M, 2007, MATER LETT, V61, P3265, DOI 10.1016/j.matlet.2006.11.089
   Van der Biest OO, 1999, ANNU REV MATER SCI, V29, P327, DOI 10.1146/annurev.matsci.29.1.327
   Wang J, 2008, CHEM REV, V108, P814, DOI 10.1021/cr068123a
   Zhang RQ, 2003, ADV MATER, V15, P635, DOI 10.1002/adma.200301641
NR 28
TC 28
Z9 28
U1 0
U2 36
PU ROYAL SOC CHEMISTRY
PI CAMBRIDGE
PA THOMAS GRAHAM HOUSE, SCIENCE PARK, MILTON RD, CAMBRIDGE CB4 0WF, CAMBS,
   ENGLAND
SN 0003-2654
EI 1364-5528
J9 ANALYST
JI Analyst
PY 2011
VL 136
IS 8
BP 1686
EP 1689
DI 10.1039/c0an00977f
PG 4
WC Chemistry, Analytical
WE Science Citation Index Expanded (SCI-EXPANDED)
SC Chemistry
GA 741LA
UT WOS:000288864000022
PM 21369619
DA 2023-06-30
ER

PT J
AU Arya, SK
   Estrela, P
AF Arya, Sunil K.
   Estrela, Pedro
TI Electrochemical immunosensor for tumor necrosis factor-alpha detection
   in undiluted serum
SO METHODS
LA English
DT Article
DE Dithiobis(succinimidyl propionate); Electrochemical ELISA; Serum;
   TNF-alpha; Immunoassay
ID TNF-ALPHA; SIGNAL AMPLIFICATION; SENSITIVE DETECTION; LABEL; ELECTRODE;
   BIOSENSOR; NANOCOMPOSITE; IMMUNOASSAY; APTASENSOR; PLATFORM
AB An immunosensor for the sensitive detection and estimation of tumor necrosis factor-alpha (TNF-alpha) in undiluted serum has been developed via an electrochemical enzyme-linked immunosorbent assay (ELISA) process. Electrochemical sensing was performed using a TNE-alpha specific monoclonal antibody modified self-assembled monolayer of dithiobis(succinimidyl propionate) on a comb -shaped gold electrode microarray. After anti-TNF-alpha antibody binding, unreacted active groups of DTSP were blocked using ethanol amine (EA) and nonspecific binding was prevented using phosphate buffer based starting block T20 (SB). Sensitive and disposable SB-EA-anti-TNF-alpha/DTSP/Au electrodes were exposed to solutions with different TNE-alpha, concentrations for 20 min in undiluted serum. Conversion of 4-aminophenyl phosphate to 4-aminophenol and its electrochemical oxidation was utilized for indirect estimation of TNF-a. Results for SB-anti-TNE-alpha/DTSP/Au electrodes indicate that the sensors can be used for the sensitive estimation of TNF-a in undiluted serum in the range 500 pg/ml to 100 ng/ml with a detection limit of 60 pg/ml and sensitivity of 0.46 (ng/m1)(-1). Negligible interference from serum and other biomarker proteins was observed. The described electrochemical ELISA is much faster than conventional ELISA and can be applied for sensing of a range of analytes in real patient samples. (C) 2016 Elsevier Inc. All rights reserved.
C1 [Arya, Sunil K.; Estrela, Pedro] Univ Bath, Dept Elect & Elect Engn, Claverton Down, Bath BA2 7AY, Avon, England.
C3 University of Bath
RP Arya, SK; Estrela, P (通讯作者)，Univ Bath, Dept Elect & Elect Engn, Claverton Down, Bath BA2 7AY, Avon, England.
EM sunilarya333@gmail.com; P.Estrela@bath.ac.uk
RI Estrela, Pedro/B-5411-2008; Arya, Sunil K/C-9012-2011
OI Estrela, Pedro/0000-0001-6956-1146; 
FU Marie Sklodowska-Curie Individual Fellowship through the European
   Commission's Horizon Programme [655176]
FX This work was supported by a Marie Sklodowska-Curie Individual
   Fellowship through the European Commission's Horizon 2020 Programme
   (grant no. 655176).
CR Arya S.K., 2016, BIOSENS BIO IN PRESS
   Arya SK, 2014, BIOSENS BIOELECTRON, V61, P260, DOI 10.1016/j.bios.2014.05.029
   Arya SK, 2014, SENSOR ACTUAT B-CHEM, V194, P127, DOI 10.1016/j.snb.2013.12.066
   Arya SK, 2012, LAB CHIP, V12, P2362, DOI 10.1039/c2lc21174b
   Arya SK, 2010, ANALYST, V135, P1941, DOI 10.1039/c0an00242a
   Arya SK, 2010, BIOSENS BIOELECTRON, V25, P2296, DOI 10.1016/j.bios.2010.03.016
   Bahk YK, 2011, B KOREAN CHEM SOC, V32, P4215, DOI 10.5012/bkcs.2011.32.12.4215
   Bao B, 2013, PLOS ONE, V8, DOI 10.1371/journal.pone.0084075
   Bettazzi F, 2013, BIOANALYSIS, V5, P11, DOI [10.4155/BIO.12.293, 10.4155/bio.12.293]
   Bosnjakovic A, 2012, ANAL CHIM ACTA, V720, P118, DOI 10.1016/j.aca.2012.01.017
   Chatrathi MP, 2007, BIOSENS BIOELECTRON, V22, P2932, DOI 10.1016/j.bios.2006.12.013
   Fei JF, 2015, RSC ADV, V5, P74548, DOI 10.1039/c5ra12491c
   Gan N, 2011, INT J MOL SCI, V12, P7410, DOI 10.3390/ijms12117410
   Kongsuphol P, 2014, BIOSENS BIOELECTRON, V61, P274, DOI 10.1016/j.bios.2014.05.017
   KONOPKA SJ, 1970, ANAL CHEM, V42, P1741, DOI 10.1021/ac50160a042
   Li ZM, 2015, SENSORS-BASEL, V15, P19212, DOI 10.3390/s150819212
   Liu Y, 2015, BIOSENS BIOELECTRON, V64, P43, DOI 10.1016/j.bios.2014.08.034
   Liu Y, 2013, ANALYST, V138, P4321, DOI 10.1039/c3an00818e
   Mazloum-Ardakani M, 2015, ELECTROANAL, V27, P2518, DOI 10.1002/elan.201500104
   Mazloum-Ardakani M, 2015, RSC ADV, V5, P70781, DOI 10.1039/c5ra08016a
   Mazloum-Ardakani M, 2014, MICROCHIM ACTA, V181, P917, DOI 10.1007/s00604-014-1186-9
   Pei H, 2011, CHEM COMMUN, V47, P6254, DOI 10.1039/c1cc11660f
   Pihikova D, 2016, ANALYST, V141, P1044, DOI 10.1039/c5an02322j
   Pui TS, 2013, SENSOR ACTUAT B-CHEM, V181, P494, DOI 10.1016/j.snb.2013.02.019
   Qi HL, 2013, BIOSENS BIOELECTRON, V39, P324, DOI 10.1016/j.bios.2012.07.040
   Rubin RL, 2014, BIOSENS BIOELECTRON, V51, P177, DOI 10.1016/j.bios.2013.07.041
   Sun ZF, 2013, BIOSENS BIOELECTRON, V39, P215, DOI 10.1016/j.bios.2012.07.050
   Wang J, 2006, ANAL CHEM, V78, P6974, DOI 10.1021/ac060809f
   Weng SH, 2013, SENSOR ACTUAT B-CHEM, V184, P1, DOI 10.1016/j.snb.2013.03.141
   Yin ZZ, 2011, BIOSENS BIOELECTRON, V26, P1890, DOI 10.1016/j.bios.2010.03.025
NR 30
TC 25
Z9 25
U1 3
U2 49
PU ACADEMIC PRESS INC ELSEVIER SCIENCE
PI SAN DIEGO
PA 525 B ST, STE 1900, SAN DIEGO, CA 92101-4495 USA
SN 1046-2023
EI 1095-9130
J9 METHODS
JI Methods
PD MAR 1
PY 2017
VL 116
BP 125
EP 131
DI 10.1016/j.ymeth.2016.12.001
PG 7
WC Biochemical Research Methods; Biochemistry & Molecular Biology
WE Science Citation Index Expanded (SCI-EXPANDED)
SC Biochemistry & Molecular Biology
GA ER2UU
UT WOS:000398650100012
PM 27965120
OA Green Accepted
DA 2023-06-30
ER

PT J
AU Olcer, Z
   Esen, E
   Muhammad, T
   Ersoy, A
   Budak, S
   Uludag, Y
AF Olcer, Zehra
   Esen, Elif
   Muhammad, Turghun
   Ersoy, Aylin
   Budak, Sinan
   Uludag, Yildiz
TI Fast and sensitive detection of mycotoxins in wheat using microfluidics
   based Real-time Electrochemical Profiling
SO BIOSENSORS & BIOELECTRONICS
LA English
DT Article
DE Real-time Electrochemical Profiling; Amperometry; Electrochemical
   sensing; Biosensor; Mycotoxin; Deoxyvinilanol
ID POLYCLONAL ANTIBODIES; FUSARIUM MYCOTOXINS; OCHRATOXIN; DEOXYNIVALENOL;
   BIOSENSORS; IMMUNOASSAY; SURFACE; IMMUNOSENSORS; NANOPARTICLES;
   ZEARALENONE
AB The objective of the study has been the development of a new sensing platform, called Real-time Electrochemical Profiling (REP) that relies on real-time electrochemical immunoassay detection. The proposed REP platform consists of new electrode arrays that are easy to fabricate, has a small imprint allowing microfluidic system integration, enables multiplexed amperometric measurements and performs well in terms of electrochemical immunoassay detection as shown through the deoxynivalenol detection assays. The deoxynivalenol detection has been conducted according to an optimised REP assay protocol using deoxynivalenol standards at varying concentrations and a standard curve was obtained (y = -20.33ln(x)+124.06; R-2=0.97) with a limit of detection of 6.25 ng/ml. As both ELISA and REP detection methods use horse radish peroxidase as the label and 3.3',5.5'-Tetramethylbenzidine as the substrate, the performance of the REP platform as an ELISA reader has also been investigated and a perfect correlation between the deoxynivalenol concentration and the current response was obtained (y = -14.56ln(x)+101.02; R-2=0.99). The calibration curves of both assays have been compared to conventional ELISA tests for confirmation. After assay optimisation using toxin spiked buffer, the deoxynivalenol detection assay has also been performed to detect toxins in wheat grain. (C) 2014 Elsevier B.V. All rights reserved.
C1 [Olcer, Zehra; Esen, Elif; Muhammad, Turghun; Ersoy, Aylin; Budak, Sinan; Uludag, Yildiz] Sci & Technol Res Council Turkey TUBITAK, UEKAE BILGEM, TR-41470 Gebze, Turkey.
   [Olcer, Zehra] Gebze Inst Technol, Dept Chem, TR-41400 Gebze, Turkey.
   [Muhammad, Turghun] Xinjiang Univ, Coll Chem & Chem Engn, Xinjiang Key Lab Oil & Gas Fine Chem, Urumqi, Peoples R China.
C3 Turkiye Bilimsel ve Teknolojik Arastirma Kurumu (TUBITAK); Gebze
   Technical University; Xinjiang University
RP Uludag, Y (通讯作者)，Sci & Technol Res Council Turkey TUBITAK, UEKAE BILGEM, TR-41470 Gebze, Turkey.
EM yildiz.uludag@tubitak.gov.tr
RI Uludag, Yıldız/AAJ-8503-2020; Uludag, Yildiz/F-1703-2011; Muhammad,
   Turghun/N-1707-2019
OI Muhammad, Turghun/0000-0001-5562-9365
FU Republic of Turkey Ministry of Development Infrastructure Grant
   [2011K120020]; TUBITAK [BIDEB 2221]
FX We gratefully acknowledge Deniz Kasmalar, Ardinc Edis, Atike Demiralp,
   Hakki Aktepe, Tugba Yurt, and Muammer Karadag from BILGEM-TUBITAK for
   their contribution to the fabrication of the electrode arrays and sensor
   cassette. The project is supported by the Republic of Turkey Ministry of
   Development Infrastructure Grant (no: 2011K120020) and TUBITAK BIDEB
   2221.
CR Alonso-Lomillo MA, 2011, ANAL CHIM ACTA, V688, P49, DOI 10.1016/j.aca.2011.01.003
   Barthelmebs L, 2011, SENSOR ACTUAT B-CHEM, V156, P932, DOI 10.1016/j.snb.2011.03.008
   Bone L, 2010, ANAL METHODS-UK, V2, P335, DOI 10.1039/b9ay00297a
   Choi SW, 2011, SENSORS-BASEL, V11, P8654, DOI 10.3390/s110908654
   Commission E, 2006, OFF J EUR UNION L, P2
   Gervais L, 2011, ADV MATER, V23, pH151, DOI 10.1002/adma.201100464
   Hervas M, 2009, ANAL CHIM ACTA, V653, P167, DOI 10.1016/j.aca.2009.09.024
   Hervas M, 2011, ANALYST, V136, P2131, DOI 10.1039/c1an15081b
   Heurich M, 2011, SENSOR ACTUAT B-CHEM, V156, P162, DOI 10.1016/j.snb.2011.04.007
   Khan R, 2011, ANAL BIOCHEM, V410, P185, DOI 10.1016/j.ab.2010.11.013
   Kolosova AY, 2008, ANAL CHIM ACTA, V616, P235, DOI 10.1016/j.aca.2008.04.029
   Lancova K, 2008, FOOD ADDIT CONTAM A, V25, P732, DOI 10.1080/02652030701779625
   Lattanzio VMT, 2012, ANAL CHIM ACTA, V718, P99, DOI 10.1016/j.aca.2011.12.060
   Li Y, 2012, FOOD CHEM, V132, P1549, DOI 10.1016/j.foodchem.2011.10.109
   Maragos Chris M, 2011, Mycotoxin Res, V27, P157, DOI 10.1007/s12550-011-0090-y
   MarketPublishers L., 2011, GLOB FOOD SAF TEST M
   Panini NV, 2011, FOOD CHEM, V125, P791, DOI 10.1016/j.foodchem.2010.09.035
   Panini NV, 2010, BIOCHEM ENG J, V51, P7, DOI 10.1016/j.bej.2010.04.005
   Perrotta PR, 2011, ELECTROANAL, V23, P1585, DOI 10.1002/elan.201100094
   Shah J, 2003, ELECTROANAL, V15, P157, DOI 10.1002/elan.200390019
   Tothill IE, 2011, WORLD MYCOTOXIN J, V4, P361, DOI 10.3920/WMJ2011.1318
   Trietsch SJ, 2011, CHEMOMETR INTELL LAB, V108, P64, DOI 10.1016/j.chemolab.2011.03.005
   Uludag Y, 2014, BIOSENS BIOELECTRON, V57, P85, DOI 10.1016/j.bios.2014.01.048
   Vidal JC, 2009, ANAL BIOANAL CHEM, V394, P575, DOI 10.1007/s00216-009-2736-6
   Vidal JC, 2013, BIOSENS BIOELECTRON, V49, P146, DOI 10.1016/j.bios.2013.05.008
   Vidal JC, 2012, ANAL BIOANAL CHEM, V403, P1585, DOI 10.1007/s00216-012-5951-5
   Wolf-Hall CE, 1999, J FOOD PROTECT, V62, P962, DOI 10.4315/0362-028X-62.8.962
   Yang YJ, 2004, SENSOR ACTUAT B-CHEM, V97, P221, DOI 10.1016/j.snb.2003.08.019
NR 28
TC 42
Z9 44
U1 4
U2 299
PU ELSEVIER ADVANCED TECHNOLOGY
PI OXFORD
PA OXFORD FULFILLMENT CENTRE THE BOULEVARD, LANGFORD LANE, KIDLINGTON,
   OXFORD OX5 1GB, OXON, ENGLAND
SN 0956-5663
EI 1873-4235
J9 BIOSENS BIOELECTRON
JI Biosens. Bioelectron.
PD DEC 15
PY 2014
VL 62
BP 163
EP 169
DI 10.1016/j.bios.2014.06.025
PG 7
WC Biophysics; Biotechnology & Applied Microbiology; Chemistry, Analytical;
   Electrochemistry; Nanoscience & Nanotechnology
WE Science Citation Index Expanded (SCI-EXPANDED)
SC Biophysics; Biotechnology & Applied Microbiology; Chemistry;
   Electrochemistry; Science & Technology - Other Topics
GA AN1IB
UT WOS:000340334800027
PM 24998314
DA 2023-06-30
ER

PT J
AU Shi, ZY
   Zheng, YT
   Zhang, HB
   He, CH
   Wu, WD
   Zhang, HB
AF Shi, Zhi-Yu
   Zheng, Ya-Ting
   Zhang, Hao-Bo
   He, Cheng-Hua
   Wu, Wen-Da
   Zhang, Hai-Bin
TI DNA Electrochemical Aptasensor for Detecting Fumonisins B-1 Based on
   Graphene and Thionine Nanocomposite
SO ELECTROANALYSIS
LA English
DT Article
DE Fumonisin B-1; DNA; electrochemical aptasensor; Graphene; Thionine
ID CORN-BASED PRODUCTS; SIGNAL AMPLIFICATION; GOLD NANOPARTICLES;
   MASS-SPECTROMETRY; ENERGY-TRANSFER; NUCLEIC-ACIDS; LABEL-FREE;
   BIOSENSOR; APTAMER; IMMUNOSENSOR
AB In this paper, a novel aptasensor was designed by with the dual amplification of Au nanoparticles (AuNPs) and graphene/thionine nanocomposites (GS-TH) for sensitive determination of fumonisins B-1 (FB1). AuNPs is modified at the electrode surface to increase the electrical conductivity and fabricate specific recognition interface for FB1 through the hybridization of capture DNA and its aptamer. Large number of TH molecules were loaded at the surface of graphene sheet to served as electrochemical probe and increase its electrochemical signal due to the excellent conductivity and large surface area of graphene sheet. This type of nanocomposites is then assembled to the single strand section of FB1 aptamer at electrode surface by pi-pi stacking interactions between them, leading to an enhanced electrochemical signal. After the specific combination between FB1 aptamer and its target (FB1) in solution, GS-TH was released from electrode surface, resulting in a decreased electrochemical signal. The result demonstrated that the decreased currents were proportional to the FB1 concentration in the range of 1-10(6) pg/mL with a detection limit of 1 pg/mL. Besides, the developed aptasensor was also applied successfully for the determination of FB1 in feed samples. The result shows this aptasensor has a higher sensitivity and selectivity.
C1 [Shi, Zhi-Yu; Zheng, Ya-Ting; Zhang, Hao-Bo; He, Cheng-Hua; Wu, Wen-Da; Zhang, Hai-Bin] Nanjing Agr Univ, Coll Vet Med, Nanjing 210095, Jiangsu, Peoples R China.
C3 Nanjing Agricultural University
RP Zhang, HB (通讯作者)，Nanjing Agr Univ, Coll Vet Med, Nanjing 210095, Jiangsu, Peoples R China.
EM haibinzh@njau.edu.cn
RI Wu, Wenda/AAM-5223-2020
OI Wu, Wenda/0000-0003-2528-4655
FU Ministry of Agriculture of China [2012-Z22]; Priority Academic Program
   Development of Jiangsu Higher Education Institutions (PAPD)
FX kThis work was supported by "The Introduction of International Advanced
   Agricultural Science and Technology" Project from the Ministry of
   Agriculture of China (2012-Z22) and a Project Funded by the Priority
   Academic Program Development of Jiangsu Higher Education Institutions
   (PAPD), and all the authors express their deep thanks.
CR Bonanni A, 2011, ACS NANO, V5, P2356, DOI 10.1021/nn200091p
   BROWNIE CF, 1987, VET HUM TOXICOL, V29, P34
   Bruno JG, 2010, IN VITRO CELL DEV-AN, V46, P107, DOI 10.1007/s11626-009-9257-7
   Castillo G, 2012, ELECTROANAL, V24, P512, DOI 10.1002/elan.201100485
   Chen JH, 2012, FOOD CONTROL, V25, P555, DOI 10.1016/j.foodcont.2011.11.039
   Deng L, 2008, BIOSENS BIOELECTRON, V24, P951, DOI 10.1016/j.bios.2008.07.066
   Du D, 2010, ANAL CHEM, V82, P2989, DOI 10.1021/ac100036p
   El-Sayed AMAA, 2003, NAHRUNG, V47, P222, DOI 10.1002/food.200390051
   ELLINGTON AD, 1990, NATURE, V346, P818, DOI 10.1038/346818a0
   FDA, 2001, GUID IND FUM LEV HUM
   Feng R, 2013, BIOSENS BIOELECTRON, V42, P367, DOI 10.1016/j.bios.2012.10.031
   Geim AK, 2007, NAT MATER, V6, P183, DOI 10.1038/nmat1849
   Goda T, 2013, BIOSENS BIOELECTRON, V45, P89, DOI 10.1016/j.bios.2013.01.053
   GRABAR KC, 1995, ANAL CHEM, V67, P735, DOI 10.1021/ac00100a008
   Harrison L R, 1990, J Vet Diagn Invest, V2, P217
   Haschek WM, 2001, ENVIRON HEALTH PERSP, V109, P251, DOI 10.2307/3435016
   Hianik T, 2009, ELECTROANAL, V21, P1223, DOI 10.1002/elan.200904566
   Jasuja K, 2009, ACS NANO, V3, P2358, DOI 10.1021/nn900504v
   JENISON RD, 1994, SCIENCE, V263, P1425, DOI 10.1126/science.7510417
   Jiang L, 2014, ANAL CHIM ACTA, V806, P128, DOI 10.1016/j.aca.2013.11.003
   Jiang ST, 2013, COLLOID SURFACE B, V101, P481, DOI 10.1016/j.colsurfb.2012.07.021
   Kadir MKA, 2010, TOXINS, V2, P382, DOI 10.3390/toxins2040382
   KELLERMAN TS, 1990, ONDERSTEPOORT J VET, V57, P269
   Kong FY, 2012, ELECTROCHEM COMMUN, V14, P59, DOI 10.1016/j.elecom.2011.11.004
   Li D, 2008, NAT NANOTECHNOL, V3, P101, DOI 10.1038/nnano.2007.451
   Li RZ, 2014, ANAL CHEM, V86, P9372, DOI 10.1021/ac502616n
   Li W, 2010, J AOAC INT, V93, P1472
   Lin FM, 2014, ANALYST, V139, P2890, DOI 10.1039/c3an02279j
   Liu WY, 2013, ANAL CHIM ACTA, V770, P132, DOI 10.1016/j.aca.2013.01.039
   McKeague M, 2010, INT J MOL SCI, V11, P4864, DOI 10.3390/ijms11124864
   Mirasoli M, 2012, BIOSENS BIOELECTRON, V32, P283, DOI 10.1016/j.bios.2011.11.039
   Mullett W, 1998, ANAL BIOCHEM, V258, P161, DOI 10.1006/abio.1998.2616
   Schmidt KS, 2004, NUCLEIC ACIDS RES, V32, P5757, DOI 10.1093/nar/gkh862
   Sheng LF, 2011, BIOSENS BIOELECTRON, V26, P3494, DOI 10.1016/j.bios.2011.01.032
   Song B, 2010, CHEMPHYSCHEM, V11, P585, DOI 10.1002/cphc.200900743
   Tansakul N, 2013, MYCOTOXIN RES, V29, P255, DOI 10.1007/s12550-013-0173-z
   Tombelli S, 2005, BIOSENS BIOELECTRON, V20, P2424, DOI 10.1016/j.bios.2004.11.006
   Wang L, 2014, BIOSENS BIOELECTRON, V51, P201, DOI 10.1016/j.bios.2013.07.049
   Wang Wen-feng W. S.-J., 2013, J FOOD SCI BIOTECHNO, V32
   Wang Y, 2010, J AM CHEM SOC, V132, P9274, DOI 10.1021/ja103169v
   Wang Y, 2009, ELECTROCHEM COMMUN, V11, P889, DOI 10.1016/j.elecom.2009.02.013
   Wen YQ, 2011, CHEM COMMUN, V47, P6278, DOI 10.1039/c1cc11486g
   Wilson DS, 1999, ANNU REV BIOCHEM, V68, P611, DOI 10.1146/annurev.biochem.68.1.611
   Wu SJ, 2013, TALANTA, V116, P611, DOI 10.1016/j.talanta.2013.07.016
   Xie Ting-ting, 2011, Yaoxue Xuebao, V46, P822
   Yan YM, 2005, CHEM MATER, V17, P3457, DOI 10.1021/cm0504182
   Zhai C, 2014, ENZYME MICROB TECH, V58-59, P8, DOI 10.1016/j.enzmictec.2014.02.004
   Zhang Z, 2013, ANALYST, V138, P5365, DOI 10.1039/c3an01006f
   Zhao Q, 2011, ANAL CHEM, V83, P9234, DOI 10.1021/ac203063z
   Zhao XH, 2012, ANAL CHIM ACTA, V727, P67, DOI 10.1016/j.aca.2012.03.044
   Zhao XH, 2011, ANAL CHEM, V83, P5062, DOI 10.1021/ac200843x
   Zhong ZY, 2010, BIOSENS BIOELECTRON, V25, P2379, DOI 10.1016/j.bios.2010.03.009
   Zhu Y, 2013, ANAL CHEM, V85, P1058, DOI 10.1021/ac302923k
   Zhu ZC, 2011, CHEM COMMUN, V47, P3192, DOI 10.1039/c0cc04844e
NR 54
TC 40
Z9 45
U1 7
U2 136
PU WILEY-V C H VERLAG GMBH
PI WEINHEIM
PA POSTFACH 101161, 69451 WEINHEIM, GERMANY
SN 1040-0397
EI 1521-4109
J9 ELECTROANAL
JI Electroanalysis
PD MAY
PY 2015
VL 27
IS 5
BP 1097
EP 1103
DI 10.1002/elan.201400504
PG 7
WC Chemistry, Analytical; Electrochemistry
WE Science Citation Index Expanded (SCI-EXPANDED)
SC Chemistry; Electrochemistry
GA CL0CC
UT WOS:000356605100005
DA 2023-06-30
ER

PT J
AU Eksin, E
   Congur, G
   Mese, F
   Erdem, A
AF Eksin, Ece
   Congur, Gulsah
   Mese, Fehmi
   Erdem, Arzum
TI Electrochemical monitoring of surface confined interaction between
   6-Thioguanine and DNA by using single-use graphite electrode
SO JOURNAL OF ELECTROANALYTICAL CHEMISTRY
LA English
DT Article
DE 6-Thioguanine; DNA biosensor; Drug-DNA interaction; Pencil graphite
   electrode; Differential pulse voltammetry
ID ANTICANCER DRUG; LIQUID-CHROMATOGRAPHY; CYCLIC VOLTAMMETRY; MITOMYCIN-C;
   BIOSENSORS; SENSOR; ACID; 6-MERCAPTOPURINE; CRYSTAL; GUANINE
AB In the present work, the electrochemical detection of interaction between 6-TG and calf thymus double stranded DNA (dsDNA) was explored by using single-use pencil graphite electrode (PGE) in combination with differential pulse voltammetry (DPV) and electrochemical impedance spectroscopy (EIS) techniques. Firstly, the electrochemical behaviour of 6-TG was investigated voltammetrically by using PGE, and the two oxidation signals of 6-TG were measured at +0.25 V and +0.78 V. Experimental parameters, such as 6-TG concentration and interaction time were optimized based on the changes at the 6-TG signal observed at +0.25 V since the latter one overlapped with the oxidation signal of guanine measured at +0.95 V. The results based on the impedimetric analysis for interaction between 6-TG and dsDNA were consistent with the voltammetric results. The electrochemical monitoring of surface confined interaction between 6-TG and single stranded Oligo (A)(25), or double stranded Oligo (A)(25)-Oligo (T)(25) was explored based on the changes at the oxidation signals of 6-TG and adenine by using DPV. The single-use graphite sensor represented a sensitive, rapid and cost effective detection protocol for electrochemical monitoring of the interaction between 6-TG and DNA. (C) 2014 Elsevier B.V. All rights reserved.
C1 [Eksin, Ece; Congur, Gulsah; Mese, Fehmi; Erdem, Arzum] Ege Univ, Fac Pharm, Dept Analyt Chem, TR-35700 Izmir, Turkey.
C3 Ege University
RP Erdem, A (通讯作者)，Ege Univ, Fac Pharm, Dept Analyt Chem, TR-35700 Izmir, Turkey.
EM arzum.erdem@ege.edu.tr
RI Eksin, Ece/AAC-2141-2019; CONGUR, GULSAH/AAH-8049-2020; Erdem,
   Arzum/X-1925-2019
OI CONGUR, GULSAH/0000-0002-0599-0993; Erdem, Arzum/0000-0002-4375-8386;
   Eksin, Ece/0000-0001-7175-2857
FU Turkish Academy of Sciences (TUBA); TUBITAK [212T082, 111T073]
FX A.E would like to express her gratitude to the Turkish Academy of
   Sciences (TUBA) as an Associate member for its partial support. E.E,
   G.C, and F.M. acknowledge their master project scholarships through by
   TUBITAK (Project No. 212T082 and Project No. 111T073).
CR Arias ZG, 2004, J COLLOID INTERF SCI, V276, P132, DOI 10.1016/j.jcis.2004.03.073
   Arora K, 2007, BIOSENS BIOELECTRON, V23, P613, DOI 10.1016/j.bios.2007.07.010
   Bagni G, 2006, ANAL CHIM ACTA, V573, P81, DOI 10.1016/j.aca.2006.03.085
   Bohon J, 2003, NUCLEIC ACIDS RES, V31, P1331, DOI 10.1093/nar/gkg203
   BRUUNSHUUS I, 1989, SCAND J CLIN LAB INV, V49, P779, DOI 10.3109/00365518909091557
   BUGG CE, 1970, J AM CHEM SOC, V92, P7441, DOI 10.1021/ja00728a031
   Chu X, 1998, ANAL CHIM ACTA, V373, P29, DOI 10.1016/S0003-2670(98)00362-6
   Eksin E., 2013, ELECTROANAL, V25, P1, DOI [10.1002/elan.201300188, DOI 10.1002/ELAN.201300188]
   Ensafi AA, 2010, J ELECTROANAL CHEM, V640, P75, DOI 10.1016/j.jelechem.2010.01.010
   Erdem A, 2002, ELECTROANAL, V14, P965, DOI 10.1002/1521-4109(200208)14:14<965::AID-ELAN965>3.0.CO;2-U
   Erdem A, 2001, ANAL CHIM ACTA, V437, P107, DOI 10.1016/S0003-2670(01)00942-4
   Erdem A, 2013, INT J BIOL MACROMOL, V61, P295, DOI 10.1016/j.ijbiomac.2013.07.012
   Erdem A, 2012, ANALYST, V137, P2129, DOI 10.1039/c2an16011k
   Erdem A, 2007, COMP ANAL C, V49, P403, DOI 10.1016/S0166-526X(06)49019-X
   Feng Q, 1997, ANAL CHIM ACTA, V344, P97, DOI 10.1016/S0003-2670(97)00008-1
   Jacobsen JH, 2012, J CHROMATOGR B, V881-82, P115, DOI 10.1016/j.jchromb.2011.11.032
   Jelen F, 2002, BIOELECTROCHEMISTRY, V55, P165, DOI 10.1016/S1567-5394(01)00143-8
   Kalanur SS, 2009, J ELECTROANAL CHEM, V636, P93, DOI 10.1016/j.jelechem.2009.09.018
   Marrazza G, 2000, CLIN CHEM, V46, P31
   Miller J., 2005, STAT CHEMOMETRICS AN, V5th, P121, DOI 10.1198/tech.2004
   Mirmomtaz E, 2008, ELECTROANAL, V20, P1973, DOI 10.1002/elan.200804273
   Mirmomtaz E, 2009, ELECTROCHIM ACTA, V54, P4353, DOI 10.1016/j.electacta.2009.03.004
   NELSON JA, 1975, CANCER RES, V35, P2872
   NUNN CM, 1991, J MOL BIOL, V222, P167, DOI 10.1016/0022-2836(91)90203-I
   Olesen KM, 2008, J CHROMATOGR B, V864, P149, DOI 10.1016/j.jchromb.2008.02.007
   Radi AE, 2014, J ELECTROANAL CHEM, V717, P24, DOI 10.1016/j.jelechem.2014.01.007
   Rauf S, 2005, J PHARMACEUT BIOMED, V37, P205, DOI 10.1016/j.jpba.2004.10.037
   Spackova N, 2004, J AM CHEM SOC, V126, P14642, DOI 10.1021/ja0468628
   TEIJEIRO C, 1995, BIOELECTROCH BIOENER, V38, P77, DOI 10.1016/0302-4598(95)01791-C
   THOMAS AD, 1976, TALANTA, V23, P383, DOI 10.1016/0039-9140(76)80051-3
   Wang J, 2006, BIOSENS BIOELECTRON, V21, P1887, DOI 10.1016/j.bios.2005.10.027
   Wang W, 2006, SENSOR ACTUAT B-CHEM, V120, P238, DOI 10.1016/j.snb.2006.02.012
   WARREN DJ, 1993, ANAL BIOCHEM, V215, P278, DOI 10.1006/abio.1993.1587
   WEINSHILBOUM RM, 1980, AM J HUM GENET, V32, P651
   Yau HCM, 2003, BIOSENS BIOELECTRON, V18, P873, DOI 10.1016/S0956-5663(02)00161-6
NR 35
TC 14
Z9 14
U1 1
U2 32
PU ELSEVIER SCIENCE SA
PI LAUSANNE
PA PO BOX 564, 1001 LAUSANNE, SWITZERLAND
SN 1572-6657
EI 1873-2569
J9 J ELECTROANAL CHEM
JI J. Electroanal. Chem.
PD NOV 1
PY 2014
VL 733
BP 33
EP 38
DI 10.1016/j.jelechem.2014.08.012
PG 6
WC Chemistry, Analytical; Electrochemistry
WE Science Citation Index Expanded (SCI-EXPANDED)
SC Chemistry; Electrochemistry
GA AT3GT
UT WOS:000344824600005
DA 2023-06-30
ER

PT J
AU Xu, JJ
   Yu, CF
   Feng, T
   Liu, MY
   Li, FT
   Wang, Y
   Xu, JJ
AF Xu, Jinjin
   Yu, Chaofan
   Feng, Tao
   Liu, Mingyue
   Li, Fengting
   Wang, Ying
   Xu, Jingjuan
TI N-Carbamoylmaleimide-treated carbon dots: stabilizing the
   electrochemical intermediate and extending it for the ultrasensitive
   detection of organophosphate pesticides
SO NANOSCALE
LA English
DT Article
ID ACETYLCHOLINESTERASE BIOSENSOR; AMPEROMETRIC DETECTION; MODIFIED
   ELECTRODE; GRAPHENE OXIDE; NANOTUBES; IMMOBILIZATION; MONOLAYER;
   SENSORS; AGENTS
AB To date, numerous methods have been reported for the detection of organophosphorus pesticides (OP) due to their severe potential hazard to the environment, public health and national security. However, very few works have ever found that the signal loss of thiocholine (TCh) during electrochemical processing is a key factor leading to the low sensitivity of acetylcholinesterase (AChE)-based OP electrochemical sensing platforms. Herein, we propose an ultrasensitive detection method for multiple OPs including parathion-methyl, paraoxon, dimethoate and O,O-dimethyl-O-2,2-dichlorovinyl-phosphate using N-carbamoylmaleimide-functionalized carbon dots (N-MAL-CDs) as a nano-stabilizer. For the first time, Michael addition is introduced into an AChE-based OP electrochemical sensing platform to enrich the electrochemical intermediate TCh. The Michael addition between TCh and N-MAL-CDs is demonstrated via XRD, FTIR, SEM and EDS elemental mapping experiments. Due to the stabilization and enhancement of TCh with N-MAL-CDs, the as prepared OP sensing platform achieves ultrahigh sensitivity by detecting the initial electrochemical signals of TCh without signal loss, showing a wide linear range of 3.8 x 10(-15)-3.8 x 10(-10) M for parathion-methyl and 1.8 x 10(-14)-3.6 x 10(-10) M for paraoxon, with a limit of detection of 1.4 x 10(-15) M for parathion-methyl and 4.8 x 10(-15) M for paraoxon.
C1 [Xu, Jinjin; Yu, Chaofan; Feng, Tao; Liu, Mingyue; Li, Fengting; Wang, Ying] Tongji Univ, Sch Chem Sci & Engn, Coll Environm Sci & Engn, Shanghai Key Lab Chem Assessment & Sustainabil, Shanghai 200092, Peoples R China.
   [Feng, Tao; Li, Fengting; Wang, Ying] Shanghai Inst Pollut Control & Ecol Secur, Shanghai 200092, Peoples R China.
   [Xu, Jingjuan] Nanjing Univ, Sch Chem & Chem Engn, State Key Lab Analyt Chem Life Sci, Nanjing 210023, Jiangsu, Peoples R China.
C3 Tongji University; Nanjing University
RP Wang, Y (通讯作者)，Tongji Univ, Sch Chem Sci & Engn, Coll Environm Sci & Engn, Shanghai Key Lab Chem Assessment & Sustainabil, Shanghai 200092, Peoples R China.; Wang, Y (通讯作者)，Shanghai Inst Pollut Control & Ecol Secur, Shanghai 200092, Peoples R China.
EM yingwang@tongji.edu.cn
RI Xu, Jing-Juan/H-1829-2015; LI, feng/HIR-1703-2022; xu,
   jingcheng/HJZ-3124-2023; Wang, Ying/V-7844-2018; xu, jing/GRR-8698-2022
OI Wang, Ying/0000-0002-9847-4655; 
FU National Natural Science Foundation of China [21105124]; Fundamental
   Research Funds for Central Universities; Science & Technology Commission
   of Shanghai Municipality [14DZ2261100, 18DZ1204400]; Shanghai
   Rising-Star Program [18QA1404300]; Fundamental Research Funds for the
   Central Universities [22120180102]; Young Excellent Talents in Tongji
   University [2015KJ001]
FX This work was financially supported by the National Natural Science
   Foundation of China (No. 21105124), Fundamental Research Funds for
   Central Universities and Science & Technology Commission of Shanghai
   Municipality (14DZ2261100, 18DZ1204400), Shanghai Rising-Star Program
   (18QA1404300), the Fundamental Research Funds for the Central
   Universities (22120180102), and Young Excellent Talents in Tongji
   University (2015KJ001).
CR Arduini F, 2006, ANAL CHIM ACTA, V580, P155, DOI 10.1016/j.aca.2006.07.052
   Arduini F, 2013, SENSOR ACTUAT B-CHEM, V179, P201, DOI 10.1016/j.snb.2012.10.016
   Bagheri H, 2016, BIOSENS BIOELECTRON, V85, P814, DOI 10.1016/j.bios.2016.05.097
   Barsoukov E., 2005, IMPEDANCE
   Blanco V., 2012, ANGEW CHEM, V124, P5256, DOI DOI 10.1002/ANGE.201201364
   Dong YQ, 2012, CARBON, V50, P4738, DOI 10.1016/j.carbon.2012.06.002
   Du D, 2008, ANALYST, V133, P1790, DOI 10.1039/b803851a
   Fu XC, 2015, ELECTROCHIM ACTA, V153, P12, DOI 10.1016/j.electacta.2014.11.144
   Govindasamy M, 2017, SCI REP-UK, V7, DOI 10.1038/srep46471
   Jha N, 2010, NANOSCALE, V2, P806, DOI 10.1039/b9nr00336c
   Jian X, 2016, APPL SURF SCI, V370, P514, DOI 10.1016/j.apsusc.2016.02.119
   Joshi KA, 2005, ELECTROANAL, V17, P54, DOI 10.1002/elan.200403118
   Kaur N, 2017, TRAC-TREND ANAL CHEM, V92, P62, DOI 10.1016/j.trac.2017.04.012
   Kesik M, 2014, SENSOR ACTUAT B-CHEM, V205, P39, DOI 10.1016/j.snb.2014.08.058
   Kumar P, 2015, BIOSENS BIOELECTRON, V70, P469, DOI 10.1016/j.bios.2015.03.066
   Kurbanoglu S, 2017, BIOSENS BIOELECTRON, V89, P886, DOI 10.1016/j.bios.2016.09.102
   Lang QL, 2016, TALANTA, V156, P34, DOI 10.1016/j.talanta.2016.05.002
   Li YP, 2013, SENSOR ACTUAT B-CHEM, V185, P706, DOI 10.1016/j.snb.2013.05.061
   Lin YH, 2004, ELECTROANAL, V16, P145, DOI 10.1002/elan.200302933
   Liu GD, 2006, ANAL CHEM, V78, P835, DOI 10.1021/ac051559q
   Lu XB, 2006, BIOMATERIALS, V27, P5740, DOI 10.1016/j.biomaterials.2006.07.026
   Lu X, 2018, SENSOR ACTUAT B-CHEM, V255, P2575, DOI 10.1016/j.snb.2017.09.063
   Ma FH, 2014, CHEM-ASIAN J, V9, P1808, DOI 10.1002/asia.201402095
   Musameh M, 2011, ADV MATER, V23, P906, DOI 10.1002/adma.201003836
   Nasir MZM, 2017, ACS NANO, V11, P5774, DOI 10.1021/acsnano.7b01364
   Pumera M, 2011, MATER TODAY, V14, P308, DOI 10.1016/S1369-7021(11)70160-2
   Qin XY, 2013, SENSOR ACTUAT B-CHEM, V184, P156, DOI 10.1016/j.snb.2013.04.079
   Qu SN, 2012, ANGEW CHEM INT EDIT, V51, P12215, DOI 10.1002/anie.201206791
   Ramalho TC, 2016, CURR MED CHEM, V23, P1041, DOI 10.2174/0929867323666160222113504
   Reckmeier CJ, 2017, CHEM MATER, V29, P10352, DOI 10.1021/acs.chemmater.7b03344
   Schneider J, 2017, J PHYS CHEM C, V121, P2014, DOI 10.1021/acs.jpcc.6b12519
   Sgobbi LF, 2018, BIOSENS BIOELECTRON, V100, P290, DOI 10.1016/j.bios.2017.09.019
   Singh AK, 1999, BIOSENS BIOELECTRON, V14, P703, DOI 10.1016/S0956-5663(99)00044-5
   Viswanathan S, 2009, BIOSENS BIOELECTRON, V24, P2772, DOI 10.1016/j.bios.2009.01.044
   Wang BX, 2016, CHEM COMMUN, V52, P5049, DOI 10.1039/c5cc10491b
   Wang MJ, 2004, BIOSENS BIOELECTRON, V19, P575, DOI 10.1016/S0956-5663(03)00252-5
   Wang Y, 2011, J MATER CHEM, V21, P5319, DOI 10.1039/c0jm03441j
   Wang ZY, 2015, NANOSCALE, V7, P6420, DOI 10.1039/c5nr00585j
   Wu S, 2011, ANAL CHIM ACTA, V699, P170, DOI 10.1016/j.aca.2011.05.032
   Yang ZC, 2011, CHEM COMMUN, V47, P11615, DOI 10.1039/c1cc14860e
   Yu GX, 2015, BIOSENS BIOELECTRON, V68, P288, DOI 10.1016/j.bios.2015.01.005
   Zhang D, 2012, ANALYST, V137, P2629, DOI 10.1039/c2an35338e
   Zhang L, 2007, ADV FUNCT MATER, V17, P1958, DOI 10.1002/adfm.200600991
   Zhou Q, 2013, BIOSENS BIOELECTRON, V49, P25, DOI 10.1016/j.bios.2013.04.037
   Zhu SJ, 2013, ANGEW CHEM INT EDIT, V52, P3953, DOI 10.1002/anie.201300519
NR 45
TC 23
Z9 23
U1 4
U2 163
PU ROYAL SOC CHEMISTRY
PI CAMBRIDGE
PA THOMAS GRAHAM HOUSE, SCIENCE PARK, MILTON RD, CAMBRIDGE CB4 0WF, CAMBS,
   ENGLAND
SN 2040-3364
EI 2040-3372
J9 NANOSCALE
JI Nanoscale
PD NOV 7
PY 2018
VL 10
IS 41
BP 19390
EP 19398
DI 10.1039/c8nr05098h
PG 9
WC Chemistry, Multidisciplinary; Nanoscience & Nanotechnology; Materials
   Science, Multidisciplinary; Physics, Applied
WE Science Citation Index Expanded (SCI-EXPANDED)
SC Chemistry; Science & Technology - Other Topics; Materials Science;
   Physics
GA GY5ZN
UT WOS:000448663400015
PM 30307023
DA 2023-06-30
ER

PT J
AU Yardim, Y
   Keskin, E
   Levent, A
   Ozsoz, M
   Senturk, Z
AF Yardim, Y.
   Keskin, E.
   Levent, A.
   Ozsoz, M.
   Senturk, Z.
TI Voltammetric studies on the potent carcinogen,
   7,12-dimethylbenz[a]anthracene: Adsorptive stripping voltammetric
   determination in bulk aqueous forms and human urine samples and
   detection of DNA interaction on pencil graphite electrode
SO TALANTA
LA English
DT Article
DE 7,12-Dimethylbenz[a]anthracene (DMBA); Cyclic voltammetry; Adsorptive
   stripping square-wave voltammetry; Non-aqueous and aqueous media; Urine;
   DNA interaction; Classy carbon and pencil graphite electrodes
ID POLYCYCLIC AROMATIC-HYDROCARBONS; METABOLIC-ACTIVATION; ELECTROCHEMICAL
   OXIDATION; GENOTOXIC COMPOUNDS; RAPID DETECTION; FISH BILE; ADDUCTS;
   BIOSENSOR; 7,12-DIMETHYLBENZ<A>ANTHRACENE; EXPOSURE
AB 7,12-Dimethylbenz[a]anthracene (DMBA), is a widely studied polycyclic aromatic hydrocarbon that has long been recognized as a very potent carcinogen. Initially, the electrochemical oxidation of DMBA at the glassy carbon and pencil graphite electrodes in non-aqueous media (dimethylsulphoxide with lithium perchlorate) was studied by cyclic voltammetry. DMBA was irreversibly oxidized in two steps at high positive potentials, resulting in the ill-resolved formation of a couple with a reduction and re-oxidation wave at much lower potentials. Special attention was given to the use of adsorptive stripping voltammetry together with a medium exchange procedure on disposable pencil graphite electrode in aqueous solutions over the pH range of 3.0-9.0. The response was characterized with respect to pH of the supporting electrolyte, pre-concentration time and accumulation potential. Using square-wave stripping mode, the compound yielded a well-defined voltammetric response in acetate buffer, pH 4.8 at +1.15V (vs. Ag/AgCl)(a pre-concentration step being carried out at a fixed potential of +0.60 V for 360 s). The process Could be used to determine DMBA concentrations in the range 2-10 nM, with an extremely low detection limit of 0.194 nM (49.7 ng L-1). The applicability to assay of spiked human urine samples was also illustrated. Finally, the interaction of DMBA with fish sperm double-stranded DNA based on decreasing of the oxidation signal of adenine base was studied electrochemically by using differential pulse voltammetry with a pencil graphite electrode at the surface and also in solution. The favorable signal-to-noise characteristics of biosensor resulted in low detection limit (ca. 46 nM) following a 300-s interaction. These results displayed that the electrochemical DNA-based biosensor could be used for the sensitive, rapid. simple and cost effective detection of DMBA-DNA interaction. (C) 2009 Elsevier B.V. All rights reserved.
C1 [Yardim, Y.; Keskin, E.; Levent, A.; Senturk, Z.] Yilzuncu Yil Univ, Fac Sci & Letter, Dept Analyt Chem, TR-65080 Van, Turkey.
   [Ozsoz, M.] Ege Univ, Fac Pharm, Dept Analyt Chem, TR-35100 Izmir, Turkey.
C3 Yuzuncu Yil University; Ege University
RP Senturk, Z (通讯作者)，Yilzuncu Yil Univ, Fac Sci & Letter, Dept Analyt Chem, Campus Zeve, TR-65080 Van, Turkey.
EM zuhresenturk@hotmail.com
RI Ozsoz, Mehmet Emin Sengun/AAZ-1285-2020; LEVENT, Abdulkadir/V-5418-2017;
   Senturk, Zuhre/AAS-5179-2020; OZSOZ, Mehmet/AAE-4145-2020
OI LEVENT, Abdulkadir/0000-0001-5792-419X; Senturk,
   Zuhre/0000-0002-0356-9345; ozsoz, mehmet/0000-0003-4037-3445; yardim,
   yavuz/0000-0002-9587-096X
FU Yil University Scientific Research Foundation [2007-FED-B44]
FX This work was supported by the Yuzuncu Yil University Scientific
   Research Foundation (Project no. 2007-FED-B44). It is produced from PhD
   thesis of Yavuz Yardim and Ertugrul Keskin (Yuzuncu Yil University,
   Institute of Natural and Applied Sciences). The authors thank to Gokhan
   Oto, PhD (Yuzuncu Yil University Faculty of Medicine) for his kind help
   on partially supplying DMBA standard sample.
CR Angerer J, 1997, INT ARCH OCC ENV HEA, V70, P365, DOI 10.1007/s004200050231
   Bagni G, 2005, ANAL LETT, V38, P2639, DOI 10.1080/00032710500371105
   Bagni G, 2005, SENSORS-BASEL, V5, P394, DOI 10.3390/s5060394
   Baird WM, 2005, ENVIRON MOL MUTAGEN, V45, P106, DOI 10.1002/em.20095
   Barek J, 2001, FRESEN J ANAL CHEM, V369, P556, DOI 10.1007/s002160100707
   BECHER G, 1983, CANCER LETT, V17, P301, DOI 10.1016/0304-3835(83)90168-4
   Bond AM, 1997, ANAL CHIM ACTA, V345, P67, DOI 10.1016/S0003-2670(97)00102-5
   BROOKES P, 1964, NATURE, V202, P781, DOI 10.1038/202781a0
   Campo L, 2006, TOXICOL LETT, V162, P132, DOI 10.1016/j.toxlet.2005.09.024
   Campo L, 2009, ANAL CHIM ACTA, V631, P196, DOI 10.1016/j.aca.2008.10.041
   Chen YK, 2002, ARCH ORAL BIOL, V47, P695, DOI 10.1016/S0003-9969(02)00054-7
   CREMONESI P, 1992, CHEM RES TOXICOL, V5, P346, DOI 10.1021/tx00027a005
   De Flora S, 2006, INT J ONCOL, V29, P521
   Del Carlo M, 2008, MICROCHIM ACTA, V163, P163, DOI 10.1007/s00604-008-0009-2
   DIGIOVANNI J, 1980, DRUG METAB REV, V11, P61, DOI 10.3109/03602538008994022
   Fojta M, 2002, ELECTROANAL, V14, P1449, DOI 10.1002/1521-4109(200211)14:21<1449::AID-ELAN1449>3.0.CO;2-Z
   Fojta M, 2000, ELECTROANAL, V12, P926, DOI 10.1002/1521-4109(200008)12:12<926::AID-ELAN926>3.0.CO;2-F
   Gao J, 2007, TOXICOL SCI, V98, P137, DOI 10.1093/toxsci/kfm089
   HA YL, 1987, CARCINOGENESIS, V8, P1881, DOI 10.1093/carcin/8.12.1881
   HARVEY RG, 1991, POLYCYCLIC AROMATIC
   JEFTIC L, 1970, J AM CHEM SOC, V92, P5282
   Kerman K, 2001, ANAL CHIM ACTA, V450, P45, DOI 10.1016/S0003-2670(01)01346-0
   Kleiner HE, 2002, CHEM RES TOXICOL, V15, P226, DOI 10.1021/tx010151v
   Li JJ, 2002, MOL CARCINOGEN, V33, P56, DOI 10.1002/mc.10022
   Lucarelli F, 2003, ANAL LETT, V36, P1887, DOI 10.1081/AL-120023620
   Lucarelli F, 2002, BIOELECTROCHEMISTRY, V58, P113, DOI 10.1016/S1567-5394(02)00133-0
   Malejka-Giganti D, 2005, CANCER DETECT PREV, V29, P338, DOI 10.1016/j.cdp.2005.01.005
   Mascini M, 2001, PURE APPL CHEM, V73, P23, DOI 10.1351/pac200173010023
   Miyata M, 2001, JPN J PHARMACOL, V86, P302, DOI 10.1254/jjp.86.302
   Moody JD, 2003, APPL ENVIRON MICROB, V69, P3924, DOI 10.1128/AEM.69.7.3924-3931.2003
   MOSCHEL RC, 1983, CARCINOGENESIS, V4, P1201, DOI 10.1093/carcin/4.9.1201
   Mulder PPJ, 1996, CHEM RES TOXICOL, V9, P1264, DOI 10.1021/tx960099g
   *NIH, 1981, NIH PUBL
   Ohe T, 2004, MUTAT RES-REV MUTAT, V567, P109, DOI 10.1016/j.mrrev.2004.08.003
   PODANY V, 1978, NEOPLASMA, V25, P57
   Poirier MC, 2000, CARCINOGENESIS, V21, P353, DOI 10.1093/carcin/21.3.353
   RAMAKRISHNA NVS, 1992, J AM CHEM SOC, V114, P1863, DOI 10.1021/ja00031a047
   Randerath K, 1998, CHEM-BIOL INTERACT, V110, P85, DOI 10.1016/S0009-2797(98)00003-9
   Sivaraman L, 2002, BREAST CANCER RES TR, V73, P75, DOI 10.1023/A:1015227719105
   Srogi K, 2007, ENVIRON CHEM LETT, V5, P169, DOI 10.1007/s10311-007-0095-0
   Teodori L, 2000, IN VITRO CELL DEV-AN, V36, P153
   Todorovic R, 1997, CHEM RES TOXICOL, V10, P941, DOI 10.1021/tx970003y
   Vadhanam MV, 2003, CHEM-BIOL INTERACT, V146, P81, DOI 10.1016/S0009-2797(03)00086-3
   VIGNY P, 1985, CANCER LETT, V26, P51, DOI 10.1016/0304-3835(85)90172-7
   Wang J, 1996, ANAL CHEM, V68, P4365, DOI 10.1021/ac960650e
   Wang J, 2000, ANALYST, V125, P5, DOI 10.1039/a907364g
   Wogan GN, 2004, SEMIN CANCER BIOL, V14, P473, DOI 10.1016/j.semcancer.2004.06.010
   Yu H., 2005, INT J ENV RES PUB HE, V2, P114, DOI [https://doi.org/10.3390/ijerph2005010114, DOI 10.3390/IJERPH2005010114]
   Yu HT, 2002, J ENVIRON SCI HEAL C, V20, P149, DOI 10.1081/GNC-120016203
   Yusuf N, 2007, TOXICOL APPL PHARM, V224, P308, DOI 10.1016/j.taap.2006.12.009
   Zhang SY, 2007, CHEM RES TOXICOL, V20, P565, DOI 10.1021/tx700023z
NR 51
TC 60
Z9 60
U1 0
U2 19
PU ELSEVIER
PI AMSTERDAM
PA RADARWEG 29, 1043 NX AMSTERDAM, NETHERLANDS
SN 0039-9140
EI 1873-3573
J9 TALANTA
JI Talanta
PD JAN 15
PY 2010
VL 80
IS 3
BP 1347
EP 1355
DI 10.1016/j.talanta.2009.09.035
PG 9
WC Chemistry, Analytical
WE Science Citation Index Expanded (SCI-EXPANDED)
SC Chemistry
GA 547ZZ
UT WOS:000273929900047
PM 20006098
DA 2023-06-30
ER

PT J
AU Amini, K
   Ebralidze, II
   Chan, NWC
   Kraatz, HB
AF Amini, Kaveh
   Ebralidze, Iraklii I.
   Chan, Nora W. C.
   Kraatz, Heinz-Bernhard
TI Characterization of TLR4/MD-2-modified Au sensor surfaces towards the
   detection of molecular signatures of bacteria
SO ANALYTICAL METHODS
LA English
DT Article
ID RAY PHOTOELECTRON-SPECTROSCOPY; LABEL-FREE; ELECTROCHEMICAL DETECTION;
   SENSITIVE DETECTION; GOLD ELECTRODES; ENDOTOXIN; IMMUNOSENSOR;
   LIPOPOLYSACCHARIDE; BIOSENSOR; MEMBRANE
AB Lipopolysaccharides (LPSs), also known as endotoxins, can be fatal even at low concentrations. As a result, the development of novel methodologies for LPS detection has been continuously in the focus of research. Biosensors, which employ a bio-recognition element on a transducer surface, are on the cutting edge of these novel technologies. In this report, Au surfaces modified with TLR4/MD-2 through Lip-NHS linkers with an ultimate potential application as biosensors for LPS detection have been characterized and investigated using X-ray photoelectron spectroscopy, quartz crystal microbalance and electrochemical techniques. Also the interaction between TLR4/MD-2 immobilized on Au surfaces with LPSs has been studied to evaluate the possibility of LPS detection.
C1 [Amini, Kaveh; Ebralidze, Iraklii I.; Kraatz, Heinz-Bernhard] Univ Toronto Scarborough, Dept Phys & Environm Sci, Toronto, ON, Canada.
   [Chan, Nora W. C.] Def Res & Dev Canada, Suffield Res Ctr, POB 4000, Medicine Hat, AB T1A 8K6, Canada.
C3 University of Toronto; University Toronto Scarborough; Defence Research
   & Development Canada
RP Kraatz, HB (通讯作者)，Univ Toronto Scarborough, Dept Phys & Environm Sci, Toronto, ON, Canada.
EM bernie.kraatz@utoronto.ca
RI Ebralidze, Iraklii I./I-5049-2019; Kraatz, Heinz-Bernhard/D-2246-2014
OI Kraatz, Heinz-Bernhard/0000-0002-7149-0110; Ebralidze,
   Iraklii/0000-0003-2081-7598; Amini, Kaveh/0000-0001-8587-2120
FU Ontario Graduate Scholarship; NSERC; University of Toronto Scarborough
FX K. A. is the recipient of an Ontario Graduate Scholarship (2015-2016).
   We thank NSERC for providing funding in the form of a Discovery Grant.
   We also thank the University of Toronto Scarborough for funding.
CR Ajeet K., 2009, NANOTECHNOLOGY, V20
   Amini K, 2015, REV ENVIRON SCI BIO, V14, P23, DOI 10.1007/s11157-014-9351-5
   Amini K, 2014, ANAL METHODS-UK, V6, P3322, DOI 10.1039/c4ay00369a
   Azmi AA, 2013, J COLLOID INTERF SCI, V393, P352, DOI 10.1016/j.jcis.2012.10.026
   Bard A. J., 2001, ELECTROCHEMICAL METH
   dos Santos MB, 2015, BIOELECTROCHEMISTRY, V101, P146, DOI 10.1016/j.bioelechem.2014.09.002
   Chauhan R, 2015, FOOD CONTROL, V52, P60, DOI 10.1016/j.foodcont.2014.12.009
   Cretich M, 2011, BIOSENS BIOELECTRON, V26, P3938, DOI 10.1016/j.bios.2011.03.016
   Ding SJ, 2007, ELECTROCHEM COMMUN, V9, P1206, DOI 10.1016/j.elecom.2006.12.029
   Dlugolecki P, 2010, J MEMBRANE SCI, V349, P369, DOI 10.1016/j.memsci.2009.11.069
   Ebralidze II, 2012, J PHYS CHEM C, V116, P4217, DOI 10.1021/jp211503x
   El Ichi S, 2014, BIOSENS BIOELECTRON, V54, P378, DOI 10.1016/j.bios.2013.11.016
   Gay NJ, 2007, ANNU REV BIOCHEM, V76, P141, DOI 10.1146/annurev.biochem.76.060305.151318
   Gulino A, 2009, J PHYS CHEM C, V113, P13558, DOI 10.1021/jp9027436
   Hawk RM, 2015, BIOSENS BIOELECTRON, V65, P198, DOI 10.1016/j.bios.2014.10.041
   Hreniak A, 2004, OPT MATER, V26, P141, DOI 10.1016/j.optmat.2003.11.013
   Inoue KY, 2010, ELECTROCHEM COMMUN, V12, P1066, DOI 10.1016/j.elecom.2010.05.028
   Kato D, 2007, BIOSENS BIOELECTRON, V22, P1527, DOI 10.1016/j.bios.2006.05.020
   Kim HM, 2007, CELL, V130, P906, DOI 10.1016/j.cell.2007.08.002
   Li N, 2012, ANAL CHEM, V84, P3485, DOI 10.1021/ac3003227
   Liu W, 2008, J AM CHEM SOC, V130, P1274, DOI 10.1021/ja076069p
   Lv ZZ, 2015, BIOSENS BIOELECTRON, V64, P530, DOI 10.1016/j.bios.2014.09.095
   McClellan MS, 2012, BIOSENS BIOELECTRON, V31, P388, DOI 10.1016/j.bios.2011.10.056
   Medzhitov R, 1997, NATURE, V388, P394, DOI 10.1038/41131
   Miller J.N., 1988, STAT ANAL CHEM
   Mujika M, 2014, J BIOTECHNOL, V186, P162, DOI 10.1016/j.jbiotec.2014.06.018
   Nwankire CE, 2015, BIOSENS BIOELECTRON, V68, P382, DOI 10.1016/j.bios.2014.12.049
   Patching SG, 2014, BBA-BIOMEMBRANES, V1838, P43, DOI 10.1016/j.bbamem.2013.04.028
   Poltorak A, 1998, SCIENCE, V282, P2085, DOI 10.1126/science.282.5396.2085
   Poppenberg J, 2012, SURF SCI, V606, P367, DOI 10.1016/j.susc.2011.10.020
   Powell CJ, 2001, J ELECTRON SPECTROSC, V114, P1139, DOI 10.1016/S0368-2048(00)00254-1
   Prabhulkar S, 2009, BIOSENS BIOELECTRON, V24, P3524, DOI 10.1016/j.bios.2009.05.002
   Raetz CRH, 2002, ANNU REV BIOCHEM, V71, P635, DOI 10.1146/annurev.biochem.71.110601.135414
   Rydosz A, 2016, BIOSENS BIOELECTRON, V75, P328, DOI 10.1016/j.bios.2015.08.019
   Sethuraman A, 2005, BIOPHYS J, V88, P1322, DOI 10.1529/biophysj.104.051797
   She Z, 2015, ANAL CHEM, V87, P4218, DOI 10.1021/ac5042439
   Sorouraddin MH, 2010, CENT EUR J CHEM, V8, P207, DOI 10.2478/s11532-009-0121-0
   Tong JH, 2004, BIOPHYS J, V86, P3759, DOI 10.1529/biophysj.103.037507
   Viriyakosol S, 2001, J BIOL CHEM, V276, P38044
   Wang L, 2016, COLLOID SURFACE A, V494, P30, DOI 10.1016/j.colsurfa.2016.01.019
   Wu CC, 2015, SENSOR ACTUAT B-CHEM, V209, P61, DOI 10.1016/j.snb.2014.11.078
   Yang JJ, 2015, BIOSENS BIOELECTRON, V64, P13, DOI 10.1016/j.bios.2014.08.025
   Yeo TY, 2011, BIOSENS BIOELECTRON, V28, P139, DOI 10.1016/j.bios.2011.07.010
NR 43
TC 15
Z9 15
U1 0
U2 20
PU ROYAL SOC CHEMISTRY
PI CAMBRIDGE
PA THOMAS GRAHAM HOUSE, SCIENCE PARK, MILTON RD, CAMBRIDGE CB4 0WF, CAMBS,
   ENGLAND
SN 1759-9660
EI 1759-9679
J9 ANAL METHODS-UK
JI Anal. Methods
PY 2016
VL 8
IS 42
BP 7623
EP 7631
DI 10.1039/c6ay01978a
PG 9
WC Chemistry, Analytical; Food Science & Technology; Spectroscopy
WE Science Citation Index Expanded (SCI-EXPANDED)
SC Chemistry; Food Science & Technology; Spectroscopy
GA EB7WY
UT WOS:000387603000006
DA 2023-06-30
ER

PT J
AU Arakawa, T
   Dao, DV
   Mitsubayashi, K
AF Arakawa, Takahiro
   Dzung Viet Dao
   Mitsubayashi, Kohji
TI Biosensors and Chemical Sensors for Healthcare Monitoring: A Review
SO IEEJ TRANSACTIONS ON ELECTRICAL AND ELECTRONIC ENGINEERING
LA English
DT Review
DE biosensor; chemical sensor; healthcare monitoring; saliva; tear; human
   volatiles
ID AIR BIO-BATTERY; MOUTHGUARD BIOSENSOR; TEAR GLUCOSE; SYSTEM; SWEAT;
   SALIVARY; BLOOD; ALCOHOL; DIAGNOSIS; TELEMETRY
AB Biosensors and chemical sensors for healthcare applications are garnering interest due to their potential to provide continuous and real-time physiological information, chemical information, and noninvasive measurements of biochemical markers in human biofluids, such as tears, saliva, sweat, interstitial fluid, and human volatiles. Recent developments have focused on electrochemical biosensors and monitoring of metabolites, proteins, chemicals, and bacteria. The measurement of biophysical quantities of the human body has been studied in healthcare and medicine. Many flexible, wearable, and detachable sensors have been developed and commercialized to monitor relevant parameters in sports, healthcare, and medicine. Here, we introduce many challenges regarding the integration of sensors and biosensors into the monitoring of biological and chemical information for the internet of things (IoT) in healthcare. IoT sensors are set to improve quality of life (QoL) and living standards. (c) 2022 Institute of Electrical Engineers of Japan. Published by Wiley Periodicals LLC.
C1 [Arakawa, Takahiro] Tokyo Univ Technol, Dept Elect & Elect Engn, 1404-1 Katakura, Hachioji, Tokyo 1920982, Japan.
   [Dzung Viet Dao] Griffith Univ, Sch Engn & Built Environm, Parklands Dr, Southport, Qld 4222, Australia.
   [Mitsubayashi, Kohji] Tokyo Med & Dent Univ, Inst Biomat & Bioengn, Chiyoda Ku, 2-3-10 Kanda Surugadai, Tokyo 1010062, Japan.
C3 Tokyo University of Technology; Griffith University; Tokyo Medical &
   Dental University (TMDU)
RP Arakawa, T (通讯作者)，Tokyo Univ Technol, Dept Elect & Elect Engn, 1404-1 Katakura, Hachioji, Tokyo 1920982, Japan.
EM arakawath@stf.teu.ac.jp
RI Arakawa, Takahiro/AAQ-1810-2020
OI Arakawa, Takahiro/0000-0002-1555-1281
FU JSPS KAKENHI [19H02150, 19KK0259, 16KK0143, 15H04013]; Grants-in-Aid for
   Scientific Research [19KK0259, 19H02150, 16KK0143, 15H04013] Funding
   Source: KAKEN
FX This work was supported by the JSPS KAKENHI grant numbers 19H02150,
   19KK0259, 16KK0143, and 15H04013. We would like to thank Prof. Aydogan
   Ozcan (University of California, Los Angeles, USA) for helpful comments
   and suggestions on this review.
CR Albareda-Sirvent M, 2000, SENSOR ACTUAT B-CHEM, V69, P153, DOI 10.1016/S0925-4005(00)00536-0
   Anastasova S, 2017, BIOSENS BIOELECTRON, V93, P139, DOI 10.1016/j.bios.2016.09.038
   Arakawa T, 2020, ANAL CHEM, V92, P12201, DOI 10.1021/acs.analchem.0c01201
   Arakawa T, 2020, TALANTA, V219, DOI 10.1016/j.talanta.2020.121187
   Arakawa T, 2019, BIOSENS BIOELECTRON, V129, P245, DOI 10.1016/j.bios.2018.09.070
   Arakawa T, 2018, BIOSENS BIOELECTRON, V103, P171, DOI 10.1016/j.bios.2017.12.016
   Arakawa T, 2016, BIOSENS BIOELECTRON, V84, P106, DOI 10.1016/j.bios.2015.12.014
   Ballard Z, 2020, LAB CHIP, V20, P1493, DOI 10.1039/c9lc01039d
   Bandodkar AJ, 2019, SCI ADV, V5, DOI 10.1126/sciadv.aav3294
   Bandodkar AJ, 2016, ELECTROANAL, V28, P1188, DOI 10.1002/elan.201600019
   Bandodkar AJ, 2015, ELECTROANAL, V27, P562, DOI 10.1002/elan.201400537
   Bandodkar AJ, 2014, TRENDS BIOTECHNOL, V32, P363, DOI 10.1016/j.tibtech.2014.04.005
   Bandodkar AJ, 2014, BIOSENS BIOELECTRON, V54, P603, DOI 10.1016/j.bios.2013.11.039
   Chadha U., 2022, J IND ENG CHEM
   Chandra Mukhopadhyay S., 2015, WEARABLE ELECTRONICS
   Chien PJ, 2017, ANAL CHEM, V89, P12261, DOI 10.1021/acs.analchem.7b03191
   Chu MX, 2011, TALANTA, V83, P960, DOI 10.1016/j.talanta.2010.10.055
   Chu MX, 2011, BIOMED MICRODEVICES, V13, P603, DOI 10.1007/s10544-011-9530-x
   Corrie SR, 2015, ANALYST, V140, P4350, DOI 10.1039/c5an00464k
   Dargaville TR, 2013, BIOSENS BIOELECTRON, V41, P30, DOI 10.1016/j.bios.2012.09.029
   Ding H, 2018, SENSOR ACTUAT A-PHYS, V274, P94, DOI 10.1016/j.sna.2018.03.008
   Dini F, 2013, PLOS ONE, V8, DOI 10.1371/journal.pone.0069271
   Duffy E, 2019, TRAC-TREND ANAL CHEM, V111, P163, DOI 10.1016/j.trac.2018.12.012
   Fastier-Wooller JW, 2021, MATER DESIGN, V208, DOI 10.1016/j.matdes.2021.109886
   Fragkou V, 2010, CHEM REV, V108, P814, DOI DOI 10.1021/CR068123A
   Gao W, 2016, NATURE, V529, P509, DOI 10.1038/nature16521
   Garcia-Carmona L, 2019, ANAL CHEM, V91, P13883, DOI 10.1021/acs.analchem.9b03379
   GRAF H, 1966, HELV ODONTOL ACTA, V10, P94
   Han MD, 2019, NAT ELECTRON, V2, P26, DOI 10.1038/s41928-018-0189-7
   Hao Z, 2019, BIOSENS BIOELECTRON, V134, P16, DOI 10.1016/j.bios.2019.03.053
   Heikenfeld J, 2016, NATURE, V529, P475, DOI 10.1038/529475a
   Iguchi S, 2007, BIOMED MICRODEVICES, V9, P603, DOI 10.1007/s10544-007-9073-3
   Iitani K, 2020, ANALYST, V145, P2915, DOI 10.1039/c9an02089f
   Iitani K, 2020, ACS SENSORS, V5, P338, DOI 10.1021/acssensors.9b01658
   Ilea A, 2019, BIOSENSORS-BASEL, V9, DOI 10.3390/bios9010027
   Ji TX, 2020, BIOSENS BIOELECTRON, V166, DOI 10.1016/j.bios.2020.112455
   Jia WZ, 2013, ANAL CHEM, V85, P6553, DOI 10.1021/ac401573r
   Kassal P, 2018, SENSOR ACTUAT B-CHEM, V266, P228, DOI 10.1016/j.snb.2018.03.074
   Kassal P, 2015, ELECTROCHEM COMMUN, V56, P6, DOI 10.1016/j.elecom.2015.03.018
   Keum D, 2020, SCI ADV, V6, DOI 10.1126/sciadv.aba3252
   Khodagholy D, 2012, J MATER CHEM, V22, P4440, DOI 10.1039/c2jm15716k
   Kim J, 2016, ACS SENSORS, V1, P1011, DOI 10.1021/acssensors.6b00356
   Kim J, 2015, BIOSENS BIOELECTRON, V74, P1061, DOI 10.1016/j.bios.2015.07.039
   Kim J, 2014, ANALYST, V139, P1632, DOI 10.1039/c3an02359a
   Klimuntowski M, 2020, ACS SENSORS, V5, P620, DOI 10.1021/acssensors.9b02390
   Kownacka AE, 2018, BIOMACROMOLECULES, V19, P4504, DOI 10.1021/acs.biomac.8b01429
   Kudo H, 2021, IEEJ T SENSORS MICRO, V141, P32
   Kudo H, 2018, SENSOR MATER, V30, P1187, DOI 10.18494/SAM.2018.1886
   Lee H, 2017, SCI ADV, V3, DOI 10.1126/sciadv.1601314
   Li P, 2021, ACS NANO, V15, P1960, DOI 10.1021/acsnano.0c06688
   Liu Y.Z., 2018, SENSORS BASEL, V18
   Mannoor MS, 2012, NAT COMMUN, V3, DOI 10.1038/ncomms1767
   Merkoci A, 2021, BIOSENS BIOELECTRON, V178, DOI 10.1016/j.bios.2021.113046
   Minamitani H, 2002, IEICE T INF SYST, VE85D, P22
   Mitsubayashi K, 2016, ELECTROANAL, V28, P1170, DOI 10.1002/elan.201600083
   Miyake T, 2011, J AM CHEM SOC, V133, P5129, DOI 10.1021/ja111517e
   Mohammadi MH, 2021, MICROCHEM J, V168, DOI 10.1016/j.microc.2021.106506
   Monzo J, 2015, ANALYST, V140, P7116, DOI [10.1039/C5AN01330E, 10.1039/c5an01330e]
   Ngamchuea K, 2016, ANALYST, V141, P4707, DOI 10.1039/c6an01139j
   Ohira SI, 2008, ANAL CHIM ACTA, V619, P143, DOI 10.1016/j.aca.2008.05.010
   Pal A, 2018, BIOSENS BIOELECTRON, V117, P696, DOI 10.1016/j.bios.2018.06.060
   Pankratov D, 2016, ELECTROANAL, V28, P1250, DOI 10.1002/elan.201501116
   Park H, 2021, NPG ASIA MATER, V13, DOI 10.1038/s41427-020-00280-x
   Park J, 2018, SCI ADV, V4, DOI 10.1126/sciadv.aap9841
   Pendley BD, 2017, ACS SENSORS, V2, P1549, DOI 10.1021/acssensors.7b00642
   Pickup JC, 2005, BIOSENS BIOELECTRON, V20, P1897, DOI 10.1016/j.bios.2004.08.016
   Pusta A, 2022, BIOSENSORS-BASEL, V12, DOI 10.3390/bios12010001
   Reid RC, 2015, BIOSENS BIOELECTRON, V68, P142, DOI 10.1016/j.bios.2014.12.034
   Russell C, 2019, BIOSENS BIOELECTRON, V126, P806, DOI 10.1016/j.bios.2018.11.053
   Sempionatto JR, 2020, ACS SENSORS, V5, P1804, DOI 10.1021/acssensors.0c00604
   Sempionatto JR, 2019, BIOSENS BIOELECTRON, V137, P161, DOI 10.1016/j.bios.2019.04.058
   SEN DK, 1980, BRIT J OPHTHALMOL, V64, P693, DOI 10.1136/bjo.64.9.693
   Sun MM, 2022, ANAL CHEM, V94, P1890, DOI 10.1021/acs.analchem.1c05174
   Thungon PD, 2017, BIOSENS BIOELECTRON, V97, P83, DOI 10.1016/j.bios.2017.05.041
   Dinh T, 2020, BIOSENS BIOELECTRON, V166, DOI 10.1016/j.bios.2020.112460
   Dinh T, 2019, MACROMOL MATER ENG, V304, DOI 10.1002/mame.201900014
   Toma K, 2019, BIOSENS BIOELECTRON, V124, P253, DOI 10.1016/j.bios.2018.09.091
   Torrente-Rodriguez RM, 2020, MATTER-US, V2, P921, DOI 10.1016/j.matt.2020.01.021
   Tseng P., 2018, ADV MATER, V30
   Tu JB, 2020, ADV FUNCT MATER, V30, DOI 10.1002/adfm.201906713
   Vaddiraju S, 2010, BIOSENS BIOELECTRON, V25, P1553, DOI 10.1016/j.bios.2009.12.001
   Wang HM, 2021, ACS NANO, V15, P12497, DOI 10.1021/acsnano.1c06230
   Weetall HH, 1999, BIOSENS BIOELECTRON, V14, P237
   Windmiller JR, 2013, ELECTROANAL, V25, P29, DOI 10.1002/elan.201200349
   Windmiller JR, 2012, CHEM COMMUN, V48, P6794, DOI 10.1039/c2cc32839a
   Xu LZ, 2020, BIOSENS BIOELECTRON, V170, DOI 10.1016/j.bios.2020.112673
   Yang R, 2018, BIOSENS BIOELECTRON, V121, P27, DOI 10.1016/j.bios.2018.08.062
   Yang YR, 2019, CHEM SOC REV, V48, P1465, DOI 10.1039/c7cs00730b
   Ye M, 2015, BIOSENS BIOELECTRON, V73, P208, DOI 10.1016/j.bios.2015.04.023
   Yokus MA, 2020, BIOSENS BIOELECTRON, V153, DOI 10.1016/j.bios.2020.112038
   Yu Y, 2020, ADV MATER, V32, DOI 10.1002/adma.202004157
   Yuce M, 2021, BIOSENS BIOELECTRON, V172, DOI 10.1016/j.bios.2020.112752
   Zhao C, 2021, BIOSENS BIOELECTRON, V188, DOI 10.1016/j.bios.2021.113270
   Zhao YM, 2019, ANAL CHEM, V91, P6569, DOI 10.1021/acs.analchem.9b00152
   Zheng XF, 2021, TRAC-TREND ANAL CHEM, V140, DOI 10.1016/j.trac.2021.116281
NR 95
TC 12
Z9 12
U1 20
U2 71
PU WILEY
PI HOBOKEN
PA 111 RIVER ST, HOBOKEN 07030-5774, NJ USA
SN 1931-4973
EI 1931-4981
J9 IEEJ T ELECTR ELECTR
JI IEEJ Trans. Electr. Electron. Eng.
PD MAY
PY 2022
VL 17
IS 5
BP 626
EP 636
DI 10.1002/tee.23580
EA MAR 2022
PG 11
WC Engineering, Electrical & Electronic
WE Science Citation Index Expanded (SCI-EXPANDED)
SC Engineering
GA 0G5XH
UT WOS:000772157500001
DA 2023-06-30
ER

PT J
AU Dourandish, Z
   Sheikhshoaie, I
   Beitollahi, H
AF Dourandish, Zahra
   Sheikhshoaie, Iran
   Beitollahi, Hadi
TI Graphene Quantum Dots Modified Graphite Screen Printed Electrode for the
   Electrochemical Detection of Acetylcholine
SO RUSSIAN JOURNAL OF ELECTROCHEMISTRY
LA English
DT Article
DE acetylcholine; graphene quantum dots; graphite screen printed
   electrodes; voltammetry
ID CARBON-PASTE ELECTRODE; GOLD NANOPARTICLES; SELECTIVE DETECTION;
   BIOSENSOR; OXIDE; CHOLINE; NANOCOMPOSITE; ARRAYS; ASSAY
AB In this work, the application of graphene quantum dots (GQD) modified screen printed electrode (SPE) (GQD/SPE) in the electrochemical detection of acetylcholine is presented. The modification of the SPE with graphene quantum dots resulted in increased oxidation current of acetylcholine oxidation when compared to that obtained from bare SPE. The linear concentration range was between 1.0 and 800.0 mu M and limit of detection was calculated to be 0.3 mu M. The GQD/SPE sensor was used for the quantitative analysis of acetylcholine in acetylcholine injection and urine samples. The sufficiently good recoveries and low standard deviations reflect the high accuracy of developed method.
C1 [Dourandish, Zahra; Sheikhshoaie, Iran] Shahid Bahonar Univ Kerman, Fac Sci, Dept Chem, Kerman 76175133, Iran.
   [Beitollahi, Hadi] Grad Univ Adv Technol, Inst Sci & High Technol & Environm Sci, Environm Dept, Kerman, Iran.
C3 Shahid Bahonar University of Kerman (SBUK); Graduate University of
   Advanced Technology
RP Sheikhshoaie, I (通讯作者)，Shahid Bahonar Univ Kerman, Fac Sci, Dept Chem, Kerman 76175133, Iran.
EM shoaie@uk.ac.ir; h.beitollahi@yahoo.com
CR Abdi R., 2020, J MED CHEM SCI, V3, P338, DOI DOI 10.26655/JMCHEMSCI.2020.4.3
   Bard A.J., 2001, ELECTROCHEMICAL METH
   Beitollahi H, 2019, ELECTROANAL, V31, P1135, DOI 10.1002/elan.201900116
   Beitollahi H, 2018, IONICS, V24, P4023, DOI 10.1007/s11581-018-2489-3
   Buiculescu R, 2010, ANAL BIOANAL CHEM, V398, P3015, DOI 10.1007/s00216-010-4253-z
   Burmeister JJ, 2008, BIOSENS BIOELECTRON, V23, P1382, DOI 10.1016/j.bios.2007.12.013
   Cevik S, 2012, MICROCHIM ACTA, V179, P299, DOI 10.1007/s00604-012-0895-1
   Deng Y, 2013, J BIOMED NANOTECHNOL, V9, P1378, DOI 10.1166/jbn.2013.1633
   Elobeid W. H., 2019, PROG CHEM BIOCH RES, V2, P24, DOI [10.33945/SAMI/PCBR.2019.2.2433, DOI 10.33945/SAMI/PCBR.2019.2.2433]
   He C, 2016, BIOSENS BIOELECTRON, V85, P679, DOI 10.1016/j.bios.2016.05.077
   Heli H, 2009, BIOSENS BIOELECTRON, V24, P2328, DOI 10.1016/j.bios.2008.10.036
   Hou SH, 2012, BIOSENS BIOELECTRON, V33, P44, DOI 10.1016/j.bios.2011.12.014
   Karimi-Maleh H, 2021, BIOSENS BIOELECTRON, V184, DOI 10.1016/j.bios.2021.113252
   Karimi-Maleh H, 2020, SCI REP-UK, V10, DOI 10.1038/s41598-020-68663-2
   Karimi-Maleh H, 2020, J COLLOID INTERF SCI, V560, P208, DOI 10.1016/j.jcis.2019.10.007
   Khodadadi A, 2019, SENSOR ACTUAT B-CHEM, V284, P568, DOI 10.1016/j.snb.2018.12.164
   Kuribayashi M, 2008, CHROMATOGRAPHIA, V67, P339, DOI 10.1365/s10337-007-0487-0
   Laschi S, 2007, ENZYME MICROB TECH, V40, P485, DOI 10.1016/j.enzmictec.2006.08.004
   Luo XL, 2006, ELECTROANAL, V18, P319, DOI 10.1002/elan.200503415
   Ma XY, 2015, SENSOR ACTUAT B-CHEM, V215, P445, DOI 10.1016/j.snb.2015.04.016
   Mehri-Talarposhti F., 2020, ASIAN J NANOSCI MAT, V3, P313
   Mohajerani S., 2018, P 2018 IEEE 13 ARCPS, DOI [10.1109/MMSP.2018.8547095, DOI 10.1109/NMDC.2018.8605914, DOI 10.29088/SAMI/PCBR.2018.1.110]
   Motahharinia M, 2021, CHEM METHODOL, V5, P107, DOI 10.22034/chemm.2021.119678
   Nejad FG, 2021, TALANTA, V228, DOI 10.1016/j.talanta.2020.122075
   Nia BH, 2016, IRAN CHEM COMMUN, V4, P483
   Nicholas P, 2018, FOOD CHEM, V241, P122, DOI 10.1016/j.foodchem.2017.08.077
   Qian J, 2014, SENSOR ACTUAT B-CHEM, V201, P160, DOI 10.1016/j.snb.2014.05.020
   Saghiri S., 2021, ASIAN J NANOSCI MAT, V1, P46, DOI [10.26655/AJNANOMAT.2021.1.4, DOI 10.26655/AJNANOMAT.2021.1.4]
   Santana ER, 2017, SENSOR ACTUAT B-CHEM, V240, P487, DOI 10.1016/j.snb.2016.09.003
   Sattarahmady N, 2010, BIOSENS BIOELECTRON, V25, P2329, DOI 10.1016/j.bios.2010.03.031
   Sen S, 2004, BIOSENS BIOELECTRON, V19, P1261, DOI 10.1016/j.bios.2003.11.011
   Shamsi A., 2020, ADV J CHEM-SECT A-TH, V4, P22
   Shankaran DR, 2002, RUSS J ELECTROCHEM+, V38, P987
   Sun HJ, 2013, MATER TODAY, V16, P433, DOI 10.1016/j.mattod.2013.10.020
   Tajik S, 2021, TALANTA, V232, DOI 10.1016/j.talanta.2021.122379
   Tajik S, 2021, J MATER CHEM A, V9, P8195, DOI 10.1039/d0ta08344e
   Tajik S, 2020, RSC ADV, V10, P15406, DOI 10.1039/d0ra00799d
   TAMIYA E, 1991, ANAL CHIM ACTA, V251, P129, DOI 10.1016/0003-2670(91)87125-Q
   Vinodhkumar G., 2018, PROG CHEM BIOCH RES, V1, P40, DOI [10.29088/SAMI/PCBR.2018.1.4049, DOI 10.29088/SAMI/PCBR.2018.1.4049]
   Wang CI, 2013, ANAL CHEM, V85, P3263, DOI 10.1021/ac303613d
   Wang J, 2005, ELECTROANAL, V17, P7, DOI 10.1002/elan.200403113
   Wang L, 2016, SENSOR ACTUAT B-CHEM, V233, P199, DOI 10.1016/j.snb.2016.04.062
   Wang Y, 2016, J ELECTROANAL CHEM, V776, P93, DOI 10.1016/j.jelechem.2016.06.031
   Wang Y, 2009, ELECTROCHEM COMMUN, V11, P889, DOI 10.1016/j.elecom.2009.02.013
   Yilmaz UT, 2018, RUSS J ELECTROCHEM+, V54, P20, DOI 10.1134/S1023193518010032
   Zayats M, 2003, J AM CHEM SOC, V125, P16006, DOI 10.1021/ja0379215
   Zhang JG, 2013, CHINESE J ANAL CHEM, V41, P1353, DOI 10.3724/SP.J.1096.2013.30036
   Zhao J, 2011, ELECTROCHEM COMMUN, V13, P31, DOI 10.1016/j.elecom.2010.11.005
   Zhu W, 2009, BIOSENS BIOELECTRON, V24, P3594, DOI 10.1016/j.bios.2009.05.023
   Zhu Y, 2017, SENSOR ACTUAT B-CHEM, V243, P1, DOI 10.1016/j.snb.2016.11.108
NR 50
TC 0
Z9 0
U1 3
U2 13
PU PLEIADES PUBLISHING INC
PI NEW YORK
PA PLEIADES HOUSE, 7 W 54 ST, NEW YORK,  NY, UNITED STATES
SN 1023-1935
EI 1608-3342
J9 RUSS J ELECTROCHEM+
JI Russ. J. Electrochem.
PD AUG
PY 2022
VL 58
IS 8
SI SI
BP 716
EP 724
DI 10.1134/S1023193522080031
PG 9
WC Electrochemistry
WE Science Citation Index Expanded (SCI-EXPANDED)
SC Electrochemistry
GA 3X6EP
UT WOS:000843132100009
DA 2023-06-30
ER

PT J
AU Balaban, S
   Beduk, T
   Durmus, C
   Aydindogan, E
   Salama, KN
   Timur, S
AF Balaban, Simge
   Beduk, Tutku
   Durmus, Ceren
   Aydindogan, Eda
   Salama, Khaled Nabil
   Timur, Suna
TI Laser-scribed Graphene Electrodes as an Electrochemical Immunosensing
   Platform for Cancer Biomarker 'eIF3d'
SO ELECTROANALYSIS
LA English
DT Article
DE Laser-scribed graphene electrodes; Cancer; Biosensors; Affinity-based
   sensors; Biomarkers; EIF3D
ID LABEL-FREE DETECTION; MESOPOROUS CARBON; BIOSENSORS; PROLIFERATION;
   KNOCKDOWN; PROTEIN; FILMS; XPS
AB eIF3d is a protein biomarker which has a potential for the diagnosis of various cancers. Herein, a bio-platform was constructed for eIF3d sensing by using LSG and surface functionalization with anti eIF3d antibody via EDC/NHS chemistry. Following the surface modifications, XPS and several electrochemical methods were used. Difference in the signals were related to biomarker amounts between 75-500 ng/mL. LOD was calculated as 50.4 ng/mL. Selectivity of biosensor was tested by using of various interference molecules. EIF3d was also successfully detected in synthetic biological samples. Thus, to the best of our knowledge, this study is one of the rare studies on use of LSGs in immunosensor studies.
C1 [Balaban, Simge; Durmus, Ceren; Aydindogan, Eda; Timur, Suna] Ege Univ, Dept Biochem, Fac Sci, TR-35100 Izmir, Turkey.
   [Beduk, Tutku; Salama, Khaled Nabil] King Abdullah Univ Sci & Technol KAUST, Comp Elect & Math Sci & Engn Div, Sensors Lab, Adv Membranes & Porous Mat Ctr, Thuwal 239556900, Saudi Arabia.
   [Timur, Suna] Ege Univ, Res & Applicat Ctr, Cent Res Testing & Anal Lab, TR-35100 Izmir, Turkey.
C3 Ege University; King Abdullah University of Science & Technology; Ege
   University
RP Timur, S (通讯作者)，Ege Univ, Dept Biochem, Fac Sci, TR-35100 Izmir, Turkey.; Salama, KN (通讯作者)，King Abdullah Univ Sci & Technol KAUST, Comp Elect & Math Sci & Engn Div, Sensors Lab, Adv Membranes & Porous Mat Ctr, Thuwal 239556900, Saudi Arabia.; Timur, S (通讯作者)，Ege Univ, Res & Applicat Ctr, Cent Res Testing & Anal Lab, TR-35100 Izmir, Turkey.
EM khaled.salama@kaust.edu.sa; suna.timur@ege.edu.tr
RI salama, khaled Nabil/K-3689-2019; Timur, Suna/CAG-0914-2022
OI salama, khaled Nabil/0000-0001-7742-1282; Timur,
   Suna/0000-0002-1981-7577; Durmus, Ceren/0000-0002-8648-0505; Beduk,
   Tutku/0000-0001-7365-6404; BALABAN HANOGLU, Simge/0000-0002-4540-1882
FU King Abdullah University of Science and Technology (KAUST), Saudi Arabia
FX The authors would like to express their acknowledgements to the
   financial support of funding from King Abdullah University of Science
   and Technology (KAUST), Saudi Arabia. Biosensing experiments as well as
   SEM and XPS analysis were conducted in Ege University, Central Research
   Test and Analysis Laboratory Application and Research Center
   (EGE-MATAL).
CR Ahmad R, 2018, MATER TODAY COMMUN, V17, P289, DOI 10.1016/j.mtcomm.2018.09.024
   Aydindogan E, 2020, TALANTA, V208, DOI 10.1016/j.talanta.2019.120446
   Aydindogan E, 2018, BIOMACROMOLECULES, V19, P3067, DOI 10.1021/acs.biomac.8b00650
   Bai LJ, 2013, ANALYST, V138, P6595, DOI 10.1039/c3an00983a
   Bairi VG, 2013, SCI ADV MATER, V5, P1275, DOI 10.1166/sam.2013.1583
   Balaban S., ELECTROANALYSIS
   Barman SC, 2020, ADV FUNCT MATER, V30, DOI 10.1002/adfm.201907297
   Beduk T, 2020, SENSOR ACTUAT B-CHEM, V314, DOI 10.1016/j.snb.2020.128026
   Bisoffi M, 2013, J CLIN MICROBIOL, V51, P1685, DOI 10.1128/JCM.03041-12
   Blyth RIR, 2000, APPL SURF SCI, V167, P99, DOI 10.1016/S0169-4332(00)00525-0
   Bryan T, 2013, BIOSENS BIOELECTRON, V39, P94, DOI 10.1016/j.bios.2012.06.051
   Capoferri D, 2018, ANAL CHEM, V90, P5850, DOI 10.1021/acs.analchem.8b00389
   Chao J, 2016, J MATER CHEM B, V4, P1757, DOI 10.1039/c5tb02135a
   Chen ZP, 2011, NAT MATER, V10, P424, DOI [10.1038/nmat3001, 10.1038/NMAT3001]
   Demir B, 2016, TALANTA, V161, P789, DOI 10.1016/j.talanta.2016.09.042
   El-Kady MF, 2012, SCIENCE, V335, P1326, DOI 10.1126/science.1216744
   Elahi N, 2019, MAT SCI ENG C-MATER, V105, DOI 10.1016/j.msec.2019.110113
   Fan Y, 2015, INT J CLIN EXP PATHO, V8, P10420
   Fenzl C, 2017, ACS SENSORS, V2, P616, DOI 10.1021/acssensors.7b00066
   Gao W, 2011, NAT NANOTECHNOL, V6, P496, DOI [10.1038/NNANO.2011.110, 10.1038/nnano.2011.110]
   Gao Y, 2015, MED ONCOL, V32, DOI 10.1007/s12032-015-0518-x
   Ghanam A, 2020, BIOSENS BIOELECTRON, V168, DOI 10.1016/j.bios.2020.112509
   Goode JA, 2015, LANGMUIR, V31, P6267, DOI 10.1021/la503533g
   Grieshaber D, 2008, SENSORS-BASEL, V8, P1400, DOI 10.3390/s8031400
   Griffiths K, 2014, NANOSCALE, V6, P13613, DOI 10.1039/c4nr04221b
   Gui RJ, 2018, BIOSENS BIOELECTRON, V100, P56, DOI 10.1016/j.bios.2017.08.058
   Guler E, 2017, DRUG TEST ANAL, V9, P578, DOI 10.1002/dta.1992
   He JQ, 2017, CANCER MANAG RES, V9, P539, DOI 10.2147/CMAR.S142324
   Holzer B, 2017, ADV BIOSYST, V1, DOI 10.1002/adbi.201700055
   Huang H, 2019, EBIOMEDICINE, V49, P189, DOI 10.1016/j.ebiom.2019.10.030
   HUMMERS WS, 1958, J AM CHEM SOC, V80, P1339, DOI 10.1021/ja01539a017
   Jia LC, 2014, CHEM COMMUN, V50, P5976, DOI 10.1039/c4cc02042a
   Koncki R, 2007, ANAL CHIM ACTA, V599, P7, DOI 10.1016/j.aca.2007.08.003
   Kurra N, 2019, NANO TODAY, V24, P81, DOI 10.1016/j.nantod.2018.12.003
   Lahcen AA, 2020, BIOSENS BIOELECTRON, V168, DOI 10.1016/j.bios.2020.112565
   Latosinska A, 2017, ONCOTARGET, V8, P69435, DOI 10.18632/oncotarget.17279
   Lee ASY, 2016, NATURE, V536, P96, DOI 10.1038/nature18954
   Lee JH, 2013, NANOMED-NANOTECHNOL, V9, P1018, DOI 10.1016/j.nano.2013.03.005
   Li YZ, 2013, APPL SURF SCI, V273, P135, DOI 10.1016/j.apsusc.2013.01.213
   Lin SY, 2018, BIOSENS BIOELECTRON, V110, P89, DOI 10.1016/j.bios.2018.03.019
   Lin ZF, 2015, MED ONCOL, V32, DOI 10.1007/s12032-015-0625-8
   LOWE CR, 1984, TRENDS BIOTECHNOL, V2, P59, DOI 10.1016/0167-7799(84)90011-8
   Marques AC, 2020, ACS APPL NANO MATER, V3, P2795, DOI 10.1021/acsanm.0c00117
   Mybiosource, EIF3D EL KIT HUM EUK
   Nayak P, 2016, ADV ELECTRON MATER, V2, DOI 10.1002/aelm.201600185
   Ly NH, 2017, COLLOID SURFACE A, V518, P295, DOI 10.1016/j.colsurfa.2017.01.001
   NGUYEN TP, 1995, SYNTHETIC MET, V69, P495, DOI 10.1016/0379-6779(94)02541-6
   NORTH JR, 1985, TRENDS BIOTECHNOL, V3, P180, DOI 10.1016/0167-7799(85)90119-2
   Pan XW, 2016, INT J ONCOL, V48, P2580, DOI 10.3892/ijo.2016.3459
   Prodromidis MI, 2010, ELECTROCHIM ACTA, V55, P4227, DOI 10.1016/j.electacta.2009.01.081
   Pyun J, 2011, ANGEW CHEM INT EDIT, V50, P46, DOI 10.1002/anie.201003897
   Saha NC, 2018, PHYS STATUS SOLIDI A, V215, DOI 10.1002/pssa.201800237
   Shao YY, 2010, ELECTROANAL, V22, P1027, DOI 10.1002/elan.200900571
   Song C, 2020, BIOSENS BIOELECTRON, V151, DOI 10.1016/j.bios.2019.111983
   Song SP, 2008, TRAC-TREND ANAL CHEM, V27, P108, DOI 10.1016/j.trac.2007.12.004
   Soper SA, 2006, BIOSENS BIOELECTRON, V21, P1932, DOI 10.1016/j.bios.2006.01.006
   Strong V, 2012, ACS NANO, V6, P1395, DOI 10.1021/nn204200w
   Sun YH, 2011, CHEM COMMUN, V47, P3840, DOI 10.1039/c0cc05133k
   Swain BP, 2008, APPL SURF SCI, V254, P5319, DOI 10.1016/j.apsusc.2008.02.077
   Teymourian H, 2013, BIOSENS BIOELECTRON, V49, P1, DOI 10.1016/j.bios.2013.04.034
   Torrente-Rodriguez RM, 2020, MATTER-US, V2, P921, DOI 10.1016/j.matt.2020.01.021
   Vanegas DC, 2018, BIOSENSORS-BASEL, V8, DOI 10.3390/bios8020042
   Vaziri S, 2013, NANO LETT, V13, P1435, DOI 10.1021/nl304305x
   Wang J, 2008, CHEM REV, V108, P814, DOI 10.1021/cr068123a
   Wang YH, 2015, FIBER POLYM, V16, P572, DOI 10.1007/s12221-015-0572-1
   WILSON IA, 1993, CURR OPIN STRUC BIOL, V3, P113, DOI 10.1016/0959-440X(93)90210-C
   Xu GY, 2018, BIOSENS BIOELECTRON, V107, P184, DOI 10.1016/j.bios.2018.02.031
   Yang K, 2013, CHEM SOC REV, V42, P530, DOI 10.1039/c2cs35342c
   Yu XJ, 2014, BIOSCIENCE REP, V34, P823, DOI 10.1042/BSR20140078
   Zhang F, 2017, CELL DEATH DIS, V8, DOI 10.1038/cddis.2017.263
NR 70
TC 1
Z9 1
U1 5
U2 23
PU WILEY-V C H VERLAG GMBH
PI WEINHEIM
PA POSTFACH 101161, 69451 WEINHEIM, GERMANY
SN 1040-0397
EI 1521-4109
J9 ELECTROANAL
JI Electroanalysis
PD APR
PY 2021
VL 33
IS 4
BP 1072
EP 1080
DI 10.1002/elan.202060482
EA JAN 2021
PG 9
WC Chemistry, Analytical; Electrochemistry
WE Science Citation Index Expanded (SCI-EXPANDED)
SC Chemistry; Electrochemistry
GA RK3PJ
UT WOS:000606525400001
OA Green Published
DA 2023-06-30
ER

PT J
AU Sultan, SC
   Kara, P
   Anik, U
   Ozsoz, M
AF Sultan, Sinan Cemgil
   Kara, Pinar
   Anik, Ulku
   Ozsoz, Mehmet
TI Label and indicator free electrochemical nanobiosensing of DNA
   hybridization based on MnO2 nanomaterial modified GCPE
SO RSC ADVANCES
LA English
DT Article
ID CARBON-PASTE ELECTRODE; SILICA NANOPARTICLES; GOLD NANOPARTICLE;
   XANTHINE-OXIDASE; BIOSENSOR; OLIGONUCLEOTIDES; PROTEIN; ACID
AB A label and indicator free electrochemical DNA hybridization detection method based on a manganese(IV) oxide nanomaterial modified glassy carbon paste composite electrode (MnO2-Nm/GCPE) was developed. 22-mer oligonucleotides representing E. coli bacteria were used as a model case. To the best of our knowledge, this study is the first study in which MnO2-Nms were incorporated into GCPE and used as a genosensor transducer. The extent of hybridization was determined by using differential pulse voltammetric signals of guanine oxidation. By incorporating MnO2-Nm into the electrode structure, a more sensitive guanine signal was obtained when compared to plain GCPE. After optimization of the experimental parameters, the detection limit was calculated to be 1.31 x 10(-9) M.
C1 [Sultan, Sinan Cemgil; Anik, Ulku] Mugla Sitki Kocman Univ, Fac Sci, Dept Chem, TR-48000 Mugla, Turkey.
   [Kara, Pinar] Ege Univ, Fac Pharm, Dept Analyt Chem, TR-35100 Izmir, Turkey.
   [Ozsoz, Mehmet] Gediz Univ, Fac Engn & Architecture, Dept Biomed Engn, TR-35665 Izmir, Turkey.
C3 Mugla Sitki Kocman University; Ege University; Gediz University
RP Anik, U (通讯作者)，Mugla Sitki Kocman Univ, Fac Sci, Dept Chem, TR-48000 Mugla, Turkey.
EM pinar.kara@ege.edu.tr; ulkuanik@yahoo.com
RI OZSOZ, Mehmet/AAE-4145-2020; Kara, Pinar/HDO-3727-2022; Ozsoz, Mehmet
   Emin Sengun/AAZ-1285-2020; anik, ulku/G-4957-2010
OI Kara, Pinar/0000-0001-5029-9256; anik, ulku/0000-0002-3607-7208; ozsoz,
   mehmet/0000-0003-4037-3445
FU Mugla Sitki Kocman University BAP [12/115]
FX The grant from Mugla Sitki Kocman University BAP Project no. 12/115 is
   gratefully acknowledged.
CR Ammundsen B, 2001, ADV MATER, V13, P943, DOI 10.1002/1521-4095(200107)13:12/13<943::AID-ADMA943>3.0.CO;2-J
   Anik U, 2004, ELECTROCHEM COMMUN, V6, P913, DOI 10.1016/j.elecom.2004.07.001
   Anik U, 2010, NANOSCALE RES LETT, V5, P846, DOI 10.1007/s11671-010-9573-6
   Aydinlik S, 2011, ANAL METHODS-UK, V3, P1607, DOI 10.1039/c1ay05146f
   Bonanni A, 2011, ACS NANO, V5, P2356, DOI 10.1021/nn200091p
   Brett AMO, 1999, METHOD ENZYMOL, V300, P314
   Ceci P, 2010, CHEM-EUR J, V16, P709, DOI 10.1002/chem.200901138
   Cevik S, 2010, SENSOR LETT, V8, P667, DOI 10.1166/sl.2010.1327
   Cubukcu M, 2007, TALANTA, V74, P434, DOI 10.1016/j.talanta.2007.07.039
   Escosura A. Muniz, 2010, CHEM COMMUN, V46, P9007
   Gao H, 2013, BIOSENS BIOELECTRON, V48, P210, DOI 10.1016/j.bios.2013.04.021
   Kara P, 2010, BIOSENS BIOELECTRON, V26, P1715, DOI 10.1016/j.bios.2010.07.090
   Lazerges M, 2013, SENSOR ACTUAT B-CHEM, V182, P510, DOI 10.1016/j.snb.2013.02.098
   Li QW, 2003, J MATER PROCESS TECH, V137, P25, DOI 10.1016/S0924-0136(02)01059-2
   Liu ZM, 2009, ANAL LETT, V42, P3046, DOI 10.1080/00032710903276638
   Luo JY, 2008, ELECTROCHIM ACTA, V53, P8128, DOI 10.1016/j.electacta.2008.05.080
   Luo XL, 2004, BIOSENS BIOELECTRON, V19, P1295, DOI 10.1016/j.bios.2003.11.019
   Luo XL, 2004, SENSOR ACTUAT B-CHEM, V97, P249, DOI 10.1016/j.snb.2003.08.024
   Malhotra B. D., 2012, J PHYS, V358, P1
   Meric B, 2002, ELECTROANAL, V14, P1245, DOI 10.1002/1521-4109(200210)14:18<1245::AID-ELAN1245>3.0.CO;2-V
   Merkoci A, 2013, ELECTROANAL, V25, P15, DOI 10.1002/elan.201200476
   MILLAN KM, 1993, ANAL CHEM, V65, P2317, DOI 10.1021/ac00065a025
   Mohamadi M, 2014, BIOSENS BIOELECTRON, V54, P211, DOI 10.1016/j.bios.2013.10.064
   Brett AMO, 2005, COMP ANAL C, V44, P179
   Pedano ML, 2010, ANAL LETT, V43, P1703, DOI 10.1080/00032711003653866
   Peng H, 2007, BIOSENS BIOELECTRON, V22, P1868, DOI 10.1016/j.bios.2006.07.010
   Rao KS, 2006, ANAL CHIM ACTA, V576, P177, DOI 10.1016/j.aca.2006.06.019
   Sanchez A, 2013, ELECTROCHEM COMMUN, V30, P51, DOI 10.1016/j.elecom.2013.02.008
   Swamy BEK, 2007, ANALYST, V132, P876, DOI 10.1039/b705552h
   Wan Y, 2012, BIOSENS BIOELECTRON, V33, P69, DOI 10.1016/j.bios.2011.12.033
   Wang J, 2000, ANAL CHEM, V72, P3752, DOI 10.1021/ac000286q
   Wang J, 2003, J AM CHEM SOC, V125, P3214, DOI 10.1021/ja029668z
   Wang J, 2001, ELECTROCHEM COMMUN, V3, P203, DOI 10.1016/S1388-2481(01)00142-4
   Zuo SH, 2009, BIOELECTROCHEMISTRY, V74, P223, DOI 10.1016/j.bioelechem.2008.09.004
NR 34
TC 11
Z9 11
U1 0
U2 34
PU ROYAL SOC CHEMISTRY
PI CAMBRIDGE
PA THOMAS GRAHAM HOUSE, SCIENCE PARK, MILTON RD, CAMBRIDGE CB4 0WF, CAMBS,
   ENGLAND
SN 2046-2069
J9 RSC ADV
JI RSC Adv.
PY 2014
VL 4
IS 75
BP 39691
EP 39696
DI 10.1039/c4ra05875e
PG 6
WC Chemistry, Multidisciplinary
WE Science Citation Index Expanded (SCI-EXPANDED)
SC Chemistry
GA AP0TY
UT WOS:000341779000012
DA 2023-06-30
ER

PT J
AU Feng, LY
   Song, SJ
   Li, HA
   He, RJ
   Chen, SW
   Wang, JL
   Zhao, G
   Zhao, XD
AF Feng, Liya
   Song, Shujia
   Li, Haonan
   He, Renjie
   Chen, Shaowen
   Wang, Jiali
   Zhao, Guo
   Zhao, Xiande
TI Nano-Biosensors Based on Noble Metal and Semiconductor Materials:
   Emerging Trends and Future Prospects
SO METALS
LA English
DT Review
DE nano-biosensor; noble metal and semiconductor materials; target analyte
ID PLATINUM NANOPARTICLES; LABEL-FREE; BIOMEDICAL APPLICATIONS; SILVER
   NANOPARTICLES; MEDICAL APPLICATIONS; GRAPHENE OXIDE; WS2; STRATEGY;
   DOPAMINE; HYBRID
AB The aim of this review is to gather current researches into sensors based on noble metal and semiconductor nanomaterials in biomedical detection and elucidate the basic principle and applications of different sorts of semiconductor nanomaterials, i.e., metal oxide NPs, transition metal dichalcogenides (TMDs), metal-organic frameworks (MOFs) and magnetic metal oxide (MMO) NPs. Based on the classifications of nano-biosensors, they can be summarized as electrochemical nano-biosensors, optical nano-biosensors, calorimetric nano-biosensors, and piezoelectric nano-biosensors, wherein, electrochemical and optical nano-biosensors acting as most popular study objects are focused on to excavate the great improvements in excellent sensitivity, selectivity and stability based on fabrication techniques.
C1 [Feng, Liya; Li, Haonan; He, Renjie; Wang, Jiali] Nanjing Agr Univ, Coll Engn, Nanjing 210031, Peoples R China.
   [Song, Shujia; Chen, Shaowen; Zhao, Guo] Nanjing Agr Univ, Coll Artificial Intelligence, Nanjing 210031, Peoples R China.
   [Zhao, Xiande] Minist Agr & Rural Affairs, Key Lab Agr Sensors, Beijing 100097, Peoples R China.
   [Zhao, Xiande] Beijing Acad Agr & Forestry Sci, Res Ctr Intelligent Equipment, Beijing 100097, Peoples R China.
C3 Nanjing Agricultural University; Nanjing Agricultural University;
   Ministry of Agriculture & Rural Affairs; Beijing Academy of Agriculture
   & Forestry Sciences (BAAFS)
RP Zhao, G (通讯作者)，Nanjing Agr Univ, Coll Artificial Intelligence, Nanjing 210031, Peoples R China.; Zhao, XD (通讯作者)，Minist Agr & Rural Affairs, Key Lab Agr Sensors, Beijing 100097, Peoples R China.; Zhao, XD (通讯作者)，Beijing Acad Agr & Forestry Sci, Res Ctr Intelligent Equipment, Beijing 100097, Peoples R China.
EM 9203010104@stu.njau.edu.cn; 9203020822@stu.njau.edu.cn;
   9213010217@stu.njau.edu.cn; 9223030123@stu.njau.edu.cn;
   2022819077@stu.njau.edu.cn; 9203010613@stu.njau.edu.cn;
   zhaoguo@njau.edu.cn; zhaoxd@nercita.org.cn
FU Natural Science Foundation of Jiangsu Province [BK20200546]; National
   Natural Science Foundation of China [32271977]; Fundamental Research
   Funds for the Central Universities [KYLH2022001]
FX The authors acknowledge the support provided by the Natural Science
   Foundation of Jiangsu Province (No. BK20200546), the National Natural
   Science Foundation of China (No. 32001411), the Fundamental Research
   Funds for the Central Universities (No. KYLH2022001) and the National
   Natural Science Foundation of China (32271977).
CR Akbarzadeh A, 2012, NANOSCALE RES LETT, V7, P1, DOI 10.1186/1556-276X-7-144
   Akram M.W., 2018, P 7 GLOB C MAT SCI E
   Al-Qasmi N, 2022, MATERIALS, V15, DOI 10.3390/ma15144832
   Alfaifi SY, 2023, BIOSENSORS-BASEL, V13, DOI 10.3390/bios13010088
   Ali GK, 2022, ANAL BIOCHEM, V658, DOI 10.1016/j.ab.2022.114928
   Ali T, 2018, MATER CHEM PHYS, V212, P325, DOI 10.1016/j.matchemphys.2018.03.052
   Anshori I, 2021, NANOCOMPOSITES, V7, P97, DOI 10.1080/20550324.2021.1948242
   Atif M, 2019, SILICON-NETH, V11, P1371, DOI 10.1007/s12633-018-9935-8
   Avelino KYPS, 2022, BIOELECTROCHEMISTRY, V147, DOI 10.1016/j.bioelechem.2022.108176
   Banerjee S, 2020, TRENDS CHEM, V2, P467, DOI 10.1016/j.trechm.2020.01.007
   Batra B., 2021, SENS INT, V2, P100111, DOI [10.1016/j.sintl.2021.100111, DOI 10.1016/J.SINTL.2021.100111]
   Boobphahom S, 2019, J ELECTROANAL CHEM, V833, P133, DOI 10.1016/j.jelechem.2018.11.031
   Bukkitgar SD, 2020, MICROCHEM J, V159, DOI 10.1016/j.microc.2020.105522
   Butmee P, 2020, BIOELECTROCHEMISTRY, V132, DOI 10.1016/j.bioelechem.2019.107452
   Buyuksunetci YT, 2021, MICROCHIM ACTA, V188, DOI 10.1007/s00604-021-04989-6
   Cakiroglu B, 2018, BIOSENS BIOELECTRON, V119, P34, DOI 10.1016/j.bios.2018.07.049
   Cao XD, 2020, MICROCHIM ACTA, V187, DOI 10.1007/s00604-020-4209-8
   Carnerero JM, 2017, CHEMPHYSCHEM, V18, P17, DOI 10.1002/cphc.201601077
   Chauhan N, 2019, APPL SURF SCI, V474, P154, DOI 10.1016/j.apsusc.2018.04.056
   Chen AC, 2013, CHEM SOC REV, V42, P5425, DOI 10.1039/c3cs35518g
   Chen W, 2018, MATER RES EXPRESS, V5, DOI 10.1088/2053-1591/aae16c
   Chen YH, 2021, NAT COMMUN, V12, DOI 10.1038/s41467-021-24667-8
   Chen ZH, 2022, MICROCHIM ACTA, V189, DOI 10.1007/s00604-022-05332-3
   Cheng HY, 2018, BIOSENS BIOELECTRON, V118, P97, DOI 10.1016/j.bios.2018.07.031
   Cordeiro M, 2016, DIAGNOSTICS, V6, DOI 10.3390/diagnostics6040043
   Daniel MC, 2011, NEW J CHEM, V35, P2366, DOI 10.1039/c1nj20206e
   Danielson E, 2019, SCI REP-UK, V9, DOI 10.1038/s41598-019-53960-2
   Daoudi K, 2023, SPECTROCHIM ACTA A, V290, DOI 10.1016/j.saa.2022.122262
   Deng Y, 2022, J HAZARD MATER, V426, DOI 10.1016/j.jhazmat.2021.128107
   Devi RS, 2022, APPL BIOCHEM BIOTECH, DOI 10.1007/s12010-022-03963-z
   Donmez S., 2020, EL CEZERI J SCI ENGI, V7, P1191, DOI [10.31202/ecjse.729462, DOI 10.31202/ECJSE.729462]
   Doria G, 2012, SENSORS-BASEL, V12, P1657, DOI 10.3390/s120201657
   Duan XY, 2023, J COLLOID INTERF SCI, V632, P171, DOI 10.1016/j.jcis.2022.11.016
   Ebrahimi M, 2018, APPL SURF SCI, V435, P108, DOI 10.1016/j.apsusc.2017.11.052
   Ehringer H, 1998, Parkinsonism Relat Disord, V4, P53, DOI 10.1016/S1353-8020(98)00012-1
   El-Said WA, 2019, ELECTROANAL, V31, P829, DOI 10.1002/elan.201800798
   El-Sheikh SM, 2022, BIOSENSORS-BASEL, V12, DOI 10.3390/bios12110931
   Elahi N, 2018, TALANTA, V184, P537, DOI 10.1016/j.talanta.2018.02.088
   Nimshi RE, 2022, BIOINORG CHEM APPL, V2022, DOI 10.1155/2022/4805490
   Fallah F, 2023, TALANTA, V252, DOI 10.1016/j.talanta.2022.123776
   Fang JL, 2023, ANAL CHEM, V95, P1287, DOI 10.1021/acs.analchem.2c04159
   Feng W, 2021, CHINESE J ANAL CHEM, V49, P581, DOI 10.1016/S1872-2040(21)60092-0
   Fu JH, 2020, ANGEW CHEM INT EDIT, V59, P20489, DOI 10.1002/anie.202002720
   Gao Y, 2022, ANAL CHEM, DOI 10.1021/acs.analchem.2c03263
   Guo JP, 2021, FOOD CHEM, V344, DOI 10.1016/j.foodchem.2020.128656
   Han BK, 2019, MATERIALS, V12, DOI 10.3390/ma12020214
   Harish V, 2022, NANOMATERIALS-BASEL, V12, DOI 10.3390/nano12030457
   Hossain MF, 2021, BIOELECTROCHEMISTRY, V141, DOI 10.1016/j.bioelechem.2021.107870
   Hou LL, 2020, INT J BIOL MACROMOL, V158, P580, DOI 10.1016/j.ijbiomac.2020.04.271
   Hu K, 2022, TALANTA, V238, DOI 10.1016/j.talanta.2021.122987
   Huang JL, 2022, BIOSENSORS-BASEL, V12, DOI 10.3390/bios12100818
   Huang LK, 2022, ANAL CHEM, V94, P16246, DOI 10.1021/acs.analchem.2c04101
   Huang LP, 2022, ACS SENSORS, V7, P1439, DOI 10.1021/acssensors.2c00146
   Huang XJ, 2019, J PHARMACEUT BIOMED, V164, P607, DOI 10.1016/j.jpba.2018.11.020
   Huang Y, 2022, BIOSENS BIOELECTRON, V209, DOI 10.1016/j.bios.2022.114253
   Huo XL, 2018, NANOSCALE, V10, P19224, DOI 10.1039/c8nr06956e
   Imran H, 2022, NANOMATERIALS-BASEL, V12, DOI 10.3390/nano12101778
   Jazayeri Mir Hadi, 2016, Sensing and Bio-Sensing Research, V9, P17, DOI 10.1016/j.sbsr.2016.04.002
   Jeerapan I, 2020, CHEMOSENSORS, V8, DOI 10.3390/chemosensors8030071
   Jeong H, 2021, BIOSENSORS-BASEL, V11, DOI 10.3390/bios11050149
   de Souza TAJ, 2019, ECOTOX ENVIRON SAFE, V171, P691, DOI 10.1016/j.ecoenv.2018.12.095
   Jung SC, 2015, J NANOSCI NANOTECHNO, V15, P5461, DOI 10.1166/jnn.2015.10394
   Karaman C, 2022, ANAL CHIM ACTA, V1200, DOI 10.1016/j.aca.2022.339609
   Kaur M, 2017, APPL SURF SCI, V394, P258, DOI 10.1016/j.apsusc.2016.10.085
   Khan MS, 2019, ANAL BIOCHEM, V566, P50, DOI 10.1016/j.ab.2018.11.010
   Khursheed R, 2022, BIOMED PHARMACOTHER, V150, DOI 10.1016/j.biopha.2022.112951
   Khushaim W, 2022, BIOSENSORS-BASEL, V12, DOI 10.3390/bios12100836
   Koczorowski T, 2022, APPL SCI-BASEL, V12, DOI 10.3390/app12157815
   Li B, 2022, BIOSENS BIOELECTRON, V202, DOI 10.1016/j.bios.2022.114006
   Li FY, 2019, ACS APPL MATER INTER, V11, P8945, DOI 10.1021/acsami.9b01779
   Li J, 2021, SENSOR ACTUAT B-CHEM, V330, DOI 10.1016/j.snb.2020.129311
   Lian JJ, 2019, APPL ORGANOMET CHEM, V33, DOI 10.1002/aoc.4884
   Liu AQ, 2008, ANAL BIOANAL CHEM, V391, P2443, DOI 10.1007/s00216-008-1878-2
   Liu C, 2019, ADV MATER INTERFACES, V6, DOI 10.1002/admi.201900534
   Liu S, 2022, MATER ADV, V3, P5857, DOI 10.1039/d2ma00322h
   Liu XJ, 2021, J MATER CHEM B, V9, P8378, DOI 10.1039/d1tb01299a
   Loste J, 2019, PROG POLYM SCI, V89, P133, DOI 10.1016/j.progpolymsci.2018.10.003
   Lu C, 2017, LANGMUIR, V33, P630, DOI 10.1021/acs.langmuir.6b04502
   Lu X, 2021, MICROCHIM ACTA, V188, DOI 10.1007/s00604-021-04755-8
   Luo LP, 2022, J HAZARD MATER, V423, DOI 10.1016/j.jhazmat.2021.127253
   Maity D, 2019, BIOSENS BIOELECTRON, V130, P307, DOI 10.1016/j.bios.2019.02.001
   Malekzad H, 2017, NANOTECHNOL REV, V6, P301, DOI 10.1515/ntrev-2016-0014
   Masud MK, 2019, CHEM SOC REV, V48, P5717, DOI 10.1039/c9cs00174c
   Meng FY, 2019, ANAL CHIM ACTA, V1047, P45, DOI 10.1016/j.aca.2018.09.053
   Migliorini FL, 2018, APPL SURF SCI, V443, P18, DOI 10.1016/j.apsusc.2018.02.168
   Mokhosi S.R, 2018, P APPL NANOTECHNOLOG
   Mphuthi N, 2022, BIOSENSORS-BASEL, V12, DOI 10.3390/bios12060386
   Myndrul V, 2022, BIOSENS BIOELECTRON, V207, DOI 10.1016/j.bios.2022.114141
   Nadzirah S, 2022, CRIT REV ANAL CHEM, V52, P637, DOI 10.1080/10408347.2020.1816447
   Nandagudi A, 2022, MATER TODAY SUSTAIN, V19, DOI 10.1016/j.mtsust.2022.100214
   Napi MLM, 2019, MATERIALS, V12, DOI 10.3390/ma12182985
   Niknam Sedigheh, 2022, Nanomedicine Research Journal, V7, P214, DOI 10.22034/nmrj.2022.03.001
   Pareek S, 2023, ANAL BIOCHEM, V663, DOI 10.1016/j.ab.2022.115015
   Pedone D, 2017, CHEM SOC REV, V46, P4951, DOI 10.1039/c7cs00152e
   Peng LC, 2021, ELECTROANAL, V33, P723, DOI 10.1002/elan.202060399
   Porzani SJ, 2021, MINI-REV MED CHEM, V21, P1351, DOI 10.2174/1570193X17666201119152944
   Posha B, 2020, ANALYST, V145, P3939, DOI 10.1039/d0an00567c
   Putri GE, 2021, J MATER RES TECHNOL, V15, P2355, DOI 10.1016/j.jmrt.2021.09.075
   Qasim M, 2019, CERAM INT, V45, P24971, DOI 10.1016/j.ceramint.2019.04.049
   Qi XY, 2022, TALANTA, V250, DOI 10.1016/j.talanta.2022.123648
   Qiu YZ, 2021, NEW J CHEM, V45, P20987, DOI 10.1039/d1nj04045f
   Qu X, 2018, POWDER TECHNOL, V330, P259, DOI 10.1016/j.powtec.2018.02.019
   Ramesh T, 2019, SCI REP-UK, V9, DOI 10.1038/s41598-019-53476-9
   Ray A, 2014, NANOTECHNOLOGY, V25, DOI 10.1088/0957-4484/25/44/445104
   Rebelo R., 2020, BIOMATERIALS 3D TUMO, P643
   Rocha-Santos TAP, 2014, TRAC-TREND ANAL CHEM, V62, P28, DOI 10.1016/j.trac.2014.06.016
[truncated: 3,233,036 more chars]
