# Supplementary material for: Hotspots and trends of electrochemical biosensor technology: a bibliometric analysis from 2003 to 2023
Source: RSC Adv. 2023 Oct 19;13(44):30704–17. doi: 10.1039/d3ra05889a (PMC10585615; doi:10.1039/d3ra05889a)
Supplement: RA-013-D3RA05889A-s001 [file RA-013-D3RA05889A-s001.zip › data-24.xlsx]

FN Clarivate Analytics Web of Science
VR 1.0
PT J
AU Li, Y
   Yu, C
AF Li, Yuan
   Yu, Chao
TI One-Step Electrosynthesis of Graphene Oxide-Doped Polypyrrole
   Nanocomposite as a Nanointerface for Electrochemical Impedance Detection
   of Cell Adhesion and Proliferation Using Two Approaches
SO JOURNAL OF NANOMATERIALS
LA English
DT Article
ID MICROBIAL FUEL-CELL; SENSOR; BIOSENSOR; PERFORMANCE; COMPOSITES;
   TRANSITION; POLYMERS; SURFACE
AB Anovel nanointerface of graphene oxide-doped polypyrrole (GO/PPy) is prepared on the surface of an indium tin oxide (ITO) electrode for electrochemical impedance detection of cell adhesion and proliferation through a facile one-step electropolymerization. The prepared GO/PPy nanocomposite had a robust surface and provided a biocompatible substrate for A549 cells adhesion and proliferation. The adhesion and proliferation of A549 cells on the surface of the GO/PPymodified ITO electrode directly increased the electron transfer resistance of [Fe(CN)(6)](3-/4-) redox probe and influenced the impedance properties of the GO/PPy modified ITO electrode system. Based on these results, the adhesion and proliferation of A549 cells could be detected by electrochemical impedance technology using two approaches. Therefore, the present paper confirms that the GO/PPy nanocomposite film provides an excellent biological-electrical interface for cell immobilization and offers advantages of simple, low-cost fabrication and multiparameter detection and possesses potential application in cytological studies.
C1 [Li, Yuan; Yu, Chao] Chongqing Med Univ, Inst Life Sci, Chongqing 40016, Peoples R China.
   [Li, Yuan] Chongqing Med Univ, Yongchuan Hosp, Chongqing 402160, Peoples R China.
C3 Chongqing Medical University; Chongqing Medical University
RP Yu, C (通讯作者)，Chongqing Med Univ, Inst Life Sci, Chongqing 40016, Peoples R China.
EM yuchaom@163.com
OI Li, Yuan/0000-0002-1202-796X
FU Natural Science Foundation Project of CQ [cstc2012jjA10046]; Innovation
   Ability Construction Platform Project of Yongchuan District
   [ycstc2014bf5001]; Key Research Project of Yongchuan Hospital, Chongqing
   Medical University [YJZD201302]
FX This study is supported financially by the Natural Science Foundation
   Project of CQ (cstc2012jjA10046), Innovation Ability Construction
   Platform Project of Yongchuan District (ycstc2014bf5001), and Key
   Research Project of Yongchuan Hospital, Chongqing Medical University
   (YJZD201302).
CR Ateh DD, 2007, J BIOMED MATER RES A, V83A, P391, DOI 10.1002/jbm.a.31308
   Ayenimo JG, 2015, TALANTA, V137, P62, DOI 10.1016/j.talanta.2015.01.006
   Balint R, 2014, ACTA BIOMATER, V10, P2341, DOI 10.1016/j.actbio.2014.02.015
   Benson K, 2013, FLUIDS BARRIERS CNS, V10, DOI 10.1186/2045-8118-10-5
   Bissessur R, 2006, SYNTHETIC MET, V156, P1023, DOI 10.1016/j.synthmet.2006.06.024
   Biswas S, 2010, CHEM MATER, V22, P5667, DOI 10.1021/cm101132g
   Booth MA, 2011, BIOSENS BIOELECTRON, V28, P362, DOI 10.1016/j.bios.2011.07.051
   Bose S, 2010, POLYMER, V51, P5921, DOI 10.1016/j.polymer.2010.10.014
   Chang YL, 2011, TOXICOL LETT, V200, P201, DOI 10.1016/j.toxlet.2010.11.016
   Chen HX, 2015, BIOSENS BIOELECTRON, V68, P777, DOI 10.1016/j.bios.2015.02.007
   Chen W, 2008, ANAL CHEM, V80, P8485, DOI 10.1021/ac8012225
   Choi CK, 2007, BIOSENS BIOELECTRON, V22, P2585, DOI 10.1016/j.bios.2006.10.006
   Deng M, 2011, SENSOR ACTUAT B-CHEM, V158, P176, DOI 10.1016/j.snb.2011.05.062
   Ding L, 2009, ELECTROCHEM COMMUN, V11, P760, DOI 10.1016/j.elecom.2009.01.032
   Dreyer DR, 2010, CHEM SOC REV, V39, P228, DOI 10.1039/b917103g
   Fahlgren A, 2015, PLOS ONE, V10, DOI 10.1371/journal.pone.0134023
   Gao YS, 2014, BIOSENS BIOELECTRON, V62, P261, DOI 10.1016/j.bios.2014.06.044
   Gelmi A, 2014, J MATER CHEM B, V2, P3860, DOI 10.1039/c4tb00142g
   Gelmi A, 2010, BIOMATERIALS, V31, P1974, DOI 10.1016/j.biomaterials.2009.11.040
   GIAEVER I, 1991, P NATL ACAD SCI USA, V88, P7896, DOI 10.1073/pnas.88.17.7896
   Guo CX, 2012, ACS NANO, V6, P6944, DOI 10.1021/nn301974u
   Hong J, 2011, ANALYST, V136, P237, DOI 10.1039/c0an00560f
   Hu YF, 2013, BIOSENS BIOELECTRON, V43, P79, DOI 10.1016/j.bios.2012.11.028
   Karimullah AS, 2013, SENSOR ACTUAT B-CHEM, V176, P667, DOI 10.1016/j.snb.2012.09.075
   Li S, 2014, ACS APPL MATER INTER, V6, P16679, DOI 10.1021/am503572w
   Li Y, 2015, CHINESE J ANAL CHEM, V43, P1844
   Lim HN, 2011, INT J NANOMED, V6, P1817, DOI 10.2147/IJN.S23392
   Lin F, 2015, NANOSCALE RES LETT, V10, DOI 10.1186/s11671-015-1139-1
   Lv ZS, 2013, ELECTROCHIM ACTA, V111, P366, DOI 10.1016/j.electacta.2013.08.022
   Mao Y, 2015, SENSORS-BASEL, V15, P28244, DOI 10.3390/s151128244
   Mini PA, 2011, CHEM COMMUN, V47, P5753, DOI 10.1039/c1cc00119a
   Moon JM, 2014, BIOSENS BIOELECTRON, V57, P157, DOI 10.1016/j.bios.2014.02.016
   Park M, 2015, J NANOSCI NANOTECHNO, V15, P7891, DOI 10.1166/jnn.2015.11231
   Patois T, 2011, SYNTHETIC MET, V161, P2498, DOI 10.1016/j.synthmet.2011.10.003
   Roh SH, 2015, J NANOSCI NANOTECHNO, V15, P1700, DOI 10.1166/jnn.2015.9317
   Schneider D, 2011, BBA-MOL CELL RES, V1813, P2099, DOI 10.1016/j.bbamcr.2011.07.016
   Song FF, 2015, J BIOMED NANOTECHNOL, V11, P40, DOI 10.1166/jbn.2015.1962
   Sun XL, 2013, BIOSENS BIOELECTRON, V44, P122, DOI 10.1016/j.bios.2013.01.031
   Tlili C, 2003, ANAL CHEM, V75, P3340, DOI 10.1021/ac0340861
   Tran TB, 2013, J BIOMED NANOTECHNOL, V9, P286, DOI 10.1166/jbn.2013.1500
   Vandrovcova M, 2011, PHYSIOL RES, V60, P403, DOI 10.33549/physiolres.932045
   Venkatanarayanan A, 2013, ANAL CHEM, V85, P2216, DOI 10.1021/ac302943q
   Yang Y, 2016, J BIOMATER APPL, V30, P810, DOI 10.1177/0885328215601926
   Zhang DD, 2013, BIOSENS BIOELECTRON, V42, P112, DOI 10.1016/j.bios.2012.10.057
   Zhang LL, 2010, LANGMUIR, V26, P17624, DOI 10.1021/la103413s
   Zhou HH, 2014, J POWER SOURCES, V263, P259, DOI 10.1016/j.jpowsour.2014.04.039
   Zhu CZ, 2012, J MATER CHEM, V22, P6300, DOI 10.1039/c2jm16699b
   Zhu CZ, 2010, CHEM COMMUN, V46, P7148, DOI 10.1039/c0cc01459a
NR 48
TC 5
Z9 5
U1 0
U2 47
PU HINDAWI LTD
PI LONDON
PA ADAM HOUSE, 3RD FLR, 1 FITZROY SQ, LONDON, W1T 5HF, ENGLAND
SN 1687-4110
EI 1687-4129
J9 J NANOMATER
JI J. Nanomater.
PY 2016
VL 2016
AR 8932908
DI 10.1155/2016/8932908
PG 13
WC Nanoscience & Nanotechnology; Materials Science, Multidisciplinary
WE Science Citation Index Expanded (SCI-EXPANDED)
SC Science & Technology - Other Topics; Materials Science
GA DQ8KA
UT WOS:000379458500001
OA Green Submitted, gold
DA 2023-06-30
ER

PT J
AU Kang, MM
   Peng, DL
   Zhang, YC
   Yang, YQ
   He, LH
   Yan, FF
   Sun, SM
   Fang, SM
   Wang, PY
   Zhang, ZH
AF Kang, Mengmeng
   Peng, Donglai
   Zhang, Yuanchang
   Yang, Yanqin
   He, Linghao
   Yan, Fufeng
   Sun, Shumin
   Fang, Shaoming
   Wang, Peiyuan
   Zhang, Zhihong
TI An electrochemical sensor based on rhodamine B hydrazide-immobilized
   graphene oxide for highly sensitive and selective detection of Cu(II)
SO NEW JOURNAL OF CHEMISTRY
LA English
DT Article
ID IMPEDANCE SPECTROSCOPY; DNA HYBRIDIZATION; AQUEOUS-SOLUTION;
   GLUCOSE-OXIDASE; ON FLUORESCENT; MILD-STEEL; IONS; BIOSENSOR; CU2+;
   CHEMODOSIMETER
AB A novel strategy for fabricating a Cu2+ sensor based on rhodamine B hydrazide (RBH)-immobilized graphene oxide (GO) was reported. The thiol-modified Au electrode was functionalized by carboxyl functionalized GO through intermolecular interactions, followed by chemical bonding with RBH. The developed nanocomposite was used as an electrochemical sensor for detecting Cu2+ in aqueous solution using electrochemical impedance spectroscopy analysis with a detection limit of 0.061 nM within the range from 0.1 to 50 nM. Furthermore, the interference from potentially interfering ions such as Hg2+, Ag+, Cr2+, Fe2+, Pb2+, Ba2+, Mn2+, Co2+, and Ni2+ associated with Cu2+ analysis could be effectively inhibited. In addition, the developed Cu2+ sensor could be reproduced up to 10 cycles. In this approach, the fluorescent probe RBH can be replaced by other fluorescein derivatives which could identify the corresponding ions, which makes the approach a widely applicable strategy for metal ion detection.
C1 [Kang, Mengmeng; Peng, Donglai; Zhang, Yuanchang; He, Linghao; Yan, Fufeng; Sun, Shumin; Fang, Shaoming; Wang, Peiyuan; Zhang, Zhihong] Zhengzhou Univ Light Ind, Henan Prov Key Lab Surface & Interface Sci, Zhengzhou 450001, Peoples R China.
   [Peng, Donglai; Yang, Yanqin; Fang, Shaoming; Wang, Peiyuan; Zhang, Zhihong] Zhengzhou Univ Light Ind, Henan Collaborat Innovat Ctr Environm Pollut Cont, Zhengzhou 450001, Peoples R China.
C3 Zhengzhou University of Light Industry; Zhengzhou University of Light
   Industry
RP Wang, PY (通讯作者)，Zhengzhou Univ Light Ind, Henan Prov Key Lab Surface & Interface Sci, 166 Sci Ave, Zhengzhou 450001, Peoples R China.
EM peiyuanwang@zzuli.edu.cn; mainzhh@163.com
OI Kang, Mengmeng/0000-0002-4934-1071; Wang, Peiyuan/0000-0002-0825-713X
FU Program for the National Natural Science Foundation of China (NSFC)
   [51173172, 21104070]; Science and Technology Opening Cooperation Project
   of Henan Province [132106000076]
FX This work was supported by the Program for the National Natural Science
   Foundation of China (NSFC: Account No. 51173172 and 21104070) and the
   Science and Technology Opening Cooperation Project of Henan Province
   (Account No. 132106000076).
CR Beija M, 2009, CHEM SOC REV, V38, P2410, DOI 10.1039/b901612k
   Campuzano S, 2002, J ELECTROANAL CHEM, V526, P92, DOI 10.1016/S0022-0728(02)00753-2
   Chen Q, 2008, SURF SCI, V602, P1256, DOI 10.1016/j.susc.2008.01.030
   Chen XQ, 2008, ORG LETT, V10, P5235, DOI 10.1021/ol8022598
   Chereddy NR, 2013, ANALYST, V138, P1130, DOI 10.1039/c2an36339a
   Chevalier M, 2014, ELECTROCHIM ACTA, V131, P96, DOI 10.1016/j.electacta.2013.12.023
   CHILKOTI A, 1991, CHEM MATER, V3, P51, DOI 10.1021/cm00013a016
   Dreyer DR, 2010, CHEM SOC REV, V39, P228, DOI 10.1039/b917103g
   Du D, 2011, ANAL CHEM, V83, P746, DOI 10.1021/ac101715s
   Duarte AT, 2013, TALANTA, V115, P55, DOI 10.1016/j.talanta.2013.04.036
   Dujols V, 1997, J AM CHEM SOC, V119, P7386, DOI 10.1021/ja971221g
   Ebenso EE, 2012, IND ENG CHEM RES, V51, P12940, DOI 10.1021/ie300965k
   Erdem A, 2010, ELECTROANAL, V22, P611, DOI 10.1002/elan.200900436
   Fairman B, 1996, FRESEN J ANAL CHEM, V355, P757
   Fang SM, 2014, NEW J CHEM, V38, P5935, DOI 10.1039/c4nj01347f
   Freger V, 2007, J MEMBRANE SCI, V302, P1, DOI 10.1016/j.memsci.2007.06.046
   Gebala M, 2009, ELECTROANAL, V21, P325, DOI 10.1002/elan.200804388
   Geim AK, 2007, NAT MATER, V6, P183, DOI 10.1038/nmat1849
   Geng P, 2008, ELECTROCHIM ACTA, V53, P4663, DOI 10.1016/j.electacta.2008.01.037
   Giovanni M, 2012, ANALYST, V137, P580, DOI 10.1039/c1an15910k
   Gong H, 2011, ANALYST, V136, P2242, DOI 10.1039/c1an15159b
   HUMMERS WS, 1958, J AM CHEM SOC, V80, P1339, DOI 10.1021/ja01539a017
   Jin WJ, 2014, FOOD CONTROL, V39, P185, DOI 10.1016/j.foodcont.2013.11.001
   Jung HS, 2011, CHEM COMMUN, V47, P5142, DOI 10.1039/c1cc10672d
   Karuppiah C, 2015, IONICS, V21, P231, DOI 10.1007/s11581-014-1161-9
   Kim HN, 2008, CHEM SOC REV, V37, P1465, DOI 10.1039/b802497a
   Kim YR, 2010, CHEM COMMUN, V46, P8448, DOI 10.1039/c0cc02528c
   Lee JA, 2008, SENSOR ACTUAT B-CHEM, V129, P372, DOI 10.1016/j.snb.2007.08.034
   Lisdat F, 2008, ANAL BIOANAL CHEM, V391, P1555, DOI 10.1007/s00216-008-1970-7
   Liu GP, 2014, ELECTROANAL, V26, P2732, DOI 10.1002/elan.201400439
   Liu YT, 2011, J MATER CHEM, V21, P18723, DOI 10.1039/c1jm13727a
   Liu YL, 2011, ORG BIOMOL CHEM, V9, P432, DOI 10.1039/c0ob00411a
   Machida M, 2006, CARBON, V44, P2681, DOI 10.1016/j.carbon.2006.04.003
   Mattusch J, 1998, ANAL CHEM, V70, P3649, DOI 10.1021/ac9802574
   Min MH, 2013, SENSOR ACTUAT B-CHEM, V188, P365, DOI 10.1016/j.snb.2013.07.017
   Ocana C, 2013, ANALYST, V138, P1995, DOI 10.1039/c3an36778a
   Park S, 2008, ACS NANO, V2, P572, DOI 10.1021/nn700349a
   Park S, 2009, NAT NANOTECHNOL, V4, P217, DOI [10.1038/nnano.2009.58, 10.1038/NNANO.2009.58]
   Pauliukaite R, 2010, ELECTROCHIM ACTA, V55, P6239, DOI 10.1016/j.electacta.2009.09.055
   Rettig R, 2008, J BIOMED MATER RES A, V85A, P167, DOI 10.1002/jbm.a.31550
   Seah M. P., 1980, Surface and Interface Analysis, V2, P222, DOI 10.1002/sia.740020607
   Shervedani RK, 2006, BIOELECTROCHEMISTRY, V69, P201, DOI 10.1016/j.bioelechem.2006.01.003
   Su PG, 1998, SPECTROCHIM ACTA B, V53, P699, DOI 10.1016/S0584-8547(98)00112-8
   Tlili C, 2005, TALANTA, V68, P131, DOI 10.1016/j.talanta.2005.04.069
   Tu DT, 2011, ANGEW CHEM INT EDIT, V50, P6306, DOI 10.1002/anie.201100303
   Tu YG, 2013, FOOD ANAL METHOD, V6, P667, DOI 10.1007/s12161-012-9494-3
   Vasu K, 2014, MATER RES EXPRESS, V1, DOI 10.1088/2053-1591/1/1/015001
   Weisener C, 2000, SURF INTERFACE ANAL, V30, P454, DOI 10.1002/1096-9918(200008)30:1<454::AID-SIA807>3.0.CO;2-1
   Wu JS, 2007, ORG LETT, V9, P907, DOI 10.1021/ol070109c
   Xiong EH, 2015, ANAL CHIM ACTA, V853, P242, DOI 10.1016/j.aca.2014.10.015
   Xu C, 2009, J SOLID STATE CHEM, V182, P2486, DOI 10.1016/j.jssc.2009.07.001
   Xu L, 2014, EUR J INORG CHEM, P3665, DOI 10.1002/ejic.201402051
   Xu RX, 2013, ANALYST, V138, P1812, DOI 10.1039/c3an36271j
   Yang ST, 2010, J COLLOID INTERF SCI, V351, P122, DOI 10.1016/j.jcis.2010.07.042
   Yang YK, 2005, J AM CHEM SOC, V127, P16760, DOI 10.1021/ja054855t
   Zhao GX, 2011, ENVIRON SCI TECHNOL, V45, P10454, DOI 10.1021/es203439v
   Zhao Y, 2009, ANAL CHEM, V81, P7022, DOI 10.1021/ac901127n
   Zhou Y, 2009, ORG LETT, V11, P4442, DOI 10.1021/ol901804n
   Zhu AW, 2011, CHEM COMMUN, V47, P4279, DOI 10.1039/c0cc05821a
   Zong CH, 2011, ANAL CHEM, V83, P3126, DOI 10.1021/ac2001324
NR 60
TC 22
Z9 22
U1 2
U2 110
PU ROYAL SOC CHEMISTRY
PI CAMBRIDGE
PA THOMAS GRAHAM HOUSE, SCIENCE PARK, MILTON RD, CAMBRIDGE CB4 0WF, CAMBS,
   ENGLAND
SN 1144-0546
EI 1369-9261
J9 NEW J CHEM
JI New J. Chem.
PY 2015
VL 39
IS 4
BP 3137
EP 3144
DI 10.1039/c5nj00157a
PG 8
WC Chemistry, Multidisciplinary
WE Science Citation Index Expanded (SCI-EXPANDED)
SC Chemistry
GA CF4TE
UT WOS:000352543800098
DA 2023-06-30
ER

PT J
AU Petrak, V
   Grieten, L
   Taylor, A
   Fendrych, F
   Ledvina, M
   Janssens, SD
   Nesladek, M
   Haenen, K
   Wagner, P
AF Petrak, Vaclav
   Grieten, Lars
   Taylor, Andrew
   Fendrych, Frantisek
   Ledvina, Miroslav
   Janssens, Stoffel D.
   Nesladek, Milos
   Haenen, Ken
   Wagner, Patrick
TI Monitoring of peptide induced disruption of artificial lipid membrane
   constructed on boron-doped nanocrystalline diamond by electrochemical
   impedance spectroscopy
SO PHYSICA STATUS SOLIDI A-APPLICATIONS AND MATERIALS SCIENCE
LA English
DT Article
DE biosensor; boron-doped nanocrystalline diamond; electrochemical
   impedance spectroscopy
ID ANTIMICROBIAL PEPTIDES; LABEL-FREE; SENSOR; BILAYERS; FILMS
AB With the rise of antibiotic resistance of pathogenic bacteria there is an increased demand for monitoring of the functionality of bacteria membranes, whose disruption can be induced by peptide lipid interactions. In this work we attempt to monitor formation and subsequent peptide induced disruption of supported lipid membranes (SLBs) on boron-doped nanocrystalline diamond (B-NCD). Electrochemical Impedance Spectroscopy (EIS) was used to study in situ changes related to lipid membrane formation and disruption by peptide-induced interactions. The observed impedance changes were minimal for oxidized B-NCD samples. The sensitivity for the detection of membrane formation and disruption was significantly higher for hydrogenated B-NCD surfaces. Data modelling indicates large differences in the structure of electrical double layer at the B-NCD/SLB interface for hydrogen and oxygen terminated B-NCD surfaces. For oxidized B-NCD surfaces, EIS changes are negligible. (C) 2011 WILEY-VCH Verlag GmbH & Co. KGaA, Weinheim
C1 [Petrak, Vaclav] Czech Tech Univ, Fac Biomed Engn, Sitna Sq 3105, Kladno 27201, Czech Republic.
   [Grieten, Lars; Janssens, Stoffel D.; Nesladek, Milos; Haenen, Ken; Wagner, Patrick] Hasselt Univ, IMO, B-3590 Diepenbeek, Belgium.
   [Taylor, Andrew; Fendrych, Frantisek] Acad Sci Czech Republ, Inst Phys, Vvi, Prague 8, Czech Republic.
   [Ledvina, Miroslav] Acad Sci Czech Republ, Inst Organ Chem & Biochem, Vvi, CR-16610 Prague 6, Czech Republic.
   [Nesladek, Milos; Haenen, Ken; Wagner, Patrick] Univ Hasselt, Inst Mat Res, IMEC, IMOMEC Div, B-3590 Diepenbeek, Belgium.
C3 Czech Technical University Prague; Hasselt University; Czech Academy of
   Sciences; Institute of Physics of the Czech Academy of Sciences; Czech
   Academy of Sciences; Institute of Organic Chemistry & Biochemistry of
   the Czech Academy of Sciences; Hasselt University; IMEC
RP Petrak, V (通讯作者)，Czech Tech Univ, Fac Biomed Engn, Sitna Sq 3105, Kladno 27201, Czech Republic.
EM vaclav.petrak@fbmi.cvut.cz
RI Haenen, Ken/G-8783-2011; Wagner, Patrick/K-6318-2015; Fendrych,
   Frantisek/G-8889-2014; Nesladek, Milos/U-3871-2019; Taylor, Andrew
   J/G-8893-2014; Petrák, Václav/H-1227-2014; Janssens,
   Stoffel/C-2861-2009; Taylor, Andrew J/HPF-9738-2023; Wagner,
   Patrick/M-8492-2019
OI Haenen, Ken/0000-0001-6711-7367; Taylor, Andrew J/0000-0002-6656-9748;
   Petrák, Václav/0000-0002-3580-8339; Janssens,
   Stoffel/0000-0001-5561-688X; Taylor, Andrew J/0000-0002-6656-9748;
   Wagner, Patrick/0000-0002-4028-3629; Grieten, Lars/0000-0001-5452-6137;
   Petrak, Vaclav/0000-0002-1284-3481
FU Academy of Sciences of the Czech Republic [KAN200100801, KAN400480701];
   European RD projects [238201 - MATCON, COST MP0901 - NanoTP]; CTU
   [CTU10/811700];  [MSM6840770012]
FX Financial support from the Academy of Sciences of the Czech Republic
   (grants KAN200100801 & KAN400480701), the European R&D projects (FP7 ITN
   Grant No. 238201 - MATCON and COST MP0901 - NanoTP) MSM6840770012
   "Transdisciplinary Research in the Field of Biomedical Engineering II."
   and CTU Grant No. CTU10/811700 are gratefully acknowledged. The Erasmus
   student exchange programme is also gratefully acknowledged.
CR Abouzari MRS, 2009, SOLID STATE IONICS, V180, P922, DOI 10.1016/j.ssi.2009.04.002
   Ang PK, 2009, ADV FUNCT MATER, V19, P109, DOI 10.1002/adfm.200800770
   Bijnens N, 2009, PHYS STATUS SOLIDI A, V206, P520, DOI 10.1002/pssa.200880485
   Brogden KA, 2005, NAT REV MICROBIOL, V3, P238, DOI 10.1038/nrmicro1098
   Castellana ET, 2006, SURF SCI REP, V61, P429, DOI 10.1016/j.surfrep.2006.06.001
   Dankerl M, 2011, PHYS REV LETT, V106, DOI 10.1103/PhysRevLett.106.196103
   DUFRENE YF, 1997, BIOCH BIOPHYS ACTA B, V20, P151
   Hartl A, 2007, J AM CHEM SOC, V129, P1287, DOI 10.1021/ja066543b
   Izadpanah A, 2005, J AM ACAD DERMATOL, V52, P381, DOI 10.1016/j.jaad.2004.08.026
   Janssens SD, 2011, NEW J PHYS, V13, DOI 10.1088/1367-2630/13/8/083008
   Kondo T, 2003, ELECTROCHIM ACTA, V48, P2739, DOI 10.1016/S0013-4686(03)00391-8
   Lohner K, 2005, COMB CHEM HIGH T SCR, V8, P241, DOI 10.2174/1386207053764576
   Maier F, 2000, PHYS REV LETT, V85, P3472, DOI 10.1103/PhysRevLett.85.3472
   Nebel CE, 2007, J PHYS D APPL PHYS, V40, P6443, DOI 10.1088/0022-3727/40/20/S21
   Neville F, 2004, J PHYS-CONDENS MAT, V16, pS2413, DOI 10.1088/0953-8984/16/26/014
   PLANT AL, 1994, BIOPHYS J, V67, P1126, DOI 10.1016/S0006-3495(94)80579-X
   Rezek B, 2010, BIOSENS BIOELECTRON, V26, P1307, DOI 10.1016/j.bios.2010.07.027
   Sackmann E, 1996, SCIENCE, V271, P43, DOI 10.1126/science.271.5245.43
   Steinem C, 2000, PHYS CHEM CHEM PHYS, V2, P4580, DOI 10.1039/b003865m
   Strobel P, 2004, NATURE, V430, P439, DOI 10.1038/nature02751
   Studer A, 2009, COLLOID SURFACE B, V73, P325, DOI 10.1016/j.colsurfb.2009.06.006
   Tossi A, 2000, BIOPOLYMERS, V55, P4
   Vermeeren V, 2007, LANGMUIR, V23, P13193, DOI 10.1021/la702143d
   Williams OA, 2008, DIAM RELAT MATER, V17, P1080, DOI 10.1016/j.diamond.2008.01.103
   Yang WS, 2004, LANGMUIR, V20, P6778, DOI 10.1021/la036460y
NR 25
TC 4
Z9 4
U1 1
U2 28
PU WILEY-V C H VERLAG GMBH
PI WEINHEIM
PA POSTFACH 101161, 69451 WEINHEIM, GERMANY
SN 1862-6300
EI 1862-6319
J9 PHYS STATUS SOLIDI A
JI Phys. Status Solidi A-Appl. Mat.
PD SEP
PY 2011
VL 208
IS 9
BP 2099
EP 2103
DI 10.1002/pssa.201100036
PG 5
WC Materials Science, Multidisciplinary; Physics, Applied; Physics,
   Condensed Matter
WE Science Citation Index Expanded (SCI-EXPANDED)
SC Materials Science; Physics
GA 827MW
UT WOS:000295433600017
OA Green Accepted
DA 2023-06-30
ER

PT J
AU Li, MJ
   Xiong, C
   Zheng, YN
   Liang, WB
   Yuan, R
   Chai, YQ
AF Li, Mengjie
   Xiong, Chuan
   Zheng, Yingning
   Liang, Wenbin
   Yuan, Ruo
   Chai, Yaqin
TI Ultrasensitive Photoelectrochemical Biosensor Based on DNA Tetrahedron
   as Nanocarrier for Efficient Immobilization of CdTe QDs-Methylene Blue
   as Signal Probe with Near-Zero Background Noise
SO ANALYTICAL CHEMISTRY
LA English
DT Article
ID DUPLEX-SPECIFIC NUCLEASE; ELECTROCHEMICAL DETECTION; SENSITIVE
   DETECTION; AMPLIFICATION; MICRORNAS; CELLS; NANOSTRUCTURES; BIOANALYSIS;
   IMMUNOASSAY; APTASENSOR
AB Usually, photoelectrochemical (PEC) assays were devoted to the direct modification of photoactive materials on sensing interface, thereby producing high initial signal and unneglected background noise, which could further result in low sensitivity and restricted detection limit during the detection of targets. In this work, a PEC biosensor with near-zero background noise was established for ultrasensitive microRNA-141 (miRNA-141) detection based on DNA tetrahedron (TET) as nanocarrier for efficient immobilization of CdTe quantum dots (QDs)-Methylene Blue (MB) (TET-QDs-MB complex) as signal probe. First, CdTe QDs as PEC signal indicator was bound to the TET through DNA hybridizations. Then, massive MB as PEC signal enhancer was attached to DNA duplex of the TET immobilized with CdTe QDs via intercalation. Thereafter, the as-prepared TET-QDs-MB complex was considered as an efficient PEC signal probe owing to its excellent photovoltaic properties, thereby avoiding direct modification of photoactive materials on sensing interface and producing a near-zero background noise to improve the sensitivity of this PEC biosensor. Besides, the detection sensitivity could be further improved with the help of the duplex specific nuclease (DSN) enzyme-assisted target cycling amplification strategy. The proposed PEC biosensor performs a wide linear range from 50 aM to 50 pM with a low detection limit of 17 aM for miRNA-141, paving a new and promising horizon for highly accurate and ultrasensitive monitoring of multifarious analytes such as proteins, DNAs, and miRNAs in bioanalysis and disease diagnosis.
C1 [Li, Mengjie; Xiong, Chuan; Zheng, Yingning; Liang, Wenbin; Yuan, Ruo; Chai, Yaqin] Southwest Univ, Key Lab Luminescent & Real Time Analyt Chem, Minist Educ, Coll Chem & Chem Engn, Chongqing 400715, Peoples R China.
C3 Southwest University - China
RP Yuan, R; Chai, YQ (通讯作者)，Southwest Univ, Key Lab Luminescent & Real Time Analyt Chem, Minist Educ, Coll Chem & Chem Engn, Chongqing 400715, Peoples R China.
EM yuanruo@swu.edu.cn; yqchai@swu.edu.cn
RI li, mengjie/GRS-3931-2022; Liang, Wenbin/L-6240-2016
OI Liang, Wenbin/0000-0002-9086-4974
FU NNSF of China [21575116, 21675129, 51473136, 21775124]; Fundamental
   Research Funds for the Central Universities, China [XDJK2018AA003]
FX This work was financially supported by the NNSF of China (21575116,
   21675129, 51473136, and 21775124) and the Fundamental Research Funds for
   the Central Universities (XDJK2018AA003), China.
CR Chen X, 2017, NANOSCALE, V9, P16357, DOI 10.1039/c7nr05577c
   Degliangeli F, 2014, J AM CHEM SOC, V136, P2264, DOI 10.1021/ja412152x
   Feng QM, 2017, ACS APPL MATER INTER, V9, P17638, DOI 10.1021/acsami.7b04553
   Hao N, 2015, CHEM COMMUN, V51, P13504, DOI 10.1039/c5cc05350a
   Hariri AA, 2015, NAT CHEM, V7, P295, DOI [10.1038/nchem.2184, 10.1038/NCHEM.2184]
   Koo KM, 2016, ANAL CHEM, V88, P2000, DOI 10.1021/acs.analchem.5b04795
   Li C, 2018, CHEM SCI, V9, P979, DOI 10.1039/c7sc04663d
   Li MJ, 2016, CHEM COMMUN, V52, P8138, DOI 10.1039/c6cc02791a
   Lv YF, 2015, NAT PROTOC, V10, P1508, DOI 10.1038/nprot.2015.078
   Ma ZY, 2016, ANAL CHEM, V88, P4183, DOI 10.1021/acs.analchem.6b00503
   Mathur D, 2017, CHEM MATER, V29, P5762, DOI 10.1021/acs.chemmater.7b00108
   Meng HM, 2016, CHEM SOC REV, V45, P2583, DOI 10.1039/c5cs00645g
   Meng HM, 2014, ACS NANO, V8, P6171, DOI 10.1021/nn5015962
   Ozhalici-Unal H, 2009, ACS NANO, V3, P425, DOI 10.1021/nn800727x
   Pang XH, 2017, ANAL CHEM, V89, P7950, DOI 10.1021/acs.analchem.7b01038
   Qiu ZL, 2018, ANAL CHEM, V90, P1021, DOI 10.1021/acs.analchem.7b04479
   Radi AE, 2006, J AM CHEM SOC, V128, P117, DOI 10.1021/ja053121d
   Tang YQ, 2016, CHEM COMMUN, V52, P13905, DOI 10.1039/c6cc07719f
   Wang CY, 2017, ANAL CHEM, V89, P12391, DOI 10.1021/acs.analchem.7b03486
   Wang HJ, 2017, ANAL CHEM, V89, P11076, DOI 10.1021/acs.analchem.7b03125
   Wang H, 2017, J MATER CHEM A, V5, P10599, DOI 10.1039/c7ta02691a
   Wang JP, 2017, ANAL CHEM, V89, P6900, DOI 10.1021/acs.analchem.7b01508
   Wang M, 2014, BIOSENS BIOELECTRON, V53, P232, DOI 10.1016/j.bios.2013.09.069
   Xie NL, 2017, ANALYST, V142, P3322, DOI 10.1039/c7an01154g
   Xie SB, 2016, ANAL CHEM, V88, P5218, DOI 10.1021/acs.analchem.6b00276
   Yan K, 2015, ANAL CHEM, V87, P12215, DOI 10.1021/acs.analchem.5b03139
   Yang RY, 2017, ACS APPL MATER INTER, V9, P42482, DOI 10.1021/acsami.7b10856
   Yin BC, 2012, J AM CHEM SOC, V134, P5064, DOI 10.1021/ja300721s
   Zhang C, 2014, ACS NANO, V8, P1130, DOI 10.1021/nn406039p
   Zhang N, 2018, ANAL CHEM, V90, P2341, DOI 10.1021/acs.analchem.7b04862
   Zhang N, 2016, ANAL CHEM, V88, P1990, DOI 10.1021/acs.analchem.5b04579
   Zhang P, 2017, ANAL CHEM, V89, P1338, DOI 10.1021/acs.analchem.6b04402
   Zheng YN, 2017, ANAL CHEM, V89, P9445, DOI 10.1021/acs.analchem.7b02270
   Zhou GB, 2014, ANAL CHEM, V86, P7843, DOI 10.1021/ac502276w
NR 34
TC 84
Z9 84
U1 24
U2 433
PU AMER CHEMICAL SOC
PI WASHINGTON
PA 1155 16TH ST, NW, WASHINGTON, DC 20036 USA
SN 0003-2700
EI 1520-6882
J9 ANAL CHEM
JI Anal. Chem.
PD JUL 3
PY 2018
VL 90
IS 13
BP 8211
EP 8216
DI 10.1021/acs.analchem.8b01641
PG 6
WC Chemistry, Analytical
WE Science Citation Index Expanded (SCI-EXPANDED)
SC Chemistry
GA GM3ML
UT WOS:000438008600058
PM 29879840
DA 2023-06-30
ER

PT J
AU Zong, SZ
   Cao, Y
   Zhou, YM
   Ju, HX
AF Zong, Shuizhen
   Cao, Yong
   Zhou, Yuming
   Ju, Huangxian
TI Reagentless biosensor for hydrogen peroxide based on immobilization of
   protein in zirconia nanoparticles enhanced grafted collagen matrix
SO BIOSENSORS & BIOELECTRONICS
LA English
DT Article
DE biosensor; direct electron transfer; grafted collagen; zirconia
   nanoparticles; myoglobin; hydrogen peroxide
ID PYROLYTIC-GRAPHITE ELECTRODES; DIRECT ELECTROCHEMISTRY;
   HORSERADISH-PEROXIDASE; HEME-PROTEINS; GOLD ELECTRODE; CYTOCHROME-C;
   FILMS; ELECTROCATALYSIS; MYOGLOBIN; HEMOGLOBIN
AB A novel matrix, zirconia nanoparticles enhanced grafted collagen (ZrO2-grafted collagen) hybrid composite, for immobilization of protein and biosensing was developed. The scanning electron microscopy, UV-vis and Fourier transform infrared spectra, and electrochemical measurements showed that the matrix was well biocompatible and could retain the bioactivity of immobilized protein to a large extent. The direct electron transfer of the immobilized myoglobin (Mb) exhibited a couple of stable and well-defined redox peaks with the formal potential of -336 mV (versus SCE) in 0.1 M pH 7.0 PBS. This matrix could accelerate the electron transfer between Mb and the electrode with a surface-controlled process and an electron transfer rate constant of 3.58 +/- 0.35 s(-1) at 10-500 mV s(-1). The Mb immobilized in the matrix showed a high thermal stability up to 70 degrees C and an electrocatalytic activity to the reduction of hydrogen peroxide (H2O2) without the help of an electron mediator. The linear response range of the biosensor to H2O2 concentration was from 1.0 to 85.0 mu M with the limit of detection of 0.63 mu M at a signal-to-noise ratio of 3 sigma. The biosensor exhibited high sensitivity, acceptable stability and reproducibility. This work opened a way for the further study on the direct electron transfer and biosensing application of the immobilized protein in collagen-related matrices. (c) 2006 Elsevier B.V. All rights reserved.
C1 Nanjing Univ, MOE Key Lab Analyt Chem Life Sci, Sch Chem & Chem Engn, Nanjing 210093, Peoples R China.
   Changshu Inst Technol, Dept Chem, Changshu 215500, Peoples R China.
   SE Univ, Dept Chem & Chem Engn, Nanjing 210096, Peoples R China.
C3 Nanjing University; Changshu Institute of Technology; Southeast
   University - China
RP Ju, HX (通讯作者)，Nanjing Univ, MOE Key Lab Analyt Chem Life Sci, Sch Chem & Chem Engn, Nanjing 210093, Peoples R China.
EM hxju@nju.edu.cn
RI zhou, yong/P-3154-2015; Ju, Huangxian/B-2265-2010
OI zhou, yong/0000-0002-2531-6576; Ju, Huangxian/0000-0002-6741-5302; Zhou,
   Yuming/0000-0001-9958-455X
CR ARMSTRONG FA, 1988, ACCOUNTS CHEM RES, V21, P407, DOI 10.1021/ar00155a004
   Berisio R, 2004, J AM CHEM SOC, V126, P11402, DOI 10.1021/ja047069h
   Cai WY, 2006, CHEM MATER, V18, P279, DOI 10.1021/cm051442i
   Cao Y, 2004, ADV MATER, V16, P1189, DOI 10.1002/adma.200400028
   Chattopadhyay K, 2001, BIOELECTROCHEMISTRY, V53, P17, DOI 10.1016/S0302-4598(00)00092-1
   Chen XL, 1999, LANGMUIR, V15, P7022, DOI 10.1021/la990239x
   Connolly S, 1999, COORDIN CHEM REV, V185-6, P277, DOI 10.1016/S0010-8545(98)00274-4
   Dai ZH, 2005, ELECTROANAL, V17, P862, DOI 10.1002/elan.200403163
   Gan X, 2004, CHEMBIOCHEM, V5, P1686, DOI 10.1002/cbic.200400080
   He PL, 2004, LANGMUIR, V20, P722, DOI 10.1021/la035006r
   Hu NF, 1997, LANGMUIR, V13, P4119, DOI 10.1021/la970129v
   Jia NQ, 2005, J ELECTROANAL CHEM, V580, P213, DOI 10.1016/j.jelechem.2005.03.029
   KAMIN RA, 1980, ANAL CHEM, V52, P1198, DOI 10.1021/ac50058a010
   Kinberger GA, 2002, J AM CHEM SOC, V124, P15162, DOI 10.1021/ja021203l
   Koide T, 2002, J AM CHEM SOC, V124, P9388, DOI 10.1021/ja026182+
   Kroning S, 2004, ELECTROANAL, V16, P253, DOI 10.1002/elan.200402780
   LAVIRON E, 1979, J ELECTROANAL CHEM, V101, P19, DOI 10.1016/S0022-0728(79)80075-3
   Lecomte A, 1998, J NON-CRYST SOLIDS, V225, P120, DOI 10.1016/S0022-3093(98)00107-0
   Lisdat F, 1999, ELECTROCHEM COMMUN, V1, P65, DOI 10.1016/S1388-2481(99)00006-5
   Liu HH, 2004, BIOSENS BIOELECTRON, V20, P294, DOI 10.1016/j.bios.2004.01.015
   Liu HY, 2004, LANGMUIR, V20, P10700, DOI 10.1021/la0488598
   Liu SQ, 2004, BIOSENS BIOELECTRON, V19, P963, DOI 10.1016/j.bios.2003.08.025
   Liu SQ, 2003, ELECTROANAL, V15, P1488, DOI 10.1002/elan.200302722
   Liu SQ, 2002, ANAL BIOCHEM, V307, P110, DOI 10.1016/S0003-2697(02)00014-3
   Liu XJ, 2006, SENSOR ACTUAT B-CHEM, V113, P106, DOI 10.1016/j.snb.2005.02.029
   NASSAR AEF, 1995, ANAL CHEM, V67, P2386, DOI 10.1021/ac00110a010
   Qian L, 2006, TALANTA, V68, P721, DOI 10.1016/j.talanta.2005.05.030
   Ray A, 2005, LANGMUIR, V21, P7456, DOI 10.1021/la050422s
   Se K, 2004, POLYMER, V45, P79, DOI 10.1016/j.polymer.2003.11.015
   Shan WJ, 2005, ELECTROCHIM ACTA, V51, P432, DOI 10.1016/j.electacta.2005.04.039
   Sun H, 2000, ELECTROANAL, V12, P1064, DOI 10.1002/1521-4109(200009)12:13<1064::AID-ELAN1064>3.0.CO;2-F
   Wang HY, 2002, SENSOR ACTUAT B-CHEM, V84, P214, DOI 10.1016/S0925-4005(02)00027-8
   Wang LW, 2001, J COLLOID INTERF SCI, V236, P166, DOI 10.1006/jcis.2000.7381
   Wang SF, 2005, LANGMUIR, V21, P9260, DOI 10.1021/la050947k
   Wu YH, 2006, ANAL CHIM ACTA, V558, P179, DOI 10.1016/j.aca.2005.11.031
   Xiao Y, 2000, ANAL BIOCHEM, V278, P22, DOI 10.1006/abio.1999.4360
   Xiao ZG, 1999, ELECTROCHEM COMMUN, V1, P309, DOI 10.1016/S1388-2481(99)00054-5
   Yu JH, 2002, ANAL CHEM, V74, P3579, DOI 10.1021/ac011290k
   Zhang HM, 2001, BIOELECTROCHEMISTRY, V53, P97, DOI 10.1016/S0302-4598(00)00127-6
   Zhang Y, 2004, ELECTROCHIM ACTA, V49, P1981, DOI 10.1016/j.electacta.2003.12.028
   Zhao G, 2005, ELECTROCHEM COMMUN, V7, P724, DOI 10.1016/j.elecom.2005.04.026
   ZHOU HX, 1994, J AM CHEM SOC, V116, P10362, DOI 10.1021/ja00102a002
   Zhou YL, 2002, LANGMUIR, V18, P211, DOI 10.1021/la010834a
NR 43
TC 47
Z9 50
U1 0
U2 27
PU ELSEVIER ADVANCED TECHNOLOGY
PI OXFORD
PA OXFORD FULFILLMENT CENTRE THE BOULEVARD, LANGFORD LANE, KIDLINGTON,
   OXFORD OX5 1GB, OXON, ENGLAND
SN 0956-5663
EI 1873-4235
J9 BIOSENS BIOELECTRON
JI Biosens. Bioelectron.
PD MAR 15
PY 2007
VL 22
IS 8
BP 1776
EP 1782
DI 10.1016/j.bios.2006.08.032
PG 7
WC Biophysics; Biotechnology & Applied Microbiology; Chemistry, Analytical;
   Electrochemistry; Nanoscience & Nanotechnology
WE Science Citation Index Expanded (SCI-EXPANDED)
SC Biophysics; Biotechnology & Applied Microbiology; Chemistry;
   Electrochemistry; Science & Technology - Other Topics
GA 142US
UT WOS:000244676300029
PM 17029781
DA 2023-06-30
ER

PT J
AU Ma, F
   Rehman, A
   Sims, M
   Zeng, XQ
AF Ma, Fen
   Rehman, Abdul
   Sims, Matthew
   Zeng, Xiangqun
TI Antimicrobial Susceptibility Assays Based on the Quantification of
   Bacterial Lipopolysaccharides via a Label Free Lectin Biosensor
SO ANALYTICAL CHEMISTRY
LA English
DT Article
ID CEFTRIAXONE RO 13-9904; ESCHERICHIA-COLI; TETRACYCLINE RESISTANCE;
   MASS-SPECTROMETRY; TIME; CIPROFLOXACIN; ANTIBIOTICS; RELEASE; BINDING;
   GENE
AB A label free lectin biosensor developed in our laboratory that can quantitatively measure the binding between the lectin immobilized at the carbohydrate sensor surface and the lipopolysaccharide (LPS) on Gram-negative bacteria was demonstrated for an antibiotic susceptibility assay. The biosensor utilizes a polythiophene interface containing fused quinone moieties glycosylated to form a carbohydrate platform for the immobilization of Concanavalin A (Con A) and is capable of LPS binding measurements via orthogonal quartz crystal microbalance and electrochemical readouts (EQCM). Such orthogonal transduction provides cross-validation, better sensor sensitivity, and a large dynamic range of the measurements. We have applied this label free lectin biosensor for a new antibiotic susceptibility assay by characterizing the antimicrobial activities of various antibiotics (i.e., ciprofloxacin, ceftriaxone, and tetracycline) against Escherichia coli W1485 as a model system. The label free biosensor allows both end point and real time measurements of antibiotic effects on the bacterial cell surface LPS, which is shown to correlate to their antibiotic effects. At the end point, after 18 h incubation of bacterial cells with these three antibiotics respectively, the bacterial LPS binding signal was reduced to 23%, 27%, and 38%, respectively, for the three antibiotics, indicating that ciprofloxacin is the most effective against this E. coli strain. Real time measurements at the 1 h time point showed a similar trend with a reduction of binding to 91%, 93%, and 95%, respectively. From the binding kinetic of these measurements, the relaxation time (tau) was obtained, where higher value means slow binding interactions between the lectin and the bacterial LPS. The obtained order of tau, (i.e., tau(ciprofloxacin) > tau(ceftriaxone) > tau(tetracycline)) again indicated that ciprofloxacin has more bactericidal activity than the other two antibiotics with the same concentrations. Thus, we are able to establish that the reduction in the binding of LPS with the lectin Con A sensor upon exposure to various antibiotics has a direct relation with the antibiotic dosages making this label free biosensor assay promising for therapeutic management of these drugs as well as for applications in antibiotic research and development.
C1 [Ma, Fen; Rehman, Abdul; Zeng, Xiangqun] Oakland Univ, Dept Chem, Rochester, MI 48309 USA.
   [Sims, Matthew] William Beaumont Hosp, Royal Oak, MI 48073 USA.
   [Sims, Matthew] Oakland Univ, William Beaumont Sch Med, Rochester, MI 48309 USA.
C3 Oakland University; Beaumont Health; Oakland University
RP Zeng, XQ (通讯作者)，Oakland Univ, Dept Chem, Rochester, MI 48309 USA.
EM zeng@oakland.edu
RI Rehman, Abdul/HIZ-6275-2022
FU Oakland University REF
FX X. Zeng thanks Oakland University REF for supporting this work. We thank
   Dr. Yongan Tang and Mr. Lu Lin for their technical assistance in
   performing AFM and FTIR measurements, respectively.
CR Alanis AJ, 2005, ARCH MED RES, V36, P697, DOI 10.1016/j.arcmed.2005.06.009
   Andrews JM, 2001, J ANTIMICROB CHEMOTH, V48, P5, DOI 10.1093/jac/48.suppl_1.5
   Bernabeu S, 2012, DIAGN MICR INFEC DIS, V74, P88, DOI 10.1016/j.diagmicrobio.2012.05.021
   BESKID G, 1981, ANTIMICROB AGENTS CH, V20, P159, DOI 10.1128/AAC.20.2.159
   CHALKLEY LJ, 1985, ANTIMICROB AGENTS CH, V28, P331, DOI 10.1128/AAC.28.2.331
   Cornaglia G, 2007, INT J ANTIMICROB AG, V29, P380, DOI 10.1016/j.ijantimicag.2006.10.008
   EVANS ME, 1993, J INFECT DIS, V167, P1336, DOI 10.1093/infdis/167.6.1336
   Gibbons S, 2000, PHYTOTHER RES, V14, P139, DOI 10.1002/(SICI)1099-1573(200003)14:2&lt;139::AID-PTR608&gt;3.0.CO;2-8
   HANCOCK REW, 1988, EUR J CLIN MICROBIOL, V7, P713, DOI 10.1007/BF01975036
   Hrabak J, 2013, CLIN MICROBIOL REV, V26, P103, DOI 10.1128/CMR.00058-12
   KLASTERSKY J, 1982, REV INFECT DIS, V4, P294
   KNAPP CC, 1988, ANTIMICROB AGENTS CH, V32, P1896, DOI 10.1128/AAC.32.12.1896
   Knapp CW, 2010, ENVIRON SCI TECHNOL, V44, P580, DOI 10.1021/es901221x
   Lazcka O, 2007, BIOSENS BIOELECTRON, V22, P1205, DOI 10.1016/j.bios.2006.06.036
   LEIVE L, 1974, ANN NY ACAD SCI, V235, P109, DOI 10.1111/j.1749-6632.1974.tb43261.x
   LEWIN CS, 1991, J MED MICROBIOL, V34, P19, DOI 10.1099/00222615-34-1-19
   Ma F, 2015, ANAL CHEM, V87, P1560, DOI 10.1021/ac502712q
   Mancini N, 2010, CLIN MICROBIOL REV, V23, P235, DOI 10.1128/CMR.00043-09
   NEU HC, 1981, ANTIMICROB AGENTS CH, V19, P414, DOI 10.1128/AAC.19.3.414
   Penno MAS, 2009, RAPID COMMUN MASS SP, V23, P2656, DOI 10.1002/rcm.4167
   Porco A, 1997, J BACTERIOL, V179, P1584, DOI 10.1128/jb.179.5.1584-1590.1997
   Ross JI, 1998, ANTIMICROB AGENTS CH, V42, P1702, DOI 10.1128/AAC.42.7.1702
   Salcido R, 2010, ADV SKIN WOUND CARE, V23, P439, DOI 10.1097/01.ASW.0000383221.79771.48
   Shen ZH, 2007, ANAL CHEM, V79, P2312, DOI 10.1021/ac061986j
   Smith RD, 2002, B WORLD HEALTH ORGAN, V80, P126
   STEVENSON G, 1994, J BACTERIOL, V176, P4144, DOI 10.1128/JB.176.13.4144-4156.1994
   STORM DR, 1977, ANNU REV BIOCHEM, V46, P723, DOI 10.1146/annurev.bi.46.070177.003451
   Tan L, 2014, BIOSENS BIOELECTRON, V56, P151, DOI 10.1016/j.bios.2014.01.004
   Trautmann M, 1998, J ANTIMICROB CHEMOTH, V41, P163, DOI 10.1093/jac/41.2.163
   Velkov T, 2013, FUTURE MICROBIOL, V8, P711, DOI [10.2217/FMB.13.39, 10.2217/fmb.13.39]
   Viveiros M, 2005, ANTIMICROB AGENTS CH, V49, P3578, DOI 10.1128/AAC.49.8.3578-3582.2005
   Walsh ME, 2001, TALANTA, V54, P427, DOI 10.1016/S0039-9140(00)00541-5
   Wang Q, 2014, PLOS ONE, V9, DOI 10.1371/journal.pone.0094829
   White RL, 1996, ANTIMICROB AGENTS CH, V40, P1914, DOI 10.1128/AAC.40.8.1914
   Williams J. D., 1979, ANTIBIOTIC INTERACTI
   Yu H, 2006, J APPL MICROBIOL, V101, P1323, DOI 10.1111/j.1365-2672.2006.03033.x
   ZEILER HJ, 1985, ANTIMICROB AGENTS CH, V28, P524, DOI 10.1128/AAC.28.4.524
   Zervosen A, 2012, MOLECULES, V17, P12478, DOI 10.3390/molecules171112478
NR 38
TC 28
Z9 28
U1 0
U2 80
PU AMER CHEMICAL SOC
PI WASHINGTON
PA 1155 16TH ST, NW, WASHINGTON, DC 20036 USA
SN 0003-2700
EI 1520-6882
J9 ANAL CHEM
JI Anal. Chem.
PD APR 21
PY 2015
VL 87
IS 8
BP 4385
EP 4393
DI 10.1021/acs.analchem.5b00165
PG 9
WC Chemistry, Analytical
WE Science Citation Index Expanded (SCI-EXPANDED)
SC Chemistry
GA CG6RF
UT WOS:000353429200048
PM 25735847
DA 2023-06-30
ER

PT J
AU Yao, JL
   Liu, YJ
   Jiang, BY
   Yuan, R
   Xiang, Y
AF Yao, Jianglong
   Liu, Yujie
   Jiang, Bingying
   Yuan, Ruo
   Xiang, Yun
TI An aptamer triple helix molecular switch for sensitive electrochemical
   assay of lipocalin 1 biomarker via dual signal amplifications
SO ANALYST
LA English
DT Article
AB Sensitively monitoring the concentration change of lipocalin 1 (LCN1) can provide data support for accurately diagnosing diabetic retinopathy and efficacy of treatment. Using a new aptamer triplex switch (ATS) probe and catalytic hairpin assembly (CHA) and hybridization chain reaction (HCR) dual signal amplifications, a highly sensitive electrochemical and enzyme-free biosensor for detecting LCN1 is reported. The ATS probes recognize and bind LCN1 to change its structure and release ssDNA sequences, which trigger the capture of methylene blue (MB)-tagged DNA on the sensor electrode via the CHA and HCR reactions. These MB tags are then subjected to electrochemical measurements to obtain highly amplified current outputs to sensitively detect LCN1 from 5 pM to 1 nM with a detection limit of 0.85 pM. This sensor also exhibits high interfering protein discrimination capability and can be employed to monitor low levels of LCN1 in diluted tear samples. Our established sensor significantly outperforms current major LCN1 detection methods based on immunoassays and thus holds promising potential for evaluating the severity of diabetic retinopathy and monitoring treatment response.
C1 [Yao, Jianglong; Liu, Yujie; Jiang, Bingying] Chongqing Univ Technol, Sch Chem & Chem Engn, Chongqing 400054, Peoples R China.
   [Yuan, Ruo; Xiang, Yun] Southwest Univ, Minist Educ, Key Lab Luminescence Anal & Mol Sensing, Sch Chem & Chem Engn, Chongqing 400715, Peoples R China.
C3 Chongqing University of Technology; Southwest University - China
RP Jiang, BY (通讯作者)，Chongqing Univ Technol, Sch Chem & Chem Engn, Chongqing 400054, Peoples R China.; Xiang, Y (通讯作者)，Southwest Univ, Minist Educ, Key Lab Luminescence Anal & Mol Sensing, Sch Chem & Chem Engn, Chongqing 400715, Peoples R China.
EM jiangby@cqut.edu.cn; yunatswu@swu.edu.cn
FU National Natural Science Foundation of China [22276019]; Chongqing
   Science and Technology Commission of China [cstc2021jcyj-msxm1186];
   Graduate student education development project of Chongqing University
   of Technology [gzlcx20233162]
FX This work was supported by National Natural Science Foundation of China
   (No. 22276019), Chongqing Science and Technology Commission of China
   (cstc2021jcyj-msxm1186) and Graduate student education development
   project of Chongqing University of Technology (gzlcx20233162).
CR Aljohani MM, 2022, MOLECULES, V27, DOI 10.3390/molecules27020383
   Bagheri E, 2018, BIOSENS BIOELECTRON, V111, P1, DOI 10.1016/j.bios.2018.03.070
   Bi S, 2017, CHEM SOC REV, V46, P4281, DOI 10.1039/c7cs00055c
   Bohrmann L, 2022, THERANOSTICS, V12, P4010, DOI 10.7150/thno.72949
   Cai RF, 2021, SENSOR ACTUAT B-CHEM, V326, DOI 10.1016/j.snb.2020.128842
   Chen ZQ, 2018, BIOSENS BIOELECTRON, V113, P1, DOI 10.1016/j.bios.2018.04.046
   Chu YX, 2019, ANAL CHEM, V91, P3619, DOI 10.1021/acs.analchem.8b05610
   Couturier A, 2019, OPHTHALMOLOGY, V126, P1685, DOI 10.1016/j.ophtha.2019.06.022
   Dou BT, 2015, ANALYST, V140, P5981, DOI 10.1039/c5an01006c
   ELLINGTON AD, 1990, NATURE, V346, P818, DOI 10.1038/346818a0
   Gao SX, 2020, BIOSENS BIOELECTRON, V169, DOI 10.1016/j.bios.2020.112607
   Gao SX, 2019, ANAL CHEM, V91, P1610, DOI 10.1021/acs.analchem.8b05094
   Guzman JMCC, 2020, BIOSENSORS-BASEL, V10, DOI 10.3390/bios10100130
   Islam MM, 2020, COMPUT METH PROG BIO, V191, DOI 10.1016/j.cmpb.2020.105320
   Jing-Xu, 2018, CELL PHYSIOL BIOCHEM, V48, P705, DOI 10.1159/000491897
   Liu RB, 2022, TRENDS FOOD SCI TECH, V123, P355, DOI 10.1016/j.tifs.2022.03.025
   Liu SD, 2023, FOOD CHEM, V410, DOI 10.1016/j.foodchem.2023.135450
   Liu YX, 2021, INT J NANOMED, V16, P1391, DOI 10.2147/IJN.S294807
   Moutsiopoulou A, 2019, SMALL, V15, DOI 10.1002/smll.201902248
   Muqit MMK, 2019, JAMA NETW OPEN, V2, DOI 10.1001/jamanetworkopen.2019.16285
   Nie YM, 2019, ANAL CHEM, V91, P3452, DOI 10.1021/acs.analchem.8b05001
   Pan JF, 2018, TALANTA, V189, P370, DOI 10.1016/j.talanta.2018.07.024
   Rodrigues E, 2020, IEEE J BIOMED HEALTH, V24, P3507, DOI 10.1109/JBHI.2020.2999257
   Rosenberg JB, 2017, NEW ENGL J MED, V376, P1587, DOI 10.1056/NEJMe1701820
   Shi K, 2015, ANAL CHEM, V87, P8578, DOI 10.1021/acs.analchem.5b02418
   Silva PS, 2022, JAMA OPHTHALMOL, V140, P936, DOI 10.1001/jamaophthalmol.2022.3130
   Sun HB, 2021, SENSOR ACTUAT B-CHEM, V337, DOI 10.1016/j.snb.2021.129791
   Sun XX, 2020, J MATER CHEM B, V8, P6027, DOI 10.1039/d0tb00476f
   TUERK C, 1990, SCIENCE, V249, P505, DOI 10.1126/science.2200121
   Wang HM, 2018, CHEM SCI, V9, P5842, DOI 10.1039/c8sc01981a
   Wang J. Y., 2019, LAB CHIP, V20
   Wang JC, 2017, BIOSENS BIOELECTRON, V89, P701, DOI 10.1016/j.bios.2016.11.014
   Wintergerst MWM, 2020, OPHTHALMOLOGY, V127, P1529, DOI 10.1016/j.ophtha.2020.05.025
   Wu MY, 2018, OXID MED CELL LONGEV, V2018, DOI 10.1155/2018/3420187
   Xu JH, 2022, ANAL CHEM, V94, P11441, DOI 10.1021/acs.analchem.2c02848
   Xu ZH, 2018, AM J CHINESE MED, V46, P1421, DOI 10.1142/S0192415X1850074X
   Zheng J, 2011, ANAL CHEM, V83, P6586, DOI 10.1021/ac201314y
   Zhou L, 2012, J PROTEOMICS, V75, P3877, DOI 10.1016/j.jprot.2012.04.053
NR 38
TC 0
Z9 0
U1 2
U2 2
PU ROYAL SOC CHEMISTRY
PI CAMBRIDGE
PA THOMAS GRAHAM HOUSE, SCIENCE PARK, MILTON RD, CAMBRIDGE CB4 0WF, CAMBS,
   ENGLAND
SN 0003-2654
EI 1364-5528
J9 ANALYST
JI Analyst
PD JUN 12
PY 2023
VL 148
IS 12
BP 2739
EP 2744
DI 10.1039/d3an00524k
EA MAY 2023
PG 6
WC Chemistry, Analytical
WE Science Citation Index Expanded (SCI-EXPANDED)
SC Chemistry
GA I4TJ2
UT WOS:000997877200001
PM 37255030
DA 2023-06-30
ER

PT J
AU Al Mamun, M
   Wahab, YA
   Hossain, MAM
   Hashem, A
   Johan, MR
AF Al Mamun, Mohammad
   Wahab, Yasmin Abdul
   Hossain, M. A. Motalib
   Hashem, Abu
   Johan, Mohd Rafie
TI Electrochemical biosensors with Aptamer recognition layer for the
   diagnosis of pathogenic bacteria: Barriers to commercialization and
   remediation
SO TRAC-TRENDS IN ANALYTICAL CHEMISTRY
LA English
DT Review
DE Aptamers; Nanomaterials; Functionalization; Potentiometric;
   Non-potentiometric; Aptasensors; Pathogenic bacteria; Commercialization
ID ROLLING CIRCLE AMPLIFICATION; ESCHERICHIA-COLI O157-H7; LABEL-FREE
   DETECTION; SALMONELLA-TYPHIMURIUM; STAPHYLOCOCCUS-AUREUS; RAPID
   DETECTION; ULTRASENSITIVE DETECTION; MOUTHGUARD BIOSENSOR; SENSITIVE
   DETECTION; NANOPOROUS GOLD
AB One of the serious public health threats is pathogenic bacteria due to the lack of affordable and early stage diagnosis and treatment. The existing diagnostic methods are tedious, time-consuming, expensive, and labor-intensive. Therefore, there is an urgent need for achieving simple, low-cost, precise, and rapid detection methods. Besides a plethora of efforts to meet those promises, electrochemical biosensors technologies with aptamers (synthetic ssDNA or ssRNA) recognition moieties have emerged as a promising sensing platform for bacterial diagnosis. In this review, we have comprehensively discussed the recent advances of different potentiometric and non-potentiometric electrochemical aptasensors emphasizing their surface designs, functionalization, and significant performance for the detection of pathogenic bacteria. At the end of this review, various quality advancements of aptasensors technologies, prospects, challenges, and boundaries of commercialization with research directions have been focused on and summarized. (c) 2021 Elsevier B.V. All rights reserved.
C1 [Al Mamun, Mohammad; Wahab, Yasmin Abdul; Hossain, M. A. Motalib; Hashem, Abu; Johan, Mohd Rafie] Univ Malaya, Inst Adv Studies, Nanotechnol & Catalysis Res Ctr, Kuala Lumpur 50603, Malaysia.
   [Al Mamun, Mohammad] Jagannath Univ, Dept Chem, Dhaka 1100, Bangladesh.
   [Hashem, Abu] Natl Inst Biotechnol, Microbial Biotechnol Div, Dhaka 1349, Bangladesh.
C3 Universiti Malaya; National Institute of Biotechnology (NIB)
RP Al Mamun, M (通讯作者)，Univ Malaya, Inst Adv Studies, Nanotechnol & Catalysis Res Ctr, Kuala Lumpur 50603, Malaysia.
EM zithrox@gmail.com; yasminaw@um.edu.my
RI Hashem, Abu/M-2450-2019; Hashem, Dr. Abu/V-1723-2018; JOHAN, MOHD
   RAFIE/B-9106-2010; Wahab, Yasmin Abdul/S-2428-2018; Al Mamun,
   Mohammad/GXF-7412-2022; Hossain, M. A. Motalib/A-1707-2019
OI Hashem, Abu/0000-0002-0033-7346; Hashem, Dr. Abu/0000-0002-0033-7346;
   JOHAN, MOHD RAFIE/0000-0003-1133-9977; Hossain, M. A.
   Motalib/0000-0003-2590-5394; Al Mamun, Mohammad/0000-0003-2881-8034
FU University of Malaya [ST030-2019, RU001-2020]
FX The authors extend their appreciation to the University of Malaya for
   funding this work under grant number ST030-2019 and RU001-2020 in
   addition to the Bangabandhu Science and Technology Fellowship 2020-21.
CR Abbaspour A, 2015, BIOSENS BIOELECTRON, V68, P149, DOI 10.1016/j.bios.2014.12.040
   Abdel-Hamid I, 1999, ANAL CHIM ACTA, V399, P99, DOI 10.1016/S0003-2670(99)00580-2
   Abrar Md Abu, 2016, Sci Rep, V6, P30565, DOI 10.1038/srep30565
   Altay C, 2017, TALANTA, V164, P175, DOI 10.1016/j.talanta.2016.11.012
   Appaturi JN, 2020, ANAL BIOCHEM, V589, DOI 10.1016/j.ab.2019.113489
   Arakawa T, 2016, BIOSENS BIOELECTRON, V84, P106, DOI 10.1016/j.bios.2015.12.014
   Arora P, 2011, BIOSENS BIOELECTRON, V28, P1, DOI 10.1016/j.bios.2011.06.002
   Arshavsky-Graham S, 2020, ANALYST, V145, P4991, DOI 10.1039/d0an00178c
   Arugula MA, 2014, MEAS SCI TECHNOL, V25, DOI 10.1088/0957-0233/25/3/032001
   Aycicek H, 2004, FOOD CONTROL, V15, P253, DOI 10.1016/S0956-7135(03)00064-1
   Baeumner AJ, 2003, BIOSENS BIOELECTRON, V18, P405, DOI 10.1016/S0956-5663(02)00162-8
   Bagheryan Z, 2016, BIOSENS BIOELECTRON, V80, P566, DOI 10.1016/j.bios.2016.02.024
   Bandodkar AJ, 2018, BIOSENS BIOELECTRON, V101, P181, DOI 10.1016/j.bios.2017.10.019
   Bandodkar AJ, 2016, ACS SENSORS, V1, P464, DOI 10.1021/acssensors.6b00250
   Basnar B, 2006, ANAL CHEM, V78, P3638, DOI 10.1021/ac052289e
   Benchoufi M, 2017, TRIALS, V18, DOI 10.1186/s13063-017-2035-z
   Bertok T, 2016, LANGMUIR, V32, P7070, DOI 10.1021/acs.langmuir.6b01456
   Bertok T, 2014, INT J ELECTROCHEM SC, V9, P890
   Boonyasit Y, 2016, ANAL CHIM ACTA, V936, P1, DOI 10.1016/j.aca.2016.05.047
   Brosel-Oliu S, 2019, ANAL CHIM ACTA, V1088, P1, DOI 10.1016/j.aca.2019.09.026
   Brosel-Oliu S, 2018, SENSOR ACTUAT B-CHEM, V255, P2988, DOI 10.1016/j.snb.2017.09.121
   Cate DM, 2015, ANAL CHEM, V87, P19, DOI 10.1021/ac503968p
   Celikbas E, 2019, BIOSENSORS-BASEL, V9, DOI 10.3390/bios9040118
   Chaibun T, 2021, NAT COMMUN, V12, DOI 10.1038/s41467-021-21121-7
   Chen CS, 2006, TALANTA, V69, P232, DOI 10.1016/j.talanta.2005.09.036
   Cheng L, 2015, ANAL BIOCHEM, V491, P31, DOI 10.1016/j.ab.2015.08.023
   Couniot N, 2015, LAB CHIP, V15, P3183, DOI 10.1039/c5lc00090d
   Neves MMPD, 2018, CURR OPIN ELECTROCHE, V10, P107, DOI 10.1016/j.coelec.2018.05.002
   Das R, 2019, ANAL BIOANAL CHEM, V411, P1229, DOI 10.1007/s00216-018-1555-z
   de Boer E, 1999, INT J FOOD MICROBIOL, V50, P119, DOI 10.1016/S0168-1605(99)00081-1
   del Rio JS, 2019, NAT NANOTECHNOL, V14, P1143, DOI 10.1038/s41565-019-0566-z
   Ding JW, 2014, ANAL CHEM, V86, P9412, DOI 10.1021/ac502335g
   Dinshaw IJ, 2017, J ELECTROANAL CHEM, V806, P88, DOI 10.1016/j.jelechem.2017.10.054
   Dridi F, 2017, NANOTECH AGRIFOOD, V8, P167, DOI 10.1016/B978-0-12-804301-1.00005-9
   Du Y, 2017, ANAL CHEM, V89, P189, DOI 10.1021/acs.analchem.6b04190
   Duzgun A, 2013, SCI WORLD J, DOI 10.1155/2013/282756
   Fischer C, 2016, BIOSENS BIOELECTRON, V79, P193, DOI 10.1016/j.bios.2015.12.020
   Flores-Mireles AL, 2015, NAT REV MICROBIOL, V13, P269, DOI 10.1038/nrmicro3432
   Foxman B, 2010, NAT REV UROL, V7, P653, DOI 10.1038/nrurol.2010.190
   Fraiwan A, 2016, BIOSENS BIOELECTRON, V83, P27, DOI 10.1016/j.bios.2016.04.025
   Furst AL, 2019, CHEM REV, V119, P700, DOI 10.1021/acs.chemrev.8b00381
   Garcia SO, 2016, ECS J SOLID STATE SC, V5, pM3075, DOI 10.1149/2.0131608jss
   Ge C, 2018, J ELECTROANAL CHEM, V826, P174, DOI 10.1016/j.jelechem.2018.07.002
   Gokce ZG, 2018, SENSOR ACTUAT B-CHEM, V254, P719, DOI 10.1016/j.snb.2017.07.136
   Golmohammadi H, 2017, CHEM MATER, V29, P5426, DOI 10.1021/acs.chemmater.7b01170
   Grattieri M, 2018, ACS SENSORS, V3, P44, DOI 10.1021/acssensors.7b00818
   Guo JH, 2018, IEEE T IND INFORM, V14, P2592, DOI 10.1109/TII.2017.2777145
   Gupta R, 2021, J HAZARD MATER, V401, DOI [10.1016/j.jhazmal.2020.123379, 10.1016/j.jhazmat.2020.123379]
   Hao LL, 2017, ANAL CHIM ACTA, V959, P83, DOI 10.1016/j.aca.2016.12.045
   Haruyama T, 2003, ADV DRUG DELIVER REV, V55, P393, DOI 10.1016/S0169-409X(02)00224-7
   Hasan MR, 2018, ANAL BIOCHEM, V554, P34, DOI 10.1016/j.ab.2018.06.001
   Hernandez R, 2014, BIOSENS BIOELECTRON, V54, P553, DOI 10.1016/j.bios.2013.11.053
   Hong KL, 2015, BIOMED RES INT, V2015, DOI 10.1155/2015/419318
   Hu KC, 2008, ANAL CHEM, V80, P9124, DOI 10.1021/ac8017197
   Hua R, 2018, BIOSENS BIOELECTRON, V106, P57, DOI 10.1016/j.bios.2018.01.053
   Hughes TR, 2001, NAT BIOTECHNOL, V19, P342, DOI 10.1038/86730
   Ilgu M., 2019, RECENT ADV ANAL CHEM, P1
   Izadi Z, 2016, BIOSENS BIOELECTRON, V80, P582, DOI 10.1016/j.bios.2016.02.032
   Jain KK, 2003, EXPERT REV MOL DIAGN, V3, P153, DOI 10.1586/14737159.3.2.153
   Jarczewska M, 2016, ANAL METHODS-UK, V8, P3861, DOI 10.1039/c6ay00499g
   Jia F, 2016, MICROCHIM ACTA, V183, P337, DOI 10.1007/s00604-015-1649-7
   Jiao YC, 2016, RSC ADV, V6, P58541, DOI 10.1039/c6ra07735h
   Jung DH, 2004, LANGMUIR, V20, P8886, DOI 10.1021/la0485778
   Jyoti A, 2011, ENVIRON SCI TECHNOL, V45, P8996, DOI 10.1021/es2018994
   Kanchi S, 2018, BIOSENS BIOELECTRON, V102, P136, DOI 10.1016/j.bios.2017.11.021
   Karbelkar AA, 2020, ACS INFECT DIS, V6, P1567, DOI 10.1021/acsinfecdis.0c00342
   Kashefi-Kheyrabadi L, 2012, BIOSENS BIOELECTRON, V37, P94, DOI 10.1016/j.bios.2012.04.045
   Kassal P, 2015, ELECTROCHEM COMMUN, V56, P6, DOI 10.1016/j.elecom.2015.03.018
   Kaur H, 2017, BIOSENS BIOELECTRON, V98, P486, DOI 10.1016/j.bios.2017.07.004
   Kim J, 2015, BIOSENS BIOELECTRON, V74, P1061, DOI 10.1016/j.bios.2015.07.039
   Kim JS, 2007, J FOOD PROTECT, V70, P1656, DOI 10.4315/0362-028X-70.7.1656
   Kim YS, 2016, BIOSENS BIOELECTRON, V76, P2, DOI 10.1016/j.bios.2015.06.040
   Kiran S, 2015, MATER TECHNOL, V30, pB140, DOI 10.1179/1753555714Y.0000000257
   Labib M, 2012, ANAL CHEM, V84, P8966, DOI 10.1021/ac302902s
   Labuda J, 2010, PURE APPL CHEM, V82, P1161, DOI 10.1351/PAC-REP-09-08-16
   Lafleur JP, 2016, BIOSENS BIOELECTRON, V76, P213, DOI 10.1016/j.bios.2015.08.003
   Law JWF, 2015, FRONT MICROBIOL, V5, DOI 10.3389/fmicb.2014.00770
   Lee JO, 2008, ANAL BIOANAL CHEM, V390, P1023, DOI 10.1007/s00216-007-1643-y
   Leng XQ, 2017, SENSOR ACTUAT B-CHEM, V252, P689, DOI 10.1016/j.snb.2017.05.092
   Li LL, 2018, MICROCHIM ACTA, V185, DOI 10.1007/s00604-018-2884-5
   Li NN, 2018, MICROCHIM ACTA, V185, DOI 10.1007/s00604-018-3081-2
   Li XL, 2016, ANAL LETT, V49, P2405, DOI 10.1080/00032719.2016.1151888
   Li Z., 2019, FOOD ENV MONITOR SEN, V19, P5435
   Ligaj M, 2014, ELECTROCHIM ACTA, V128, P67, DOI 10.1016/j.electacta.2013.10.061
   Ling J, 2017, J APPL POLYM SCI, V134, DOI [10.1002/APP.44963, 10.1002/app.44963]
   Liss M, 2002, ANAL CHEM, V74, P4488, DOI 10.1021/ac011294p
   Liu C, 2015, FUTURE GENER COMP SY, V49, P58, DOI 10.1016/j.future.2014.08.007
   Liu LS, 2021, ACS APPL MATER INTER, V13, P9329, DOI 10.1021/acsami.0c14788
   Low Nicola, 2017, PLoS Med, V14, pe1002333, DOI 10.1371/journal.pmed.1002333
   Lucarelli F, 2008, ANAL CHIM ACTA, V609, P139, DOI 10.1016/j.aca.2007.12.035
   Ma XY, 2014, J MICROBIOL METH, V98, P94, DOI 10.1016/j.mimet.2014.01.003
   Majdinasab M, 2018, TRAC-TREND ANAL CHEM, V107, P60, DOI 10.1016/j.trac.2018.07.016
   Mamun M., 2014, J BIOSENSORS BIOELEC, V5, P1
   Mandal P. K., 2011, American Journal of Food Technology, V6, P87
   March G, 2015, BIOSENSORS-BASEL, V5, P241, DOI 10.3390/bios5020241
   Mascini M, 2012, ANGEW CHEM INT EDIT, V51, P1316, DOI 10.1002/anie.201006630
   Masud MK, 2017, CHEM COMMUN, V53, P8231, DOI 10.1039/c7cc04789d
   Mehlhorn A, 2018, BIOSENSORS-BASEL, V8, DOI 10.3390/bios8020054
   Mishra RK, 2018, BIOSENS BIOELECTRON, V101, P227, DOI 10.1016/j.bios.2017.10.044
   Mishra RK, 2017, ACS SENSORS, V2, P553, DOI 10.1021/acssensors.7b00051
   Mothershed EA, 2006, CLIN CHIM ACTA, V363, P206, DOI 10.1016/j.cccn.2005.05.050
   Muniandy S, 2019, CRIT REV ANAL CHEM, V49, P510, DOI 10.1080/10408347.2018.1561243
   Muniandy S, 2017, ANAL BIOANAL CHEM, V409, P6893, DOI 10.1007/s00216-017-0654-6
   Neethirajan Suresh, 2017, Sensing and Bio-Sensing Research, V12, P15, DOI 10.1016/j.sbsr.2016.11.004
   Negandary M, 2019, BIOMED RES THER, V6, P3315, DOI 10.15419/bmrat.v6i7.558
   Noviana E, 2020, LAB CHIP, V20, P9, DOI 10.1039/c9lc00903e
   Palchetti I, 2008, ANAL BIOANAL CHEM, V391, P455, DOI 10.1007/s00216-008-1876-4
   Pang S, 2014, ANALYST, V139, P1895, DOI 10.1039/c3an02263c
   Paniel N, 2013, METHODS, V64, P229, DOI 10.1016/j.ymeth.2013.07.001
   Peterson AW, 2001, NUCLEIC ACIDS RES, V29, P5163, DOI 10.1093/nar/29.24.5163
   Poltorak L, 2019, TRAC-TREND ANAL CHEM, V114, P48, DOI 10.1016/j.trac.2019.02.025
   Radi AE, 2011, INT J ELECTROCHEM, V2011, DOI 10.4061/2011/863196
   Ranjbar S, 2018, SENSOR ACTUAT B-CHEM, V255, P1536, DOI 10.1016/j.snb.2017.08.160
   Reid RC, 2015, BIOSENS BIOELECTRON, V68, P142, DOI 10.1016/j.bios.2014.12.034
   Ronkainen NJ, 2010, CHEM SOC REV, V39, P1747, DOI 10.1039/b714449k
   Rozenblum GT, 2019, CHEMOSENSORS, V7, DOI 10.3390/chemosensors7040057
   Ruff A, 2017, CHEMELECTROCHEM, V4, P890, DOI 10.1002/celc.201600864
   Salam F, 2013, TALANTA, V115, P761, DOI 10.1016/j.talanta.2013.06.034
   Setterington EB, 2012, BIOSENSORS-BASEL, V2, P15, DOI 10.3390/bios2010015
   Sha JW, 2017, ACS APPL MATER INTER, V9, P7376, DOI 10.1021/acsami.6b12503
   Sharifi S, 2020, BIOSENS BIOELECTRON, V150, DOI 10.1016/j.bios.2019.111933
   Sheikhzadeh E, 2016, BIOSENS BIOELECTRON, V80, P194, DOI 10.1016/j.bios.2016.01.057
   Shen GH, 2014, NANO-MICRO LETT, V6, P143, DOI 10.1007/BF03353778
   Sidhu R, 2016, PROC SPIE, V9863, DOI 10.1117/12.2223443
   Silva NFD, 2018, BIOSENS BIOELECTRON, V99, P667, DOI 10.1016/j.bios.2017.08.019
   Solomon SD, 2007, J CHEM EDUC, V84, P322
   Souada M, 2015, BIOSENS BIOELECTRON, V68, P49, DOI 10.1016/j.bios.2014.12.033
   Srivastava M, 2018, SCI REP-UK, V8, DOI 10.1038/s41598-018-19733-z
   Suehiro J, 2006, SENSOR ACTUAT B-CHEM, V119, P319, DOI 10.1016/j.snb.2005.12.027
   Suleman L, 2014, BIOFILMS IN INFECTION PREVENTION AND CONTROL: A HEALTHCARE HANDBOOK, P165, DOI 10.1016/B978-0-12-397043-5.00010-4
   Sun Q, 2015, ANAL CHIM ACTA, V898, P109, DOI 10.1016/j.aca.2015.09.041
   Syedmoradi L, 2017, BIOSENS BIOELECTRON, V87, P373, DOI 10.1016/j.bios.2016.08.084
   Tabasi A, 2017, BIOSENS BIOELECTRON, V95, P117, DOI 10.1016/j.bios.2017.04.020
   Tabrizi MA, 2015, BIOSENS BIOELECTRON, V69, P100, DOI 10.1016/j.bios.2015.02.024
   Taylor AD, 2005, SENSOR ACTUAT B-CHEM, V107, P202, DOI 10.1016/j.snb.2004.11.097
   Teng J, 2017, MICROCHIM ACTA, V184, P3477, DOI 10.1007/s00604-017-2383-0
   Thevenot DR, 1999, PURE APPL CHEM, V71, P2333, DOI 10.1351/pac199971122333
   Tombelli S, 2005, BIOSENS BIOELECTRON, V20, P2424, DOI 10.1016/j.bios.2004.11.006
   Tombelli S, 2007, BIOMOL ENG, V24, P191, DOI 10.1016/j.bioeng.2007.03.003
   Tuteja SK, 2014, ACS APPL MATER INTER, V6, P14767, DOI 10.1021/am503524e
   Varshney M, 2007, BIOSENS BIOELECTRON, V22, P2408, DOI 10.1016/j.bios.2006.08.030
   Vasilescu A, 2016, TRAC-TREND ANAL CHEM, V79, P60, DOI 10.1016/j.trac.2015.11.024
   Vishwakarma A, 2021, INT MICROBIOL, V24, P125, DOI 10.1007/s10123-020-00154-w
   Vo-Dinh T, 2001, SENSOR ACTUAT B-CHEM, V74, P2, DOI 10.1016/S0925-4005(00)00705-X
   Wang C, 2011, APPL PHYS LETT, V98, DOI 10.1063/1.3555436
   Wang CD, 2015, ACS APPL MATER INTER, V7, P17441, DOI 10.1021/acsami.5b04864
   Wang Lei, 2017, Nanotheranostics, V1, P403, DOI 10.7150/ntno.22079
   Wang TQ, 2018, SENSORS-BASEL, V18, DOI 10.3390/s18010005
   Wang ZH, 2016, BIOSENS BIOELECTRON, V79, P136, DOI 10.1016/j.bios.2015.11.093
   Weston EJ, 2017, EMERG INFECT DIS, V23, pS47, DOI 10.3201/eid2313.170443
   WHO, 2016, WHOHIV201606
   Wi T, 2017, PLOS MED, V14, DOI 10.1371/journal.pmed.1002344
   Wong SS, 1998, NATURE, V394, P52, DOI 10.1038/27873
   Xia SQ, 2016, FOOD CONTROL, V59, P507, DOI 10.1016/j.foodcont.2015.06.028
   Xiao XX, 2016, BIOELECTROCHEMISTRY, V109, P117, DOI 10.1016/j.bioelechem.2015.12.008
   Xiao Y, 2007, NAT PROTOC, V2, P2875, DOI 10.1038/nprot.2007.413
   Xiao Y, 2007, J AM CHEM SOC, V129, P262, DOI 10.1021/ja067278x
   Xu Y, 2009, ELECTROANAL, V21, P1251, DOI 10.1002/elan.200804561
   Zarei SS, 2018, MICROCHIM ACTA, V185, DOI 10.1007/s00604-018-3075-0
   Zelada-Guillen GA, 2012, BIOSENS BIOELECTRON, V31, P226, DOI 10.1016/j.bios.2011.10.021
   Zelada-Guillen GA, 2010, ANAL CHEM, V82, P9254, DOI 10.1021/ac101739b
   Zelada-Guillen GA, 2009, ANGEW CHEM INT EDIT, V48, P7334, DOI 10.1002/anie.200902090
   Zhang DM, 2016, BIOSENS BIOELECTRON, V75, P273, DOI 10.1016/j.bios.2015.08.037
   Zhang W, 2020, CHINESE CHEM LETT, V31, P589, DOI 10.1016/j.cclet.2019.09.022
   Zhao GT, 2016, SENSORS-BASEL, V16, DOI 10.3390/s16122052
   Zhao X, 2014, J MICROBIOL BIOTECHN, V24, P297, DOI 10.4014/jmb.1310.10013
   Zourob Mohammed, 2008, P139, DOI 10.1007/978-0-387-75113-9_8
NR 167
TC 14
Z9 14
U1 12
U2 89
PU ELSEVIER SCI LTD
PI OXFORD
PA THE BOULEVARD, LANGFORD LANE, KIDLINGTON, OXFORD OX5 1GB, OXON, ENGLAND
SN 0165-9936
EI 1879-3142
J9 TRAC-TREND ANAL CHEM
JI Trac-Trends Anal. Chem.
PD DEC
PY 2021
VL 145
AR 116458
DI 10.1016/j.trac.2021.116458
EA NOV 2021
PG 19
WC Chemistry, Analytical
WE Science Citation Index Expanded (SCI-EXPANDED)
SC Chemistry
GA XF0CH
UT WOS:000723747000003
DA 2023-06-30
ER

PT J
AU Singh, AK
   Lakshmi, GBVS
   Fernandes, M
   Sarkar, T
   Gulati, P
   Singh, RP
   Solanki, PR
AF Singh, Avinash Kumar
   Lakshmi, G. B. V. S.
   Fernandes, Manuel
   Sarkar, Tanushri
   Gulati, Payal
   Singh, Ravindra Pratap
   Solanki, Pratima R.
TI A simple detection platform based on molecularly imprinted polymer for
   AFB1 and FuB1 mycotoxins
SO MICROCHEMICAL JOURNAL
LA English
DT Article
DE Aflatoxin B1; Fumonisin B1; Molecularly imprinted polymer;
   Electrochemical biosensor; Polyaniline
ID AFLATOXIN; IMPACT
AB The sensitive electrochemical sensing platforms were fabricated using molecularly imprinted polymer (MIP) based technique for mycotoxins [Aflatoxin B1 (AFB1) and Fumonisin B1 (FuB1)] detection. Polyaniline was used as a MIP matrix synthesized using the chemical oxidative polymerization method in the presence of AFB1 and FuB1toxins as the template molecules. Fourier transform infrared spectroscopy and electrochemical techniques were used for the characterization of the synthesized MIPs. The proposed biosensors exhibited good sensitivity of 7.037 and 9.092 mu A mL ng-1 cm-2 with the lower detection limits of 0.313 and 0.322 pg mL-1 for AFB1 and FuB1. Both sensors showed good linearity amidst the sensing range of 1 pg mL-1 to 500 ng mL-1. The fabricated sensors open up a promising strategy to detect AFB1 and FuB1 as an alternative for biomolecules with enormous specificity, quick responsiveness, and cost-effectiveness. These fabricated sensors manifest good analytical performance compared to other reported MIP-based sensors for AFB1 and FuB1 detection.
C1 [Singh, Avinash Kumar; Lakshmi, G. B. V. S.; Gulati, Payal; Solanki, Pratima R.] Jawaharlal Nehru Univ, Special Ctr Nanosci, Nanobio Lab D, New Delhi 110067, India.
   [Singh, Avinash Kumar] Jawaharlal Nehru Univ, Sch Phys Sci, New Delhi 110067, India.
   [Fernandes, Manuel; Sarkar, Tanushri; Singh, Ravindra Pratap] Indira Gandhi Natl Tribal Univ, Fac Sci, Dept Biotechnol, Amarkantak 484887, Madhya Pradesh, India.
C3 Jawaharlal Nehru University, New Delhi; Jawaharlal Nehru University, New
   Delhi; Indira Gandhi National Tribal University
RP Solanki, PR (通讯作者)，Jawaharlal Nehru Univ, Special Ctr Nanosci, Nanobio Lab D, New Delhi 110067, India.
EM partima@mail.jnu.ac.in
RI Singh, Ravindra Pratap/G-3805-2010; Solanki, Pratima R./N-1041-2013
OI Singh, Ravindra Pratap/0000-0002-6790-4261; SINGH, AVINASH
   KUMAR/0000-0003-3626-1643
FU Department of Biotechnology, Government of India
   [PAC-SCNS-PS-DBT-12151218-934, D.B.T./IC-2/Indo-Russia/2017-19/02]; DST
   Purse from DST, India; Department of Science and Technology (DST), India
   through the DST Women Scientist Project [SR/WOS-A/PM-108/2016]
FX This work was supported by a grant (PAC-SCNS-PS-DBT-12151218-934) and
   Indo-Russia (D.B.T./IC-2/Indo-Russia/2017-19/02) from the Department of
   Biotechnology, Government of India, and DST Purse from DST, India.
   G.B.V.S.L. is thankful to the Department of Science and Technology
   (DST), India, for funding through the DST Women Scientist Project
   (SR/WOS-A/PM-108/2016).
CR Bagdziunas G, 2020, MOL SYST DES ENG, V5, P1504, DOI 10.1039/d0me00089b
   Barceloux D.G, 2008, MED TOXICOLOGY NATUR
   Bennett JW, 2003, CLIN MICROBIOL REV, V16, P497, DOI 10.1128/CMR.16.3.497-516.2003
   Cullen J. M., 1993, The toxicology of aflatoxins: human health, veterinary and agricultural significance., P3
   Dhand C, 2011, BIOSENS BIOELECTRON, V26, P2811, DOI 10.1016/j.bios.2010.10.017
   DUBOIS JC, 1989, SYNTHETIC MET, V28, pC871, DOI 10.1016/0379-6779(89)90616-4
   Gerard M, 2002, BIOSENS BIOELECTRON, V17, P345, DOI 10.1016/S0956-5663(01)00312-8
   Gui RJ, 2018, BIOSENS BIOELECTRON, V100, P56, DOI 10.1016/j.bios.2017.08.058
   Guy O.J., 2016, SILICON CARBIDE BIOT, Vsecond, P85, DOI [10.1016/B978-0-12-802993-0.00004-6, 10.1016/B978-0-12-802993-0/00004-6, DOI 10.1016/B978-0-12-802993-0.00004-6]
   Henry SH, 2002, ADV EXP MED BIOL, V504, P229
   Holthoff EL, 2007, ANAL CHIM ACTA, V594, P147, DOI 10.1016/j.aca.2007.05.044
   Hussein HS, 2001, TOXICOLOGY, V167, P101, DOI 10.1016/S0300-483X(01)00471-1
   I.W.G. on the E. of C.R. to Humans I.A. for R. on Cancer., 2002, SOME TRADITIONAL HER
   Kazemi F, 2021, POLYM REV, V61, P553, DOI 10.1080/15583724.2020.1858871
   Koedrith Preeyaporn, 2015, ScientificWorldJournal, V2015, P510982, DOI 10.1155/2015/510982
   Lakshmi GBVS, 2021, SCI REP-UK, V11, DOI 10.1038/s41598-020-80122-6
   Lakshmi GBVS, 2016, NANOTECHNOLOGY, V27, DOI 10.1088/0957-4484/27/34/345101
   Mosbach K, 1996, BIO-TECHNOL, V14, P163, DOI 10.1038/nbt0296-163
   Payne GA, 1998, ANNU REV PHYTOPATHOL, V36, P329, DOI 10.1146/annurev.phyto.36.1.329
   Piletsky SA, 2006, MED ENG PHYS, V28, P971, DOI 10.1016/j.medengphy.2006.05.004
   PLATTNER RD, 1990, MYCOLOGIA, V82, P698, DOI 10.2307/3760156
   Puoci Francesco, 2008, Current Drug Delivery, V5, P85, DOI 10.2174/156720108783954888
   Rheeder J.P., 1992, FUSARIUM MONILIFORME
   RONCALI J, 1989, J CHEM SOC CHEM COMM, P679, DOI 10.1039/c39890000679
   Sarma P. U, 2010, FASCINATING POTENTIA
   Saxena S, 2020, PHYS STATUS SOLIDI A, V217, DOI 10.1002/pssa.201900599
   Sellergren B, 1997, TRAC-TREND ANAL CHEM, V16, P310, DOI 10.1016/S0165-9936(97)00027-7
   Tabari M, 2011, TOXICOL IND HEALTH, V27, P629, DOI 10.1177/0748233710394236
   Trchova M, 2011, PURE APPL CHEM, V83, P1803, DOI 10.1351/PAC-REP-10-02-01
   Wang PL, 2016, ANALYST, V141, P3540, DOI 10.1039/c5an01993a
   Williams JH, 2004, AM J CLIN NUTR, V80, P1106, DOI 10.1093/ajcn/80.5.1106
   Yang JY, 2014, CRIT REV FOOD SCI, V54, P64, DOI 10.1080/10408398.2011.569860
   Ye L, 2008, CHEM MATER, V20, P859, DOI 10.1021/cm703190w
NR 33
TC 12
Z9 12
U1 12
U2 69
PU ELSEVIER
PI AMSTERDAM
PA RADARWEG 29, 1043 NX AMSTERDAM, NETHERLANDS
SN 0026-265X
EI 1095-9149
J9 MICROCHEM J
JI Microchem J.
PD DEC
PY 2021
VL 171
AR 106730
DI 10.1016/j.microc.2021.106730
EA SEP 2021
PG 7
WC Chemistry, Analytical
WE Science Citation Index Expanded (SCI-EXPANDED)
SC Chemistry
GA WC5ZK
UT WOS:000704336000001
DA 2023-06-30
ER

PT J
AU Zhang, AR
   Zhong, H
   Li, XR
   Bao, ZL
   Cheng, ZP
   Zhang, YJ
   Chen, P
   Zhang, ZC
   Zhang, LL
   Qian, HY
AF Zhang, An-ran
   Zhong, Hui
   Li, Xiao-rong
   Bao, Zhuan-li
   Cheng, Zhi-peng
   Zhang, Yu-jie
   Chen, Ping
   Zhang, Zai-chao
   Zhang, Li-li
   Qian, Hai-yan
TI Preparation and characterization of COOH-G/Au@Ag nanocomposites and its
   electrogenerated chemiluminescence sensing for glucose
SO JOURNAL OF ELECTROANALYTICAL CHEMISTRY
LA English
DT Article
DE Carboxylated graphene; Au@Ag core-shell nanoparticles; Nonenzymatic;
   Glucose; Electrochemiluminescence sensor
ID GRAPHENE OXIDE; ELECTROCHEMILUMINESCENCE BIOSENSOR; ELECTROCHEMICAL
   DETECTION; SENSITIVE DETECTION; NANOPARTICLES; SENSOR; PLATFORM;
   LUMINOL; CON
AB An electrochemiluminescence (ECL) sensor was developed with carboxylated graphene-loaded Au@Ag core-shell nanoparticles. Scanning electron microscope (SEM), energy dispersive X-ray spectroscopy (EDS), transmission electron microscope (TEM) and inductive coupling plasma (ICP) were applied to characterizing COOH-G/Au@Ag nanocomposites. Electrochemical performance of the nanocomposites was evaluated by cyclic voltammetry (CV) and electrochemical impedance spectroscopy (EIS). Based on ECA. experimental results, we can find COOH-G/@Au@Ag nanocomposites have good electrocatalytic ability for glucose, so we construct a glucose electrochemiluminescence (ECL) sensor. When the glucose concentration range is from 0.005 to 1500 mu M, the linear response of ECL intensity to glucose concentration was valid with detection limit of 0.02 mu M. In addition, the developed sensor not only has good stability, repeatability and sensitivity for the detection of glucose, but also can be successfully used for glucose monitoring in human serum samples.
C1 [Zhang, An-ran; Zhong, Hui; Bao, Zhuan-li; Qian, Hai-yan] Nanjing Tech Univ, Coll Mat Sci & Engn, Nanjing 210000, Peoples R China.
   [Zhang, An-ran; Li, Xiao-rong; Bao, Zhuan-li; Cheng, Zhi-peng; Zhang, Yu-jie; Chen, Ping; Zhang, Zai-chao; Zhang, Li-li] Huaiyin Normal Univ, Sch Chem & Chem Engn, Jiangsu Key Lab Chem Low Dimens Mat, Huaian 223300, Peoples R China.
C3 Nanjing Tech University; Huaiyin Normal University
RP Zhong, H; Qian, HY (通讯作者)，Nanjing Tech Univ, Coll Mat Sci & Engn, Nanjing 210000, Peoples R China.; Li, XR (通讯作者)，Huaiyin Normal Univ, Sch Chem & Chem Engn, Jiangsu Key Lab Chem Low Dimens Mat, Huaian 223300, Peoples R China.
EM huizhong@hytc.edu.cn; lxr206206@163.com; qianhaiy@163.com
RI li, xiao/HKV-8405-2023; Zhang, Lili/ABH-2315-2021; li,
   xiao/HJP-5134-2023
OI Zhang, Lili/0000-0003-1240-446X; 
FU National Natural Science Foundation of China [21775051, 51676082,
   51802108, 21601061, 21405055, 51403073]; Natural Science Foundation of
   Jiangsu Higher Education Institutions [17KJB430005]; Huaian Municipal
   Science and Technology Support Program of China [HAB201701]
FX This research is supported by the National Natural Science Foundation of
   China (21775051, 51676082, 51802108, 21601061, 21405055, 51403073),
   Natural Science Foundation of Jiangsu Higher Education Institutions
   (17KJB430005), Huaian Municipal Science and Technology Support Program
   of China (HAB201701).
CR Anuar NS, 2018, SENSOR ACTUAT B-CHEM, V266, P375, DOI 10.1016/j.snb.2018.03.138
   Chang G, 2015, ELECTROCHIM ACTA, V157, P149, DOI 10.1016/j.electacta.2015.01.085
   Chen DD, 2018, SENSOR ACTUAT B-CHEM, V255, P1500, DOI 10.1016/j.snb.2017.08.156
   Cheng H, 2019, SENSORS-BASEL, V19, DOI 10.3390/s19153315
   Chinnadayyala SR, 2019, BIOSENS BIOELECTRON, V126, P68, DOI 10.1016/j.bios.2018.10.038
   Diez I, 2009, ANGEW CHEM INT EDIT, V48, P2122, DOI 10.1002/anie.200806210
   Fu YM, 2018, ANAL CHIM ACTA, V1014, P10, DOI 10.1016/j.aca.2018.01.067
   Guo MM, 2014, ELECTROCHIM ACTA, V142, P351, DOI 10.1016/j.electacta.2014.07.135
   Huo XL, 2019, ELECTROCHEM COMMUN, V98, P33, DOI 10.1016/j.elecom.2018.11.014
   Jia FF, 2015, SENSOR ACTUAT B-CHEM, V212, P174, DOI 10.1016/j.snb.2015.02.011
   Jiang FX, 2013, BIOSENS BIOELECTRON, V44, P127, DOI 10.1016/j.bios.2013.01.003
   Jiang JJ, 2017, SENSOR ACTUAT B-CHEM, V251, P256, DOI 10.1016/j.snb.2017.05.066
   Kung CW, 2014, SENSOR ACTUAT B-CHEM, V204, P159, DOI 10.1016/j.snb.2014.07.102
   Lee M, 2016, MATER LETT, V169, P257, DOI 10.1016/j.matlet.2016.01.131
   Lee YW, 2009, J AM CHEM SOC, V131, P17036, DOI 10.1021/ja905603p
   Liu G, 2019, ANAL CHEM, V91, P3021, DOI 10.1021/acs.analchem.8b05340
   Liu M, 2017, SENSOR ACTUAT B-CHEM, V246, P327, DOI 10.1016/j.snb.2017.02.076
   Qiao X, 2019, MATER LETT, V236, P476, DOI 10.1016/j.matlet.2018.10.165
   Ran PY, 2019, MICROCHIM ACTA, V186, DOI 10.1007/s00604-019-3397-6
   Reddy YVM, 2018, COLLOID SURFACE A, V546, P293, DOI 10.1016/j.colsurfa.2018.03.032
   Salehnia F, 2018, ANAL METHODS-UK, V10, P508, DOI 10.1039/c7ay02375h
   Sha HF, 2019, BIOSENS BIOELECTRON, V124, P59, DOI 10.1016/j.bios.2018.10.023
   Tajabadi MT, 2015, ELECTROCHIM ACTA, V151, P126, DOI 10.1016/j.electacta.2014.11.031
   Vesali-Naseh M, 2013, SENSOR ACTUAT B-CHEM, V188, P488, DOI 10.1016/j.snb.2013.07.022
   Wang D, 2019, BIOSENS BIOELECTRON, V130, P55, DOI 10.1016/j.bios.2019.01.027
   Wang D, 2018, J ELECTROCHEM SOC, V165, pB361, DOI 10.1149/2.0551809jes
   Wang YZ, 2016, SENSOR ACTUAT B-CHEM, V230, P449, DOI 10.1016/j.snb.2016.02.026
   Xu JJ, 2016, ANAL CHEM, V88, P4609, DOI 10.1021/acs.analchem.6b01073
   Yan JM, 2010, J AM CHEM SOC, V132, P5326, DOI 10.1021/ja910513h
   Ye C, 2014, SENSOR ACTUAT B-CHEM, V199, P101, DOI 10.1016/j.snb.2014.03.089
   Zhang H, 2017, SENSOR ACTUAT B-CHEM, V241, P887, DOI 10.1016/j.snb.2016.11.013
   Zhang YY, 2016, MAT SCI ENG C-MATER, V58, P1246, DOI 10.1016/j.msec.2015.09.015
   Zhu XQ, 2017, ANAL CHEM, V89, P12108, DOI 10.1021/acs.analchem.7b02701
   Zuo FM, 2019, ELECTROCHIM ACTA, V294, P76, DOI 10.1016/j.electacta.2018.10.084
NR 34
TC 4
Z9 4
U1 6
U2 65
PU ELSEVIER SCIENCE SA
PI LAUSANNE
PA PO BOX 564, 1001 LAUSANNE, SWITZERLAND
SN 1572-6657
EI 1873-2569
J9 J ELECTROANAL CHEM
JI J. Electroanal. Chem.
PD NOV 15
PY 2020
VL 877
AR 114535
DI 10.1016/j.jelechem.2020.114535
PG 9
WC Chemistry, Analytical; Electrochemistry
WE Science Citation Index Expanded (SCI-EXPANDED)
SC Chemistry; Electrochemistry
GA OP7YT
UT WOS:000588305500017
DA 2023-06-30
ER

PT J
AU Derakhshan, M
   Shamspur, T
   Molaakbari, E
   Mostafavi, A
   Saljooqi, A
AF Derakhshan, M.
   Shamspur, T.
   Molaakbari, E.
   Mostafavi, A.
   Saljooqi, A.
TI Fabrication of a Novel Electrochemical Sensor for Determination of
   Riboflavin in Different Drink Real Samples
SO RUSSIAN JOURNAL OF ELECTROCHEMISTRY
LA English
DT Article
DE riboflavin; GO/Au/polyEAmVS nanocomposite; chemically modified
   electrode; electrochemical sensors; polymeric ionic liquids
ID IONIC LIQUID/NI NANOCOMPOSITE; GRAPHENE OXIDE; VOLTAMMETRIC
   DETERMINATION; SOLUBLE VITAMINS; FILM ELECTRODE; CARBON-PASTE; BEHAVIOR;
   FLUORESCENCE; CHEMISTRY; BIOSENSOR
AB In the present study an electrochemical sensor has been produced for measuring riboflavin with high sensitivity and selectivity. Deferential pulse technique has been used to measure the current of riboflavin on the modified glassy carbon electrode. At first, the synthesis of the GO/Au/polyEAmVS nanocomposite was performed. Synthetic nanocomposite was characterized by TEM and XRD methods and it was used for modification of glassy carbon electrode. Effective conditions were optimized for the measurement of riboflavin including pH and buffer concentration and modifier concentration. Calibration curve was linear in the concentration range of 1.0-100.0 mu M under optimal conditions. A detection limit of 7.2 x 10(-2) mu M and relative standard deviation of 3.79% have been obtained. The prepared sensor has a good performance for measuring the amount of riboflavin in drink real samples.
C1 [Derakhshan, M.; Shamspur, T.; Molaakbari, E.; Mostafavi, A.; Saljooqi, A.] Shahid Bahonar Univ Kerman, Dept Chem, Kerman 76175133, Iran.
C3 Shahid Bahonar University of Kerman (SBUK)
RP Molaakbari, E (通讯作者)，Shahid Bahonar Univ Kerman, Dept Chem, Kerman 76175133, Iran.
EM e.molaakbari@gmail.com
RI Mostafavi, Ali/AAB-7298-2022; Shamspur, Tayebeh/O-5910-2017
CR Anisimova LS, 2001, J ANAL CHEM+, V56, P658, DOI 10.1023/A:1016748423494
   Bai H, 2007, SENSORS-BASEL, V7, P267, DOI 10.3390/s7030267
   Bai H, 2011, ADV MATER, V23, P1089, DOI 10.1002/adma.201003753
   Chatterjee A, 2009, DIAM RELAT MATER, V18, P899, DOI 10.1016/j.diamond.2009.02.016
   Cote LJ, 2009, J AM CHEM SOC, V131, P11027, DOI 10.1021/ja902348k
   dos Santos TAD, 2013, REV VIRTUAL QUIM, V5, P548, DOI 10.5935/1984-6835.20130042
   Dreyer DR, 2010, CHEM SOC REV, V39, P228, DOI 10.1039/b917103g
   Erdem A, 2012, ANALYST, V137, P2129, DOI 10.1039/c2an16011k
   Ge SG, 2012, BIOSENS BIOELECTRON, V31, P49, DOI 10.1016/j.bios.2011.09.038
   Gliszczynska-Swiglo A, 2000, J CHROMATOGR A, V881, P285, DOI 10.1016/S0021-9673(00)00200-4
   Gong JM, 2010, SENSOR ACTUAT B-CHEM, V150, P491, DOI 10.1016/j.snb.2010.09.014
   Gribat LC, 2017, J ELECTROANAL CHEM, V798, P42, DOI 10.1016/j.jelechem.2017.05.008
   Jakobsen J, 2008, FOOD CHEM, V106, P1209, DOI 10.1016/j.foodchem.2007.06.008
   Kang J, 2012, J IND ENG CHEM, V18, P800, DOI 10.1016/j.jiec.2011.10.002
   Klug H. P., 1964, XRAY DIFFRACTION PRO
   Kotkar RM, 2007, SENSOR ACTUAT B-CHEM, V124, P90, DOI 10.1016/j.snb.2006.12.004
   Kowalczyk A, 2017, TALANTA, V163, P72, DOI 10.1016/j.talanta.2016.10.087
   Lavanya N, 2013, ANALYST, V138, P2061, DOI 10.1039/c3an36754a
   Liu HT, 2010, PHYS CHEM CHEM PHYS, V12, P1685, DOI 10.1039/b921469k
   Lopez-Leyton TJLY, 1998, FRESEN J ANAL CHEM, V362, P341, DOI 10.1007/s002160051084
   Lou TT, 2011, ACS APPL MATER INTER, V3, P1568, DOI 10.1021/am200130e
   Lu W, 1998, ELECTROANAL, V10, P472, DOI 10.1002/(SICI)1521-4109(199806)10:7<472::AID-ELAN472>3.0.CO;2-B
   Ly SY, 2011, FOOD CHEM, V127, P270, DOI 10.1016/j.foodchem.2010.12.107
   Madhuvilakku R, 2017, SENSOR ACTUAT B-CHEM, V253, P879, DOI 10.1016/j.snb.2017.06.126
   Mandal SM, 2009, ANAL CHIM ACTA, V640, P110, DOI 10.1016/j.aca.2009.03.009
   McEwen AB, 1999, J ELECTROCHEM SOC, V146, P1687, DOI 10.1149/1.1391827
   Mecerreyes D, 2011, PROG POLYM SCI, V36, P1629, DOI 10.1016/j.progpolymsci.2011.05.007
   Merza KS, 2012, GREEN SUSTAIN CHEM, V2, P26, DOI DOI 10.4236/GSC.2012.21005
   Molaakbari E, 2017, J ELECTROANAL CHEM, V801, P198, DOI 10.1016/j.jelechem.2017.07.001
   Molaakbari E, 2017, TALANTA, V171, P25, DOI 10.1016/j.talanta.2017.04.041
   Nezamzadeh-Ejhieh A, 2014, J IND ENG CHEM, V20, P2146, DOI 10.1016/j.jiec.2013.09.044
   Niazi A, 2006, J CHIN CHEM SOC-TAIP, V53, P503, DOI 10.1002/jccs.200600066
   Ogihara W, 2006, ELECTROCHIM ACTA, V51, P2614, DOI 10.1016/j.electacta.2005.07.043
   Ohno H, 2004, ELECTROCHIM ACTA, V50, P255, DOI 10.1016/j.electacta.2004.01.091
   Opallo M, 2011, J ELECTROANAL CHEM, V656, P2, DOI 10.1016/j.jelechem.2011.01.008
   Pereira AC, 2003, J COLLOID INTERF SCI, V265, P351, DOI 10.1016/S0021-9797(03)00477-6
   PEREZRUIZ T, 1994, ANALYST, V119, P1199, DOI 10.1039/an9941901199
   Powers HJ, 2003, AM J CLIN NUTR, V77, P1352
   Roushani M, 2013, J APPL ELECTROCHEM, V43, P1175, DOI 10.1007/s10800-013-0603-9
   Sa ES, 2015, SENSOR ACTUAT B-CHEM, V209, P423, DOI 10.1016/j.snb.2014.11.136
   Safavi A, 2010, ANAL CHIM ACTA, V674, P176, DOI 10.1016/j.aca.2010.06.012
   Shadjou N, 2017, ANAL BIOCHEM, V539, P70, DOI 10.1016/j.ab.2017.10.011
   Sikorska E, 2008, ANAL CHIM ACTA, V613, P207, DOI 10.1016/j.aca.2008.02.063
   Song YH, 2012, ELECTROCHIM ACTA, V71, P58, DOI 10.1016/j.electacta.2012.03.077
   Sumathi C, 2015, RSC ADV, V5, P17888, DOI 10.1039/c4ra14762f
   Sun XM, 2008, NANO RES, V1, P203, DOI 10.1007/s12274-008-8021-8
   Tang Z, 2010, ANGEW CHEM INT EDIT, V122, P4707, DOI [DOI 10.1002/ANGE.201000270, DOI 10.1002/ANIE.201000270]
   Voicescu M, 2008, J FLUORESC, V18, P953, DOI 10.1007/s10895-008-0354-x
   Wang XM, 1996, SPECTROCHIM ACTA A, V52, P599, DOI 10.1016/0584-8539(95)01561-2
   Wang Y, 1997, ELECTROANAL, V9, P1422, DOI 10.1002/elan.1140091809
   Wang Y, 2009, ANAL CHEM, V81, P9710, DOI 10.1021/ac901935a
   Wang Y, 2015, J ELECTROANAL CHEM, V736, P47, DOI 10.1016/j.jelechem.2014.10.028
   Wei ZQ, 2008, NANO LETT, V8, P3141, DOI 10.1021/nl801301a
   Yang HF, 2009, CHEM COMMUN, P3880, DOI 10.1039/b905085j
   Yin CN, 2008, J CHROMATOGR A, V1193, P172, DOI 10.1016/j.chroma.2008.04.016
   Zhu CZ, 2015, ANAL CHEM, V87, P230, DOI 10.1021/ac5039863
NR 56
TC 12
Z9 12
U1 3
U2 23
PU PLEIADES PUBLISHING INC
PI MOSCOW
PA PLEIADES PUBLISHING INC, MOSCOW, 00000, RUSSIA
SN 1023-1935
EI 1608-3342
J9 RUSS J ELECTROCHEM+
JI Russ. J. Electrochem.
PD MAR
PY 2020
VL 56
IS 3
BP 181
EP 188
DI 10.1134/S1023193520030039
PG 8
WC Electrochemistry
WE Science Citation Index Expanded (SCI-EXPANDED)
SC Electrochemistry
GA LE4ZG
UT WOS:000526727500001
DA 2023-06-30
ER

PT J
AU Yang, MH
   Zhang, JL
   Chen, X
AF Yang, Minghui
   Zhang, Jianglin
   Chen, Xiang
TI Competitive electrochemical immunosensor for the detection of histamine
   based on horseradish peroxidase initiated deposition of insulating film
SO JOURNAL OF ELECTROANALYTICAL CHEMISTRY
LA English
DT Article
DE Competitive; Immunosensor; Histamine; Horseradish peroxidase; Graphene
ID SOLID-PHASE EXTRACTION; BIOGENIC-AMINES; BIOSENSOR; DEHYDROGENASE;
   GRAPHENE
AB Competitive electrochemical immunosensor for the detection of histamine based on graphene modified electrode and horseradish peroxidase (HRP) initiated deposition of insulating film was developed. After the immobilization of anti-histamine antibodies onto graphene surface, free histamine and HRP tagged histamine molecules will compete to bind with the antibodies. The captured HRP could then catalyze the polymerization of 3,3'-dimethoxybenzidine (DB) in the presence of H2O2 to produce the deposition of an insulating polymer film, poly(3,3 '-dimethoxybenzidine) (PDB) onto electrode surface. The deposited insulating PDB film resulted in the decrease of the electrochemical current of the electrode in Fe(CN)(6)(3-/4-) solution, and the current change is proportional to the concentration of histamine detected. The proposed immunosensor displays wide linear range towards histamine detection (1 pg/mL-1 ng/mL) with a detection limit of 0.5 pg/mL. The immunosensor was applied to the detection of histamine in serum samples with satisfactory results. (C) 2014 Elsevier B.V. All rights reserved.
C1 [Yang, Minghui; Zhang, Jianglin; Chen, Xiang] Cent S Univ, XiangYa Hosp, Dept Dermatol, Changsha 410008, Hunan, Peoples R China.
   [Yang, Minghui] Cent S Univ, Coll Chem & Chem Engn, Changsha 410083, Hunan, Peoples R China.
C3 Central South University; Central South University
RP Yang, MH (通讯作者)，Cent S Univ, XiangYa Hosp, Dept Dermatol, Changsha 410008, Hunan, Peoples R China.
EM yangminghui@csu.edu.cn; chenxiangck@gmail.com
FU National Natural Science Foundation of China [21105128]; China
   Postdoctoral Science Foundation [2012M521534]
FX We are grateful for the support of National Natural Science Foundation
   of China (21105128), China Postdoctoral Science Foundation Grant
   (2012M521534).
CR Aygun O, 1999, J AGR FOOD CHEM, V47, P1961, DOI 10.1021/jf980901f
   Basozabal I, 2014, BIOSENS BIOELECTRON, V58, P138, DOI 10.1016/j.bios.2014.02.054
   Brillantes S, 2001, FISHERIES SCI, V67, P1163, DOI 10.1046/j.1444-2906.2001.00375.x
   Carelli D, 2007, BIOSENS BIOELECTRON, V23, P640, DOI 10.1016/j.bios.2007.07.008
   Ding YY, 2013, BIOSENS BIOELECTRON, V48, P281, DOI 10.1016/j.bios.2013.04.030
   Gao ZQ, 2013, ANAL CHEM, V85, P1624, DOI 10.1021/ac302883c
   Gumpu MB, 2014, SENSOR ACTUAT B-CHEM, V199, P330, DOI 10.1016/j.snb.2014.04.009
   HALL M, 1995, FOOD BIOTECHNOL, V9, P39, DOI 10.1080/08905439509549884
   Hou Y, 2013, SENSOR ACTUAT B-CHEM, V182, P605, DOI 10.1016/j.snb.2013.03.067
   Lange J, 2002, ANAL BIOANAL CHEM, V372, P276, DOI 10.1007/s00216-001-1130-9
   Li C, 2014, NAT COMMUN, V5, DOI 10.1038/ncomms6709
   Li T, 2013, SENSOR ACTUAT B-CHEM, V186, P768, DOI 10.1016/j.snb.2013.06.104
   Li Y, 2006, ANAL CHIM ACTA, V576, P77, DOI 10.1016/j.aca.2006.01.078
   Lim TK, 2003, ANAL CHEM, V75, P3316, DOI 10.1021/ac020749n
   McAllister MJ, 2007, CHEM MATER, V19, P4396, DOI 10.1021/cm0630800
   Otomo T.T.J., 2000, SENSOR ACTUAT B-CHEM, V66, P19
   Paleologos EK, 2004, ANAL CHEM, V76, P1289, DOI 10.1021/ac030355b
   Panula P, 2014, TRENDS NEUROSCI, V37, P159, DOI 10.1016/j.tins.2014.01.001
   Peeters M, 2013, ANAL CHEM, V85, P1475, DOI 10.1021/ac3026288
   Pessatti TLP, 2004, METH MOL B, V268, P311
   Qu FL, 2011, BIOSENS BIOELECTRON, V26, P4810, DOI 10.1016/j.bios.2011.06.018
   SALKIE ML, 1994, CLIN BIOCHEM, V27, P343, DOI 10.1016/0009-9120(94)90038-8
   Sato T, 2005, ANAL BIOCHEM, V346, P320, DOI 10.1016/j.ab.2005.09.005
   Shen W, 2013, BIOSENS BIOELECTRON, V44, P171, DOI 10.1016/j.bios.2013.01.028
   Takagi K, 2004, ANAL CHIM ACTA, V505, P189, DOI 10.1016/j.aca.2003.10.063
   Wang J, 2012, TALANTA, V89, P422, DOI 10.1016/j.talanta.2011.12.055
   Wang ZP, 2013, ANAL CHIM ACTA, V774, P1, DOI 10.1016/j.aca.2012.12.041
   Zhou M, 2013, BIOSENS BIOELECTRON, V49, P243, DOI 10.1016/j.bios.2013.05.036
NR 28
TC 31
Z9 32
U1 7
U2 85
PU ELSEVIER SCIENCE SA
PI LAUSANNE
PA PO BOX 564, 1001 LAUSANNE, SWITZERLAND
SN 1572-6657
EI 1873-2569
J9 J ELECTROANAL CHEM
JI J. Electroanal. Chem.
PD JAN 1
PY 2015
VL 736
BP 88
EP 92
DI 10.1016/j.jelechem.2014.11.002
PG 5
WC Chemistry, Analytical; Electrochemistry
WE Science Citation Index Expanded (SCI-EXPANDED)
SC Chemistry; Electrochemistry
GA AZ5OJ
UT WOS:000348269700013
DA 2023-06-30
ER

PT J
AU Zhang, XZ
   Ji, XM
   Cui, ZG
   Yang, B
   Huang, J
AF Zhang, Xuzhi
   Ji, Xinming
   Cui, Zhengguo
   Yang, Bing
   Huang, Jie
TI Detection of Sequence-Specific Gene by Multi-Channel Electrochemical DNA
   Chips
SO BULLETIN OF THE KOREAN CHEMICAL SOCIETY
LA English
DT Article
DE DNA chips; WSSV gene; Multi-channel electrochemical detection;
   Electroanalysis; Loop-mediated isothermal amplification
ID SYNDROME VIRUS WSSV; MODIFIED ELECTRODE; CARBON NANOTUBES; REAL-TIME;
   HYBRIDIZATION; BIOSENSORS; GOLD; SPOT; PCR; MICROCHIP
AB Five-channel electrochemical chips were fabricated based on the Micro-electromechanical System (MEMS) technology and were used as platforms to develop DNA arrays. Different kinds of thiolated DNA strands, whose sequences were related to white spot syndrome virus (WSSV) gene, were separately immobilized onto different working electrodes to fabricate a combinatorial biosensor system. As a result, different kinds of target DNA could be analyzed on one chip via a simultaneous recognition process using potassium ferricyanide as an indicator. To perform quantitative target DNA detection, a limit of 70 nM (S/N=3) was found in the presence of 600 nM coexisting noncomplementary ssDNA. The real samples of loop-mediated isothermal amplification (LAMP) products were detected by the proposed method with satisfactory result, suggesting that the multi-channel chips had the potential for a high effective microdevice to recognize specific gene sequence for point-of-care applications.
C1 [Zhang, Xuzhi; Cui, Zhengguo; Yang, Bing; Huang, Jie] Chinese Acad Fishery Sci, Yellow Sea Fisheries Res Inst, Qingdao 266071, Peoples R China.
   [Ji, Xinming] Fudan Univ, State Key Lab ASIC & Syst, Dept Microelect, Shanghai 200433, Peoples R China.
C3 Chinese Academy of Fishery Sciences; Yellow Sea Fisheries Research
   Institute, CAFS; Fudan University
RP Zhang, XZ (通讯作者)，Chinese Acad Fishery Sci, Yellow Sea Fisheries Res Inst, 106 Nanjing Rd, Qingdao 266071, Peoples R China.
EM zhangxz@ysfri.ac.cn
RI Huang, Jie/GWQ-5005-2022
OI Huang, Jie/0000-0002-0348-6590
FU National Natural Science Foundation of China [21005086]; National High
   Tech Research and Development Program of China (863 program)
   [2006AA100306]
FX This work was supported by the National Natural Science Foundation of
   China (Grant No, 21005086) and the National High Tech Research and
   Development Program of China (863 program) (2006AA100306).
CR Ariksoysal DO, 2005, ANAL CHEM, V77, P4908, DOI 10.1021/ac050022+
   Cagnin S, 2009, SENSORS-BASEL, V9, P3122, DOI 10.3390/s90403122
   Cai H, 2003, ELECTROANAL, V15, P1864, DOI 10.1002/elan.200302755
   Choi YS, 2004, J KOREAN PHYS SOC, V44, P1556
   Dill Kilian, 2005, Drug Discov Today Technol, V2, P261, DOI 10.1016/j.ddtec.2005.08.011
   Gooding JJ, 2002, ELECTROANAL, V14, P1149, DOI 10.1002/1521-4109(200209)14:17<1149::AID-ELAN1149>3.0.CO;2-8
   Goto K, 2007, J MICROBIOL METH, V69, P93, DOI 10.1016/j.mimet.2006.12.009
   HARRISON DE, 1967, J AM CHEM SOC, V89, P5706, DOI 10.1021/ja00998a038
   HASHIMOTO K, 1994, ANAL CHEM, V66, P3830, DOI 10.1021/ac00093a045
   Jiao K, 2007, SCI CHINA SER B, V50, P538, DOI 10.1007/s11426-007-0034-8
   Kerman K, 2004, ELECTROANAL, V16, P1667, DOI 10.1002/elan.200303025
   Kim JH, 2002, J BIOTECHNOL, V96, P213, DOI 10.1016/S0168-1656(02)00051-2
   Levicky R, 1998, J AM CHEM SOC, V120, P9787, DOI 10.1021/ja981897r
   Levine PM, 2009, BIOSENS BIOELECTRON, V24, P1995, DOI 10.1016/j.bios.2008.10.012
   Li AX, 2007, BIOSENS BIOELECTRON, V22, P1716, DOI 10.1016/j.bios.2006.07.033
   Liang Y, 2005, DIS AQUAT ORGAN, V66, P81, DOI 10.3354/dao066081
   Moeller R., 2005, IEE Proceedings Nanobiotechnology, V152, P47, DOI 10.1049/ip-nbt:20045020
   Odenthal KJ, 2007, ANALYST, V132, P603, DOI 10.1039/b701816a
   Pandey CM, 2011, SENSOR ACTUAT B-CHEM, V151, P333, DOI 10.1016/j.snb.2010.07.046
   Service RF, 1998, SCIENCE, V282, P396, DOI 10.1126/science.282.5388.396
   Steel AB, 1998, ANAL CHEM, V70, P4670, DOI 10.1021/ac980037q
   Sun W, 2010, BIOSENS BIOELECTRON, V25, P1264, DOI 10.1016/j.bios.2009.10.011
   Wang J, 2000, NUCLEIC ACIDS RES, V28, P3011, DOI 10.1093/nar/28.16.3011
   Wang J, 2006, BIOSENS BIOELECTRON, V21, P1887, DOI 10.1016/j.bios.2005.10.027
   Wang J, 2003, ANALYST, V128, P912, DOI 10.1039/b303282e
   Yan DC, 2004, DIS AQUAT ORGAN, V59, P69, DOI 10.3354/dao059069
   Yeung SSW, 2008, ANAL CHEM, V80, P363, DOI 10.1021/ac071198+
   Zhang J, 2006, J AM CHEM SOC, V128, P8575, DOI 10.1021/ja061521a
   Zhang QL, 2009, J VIROL METHODS, V158, P18, DOI 10.1016/j.jviromet.2009.01.008
   Zhang SS, 2008, ANAL CHEM, V80, P7206, DOI 10.1021/ac800847r
   Zhang XZ, 2009, ANAL CHEM, V81, P6006, DOI 10.1021/ac802026j
   Zhu NN, 2006, ELECTROANAL, V18, P2107, DOI 10.1002/elan.200603589
NR 32
TC 2
Z9 2
U1 1
U2 47
PU KOREAN CHEMICAL SOC
PI SEOUL
PA 635-4 YEOGSAM-DONG, KANGNAM-GU, SEOUL 135-703, SOUTH KOREA
SN 0253-2964
J9 B KOREAN CHEM SOC
JI Bull. Korean Chem. Soc.
PD JAN 20
PY 2012
VL 33
IS 1
BP 69
EP 75
DI 10.5012/bkcs.2012.33.1.69
PG 7
WC Chemistry, Multidisciplinary
WE Science Citation Index Expanded (SCI-EXPANDED)
SC Chemistry
GA 895CL
UT WOS:000300473700012
OA Bronze
DA 2023-06-30
ER

PT J
AU Hsieh, MS
   Wu, TG
   Su, J
   Cheng, WJ
   Hsieh, SM
   Chi, WM
AF Hsieh, Ming-Song
   Wu, Tai-Guang
   Su, Jason
   Cheng, Wen-Jing
   Hsieh, Shu-Min
   Chi, Wei-Ming
TI Investigation of Cyanocobalamin Interferences to an Electrochemical
   Based Hemoglobin Test System
SO ANALYTICAL LETTERS
LA English
DT Article
DE Anemia; Biosensor; Cyanocobalamin; Electrochemical; Hemoglobin
ID PLASMA VITAMIN-B-12 CONCENTRATIONS; HYDROGEN-PEROXIDE
AB The structure of vitamin B-12 with a cobalt ion in the center is similar to the structure of heme with an iron center in the hemoglobin. The suspicion that the presence of vitamin B-12 in venous blood samples caused interference in readings of hemoglobin levels when using the BeneCheck hemoglobin test system, an electrochemical based strip and meter, was investigated in this study. Venous blood samples with 5mg/dL of vitamin B-12 induced a positive error of 13% in the hemoglobin measurement, while 10mg/dL of vitamin B-12 caused a positive error of 30% in the hemoglobin measurement. However, 1mg/dL of vitamin B-12, a concentration much higher than that of venous blood concentrations in patients under B-12 treatment, did not cause an error in the hemoglobin measurement. These results suggest that the BeneCheck hemoglobin test system is suitable for clinical application for patients under B-12 treatment because the dosage is below 1mg/dL.
C1 [Hsieh, Ming-Song] Taipei Med Univ, Coll Med, Dept Med Lab Sci & Biotechnol, Taipei, Taiwan.
   [Hsieh, Ming-Song] Taipei Med Univ, Grad Inst Pharmaceut Sci, Sch Pharm, Taipei, Taiwan.
   [Hsieh, Ming-Song; Hsieh, Shu-Min; Chi, Wei-Ming] Taipei Med Univ, Shuang Ho Hosp, Dept Lab Med, Taipei, Taiwan.
C3 Taipei Medical University; Taipei Medical University; Taipei Medical
   University; Shuang Ho Hospital
RP Chi, WM (通讯作者)，Taipei Med Univ, Shuang Ho Hosp, Dept Lab Med, 291 Chung Chen Rd, Chung Ho City 235, Taipei County, Taiwan.
EM 97056@shh.org.tw
CR Brown KR, 2004, BIOCHEMISTRY-US, V43, P8616, DOI 10.1021/bi049056m
   Campbell AK, 2003, J NUTR, V133, P2770, DOI 10.1093/jn/133.9.2770
   GRINDON A, 2002, CLIN LAB MED
   HERBERT V, 1988, AM J CLIN NUTR, V48, P852, DOI 10.1093/ajcn/48.3.852
   HERBERT V, 1987, AM J CLIN NUTR, V45, P671, DOI 10.1093/ajcn/45.4.671
   HO M, 1995, TXB HEMATOLOGY
   JACOBSON RJ, 1997, CONNS CURRENT THERAP
   Masnou Helena, 2007, Gastroenterol Hepatol, V30, P580, DOI 10.1157/13112591
   Neufeld L, 2002, SALUD PUBLICA MEXICO, V44, P219, DOI 10.1590/S0036-36342002000300005
   Sari M, 2001, B WORLD HEALTH ORGAN, V79, P506
   Sun W, 2005, J CHEM SCI, V117, P317, DOI 10.1007/BF02708444
   Tucker KL, 2000, AM J CLIN NUTR, V71, P514
   *US AG INT DEV, 1996, AN DET HLTH SERV GUI
   Yang RW, 2006, SENSOR LETT, V4, P416, DOI 10.1166/sl.2006.057
   Zhan G, 2007, B KOREAN CHEM SOC, V28, P1720
   Zhang K, 2000, ANAL CHIM ACTA, V413, P109, DOI 10.1016/S0003-2670(00)00752-2
NR 16
TC 1
Z9 1
U1 0
U2 8
PU TAYLOR & FRANCIS INC
PI PHILADELPHIA
PA 325 CHESTNUT ST, SUITE 800, PHILADELPHIA, PA 19106 USA
SN 0003-2719
J9 ANAL LETT
JI Anal. Lett.
PY 2011
VL 44
IS 9
BP 1570
EP 1578
AR PII 938809387
DI 10.1080/00032719.2010.520389
PG 9
WC Chemistry, Analytical
WE Science Citation Index Expanded (SCI-EXPANDED)
SC Chemistry
GA 779TN
UT WOS:000291805200002
DA 2023-06-30
ER

PT J
AU Chen, ZC
   Fang, C
   Wang, HY
   He, JS
   Deng, ZS
AF Chen, Zhencheng
   Fang, Cheng
   Wang, Hongyan
   He, Jishan
   Deng, Zhensheng
TI A disposable electrochemical immunofiltration test strip for rapid
   detection of alpha-fetoprotein
SO SENSORS AND ACTUATORS B-CHEMICAL
LA English
DT Article
DE alpha-Fetoprotein (AFP); Immunofiltration; Test strip; Ferrocene
   monocarboxylic acid
ID HEPATOCELLULAR-CARCINOMA; TUMOR-MARKERS; IMMUNOASSAY; ASSAY; SYSTEM;
   LABEL; IMMUNOSENSORS; BIOSENSOR
AB A disposable electrochemical immunofiltration test strip for the rapid detection of alpha-fetoprotein (AFP) was developed. The test strip was constructed by assembly of screen-printed carbon electrodes, absorption-water pad, nitrocellulose membrane modified by anti-AFP antibody and glass fiber membrane conjugated with ferrocene monocarboxylic acid (FC) labeling AFP. The analytical system utilizes flow-through immunofiltration and competitive immunoassay techniques in combination with an amperometric sensor. The parameters affecting the immunoassay such as selection of filter membrane, membrane pore-size, and antibody binding capacity were investigated and optimized. The immunofiltration system allows us to specifically and directly detect AFP in serum with a low detection limit of 6 ng/mL The working range is from 6 to 500 ng/mL with an overall analysis time of 5 min for one sample. This electrochemical immunoassay system enabled us to construct a novel point-of-care testing device for the monitoring of biomarker including AFP. (C) 2009 Elsevier B.V. All rights reserved.
C1 [Chen, Zhencheng; Fang, Cheng; Wang, Hongyan; He, Jishan; Deng, Zhensheng] Cent S Univ, Dept Biomed Engn, Sch Infophys & Geomat Engn, Changsha 410083, Peoples R China.
C3 Central South University
RP Fang, C (通讯作者)，Cent S Univ, Dept Biomed Engn, Sch Infophys & Geomat Engn, Changsha 410083, Peoples R China.
EM fangpingchuan@163.com
RI shi, zhensheng/GXN-3967-2022
CR Ali M, 2003, J HEPATOL, V38, P88, DOI 10.1016/S0168-8278(03)80357-4
   ARAKAWA H, 1993, J BIOLUM CHEMILUM, V8, P135, DOI 10.1002/bio.1170080302
   Bader D, 2004, CLIN CHIM ACTA, V349, P15, DOI 10.1016/j.cccn.2004.06.020
   BALL D, 1992, AM J MED SCI, V303, P157, DOI 10.1097/00000441-199203000-00004
   BRAKSTAD OG, 1993, J MED MICROBIOL, V39, P128, DOI 10.1099/00222615-39-2-128
   Debruyne EN, 2008, CLIN CHIM ACTA, V395, P19, DOI 10.1016/j.cca.2008.05.010
   Frew J. E., 1987, ANAL CHEM, V59, p933A
   Guan JG, 2004, BIOSENS BIOELECTRON, V19, P789, DOI 10.1016/j.bios.2003.08.006
   Honda N, 2005, BIOSENS BIOELECTRON, V20, P2306, DOI 10.1016/j.bios.2004.11.007
   IJSSELMUIDEN OE, 1989, J IMMUNOL METHODS, V119, P35, DOI 10.1016/0022-1759(89)90378-5
   JAUNIAUX E, 1991, EUR J OBSTET GYN R B, V40, P245, DOI 10.1016/0028-2243(91)90127-7
   Kato K, 1997, HEPATOL RES, V8, P95, DOI 10.1016/S1386-6346(97)00055-7
   Kim EJ, 2001, SENSOR ACTUAT B-CHEM, V79, P87, DOI 10.1016/S0925-4005(01)00850-4
   LEE WE, 1993, J IMMUNOL METHODS, V166, P123, DOI 10.1016/0022-1759(93)90336-6
   LEOPOLDO DC, 1996, J IMMUNOL METHODS, V193, P51
   Lim TK, 2003, ANAL CHEM, V75, P3316, DOI 10.1021/ac020749n
   LUONG JHT, 1991, BIOSENS BIOELECTRON, V6, P547, DOI 10.1016/0956-5663(91)80018-S
   MAIOLINI R, 1975, J IMMUNOL METHODS, V6, P355, DOI 10.1016/0022-1759(75)90006-X
   MANCAL P, 1988, Journal of Hygiene Epidemiology Microbiology and Immunology (Prague), V32, P209
   Morais S, 1997, J IMMUNOL METHODS, V208, P75, DOI 10.1016/S0022-1759(97)00130-0
   O'Riordan TC, 2002, ANAL CHEM, V74, P5845, DOI 10.1021/ac020346n
   Padeste C, 2000, BIOSENS BIOELECTRON, V15, P431, DOI 10.1016/S0956-5663(00)00106-8
   Paffard SM, 1996, J IMMUNOL METHODS, V192, P133, DOI 10.1016/0022-1759(96)00029-4
   Rebischung C, 2000, GYNECOL ONCOL, V77, P203, DOI 10.1006/gyno.1999.5653
   Sciscione A., 1997, American Journal of Obstetrics and Gynecology, V176, pS89, DOI 10.1016/S0002-9378(97)80360-2
   Song SP, 2004, ANAL CHIM ACTA, V510, P147, DOI 10.1016/j.aca.2004.01.020
   Wang GL, 2001, ANAL CHIM ACTA, V448, P165, DOI 10.1016/S0003-2670(01)01322-8
   Wang J, 2002, ELECTROPHORESIS, V23, P3744, DOI 10.1002/1522-2683(200211)23:21<3744::AID-ELPS3744>3.0.CO;2-B
   Wilson MS, 2005, ANAL CHEM, V77, P1496, DOI 10.1021/ac0485278
   Yamamoto R, 2001, CLIN CHIM ACTA, V304, P137, DOI 10.1016/S0009-8981(00)00381-8
NR 30
TC 15
Z9 16
U1 1
U2 47
PU ELSEVIER SCIENCE SA
PI LAUSANNE
PA PO BOX 564, 1001 LAUSANNE, SWITZERLAND
SN 0925-4005
J9 SENSOR ACTUAT B-CHEM
JI Sens. Actuator B-Chem.
PD SEP 7
PY 2009
VL 141
IS 2
BP 436
EP 440
DI 10.1016/j.snb.2009.07.029
PG 5
WC Chemistry, Analytical; Electrochemistry; Instruments & Instrumentation
WE Science Citation Index Expanded (SCI-EXPANDED)
SC Chemistry; Electrochemistry; Instruments & Instrumentation
GA 500YN
UT WOS:000270343000013
DA 2023-06-30
ER

PT J
AU Wasowicz, M
   Viswanathan, S
   Dvornyk, A
   Grzelak, K
   Kludkiewicz, B
   Radecka, H
AF Wasowicz, Michal
   Viswanathan, Subramanian
   Dvornyk, Anzhela
   Grzelak, Krystyna
   Kludkiewicz, Barbara
   Radecka, Hanna
TI Comparison of electrochemical immunosensors based on gold nano materials
   and immunoblot techniques for detection of histidine-tagged proteins in
   culture medium
SO BIOSENSORS & BIOELECTRONICS
LA English
DT Article
DE histidine; immunosensor; gold nanorods; impedance; immunoblot
ID LABEL-FREE IMMUNOSENSOR; IMPEDANCE SPECTROSCOPY; EXPRESSION;
   IMMOBILIZATION; BIOSENSOR
AB In this work, the direct electrochemical determination of poly-histidine tagged proteins using immunosensor based on anti-His (C-term) antibody immobilized on gold electrodes modified with 1,6-hexanedithiol, gold colloid particles or gold nanorods is described. The recombinant histidine-tagged silk proteinase inhibitor protein (rSP12-His(6)) expressed in Pichia system selected as antigen for this immonosensor. An electrochemical impedance spectroscopy was used as label free detection technique for immune conjugation. The gold nanorods modified electrode layer showed better analytical response than gold nano particles. The linear calibration range was observed between 10 pg/ml and 1 ng/ml with limit of detection 5 pg/ml (S/N = 3). Up to four successive assay cycles with retentive sensitivity were achieved for the immunosensors regenerated with 0.2 M glycine-HCl buffer, pH 2.8. The performance of this immnosensor were compared with immuoblotting techniques. (C) 2008 Elsevier B.V. All rights reserved.
C1 [Wasowicz, Michal; Viswanathan, Subramanian; Radecka, Hanna] Polish Acad Sci, Inst Anim Reprod & Food Res, PL-10747 Olsztyn, Poland.
   [Dvornyk, Anzhela; Grzelak, Krystyna; Kludkiewicz, Barbara] Polish Acad Sci, Inst Biochem & Biophys, PL-02106 Warsaw, Poland.
C3 Polish Academy of Sciences; Institute of Animal Reproduction & Food
   Research of the Polish Academy of Sciences; Polish Academy of Sciences;
   Institute of Biochemistry & Biophysics - Polish Academy of Sciences
RP Radecka, H (通讯作者)，Polish Acad Sci, Inst Anim Reprod & Food Res, Tuwima 10, PL-10747 Olsztyn, Poland.
EM hanna.radecka@pan.olsztyn.pl
RI Subramanian, Viswanathan/B-9449-2009; Radecka, Hanna J./H-7240-2017
OI Subramanian, Viswanathan/0000-0002-0382-3323; Radecka, Hanna
   J./0000-0002-9394-2325
FU Ministry of Science and Higher Education [2PO6T01429, 105/6.PR
   UE/2007/7, MTKD-CT-2006-042708]; Institute of Animal Reproduction and
   Food Research of Polish Academy of Science, Olsztyn, Poland
FX The work was supported by grants of the Ministry of Science and Higher
   Education: 2PO6T01429, 105/6.PR UE/2007/7, MTKD-CT-2006-042708, and
   statutory funds of Institute of Animal Reproduction and Food Research of
   Polish Academy of Science, Olsztyn, Poland.
CR Backmann N, 2005, P NATL ACAD SCI USA, V102, P14587, DOI 10.1073/pnas.0504917102
   BAL W, 2006, Patent No. 2006000026
   Bonroy K, 2006, J IMMUNOL METHODS, V312, P167, DOI 10.1016/j.jim.2006.03.007
   BRADFORD MM, 1976, ANAL BIOCHEM, V72, P248, DOI 10.1016/0003-2697(76)90527-3
   Briand E, 2006, BIOSENS BIOELECTRON, V22, P440, DOI 10.1016/j.bios.2006.05.018
   Cereghino JL, 2000, FEMS MICROBIOL REV, V24, P45, DOI 10.1016/S0168-6445(99)00029-7
   CREGG JM, 1993, BIO-TECHNOL, V11, P905, DOI 10.1038/nbt0893-905
   Darain F, 2004, BIOSENS BIOELECTRON, V20, P857, DOI 10.1016/j.bios.2004.03.028
   Gu HY, 2001, J ELECTROANAL CHEM, V516, P119, DOI 10.1016/S0022-0728(01)00669-6
   Huang L, 2005, BIOSENS BIOELECTRON, V21, P483, DOI 10.1016/j.bios.2004.11.016
   Kandimalla VB, 2004, BIOSENS BIOELECTRON, V20, P903, DOI 10.1016/j.bios.2004.03.027
   Kludkiewicz B, 2005, PROTEIN EXPRES PURIF, V43, P94, DOI 10.1016/j.pep.2005.06.011
   KOPERA E, 2006, 8 EUR BIOL IN CHEM C, P120
   Krezel A, 2006, ACTA BIOCHIM POL, V53, P721, DOI 10.18388/abp.2006_3299
   LAEMMLI UK, 1970, NATURE, V227, P680, DOI 10.1038/227680a0
   Liu ZM, 2006, ELECTROANAL, V18, P1572, DOI 10.1002/elan.200603512
   Liz-Marzan LM, 1996, LANGMUIR, V12, P4329, DOI 10.1021/la9601871
   Macauley-Patrick S, 2005, YEAST, V22, P249, DOI 10.1002/yea.1208
   Nirmala X, 2001, EUR J BIOCHEM, V268, P2064, DOI 10.1046/j.1432-1327.2001.02084.x
   Okuno J, 2007, BIOSENS BIOELECTRON, V22, P2377, DOI 10.1016/j.bios.2006.09.038
   Ouerghi O, 2002, BIOELECTROCHEMISTRY, V56, P131, DOI 10.1016/S1567-5394(02)00029-4
   Smiechowski MF, 2006, BIOSENS BIOELECTRON, V22, P670, DOI 10.1016/j.bios.2006.02.008
   Stobiecka A, 2007, BIOSENS BIOELECTRON, V22, P2165, DOI 10.1016/j.bios.2006.10.008
   Szymanska I, 2007, BIOSENS BIOELECTRON, V22, P1955, DOI 10.1016/j.bios.2006.08.025
   Tang DP, 2004, J BIOCHEM BIOPH METH, V61, P299, DOI 10.1016/j.jbbm.2004.06.001
   Wang MJ, 2004, BIOSENS BIOELECTRON, V19, P575, DOI 10.1016/S0956-5663(03)00252-5
NR 26
TC 38
Z9 38
U1 1
U2 33
PU ELSEVIER ADVANCED TECHNOLOGY
PI OXFORD
PA OXFORD FULFILLMENT CENTRE THE BOULEVARD, LANGFORD LANE, KIDLINGTON,
   OXFORD OX5 1GB, OXON, ENGLAND
SN 0956-5663
EI 1873-4235
J9 BIOSENS BIOELECTRON
JI Biosens. Bioelectron.
PD OCT 15
PY 2008
VL 24
IS 2
BP 284
EP 289
DI 10.1016/j.bios.2008.04.002
PG 6
WC Biophysics; Biotechnology & Applied Microbiology; Chemistry, Analytical;
   Electrochemistry; Nanoscience & Nanotechnology
WE Science Citation Index Expanded (SCI-EXPANDED)
SC Biophysics; Biotechnology & Applied Microbiology; Chemistry;
   Electrochemistry; Science & Technology - Other Topics
GA 355MB
UT WOS:000259711900019
PM 18486465
DA 2023-06-30
ER

PT J
AU Chen, X
   Zhang, YL
   Su, YH
   Meng, WH
   Xie, QJ
   Yao, SZ
AF Chen Xin
   Zhang Yi-Li
   Su Yu-Hua
   Meng Wen-Hua
   Xie Qing-Ji
   Yao Shou-Zhuo
TI EQCM studies on enzymatic specific activities of glucose oxidase
   adsorbed on Au-electroplated and carbon nanotubes-modified Au electrodes
SO ACTA PHYSICO-CHIMICA SINICA
LA Chinese
DT Article
DE electrochemical quartz crystal impedance; GOD adsorption; enzymatic
   specific activity(ESA); carbon nanotubes; An electroplating
ID QUARTZ-CRYSTAL IMPEDANCE; ELECTROCHEMICAL IMPEDANCE; GOLD ELECTRODES;
   BIOSENSOR; NANOPARTICLES; MICROBALANCE; ADSORPTION; OXIDATION; DOPAMINE;
   GROWTH
AB The electrochemical quartz crystal microbalance (EQCM) technique was employed to monitor in situ the adsorption of glucose oxidase (GOD) onto bare Au, Au-electroplated, and carbon nanotubes (CNTs)-modified Au electrodes. The enzymatic specific activities (ESA(i)) for GOD adsorbed on various surfaces were measured from the mass of adsorbed GOD obtained via EQCM characterization and the charge for oxidation of enzymatically generated H2O2. The results showed that GOD could adsorb on the investigated surfaces with different adsorption amounts, and the adsorbed GOD was enzymatically active to some degree; the modification of CNTs increased the adsorption amount of GOD and the response current to glucose, but the ESA(i) decreased with the increase of the amount of modified CNTTs; the Au electroplating on An electrode also increased the response current to glucose, but the ESA(i) changed little after the electroplating.
C1 Hunan Normal Univ, Coll Med, Changsha 410006, Peoples R China.
   Hunan Normal Univ Hosp, Changsha 410081, Peoples R China.
C3 Hunan Normal University
RP Xie, QJ (通讯作者)，Hunan Normal Univ, Coll Chem & Chem Engn, Key Lab Chem Biol & Tradit Chinese Med Res, Minis Educat, Changsha 410081, Peoples R China.
EM xieqj@hunnu.edu.cn
CR Cecchet F, 2006, J PHYS CHEM B, V110, P2241, DOI 10.1021/jp054290n
   Deng CY, 2006, ANAL CHIM ACTA, V557, P85, DOI 10.1016/j.aca.2005.10.009
   FU XC, 2000, PHYS CHEM, P862
   He H, 2005, J BIOCHEM BIOPH METH, V62, P191, DOI 10.1016/j.jbbm.2004.11.004
   Joshi PP, 2005, ANAL CHEM, V77, P3183, DOI 10.1021/ac0484169
   Li MR, 2006, ELECTROCHIM ACTA, V51, P5478, DOI 10.1016/j.electacta.2006.02.023
   Li YL, 2006, THIN SOLID FILMS, V497, P270, DOI 10.1016/j.tsf.2005.10.048
   LUO GA, 2006, CONFIRMATION APPL BI, P3
   Mandal S, 2005, CURR APPL PHYS, V5, P118, DOI 10.1016/j.cap.2004.06.006
   Mashazi PN, 2006, ELECTROCHIM ACTA, V52, P177, DOI 10.1016/j.electacta.2006.04.056
   Shan D, 2006, ANAL BIOCHEM, V356, P215, DOI 10.1016/j.ab.2006.06.005
   Tang DP, 2007, BIOSENS BIOELECTRON, V22, P1116, DOI 10.1016/j.bios.2006.04.031
   Tu XM, 2005, J PHYS CHEM B, V109, P4053, DOI 10.1021/jp044731n
   UPDIKE SJ, 1967, NATURE, V214, P986, DOI 10.1038/214986a0
   Xie QJ, 1999, ANAL CHEM, V71, P4649, DOI 10.1021/ac981390z
   Xie QJ, 1999, J ELECTROANAL CHEM, V478, P1, DOI 10.1016/S0022-0728(99)00405-2
   Xie QJ, 2005, ANAL CHIM ACTA, V533, P213, DOI 10.1016/j.aca.2004.10.084
   Zhu YN, 2004, CHINESE J ANAL CHEM, V32, P1299
   蔡称心, 2003, [中国科学. B辑, 化学, Science in China], V33, P511
NR 19
TC 4
Z9 5
U1 3
U2 12
PU PEKING UNIV PRESS
PI BEIJING
PA PEKING UNIV, CHEMISTRY BUILDING, BEIJING 100871, PEOPLES R CHINA
SN 1000-6818
J9 ACTA PHYS-CHIM SIN
JI Acta Phys.-Chim. Sin.
PD AUG
PY 2007
VL 23
IS 8
BP 1201
EP 1206
DI 10.3866/PKU.WHXB20070812
PG 6
WC Chemistry, Physical
WE Science Citation Index Expanded (SCI-EXPANDED)
SC Chemistry
GA 205WE
UT WOS:000249144500012
DA 2023-06-30
ER

PT J
AU Khan, H
   Shah, MR
   Barek, J
   Malik, MI
AF Khan, Humaira
   Shah, Muhammad Raza
   Barek, Jiri
   Malik, Muhammad Imran
TI Cancer biomarkers and their biosensors: A comprehensive review
SO TRAC-TRENDS IN ANALYTICAL CHEMISTRY
LA English
DT Review
DE Cancer biomarker; Biosensor; Non-invasive sources; Invasive sources;
   Electrochemical detection
ID CHROMATOGRAPHY-MASS-SPECTROMETRY; VOLATILE ORGANIC-COMPOUNDS; PANCREATIC
   DUCTAL ADENOCARCINOMA; SOLID-PHASE MICROEXTRACTION; SURFACE-PLASMON
   RESONANCE; PROSTATE-SPECIFIC ANTIGEN; MOLECULARLY IMPRINTED POLYMERS;
   SIGNAL AMPLIFICATION STRATEGY; SQUAMOUS-CELL CARCINOMA; CIRCULATING
   TUMOR-CELLS
AB The article starts with a brief history of discovery of cancer biomarkers followed by statistical data on published cancer biomarkers detection strategies in the last decade to demonstrate the latest trends and the necessity to develop sensitive, cost-effective, and portable monitoring systems for these purposes monitor wide spectrum of biomarkers. The latter part contains a short description of various optical and colorimetric detection methods while focusing more on the utilization of electrochemical detection methods and their signal amplification strategies. This part shows that the current state of knowledge still limited and there is an ample need for biosensors that can rapidly analyze cellular modifications identify biomarkers associated with cancer for enhancing the prognosis and therapy options. Finally, different approaches employed to overcome the limitations of existing electrochemical methods for cancer biomarker detection are critically discussed while highlighting the existing challenges and future opportunities.(c) 2022 Published by Elsevier B.V.
C1 [Khan, Humaira; Shah, Muhammad Raza; Malik, Muhammad Imran] Univ Karachi, HEJ Res Inst Chem, World Ctr Sci & Technol 3, Int Ctr Chem & Biol Sci ICCBS, Karachi 75270, Pakistan.
   [Khan, Humaira] Univ Management & Technol, Dept Chem, Lahore, Pakistan.
   [Barek, Jiri] Charles Univ Prague, Fac Sci, Dept Analyt Chem, UNESCO Lab Environm Electrochem, Prague, Czech Republic.
C3 University of Karachi; University of Management & Technology (UMT);
   Charles University Prague
RP Malik, MI (通讯作者)，Univ Karachi, HEJ Res Inst Chem, World Ctr Sci & Technol 3, Int Ctr Chem & Biol Sci ICCBS, Karachi 75270, Pakistan.
EM mimran.malik@iccs.edu
RI Malik, Muhammad Imran/ADP-9538-2022
OI Malik, Muhammad Imran/0000-0002-5938-8797; Shah, Muhammad
   Raza/0000-0003-4978-3627
FU Czech Science Foundation [20-01589S]; Metrohm Czech Republic
FX JB thanks the Czech Science Foundation (Project GACR No. 20-01589S) for
   the financial support of this research. Technical, material, and
   intellectual support from Metrohm Czech Republic (https://
   www.metrohm.com /cs-cz] is also gratefully acknowledged.
CR Abraham JE, 2012, BMC MED GENOMICS, V5, DOI 10.1186/1755-8794-5-19
   Achalli Sonika, 2017, Indian J Dent Res, V28, P395, DOI 10.4103/ijdr.IJDR_632_16
   Alberice JV, 2013, J CHROMATOGR A, V1318, P163, DOI 10.1016/j.chroma.2013.10.002
   Altomare DF, 2020, BJS OPEN, V4, P1189, DOI 10.1002/bjs5.50354
   Amal H, 2016, INT J CANCER, V138, P229, DOI 10.1002/ijc.29701
   Amal H, 2012, INT J NANOMED, V7, P4135, DOI 10.2147/IJN.S32680
   Amri C, 2021, MATERIALS, V14, DOI 10.3390/ma14061339
   Arshad F., 2022, WATER AIR SOIL POLL, V212, P1
   Asai Y, 2018, CANCERS, V10, DOI 10.3390/cancers10020043
   Assad DX, 2020, INT J CLIN ONCOL, V25, P1016, DOI 10.1007/s10147-020-01660-7
   Augustine S, 2019, ACS APPL BIO MATER, V2, P5366, DOI 10.1021/acsabm.9b00659
   Aydin EB, 2020, SENSOR ACTUAT B-CHEM, V306, DOI 10.1016/j.snb.2019.127613
   Azzollini J, 2019, CANCERS, V11, DOI 10.3390/cancers11010058
   Bahadir EB, 2016, ARTIF CELL NANOMED B, V44, P248, DOI 10.3109/21691401.2014.942456
   Bahar G, 2007, CANCER, V109, P54, DOI 10.1002/cncr.22386
   Baker Lindsay B, 2019, Temperature (Austin), V6, P211, DOI 10.1080/23328940.2019.1632145
   Barcelo M, 2019, SCI REP-UK, V9, DOI 10.1038/s41598-019-50172-6
   BARONZIO G, 1994, ANTICANCER RES, V14, P1145
   de Aguero MIBG, 2009, AN PEDIATR, V71, P250, DOI 10.1016/j.anpedi.2009.06.020
   Bartels CL, 2009, CLIN CHEM, V55, P623, DOI 10.1373/clinchem.2008.112805
   Bassim CW, 2012, J CLIN IMMUNOL, V32, P1390, DOI 10.1007/s10875-012-9738-4
   Bax C, 2019, CANCERS, V11, DOI 10.3390/cancers11091244
   Bax C, 2018, CANCERS, V10, DOI 10.3390/cancers10040123
   Bertok T, 2019, BIOSENS BIOELECTRON, V131, P24, DOI 10.1016/j.bios.2019.01.052
   Bertok T, 2019, CHEMELECTROCHEM, V6, P989, DOI 10.1002/celc.201800848
   Bhatt AN, 2010, INDIAN J MED RES, V132, P129
   Bianchi F, 2011, ANAL CHIM ACTA, V707, P197, DOI 10.1016/j.aca.2011.09.015
   Bidard FC, 2015, J CLIN ONCOL, V33, P1622, DOI 10.1200/JCO.2014.57.9714
   Boffetta P, 2006, LANCET ONCOL, V7, P149, DOI 10.1016/S1470-2045(06)70577-0
   Boriachek K, 2018, ANALYST, V143, P1662, DOI 10.1039/c7an01843f
   Bouatra S, 2013, PLOS ONE, V8, DOI 10.1371/journal.pone.0073076
   Branton PJ, 2011, CHEM CENT J, V5, DOI 10.1186/1752-153X-5-15
   Bravo K, 2017, CLIN CHIM ACTA, V464, P64, DOI 10.1016/j.cca.2016.11.012
   Broza YY, 2019, CHEM REV, V119, P11761, DOI 10.1021/acs.chemrev.9b00437
   Broza YY, 2018, CHEM SOC REV, V47, P4781, DOI 10.1039/c8cs00317c
   Buono G, 2019, CANCER TREAT REV, V73, P73, DOI 10.1016/j.ctrv.2019.01.004
   BURNS CP, 1987, LIPIDS, V22, P178, DOI 10.1007/BF02537299
   Calderon-Santiago M, 2015, ANAL BIOANAL CHEM, V407, P5381, DOI 10.1007/s00216-015-8700-8
   Campuzano S, 2019, SENSORS-BASEL, V19, DOI 10.3390/s19173762
   Cao HM, 2015, BIOSENS BIOELECTRON, V68, P329, DOI 10.1016/j.bios.2015.01.003
   Carrascosa LG, 2014, CHEM COMMUN, V50, P3585, DOI 10.1039/c3cc49607d
   Cauchi M, 2016, ANAL METHODS-UK, V8, P4037, DOI 10.1039/c6ay00400h
   Chan AW, 2016, BRIT J CANCER, V114, P59, DOI 10.1038/bjc.2015.414
   Chang JE, 2018, SENSOR ACTUAT B-CHEM, V255, P800, DOI 10.1016/j.snb.2017.08.057
   Chen J. -L., 2012, GASTROENT RES PRACT, V2012
   Chen JL, 2014, ELECTROPHORESIS, V35, P1032, DOI 10.1002/elps.201300243
   Chen TL, 2011, MOL CELL PROTEOMICS, V10, DOI 10.1074/mcp.M110.004945
   Chen X, 2008, CELL RES, V18, P997, DOI 10.1038/cr.2008.282
   Chen Y, 2010, INT J BIOL MARKER, V25, P59, DOI 10.1177/172460081002500201
   Chen Y, 2021, SENSOR ACTUAT B-CHEM, V326, DOI 10.1016/j.snb.2020.128794
   Chen YS, 2018, J BIOMED NANOTECHNOL, V14, P1773, DOI 10.1166/jbn.2018.2621
   Cheng F, 2015, CLIN CHIM ACTA, V447, P23, DOI 10.1016/j.cca.2015.05.008
   Cheng Y, 2012, J PROTEOME RES, V11, P1354, DOI 10.1021/pr201001a
   Chikkaveeraiah BV, 2012, ACS NANO, V6, P6546, DOI 10.1021/nn3023969
   Colpitts T., 2007, PEDIATRICS, P1
   Cortez MA, 2009, EXPERT OPIN BIOL TH, V9, P703, DOI [10.1517/14712590902932889 , 10.1517/14712590902932889]
   Dalton WS, 2006, SCIENCE, V312, P1165, DOI 10.1126/science.1125948
   Daneshpour M, 2016, BEILSTEIN J NANOTECH, V7, P2023, DOI 10.3762/bjnano.7.193
   Das J, 2011, ANAL CHEM, V83, P1167, DOI 10.1021/ac102917f
   Davis VW, 2013, ANN SURG ONCOL, V20, pS415, DOI 10.1245/s10434-012-2686-7
   Dawson SJ, 2013, NEW ENGL J MED, V368, P1199, DOI 10.1056/NEJMoa1213261
   Derezinski P, 2017, INT J MED SCI, V14, P1, DOI 10.7150/ijms.15783
   Derkus B, 2016, RSC ADV, V6, P281, DOI 10.1039/c5ra23783a
   Dharmawardana N, 2020, BRIT J CANCER, V123, P1775, DOI 10.1038/s41416-020-01051-9
   Donzella V, 2011, J BIOPHOTONICS, V4, P442, DOI 10.1002/jbio.201000123
   Lima FMD, 2020, CHEMELECTROCHEM, V7, P3140, DOI 10.1002/celc.202000801
   Dufaud V., 2008, MOL IMPRINTING NANOM, P597
   Duffy MJ, 2006, CLIN CHEM, V52, P345, DOI 10.1373/clinchem.2005.059832
   Eivazzadeh-Keihan R, 2018, TRAC-TREND ANAL CHEM, V100, P103, DOI 10.1016/j.trac.2017.12.019
   El Aamri M, 2020, BIOSENSORS-BASEL, V10, DOI 10.3390/bios10110186
   Elshafey R, 2013, BIOSENS BIOELECTRON, V50, P143, DOI 10.1016/j.bios.2013.05.063
   Erhart S, 2009, J BREATH RES, V3, DOI 10.1088/1752-7155/3/1/016004
   Fan XD, 2008, ANAL CHIM ACTA, V620, P8, DOI 10.1016/j.aca.2008.05.022
   Farshchi F, 2019, ANAL METHODS-UK, V11, P6159, DOI 10.1039/c9ay02058f
   Feng D., 2020, ANAL SCI
   Feng DX, 2002, PANCREAS, V25, P336, DOI 10.1097/00006676-200211000-00003
   Feng XB, 2016, BIOSENS BIOELECTRON, V75, P308, DOI 10.1016/j.bios.2015.08.048
   Fernandez-Peralbo MA, 2016, SCI REP-UK, V6, DOI 10.1038/srep38243
   Fleischhacker M, 2010, CANCER BIOMARK, V6, P211, DOI 10.3233/CBM-2009-0131
   Freitas M, 2020, MICROCHIM ACTA, V187, DOI 10.1007/s00604-020-4156-4
   Freitas M, 2020, TALANTA, V208, DOI 10.1016/j.talanta.2019.120430
   Fu P, 2020, SENSOR ACTUAT B-CHEM, V305, DOI 10.1016/j.snb.2019.127545
   Fu XH, 2009, MICROCHIM ACTA, V165, P437, DOI 10.1007/s00604-009-0159-x
   Fujiwara K, 2005, CLIN CANCER RES, V11, P1219
   Ganganboina AB, 2019, SCI REP-UK, V9, DOI 10.1038/s41598-019-43740-3
   Gao S, 2014, BIOMED RES INT, V2014, DOI 10.1155/2014/756347
   Ghafouri-Fard S, 2014, ASIAN PAC J CANCER P, V15, P2395, DOI 10.7314/APJCP.2014.15.6.2395
   Ghanavati M, 2020, MICROCHEM J, V159, DOI 10.1016/j.microc.2020.105301
   Gillespie P, 2019, ANALYST, V144, P114, DOI 10.1039/c8an01572d
   Gkotsos G, 2017, METABOLITES, V7, DOI 10.3390/metabo7010009
   GOLD P, 1965, J EXP MED, V121, P439, DOI 10.1084/jem.121.3.439
   Gonzalez FJ, 2005, MUTAT RES-FUND MOL M, V569, P101, DOI 10.1016/j.mrfmmm.2004.04.021
   Gruber M, 2014, BRIT J CANCER, V111, P790, DOI 10.1038/bjc.2014.361
   Guadagni R, 2011, ANAL CHIM ACTA, V701, P29, DOI 10.1016/j.aca.2011.05.035
   Guan YJ, 2009, APPL CATAL A-GEN, V361, P49, DOI 10.1016/j.apcata.2009.03.033
   Guo XW, 2012, J BIOPHOTONICS, V5, P483, DOI 10.1002/jbio.201200015
   Gurioli G, 2018, CLIN CHEM LAB MED, V56, P702, DOI 10.1515/cclm-2017-0703
   Haddad Ghazal, 2020, J Breath Res, V15, DOI 10.1088/1752-7163/abc4d5
   Hahn J, 2019, ANALYST, V144, P4439, DOI 10.1039/c9an00552h
   Haick H, 2014, CHEM SOC REV, V43, P1423, DOI 10.1039/c3cs60329f
   Hakim M, 2011, BRIT J CANCER, V104, P1649, DOI 10.1038/bjc.2011.128
   Hakim M, 2012, CHEM REV, V112, P5949, DOI 10.1021/cr300174a
   Han J, 2013, BIOSENS BIOELECTRON, V50, P161, DOI 10.1016/j.bios.2013.06.035
   Hanai Y, 2012, BIOSCI BIOTECH BIOCH, V76, P679, DOI 10.1271/bbb.110760
   Hanash SM, 2011, NAT REV CLIN ONCOL, V8, P142, DOI 10.1038/nrclinonc.2010.220
   Hanna GB, 2019, JAMA ONCOL, V5, DOI 10.1001/jamaoncol.2018.2815
   Harris L, 2007, J CLIN ONCOL, V25, P5287, DOI 10.1200/JCO.2007.14.2364
   Hartati YW, 2018, AIP CONF PROC, V2049, DOI 10.1063/1.5082456
   Hasan M.R., 2021, BIOSENS BIOELECTRON, V8, DOI 10.1016/j.biosx.2021
   Hasanzadeh M, 2017, TRAC-TREND ANAL CHEM, V91, P67, DOI 10.1016/j.trac.2017.04.006
   Heger Z, 2014, ONCOL REP, V31, P1846, DOI 10.3892/or.2014.3054
   Heidari R, 2019, BIOSENS BIOELECTRON, V126, P7, DOI 10.1016/j.bios.2018.10.031
   Henderson MC, 2016, PLOS ONE, V11, DOI 10.1371/journal.pone.0157692
   Herman-Saffar O, 2018, COMPUT BIOL MED, V96, P227, DOI 10.1016/j.compbiomed.2018.04.002
   Hessels D, 2013, ASIAN J ANDROL, V15, P333, DOI 10.1038/aja.2013.6
   Homola J, 2006, SPRINGER SER CHEM SE, V4, P1, DOI 10.1007/b100321
   Hong Y, 2021, J MASS SPECTROM, V56, DOI 10.1002/jms.4588
   Hroncekova S, 2020, PROCESSES, V8, DOI 10.3390/pr8050580
   Hu CY, 2013, BIOSENS BIOELECTRON, V41, P656, DOI 10.1016/j.bios.2012.09.035
   Hu Y, 2018, MICROCHIM ACTA, V185, DOI 10.1007/s00604-017-2608-2
   Huang ZZ, 2011, MOL CELL PROTEOMICS, V10, DOI 10.1074/mcp.M111.007922
   Ilkhani H, 2015, BIOSENS BIOELECTRON, V74, P491, DOI 10.1016/j.bios.2015.06.063
   Ishikawa S, 2017, AMINO ACIDS, V49, P761, DOI 10.1007/s00726-017-2378-5
   Ishikawa S, 2016, SCI REP-UK, V6, DOI 10.1038/srep31520
   Jacob TV, 2016, J CANCER RES THER, V12, P634, DOI 10.4103/0973-1482.148697
   Jadoon S, 2015, INT J ANAL CHEM, V2015, DOI 10.1155/2015/164974
   Jahr S, 2001, CANCER RES, V61, P1659
   Janfaza S, 2019, BIOL METHODS PROTOC, V4, DOI 10.1093/biomethods/bpz014
   Jayanthi VSPKSA, 2017, BIOSENS BIOELECTRON, V91, P15, DOI 10.1016/j.bios.2016.12.014
   Jelski W, 2008, CLIN CHIM ACTA, V395, P1, DOI 10.1016/j.cca.2008.05.001
   Jeronimo PCA, 2007, TALANTA, V72, P13, DOI 10.1016/j.talanta.2006.09.029
   Jia ZN, 2019, METABOLITES, V9, DOI 10.3390/metabo9030052
   Jiang YQ, 2010, ANAL CHEM, V82, P9022, DOI 10.1021/ac1019914
   Jin X, 2014, ONCOTARGET, V5, P1635, DOI 10.18632/oncotarget.1744
   Jothi L, 2020, MATER CHEM PHYS, V242, DOI 10.1016/j.matchemphys.2019.122514
   Jozghorbani M, 2021, ANAL BIOCHEM, V613, DOI 10.1016/j.ab.2020.114017
   Jung J, 2014, ANN SURG ONCOL, V21, pS736, DOI 10.1245/s10434-014-3886-0
   Jung YJ, 2021, FRONT ONCOL, V11, DOI 10.3389/fonc.2021.560591
   Kahn N, 2015, NANO LETT, V15, P7023, DOI 10.1021/acs.nanolett.5b03052
   Kallalli BN, 2016, J ORAL PATHOL MED, V45, P687, DOI 10.1111/jop.12451
   Kaur B, 2022, BIOSENS BIOELECTRON, V197, DOI 10.1016/j.bios.2021.113805
   Kazarian A, 2017, BRIT J CANCER, V116, P501, DOI 10.1038/bjc.2016.433
   Khalid T, 2015, PLOS ONE, V10, DOI 10.1371/journal.pone.0143283
   Khanmohammadi A, 2020, TALANTA, V206, DOI 10.1016/j.talanta.2019.120251
   Khurshid Z, 2018, ADV CLIN CHEM, V86, P23, DOI 10.1016/bs.acc.2018.05.002
   KINTER M, 1995, J CHROMATOGR B, V671, P223, DOI 10.1016/0378-4347(95)00189-P
   Kou L, 2017, SENSORS-BASEL, V17, DOI 10.3390/s17040402
   Krilaviciute A, 2015, ONCOTARGET, V6, P38643, DOI 10.18632/oncotarget.5938
   Kulasingam V, 2008, NAT CLIN PRACT ONCOL, V5, P588, DOI 10.1038/ncponc1187
   Labuda J, 2010, PURE APPL CHEM, V82, P1161, DOI 10.1351/PAC-REP-09-08-16
   Lai GS, 2011, ADV FUNCT MATER, V21, P2938, DOI 10.1002/adfm.201100396
   Lawrence Herenia P, 2002, J Can Dent Assoc, V68, P170
   Lee HY, 2013, J AM CHEM SOC, V135, P5950, DOI 10.1021/ja400225n
   Li JX, 2015, BIOSENS BIOELECTRON, V74, P104, DOI 10.1016/j.bios.2015.06.027
   Li JW, 2020, CANCERS, V12, DOI 10.3390/cancers12102767
   Li J, 2021, TALANTA, V225, DOI 10.1016/j.talanta.2020.122074
   Li MY, 2019, BIOSCIENCE REP, V39, DOI 10.1042/BSR20190923
   Li YJ, 2012, ANAL CHEM, V84, P10492, DOI 10.1021/ac302853y
   Lilja H, 2008, NAT REV CANCER, V8, P268, DOI 10.1038/nrc2351
   Liu P, 2013, ANAL CHEM, V85, P7689, DOI 10.1021/ac4001157
   Liu RT, 2020, RESEARCH-CHINA, V2020, DOI 10.34133/2020/7949037
   Liu SH, 2018, BIOSENS BIOELECTRON, V119, P170, DOI 10.1016/j.bios.2018.08.006
   Liu XO, 2007, COLLOID SURFACE B, V58, P3, DOI 10.1016/j.colsurfb.2006.08.005
   Lohavanichbutr P, 2018, PLOS ONE, V13, DOI 10.1371/journal.pone.0204249
   Long YJ, 2021, J BREATH RES, V15, DOI 10.1088/1752-7163/abaecb
   Lorencova L, 2020, CHEMELECTROCHEM, V7, P1956, DOI 10.1002/celc.202000075
   Lu WB, 2014, BIOSENS BIOELECTRON, V57, P219, DOI 10.1016/j.bios.2014.02.027
   Ludwig JA, 2005, NAT REV CANCER, V5, P845, DOI 10.1038/nrc1739
   Luo YN, 2018, ANAL CHIM ACTA, V1042, P44, DOI 10.1016/j.aca.2018.08.023
   de Castro MDL, 2018, J PHARMACEUT BIOMED, V147, P341, DOI 10.1016/j.jpba.2017.06.073
   Lv X., 2013, SCI REP-UK, V3, P1
   Ma X, 2015, BIOSENS BIOELECTRON, V67, P59, DOI 10.1016/j.bios.2014.06.038
   Maire F, 2002, BRIT J CANCER, V87, P551, DOI 10.1038/sj.bjc.6600475
   Majem B, 2015, INT J MOL SCI, V16, P8676, DOI 10.3390/ijms16048676
   Makitie AA, 2020, HEAD NECK-J SCI SPEC, V42, P787, DOI 10.1002/hed.26043
   Malecka K, 2019, ANAL CHIM ACTA, V1077, P140, DOI 10.1016/j.aca.2019.05.052
   Malik MI, 2019, SEP PURIF REV, V48, P179, DOI 10.1080/15422119.2018.1457541
   Marchitti SA, 2008, EXPERT OPIN DRUG MET, V4, P697, DOI 10.1517/17425255.4.6.697 
   Matejcic M, 2017, CARCINOGENESIS, V38, P859, DOI 10.1093/carcin/bgx067
   Mathew DG, 2020, NANO LETT, V20, P820, DOI 10.1021/acs.nanolett.9b02741
   Mayer KM, 2011, CHEM REV, V111, P3828, DOI 10.1021/cr100313v
   Mayerle J, 2018, GUT, V67, P128, DOI 10.1136/gutjnl-2016-312432
   Mego M, 2010, NAT REV CLIN ONCOL, V7, P693, DOI 10.1038/nrclinonc.2010.171
   Miao XM, 2016, BIOSENS BIOELECTRON, V86, P454, DOI 10.1016/j.bios.2016.07.001
   Miao XY, 2020, SENSOR ACTUAT B-CHEM, V320, DOI 10.1016/j.snb.2020.128435
   Miekisch W, 2004, CLIN CHIM ACTA, V347, P25, DOI 10.1016/j.cccn.2004.04.023
   Miranda-Castro R, 2020, FRONT CHEM, V8, DOI 10.3389/fchem.2020.00143
   Mitchell PS, 2008, P NATL ACAD SCI USA, V105, P10513, DOI 10.1073/pnas.0804549105
   Mochalski P, 2013, CANCER CELL INT, V13, DOI 10.1186/1475-2867-13-72
   Mollasalehi H, 2021, BIOORG CHEM, V107, DOI 10.1016/j.bioorg.2020.104605
   Moon JM, 2014, BIOSENS BIOELECTRON, V57, P157, DOI 10.1016/j.bios.2014.02.016
   Murray WA, 2009, J PHYS CHEM C, V113, P5120, DOI 10.1021/jp810322q
   Napoli C, 2012, J PROTEOME RES, V11, P1274, DOI 10.1021/pr200960u
   Ng EKO, 2009, GUT, V58, P1375, DOI 10.1136/gut.2008.167817
   Nguyen AH, 2015, BIOSENS BIOELECTRON, V67, P443, DOI 10.1016/j.bios.2014.09.003
   Nicholson JK, 2008, NATURE, V455, P1054, DOI 10.1038/4551054a
   Nontawong N, 2021, SENSOR ACTUAT B-CHEM, V334, DOI 10.1016/j.snb.2021.129636
   NORDMANN R, 1973, LIFE SCI, V13, P919, DOI 10.1016/0024-3205(73)90082-9
   Nunes SP, 2018, CANCERS, V10, DOI 10.3390/cancers10100357
   Ohshima M, 2017, ONCOL REP, V37, P2727, DOI 10.3892/or.2017.5561
   Okumura M, 2016, CATAL TODAY, V259, P81, DOI 10.1016/j.cattod.2015.05.006
   Opstal-van Winden AWJ, 2012, INT J MOL SCI, V13, P13587, DOI 10.3390/ijms131013587
   Osman D, 2017, BIOMED CHROMATOGR, V31, DOI 10.1002/bmc.3893
   Pacheco JG, 2018, SENSOR ACTUAT B-CHEM, V273, P1008, DOI 10.1016/j.snb.2018.06.113
   Paimard G, 2020, SENSOR ACTUAT B-CHEM, V311, DOI 10.1016/j.snb.2020.127928
   Park C, 2012, APPL BIOCHEM BIOTECH, V167, P425, DOI 10.1007/s12010-012-9685-9
   Park NJ, 2009, CLIN CANCER RES, V15, P5473, DOI 10.1158/1078-0432.CCR-09-0736
   Pashchenko O, 2018, ACS INFECT DIS, V4, P1162, DOI 10.1021/acsinfecdis.8b00023
   Pathak AK, 2006, CLIN CHEM, V52, P1833, DOI 10.1373/clinchem.2005.062893
   Patra S, 2015, BIOSENS BIOELECTRON, V66, P1, DOI 10.1016/j.bios.2014.10.076
   Peng G, 2010, BRIT J CANCER, V103, P542, DOI 10.1038/sj.bjc.6605810
   Perfezou M, 2012, CHEM SOC REV, V41, P2606, DOI 10.1039/c1cs15134g
   Pfaffe T, 2011, CLIN CHEM, V57, P675, DOI 10.1373/clinchem.2010.153767
   Phillips M, 2003, EUR RESPIR J, V21, P48, DOI 10.1183/09031936.02.00053402
   Phillips M, 2006, BREAST CANCER RES TR, V99, P19, DOI 10.1007/s10549-006-9176-1
   Phillips Michael, 2003, Breast J, V9, P184, DOI 10.1046/j.1524-4741.2003.09309.x
   Phillips M, 2010, J BREATH RES, V4, DOI 10.1088/1752-7155/4/2/026003
   Pihikova D, 2016, PROTEOMICS, V16, P3085, DOI 10.1002/pmic.201500463
   Pink R., 2009, BIOMED PAP, V153
   Qian XJ, 2018, THORAC CANCER, V9, P284, DOI 10.1111/1759-7714.12580
   Qiu YP, 2010, J PROTEOME RES, V9, P1627, DOI 10.1021/pr901081y
   Qu FL, 2011, BIOSENS BIOELECTRON, V26, P3927, DOI 10.1016/j.bios.2011.03.013
   Que XH, 2014, ANAL CHIM ACTA, V830, P42, DOI 10.1016/j.aca.2014.04.051
   Raiszadeh MM, 2012, J PROTEOME RES, V11, P2127, DOI 10.1021/pr2007957
   Raspagliesi F, 2020, CANCERS, V12, DOI 10.3390/cancers12092408
   Arantes LMRB, 2018, EXPERT REV MOL DIAGN, V18, P85, DOI 10.1080/14737159.2017.1404906
   Reddy I, 2012, J ORAL SCI, V54, P279, DOI 10.2334/josnusd.54.279
   Regiart M, 2017, ANAL CHIM ACTA, V963, P83, DOI 10.1016/j.aca.2017.01.029
   Rizwan M, 2018, BIOSENS BIOELECTRON, V107, P211, DOI 10.1016/j.bios.2018.02.037
   Ronkainen NJ, 2010, CHEM SOC REV, V39, P1747, DOI 10.1039/b714449k
   Rostamabadi PF, 2019, MICROCHIM ACTA, V186, DOI 10.1007/s00604-019-3619-y
   Rylander-Rudqvist T, 2006, CANCER EPIDEM BIOMAR, V15, P1742, DOI 10.1158/1055-9965.EPI-05-0706
   Sabahi A, 2020, TALANTA, V209, DOI 10.1016/j.talanta.2019.120595
   Sana M, 2015, J CANCER RES THER, V11, P508, DOI 10.4103/0973-1482.163698
   Sanjay P R, 2008, Indian J Dent Res, V19, P288
   Sato Y, 2003, COLLOID SURFACE B, V27, P23, DOI 10.1016/S0927-7765(02)00027-9
   Schwarzenbach H, 2011, NAT REV CANCER, V11, P426, DOI 10.1038/nrc3066
   Seijo LM, 2019, J THORAC ONCOL, V14, P343, DOI 10.1016/j.jtho.2018.11.023
   Seitz HK, 2007, ALCOHOL RES HEALTH, V30, P38
   Selvolini G, 2017, SENSORS-BASEL, V17, DOI 10.3390/s17040718
   Shahbazi N, 2021, MAT SCI ENG C-MATER, V127, DOI 10.1016/j.msec.2021.112249
   Shamsipur M, 2013, J PHARMACEUT BIOMED, V81-82, P65, DOI 10.1016/j.jpba.2013.03.019
   Sharafeldin M, 2020, SENSORS-BASEL, V20, DOI 10.3390/s20164514
   Shariff MIF, 2016, J CLIN EXP HEPATOL, V6, P186, DOI 10.1016/j.jceh.2016.03.003
   Shehada N, 2016, ACS NANO, V10, P7047, DOI 10.1021/acsnano.6b03127
   Shen XL, 2016, ANAL METHODS-UK, V8, P7361, DOI 10.1039/c6ay01922f
   Sheydaei O, 2020, SENSOR ACTUAT B-CHEM, V309, DOI 10.1016/j.snb.2019.127559
   Shivapurkar N, 2010, CURR MOL MED, V10, P123, DOI 10.2174/156652410790963303
   Shuai HL, 2017, SENSOR ACTUAT B-CHEM, V243, P403, DOI 10.1016/j.snb.2016.12.001
   Shuai HL, 2017, BIOSENS BIOELECTRON, V89, P989, DOI 10.1016/j.bios.2016.10.051
   Silva CL, 2012, TALANTA, V89, P360, DOI 10.1016/j.talanta.2011.12.041
   Singh S., 2016, J CANCER METAS TREAT, V2, P268, DOI [10.20517/2394-4722.2016.42, DOI 10.20517/2394-4722.2016.42]
   Slupsky CM, 2010, CLIN CANCER RES, V16, P5835, DOI 10.1158/1078-0432.CCR-10-1434
   Smith D, 2007, J BREATH RES, V1, DOI 10.1088/1752-7155/1/1/014004
   Smith D, 2007, ANALYST, V132, P390, DOI 10.1039/b700542n
   Song QX, 2015, HUM GENOMICS, V9, DOI 10.1186/s40246-015-0049-8
   Spanel P, 2006, PHYSIOL MEAS, V27, pN7, DOI 10.1088/0967-3334/27/2/N01
   Speiser D., 2012, GINEKOL POL, V83
   Sponring A, 2009, ANTICANCER RES, V29, P419
   Sreekumar A, 2009, NATURE, V457, P910, DOI 10.1038/nature07762
   Sroka WD, 2017, EUR J CANCER PREV, V26, P131, DOI 10.1097/CEJ.0000000000000248
   Stabler S, 2011, PLOS ONE, V6, DOI 10.1371/journal.pone.0022486
   Steenhuis EGM, 2020, EJSO-EUR J SURG ONC, V46, P2068, DOI 10.1016/j.ejso.2020.07.028
   Su S, 2017, BIOSENS BIOELECTRON, V94, P552, DOI 10.1016/j.bios.2017.03.040
   Sugimoto M, 2010, METABOLOMICS, V6, P78, DOI 10.1007/s11306-009-0178-y
   Sun DF, 2019, BIOSENS BIOELECTRON, V132, P68, DOI 10.1016/j.bios.2019.02.045
   Sun YX, 2018, ANAL CHIM ACTA, V1012, P10, DOI 10.1016/j.aca.2017.12.050
   Sung H, 2021, CA-CANCER J CLIN, V71, P209, DOI 10.3322/caac.21660
   Surinova S, 2011, J PROTEOME RES, V10, P5, DOI 10.1021/pr1008515
   Thevenot DR, 1999, PURE APPL CHEM, V71, P2333, DOI 10.1351/pac199971122333
   Thunkhamrak C, 2020, TALANTA, V208, DOI 10.1016/j.talanta.2019.120389
   Tian QQ, 2015, NANOSCALE, V7, P987, DOI 10.1039/c4nr05243a
   Tlsty TD, 2004, J MAMMARY GLAND BIOL, V9, P263, DOI 10.1023/B:JOMG.0000048773.95897.5f
   Topkaya SN, 2016, ELECTROANAL, V28, P1402, DOI 10.1002/elan.201501174
   Topkaya SN, 2012, BIOSENS BIOELECTRON, V31, P516, DOI 10.1016/j.bios.2011.11.029
   Ueda K, 2013, PROTEOM CLIN APPL, V7, P607, DOI 10.1002/prca.201200123
   Ullah MF, 2009, CANCER TREAT REV, V35, P193, DOI 10.1016/j.ctrv.2008.10.004
   Urbaniak A, 2018, AM J CANCER RES, V8, P2150
   van Keulen KE, 2020, ALIMENT PHARM THER, V51, P334, DOI 10.1111/apt.15622
   Varela-Rey M, 2013, ALCOHOL RES-CURR REV, V35, P25
   Wagener JS, 2012, CURR OPIN PEDIATR, V24, P329, DOI 10.1097/MOP.0b013e328353489a
   Wan JCM, 2017, NAT REV CANCER, V17, P223, DOI 10.1038/nrc.2017.7
   Wang HX, 2021, J MATER CHEM B, V9, P921, DOI 10.1039/d0tb02163f
   Wang R, 2018, SENSOR ACTUAT B-CHEM, V254, P1174, DOI 10.1016/j.snb.2017.08.009
   Wang XY, 2021, BIOELECTROCHEMISTRY, V140, DOI 10.1016/j.bioelechem.2021.107802
   Wang XQ, 2017, MED ONCOL, V34, DOI 10.1007/s12032-016-0863-4
   Wang YY, 2022, BIOSENS BIOELECTRON, V212, DOI 10.1016/j.bios.2022.114423
   Wang YS, 2012, CANCER BIOMARK, V11, P129, DOI 10.3233/CBM-2012-00270
   Wei F, 2014, AM J RESP CRIT CARE, V190, P1117, DOI 10.1164/rccm.201406-1003OC
   Wei JE, 2011, INT J CANCER, V129, P2207, DOI 10.1002/ijc.25881
   Woo HM, 2009, CLIN CHIM ACTA, V400, P63, DOI 10.1016/j.cca.2008.10.014
   Wu H, 2011, ANAL BIOANAL CHEM, V401, P635, DOI 10.1007/s00216-011-5098-9
   Wu H, 2009, ANAL CHIM ACTA, V648, P98, DOI 10.1016/j.aca.2009.06.033
   Wu J, 2007, TRAC-TREND ANAL CHEM, V26, P679, DOI 10.1016/j.trac.2007.05.007
   Wu L, 2015, CHEM SOC REV, V44, P2963, DOI 10.1039/c4cs00370e
   Wu M, 2020, BIOELECTROCHEMISTRY, V132, DOI 10.1016/j.bioelechem.2019.107434
   Xiang LJ, 2021, FRONT ONCOL, V11, DOI 10.3389/fonc.2021.606915
   Xiao H, 2011, BIOINFORMATION, V5, P294, DOI 10.6026/97320630005294
   Xiao LP, 2017, ACS APPL MATER INTER, V9, P6931, DOI 10.1021/acsami.6b15750
   Yadav BS, 2015, WORLD J CLIN ONCOL, V6, P252, DOI 10.5306/wjco.v6.i6.252
   Yang B, 2019, LUMINESCENCE, V34, P136, DOI 10.1002/bio.3595
   Yang GJ, 2019, BIOSENS BIOELECTRON, V141, DOI 10.1016/j.bios.2019.111416
   Yang Q, 2010, J SEP SCI, V33, P1495, DOI 10.1002/jssc.200900798
   Yang SH, 2018, BIOSENS BIOELECTRON, V112, P186, DOI 10.1016/j.bios.2018.04.026
   Yang S, 2018, SENSOR ACTUAT B-CHEM, V258, P796, DOI 10.1016/j.snb.2017.11.119
   Yin HS, 2012, BIOSENS BIOELECTRON, V33, P247, DOI 10.1016/j.bios.2012.01.014
   Yoruker EE, 2016, CLIN CHIM ACTA, V455, P26, DOI 10.1016/j.cca.2016.01.016
   Yu T, 2016, ACS APPL MATER INTER, V8, P4434, DOI 10.1021/acsami.5b12117
   Yu YJ, 2017, J PROTEOMICS, V155, P40, DOI 10.1016/j.jprot.2017.01.005
   Yuan YH, 2017, BIOSENS BIOELECTRON, V97, P325, DOI 10.1016/j.bios.2017.06.022
   Zeng SW, 2014, CHEM SOC REV, V43, P3426, DOI 10.1039/c3cs60479a
   Zeng Y, 2018, BIOELECTROCHEMISTRY, V120, P183, DOI 10.1016/j.bioelechem.2017.11.003
   Zhang L, 2012, CELL MOL LIFE SCI, V69, P3341, DOI 10.1007/s00018-012-1027-0
   Zhang L, 2010, PLOS ONE, V5, DOI 10.1371/journal.pone.0015573
   Zhang L, 2010, GASTROENTEROLOGY, V138, P949, DOI 10.1053/j.gastro.2009.11.010
   Zhang XY, 2020, TALANTA, V212, DOI 10.1016/j.talanta.2020.120794
   Zhang X, 2019, BIOSENS BIOELECTRON, V142, DOI 10.1016/j.bios.2019.111486
   Zhang Y, 2020, J CLIN LAB ANAL, V34, DOI 10.1002/jcla.23526
   Zhou HH, 2019, BREAST CANCER RES TR, V178, P63, DOI 10.1007/s10549-019-05375-w
   Zhou W., 2020, MEDICINE, V99
   Zhu WY, 2014, BIOSENS BIOELECTRON, V53, P414, DOI 10.1016/j.bios.2013.10.023
   Zhu XD, 2020, MAT SCI ENG C-MATER, V107, DOI 10.1016/j.msec.2019.110206
   Zou YC, 2021, LUNG CANCER, V154, P206, DOI 10.1016/j.lungcan.2021.01.020
NR 323
TC 0
Z9 0
U1 27
U2 27
PU ELSEVIER SCI LTD
PI OXFORD
PA THE BOULEVARD, LANGFORD LANE, KIDLINGTON, OXFORD OX5 1GB, OXON, ENGLAND
SN 0165-9936
EI 1879-3142
J9 TRAC-TREND ANAL CHEM
JI Trac-Trends Anal. Chem.
PD JAN
PY 2023
VL 158
AR 116813
DI 10.1016/j.trac.2022.116813
EA NOV 2022
PG 29
WC Chemistry, Analytical
WE Science Citation Index Expanded (SCI-EXPANDED)
SC Chemistry
GA 8O7YL
UT WOS:000926049200002
OA Bronze
DA 2023-06-30
ER

PT J
AU Zhang, B
   Chen, MY
   Cao, JS
   Liang, YT
   Tu, TT
   Hu, JH
   Li, TY
   Cai, Y
   Li, SJ
   Liu, BQ
   Xu, JJ
   Liang, B
   Ye, XS
   Cai, XJ
AF Zhang, Bin
   Chen, Mingyu
   Cao, Jiasheng
   Liang, Yitao
   Tu, Tingting
   Hu, Jiahao
   Li, Tianyu
   Cai, Yu
   Li, Shijie
   Liu, Boqiang
   Xu, Junjie
   Liang, Bo
   Ye, Xuesong
   Cai, Xiujun
TI An integrated electrochemical POCT platform for ultrasensitive circRNA
   detection towards hepatocellular carcinoma diagnosis
SO BIOSENSORS & BIOELECTRONICS
LA English
DT Article
DE Electrochemical; circRNA; Peptide nucleic acid (PNA); Carbon-fiber
   microelectrode; Point-of-care testing (POCT)
ID PEPTIDE NUCLEIC-ACIDS; CIRCULAR RNA; STABILITY; PNA
AB Hepatocellular carcinoma (HCC) is the fourth leading cause of cancer-related death. Circ-CDYL, one of the circular RNAs (circRNAs), is recognized as an independent marker for HCC early diagnosis. Point-of-care testing (POCT) of circRNA is essential and in great demand for clinical applications. Herein, we report a fully integrated electrochemical POCT platform for circRNA detection based on Au nanoflowers (AuNFs)/peptide nucleic acid (PNA) modified carbon-fiber microelectrode (CFME). PNA is applied as the recognition element, highly specified for a back-splice junction of circRNA. AuNFs increased active site for PNA probes, improving target-capturing efficiency at an ultralow level. The platform provides a linear range of 10 fM to 1 mu M, with a detection limit as low as 3.29 fM. This biosensor demonstrates high specificity towards one-base mismatch and is stable for up to 24 days. The analytical performance has also been verified in human serum samples, demonstrating the potential utility in clinical POCT applications for HCC.
C1 [Zhang, Bin; Chen, Mingyu; Cao, Jiasheng; Hu, Jiahao; Li, Tianyu; Li, Shijie; Liu, Boqiang; Xu, Junjie; Cai, Xiujun] Zhejiang Univ, Sir Run Run Shaw Hosp, Sch Med, Dept Gen Surg, 3 East Qingchun Rd, Hangzhou 310016, Zhejiang, Peoples R China.
   [Liang, Yitao; Tu, Tingting; Li, Tianyu; Cai, Yu; Liang, Bo; Ye, Xuesong] Zhejiang Univ, Coll Biomed Engn & Instrument Sci, Key Lab Biomed Engn, Biosensor Natl Special Lab,Minist Educ, Hangzhou 310027, Peoples R China.
   [Ye, Xuesong; Cai, Xiujun] Key Lab Laparoscop Tech Res Zhejiang Prov, 3 East Qingchun Rd, Hangzhou 310016, Zhejiang, Peoples R China.
   [Cai, Xiujun] Zhejiang Minimal Invas Diag & Treantment Thechnol, 3 East Qingchun Rd, Hangzhou 310016, Zhejiang, Peoples R China.
   [Cai, Xiujun] Zhejiang Res & Dev Engn Lab Minimally Invas Techn, 3 East Qingchun Rd, Hangzhou 310016, Zhejiang, Peoples R China.
C3 Zhejiang University; Zhejiang University
RP Cai, XJ (通讯作者)，Zhejiang Univ, Sir Run Run Shaw Hosp, Sch Med, Dept Gen Surg, 3 East Qingchun Rd, Hangzhou 310016, Zhejiang, Peoples R China.; Liang, B; Ye, XS (通讯作者)，Zhejiang Univ, Coll Biomed Engn & Instrument Sci, Key Lab Biomed Engn, Biosensor Natl Special Lab,Minist Educ, Hangzhou 310027, Peoples R China.
EM boliang1986@zju.edu.cn; yexuesong@zju.edu.cn; srrsh_cxj@zju.edu.cn
RI hu, jiahao/HPC-8308-2023; Liang, Yitao/GWN-1575-2022
OI Liang, Yitao/0000-0002-4814-1350; Liang, Bo/0000-0002-3670-2296; Zhang,
   Bin/0000-0002-6888-811X; Li, Tianyu/0000-0003-0725-6845
FU Natural Science Foun-dation of Zhejiang Province [LQ20F010011,
   LY18H180006]; Zhejiang Clinical Research Center of Minimally Invasive
   Diagnosis and Treatment of Abdominal Diseases [2018E50003]; Key Research
   and Development Program of Zhejiang Province [2019C03066]; National
   Natural Science Foundation of China [81827804, 61501400, 81501555];
   Funda-mental Research Funds for the Central Universities
FX This work was financially supported by the Natural Science Foun-dation
   of Zhejiang Province (LQ20F010011, LY18H180006) ; Zhejiang Clinical
   Research Center of Minimally Invasive Diagnosis and Treatment of
   Abdominal Diseases (2018E50003) ; Key Research and Development Program
   of Zhejiang Province (2019C03066) ; National Natural Science Foundation
   of China (81827804, 61501400, 81501555) ; the Funda-mental Research
   Funds for the Central Universities.
CR Antunes-Ferreira M, 2021, MOL ONCOL, V15, P1727, DOI 10.1002/1878-0261.12859
   Bray F, 2018, CA-CANCER J CLIN, V68, P394, DOI 10.3322/caac.21492
   Chakrabarti MC, 1999, NUCLEIC ACIDS RES, V27, P4801, DOI 10.1093/nar/27.24.4801
   Chen B, 2018, CANCER LETT, V418, P41, DOI 10.1016/j.canlet.2018.01.011
   Cinti S, 2018, ANAL CHEM, V90, P13680, DOI 10.1021/acs.analchem.8b04052
   Colagrande S, 2016, WORLD J GASTROENTERO, V22, P7645, DOI 10.3748/wjg.v22.i34.7645
   DEMIDOV VV, 1994, BIOCHEM PHARMACOL, V48, P1310, DOI 10.1016/0006-2952(94)90171-6
   Fang C, 2011, BIOSENS BIOELECTRON, V26, P2670, DOI 10.1016/j.bios.2010.03.017
   Fang L, 2021, J ELECTROANAL CHEM, V880, DOI 10.1016/j.jelechem.2020.114888
   Hocevar SB, 2004, ELECTROANAL, V16, P1711, DOI 10.1002/elan.200303019
   HSU MT, 1979, NATURE, V280, P339, DOI 10.1038/280339a0
   Huang BB, 2020, RSC ADV, V10, P16277, DOI 10.1039/d0ra00905a
   Huang BB, 2019, ANALYST, V144, P3282, DOI 10.1039/c9an00191c
   JEMAL A, 2017, JNCI-J NATL CANCER I, V109, DOI [DOI 10.1093/JNCI/DJX030, 10.1093/jnci/djx030]
   Jiao J, 2020, SENSOR ACTUAT B-CHEM, V302, DOI 10.1016/j.snb.2019.127166
   Li SS, 2019, BRIEF BIOINFORM, V20, P1420, DOI 10.1093/bib/bby006
   Li X, 2018, MOL CELL, V71, P428, DOI 10.1016/j.molcel.2018.06.034
   Liu X, 2018, MOL THER-NUCL ACIDS, V13, P312, DOI 10.1016/j.omtn.2018.09.010
   Liu YC, 2017, BIOSENS BIOELECTRON, V92, P68, DOI 10.1016/j.bios.2017.02.004
   Memczak S, 2013, NATURE, V495, P333, DOI 10.1038/nature11928
   Moccia M, 2020, BIOSENS BIOELECTRON, V165, DOI 10.1016/j.bios.2020.112371
   Nielsen PE, 2010, CHEM BIODIVERS, V7, P786, DOI 10.1002/cbdv.201000005
   Peng XX, 2020, ACS SENSORS, V5, P2514, DOI 10.1021/acssensors.0c00772
   Rajappa A, 2020, FRONT MOL BIOSCI, V7, DOI 10.3389/fmolb.2020.577938
   Ratilainen T, 2000, BIOCHEMISTRY-US, V39, P7781, DOI 10.1021/bi000039g
   Wang SM, 2021, MOL CANCER, V20, DOI 10.1186/s12943-020-01298-z
   Wei YP, 2020, HEPATOLOGY, V71, P130, DOI 10.1002/hep.30795
   Zhang GJ, 2009, BIOSENS BIOELECTRON, V24, P2504, DOI 10.1016/j.bios.2008.12.035
   Zhang ZR, 2018, EBIOMEDICINE, V34, P267, DOI 10.1016/j.ebiom.2018.07.036
   Zhao H, 2021, SENSOR ACTUAT B-CHEM, V327, DOI 10.1016/j.snb.2020.128899
   Zhu Q, 2020, BIOSENS BIOELECTRON, V153, DOI 10.1016/j.bios.2020.112019
   Zhu Q, 2018, TALANTA, V190, P70, DOI 10.1016/j.talanta.2018.07.038
NR 32
TC 17
Z9 18
U1 17
U2 97
PU ELSEVIER ADVANCED TECHNOLOGY
PI OXFORD
PA OXFORD FULFILLMENT CENTRE THE BOULEVARD, LANGFORD LANE, KIDLINGTON,
   OXFORD OX5 1GB, OXON, ENGLAND
SN 0956-5663
EI 1873-4235
J9 BIOSENS BIOELECTRON
JI Biosens. Bioelectron.
PD NOV 15
PY 2021
VL 192
AR 113500
DI 10.1016/j.bios.2021.113500
EA JUL 2021
PG 8
WC Biophysics; Biotechnology & Applied Microbiology; Chemistry, Analytical;
   Electrochemistry; Nanoscience & Nanotechnology
WE Science Citation Index Expanded (SCI-EXPANDED)
SC Biophysics; Biotechnology & Applied Microbiology; Chemistry;
   Electrochemistry; Science & Technology - Other Topics
GA WC1XG
UT WOS:000704056300002
PM 34280653
DA 2023-06-30
ER

PT J
AU Bertok, T
   Lorencova, L
   Chocholova, E
   Jane, E
   Vikartovska, A
   Kasak, P
   Tkac, J
AF Bertok, Tomas
   Lorencova, Lenka
   Chocholova, Erika
   Jane, Eduard
   Vikartovska, Alica
   Kasak, Peter
   Tkac, Jan
TI Electrochemical Impedance Spectroscopy Based Biosensors: Mechanistic
   Principles, Analytical Examples and Challenges towards Commercialization
   for Assays of Protein Cancer Biomarkers
SO CHEMELECTROCHEM
LA English
DT Review
DE Biosensor; cancer; clinical diagnostics; electrochemical impedance
   spectroscopy; oncomarkers
ID LABEL-FREE DETECTION; SENSITIVE IMPEDIMETRIC IMMUNOSENSOR; GROWTH-FACTOR
   RECEPTOR; INTERDIGITATED ELECTRODE; LECTIN BIOSENSORS;
   ALPHA-FETOPROTEIN; ANALYTICAL-MODEL; PROSTATE-CANCER; SENSORS; EIS
AB Impedimetric affinity biosensors are, without any doubt, among the most sensitive analytical devices available, offering low limits of detection and wide linear response ranges. There are, however, only a few papers detailing the application of impedimetric biosensors for the analysis of clinically relevant samples with due clinical performance. The fact that these devices have not found their way to any commercial or clinical use to date might be surprising, since an electrochemical assay platform based on portable potentiostats is a success story for monitoring a range of clinical parameters such as ions, haematological indicators and glucose. This review discusses the reasons behind this discrepancy and addresses the barriers to be overcome in order to achieve the point-of-care diagnostics using such devices for detection of protein oncomarkers approved by FDA. The final part of the review covers the most recent progress in the area.
C1 [Bertok, Tomas; Lorencova, Lenka; Chocholova, Erika; Jane, Eduard; Vikartovska, Alica; Tkac, Jan] Slovak Acad Sci, Inst Chem, Dept Glycobiotechnol, Dubravska Cesta 9, Bratislava 84538, Slovakia.
   [Kasak, Peter] Qatar Univ, Ctr Adv Mat, Doha 2713, Qatar.
C3 Slovak Academy of Sciences; Qatar University
RP Bertok, T; Tkac, J (通讯作者)，Slovak Acad Sci, Inst Chem, Dept Glycobiotechnol, Dubravska Cesta 9, Bratislava 84538, Slovakia.
EM Tomas.Bertok@savba.sk; Jan.Tkac@savba.sk
RI Tkac, Jan/D-6962-2015; Vikartovská, Alica/AAR-5738-2021; Bertok,
   Tomas/I-4034-2015; Kasak, peter/ABB-7974-2021; Kasak, Peter/M-3669-2015;
   Jane, Eduard/AAV-5687-2021
OI Tkac, Jan/0000-0002-0765-7262; Vikartovská, Alica/0000-0003-1283-7310;
   Kasak, peter/0000-0003-4557-1408; Kasak, Peter/0000-0003-4557-1408;
   Jane, Eduard/0000-0003-3846-5703; Bertok, Tomas/0000-0001-7075-2687
FU Slovak Scientific Grant Agency VEGA [2/0137/18, 2/0090/16]; Slovak
   Research and Development Agency [APVV 17-0300, APVV-15-0227]; European
   Research Council [311532]; ERDF [26240120007]
FX The financial support received from the Slovak Scientific Grant Agency
   VEGA 2/0137/18 and 2/0090/16 and the Slovak Research and Development
   Agency APVV 17-0300 and APVV-15-0227 is acknowledged. The research
   received funding from the European Research Council (no. 311532). This
   publication is the result of the project implementation: Centre for
   materials, layers and systems for applications and chemical processes
   under extreme conditions - Stage I, ITMS No.: 26240120007, supported by
   the ERDF.
CR Al-Musalhi Khawla, 2015, Oman Med J, V30, P428, DOI 10.5001/omj.2015.85
   Arora K, 2017, ANAL METHODS-UK, V9, P6549, DOI 10.1039/c7ay01609c
   Arya SK, 2018, BIOSENS BIOELECTRON, V102, P106, DOI 10.1016/j.bios.2017.11.013
   Atkinson AJ, 2001, CLIN PHARMACOL THER, V69, P89, DOI 10.1067/mcp.2000.113989
   Aydin EB, 2018, SENSOR ACTUAT B-CHEM, V270, P18, DOI 10.1016/j.snb.2018.05.014
   Aydin M, 2018, BIOSENS BIOELECTRON, V107, P1, DOI 10.1016/j.bios.2018.02.017
   Bahadir EB, 2016, ANALYST, V141, P5618, DOI 10.1039/c6an00694a
   Bahadir EB, 2016, ARTIF CELL NANOMED B, V44, P248, DOI 10.3109/21691401.2014.942456
   Barbero G, 2005, LIQ CRYST, V32, P943, DOI 10.1080/02678290500228105
   Barbero G, 2012, J CHEM PHYS, V136, DOI 10.1063/1.3686767
   Barton J, 2016, MICROCHIM ACTA, V183, P503, DOI 10.1007/s00604-015-1651-0
   Bazant MZ, 2004, PHYS REV E, V70, DOI 10.1103/PhysRevE.70.021506
   Belicky S, 2017, ELECTROCHIM ACTA, V246, P399, DOI 10.1016/j.electacta.2017.06.065
   Beltran-Osuna AA, 2012, LANGMUIR, V28, P9700, DOI 10.1021/la301561j
   Bertok T, 2016, LANGMUIR, V32, P7070, DOI 10.1021/acs.langmuir.6b01456
   Bertok T, 2015, LANGMUIR, V31, P7148, DOI 10.1021/acs.langmuir.5b00944
   Bertok T, 2014, INT J ELECTROCHEM SC, V9, P890
   Bertok T, 2013, ANAL CHEM, V85, P7324, DOI 10.1021/ac401281t
   Bertok T, 2013, TALANTA, V108, P11, DOI 10.1016/j.talanta.2013.02.052
   Bethune Gillian, 2010, J Thorac Dis, V2, P48
   Bueno PR, 2015, PHYS CHEM CHEM PHYS, V17, P9375, DOI 10.1039/c4cp06015f
   Campuzano S, 2018, CURR OPIN ELECTROCHE, V12, P81, DOI 10.1016/j.coelec.2018.04.015
   Cao B, 2014, J BIOMAT SCI-POLYM E, V25, P1502, DOI 10.1080/09205063.2014.927300
   Cha YS, 2012, J APPL PHYS, V111, DOI 10.1063/1.4729051
   Chandra S, 2011, CHEM COMMUN, V47, P11258, DOI 10.1039/c1cc14547a
   Chocholova E, 2018, SENSOR ACTUAT B-CHEM, V272, P626, DOI 10.1016/j.snb.2018.07.029
   Chun L, 2013, SENSOR ACTUAT B-CHEM, V186, P446, DOI 10.1016/j.snb.2013.06.046
   Cohen JD, 2018, SCIENCE, V359, P926, DOI 10.1126/science.aar3247
   Couniot N, 2015, SENSOR ACTUAT B-CHEM, V211, P428, DOI 10.1016/j.snb.2015.01.108
   da Silva ETSG, 2017, CHEMELECTROCHEM, V4, P778, DOI 10.1002/celc.201600758
   Damborska D, 2017, MICROCHIM ACTA, V184, P3049, DOI 10.1007/s00604-017-2410-1
   Damodaran Vinod B, 2016, Biomater Res, V20, P18, DOI 10.1186/s40824-016-0064-4
   Daniels JS, 2007, ELECTROANAL, V19, P1239, DOI 10.1002/elan.200603855
   Dariane C, 2014, WORLD J UROL, V32, P481, DOI 10.1007/s00345-013-1089-0
   Dosekova E, 2017, MED RES REV, V37, P514, DOI 10.1002/med.21420
   Elshafey R, 2013, BIOSENS BIOELECTRON, V50, P143, DOI 10.1016/j.bios.2013.05.063
   Esfandyarpour R, 2013, SENSOR ACTUAT B-CHEM, V177, P848, DOI 10.1016/j.snb.2012.11.064
   Feicht SE, 2016, SOFT MATTER, V12, P7028, DOI 10.1039/c6sm01445c
   Felix FS, 2018, BIOSENS BIOELECTRON, V102, P470, DOI 10.1016/j.bios.2017.11.029
   Forrow NJ, 2005, BIOSENS BIOELECTRON, V20, P1617, DOI 10.1016/j.bios.2004.07.009
   Frejd FY, 2017, EXP MOL MED, V49, DOI 10.1038/emm.2017.35
   Fuzery AK, 2013, CLIN PROTEOM, V10, DOI 10.1186/1559-0275-10-13
   Giner-Sanz JJ, 2016, ELECTROCHIM ACTA, V209, P254, DOI 10.1016/j.electacta.2016.04.131
   Grysakowski B, 2011, J ELECTROANAL CHEM, V662, P143, DOI 10.1016/j.jelechem.2011.04.026
   Holzinger M, 2014, FRONT CHEM, V2, DOI 10.3389/fchem.2014.00063
   Hu CY, 2013, ANAL CHEM, V85, P5200, DOI 10.1021/ac400556q
   Hushegyi A, 2015, CHEM COMMUN, V51, P7474, DOI 10.1039/c5cc00922g
   Idris AO, 2018, ELECTROANAL, V30, P31, DOI 10.1002/elan.201700491
   Ionescu RE, 2007, BIOSENS BIOELECTRON, V23, P549, DOI 10.1016/j.bios.2007.07.014
   Jiang SY, 2010, ADV MATER, V22, P920, DOI 10.1002/adma.200901407
   Johari-Ahar M, 2015, NANOSCALE, V7, P3768, DOI 10.1039/c4nr06687a
   Jolly P, 2015, SENSOR ACTUAT B-CHEM, V209, P306, DOI 10.1016/j.snb.2014.11.083
   Katz E, 2003, ELECTROANAL, V15, P913, DOI 10.1002/elan.200390114
   Kilic T, 2018, SCI REP-UK, V8, DOI 10.1038/s41598-018-27203-9
   Kim J, 2018, TALANTA, V177, P163, DOI 10.1016/j.talanta.2017.08.077
   Kim YJ, 2018, CANCER LETT, V412, P118, DOI 10.1016/j.canlet.2017.10.020
   Klukova L, 2014, ANAL METHODS-UK, V6, P4922, DOI 10.1039/c4ay00495g
   Klukova L, 2015, ANAL CHIM ACTA, V853, P555, DOI 10.1016/j.aca.2014.10.029
   Kucza W, 2006, ELECTROCHEM COMMUN, V8, P416, DOI 10.1016/j.elecom.2006.01.002
   Kumar S, 2015, J MATER CHEM B, V3, P9305, DOI 10.1039/c5tb02169c
   Lehr J, 2014, ANAL CHEM, V86, P2559, DOI 10.1021/ac403727h
   Lenzi EK, 2013, J PHYS CHEM C, V117, P23685, DOI 10.1021/jp4063725
   Li HT, 2017, SENSORS-BASEL, V17, DOI 10.3390/s17010074
   Li SE, 2014, J POWER SOURCES, V258, P9, DOI 10.1016/j.jpowsour.2014.02.045
   Li Y, 2017, SENSOR ACTUAT B-CHEM, V248, P966, DOI 10.1016/j.snb.2017.02.138
   Li Y, 2016, BIOSENS BIOELECTRON, V79, P536, DOI 10.1016/j.bios.2015.12.076
   Lisalova H, 2017, ANAL CHEM, V89, P3524, DOI 10.1021/acs.analchem.6b04731
   Liu JF, 2015, BIOSENS BIOELECTRON, V71, P82, DOI 10.1016/j.bios.2015.04.012
   Lofblom J, 2010, FEBS LETT, V584, P2670, DOI 10.1016/j.febslet.2010.04.014
   Londeree William, 2014, Hawaii J Med Public Health, V73, P3
   Love JC, 2005, CHEM REV, V105, P1103, DOI 10.1021/cr0300789
   Luo XL, 2013, CHEM SOC REV, V42, P5944, DOI 10.1039/c3cs60077g
   LVOVICH VF, 2012, IMPEDANCE SPECTROSCO, P163
   MACDONALD JR, 1992, ANN BIOMED ENG, V20, P289, DOI 10.1007/BF02368532
   MACDONALD JR, 1990, ELECTROCHIM ACTA, V35, P1483, DOI 10.1016/0013-4686(90)80002-6
   Maduraiveeran G, 2018, BIOSENS BIOELECTRON, V103, P113, DOI 10.1016/j.bios.2017.12.031
   Maramotti S, 2016, INT J MOL SCI, V17, DOI 10.3390/ijms17040593
   Martin-Fernandez B, 2017, CRIT REV FOOD SCI, V57, P2758, DOI 10.1080/10408398.2015.1067597
   Moreira FTC, 2018, SCI REP-UK, V8, DOI 10.1038/s41598-018-27884-2
   Moreira FTC, 2016, SENSOR ACTUAT B-CHEM, V223, P927, DOI 10.1016/j.snb.2015.09.157
   Moya AA, 2016, J PHYS CHEM C, V120, P6543, DOI 10.1021/acs.jpcc.5b12087
   Mujoo K, 2014, ONCOTARGET, V5, P10222, DOI 10.18632/oncotarget.2655
   Newman JD, 2005, BIOSENS BIOELECTRON, V20, P2435, DOI 10.1016/j.bios.2004.11.012
   Ohno R, 2013, BIOSENS BIOELECTRON, V40, P422, DOI 10.1016/j.bios.2012.07.052
   ORAZEM ME, 1994, J ELECTROANAL CHEM, V378, P51, DOI 10.1016/0022-0728(94)87056-X
   Ou SHI, 2017, J THORAC ONCOL, V12, P446, DOI 10.1016/j.jtho.2016.11.2224
   Ozcan B, 2016, TALANTA, V160, P367, DOI 10.1016/j.talanta.2016.07.039
   Palchetti I, 2014, BIOANALYSIS, V6, P3417, DOI 10.4155/bio.14.247
   Palecek E, 2015, CHEM REV, V115, P2045, DOI 10.1021/cr500279h
   Palecek E, 2012, CHEM REV, V112, P3427, DOI 10.1021/cr200303p
   Peterson AW, 2001, NUCLEIC ACIDS RES, V29, P5163, DOI 10.1093/nar/29.24.5163
   Pihikova D, 2016, ANALYST, V141, P1044, DOI 10.1039/c5an02322j
   Pihikova D, 2016, PROTEOMICS, V16, P3085, DOI 10.1002/pmic.201500463
   Pihikova D, 2016, ANAL CHIM ACTA, V934, P72, DOI 10.1016/j.aca.2016.06.043
   Pittino F, 2015, IEEE T NANOTECHNOL, V14, P709, DOI 10.1109/TNANO.2015.2434106
   Pittino F, 2014, COMPUT METHOD APPL M, V278, P902, DOI 10.1016/j.cma.2014.06.006
   Pittino F, 2013, SOLID STATE ELECTRON, V88, P82, DOI 10.1016/j.sse.2013.04.016
   Ramanavicius A, 2014, ELECTROCHIM ACTA, V146, P659, DOI 10.1016/j.electacta.2014.08.130
   RANDLES JEB, 1947, DISCUSS FARADAY SOC, V1, P11, DOI 10.1039/df9470100011
   Ravalli A, 2016, CURR DRUG DELIV, V13, P400, DOI 10.2174/1567201812666151029101217
   Ravalli A, 2015, BIOELECTROCHEMISTRY, V106, P268, DOI 10.1016/j.bioelechem.2015.07.010
   Rees JS, 2011, METHODS, V54, P407, DOI 10.1016/j.ymeth.2011.06.004
   Rocchitta G, 2016, SENSORS-BASEL, V16, DOI 10.3390/s16060780
   Rodriguez MC, 2005, CHEM COMMUN, P4267, DOI 10.1039/b506571b
   Schonleber M, 2014, ELECTROCHIM ACTA, V131, P20, DOI 10.1016/j.electacta.2014.01.034
   Seshacharyulu P, 2012, EXPERT OPIN THER TAR, V16, P15, DOI 10.1517/14728222.2011.648617
   Shinwari MW, 2010, SENSORS-BASEL, V10, P1679, DOI 10.3390/s100301679
   Singh VK, 2018, BIOSENS BIOELECTRON, V105, P173, DOI 10.1016/j.bios.2018.01.014
   Sinibaldi A, 2017, BIOSENS BIOELECTRON, V92, P125, DOI 10.1016/j.bios.2017.02.012
   Sonuc MN, 2016, CURR ANAL CHEM, V12, P43, DOI 10.2174/1573411011666150603201229
   Sonuc MN, 2014, TALANTA, V120, P355, DOI 10.1016/j.talanta.2013.11.090
   Srivastava M, 2018, SCI REP-UK, V8, DOI 10.1038/s41598-018-19733-z
   Steffensen KD, 2016, ONCOL LETT, V11, P3967, DOI 10.3892/ol.2016.4533
   Tang ZX, 2017, BIOSENS BIOELECTRON, V98, P100, DOI 10.1016/j.bios.2017.06.041
   Tas F, 2015, CYTOKINE, V71, P66, DOI 10.1016/j.cyto.2014.09.001
   Uygun ZO, 2014, SENSOR ACTUAT B-CHEM, V202, P448, DOI 10.1016/j.snb.2014.05.029
   Vogt S, 2016, ANAL CHEM, V88, P4383, DOI 10.1021/acs.analchem.5b04814
   Wang J, 2008, CHEM REV, V108, P814, DOI 10.1021/cr068123a
   Weng J, 2011, BIOSENS BIOELECTRON, V26, P1847, DOI 10.1016/j.bios.2010.01.027
   Whited AM, 2012, BIONANOSCIENCE, V2, P161, DOI 10.1007/s12668-012-0049-2
   Wisitsoraat A, 2017, BIOSENS BIOELECTRON, V87, P7, DOI 10.1016/j.bios.2016.07.116
   Xie YY, 2014, ELECTROCHIM ACTA, V127, P266, DOI 10.1016/j.electacta.2014.02.035
   Xu DD, 2018, BIOSENS BIOELECTRON, V110, P78, DOI 10.1016/j.bios.2018.03.018
   Xu S, 2017, BIOSENS BIOELECTRON, V92, P570, DOI 10.1016/j.bios.2016.10.058
   Yang F, 2014, BIOSENS BIOELECTRON, V55, P360, DOI 10.1016/j.bios.2013.12.040
   Yang HY, 2013, TALANTA, V111, P62, DOI 10.1016/j.talanta.2013.01.060
   Yang T, 2013, SENSOR ACTUAT B-CHEM, V178, P310, DOI 10.1016/j.snb.2012.12.107
   Zeng HJ, 2015, SENSOR ACTUAT B-CHEM, V221, P22, DOI 10.1016/j.snb.2015.06.062
   Zhou J, 2014, SENSOR ACTUAT B-CHEM, V197, P220, DOI 10.1016/j.snb.2014.02.009
   Zhou XX, 2017, BIOSENS BIOELECTRON, V98, P83, DOI 10.1016/j.bios.2017.06.039
   Zhurauski P, 2018, BIOSENS BIOELECTRON, V108, P1, DOI 10.1016/j.bios.2018.02.041
   Zivcova ZV, 2015, DIAM RELAT MATER, V55, P70, DOI 10.1016/j.diamond.2015.03.002
   [No title captured]
   [No title captured]
   [No title captured]
   [No title captured]
   [No title captured]
   [No title captured]
NR 138
TC 95
Z9 95
U1 14
U2 121
PU WILEY-V C H VERLAG GMBH
PI WEINHEIM
PA POSTFACH 101161, 69451 WEINHEIM, GERMANY
SN 2196-0216
J9 CHEMELECTROCHEM
JI ChemElectroChem
PD FEB 15
PY 2019
VL 6
IS 4
BP 989
EP 1003
DI 10.1002/celc.201800848
PG 15
WC Electrochemistry
WE Science Citation Index Expanded (SCI-EXPANDED)
SC Electrochemistry
GA HP3MK
UT WOS:000461580800003
OA Green Published, Bronze
DA 2023-06-30
ER

PT J
AU Hu, BB
   Huang, JZ
   Wang, LS
AF Hu, Bibo
   Huang, Jianzhi
   Wang, Lishi
TI One-Dimensional Nanowire Hybrids Constructed from Silver Nanowire and
   Carboxylic Multi-Walled Carbon Nanotubes for Electrochemical
   Simultaneous Determination of Guanine and Adenine
SO CHEMISTRYSELECT
LA English
DT Article
DE 1D nanowires hybrid; Silver nanowires; Carboxylic multi-walled carbon
   nanotubes; DNA bases; Electrochemical sensor
ID MASS-SPECTROMETRY ANALYSIS; MODIFIED ELECTRODE; OXIDATION BEHAVIOR;
   GRAPHITE ELECTRODE; DNA; BIOSENSOR; 5-METHYLCYTOSINE; FABRICATION;
   CONDUCTORS; PRODUCTS
AB A facile and novel strategy based on one-dimensional (1D) nanowires hybrid nanocomposites constructed from silver nanowires@carboxylic multi-walled carbon nanotubes (Ag NWs@MWCNTs-COOH) was proposed for the electrochemical simultaneous determination of guanine and adenine in DNA. Due to the synergistic effect between Ag NWs and MWCNTs-COOH, the proposed 1D nanowires hybrid sensor exhibited excellent electrocatalytic activity, high selectivity and high sensitivity toward the simultaneous determination of guanine and adenine. The Ag NWs@MWCNTs-COOH/GCE sensor showed wider linear range of 0.2-60 mol dm(-3) and 0.2-60 mol dm(-3) with lower detection limit of 0.08 mol dm(-3) (S/N=3) and 0.08 mol dm(-3) (S/N=3) for guanine and adenine determination, respectively. This proposed nanocomposites sensor has potential usage in clinical diagnosis and biological samples detection.
C1 [Hu, Bibo; Huang, Jianzhi; Wang, Lishi] South China Univ Technol, Sch Chem & Chem Engn, Guangzhou, Guangdong, Peoples R China.
C3 South China University of Technology
RP Wang, LS (通讯作者)，South China Univ Technol, Sch Chem & Chem Engn, Guangzhou, Guangdong, Peoples R China.
EM wanglsh@scut.edu.cn
OI wang, lishi/0000-0003-2991-0211
FU National Natural Science Foundation of China [21475046, 21427809,
   21645004]
FX This work was financially supported by the National Natural Science
   Foundation of China (Grant No. 21475046, 21427809, 21645004).
CR [Anonymous], BIOCH NUCL ACIDS
   Banks CE, 2005, ANALYST, V130, P1232, DOI 10.1039/b508702c
   Diculescu VC, 2016, TRAC-TREND ANAL CHEM, V79, P23, DOI 10.1016/j.trac.2016.01.019
   Enache TA, 2011, BIOELECTROCHEMISTRY, V81, P46, DOI 10.1016/j.bioelechem.2011.02.001
   Gao HL, 2014, ANGEW CHEM INT EDIT, V53, P4561, DOI 10.1002/anie.201400457
   Ge J, 2013, ANGEW CHEM INT EDIT, V52, P1654, DOI 10.1002/anie.201209596
   Huang JZ, 2017, J ELECTROANAL CHEM, V801, P536, DOI 10.1016/j.jelechem.2017.07.048
   Huang JZ, 2017, ANAL CHEM, V89, P8358, DOI 10.1021/acs.analchem.7b01612
   Huang JZ, 2017, RSC ADV, V7, P28556, DOI 10.1039/c7ra04029f
   Kaur B, 2014, COLLOID SURFACE B, V118, P179, DOI 10.1016/j.colsurfb.2014.03.020
   Li GA, 2016, ACS NANO, V10, P8632, DOI 10.1021/acsnano.6b03954
   Li HY, 2016, J SOLID STATE ELECTR, V20, P2223, DOI 10.1007/s10008-016-3227-2
   Li HH, 2017, ENERG ENVIRON SCI, V10, P1751, DOI 10.1039/c7ee00573c
   Liu HY, 2008, SENSOR ACTUAT B-CHEM, V128, P414, DOI 10.1016/j.snb.2007.06.028
   Lu YL, 2015, ELECTROCHIM ACTA, V174, P191, DOI 10.1016/j.electacta.2015.05.165
   Mao JJ, 2017, SCI ADV, V3, DOI 10.1126/sciadv.1603068
   Niu ZG, 2017, J AM CHEM SOC, V139, P7348, DOI 10.1021/jacs.7b02884
   Oliveira-Brett AM, 2002, BIOELECTROCHEMISTRY, V55, P61, DOI 10.1016/S1567-5394(01)00147-5
   Prathap MUA, 2013, ELECTROCHIM ACTA, V114, P285, DOI 10.1016/j.electacta.2013.10.064
   Sharma VK, 2016, ELECTROANAL, V28, P2834, DOI 10.1002/elan.201600237
   Shen XL, 2017, CHEMISTRYSELECT, V2, P6549, DOI 10.1002/slct.201700962
   Tang Y, 2015, ANAL CHEM, V87, P3445, DOI 10.1021/ac504786r
   Tang Y, 2014, ANAL CHEM, V86, P7764, DOI 10.1021/ac5016886
   Tu XM, 2010, MICROCHIM ACTA, V169, P33, DOI 10.1007/s00604-010-0307-3
   Varadhan P, 2017, NANO LETT, V17, P1520, DOI 10.1021/acs.nanolett.6b04559
   Wang HB, 2014, J SOLID STATE ELECTR, V18, P2435, DOI 10.1007/s10008-014-2494-z
   Xie QJ, 2015, ELECTROANAL, V27, P2201, DOI 10.1002/elan.201500186
   Yang C, 2011, ADV MATER, V23, P3052, DOI 10.1002/adma.201100530
   Yari A, 2016, SENSOR ACTUAT B-CHEM, V227, P456, DOI 10.1016/j.snb.2015.12.088
   Yin HS, 2010, PROCESS BIOCHEM, V45, P1707, DOI 10.1016/j.procbio.2010.07.004
   Zhang LT, 2012, J BIOMOL SCREEN, V17, P877, DOI 10.1177/1087057112447946
NR 31
TC 3
Z9 3
U1 4
U2 42
PU WILEY-V C H VERLAG GMBH
PI WEINHEIM
PA POSTFACH 101161, 69451 WEINHEIM, GERMANY
SN 2365-6549
J9 CHEMISTRYSELECT
JI ChemistrySelect
PD AUG 7
PY 2018
VL 3
IS 29
BP 8514
EP 8521
DI 10.1002/slct.201801613
PG 8
WC Chemistry, Multidisciplinary
WE Science Citation Index Expanded (SCI-EXPANDED)
SC Chemistry
GA GP5JS
UT WOS:000440910300016
DA 2023-06-30
ER

PT J
AU Ruecha, N
   Lee, J
   Chae, H
   Cheong, H
   Soum, V
   Preechakasedkit, P
   Chailapakul, O
   Tanev, G
   Madsen, J
   Rodthongkum, N
   Kwon, OS
   Shin, K
AF Ruecha, Nipapan
   Lee, Jumi
   Chae, Heedo
   Cheong, Haena
   Soum, Veasna
   Preechakasedkit, Pattarachaya
   Chailapakul, Orawon
   Tanev, Georgi
   Madsen, Jan
   Rodthongkum, Nadnudda
   Kwon, Oh-Sun
   Shin, Kwanwoo
TI Paper-Based Digital Microfluidic Chip for Multiple Electrochemical Assay
   Operated by a Wireless Portable Control System
SO ADVANCED MATERIALS TECHNOLOGIES
LA English
DT Article
ID REDUCED GRAPHENE OXIDE; GLASSY-CARBON ELECTRODE; ASCORBIC-ACID;
   URIC-ACID; DOPAMINE; SENSOR; FABRICATION; BIOSENSOR; PLATFORM
AB The printing and modular fabrication of a paper-based active microfluidic lab on a chip implemented with electrochemical sensors (ECSs) is developed and integrated on a portable electrical control system. The electrodes of a chip plate for active electrowetting actuation of digital drops and an ECS for multiple analysis assays are fabricated by affordable printing techniques. For enhanced sensitivity of the sensor, the working electrode is modified through the electrochemical method, namely by reducing graphene with voltammetry and coating gold nanoparticles by amperometry. Detachable sensor and absorber modules are assembled modularly on an open chip plate, forming various novel hybridized open-closed chip formats. By varying the coupled or decoupled sensor modules, excellent detection of three diagnostic biological molecules is demonstrated (glucose, dopamine, and uric acid in human serum). With a newly designed portable power supply and wireless control system, the active paper-based chip platform can be utilized as an advanced point-of-care device for multiple assays in digital microfluidics.
C1 [Ruecha, Nipapan] Chulalongkorn Univ, Fac Sci, Program Macromol Sci, Bangkok 10330, Thailand.
   [Lee, Jumi; Chae, Heedo; Cheong, Haena; Soum, Veasna; Kwon, Oh-Sun; Shin, Kwanwoo] Sogang Univ, Dept Chem, Seoul 04107, South Korea.
   [Lee, Jumi; Chae, Heedo; Cheong, Haena; Soum, Veasna; Kwon, Oh-Sun; Shin, Kwanwoo] Sogang Univ, Inst Biol Interfaces, Seoul 04107, South Korea.
   [Preechakasedkit, Pattarachaya] Chulalongkorn Univ, Fac Sci, Program Biotechnol, Bangkok 10330, Thailand.
   [Chailapakul, Orawon] Chulalongkorn Univ, Fac Sci, Dept Chem, Electrochem & Opt Spect Res Unit EOSRU, Bangkok 10330, Thailand.
   [Tanev, Georgi; Madsen, Jan] Tech Univ Denmark, Dept Appl Math & Comp Sci, DK-2800 Lyngby, Denmark.
   [Rodthongkum, Nadnudda] Chulalongkorn Univ, Met & Mat Sci Res Inst, Bangkok 10330, Thailand.
C3 Chulalongkorn University; Sogang University; Sogang University;
   Chulalongkorn University; Chulalongkorn University; Technical University
   of Denmark; Chulalongkorn University
RP Kwon, OS; Shin, K (通讯作者)，Sogang Univ, Dept Chem, Seoul 04107, South Korea.; Kwon, OS; Shin, K (通讯作者)，Sogang Univ, Inst Biol Interfaces, Seoul 04107, South Korea.; Rodthongkum, N (通讯作者)，Chulalongkorn Univ, Met & Mat Sci Res Inst, Bangkok 10330, Thailand.
EM nadnudda.R@chula.ac.th; oskwon@sogang.ac.kr; kwshin@sogang.ac.kr
RI Ruecha, Nipapan/U-5589-2019; Shin, Kwanwoo/C-4979-2012; Soum,
   Veasna/F-2066-2018; Shin, Kwanwoo/AAA-6531-2020
OI Shin, Kwanwoo/0000-0002-7563-8581; Soum, Veasna/0000-0003-4164-2379;
   Ruecha, Nipapan/0000-0002-3330-9771; Madsen, Jan/0000-0002-5098-8454
FU Leading Foreign Research Institute Recruitment Program - Ministry of
   Science, ICT and Future Planning [2013K1A4A3055268]; Mid-career
   Researcher Program - Ministry of Science, ICT and Future Planning
   [2016R1A2B3015239]; Ministry of Trade, Industry, and Energy of Korea
   government [KEIT-10049163]; Thailand Research Fund through Research Team
   Promotion Grant [RTA5780005]; Ratchadaphiseksomphot Endowment under
   Outstanding Research Performance Program, Chulalongkorn University,
   Thailand
FX N.R. and J.L. contributed equally to this work. This research was
   supported by the Leading Foreign Research Institute Recruitment Program
   (2013K1A4A3055268), Mid-career Researcher Program (2016R1A2B3015239)
   funded by the Ministry of Science, ICT and Future Planning, and by a
   grant program (KEIT-10049163) funded by the Ministry of Trade, Industry,
   and Energy of Korea government. N.R. also acknowledges the financial
   support from the Thailand Research Fund through Research Team Promotion
   Grant (RTA5780005) and Ratchadaphiseksomphot Endowment under Outstanding
   Research Performance Program, Chulalongkorn University, Thailand.
CR Amer Diabet Assoc, 2016, DIABETES CARE, V39, pS86, DOI 10.2337/dc16-S014
   Andersson P, 2002, ADV MATER, V14, P1460, DOI 10.1002/1521-4095(20021016)14:20<1460::AID-ADMA1460>3.0.CO;2-S
   [Anonymous], PALMSENS COMP EL INT
   Apilux A, 2013, LAB CHIP, V13, P126, DOI 10.1039/c2lc40690j
   Carrilho E, 2009, ANAL CHEM, V81, P7091, DOI 10.1021/ac901071p
   Cate DM, 2015, ANAL CHEM, V87, P19, DOI 10.1021/ac503968p
   Chen H, 2012, LAB CHIP, V12, P2909, DOI 10.1039/c2lc20970e
   Chen JC, 2005, SENSOR ACTUAT B-CHEM, V110, P364, DOI 10.1016/j.snb.2005.02.026
   Clarke SE, 2012, BRIT J BIOMED SCI, V69, P83
   Dryden MDM, 2015, PLOS ONE, V10, DOI 10.1371/journal.pone.0140349
   Dungchai W, 2011, ANALYST, V136, P77, DOI 10.1039/c0an00406e
   Dungchai W, 2009, ANAL CHEM, V81, P5821, DOI 10.1021/ac9007573
   Fobel R, 2014, ADV MATER, V26, P2838, DOI 10.1002/adma.201305168
   Gao L, 2014, BIOSENS BIOELECTRON, V60, P22, DOI 10.1016/j.bios.2014.03.039
   Gross BC, 2014, ANAL CHEM, V86, P3240, DOI 10.1021/ac403397r
   Guo HL, 2009, ACS NANO, V3, P2653, DOI 10.1021/nn900227d
   Hosseini H, 2014, BIOSENS BIOELECTRON, V52, P136, DOI 10.1016/j.bios.2013.08.041
   Hu J, 2014, BIOSENS BIOELECTRON, V54, P585, DOI 10.1016/j.bios.2013.10.075
   Hu LB, 2009, P NATL ACAD SCI USA, V106, P21490, DOI 10.1073/pnas.0908858106
   Jung Y, 2015, SCI REP-UK, V5, DOI 10.1038/srep08105
   Khan MMI, 2013, J ELECTROANAL CHEM, V700, P54, DOI 10.1016/j.jelechem.2013.04.014
   Khan S, 2015, IEEE SENS J, V15, P3164, DOI 10.1109/JSEN.2014.2375203
   Ko H, 2014, ADV MATER, V26, P2335, DOI 10.1002/adma.201305014
   Kwon OS, 2013, CARBON, V58, P116, DOI 10.1016/j.carbon.2013.02.039
   Lane JD, 2006, CURR EYE RES, V31, P895, DOI 10.1080/02713680600976552
   Lawal AT, 2015, TALANTA, V131, P424, DOI 10.1016/j.talanta.2014.07.019
   Lee J, 2002, SENSOR ACTUAT A-PHYS, V95, P259, DOI 10.1016/S0924-4247(01)00734-8
   Lessing J, 2014, ADV MATER, V26, P4677, DOI 10.1002/adma.201401053
   Lian QW, 2014, ANAL CHIM ACTA, V823, P32, DOI 10.1016/j.aca.2014.03.032
   Liana DD, 2012, SENSORS-BASEL, V12, P11505, DOI 10.3390/s120911505
   Maejima K, 2013, RSC ADV, V3, P9258, DOI 10.1039/c3ra40828k
   Mark D, 2010, CHEM SOC REV, V39, P1153, DOI 10.1039/b820557b
   Martinez AW, 2007, ANGEW CHEM INT EDIT, V46, P1318, DOI 10.1002/anie.200603817
   Masoodi R, 2010, AICHE J, V56, P2257, DOI 10.1002/aic.12163
   Newman JD, 2005, BIOSENS BIOELECTRON, V20, P2435, DOI 10.1016/j.bios.2004.11.012
   Nie ZH, 2010, LAB CHIP, V10, P3163, DOI [10.1039/c0lc00237b, 10.1039/c01c00237b]
   Nilsson D, 2002, SENSOR ACTUAT B-CHEM, V86, P193, DOI 10.1016/S0925-4005(02)00170-3
   Ojani R, 2013, SENSOR ACTUAT B-CHEM, V188, P621, DOI 10.1016/j.snb.2013.07.015
   Piao Y, 2014, SENSOR ACTUAT B-CHEM, V194, P454, DOI 10.1016/j.snb.2013.12.045
   Rattanarat P, 2012, ANAL CHIM ACTA, V744, P1, DOI 10.1016/j.aca.2012.07.003
   Raviv D, 2014, SCI REP-UK, V4, DOI 10.1038/srep07422
   Renault C, 2014, LANGMUIR, V30, P7030, DOI 10.1021/la501212b
   Rodthongkum N, 2013, ANAL CHIM ACTA, V804, P84, DOI 10.1016/j.aca.2013.09.057
   Rowe AA, 2011, PLOS ONE, V6, DOI 10.1371/journal.pone.0023783
   Ruecha N, 2014, BIOSENS BIOELECTRON, V52, P13, DOI 10.1016/j.bios.2013.08.018
   SEN DK, 1980, BRIT J OPHTHALMOL, V64, P693, DOI 10.1136/bjo.64.9.693
   Temocin Z, 2013, SENSOR ACTUAT B-CHEM, V176, P796, DOI 10.1016/j.snb.2012.09.078
   Toghill KE, 2010, INT J ELECTROCHEM SC, V5, P1246
   Villar G, 2013, SCIENCE, V340, P48, DOI 10.1126/science.1229495
   Wang CQ, 2014, SENSOR ACTUAT B-CHEM, V204, P302, DOI 10.1016/j.snb.2014.07.077
   Wang J, 2008, CHEM REV, V108, P814, DOI 10.1021/cr068123a
   Watson MWL, 2010, ANAL CHEM, V82, P6680, DOI 10.1021/ac101379g
   Yang L, 2014, SENSOR ACTUAT B-CHEM, V193, P166, DOI 10.1016/j.snb.2013.11.104
   Yavari F, 2012, J PHYS CHEM LETT, V3, P1746, DOI 10.1021/jz300358t
   Yetisen AK, 2013, LAB CHIP, V13, P2210, DOI 10.1039/c3lc50169h
NR 55
TC 50
Z9 50
U1 8
U2 179
PU WILEY
PI HOBOKEN
PA 111 RIVER ST, HOBOKEN, NJ 07030 USA
SN 2365-709X
J9 ADV MATER TECHNOL-US
JI Adv. Mater. Technol.
PD MAR
PY 2017
VL 2
IS 3
AR 1600267
DI 10.1002/admt.201600267
PG 8
WC Materials Science, Multidisciplinary
WE Science Citation Index Expanded (SCI-EXPANDED)
SC Materials Science
GA ER7NO
UT WOS:000398999900007
DA 2023-06-30
ER

PT J
AU Chen, YL
   Mei, T
   Chen, Y
   Wang, JY
   Li, JH
   Fu, Y
   Dai, GC
   Wang, S
   Xiong, WL
   Wang, XB
AF Chen, Yalin
   Mei, Tao
   Chen, Yi
   Wang, Jianying
   Li, Jinhua
   Fu, Yang
   Dai, Guangchao
   Wang, Sheng
   Xiong, Weilai
   Wang, Xianbao
TI A sensitive porphyrin/reduced graphene oxide electrode for simultaneous
   detection of guanine and adenine
SO JOURNAL OF SOLID STATE ELECTROCHEMISTRY
LA English
DT Article; Proceedings Paper
CT Symposium A on Advances in Energy Storage Systems - Lithium Batteries,
   Supercapacitors and Beyond during International Conference on Materials
   for Advanced Technologies (ICMAT)
CY JUN 28-JUL 03, 2015
CL Singapore, SINGAPORE
DE Porphyrin; Reduced graphene oxide; Guanine; Adenine; Electrochemical
   detection
ID ELECTROCHEMICAL BIOSENSOR; FUNCTIONALIZED GRAPHENE; CARBON NANOTUBES;
   DOPAMINE; NANOSHEETS; FILM; REDUCTION; NANOCOMPOSITE; SEROTONIN; ACID
AB In this study, we prepared the porphyrin/reduced graphene oxide (porphyrin/RGO) nanocomposite which combined the excellent electrical conductivity and high specific surface area of RGO and the catalytic effect on the oxidation of guanine and adenine of porphyrin for simultaneous detection of guanine and adenine. Since the nanocomposite had remarkable synergistic effect between porphyrin and RGO, the modified glassy carbon electrode (GCE) exhibited excellent electrochemical catalytic activities and high sensitivity toward the detection of guanine and adenine. The nanocomposite was successfully applied to simultaneous quantitative detection of guanine and adenine with a linear range covering 0.05-150 and 0.2-100 mu M, respectively, and the detection limits (LOD) (S/N = 3) were estimated to be 0.016 mu M for guanine and 0.06 mu M for adenine. The porphyrin/RGO/GCE was applied for simultaneous detection of trace amounts of guanine and adenine in hydrochloric calf thymus DNA. Moreover, the porphyrin/RGO/GCE was simply fabricated and displayed good reproducibility.
C1 [Chen, Yalin; Mei, Tao; Chen, Yi; Wang, Jianying; Li, Jinhua; Fu, Yang; Dai, Guangchao; Wang, Sheng; Xiong, Weilai; Wang, Xianbao] Hubei Univ, Hubei Collaborat Innovat Ctr Adv Organ Chem Mat, Key Lab Green Preparat & Applicat Funct Mat, Minist Educ,Sch Mat Sci & Engn, Wuhan 430062, Peoples R China.
C3 Hubei University
RP Mei, T; Wang, XB (通讯作者)，Hubei Univ, Hubei Collaborat Innovat Ctr Adv Organ Chem Mat, Key Lab Green Preparat & Applicat Funct Mat, Minist Educ,Sch Mat Sci & Engn, Wuhan 430062, Peoples R China.
EM meitao@hubu.edu.cn; wangxb68@aliyun.com
RI Wang, Xianbao/B-3532-2014; Mei, Tao/L-9341-2018; Li, Jinhua/K-7812-2012;
   Wang, Jianying/N-8552-2016; 王, 贤保/F-8798-2012
OI Wang, Xianbao/0000-0001-7765-4027; Mei, Tao/0000-0003-2789-7009; Li,
   Jinhua/0000-0002-5226-0272; Wang, Jianying/0000-0001-9612-7257; 
CR Chen SM, 2007, J SOLID STATE ELECTR, V11, P581, DOI 10.1007/s10008-006-0202-3
   Chen Y, 2015, CHEM COMMUN, V51, P10490, DOI 10.1039/c5cc01803j
   Chen Y, 2014, J MATER CHEM A, V2, P20714, DOI 10.1039/c4ta04938a
   Cheng RM, 2012, ANAL CHEM, V84, P5641, DOI 10.1021/ac300784p
   Costa SD, 2015, CARBON, V84, P347, DOI 10.1016/j.carbon.2014.12.029
   Davidson J. N., 1972, BIOCH NUCL ACIDS, P129
   Ferrari AC, 2006, PHYS REV LETT, V97, DOI 10.1103/PhysRevLett.97.187401
   Gao YS, 2014, BIOSENS BIOELECTRON, V62, P261, DOI 10.1016/j.bios.2014.06.044
   Geim AK, 2007, NAT MATER, V6, P183, DOI 10.1038/nmat1849
   Guo CX, 2011, ELECTROANAL, V23, P885, DOI 10.1002/elan.201000522
   Hamer M, 2009, ELECTROANAL, V21, P2133, DOI 10.1002/elan.200904645
   Han HS, 2014, SENSOR ACTUAT B-CHEM, V190, P886, DOI 10.1016/j.snb.2013.09.022
   Huang KJ, 2013, TALANTA, V114, P43, DOI 10.1016/j.talanta.2013.04.017
   Huang KJ, 2011, COLLOID SURFACE B, V82, P543, DOI 10.1016/j.colsurfb.2010.10.014
   Jiang LQ, 2015, J SOLID STATE ELECTR, V19, P497, DOI 10.1007/s10008-014-2628-3
   Kadish M, 2003, J SOLID STATE ELECTR, V7, P254, DOI 10.1007/s10008-002-0306-3
   Kang XH, 2009, BIOSENS BIOELECTRON, V25, P901, DOI 10.1016/j.bios.2009.09.004
   Kemmegne-Mbouguena JC, 2015, SENSOR ACTUAT B-CHEM, V212, P464, DOI 10.1016/j.snb.2015.02.046
   Kim SK, 2012, SENSOR ACTUAT B-CHEM, V174, P285, DOI 10.1016/j.snb.2012.08.034
   Li HY, 2014, J SOLID STATE ELECTR, V18, P105, DOI 10.1007/s10008-013-2242-9
   Li J, 2012, ELECTROCHIM ACTA, V83, P73, DOI 10.1016/j.electacta.2012.08.002
   Liang X, 2014, J SOLID STATE ELECTR, V18, P3453, DOI 10.1007/s10008-014-2564-2
   Liu FM, 2016, J SOLID STATE ELECTR, V20, P599, DOI 10.1007/s10008-015-3079-1
   Liu HY, 2008, SENSOR ACTUAT B-CHEM, V128, P414, DOI 10.1016/j.snb.2007.06.028
   Liu XF, 2014, BIOSENS BIOELECTRON, V57, P232, DOI 10.1016/j.bios.2014.02.017
   Liu YX, 2012, CHEM SOC REV, V41, P2283, DOI 10.1039/c1cs15270j
   Liu ZD, 2015, ANALYST, V140, P5495, DOI 10.1039/c5an00699f
   Lu XQ, 2011, BIOSENS BIOELECTRON, V27, P172, DOI 10.1016/j.bios.2011.06.043
   Lv MJ, 2014, RSC ADV, V4, P9261, DOI 10.1039/c3ra47234e
   Lv MJ, 2013, ELECTROCHIM ACTA, V108, P412, DOI 10.1016/j.electacta.2013.06.099
   Marcano DC, 2010, ACS NANO, V4, P4806, DOI 10.1021/nn1006368
   Niu XL, 2012, ELECTROCHIM ACTA, V80, P346, DOI 10.1016/j.electacta.2012.07.041
   Pumera M, 2010, TRAC-TREND ANAL CHEM, V29, P954, DOI 10.1016/j.trac.2010.05.011
   Ren PG, 2011, NANOTECHNOLOGY, V22, DOI 10.1088/0957-4484/22/5/055705
   Seenivasan R, 2015, BIOSENS BIOELECTRON, V68, P508, DOI 10.1016/j.bios.2015.01.022
   Thangaraj R, 2013, J SOLID STATE ELECTR, V17, P583, DOI 10.1007/s10008-012-1895-0
   van Staden JF, 2014, J ELECTROCHEM SOC, V161, pB3014, DOI 10.1149/2.002402jes
   Wang HB, 2014, J SOLID STATE ELECTR, V18, P2435, DOI 10.1007/s10008-014-2494-z
   Wei Y, 2011, ELECTROCHIM ACTA, V56, P8571, DOI 10.1016/j.electacta.2011.07.048
   Wu L, 2012, BIOSENS BIOELECTRON, V34, P57, DOI 10.1016/j.bios.2012.01.007
   Yang T, 2014, ACS APPL MATER INTER, V6, P11032, DOI 10.1021/am502598k
   Yang T, 2014, POLYM CHEM-UK, V5, P2214, DOI 10.1039/c3py00997a
   Zhang HF, 2012, J MATER CHEM, V22, P23900, DOI 10.1039/c2jm35379b
   Zhang R, 2009, J SOLID STATE ELECTR, V13, P1545, DOI 10.1007/s10008-008-0726-9
   Zhang Y, 2007, J SOLID STATE ELECTR, V11, P1303, DOI 10.1007/s10008-007-0291-7
   Zhao HZ, 2013, J SOLID STATE ELECTR, V17, P1657, DOI 10.1007/s10008-013-2027-1
   Zhu YW, 2010, ADV MATER, V22, P3906, DOI 10.1002/adma.201001068
NR 47
TC 12
Z9 12
U1 4
U2 83
PU SPRINGER
PI NEW YORK
PA 233 SPRING ST, NEW YORK, NY 10013 USA
SN 1432-8488
EI 1433-0768
J9 J SOLID STATE ELECTR
JI J. Solid State Electrochem.
PD JUL
PY 2016
VL 20
IS 7
BP 2055
EP 2062
DI 10.1007/s10008-016-3214-7
PG 8
WC Electrochemistry
WE Science Citation Index Expanded (SCI-EXPANDED); Conference Proceedings Citation Index - Science (CPCI-S)
SC Electrochemistry
GA DP9LZ
UT WOS:000378819000028
DA 2023-06-30
ER

PT J
AU Zitka, O
   Skutkova, H
   Adam, V
   Trnkova, L
   Babula, P
   Hubalek, J
   Provaznik, I
   Kizek, R
AF Zitka, Ondrej
   Skutkova, Helena
   Adam, Vojtech
   Trnkova, Libuse
   Babula, Petr
   Hubalek, Jaromir
   Provaznik, Ivo
   Kizek, Rene
TI A New Approach how to Define the Coefficient of Electroactivity of
   Adenine and Its Twelve Derivatives Using Flow Injection Analysis with
   Amperometric Detection
SO ELECTROANALYSIS
LA English
DT Article
DE Adenine derivatives; Flow injection analysis; Amperometric detection;
   Glassy carbon electrode; Electroactivity
ID ADENOSYL-L-METHIONINE; PERFORMANCE LIQUID-CHROMATOGRAPHY;
   ELECTROCHEMICAL DNA-BIOSENSOR; ELIMINATION VOLTAMMETRY;
   DEOXYRIBONUCLEIC-ACID; CAPILLARY-ELECTROPHORESIS; CARBON ELECTRODES;
   CYTOSINE SIGNALS; NUCLEIC-ACIDS; SQUARE-WAVE
AB We studied the electrochemical behaviour of adenine derivates (adenosine, 2-aminopurine, 2,6-diaminopurine, 6-benzyl-aminopurine, adenosine monophosphate, cyclic adenosine monophosphate, nicotinamide adenine dinucleotide, adenosine triphosphate, S-adenosyl-L-methionine, and synthetic derivatives AD-3, AD-6 and AD-9) using flow injection analysis with electrochemical detection using a glassy carbon electrode. The influences of pH, flow rate and potential on the signal height of the studied derivates were tested. The optimal pH was 3, the flow rate of the mobile phase 0.75 mLmin(-1) and the potential 1100 mV. Further, we attempted to characterize each of the studied derivatives by mathematical equations and classic analytical parameters. The lowest detection limit was estimated for adenine as 0.9 nM and 2-aminopurine as 0.5 nM.
C1 [Zitka, Ondrej; Adam, Vojtech; Kizek, Rene] Mendel Univ Brno, Fac Agron, Dept Chem & Biochem, CZ-61300 Brno, Czech Republic.
   [Skutkova, Helena; Provaznik, Ivo] Brno Univ Technol, Fac Elect Engn & Commun, Dept Biomed Engn, CZ-61200 Brno, Czech Republic.
   [Trnkova, Libuse] Masaryk Univ, Dept Chem, Fac Sci, CZ-61137 Brno, Czech Republic.
   [Babula, Petr] Univ Vet & Pharmaceut Sci, Dept Nat Drugs, Fac Pharm, CZ-61242 Brno, Czech Republic.
   [Hubalek, Jaromir] Brno Univ Technol, Fac Elect Engn & Commun, Dept Microelect, CZ-61600 Brno, Czech Republic.
   [Zitka, Ondrej; Adam, Vojtech; Trnkova, Libuse; Hubalek, Jaromir; Kizek, Rene] Brno Univ Technol, Cent European Inst Technol, CZ-61600 Brno, Czech Republic.
C3 Mendel University in Brno; Brno University of Technology; Masaryk
   University Brno; University of Veterinary Sciences Brno; Brno University
   of Technology; Brno University of Technology
RP Kizek, R (通讯作者)，Mendel Univ Brno, Fac Agron, Dept Chem & Biochem, Zemedelska 1, CZ-61300 Brno, Czech Republic.
EM kizek@sci.muni.cz
RI Zitka, Ondrej/L-5588-2019; Babula, Petr/AAL-6510-2020; Zitka,
   Ondrej/E-1107-2012; Škutková, Helena/D-5194-2014; Provaznik,
   Valentine/F-4121-2012; Adam, Vojtech/D-7686-2012; Kizek,
   Rene/D-7748-2012; Hubalek, Jaromir/D-7753-2012
OI Zitka, Ondrej/0000-0001-7607-5058; Zitka, Ondrej/0000-0001-7607-5058;
   Škutková, Helena/0000-0003-4562-2746; Provaznik,
   Valentine/0000-0002-3422-7938; Adam, Vojtech/0000-0002-8527-286X;
   Hubalek, Jaromir/0000-0002-7496-2558; Kizek, Rene/0000-0002-0467-6169
FU EU [CZ.1.05/1.1.00/02.0068]; NANO-SEMED GA AV [KAN208130801]; INCHEMBIOL
   [MSM0021622412]; NanoBioTECell GA CR [P102/11/1068]
FX The financial support from the following EU infrastructure project
   CEITEC CZ.1.05/1.1.00/02.0068, NANO-SEMED GA AV KAN208130801, INCHEMBIOL
   MSM0021622412, and NanoBioTECell GA CR P102/11/1068 is highly
   acknowledged.
CR Abreu FC, 2002, BIOSENS BIOELECTRON, V17, P913, DOI 10.1016/S0956-5663(02)00082-9
   Aladag N, 2010, ELECTROANAL, V22, P1675, DOI 10.1002/elan.201000031
   Aladag N, 2010, ELECTROANAL, V22, P590, DOI 10.1002/elan.200900405
   Anker P, 1999, CANCER METAST REV, V18, P65, DOI 10.1023/A:1006260319913
   Babula P, 2006, SENSORS-BASEL, V6, P1466, DOI 10.3390/s6111466
   BORCHARDT RT, 1980, J MED CHEM, V23, P347, DOI 10.1021/jm00178a001
   Brett AMO, 2003, ELECTROCHEM COMMUN, V5, P178, DOI 10.1016/S1388-2481(03)00014-6
   Butow S, 2010, ELECTROANAL, V22, P931, DOI 10.1002/elan.200900426
   BURCHENAL JH, 1951, CANCER-AM CANCER SOC, V4, P549, DOI 10.1002/1097-0142(195105)4:3<549::AID-CNCR2820040308>3.0.CO;2-J
   BURTON K, 1956, BIOCHEM J, V62, P315, DOI 10.1042/bj0620315
   Coolen EJCM, 2008, J CHROMATOGR B, V864, P43, DOI 10.1016/j.jchromb.2008.01.033
   Diculescu VC, 2005, SENSORS-BASEL, V5, P377, DOI 10.3390/s5060377
   Diehl F, 2008, NAT MED, V14, P985, DOI 10.1038/nm.1789
   DUCE AM, 1988, HEPATOLOGY, V8, P65, DOI 10.1002/hep.1840080113
   Fan H, 2010, ELECTROANAL, V22, P1781, DOI 10.1002/elan.200900623
   FISCHL MA, 1987, NEW ENGL J MED, V317, P185, DOI 10.1056/NEJM198707233170401
   Fleischhacker M, 2007, BBA-REV CANCER, V1775, P181, DOI 10.1016/j.bbcan.2006.10.001
   Geigenberger P, 2010, TRENDS PLANT SCI, V15, P98, DOI 10.1016/j.tplants.2009.11.004
   Gong YX, 2004, J CHROMATOGR A, V1055, P215, DOI 10.1016/j.chroma.2004.09.015
   Goutier W, 2010, J NEUROSCI METH, V188, P24, DOI 10.1016/j.jneumeth.2010.01.027
   Hejazi MS, 2011, ELECTROANAL, V23, P503, DOI 10.1002/elan.201000413
   Hua NP, 2007, ELECTROPHORESIS, V28, P366, DOI 10.1002/elps.200600318
   Hvastkovs EG, 2010, ANALYST, V135, P1817, DOI 10.1039/c0an00113a
   Jean JM, 2002, BIOCHEMISTRY-US, V41, P13152, DOI 10.1021/bi020308y
   Kazoka H, 2001, J CHROMATOGR SCI, V39, P265, DOI 10.1093/chromsci/39.7.265
   Kazoka H, 1999, J CHROMATOGR A, V836, P235
   Kelly MC, 2008, J CHROMATOGR B, V863, P181, DOI 10.1016/j.jchromb.2008.01.007
   Krizkova S, 2009, SENSORS-BASEL, V9, P6934, DOI 10.3390/s90906934
   Liu L, 2008, J CHROMATOGR A, V1193, P104, DOI 10.1016/j.chroma.2008.04.011
   LONG GL, 1983, ANAL CHEM, V55, pA712, DOI 10.1021/ac00258a001
   MARMUR J, 1961, J MOL BIOL, V3, P208, DOI 10.1016/S0022-2836(61)80047-8
   MASLOVA RN, 1974, FEBS LETT, V49, P181, DOI 10.1016/0014-5793(74)80507-7
   Mikelova R, 2007, ELECTROANAL, V19, P348, DOI 10.1002/elan.200603739
   Mikelova R, 2007, BIOELECTROCHEMISTRY, V70, P508, DOI 10.1016/j.bioelechem.2006.12.001
   Miranda-Castro R, 2009, ELECTROANAL, V21, P2077, DOI 10.1002/elan.200904653
   Momparler RL, 2000, J CELL PHYSIOL, V183, P145, DOI 10.1002/(SICI)1097-4652(200005)183:2<145::AID-JCP1>3.0.CO;2-V
   Mora L, 2010, FOOD CHEM, V123, P1282, DOI 10.1016/j.foodchem.2010.05.072
   MURASHIGE T, 1962, PHYSIOL PLANTARUM, V15, P473, DOI 10.1111/j.1399-3054.1962.tb08052.x
   Muti M, 2011, ELECTROANAL, V23, P272, DOI 10.1002/elan.201000425
   PALECEK E, 1960, NATURE, V188, P656, DOI 10.1038/188656a0
   Palecek E, 2009, ELECTROANAL, V21, P239, DOI 10.1002/elan.200804416
   Pietrzyk A, 2010, BIOSENS BIOELECTRON, V25, P2522, DOI 10.1016/j.bios.2010.04.015
   Rachofsky EL, 2001, BIOCHEMISTRY-US, V40, P946, DOI 10.1021/bi001664o
   Rausch JW, 2007, NUCLEIC ACIDS RES, V35, P256, DOI 10.1093/nar/gkl909
   Richardson B, 2003, AGEING RES REV, V2, P245, DOI 10.1016/S1568-1637(03)00010-2
   RIGBY PWJ, 1977, J MOL BIOL, V113, P237, DOI 10.1016/0022-2836(77)90052-3
   RONEN A, 1980, MUTAT RES, V75, P1, DOI 10.1016/0165-1110(80)90026-3
   Ross D, 2000, CHEM-BIOL INTERACT, V129, P77, DOI 10.1016/S0009-2797(00)00199-X
   Roux SJ, 2007, TRENDS PLANT SCI, V12, P522, DOI 10.1016/j.tplants.2007.09.003
   Teles FRR, 2008, TALANTA, V77, P606, DOI 10.1016/j.talanta.2008.07.024
   Trnkova L, 2006, ELECTROANAL, V18, P662, DOI 10.1002/elan.200503447
   Trnkova L, 2005, SENSORS-BASEL, V5, P448, DOI 10.3390/s5060448
   Trnkova L, 2004, BIOELECTROCHEMISTRY, V63, P31, DOI 10.1016/j.bioelechem.2003.10.012
   Trnkova L, 2003, ELECTROANAL, V15, P1529, DOI 10.1002/elan.200302719
   Trnkova L, 2000, ELECTROANAL, V12, P905, DOI 10.1002/1521-4109(200008)12:12<905::AID-ELAN905>3.0.CO;2-R
   Trnkova L, 2001, BIOELECTROCHEMISTRY, V54, P131, DOI 10.1016/S1567-5394(01)00119-0
   Vacek J, 2004, ELECTROANAL, V16, P224, DOI 10.1002/elan.200302787
   Van de Poel B, 2010, PHYTOCHEM ANALYSIS, V21, P602, DOI 10.1002/pca.1241
   Wang W, 2001, J CHROMATOGR B, V762, P59, DOI 10.1016/S0378-4347(01)00341-3
   Wang YG, 2008, J LIQ CHROMATOGR R T, V31, P962, DOI 10.1080/10826070801924600
   Xu YD, 2010, PHYS CHEM CHEM PHYS, V12, P10027, DOI 10.1039/c0cp00294a
   YU BP, 1994, PHYSIOL REV, V74, P139, DOI 10.1152/physrev.1994.74.1.139
   Yu L, 2006, J SEP SCI, V29, P953, DOI 10.1002/jssc.200600007
   Zheng B, 1999, CHINESE J ANAL CHEM, V27, P704
   Zhou T, 2008, J CHROMATOGR A, V1187, P87, DOI 10.1016/j.chroma.2008.02.027
   Zhou W, 2010, CHROMATOGRAPHIA, V72, P719, DOI 10.1365/s10337-010-1747-y
NR 66
TC 6
Z9 6
U1 0
U2 16
PU WILEY-BLACKWELL
PI MALDEN
PA COMMERCE PLACE, 350 MAIN ST, MALDEN 02148, MA USA
SN 1040-0397
J9 ELECTROANAL
JI Electroanalysis
PD JUL
PY 2011
VL 23
IS 7
BP 1556
EP 1567
DI 10.1002/elan.201100064
PG 12
WC Chemistry, Analytical; Electrochemistry
WE Science Citation Index Expanded (SCI-EXPANDED)
SC Chemistry; Electrochemistry
GA 795IM
UT WOS:000292967900007
DA 2023-06-30
ER

PT J
AU Abouzar, MH
   Poghossian, A
   Siqueira, JR
   Oliveira, ON
   Moritz, W
   Schoning, MJ
AF Abouzar, Maryam H.
   Poghossian, Arshak.
   Siqueira, Jose R., Jr.
   Oliveira, Osvaldo N., Jr.
   Moritz, Werner
   Schoening, Michael J.
TI Capacitive electrolyte-insulator-semiconductor structures functionalised
   with a polyelectrolyte/enzyme multilayer: New strategy for enhanced
   field-effect biosensing
SO PHYSICA STATUS SOLIDI A-APPLICATIONS AND MATERIALS SCIENCE
LA English
DT Article; Proceedings Paper
CT Workshop on Engineering of Functional Interfaces
CY JUN 18-19, 2009
CL Hasselt Univ, Campus Diepenbeek, Diepenbeek, BELGIUM
HO Hasselt Univ, Campus Diepenbeek
DE multilayers; polyelectrolytes; electrochemical sensors; enzymes;
   biosensors
ID LABEL-FREE DETECTION; EFFECT SENSORS; PENICILLIN DETECTION; CHARGED
   MACROMOLECULES; EFFECT DEVICES; PH; SENSITIVITY; LAYER; FILM; ION
AB A novel strategy for enhanced field-effect biosensing using capacitive electrolyte-insulator-semiconductor (EIS) structures functionalised with pH-responsive weak polyelectrolyte/enzyme or dendrimer/enzyme multilayers is presented. The feasibility of the proposed approach is exemplarily demonstrated by realising a penicillin biosensor based on a capacitive p-Si-SiO2 EIS structure functionalised with a poly(allylamine hydrochloride) (PAH)/penicillinase and a poly(amidoamine) dendrimer/penicillinase multilayer. The developed sensors response to changes in both the local pH value near the gate surface and the charge of macromolecules induced via enzymatic reaction, resulting in a higher sensitivity. For comparison, an EIS penicillin biosensor with adsorptively immobilised penicillinase has been also studied. The highest penicillin sensitivity of 100 mV/dec has been observed for the EIS sensor functionalised with the PAH/penicillinase multilayer. The lower and upper detection limit was around 20 mu M and 10 mM, respectively. In addition, an incorporation of enzymes in a multilayer prepared by layer-by-layer technique provides a larger amount of immobilised enzymes per sensor area, reduces enzyme leaching effects and thus, enhances the biosensor lifetime (the loss of penicillin sensitivity after 2 months was 10-12%). (C) 2010 WILEY-VCH Verlag GmbH & Co. KGaA, Weinheim
C1 [Abouzar, Maryam H.; Poghossian, Arshak.; Schoening, Michael J.] Aachen Univ Appl Sci, Inst Nano & Biotechnol, D-52428 Julich, Germany.
   [Abouzar, Maryam H.; Poghossian, Arshak.; Schoening, Michael J.] Res Ctr Julich GmbH, Inst Bio & Nanosyst IBN 2, D-52425 Julich, Germany.
   [Siqueira, Jose R., Jr.; Oliveira, Osvaldo N., Jr.] Univ Sao Paulo, Phys Inst Sao Carlos, BR-13560 Sao Carlos, SP, Brazil.
   [Moritz, Werner] Humboldt Univ, Inst Chem, D-12489 Berlin, Germany.
C3 Helmholtz Association; Research Center Julich; Universidade de Sao
   Paulo; Humboldt University of Berlin
RP Poghossian, A (通讯作者)，Aachen Univ Appl Sci, Inst Nano & Biotechnol, D-52428 Julich, Germany.
EM a.poghossian@fz-juelich.de
RI Siqueira Jr., José Roberto/G-6495-2013; Oliveira, Osvaldo
   N./A-1714-2008; Junior, José Roberto Siqueira/L-4964-2016; Schoening,
   Michael/AAN-6364-2021
OI Oliveira, Osvaldo N./0000-0002-5399-5860; Schoening, Michael
   J./0000-0003-4347-6685
CR Abouzar MH, 2009, BIOSENS BIOELECTRON, V24, P1298, DOI 10.1016/j.bios.2008.07.056
   Abouzar MH, 2008, PHYS STATUS SOLIDI A, V205, P2141, DOI 10.1002/pssa.200879713
   Bergveld P, 2003, SENSOR ACTUAT B-CHEM, V88, P1, DOI 10.1016/S0925-4005(02)00301-5
   CARAS S, 1980, ANAL CHEM, V52, P1935, DOI 10.1021/ac50062a035
   Carriere D, 2004, LANGMUIR, V20, P11465, DOI 10.1021/la0486436
   Decher G, 1998, CURR OPIN COLLOID IN, V3, P32, DOI 10.1016/S1359-0294(98)80039-3
   Dzyadevych SV, 2006, ANAL CHIM ACTA, V568, P248, DOI 10.1016/j.aca.2005.11.057
   Glinel K, 2007, COLLOID SURFACE A, V303, P3, DOI 10.1016/j.colsurfa.2007.02.052
   Gun J, 2008, ELECTROANAL, V20, P1748, DOI 10.1002/elan.200804255
   Gun J, 2009, MICROCHIM ACTA, V164, P395, DOI 10.1007/s00604-008-0073-7
   Ingebrandt S, 2007, BIOSENS BIOELECTRON, V22, P2834, DOI 10.1016/j.bios.2006.11.019
   Ishige Y, 2009, BIOSENS BIOELECTRON, V24, P1096, DOI 10.1016/j.bios.2008.06.012
   Kharlampieva E, 2003, MACROMOLECULES, V36, P9950, DOI 10.1021/ma0350821
   Luo XL, 2004, BIOSENS BIOELECTRON, V19, P1295, DOI 10.1016/j.bios.2003.11.019
   Maiti PK, 2008, MACROMOLECULES, V41, P5002, DOI 10.1021/ma7025435
   Mauser T, 2004, MACROMOL RAPID COMM, V25, P1781, DOI 10.1002/marc.200400331
   Neff PA, 2006, MACROMOLECULES, V39, P463, DOI 10.1021/ma0519213
   Neff PA, 2007, LANGMUIR, V23, P4048, DOI 10.1021/la063632t
   Niwa D, 2005, SENSOR ACTUAT B-CHEM, V108, P721, DOI 10.1016/j.snb.2004.11.055
   Petrov AI, 2003, MACROMOLECULES, V36, P10079, DOI 10.1021/ma034516p
   Poghossian A, 2007, BIOSENS BIOELECTRON, V22, P2100, DOI 10.1016/j.bios.2006.09.014
   Poghossian A, 2007, APPL PHYS A-MATER, V87, P517, DOI 10.1007/s00339-007-3919-7
   Poghossian A, 2006, SENSOR ACTUAT B-CHEM, V118, P163, DOI 10.1016/j.snb.2006.04.013
   Poghossian A, 2009, ELECTROCHIM ACTA, V54, P5981, DOI 10.1016/j.electacta.2009.03.011
   Poghossian A, 2001, ELECTROCHIM ACTA, V47, P243, DOI 10.1016/S0013-4686(01)00562-X
   Poghossian A, 2001, SENSOR ACTUAT B-CHEM, V78, P237, DOI 10.1016/S0925-4005(01)00819-X
   Poghossian A, 2001, SENSOR ACTUAT B-CHEM, V76, P519, DOI 10.1016/S0925-4005(01)00609-8
   Poghossian A, 2001, SENSOR MATER, V13, P207
   Poghossian A, 2000, SENSOR ACTUAT B-CHEM, V68, P260, DOI 10.1016/S0925-4005(00)00442-1
   Poghossian A., 2006, ENCY SENSORS, P463
   POGHOSSIAN A, 2007, HDB BIOSENSORS BIOCH, P1
   Poghossian AS, 1997, SENSOR ACTUAT B-CHEM, V44, P361, DOI 10.1016/S0925-4005(97)00202-5
   Sant W, 2004, SENSOR ACTUAT B-CHEM, V103, P260, DOI 10.1016/j.snb.2004.04.104
   Schoning MJ, 2009, J SOLID STATE ELECTR, V13, P115, DOI 10.1007/s10008-008-0589-0
   Schoning MJ, 2008, ELECTROCHEMICAL SENSORS, BIOSENSORS AND THEIR BIOMEDICAL APPLICATIONS, P187, DOI 10.1016/B978-012373738-0.50009-X
   Schoning MJ, 2006, ELECTROANAL, V18, P1893, DOI 10.1002/elan.200603609
   Schonhoff M, 2003, CURR OPIN COLLOID IN, V8, P86, DOI 10.1016/S1359-0294(03)00003-7
   Schoning MJ, 2005, SENSOR ACTUAT B-CHEM, V111, P423, DOI 10.1016/j.snb.2005.03.053
   Schoning MJ, 2005, SENSORS-BASEL, V5, P126, DOI 10.3390/s5030126
   SCHONING MJ, 2008, ITBM RBM, V29, P149
   Simonian AL, 2004, ELECTROANAL, V16, P1896, DOI 10.1002/elan.200403078
   Siqueira JR, 2009, BIOSENS BIOELECTRON, V25, P497, DOI 10.1016/j.bios.2009.07.007
   Siqueira JR, 2009, J PHYS CHEM C, V113, P14765, DOI 10.1021/jp904777t
   Siqueira JR, 2009, PHYS STATUS SOLIDI A, V206, P462, DOI 10.1002/pssa.200880483
   Soldatkin AP, 2005, TALANTA, V66, P28, DOI 10.1016/j.talanta.2004.11.006
   Soldatkin AP, 2000, ANAL CHIM ACTA, V403, P25, DOI 10.1016/S0003-2670(99)00660-1
   Turek M, 2007, SENSORS-BASEL, V7, P1415, DOI 10.3390/s7081415
   Xie AF, 2002, MACROMOLECULES, V35, P1805, DOI 10.1021/ma011293z
   YATES DE, 1974, J CHEM SOC FARAD T 1, V70, P1807, DOI 10.1039/f19747001807
   Yoshinobu T, 2001, ELECTROANAL, V13, P733, DOI 10.1002/1521-4109(200105)13:8/9<733::AID-ELAN733>3.0.CO;2-N
NR 50
TC 27
Z9 27
U1 1
U2 13
PU WILEY-V C H VERLAG GMBH
PI WEINHEIM
PA POSTFACH 101161, 69451 WEINHEIM, GERMANY
SN 1862-6300
EI 1862-6319
J9 PHYS STATUS SOLIDI A
JI Phys. Status Solidi A-Appl. Mat.
PD APR
PY 2010
VL 207
IS 4
SI SI
BP 884
EP 890
DI 10.1002/pssa.200983317
PG 7
WC Materials Science, Multidisciplinary; Physics, Applied; Physics,
   Condensed Matter
WE Science Citation Index Expanded (SCI-EXPANDED); Conference Proceedings Citation Index - Science (CPCI-S)
SC Materials Science; Physics
GA 594UU
UT WOS:000277565300018
DA 2023-06-30
ER

PT J
AU Wang, YY
   Chen, Q
   Zeng, XQ
AF Wang, Yanyan
   Chen, Qiang
   Zeng, Xiangqun
TI Potentiometric biosensor for studying hydroquinone cytotoxicity in vitro
SO BIOSENSORS & BIOELECTRONICS
LA English
DT Article
DE Potentiometry; Cell toxicity; Hydroquinone; Conductive polymers
ID PROTEOMIC ANALYSIS; ADAPTIVE RESPONSE; OXIDATIVE STRESS;
   MAMMALIAN-CELLS; V79 CELLS; INDUCTION; BENZENE; SENSORS; POLYPYRROLE;
   FIBROBLASTS
AB Many processes in living cells have electrochemical characteristics that are suitable for measurement by potentiometric biosensors. Potentiometric biosensors allow non-invasive, real time monitoring of the extracellular environment changes by measuring the potential at cell/sensor interface. This can be used as an indicator for overall cell cytotoxicity. The present work employs a potentiometric sensor array to investigate the cytotoxicity of hydroquinone to cultured mammalian V79 cells. Various electrode substrates (Au, PPy-HQ and PPy-PS) used for cell growth were designed and characterized. The controllable release of hydroquinone from PPy substrates was studied. Our results showed that hydroquinone exposure affected cell proliferation and delayed cell growth and attachment in a dose-dependent manner. Additionally, we have shown that exposure of V79 cells to hydroquinone at low doses (i.e. 5 mu M) for more than 15 h allows V79 cells to gain enhanced adaptability to survive exposure to high toxic HQ doses afterwards. Compared with traditional methods, the potentiometric biosensor not only provides non-invasive and real time monitoring of the cellular reactions but also is more sensitive for in vitro cytotoxicity study. By real time and non-invasive monitoring of the extracellular potential in vitro, the potentiometric sensor system represents a promising biosensor system for drug discovery. (C) 2009 Elsevier B.V. All rights reserved.
C1 [Wang, Yanyan; Zeng, Xiangqun] Oakland Univ, Dept Chem, Rochester, MI 48309 USA.
   [Wang, Yanyan; Chen, Qiang] Nankai Univ, Coll Life Sci, Minist Educ, Key Lab Bioact Mat, Tianjin 300071, Peoples R China.
C3 Oakland University; Nankai University
RP Zeng, XQ (通讯作者)，Oakland Univ, Dept Chem, Rochester, MI 48309 USA.
EM zeng@oakland.edu
RI chen, qiang/GWZ-7308-2022; chen, qiang/HGU-5418-2022; Wang,
   Yanyan/I-7179-2012
OI Wang, Yanyan/0000-0002-9888-9850
FU NIH [EB000672]; Oakland University Chemistry Department
FX This work was partly supported by NIH (EB000672) and Oakland University
   Chemistry Department.
CR Andreescu S, 2005, METHODS, V37, P84, DOI 10.1016/j.ymeth.2005.05.007
   Andreoli C, 1999, MUTAT RES-GEN TOX EN, V438, P37, DOI 10.1016/S1383-5718(98)00160-0
   Arndt S, 2004, BIOSENS BIOELECTRON, V19, P583, DOI 10.1016/S0956-5663(03)00269-0
   Banerjee P, 2009, TRENDS BIOTECHNOL, V27, P179, DOI 10.1016/j.tibtech.2008.11.006
   Barisci JN, 1996, TRENDS POLYM SCI, V4, P307
   Bolton JL, 2000, CHEM RES TOXICOL, V13, P135, DOI 10.1021/tx9902082
   Duarte-Davidson R, 2001, OCCUP ENVIRON MED, V58, P2, DOI 10.1136/oem.58.1.2
   DURRANT LG, 1981, CARCINOGENESIS, V2, P55, DOI 10.1093/carcin/2.1.55
   Ehret R, 1998, MED BIOL ENG COMPUT, V36, P365, DOI 10.1007/BF02522485
   FROSINA G, 1985, MUTAT RES, V154, P85, DOI 10.1016/0165-1110(85)90021-1
   GIAEVER I, 1993, NATURE, V366, P591, DOI 10.1038/366591a0
   Gowans ID, 2005, CANCER RES, V65, P3527, DOI 10.1158/0008-5472.CAN-04-4242
   GRIVELL AR, 1995, BIOCHEM J, V310, P665, DOI 10.1042/bj3100665
   Haruyama T, 2006, ANAL CHIM ACTA, V568, P211, DOI 10.1016/j.aca.2005.10.026
   Hepel M, 1996, ELECTROCHIM ACTA, V41, P63, DOI 10.1016/0013-4686(95)00286-N
   JEPRAS RI, 1995, APPL ENVIRON MICROB, V61, P2696, DOI 10.1128/AEM.61.7.2696-2701.1995
   KITCHEN S, 1996, ELECTROTHERAPY EVIDE
   Koncki R, 2007, ANAL CHIM ACTA, V599, P7, DOI 10.1016/j.aca.2007.08.003
   Lange U, 2008, ANAL CHIM ACTA, V614, P1, DOI 10.1016/j.aca.2008.02.068
   Lee JW, 2006, BIOMACROMOLECULES, V7, P1692, DOI 10.1021/bm060220q
   Leonard BE, 2007, INT J RADIAT BIOL, V83, P395, DOI 10.1080/09553000701326995
   Li XY, 2006, TOXICOL MECH METHOD, V16, P1, DOI 10.1080/15376520500191797
   Liu Q, 2007, IEEE SENS J, V7, P1625, DOI 10.1109/JSEN.2007.908439
   Liu QJ, 2007, BIOSENS BIOELECTRON, V22, P3224, DOI 10.1016/j.bios.2007.03.005
   Male KB, 2008, ANAL CHEM, V80, P5487, DOI 10.1021/ac8004555
   OWICKI JC, 1994, ANNU REV BIOPH BIOM, V23, P87, DOI 10.1146/annurev.bb.23.060194.000511
   PIKE CJ, 1993, J NEUROSCI, V13, P1676
   Pui-Ock S, 2008, ANAL CHEM, V80, P7727, DOI 10.1021/ac801095p
   Qiu WL, 2008, ANAL BIOANAL CHEM, V392, P203, DOI 10.1007/s00216-008-2263-x
   Silva MDCU, 2003, MUTAGENESIS, V18, P491, DOI 10.1093/mutage/geg029
   Singh R, 2006, POLYMER, V47, P6042, DOI 10.1016/j.polymer.2006.06.057
   Stockwin LH, 2007, CLIN CANCER RES, V13, P3667, DOI 10.1158/1078-0432.CCR-07-0025
   TEKLE E, 1990, BIOCHEM BIOPH RES CO, V172, P282, DOI 10.1016/S0006-291X(05)80206-2
   TSUI F, 1983, J CLIN INVEST, V71, P965, DOI 10.1172/JCI110851
   Winn LM, 2003, TOXICOL SCI, V72, P143, DOI 10.1093/toxsci/kfg008
   Woolley DE, 2002, EXP CELL RES, V273, P65, DOI 10.1006/excr.2001.5428
   Woolley DE, 2002, BIOTECHNOL BIOENG, V77, P725, DOI 10.1002/bit.10217
   Xiao CD, 2002, ANAL CHEM, V74, P5748, DOI 10.1021/ac025848f
   Ziegler C, 2000, FRESEN J ANAL CHEM, V366, P552, DOI 10.1007/s002160051550
NR 39
TC 20
Z9 20
U1 3
U2 34
PU ELSEVIER ADVANCED TECHNOLOGY
PI OXFORD
PA OXFORD FULFILLMENT CENTRE THE BOULEVARD, LANGFORD LANE, KIDLINGTON,
   OXFORD OX5 1GB, OXON, ENGLAND
SN 0956-5663
EI 1873-4235
J9 BIOSENS BIOELECTRON
JI Biosens. Bioelectron.
PD FEB 15
PY 2010
VL 25
IS 6
BP 1356
EP 1362
DI 10.1016/j.bios.2009.10.027
PG 7
WC Biophysics; Biotechnology & Applied Microbiology; Chemistry, Analytical;
   Electrochemistry; Nanoscience & Nanotechnology
WE Science Citation Index Expanded (SCI-EXPANDED)
SC Biophysics; Biotechnology & Applied Microbiology; Chemistry;
   Electrochemistry; Science & Technology - Other Topics
GA 559YO
UT WOS:000274868800017
PM 19926470
OA Green Accepted
DA 2023-06-30
ER

PT J
AU Stefano, JS
   Silva, LRGE
   Rocha, RG
   Brazaca, LC
   Richter, EM
   Munoz, RAA
   Janegitz, BC
AF Stefano, Jessica Santos
   Guterres e Silva, Luiz Ricardo
   Rocha, Raquel Gomes
   Brazaca, Lais Canniatti
   Richter, Eduardo Mathias
   Abarza Munoz, Rodrigo Alejandro
   Janegitz, Bruno Campos
TI New conductive filament ready-to-use for 3D-printing electrochemical
   (bio)sensors: Towards the detection of SARS-CoV-2
SO ANALYTICA CHIMICA ACTA
LA English
DT Article
DE Lab-made conductive filament; Graphite; PLA; 3D printing; COVID-19
   diagnosis
ID POLY(BUTYLENE ADIPATE-CO-TEREPHTHALATE) PBAT; SINGLE-STEP FABRICATION;
   POLY(LACTIC ACID) PLA; GRAPHENE ELECTRODES; URIC-ACID; IMPEDANCE
   SPECTROSCOPY; GRAPHITE; NANOCOMPOSITES; SENSORS; REDUCTION
AB The 3D printing technology has gained ground due to its wide range of applicability. The development of new conductive filaments contributes significantly to the production of improved electrochemical devices. In this context, we report a simple method to producing an efficient conductive filament, containing graphite within the polymer matrix of PLA, and applied in conjunction with 3D printing technology to generate (bio)sensors without the need for surface activation. The proposed method for producing the conductive filament consists of four steps: (i) mixing graphite and PLA in a heated reflux system; (ii) recrystallization of the composite; (iii) drying and; (iv) extrusion. The produced filament was used for the manufacture of electrochemical 3D printed sensors. The filament and sensor were characterized by physicochemical techniques, such as SEM, TGA, Raman, FTIR as well as electrochemical techniques (EIS and CV). Finally, as a proof-of-concept, the fabricated 3D-printed sensor was applied for the determination of uric acid and dopamine in synthetic urine and used as a platform for the development of a biosensor for the detection of SARS-CoV-2. The developed sensors, without pre-treatment, provided linear ranges of 0.5-150.0 and 5.0-50.0 mu mol L-1, with low LOD values (0.07 and 0.11 mu mol L-1), for uric acid and dopamine, respectively. The developed biosensor successfully detected SARS-CoV-2 S protein, with a linear range from 5.0 to 75.0 nmol L-1 (0.38 mu g mL(-1) to 5.74 mu g mL(-1)) and LOD of 1.36 nmol L-1 (0.10 mu g mL(-1)) and sensitivity of 0.17 mu A nmol(-1) L (0.01 mu A mu g(-1) mL). Therefore, the lab-made produced and the ready-to-use conductive filament is promising and can become an alternative route for the production of different 3D electrochemical (bio)sensors and other types of conductive devices by 3D printing. (C) 2021 Elsevier B.V. All rights reserved.
C1 [Stefano, Jessica Santos; Guterres e Silva, Luiz Ricardo; Janegitz, Bruno Campos] Univ Fed Sao Carlos, Dept Nat Sci Math & Educ, BR-13600970 Araras, SP, Brazil.
   [Rocha, Raquel Gomes; Richter, Eduardo Mathias; Abarza Munoz, Rodrigo Alejandro] Univ Fed Uberlandia, Inst Chem, BR-38400902 Uberlandia, MG, Brazil.
   [Brazaca, Lais Canniatti] Univ Sao Paulo, Sao Carlos Inst Phys, Nanomed & Nanotoxicol Grp, BR-13560970 Sao Carlos, SP, Brazil.
   [Brazaca, Lais Canniatti; Richter, Eduardo Mathias; Abarza Munoz, Rodrigo Alejandro] Natl Inst Sci & Technol Bioanal INCTBio, BR-13083970 Campinas, SP, Brazil.
C3 Universidade Federal de Sao Carlos; Universidade Federal de Uberlandia;
   Universidade de Sao Paulo
RP Stefano, JS; Janegitz, BC (通讯作者)，Univ Fed Sao Carlos, Dept Nat Sci Math & Educ, BR-13600970 Araras, SP, Brazil.; Munoz, RAA (通讯作者)，Univ Fed Uberlandia, Inst Chem, BR-38400902 Uberlandia, MG, Brazil.
EM jessica.s.stefano@gmail.com; munoz@ufu.br; brunocj@ufscar.br
RI Rocha, Raquel/HDN-5721-2022; Richter, Eduardo Mathias/G-5711-2011;
   Janegitz, Bruno/ABB-5833-2021; Janegitz, Bruno/I-3248-2012; Munoz,
   Rodrigo A. A./J-2448-2018; Stefano, Jéssica Santos/AFU-0390-2022;
   Canniatti Brazaca, Lais/E-9516-2013
OI Richter, Eduardo Mathias/0000-0002-3840-8277; Janegitz,
   Bruno/0000-0001-9707-9795; Janegitz, Bruno/0000-0001-9707-9795; Munoz,
   Rodrigo A. A./0000-0001-8230-5825; Stefano, Jéssica
   Santos/0000-0002-2838-3555; Canniatti Brazaca, Lais/0000-0002-0456-7552;
   Silva, Luiz Ricardo Guterres e/0000-0003-4457-8499
FU FAPESP [2017/21097-3, 2018/19750-3]; CAPES [88887.510506/2020-00,
   88887.510880/2020e00, 001]; INCTBio (CNPq) [465389/2014e7]; FAPEMIG
   [RED-00042-16, APQ-03141-18]; Brazilian agency CAPES; FINEP; CNPq
   [303338/2019-9, 427731/2018-6, 307271/2017-0]
FX The authors are grateful to the Brazilian agencies FAPESP (2017/21097-3
   and 2018/19750-3), CAPES (001), CAPES (88887.510506/2020-00 and
   88887.510880/2020e00) CNPq (303338/2019-9, 427731/2018-6 and
   307271/2017-0), INCTBio (CNPq grant no. 465389/2014e7) and FAPEMIG
   (RED-00042-16 and APQ-03141-18) for the financial support. We also
   acknowledge the Institute of Physics (INFIS) of the Federal University
   of Uberlandia for Raman (Horiba LabRAM HR Evolution Raman) spectroscopic
   measurements supported by the grant "Pr~o-Equipamentos" from the
   Brazilian agency CAPES and by FINEP.
CR Ali MA, 2021, ADV MATER, V33, DOI 10.1002/adma.202006647
   Amatore C, 2007, ANAL CHEM, V79, P8502, DOI 10.1021/ac070971y
   Ambrosi A, 2016, CHEM SOC REV, V45, P2740, DOI 10.1039/c5cs00714c
   Ballesta-Claver J, 2011, ANAL CHIM ACTA, V702, P254, DOI 10.1016/j.aca.2011.06.054
   Beduk T, 2021, ANAL CHEM, V93, P8585, DOI 10.1021/acs.analchem.1c01444
   Brazaca LC, 2019, ACS NANO, V13, P13325, DOI 10.1021/acsnano.9b06571
   Brazaca LC, 2021, ANAL CHIM ACTA, V1159, DOI 10.1016/j.aca.2021.338384
   Brooks T, 1997, LETT APPL MICROBIOL, V24, P203, DOI 10.1046/j.1472-765X.1997.00378.x
   Browne MP, 2018, ACS APPL MATER INTER, V10, P40294, DOI 10.1021/acsami.8b14701
   Brownson DAC, 2015, RSC ADV, V5, P37281, DOI 10.1039/c5ra03049h
   Caetano LP, 2018, ELECTROANAL, V30, P1862, DOI 10.1002/elan.201800189
   Camargo JR, 2020, TALANTA, V208, DOI 10.1016/j.talanta.2019.120458
   Cancado LG, 2004, PHYS REV LETT, V93, DOI 10.1103/PhysRevLett.93.247401
   Cardoso RM, 2020, J BRAZIL CHEM SOC, V31, P1764, DOI 10.21577/0103-5053.20200129
   Cardoso RM, 2020, SENSOR ACTUAT B-CHEM, V307, DOI 10.1016/j.snb.2019.127621
   Cardoso RM, 2018, ANAL CHIM ACTA, V1033, P49, DOI 10.1016/j.aca.2018.06.021
   Chen LF, 2019, APPL MATER TODAY, V16, P141, DOI 10.1016/j.apmt.2019.05.002
   Choong YYC, 2020, NAT REV MATER, V5, P637, DOI 10.1038/s41578-020-00234-3
   Contreras-Naranjo JE, 2021, ELECTROCHEM COMMUN, V130, DOI 10.1016/j.elecom.2021.107098
   Cruz MA, 2018, PART PART SYST CHAR, V35, DOI 10.1002/ppsc.201700385
   da Silva VAP, 2020, QUIM NOVA, V43, P1312, DOI 10.21577/0100-4042.20170624
   Lavin-Lopez MD, 2016, IND ENG CHEM RES, V55, P12836, DOI 10.1021/acs.iecr.6b03533
   dos Santos PL, 2019, SENSOR ACTUAT B-CHEM, V281, P837, DOI 10.1016/j.snb.2018.11.013
   Santos PL, 2016, CHEMISTRYSELECT, V1, P1168, DOI 10.1002/slct.201600121
   Ejaz AA, 2013, INT UROL NEPHROL, V45, P449, DOI 10.1007/s11255-012-0192-2
   Escobar JG, 2020, ELECTROCHIM ACTA, V360, DOI 10.1016/j.electacta.2020.136984
   Foster CW, 2020, CHEM ENG J, V381, DOI 10.1016/j.cej.2019.122343
   Foster CW, 2017, SCI REP-UK, V7, DOI 10.1038/srep42233
   Gnanasekaran K, 2017, APPL MATER TODAY, V9, P21, DOI 10.1016/j.apmt.2017.04.003
   Guan JF, 2020, ECOTOX ENVIRON SAFE, V201, DOI 10.1016/j.ecoenv.2020.110872
   Gusmao R, 2019, ELECTROCHEM COMMUN, V102, P83, DOI 10.1016/j.elecom.2019.04.004
   Hamzah HH, 2018, ELECTROCHEM COMMUN, V96, P27, DOI 10.1016/j.elecom.2018.09.006
   Ho EHZ, 2018, APPL MATER TODAY, V12, P43, DOI 10.1016/j.apmt.2018.03.008
   Kalinke C, 2020, ANALYST, V145, P1207, DOI 10.1039/c9an01926j
   Katseli V, 2019, ELECTROCHEM COMMUN, V103, P100, DOI 10.1016/j.elecom.2019.05.008
   Kim IH, 2010, J POLYM SCI POL PHYS, V48, P850, DOI 10.1002/polb.21956
   Krupa I, 2001, EUR POLYM J, V37, P2159, DOI 10.1016/S0014-3057(01)00115-X
   Ku SH, 2013, J COLLOID INTERF SCI, V411, P182, DOI 10.1016/j.jcis.2013.08.029
   Layqah LA, 2019, MICROCHIM ACTA, V186, DOI 10.1007/s00604-019-3345-5
   Mani V, 2016, MICROCHIM ACTA, V183, P2267, DOI 10.1007/s00604-016-1864-x
   Manzanares-Palenzuela CL, 2019, NANOSCALE, V11, P12124, DOI 10.1039/c9nr02754h
   Martins G, 2021, ANAL CHIM ACTA, V1147, P30, DOI 10.1016/j.aca.2020.12.014
   Marzo AML, 2020, BIOSENS BIOELECTRON, V151, DOI 10.1016/j.bios.2019.111980
   Munoz J, 2021, CHEM ENG J, V425, DOI 10.1016/j.cej.2021.131433
   Nazir A, 2021, J MANUF SYST, V60, P774, DOI 10.1016/j.jmsy.2020.10.009
   NICHOLSON RS, 1965, ANAL CHEM, V37, P1351, DOI 10.1021/ac60230a016
   Novotny F, 2019, ACS APPL MATER INTER, V11, P35371, DOI 10.1021/acsami.9b06683
   O'Neil GD, 2019, ELECTROCHEM COMMUN, V99, P56, DOI 10.1016/j.elecom.2018.12.006
   Orzari LO, 2019, BIOSENS BIOELECTRON, V138, DOI 10.1016/j.bios.2019.05.015
   Peluso Ilaria, 2016, Patholog Res Int, V2016, P5480267, DOI 10.1155/2016/5480267
   Rabboh FM, 2020, ANAL CHEM, V92, P14999, DOI 10.1021/acs.analchem.0c02902
   Randviir EP, 2018, ELECTROCHIM ACTA, V286, P179, DOI 10.1016/j.electacta.2018.08.021
   Randviir EP, 2013, ANAL METHODS-UK, V5, P1098, DOI 10.1039/c3ay26476a
   Reich S, 2004, PHILOS T R SOC A, V362, P2271, DOI 10.1098/rsta.2004.1454
   Richter EM, 2019, ANAL CHEM, V91, P12844, DOI 10.1021/acs.analchem.9b02573
   Rocha DP, 2021, ELECTROCHEM SCI ADV, DOI [10.1002/elsa.202100136, DOI 10.1002/ELSA.202100136]
   Rocha RG, 2020, ANAL CHIM ACTA, V1132, P1, DOI 10.1016/j.aca.2020.07.028
   Romonti DE, 2016, MAT SCI ENG C-MATER, V62, P458, DOI 10.1016/j.msec.2016.01.079
   Rossini EL, 2018, ANAL CHIM ACTA, V997, P16, DOI 10.1016/j.aca.2017.10.018
   Rymansaib Z, 2016, ELECTROANAL, V28, P1517, DOI 10.1002/elan.201600017
   Sam S, 2010, LANGMUIR, V26, P809, DOI 10.1021/la902220a
   Signori F, 2009, POLYM DEGRAD STABIL, V94, P74, DOI 10.1016/j.polymdegradstab.2008.10.004
   Silva VAOP, 2020, BIOSENS BIOELECTRON, V170, DOI 10.1016/j.bios.2020.112684
   Stefano JS, 2012, J BRAZIL CHEM SOC, V23, P1834, DOI 10.1590/S0103-50532012005000055
   Tucureanu V, 2016, CRIT REV ANAL CHEM, V46, P502, DOI 10.1080/10408347.2016.1157013
   Vaneckova E, 2021, CHEMELECTROCHEM, V8, P2137, DOI 10.1002/celc.202100261
   Vaneckova E, 2020, J ELECTROANAL CHEM, V857, DOI 10.1016/j.jelechem.2019.113745
   Vaneckova E, 2020, J ELECTROANAL CHEM, V857, DOI 10.1016/j.jelechem.2019.113760
   Wang Y, 2018, BIOSENS BIOELECTRON, V107, P47, DOI 10.1016/j.bios.2018.02.012
   Weng YX, 2013, POLYM TEST, V32, P918, DOI 10.1016/j.polymertesting.2013.05.001
   Wirth DM, 2019, ANAL CHEM, V91, P5553, DOI 10.1021/acs.analchem.9b01331
   Wu CM, 2020, JAMA INTERN MED, V180, P934, DOI 10.1001/jamainternmed.2020.0994
NR 72
TC 26
Z9 25
U1 13
U2 47
PU ELSEVIER
PI AMSTERDAM
PA RADARWEG 29, 1043 NX AMSTERDAM, NETHERLANDS
SN 0003-2670
EI 1873-4324
J9 ANAL CHIM ACTA
JI Anal. Chim. Acta
PD JAN 25
PY 2022
VL 1191
AR 339372
DI 10.1016/j.aca.2021.339372
EA DEC 2021
PG 14
WC Chemistry, Analytical
WE Science Citation Index Expanded (SCI-EXPANDED)
SC Chemistry
GA XU2MY
UT WOS:000734107100003
PM 35033268
OA Green Published
DA 2023-06-30
ER

PT J
AU Voitechovic, E
   Vektariene, A
   Vektaris, G
   Janciene, R
   Razumiene, J
   Gureviciene, V
AF Voitechovic, Edita
   Vektariene, Ausra
   Vektaris, Gytis
   Janciene, Regina
   Razumiene, Julija
   Gureviciene, Vidute
TI 1,4-Benzoquinone Derivatives for Enhanced Bioelectrocatalysis by
   Fructose Dehydrogenase from Gluconobacter Japonicus: towards Promising
   D-fructose Biosensor Development
SO ELECTROANALYSIS
LA English
DT Article
DE 1; 4-benzoquinone; bioelectrocatalysis; fructose dehydrogenase; quantum
   chemical analysis; carbon electrodes
ID ELECTRON-TRANSFER REACTION; CARBON-PASTE ELECTRODE; PQQ-DEPENDENT
   ALCOHOL; PARA-BENZOQUINONE; IONIZATION ENERGIES; BIOFUEL CELL;
   ELECTROCHEMISTRY; REACTIVITY; SURFACE; POLYPYRROLE
AB D-fructose amount in food and beverages should be carefully controlled in order to avoid its overconsumption by human, which can lead to various metabolic diseases. Thus, the development of a low-cost and portable (bio)sensors, which realize the on-site monitoring of D-fructose, is still highly required. In this work, we proposed several reagentless bioelectrochemical systems (BioESs) based on fructose dehydrogenase EC1.1.99.11 from Gluconobacter japonicus (FDH) and on 2-arylamine-1,4-benzoquinone (ABQ) derivatives as a platform for the development of D-fructose electrochemical biosensor. To design a reliable and easily reproducible BioES, we used the simple physical sorption as the electrode modification strategy for ABQs and FDH immobilization that is suitable for low-cost mass production of the biosensors by standard microfabrication techniques. To choose the most suitable ABQ compounds for BioESs design, we proposed a novel theoretical approach of potential ET mediator evaluation through its electrochemical properties. A set of newly synthesized and of previously applied ABQs was characterized both electrochemically and using the density functional theory (DFT). It was shown that results obtained by quantum chemical analysis were in a good agreement with the ABQ characteristics obtained in electrochemical measurements. We suggest that the calculated local ionization energy values and theoretical redox potential obtained by DFT are a powerful tool for prediction of ABQs electrochemical properties. The performance of the BioESs with FDH under study was determined by electrochemical and electronic properties of ABQ derivatives and FDH orientation and stabilization on the electrode surface. The most promising BioES was based on carbon paste electrodes and 2-(3-nitro(phenyl)amino)- cyclohexa-2,5-dien-1,4-dione as ET mediator, which accelerated FDH catalysis and improved its stability better, then other studied ABQs. The bioelectrocatalytic process was characterized by initial apparent maximum current density of 7.1 mu A cm(-2) at the optimal conditions (+400 mV vs. Ag/AgCl, McIlvaine's buffer, pH 5.0 and 20 degrees C). The findings of this research open new possibilities for development of cost-effective biosensors with FDH and, potentially, with other redox enzymes.
C1 [Voitechovic, Edita; Janciene, Regina; Razumiene, Julija; Gureviciene, Vidute] Vilnius Univ, Life Sci Ctr, Inst Biochem, Sauletekio Ave 7, LT-10257 Vilnius, Lithuania.
   [Voitechovic, Edita] Ctr Phys Sci & Technol, Dept Nanoengn, Savanoriu 231, LT-02300 Vilnius, Lithuania.
   [Vektariene, Ausra; Vektaris, Gytis] Vilnius Univ, Inst Theoret Phys & Astron, Sauletekio Ave 3, LT-10222 Vilnius, Lithuania.
C3 Vilnius University; Center for Physical Sciences & Technology -
   Lithuania; Vilnius University
RP Voitechovic, E (通讯作者)，Vilnius Univ, Life Sci Ctr, Inst Biochem, Sauletekio Ave 7, LT-10257 Vilnius, Lithuania.; Voitechovic, E (通讯作者)，Ctr Phys Sci & Technol, Dept Nanoengn, Savanoriu 231, LT-02300 Vilnius, Lithuania.
EM edita.voitechovic@ftmc.lt
RI Voitechovič, Edita/R-3937-2017; Voitechovic, Edita/GSN-1285-2022
OI Voitechovič, Edita/0000-0002-3672-7688; Voitechovic,
   Edita/0000-0002-3672-7688
CR Adachi O., 2007, MODERN BIOOXIDATION, P1, DOI DOI 10.1002/9783527611522.CH1
   Aguilar-Martinez M, 2004, CURR ORG CHEM, V8, P1721, DOI 10.2174/1385272043369548
   AMEYAMA M, 1981, J BACTERIOL, V145, P814, DOI 10.1128/JB.145.2.814-823.1981
   Andersson MP, 2005, J PHYS CHEM A, V109, P2937, DOI 10.1021/jp045733a
   Antiochia R, 2014, SENSOR ACTUAT B-CHEM, V195, P287, DOI 10.1016/j.snb.2014.01.050
   Antiochia R, 2013, FOOD CHEM, V140, P742, DOI 10.1016/j.foodchem.2012.11.023
   Babanova S, 2015, J AM CHEM SOC, V137, P7754, DOI 10.1021/jacs.5b03053
   Barone V, 1998, J PHYS CHEM A, V102, P1995, DOI 10.1021/jp9716997
   Becke A. D., 1993, Journal of Chemical Physics, V98, P5648, DOI 10.1063/1.464913
   Boujtita M, 2000, APPL BIOCHEM BIOTECH, V89, P55, DOI 10.1385/ABAB:89:1:55
   Campuzano S, 2003, ANAL BIOANAL CHEM, V377, P600, DOI 10.1007/s00216-003-2123-7
   Chambers J. Q., 1988, CHEM QUINONOID COMPO, VII, P719
   Chen J, 2015, J ELECTROCHEM SOC, V162, pF258, DOI 10.1149/2.0291503jes
   Cossi M, 2003, J COMPUT CHEM, V24, P669, DOI 10.1002/jcc.10189
   Ehresmann B, 2003, J MOL MODEL, V9, P342, DOI 10.1007/s00894-003-0153-x
   Ferapontova EE, 2005, BIOELECTROCHEMISTRY, V66, P55, DOI 10.1016/j.bioelechem.2004.04.004
   Ferapontova EE, 2005, PERSP BIOANAL, V1, P517, DOI 10.1016/S1871-0069(05)01016-5
   Frisch M., 2009, GAUSSIAN 09
   Giroud F, 2014, CHEMELECTROCHEM, V1, P1880, DOI 10.1002/celc.201402162
   Guin PS, 2011, INT J ELECTROCHEM, V2011, DOI 10.4061/2011/816202
   GUO LH, 1991, ADV INORG CHEM, V36, P341, DOI 10.1016/S0898-8838(08)60043-4
   HAEBERLEIN M, 1992, CAN J CHEM, V70, P2209, DOI 10.1139/v92-277
   Hamano Y, 2012, BIOELECTROCHEMISTRY, V88, P114, DOI 10.1016/j.bioelechem.2012.07.005
   Ho J, 2016, WILEY SAS BUS SER, P221
   IKEDA T, 1990, AGR BIOL CHEM TOKYO, V54, P2919, DOI 10.1080/00021369.1990.10870394
   IKEDA T, 1991, BIOSENS BIOELECTRON, V6, P299, DOI 10.1016/0956-5663(91)85015-O
   JAKOBS RCM, 1985, ELECTROCHIM ACTA, V30, P1313, DOI 10.1016/0013-4686(85)85008-8
   Janciene R, 2010, CHEM HETEROCYCL COM+, V46, P998, DOI 10.1007/s10593-010-0614-y
   Janciene R, 2009, J HETEROCYCLIC CHEM, V46, P1339, DOI 10.1002/jhet.226
   Kamitaka Y, 2007, CHEM LETT, V36, P218, DOI 10.1246/cl.2007.218
   Katz E., 2002, BIOELECTROCHEMISTRY, P559
   Kavanagh P, 2013, PHYS CHEM CHEM PHYS, V15, P4859, DOI 10.1039/c3cp44617d
   Kawai S, 2015, ELECTROCHIM ACTA, V152, P19, DOI 10.1016/j.electacta.2014.11.113
   KHAN GF, 1991, J ELECTROANAL CHEM, V315, P263, DOI 10.1016/0022-0728(91)80075-2
   Kinnear KT, 1995, ACS SYM SER, V613, P82
   Kinnear KT, 1997, ANAL CHEM, V69, P1771, DOI 10.1021/ac960665c
   Kizling M, 2015, ELECTROCHEM COMMUN, V50, P55, DOI 10.1016/j.elecom.2014.11.008
   LAVIRON E, 1974, J ELECTROANAL CHEM, V52, P355, DOI 10.1016/S0022-0728(74)80448-1
   LAVIRON E, 1984, J ELECTROANAL CHEM, V164, P213, DOI 10.1016/S0022-0728(84)80207-7
   LAVIRON E, 1979, J ELECTROANAL CHEM, V101, P19, DOI 10.1016/S0022-0728(79)80075-3
   LEE CT, 1988, PHYS REV B, V37, P785, DOI 10.1103/PhysRevB.37.785
   MacVittie K, 2015, BIOELECTROCHEMISTRY, V106, P28, DOI 10.1016/j.bioelechem.2014.10.005
   Marx S, 2011, BIOSENS BIOELECTRON, V26, P2981, DOI 10.1016/j.bios.2010.11.050
   McIlvaine TC, 1921, J BIOL CHEM, V49, P183
   Miyake T, 2011, J AM CHEM SOC, V133, P5129, DOI 10.1021/ja111517e
   Montanez-Soto JL, 2006, EUR FOOD RES TECHNOL, V223, P379, DOI 10.1007/s00217-005-0215-7
   Nazaruk E, 2014, ELECTROCHIM ACTA, V140, P96, DOI 10.1016/j.electacta.2014.05.130
   Nelson D., 2009, LEHNINGER PRINCIPLES, P512
   Nelson J, 2009, REOPERATIVE PELVIC SURGERY, P5, DOI 10.1007/b14187_2
   Ogawa Y, 2015, BIOSENS BIOELECTRON, V74, P947, DOI 10.1016/j.bios.2015.07.063
   Paredes PA, 1997, BIOSENS BIOELECTRON, V12, P1233, DOI 10.1016/S0956-5663(97)00090-0
   Razumiene J, 2015, SENSOR ACTUAT B-CHEM, V207, P1019, DOI 10.1016/j.snb.2014.10.050
   Razumiene J, 2000, ELECTROCHEM COMMUN, V2, P307, DOI 10.1016/S1388-2481(00)00024-2
   Sakinyte I, 2015, TALANTA, V144, P1096, DOI 10.1016/j.talanta.2015.07.072
   Sasakura K, 2011, CHEM LETT, V40, P486, DOI 10.1246/cl.2011.486
   Siepenkoetter T, 2017, CHEMELECTROCHEM, V4, P905, DOI 10.1002/celc.201600842
   SJOBERG P, 1990, CAN J CHEM, V68, P1440, DOI 10.1139/v90-220
   Smith TJ, 2007, HANDBOOK OF ELECTROCHEMISTRY, P73, DOI 10.1016/B978-044451958-0.50005-7
   SORIAGA MP, 1982, J AM CHEM SOC, V104, P2735, DOI 10.1021/ja00374a008
   Sugimoto Y, 2015, ELECTROCHIM ACTA, V176, P976, DOI 10.1016/j.electacta.2015.07.142
   Svancara I, 2009, ELECTROANAL, V21, P7, DOI 10.1002/elan.200804340
   Tappy L, 2018, J EXP BIOL, V221, DOI 10.1242/jeb.164202
   Tkac J, 2001, ANAL CHIM ACTA, V439, P39, DOI 10.1016/S0003-2670(01)01021-2
   Tominaga M, 2009, BIOSENS BIOELECTRON, V24, P1184, DOI 10.1016/j.bios.2008.07.002
   Trivedi UB, 2009, SENSOR ACTUAT B-CHEM, V136, P45, DOI 10.1016/j.snb.2008.10.020
   Vektariene A, 2004, HETEROATOM CHEM, V15, P263, DOI 10.1002/hc.20015
   Vektariene A, 2009, ARKIVOC, P311, DOI 10.3998/ark.5550190.0010.730
   Voitechovic E, 2019, CHEMIJA, V30, P115
   Walker RW, 2014, NUTRITION, V30, P928, DOI 10.1016/j.nut.2014.04.003
   Ward KR, 2012, PHYS CHEM CHEM PHYS, V14, P7264, DOI 10.1039/c2cp40412e
   WILSON R, 1992, BIOSENS BIOELECTRON, V7, P165, DOI 10.1016/0956-5663(92)87013-F
   Wu X, 2009, BIOSENS BIOELECTRON, V25, P326, DOI 10.1016/j.bios.2009.07.011
   Xia H, 2016, ELECTROCHIM ACTA, V218, P41, DOI 10.1016/j.electacta.2016.09.093
   Yabuki S, 1997, ELECTROANAL, V9, P23, DOI 10.1002/elan.1140090107
NR 74
TC 4
Z9 4
U1 0
U2 36
PU WILEY-V C H VERLAG GMBH
PI WEINHEIM
PA POSTFACH 101161, 69451 WEINHEIM, GERMANY
SN 1040-0397
EI 1521-4109
J9 ELECTROANAL
JI Electroanalysis
PD MAY
PY 2020
VL 32
IS 5
BP 1005
EP 1016
DI 10.1002/elan.201900612
EA JAN 2020
PG 12
WC Chemistry, Analytical; Electrochemistry
WE Science Citation Index Expanded (SCI-EXPANDED)
SC Chemistry; Electrochemistry
GA LN0AT
UT WOS:000505857400001
DA 2023-06-30
ER

PT J
AU Victorious, A
   Zhang, ZJ
   Chang, DR
   Maclachlan, R
   Pandey, R
   Xia, JR
   Gu, J
   Hoare, T
   Soleymani, L
   Li, YF
AF Victorious, Amanda
   Zhang, Zijie
   Chang, Dingran
   Maclachlan, Roderick
   Pandey, Richa
   Xia, Jianrun
   Gu, Jimmy
   Hoare, Todd
   Soleymani, Leyla
   Li, Yingfu
TI A DNA Barcode-Based Aptasensor Enables Rapid Testing of Porcine Epidemic
   Diarrhea Viruses in Swine Saliva Using Electrochemical Readout
SO ANGEWANDTE CHEMIE-INTERNATIONAL EDITION
LA English
DT Article
DE Animal Testing; Aptamers; Coronavirus; Electrochemical Biosensors;
   Porcine Epidemic Diarrhea Viruses
ID APTAMER-BASED SENSORS; BLOOD-SERUM; BIOSENSORS; REAGENTLESS; RESOLUTION;
   SELECTION; THROMBIN
AB Pen-side testing of farm animals for infectious diseases is critical for preventing transmission in herds and providing timely intervention. However, most existing pathogen tests have to be conducted in centralized labs with sample-to-result times of 2-4 days. Herein we introduce a test that uses a dual-electrode electrochemical chip (DEE-Chip) and a barcode-releasing electroactive aptamer for rapid on-farm detection of porcine epidemic diarrhea viruses (PEDv). The sensor exploits inter-electrode spacing reduction and active field mediated transport to accelerate barcode movement from electroactive aptamers to the detection electrode, thus expediting assay operation. The test yielded a clinically relevant limit-of-detection of 6 nM (0.37 mu g mL(-1)) in saliva-spiked PEDv samples. Clinical evaluation of this biosensor with 12 porcine saliva samples demonstrated a diagnostic sensitivity of 83 % and specificity of 100 % with a concordance value of 92 % at an analysis time of one hour.
C1 [Victorious, Amanda; Pandey, Richa; Hoare, Todd; Soleymani, Leyla; Li, Yingfu] McMaster Univ, Sch Biomed Engn, 1280 Main St West, Hamilton, ON L8S 4K1, Canada.
   [Zhang, Zijie; Chang, Dingran; Xia, Jianrun; Gu, Jimmy; Li, Yingfu] McMaster Univ, Dept Biochem & Biomed Sci, Hamilton, ON, Canada.
   [Maclachlan, Roderick; Soleymani, Leyla] McMaster Univ, Dept Engn Phys, Hamilton, ON, Canada.
   [Hoare, Todd] McMaster Univ, Dept Chem Engn, Hamilton, ON, Canada.
   [Soleymani, Leyla; Li, Yingfu] McMaster Univ, Michael G DeGroote Inst Infect Dis Res, Hamilton, ON, Canada.
C3 McMaster University; McMaster University; McMaster University; McMaster
   University; McMaster University
RP Soleymani, L; Li, YF (通讯作者)，McMaster Univ, Sch Biomed Engn, 1280 Main St West, Hamilton, ON L8S 4K1, Canada.; Li, YF (通讯作者)，McMaster Univ, Dept Biochem & Biomed Sci, Hamilton, ON, Canada.; Soleymani, L (通讯作者)，McMaster Univ, Dept Engn Phys, Hamilton, ON, Canada.; Soleymani, L; Li, YF (通讯作者)，McMaster Univ, Michael G DeGroote Inst Infect Dis Res, Hamilton, ON, Canada.
EM soleyml@mcmaster.ca; liying@mcmaster.ca
RI Zhang, Zijie/GZL-3190-2022; Zhang, Zijie/N-3951-2017
OI Zhang, Zijie/0000-0003-2757-3071
FU Natural Science and Engineering Research Council (NSERC) of Canada;
   Canada Research Chair program; NSERC; McMaster University
FX The work is supported by the Natural Science and Engineering Research
   Council (NSERC) of Canada. L.S. is supported by the Canada Research
   Chair program. The electron microscopy was carried out at the Canadian
   Centre for Electron Microscopy (CCEM), a national facility supported by
   the NSERC and McMaster University. In-kind collection, PCR diagnostic
   testing and provision of all farm samples was carried out by South West
   Ontario Veterinary Services, Stratford, Ontario.
CR Baker KL, 2017, BMC VET RES, V13, DOI 10.1186/s12917-017-1300-4
   Bang A, 2020, P NATL ACAD SCI USA, V117, P29995, DOI 10.1073/pnas.2021460117
   Bevins SN, 2018, EMERG INFECT DIS, V24, P1390, DOI 10.3201/eid2407.172077
   Bjustrom-Kraft J, 2016, BMC VET RES, V12, DOI 10.1186/s12917-016-0725-5
   Chang DR, 2021, ACCOUNTS CHEM RES, V54, P3540, DOI 10.1021/acs.accounts.1c00355
   Chen S, 2021, P NATL ACAD SCI USA, V118, DOI 10.1073/pnas.2022344118
   Chen ZQ, 2020, VIROL SIN, V35, P351, DOI 10.1007/s12250-020-00236-z
   Cui J, 2019, NAT REV MICROBIOL, V17, P181, DOI 10.1038/s41579-018-0118-9
   Cullinane AA, 2021, REV SCI TECH OIE, V40, P75, DOI 10.20506/rst.40.1.3209
   Deng F, 2016, VIRUSES-BASEL, V8, DOI 10.3390/v8030055
   Diaz I, 2021, VET IMMUNOL IMMUNOP, V234, DOI 10.1016/j.vetimm.2021.110206
   Dolai Subhashish, 2020, Med Devices Sens, V3, pe10112, DOI 10.1002/mds3.10112
   Elbadawi M, 2021, ADV FUNCT MATER, V31, DOI 10.1002/adfm.202006407
   Fan BC, 2020, FRONT VET SCI, V7, DOI 10.3389/fvets.2020.540248
   Feagin TA, 2018, ACS SENSORS, V3, P1611, DOI 10.1021/acssensors.8b00516
   Feng KJ, 2008, ELECTROCHEM COMMUN, V10, P531, DOI 10.1016/j.elecom.2008.01.024
   Gysbers R, 2015, SCI REP-UK, V5, DOI 10.1038/srep11405
   Hsu WT, 2021, VIRUSES-BASEL, V13, DOI 10.3390/v13020303
   Kammer MN, 2019, ANAL CHEM, V91, P10582, DOI 10.1021/acs.analchem.9b01638
   Kang A, 2021, IMMUNE NETW, V21, DOI 10.4110/in.2021.21.e11
   Kang J, 2019, NEW J CHEM, V43, P6883, DOI 10.1039/c8nj06458j
   Kelley SO, 1997, BIOCONJUGATE CHEM, V8, P31, DOI 10.1021/bc960070o
   Kuralay F, 2012, TALANTA, V99, P155, DOI 10.1016/j.talanta.2012.05.033
   Li JX, 2021, NUCLEIC ACIDS RES, V49, P7267, DOI 10.1093/nar/gkab574
   Li XT, 2020, MICROCHIM ACTA, V187, DOI 10.1007/s00604-020-4166-2
   Liu DY, 2011, BIOSENS BIOELECTRON, V26, P2905, DOI 10.1016/j.bios.2010.11.035
   Liu M., 2020, ANGEW CHEM, V132, P7780
   Liu M, 2020, ANGEW CHEM INT EDIT, V59, P7706, DOI 10.1002/anie.202000025
   Liu R, 2015, ELECTROCHIM ACTA, V182, P516, DOI 10.1016/j.electacta.2015.09.140
   Liwnaree B, 2019, PLOS ONE, V14, DOI 10.1371/journal.pone.0212632
   Ma J, 2021, ANAL CHEM, V93, P2090, DOI 10.1021/acs.analchem.0c03836
   Ma J, 2018, ANAL CHEM, V90, P7415, DOI 10.1021/acs.analchem.8b00853
   Ma ZQ, 2019, J NANOBIOTECHNOL, V17, DOI 10.1186/s12951-019-0531-x
   Mak GCK, 2020, J CLIN VIROL, V129, DOI 10.1016/j.jcv.2020.104500
   Mandrekar JN, 2010, J THORAC ONCOL, V5, P1315, DOI 10.1097/JTO.0b013e3181ec173d
   McConnell EM, 2020, ANAL CHEM, V92, P327, DOI 10.1021/acs.analchem.9b04868
   Neethirajan S, 2017, BIOSENS BIOELECTRON, V98, P398, DOI 10.1016/j.bios.2017.07.015
   Ngamchuea K, 2018, SENSOR ACTUAT B-CHEM, V262, P404, DOI 10.1016/j.snb.2018.02.014
   Oh Jin Sik, 2005, J Vet Sci, V6, P349
   Pandey R, 2022, ACS SENSORS, V7, P985, DOI 10.1021/acssensors.1c02440
   Pandey R, 2021, NAT CHEM, V13, P895, DOI 10.1038/s41557-021-00718-x
   Percze K, 2017, SCI REP-UK, V7, DOI 10.1038/srep42794
   Poonsuk K, 2018, PORCINE HEALTH MANAG, V4, DOI 10.1186/s40813-018-0107-4
   RABAI G, 1990, ACCOUNTS CHEM RES, V23, P258, DOI 10.1021/ar00176a004
   Russo Krauss I, 2012, NUCLEIC ACIDS RES, V40, P8119, DOI 10.1093/nar/gks512
   Schoukroun-Barnes LR, 2016, ANNU REV ANAL CHEM, V9, P163, DOI 10.1146/annurev-anchem-071015-041446
   Schulz LL, 2015, J ANIM SCI, V93, P5111, DOI 10.2527/jas.2015-9136
   Soleymani, 2009, ANGEW CHEM, V121, P8609, DOI DOI 10.1002/ANGE.200902439
   Soleymani L, 2017, ACS SENSORS, V2, P458, DOI 10.1021/acssensors.7b00069
   Soleymani L, 2009, NAT NANOTECHNOL, V4, P844, DOI [10.1038/nnano.2009.276, 10.1038/NNANO.2009.276]
   Soleymani L, 2009, ANGEW CHEM INT EDIT, V48, P8457, DOI 10.1002/anie.200902439
   Song D, 2012, VIRUS GENES, V44, P167, DOI 10.1007/s11262-012-0713-1
   Swensen JS, 2009, J AM CHEM SOC, V131, P4262, DOI 10.1021/ja806531z
   Tang ZW, 2008, J AM CHEM SOC, V130, P11268, DOI 10.1021/ja804119s
   Traynor, 2020, ANGEW CHEM, V132, P22806, DOI DOI 10.1002/ANGE.202009664
   Traynor SM, 2020, ANGEW CHEM INT EDIT, V59, P22617, DOI 10.1002/anie.202009664
   Vidic J, 2017, VET RES, V48, DOI 10.1186/s13567-017-0418-5
   Wang RH, 2013, J VIROL METHODS, V189, P362, DOI 10.1016/j.jviromet.2013.03.006
   Werner A, 2011, NUCLEIC ACIDS RES, V39, DOI 10.1093/nar/gkq808
   White RJ, 2010, ANALYST, V135, P589, DOI 10.1039/b921253a
   World Health Organization, 2021, ANT DET DIAGN SARS C
   Wu P, 2006, J PROTEOME RES, V5, P2956, DOI 10.1021/pr060217d
   Xiao W, 2018, SENSOR ACTUAT B-CHEM, V266, P63, DOI 10.1016/j.snb.2018.03.110
   Xiao Y, 2005, J AM CHEM SOC, V127, P17990, DOI 10.1021/ja056555h
   Xiao Y, 2005, ANGEW CHEM INT EDIT, V44, P5456, DOI 10.1002/anie.200500989
   Xiao Y, 2007, J AM CHEM SOC, V129, P11896, DOI 10.1021/ja074218y
   Xiao Y, 2009, ELECTROANAL, V21, P1267, DOI 10.1002/elan.200804564
   Zhang Z., 2021, ANGEW CHEM, V133, P24468
   Zhang ZJ, 2022, CHEM-EUR J, V28, DOI 10.1002/chem.202200078
   Zhang ZJ, 2021, ANGEW CHEM INT EDIT, V60, P24266, DOI 10.1002/anie.202110819
   Zou Siyi, 2021, Anim Dis, V1, P27, DOI 10.1186/s44149-021-00029-1
   Zou XR, 2019, FRONT MICROBIOL, V10, DOI 10.3389/fmicb.2019.01462
   ZWEIG MH, 1993, CLIN CHEM, V39, P561
NR 73
TC 12
Z9 11
U1 30
U2 111
PU WILEY-V C H VERLAG GMBH
PI WEINHEIM
PA POSTFACH 101161, 69451 WEINHEIM, GERMANY
SN 1433-7851
EI 1521-3773
J9 ANGEW CHEM INT EDIT
JI Angew. Chem.-Int. Edit.
PD AUG 1
PY 2022
VL 61
IS 31
AR e202204252
DI 10.1002/anie.202204252
EA JUN 2022
PG 10
WC Chemistry, Multidisciplinary
WE Science Citation Index Expanded (SCI-EXPANDED)
SC Chemistry
GA 3D7PX
UT WOS:000808239800001
PM 35567324
DA 2023-06-30
ER

PT J
AU Zhang, YM
   Cao, YH
   Chen, D
   Cui, PL
   Yang, J
AF Zhang, Yimin
   Cao, Youhai
   Chen, Dong
   Cui, Penglei
   Yang, Jun
TI Ionic liquid assisted synthesis of palladium nanoclusters for highly
   efficient formaldehyde oxidation
SO ELECTROCHIMICA ACTA
LA English
DT Article
DE Ionic liquid; Palladium; Nanocluster; Electrocatalysis; Formaldehyde
   oxidation reaction
ID PHASE-TRANSFER PROTOCOL; CARBON-PASTE ELECTRODE; ELECTROCATALYTIC
   ACTIVITY; GOLD NANOPARTICLES; OXYGEN REDUCTION; ELECTROCHEMICAL
   BIOSENSOR; METAL NANOPARTICLES; NOBLE-METALS; ELECTROOXIDATION; CATALYST
AB The use of Ionic Liquids (ILs) to enhance the electrocatalytic activity of metal nanoparticles has garnered sustained research interest. However, current strategies involving ionic liquids do not exploit their use and advantages in chemical synthesis of metal nanoparticles. Herein, we demonstrate a straightforward method, which combines the advantages of ILs in nanoparticle synthesis with the potentials of ILs in electrocatalysis, for the synthesis of Pd nanoclusters for electrochemical oxidation of formaldehyde. This method relies on the use of 1-(2'-aminoethyl)-3-methyl-imidazolum tetrafluoroborate ionic liquid as stabilizers to directly generate Pd nanoclusters with average sizes of 1.8 +/- 0.3 nm in a reaction medium consisting of water and methanol at room temperature. The electrochemical measurements prove that the ionic liquid-assisted Pd nanoclusters have mass-normalized activity approximately 7 times than that of commercial Pd/C catalysts for the oxidation of formaldehyde. (C) 2018 Elsevier Ltd. All rights reserved.
C1 [Zhang, Yimin; Cao, Youhai] Tianjin Univ, State Minist Educ, Sch Chem Engn & Technol, Key Lab Green Chem Technol, Tianjin 300350, Peoples R China.
   [Cao, Youhai; Chen, Dong; Cui, Penglei; Yang, Jun] Chinese Acad Sci, Inst Proc Engn, State Key Lab Multiphase Complex Syst, Beijing 100190, Peoples R China.
   [Yang, Jun] Univ Chinese Acad Sci, 19A Yuquan Rd, Beijing 100049, Peoples R China.
C3 Tianjin University; Chinese Academy of Sciences; Institute of Process
   Engineering, CAS; Chinese Academy of Sciences; University of Chinese
   Academy of Sciences, CAS
RP Cui, PL; Yang, J (通讯作者)，Chinese Acad Sci, Inst Proc Engn, State Key Lab Multiphase Complex Syst, Beijing 100190, Peoples R China.
EM plcui@ipe.ac.cn; jyang@ipe.ac.cn
FU National Natural Science Foundation of China [21506234, 21573240,
   21706265]; National Natural Science Foundation of Beijing [2173062];
   Center for Mesoscience, Institute of Process Engineering, Chinese
   Academy of Sciences [COM2015A001, MPCS-2017-A-02]
FX We gratefully acknowledge the financial supports from the National
   Natural Science Foundation of China (Grant No.: 21506234, 21573240,
   21706265), National Natural Science Foundation of Beijing (Grant No.:
   2173062), and the Center for Mesoscience, Institute of Process
   Engineering, Chinese Academy of Sciences (Grant No: COM2015A001,
   MPCS-2017-A-02).
CR Antonietti M, 2004, ANGEW CHEM INT EDIT, V43, P4988, DOI 10.1002/anie.200460091
   Arras J, 2010, J PHYS CHEM C, V114, P10520, DOI 10.1021/jp1016196
   Arras J, 2009, GREEN CHEM, V11, P716, DOI 10.1039/b822992a
   Chen C, 2014, SCIENCE, V343, P1339, DOI 10.1126/science.1249061
   Ding CF, 2009, TALANTA, V78, P1148, DOI 10.1016/j.talanta.2009.01.036
   Dupont J, 2010, CHEM SOC REV, V39, P1780, DOI 10.1039/b822551f
   Fu XH, 2010, IONICS, V16, P51, DOI 10.1007/s11581-009-0343-3
   Gao RF, 2009, ELECTROCHEM COMMUN, V11, P608, DOI 10.1016/j.elecom.2008.12.060
   Gorle DB, 2017, J MATER CHEM A, V5, P15273, DOI 10.1039/c7ta03276e
   Guo Y, 2015, CATAL COMMUN, V58, P40, DOI 10.1016/j.catcom.2014.08.034
   Kachoosangi RT, 2009, ANAL CHEM, V81, P435, DOI 10.1021/ac801853r
   Kernchen U, 2007, CHEM ENG TECHNOL, V30, P985, DOI 10.1002/ceat.200700050
   Liu Y, 2005, GREEN CHEM, V7, P655, DOI 10.1039/b504689k
   Ma Z, 2010, ADV MATER, V22, P261, DOI 10.1002/adma.200900603
   Ojani R, 2012, J APPL ELECTROCHEM, V42, P81, DOI 10.1007/s10800-011-0374-0
   Potzelberger I, 2017, RSC ADV, V7, P6031, DOI 10.1039/c6ra27817e
   Richter K, 2010, ANGEW CHEM INT EDIT, V49, P2431, DOI 10.1002/anie.200901562
   Safavi A, 2012, ELECTROANAL, V24, P1981, DOI 10.1002/elan.201200257
   Safavi A, 2011, ELECTROANAL, V23, P1842, DOI 10.1002/elan.201000722
   Safavi A, 2009, J ELECTROANAL CHEM, V626, P75, DOI 10.1016/j.jelechem.2008.11.008
   Schernich S, 2014, J PHYS CHEM C, V118, P3188, DOI 10.1021/jp5006692
   Shiddiky MJA, 2011, BIOSENS BIOELECTRON, V26, P1775, DOI 10.1016/j.bios.2010.08.064
   Singh RN, 2009, INT J HYDROGEN ENERG, V34, P2052, DOI 10.1016/j.ijhydene.2008.12.047
   Snyder J, 2010, NAT MATER, V9, P904, DOI [10.1038/nmat2878, 10.1038/NMAT2878]
   Snyder J, 2013, ADV FUNCT MATER, V23, P5494, DOI 10.1002/adfm.201301144
   Sobota M, 2011, ADV MATER, V23, P2617, DOI 10.1002/adma.201004064
   Steinruck HP, 2011, ADV MATER, V23, P2571, DOI 10.1002/adma.201100211
   Sun NJ, 2006, ANAL CHEM, V78, P6050, DOI 10.1021/ac060396i
   Sun W, 2009, J PHYS CHEM C, V113, P11294, DOI 10.1021/jp8114594
   Sun W, 2009, ELECTROCHIM ACTA, V54, P4141, DOI 10.1016/j.electacta.2009.02.055
   Vollmer C, 2011, COORDIN CHEM REV, V255, P2039, DOI 10.1016/j.ccr.2011.03.005
   von Prondzinski N, 2010, CHEM COMMUN, V46, P4393, DOI 10.1039/c000817f
   Wagner C. D., NIST STANDARD REFERE
   Wang L, 2013, J AM CHEM SOC, V135, P16762, DOI 10.1021/ja407773x
   Wang ZJ, 2008, GREEN CHEM, V10, P907, DOI 10.1039/b806453a
   Wu XM, 2009, J PHYS CHEM B, V113, P13365, DOI 10.1021/jp905632k
   Xiang CL, 2008, ELECTROCHEM COMMUN, V10, P38, DOI 10.1016/j.elecom.2007.10.030
   Yang J, 2007, ANAL CHIM ACTA, V588, P34, DOI 10.1016/j.aca.2007.01.061
   Yang J, 2011, ANGEW CHEM INT EDIT, V50, P4637, DOI 10.1002/anie.201101213
   Yang J, 2009, NAT MATER, V8, P683, DOI [10.1038/nmat2490, 10.1038/NMAT2490]
   Yu XH, 2012, J PHYS CHEM C, V116, P851, DOI 10.1021/jp208947e
   Zeng XD, 2009, BIOSENS BIOELECTRON, V24, P2898, DOI 10.1016/j.bios.2009.02.027
   Zhang GR, 2016, J ENERGY CHEM, V25, P199, DOI 10.1016/j.jechem.2016.01.007
   Zhang YF, 2010, ELECTROANAL, V22, P223, DOI 10.1002/elan.200900306
   Zhao YC, 2011, ELECTROCHIM ACTA, V56, P1967, DOI 10.1016/j.electacta.2010.12.005
NR 45
TC 9
Z9 11
U1 3
U2 87
PU PERGAMON-ELSEVIER SCIENCE LTD
PI OXFORD
PA THE BOULEVARD, LANGFORD LANE, KIDLINGTON, OXFORD OX5 1GB, ENGLAND
SN 0013-4686
EI 1873-3859
J9 ELECTROCHIM ACTA
JI Electrochim. Acta
PD APR 10
PY 2018
VL 269
BP 38
EP 44
DI 10.1016/j.electacta.2018.02.155
PG 7
WC Electrochemistry
WE Science Citation Index Expanded (SCI-EXPANDED)
SC Electrochemistry
GA GB1JI
UT WOS:000428806700005
DA 2023-06-30
ER

PT J
AU Eksin, E
   Erdem, A
AF Eksin, Ece
   Erdem, Arzum
TI Electrochemical detection of microRNAs by graphene oxide modified
   disposable graphite electrodes
SO JOURNAL OF ELECTROANALYTICAL CHEMISTRY
LA English
DT Article
DE Graphene oxide; microRNA; Differential pulse voltammetry; Pencil
   graphite electrode
ID DNA HYBRIDIZATION; IMPEDIMETRIC DETECTION; ONE-STEP; BIOSENSOR; LABEL;
   SENSORS; CANCER; CELLS; ASSAY; EXPRESSION
AB Graphene oxide (GO) modified disposable pencil graphite electrodes (PGEs) were developed for the first time in the present study for miRNA detection by measuring the guanine oxidation signal. GO modified PGEs were used as solid phase to immobilize amino linked DNA probe and then the complementary target RNA sequence (miRNA-34a) was recognized. The electrochemical behaviour of the GO modified electrodes was investigated by using electrochemical impedance spectroscopy (EIS) and microscopic characterization was performed by scanning electron microscopy (SEM). The optimization studies and detection of hybridization between miRNA-34a target and its complementary DNA probe was performed by differential pulse voltammetry (DPV). The selectivity of our assay was tested in the presence of non-complementary miRNA sequence. A good discrimination could be achieved compared to the results obtained with the full match hybridization of probe with its RNA target miRNA-34a target against other miRNA sequences; miRNA-16 and miRNA-155.
C1 [Erdem, Arzum] Ege Univ, Fac Pharm, Analyt Chem Dept, TR-35100 Izmir, Turkey.
   Ege Univ, Grad Sch Nat & Appl Sci, Biotechnol Dept, TR-35100 Izmir, Turkey.
C3 Ege University; Ege University
RP Erdem, A (通讯作者)，Ege Univ, Fac Pharm, Analyt Chem Dept, TR-35100 Izmir, Turkey.
EM arzum.erdem@ege.edu.tr
RI Eksin, Ece/AAC-2141-2019; Erdem, Arzum/X-1925-2019
OI Erdem, Arzum/0000-0002-4375-8386; Eksin, Ece/0000-0001-7175-2857
FU Turkish Academy of Sciences (TUBA)
FX A.E. would like to express her gratitude to the Turkish Academy of
   Sciences (TUBA) as a Principal member for its partial support.
CR Alwarappan S, 2009, J PHYS CHEM C, V113, P8853, DOI 10.1021/jp9010313
   Azzouzi S, 2017, BIOSENS BIOELECTRON, V92, P154, DOI 10.1016/j.bios.2017.02.014
   Barsan MM, 2014, SENSOR ACTUAT B-CHEM, V203, P579, DOI 10.1016/j.snb.2014.07.019
   Bartosik M., 2017, REV ANAL CHEM, V17, P1
   Bartosik M, 2014, ANAL CHIM ACTA, V813, P35, DOI 10.1016/j.aca.2014.01.023
   Bartosik M, 2013, ELECTROCHEM COMMUN, V33, P55, DOI 10.1016/j.elecom.2013.04.009
   Bettazzi F, 2013, ANAL BIOANAL CHEM, V405, P1025, DOI 10.1007/s00216-012-6476-7
   Bi S, 2011, ANAL CHEM, V83, P3696, DOI 10.1021/ac200096b
   Calin GA, 2006, NAT REV CANCER, V6, P857, DOI 10.1038/nrc1997
   Campuzano S, 2017, ELECTROCHIM ACTA, V230, P271, DOI 10.1016/j.electacta.2017.02.005
   Chan JA, 2005, CANCER RES, V65, P6029, DOI 10.1158/0008-5472.CAN-05-0137
   Cissell KA, 2009, ANAL BIOANAL CHEM, V394, P1109, DOI 10.1007/s00216-009-2744-6
   Cogswell JP, 2008, J ALZHEIMERS DIS, V14, P27, DOI 10.3233/jad-2008-14103
   Congur G, 2015, ELECTROCHIM ACTA, V172, P20, DOI 10.1016/j.electacta.2015.03.210
   CUMMINGS TE, 1978, ANAL CHEM, V50, P480, DOI 10.1021/ac50025a031
   Erdem A, 2006, ANAL CHEM, V78, P6656, DOI 10.1021/ac060202z
   Erdem A, 2017, ELECTROANAL, V29, P1350, DOI 10.1002/elan.201600761
   Erdem A, 2015, J ELECTROANAL CHEM, V755, P167, DOI 10.1016/j.jelechem.2015.07.031
   Gao L, 2014, BIOSENS BIOELECTRON, V60, P22, DOI 10.1016/j.bios.2014.03.039
   Gao ZQ, 2007, BIOSENS BIOELECTRON, V22, P933, DOI 10.1016/j.bios.2006.04.020
   Gao ZQ, 2006, ANAL CHEM, V78, P1470, DOI 10.1021/ac051726m
   Hamidi-Asl E, 2013, TALANTA, V115, P74, DOI 10.1016/j.talanta.2013.03.061
   Hu YW, 2012, ANAL CHIM ACTA, V753, P82, DOI 10.1016/j.aca.2012.09.038
   Huang QH, 2008, NAT CELL BIOL, V10, P202, DOI 10.1038/ncb1681
   Iorio MV, 2005, CANCER RES, V65, P7065, DOI 10.1158/0008-5472.CAN-05-1783
   Isin D, 2017, MAT SCI ENG C-MATER, V75, P1242, DOI 10.1016/j.msec.2017.02.166
   Jagla M, 2007, ENDOCRINOLOGY, V148, P4334, DOI 10.1210/en.2007-0446
   Kilic T, 2016, J ELECTROCHEM SOC, V163, pB227, DOI 10.1149/2.0481606jes
   Labib M, 2015, BIOSENS BIOELECTRON, V68, P83, DOI 10.1016/j.bios.2014.12.026
   Liu LZ, 2015, MICROCHIM ACTA, V182, P77, DOI 10.1007/s00604-014-1273-y
   Lu CH, 2009, ANGEW CHEM INT EDIT, V48, P4785, DOI 10.1002/anie.200901479
   Lukiw WJ, 2008, J BIOL CHEM, V283, P31315, DOI 10.1074/jbc.M805371200
   Miller J., 2005, STAT CHEMOMETRICS AN, V5th, P121, DOI 10.1198/tech.2004
   Novoselov KS, 2004, SCIENCE, V306, P666, DOI 10.1126/science.1102896
   Patel D, 2013, SURGERY, V154, P1224, DOI 10.1016/j.surg.2013.06.022
   Peng YL, 2014, ANAL METHODS-UK, V6, P2889, DOI 10.1039/c4ay00033a
   Pineda S, 2017, BIOSENS BIOELECTRON, V89, P437, DOI 10.1016/j.bios.2016.04.072
   Poehlmann C, 2010, ANAL CHEM, V82, P4434, DOI 10.1021/ac100186p
   Pumera M, 2011, MATER TODAY, V14, P308, DOI 10.1016/S1369-7021(11)70160-2
   Schipper HM, 2007, GENE REGUL SYST BIO, V1, P263
   Singh A, 2013, SENSOR ACTUAT B-CHEM, V185, P675, DOI 10.1016/j.snb.2013.05.014
   Stoller MD, 2008, NANO LETT, V8, P3498, DOI 10.1021/nl802558y
   Sun W, 2014, SENSOR ACTUAT B-CHEM, V202, P160, DOI 10.1016/j.snb.2014.05.072
   Thum T, 2008, NATURE, V456, P980, DOI 10.1038/nature07511
   Vaisocherova H, 2015, BIOSENS BIOELECTRON, V70, P226, DOI 10.1016/j.bios.2015.03.038
   Varallyay E, 2008, NAT PROTOC, V3, P190, DOI 10.1038/nprot.2007.528
   Wang J, 2001, ANAL CHIM ACTA, V431, P219, DOI 10.1016/S0003-2670(00)01318-0
   Wang ZM, 2010, ELECTROANAL, V22, P209, DOI 10.1002/elan.200900251
   Wang ZJ, 2011, BIOSENS BIOELECTRON, V26, P3881, DOI 10.1016/j.bios.2011.03.002
   Wen YL, 2012, PROG CHEM, V24, P1656
   Xiao CC, 2009, CELL, V136, P26, DOI 10.1016/j.cell.2008.12.027
   Yang GH, 2013, CARBON, V51, P124, DOI 10.1016/j.carbon.2012.08.020
   Yang L, 2014, FEBS LETT, V588, P124, DOI 10.1016/j.febslet.2013.11.019
   Yin BC, 2012, J AM CHEM SOC, V134, P5064, DOI 10.1021/ja300721s
   Yin HS, 2012, ANALYST, V137, P1389, DOI 10.1039/c2an16098f
   Yu ZQ, 2011, TALANTA, V85, P1760, DOI 10.1016/j.talanta.2011.06.075
   Zhou YL, 2014, BIOSENS BIOELECTRON, V60, P231, DOI 10.1016/j.bios.2014.04.012
NR 57
TC 14
Z9 14
U1 1
U2 64
PU ELSEVIER SCIENCE SA
PI LAUSANNE
PA PO BOX 564, 1001 LAUSANNE, SWITZERLAND
SN 1572-6657
EI 1873-2569
J9 J ELECTROANAL CHEM
JI J. Electroanal. Chem.
PD FEB 1
PY 2018
VL 810
BP 232
EP 238
DI 10.1016/j.jelechem.2018.01.015
PG 7
WC Chemistry, Analytical; Electrochemistry
WE Science Citation Index Expanded (SCI-EXPANDED)
SC Chemistry; Electrochemistry
GA FW8EI
UT WOS:000425560800030
DA 2023-06-30
ER

PT J
AU Tan, XF
   Zhang, LH
   Li, HG
   Liu, SQ
   Miao, LY
   Li, H
   Zheng, GX
AF Tan, Xiaofeng
   Zhang, Lianhua
   Li, Huaigu
   Liu, Siquan
   Miao, Luyang
   Li, He
   Zheng, Gengxiu
TI Enzyme-Free Ultrasensitive Electrochemical Immunoassay Based on the
   Strategy of Converting Titanium Phosphate Nanospheres into Redox Active
   Molybdophosphate
SO JOURNAL OF BIOMEDICAL NANOTECHNOLOGY
LA English
DT Article
DE Enzyme-Free Immunoassay; Ultralow Detection Limit; Titanium Phosphate
   Nanospheres; Molybdophosphate Precipitates; C-Reactive Protein
ID C-REACTIVE PROTEIN; GRAPHENE OXIDE; QUANTUM DOTS; NANOPARTICLES;
   IMMUNOSENSOR; POLYDOPAMINE; FLUORESCENCE; BIOSENSOR; SENSOR; LABELS
AB An enzyme-free electrochemical immunosensor was developed for the detection of C-reactive protein (CRP) based on the strategy of converting titanium phosphate nanospheres into redox active molybdophosphate. Remarkably, the current signal was derived from redox-active molybdophosphate precipitates transformed by TiPs reacted with the addition of molybdate, which can simplify the signal transmission process and enhance the detection signal sharply. The influence of the dissolved oxygen in the electrolyte may be reduced because the working potential of +0.14 V was adopted for the electrochemical immunoassay. Consequently, the designed immunosensor presented an ultrasensitive performance, affording a linear detection range from 0.5 pg/mL to 0.5 ng/mL with a limit of detection of 0.17 pg/mL. The specificity, reproducibility and stability were also studied with good satisfaction. Overall, the proposed immunosensor has significant potential in clinical diagnostics.
C1 [Tan, Xiaofeng; Li, Huaigu; Liu, Siquan; Miao, Luyang; Li, He; Zheng, Gengxiu] Univ Jinan, Sch Chem & Chem Engn, Jinan 250022, Shandong, Peoples R China.
   [Zhang, Lianhua] Shanghai Jiao Tong Univ, Sch Med, Renji Hosp, Dept Urol, Shanghai 200127, Peoples R China.
C3 University of Jinan; Shanghai Jiao Tong University
RP Liu, SQ; Li, H; Zheng, GX (通讯作者)，Univ Jinan, Sch Chem & Chem Engn, Jinan 250022, Shandong, Peoples R China.
EM chm_liusq@ujn.edu.cn; lihecd@gmail.com; chm_zhenggx@ujn.edu.cn
RI Wei, Qin/AAF-3325-2019; tan, xiao/GZL-0264-2022; Zhang,
   Li/GWM-7501-2022; Li, Mei/ITV-9455-2023; li, he/ISB-4278-2023
OI Li, Mei/0000-0002-6769-4663; Miao, Luyang/0000-0002-1193-3258
FU Natural Science Foundation of China [21245007, 81000976]; Natural
   Science Foundation of Shandong [ZR2017MB017]
FX This study was supported by Natural Science Foundation of China (Nos.
   21245007 and 81000976) and Natural Science Foundation of Shandong (No.
   ZR2017MB017). We would like to thank Miss Romana Manzoor for the
   language polishing.
CR Cai YY, 2012, BIOSENS BIOELECTRON, V36, P6, DOI 10.1016/j.bios.2012.02.064
   Cao HY, 2017, MICROCHIM ACTA, V184, P91, DOI 10.1007/s00604-016-1988-z
   Chu CC, 2016, NANOSCALE, V8, P16168, DOI 10.1039/c6nr06005f
   Dutta G, 2015, ANAL CHEM, V87, P3574, DOI 10.1021/ac504485a
   Fakanya WM, 2014, BIOSENSORS-BASEL, V4, P340, DOI 10.3390/bios4040340
   Farka Z, 2017, CHEM REV, V117, P9973, DOI 10.1021/acs.chemrev.7b00037
   Feng LN, 2012, ANAL CHEM, V84, P7810, DOI 10.1021/ac301438v
   Feng LN, 2012, CHEM COMMUN, V48, P4474, DOI 10.1039/c2cc31552a
   Fu GL, 2016, NANOSCALE, V8, P5422, DOI 10.1039/c5nr09051b
   Ho CC, 2014, J BIOMED NANOTECHNOL, V10, P3063, DOI 10.1166/jbn.2014.1888
   Hong BJ, 2012, ACS NANO, V6, P63, DOI 10.1021/nn202355p
   Hu J, 2016, ANAL CHEM, V88, P6577, DOI 10.1021/acs.analchem.6b01427
   Jayanthi VSPKSA, 2017, BIOSENS BIOELECTRON, V91, P15, DOI 10.1016/j.bios.2016.12.014
   Kokkinos C, 2015, ANAL CHIM ACTA, V886, P29, DOI 10.1016/j.aca.2015.05.035
   Li WT, 2015, J BIOMED NANOTECHNOL, V11, P2050, DOI 10.1166/jbn.2015.2104
   Li XJ, 2016, J BIOMED NANOTECHNOL, V12, P948, DOI 10.1166/jbn.2016.2232
   Liu JH, 2010, CHEM COMMUN, V46, P1670, DOI 10.1039/b922100j
   Liu TZ, 2016, ANAL CHEM, V88, P12516, DOI 10.1021/acs.analchem.6b04191
   Luo ZJ, 2012, CHINESE CHEM LETT, V23, P953, DOI 10.1016/j.cclet.2012.06.003
   Qu FL, 2016, ANAL CHEM, V88, P10559, DOI 10.1021/acs.analchem.6b02659
   Shen CC, 2016, BIOSENS BIOELECTRON, V85, P220, DOI 10.1016/j.bios.2016.05.025
   Song QX, 2016, J BIOMED NANOTECHNOL, V12, P831, DOI 10.1166/jbn.2016.2257
   Sun JF, 2008, CHINESE CHEM LETT, V19, P855, DOI 10.1016/j.cclet.2008.04.029
   Tang J, 2015, MICROCHIM ACTA, V182, P2077, DOI 10.1007/s00604-015-1567-8
   Tang ZW, 2011, ANAL CHEM, V83, P8611, DOI 10.1021/ac202049q
   Van Asten SAV, 2017, INT WOUND J, V14, P40, DOI 10.1111/iwj.12545
   Wei Q, 2011, ADV FUNCT MATER, V21, P4193, DOI 10.1002/adfm.201100773
   Yang CL, 2014, CHINESE CHEM LETT, V25, P496, DOI 10.1016/j.cclet.2014.02.001
   Yang Y, 2016, ELECTROCHIM ACTA, V190, P948, DOI 10.1016/j.electacta.2016.01.014
   Yang ZH, 2015, BIOSENS BIOELECTRON, V69, P321, DOI 10.1016/j.bios.2015.01.035
   Yuan GL, 2015, BIOSENS BIOELECTRON, V72, P237, DOI 10.1016/j.bios.2015.04.088
   Zhang AM, 2016, BIOSENS BIOELECTRON, V75, P206, DOI 10.1016/j.bios.2015.08.047
   Zhang C, 2016, ANGEW CHEM INT EDIT, V55, P3054, DOI 10.1002/anie.201510724
   Zhang S, 2016, BIOSENS BIOELECTRON, V77, P1078, DOI 10.1016/j.bios.2015.10.089
NR 34
TC 6
Z9 6
U1 1
U2 26
PU AMER SCIENTIFIC PUBLISHERS
PI VALENCIA
PA 26650 THE OLD RD, STE 208, VALENCIA, CA 91381-0751 USA
SN 1550-7033
EI 1550-7041
J9 J BIOMED NANOTECHNOL
JI J. Biomed. Nanotechnol.
PD AUG
PY 2017
VL 13
IS 8
SI SI
BP 973
EP 979
DI 10.1166/jbn.2017.2412
PG 7
WC Nanoscience & Nanotechnology; Materials Science, Biomaterials
WE Science Citation Index Expanded (SCI-EXPANDED)
SC Science & Technology - Other Topics; Materials Science
GA FL9IC
UT WOS:000414565900008
DA 2023-06-30
ER

PT J
AU Garcia-Mendiola, T
   Cerro, MR
   Lopez-Moreno, JM
   Pariente, F
   Lorenzo, E
AF Garcia-Mendiola, Tania
   Ramos Cerro, Maria
   Maria Lopez-Moreno, Jose
   Pariente, Felix
   Lorenzo, Encarnacion
TI Dyes as bifunctional markers of DNA hybridization on surfaces and
   mutation detection
SO BIOELECTROCHEMISTRY
LA English
DT Article
DE Dye-DNA interaction; Redox indicator; DNA biosensor; Gene mutation
   screening
ID ELECTROCHEMICAL BIOSENSORS; DEOXYRIBONUCLEIC-ACID; METHYLENE-BLUE;
   MINOR-GROOVE; SAFRANINE-O; BINDING; COMPLEXES; PHENOSAFRANINE;
   RUTHENIUM(II); RECOGNITION
AB The interaction of small molecules with DNA has found diagnostic and therapeutic applications. In this work, we propose the use of two different dyes, in particular Azure A and Safranine, as bifunctional markers of on-surface DNA hybridization and potent tools for screening of specific gene mutations directly in real DNA PCR amplicons extracted from blood cells. By combining spectroscopic and electrochemical methods we demonstrate that both dyes can interact with single and double stranded DNA to a different extent, allowing reliable hybridization detection. From these data, we have also elucidated the nature of the interaction. We conclude that the binding mode is fundamentally intercalative with an electrostatic component. The dye fluorescence allows their use as nucleic acid stains for the detection of on-surfaces DNA hybridization. Its redox activity is exploited in the development of selective electrochemical DNA biosensors. (C) 2016 Elsevier B.V. All rights reserved.
C1 [Garcia-Mendiola, Tania; Ramos Cerro, Maria; Maria Lopez-Moreno, Jose; Pariente, Felix; Lorenzo, Encarnacion] Univ Autonoma Madrid, Dept Quim Analit & Anal Instrumental, E-28049 Madrid, Spain.
   [Garcia-Mendiola, Tania; Pariente, Felix; Lorenzo, Encarnacion] Inst Madrileno Estudios Avanzados IMDEA Nanocienc, Ciudad Univ Cantoblanco, Madrid 28049, Spain.
C3 Autonomous University of Madrid
RP Lorenzo, E (通讯作者)，Univ Autonoma Madrid, Dept Quim Analit & Anal Instrumental, E-28049 Madrid, Spain.; Lorenzo, E (通讯作者)，Inst Madrileno Estudios Avanzados IMDEA Nanocienc, Ciudad Univ Cantoblanco, Madrid 28049, Spain.
EM encarnacion.lorenzo@uam.es
RI Garcia-Mendiola, Tania/E-8808-2013; Mendiola, Tania
   Garcia/ABE-2060-2021; Lorenzo, E./K-9825-2014
OI Garcia-Mendiola, Tania/0000-0002-7634-5844; Mendiola, Tania
   Garcia/0000-0002-7634-5844; Lorenzo, E./0000-0001-8432-9652
FU Comunidad Autonoma de Madrid [S2009/PPQ-363 1642]; NANOAVANSENS
   [S2013/MIT-3029]; Spanish Ministerio de Economia y Competitividad
   (ELECTROBIONET) [CTQ2015-71955-REDT, CTQ2014-53334-C2-1-R,
   CTQ2013-44670-R]; Spanish Ministerio de Economia y Competitividad
FX This work has been supported by the Comunidad Autonoma de Madrid
   (project no. S2009/PPQ-363 1642), NANOAVANSENS (project no.
   S2013/MIT-3029), the Spanish Ministerio de Economia y Competitividad
   (project nos. CTQ2015-71955-REDT (ELECTROBIONET), CTQ2014-53334-C2-1-R
   and CTQ2013-44670-R). E. Lorenzo thanks the Fulbright
   scholarship-Salvador de Madariaga program from Spanish Ministerio de
   Economia y Competitividad.
CR Ambroise A, 2000, INORG CHEM, V39, P4256, DOI 10.1021/ic991468+
   [Anonymous], 1989, NEUROLOGY, V39, P1437
   BENESI HA, 1949, J AM CHEM SOC, V71, P2703, DOI 10.1021/ja01176a030
   Breslin DT, 1997, BIOCHEMISTRY-US, V36, P10463, DOI 10.1021/bi9702750
   Cantor C., 1990, BIOPHYSICAL CHEM 2, P391
   Cao Y, 1998, SPECTROCHIM ACTA A, V54, P883, DOI 10.1016/S1386-1425(97)00277-1
   CARTER MT, 1989, J AM CHEM SOC, V111, P8901, DOI 10.1021/ja00206a020
   Cattrall R.W., 1997, CHEM SENSORS CHEM PR
   CHAIRES JB, 1982, BIOCHEMISTRY-US, V21, P3933, DOI 10.1021/bi00260a005
   Cramb DT, 2000, J PHOTOCH PHOTOBIO A, V134, P87, DOI 10.1016/S1010-6030(00)00249-5
   DOTY P, 1955, BIOCHIM BIOPHYS ACTA, V16, P446, DOI 10.1016/0006-3002(55)90261-4
   Erdem A, 2000, ANAL CHIM ACTA, V422, P139, DOI 10.1016/S0003-2670(00)01058-8
   Garcia T, 2008, ANAL CHEM, V80, P77, DOI 10.1021/ac071095r
   Garcia-Mendiola T., 2014, ELECTROANAL, V26, P1
   Heli H, 2007, J SOLID STATE ELECTR, V11, P593, DOI 10.1007/s10008-006-0204-1
   KEREM BS, 1989, SCIENCE, V245, P1073, DOI 10.1126/science.2570460
   Khan AY, 2014, J PHOTOCH PHOTOBIO B, V132, P17, DOI 10.1016/j.jphotobiol.2014.01.014
   Kumar CV, 2000, TETRAHEDRON, V56, P7027, DOI 10.1016/S0040-4020(00)00526-3
   Li DL, 2007, ELECTROCHEM COMMUN, V9, P191, DOI 10.1016/j.elecom.2006.08.053
   MARMUR J, 1961, J MOL BIOL, V3, P208, DOI 10.1016/S0022-2836(61)80047-8
   MEEHAN T, 1982, J BIOL CHEM, V257, P479
   Miao P, 2009, BIOSENS BIOELECTRON, V24, P3347, DOI 10.1016/j.bios.2009.04.041
   Mickelsen SR, 1996, ELECTROANAL, V8, P15
   Palecek E, 1998, BIOSENS BIOELECTRON, V13, P621, DOI 10.1016/S0956-5663(98)00017-7
   PANG DW, 1995, ELECTROANAL, V7, P774, DOI 10.1002/elan.1140070817
   Pang DW, 1998, ANAL CHEM, V70, P3162, DOI 10.1021/ac980211a
   Paul P, 2013, SPECTROCHIM ACTA A, V107, P303, DOI 10.1016/j.saa.2013.01.063
   Poumaghi-Azar MH, 2006, ANAL CHIM ACTA, V570, P144, DOI 10.1016/j.aca.2006.04.067
   PYLE AM, 1989, J AM CHEM SOC, V111, P3051, DOI 10.1021/ja00190a046
   RIORDAN JR, 1989, SCIENCE, V245, P1066
   Saha I, 2010, PHYS CHEM CHEM PHYS, V12, P12771, DOI 10.1039/c001062f
   STODDART JF, 1979, CHEM SOC REV, V8, P85, DOI 10.1039/cs9790800085
   SUTHERLAND IO, 1986, CHEM SOC REV, V15, P63, DOI 10.1039/cs9861500063
   Wan Y, 2009, BIOSENS BIOELECTRON, V24, P1209, DOI 10.1016/j.bios.2008.07.004
   Wang J, 2006, BIOSENS BIOELECTRON, V21, P1887, DOI 10.1016/j.bios.2005.10.027
   WARING MJ, 1965, J MOL BIOL, V13, P269, DOI 10.1016/S0022-2836(65)80096-1
   Wilentz RE, 1998, CANCER-AM CANCER SOC, V82, P96, DOI 10.1002/(SICI)1097-0142(19980101)82:1<96::AID-CNCR11>3.0.CO;2-8
   Zhang LZ, 2004, J PHOTOCH PHOTOBIO B, V74, P119, DOI 10.1016/j.jphotobiol.2004.03.005
NR 38
TC 12
Z9 12
U1 0
U2 42
PU ELSEVIER SCIENCE SA
PI LAUSANNE
PA PO BOX 564, 1001 LAUSANNE, SWITZERLAND
SN 1567-5394
EI 1878-562X
J9 BIOELECTROCHEMISTRY
JI Bioelectrochemistry
PD OCT
PY 2016
VL 111
BP 115
EP 122
DI 10.1016/j.bioelechem.2016.06.003
PG 8
WC Biochemistry & Molecular Biology; Biology; Biophysics; Electrochemistry
WE Science Citation Index Expanded (SCI-EXPANDED)
SC Biochemistry & Molecular Biology; Life Sciences & Biomedicine - Other
   Topics; Biophysics; Electrochemistry
GA DS2QA
UT WOS:000380627400015
PM 27317997
DA 2023-06-30
ER

PT J
AU Lin, YJ
   Wu, YC
   Mani, V
   Huang, ST
   Huang, CH
   Hu, YC
   Shan, HCP
AF Lin, Yu-Jen
   Wu, Yung-Chao
   Mani, Veerappan
   Huang, Sheng-Tung
   Huang, Chih-Hung
   Hu, Yi-Chiuen
   Shan, His-Chi Peter
TI Designing anthraquinone-pyrrole redox intercalating probes for
   electrochemical gene detection
SO BIOSENSORS & BIOELECTRONICS
LA English
DT Article
DE DNA sensor; Polymerase chain reaction; Electrochemistry; Biosensor; DNA
   amplification; Molecular design
ID DNA; PCR; AMPLIFICATION; POINT
AB The real-time quantitative electrochemical monitoring of nucleic acid amplification through PCR is a promising renowned methodology to detect pathogenic DNAs. In this work, anthraquinone-pyrrole derivatives based redox intercalating probes (AP probes: AP1, AP2) have been designed, synthesized, characterized and successfully demonstrated in real-time like quantitative PCR. The rationally designed AP probes exhibited excellent DNA binding abilities and electrochemical behaviors. The binding parameters such as binding constant, binding site size and diffusion coefficient were estimated which were comparable to literature reports. Besides, the AP probes are highly stable under PCR thermal conditions and did not inhibit PCR. Therefore, a real-time like quantification of DNA amplification was demonstrated to quantify the initial copy number of target genes. The probe AP2 has excellent ability to detect similar to 10(3) copies of target tpc DNA with good sensitivity. The AP probes are metal-free, easily synthesizable, nontoxic, thermally stable and feasible for miniaturized PCR chips. (C) 2015 Elsevier B.V. All rights reserved.
C1 [Lin, Yu-Jen; Mani, Veerappan; Huang, Sheng-Tung] Natl Taipei Univ Technol, Dept Chem Engn & Biotechnol, Taipei 106, Taiwan.
   [Wu, Yung-Chao; Mani, Veerappan; Huang, Sheng-Tung; Huang, Chih-Hung] Natl Taipei Univ Technol, Grad Inst Biomed & Biochem Engn, Taipei 106, Taiwan.
   [Hu, Yi-Chiuen] Natl Appl Res Lab, Hsinchu, Taiwan.
   [Shan, His-Chi Peter] WinSense Biotech Corp, Hsinchu, Taiwan.
C3 National Taipei University of Technology; National Taipei University of
   Technology; National Applied Research Laboratories - Taiwan
RP Huang, ST (通讯作者)，Natl Taipei Univ Technol, Dept Chem Engn & Biotechnol, Taipei 106, Taiwan.; Huang, ST (通讯作者)，Natl Taipei Univ Technol, Grad Inst Biomed & Biochem Engn, Taipei 106, Taiwan.
EM ws75624@ntut.edu.tw
RI Mani, Veerappan/J-2696-2014; Huang, Chih-Hung/O-4416-2015
OI Mani, Veerappan/0000-0002-0756-7398; Huang,
   Chih-Hung/0000-0001-7266-3610; Huang, Sheng-Tung/0000-0003-0214-6436
FU Ministry of Science and Technology, Taiwan [103-2811-M-027-002,
   102-2113-M-027-002-MY3, 104-2622-M-027-001-CC3, 104-2622-M027-001-CC3]
FX This work was supported by the Ministry of Science and Technology,
   Taiwan (103-2811-M-027-002, 102-2113-M-027-002-MY3,
   104-2622-M-027-001-CC3, 104-2622-M027-001-CC3).
CR CARTER MT, 1989, J AM CHEM SOC, V111, P8901, DOI 10.1021/ja00206a020
   Defever T, 2011, ANAL CHEM, V83, P1815, DOI 10.1021/ac1033374
   Defever T, 2009, J AM CHEM SOC, V131, P11433, DOI 10.1021/ja901368m
   DEGRAND C, 1981, J ELECTROANAL CHEM, V117, P267, DOI 10.1016/S0022-0728(81)80088-5
   Gasparic MB, 2010, ANAL BIOANAL CHEM, V396, P2023, DOI 10.1007/s00216-009-3418-0
   HIGUCHI R, 1992, BIO-TECHNOL, V10, P413, DOI 10.1038/nbt0492-413
   Hsieh K, 2015, ACCOUNTS CHEM RES, V48, P911, DOI 10.1021/ar500456w
   Kutyavin IV, 2000, NUCLEIC ACIDS RES, V28, P655, DOI 10.1093/nar/28.2.655
   Luo XT, 2011, ELECTROCHEM COMMUN, V13, P742, DOI 10.1016/j.elecom.2011.04.027
   Nagatani N., 2002, NUCLEIC ACIDS RES, V30, P2089
   Patterson AS, 2013, TRENDS BIOTECHNOL, V31, P704, DOI 10.1016/j.tibtech.2013.09.005
   Schmidt TL, 2009, SMALL, V5, P1517, DOI 10.1002/smll.200900147
   Seio K, 2005, J ORG CHEM, V70, P10311, DOI 10.1021/jo051247n
   SPRUIT CJP, 1949, RECL TRAV CHIM PAY B, V68, P325
   Suzuki T, 2005, J ORG CHEM, V70, P5592, DOI 10.1021/jo0505324
   Thomas M, 2002, EUR J ORG CHEM, V2002, P3604
   Valencia DP, 2011, ELECTROCHEM COMMUN, V13, P129, DOI 10.1016/j.elecom.2010.11.032
   Wei L, 2012, ORG BIOMOL CHEM, V10, P8484, DOI 10.1039/c2ob25743b
   Won BY, 2011, ANALYST, V136, P1573, DOI 10.1039/c0an00695e
   Yeung SSW, 2006, J AM CHEM SOC, V128, P13374, DOI 10.1021/ja065733j
   Zhong WY, 2004, SPECTROCHIM ACTA A, V60, P2985, DOI 10.1016/j.saa.2004.02.012
NR 21
TC 6
Z9 6
U1 1
U2 57
PU ELSEVIER ADVANCED TECHNOLOGY
PI OXFORD
PA OXFORD FULFILLMENT CENTRE THE BOULEVARD, LANGFORD LANE, KIDLINGTON,
   OXFORD OX5 1GB, OXON, ENGLAND
SN 0956-5663
EI 1873-4235
J9 BIOSENS BIOELECTRON
JI Biosens. Bioelectron.
PD MAY 15
PY 2016
VL 79
BP 294
EP 299
DI 10.1016/j.bios.2015.12.042
PG 6
WC Biophysics; Biotechnology & Applied Microbiology; Chemistry, Analytical;
   Electrochemistry; Nanoscience & Nanotechnology
WE Science Citation Index Expanded (SCI-EXPANDED)
SC Biophysics; Biotechnology & Applied Microbiology; Chemistry;
   Electrochemistry; Science & Technology - Other Topics
GA DE0IU
UT WOS:000370309200040
PM 26716423
DA 2023-06-30
ER

PT J
AU Wu, SG
   Wang, X
   Li, ZW
   Zhang, SJ
   Xing, F
AF Wu, Shigang
   Wang, Xin
   Li, Zongwen
   Zhang, Shijie
   Xing, Fei
TI Recent Advances in the Fabrication and Application of Graphene
   Microfluidic Sensors
SO MICROMACHINES
LA English
DT Review
DE graphene; microfluidics; electrochemical; optical; biosensors
ID ELECTROCHEMICAL DETECTION; CONTROLLABLE SYNTHESIS; COPPER FOIL;
   LARGE-AREA; REAL-TIME; OXIDE; IMMUNOSENSOR; NANOMATERIALS; DERIVATIVES;
   TRANSISTOR
AB This review reports the progress of the recent development of graphene-based microfluidic sensors. The introduction of microfluidics technology provides an important possibility for the advance of graphene biosensor devices for a broad series of applications including clinical diagnosis, biological detection, health, and environment monitoring. Compared with traditional (optical, electrochemical, and biological) sensing systems, the combination of graphene and microfluidics produces many advantages, such as achieving miniaturization, decreasing the response time and consumption of chemicals, improving the reproducibility and sensitivity of devices. This article reviews the latest research progress of graphene microfluidic sensors in the fields of electrochemistry, optics, and biology. Here, the latest development trends of graphene-based microfluidic sensors as a new generation of detection tools in material preparation, device assembly, and chip materials are summarized. Special emphasis is placed on the working principles and applications of graphene-based microfluidic biosensors, especially in the detection of nucleic acid molecules, protein molecules, and bacterial cells. This article also discusses the challenges and prospects of graphene microfluidic biosensors.
C1 [Wu, Shigang] Shandong Univ Technol, Sch Mat Sci & Engn, Zibo 255049, Peoples R China.
   [Wang, Xin; Li, Zongwen; Zhang, Shijie; Xing, Fei] Shandong Univ Technol, Sch Phys & Optoelect Engn, Zibo 255049, Peoples R China.
C3 Shandong University of Technology; Shandong University of Technology
RP Li, ZW; Xing, F (通讯作者)，Shandong Univ Technol, Sch Phys & Optoelect Engn, Zibo 255049, Peoples R China.
EM wshgang@sdut.edu.cn; wx15550343721@163.com; zwli@stumail.sdut.edu.cn;
   zhangsj.sdut@foxmail.com; xingfei@sdut.edu.cn
RI zhang, shijie/HGF-0836-2022; Zhu, Shijie/HTS-2152-2023
OI Xing, Fei/0000-0001-8184-1343; Li, Zongwen/0000-0002-8700-5685
CR Adeel M, 2018, INT J BIOL MACROMOL, V120, P1430, DOI 10.1016/j.ijbiomac.2018.09.144
   Ahmad H, 2018, COMPOS PART B-ENG, V145, P270, DOI 10.1016/j.compositesb.2018.02.006
   Ambrosi A, 2010, CHEM-EUR J, V16, P10946, DOI 10.1002/chem.201001584
   Amendola V, 2017, J PHYS-CONDENS MAT, V29, DOI 10.1088/1361-648X/aa60f3
   Amini H, 2014, LAB CHIP, V14, P2739, DOI 10.1039/c4lc00128a
   Bougas L, 2018, SCI REP-UK, V8, DOI 10.1038/s41598-018-21802-2
   Bouilly D., 2019, P 235 ECS M DALL TX
   Campana O, 2018, SENSOR ACTUAT B-CHEM, V257, P692, DOI 10.1016/j.snb.2017.11.002
   Cate DM, 2015, ANAL CHEM, V87, P19, DOI 10.1021/ac503968p
   Chan CY, 2017, SENSOR ACTUAT B-CHEM, V251, P927, DOI 10.1016/j.snb.2017.05.147
   Chen WF, 2010, J PHYS CHEM C, V114, P19885, DOI 10.1021/jp107131v
   Chen Y, 2015, CHEM SOC REV, V44, P2681, DOI 10.1039/c4cs00300d
   Cheng C, 2017, CHEM REV, V117, P1826, DOI 10.1021/acs.chemrev.6b00520
   Compton OC, 2010, SMALL, V6, P711, DOI 10.1002/smll.200901934
   Damiati S, 2018, GENES-BASEL, V9, DOI 10.3390/genes9020103
   Dong RH, 2019, ADV MATER, V31, DOI 10.1002/adma.201805033
   DOUGHERTY DA, 1990, SCIENCE, V250, P1558, DOI 10.1126/science.2274786
   Dutse SW, 2011, SENSORS-BASEL, V11, P5754, DOI 10.3390/s110605754
   Ferrari AC, 2015, NANOSCALE, V7, P4598, DOI 10.1039/c4nr01600a
   Fornell A, 2020, MICROMACHINES-BASEL, V11, DOI 10.3390/mi11020113
   Georgakilas V, 2012, CHEM REV, V112, P6156, DOI 10.1021/cr3000412
   Georgakilas V, 2010, CHEM COMMUN, V46, P1766, DOI 10.1039/b922081j
   Geronimo I, 2010, J CHEM THEORY COMPUT, V6, P1931, DOI 10.1021/ct100182u
   Guo CX, 2016, ADV FUNCT MATER, V26, P8824, DOI 10.1002/adfm.201602697
   Hasanzadeh M, 2016, MAT SCI ENG C-MATER, V68, P482, DOI 10.1016/j.msec.2016.06.023
   Hou X, 2017, NAT REV MATER, V2, DOI 10.1038/natrevmats.2017.16
   Islam S, 2019, SCI REP-UK, V9, DOI 10.1038/s41598-018-36746-w
   Jiang K, 2021, CERAM INT, V47, P1447, DOI 10.1016/j.ceramint.2020.09.253
   Jijie R, 2018, SENSOR ACTUAT B-CHEM, V260, P255, DOI 10.1016/j.snb.2017.12.169
   Jinghui Z., 2019, P IOP C SER MAT SCI, P012026
   Karimi P., 2015, PHYS THEOR CHEM, V11, P187
   Kecili R, 2019, TRAC-TREND ANAL CHEM, V110, P259, DOI 10.1016/j.trac.2018.11.012
   Kergoat L, 2012, ANAL BIOANAL CHEM, V402, P1813, DOI 10.1007/s00216-011-5363-y
   Kim HG, 2002, ORG LETT, V4, P3971, DOI 10.1021/ol0268541
   Kuila T, 2011, BIOSENS BIOELECTRON, V26, P4637, DOI 10.1016/j.bios.2011.05.039
   Kurihara K, 2020, JPN J APPL PHYS, V59, DOI 10.35848/1347-4065/ab78ea
   Lee J, 2016, ADV DRUG DELIVER REV, V105, P275, DOI 10.1016/j.addr.2016.06.001
   Lee JY, 2009, NATURE, V460, P498, DOI 10.1038/nature08173
   Lee XJ, 2019, J TAIWAN INST CHEM E, V98, P163, DOI 10.1016/j.jtice.2018.10.028
   Li T., 2017, OUTLOOK CHALLENGES N, P299
   Li XS, 2016, ADV MATER, V28, P6247, DOI 10.1002/adma.201504760
   Li ZW, 2019, INT J MOL SCI, V20, DOI 10.3390/ijms20102461
   Liu SH, 2018, ACS APPL MATER INTER, V10, P23522, DOI 10.1021/acsami.8b04260
   Liu XY, 2013, J MATER CHEM B, V1, P3136, DOI 10.1039/c3tb20081g
   Liu XL, 2020, SLAS TECHNOL, V25, P151, DOI 10.1177/2472630319870126
   Liu YX, 2012, CHEM SOC REV, V41, P2283, DOI 10.1039/c1cs15270j
   Loo AH, 2012, NANOSCALE, V4, P921, DOI 10.1039/c2nr11492e
   Ma JP, 2017, LAB CHIP, V17, P209, DOI 10.1039/c6lc01049k
   Maki S, 2018, FRONT ENERGY, V12, P426, DOI 10.1007/s11708-018-0560-4
   Mao S, 2017, CHEM SOC REV, V46, P6872, DOI 10.1039/c6cs00827e
   March G, 2015, BIOSENSORS-BASEL, V5, P241, DOI 10.3390/bios5020241
   Materon EM, 2019, MICRO NANO TECHNOL, P321, DOI 10.1016/B978-0-12-815394-9.00013-3
   Meng Z, 2019, CHEM REV, V119, P478, DOI 10.1021/acs.chemrev.8b00311
   Mostafalu P, 2016, MICROSYST NANOENG, V2, DOI 10.1038/micronano.2016.39
   Nge PN, 2013, CHEM REV, V113, P2550, DOI 10.1021/cr300337x
   Olmos CM, 2020, RSC ADV, V10, P4071, DOI 10.1039/c9ra07955f
   Pantarotto D, 2004, MINI-REV MED CHEM, V4, P805
   Puigmarti-Luis J, 2014, CHEM SOC REV, V43, P2253, DOI 10.1039/c3cs60372e
   Qiu M, 2018, CHEM SOC REV, V47, P5588, DOI 10.1039/c8cs00342d
   Ranjan R, 2017, BIOSENS BIOELECTRON, V87, P918, DOI 10.1016/j.bios.2016.09.061
   Reina G, 2017, CHEM SOC REV, V46, P4400, DOI 10.1039/c7cs00363c
   Ren KN, 2013, ACCOUNTS CHEM RES, V46, P2396, DOI 10.1021/ar300314s
   Richard C, 2020, LAB CHIP, V20, P2044, DOI 10.1039/c9lc01184f
   Riley KE, 2010, CHEM REV, V110, P5023, DOI 10.1021/cr1000173
   Sainsbury T, 2012, J AM CHEM SOC, V134, P18758, DOI 10.1021/ja3080665
   Santangelo MF, 2019, SENSOR ACTUAT B-CHEM, V288, P425, DOI 10.1016/j.snb.2019.03.021
   Sengupta J, 2019, TRAC-TREND ANAL CHEM, V114, P326, DOI 10.1016/j.trac.2019.03.015
   Shen Y, 2015, ENVIRON SCI TECHNOL, V49, P67, DOI 10.1021/es504421y
   Shi G, 2018, ADV FUNCT MATER, V28, DOI 10.1002/adfm.201706705
   Shuai CJ, 2019, COMPOS PART B-ENG, V162, P611, DOI 10.1016/j.compositesb.2019.01.031
   Sinclair RC, 2019, PHYS CHEM CHEM PHYS, V21, P5716, DOI 10.1039/c8cp07796g
   Singh C, 2018, SENSOR ACTUAT B-CHEM, V255, P2495, DOI 10.1016/j.snb.2017.09.054
   Singh C, 2016, ACS SUSTAIN CHEM ENG, V4, P871, DOI 10.1021/acssuschemeng.5b00923
   Singh N, 2020, LAB CHIP, V20, P760, DOI 10.1039/c9lc00751b
   Singh RK, 2016, RSC ADV, V6, P64993, DOI 10.1039/c6ra07626b
   Singh R, 2017, SCI REP-UK, V7, DOI 10.1038/srep42771
   Singh SB, 2018, CHEMISTRYSELECT, V3, P9533, DOI 10.1002/slct.201802211
   Su TY, 2019, MICROSYST TECHNOL, V25, P4399, DOI 10.1007/s00542-019-04516-x
   Syama S, 2016, INT J BIOL MACROMOL, V86, P546, DOI 10.1016/j.ijbiomac.2016.01.116
   Syu YC, 2018, ECS J SOLID STATE SC, V7, pQ3196, DOI 10.1149/2.0291807jss
   Tai LX, 2018, NANO-MICRO LETT, V10, DOI 10.1007/s40820-017-0173-1
   Wang CX, 2020, J MATER SCI TECHNOL, V46, P156, DOI 10.1016/j.jmst.2019.11.034
   Wang L, 2020, SPECTROCHIM ACTA A, V235, DOI 10.1016/j.saa.2020.118262
   Wang T, 2018, MICROMACHINES-BASEL, V9, DOI 10.3390/mi9060269
   Wang Y, 2009, APPL PHYS LETT, V95, DOI 10.1063/1.3204698
   Wang Z, 2019, NAT COMMUN, V10, DOI [10.1038/s41467-019-09573-4, 10.1038/s41467-019-11578-y]
   Wei DC, 2010, ADV MATER, V22, P3225, DOI 10.1002/adma.200904144
   Wei Q, 2010, BIOSENS BIOELECTRON, V26, P723, DOI 10.1016/j.bios.2010.06.052
   Wei ZH, 2018, SENSORS-BASEL, V18, DOI 10.3390/s18114005
   Wibowo K., 2017, P J PHYS C SERIES, P012063
   Wong ELS, 2007, ELECTROCHEM COMMUN, V9, P845, DOI 10.1016/j.elecom.2006.11.018
   Wongkaew N, 2019, CHEM REV, V119, P120, DOI 10.1021/acs.chemrev.8b00172
   Wu TG, 2020, OPT EXPRESS, V28, P16594, DOI 10.1364/OE.392993
   Xin W, 2019, FRONT CHEM, V7, DOI 10.3389/fchem.2019.00395
   Xin X, 2019, ACS APPL MATER INTER, V11, P17629, DOI 10.1021/acsami.9b01137
   Xing F, 2012, SCI REP-UK, V2, DOI 10.1038/srep00908
   Xu DD, 2018, BIOSENS BIOELECTRON, V110, P78, DOI 10.1016/j.bios.2018.03.018
   Yan F, 2014, ADV HEALTHC MATER, V3, P313, DOI 10.1002/adhm.201300221
   Yang QY, 2019, ACS OMEGA, V4, P5165, DOI 10.1021/acsomega.8b02538
   Yang TT, 2017, MAT SCI ENG R, V115, P1, DOI 10.1016/j.mser.2017.02.001
   Yang YY, 2017, ANAL CHEM, V89, P71, DOI 10.1021/acs.analchem.6b04581
   Yu HT, 2016, SCI REP-UK, V6, DOI 10.1038/srep36143
   Yu XQ, 2017, BIOSENS BIOELECTRON, V89, P72, DOI 10.1016/j.bios.2016.01.081
   Yu Y, 2019, ANAL CHEM, V91, P10679, DOI 10.1021/acs.analchem.9b01950
   Zamani FG, 2019, TRAC-TREND ANAL CHEM, V118, P264, DOI 10.1016/j.trac.2019.05.031
   Zhang J, 2012, J MATER CHEM, V22, P18283, DOI [10.1039/c2jm33881e, 10.1039/c2jm33881]
   Zhang Y, 2018, CARBON, V127, P392, DOI 10.1016/j.carbon.2017.11.002
   Zhou K, 2019, ACS NANO, V13, P9595, DOI 10.1021/acsnano.9b04723
   Zhu J, 2013, CHEMCATCHEM, V5, P378, DOI 10.1002/cctc.201200471
   Zhuang W, 2020, CHEM ENG J, V394, DOI 10.1016/j.cej.2020.125038
NR 110
TC 15
Z9 15
U1 7
U2 73
PU MDPI
PI BASEL
PA ST ALBAN-ANLAGE 66, CH-4052 BASEL, SWITZERLAND
EI 2072-666X
J9 MICROMACHINES-BASEL
JI Micromachines
PD DEC
PY 2020
VL 11
IS 12
AR 1059
DI 10.3390/mi11121059
PG 25
WC Chemistry, Analytical; Nanoscience & Nanotechnology; Instruments &
   Instrumentation; Physics, Applied
WE Science Citation Index Expanded (SCI-EXPANDED)
SC Chemistry; Science & Technology - Other Topics; Instruments &
   Instrumentation; Physics
GA PK3SB
UT WOS:000602368100001
PM 33265955
OA gold, Green Published
DA 2023-06-30
ER

PT J
AU Sun, BL
   Hou, XH
   Li, D
   Gou, YQ
   Hu, FD
   Li, W
   Shi, XF
AF Sun, Bolu
   Hou, Xiaohui
   Li, Dai
   Gou, Yuqiang
   Hu, Fangdi
   Li, Wen
   Shi, Xiaofeng
TI Electrochemical Sensing and High Selective Detection of Hesperidin with
   Molecularly Imprinted Polymer Based on Ultrafine Activated Carbon
SO JOURNAL OF THE ELECTROCHEMICAL SOCIETY
LA English
DT Article
ID STRIPPING VOLTAMMETRY; SENSOR; RUTIN; BIOSENSOR; ARTHRITIS; ELECTRODE;
   UV
AB As hesperidin is a key indicator of some herbs and traditional Chinese medicine preparations, it is important to realize its sensitive, fast and high selective detection. In this work, prepared ultrafine activated carbon with high electrical conductivity was introduced as base decorated material of electrode, then with the use of self-assembly method and electro-polymerization method, the molecularly imprinted polymer was prepared on the electrode by using hesperidin as template molecular and o-aminothiophenol as functional monomer. Scanning electron microscope, cyclic voltammetry and electrochemical impedance spectroscopy were employed to characterize the morphological features and the stepwise modification of electrode, separately. The influence of pH, ratio of monomer to template, self-assembly time and so on were investigated and optimized. Under the optimized condition, the fabricated sensor exhibits a wide linear range from 85nM to 30 mu M with a low detection limit of 45nM. The decorated sensor has favorable selectivity, reproducibility and stability that could be used in real sample analysis. (c) 2019 The Electrochemical Society.
C1 [Sun, Bolu; Hou, Xiaohui; Li, Dai; Hu, Fangdi; Li, Wen] Lanzhou Univ, Sch Pharm, Lanzhou 730000, Gansu, Peoples R China.
   [Gou, Yuqiang] Lanzhou Mil Command Ctr Dis Prevent & Control, Lanzhou 730000, Gansu, Peoples R China.
   [Shi, Xiaofeng] Gansu Acad Med Sci, Lanzhou 730050, Gansu, Peoples R China.
C3 Lanzhou University
RP Hu, FD; Li, W (通讯作者)，Lanzhou Univ, Sch Pharm, Lanzhou 730000, Gansu, Peoples R China.; Shi, XF (通讯作者)，Gansu Acad Med Sci, Lanzhou 730050, Gansu, Peoples R China.
EM hufd@lzu.edu.cn; lwen@lzu.edu.cn; shixiaofeng2005@sina.com
RI Sun, Bolu/HMU-9474-2023; Shi, Xiaofeng/B-8700-2011
OI Sun, Bolu/0000-0001-8251-3659; 
FU National Natural Science Foundation of China [81972018]; National Key
   Research and Development Program of China [2018YFC1706300,
   2018YFC17063003]; Special funds for Innovation and Guidance of Gansu
   [2017ZX-02]; Science-Technology plan Project from Lanzhou Science and
   Technology Bureau [2017-RC115]; Key R&D Project of Gansu Provincial
   Science and Technology Department [17ZD2FA009]; Key Project of the
   Fundamental Research Funds for the Central Universities
   [lzujbky-2018-k13, lzujbky-2017-205]
FX The authors acknowledge the National Natural Science Foundation of
   China(81972018), the National Key Research and Development Program of
   China (2018YFC1706300, 2018YFC17063003), Special funds for Innovation
   and Guidance of Gansu (2017ZX-02), the Science-Technology plan Project
   from Lanzhou Science and Technology Bureau (2017-RC115), the Key R&D
   Project of Gansu Provincial Science and Technology Department
   (17ZD2FA009), the Key Project of the Fundamental Research Funds for the
   Central Universities (lzujbky-2018-k13, lzujbky-2017-205).
CR Abuelsaad ASA, 2013, LIFE SCI, V93, P714, DOI 10.1016/j.lfs.2013.09.019
   Ahmed MS, 2014, J ELECTROCHEM SOC, V161, pF1300, DOI 10.1149/2.1041412jes
   Ahmed YM, 2015, PHARMACOLOGY, V96, P217, DOI 10.1159/000439538
   Anirudhan TS, 2018, POLYMER, V146, P312, DOI 10.1016/j.polymer.2018.05.052
   Antunes MS, 2016, EUR J PHARMACOL, V789, P411, DOI [10.1016/j.ejphar.2016.07.042, 10.1016/j.ejphar.20]
   Azzam E. M. S., 2018, POLYM B
   Banjerdpongchai R, 2016, TUMOR BIOL, V37, P227, DOI 10.1007/s13277-015-3774-7
   Choe JE, 2016, J ELECTROCHEM SOC, V163, pB113, DOI 10.1149/2.0731514jes
   Faraji S, 2015, RENEW SUST ENERG REV, V42, P823, DOI 10.1016/j.rser.2014.10.068
   Gao Y, 2018, ANALYST, V143, P297, DOI 10.1039/c7an01706e
   Haupt K, 2003, ANAL CHEM, V75, p376A, DOI 10.1021/ac031385h
   Huang QT, 2014, BIOSENS BIOELECTRON, V52, P277, DOI 10.1016/j.bios.2013.09.003
   LAVIRON E, 1979, J ELECTROANAL CHEM, V101, P19, DOI 10.1016/S0022-0728(79)80075-3
   Lee K., 2015, J ELECTROCHEMICAL SO, V162, P1
   Li CY, 2015, BEHAV BRAIN RES, V281, P32, DOI 10.1016/j.bbr.2014.12.012
   Li JH, 2012, J HAZARD MATER, V201, P250, DOI 10.1016/j.jhazmat.2011.11.076
   [李先端 Li Xianduan], 2004, [中成药, Chinese Traditional Patent Medicine], V26, P724
   Liu WL, 2018, BIOSENS BIOELECTRON, V104, P79, DOI 10.1016/j.bios.2018.01.002
   Maduraiveeran G, 2018, BIOSENS BIOELECTRON, V103, P113, DOI 10.1016/j.bios.2017.12.031
   Rao HB, 2018, CHEM ENG J, V338, P478, DOI 10.1016/j.cej.2018.01.064
   Ratnaparkhi A, 2015, J BIOMOL STRUCT DYN, V33, P1866, DOI 10.1080/07391102.2014.975746
   Sammani MS, 2017, TALANTA, V167, P695, DOI 10.1016/j.talanta.2017.02.069
   Seo CS, 2011, ARCH PHARM RES, V34, P203, DOI 10.1007/s12272-011-0204-2
   Sims MJ, 2009, ELECTROCHIM ACTA, V54, P5030, DOI 10.1016/j.electacta.2008.10.056
   Soares MS, 2015, PHYTOCHEMISTRY, V115, P161, DOI 10.1016/j.phytochem.2015.02.011
   Sun D, 2009, MICROCHIM ACTA, V167, P35, DOI 10.1007/s00604-009-0200-0
   Umar S, 2013, RHEUMATOL INT, V33, P657, DOI 10.1007/s00296-012-2430-4
   Volikakis GJ, 2000, TALANTA, V51, P775, DOI 10.1016/S0039-9140(99)00352-5
   Wang W, 2006, ELECTROPHORESIS, V27, P4174, DOI 10.1002/elps.200600159
   Wang ZJ, 2011, BIOSENS BIOELECTRON, V26, P3881, DOI 10.1016/j.bios.2011.03.002
   Xia RM, 2018, LIFE SCI, V201, P111, DOI 10.1016/j.lfs.2018.03.046
   Zhou CL, 2009, ELECTROANAL, V21, P853, DOI 10.1002/elan.200804480
   Zoulis NE, 1996, ANAL CHIM ACTA, V320, P255, DOI 10.1016/0003-2670(95)00536-6
NR 33
TC 15
Z9 15
U1 5
U2 48
PU ELECTROCHEMICAL SOC INC
PI PENNINGTON
PA 65 SOUTH MAIN STREET, PENNINGTON, NJ 08534 USA
SN 0013-4651
EI 1945-7111
J9 J ELECTROCHEM SOC
JI J. Electrochem. Soc.
PD NOV 19
PY 2019
VL 166
IS 15
BP B1644
EP B1652
DI 10.1149/2.1141915jes
PG 9
WC Electrochemistry; Materials Science, Coatings & Films
WE Science Citation Index Expanded (SCI-EXPANDED)
SC Electrochemistry; Materials Science
GA JR4UE
UT WOS:000499621100001
DA 2023-06-30
ER

PT J
AU Parvizi-Fard, G
   Alipour, E
   Sefidi, PY
   Sabzi, RE
AF Parvizi-Fard, Golnaz
   Alipour, Esmaeel
   Sefidi, Pariya Yardani
   Sabzi, Reza Emamali
TI Pretreated Pencil Graphite Electrode as a Versatile Platform for Easy
   Measurement of Diclofenac Sodium in a Number of Biological and
   Pharmaceutical Samples
SO JOURNAL OF THE CHINESE CHEMICAL SOCIETY
LA English
DT Article
DE Pretreated pencil graphite electrode; Electrochemical pretreatment;
   Diclofenac sodium; Sensor; Biological and pharmaceutical samples
ID HUMAN INTERLEUKINE-2 GENE; URIC-ACID; SPECTROPHOTOMETRIC DETERMINATION;
   QUANTITATIVE-DETERMINATION; VOLTAMMETRIC DETERMINATION; ASCORBIC-ACID;
   DNA; FORMULATIONS; DISCRIMINATION; BIOSENSOR
AB A pretreated pencil graphite electrode (PPGE) as an electrochemical sensor was developed and applied to measure diclofenac sodium (DIC). The effects of both potentiostatic and potentiodynamic strategies in the electrochemical pretreatment and performance of the electrode were studied, and it was concluded that the former offers better analytical sensitivity for electroanalytical purposes. PPGE displayed good electrocatalytic activity in comparison to nonpretreated PGE (NPGE). Differential pulse voltammetry (DPV) was used to determine DIC. Therefore, a calibration graph was plotted between the variation of anodic peak currents and the DIC concentration, which was found to be linear in the range 0.23-12.95 mol/L with the detection limit (S/N = 3) of 0.12 mol/L. PPGE was utilized to determine DIC in real samples such as biological and pharmaceutical ones, and the good recovery values obtained demonstrated the high accuracy of the modified electrode.
C1 [Parvizi-Fard, Golnaz; Alipour, Esmaeel] Univ Tabriz, Dept Analyt Chem, Fac Chem, Tabriz, Iran.
   [Parvizi-Fard, Golnaz; Sabzi, Reza Emamali] Urmia Univ, Dept Analyt Chem, Fac Chem, Orumiyeh, Iran.
   [Sefidi, Pariya Yardani] Univ Tabriz, Dept Phys Chem, Fac Chem, Tabriz, Iran.
C3 University of Tabriz; Urmia University; University of Tabriz
RP Alipour, E (通讯作者)，Univ Tabriz, Dept Analyt Chem, Fac Chem, Tabriz, Iran.
EM i-alipour@tabrizu.ac.ir
RI Alipour, Esmaeel/ABG-2361-2020
OI Alipour, Esmaeel/0000-0002-1574-9386; Yardani Sefidi,
   Pariya/0000-0002-7843-0030
FU Tabriz University
FX Financial support from Tabriz University is gratefully acknowledged.
CR Aguera A, 2006, J CHROMATOGR A, V1133, P287, DOI 10.1016/j.chroma.2006.08.017
   Alipour E, 2016, J SOLID STATE ELECTR, V20, P1645, DOI 10.1007/s10008-016-3168-9
   Alipour E, 2015, J CHIN CHEM SOC-TAIP, V62, P461, DOI 10.1002/jccs.201400391
   Alipour E, 2013, ELECTROCHIM ACTA, V91, P36, DOI 10.1016/j.electacta.2012.12.079
   Alipour E, 2012, ANAL METHODS-UK, V4, P2288, DOI 10.1039/c2ay25463h
   Alipour E, 2012, ANAL METHODS-UK, V4, P2962, DOI 10.1039/c2ay25455g
   Alipour E, 2011, ELECTROCHIM ACTA, V56, P1925, DOI 10.1016/j.electacta.2010.11.092
   Bakkali A, 1999, J CHROMATOGR B, V729, P139, DOI 10.1016/S0378-4347(99)00143-7
   BARD AJ, 1980, ELECTROCHEMICAL METH
   BOTELLO JC, 1995, TALANTA, V42, P105, DOI 10.1016/0039-9140(94)00224-G
   BRIGDEN ML, 1992, CLIN CHEM, V38, P426
   Dehghanzade M, 2016, ANAL METHODS-UK, V8, P1995, DOI 10.1039/c6ay00098c
   ENGSTROM RC, 1982, ANAL CHEM, V54, P2310, DOI 10.1021/ac00250a038
   Ensafi AA, 2013, IONICS, V19, P137, DOI 10.1007/s11581-012-0705-0
   Fard GP, 2016, ANAL METHODS-UK, V8, P3966, DOI 10.1039/c6ay00441e
   GERHARDT G, 1982, ANAL CHEM, V54, P2618, DOI 10.1021/ac00251a054
   Ghasemi J, 2005, J CHIN CHEM SOC-TAIP, V52, P1049, DOI 10.1002/jccs.200500148
   Gimenes DT, 2011, ELECTROANAL, V23, P2521, DOI 10.1002/elan.201100126
   Hassan SSM, 2005, J PHARMACEUT BIOMED, V39, P315, DOI 10.1016/j.jpba.2005.03.027
   Hejazi MS, 2007, TALANTA, V71, P1734, DOI 10.1016/j.talanta.2006.08.010
   Hejazi MS, 2008, BIOSENS BIOELECTRON, V23, P1588, DOI 10.1016/j.bios.2008.01.021
   Kashefi-Kheyrabadi L, 2012, BIOSENS BIOELECTRON, V33, P184, DOI 10.1016/j.bios.2011.12.050
   Krzek J, 2002, J PHARMACEUT BIOMED, V28, P227, DOI 10.1016/S0731-7085(01)00622-7
   Kuhlmann O, 1998, J PHARMACEUT BIOMED, V17, P1351, DOI 10.1016/S0731-7085(98)00009-0
   Lala LG, 2002, J PHARMACEUT BIOMED, V29, P539, DOI 10.1016/S0731-7085(02)00131-0
   LaxmanKole P., 2011, TALANTA, V85, P1948
   Mazurek S, 2006, J PHARMACEUT BIOMED, V40, P1235, DOI 10.1016/j.jpba.2005.09.019
   Mazurek S, 2008, J PHARMACEUT BIOMED, V48, P814, DOI 10.1016/j.jpba.2008.08.013
   Mokhtari A, 2012, SENSOR ACTUAT B-CHEM, V169, P96, DOI 10.1016/j.snb.2012.03.059
   Oghli AH, 2015, RSC ADV, V5, P9674, DOI 10.1039/c4ra11399c
   PACHLA LA, 1987, J ASSOC OFF ANA CHEM, V70, P1
   Poumaghi-Azar MH, 2006, ANAL CHIM ACTA, V570, P144, DOI 10.1016/j.aca.2006.04.067
   Pournaghi-Azar MH, 2007, ELECTROANAL, V19, P466, DOI 10.1002/elan.200603746
   Pournaghi-Azar MH, 2008, BIOSENS BIOELECTRON, V24, P524, DOI 10.1016/j.bios.2008.05.008
   Rodriguez J. A., 2008, J FLOW INJECTION ANA, V25, P39
   Roskar R, 2003, J CHROMATOGR B, V788, P57, DOI 10.1016/S1570-0232(02)01015-2
   Sabzi RE, 2008, J IRAN CHEM SOC, V5, P476, DOI 10.1007/BF03246005
   Sarhangzadeh K, 2013, J APPL ELECTROCHEM, V43, P1217, DOI 10.1007/s10800-013-0609-3
   Sena MM, 2004, J PHARMACEUT BIOMED, V36, P743, DOI 10.1016/j.jpba.2004.08.001
   Sparidans RW, 2008, J CHROMATOGR B, V872, P77, DOI 10.1016/j.jchromb.2008.07.012
   Thiagarajan S, 2012, INT J ELECTROCHEM SC, V7, P2109
   TODD PA, 1988, DRUGS, V35, P244, DOI 10.2165/00003495-198835030-00004
   Tubino M, 2005, J AOAC INT, V88, P1684
NR 43
TC 7
Z9 8
U1 0
U2 14
PU WILEY-V C H VERLAG GMBH
PI WEINHEIM
PA POSTFACH 101161, 69451 WEINHEIM, GERMANY
SN 0009-4536
EI 2192-6549
J9 J CHIN CHEM SOC-TAIP
JI J. Chin. Chem. Soc.
PD APR
PY 2018
VL 65
IS 4
BP 472
EP 484
DI 10.1002/jccs.201700258
PG 13
WC Chemistry, Multidisciplinary
WE Science Citation Index Expanded (SCI-EXPANDED)
SC Chemistry
GA GD0HF
UT WOS:000430181100012
DA 2023-06-30
ER

PT J
AU Zhang, N
   Zhang, KY
   Zhang, L
   Wang, HY
   Shi, HW
   Wang, C
AF Zhang, Na
   Zhang, Keying
   Zhang, Li
   Wang, Hongyan
   Shi, Hongwei
   Wang, Cong
TI A label-free electrochemical DNA sensor based on ZrO2/poly(thionine)/CNT
   modified electrode and its application for detecting CaMV35S transgene
   gene sequence
SO ANALYTICAL METHODS
LA English
DT Article
ID HYBRIDIZATION DETECTION; CARBON; BIOSENSOR; FILMS; POLY(THIONINE);
   NANOPARTICLE; NANOTUBES; ZIRCONIA; POLYMER; PROBES
AB A label-free electrochemical sensor for detecting the CaMV35S transgene gene sequence was reported based on a ZrO2/poly(thionine)/multiwalled carbon nanotubes modified glassy carbon electrode (ZrO2/PTH/MWCNTs/GCE). Probe oligonucleotides (p-ssDNA) were immobilized on the ZrO2 thin films via the strong affinity between the phosphate groups and ZrO2. Differential pulse voltammetry (DPV) was used to monitor DNA hybridization. Upon hybridization electrochemical signal changes were generated at the PTH-solution interface. Compared with noncomplementary target ssDNA, an obvious decrease in the peak current was observed upon p-ssDNA hybridization with complementary target ssDNA. The sensor exhibited an excellent selectivity for distinguishing three-mismatched with complementary target ssDNA and a high sensitivity for detecting complementary target ssDNA with the detection limit of 0.34 pM (S/N = 3). In addition, the sensor showed an excellent reproducibility and stability, and applied to determine the CaMV35S transgene gene sequence in samples with satisfactory results.
C1 [Zhang, Keying; Zhang, Li; Wang, Hongyan; Shi, Hongwei; Wang, Cong] Suzhou Univ, Anhui Key Lab Spin Elect & Nanomat, Dept Chem & Chem Engn, Suzhou 234000, Anhui, Peoples R China.
   [Zhang, Na] Suzhou Univ, Dept Phys Educ, Suzhou 234000, Anhui, Peoples R China.
C3 Suzhou University; Suzhou University
RP Zhang, KY (通讯作者)，Suzhou Univ, Anhui Key Lab Spin Elect & Nanomat, Dept Chem & Chem Engn, Suzhou 234000, Anhui, Peoples R China.
EM zhangky1983@163.com
RI hongyan, wang/GWQ-6360-2022; zhang, ke/AAH-8217-2019
FU Natural Science Research Project of Education Department of Anhui
   Province [KJ2012Z399]; Natural Science Foundation of Anhui Province
   [1208085QB33, 1408085MB40, 1408085QB41]; National Nature Science
   Foundation of China [21271136]; Natural Science Research Key Project of
   Education Department of Anhui Province [KJ2012A267]; Opening Project of
   Anhui Key Laboratory of Spin Electron and Nanomaterials (Cultivating
   Base) [2014YKF52]; Suzhou University Cultivate Outstanding Talent
   [2014XQNRL005]
FX This project was supported by the Natural Science Research Project of
   Education Department of Anhui Province (no. KJ2012Z399); the Natural
   Science Foundation of Anhui Province (no. 1208085QB33; 1408085MB40;
   1408085QB41); the National Nature Science Foundation of China (no.
   21271136); the Natural Science Research Key Project of Education
   Department of Anhui Province (KJ2012A267); the Opening Project of Anhui
   Key Laboratory of Spin Electron and Nanomaterials (Cultivating Base)
   (2014YKF52); the funded project of Suzhou University Cultivate
   Outstanding Talent (2014XQNRL005).
CR Benoit V, 2001, ANAL CHEM, V73, P2412, DOI 10.1021/ac000946r
   Cai H, 2003, ANAL BIOANAL CHEM, V375, P287, DOI 10.1007/s00216-002-1652-9
   Carolina T. A., 2013, ANAL BIOANAL CHEM, V405, P3813
   Dong X, 2013, MICROCHIM ACTA, V180, P101, DOI 10.1007/s00604-012-0900-8
   Fang MM, 1997, J AM CHEM SOC, V119, P12184, DOI 10.1021/ja972569e
   Fu XH, 2008, BIOPROC BIOSYST ENG, V31, P69, DOI 10.1007/s00449-007-0147-7
   Gao Q, 2003, BIOSENS BIOELECTRON, V19, P277, DOI 10.1016/S0956-5663(03)00212-4
   IIJIMA S, 1991, NATURE, V354, P56, DOI 10.1038/354056a0
   Jilbert AR, 2000, METH MOL B, V123, P177
   Keighley SD, 2008, BIOSENS BIOELECTRON, V24, P906, DOI 10.1016/j.bios.2008.07.041
   Li XM, 2008, ANAL CHIM ACTA, V622, P104, DOI 10.1016/j.aca.2008.05.044
   Lo PH, 2008, COLLOID SURFACE B, V66, P266, DOI 10.1016/j.colsurfb.2008.07.003
   Peng H, 2005, BIOSENS BIOELECTRON, V20, P1821, DOI 10.1016/j.bios.2004.07.013
   Reisberg S, 2008, TALANTA, V76, P206, DOI 10.1016/j.talanta.2008.02.044
   Song Y, 2012, J SOLID STATE ELECTR, V16, P689, DOI 10.1007/s10008-011-1419-3
   Walter A, 2013, ANAL BIOANAL CHEM, V405, P3907, DOI 10.1007/s00216-013-6815-3
   Wang J, 2003, ANAL CHIM ACTA, V500, P247, DOI 10.1016/S0003-2670(03)00725-6
   Xu Y, 2004, ELECTROANAL, V16, P150, DOI 10.1002/elan.200302923
   Yang J, 2007, ANAL BIOANAL CHEM, V389, P913, DOI 10.1007/s00216-007-1450-5
   Yang R, 1999, ELECTROCHIM ACTA, V44, P1585, DOI 10.1016/S0013-4686(98)00283-7
   Yang XH, 2007, BIOSENS BIOELECTRON, V22, P1106, DOI 10.1016/j.bios.2006.04.004
   Yang YC, 2014, ACS APPL MATER INTER, V6, P7579, DOI 10.1021/am500912m
   Yang YH, 2007, ANAL CHIM ACTA, V584, P268, DOI 10.1016/j.aca.2006.11.055
   Zhang KY, 2010, ELECTROANAL, V22, P673, DOI 10.1002/elan.200900453
   Zhang QR, 2011, MICROCHIM ACTA, V173, P347, DOI 10.1007/s00604-011-0558-7
   Zhang W, 2008, APPL SURF SCI, V254, P4750, DOI 10.1016/j.apsusc.2008.01.102
   Zhang YZ, 2012, MICROCHIM ACTA, V176, P463, DOI 10.1007/s00604-011-0742-9
   Zhang YZ, 2009, ANAL BIOCHEM, V387, P13, DOI 10.1016/j.ab.2008.10.043
   Zhu NN, 2004, ANAL CHIM ACTA, V510, P163, DOI 10.1016/j.aca.2004.01.017
NR 29
TC 11
Z9 11
U1 1
U2 53
PU ROYAL SOC CHEMISTRY
PI CAMBRIDGE
PA THOMAS GRAHAM HOUSE, SCIENCE PARK, MILTON RD, CAMBRIDGE CB4 0WF, CAMBS,
   ENGLAND
SN 1759-9660
EI 1759-9679
J9 ANAL METHODS-UK
JI Anal. Methods
PY 2015
VL 7
IS 7
BP 3164
EP 3168
DI 10.1039/c5ay00384a
PG 5
WC Chemistry, Analytical; Food Science & Technology; Spectroscopy
WE Science Citation Index Expanded (SCI-EXPANDED)
SC Chemistry; Food Science & Technology; Spectroscopy
GA CE6FB
UT WOS:000351931000034
DA 2023-06-30
ER

PT J
AU Yang, GH
   Zhou, YH
   Wu, JJ
   Cao, JT
   Li, LL
   Liu, HY
   Zhu, JJ
AF Yang, Guo-Hai
   Zhou, Yu-Hui
   Wu, Jia-Jun
   Cao, Jun-Tao
   Li, Ling-Ling
   Liu, Hong-Ying
   Zhu, Jun-Jie
TI Microwave-assisted synthesis of nitrogen and boron co-doped graphene and
   its application for enhanced electrochemical detection of hydrogen
   peroxide
SO RSC ADVANCES
LA English
DT Article
ID CARBON NANOTUBES; OXYGEN REDUCTION; CELL-GROWTH; ELECTROCATALYST; OXIDE;
   NANOPARTICLES; NANOSHEETS; SULFUR; FACILE
AB A microwave-assisted strategy was developed for the synthesis of nitrogen and boron co-doped graphene (NB-G) with a hierarchical framework, and the NB-G was characterized by transmission electronmicroscopy, scanning electron microscopy, X-ray photoelectron spectroscopy and Raman spectroscopy. The resultant NB-G network provided multidimensional electron transport pathways, and was used in the electrocatalytic reduction for hydrogen peroxide (H2O2) sensing, exhibiting an excellent response and stability. The NB-G modified electrochemical sensor showed a linear range from 0.5 mu M to 5 mM with a detection limit of 0.05 mu M at a signal-to-noise ratio of 3. This high performance was attributed to both the beneficial structure of NB-G and synergetic effects arising from the co-doping of N and B in graphene. The proposed biosensor was also used to achieve real-time quantitative detection of H2O2 from living cells at the nanomolar level, which exhibited excellent electrochemical activity.
C1 [Yang, Guo-Hai; Zhou, Yu-Hui; Wu, Jia-Jun; Cao, Jun-Tao; Li, Ling-Ling; Liu, Hong-Ying; Zhu, Jun-Jie] Nanjing Univ, Sch Chem & Chem Engn, State Key Lab Analyt Chem Life Sci, Nanjing 210093, Jiangsu, Peoples R China.
C3 Nanjing University
RP Zhu, JJ (通讯作者)，Nanjing Univ, Sch Chem & Chem Engn, State Key Lab Analyt Chem Life Sci, Nanjing 210093, Jiangsu, Peoples R China.
EM jjzhu@nju.edu.cn
RI yang, guohai/M-3169-2014; Wu, JiaJun/GQH-7885-2022; liu,
   hongying/I-1593-2013
FU National Basic Research Program of China [2011CB933502]; Doctoral
   Program of the Ministry of Education [20100091110023]; National Natural
   Science Foundation of China [21121091]
FX This work was financially supported by the National Basic Research
   Program (2011CB933502) of China, the Doctoral Program of the Ministry of
   Education (20100091110023) and the National Natural Science Foundation
   of China (21121091).
CR Amatore C, 2008, CHEM REV, V108, P2585, DOI 10.1021/cr068062g
   [Anonymous], 1989, FREE RADICAL BIO MED
   Arnold RS, 2001, P NATL ACAD SCI USA, V98, P5550, DOI 10.1073/pnas.101505898
   Biel B, 2009, PHYS REV LETT, V102, DOI 10.1103/PhysRevLett.102.096803
   Cao XH, 2013, SMALL, V9, P1703, DOI 10.1002/smll.201200683
   Choi CH, 2012, ACS NANO, V6, P7084, DOI 10.1021/nn3021234
   Ci L, 2010, NAT MATER, V9, P430, DOI [10.1038/nmat2711, 10.1038/NMAT2711]
   Deng CY, 2008, BIOSENS BIOELECTRON, V23, P1272, DOI 10.1016/j.bios.2007.11.009
   Dickinson BC, 2008, J AM CHEM SOC, V130, P9638, DOI 10.1021/ja802355u
   DiMauro S, 2008, ANNU REV NEUROSCI, V31, P91, DOI 10.1146/annurev.neuro.30.051606.094302
   Ekimov EA, 2004, NATURE, V428, P542, DOI 10.1038/nature02449
   Goran JM, 2011, ANAL CHEM, V83, P8123, DOI 10.1021/ac2016272
   Guo CX, 2010, ADV MATER, V22, P5164, DOI 10.1002/adma.201001699
   Han J, 2013, ACS NANO, V7, P19, DOI 10.1021/nn3034309
   Huang CC, 2012, ENERG ENVIRON SCI, V5, P8848, DOI 10.1039/c2ee22238h
   Huang SF, 2009, PHYS REV B, V80, DOI 10.1103/PhysRevB.80.235410
   Huang X, 2011, SMALL, V7, P1876, DOI 10.1002/smll.201002009
   Jeong HM, 2011, NANO LETT, V11, P2472, DOI 10.1021/nl2009058
   Jin H, 2010, NAT NANOTECHNOL, V5, P302, DOI [10.1038/nnano.2010.24, 10.1038/NNANO.2010.24]
   Jin Z, 2011, ACS NANO, V5, P4112, DOI 10.1021/nn200766e
   Kudin KN, 2008, NANO LETT, V8, P36, DOI 10.1021/nl071822y
   Leed MGD, 2011, J INORG BIOCHEM, V105, P1161, DOI 10.1016/j.jinorgbio.2011.05.023
   Li D, 2008, NAT NANOTECHNOL, V3, P101, DOI 10.1038/nnano.2007.451
   Liang J, 2012, ANGEW CHEM INT EDIT, V51, P11496, DOI 10.1002/anie.201206720
   Lim CK, 2010, ADV FUNCT MATER, V20, P2644, DOI 10.1002/adfm.201000780
   Lin TW, 2012, SMALL, V8, P1384, DOI 10.1002/smll.201101927
   Loh KP, 2010, NAT CHEM, V2, P1015, DOI 10.1038/NCHEM.907
   Lv ZZ, 2013, NANOSCALE, V5, P663, DOI 10.1039/c2nr33395c
   Mohanty N, 2010, SMALL, V6, P226, DOI 10.1002/smll.200901505
   Nardecchia S, 2013, CHEM SOC REV, V42, P794, DOI 10.1039/c2cs35353a
   Novoselov KS, 2004, SCIENCE, V306, P666, DOI 10.1126/science.1102896
   O'Neill RD, 2008, TRAC-TREND ANAL CHEM, V27, P78, DOI 10.1016/j.trac.2007.11.008
   Panchokarla LS, 2009, ADV MATER, V21, P4726, DOI 10.1002/adma.200901285
   Pumera M, 2010, CHEM SOC REV, V39, P4146, DOI 10.1039/c002690p
   Qian HF, 2006, J PHYS CHEM B, V110, P9034, DOI 10.1021/jp0539324
   Song YJ, 2011, ADV MATER, V23, P4215, DOI 10.1002/adma.201101853
   Sun XL, 2013, ADV MATER, V25, P132, DOI 10.1002/adma.201203218
   Sun XL, 2012, NANO LETT, V12, P4859, DOI 10.1021/nl302358e
   Tang YF, 2009, J AM CHEM SOC, V131, P13200, DOI 10.1021/ja904595t
   Vinayan BP, 2012, ADV FUNCT MATER, V22, P3519, DOI 10.1002/adfm.201102544
   Wang HB, 2012, ACS CATAL, V2, P781, DOI 10.1021/cs200652y
   Wang SY, 2012, ANGEW CHEM INT EDIT, V51, P4209, DOI 10.1002/anie.201109257
   Wang XR, 2009, SCIENCE, V324, P768, DOI 10.1126/science.1170335
   Wang Y, 2010, ACS NANO, V4, P1790, DOI 10.1021/nn100315s
   Wu P, 2011, CHEM COMMUN, V47, P11327, DOI 10.1039/c1cc14419g
   Wu ZS, 2012, ADV MATER, V24, P5130, DOI 10.1002/adma.201201948
   Wu ZS, 2011, ACS NANO, V5, P5463, DOI 10.1021/nn2006249
   Xiao F, 2012, ADV FUNCT MATER, V22, P2487, DOI 10.1002/adfm.201200191
   Yang LJ, 2011, ANGEW CHEM INT EDIT, V50, P7132, DOI 10.1002/anie.201101287
   Yang XX, 2011, J AM CHEM SOC, V133, P13216, DOI 10.1021/ja202234z
   Yang Z, 2012, ACS NANO, V6, P205, DOI 10.1021/nn203393d
   Zeng QO, 2010, ADV FUNCT MATER, V20, P3366, DOI 10.1002/adfm.201000540
   Zhang JL, 2010, CHEM COMMUN, V46, P1112, DOI 10.1039/b917705a
   Zhang YB, 2005, NATURE, V438, P201, DOI 10.1038/nature04235
   Zhao Y, 2012, ANGEW CHEM INT EDIT, V51, P11371, DOI 10.1002/anie.201206554
   Zheng Y, 2013, ANGEW CHEM INT EDIT, V52, P3110, DOI 10.1002/anie.201209548
   Zhu YW, 2011, SCIENCE, V332, P1537, DOI 10.1126/science.1200770
NR 57
TC 43
Z9 44
U1 0
U2 127
PU ROYAL SOC CHEMISTRY
PI CAMBRIDGE
PA THOMAS GRAHAM HOUSE, SCIENCE PARK, MILTON RD, CAMBRIDGE CB4 0WF, CAMBS,
   ENGLAND
EI 2046-2069
J9 RSC ADV
JI RSC Adv.
PY 2013
VL 3
IS 44
BP 22597
EP 22604
DI 10.1039/c3ra44284e
PG 8
WC Chemistry, Multidisciplinary
WE Science Citation Index Expanded (SCI-EXPANDED)
SC Chemistry
GA 239WM
UT WOS:000326056600200
DA 2023-06-30
ER

PT J
AU Lu, LP
   Wang, F
   Kang, TF
   Cheng, SY
   Wang, YT
AF Lu Li-Ping
   Wang Fei
   Kang Tian-Fang
   Cheng Shui-Yuan
   Wang Yu-Ting
TI Electrochemical Deoxyribonucleic Acid Damage Treated with Perfluorinated
   Compounds on Peroxide Polypyrrole Modified Gold Electrode
SO CHINESE JOURNAL OF ANALYTICAL CHEMISTRY
LA Chinese
DT Article
DE Deoxyribonucleic acid; Polypyrrole; Perfluorinated compounds; Chemically
   modified electrode
ID PERFLUOROOCTANE SULFONATE PFOS; GENE-EXPRESSION; METHYLENE-BLUE; DNA;
   TOXICITY; EXPOSURE
AB Thepolymerization of pyrrole was fabricated on gold electrode by cyclic scan in the solution of 0.1 mol/L pyrrole containing 0. I mol/L KCl between -0.3 and 0.8 V at a scan rate of 50 mV/s for 10 cycles. Then, the PPy membrane was electrochemical oxidated of at +1. 2 V. The film is porosity. Following, the double-stranded calf thymus DNA was deposited within the pores. DNA damage induced by organic pollutant PFOS was studied by the differential pulse voltammetry (DPV) and take methylene blue (MB) as electrochemical indicator. The results show MB reduction peak current decreases with the incubation time increasing and the ionic strength enhanced. It indicates that the interaction of PFOS and the DNA hinders the combination of guanine (G) and MB. The electronic transfer resistance has increased from 650 Omega to 1350 Q. It indicated DNA damage due to PFOS reduces the electron transfer properties. The DNA biosensor provides a novel avenue to research the pollutant toxicology.
C1 [Lu Li-Ping; Wang Fei; Kang Tian-Fang; Cheng Shui-Yuan; Wang Yu-Ting] Beijing Univ Technol, Coll Environm & Energy Engn, Beijing 100124, Peoples R China.
C3 Beijing University of Technology
RP Lu, LP (通讯作者)，Beijing Univ Technol, Coll Environm & Energy Engn, Beijing 100124, Peoples R China.
EM lipingiu@bjut.edu.cn
CR ALLAN W, 1992, ANAL CHEM, V64, P635
   Boon EM, 2003, LANGMUIR, V19, P9255, DOI 10.1021/la030266u
   Ehresman DJ, 2007, ENVIRON RES, V103, P176, DOI 10.1016/j.envres.2006.06.008
   Giesy JP, 2001, ENVIRON SCI TECHNOL, V35, P1339, DOI 10.1021/es001834k
   Giesy JP, 2002, ENVIRON SCI TECHNOL, V36, p146A, DOI 10.1021/es022253t
   Grasty RC, 2005, BIRTH DEFECTS RES B, V74, P405, DOI 10.1002/bdrb.20059
   Gu JY, 2002, ELECTROANAL, V14, P949, DOI 10.1002/1521-4109(200207)14:13<949::AID-ELAN949>3.0.CO;2-O
   Guan XH, 2010, CHINESE J ANAL CHEM, V38, P1172, DOI 10.3724/SP.J.1096.2010.01172
   Guruge KS, 2005, J ENVIRON MONITOR, V7, P371, DOI 10.1039/b412532k
   GURUGE KS, 2006, ENVIRON SCI TECHNOL, V40, P3742
   Hekster FM, 2003, REV ENVIRON CONTAM T, V179, P99, DOI 10.1007/0-387-21731-2_4
   Houde M, 2008, ENVIRON SCI TECHNOL, V42, P9397, DOI 10.1021/es800906r
   Hu WY, 2005, ENVIRON TOXICOL PHAR, V19, P57, DOI 10.1016/j.etap.2004.04.008
   Hu WY, 2003, COMP BIOCHEM PHYS C, V135, P77, DOI 10.1016/S1532-0456(03)00043-7
   Jiang XH, 2007, CHEM J CHINESE U, V28, P450
   Johansson N, 2009, TOXICOL SCI, V108, P412, DOI 10.1093/toxsci/kfp029
   Shi XJ, 2008, TOXICOL APPL PHARM, V230, P23, DOI 10.1016/j.taap.2008.01.043
   Steenland K, 2010, ENVIRON HEALTH PERSP, V118, P229, DOI 10.1289/ehp.0900940
   Volkel W, 2008, INT J HYG ENVIR HEAL, V211, P440, DOI 10.1016/j.ijheh.2007.07.024
   Wang SF, 2002, ACTA CHIM SINICA, V60, P310
   Wood A, 2000, CHEM WEEK, V162, P9
   ZHANG CH, 2005, J INSTRUMENTAL ANAL, V24, P63
   Zhang W, 2008, APPL SURF SCI, V254, P4750, DOI 10.1016/j.apsusc.2008.01.102
NR 23
TC 3
Z9 4
U1 1
U2 19
PU SCIENCE PRESS
PI BEIJING
PA 16 DONGHUANGCHENGGEN NORTH ST, BEIJING, 100717, PEOPLES R CHINA
SN 0253-3820
EI 1872-2040
J9 CHINESE J ANAL CHEM
JI Chin. J. Anal. Chem.
PD MAR
PY 2011
VL 39
IS 3
BP 392
EP 396
DI 10.1016/S1872-2040(10)60426-4
PG 5
WC Chemistry, Analytical
WE Science Citation Index Expanded (SCI-EXPANDED)
SC Chemistry
GA 767FX
UT WOS:000290841800019
DA 2023-06-30
ER

PT J
AU de la Fuente, E
   Villagra, G
   Bollo, S
AF de la Fuente, Elizabeth
   Villagra, Gonzalo
   Bollo, Soledad
TI Electrochemical nucleic acid biosensors for the detection of interaction
   between peroxynitrite and DNA
SO ELECTROANALYSIS
LA English
DT Article
DE DNA damage; peroxynitrite; carbon paste electrode; biosensors
ID NITRIC-OXIDE; DAMAGE; GUANINE; GENOTOXICITY; REPAIR; DRUG; SKIN
AB We studied the reactivity of peroxynitrite and different nucleic acid molecules using DNA electrochemical biosensors. SIN-1 (3-morpholinosydnonimine) has been used for the simultaneous generation of NO- and superoxide, i.e., as a peroxynitrite (ONOO-) donor. Double strand DNA (dsDNA), single strand DNA (ssDNA) and 15 guanine bases oligonucleotide (Oligo(dG)(15)) were immobilized on a carbon paste electrode to generate the biosensor and DPV was selected as the electroanalytical technique. Results showed that electrochemical biosensors were very sensitive for detecting interaction between ONOO- and DNA. A down/up effect was observed, i.e., at low ONOO- concentrations the guanine oxidation signal decreased while at high ONOO- concentrations the guanine oxidation current increased. Oligo(dG)15 exhibited greater interaction at low ONOO- concentrations than the other DNA molecules. The reactivity between ONOO- and DNA was also evaluated in solution phase, showing the same down/up effect. Finally, the capacity of DNA to hybridize was prevented after interaction with ONOO-.
C1 Univ Chile, Fac Ciencias Quim & Farmaceut, Lab Bioelectroquim, Santiago, Chile.
C3 Universidad de Chile
RP Bollo, S (通讯作者)，Univ Chile, Fac Ciencias Quim & Farmaceut, Lab Bioelectroquim, PO Box 233, Santiago, Chile.
EM sbollo@ciq.uchile.cl
RI Bollo, Soledad/B-5257-2011
CR Adamcik J, 2006, FEBS LETT, V580, P5671, DOI 10.1016/j.febslet.2006.09.017
   Bagni G, 2006, ANAL CHIM ACTA, V573, P81, DOI 10.1016/j.aca.2006.03.085
   Bolognesi C, 2003, MUTAT RES-REV MUTAT, V543, P251, DOI 10.1016/S1383-5742(03)00015-2
   Burney S, 1999, MUTAT RES-FUND MOL M, V424, P37, DOI 10.1016/S0027-5107(99)00006-8
   Cadet J, 2002, BIOL CHEM, V383, P933, DOI 10.1515/BC.2002.100
   Chen GF, 2007, J BIOTECHNOL, V127, P653, DOI 10.1016/j.jbiotec.2006.07.029
   DARLEYUSMAR VM, 1992, FREE RADICAL RES COM, V17, P9, DOI 10.3109/10715769209061085
   De Zwart LL, 1999, FREE RADICAL BIO MED, V26, P202, DOI 10.1016/S0891-5849(98)00196-8
   Diculescu VC, 2005, ANAL LETT, V38, P2525, DOI 10.1080/00032710500369737
   Fojta M, 1997, ELECTROANAL, V9, P1033, DOI 10.1002/elan.1140091312
   Gooding JJ, 2002, ELECTROANAL, V14, P1149, DOI 10.1002/1521-4109(200209)14:17<1149::AID-ELAN1149>3.0.CO;2-8
   Graves DE, 2000, CURR ORG CHEM, V4, P915, DOI 10.2174/1385272003375978
   Guetens G, 2002, CRIT REV CL LAB SCI, V39, P331, DOI 10.1080/10408360290795547
   Hurley LH, 2000, PHARMACOL THERAPEUT, V85, P141, DOI 10.1016/S0163-7258(99)00068-6
   Kang JW, 2006, BIOELECTROCHEMISTRY, V69, P58, DOI 10.1016/j.bioelechem.2005.10.005
   Kikugawa K, 2004, BIOL PHARM BULL, V27, P17, DOI 10.1248/bpb.27.17
   Matsumura Y, 2004, TOXICOL APPL PHARM, V195, P298, DOI 10.1016/j.taap.2003.08.019
   Mergny JL, 1998, FEBS LETT, V435, P74, DOI 10.1016/S0014-5793(98)01043-6
   Niles JC, 2006, NITRIC OXIDE-BIOL CH, V14, P109, DOI 10.1016/j.niox.2005.11.001
   OLIVEIRABRETT AM, 2003, J ELECTROANAL CHEM, V549, P91
   Ozsoz M, 2003, ELECTROANAL, V15, P613, DOI 10.1002/elan.200390077
   Palecek E, 2002, TALANTA, V56, P809, DOI 10.1016/S0039-9140(01)00649-X
   Rauf S, 2005, J PHARMACEUT BIOMED, V37, P205, DOI 10.1016/j.jpba.2004.10.037
   RAVINDER JS, 1999, ARCH BIOCHEM BIOPHYS, V361, P331
   Rivas GA, 2005, ANAL LETT, V38, P2653, DOI 10.1080/00032710500371121
   Sodum RS, 2001, CHEM RES TOXICOL, V14, P438, DOI 10.1021/tx000189s
   Speit G, 2005, MUTAT RES-REV MUTAT, V589, P67, DOI 10.1016/j.mrrev.2004.10.001
   Spencer JPE, 1996, CHEM RES TOXICOL, V9, P1152, DOI 10.1021/tx960084i
   Steenken S, 1997, J AM CHEM SOC, V119, P617, DOI 10.1021/ja962255b
   Tretyakova NY, 2000, MUTAT RES-FUND MOL M, V447, P287, DOI 10.1016/S0027-5107(99)00221-3
   Wang J, 1998, ANAL CHIM ACTA, V375, P197, DOI 10.1016/S0003-2670(98)00503-0
   Wang J, 2002, ANAL CHIM ACTA, V469, P63, DOI 10.1016/S0003-2670(01)01399-X
NR 32
TC 7
Z9 7
U1 0
U2 19
PU WILEY-V C H VERLAG GMBH
PI WEINHEIM
PA PO BOX 10 11 61, D-69451 WEINHEIM, GERMANY
SN 1040-0397
J9 ELECTROANAL
JI Electroanalysis
PD JUL
PY 2007
VL 19
IS 14
BP 1518
EP 1523
DI 10.1002/elan.200703885
PG 6
WC Chemistry, Analytical; Electrochemistry
WE Science Citation Index Expanded (SCI-EXPANDED)
SC Chemistry; Electrochemistry
GA 192LD
UT WOS:000248202400010
DA 2023-06-30
ER

PT J
AU Liang, ZX
   Chen, M
   Huang, X
   Tong, YL
   Wang, QY
   Chen, ZG
AF Liang, Zhixian
   Chen, Meng
   Huang, Xing
   Tong, Yanli
   Wang, Qiyou
   Chen, Zuanguang
TI Integration of exonuclease III-assisted recycling amplification and
   multi-site enzyme polymerization labeling for sensitive detection of p53
   gene
SO JOURNAL OF ELECTROANALYTICAL CHEMISTRY
LA English
DT Article
DE p53 gene; ExoIII-assisted recycling amplification; Multi-site enzyme
   polymerization labeling; Signal DNA tetrahedron
ID SIGNAL AMPLIFICATION; DNA DETECTION; ELECTROCHEMICAL BIOSENSOR;
   ULTRASENSITIVE DETECTION; MACHINE; POLYMORPHISM; NANOMACHINE;
   EXPRESSION; SCATTERING; MUTATIONS
AB Protein p53 induces cell growth arrest, differentiation, apoptosis and DNA repair. More than 50% of malignant tumors produce mutations in the p53 gene. Hence, p53 sequence-specific analysis helps in early cancer diagnosis, increasing the treatment success rate. The single nucleic acid amplification method limits sensitivity, so we innovatively integrated exonuclease III (ExoIII)-assisted target recycling amplification with multi-site enzyme polymerization labeling. The integration dramatically improved the biosensor's sensitivity. Given the nonspecific reaction of ExoIII, we optimized the ExoIII amplification system to reduce false positives and background current. The single-strand DNA produced in the ExoIII system served as the bridge between the electrode and signal DNA tetrahedron (sTDN). Moreover, sTDN provided accurate enzyme loading and well-organized spatial arrangement for multi-site enzymatic labeling. Compared with single-stranded signal probes, sTDN modified by terminal transferase provided higher catalytic efficiency. Under the optimal experimental conditions, the cathodic current exhibited a logarithmic relation over 1.0-5.0 x 10(6) fM p53, with a detection limit of 0.47 fM. Applying this biosensor has successfully detected p53 in serum samples, providing a potential tool for cancer diagnosis and treatment.
C1 [Liang, Zhixian; Chen, Meng; Chen, Zuanguang] Sun Yat Sen Univ, Sch Pharmaceut Sci, Guangzhou 510006, Peoples R China.
   [Huang, Xing] Sun Yat Sen Univ, Sch Biomed Engn, Guangzhou 510006, Peoples R China.
   [Tong, Yanli] Guangdong Second Prov Gen Hosp, Guangzhou 510317, Peoples R China.
   [Wang, Qiyou] Sun Yat Sen Univ, Affiliated Hosp 3, Guangzhou 510630, Peoples R China.
C3 Sun Yat Sen University; Sun Yat Sen University; Sun Yat Sen University
RP Chen, ZG (通讯作者)，Sun Yat Sen Univ, Sch Pharmaceut Sci, Guangzhou 510006, Peoples R China.; Tong, YL (通讯作者)，Guangdong Second Prov Gen Hosp, Guangzhou 510317, Peoples R China.
EM tongh2008@126.com; chenzg@mail.sysu.edu.cn
FU Science and Technology Planning Project of Guangzhou [202002020084];
   Project of Guangdong Administration of Traditional Chinese Medicine
   [20191014]; National Natural Science Foundation of China [21675177]
FX Authors are grateful to the financial support from the Science and
   Technology Planning Project of Guangzhou (No. 202002020084) , the
   Project of Guangdong Administration of Traditional Chinese Medicine (No.
   20191014) and the National Natural Science Foundation of China (No.
   21675177) .
CR Cai ZM, 2014, BIOSENS BIOELECTRON, V61, P370, DOI 10.1016/j.bios.2014.05.046
   Chen J, 2015, BIOSENS BIOELECTRON, V68, P550, DOI 10.1016/j.bios.2015.01.054
   Diao W, 2018, BIOSENS BIOELECTRON, V100, P228, DOI 10.1016/j.bios.2017.08.042
   Ding LH, 2018, SENSOR ACTUAT B-CHEM, V268, P210, DOI 10.1016/j.snb.2018.04.126
   Douglas SM, 2007, P NATL ACAD SCI USA, V104, P6644, DOI 10.1073/pnas.0700930104
   Du YC, 2018, ANAL CHEM, V90, P8629, DOI 10.1021/acs.analchem.8b01928
   Fan Q, 2012, BIOSENS BIOELECTRON, V33, P211, DOI 10.1016/j.bios.2012.01.003
   Goodman RP, 2004, CHEM COMMUN, P1372, DOI 10.1039/b402293a
   Hamroun D, 2006, HUM MUTAT, V27, P14, DOI 10.1002/humu.20269
   Huang XY, 2019, BIOSENS BIOELECTRON, V143, DOI 10.1016/j.bios.2019.111609
   Jen KY, 2005, CANCER RES, V65, P7666, DOI 10.1158/0008-5472.CAN-05-1039
   Lei S, 2020, ANAL CHIM ACTA, V1100, P40, DOI 10.1016/j.aca.2019.12.008
   LEVINE AJ, 1991, NATURE, V351, P453, DOI 10.1038/351453a0
   Li N, 2020, SENSOR ACTUAT B-CHEM, V323, DOI 10.1016/j.snb.2020.128655
   Li Q, 2018, ANALYST, V143, P5670, DOI 10.1039/c8an01805g
   Li S, 2017, ADV MATER, V29, DOI 10.1002/adma.201606086
   Li YY, 2016, ANAL CHEM, V88, P11684, DOI 10.1021/acs.analchem.6b03267
   Lin ZY, 2011, CHEM COMMUN, V47, P9069, DOI 10.1039/c1cc13146j
   Liu J, 2021, FOOD CONTROL, V124, DOI 10.1016/j.foodcont.2020.107840
   Liu Q, 2020, SENSOR ACTUAT B-CHEM, V310, DOI 10.1016/j.snb.2020.127804
   Liu Y, 2018, BIOSENS BIOELECTRON, V117, P240, DOI 10.1016/j.bios.2018.06.023
   Liu ZC, 2014, SENSOR ACTUAT B-CHEM, V205, P219, DOI 10.1016/j.snb.2014.08.079
   Milicevic Z, 2014, SCI WORLD J, DOI 10.1155/2014/618698
   NIGRO JM, 1989, NATURE, V342, P705, DOI 10.1038/342705a0
   Psyrri A, 2007, ANN ONCOL, V18, P709, DOI 10.1093/annonc/mdl479
   Saed GM, 1998, ARCH DERMATOL, V134, P963, DOI 10.1001/archderm.134.8.963
   Sarac I, 2019, CHEMBIOCHEM, V20, P860, DOI 10.1002/cbic.201800658
   Shen Y, 2021, SENSOR ACTUAT B-CHEM, V329, DOI 10.1016/j.snb.2020.129078
   Song RF, 2006, EUR J MASS SPECTROM, V12, P205, DOI 10.1255/ejms.800
   Stratton MR, 2009, NATURE, V458, P719, DOI 10.1038/nature07943
   Sun H, 2020, BIOSENS BIOELECTRON, V150, DOI 10.1016/j.bios.2019.111906
   Sun JW, 2015, BIOSENS BIOELECTRON, V70, P15, DOI 10.1016/j.bios.2015.03.014
   Sun XF, 2017, SENSOR ACTUAT B-CHEM, V252, P306, DOI 10.1016/j.snb.2017.06.014
   Sun YD, 2018, BIOSENS BIOELECTRON, V104, P32, DOI 10.1016/j.bios.2017.12.047
   Tendler Y, 1999, MOL BRAIN RES, V72, P40, DOI 10.1016/S0169-328X(99)00202-8
   Toledo F, 2006, NAT REV CANCER, V6, P909, DOI 10.1038/nrc2012
   Wang L.., 2020, SENSOR ACTUAT B-CHEM, V327
   Wang XQ, 2020, ANAL CHIM ACTA, V1139, P138, DOI 10.1016/j.aca.2020.09.023
   Wang YX, 2020, ARAB J CHEM, V13, P6598, DOI 10.1016/j.arabjc.2020.06.016
   Wen K, 2020, SENSOR ACTUAT B-CHEM, V304, DOI 10.1016/j.snb.2019.127410
   Wen YL, 2011, ANAL CHEM, V83, P7418, DOI 10.1021/ac201491p
   Wu N, 2021, ANAL CHIM ACTA, V1147, P15, DOI 10.1016/j.aca.2020.12.026
   Wu N, 2020, ANAL CHEM, V92, P11111, DOI 10.1021/acs.analchem.0c01074
   Xie NL, 2017, ANAL CHEM, V89, P12115, DOI 10.1021/acs.analchem.7b02709
   Xie Y, 2015, CHEM COMMUN, V51, P2156, DOI 10.1039/c4cc08912j
   Xu H, 2018, ANAL CHIM ACTA, V1011, P86, DOI 10.1016/j.aca.2018.01.022
   Xu H, 2016, ANAL BIOANAL CHEM, V408, P6181, DOI 10.1007/s00216-016-9729-z
   Xu MD, 2016, BIOSENS BIOELECTRON, V79, P411, DOI 10.1016/j.bios.2015.12.081
   Xu QF, 2012, ANAL CHEM, V84, P10845, DOI 10.1021/ac303095z
   Yan XM, 2020, ANAL CHIM ACTA, V1131, P1, DOI 10.1016/j.aca.2020.07.025
   Yang X, 2020, J ELECTROANAL CHEM, V878, DOI 10.1016/j.jelechem.2020.114669
   Yang X, 2017, ACS APPL MATER INTER, V9, P38281, DOI 10.1021/acsami.7b11994
   Yang ZY, 2007, NUCLEIC ACIDS RES, V35, P3118, DOI 10.1093/nar/gkm168
   Ye DK, 2017, PROG CHEM, V29, P36, DOI 10.7536/PC161214
   Ye SJ, 2014, CHEM COMMUN, V50, P9409, DOI 10.1039/c4cc03988b
   Zhang B, 2018, SENSOR ACTUAT B-CHEM, V255, P2531, DOI 10.1016/j.snb.2017.09.058
   Zhang RF, 2019, ANALYST, V144, P4995, DOI 10.1039/c9an00857h
   Zhao YJ, 2019, TALANTA, V202, P152, DOI 10.1016/j.talanta.2019.04.065
   Zheng XX, 2020, BIOSENS BIOELECTRON, V147, DOI 10.1016/j.bios.2019.111769
   Zhou YJ, 2020, ANAL CHEM, V92, P15069, DOI 10.1021/acs.analchem.0c03073
   Zhou YL, 2016, BIOSENS BIOELECTRON, V79, P79, DOI 10.1016/j.bios.2015.12.009
   Zhu D, 2016, ADV MATER, V28, P6860, DOI 10.1002/adma.201506407
   Zhu GZ, 2013, J AM CHEM SOC, V135, P16438, DOI 10.1021/ja406115e
   Zuo XL, 2010, J AM CHEM SOC, V132, P1816, DOI 10.1021/ja909551b
NR 64
TC 1
Z9 1
U1 8
U2 31
PU ELSEVIER SCIENCE SA
PI LAUSANNE
PA PO BOX 564, 1001 LAUSANNE, SWITZERLAND
SN 1572-6657
EI 1873-2569
J9 J ELECTROANAL CHEM
JI J. Electroanal. Chem.
PD FEB 15
PY 2022
VL 907
AR 116057
DI 10.1016/j.jelechem.2022.116057
EA FEB 2022
PG 8
WC Chemistry, Analytical; Electrochemistry
WE Science Citation Index Expanded (SCI-EXPANDED)
SC Chemistry; Electrochemistry
GA ZR6BF
UT WOS:000767865200001
DA 2023-06-30
ER

PT J
AU Goode, J
   Dillon, G
   Millner, PA
AF Goode, J.
   Dillon, G.
   Millner, P. A.
TI The development and optimisation of nanobody based electrochemical
   immunosensors for IgG
SO SENSORS AND ACTUATORS B-CHEMICAL
LA English
DT Article
DE Nanobody; Impedance; Immunosensor; Orientation; Spacer; Steric hindrance
ID IMPEDIMETRIC IMMUNOSENSOR; IMPEDANCE SPECTROSCOPY; BIOSENSORS; ANTIBODY;
   PROTEINS; BINDING; TECHNOLOGY; AFFINITY; SURFACE; FILMS
AB Biosensors are increasingly heralded for their potential to create inexpensive diagnostic devices which are sensitive, selective and easy to use. One of the key categories of biosensor are immunosensors, which have historically used antibodies as bioreceptors. Though widely used, antibodies bring inherent limitations such as variability, limited stability and their reliance on animal sources.
   This has led to the development of alternative immuno-reagents such as non-antibody binding proteins (NABPs). These are low molecular weight proteins which largely avoid the aforementioned advantages of antibodies. They are commonly produced by bacteria enabling the use of DNA technology to manipulate bioreceptors at the molecular level.
   Single chain VHHs (commonly known as nanobodies) are an antibody derived NABP adapted from camelid heavy chain antibodies which are the isolated binding domain. Whilst nanobodies have been used for diagnostic and therapeutic applications, they have limited demonstration in biosensors.
   In this study, both antibodies and nanobodies were used to construct a biosensor. In addition nanobody performance was optimised by introducing a novel peptide spacer. The role of nanobody orientation and spacing was thus investigated and spacer length was optimised, leading to an increase in the sensitivity of the biosensor. (C) 2016 Elsevier B.V. All rights reserved.
C1 [Goode, J.; Millner, P. A.] Univ Leeds, Fac Biol Sci, Sch Biomed Sci, Leeds LS2 9JT, W Yorkshire, England.
   [Goode, J.; Dillon, G.] Abcam Plc, 204 Cambridge Sci Pk, Cambridge CB4 0GZ, England.
C3 N8 Research Partnership; White Rose University Consortium; University of
   Leeds
RP Goode, J (通讯作者)，Univ Leeds, Fac Biol Sci, Sch Biomed Sci, Leeds LS2 9JT, W Yorkshire, England.
EM J.A.Goode@leeds.ac.uk
OI Goode, Jack/0000-0002-3642-1291
FU BBSRC
FX The author would like to thank the commercial support of Abcam Plc. for
   access to receptors. Thanks also go to BBSRC for project funding and C.
   Jackson & D. Langford for editorial assistance.
CR Abbady AQ, 2011, VET IMMUNOL IMMUNOP, V142, P49, DOI 10.1016/j.vetimm.2011.04.004
   Ahmed A., 2013, ANAL CHEM
   Alocilja EC, 2003, BIOSENS BIOELECTRON, V18, P841, DOI 10.1016/S0956-5663(03)00009-5
   Bard A. J., 2001, ELECTROCHEMICAL METH
   Behdani M, 2013, NEW BIOTECHNOL, V30, P205, DOI 10.1016/j.nbt.2012.09.002
   Billah MM, 2010, BIOELECTROCHEMISTRY, V80, P49, DOI 10.1016/j.bioelechem.2010.08.005
   Caygill RL, 2012, BIOSENS BIOELECTRON, V32, P104, DOI 10.1016/j.bios.2011.11.041
   Corry B, 2003, ANAL CHIM ACTA, V496, P103, DOI 10.1016/j.aca.2003.01.001
   Darain F, 2003, BIOSENS BIOELECTRON, V18, P773, DOI 10.1016/S0956-5663(03)00004-6
   De Genst E, 2006, DEV COMP IMMUNOL, V30, P187, DOI 10.1016/j.dci.2005.06.010
   De H. J. J. W., 2009, ANTI FC RECEPTOR SIN
   De Meyer T, 2014, TRENDS BIOTECHNOL
   Diaz-Gonzalez M, 2005, TALANTA, V65, P565, DOI 10.1016/j.talanta.2004.07.022
   EARTO, 2014, THE TRL SCALE AS A R
   Farace G, 2002, BIOELECTROCHEMISTRY, V55, P1, DOI 10.1016/S1567-5394(01)00166-9
   Fodey T, 2011, TRAC-TREND ANAL CHEM, V30, P254, DOI 10.1016/j.trac.2010.10.011
   Gerard M, 2002, BIOSENS BIOELECTRON, V17, P345, DOI 10.1016/S0956-5663(01)00312-8
   Gronwall C, 2009, J BIOTECHNOL, V140, P254, DOI 10.1016/j.jbiotec.2009.01.014
   Guan JG, 2004, J BIOSCI BIOENG, V97, P219, DOI 10.1016/s1389-1723(04)70195-4
   HANAHAN D, 1983, J MOL BIOL, V166, P557, DOI 10.1016/S0022-2836(83)80284-8
   Hassanzadeh-Ghassabeh G, 2013, NANOMEDICINE-UK, V8, P1013, DOI [10.2217/NNM.13.86, 10.2217/nnm.13.86]
   Hermanson GT, 2008, BIOCONJUGATE TECHNIQUES, 2ND EDITION, P1, DOI 10.1016/B978-0-12-370501-3.00001-1
   Honda Y., 2003, METHOD OF CONSTRUCTI
   Huang L, 2010, EXPERT REV MOL DIAGN, V10, P777, DOI 10.1586/ERM.10.62
   Kummer L, 2013, CHEM BIOL, V20, P847, DOI 10.1016/j.chembiol.2013.04.016
   Li HN, 2015, BIOSENS BIOELECTRON, V64, P111, DOI 10.1016/j.bios.2014.08.060
   Lillie G, 2001, SENSOR ACTUAT B-CHEM, V78, P249, DOI 10.1016/S0925-4005(01)00821-8
   Lu B, 1996, ANALYST, V121, pR29, DOI 10.1039/an996210029r
   Luong JHT, 2008, BIOTECHNOL ADV, V26, P492, DOI 10.1016/j.biotechadv.2008.05.007
   Luppa PB, 2001, CLIN CHIM ACTA, V314, P1, DOI 10.1016/S0009-8981(01)00629-5
   Lvovich V.F., 2012, IMPEDANCE SPECTROSCO
   Miranda FF, 2011, BIOSENS BIOELECTRON, V26, P4184, DOI 10.1016/j.bios.2011.04.030
   Mitchell J, 2010, SENSORS-BASEL, V10, P7323, DOI 10.3390/s100807323
   Muyldermans S, 2009, VET IMMUNOL IMMUNOP, V128, P178, DOI 10.1016/j.vetimm.2008.10.299
   Oliveira S, 2013, J CONTROL RELEASE, V172, P607, DOI 10.1016/j.jconrel.2013.08.298
   Piro B, 2007, BIOSENS BIOELECTRON, V22, P3126, DOI 10.1016/j.bios.2007.02.007
   Pournaras AV, 2008, ANAL CHIM ACTA, V624, P301, DOI 10.1016/j.aca.2008.06.043
   Prodromidis MI, 2010, ELECTROCHIM ACTA, V55, P4227, DOI 10.1016/j.electacta.2009.01.081
   Queiros RB, 2013, SENSOR ACTUAT B-CHEM, V181, P766, DOI 10.1016/j.snb.2013.01.062
   Schotte P., 2012, METHOD FOR THE PRODU
   Tiede C, 2014, PROTEIN ENG DES SEL, V27, P145, DOI 10.1093/protein/gzu007
   Trojanowicz M, 1995, MIKROCHIM ACTA, V121, P167, DOI 10.1007/BF01248249
   Vincke Cecile, 2012, Methods Mol Biol, V911, P15, DOI 10.1007/978-1-61779-968-6_2
   Zeng XQ, 2012, ANAL BIOANAL CHEM, V402, P3027, DOI 10.1007/s00216-011-5569-z
   Zheng HF, 2013, BBA-BIOMEMBRANES, V1828, P792, DOI 10.1016/j.bbamem.2012.11.006
NR 45
TC 17
Z9 17
U1 3
U2 131
PU ELSEVIER SCIENCE SA
PI LAUSANNE
PA PO BOX 564, 1001 LAUSANNE, SWITZERLAND
SN 0925-4005
J9 SENSOR ACTUAT B-CHEM
JI Sens. Actuator B-Chem.
PD OCT 29
PY 2016
VL 234
BP 478
EP 484
DI 10.1016/j.snb.2016.04.132
PG 7
WC Chemistry, Analytical; Electrochemistry; Instruments & Instrumentation
WE Science Citation Index Expanded (SCI-EXPANDED)
SC Chemistry; Electrochemistry; Instruments & Instrumentation
GA DP5LM
UT WOS:000378538700059
OA Green Accepted
DA 2023-06-30
ER

PT J
AU Zhu, H
   Du, ML
   Zhang, M
   Wang, P
   Bao, SY
   Fu, YQ
   Yao, JM
AF Zhu, Han
   Du, MingLiang
   Zhang, Ming
   Wang, Pan
   Bao, ShiYong
   Fu, YaQin
   Yao, JuMing
TI Facile and green fabrication of small, mono-disperse and size-controlled
   noble metal nanoparticles embedded in water-stable polyvinyl alcohol
   nanofibers: High sensitive, flexible and reliable materials for
   biosensors
SO SENSORS AND ACTUATORS B-CHEMICAL
LA English
DT Article
DE Biosensor; Electrospin; Nanofiber; Nanoparticle
ID GOLD NANOPARTICLE; SILVER NANOPARTICLES; SELECTIVE GROWTH; AU
   NANOPARTICLES; AG; NANOTUBES; REDUCTION
AB A facile and green approach has been demonstrated for the fabrication of highly uniform and monodisperse noble metal (Ag, Au, Pt) nanoparticles (NMNPs) in polyvinyl alcohol (PVA) nanofibers by combining an in situ reduction and electrospinning technique, which are used as efficient biosensor for the detection of H2O2. The small and stable NMNPs can be easily obtained in aqueous solution using EGCG as both reductant and stabilizer. Through electrospinning technique, uniform and smooth nanofibers can be obtained and the NMNPs with narrow size distributions are well dispersed in PVA nanofibers. The investigation indicates that the viscosity of the PVA solution play an important role in controlling the size of NMNPs. The fabricated AgNPs/PVA nanofibers functionalized electrodes exhibits remarkable increased electrochemical catalysis toward H2O2 and excellent stability and reusability. The biosensor allows the highly sensitive detection of H2O2 with a broad linear range span of the concentration of H2O2 from 10 mu M to 560 mu M. The rapid electrode response to the change of the H2O2 concentration is attributed to the fast diffusion of the H2O2 onto the surface of small AgNPs through the porous nanofibers structures. (C) 2013 Elsevier B.V. All rights reserved.
C1 [Zhu, Han; Du, MingLiang; Zhang, Ming; Fu, YaQin; Yao, JuMing] Zhejiang Sci Tech Univ, Key Lab Adv Text Mat & Mfg Technol, Minist Educ, Hangzhou 310018, Zhejiang, Peoples R China.
   [Zhu, Han; Du, MingLiang; Zhang, Ming; Wang, Pan; Bao, ShiYong; Fu, YaQin; Yao, JuMing] Zhejiang Sci Tech Univ, Dept Mat Engn, Coll Mat & Text, Hangzhou 310018, Zhejiang, Peoples R China.
C3 Zhejiang Sci-Tech University; Zhejiang Sci-Tech University
RP Du, ML (通讯作者)，Zhejiang Sci Tech Univ, Key Lab Adv Text Mat & Mfg Technol, Minist Educ, Hangzhou 310018, Zhejiang, Peoples R China.
EM du@zstu.edu.cn
RI Zhu, Han/H-3852-2011; Zhu, Han/M-3577-2019; Du, Mingliang/L-8198-2017;
   Yao, Juming/N-7886-2014
OI Zhu, Han/0000-0002-6274-852X; Zhu, Han/0000-0002-6274-852X; Du,
   Mingliang/0000-0003-2476-8594; 
FU National Natural Science Foundation of China (NSFC) [51243001]; 521
   Project of Zhejiang Sci-Tech University; Young Researchers Foundation of
   Key Laboratory of Advanced Textile Materials and Manufacturing
   Technology, Ministry of Education, Zhejiang Sci-Tech University
   [2011QN02]
FX We acknowledge the support of the project of the National Natural
   Science Foundation of China (NSFC) (Grant number: 51243001), the 521
   Project of Zhejiang Sci-Tech University and The Young Researchers
   Foundation of Key Laboratory of Advanced Textile Materials and
   Manufacturing Technology, Ministry of Education, Zhejiang Sci-Tech
   University (Grant number: 2011QN02).
CR Akhavan O, 2011, J MATER CHEM, V21, P12935, DOI 10.1039/c1jm11813g
   Asran AS, 2010, BIOMACROMOLECULES, V11, P3413, DOI 10.1021/bm100912v
   Cella LN, 2010, J AM CHEM SOC, V132, P5024, DOI 10.1021/ja100503b
   Chauhan N, 2012, ANALYST, V137, P5113, DOI 10.1039/c2an35629e
   Choi I, 2012, J AM CHEM SOC, V134, P12083, DOI 10.1021/ja302684w
   Ding Y, 2011, NANOSCALE, V3, P1149, DOI 10.1039/c0nr00773k
   Ding Y, 2010, J MATER CHEM, V20, P9918, DOI 10.1039/c0jm01968b
   Dong H, 2008, CHEM MATER, V20, P6627, DOI 10.1021/cm801077p
   Feigel IM, 2011, J MATER CHEM, V21, P8940, DOI 10.1039/c1jm10521c
   Feng XM, 2011, ADV FUNCT MATER, V21, P2989, DOI 10.1002/adfm.201100038
   Huang X, 2010, GREEN CHEM, V12, P395, DOI 10.1039/b918176h
   Huang YP, 2012, ACS APPL MATER INTER, V4, P3054, DOI 10.1021/am300417s
   Jiang P, 2004, CHEM-EUR J, V10, P4817, DOI 10.1002/chem.200400318
   Jin YD, 2012, ADV MATER, V24, P5153, DOI 10.1002/adma.201200622
   Kamps AC, 2012, ACS NANO, V6, P2844, DOI 10.1021/nn300385p
   Langille MR, 2012, J AM CHEM SOC, V134, P14542, DOI 10.1021/ja305245g
   Li D, 2003, NANO LETT, V3, P555, DOI 10.1021/nl034039o
   Li D, 2004, ADV MATER, V16, P1151, DOI 10.1002/adma.200400719
   Li Q, 2012, J MATER CHEM, V22, P9019, DOI 10.1039/c2jm30853c
   Li Y, 2010, ELECTROCHEM COMMUN, V12, P777, DOI 10.1016/j.elecom.2010.03.031
   Li YX, 2010, J AM CHEM SOC, V132, P3047, DOI 10.1021/ja909408q
   Liao RJ, 2011, J PHYS CHEM C, V115, P20740, DOI 10.1021/jp2068683
   Lu J, 2008, ACS NANO, V2, P1825, DOI 10.1021/nn800244k
   Mao S, 2010, ADV MATER, V22, P3521, DOI 10.1002/adma.201000520
   Millstone JE, 2009, SMALL, V5, P646, DOI 10.1002/smll.200801480
   Myung S, 2011, ADV MATER, V23, P2221, DOI 10.1002/adma.201100014
   Peng MF, 2011, CHEM MATER, V23, P3296, DOI 10.1021/cm200186v
   Roca M, 2008, J AM CHEM SOC, V130, P14273, DOI 10.1021/ja8059039
   Ronkainen NJ, 2010, CHEM SOC REV, V39, P1747, DOI 10.1039/b714449k
   Sau TK, 2010, ADV MATER, V22, P1781, DOI 10.1002/adma.200901271
   Selvakannan PR, 2004, LANGMUIR, V20, P7825, DOI 10.1021/la049258j
   Sun YG, 2002, SCIENCE, V298, P2176, DOI 10.1126/science.1077229
   Sun YH, 2011, CHEM COMMUN, V47, P3840, DOI 10.1039/c0cc05133k
   Thakor AS, 2011, NANO LETT, V11, P4029, DOI 10.1021/nl202559p
   Wang C, 2010, CHEM MATER, V22, P3277, DOI 10.1021/cm100603r
   Wang J, 2003, J AM CHEM SOC, V125, P2408, DOI 10.1021/ja028951v
   Wang J, 2012, ACS APPL MATER INTER, V4, P1963, DOI 10.1021/am300391j
   Wu H, 2011, GREEN CHEM, V13, P651, DOI 10.1039/c0gc00843e
   Wu H, 2007, CHEM MATER, V19, P3506, DOI 10.1021/cm070280i
   Xia YN, 2009, ANGEW CHEM INT EDIT, V48, P60, DOI 10.1002/anie.200802248
   Yang SY, 2012, CHEM COMMUN, V48, P2861, DOI 10.1039/c2cc17861c
   Zeng J, 2011, ANGEW CHEM INT EDIT, V50, P244, DOI 10.1002/anie.201005549
   Zhang TJ, 2010, ADV FUNCT MATER, V20, P1152, DOI 10.1002/adfm.200902104
   Zhong X, 2012, CHEM COMMUN, V48, P597, DOI 10.1039/c1cc16081h
   Zhu C, 2012, J AM CHEM SOC, V134, P15822, DOI 10.1021/ja305329g
   Zhu H., 2013, BIOSENS BIOELECTRON, DOI DOI 10.1016/J.BI0S.2013.04.016
   Zhu H, 2013, J MATER CHEM A, V1, P919, DOI 10.1039/c2ta00591c
   Zhu H, 2012, DALTON T, V41, P13795, DOI 10.1039/c2dt31487h
   Zhu H, 2012, DALTON T, V41, P10465, DOI 10.1039/c2dt30998j
   Zhu H, 2012, J MATER CHEM, V22, P9301, DOI 10.1039/c2jm16569d
   Zou ML, 2013, POLYM ENG SCI, V53, P1099, DOI 10.1002/pen.23358
   Zou ML, 2012, J PHYS D APPL PHYS, V45, DOI 10.1088/0022-3727/45/32/325302
NR 52
TC 33
Z9 33
U1 2
U2 204
PU ELSEVIER SCIENCE SA
PI LAUSANNE
PA PO BOX 564, 1001 LAUSANNE, SWITZERLAND
SN 0925-4005
J9 SENSOR ACTUAT B-CHEM
JI Sens. Actuator B-Chem.
PD AUG
PY 2013
VL 185
BP 608
EP 619
DI 10.1016/j.snb.2013.05.062
PG 12
WC Chemistry, Analytical; Electrochemistry; Instruments & Instrumentation
WE Science Citation Index Expanded (SCI-EXPANDED)
SC Chemistry; Electrochemistry; Instruments & Instrumentation
GA 179HD
UT WOS:000321509600082
DA 2023-06-30
ER

PT J
AU Zhang, HY
   Jia, ZH
   Lv, XY
   Zhou, J
   Chen, LL
   Liu, RX
   Ma, J
AF Zhang, Hongyan
   Jia, Zhenhong
   Lv, Xiaoyi
   Zhou, Jun
   Chen, Liangliang
   Liu, Rongxia
   Ma, Ji
TI Porous silicon optical microcavity biosensor on silicon-on-insulator
   wafer for sensitive DNA detection
SO BIOSENSORS & BIOELECTRONICS
LA English
DT Article
DE Silicon-on-insulator wafer; Porous silicon microcavity; DNA biosensor;
   High sensitivity
ID SENSING APPLICATIONS; ESCHERICHIA-COLI; WAVE-GUIDE; SOI
AB Silicon-on-insulator (SOI) wafer is one of the most appealing platforms for optical integrated circuit with the potential to realize high performance Ultra Large Scale Integration (ULSI) and device miniaturization. In this work, based on simulations to obtain appropriate optical properties of a porous silicon microcavity (PSM), we successfully fabricated a highly efficient PSM on SOI wafer by electrochemical etching for DNA detection at optical wavelength 1555.0 nm. The narrow resonance peak with a full width at half maximum about 26.0 nm in the reflectance spectrum gives a high Q factor which causes high sensitivity for sensing performance. The sensitivity of this sensor is investigated through 19-base pair DNA hybridization in the PSM by surface modification using a standard cross link chemistry method. The red shift of the reflectance spectra shows a good linear relationship with complementary DNA concentration, ranging from 0.625 to 12.500 mu M, and the detection limit is 43.9 nM. This optical PSM on SOI is highly sensitive, fast responsive, easy to fabricate and low-costly, that will broadly benefit to develop a new optical label-free biosensor on SOI wafer and has a great potential for biochips based on integrated optical devices. (C) 2013 Elsevier B.V. All rights reserved.
C1 [Zhang, Hongyan; Liu, Rongxia] Xinjiang Univ, Sch Phys Sci & Technol, Urumqi 830046, Peoples R China.
   [Jia, Zhenhong; Lv, Xiaoyi] Xinjiang Univ, Coll Informat Sci, Urumqi 830046, Peoples R China.
   [Jia, Zhenhong; Lv, Xiaoyi] Xinjiang Univ, Coll Engn, Urumqi 830046, Peoples R China.
   [Zhou, Jun] Ningbo Univ, Dept Phys, Ningbo 315211, Zhejiang, Peoples R China.
   [Chen, Liangliang; Ma, Ji] Xinjiang Univ, Coll Life Sci & Technol, Key Lab Xinjiang Biol Resources & Gene Engn, Urumqi 830046, Peoples R China.
C3 Xinjiang University; Xinjiang University; Xinjiang University; Ningbo
   University; Xinjiang University
RP Jia, ZH (通讯作者)，Xinjiang Univ, Coll Informat Sci, Urumqi 830046, Peoples R China.
EM jzhh@xju.edu.cn
OI Zhang, Hongyan/0000-0003-0221-016X
FU National Science Foundation of China [60968002, 61265009]; Research
   Foundation for the Doctoral Program of Chinese Universities
   [20116501110003]; Xinjiang Science and Technology Project [201291109,
   2012211B01]
FX This work was supported by the National Science Foundation of China (No.
   60968002 and 61265009), Research Foundation for the Doctoral Program of
   Chinese Universities (No. 20116501110003), and Xinjiang Science and
   Technology Project (No. 201291109 and 2012211B01).
CR Duplan V, 2011, SENSOR ACTUAT B-CHEM, V160, P46, DOI 10.1016/j.snb.2011.07.010
   Ercole C, 2003, SENSOR ACTUAT B-CHEM, V91, P163, DOI 10.1016/S0925-4005(03)00083-2
   Fang C, 2008, BIOSENS BIOELECTRON, V24, P216, DOI 10.1016/j.bios.2008.03.032
   Hasar UC, 2012, OPT EXPRESS, V20, P22208, DOI 10.1364/OE.20.022208
   Hiraoui M, 2012, BIOSENS BIOELECTRON, V36, P212, DOI 10.1016/j.bios.2012.04.022
   Huanca DR, 2008, MICROELECTRON J, V39, P499, DOI 10.1016/j.mejo.2007.07.025
   Jamois C, 2010, PHOTONIC NANOSTRUCT, V8, P72, DOI 10.1016/j.photonics.2009.08.005
   Jia XL, 2008, OPT COMMUN, V281, P1003, DOI 10.1016/j.optcom.2007.10.074
   Li S, 2011, NANOTECHNOLOGY, V22, DOI 10.1088/0957-4484/22/42/425502
   Lin VSY, 1997, SCIENCE, V278, P840, DOI 10.1126/science.278.5339.840
   Loncaric C, 2012, SENSOR ACTUAT B-CHEM, V161, P908, DOI 10.1016/j.snb.2011.11.061
   Lv XY, 2013, BIOSENS BIOELECTRON, V39, P329, DOI 10.1016/j.bios.2012.07.047
   Lv XY, 2011, APPL SURF SCI, V257, P1906, DOI 10.1016/j.apsusc.2010.09.024
   MEADE RD, 1993, PHYS REV B, V48, P8434, DOI 10.1103/PhysRevB.48.8434
   Ouyang H, 2006, APPL PHYS LETT, V88, DOI 10.1063/1.2196069
   Qiao H, 2010, OPT EXPRESS, V18, P15174, DOI 10.1364/OE.18.015174
   Quan YJ, 2008, OPT COMMUN, V281, P3105, DOI 10.1016/j.optcom.2008.02.007
   Ricciardi C, 2010, BIOSENS BIOELECTRON, V26, P1565, DOI 10.1016/j.bios.2010.07.114
   Rong GG, 2008, APPL PHYS LETT, V93, DOI 10.1063/1.3005620
   Settle M, 2006, OPT EXPRESS, V14, P2440, DOI 10.1364/OE.14.002440
   Stobiecka M, 2011, BIOMATERIALS, V32, P3312, DOI 10.1016/j.biomaterials.2010.12.064
   Stobiecka M, 2010, SENSOR ACTUAT B-CHEM, V149, P373, DOI 10.1016/j.snb.2010.06.049
   Stobiecka M, 2010, J COLLOID INTERF SCI, V350, P168, DOI 10.1016/j.jcis.2010.06.010
   Stobiecka M, 2010, BIOPHYS CHEM, V146, P98, DOI 10.1016/j.bpc.2009.11.001
   Suarez I, 2012, PHOTONIC NANOSTRUCT, V10, P304, DOI 10.1016/j.photonics.2011.04.014
   Thomas R, 2011, PHOTONIC NANOSTRUCT, V9, P101, DOI 10.1016/j.photonics.2011.01.001
   Wang T, 2009, OPT COMMUN, V282, P3464, DOI 10.1016/j.optcom.2009.05.071
   Wei X, 2011, OPT EXPRESS, V19, P11330, DOI 10.1364/OE.19.011330
   YABLONOVITCH E, 1993, J OPT SOC AM B, V10, P283, DOI 10.1364/JOSAB.10.000283
   Zhong FR, 2012, OPT ENG, V51, DOI 10.1117/1.OE.51.4.040502
NR 30
TC 92
Z9 95
U1 0
U2 147
PU ELSEVIER ADVANCED TECHNOLOGY
PI OXFORD
PA OXFORD FULFILLMENT CENTRE THE BOULEVARD, LANGFORD LANE, KIDLINGTON,
   OXFORD OX5 1GB, OXON, ENGLAND
SN 0956-5663
EI 1873-4235
J9 BIOSENS BIOELECTRON
JI Biosens. Bioelectron.
PD JUN 15
PY 2013
VL 44
BP 89
EP 94
DI 10.1016/j.bios.2013.01.012
PG 6
WC Biophysics; Biotechnology & Applied Microbiology; Chemistry, Analytical;
   Electrochemistry; Nanoscience & Nanotechnology
WE Science Citation Index Expanded (SCI-EXPANDED)
SC Biophysics; Biotechnology & Applied Microbiology; Chemistry;
   Electrochemistry; Science & Technology - Other Topics
GA 120DJ
UT WOS:000317150700016
PM 23395728
DA 2023-06-30
ER

PT J
AU Boukoureshtlieva, R
   Yankova, S
   Beschkov, V
   Milusheva, J
   Naydenova, G
   Popova, L
   Yotov, G
   Hristov, S
AF Boukoureshtlieva, R.
   Yankova, S.
   Beschkov, V.
   Milusheva, J.
   Naydenova, G.
   Popova, L.
   Yotov, G.
   Hristov, S.
TI Monitoring of the phenol biodegradation process with an electrochemical
   biosensor
SO BULGARIAN CHEMICAL COMMUNICATIONS
LA English
DT Article
DE biodegradation of phenol; tyrosinase; gas-diffusion electrode;
   Klebsiella oxytoca strain
ID POLYPHENOL OXIDASE; TYROSINASE; ELECTRODE; REMOVAL
AB Monitoring of the water (domestic and/or industrial) pollution continuously and on regular bases is a quite severe issue, which still demands proper solution. Here we report on development of an amperometric biosensor for detection of phenol degradation in water and we compare the analytical data with those obtained from the most common analytical method: HPLC (High Performance Liquid Chromatography).
   The described biosensor consists of an enzyme electrode, comprising a porous hydrophobic carbon electrode with immobilized enzyme, namely: Tyrosinase from mushroom (EC 1.14.18.1). In accordance to study the efficiency of tyrosinase amperometric sensor for the determination of phenol concentration, experiments at constant potential of 0.0V vs. Ag/AgCl reference electrode in phosphate buffer solution (pH 7.0) are performed. The response time is not exceeding 3 min and the amperometric response increased linearly up to 2 . M phenol concentration. The tyrosinase electrode exhibited a sensitivity of 330 nA . M-1 and the apparent Michaellis constant was calculated to be K-M(app) = 12.6 . M with detection limit for phenol of 0.4 . M. Moreover, the tyrosinase electrode exhibited a good reproducibility and stability during 35 days of periodical measurements.
   The tyrosinase electrode investigated in our study is applied efficiently for the detection and determining of the phenol concentration in real water samples.
C1 [Boukoureshtlieva, R.; Milusheva, J.; Hristov, S.] Bulgarian Acad Sci, Inst Electrochem & Energy Syst, BU-1113 Sofia, Bulgaria.
   [Yankova, S.; Beschkov, V.; Naydenova, G.; Popova, L.; Yotov, G.] Bulgarian Acad Sci, Inst Chem Engn, BU-1113 Sofia, Bulgaria.
C3 Bulgarian Academy of Sciences; Bulgarian Academy of Sciences; University
   of Chemical Technology & Metallurgy - Bulgaria
RP Boukoureshtlieva, R (通讯作者)，Bulgarian Acad Sci, Inst Electrochem & Energy Syst, BU-1113 Sofia, Bulgaria.
EM renirib@abv.bg
FU Bulgarian Science Fund [DO 02-185]
FX The authors would like to thank the Bulgarian Science Fund - project No
   DO 02-185 for the financial support of this work. We thank Dr Christo D.
   Roussev for helpful discussion and editing of the manuscript.
CR Al-Asheh S, 2003, SEP PURIF TECHNOL, V33, P1, DOI 10.1016/S1383-5866(02)00180-6
   Alam MZ, 2006, J ENVIRON SCI, V18, P446
   Apetrei C, 2011, BIOSENS BIOELECTRON, V26, P2513, DOI 10.1016/j.bios.2010.10.047
   Bayramoglu G, 2008, J HAZARD MATER, V156, P148, DOI 10.1016/j.jhazmat.2007.12.008
   BURTON SG, 1993, BIOTECHNOL BIOENG, V42, P938, DOI 10.1002/bit.260420804
   Carralero V, 2006, BIOSENS BIOELECTRON, V22, P730, DOI 10.1016/j.bios.2006.02.012
   Cosnier S, 2003, ANAL BIOANAL CHEM, V377, P507, DOI 10.1007/s00216-003-2131-7
   dos Santos MD, 2006, BIOL PHARM BULL, V29, P2236, DOI 10.1248/bpb.29.2236
   FORTUNY A, 1995, CATAL TODAY, V24, P79, DOI 10.1016/0920-5861(95)00002-W
   Gotz P, 1997, J BIOTECHNOL, V58, P101, DOI 10.1016/S0168-1656(97)00141-7
   GURUJEYALAKSHMI G, 1989, APPL ENVIRON MICROB, V55, P500, DOI 10.1128/AEM.55.2.500-502.1989
   Han E, 2007, BIOMACROMOLECULES, V8, P971, DOI 10.1021/bm060897d
   Perez JPH, 2006, BIOSENS BIOELECTRON, V22, P429, DOI 10.1016/j.bios.2006.05.015
   Instruction of the Ministry of Environment and Water of Bulgaria, 2002, STATE GAZETTE, V8, P6
   Kaisheva A, 1996, SENSOR ACTUAT B-CHEM, V33, P39, DOI 10.1016/0925-4005(96)01930-2
   lliev I., US Patent, Patent No. [4 031 033, 4031033]
   MACHOLAN L, 1977, COLLECT CZECH CHEM C, V42, P3667, DOI 10.1135/cccc19773667
   Mayorga-Martinez CC, 2013, BIOSENS BIOELECTRON, V40, P57, DOI 10.1016/j.bios.2012.06.010
   Mordocco A, 1999, ENZYME MICROB TECH, V25, P530, DOI 10.1016/S0141-0229(99)00078-2
   Nair CI, 2008, AFR J BIOTECHNOL, V7, P4951
   Peter M., 1997, FRONTIERS BIOSENSORI
   Pingarron JM, 2008, ELECTROCHIM ACTA, V53, P5848, DOI 10.1016/j.electacta.2008.03.005
   Scheller F. W., 1992, BIOSENSORS, V1st
   Shan D, 2009, BIOSENS BIOELECTRON, V24, P3671, DOI 10.1016/j.bios.2009.05.038
   Shawabkeh R., 2010, INT J CHEM, V2, P2
   Song W, 2011, BIOSENS BIOELECTRON, V26, P3181, DOI 10.1016/j.bios.2010.12.022
NR 26
TC 1
Z9 1
U1 0
U2 10
PU BULGARIAN ACAD SCIENCE
PI SOFIA
PA CENTRAL LIBRARY 7 NOEMVRI NO 1, SOFIA, 00000, BULGARIA
SN 0324-1130
J9 BULG CHEM COMMUN
JI Bulg. Chem. Commun.
PY 2013
VL 45
SI A
BP 129
EP 134
PG 6
WC Chemistry, Multidisciplinary
WE Science Citation Index Expanded (SCI-EXPANDED)
SC Chemistry
GA AP9OU
UT WOS:000342409900023
DA 2023-06-30
ER

PT J
AU Chen, Y
   Li, Y
   Sun, D
   Tian, DB
   Zhang, JR
   Zhu, JJ
AF Chen, Yun
   Li, Yang
   Sun, Dong
   Tian, Danbi
   Zhang, Jianrong
   Zhu, Jun-Jie
TI Fabrication of gold nanoparticles on bilayer graphene for glucose
   electrochemical biosensing
SO JOURNAL OF MATERIALS CHEMISTRY
LA English
DT Article
ID DIRECT ELECTRON-TRANSFER; CARBON NANOTUBES; PLATINUM NANOPARTICLES;
   OXIDASE; PERFORMANCE; HYBRID; ENZYME; FILMS; FUNCTIONALIZATION;
   ELECTRODEPOSITION
AB The hydrophilic and carboxyl group functionalized graphene-gold nanoparticles (AuNPs) hybrid has been synthesized in situ. AuNPs can be scattered well on the graphene bilayer, and the loading amount of AuNPs can be controlled. Glucose oxidase (GOD) was successfully bound to the surface of the hybrid through a condensation reaction between terminal amino groups on the lysine residues of GOD and carboxyl groups on the AuNPs. The hybrid provided a suitable microenvironment for GOD to retain its biological activity. The direct and reversible electron transfer process between GOD and the hybrid electrode was realized without any supporting film or electron mediator. A novel model of the glucose biosensor based on the hybrid electrode was fabricated. Blood sugar concentrations measured in human serum samples by the glucose biosensor were in good agreement with the values provided by the Nanjing University hospital, and the average relative standard deviation was 3.2% for six successive measurements. Three constructed biosensors showed good stability, and all of them retained 80% of their initial signals after they were stored at 4 degrees C for four months. It is promising that the model of the glucose biosensor can be used as an effective candidate for the detection of blood sugar concentration in clinical diagnoses.
C1 [Chen, Yun; Li, Yang; Sun, Dong; Zhang, Jianrong; Zhu, Jun-Jie] Nanjing Univ, Sch Chem & Chem Engn, Key Lab Analyt Chem Life Sci, Minist Educ China, Nanjing 210093, Peoples R China.
   [Tian, Danbi] Nanjing Univ Technol, Coll Sci, Nanjing 210009, Peoples R China.
C3 Ministry of Education, China; Nanjing University; Nanjing Tech
   University
RP Zhang, JR (通讯作者)，Nanjing Univ, Sch Chem & Chem Engn, Key Lab Analyt Chem Life Sci, Minist Educ China, Nanjing 210093, Peoples R China.
EM jrzhang@nju.edu.cn; jjzhu@nju.edu.cn
FU National Natural Science Foundation [20975048, 20821063]; National Basic
   Research Program of China [2011CB933502]; International S&T Cooperation
   Projects of China [2010DFA42060]
FX We gratefully appreciate the National Natural Science Foundation
   (20975048, 20821063), the National Basic Research Program (2011CB933502)
   of China, and the International S&T Cooperation Projects of China
   (2010DFA42060).
CR Bahshi L, 2008, ANAL CHEM, V80, P8253, DOI 10.1021/ac801398m
   Bunz UHF, 2010, ANGEW CHEM INT EDIT, V49, P3268, DOI 10.1002/anie.200906928
   Cai CX, 2004, ANAL BIOCHEM, V332, P75, DOI 10.1016/j.ab.2004.05.057
   CHI QJ, 1994, ELECTROCHIM ACTA, V39, P2431, DOI 10.1016/0013-4686(94)00202-9
   Chu X, 2007, TALANTA, V71, P2040, DOI 10.1016/j.talanta.2006.09.013
   Cui RJ, 2008, ADV FUNCT MATER, V18, P2197, DOI 10.1002/adfm.200701340
   Deng CY, 2008, BIOSENS BIOELECTRON, V23, P1272, DOI 10.1016/j.bios.2007.11.009
   Fang YX, 2010, LANGMUIR, V26, P11277, DOI 10.1021/la100575g
   Goncalves G, 2009, CHEM MATER, V21, P4796, DOI 10.1021/cm901052s
   Guo SJ, 2010, ACS NANO, V4, P3959, DOI 10.1021/nn100852h
   Haiss W, 2007, ANAL CHEM, V79, P4215, DOI 10.1021/ac0702084
   Hong WJ, 2010, J PHYS CHEM C, V114, P1822, DOI 10.1021/jp9101724
   Jasuja K, 2009, ACS NANO, V3, P2358, DOI 10.1021/nn900504v
   Kang XH, 2007, ANAL BIOCHEM, V369, P71, DOI 10.1016/j.ab.2007.07.005
   Kang XH, 2009, BIOSENS BIOELECTRON, V25, P901, DOI 10.1016/j.bios.2009.09.004
   Kim YK, 2010, LANGMUIR, V26, P13065, DOI 10.1021/la102372z
   Kong BS, 2009, CHEM COMMUN, P2174, DOI 10.1039/b821920f
   Lai GS, 2009, ANAL CHEM, V81, P9730, DOI 10.1021/ac901996a
   LAVIRON E, 1979, J ELECTROANAL CHEM, V100, P263, DOI 10.1016/S0022-0728(79)80167-9
   LAVIRON E, 1979, J ELECTROANAL CHEM, V101, P19, DOI 10.1016/S0022-0728(79)80075-3
   Li D, 2008, NAT NANOTECHNOL, V3, P101, DOI 10.1038/nnano.2007.451
   Liu F, 2010, CHEM COMMUN, V46, P2844, DOI 10.1039/b923656b
   Liu JB, 2010, J AM CHEM SOC, V132, P7279, DOI 10.1021/ja100938r
   Liu SQ, 2003, BIOSENS BIOELECTRON, V19, P177, DOI 10.1016/S0956-5663(03)00172-6
   Liu XQ, 2008, BIOSENS BIOELECTRON, V23, P1887, DOI 10.1016/j.bios.2008.02.016
   Miller JR, 2010, SCIENCE, V329, P1637, DOI 10.1126/science.1194372
   Muszynski R, 2008, J PHYS CHEM C, V112, P5263, DOI 10.1021/jp800977b
   Novoselov KS, 2004, SCIENCE, V306, P666, DOI 10.1126/science.1102896
   Paek SM, 2009, NANO LETT, V9, P72, DOI 10.1021/nl802484w
   Service RF, 2008, SCIENCE, V322, P1785, DOI 10.1126/science.322.5909.1785
   Shan CS, 2010, BIOSENS BIOELECTRON, V25, P1070, DOI 10.1016/j.bios.2009.09.024
   Shan CS, 2009, ANAL CHEM, V81, P2378, DOI 10.1021/ac802193c
   Shangguan X, 2008, ELECTROCHEM COMMUN, V10, P1140, DOI 10.1016/j.elecom.2008.05.033
   Si YC, 2008, CHEM MATER, V20, P6792, DOI 10.1021/cm801356a
   Si Y, 2008, NANO LETT, V8, P1679, DOI 10.1021/nl080604h
   Sundaram RS, 2008, ADV MATER, V20, P3050, DOI 10.1002/adma.200800198
   Tung VC, 2009, NANO LETT, V9, P1949, DOI 10.1021/nl9001525
   Wang ZJ, 2009, J PHYS CHEM C, V113, P14071, DOI 10.1021/jp906348x
   Williams G, 2008, ACS NANO, V2, P1487, DOI 10.1021/nn800251f
   Xu YX, 2008, J AM CHEM SOC, V130, P5856, DOI 10.1021/ja800745y
   Yoon H, 2008, J PHYS CHEM B, V112, P9992, DOI 10.1021/jp800567h
   Zhu AW, 2009, BIOMATERIALS, V30, P3183, DOI 10.1016/j.biomaterials.2009.02.019
   Zou YJ, 2008, BIOSENS BIOELECTRON, V23, P1010, DOI 10.1016/j.bios.2007.10.009
NR 43
TC 126
Z9 129
U1 2
U2 133
PU ROYAL SOC CHEMISTRY
PI CAMBRIDGE
PA THOMAS GRAHAM HOUSE, SCIENCE PARK, MILTON RD, CAMBRIDGE CB4 0WF, CAMBS,
   ENGLAND
SN 0959-9428
J9 J MATER CHEM
JI J. Mater. Chem.
PY 2011
VL 21
IS 21
BP 7604
EP 7611
DI 10.1039/c1jm10293a
PG 8
WC Chemistry, Physical; Materials Science, Multidisciplinary
WE Science Citation Index Expanded (SCI-EXPANDED)
SC Chemistry; Materials Science
GA 764YG
UT WOS:000290670000014
DA 2023-06-30
ER

PT J
AU Nurrohman, DT
   Chiu, NF
AF Nurrohman, Devi Taufiq
   Chiu, Nan-Fu
TI Surface Plasmon Resonance Biosensor Performance Analysis on 2D Material
   Based on Graphene and Transition Metal Dichalcogenides
SO ECS JOURNAL OF SOLID STATE SCIENCE AND TECHNOLOGY
LA English
DT Article
ID SENSITIVITY ENHANCEMENT; SPR SENSOR; ROUGHNESS; OXIDE
AB Since graphene was first isolated in 2004, research related to graphene-based 2D material for surface plasmon resonance (SPR) biosensor applications has increased. Recently, other types of 2D materials such as Transition Metal Dichalcogenides have also been investigated. This 2D material has exceptional optical and electronic properties and can be utilized to improve the performance of biosensors. The performance of SPR biosensors can be determined based on their sensitivity and detection accuracy (DA). To find out the sensitivity and DA, simulation approach can be done. In this paper, we perform SPR simulations on monolayer and multilayer structures of 2D material, namely graphene, graphene oxide, molibdenum disulfida, and tungsten diselenide. In addition, we also investigated the sensitivity and DA of SPR biosensors on hybrid structures. The results obtained indicate that the use of 2D material can increase the sensitivity of the SPR up to 5 times when compared to conventional structures. Of the four types of 2D material investigated, GO is the material with the best accuracy. If the SPR biosensor performance is determined based on the FOM value, the best performance is owned by the GO-based SPR structure with a sensitivity of 151.87 deg/RIU and DA 0.22 deg-1. (C) 2020 The Author(s). Published on behalf of The Electrochemical Society by IOP Publishing Limited.
C1 [Nurrohman, Devi Taufiq; Chiu, Nan-Fu] Natl Taiwan Normal Univ, Inst Electroopt Engn, Lab Nanophoton & Biosensors, Taipei, Taiwan.
   [Nurrohman, Devi Taufiq] Politekn Negeri Cilacap, Dept Elect Engn, Kabupaten Cilacap, Jawa Tengah, Indonesia.
   [Chiu, Nan-Fu] Natl Taiwan Normal Univ, Dept Life Sci, Taipei, Taiwan.
C3 National Taiwan Normal University; National Taiwan Normal University
RP Chiu, NF (通讯作者)，Natl Taiwan Normal Univ, Inst Electroopt Engn, Lab Nanophoton & Biosensors, Taipei, Taiwan.; Chiu, NF (通讯作者)，Natl Taiwan Normal Univ, Dept Life Sci, Taipei, Taiwan.
EM nfchiu@ntnu.edu.tw
RI Nurrohman, Devi Taufiq/AAX-6055-2020; Nurrohman, Devi
   Taufiq/AAY-2637-2020
OI Nurrohman, Devi Taufiq/0000-0001-7016-1908; Chiu,
   Nan-Fu/0000-0003-1995-5483
FU Ministry of Science and Technology of the Republic of China (ROC),
   Taiwan [MOST 105-2221-E-003-027, MOST 106-2221-E-003-020, MOST
   107-2221-E-003-009, MOST 108-2221-E-003-020-MY3, MOST
   109-2221-E-003-028-MY3]; Mackay Hospital [MMH-CT-10505]
FX This study was supported by the Ministry of Science and Technology of
   the Republic of China (ROC), Taiwan, for financially supporting this
   research under Contract No. MOST 105-2221-E-003-027, MOST
   106-2221-E-003-020, MOST 107-2221-E-003-009, MOST
   108-2221-E-003-020-MY3, MOST 109-2221-E-003-028-MY3 and also Mackay
   Hospital (Project No. MMH-CT-10505).
CR Agarwal S, 2016, IEEE SENS J, V16, P8865, DOI 10.1109/JSEN.2016.2615110
   Basak C, 2019, SENS IMAGING, V21, DOI 10.1007/s11220-019-0267-6
   Basu S, 2012, SENSOR ACTUAT B-CHEM, V173, P1, DOI 10.1016/j.snb.2012.07.092
   Byun KM, 2008, APPL OPTICS, V47, P5886, DOI 10.1364/AO.47.005886
   Chiu NF, 2020, FRONT BIOENG BIOTECH, V8, DOI 10.3389/fbioe.2020.00234
   Chiu NF, 2018, SENSOR ACTUAT B-CHEM, V265, P264, DOI 10.1016/j.snb.2018.03.070
   Chiu NF, 2014, SENSORS-BASEL, V14, P170, DOI 10.3390/s140100170
   Fouad S., 2016, J NANO ELECT PHYS, V8, P2
   Gupta BD, 2019, SENSORS-BASEL, V19, DOI 10.3390/s19163536
   Han L, 2019, PLASMONICS, V14, P2021, DOI 10.1007/s11468-019-01004-w
   Nguyen HH, 2015, SENSORS-BASEL, V15, P10481, DOI 10.3390/s150510481
   Hossain MB, 2019, RESULTS PHYS, V15, DOI 10.1016/j.rinp.2019.102719
   Hossain MB, 2019, BIOCHEM BIOPHYS REP, V18, DOI 10.1016/j.bbrep.2019.100639
   Jha R, 2009, OPT LETT, V34, P749, DOI 10.1364/OL.34.000749
   Jia YT, 2018, SENSOR ACTUAT B-CHEM, V254, P629, DOI 10.1016/j.snb.2017.07.061
   Kanso M, 2007, J OPT A-PURE APPL OP, V9, P586, DOI 10.1088/1464-4258/9/7/008
   Kumar R, 2018, APPL PHYS A-MATER, V124, DOI 10.1007/s00339-018-1606-5
   Matsui J, 2005, ANAL CHEM, V77, P4282, DOI 10.1021/ac050227i
   Mei GS, 2020, MATER RES EXPRESS, V7, DOI 10.1088/2053-1591/ab66a7
   Meshginqalam B, 2018, IEEE SENS J, V18, P7537, DOI 10.1109/JSEN.2018.2861829
   Mishra AK, 2016, J PHYS CHEM C, V120, P2893, DOI 10.1021/acs.jpcc.5b08955
   Mishra SK, 2013, ANALYST, V138, P2640, DOI 10.1039/c3an00097d
   Nur J. N., 2019, 4 INT C EL ENG INF C, P246
   Ouyang QL, 2016, SCI REP-UK, V6, DOI 10.1038/srep28190
   Rahman MM, 2020, OPT MATER, V107, DOI 10.1016/j.optmat.2020.110123
   Riskin M, 2009, J AM CHEM SOC, V131, P7368, DOI 10.1021/ja9001212
   Suvarnaphaet P, 2017, SENSORS-BASEL, V17, DOI 10.3390/s17102161
   Tabasi O, 2018, ANAL METHODS-UK, V10, P3906, DOI 10.1039/c8ay00948a
   Uzek R, 2019, MAGNETOCHEMISTRY, V5, DOI 10.3390/magnetochemistry5040059
   Vasileva P, 2011, COLLOID SURFACE A, V382, P203, DOI 10.1016/j.colsurfa.2010.11.060
   Verma R, 2011, SENSOR ACTUAT B-CHEM, V160, P623, DOI 10.1016/j.snb.2011.08.039
   Wang MH, 2017, RSC ADV, V7, P47177, DOI 10.1039/c7ra08380g
   Wu L., 2010, OPT EXPRESS, V18, P15458
   Xue TY, 2013, ACS APPL MATER INTER, V5, P2096, DOI 10.1021/am400481t
   Yang ZT, 2014, OPT COMMUN, V329, P180, DOI 10.1016/j.optcom.2014.05.014
   Zhao YT, 2019, RESULTS PHYS, V14, DOI 10.1016/j.rinp.2019.102477
NR 36
TC 25
Z9 25
U1 5
U2 34
PU ELECTROCHEMICAL SOC INC
PI PENNINGTON
PA 65 SOUTH MAIN STREET, PENNINGTON, NJ 08534 USA
SN 2162-8769
EI 2162-8777
J9 ECS J SOLID STATE SC
JI ECS J. Solid State Sci. Technol.
PD SEP 7
PY 2020
VL 9
IS 11
AR 115023
DI 10.1149/2162-8777/abb419
PG 5
WC Materials Science, Multidisciplinary; Physics, Applied
WE Science Citation Index Expanded (SCI-EXPANDED)
SC Materials Science; Physics
GA NO3JX
UT WOS:000569382700001
OA hybrid
DA 2023-06-30
ER

PT J
AU Ensafi, AA
   Jamei, HR
   Heydari-Bafrooei, E
   Rezaei, B
AF Ensafi, Ali A.
   Jamei, Hamid Reza
   Heydari-Bafrooei, Esmaeil
   Rezaei, B.
TI Development of a voltammetric procedure based on DNA interaction for
   sensitive monitoring of chrysoidine, a banned dye, in foods and textile
   effluents
SO SENSORS AND ACTUATORS B-CHEMICAL
LA English
DT Article
DE Chrysoidine; Voltammetry; Biosensor; Textile effluents; Dye-DNA
   interaction
ID PENCIL GRAPHITE ELECTRODE; TANDEM MASS-SPECTROMETRY; BIOSENSOR; REMOVAL;
   NANOPARTICLES; IMMUNOSENSOR; FABRICATION; IMPEDANCE; TOXICITY; SURFACE
AB Here, the interaction of chrysoidine (CSD) with a ds-DNA and its determination in foods and textile effluents was assessed. The interaction was studied by monitoring the change in the oxidation peaks of guanine, adenine and CSD using differential pulse voltammetry (DPV). In order to investigate the interaction of CSD with ds-DNA, a pencil graphite electrode (PGE) modified with multiwall carbon nanotubes (MWCNTs) and a ds-DNA was used. Poly( diallyldimethylammonium chloride), PDDA, was used to establish MWCNTs with PGE and with the ds-DNA. Electrochemical oxidation of CSD bonded on DNAIMWCNTs-PDDA/PGE and decreasing in the intensities of the oxidation signals of guanine and adenine (of the ds-DNA), after their interaction with CSD, were used to obtain the analytical signals. CSD could preconcentrate at DNA/MWCNTs-PDDA/PGE surface. The advantages of the proposed method are the extremely low detection limit (0.03 mu g mL(-1)), wide linear dynamic range (0.05-15.00 mu g mL(-1)), selectivity and cost effective for CSD determination. The capability of the biosensor was validated with analysis of CSD in fish, sauces and textile effluents. (C) 2014 Elsevier B.V. All rights reserved.
C1 [Ensafi, Ali A.; Jamei, Hamid Reza; Rezaei, B.] Isfahan Univ Technol, Dept Chem, Esfahan 8415683111, Iran.
   [Heydari-Bafrooei, Esmaeil] Vali & Asr Univ Rafsanjan, Fac Sci, Dept Chem, Rafsanjan, Iran.
C3 Isfahan University of Technology
RP Ensafi, AA (通讯作者)，Isfahan Univ Technol, Dept Chem, Esfahan 8415683111, Iran.
EM aaensafi@gmail.com
RI Ensafi, Ali A./G-1475-2017; Ghiasvand, Alireza/D-8380-2017; Ensafi, Ali
   A./AAC-9741-2020; REZAEI, BEHZAD/AAE-2258-2019; REZAEI,
   BEHZAD/F-9957-2017; Heydari-Bafrooei, Esmaeil/I-6729-2018
OI Ensafi, Ali A./0000-0002-1193-4090; Ghiasvand,
   Alireza/0000-0002-4570-7988; Ensafi, Ali A./0000-0002-1193-4090; REZAEI,
   BEHZAD/0000-0003-0055-0486; REZAEI, BEHZAD/0000-0003-0055-0486;
   Heydari-Bafrooei, Esmaeil/0000-0001-9652-4041
FU Research Council of Isfahan University of Technology (IUT); Center of
   Excellence in Sensor and Green Chemistry
FX The authors wish to thank the Research Council of Isfahan University of
   Technology (IUT) and Center of Excellence in Sensor and Green Chemistry.
CR Abd El-Rahim WM, 2003, J BASIC MICROB, V43, P167, DOI 10.1002/jobm.200390019
   Abraham TE, 2003, BIOTECHNOL PROGR, V19, P1372, DOI 10.1021/bp034062f
   [Anonymous], 2007, 2760 GB
   Bard AJ, 1980, ELECTROCHEMICAL METH
   Bayramoglu G, 2012, IND ENG CHEM RES, V51, P10629, DOI 10.1021/ie301105w
   Chi ZX, 2010, SPECTROCHIM ACTA A, V75, P177, DOI 10.1016/j.saa.2009.10.009
   Dey A, 2012, J MATER CHEM, V22, P14763, DOI 10.1039/c2jm31663c
   Ensafi AA, 2014, BIOSENS BIOELECTRON, V53, P43, DOI 10.1016/j.bios.2013.09.030
   Ensafi AA, 2013, SENSOR ACTUAT B-CHEM, V177, P862, DOI 10.1016/j.snb.2012.12.017
   Ensafi AA, 2013, ANAL CHEM, V85, P991, DOI 10.1021/ac302693j
   Ensafi AA, 2013, BIOSENS BIOELECTRON, V41, P627, DOI 10.1016/j.bios.2012.09.039
   Ensafi AA, 2012, TALANTA, V88, P244, DOI 10.1016/j.talanta.2011.10.038
   Ensafi AA, 2012, BIOSENS BIOELECTRON, V31, P376, DOI 10.1016/j.bios.2011.10.050
   Gong MJ, 2008, J ELECTROANAL CHEM, V623, P8, DOI 10.1016/j.jelechem.2008.03.020
   GU Y, 2006, ANAL TESTING TECHNOL, V12, P202
   Gui WJ, 2010, FOOD CHEM, V122, P1230, DOI 10.1016/j.foodchem.2010.02.054
   Hason S, 2002, CRIT REV ANAL CHEM, V32, P167, DOI 10.1080/10408340290765515
   Hason S, 2002, TALANTA, V56, P905, DOI 10.1016/S0039-9140(01)00664-6
   He PG, 2005, LANGMUIR, V21, P6086, DOI 10.1021/la050581b
   *INT AG RES CANC, 1971, IARC MON EV CARC RIS, V8, P91
   Isik M, 2007, ENZYME MICROB TECH, V40, P934, DOI 10.1016/j.enzmictec.2006.07.032
   Li N, 2008, ELECTROCHIM ACTA, V54, P235, DOI 10.1016/j.electacta.2008.08.015
   Lu FG, 2012, SENSOR ACTUAT B-CHEM, V173, P591, DOI 10.1016/j.snb.2012.07.069
   Megdal PA, 2009, LIPIDS, V44, P569, DOI 10.1007/s11745-009-3294-6
   Mittal A, 2010, J COLLOID INTERF SCI, V344, P497, DOI 10.1016/j.jcis.2010.01.007
   Montuschi P, 2013, RESPIRATION, V85, P72, DOI 10.1159/000340044
   Muthukumar M, 2007, SEP PURIF TECHNOL, V55, P198, DOI 10.1016/j.seppur.2006.11.014
   Palecek E, 2002, ANAL CHIM ACTA, V469, P73, DOI 10.1016/S0003-2670(01)01605-1
   [齐普荣 Qi Purong], 2007, [精细石油化工, Speciality Petrochemicals], V24, P25
   Reyns T, 2010, BIOMED CHROMATOGR, V24, P982, DOI 10.1002/bmc.1396
   Sponza DT, 2005, PROCESS BIOCHEM, V40, P2735, DOI 10.1016/j.procbio.2004.12.016
   Tan CY, 2011, DESALINATION, V266, P56, DOI 10.1016/j.desal.2010.08.002
   Wang X, 2008, CHROMATOGRAPHIA, V68, P659, DOI 10.1365/s10337-008-0754-8
NR 33
TC 25
Z9 26
U1 2
U2 30
PU ELSEVIER SCIENCE SA
PI LAUSANNE
PA PO BOX 564, 1001 LAUSANNE, SWITZERLAND
SN 0925-4005
J9 SENSOR ACTUAT B-CHEM
JI Sens. Actuator B-Chem.
PD OCT
PY 2014
VL 202
BP 224
EP 231
DI 10.1016/j.snb.2014.05.001
PG 8
WC Chemistry, Analytical; Electrochemistry; Instruments & Instrumentation
WE Science Citation Index Expanded (SCI-EXPANDED)
SC Chemistry; Electrochemistry; Instruments & Instrumentation
GA AM6SK
UT WOS:000339994900030
DA 2023-06-30
ER

PT J
AU Sim, H
   Kim, JH
   Lee, SK
   Song, MJ
   Yoon, DH
   Lim, DS
   Hong, SI
AF Sim, Huijun
   Kim, Jong-Hoon
   Lee, Seung-Koo
   Song, Min-Jung
   Yoon, Dong-Hwa
   Lim, Dae-Soon
   Hong, Suk-In
TI High-sensitivity non-enzymatic glucose biosensor based on Cu(OH)(2)
   nanoflower electrode covered with boron-doped nanocrystalline diamond
   layer
SO THIN SOLID FILMS
LA English
DT Article
DE Boron-doped diamond; Nanocrystalline diamond; Copper hydroxide;
   Nanostructures; Amperometric glucose sensor; Crystallization from
   solution; Chemical vapor deposition
ID THIN-FILM ELECTRODES; ELECTROCHEMICAL DETECTION; AMPEROMETRIC DETECTION;
   COPPER PARTICLES; CUO; OXIDATION; SENSOR; OXIDE; NANOSTRUCTURES;
   BEHAVIOR
AB A non-enzymatic biosensor was developed using boron-doped nanocrystalline diamond (BDND) based on a Cu electrode with Cu(OH)(2) dendritic architecture. The Cu(OH)(2) nanoflower electrode was covered with a BDND layer using an electrostatic self-assembly seeding method with nanodiamond particles and hot-filament chemical vapor deposition. X-ray diffraction and Raman spectral analysis confirmed that the BDND nanoflower electrode was synthesized onto Cu(OH)(2) nanoflowers. Field-emission scanning electron microscope images showed that the fabricated electrodes were nanoflowers possessing large surface areas. From cyclic voltammetry, the peak currents of an BDND/Cu(OH)(2)/Cu electrode was about 7, 6.2, and 5.9 times higher than that of the Cu foil, Cu(OH)(2)/Cu, and BDND/Cu electrodes, respectively. A biosensor based on BDND/Cu(OH)(2)/Cu exhibited excellent performance for glucose detection, and it had a linear detection range of 0 to 6 mM, a correlation coefficient of 0.9994, a low detection limit of 9 mu M, and a high sensitivity of 2.1592 mA mM(-1) cm(-1). (C) 2012 Elsevier B.V. All rights reserved.
C1 [Sim, Huijun; Yoon, Dong-Hwa; Hong, Suk-In] Korea Univ, Dept Chem & Biol Engn, Seoul 136713, South Korea.
   [Kim, Jong-Hoon; Lee, Seung-Koo; Song, Min-Jung; Lim, Dae-Soon] Korea Univ, Sch Mat & Sci Engn, Seoul 136713, South Korea.
C3 Korea University; Korea University
RP Hong, SI (通讯作者)，Korea Univ, Dept Chem & Biol Engn, 1,5 Ga Anam Dong, Seoul 136713, South Korea.
EM sihong@korea.ac.kr
FU National Research Foundation of Korea (NRF); Korean Government (MEST)
   [2011-0000427]
FX This CRI work was supported by the National Research Foundation of Korea
   (NRF) grant funded by the Korean Government (MEST) (No. 2011-0000427).
CR Aoun SB, 2003, ELECTROCHEM COMMUN, V5, P317, DOI 10.1016/S1388-2481(03)00055-9
   Batchelor-McAuley C, 2008, SENSOR ACTUAT B-CHEM, V132, P356, DOI 10.1016/j.snb.2008.01.049
   Farrell ST, 2004, ELECTROCHIM ACTA, V49, P4497, DOI 10.1016/j.electacta.2004.05.007
   Granger MC, 2000, ANAL CHEM, V72, P3793, DOI 10.1021/ac0000675
   Habrioux A, 2009, ELECTROCHEM COMMUN, V11, P111, DOI 10.1016/j.elecom.2008.10.047
   Jensen MB, 1997, ANAL CHEM, V69, P1776, DOI 10.1021/ac960828x
   Jiang LC, 2010, BIOSENS BIOELECTRON, V25, P1402, DOI 10.1016/j.bios.2009.10.038
   Kim JH, 2009, DIAM RELAT MATER, V18, P1218, DOI 10.1016/j.diamond.2009.04.012
   Lee SR, 2008, BIOSENS BIOELECTRON, V24, P410, DOI 10.1016/j.bios.2008.04.017
   Li CL, 2010, BIOSENS BIOELECTRON, V26, P903, DOI 10.1016/j.bios.2010.07.007
   Li G, 2005, BIOSENS BIOELECTRON, V20, P2140, DOI 10.1016/j.bios.2004.09.005
   Luo DB, 2009, ACS NANO, V3, P2121, DOI 10.1021/nn9003154
   LUO PF, 1991, ANAL CHIM ACTA, V244, P169, DOI 10.1016/S0003-2670(00)82494-0
   Meng L, 2009, ANAL CHEM, V81, P7271, DOI 10.1021/ac901005p
   Pang H, 2010, CHEM COMMUN, V46, P2010, DOI 10.1039/b919764h
   Park JC, 2009, ADV MATER, V21, P803, DOI 10.1002/adma.200800596
   Perret A, 1999, DIAM RELAT MATER, V8, P820, DOI 10.1016/S0925-9635(98)00280-5
   Reitz E, 2008, ELECTROANAL, V20, P2482, DOI 10.1002/elan.200804327
   Salimi A, 2005, ELECTROCHEM COMMUN, V7, P879, DOI 10.1016/j.elecom.2005.05.009
   Venkatachalam S, 2009, ACS NANO, V3, P2177, DOI 10.1021/nn900432u
   Xiang JY, 2010, J POWER SOURCES, V195, P313, DOI 10.1016/j.jpowsour.2009.07.022
   XIE YQ, 1991, ANAL CHEM, V63, P1714, DOI 10.1021/ac00017a012
   Yang J, 2010, TALANTA, V82, P25, DOI 10.1016/j.talanta.2010.03.047
   Yuan JH, 2005, ADV FUNCT MATER, V15, P803, DOI 10.1002/adfm.200400321
   Zhang N, 2007, ANALYST, V132, P164, DOI 10.1039/b611357e
   Zhang XJ, 2009, BIOSENS BIOELECTRON, V24, P3395, DOI 10.1016/j.bios.2009.04.031
   Zhang ZP, 2005, CHEM MATER, V17, P332, DOI 10.1021/cm048436r
   Zhao J, 2006, TALANTA, V70, P449, DOI 10.1016/j.talanta.2006.03.004
   Zhao JW, 2009, J ELECTROANAL CHEM, V626, P98, DOI 10.1016/j.jelechem.2008.11.007
   Zhao JW, 2009, BIOELECTROCHEMISTRY, V75, P44, DOI 10.1016/j.bioelechem.2009.01.005
   Zhou YL, 2007, BIOSENS BIOELECTRON, V22, P822, DOI 10.1016/j.bios.2006.03.001
   Zhuang ZJ, 2008, ANALYST, V133, P126, DOI 10.1039/b712970j
NR 32
TC 25
Z9 25
U1 6
U2 144
PU ELSEVIER SCIENCE SA
PI LAUSANNE
PA PO BOX 564, 1001 LAUSANNE, SWITZERLAND
SN 0040-6090
J9 THIN SOLID FILMS
JI Thin Solid Films
PD OCT 1
PY 2012
VL 520
IS 24
BP 7219
EP 7223
DI 10.1016/j.tsf.2012.08.011
PG 5
WC Materials Science, Multidisciplinary; Materials Science, Coatings &
   Films; Physics, Applied; Physics, Condensed Matter
WE Science Citation Index Expanded (SCI-EXPANDED)
SC Materials Science; Physics
GA 004OT
UT WOS:000308691700032
DA 2023-06-30
ER

PT J
AU Gallay, P
   Tosi, E
   Madrid, R
   Tirado, M
   Comedi, D
AF Gallay, P.
   Tosi, E.
   Madrid, R.
   Tirado, M.
   Comedi, D.
TI Glucose biosensor based on functionalized ZnO nanowire/graphite films
   dispersed on a Pt electrode
SO NANOTECHNOLOGY
LA English
DT Article
DE zinc oxide nanowires; functionalization; glucose; biosensor;
   nanostructured electrode
ID DIRECT ELECTROCHEMISTRY; OXIDASE; NANOTUBES
AB We present a glucose biosensor based on ZnO nanowire self-sustained films grown on compacted graphite flakes by the vapor transport method. Nanowire/graphite films were fragmented in water, filtered to form a colloidal suspension, subsequently functionalized with glucose oxidase and finally transferred to a metal electrode (Pt). The obtained devices were evaluated using scanning electron microscopy, energy-dispersive x-ray spectroscopy, cyclic voltammetry and chronoamperometry. The electrochemical responses of the devices were determined in buffer solutions with successive glucose aggregates using a tripolar electrode system. The nanostructured biosensors showed excellent analytical performance, with linear response to glucose concentrations, high sensitivity of up to approximate to 17 mu A cm(-2) mM(-1) in the 0.03-1.52 mM glucose concentration range, relatively low Michaelis-Menten constant, excellent reproducibility and a fast response. The detection limits are more than an order of magnitude lower than those achievable in commercial biosensors for glucose control, which is promising for the development of glucose monitoring methods that do not require blood extraction from potentially diabetic patients. The strong detection enhancements provided by the functionalized nanostructures are much larger than the electrode surface-area increase and are discussed in terms of the physical and chemical mechanisms involved in the detection and transduction processes.
C1 [Gallay, P.; Tosi, E.; Tirado, M.; Comedi, D.] Univ Nacl Tucuman, Fac Ciencias Exactas & Tecnol, Dept Fis, NanoProject, Ave Independencia 1800, RA-4000 San Miguel De Tucuman, Tucuman, Argentina.
   [Gallay, P.; Tosi, E.; Comedi, D.] Univ Nacl Tucuman, Fac Ciencias Exactas & Tecnol, Dept Fis, Lab Fis Solido, Ave Independencia 1800, RA-4000 San Miguel De Tucuman, Tucuman, Argentina.
   [Gallay, P.; Tosi, E.; Tirado, M.; Comedi, D.] Consejo Nacl Invest Cient & Tecn, RA-1033 Buenos Aires, DF, Argentina.
   [Madrid, R.] Univ Nacl Tucuman, Fac Ciencias Exactas & Tecnol, Dept Bioingn, Lab Medios & Interfaces, Ave Independencia 1800, RA-4000 San Miguel De Tucuman, Tucuman, Argentina.
   [Madrid, R.] Univ Nacl Tucuman, Inst Super Invest Biol INSIBIO, CONICET, Ave Independencia 1800, RA-4000 San Miguel De Tucuman, Tucuman, Argentina.
   [Tirado, M.] Univ Nacl Tucuman, Fac Ciencias Exactas & Tecnol, Dept Fis, Lab Nanomat & Propiedades Dielect, Ave Independencia 1800, RA-4000 San Miguel De Tucuman, Tucuman, Argentina.
C3 Universidad Nacional de Tucuman; Universidad Nacional de Tucuman;
   Consejo Nacional de Investigaciones Cientificas y Tecnicas (CONICET);
   Universidad Nacional de Tucuman; Consejo Nacional de Investigaciones
   Cientificas y Tecnicas (CONICET); Universidad Nacional de Tucuman;
   Universidad Nacional de Tucuman
RP Comedi, D (通讯作者)，Univ Nacl Tucuman, Fac Ciencias Exactas & Tecnol, Dept Fis, NanoProject, Ave Independencia 1800, RA-4000 San Miguel De Tucuman, Tucuman, Argentina.; Comedi, D (通讯作者)，Univ Nacl Tucuman, Fac Ciencias Exactas & Tecnol, Dept Fis, Lab Fis Solido, Ave Independencia 1800, RA-4000 San Miguel De Tucuman, Tucuman, Argentina.; Comedi, D (通讯作者)，Consejo Nacl Invest Cient & Tecn, RA-1033 Buenos Aires, DF, Argentina.
EM dcomedi@herrera.unt.edu.ar
RI Tosi, Ezequiel/GRO-6125-2022; Comedi, D/AAR-9878-2021
OI Tosi, Ezequiel/0000-0003-4926-654X; Comedi, D/0000-0002-8884-9070
FU Argentinean agency CONICET; Argentinean agency ANPCyT-FONCyT
   [PICT2010-0400]; Fundacion Argentina de Nanotecnologia (FAN, Proyecto
   Presemilla);  [PIUNT 26/E535]
FX This work was partially funded by the Argentinean agencies CONICET,
   ANPCyT-FONCyT (PICT2010-0400), Fundacion Argentina de Nanotecnologia
   (FAN, Proyecto Presemilla) and PIUNT 26/E535. The authors thank the
   Laboratory of Electron Microscopy and X-Ray Analysis (LAMARX-UNC) for
   SEM images and EDS maps.
CR Bankar SB, 2009, BIOTECHNOL ADV, V27, P489, DOI 10.1016/j.biotechadv.2009.04.003
   Cao HM, 2008, ELECTROANAL, V20, P2223, DOI 10.1002/elan.200804314
   Ceroni P, 2010, ELECTROCHEMISTRY FUN, P186
   Comedi D, 2010, J ALLOY COMPD, V495, P439, DOI 10.1016/j.jallcom.2009.10.070
   Dasgupta NP, 2014, ADV MATER, V26, P2137, DOI 10.1002/adma.201305929
   International Diabetes Federation, 2015, DIABETES ATLAS
   Jung J, 2013, APPL SURF SCI, V265, P24, DOI 10.1016/j.apsusc.2012.10.069
   Karuppiah C, 2014, MICROCHIM ACTA, V181, P1843, DOI 10.1007/s00604-014-1256-z
   Lee H, 2016, NAT NANOTECHNOL, V11, P566, DOI [10.1038/nnano.2016.38, 10.1038/NNANO.2016.38]
   Li X, 2015, MICROSYST NANOENG, V1, DOI 10.1038/micronano.2015.14
   Liu SQ, 2003, BIOSENS BIOELECTRON, V19, P177, DOI 10.1016/S0956-5663(03)00172-6
   Peyghan AA, 2014, THIN SOLID FILMS, V556, P566, DOI 10.1016/j.tsf.2014.01.084
   Pradhan D, 2010, ACS APPL MATER INTER, V2, P2409, DOI 10.1021/am100413u
   Punckt C, 2013, J PHYS CHEM C, V117, P16076, DOI 10.1021/jp405142k
   Rahman MM, 2010, SENSORS-BASEL, V10, P4855, DOI 10.3390/s100504855
   Vega NC, 2012, NANOTECHNOLOGY, V23, DOI 10.1088/0957-4484/23/27/275602
   Wang JX, 2006, APPL PHYS LETT, V88, DOI 10.1063/1.2210078
   Wang Y, 2008, SENSORS-BASEL, V8, P2043, DOI 10.3390/s8042043
   Wang ZL, 2004, J PHYS-CONDENS MAT, V16, pR829, DOI 10.1088/0953-8984/16/25/R01
   WILSON R, 1992, BIOSENS BIOELECTRON, V7, P165, DOI 10.1016/0956-5663(92)87013-F
   Xue XY, 2016, NANO ENERGY, V26, P148, DOI 10.1016/j.nanoen.2016.05.021
   Yeom SH, 2011, FRONT BIOSCI-LANDMRK, V16, P997, DOI 10.2741/3731
   Zhang Jin, 2011, J Diabetes Sci Technol, V5, P166
   Zhang J, 2007, BIOSENS BIOELECTRON, V22, P3036, DOI 10.1016/j.bios.2007.01.009
   Zhao YY, 2014, BIOSENS BIOELECTRON, V57, P269, DOI 10.1016/j.bios.2014.02.022
NR 25
TC 18
Z9 18
U1 2
U2 20
PU IOP PUBLISHING LTD
PI BRISTOL
PA TEMPLE CIRCUS, TEMPLE WAY, BRISTOL BS1 6BE, ENGLAND
SN 0957-4484
EI 1361-6528
J9 NANOTECHNOLOGY
JI Nanotechnology
PD OCT 21
PY 2016
VL 27
IS 42
AR 425501
DI 10.1088/0957-4484/27/42/425501
PG 8
WC Nanoscience & Nanotechnology; Materials Science, Multidisciplinary;
   Physics, Applied
WE Science Citation Index Expanded (SCI-EXPANDED)
SC Science & Technology - Other Topics; Materials Science; Physics
GA DY9VQ
UT WOS:000385483600001
PM 27622391
DA 2023-06-30
ER

PT J
AU Kaur, S
   Gupta, N
   Malhotra, BD
AF Kaur, Simran
   Gupta, Niharika
   Malhotra, Bansi D. D.
TI Recent developments in wearable & non-wearable point-of-care biosensors
   for cortisol detection
SO EXPERT REVIEW OF MOLECULAR DIAGNOSTICS
LA English
DT Review
DE Cortisol; Biosensor; Electrochemical sensor; Stress detection; Point of
   Care
ID LATERAL FLOW IMMUNOASSAY; SALIVARY CORTISOL; ELECTROCHEMICAL
   IMMUNOSENSOR; DEPRESSION; SERUM; ASSAY
AB Introduction: Cortisol is one of the most prominent biomarkers used for the detection of psychological stress and related disorders. It plays an important role in many physiological processes including immunomodulation and fat metabolism. Thus, monitoring of cortisol levels can be used to indicate different pathological conditions including stress disorders. There has been a gradual rise in the development of point of care (PoC) biosensors for continuous cortisol monitoring.Areas Covered: This review discusses recent breakthroughs toward the development of PoC sensors (wearable and non wearable) for cortisol monitoring. Challenges associated with them have also been summarized.Expert Opinion: Electrochemical PoC devices have recently emerged as a powerful tools for continuous monitoring of cortisol that can be utilized for stress management and treatment of related disorders. However, there are many challenges that should be addressed before such devices can be deployed at mass level, such as inter-individual variability, changing the device calibration with the circadian rhythm, interference from other endocrine moieties, etc.
C1 [Kaur, Simran; Gupta, Niharika; Malhotra, Bansi D. D.] Delhi Technol Univ, Dept Biotechnol, Nanobioelect Lab, New Bawana Rd, Delhi 110042, India.
   [Malhotra, Bansi D. D.] CSIR, Natl Phys Lab, Biomed Instrumentat Sect, New Delhi, India.
C3 Delhi Technological University; Council of Scientific & Industrial
   Research (CSIR) - India; CSIR - National Physical Laboratory (NPL)
RP Malhotra, BD (通讯作者)，Delhi Technol Univ, Dept Biotechnol, Nanobioelect Lab, New Bawana Rd, Delhi 110042, India.
EM bansi.malhotra@gmail.com
OI Kaur, Simran/0000-0001-8125-4050
CR Abdulsattar JO, 2020, HELIYON, V6, DOI 10.1016/j.heliyon.2020.e03558
   Abidin ASZ, 2017, SENSORS-BASEL, V17, DOI 10.3390/s17051180
   Agarwal DK, 2021, INT SOL ST SEN ACT M, P719, DOI [10.1109/TRANSDUCERS50396.2021.9495649, 10.1109/Transducers50396.2021.9495649]
   An JE, 2022, ACS SENSORS, V7, P99, DOI 10.1021/acssensors.1c01734
   Andryukov BG, 2020, AIMS MICROBIOL, V6, P280, DOI 10.3934/microbiol.2020018
   [Anonymous], CORT ELISA KIT SENS
   [Anonymous], CORT CLIA KIT SENS
   [Anonymous], CORT RIA KIT SENS
   Apilux A, 2020, J PHARMACEUT BIOMED, V178, DOI 10.1016/j.jpba.2019.112925
   Azmi A, 2017, INT J SMART SENS INT, V10, P223, DOI 10.21307/ijssis-2017-210
   Banbury LK., 2009, STRESS BIOMARKERS TE
   Cantelli L., 2022, BIOSENS BIOELECTRON, V12, P100228
   Cardinell Brittney A., 2019, Critical Reviews in Biomedical Engineering, V47, P207, DOI 10.1615/CritRevBiomedEng.2019026109
   Center for Collegiate Mental Health (CCMH), 2020, ANN REPORT
   Choi S., 2014, SENS BIO-SENS RES, V2, P8, DOI [10.1016/j.sbsr.2014.08.001, DOI 10.1016/J.SBSR.2014.08.001]
   Cinquanta L, 2017, AUTOIMMUN HIGHLIGHTS, V8, DOI 10.1007/s13317-017-0097-2
   Dalirirad S, 2020, ACS OMEGA, V5, P32890, DOI 10.1021/acsomega.0c03223
   Dalirirad S, 2019, SENSOR ACTUAT B-CHEM, V283, P79, DOI 10.1016/j.snb.2018.11.161
   Davison B, 2020, STRESS, V23, P298, DOI 10.1080/10253890.2019.1683159
   Dhull N, 2019, SENSOR ACTUAT B-CHEM, V293, P281, DOI 10.1016/j.snb.2019.05.020
   El-Farhan N, 2017, ANN CLIN BIOCHEM, V54, P308, DOI 10.1177/0004563216687335
   Fiksdal A, 2019, PSYCHONEUROENDOCRINO, V102, P44, DOI 10.1016/j.psyneuen.2018.11.035
   Ganguly A, 2021, ACS SENSORS, V6, P63, DOI 10.1021/acssensors.0c01754
   Ganguly A, 2020, SLAS TECHNOL, V25, P25, DOI 10.1177/2472630319882003
   Gevaerd A, 2021, SENSOR ACTUAT B-CHEM, V332, DOI 10.1016/j.snb.2021.129532
   Gomez RG, 2006, BIOL PSYCHIAT, V60, P472, DOI 10.1016/j.biopsych.2005.11.010
   Gong MM, 2017, CHEM REV, V117, P8447, DOI 10.1021/acs.chemrev.7b00024
   Heikenfeld J, 2016, ELECTROANAL, V28, P1242, DOI 10.1002/elan.201600018
   Hogenelst K, 2019, SENS BIO-SENS RES, V22, DOI 10.1016/j.sbsr.2018.100249
   Hosseini S., 2018, ADVANTAGES DISADVANT, P67
   Huang ZY, 2021, BIOSENS BIOELECTRON, V190, DOI 10.1016/j.bios.2021.113451
   Jeong IK, 2012, DIABETES METAB J, V36, P207, DOI 10.4093/dmj.2012.36.3.207
   Jia Y, 2021, FRONT BIOENG BIOTECH, V9, DOI 10.3389/fbioe.2021.773304
   Jo S, 2020, SENSOR ACTUAT B-CHEM, V304, DOI 10.1016/j.snb.2019.127424
   Kamarainen S, 2018, TALANTA, V188, P50, DOI 10.1016/j.talanta.2018.05.039
   KAPLAN S, 1995, J ENVIRON PSYCHOL, V15, P169, DOI 10.1016/0272-4944(95)90001-2
   Kaushik A, 2015, INT J NANOMED, V10, P677, DOI 10.2147/IJN.S75514
   Khan MS, 2019, ANALYST, V144, P1448, DOI 10.1039/c8an02085j
   Khan MS, 2017, ANAL CHEM, V89, P2107, DOI 10.1021/acs.analchem.6b04769
   Khan QU, 2020, CUREUS, V12, DOI 10.7759/cureus.11548
   Kim YH, 2017, BIOSENS BIOELECTRON, V98, P473, DOI 10.1016/j.bios.2017.07.017
   Kinnamon D, 2017, SCI REP-UK, V7, DOI 10.1038/s41598-017-13684-7
   KIRSCHBAUM C, 1989, NEUROPSYCHOBIOLOGY, V22, P150, DOI 10.1159/000118611
   Lee HB, 2020, BIOSENS BIOELECTRON, V156, DOI 10.1016/j.bios.2020.112133
   Lee MH, 2019, MICROCHIM ACTA, V186, DOI 10.1007/s00604-019-3797-7
   Levine A, 2007, PHYSIOL BEHAV, V90, P43, DOI 10.1016/j.physbeh.2006.08.025
   Liu JJ, 2020, SENSORS-BASEL, V20, DOI 10.3390/s20051422
   Liu Q, 2021, ANAL CHIM ACTA, V1184, DOI 10.1016/j.aca.2021.339010
   Liu XK, 2019, NANOSCALE RES LETT, V14, DOI 10.1186/s11671-019-3012-0
   Liu YZ, 2017, FRONT HUM NEUROSCI, V11, DOI 10.3389/fnhum.2017.00316
   Madhu S, 2022, MATER LETT, V308, DOI 10.1016/j.matlet.2021.131238
   Madhu S, 2020, ACS APPL ELECTRON MA, V2, P499, DOI 10.1021/acsaelm.9b00730
   Manickam P, 2018, SENSOR ACTUAT B-CHEM, V274, P47, DOI 10.1016/j.snb.2018.07.133
   Manickam P, 2017, J ELECTROCHEM SOC, V164, pB54, DOI 10.1149/2.0781702jes
   Minjae K., 2021, CLIN SPORT MED, V6, peabb2891
   Morey JN, 2015, CURR OPIN PSYCHOL, V5, P13, DOI 10.1016/j.copsyc.2015.03.007
   Mugo SM, 2022, BIOSENSORS-BASEL, V12, DOI 10.3390/bios12100854
   Mugo SM, 2020, ANAL BIOANAL CHEM, V412, P1825, DOI 10.1007/s00216-020-02430-0
   Munje RD, 2017, IEEE T NANOTECHNOL, V16, P832, DOI 10.1109/TNANO.2017.2685529
   Nandhakumar P, 2018, ANAL CHEM, V90, P10982, DOI 10.1021/acs.analchem.8b02590
   Oh HK, 2018, ANALYST, V143, P3883, DOI 10.1039/c8an00719e
   Panfilova E, 2021, BIOSENSORS-BASEL, V11, DOI 10.3390/bios11050146
   Parlak O, 2018, SCI ADV, V4, DOI 10.1126/sciadv.aar2904
   Pearlmutter P, 2020, SCI REP-UK, V10, DOI 10.1038/s41598-020-75871-3
   Pinto V, 2017, BIOSENS BIOELECTRON, V90, P308, DOI 10.1016/j.bios.2016.11.067
   Poudyal SS., 2017, ELECT THESIS DISSERT
   Pusomjit P, 2021, MICROCHIM ACTA, V188, DOI 10.1007/s00604-020-04692-y
   Rice P, 2019, FUTUR SCI OA, V5, DOI 10.2144/fsoa-2019-0061
   Roerink ME, 2018, HORM BEHAV, V103, P1, DOI 10.1016/j.yhbeh.2018.05.016
   Sadeghalvad M., 2021, CLIN MICROBIOL INFEC
   Saiyudthong S, 2010, SCIENCEASIA, V36, P169, DOI 10.2306/scienceasia1513-1874.2010.36.169
   Sakamoto S, 2018, J NAT MED-TOKYO, V72, P32, DOI 10.1007/s11418-017-1144-z
   Sanghavi BJ, 2016, BIOSENS BIOELECTRON, V78, P244, DOI 10.1016/j.bios.2015.11.044
   Sankhala D, 2018, SLAS TECHNOL, V23, P529, DOI 10.1177/2472630318759257
   Sekar M, 2020, J ELECTROCHEM SOC, V167, DOI 10.1149/1945-7111/ab7e24
   Sekar M, 2019, SCI REP-UK, V9, DOI 10.1038/s41598-018-37243-w
   Singh NK, 2021, ACS OMEGA, V6, P27888, DOI 10.1021/acsomega.1c03552
   Sonner Z, 2015, BIOMICROFLUIDICS, V9, DOI 10.1063/1.4921039
   Steckl AJ, 2018, ACS SENSORS, V3, P2025, DOI 10.1021/acssensors.8b00726
   Tang WX, 2021, ADV MATER, V33, DOI 10.1002/adma.202008465
   Tornhage CJ, 2009, NEUROIMMUNOMODULAT, V16, P284, DOI 10.1159/000216186
   Torrente-Rodriguez RM, 2020, MATTER-US, V2, P921, DOI 10.1016/j.matt.2020.01.021
   Tu E, 2020, ACS OMEGA, V5, P8211, DOI 10.1021/acsomega.0c00498
   Tuteja SK, 2018, NANO-MICRO LETT, V10, DOI 10.1007/s40820-018-0193-5
   Ueland GA, 2021, J ENDOCR SOC, V5, DOI 10.1210/jendso/bvab033
   Upasham S, 2018, SCI REP-UK, V8, DOI 10.1038/s41598-018-35199-5
   Uygun HDE, 2020, TALANTA, V206, DOI 10.1016/j.talanta.2019.120225
   Vabbina PK, 2015, BIOSENS BIOELECTRON, V63, P124, DOI 10.1016/j.bios.2014.07.026
   Vashist SK, 2017, BIOSENSORS-BASEL, V7, DOI 10.3390/bios7040062
   Venugopal M, 2011, SENSOR ACTUAT A-PHYS, V172, P154, DOI 10.1016/j.sna.2011.04.028
   Vinitha TU, 2020, LAB CHIP, V20, P1961, DOI 10.1039/d0lc00071j
   Westfall S, 2021, FRONT IMMUNOL, V12, DOI 10.3389/fimmu.2021.670500
   Whitworth JA, 2000, HYPERTENSION, V36, P912, DOI 10.1161/01.HYP.36.5.912
   Wright KD, 2015, GERONTOLOGIST, V55, pS140, DOI 10.1093/geront/gnu174
   Wu J, 2012, COMPREHENSIVE SAMPLI, P143, DOI [10.1016/B978-0-12-381373-2.00071-5, DOI 10.1016/B978-0-12-381373-2.00071-5]
   Yamaguchi M, 2013, BIOSENS BIOELECTRON, V41, P186, DOI 10.1016/j.bios.2012.08.016
   Yulianti ES, 2022, BIOSENSORS-BASEL, V12, DOI 10.3390/bios12121090
   Zangheri M, 2015, BIOSENS BIOELECTRON, V64, P63, DOI 10.1016/j.bios.2014.08.048
   Zea M, 2020, TRAC-TREND ANAL CHEM, V132, DOI 10.1016/j.trac.2020.116058
   Zhou Q, 2020, SENSOR ACTUAT B-CHEM, V317, DOI 10.1016/j.snb.2020.128134
NR 100
TC 0
Z9 0
U1 15
U2 15
PU TAYLOR & FRANCIS AS
PI OSLO
PA KARL JOHANS GATE 5, NO-0154 OSLO, NORWAY
SN 1473-7159
EI 1744-8352
J9 EXPERT REV MOL DIAGN
JI Expert Rev. Mol. Diagn.
PD MAR 4
PY 2023
VL 23
IS 3
BP 217
EP 230
DI 10.1080/14737159.2023.2184260
EA MAR 2023
PG 14
WC Pathology
WE Science Citation Index Expanded (SCI-EXPANDED)
SC Pathology
GA A7VN5
UT WOS:000946195100001
PM 36880128
DA 2023-06-30
ER

PT J
AU Buyuksunetci, YT
   Anik, U
AF Buyuksunetci, Yudum Tepeli
   Anik, Ulku
TI Graphene-Gold Hybrid Nanomaterial Based Impedimetric Immunosensor for
   H3N2 Influenza A Virus Detection
SO CHEMISTRYSELECT
LA English
DT Article
DE graphene-gold hybrid nanomaterial; impedimetric immunosensor; influenza
   A virus
ID BIOSENSOR; OXIDE; ASSAY
AB H3N2, known as "swine flu" is a kind of influenza A virus that can also infect humans. Therefore, rapid, practical and accurate techniques for H3N2 detection is needed. In this study, we fabricate Graphene-gold hybrid nanomaterial modified hemagglutinin-3 antibody (anti-H3) based electrochemical immunosensor for practical, sensitive, and selective detection of H3N2 virus. The specific interaction between anti-H3 and H3 protein on H3N2 virus was monitored with electrochemical impedance spectroscopy. After experimental parameters were optimized, analytical characteristics were searched. A linearity in the range of 1.0-17.5 mu g/mL with limit of detection value of 1.01 mu g/mL were obtained for the virus. Relative standard deviation value was found as 4.60 % for 15 mu g/mL H3N2 virus (n=3). By using synthetic saliva solution that was supplemented with the virus, matrix effect was also investigated. Lastly, the selectivity of developed anti-H3 based electrochemical influenza A immunosensor was investigated by applying it for H1N1 virus detection.
C1 [Buyuksunetci, Yudum Tepeli; Anik, Ulku] Mugla Sitki Kocman Univ, Res Lab Ctr, Sensors Biosensors & Nanodiagnost Lab, Kotekli Mugla, Turkey.
   [Anik, Ulku] Mugla Sitki Kocman Univ, Fac Sci, Chem Dept, Kotekli Mugla, Turkey.
C3 Mugla Sitki Kocman University; Mugla Sitki Kocman University
RP Anik, U (通讯作者)，Mugla Sitki Kocman Univ, Res Lab Ctr, Sensors Biosensors & Nanodiagnost Lab, Kotekli Mugla, Turkey.; Anik, U (通讯作者)，Mugla Sitki Kocman Univ, Fac Sci, Chem Dept, Kotekli Mugla, Turkey.
EM ulkuanik@mu.edu.tr
OI Tepeli Buyuksunetci, Yudum/0000-0002-4717-7933
FU Scientific and Technological Research Council of Turkey (TUBITAK)
   [2211-C]; Mugla Sitki Kocman University BAP Project department
   [19/081/18/1/2]
FX We greatly acknowledge the financial supports obtained from Scientific
   and Technological Research Council of Turkey (TUBITAK) with 2211-C
   priority areas PhD program scholarship and Mugla Sitki Kocman University
   BAP Project department with the project number of 19/081/18/1/2.
CR Anik U, 2018, ANALYST, V143, P150, DOI [10.1039/c7an01537b, 10.1039/C7AN01537B]
   Anik U, 2016, ANAL CHEM, V88, P6151, DOI 10.1021/acs.analchem.6b01720
   Bolton MJ, 2022, CELL REP, V39, DOI 10.1016/j.celrep.2022.110897
   Dhanasekaran V., 2022, NAT COMMUN 2022, V13, P1
   Dharmatti R., 2014, J NANOMEDICINE RES, V1, DOI [10.15406/JNMR.2014.01.00002, DOI 10.15406/JNMR.2014.01.00002]
   Diouani MF, 2008, MAT SCI ENG C-BIO S, V28, P580, DOI 10.1016/j.msec.2007.10.043
   Herne TM, 1997, J AM CHEM SOC, V119, P8916, DOI 10.1021/ja9719586
   Hewa TMP, 2009, J VIROL METHODS, V162, P14, DOI 10.1016/j.jviromet.2009.07.001
   Jalali M, 2020, MICROCHIM ACTA, V187, DOI 10.1007/s00604-019-4059-4
   Mendes RK, 2009, J BRAZIL CHEM SOC, V20, P795, DOI 10.1590/S0103-50532009000400023
   Nelson MI, 2007, NAT REV GENET, V8, P196, DOI 10.1038/nrg2053
   Olsen SJ, 2020, AM J TRANSPLANT, V20, P3681, DOI 10.1111/ajt.16381
   Oyama M, 2009, ELECTROCHIM ACTA, V54, P5042, DOI 10.1016/j.electacta.2008.12.055
   Ravina, 2020, PROCESS BIOCHEM, V98, P262, DOI 10.1016/j.procbio.2020.09.016
   Reber A, 2013, EXPERT REV VACCINES, V12, P519, DOI [10.1586/erv.13.35, 10.1586/ERV.13.35]
   Sharma V, 2018, J VIROL METHODS, V253, P18, DOI 10.1016/j.jviromet.2017.12.005
   Tepeli Y, 2018, SENSOR ACTUAT B-CHEM, V254, P377, DOI 10.1016/j.snb.2017.07.126
   TepeliBuyuksunetci Yudum U, 2022, ANALYST, V147, P130
   Veerapandian M, 2016, TALANTA, V155, P250, DOI 10.1016/j.talanta.2016.04.047
   Wang RX, 2011, DIAGN MICR INFEC DIS, V70, P281, DOI 10.1016/j.diagmicrobio.2011.01.012
   Wicklein B, 2013, ADV FUNCT MATER, V23, P254, DOI 10.1002/adfm.201200377
   Wirde M, 1999, LANGMUIR, V15, P6370, DOI 10.1021/la9903245
   Yang F, 2022, VIRUS RES, V317, DOI 10.1016/j.virusres.2022.198815
   Zhang X, 2015, ANGEW CHE, V127, P6027
   Zhang XH, 2015, ANGEW CHEM INT EDIT, V54, P5929, DOI 10.1002/anie.201412164
NR 25
TC 0
Z9 0
U1 4
U2 7
PU WILEY-V C H VERLAG GMBH
PI WEINHEIM
PA POSTFACH 101161, 69451 WEINHEIM, GERMANY
SN 2365-6549
J9 CHEMISTRYSELECT
JI ChemistrySelect
PD SEP 27
PY 2022
VL 7
IS 36
AR e202202614
DI 10.1002/slct.202202614
PG 6
WC Chemistry, Multidisciplinary
WE Science Citation Index Expanded (SCI-EXPANDED)
SC Chemistry
GA 4Q3RW
UT WOS:000856002100001
DA 2023-06-30
ER

PT J
AU Bakhtiyar, MJ
   Raza, ZA
   Aslam, M
   Bajwa, SZ
   Rehman, MSU
   Rafiq, S
AF Bakhtiyar, Muhammad Junaid
   Raza, Zulfiqar Ali
   Aslam, Muhammad
   Bajwa, Sadia Zafar
   Rehman, Muhammad Shoaib Ur
   Rafiq, Samvia
TI Cupric oxide nanoparticles incorporated poly(hydroxybutyrate)
   nanocomposite for potential biosensing application
SO INTERNATIONAL JOURNAL OF BIOLOGICAL MACROMOLECULES
LA English
DT Article
DE Biosensing; Nanobiocomposite; Polyhydroxybutyrate
ID SENSOR; COPPER; FILMS; ZINC
AB We report the synthesis of a novel electrochemical biosensor comprising of cupric oxide (CuO) nanoparticles (NPs) mediated poly(hydroxybutyrate) (PHB) composite film with polyvinyl alcohol (PVA) as a binder/template support using the solution casting method for the detection of a biomolecule i.e., ascorbic acid (AA). The specimens were characterized for surface, chemical, mechanical, optical, and electrochemical attributes. The results expressed regular mediation of CuO NPs in the PHB/PVA matrix towards nanobiocomposite formation with enhanced crystallinity, inter-molecular interactions, mechanical, and electrochemical attributes, and decreased hydrophilicity and bandgap, thus being useful in potential optoelectronic devices. The synthesized biocomposite film exhibited a tensile strength of 86.24 +/- 4.10 N which might be due to reinforcement/uniform dispersion of the CuO nanofiller in the PHB-based matrix. The PHB/CuO composite, then, deposited on a glassy carbon electrode surface exhibited good electrocatalytic activity towards the AA in the aqueous media even at low analyte concentrations. Such modified electrode surfaces with metal/biopolymer complex could find possible applications in the detection of other bioactive molecules.
C1 [Bakhtiyar, Muhammad Junaid; Raza, Zulfiqar Ali; Aslam, Muhammad; Rehman, Muhammad Shoaib Ur; Rafiq, Samvia] Natl Text Univ, Dept Appl Sci, Faisalabad 37610, Pakistan.
   [Bajwa, Sadia Zafar] Natl Inst Biotechnol & Genet Engn, Faisalabad 577, Pakistan.
C3 National Textile University - Pakistan; Pakistan Institute of
   Engineering & Applied Science
RP Raza, ZA; Aslam, M (通讯作者)，Natl Text Univ, Dept Appl Sci, Faisalabad 37610, Pakistan.
EM zarazapk@yahoo.com; aslamfaridipk@gmail.com
FU Higher Education Commission, Pakistan [NRPU-9566]
FX The authors acknowledge the financial support (as NRPU-9566) from the
   Higher Education Commission, Pakistan for the completion of this study.
CR AL-Kadhemy MFH, 2020, AIP CONF PROC, V2290, DOI 10.1063/5.0028817
   Ali A, 2022, MINERALS-BASEL, V12, DOI 10.3390/min12020205
   Alshammari A.S., 2018, CARBON BASED POLYM N, P331, DOI [10.1016/B978-0-12-813574-7.00014-9, DOI 10.1016/B978-0-12-813574-7.00014-9]
   Arun A., 2021, ENG SCI, V16, P71, DOI [10.30919/es8d527, DOI 10.30919/ES8D527]
   Aslam M, 2021, POLYM BULL, V78, P1955, DOI 10.1007/s00289-020-03194-4
   Aslam M, 2021, POLYM BULL, V78, P1551, DOI 10.1007/s00289-020-03173-9
   Aslam M, 2019, J ELECTRON MATER, V48, P1116, DOI 10.1007/s11664-018-6793-5
   Aslam M, 2018, J ELECTRON MATER, V47, P3912, DOI 10.1007/s11664-018-6270-1
   Awale M., 2019, MAT SCI, V11, P6, DOI [10.9790/4861-1103020610, DOI 10.9790/4861-1103020610]
   Buledi JA, 2021, OPEN CHEM, V19, P481, DOI 10.1515/chem-2021-0029
   Chang XH, 2021, ADV COMPOS HYBRID MA, V4, P435, DOI 10.1007/s42114-021-00292-3
   Culebras M., 2022, ENG SCI, V17, P195, DOI [DOI 10.30919/ES8D608, 10.30919/ES8D608]
   El-hadi AM, 2019, J COMPOS MATER, V53, P2305, DOI 10.1177/0021998319826348
   Elango M, 2018, POLYM-PLAST TECHNOL, V57, P1440, DOI 10.1080/03602559.2017.1410832
   Fatima A, 2022, ADV COMPOS HYBRID MA, V5, P307, DOI 10.1007/s42114-021-00369-z
   Florez JP, 2019, INT J BIOL MACROMOL, V123, P609, DOI 10.1016/j.ijbiomac.2018.11.070
   Halder U., 2022, ADV CHEM ENG, V11, DOI [DOI 10.1016/J.CEJA.2022, 10.1016/j.ceja.2022]
   Hasheminya SM, 2018, FOOD PACKAGING SHELF, V17, P196, DOI 10.1016/j.fpsl.2018.07.003
   Hendrawanh H, 2019, IOP CONF SER-MAT SCI, V509, DOI 10.1088/1757-899X/509/1/012048
   Hernandez-Nunez E, 2019, J POLYM ENVIRON, V27, P1105, DOI 10.1007/s10924-019-01417-y
   Jiang NI, 2021, ADV COMPOS HYBRID MA, V4, P574, DOI 10.1007/s42114-021-00262-9
   Lu YF, 2021, J POLYM RES, V28, DOI 10.1007/s10965-021-02441-0
   Lu Yunfan, 2021, J POLYM RES, V28, DOI [10.1007/s10965-021-02441-0, DOI 10.1007/S10965-021-02441-0]
   Malik P., 2021, MEAS SENS, V16, P10050, DOI [10.1016/j.measen.2021.100050, DOI 10.1016/J.MEASEN.2021.100050]
   McAdam B, 2020, POLYMERS-BASEL, V12, DOI 10.3390/polym12122908
   Mishra S., 2021, ENG SCI, V15, P138, DOI [10.30919/es8d500, DOI 10.30919/ES8D500]
   Olejnik O, 2021, MATERIALS, V14, DOI 10.3390/ma14040898
   Padvi M.N., 2021, ENG SCI, V15, P20, DOI [10.30919/es8d431, DOI 10.30919/ES8D431]
   Pradhan S, 2018, POLYM ADVAN TECHNOL, V29, P2392, DOI 10.1002/pat.4351
   Raza ZA, 2021, CARBOHYD RES, V510, DOI 10.1016/j.carres.2021.108443
   Riaz S, 2020, POLYM BULL, V77, P775, DOI 10.1007/s00289-019-02775-2
   Riaz S, 2018, MATER RES EXPRESS, V5, DOI 10.1088/2053-1591/aac1f9
   Rohilla D., 2021, ENG SCI, V16, P47, DOI 10.30919/es8d552
   Shabbir M, 2022, J NANOSTRUCTURE CHEM, V12, P1033, DOI 10.1007/s40097-021-00467-w
   Shashanka R, 2020, SN APPL SCI, V2, DOI 10.1007/s42452-020-2785-1
   Silva SS, 2020, BIOPOLYMER MEMBRANES, P3, DOI 10.1016/B978-0-12-818134-8.00001-8
   Srivastava KR, 2020, WATERBORNE PATHOGENS: DETECTION AND TREATMENT, P237, DOI 10.1016/B978-0-12-818783-8.00013-X
   Tehseen B, 2018, BIOSENS BIOELECTRON, V117, P852, DOI 10.1016/j.bios.2018.06.061
   Trakunjae C, 2021, SCI REP-UK, V11, DOI 10.1038/s41598-021-81386-2
   Wu Y., 2022, SCIENCE, V18, P105, DOI DOI 10.30919/ES8D626
   Yu J, 2007, BIOPROCESSING FOR VALUE-ADDED PRODUCTS FROM RENEWABLE RESOURCES: NEW TECHNOLOGIES AND APPLICATIONS, P585, DOI 10.1016/B978-044452114-9/50024-4
   Yu ZH, 2022, PROG ORG COAT, V168, DOI 10.1016/j.porgcoat.2022.106875
   Zhang XL, 2016, J BIONIC ENG, V13, P143, DOI 10.1016/S1672-6529(14)60168-2
   Zhao YZ, 2022, ADV COMPOS HYBRID MA, V5, P843, DOI 10.1007/s42114-021-00379-x
   Zou W., 2021, FOOD AGROFO, V6, P3, DOI [10.30919/esfaf562, DOI 10.30919/ESFAF562]
NR 45
TC 4
Z9 4
U1 2
U2 2
PU ELSEVIER
PI AMSTERDAM
PA RADARWEG 29, 1043 NX AMSTERDAM, NETHERLANDS
SN 0141-8130
EI 1879-0003
J9 INT J BIOL MACROMOL
JI Int. J. Biol. Macromol.
PD JUL 31
PY 2022
VL 213
BP 1018
EP 1028
DI 10.1016/j.ijbiomac.2022.06.018
EA JUN 2022
PG 11
WC Biochemistry & Molecular Biology; Chemistry, Applied; Polymer Science
WE Science Citation Index Expanded (SCI-EXPANDED)
SC Biochemistry & Molecular Biology; Chemistry; Polymer Science
GA 5Y5LH
UT WOS:000879322800010
PM 35691435
DA 2023-06-30
ER

PT J
AU Diallo, AK
   Djeghlaf, L
   Mazenq, L
   Launay, J
   Sant, W
   Temple-Boyer, P
AF Diallo, A. K.
   Djeghlaf, L.
   Mazenq, L.
   Launay, J.
   Sant, W.
   Temple-Boyer, P.
TI Development of pH-based ElecFET biosensors for lactate ion detection
SO BIOSENSORS & BIOELECTRONICS
LA English
DT Article; Proceedings Paper
CT 22nd Anniversary World Congress on Biosensors / Summer School on Printed
   Biosensors and Electronics
CY MAY 15-18, 2012
CL Cancun, MEXICO
SP Elsevier, Linkoping Univ, Erkon
DE Electrochemical sensor; ChemFET; Microelectrode; Hydrogen peroxide;
   Glucose; lactate; Potentiometric detection
ID FIELD-EFFECT TRANSISTORS; AMPEROMETRIC BIOSENSOR; ISFET DEVICES;
   OXIDASE; GLUCOSE; ELECTRODE; NANOPARTICLES; SENSORS; WOMEN; FILM
AB In this work, we report on ElecFET (Electrochemical Field Effect Transistor) devices potentially of interest for the detection of different molecules in solution. ElecFET are electrochemical microsensors in liquid phase, based on two elements: (i) a pH-sensitive chemical field effect transistor (pH-ChemFET) and (ii) a metallic microelectrode deposited around the sensitive gate. The coexistence of these two elements combines (i) potentiometric and (ii) amperometric detection effects at the microscale. Design, fabrication and experimental validation of ElecFETs based on silicon and polymer micro-technologies, are reported. We first demonstrate the detection of hydrogen peroxide (H2O2) in solution, showing a sensitivity of 5 mV/mM in the [10-100 mM] concentration range. The ElecFET concept is then extended to the detection of glucose and lactate in the [1-30 mM] and [1-6 mM] concentration range respectively. The sensitivities are between 2-6 mV/mM and 8-20 mV/mM respectively. (C) 2012 Elsevier B.V. All rights reserved.
C1 [Diallo, A. K.; Djeghlaf, L.; Mazenq, L.; Launay, J.; Temple-Boyer, P.] CNRS, LAAS, F-31400 Toulouse 4, France.
   [Diallo, A. K.; Djeghlaf, L.; Mazenq, L.; Launay, J.; Temple-Boyer, P.] Univ Toulouse, UPS, LAAS, F-31400 Toulouse, France.
   [Sant, W.] HEMODIA, F-31682 Labege, France.
   [Diallo, A. K.] Univ Ziguinchor, LCPM, Ziguinchor, Senegal.
C3 Centre National de la Recherche Scientifique (CNRS); Universite de
   Toulouse; Universite Toulouse III - Paul Sabatier
RP Temple-Boyer, P (通讯作者)，CNRS, LAAS, 7 Ave Colonel Roche, F-31400 Toulouse 4, France.
EM temple@laas.fr
CR Aydin G, 2002, SENSOR ACTUAT B-CHEM, V87, P8, DOI 10.1016/S0925-4005(02)00167-3
   Bakker J, 1996, AM J SURG, V171, P221, DOI 10.1016/S0002-9610(97)89552-9
   Bard A. J., 2001, ELECTROCHEMICAL METH
   Belli T, 2007, DIABETES RES CLIN PR, V76, P18, DOI 10.1016/j.diabres.2006.07.028
   Bergveld P, 2003, SENSOR ACTUAT B-CHEM, V88, P1, DOI 10.1016/S0925-4005(02)00301-5
   Goran JM, 2011, ANAL CHEM, V83, P8123, DOI 10.1021/ac2016272
   Ito N, 1996, BIOSENS BIOELECTRON, V11, P119, DOI 10.1016/0956-5663(96)83719-5
   Kharitonov AB, 2001, J PHYS CHEM B, V105, P4205, DOI 10.1021/jp0045383
   Luo XL, 2004, SENSOR ACTUAT B-CHEM, V97, P249, DOI 10.1016/j.snb.2003.08.024
   Metz L, 2005, METABOLISM, V54, P1102, DOI 10.1016/j.metabol.2005.03.015
   Nikolaus N, 2008, MICROCHIM ACTA, V160, P15, DOI 10.1007/s00604-007-0834-8
   Patel NG, 2000, SENSOR ACTUAT B-CHEM, V67, P134, DOI 10.1016/S0925-4005(00)00410-X
   Pereira AC, 2007, SENSOR ACTUAT B-CHEM, V124, P269, DOI 10.1016/j.snb.2006.12.042
   Pfeiffer D, 1997, BIOSENS BIOELECTRON, V12, P539, DOI 10.1016/S0956-5663(97)00014-6
   Poghossian A, 2009, SEMIN CELL DEV BIOL, V20, P41, DOI 10.1016/j.semcdb.2009.01.014
   Pogorelova SP, 2003, SENSOR ACTUAT B-CHEM, V89, P40, DOI 10.1016/S0925-4005(02)00425-2
   REBELO MJF, 1994, ANAL LETT, V27, P3027, DOI 10.1080/00032719408000309
   Rinken T, 2006, J BIOCHEM BIOPH METH, V66, P13, DOI 10.1016/j.jbbm.2005.04.009
   Sant W, 2011, SENSOR ACTUAT B-CHEM, V160, P59, DOI 10.1016/j.snb.2011.07.012
   Santos AD, 2002, ELECTROCHIM ACTA, V47, P3351, DOI 10.1016/S0013-4686(02)00272-4
   Schoning MJ, 2002, ANALYST, V127, P1137, DOI 10.1039/b204444g
   Seo HI, 1997, SENSOR ACTUAT B-CHEM, V40, P1, DOI 10.1016/S0925-4005(97)80191-8
   Shkotova LV, 2008, MAT SCI ENG C-BIO S, V28, P943, DOI 10.1016/j.msec.2007.10.038
   Sohn BK, 1997, SENSOR ACTUAT B-CHEM, V41, P7, DOI 10.1016/S0925-4005(97)80271-7
   Sohn BK, 1996, SENSOR ACTUAT B-CHEM, V34, P435, DOI 10.1016/S0925-4005(97)80017-2
   Temple-Boyer P, 2004, MICROELECTRON RELIAB, V44, P443, DOI 10.1016/j.microrel.2003.10.001
   Volotovsky V, 1998, BIOSENS BIOELECTRON, V13, P1029, DOI 10.1016/S0956-5663(98)00004-9
   Xu JJ, 2005, CHEM COMMUN, P792, DOI 10.1039/b416548a
   Yin LT, 2001, SENSOR ACTUAT B-CHEM, V76, P187, DOI 10.1016/S0925-4005(01)00629-3
   Zayats M, 2000, BIOSENS BIOELECTRON, V15, P671, DOI 10.1016/S0956-5663(00)00120-2
NR 30
TC 31
Z9 32
U1 2
U2 88
PU ELSEVIER ADVANCED TECHNOLOGY
PI OXFORD
PA OXFORD FULFILLMENT CENTRE THE BOULEVARD, LANGFORD LANE, KIDLINGTON,
   OXFORD OX5 1GB, OXON, ENGLAND
SN 0956-5663
J9 BIOSENS BIOELECTRON
JI Biosens. Bioelectron.
PD FEB 15
PY 2013
VL 40
IS 1
SI SI
BP 291
EP 296
DI 10.1016/j.bios.2012.07.063
PG 6
WC Biophysics; Biotechnology & Applied Microbiology; Chemistry, Analytical;
   Electrochemistry; Nanoscience & Nanotechnology
WE Science Citation Index Expanded (SCI-EXPANDED); Conference Proceedings Citation Index - Science (CPCI-S)
SC Biophysics; Biotechnology & Applied Microbiology; Chemistry;
   Electrochemistry; Science & Technology - Other Topics
GA 061CX
UT WOS:000312825800046
PM 23017683
OA Green Submitted
DA 2023-06-30
ER

PT J
AU Yan, BY
   Li, M
   Luo, F
   Jin, XY
   Qiu, B
   Lin, ZY
AF Yan, Bingyan
   Li, Min
   Luo, Fang
   Jin, XiaoYa
   Qiu, Bin
   Lin, Zhenyu
TI Photothermal biosensor for HPV16 based on strand-displacement
   amplification and gold nanoparticles using a thermometer as readout
SO MICROCHIMICA ACTA
LA English
DT Article
DE Photothermal effect; Gold nanoparticle; Strand-displacement
   amplification; Human papillomavirus; Thermometer
ID ELECTROCHEMICAL BIOSENSOR; AGGREGATION
AB Gold nanoparticles (AuNPs) in aggregated state have a strong near infrared region (NIR) absorption and the causes a much stronger photothermal effect than that of the dispersed AuNPs. Strand-displacement amplification (SDA) can produce large amount of single-stranded DNA (ssDNA), which in turn effectively prevent AuNPs from aggregation. In this study, these characteristics had been applied to design a photothermal biosensor for human papilloma virus (HPV and HPV16 were chosen as model target) detection. In the absence of HPV16, AuNPs was in the aggregated state and large temperature rise can be detected after the irradiation by 808 nm laser. The presence of HPV16 triggers the SDA reaction with the help of Bst DNA polymerase and Nt.BstNBI nicking endonuclease resulting in the production of large amounts of ssDNA; this protects unmodified AuNPs from salt-induced aggregation. Therefore, AuNPs was in a dispersed state and the temperature change was not significant after the irradiation of 808 nm laser. The difference of the temperature changing can be applied for the quantitative detection of HPV16 using a thermometer as readout. The linear response range is 1.0 fM similar to 50 pM with a detection limit of 0.3 fM. The proposed method has been applied to detect HPV16 in clinical cervical sample and is competent for clinical analysis.
C1 [Yan, Bingyan; Jin, XiaoYa] Wenzhou Med Univ, Dept Infect Dis, Key Lab Diag & Controlment Dev Chron Liver Dis Zh, Affiliated Hosp 1, Wenzhou 325025, Peoples R China.
   [Yan, Bingyan; Luo, Fang; Qiu, Bin; Lin, Zhenyu] Fuzhou Univ, Key Lab Anal & Detect Food Safety, Coll Chem, Minist Educ,Key Lab Analyt Sci Food Safety & Biol, 2 Xue Yuan Rd, Fuzhou 350116, Fujian, Peoples R China.
   [Li, Min] Fujian Med Univ, Fujian Prov Hosp, Dept Gen Med, Prov Clin Med Coll 13, Fuzhou 350001, Fujian, Peoples R China.
C3 Wenzhou Medical University; Fuzhou University; Fujian Medical
   University; Fujian Provincial Hospital
RP Jin, XY (通讯作者)，Wenzhou Med Univ, Dept Infect Dis, Key Lab Diag & Controlment Dev Chron Liver Dis Zh, Affiliated Hosp 1, Wenzhou 325025, Peoples R China.; Lin, ZY (通讯作者)，Fuzhou Univ, Key Lab Anal & Detect Food Safety, Coll Chem, Minist Educ,Key Lab Analyt Sci Food Safety & Biol, 2 Xue Yuan Rd, Fuzhou 350116, Fujian, Peoples R China.
EM jinxy0001@163.com; zylin@fzu.edu.cn
RI , Lin/C-8577-2012
OI , Lin/0000-0001-7890-6812
FU National Sciences Foundation of China [21904020, 21974020]; Health
   Science and Technology Project of Zhejiang Province [2022KY887]
FX This project was supported by the National Sciences Foundation of China
   (21904020, 21974020), Health Science and Technology Project of Zhejiang
   Province (2022KY887).
CR Aldewachi H, 2018, NANOSCALE, V10, P18, DOI 10.1039/c7nr06367a
   Avelino KYPS, 2021, TALANTA, V226, DOI 10.1016/j.talanta.2021.122118
   Beerens E, 2005, CYTOPATHOLOGY, V16, P199, DOI 10.1111/j.1365-2303.2005.00266.x
   Bray F, 2018, CA-CANCER J CLIN, V68, P394, DOI 10.3322/caac.21492
   Chen AY, 2015, ANAL CHEM, V87, P6328, DOI 10.1021/acs.analchem.5b01168
   Chen HJ, 2010, SMALL, V6, P2272, DOI 10.1002/smll.201001109
   Chen HL, 2015, ANAL METHODS-UK, V7, P2258, DOI 10.1039/c4ay02938k
   Cheng XJ, 2017, ADV MATER, V29, DOI 10.1002/adma.201604894
   Civit L, 2010, BIOSENS BIOELECTRON, V26, P1684, DOI 10.1016/j.bios.2010.06.072
   Civit L, 2012, ANAL CHIM ACTA, V715, P93, DOI 10.1016/j.aca.2011.12.009
   Guo QQ, 2020, ANAL CHEM, V92, P5302, DOI 10.1021/acs.analchem.9b05849
   He YH, 2021, ACS APPL MATER INTER, V13, P298, DOI 10.1021/acsami.0c20742
   He YH, 2020, SENSOR ACTUAT B-CHEM, V320, DOI 10.1016/j.snb.2020.128407
   Hong GL, 2021, BIOSENS BIOELECTRON, V178, DOI 10.1016/j.bios.2021.113044
   Jiang Y, 2017, ANGEW CHEM INT EDIT, V56, P11916, DOI 10.1002/anie.201703807
   Lu YL, 2022, ANAL CHEM, V94, P5823, DOI 10.1021/acs.analchem.1c05258
   Miao P, 2020, ANAL CHEM, V92, P12026, DOI 10.1021/acs.analchem.0c02654
   Nie YX, 2020, BIOSENS BIOELECTRON, V160, DOI 10.1016/j.bios.2020.112217
   Rodriguez NM, 2016, LAB CHIP, V16, P753, DOI 10.1039/c5lc01392e
   Shahdordizadeh M, 2018, MICROCHIM ACTA, V185, DOI 10.1007/s00604-018-2699-4
   Shi DM, 2018, TALANTA, V185, P106, DOI 10.1016/j.talanta.2018.02.102
   Steenbergen RDM, 2014, NAT REV CANCER, V14, P395, DOI 10.1038/nrc3728
   Tao YZ, 2021, ANAL CHIM ACTA, V1149, DOI 10.1016/j.aca.2021.338211
   Tao YZ, 2020, TALANTA, V220, DOI 10.1016/j.talanta.2020.121398
   Tao YZ, 2020, ANAL CHIM ACTA, V1110, P151, DOI 10.1016/j.aca.2020.03.023
   Vankayala R, 2018, ADV MATER, V30, DOI 10.1002/adma.201706320
   Walboomers JMM, 1999, J PATHOL, V189, P12, DOI 10.1002/(SICI)1096-9896(199909)189:1&lt;12::AID-PATH431&gt;3.0.CO;2-F
   Wang CC, 2016, ORAL DIS, V22, P98, DOI 10.1111/odi.12365
   Weichert W, 2009, AM J SURG PATHOL, V33, P513, DOI 10.1097/PAS.0b013e3181938319
   Zamani M, 2021, ACS CENTRAL SCI, V7, P963, DOI 10.1021/acscentsci.1c00186
   Zhang JJ, 2018, CHEM SCI, V9, P3906, DOI 10.1039/c7sc05325h
   Zhang J, 2008, SMALL, V4, P1196, DOI 10.1002/smll.200800057
   Zhao X, 2018, CLIN MICROBIOL INFEC, V24, P1322, DOI 10.1016/j.cmi.2018.02.027
   Zhou W, 2020, ANAL CHEM, V92, P14830, DOI 10.1021/acs.analchem.0c03700
   Zhou W, 2020, ANAL CHEM, V92, P2739, DOI 10.1021/acs.analchem.9b04996
NR 35
TC 2
Z9 2
U1 14
U2 25
PU SPRINGER WIEN
PI WIEN
PA SACHSENPLATZ 4-6, PO BOX 89, A-1201 WIEN, AUSTRIA
SN 0026-3672
EI 1436-5073
J9 MICROCHIM ACTA
JI Microchim. Acta
PD NOV
PY 2022
VL 189
IS 11
AR 437
DI 10.1007/s00604-022-05522-z
PG 9
WC Chemistry, Analytical
WE Science Citation Index Expanded (SCI-EXPANDED)
SC Chemistry
GA 5W1SN
UT WOS:000877701700001
PM 36319894
DA 2023-06-30
ER

PT J
AU Jiang, LY
   Zhao, YA
   Zhao, P
   Zhou, SY
   Ji, Z
   Huo, DQ
   Zhong, DD
   Hou, CJ
AF Jiang, Liuyi
   Zhao, Yanan
   Zhao, Peng
[truncated: 3,231,038 more chars]
