# Supplementary material for: Hotspots and trends of electrochemical biosensor technology: a bibliometric analysis from 2003 to 2023
Source: RSC Adv. 2023 Oct 19;13(44):30704–17. doi: 10.1039/d3ra05889a (PMC10585615; doi:10.1039/d3ra05889a)
Supplement: RA-013-D3RA05889A-s001 [file RA-013-D3RA05889A-s001.zip › data-25.xlsx]

FN Clarivate Analytics Web of Science
VR 1.0
PT J
AU Diaz-Serrano, M
   Rosado, A
   del Pilar, J
   Arias, M
   Guadalupe, AR
AF Diaz-Serrano, Madeline
   Rosado, Arelys
   del Pilar, Joselyn
   Arias, Melvin
   Guadalupe, Ana R.
TI A Polymer-Based Electrochemical DNA Biosensor for Salmonella:
   Preparation, Characterization and Calibration
SO ELECTROANALYSIS
LA English
DT Article
DE AFM; Biosensors; Electrochemical detection; Nucleic acids; Polymer
   modified electrodes; Salmonella
ID FILMS; IMMOBILIZATION; HYBRIDIZATION; FERROCENE; DENSITY
AB In this paper, we present the results of the use of bifunctional polymeric films of polystyrene (10.3 KD-49.5 KD) to anchor oligo sequences of various lengths (15, 35 and 70-mer). The polymers were prepared by radical polymerization with 4,4'-azobis(4-cyanovaleric acid) as initiator and 3-Carboxy PROXYL to control the molecular weight and polydispersity. They were further modified with N-hydroxysuccinimide to anchor the (5'-AmMC12) oligos. The anchoring reaction was done on a polymer-modified glassy carbon electrode. The probes were hybridized with their ferrocene-labeled complementary sequences. The hybridization reaction was followed by Osteryoung square wave voltammetry (OSWV). The calibration curve showed a narrow and sharp linear range between (5.7-8.0) x 10(-7) M and a detection limit around 0.55 mu M.
C1 [Diaz-Serrano, Madeline; Rosado, Arelys; del Pilar, Joselyn; Guadalupe, Ana R.] Univ Puerto Rico, Dept Chem, San Juan, PR 00931 USA.
   [Arias, Melvin] Univ Puerto Rico, Dept Math & Phys, Cayey, PR 00736 USA.
C3 University of Puerto Rico; University of Puerto Rico Medical Sciences
   Campus; University of Puerto Rico; University of Puerto Rico at Cayey
RP Guadalupe, AR (通讯作者)，Univ Puerto Rico, Dept Chem, POB 23346,Rio Piedras Campus, San Juan, PR 00931 USA.
EM anlupe@uprrp.edu
OI Arias, Melvin/0000-0001-6014-3722
FU NSF-PREM [DMR-0934195]; MARC NIH [5T34GM008156-20]; NIH-RISE [2 R25
   GM061151-09]; Division Of Materials Research; Direct For Mathematical &
   Physical Scien [0934195] Funding Source: National Science Foundation
FX We acknowledge the kind support of NSF-PREM (DMR-0934195), MARC NIH
   (5T34GM008156-20) and NIH-RISE (2 R25 GM061151-09). We also thank the
   technical assistance of the UPR-RP Materials Characterization Center.
   Our gratitude goes to Dr. Wilfredo tart at UPR-Cayey for allowing us
   access to their AFM Facility and Dr. Esther Z. Vega at UPR-Humacao for
   the oligos purchased from IDT.
CR CARRASQUILLO JN, 2006, THESIS U PUERTO RICO
   Castelino K, 2005, LANGMUIR, V21, P1956, DOI 10.1021/la047943k
   *DIV FOODB BACT MY, 2005, CDC             0110
   DRUGAS V, 2004, SENSOR ACTUAT B-CHEM, V101, P112
   Feng CL, 2005, BIOMACROMOLECULES, V6, P3243, DOI 10.1021/bm050247u
   HARGREAVES MK, 1970, CHEM REV, V70, P439, DOI 10.1021/cr60266a001
   Herne TM, 1997, J AM CHEM SOC, V119, P8916, DOI 10.1021/ja9719586
   Kerman K, 2003, ELECTROCHEM COMMUN, V5, P887, DOI 10.1016/j.elecom.2003.08.013
   Kruse TM, 2003, MACROMOLECULES, V36, P7812, DOI 10.1021/ma030091v
   Kumar R, 2008, LETT APPL MICROBIOL, V46, P221, DOI 10.1111/j.1472-765X.2007.02286.x
   Li F, 2008, TALANTA, V77, P1, DOI 10.1016/j.talanta.2008.06.011
   MARJAN M, 2006, ANAL BIOCHEM, V353, P198
   Munoz-Serrano L, 2005, J BIOTECHNOL, V118, P233, DOI 10.1016/j.jbiotec.2005.05.008
   Nakayama M, 2002, TALANTA, V56, P857, DOI 10.1016/S0039-9140(01)00659-2
   Naravaneni R, 2005, J MED MICROBIOL, V54, P51, DOI 10.1099/jmm.0.45687-0
   Padeste C, 2000, BIOSENS BIOELECTRON, V15, P431, DOI 10.1016/S0956-5663(00)00106-8
   Palecek E, 2002, ANAL CHIM ACTA, V469, P73, DOI 10.1016/S0003-2670(01)01605-1
   Peterson AW, 2001, NUCLEIC ACIDS RES, V29, P5163, DOI 10.1093/nar/29.24.5163
   Petrovykh DY, 2003, J AM CHEM SOC, V125, P5219, DOI 10.1021/ja029450c
   Petrovykh DY, 2004, LANGMUIR, V20, P429, DOI 10.1021/la034944o
   RUBINSTEIN I, 1984, J ELECTROANAL CHEM, V176, P359, DOI 10.1016/S0022-0728(84)80331-9
   Steel AB, 1998, ANAL CHEM, V70, P4670, DOI 10.1021/ac980037q
   Steel AB, 2000, BIOPHYS J, V79, P975, DOI 10.1016/S0006-3495(00)76351-X
   Trevanich S, 2010, FOOD CONTROL, V21, P593, DOI 10.1016/j.foodcont.2009.08.012
   USDA, 2010, FOODB ILLN DIS SALM
   WHO (World Health Organization), 2005, DRUG RES SALM
NR 26
TC 8
Z9 8
U1 1
U2 27
PU WILEY-V C H VERLAG GMBH
PI WEINHEIM
PA POSTFACH 101161, 69451 WEINHEIM, GERMANY
SN 1040-0397
EI 1521-4109
J9 ELECTROANAL
JI Electroanalysis
PD AUG
PY 2011
VL 23
IS 8
BP 1830
EP 1841
DI 10.1002/elan.201000698
PG 12
WC Chemistry, Analytical; Electrochemistry
WE Science Citation Index Expanded (SCI-EXPANDED)
SC Chemistry; Electrochemistry
GA 809FN
UT WOS:000294037300010
DA 2023-06-30
ER

PT J
AU Surkus, AE
   Flechsig, GU
AF Surkus, Annette-Enrica
   Flechsig, Gerd-Uwe
TI Electrochemical Detection of DNA Melting Curves by Means of Heated
   Biosensors
SO ELECTROANALYSIS
LA English
DT Article
DE DNA hybridization; Heated biosensor; Alternating current voltammetry
   (ACV); Melting curve; Base pair mismatches; Osmium tetroxide bipyridine
   label
ID NUCLEIC-ACIDS; HYBRIDIZATION; GOLD; VOLTAMMETRY; TEMPERATURE;
   ELECTRODES; COMPLEXES; MUTATION; PROBES
AB This article reports about the detection of DNA melting curves at heated electrochemical biosensors. Osmium tetroxide-bipyridine-labeled target oligonucleotides are hybridized with probe oligonucleotides immobilized on gold electrodes. Then, the gold electrode is successively heated in order to measure a complete melting curve consisting of alternating current voltammetric signals. Melting temperatures theta(m), determined at various ionic strengths an in dependence on different numbers of base pair mismatches, have been compared with those obtained by means of UV spectrophotometry. The proposed method holds great promise for the fast and easy parallel detection of nucleic acids sequences on selectively heated electrode arrays. A stringent hybridization temperature can be easily adjusted in order to discriminate base pari mismatches.
C1 [Flechsig, Gerd-Uwe] Univ Rostock, Dept Chem, D-18051 Rostock, Germany.
   [Surkus, Annette-Enrica] Leibniz Inst Catalysis, D-18059 Rostock, Germany.
C3 University of Rostock; Leibniz Institut fur Katalyse e.V. an der
   Universitat Rostock (LIKAT)
RP Flechsig, GU (通讯作者)，Univ Rostock, Dept Chem, Dr Lorenz Weg 1, D-18051 Rostock, Germany.
EM gerd-uwe.flechsig@uni-rostock.de
RI Flechsig, Gerd-Uwe/I-1679-2019
OI Flechsig, Gerd-Uwe/0000-0001-8407-4506; Surkus,
   Annette-Enrica/0000-0003-1161-9848
FU Deutsche Forschungsgemeinschaft [384/4-1, 4-2, 7-1]
FX The Authors are grateful to the Deutsche Forschungsgemeinschaft for
   financial support (Projects FL 384/4-1, 4-2, 7-1).
CR Biswal SL, 2006, ANAL CHEM, V78, P7104, DOI 10.1021/ac052171y
   Boon EM, 2000, NAT BIOTECHNOL, V18, P1096, DOI 10.1038/80301
   Caruana DJ, 1999, J AM CHEM SOC, V121, P769, DOI 10.1021/ja983328p
   de Lumley-Woodyear T, 1999, ANAL CHEM, V71, P394, DOI 10.1021/ac980758p
   Drummond TG, 2003, NAT BIOTECHNOL, V21, P1192, DOI 10.1038/nbt873
   Flechsig GU, 2007, ANAL CHEM, V79, P2125, DOI 10.1021/ac062075c
   Flechsig GU, 2005, LANGMUIR, V21, P7848, DOI 10.1021/la051176n
   FLECHSIG GU, 2005, Patent No. 102005039726
   Fojta M, 2004, J AM CHEM SOC, V126, P6532, DOI 10.1021/ja048781h
   Fojta M, 2003, ELECTROANAL, V15, P431, DOI 10.1002/elan.200390050
   Fojta M, 2007, ANAL CHEM, V79, P1022, DOI 10.1021/ac0616299
   Grundler P, 1996, ANALYST, V121, P1805, DOI 10.1039/an9962101805
   Hartwich G, 1999, J AM CHEM SOC, V121, P10803, DOI 10.1021/ja9920664
   Herne TM, 1997, J AM CHEM SOC, V119, P8916, DOI 10.1021/ja9719586
   Kelley SO, 1999, NUCLEIC ACIDS RES, V27, P4830, DOI 10.1093/nar/27.24.4830
   Kelley SO, 1997, BIOCONJUGATE CHEM, V8, P31, DOI 10.1021/bc960070o
   Kostecka P, 2004, BIOELECTROCHEMISTRY, V63, P245, DOI 10.1016/j.bioelechem.2003.11.005
   Lau C, 2005, ANAL CHIM ACTA, V554, P74, DOI 10.1016/j.aca.2005.08.044
   Levicky R, 1998, J AM CHEM SOC, V120, P9787, DOI 10.1021/ja981897r
   Liepold P, 2008, ANAL BIOANAL CHEM, V391, P1759, DOI 10.1007/s00216-008-2045-5
   Lucarelli F, 2008, ANAL CHIM ACTA, V609, P139, DOI 10.1016/j.aca.2007.12.035
   LUKASOVA E, 1984, GEN PHYSIOL BIOPHYS, V3, P175
   LUKASOVA E, 1982, GEN PHYSIOL BIOPHYS, V1, P53
   MANIATIS T, 1982, MOL CLONING
   Meunier-Prest R, 2003, NUCLEIC ACIDS RES, V31, DOI 10.1093/nar/gng150
   PALECEK E, 1992, METHOD ENZYMOL, V212, P139
   Palecek E, 2002, CRIT REV ANAL CHEM, V32, P261, DOI 10.1080/10408340290765560
   Palecek E, 2002, BIOELECTROCHEMISTRY, V56, P85, DOI 10.1016/S1567-5394(02)00025-7
   PALECEK E, 1981, BIOELECTROCH BIOENER, V8, P497, DOI 10.1016/0302-4598(81)80021-9
   PALECEK E, 1983, ANAL BIOCHEM, V132, P236, DOI 10.1016/0003-2697(83)90002-7
   Palecek E, 2001, ANAL CHEM, V73, p74A, DOI 10.1021/ac0123936
   Peter J, 2007, ELECTROANAL, V19, P1356, DOI 10.1002/elan.200703881
   Wang J, 2002, ANAL CHIM ACTA, V469, P63, DOI 10.1016/S0003-2670(01)01399-X
   Yosypchuk B, 2006, ELECTROANAL, V18, P186, DOI 10.1002/elan.200503392
NR 34
TC 26
Z9 27
U1 1
U2 21
PU WILEY-V C H VERLAG GMBH
PI WEINHEIM
PA POSTFACH 101161, 69451 WEINHEIM, GERMANY
SN 1040-0397
EI 1521-4109
J9 ELECTROANAL
JI Electroanalysis
PD MAY
PY 2009
VL 21
IS 10
BP 1119
EP 1123
DI 10.1002/elan.200804539
PG 5
WC Chemistry, Analytical; Electrochemistry
WE Science Citation Index Expanded (SCI-EXPANDED)
SC Chemistry; Electrochemistry
GA 452KA
UT WOS:000266537700002
DA 2023-06-30
ER

PT J
AU Esokkiya, A
   Sudalaimani, S
   Kumar, KS
   Sampathkumar, P
   Suresh, C
   Giribabu, K
AF Esokkiya, Anthonysamy
   Sudalaimani, Sudalaimuthu
   Kumar, Kannan Sanjeev
   Sampathkumar, Prakasam
   Suresh, Chinnathambi
   Giribabu, Krishnan
TI Poly(methylene blue)-Based Electrochemical Platform for Label-Free
   Sensing of Acrylamide
SO ACS OMEGA
LA English
DT Article
ID GLASSY-CARBON ELECTRODE; VOLTAMMETRIC BIOSENSOR; BLUE); HEMOGLOBIN;
   SENSOR
AB The present work reports the electrochemical sensing of acrylamide (AM) using a poly(methylene blue)-modified glassy carbon electrode (PMB/GCE) where PMB functions as an electrochemical reporter. PMB was prepared by electrochemical polymerization of methylene blue. Electrochemical sensing of AM was facilitated by the interaction between AM and PMB. Further the interaction between AM and PMB was investigated using ultraviolet-visible (UV-vis) spectroscopy and Raman analysis. The surface morphology was confirmed by atomic force microscopy (AFM) and field emission scanning electron microscopy (FESEM) analyses. PMB/GCE was further characterized by X-ray photoelectron spectroscopy (XPS), and the electrochemical performance was assessed using cyclic voltammetry and differential pulse voltammetry. Cyclic voltammetry analysis showed a decrease in current at the redox center of PMB upon addition of AM. The association constant and binding number of AM with PMB/GCE were calculated using differential pulse voltammetry and found to be 8.9 x 10(6) M-1 and 0.64 (similar to 1), respectively. The results indicated a strong interaction of AM on the PMB/GCE surface. Further, chronocoulometry analysis of PMB/GCE in the presence of AM showed a decrease in charge due to the interaction of AM with PMB. Under optimized conditions, PMB/GCE exhibited a decrease in current proportional to the concentration of AM in the range of 0.025-16 mu M with sensitivity and detection limit 0.252 mu A nM(-1) and 0.13 nM, respectively. Real sample analysis was carried out by the standard addition method using the solution extracted from potato chips.
C1 [Esokkiya, Anthonysamy; Sudalaimani, Sudalaimuthu; Kumar, Kannan Sanjeev; Sampathkumar, Prakasam; Suresh, Chinnathambi; Giribabu, Krishnan] Cent Electrochem Res Inst CSIR CECRI, Electrod & Electrocatalysis Div, Karaikkudi 630003, Tamil Nadu, India.
   [Esokkiya, Anthonysamy; Sudalaimani, Sudalaimuthu; Kumar, Kannan Sanjeev; Sampathkumar, Prakasam; Suresh, Chinnathambi; Giribabu, Krishnan] Acad Sci & Innovat Res AcSIR, Ghaziabad 201002, India.
C3 Council of Scientific & Industrial Research (CSIR) - India; CSIR -
   Central Electrochemical Research Institute (CECRI); Academy of
   Scientific & Innovative Research (AcSIR)
RP Giribabu, K (通讯作者)，Cent Electrochem Res Inst CSIR CECRI, Electrod & Electrocatalysis Div, Karaikkudi 630003, Tamil Nadu, India.; Giribabu, K (通讯作者)，Acad Sci & Innovat Res AcSIR, Ghaziabad 201002, India.
EM giribabuk@cecri.res.in
OI Kannan, Sanjeev Kumar/0000-0002-0506-3006
FU UGC-JRF award [109376]; CSIR-CECRI
FX The authors wish to acknowledge the Director, CSIR-CECRI, for continuous
   support and encouragement. A.E. wishes to acknowledge the financial
   support from UGC-JRF award (Dec 2018, 109376). The authors acknowledge
   the staff members of CECRI-CIF for the characterization facility.
CR Atay NZ, 2005, J MOL STRUC-THEOCHEM, V728, P249, DOI 10.1016/j.theochem.2005.06.039
   Barsan MM, 2008, ELECTROCHIM ACTA, V53, P3973, DOI 10.1016/j.electacta.2007.10.012
   Barsan MM, 2011, PHYS CHEM CHEM PHYS, V13, P5462, DOI 10.1039/c1cp20418a
   Batra B, 2013, BIOPROC BIOSYST ENG, V36, P1591, DOI 10.1007/s00449-013-0931-5
   Batra B, 2013, ANAL BIOCHEM, V433, P210, DOI 10.1016/j.ab.2012.10.026
   Brett CMA, 1999, ANAL CHIM ACTA, V385, P119, DOI 10.1016/S0003-2670(98)00808-3
   Ciesarova Z., 2018, CZECH J FOOD SCI, V22, pS251
   Marinho MIC, 2012, J ELECTROANAL CHEM, V685, P8, DOI 10.1016/j.jelechem.2012.08.023
   Garabagiu S, 2011, J ELECTROANAL CHEM, V659, P196, DOI 10.1016/j.jelechem.2011.06.003
   Giribabu K, 2013, ANALYST, V138, P5811, DOI 10.1039/c3an00941f
   Gorle DB, 2016, RSC ADV, V6, P19982, DOI 10.1039/c5ra25541d
   Huang S, 2016, SENSOR ACTUAT B-CHEM, V224, P22, DOI 10.1016/j.snb.2015.10.008
   Gonzalez-Fuentes FJ, 2014, ELECTROANAL, V26, P1039, DOI 10.1002/elan.201300636
   Krajewska A, 2008, SENSORS-BASEL, V8, P5832, DOI 10.3390/s8095832
   Langen H, 1997, ELECTROPHORESIS, V18, P2085, DOI 10.1002/elps.1150181135
   Li D, 2014, INT J ELECTROCHEM SC, V9, P7217
   Li N, 2020, FOOD CONTROL, V109, DOI 10.1016/j.foodcont.2019.106764
   Lin KC, 2011, SENSOR ACTUAT B-CHEM, V157, P202, DOI 10.1016/j.snb.2011.03.050
   Liu X, 2016, FOOD ANAL METHOD, V9, P114, DOI 10.1007/s12161-015-0172-0
   Manasa G, 2017, MAT SCI ENG C-MATER, V73, P552, DOI 10.1016/j.msec.2016.12.114
   Maniere I, 2005, MUTAT RES-GEN TOX EN, V580, P119, DOI 10.1016/j.mrgentox.2004.10.012
   Nemoto S, 2002, J FOOD HYG SOC JPN, V43, P371, DOI 10.3358/shokueishi.43.371
   Paleologos EK, 2005, J CHROMATOGR A, V1077, P128, DOI 10.1016/j.chroma.2005.04.037
   Pan MF, 2020, FOODS, V9, DOI 10.3390/foods9040524
   Qu WY, 2004, J PHARMACEUT BIOMED, V36, P631, DOI 10.1016/j.jpba.2004.07.016
   Quan Y, 2011, J AGR FOOD CHEM, V59, P6895, DOI 10.1021/jf200954w
   Silva N, 2009, BIOCATAL BIOTRANSFOR, V27, P143, DOI 10.1080/10242420802604964
   Stobiecka A, 2007, BIOSENS BIOELECTRON, V22, P2165, DOI 10.1016/j.bios.2006.10.008
   Sun XL, 2013, BIOSENS BIOELECTRON, V44, P122, DOI 10.1016/j.bios.2013.01.031
   Tan L, 2004, ELECTROANAL, V16, P1592, DOI 10.1002/elan.200302993
   Tezcan F, 2008, ANAL CHIM ACTA, V617, P196, DOI 10.1016/j.aca.2008.01.008
   Topcu E, 2016, ELECTROANAL, V28, P2058, DOI 10.1002/elan.201600108
   Varmira K, 2018, TALANTA, V176, P509, DOI 10.1016/j.talanta.2017.08.069
   Yaylayan VA, 2003, J AGR FOOD CHEM, V51, P1753, DOI 10.1021/jf0261506
   Yogeswaran U, 2008, SENSOR ACTUAT B-CHEM, V130, P739, DOI 10.1016/j.snb.2007.10.040
   Zamora R, 2010, J AGR FOOD CHEM, V58, P1708, DOI 10.1021/jf903378x
   Zhang P, 2014, BIOTECH HISTOCHEM, V89, P327, DOI 10.3109/10520295.2013.855323
   Zyzak DV, 2003, J AGR FOOD CHEM, V51, P4782, DOI 10.1021/jf034180i
NR 38
TC 12
Z9 12
U1 5
U2 21
PU AMER CHEMICAL SOC
PI WASHINGTON
PA 1155 16TH ST, NW, WASHINGTON, DC 20036 USA
SN 2470-1343
J9 ACS OMEGA
JI ACS Omega
PD APR 13
PY 2021
VL 6
IS 14
BP 9528
EP 9536
DI 10.1021/acsomega.0c06315
EA APR 2021
PG 9
WC Chemistry, Multidisciplinary
WE Science Citation Index Expanded (SCI-EXPANDED)
SC Chemistry
GA RN9CL
UT WOS:000640649500022
PM 33869933
OA gold, Green Published
DA 2023-06-30
ER

PT J
AU Nunez, FA
   Castro, ACH
   de Oliveira, VL
   Lima, AC
   Oliveira, JR
   de Medeiros, GX
   Sasahara, GL
   Santos, KS
   Lanfredi, AJC
   Alves, WA
AF Nunez, Freddy A.
   Castro, Ana C. H.
   de Oliveira, Vivian L.
   Lima, Ariane C.
   Oliveira, Jamille R.
   de Medeiros, Giuliana X.
   Sasahara, Greyce L.
   Santos, Keity S.
   Lanfredi, Alexandre J. C.
   Alves, Wendel A.
TI Electrochemical Immunosensors Based on Zinc Oxide Nanorods for Detection
   of Antibodies Against SARS-CoV-2 Spike Protein in Convalescent and
   Vaccinated Individuals
SO ACS BIOMATERIALS SCIENCE & ENGINEERING
LA English
DT Article; Early Access
DE COVID-19; SARS-CoV-2; electrochemical immunosensors; zinc oxide;
   serological diagnosis; immunosurveillance; CoronaVac
ID ZNO NANORODS; IMPEDIMETRIC BIOSENSOR; APPROPRIATE USE; THIN-FILMS;
   NANOPARTICLES; XPS; PHOTOLUMINESCENCE; GROWTH; NANOSTRUCTURES;
   VALIDATION
AB Even after over 2 years of the COVID-19 pandemic, research on rapid, inexpensive, and accurate tests remains essential for controlling and avoiding the global spread of SARS-CoV-2 across the planet during a potential reappearance in future global waves or regional outbreaks. Assessment of serological responses for COVID-19 can be beneficial for population-level surveillance purposes, supporting the development of novel vaccines and evaluating the efficacy of different immunization programs. This can be especially relevant for broadly used inactivated whole virus vaccines, such as CoronaVac, which produced lower titers of neutralizing antibodies. and showed lower efficacy for specific groups such as the elderly and immunocompromised. We developed an impedimetric biosensor based on the immobilization of SARS-CoV-2 recombinant trimeric spike protein (S protein) on zinc oxide nanorod (ZnONR)-modified fluorine-doped tin oxide substrates for COVID-19 serology testing. Due to electrostatic interactions, the negatively charged S protein was immobilized via physical adsorption. The electrochemical response of the immunosensor was measured at each modification step and characterized by scanning electron microscopy and electrochemical techniques. We successfully evaluated the applicability of the modified ZnONR electrodes using serum samples from COVID-19 convalescent individuals, CoronaVac-vaccinated with or without positive results for SARS-CoV-2 infection, and pre-pandemic samples from healthy volunteers as controls. ELISA for IgG anti-SARS-CoV-2 spike protein was performed for comparison, and ELISA for IgG anti-RBDs of seasonal coronavirus (HCoVs) was used to test the specificity of immunosensor detection. No cross-reactivity with HCoVs was detected using the ZnONR immunosensor, and more interestingly, the sensor presented higher sensitivity when compared to negative ELISA results. The results demonstrate that the ZnONRs/spike-modified electrode displayed sensitive results for convalescents and vaccinated samples and shows excellent potential as a tool for the population's assessment and monitoring of seroconversion and seroprevalence.
C1 [Nunez, Freddy A.; Castro, Ana C. H.; Alves, Wendel A.] Univ Fed ABC, Ctr Ciencias Nat & Humanas, BR-09210580 Santo Andre, SP, Brazil.
   [de Oliveira, Vivian L.] Univ Sao Paulo HCFMUSP, Lab Imunol, Inst Coracao InCor, LIM19,Hosp Clin,Fac Med, BR-05403900 Sao Paulo, SP, Brazil.
   [Lima, Ariane C.; Oliveira, Jamille R.; de Medeiros, Giuliana X.] Univ Sao Paulo, Dept Clin Med, Disciplina Alergia & Imunol Clin, Fac Med, BR-01246903 Sao Paulo, SP, Brazil.
   [Lanfredi, Alexandre J. C.] Univ Fed ABC, Ctr Engn Modelagem & Ciencias Sociais Aplicadas, BR-09210580 Santo Andre, SP, Brazil.
C3 Universidade Federal do ABC (UFABC); Universidade de Sao Paulo
RP Alves, WA (通讯作者)，Univ Fed ABC, Ctr Ciencias Nat & Humanas, BR-09210580 Santo Andre, SP, Brazil.
EM wendel.alves@ufabc.edu.br
RI de Oliveira, Vivian Leite/AAJ-9491-2020
OI de Oliveira, Vivian Leite/0000-0003-2523-0374; Ramos de Oliveira,
   Jamille/0000-0002-4993-5494; Alves, Wendel Andrade/0000-0002-8394-2751;
   S. Santos, Keity/0000-0001-5271-4011; de Castro Lanfredi, Alexandre
   Jose/0000-0002-8530-8826
FU FAPESP [2017/02317-2]; CNPq [304389/2019-6, 407951/2021-0]; CAPES
   [88881.504639/2020-01]; National Institute of Science and Technology in
   Bioanalytics [2014/50867-3, 465389/2014-7]
FX This work was supported by FAPESP (#2017/02317-2) , CNPq (#304389/2019-6
   and #407951/2021-0) , CAPES (#88881.504639/2020-01) , and the National
   Institute of Science and Technology in Bioanalytics (FAPESP
   #2014/50867-3 and CNPq #465389/2014-7) grants. The authors are gratef u
   l to the Multiuser Central Facilities at UFABC. We th a n k the Cell
   Culture Engineering Laboratory at COPPE/UFRJ for the recombinant protein
   S of SARS-CoV-2. Figures were created with BioRender.com .
CR Ahmad R, 2016, RSC ADV, V6, P54836, DOI 10.1039/c6ra09731f
   Al-Fandi MG, 2018, SENSOR REV, V38, P326, DOI 10.1108/SR-06-2017-0117
   Al-Gaashani R, 2013, CERAM INT, V39, P2283, DOI 10.1016/j.ceramint.2012.08.075
   Alafeef M, 2020, ACS NANO, V14, P17028, DOI 10.1021/acsnano.0c06392
   Aydin EB, 2021, ACS BIOMATER SCI ENG, V7, P3874, DOI 10.1021/acsbiomaterials.1c00580
   Barbosa H. P., 2021, ZINC OXIDE MULTIFUNC, V55, P251
   Basto-Abreu A, 2022, NAT COMMUN, V13, DOI 10.1038/s41467-022-28232-9
   Batra N, 2014, THIN SOLID FILMS, V562, P612, DOI 10.1016/j.tsf.2014.04.045
   Biswas S, 2022, ANAL CHEM, V94, P3013, DOI 10.1021/acs.analchem.1c05538
   Black K, 2010, CHEM VAPOR DEPOS, V16, P106, DOI 10.1002/cvde.200906831
   Brodin P, 2021, NAT MED, V27, P28, DOI 10.1038/s41591-020-01202-8
   Cerqueira-Silva T, 2022, LANCET INFECT DIS, V22, P791, DOI 10.1016/S1473-3099(22)00140-2
   Chang TH, 2020, J CLEAN PROD, V262, DOI 10.1016/j.jclepro.2020.121342
   Chen YX, 2008, MATER LETT, V62, P2369, DOI 10.1016/j.matlet.2007.12.004
   Choi MS, 2021, CERAM INT, V47, P14621, DOI 10.1016/j.ceramint.2021.02.045
   Collie S, 2022, NEW ENGL J MED, V386, P494, DOI 10.1056/NEJMc2119270
   Dai ZH, 2009, BIOSENS BIOELECTRON, V24, P1286, DOI 10.1016/j.bios.2008.07.047
   Das J, 2010, PHYSICA B, V405, P2492, DOI 10.1016/j.physb.2010.03.020
   Das SK, 2012, GREEN CHEM, V14, P1322, DOI 10.1039/c2gc16676c
   de Almeida RM, 2020, CHEMPHYSCHEM, V21, P476, DOI 10.1002/cphc.201901171
   Dien N.D., 2019, ADV MATER SCI, V4, P1, DOI DOI 10.15761/AMS.1000147
   Ditte K, 2023, ACS BIOMATER SCI ENG, V9, P2140, DOI 10.1021/acsbiomaterials.1c00727
   Dong SY, 2017, SENSOR ACTUAT B-CHEM, V251, P650, DOI 10.1016/j.snb.2017.05.047
   Elgrishi N, 2018, J CHEM EDUC, V95, P197, DOI 10.1021/acs.jchemed.7b00361
   Ellmer K, 2000, J PHYS D APPL PHYS, V33, pR17, DOI 10.1088/0022-3727/33/4/201
   Ferrag C., 2020, FRONT SENS, V1
   Fortunato E, 2009, APPL PHYS A-MATER, V96, P197, DOI [10.1007/s00339-009-5086-5, 10.1007/s00339-009-50865]
   Frey A, 1998, J IMMUNOL METHODS, V221, P35, DOI 10.1016/S0022-1759(98)00170-7
   Funari R, 2020, BIOSENS BIOELECTRON, V169, DOI 10.1016/j.bios.2020.112578
   Gasparotto G, 2017, MAT SCI ENG C-MATER, V76, P1240, DOI 10.1016/j.msec.2017.02.031
   Hajian-Tilaki K, 2013, CASP J INTERN MED, V4, P627
   Hernandez-Paredes J, 2008, J MOL STRUCT, V875, P295, DOI 10.1016/j.molstruc.2007.04.039
   Hitchings MDT, 2021, LANCET REG HEALTH-AM, V1, DOI 10.1016/j.lana.2021.100025
   Hou XM, 2012, CRYSTENGCOMM, V14, P5158, DOI 10.1039/c2ce25188d
   Hsu YF, 2008, ADV FUNCT MATER, V18, P1020, DOI 10.1002/adfm.200701083
   Huang MH, 2001, SCIENCE, V292, P1897, DOI 10.1126/science.1060367
   Huang Y, 2020, ACTA PHARMACOL SIN, V41, P1141, DOI 10.1038/s41401-020-0485-4
   Inguanta R, 2013, J APPL ELECTROCHEM, V43, P199, DOI 10.1007/s10800-012-0514-1
   Israr MQ, 2010, THIN SOLID FILMS, V519, P1106, DOI 10.1016/j.tsf.2010.08.052
   Janardhanan JA, 2022, ANAL CHEM, V94, P7584, DOI 10.1021/acs.analchem.2c00497
   Jang Y, 2012, J NANOSCI NANOTECHNO, V12, P5173, DOI 10.1166/jnn.2012.6361
   Jara A, 2021, NEW ENGL J MED, V385, P875, DOI 10.1056/NEJMoa2107715
   Jiang M, 2022, ANAL CHIM ACTA, V1208, DOI 10.1016/j.aca.2022.339830
   Jindal K, 2012, BIOSENS BIOELECTRON, V38, P11, DOI 10.1016/j.bios.2012.03.043
   Karamese M, 2022, J MED VIROL, V94, P173, DOI 10.1002/jmv.27289
   Kehrer M, 2019, PLASMA PROCESS POLYM, V16, DOI 10.1002/ppap.201800160
   Klochko NP, 2019, SOL ENERGY, V184, P230, DOI 10.1016/j.solener.2019.04.002
   Koike K, 2014, JPN J APPL PHYS, V53, DOI 10.7567/JJAP.53.05FF04
   Kolodziejczak-Radzimska A, 2014, MATERIALS, V7, P2833, DOI 10.3390/ma7042833
   Kumar M., 2014, AJMSE, V2, P18, DOI [10.12691/ajmse-2-2-2, DOI 10.12691/AJMSE-2-2-2]
   Lalwani P, 2021, INT J INFECT DIS, V110, P141, DOI 10.1016/j.ijid.2021.07.017
   Layqah LA, 2019, MICROCHIM ACTA, V186, DOI 10.1007/s00604-019-3345-5
   Li JX, 2022, NAT MED, V28, P401, DOI 10.1038/s41591-021-01677-z
   Lister AS, 2005, SEP SCI TECHNOL-SER, V6, P191
   Liu AR, 2017, ANAL CHIM ACTA, V973, P82, DOI 10.1016/j.aca.2017.03.048
   Liu PP, 2021, ACS OMEGA, V6, P9667, DOI 10.1021/acsomega.1c00253
   Lombardi A, 2021, FRONT IMMUNOL, V12, DOI 10.3389/fimmu.2021.657711
   Mahshid SS, 2021, BIOSENS BIOELECTRON, V176, DOI 10.1016/j.bios.2020.112905
   Martinez-Cuazitl A, 2021, SCI REP-UK, V11, DOI 10.1038/s41598-021-99529-w
   Martins BR, 2021, MICROMACHINES-BASEL, V12, DOI 10.3390/mi12060657
   MARUYAMA T, 1992, J MATER SCI LETT, V11, P170, DOI 10.1007/BF00724682
   McPeak KM, 2011, LANGMUIR, V27, P3672, DOI 10.1021/la105147u
   Medeiros GX, 2022, FRONT IMMUNOL, V13, DOI 10.3389/fimmu.2022.812126
   Mitra S, 2012, J MATER CHEM, V22, P24145, DOI 10.1039/c2jm35013k
   Molaakbari E, 2014, ANALYST, V139, P4356, DOI 10.1039/c4an00138a
   Mukaka MM, 2012, MALAWI MED J, V24, P69
   Mwankemwa B.S., 2022, RESULTS MATH, V14, DOI [10.1016/j.rinma.2022.100271, DOI 10.1016/J.RINMA.2022.100271]
   Palomera N, 2011, J NANOSCI NANOTECHNO, V11, P6683, DOI 10.1166/jnn.2011.4248
   Parihar A, 2020, ACS APPL BIO MATER, V3, P7326, DOI 10.1021/acsabm.0c01083
   Park J, 2014, SENSOR ACTUAT B-CHEM, V200, P173, DOI 10.1016/j.snb.2014.03.001
   Patella B, 2022, MATERIALS, V15, DOI 10.3390/ma15030713
   Pewsner D, 2004, BMJ-BRIT MED J, V329, P209, DOI 10.1136/bmj.329.7459.209
   Phuruangrat A, 2021, OPTIK, V226, DOI 10.1016/j.ijleo.2020.165949
   Pollard AJ, 2021, NAT REV IMMUNOL, V21, P83, DOI 10.1038/s41577-020-00479-7
   Pramanik A, 2021, NANOSCALE ADV, V3, DOI 10.1039/d0na01007c
   Qi P, 2013, BIOSENS BIOELECTRON, V39, P282, DOI 10.1016/j.bios.2012.07.078
   Qu JX, 2021, MICROMACHINES-BASEL, V12, DOI 10.3390/mi12040433
   Ravindran R, 2021, PLOS ONE, V16, DOI 10.1371/journal.pone.0254367
   da Silva SJR, 2020, ACS INFECT DIS, V6, P2319, DOI 10.1021/acsinfecdis.0c00274
   Ridhuan NS, 2018, SCI REP-UK, V8, DOI 10.1038/s41598-018-32127-5
   Rodrigues J, 2020, APPL SURF SCI, V527, DOI 10.1016/j.apsusc.2020.146813
   Rostami A, 2021, CLIN MICROBIOL INFEC, V27, P331, DOI 10.1016/j.cmi.2020.10.020
   Rushworth JV, 2014, BIOSENS BIOELECTRON, V56, P83, DOI 10.1016/j.bios.2013.12.036
   Saaedi A, 2016, PHYSICA E, V79, P113, DOI 10.1016/j.physe.2015.12.002
   Sbrockey NM, 2004, III-VS REV, V17, P23, DOI 10.1016/S0961-1290(04)00735-5
   Schober P, 2018, ANESTH ANALG, V126, P1763, DOI 10.1213/ANE.0000000000002864
   Sethuraman N, 2020, JAMA-J AM MED ASSOC, V323, P2249, DOI 10.1001/jama.2020.8259
   Seyahi E, 2021, RHEUMATOL INT, V41, P1429, DOI 10.1007/s00296-021-04910-7
   Shetti NP, 2019, BIOSENS BIOELECTRON, V141, DOI 10.1016/j.bios.2019.111417
   Siddegowda KS, 2020, ELECTROANAL, V32, P2183, DOI 10.1002/elan.202000010
   Souza JS, 2016, J MATER CHEM A, V4, P944, DOI 10.1039/c5ta06646h
   Soysal A, 2021, HUM VACC IMMUNOTHER, V17, P3876, DOI 10.1080/21645515.2021.1953344
   Stamatatos L, 2021, SCIENCE, V372, P1413, DOI 10.1126/science.abg9175
   Tabatabaei MK, 2020, IET NANOBIOTECHNOL, V14, P126, DOI 10.1049/iet-nbt.2018.5165
   Tak M, 2014, BIOSENS BIOELECTRON, V59, P200, DOI 10.1016/j.bios.2014.03.036
   Tereshchenko A, 2017, BIOSENS BIOELECTRON, V92, P763, DOI 10.1016/j.bios.2016.09.071
   Trevethan R, 2017, FRONT PUBLIC HEALTH, V5, DOI 10.3389/fpubh.2017.00307
   Vabbina PK, 2015, BIOSENS BIOELECTRON, V63, P124, DOI 10.1016/j.bios.2014.07.026
   Vacharathit V, 2021, LANCET INFECT DIS, V21, P1352, DOI 10.1016/S1473-3099(21)00568-5
   Vanaparthy Rachana, 2021, Infez Med, V29, P328, DOI 10.53854/liim-2903-3
   Viter R, 2019, SENSOR ACTUAT B-CHEM, V285, P601, DOI 10.1016/j.snb.2019.01.054
   Viter R, 2014, IEEE SENS J, V14, P2028, DOI 10.1109/JSEN.2014.2309277
   Wang CY, 2012, TALANTA, V94, P263, DOI 10.1016/j.talanta.2012.03.037
   Wang J., 2006, ANAL ELECTROCHEMISTR
   Wang XM, 2021, J ELECTRON MATER, V50, P4954, DOI 10.1007/s11664-021-08958-w
   Wang ZJ, 2021, NATURE, V595, P426, DOI 10.1038/s41586-021-03696-9
   Who, WHO COR COVID 19 DAS
   Wojnarowicz J, 2020, NANOMATERIALS-BASEL, V10, DOI 10.3390/nano10061086
   Wright P F, 1993, Rev Sci Tech, V12, P435
   Wu M, 2022, LANCET, V399, P715, DOI 10.1016/S0140-6736(22)00092-7
   Wu ZW, 2017, SUPERLATTICE MICROST, V107, P38, DOI 10.1016/j.spmi.2017.04.016
   Yadav S, 2021, ACS APPL BIO MATER, V4, P2974, DOI 10.1021/acsabm.1c00102
   Yakoh A, 2021, BIOSENS BIOELECTRON, V176, DOI 10.1016/j.bios.2020.112912
   Yan XD, 2008, CRYST GROWTH DES, V8, P2406, DOI 10.1021/cg7012599
   Yang T, 2017, BIOSENS BIOELECTRON, V89, P538, DOI 10.1016/j.bios.2016.03.025
   Zhan FQ, 2018, ACS SUSTAIN CHEM ENG, V6, P7789, DOI 10.1021/acssuschemeng.8b00776
   Zhang ZH, 2021, BIOSENS BIOELECTRON, V181, DOI 10.1016/j.bios.2021.113134
   Zhao SJ, 2022, ACS SENSORS, V7, P1740, DOI 10.1021/acssensors.2c00518
   Zhu XL, 2007, BIOSENS BIOELECTRON, V22, P1600, DOI 10.1016/j.bios.2006.07.007
   Zia T. ul H., 2021, COLLOID SURFACE A, V630
   Zou KH, 2007, CIRCULATION, V115, P654, DOI 10.1161/CIRCULATIONAHA.105.594929
   Zucolotto V., 2020, FRONT SENS, V3
NR 122
TC 2
Z9 2
U1 12
U2 19
PU AMER CHEMICAL SOC
PI WASHINGTON
PA 1155 16TH ST, NW, WASHINGTON, DC 20036 USA
SN 2373-9878
J9 ACS BIOMATER SCI ENG
JI ACS Biomater. Sci. Eng.
PD 2022 SEP 1
PY 2022
DI 10.1021/acsbiomaterials.2c00509
EA SEP 2022
PG 16
WC Materials Science, Biomaterials
WE Science Citation Index Expanded (SCI-EXPANDED)
SC Materials Science
GA 5A3TY
UT WOS:000862813500001
PM 36048716
OA Green Published
DA 2023-06-30
ER

PT J
AU Zhou, N
   Yang, T
   Jiang, C
   Du, M
   Jiao, K
AF Zhou, Na
   Yang, Tao
   Jiang, Chen
   Du, Meng
   Jiao, Kui
TI Highly sensitive electrochemical impedance spectroscopic detection of
   DNA hybridization based on Au-nano-CNT/PAN(nano) films
SO TALANTA
LA English
DT Article
DE Electrochemical DNA biosensor; Nanocomposite film; Polyaniline
   nanofibers; Electrochemical impedance spectroscopy; PAT gene; NOS gene
ID PAT GENE FRAGMENT; AMPEROMETRIC ENZYME BIOSENSOR; WALLED CARBON
   NANOTUBES; POLYANILINE NANOPARTICLES; VOLTAMMETRIC DETECTION; GOLD
   NANOPARTICLES; NOS GENE; SENSOR; IMMOBILIZATION; ELECTRODE
AB A polyaniline nanofibers (PAN(nano))/carbon paste electrode (CPE) was prepared via clopping PAN(nano) in the carbon paste. The nanogold (Au-nano) and carbon nanotubes (CNT) composite nanoparticles were bound on the surface of the PAN(nano)/CPE. The immobilization and hybridization of the DNA probe oil the Au-nano-CNT/PAN(nano) films were investigated with differential pulse voltammetry (DPV) and cyclic voltammetry (CV) using methylene blue (MB) as indicator, and electrochemical impedance spectroscopy (EIS) using [Fe(CN)(6)](3-/4-) as redox probe. The voltammetric peak currents of MB increased dramatically owing to the immobilization of the probe DNA on the Au-nano-CNT/PAN(nano) films. and then decreased obviously owing to the hybridization of the DNA probe with the complementary single-stranded DNA (cDNA). The electron transfer resistance (R-et) of the electrode Surface increased after the immobilization of the probe DNA on the Au-nano-CNT/PAN(nano) films and rose further after the hybridization of the probe DNA. The remarkable difference between the R,, value at the DNA-immobilized electrode and that at the hybridized electrode could be used for the label-free EIS detection of the target DNA. The loading of the DNA probe on Au-nano-CNT/PAN(nano) films was greatly enhanced and the sensitivity for the target DNA detection was markedly improved. The sequence-specific DNA of phosphinothricin acetyltransferase (PAT) gene and the polymerase chain reaction (PCR) amplification of nopaline synthase (NOS) gene from transgenically modified beans were determined with this label-free EIS DNA detection method. The dynamic range for detecting the PAT gene sequence was from 1.0 x 10(-12) mol/L to 1.0 x 10(-6) mol/L with a detection limit of 5.6. x 10(-13) mol/L. (C) 2008 Elsevier B.V. All rights reserved.
C1 [Zhou, Na; Yang, Tao; Jiang, Chen; Du, Meng; Jiao, Kui] Qingdao Univ Sci & Technol, Coll Chem & Mol Engn, Minist Educ, Key Lab Ecochem Engn, Qingdao 266042, Peoples R China.
C3 Qingdao University of Science & Technology
RP Jiao, K (通讯作者)，Qingdao Univ Sci & Technol, Coll Chem & Mol Engn, Minist Educ, Key Lab Ecochem Engn, Qingdao 266042, Peoples R China.
EM Kjiao@qust.edu.cn
RI 杜, 萌/B-3815-2010
FU National Natural Science Foundation of China [20635020, 20375020];
   Ministry of Education of China [20060426001]
FX This work was supported by the National Natural Science Foundation of
   China (No. 20635020, No. 20375020) and Doctoral Foundation of the
   Ministry of Education of China (No. 20060426001).
CR Ambrosi A, 2008, ANAL CHIM ACTA, V609, P37, DOI 10.1016/j.aca.2007.12.017
   CARTER MT, 1989, J AM CHEM SOC, V111, P8901, DOI 10.1021/ja00206a020
   Chang HX, 2007, ANAL CHEM, V79, P5111, DOI 10.1021/ac070639m
   FABIO RS, 2004, SENSOR LETT, V2, P221
   Gautier C, 2006, J ELECTROANAL CHEM, V587, P276, DOI 10.1016/j.jelechem.2005.11.021
   Gorodetsky AA, 2006, LANGMUIR, V22, P7917, DOI 10.1021/la0611054
   JAMES C, 2007, INT SERVICE ACQUISIT
   Jiang C, 2008, ELECTROCHIM ACTA, V53, P2917, DOI 10.1016/j.electacta.2007.11.015
   Jiang LQ, 2003, CARBON, V41, P2923, DOI 10.1016/S0008-6223(03)00339-7
   Jiao K, 2007, SCI CHINA SER B, V50, P538, DOI 10.1007/s11426-007-0034-8
   Li DL, 2007, ELECTROCHEM COMMUN, V9, P191, DOI 10.1016/j.elecom.2006.08.053
   Li GC, 2004, MACROMOLECULES, V37, P2683, DOI 10.1021/ma035891k
   Li GC, 2006, J NANOPART RES, V8, P1039, DOI 10.1007/s11051-005-9057-2
   Li N, 2007, J PHYS CHEM C, V111, P8443, DOI 10.1021/jp068610u
   Li Y, 2007, TALANTA, V72, P1704, DOI 10.1016/j.talanta.2007.01.062
   Lim SH, 2004, CHEM PHYS LETT, V400, P578, DOI 10.1016/j.cplett.2004.11.023
   Luo XL, 2007, ELECTROANAL, V19, P876, DOI 10.1002/elan.200603791
   Morrin A, 2005, ELECTROANAL, V17, P423, DOI 10.1002/elan.200403185
   Morrin A, 2005, ELECTROCHEM COMMUN, V7, P317, DOI 10.1016/j.elecom.2005.01.014
   Morrin A, 2008, ELECTROCHIM ACTA, V53, P5092, DOI 10.1016/j.electacta.2008.02.010
   Panke O, 2007, BIOSENS BIOELECTRON, V22, P2656, DOI 10.1016/j.bios.2006.10.033
   Piro B, 2005, J ELECTROANAL CHEM, V577, P155, DOI 10.1016/j.jelechem.2004.12.002
   Qi H, 2007, TALANTA, V72, P1030, DOI 10.1016/j.talanta.2006.12.032
   Rojas AM, 2007, J MEMBRANE SCI, V300, P2, DOI 10.1016/j.memsci.2007.05.013
   Staii C, 2008, J AM CHEM SOC, V130, P640, DOI 10.1021/ja076157+
   Takahashi Y, 2007, J AGR FOOD CHEM, V55, P2923, DOI 10.1021/jf0632482
   Tlili C, 2005, TALANTA, V68, P131, DOI 10.1016/j.talanta.2005.04.069
   Wu S, 2007, ADV FUNCT MATER, V17, P585, DOI 10.1002/adfm.200600491
   Yang J, 2007, ANAL BIOANAL CHEM, V389, P913, DOI 10.1007/s00216-007-1450-5
   Yang J, 2007, ANAL BIOCHEM, V365, P24, DOI 10.1016/j.ab.2006.12.039
   Yang T, 2008, TALANTA, V75, P987, DOI 10.1016/j.talanta.2007.12.049
   Zhou HH, 2005, BIOSENS BIOELECTRON, V20, P1305, DOI 10.1016/j.bios.2004.04.024
   Zhu NN, 2006, ELECTROCHIM ACTA, V51, P3758, DOI 10.1016/j.electacta.2005.10.038
NR 33
TC 69
Z9 69
U1 4
U2 68
PU ELSEVIER SCIENCE BV
PI AMSTERDAM
PA PO BOX 211, 1000 AE AMSTERDAM, NETHERLANDS
SN 0039-9140
EI 1873-3573
J9 TALANTA
JI Talanta
PD JAN 15
PY 2009
VL 77
IS 3
BP 1021
EP 1026
DI 10.1016/j.talanta.2008.07.058
PG 6
WC Chemistry, Analytical
WE Science Citation Index Expanded (SCI-EXPANDED)
SC Chemistry
GA 398WD
UT WOS:000262761300014
PM 19064085
DA 2023-06-30
ER

PT J
AU Upadhyay, H
   Harikrishnan, U
   Bhatt, D
   Dhadnekar, N
   Kumar, K
   Panchal, M
AF Upadhyay, Himali
   Harikrishnan, Uma
   Bhatt, Devanshi
   Dhadnekar, Namrata
   Kumar, Kapil
   Panchal, Manthan
TI Calixarene: The Dawn of a New Era in Forensic Chemistry
SO CURRENT ORGANIC CHEMISTRY
LA English
DT Review
DE Calixarene; forensic science; analysis; explosives; pesticides;
   detection procedure
ID SOLID-PHASE MICROEXTRACTION; OFF FLUORESCENCE SENSOR; CARBAMATE
   PESTICIDES; ELECTROCHEMICAL BIOSENSOR; SILVER NANOPARTICLES; GUEST
   ENCAPSULATION; MASS-SPECTROMETRY; STATIONARY-PHASE; MODIFIED SILICA;
   HEAVY-METALS
AB Globally, rapid, ultrasensitive, and ultraselective detection of forensic evidence is critically required for social security and support. In the past four decades, calixarenes have been the focus of intensive research in the invention of several extractants, transporters, stationary phases, electrode ionophores, and optical and electrochemical sensors. This review is ardent about calixarene, a new class of selective and sensitive forensic sensors. It has become clear that calix[n]arenes are particularly attractive building blocks for supramolecular chemistry due to their synthesis on a large scale, distinctive concave molecular architecture, tunable inner cavity size, exceptional derivatization capabilities, and a broad range of applications. This paper opens up new avenues for the creation of on-site detection kits for forensic evidence, which will speed up the detection procedure.
C1 [Upadhyay, Himali; Bhatt, Devanshi; Dhadnekar, Namrata; Kumar, Kapil] Gujarat Univ, Sch Sci, Dept Biochem & Forens Sci, Ahmadabad, Gujarat, India.
   [Harikrishnan, Uma] St Xaviers Coll, Dept Chem, Ahmadabad, India.
   [Panchal, Manthan] Silver Oak Univ, Silver Oak Inst Sci, Ahmadabad, India.
C3 Gujarat University
RP Harikrishnan, U (通讯作者)，St Xaviers Coll, Dept Chem, Ahmadabad, India.
EM uma.harikrishnan@sxca.edu.in
CR Ababneh FA, 2018, ENVIRON FORENSICS, V19, P134, DOI 10.1080/15275922.2018.1448908
   Amarnath Mishra S.S.K., 2014, J FORENSICS RES, V5, DOI [10.4172/2157-7145.1000e116, DOI 10.4172/2157-7145.1000E116]
   Asad MAU, 2017, SCI TOTAL ENVIRON, V580, P1287, DOI 10.1016/j.scitotenv.2016.12.092
   Avancini RM, 2013, CHEMOSPHERE, V90, P2408, DOI 10.1016/j.chemosphere.2012.10.069
   Bakas I, 2014, TALANTA, V130, P294, DOI 10.1016/j.talanta.2014.07.012
   Bandela AK, 2015, CHEM-EUR J, V21, P13364, DOI 10.1002/chem.201500787
   Barata PD, 2014, CHEMPLUSCHEM, V79, P83, DOI 10.1002/cplu.201300280
   Barata PD, 2013, SUPRAMOL CHEM, V25, P782, DOI 10.1080/10610278.2013.804185
   Brown HM, 2020, ANAL METHODS-UK, V12, P3974, DOI 10.1039/d0ay01113d
   Cao B., 2012, ANAL METHODS-UK, V2012, P664
   Corbellini F, 2003, J AM CHEM SOC, V125, P9946, DOI 10.1021/ja034535e
   Corbellini F, 2002, J AM CHEM SOC, V124, P6569, DOI 10.1021/ja012058z
   Costa AI, 2012, SENSOR ACTUAT B-CHEM, V161, P251, DOI 10.1016/j.snb.2011.10.027
   de Siqueira A, 2015, RES VET SCI, V102, P142, DOI 10.1016/j.rvsc.2015.08.006
   Depauw A, 2015, J PHYS CHEM A, V119, P6065, DOI 10.1021/jp5120288
   Dey S, 2021, J MOL LIQ, V337, DOI 10.1016/j.molliq.2021.116337
   DIAMOND D, 1994, J INCLUS PHENOM MOL, V19, P149, DOI 10.1007/BF00708980
   Dirtu AC, 2010, ENVIRON SCI TECHNOL, V44, P6297, DOI 10.1021/es101233z
   Dong CZ, 2005, TALANTA, V66, P721, DOI 10.1016/j.talanta.2004.12.020
   Evtugyn GA, 2014, TALANTA, V127, P9, DOI 10.1016/j.talanta.2014.03.048
   Facure MHM, 2017, TALANTA, V167, P59, DOI 10.1016/j.talanta.2017.02.005
   Ganiga M, 2015, ANAL METHODS-UK, V7, P5412, DOI 10.1039/c5ay00416k
   Garaiova Z, 2012, BIOELECTROCHEMISTRY, V87, P220, DOI 10.1016/j.bioelechem.2011.12.004
   Gasull M, 2011, ENVIRON INT, V37, P1226, DOI 10.1016/j.envint.2011.05.008
   Goodworth KJ, 2011, TETRAHEDRON, V67, P373, DOI 10.1016/j.tet.2010.11.034
   Gopalakrishnan D, 2013, J AM CHEM SOC, V135, P8357, DOI 10.1021/ja402668e
   Gubbuk IH, 2012, WATER AIR SOIL POLL, V223, P2623, DOI 10.1007/s11270-011-1054-8
   Gupta PK, 2017, REPRODUCTIVE AND DEVELOPMENTAL TOXICOLOGY, 2ND EDITION, P657, DOI 10.1016/B978-0-12-804239-7.00037-8
   Hamadache M, 2016, CHEMOMETR INTELL LAB, V154, P7, DOI 10.1016/j.chemolab.2016.03.007
   Hu K, 2014, TALANTA, V130, P63, DOI 10.1016/j.talanta.2014.06.054
   Ikeda A, 2000, TETRAHEDRON, V56, P1825, DOI 10.1016/S0040-4020(00)00090-9
   Ikeda A, 2001, J AM CHEM SOC, V123, P4855, DOI 10.1021/ja015596k
   Janer EC, 2015, VET PARASITOL, V210, P77, DOI 10.1016/j.vetpar.2015.03.011
   Jenkins TF, 2001, TALANTA, V54, P501, DOI 10.1016/S0039-9140(00)00547-6
   Kalchenko O., 2017, CHROMATOGRAPHY SUPRA, V2nd, DOI [10.1016/B978-0-12-409547-2.13799-0, DOI 10.1016/B978-0-12-409547-2.13799-0]
   Kasiotis KM, 2008, INT J MOL SCI, V9, P906, DOI 10.3390/ijms9050906
   Khaled E, 2017, SENSOR ACTUAT B-CHEM, V244, P876, DOI 10.1016/j.snb.2017.01.033
   KUMAZAWA T, 1992, J ANAL TOXICOL, V16, P163, DOI 10.1093/jat/16.3.163
   Kushler M., 2002, ENERGY EFFICIENCY RE, P206
   Lachas H, 2000, RAPID COMMUN MASS SP, V14, P335, DOI 10.1002/(SICI)1097-0231(20000315)14:5&lt;335::AID-RCM854&gt;3.0.CO;2-0
   Lamartine R, 2002, CR CHIM, V5, P163, DOI 10.1016/S1631-0748(02)01354-1
   Lee M, 2004, J AM CHEM SOC, V126, P12724, DOI 10.1021/ja045918v
   Lee YH, 2010, CHEM-EUR J, V16, P5895, DOI 10.1002/chem.200903439
   Li CY, 2005, SENSOR ACTUAT B-CHEM, V107, P411, DOI 10.1016/j.snb.2004.10.037
   Li HB, 2007, CHEM MATER, V19, P4148, DOI 10.1021/cm0700089
   Li XJ, 2004, ANAL CHIM ACTA, V509, P27, DOI 10.1016/j.aca.2003.12.008
   Luo QJ, 2017, CHINESE CHEM LETT, V28, P345, DOI 10.1016/j.cclet.2016.10.024
   Mehta V, 2017, NEW J CHEM, V41, P5125, DOI 10.1039/c7nj01111c
   Memon S, 2014, J IRAN CHEM SOC, V11, P1599, DOI 10.1007/s13738-014-0432-8
   Memon S, 2014, DESALIN WATER TREAT, V52, P2572, DOI 10.1080/19443994.2013.794710
   Menon SK, 2013, RSC ADV, V3, P10623, DOI 10.1039/c3ra40762d
   Menon SK, 2011, LIQ CRYST, V38, P123, DOI 10.1080/02678292.2010.524943
   Montes-Garcia V, 2014, CHEM-EUR J, V20, P10874, DOI 10.1002/chem.201403107
   Nabeel F, 2020, J HAZARD MATER, V388, DOI 10.1016/j.jhazmat.2019.121757
   Narula A, 2020, ACS OMEGA, V5, P25747, DOI 10.1021/acsomega.0c03060
   Nikolelis DP, 2008, ELECTROANAL, V20, P1574, DOI 10.1002/elan.200804225
   NOLAN RJ, 1984, TOXICOL APPL PHARM, V73, P8, DOI 10.1016/0041-008X(84)90046-2
   Nuckolls C., 2000, ANGEW CHEM INT EDIT, V41, P930
   Oh SK, 2001, J MATER CHEM, V11, P1563, DOI 10.1039/b007739i
   Panchal U, 2017, J LUMIN, V184, P74, DOI 10.1016/j.jlumin.2016.11.066
   Parajuli S, 2009, ANAL CHEM, V81, P5267, DOI 10.1021/ac900489a
   Park MJ, 2009, FORENSIC SCI INT, V184, P28, DOI 10.1016/j.forsciint.2008.11.008
   Pragst F, 2008, HANDB ANALYT SEPARAT, V6, P447
   Rao P.K., 2020, FORENSIC SCI MED PAT, V2, P17, DOI [10.1002/9783527827688.ch2, DOI 10.1002/9783527827688.CH2]
   Raposo R, 2010, RAPID COMMUN MASS SP, V24, P3187, DOI 10.1002/rcm.4765
   Rasheed T, 2019, MATH BIOSCI ENG, V16, P1861, DOI 10.3934/mbe.2019090
   Rasheed T, 2019, BIOCATAL AGRIC BIOTE, V17, P696, DOI 10.1016/j.bcab.2019.01.032
   Rasheed T, 2019, J MOL LIQ, V274, P461, DOI 10.1016/j.molliq.2018.11.014
   Rasheed T, 2019, J LUMIN, V208, P519, DOI 10.1016/j.jlumin.2019.01.032
   Rasheed T, 2018, J MOL LIQ, V272, P440, DOI 10.1016/j.molliq.2018.09.112
   Rasheed T, 2019, CHEM ENG J, V358, P101, DOI 10.1016/j.cej.2018.09.216
   Rasheed T, 2018, NEW J CHEM, V42, P10940, DOI 10.1039/c8nj01746h
   Rasheed T, 2018, SCI TOTAL ENVIRON, V640, P174, DOI 10.1016/j.scitotenv.2018.05.232
   Rasheed T, 2018, SENSOR ACTUAT B-CHEM, V258, P115, DOI 10.1016/j.snb.2017.11.100
   Razali A.S., 2015, INT J CHEM MOL ENG, V9, P304
   Rodea-Palomares I, 2015, CHEMOSPHERE, V139, P65, DOI 10.1016/j.chemosphere.2015.05.078
   Royds D, 2005, TALANTA, V67, P262, DOI 10.1016/j.talanta.2005.03.026
   Saka M, 2018, ECOTOX ENVIRON SAFE, V147, P373, DOI 10.1016/j.ecoenv.2017.08.063
   Salinas Y, 2012, CHEM SOC REV, V41, P1261, DOI 10.1039/c1cs15173h
   Santos C, 2019, PREHOSP DISASTER MED, V34, P385, DOI 10.1017/S1049023X19004539
   Saravanan NP, 2006, TALANTA, V69, P656, DOI 10.1016/j.talanta.2005.10.041
   Sayin S, 2010, DESALINATION, V262, P99, DOI 10.1016/j.desal.2010.05.053
   Shivanyuk A, 2003, J ORG CHEM, V68, P6489, DOI 10.1021/jo034791+
   Silverio FO, 2009, PEST MANAG SCI, V65, P900, DOI 10.1002/ps.1771
   Song YH, 2016, J HAZARD MATER, V304, P103, DOI 10.1016/j.jhazmat.2015.10.058
   Sun XC, 2015, CHEM SOC REV, V44, P8019, DOI 10.1039/c5cs00496a
   Sun Y, 2015, ORG BIOMOL CHEM, V13, P9294, DOI 10.1039/c5ob01388g
   Tabakci M, 2007, J HAZARD MATER, V148, P428, DOI 10.1016/j.jhazmat.2007.02.057
   Tadeo JL, 2000, J CHROMATOGR A, V882, P175, DOI 10.1016/S0021-9673(00)00103-5
   Tekaya N, 2013, ENVIRON POLLUT, V178, P182, DOI 10.1016/j.envpol.2013.03.013
   Le TDH, 2017, ECOTOX ENVIRON SAFE, V145, P135, DOI 10.1016/j.ecoenv.2017.07.027
   Tsoukali H, 2004, FORENSIC SCI INT, V143, P127, DOI 10.1016/j.forsciint.2004.02.032
   Tyagi S, 2010, WATER SCI TECHNOL, V61, P693, DOI 10.2166/wst.2010.860
   Ulrich A, 2004, ANAL BIOANAL CHEM, V378, P1059, DOI 10.1007/s00216-003-2434-8
   Uragami T, 2003, MACROMOLECULES, V36, P2041, DOI 10.1021/ma025863m
   Vazquez-Roig P, 2013, TRAC-TREND ANAL CHEM, V50, P65, DOI 10.1016/j.trac.2013.04.008
   Vyas G, 2019, ACS OMEGA, V4, P3860, DOI 10.1021/acsomega.8b03299
   Wang XH, 2012, CHEM COMMUN, V48, P5569, DOI 10.1039/c2cc30208j
   Wei A, 2006, CHEM COMMUN, P1581, DOI 10.1039/b515806k
   World Health Organization, 2016, PUBL HLTH IMP CHEM K
   Wu C, 2016, ANAL CHIM ACTA, V936, P216, DOI 10.1016/j.aca.2016.06.045
   Yan X, 2003, J AM CHEM SOC, V125, P8094, DOI 10.1021/ja035453t
   Yu C, 2013, J BRAZIL CHEM SOC, V24, P1034, DOI 10.5935/0103-5053.20130133
   Zeng XF, 2015, ORG LETT, V17, P2976, DOI 10.1021/acs.orglett.5b01075
   Zhang GF, 2011, ORG LETT, V13, P3392, DOI 10.1021/ol201143z
   Zhao WJ, 2012, J CHROMATOGR A, V1251, P74, DOI 10.1016/j.chroma.2012.06.030
   Zhou Y, 2015, CHINESE CHEM LETT, V26, P825, DOI 10.1016/j.cclet.2015.01.038
NR 107
TC 0
Z9 0
U1 3
U2 3
PU BENTHAM SCIENCE PUBL LTD
PI SHARJAH
PA EXECUTIVE STE Y-2, PO BOX 7917, SAIF ZONE, 1200 BR SHARJAH, U ARAB
   EMIRATES
SN 1385-2728
EI 1875-5348
J9 CURR ORG CHEM
JI Curr. Org. Chem.
PY 2022
VL 26
IS 22
BP 2005
EP 2015
DI 10.2174/1385272827666230118094847
PG 11
WC Chemistry, Organic
WE Science Citation Index Expanded (SCI-EXPANDED)
SC Chemistry
GA 9S7LC
UT WOS:000946517600002
DA 2023-06-30
ER

PT J
AU Tran, LT
   Tran, TQ
   Ho, HP
   Chu, XT
   Mai, TA
AF Luyen Thi Tran
   Thinh Quang Tran
   Ha Phu Ho
   Xuan Thi Chu
   Tuan Anh Mai
TI Simple Label-Free Electrochemical Immunosensor in a Microchamber for
   Detecting Newcastle Disease Virus
SO JOURNAL OF NANOMATERIALS
LA English
DT Article
ID RAPID DETECTION; BIOSENSOR; IMMOBILIZATION; STRATEGIES; ANTIBODIES; GOLD
AB In this study, a simple, label-free, electrochemical immunosensor system, including a three-electrode transducer and a microchamber, was designed, fabricated, and integrated with focus toward the detection of Newcastle disease virus (NDV). The chicken egg yolk antibodies (IgY) against NDV were used as the biological recognition element, replacing purified IgG antibodies that require a complex extraction process and time-consuming. The IgY against NDV was immobilized on the sensor surface using PrA/GA and SAM/NHS approaches. The immunosensor showed high sensitivity with NDV concentrations ranging from 10(6) to 10(2) EID50/mL with good specificity, repeatability, and small standard deviations. Compared to traditional methods, the immunosensor with advantages such as simple fabrication, quick response, direct detection, and possibility for miniaturization by integrating the immunosensor with the microchamber is potential for applications in contamination studies and field measurements.
C1 [Luyen Thi Tran] Hanoi Univ Sci & Technol, Sch Chem Engn, 1 Dai Co Viet Rd, Hanoi, Vietnam.
   [Thinh Quang Tran; Tuan Anh Mai] Natl Ctr Technol Progress, Lab MEMS NEMS Technol, 25 Le Thanh Tong St, Hanoi, Vietnam.
   [Ha Phu Ho] Hanoi Univ Sci & Technol, Sch Biotechnol & Food Technol, 1 Dai Co Viet Rd, Hanoi, Vietnam.
   [Xuan Thi Chu] Hanoi Univ Sci & Technol, Int Training Inst Mat Sci, 1 Dai Co Viet Rd, Hanoi, Vietnam.
C3 Hanoi University of Science & Technology (HUST); Hanoi University of
   Science & Technology (HUST); Hanoi University of Science & Technology
   (HUST)
RP Mai, TA (通讯作者)，Natl Ctr Technol Progress, Lab MEMS NEMS Technol, 25 Le Thanh Tong St, Hanoi, Vietnam.
EM mtuan@itims.edu.vn
RI Mai Anh Tuấn, tuanma/HPF-7292-2023
OI Mai Anh Tuấn, tuanma/0000-0003-2876-606X; Chu,
   Thi-Xuan/0000-0001-7941-4529; Tran, Luyen Thi/0000-0002-4738-8810
FU Vietnamese Ministry of Education and Training (MOET) [B2015-01-102]
FX This research is supported by the Vietnamese Ministry of Education and
   Training (MOET) under grant number B2015-01-102.
CR Bi YP, 2009, CHEM COMMUN, P6551, DOI 10.1039/b913725d
   Byrne B, 2009, SENSORS-BASEL, V9, P4407, DOI 10.3390/s90604407
   Chaka H, 2015, PREV VET MED, V119, P21, DOI 10.1016/j.prevetmed.2015.01.016
   Conroy PJ, 2009, SEMIN CELL DEV BIOL, V20, P10, DOI 10.1016/j.semcdb.2009.01.010
   DEWIT JJ, 1992, AVIAN PATHOL, V21, P651, DOI 10.1080/03079459208418886
   Ding CF, 2010, TALANTA, V80, P1385, DOI 10.1016/j.talanta.2009.09.040
   Ding SJ, 2005, ANAL CHIM ACTA, V554, P43, DOI 10.1016/j.aca.2005.08.046
   Farkas T, 2009, J CLIN MICROBIOL, V47, P2114, DOI 10.1128/JCM.01652-08
   Gohm DS, 2000, AVIAN PATHOL, V29, P143, DOI 10.1080/03079450094171
   He PL, 2009, FOOD CHEM, V112, P707, DOI 10.1016/j.foodchem.2008.05.116
   Heo J, 2009, SENSORS-BASEL, V9, P4483, DOI 10.3390/s90604483
   Lum J, 2012, BIOSENS BIOELECTRON, V38, P67, DOI 10.1016/j.bios.2012.04.047
   Page M, 2002, PROTEIN PROTOCOLS HD, P993, DOI DOI 10.1385/1-59259-169-8:993
   Pejcic B, 2006, ANALYST, V131, P1079, DOI 10.1039/b603402k
   Perozo F, 2006, AVIAN PATHOL, V35, P93, DOI 10.1080/03079450600597410
   Reverberi Roberto, 2007, Blood Transfus, V5, P227, DOI 10.2450/2007.0047-07
   Skladal P, 1997, ELECTROANAL, V9, P737, DOI 10.1002/elan.1140091002
   STAUBER N, 1995, VACCINE, V13, P360, DOI 10.1016/0264-410X(95)98257-B
   Swartz M.E., 2012, HDB ANAL VALIDATION
   TENG TL, 2015, J NANOMATER, V7
   Tran TL, 2014, APPL SURF SCI, V314, P260, DOI 10.1016/j.apsusc.2014.06.068
   Thinh, 2018, IFMBE P 7 INT C DEV, P699
   Thirumurugan G, 1997, TROP ANIM HEALTH PRO, V29, P227, DOI 10.1007/BF02632309
   Tlili A, 2004, SENSORS-BASEL, V4, P105, DOI 10.3390/s40670105
   Wang RH, 2011, J VIROL METHODS, V178, P52, DOI 10.1016/j.jviromet.2011.08.011
   Wang RH, 2009, TALANTA, V79, P159, DOI 10.1016/j.talanta.2009.03.017
   Wang Y, 2010, SENSOR ACTUAT B-CHEM, V145, P553, DOI 10.1016/j.snb.2009.11.068
   William L. E., 1996, CAN J CHEM, V74, P707
   Wu HY, 1999, AVIAN PATHOL, V28, P441, DOI 10.1080/03079459994452
   Wu JW, 2015, LAB CHIP, V15, P690, DOI 10.1039/c4lc01121j
   Zhou J, 2014, SENSOR ACTUAT B-CHEM, V197, P220, DOI 10.1016/j.snb.2014.02.009
NR 31
TC 6
Z9 6
U1 3
U2 15
PU HINDAWI LTD
PI LONDON
PA ADAM HOUSE, 3RD FLR, 1 FITZROY SQ, LONDON, W1T 5HF, ENGLAND
SN 1687-4110
EI 1687-4129
J9 J NANOMATER
JI J. Nanomater.
PD OCT 9
PY 2019
VL 2019
AR 3835609
DI 10.1155/2019/3835609
PG 9
WC Nanoscience & Nanotechnology; Materials Science, Multidisciplinary
WE Science Citation Index Expanded (SCI-EXPANDED)
SC Science & Technology - Other Topics; Materials Science
GA JH9WG
UT WOS:000493119000002
OA gold
DA 2023-06-30
ER

PT J
AU Dolati, S
   Ramezani, M
   Abnous, K
   Taghdisi, SM
AF Dolati, Somayeh
   Ramezani, Mohammad
   Abnous, Khalil
   Taghdisi, Seyed Mohammad
TI Recent nucleic acid based biosensors for Pb2+ detection
SO SENSORS AND ACTUATORS B-CHEMICAL
LA English
DT Review
DE Lead; Oligonucleotide; DNAzyme; Aptasensor; Optical; Electrochemical
ID OLIGONUCLEOTIDE-BASED BIOSENSOR; SURFACE-PLASMON RESONANCE; DNA-BASED
   SENSOR; G-QUADRUPLEX; LEAD II; ULTRASENSITIVE DETECTION; GOLD
   NANOPARTICLES; SELECTIVE DETECTION; ENERGY-TRANSFER; QUANTUM DOTS
AB According to the serious threat of lead to the public health, plenty of methods have been developed for monitoring of this element, but most of these methods suffer from limitations such as requirement to long time, costly instruments and complicated procedures. Recently, functional nucleic acid molecules are highly regarded for the determination of heavy metal ions.
   Two classes of these molecules have been applied to design lead biosensors: lead specific DNAzymes, DNA molecules with catalytic activity and high specificity for lead, and lead induced allosteric Gquadruplex oligonucleotides. In this review, recent advances in nucleic acid based biosensors for lead have been discussed in two main optical and electrochemical groups. (C) 2017 Elsevier B.V. All rights reserved.
C1 [Dolati, Somayeh] Mashhad Univ Med Sci, Dept Pharmaceut Biotechnol, Mashhad, Iran.
   [Ramezani, Mohammad] Mashhad Univ Med Sci, Nanotechnol Res Ctr, Mashhad, Iran.
   [Abnous, Khalil] Mashhad Univ Med Sci, Pharmaceut Res Ctr, Mashhad, Iran.
   [Taghdisi, Seyed Mohammad] Mashhad Univ Med Sci, Targeted Drug Delivery Res Ctr, Mashhad, Iran.
C3 Mashhad University Medical Science; Mashhad University Medical Science;
   Mashhad University Medical Science; Mashhad University Medical Science
RP Abnous, K (通讯作者)，Mashhad Univ Med Sci, Pharmaceut Res Ctr, Mashhad, Iran.; Taghdisi, SM (通讯作者)，Mashhad Univ Med Sci, Targeted Drug Delivery Res Ctr, Mashhad, Iran.
EM abnouskh@mums.ac.ir; taghdisihm@mums.ac.ir
RI abnous, Khalil/R-8103-2017; Taghdisi, Seyed Mohammad/F-6694-2017;
   Ramezani, Mohammad/O-8878-2018
OI abnous, Khalil/0000-0001-6314-0164; Taghdisi, Seyed
   Mohammad/0000-0001-9836-2189; Ramezani, Mohammad/0000-0001-5888-6703
CR Bahadir EB, 2015, BIOSENS BIOELECTRON, V68, P62, DOI 10.1016/j.bios.2014.12.054
   Bala A, 2015, ELECTROCHIM ACTA, V180, P763, DOI 10.1016/j.electacta.2015.08.162
   Bochman ML, 2012, NAT REV GENET, V13, P770, DOI 10.1038/nrg3296
   Bonanni A, 2012, TRAC-TREND ANAL CHEM, V37, P12, DOI 10.1016/j.trac.2012.02.011
   Chaudhary M, 2009, DEFENCE SCI J, V59, P634, DOI 10.14429/dsj.59.1569
   Chen XJ, 2014, BIOSENS BIOELECTRON, V53, P90, DOI 10.1016/j.bios.2013.09.028
   Cui L, 2015, ANAL CHEM, V87, P10635, DOI 10.1021/acs.analchem.5b03287
   DasGupta S, 2015, CHEM COMMUN, V51, P9034, DOI 10.1039/c5cc01526j
   Englebienne P, 2003, SPECTROSC-INT J, V17, P255, DOI 10.1155/2003/372913
   Fu XB, 2012, ANALYST, V137, P1097, DOI 10.1039/c2an15980e
   Guo LQ, 2012, BIOSENS BIOELECTRON, V35, P123, DOI 10.1016/j.bios.2012.02.031
   Guo Y, 2015, ANALYST, V140, P4642, DOI 10.1039/c5an00677e
   Hai H, 2014, MICROCHIM ACTA, V181, P893, DOI 10.1007/s00604-014-1177-x
   Jacobi ZE, 2012, ANALYST, V137, P704, DOI 10.1039/c2an15754c
   Jarczewska M, 2015, BIOELECTROCHEMISTRY, V101, P35, DOI 10.1016/j.bioelechem.2014.06.013
   Kim YS, 2016, BIOSENS BIOELECTRON, V76, P2, DOI 10.1016/j.bios.2015.06.040
   Lan T, 2012, METAL IONS LIFE SCI, V10, P217, DOI 10.1007/978-94-007-2172-2_8
   Lei YM, 2015, ANAL CHEM, V87, P7787, DOI 10.1021/acs.analchem.5b01445
   Li C, 2014, ANAL CHIM ACTA, V831, P60, DOI 10.1016/j.aca.2014.05.001
   Li M, 2015, BIOSENS BIOELECTRON, V65, P176, DOI 10.1016/j.bios.2014.10.022
   Li M, 2013, BIOSENS BIOELECTRON, V43, P69, DOI 10.1016/j.bios.2012.11.039
   Li T, 2010, J AM CHEM SOC, V132, P13156, DOI 10.1021/ja105849m
   Li T, 2010, ANAL CHEM, V82, P1515, DOI 10.1021/ac902638v
   Li WY, 2014, BIOSENS BIOELECTRON, V53, P245, DOI 10.1016/j.bios.2013.09.055
   Li Y, 2011, J PHARM ANAL, V1, P258, DOI 10.1016/j.jpha.2011.09.001
   Lin YW, 2011, TALANTA, V84, P324, DOI 10.1016/j.talanta.2011.01.016
   Lin ZZ, 2011, ANAL CHEM, V83, P6896, DOI 10.1021/ac2014096
   Liu C, 2014, CHINESE J ANAL CHEM, V42, P1195, DOI 10.1016/S1872-2040(14)60760-X
   Liu MC, 2010, ENVIRON SCI TECHNOL, V44, P4241, DOI 10.1021/es1003507
   Liu MY, 2012, ANALYST, V137, P70, DOI 10.1039/c1an15633k
   Liu W, 2012, NUCLEIC ACIDS RES, V40, P4229, DOI 10.1093/nar/gkr1310
   Long F, 2014, ANAL CHIM ACTA, V849, P43, DOI 10.1016/j.aca.2014.08.015
   Ma F, 2011, ANAL CHIM ACTA, V683, P234, DOI 10.1016/j.aca.2010.10.030
   Meshik X, 2014, IEEE T NANOBIOSCI, V13, P161, DOI 10.1109/TNB.2014.2317315
   Miao XM, 2011, CHEM COMMUN, V47, P4192, DOI 10.1039/c0cc05344a
   Mokhtarzadeh A, 2015, BIOSENS BIOELECTRON, V68, P95, DOI 10.1016/j.bios.2014.12.052
   Nie DD, 2012, CHEM COMMUN, V48, P1150, DOI 10.1039/c2cc16635f
   Pang S, 2015, SENSOR ACTUAT B-CHEM, V208, P415, DOI 10.1016/j.snb.2014.11.030
   Park M, 2015, ANAL CHEM, V87, P10969, DOI 10.1021/acs.analchem.5b02907
   Pelossof G, 2012, ANAL CHEM, V84, P3703, DOI 10.1021/ac3002269
   Peng RP, 2016, ANAL SCI, V32, P1065
   Pilolli R, 2013, TRAC-TREND ANAL CHEM, V47, P12, DOI 10.1016/j.trac.2013.02.005
   Qian ZS, 2015, BIOSENS BIOELECTRON, V68, P225, DOI 10.1016/j.bios.2014.12.057
   Ranjan R, 2017, BIOSENS BIOELECTRON, V87, P918, DOI 10.1016/j.bios.2016.09.061
   Sambrook J., 2001, MOL CLONING LAB MANU, P1150
   Sharma R, 2015, BIOSENS BIOELECTRON, V74, P612, DOI 10.1016/j.bios.2015.07.017
   Shi L, 2012, ANAL METHODS-UK, V4, P1036, DOI 10.1039/c2ay05758a
   Skladal P, 2016, TRAC-TREND ANAL CHEM, V79, P127, DOI 10.1016/j.trac.2015.12.009
   Sun HX, 2015, TALANTA, V136, P210, DOI 10.1016/j.talanta.2015.01.027
   Taghdisi SM, 2016, SENSOR ACTUAT B-CHEM, V234, P462, DOI 10.1016/j.snb.2016.05.017
   Taghdisi SM, 2015, ENVIRON TOXICOL PHAR, V39, P1206, DOI 10.1016/j.etap.2015.04.013
   Taghdisi SM, 2015, RSC ADV, V5, P43508, DOI 10.1039/c5ra06326d
   Taghdisi SM, 2014, ENVIRON TOXICOL PHAR, V37, P1236, DOI 10.1016/j.etap.2014.04.020
   Tang SR, 2014, ELECTROCHIM ACTA, V134, P1, DOI 10.1016/j.electacta.2014.04.021
   Teh HB, 2014, ANALYST, V139, P5170, DOI [10.1039/C4AN00922C, 10.1039/c4an00922c]
   Vijitvarasan P, 2015, ANAL CHIM ACTA, V896, P152, DOI 10.1016/j.aca.2015.09.011
   Wang FL, 2010, ANAL BIOCHEM, V405, P168, DOI 10.1016/j.ab.2010.06.026
   Wang GL, 2015, ELECTROCHEM COMMUN, V61, P117, DOI 10.1016/j.elecom.2015.10.021
   Wang GQ, 2010, BIOSENS BIOELECTRON, V25, P1859, DOI 10.1016/j.bios.2009.11.012
   Wang ZB, 2015, J ANAL CHEM+, V70, P339, DOI 10.1134/S1061934815030247
   Wen YQ, 2011, CHEM COMMUN, V47, P6278, DOI 10.1039/c1cc11486g
   Wu SJ, 2014, TALANTA, V128, P327, DOI 10.1016/j.talanta.2014.04.056
   Xu HF, 2014, ANAL METHODS-UK, V6, P4512, DOI 10.1039/c4ay00923a
   Yang Y, 2014, CHINESE SCI BULL, V59, P502, DOI 10.1007/s11434-013-0080-x
   Yildirim N, 2014, TALANTA, V129, P617, DOI 10.1016/j.talanta.2014.03.062
   Yuce M, 2015, ANALYST, V140, P5379, DOI 10.1039/c5an00954e
   Yun W., 2016, BIOSENS BIOELECTRON
   Zang Y, 2014, ACS APPL MATER INTER, V6, P15991, DOI 10.1021/am503804g
   Zhan SS, 2014, ANAL BIOCHEM, V462, P19, DOI 10.1016/j.ab.2014.01.010
   Zhang B, 2015, BIOSENS BIOELECTRON, V69, P230, DOI 10.1016/j.bios.2015.02.041
   Zhang DP, 2014, ANAL CHIM ACTA, V812, P161, DOI 10.1016/j.aca.2013.12.029
   Zhang HX, 2011, BIOSENS BIOELECTRON, V28, P135, DOI 10.1016/j.bios.2011.07.009
   Zhang LB, 2011, CHEM COMMUN, V47, P3099, DOI 10.1039/c0cc04523c
   Zhou Q, 2016, BIOSENS BIOELECTRON, V78, P236, DOI 10.1016/j.bios.2015.11.055
   Zhou YY, 2016, TALANTA, V146, P641, DOI 10.1016/j.talanta.2015.06.063
   Zhu YY, 2015, ANAL METHODS-UK, V7, P662, DOI 10.1039/c4ay02654c
   Zhu Y, 2014, ANALYST, V139, P5014, DOI 10.1039/c4an00874j
   Zhuang JY, 2013, BIOSENS BIOELECTRON, V45, P52, DOI 10.1016/j.bios.2013.01.039
NR 78
TC 50
Z9 51
U1 2
U2 226
PU ELSEVIER SCIENCE SA
PI LAUSANNE
PA PO BOX 564, 1001 LAUSANNE, SWITZERLAND
EI 0925-4005
J9 SENSOR ACTUAT B-CHEM
JI Sens. Actuator B-Chem.
PD JUL
PY 2017
VL 246
BP 864
EP 878
DI 10.1016/j.snb.2017.02.118
PG 15
WC Chemistry, Analytical; Electrochemistry; Instruments & Instrumentation
WE Science Citation Index Expanded (SCI-EXPANDED)
SC Chemistry; Electrochemistry; Instruments & Instrumentation
GA EU1TH
UT WOS:000400803700106
DA 2023-06-30
ER

PT J
AU Teymourian, H
   Salimi, A
   Khezrian, S
AF Teymourian, Hazhir
   Salimi, Abdollah
   Khezrian, Somayeh
TI Development of a New Label-free, Indicator-free Strategy toward
   Ultrasensitive Electrochemical DNA Biosensing Based on Fe3O4
   Nanoparticles/Reduced Graphene Oxide Composite
SO ELECTROANALYSIS
LA English
DT Article
DE Fe3O4 nanoparticles; Reduced graphene oxide; DNA hybridization
   biosensor; Label-free detection; Electroanalysis; Differential pulse
   voltammetry
ID AMPLIFICATION; NANOSHEETS; PLATFORM; SENSORS
AB Electrochemistry offers sensitivity, selectivity and low cost for fabrication of sensors capable of detection of selected DNA targets or mutated genes associated with human disease. In this work, we have developed a novel label-free, indicator-free strategy of electrochemical DNA sensor based on Fe3O4 nanoparticles/reduced graphene oxide (Fe3O4/r-GO) nanocomposite modified electrode. By using Fe3O4/r-GO nanocomposite as a substrate to immobilize probe DNA and subsequent hybridization with target sequence to form dsDNA, a great signal amplification was achieved through measuring changes in DPV peak current of underlying Fe(II)/Fe(III) redox system. With the remarkable attomolar sensitivity and high specificity and at the same time, great simplicity, the proposed strategy may find great applications in different DNA assay fields.
C1 [Teymourian, Hazhir; Salimi, Abdollah; Khezrian, Somayeh] Univ Kurdistan, Dept Chem, POB 66177-15175, Sanandaj, Iran.
   [Salimi, Abdollah] Univ Kurdistan, Res Ctr Nanotechnol, POB 66177-15175, Sanandaj, Iran.
C3 University of Kurdistan; University of Kurdistan
RP Teymourian, H; Salimi, A (通讯作者)，Univ Kurdistan, Dept Chem, POB 66177-15175, Sanandaj, Iran.; Salimi, A (通讯作者)，Univ Kurdistan, Res Ctr Nanotechnol, POB 66177-15175, Sanandaj, Iran.
EM hazhirteymourian@yahoo.com; absalimi@uok.ac.ir
RI salimi, abdollah/AAG-9763-2021
OI salimi, abdollah/0000-0003-1137-1854
FU Iranian Nanotechnology Initiative; Research Office of the University of
   Kurdistan
FX This research was supported by the Iranian Nanotechnology Initiative and
   the Research Office of the University of Kurdistan.
CR Bai S, 2012, RSC ADV, V2, P64, DOI 10.1039/c1ra00260k
   Bakker E, 2006, ANAL CHEM, V78, P3965, DOI 10.1021/ac060637m
   Chandra V, 2010, ACS NANO, V4, P3979, DOI 10.1021/nn1008897
   Chen X, 2012, ANAL CHEM, V84, P8277, DOI 10.1021/ac3017828
   COMPTON J, 1991, NATURE, V350, P91, DOI 10.1038/350091a0
   Drummond TG, 2003, NAT BIOTECHNOL, V21, P1192, DOI 10.1038/nbt873
   Ferguson BS, 2009, ANAL CHEM, V81, P6503, DOI 10.1021/ac900923e
   Gupta VK, 2013, SENSOR ACTUAT B-CHEM, V188, P1201, DOI 10.1016/j.snb.2013.08.034
   Harding-Lepage P, 2011, ANAL CHEM, V83, P8086
   He HK, 2010, ACS APPL MATER INTER, V2, P3201, DOI 10.1021/am100673g
   HUMMERS WS, 1958, J AM CHEM SOC, V80, P1339, DOI 10.1021/ja01539a017
   Li JS, 2010, ANAL CHEM, V82, P2811, DOI 10.1021/ac100336n
   Liu G, 2008, J AM CHEM SOC, V130, P6820, DOI 10.1021/ja800554t
   McKenzie KJ, 2001, PURE APPL CHEM, V73, P1885, DOI 10.1351/pac200173121885
   Noorbakhsh A, 2011, BIOSENS BIOELECTRON, V30, P188, DOI 10.1016/j.bios.2011.09.010
   Ren R, 2010, BIOSENS BIOELECTRON, V25, P2089, DOI 10.1016/j.bios.2010.02.006
   SAIKI RK, 1988, SCIENCE, V239, P487, DOI 10.1126/science.2448875
   Su J, 2011, J PHYS CHEM C, V115, P14469, DOI 10.1021/jp201666s
   Su S., 2015, ELECTROANAL, V27, P1
   Teymourian H, 2014, ELECTROANAL, V26, P129, DOI 10.1002/elan.201300496
   Teymourian H, 2013, BIOSENS BIOELECTRON, V49, P1, DOI 10.1016/j.bios.2013.04.034
   Teymourian H, 2012, BIOSENS BIOELECTRON, V33, P60, DOI 10.1016/j.bios.2011.12.031
   Yola ML, 2014, ELECTROCHIM ACTA, V125, P38, DOI 10.1016/j.electacta.2014.01.074
   Zhang DD, 2010, BIOSENS BIOELECTRON, V25, P1088, DOI 10.1016/j.bios.2009.09.032
   Zhou H, 2012, J PHYS CHEM C, V116, P17773, DOI 10.1021/jp305076g
NR 25
TC 30
Z9 31
U1 0
U2 32
PU WILEY-V C H VERLAG GMBH
PI WEINHEIM
PA POSTFACH 101161, 69451 WEINHEIM, GERMANY
SN 1040-0397
EI 1521-4109
J9 ELECTROANAL
JI Electroanalysis
PD FEB
PY 2017
VL 29
IS 2
BP 409
EP 414
DI 10.1002/elan.201600336
PG 6
WC Chemistry, Analytical; Electrochemistry
WE Science Citation Index Expanded (SCI-EXPANDED)
SC Chemistry; Electrochemistry
GA EM0GY
UT WOS:000394998000015
DA 2023-06-30
ER

PT J
AU Miao, P
   Tang, YG
   Wang, BD
   Han, K
   Chen, XF
   Sun, HX
AF Miao, Peng
   Tang, Yuguo
   Wang, Bidou
   Han, Kun
   Chen, Xifeng
   Sun, Haixuan
TI An aptasensor for detection of potassium ions based on RecJ(f)
   exonuclease mediated signal amplification
SO ANALYST
LA English
DT Article
ID GOLD NANOPARTICLES; APTAMER; STRATEGY; CHANNELS; DISEASE; DNA
AB An electrochemical biosensor for potassium has been developed combining specific potassium-aptamer binding and RecJ(f) exonuclease mediated signal amplification. Generally, the DNA probe with a stem-loop structure containing an anti-K+ aptamer sequence is designed and modified on a gold electrode. K+ can specifically bind to the aptamer and a G-quadruplex structure forms, which breaks the original stem-loop structure. The induced single-stranded 5' end can be further digested by RecJ(f) exonuclease, releasing K+ which can bind to another DNA probe on the electrode. After cycles of RecJ(f) exonuclease cleavage initiated by K+, the electrochemical signal intensity is significantly decreased, and can be used to determine the concentration of K+. This aptasensor shows high sensitivity, selectivity as well as excellent stability and accuracy, which provides possibilities for further applications of K+ assay in clinical diagnosis.
C1 [Miao, Peng; Tang, Yuguo; Wang, Bidou; Han, Kun; Chen, Xifeng; Sun, Haixuan] Chinese Acad Sci, Suzhou Inst Biomed Engn & Technol, Key Lab Biomed Diagnost, Suzhou 215163, Peoples R China.
   [Miao, Peng; Tang, Yuguo; Han, Kun; Sun, Haixuan] Univ Chinese Acad Sci, Beijing 100049, Peoples R China.
C3 Chinese Academy of Sciences; Suzhou Institute of Biomedical Engineering
   & Technology, CAS; Chinese Academy of Sciences; University of Chinese
   Academy of Sciences, CAS
RP Miao, P (通讯作者)，Chinese Acad Sci, Suzhou Inst Biomed Engn & Technol, Key Lab Biomed Diagnost, Suzhou 215163, Peoples R China.
EM miaopeng@sibet.ac.cn
RI Miao, Peng/J-4249-2013
OI Miao, Peng/0000-0003-3993-4778
FU National Key Instrument Developing Project of China [ZDYZ2013-1];
   Natural Science Foundation of Jiangsu Province of China [BK20141204]
FX This work was supported by the National Key Instrument Developing
   Project of China (Grant no. ZDYZ2013-1) and the Natural Science
   Foundation of Jiangsu Province of China (Grant no. BK20141204).
CR Cao Y, 2013, BIOSENS BIOELECTRON, V45, P1, DOI 10.1016/j.bios.2012.12.061
   Cao Y, 2012, ANAL CHEM, V84, P4314, DOI 10.1021/ac203401h
   Chan CS, 2014, NAT NEUROSCI, V17, P641, DOI 10.1038/nn.3705
   Farokhzad OC, 2006, P NATL ACAD SCI USA, V103, P6315, DOI 10.1073/pnas.0601755103
   Freeman R, 2009, ANALYST, V134, P653, DOI 10.1039/b822836c
   Garcia ML, 2014, CURR OPIN PHARMACOL, V15, P1, DOI 10.1016/j.coph.2013.11.005
   Grgic I, 2009, P NATL ACAD SCI USA, V106, P14518, DOI 10.1073/pnas.0903458106
   Gu CK, 2009, LANGMUIR, V25, P410, DOI 10.1021/la8026607
   He FJ, 2008, PHYSIOL PLANTARUM, V133, P725, DOI 10.1111/j.1399-3054.2007.01033.x
   He HR, 2003, J AM CHEM SOC, V125, P1468, DOI 10.1021/ja0284761
   Huang CC, 2005, ANAL CHEM, V77, P5735, DOI 10.1021/ac050957q
   Kim B, 2012, J AM CHEM SOC, V134, P3133, DOI 10.1021/ja210360v
   Lepri FG, 2011, APPL SPECTROSC REV, V46, P175, DOI 10.1080/05704928.2010.529628
   Miao P, 2013, ANAL CHEM, V85, P7966, DOI 10.1021/ac401762e
   Miao P, 2013, RSC ADV, V3, P9606, DOI 10.1039/c3ra00047h
   Miao P, 2012, BIOCONJUGATE CHEM, V23, P141, DOI 10.1021/bc200523p
   Miao P, 2009, ELECTROCHEM COMMUN, V11, P1904, DOI 10.1016/j.elecom.2009.08.013
   Qu LM, 2014, ACS APPL MATER INTER, V6, P7309, DOI 10.1021/am5006783
   Rodriguez MC, 2005, CHEM COMMUN, P4267, DOI 10.1039/b506571b
   Sawai S, 2011, CLIN NEUROPHYSIOL, V122, P205, DOI 10.1016/j.clinph.2010.06.015
   Shi Y, 2013, ANALYST, V138, P7152, DOI 10.1039/c3an00897e
   Steel AB, 1998, ANAL CHEM, V70, P4670, DOI 10.1021/ac980037q
   Tanyanyiwa J, 2002, ANAL CHEM, V74, P6378, DOI 10.1021/ac020489+
   Willner I, 2007, ANGEW CHEM INT EDIT, V46, P6408, DOI 10.1002/anie.200604524
   Zhang Q, 2013, CELL METAB, V18, P871, DOI 10.1016/j.cmet.2013.10.014
   Zhu XL, 2011, ANAL CHEM, V83, P4085, DOI 10.1021/ac200058r
NR 26
TC 38
Z9 39
U1 4
U2 70
PU ROYAL SOC CHEMISTRY
PI CAMBRIDGE
PA THOMAS GRAHAM HOUSE, SCIENCE PARK, MILTON RD, CAMBRIDGE CB4 0WF, CAMBS,
   ENGLAND
SN 0003-2654
EI 1364-5528
J9 ANALYST
JI Analyst
PD NOV 21
PY 2014
VL 139
IS 22
BP 5695
EP 5699
DI 10.1039/c4an01350f
PG 5
WC Chemistry, Analytical
WE Science Citation Index Expanded (SCI-EXPANDED)
SC Chemistry
GA AS5KS
UT WOS:000344310500010
PM 25248650
DA 2023-06-30
ER

PT J
AU Del Rio, R
   Armijo, F
   Schrebler, R
   Gutierrez, C
   Amaro, A
   Biaggio, SR
AF Del Rio, Rodrigo
   Armijo, Francisco
   Schrebler, Ricardo
   Gutierrez, Cesar
   Amaro, Andrea
   Biaggio, Sonia R.
TI Modification of composites of block copolymers-gold nanoparticles with
   enzymes and their characterization by electrochemical techniques
SO JOURNAL OF SOLID STATE ELECTROCHEMISTRY
LA English
DT Article
DE Block copolymers; Gold nanowires; Copolymer-gold-enzyme composite
ID BIOSENSOR
AB In this work, the poly(styrene-vynil pyridine) block copolymer was used as a porous pattern to study the electrodeposition of gold inside the pores, as a new method to obtain gold nanoparticles. The porous pattern left by the copolymer film onto a conductive glass surface was characterized by atomic force microscopy (AFM), evidencing pores of 30 nm diameter. After the electrodeposition, 30 nm diameter gold nanoparticles were obtained and they were characterized by cyclic voltammetry (CV) and AFM, and then used to study the adsorption of glucose oxidase enzyme. The adsorption process of glucose oxidase on gold nanowires was investigated by CV and electrochemical impedance spectroscopy. The morphological and capacitance results indicate that the block copolymer-gold nanoparticle composite seems to be a good candidate to design biosensors and immunosensors.
C1 [Del Rio, Rodrigo; Armijo, Francisco; Gutierrez, Cesar; Amaro, Andrea] Pontificia Univ Catolica Chile, Fac Quim, Santiago, Chile.
   [Schrebler, Ricardo] Pontificia Univ Catolica Valparaiso, Inst Quim, Fac Ciencias Basicas & Matemat, Valparaiso, Chile.
   [Biaggio, Sonia R.] Univ Fed Sao Carlos, Dept Quim, BR-13560970 Sao Paulo, Brazil.
C3 Pontificia Universidad Catolica de Chile; Pontificia Universidad
   Catolica de Valparaiso; Universidade Federal de Sao Carlos
RP Del Rio, R (通讯作者)，Pontificia Univ Catolica Chile, Fac Quim, Avda Vicuna Mackenna 4860, Santiago, Chile.
EM rdelrioq@uc.cl
RI Del Rio, Rodrigo R/B-2440-2008; Biaggio, Sonia R./D-9810-2012; Armijo,
   Francisco/G-3391-2013
OI Del Rio, Rodrigo R/0000-0003-0315-6660; Biaggio, Sonia
   R./0000-0003-2127-859X; Armijo, Juan/0000-0002-2479-6280; Schrebler,
   Ricardo/0000-0002-8358-6742
FU FONDECYT-Chile [1070267]; VRAID-PUC
FX Financial Support of FONDECYT-Chile, Grant 1070267 and VRAID-PUC are
   gratefully acknowledged.
CR Cordova R, 2002, LANGMUIR, V18, P8647, DOI 10.1021/la025711k
   Fan HJ, 2006, SMALL, V2, P700, DOI 10.1002/smll.200500495
   Fullam S, 2000, ADV MATER, V12, P1430, DOI 10.1002/1521-4095(200010)12:19<1430::AID-ADMA1430>3.0.CO;2-8
   Hamley IW, 2003, NANOTECHNOLOGY, V14, pR39, DOI 10.1088/0957-4484/14/10/201
   HUBER CA, 1994, SCIENCE, V263, P800, DOI 10.1126/science.263.5148.800
   Jena BK, 2006, ANAL CHEM, V78, P6332, DOI 10.1021/ac052143f
   Lin Y, 2005, NATURE, V434, P55, DOI 10.1038/nature03310
   Lisdat F, 2008, ANAL BIOANAL CHEM, V391, P1555, DOI 10.1007/s00216-008-1970-7
   MARTIN CR, 1994, SCIENCE, V266, P1961, DOI 10.1126/science.266.5193.1961
   Park M, 1997, SCIENCE, V276, P1401, DOI 10.1126/science.276.5317.1401
   Park S, 2007, MACROMOLECULES, V40, P9059, DOI 10.1021/ma071321z
   Sidorenko A, 2003, J AM CHEM SOC, V125, P12211, DOI 10.1021/ja036085w
   Tang MY, 2008, ANAL SCI, V24, P487, DOI 10.2116/analsci.24.487
   Thurn-Albrecht T, 2000, SCIENCE, V290, P2126, DOI 10.1126/science.290.5499.2126
   Wang JB, 2006, ANAL CHEM, V78, P1769, DOI 10.1021/ac051113+
   Welch CM, 2006, ANAL BIOANAL CHEM, V384, P601, DOI 10.1007/s00216-005-0230-3
   Xiao Y, 2003, SCIENCE, V299, P1877, DOI 10.1126/science.1080664
   Yanez-Sedeno P, 2005, ANAL BIOANAL CHEM, V382, P884, DOI 10.1007/s00216-005-3221-5
   Yu JJ, 2007, J SOLID STATE ELECTR, V11, P1211, DOI 10.1007/s10008-007-0272-x
NR 19
TC 0
Z9 0
U1 1
U2 9
PU SPRINGER
PI NEW YORK
PA ONE NEW YORK PLAZA, SUITE 4600, NEW YORK, NY, UNITED STATES
SN 1432-8488
EI 1433-0768
J9 J SOLID STATE ELECTR
JI J. Solid State Electrochem.
PD APR
PY 2011
VL 15
IS 4
BP 697
EP 702
DI 10.1007/s10008-010-1138-1
PG 6
WC Electrochemistry
WE Science Citation Index Expanded (SCI-EXPANDED)
SC Electrochemistry
GA 746AL
UT WOS:000289213200007
DA 2023-06-30
ER

PT J
AU Demirbakan, B
   Sezginturk, MK
AF Demirbakan, Burcak
   Sezginturk, Mustafa Kemal
TI A novel ultrasensitive immunosensor based on disposable graphite paper
   electrodes for troponin T detection in cardiovascular disease
SO TALANTA
LA English
DT Article
DE Graphite paper (GP); Troponin T (TnT); Biosensor; Single frequency
   impedance (SFI) technique
ID ELECTROCHEMICAL IMMUNOSENSOR; GOLD NANOPARTICLES; URIC-ACID;
   IMMUNOASSAY; DOPAMINE
AB Troponin T, which is a biomarker of cardiovascular disease, is vital for acute myocardial infarction (AMI). AMI is the most well-known cause of death in the world. In the present work, we designed a novel immunosensor using disposable, cheap, and very conductive graphite paper electrodes (GP). The proposed immunosensor was modified with hydrochloric acid (HCl) for immobilization of anti-TnT antibody. After carboxyl group formation on the surface, the GP electrodes were incubated with EDC/NHS pair as a cross-linker. Electrochemical impedance spectroscopy (EIS), single frequency impedance (SFI), cyclic voltammetry (CV) and square wave voltammetry (SWV) techniques were used for electrochemical characterization of the label-free immunosensor. Furthermore, the fabrication process of the proposed immunosensor was examined by using scanning electron microscopy (SEM). The proposed electrochemical immunosensor had a wide detection range (0.5 fg - 1000 fg/mL), and low limit of detection (LOD) and low limit of quantification (LOQ) at 1.28 fg/mL and 4.29 fg/mL, respectively. The designed immunosensor exhibited very good sensitivity, reproducibility, repeatability, reusability and long storage life. Additionally, the immunosensor was successfully applied to detection of TnT in human serum.
C1 [Demirbakan, Burcak; Sezginturk, Mustafa Kemal] Canakkale Onsekiz Mart Univ, Fac Engn Bioengn, Dept Canakkale, Canakkale, Turkey.
C3 Canakkale Onsekiz Mart University
RP Demirbakan, B (通讯作者)，Canakkale Onsekiz Mart Univ, Fac Engn Bioengn, Dept Canakkale, Canakkale, Turkey.
EM burcakdemirbakan@comu.edu.tr; msezginturk@comu.edu.tr
RI Sezgintürk, Mustafa Kemal/AAY-1439-2021
CR Alipour E, 2013, ELECTROCHIM ACTA, V91, P36, DOI 10.1016/j.electacta.2012.12.079
   Alpert JS, 2000, J AM COLL CARDIOL, V36, P959, DOI 10.1016/S0735-1097(00)00804-4
   Bahadir EB, 2015, TALANTA, V132, P162, DOI 10.1016/j.talanta.2014.08.063
   Cai WH, 2014, SENSOR ACTUAT B-CHEM, V193, P492, DOI 10.1016/j.snb.2013.12.004
   Dai XA, 2006, ANAL SCI, V22, P567, DOI 10.2116/analsci.22.567
   de Antonio M, 2013, CLIN CHIM ACTA, V426, P18, DOI 10.1016/j.cca.2013.08.014
   Demirbakan B, 2017, TALANTA, V169, P163, DOI 10.1016/j.talanta.2017.03.076
   Giannitsis E, 2010, CLIN CHEM, V56, P254, DOI 10.1373/clinchem.2009.132654
   Han YD, 2016, ACS APPL MATER INTER, V8, P10767, DOI 10.1021/acsami.6b02014
   Jiang MH, 2018, ELECTROCHIM ACTA, V271, P464, DOI 10.1016/j.electacta.2018.03.177
   Jo H, 2015, ANAL CHEM, V87, P9869, DOI 10.1021/acs.analchem.5b02312
   Karimi M, 2019, SYNTHETIC MET, V256, DOI 10.1016/j.synthmet.2019.116136
   Kariuki J, 2015, SENSORS-BASEL, V15, P18887, DOI 10.3390/s150818887
   Liu EY, 2016, LANGMUIR, V32, P11043, DOI 10.1021/acs.langmuir.6b02591
   Liu YF, 2014, NANO LETT, V14, P6983, DOI 10.1021/nl5032524
   Ma YT, 2009, BIOSENS BIOELECTRON, V24, P1480, DOI 10.1016/j.bios.2008.10.007
   McDonough JL, 2004, PROG CARDIOVASC DIS, V47, P207, DOI 10.1016/j.pcad.2004.07.001
   Negahdary M, 2019, MICROCHIM ACTA, V186, DOI 10.1007/s00604-019-3472-z
   Ozcan B, 2014, TALANTA, V125, P7, DOI 10.1016/j.talanta.2014.02.067
   Phonklam K, 2020, SENSOR ACTUAT B-CHEM, V308, DOI 10.1016/j.snb.2019.127630
   Wang DW, 2009, ACS NANO, V3, P1745, DOI 10.1021/nn900297m
   Wang L, 2017, SLAS TECHNOL, V22, P130, DOI 10.1177/2211068216680317
   Yola ML, 2019, BIOSENS BIOELECTRON, V126, P418, DOI 10.1016/j.bios.2018.11.016
   Zanato N, 2017, ELECTROANAL, V29, P1820, DOI 10.1002/elan.201700157
   Zhao WW, 2014, ANAL CHEM, V86, P11513, DOI 10.1021/ac503969e
NR 25
TC 20
Z9 20
U1 8
U2 66
PU ELSEVIER
PI AMSTERDAM
PA RADARWEG 29, 1043 NX AMSTERDAM, NETHERLANDS
SN 0039-9140
EI 1873-3573
J9 TALANTA
JI Talanta
PD JUN 1
PY 2020
VL 213
AR 120779
DI 10.1016/j.talanta.2020.120779
PG 10
WC Chemistry, Analytical
WE Science Citation Index Expanded (SCI-EXPANDED)
SC Chemistry
GA LD0GO
UT WOS:000525711800001
PM 32200916
DA 2023-06-30
ER

PT J
AU Dhanalakshmi, N
   Priya, T
   Karthikeyan, V
   Thinakaran, N
AF Dhanalakshmi, N.
   Priya, T.
   Karthikeyan, V.
   Thinakaran, N.
TI Binary Mixture of Lanthanide Metal Doped ZnO Nanorod: f-MWCNT
   Nanocomposite for Simultaneous and Selective Determination of Vitamins
   B-2 and B-6
SO JOURNAL OF NANOSCIENCE AND NANOTECHNOLOGY
LA English
DT Article
DE Riboflavin; Pyridoxine; Gd Doped ZnO; Functionalized Multiwalled Carbon
   Nanotube; Electrochemical Sensing
ID CARBON-PASTE ELECTRODE; VOLTAMMETRIC DETERMINATION; ELECTROCHEMICAL
   DETERMINATION; TEXTILE DYE; PYRIDOXINE; NANOPARTICLES; RIBOFLAVIN;
   BIOSENSOR; DOPAMINE; NANOTUBE
AB An electrochemical sensor using lanthanide element Gadolinium doped Zinc oxide and functionalized Multiwalled Carbon Nanotube (Gd-ZnO:f-MWCNT) fabricated electrode was presented for the simultaneous determination of vitamins (Riboflavin (VB2) and Pyridoxine (VB6)). The nanocomposite was characterized by FESEM, EDS, XRD and FTIR techniques. The CV, EIS and DPV techniques were used to evaluate the electrochemical properties of the nanocomposite. Under optimum conditions, the peak current of VB2 and VB6 are linearly proportional to its concentration in the range from 0.05 to 10 mu M and the estimated detection limits were 0.009 and 0.001 mu M for VB2 and VB6 respectively. The sensitivities calculated were 0.94 mu A nM(-1) cm(-2) (VB2) and 1.43 mu A nM(-1) cm(-2) (VB6). In addition, the proposed electrode was exhibited high selectivity reproducibility, as well as long-term stability for the determination of vitamins. Finally, the vitamins contained in pharmaceutical formulation and commercial orange juice has been determined by the proposed sensor and the obtained results were validated with HPLC.
C1 [Dhanalakshmi, N.; Priya, T.; Thinakaran, N.] Alagappa Govt Arts Coll, PG & Res Dept Chem, Environm Res Lab, Karaikkudi 630003, Tamil Nadu, India.
   [Karthikeyan, V.] Anna Univ, Dept Appl Sci & Technol, AC Tech, Chennai 600025, Tamil Nadu, India.
C3 Anna University; Anna University Chennai
RP Thinakaran, N (通讯作者)，Alagappa Govt Arts Coll, PG & Res Dept Chem, Environm Res Lab, Karaikkudi 630003, Tamil Nadu, India.
RI KARTHIKEYAN, V/O-8594-2017
OI KARTHIKEYAN, V/0000-0001-8063-7527
FU SERB (Science and Engineering Research Board), India [EMR/2014/000020]
FX The authors express their gratitude to the SERB (Science and Engineering
   Research Board), India, for the financial support of this work under the
   File No. EMR/2014/000020.
CR Afsharmanesh E, 2013, J MOL LIQ, V181, P8, DOI 10.1016/j.molliq.2013.02.002
   BOUSHEY CJ, 1995, JAMA-J AM MED ASSOC, V274, P1049, DOI 10.1001/jama.274.13.1049
   Brunetti B, 2014, J FOOD COMPOS ANAL, V33, P155, DOI 10.1016/j.jfca.2013.12.008
   Canada MJA, 2000, INT J PHARMACEUT, V202, P113, DOI 10.1016/S0378-5173(00)00431-2
   Du HJ, 2010, ELECTROANAL, V22, P2399, DOI 10.1002/elan.201000110
   Ensafi AA, 2014, COLLOID SURFACE B, V121, P99, DOI 10.1016/j.colsurfb.2014.05.040
   Ensafi AA, 2012, BIOSENS BIOELECTRON, V31, P376, DOI 10.1016/j.bios.2011.10.050
   Faisal M, 2018, MATER CHEM PHYS, V214, P126, DOI 10.1016/j.matchemphys.2018.04.085
   Habibi B, 2010, J IRAN CHEM SOC, V7, pS103, DOI 10.1007/BF03246189
   Khataee A, 2015, ULTRASON SONOCHEM, V23, P219, DOI 10.1016/j.ultsonch.2014.08.023
   Khataee A, 2014, IND ENG CHEM RES, V53, P1924, DOI 10.1021/ie402743u
   Kumar DR, 2014, ANAL METHODS-UK, V6, P1011, DOI 10.1039/c3ay41810c
   Kumar SA, 2011, COLLOID SURFACE B, V82, P526, DOI 10.1016/j.colsurfb.2010.10.011
   Lavanya N, 2013, ANALYST, V138, P2061, DOI 10.1039/c3an36754a
   Li YR, 2017, ELECTROCHIM ACTA, V258, P744, DOI 10.1016/j.electacta.2017.11.121
   Liu G, 2016, J ANAL CHEM+, V71, P102, DOI 10.1134/S1061934815120114
   Molaakbari E, 2015, SENSOR ACTUAT B-CHEM, V208, P195, DOI 10.1016/j.snb.2014.10.130
   Moreno P, 2000, J CHROMATOGR A, V870, P207, DOI 10.1016/S0021-9673(99)01021-3
   Naganathan D, 2018, MICROCHIM ACTA, V185, DOI 10.1007/s00604-017-2641-1
   Nie T, 2014, J ELECTROANAL CHEM, V717, P1, DOI 10.1016/j.jelechem.2014.01.006
   Oni J, 2002, ELECTROANAL, V14, P1165, DOI 10.1002/1521-4109(200209)14:17<1165::AID-ELAN1165>3.0.CO;2-S
   Oprea O, 2012, DIG J NANOMATER BIOS, V7, P1757
   Palanisamy S, 2012, INT J ELECTROCHEM SC, V7, P8394
   PEREZRUIZ T, 1994, ANALYST, V119, P1825, DOI 10.1039/an9941901825
   Priya T, 2018, CARBOHYD POLYM, V182, P199, DOI 10.1016/j.carbpol.2017.11.017
   Qu WY, 2004, J PHARMACEUT BIOMED, V36, P631, DOI 10.1016/j.jpba.2004.07.016
   Revin SB, 2012, ELECTROCHIM ACTA, V75, P35, DOI 10.1016/j.electacta.2012.04.056
   Ruiz-Medina A, 1999, FRESEN J ANAL CHEM, V363, P265, DOI 10.1007/s002160051186
   Teixeira MFS, 2004, ANAL CHIM ACTA, V508, P79, DOI 10.1016/j.aca.2003.11.046
   Thinakaran N, 2017, ELECTROANAL, V29, P1903, DOI 10.1002/elan.201700200
   Thomas T, 2013, COLLOID SURFACE B, V110, P458, DOI 10.1016/j.colsurfb.2013.03.056
   Tran HTT, 2017, MATER CHEM PHYS, V193, P274, DOI 10.1016/j.matchemphys.2017.02.031
   Upadhyay AK, 2011, INT J ELECTROCHEM SC, V6, P3466
   Vijayan TA, 2008, J MATER SCI, V43, P1776, DOI 10.1007/s10853-007-2404-1
   Wang JX, 2016, ACS APPL MATER INTER, V8, P12968, DOI 10.1021/acsami.6b00021
   Zand N, 2012, FOOD CHEM, V135, P2743, DOI 10.1016/j.foodchem.2012.07.064
NR 36
TC 4
Z9 4
U1 0
U2 344
PU AMER SCIENTIFIC PUBLISHERS
PI VALENCIA
PA 26650 THE OLD RD, STE 208, VALENCIA, CA 91381-0751 USA
SN 1533-4880
EI 1533-4899
J9 J NANOSCI NANOTECHNO
JI J. Nanosci. Nanotechnol.
PD APR
PY 2020
VL 20
IS 4
BP 2154
EP 2164
DI 10.1166/jnn.2020.17312
PG 11
WC Chemistry, Multidisciplinary; Nanoscience & Nanotechnology; Materials
   Science, Multidisciplinary; Physics, Applied; Physics, Condensed Matter
WE Science Citation Index Expanded (SCI-EXPANDED)
SC Chemistry; Science & Technology - Other Topics; Materials Science;
   Physics
GA IW2EX
UT WOS:000484789100020
PM 31492224
DA 2023-06-30
ER

PT J
AU Wang, Y
   Li, R
   Zhang, XY
   Liu, YX
   Wang, XP
   Zhang, S
   Du, B
   Wei, Q
AF Wang, Yaoguang
   Li, Rongxia
   Zhang, Xiaoyue
   Liu, Yixin
   Wang, Xueping
   Zhang, Sen
   Du, Bin
   Wei, Qin
TI A General Immunoassay for Sensitive Sensing of Universal Biomarker:
   Human Tissue Polypeptide Antigen
SO JOURNAL OF NANOSCIENCE AND NANOTECHNOLOGY
LA English
DT Article
DE Human Tissue Polypeptide Antigen; Bifunctional; Immunoassay; Tumor
   Marker
ID ELECTROCHEMICAL IMPEDANCE IMMUNOSENSOR; CHEMILUMINESCENT DETECTION; GOLD
   NANOPARTICLES; NANOPOROUS GOLD; TUMOR-MARKERS; L-GLUTAMATE; BIOSENSOR;
   CANCER; ACETYLCHOLINE; NANOSPHERES
AB Human tissue polypeptide antigen (HTPA) is a crucial reference index in the benign events of various cancers. In the present work, a general electrochemical immunosensor was developed based on the advanced nanomaterial-technology for the sensitive determination of HTPA. Three-dimensional ordered macroporous gold films (3D-MGM) were employed as the matrix for the capture of antibodies (Ab(1)) having excellent conductivity. Bifunctional, raspberry-like nanoraspberries (BiR-NRs) were employed to label the signal antibody (Ab(2)) to obtain electrochemical signals of catalysis of hydrogen peroxide (H2O2) which exhibited a higher electrocatalytic activity toward H2O2 and a large surface area for the binding of Ab(2). In this strategy, the signal amplification can be achieved successfully. The designed electrochemical immunosensor based on 3D-MGM and BiR-NRs present excellent applicability in determination of HTPA, with a linear range from 0.001 to 15.0 ng/mL and limit of detection of 0.7 pg/mL. Moreover, the immunosensor exhibits outstanding selectivity, good reproducibility and acceptable stability, which will play a crucial role in basic medical research as well as in clinical diagnostics.
C1 [Wang, Yaoguang; Zhang, Xiaoyue; Liu, Yixin; Wang, Xueping; Du, Bin; Wei, Qin] Univ Jinan, Sch Chem & Chem Engn, Key Lab Chem Sensing & Anal Univ Shandong, Jinan 250022, Peoples R China.
   [Li, Rongxia; Zhang, Sen] Univ Jinan, Sch Resources & Environm, Jinan 250022, Peoples R China.
C3 University of Jinan; University of Jinan
RP Du, B (通讯作者)，Univ Jinan, Sch Chem & Chem Engn, Key Lab Chem Sensing & Anal Univ Shandong, Jinan 250022, Peoples R China.
RI Wei, Qin/AAF-3325-2019; Zhang, Li/GWM-7501-2022; Bin, Du/AAF-3328-2019;
   li, he/ISB-4278-2023
FU Natural Science Foundation of China [21175057, 21375047, 21377046];
   Science and Technology Plan Project of Jinan [201307010]; Science and
   Technology Development Plan of Shandong Province [2014GSF120004];
   Special Project for Independent Innovation and Achievements
   Transformation of Shandong Province [2014ZZCX05101]
FX This study was supported by the Natural Science Foundation of China
   (21175057, 21375047, 21377046), the Science and Technology Plan Project
   of Jinan (201307010), the Science and Technology Development Plan of
   Shandong Province (2014GSF120004), the Special Project for Independent
   Innovation and Achievements Transformation of Shandong Province
   (2014ZZCX05101), and Qin Wei thanks the Special Foundation for Taishan
   Scholar Professorship of Shandong Province and UJN (ts20130937).
CR Ali Z, 2015, SCI ADV MATER, V7, P1233, DOI 10.1166/sam.2015.1974
   BUCCHERI GF, 1987, CANCER, V60, P42, DOI 10.1002/1097-0142(19870701)60:1<42::AID-CNCR2820600109>3.0.CO;2-3
   Chen D, 2010, ANAL CHEM, V82, P2253, DOI 10.1021/ac9021055
   Chen H, 2006, SENSOR ACTUAT B-CHEM, V117, P211, DOI 10.1016/j.snb.2005.11.026
   Chen XJ, 2008, ANAL CHEM, V80, P2133, DOI 10.1021/ac7021376
   Deng Y, 2013, J BIOMED NANOTECHNOL, V9, P1378, DOI 10.1166/jbn.2013.1633
   Deng Y, 2013, J BIOMED NANOTECHNOL, V9, P318, DOI 10.1166/jbn.2013.1487
   Ding HZ, 2014, SCI CHINA CHEM, V57, P1589, DOI 10.1007/s11426-014-5188-6
   Ding Y, 2003, J AM CHEM SOC, V125, P7772, DOI 10.1021/ja035318g
   Du D, 2010, ANAL CHEM, V82, P2989, DOI 10.1021/ac100036p
   Feng LN, 2012, ANAL CHEM, V84, P7810, DOI 10.1021/ac301438v
   Feng LN, 2012, CHEM COMMUN, V48, P4474, DOI 10.1039/c2cc31552a
   Glimelius B, 1996, ACTA ONCOL, V35, P141, DOI 10.3109/02841869609098494
   Guo SJ, 2011, ANAL CHEM, V83, P8035, DOI 10.1021/ac2019552
   Haupt M, 2003, ADV MATER, V15, P829, DOI 10.1002/adma.200304688
   Hu KC, 2008, ANAL CHEM, V80, P9124, DOI 10.1021/ac8017197
   Huang JF, 2005, ADV FUNCT MATER, V15, P989, DOI 10.1002/adfm.200400382
   Jiang H, 1999, HDB NANOSTRUCTURED M, P159
   Lai GS, 2009, ANAL CHEM, V81, P9730, DOI 10.1021/ac901996a
   Miao XM, 2014, SCI CHINA CHEM, V57, P1026, DOI 10.1007/s11426-014-5079-x
   Newati S. J., 2014, J BIONANOSCI, V8, P1
   OELLERICH M, 1991, HEPATOLOGY, V14, P1029, DOI 10.1016/0270-9139(91)90124-E
   Panagopoulou MA, 2010, ANAL CHEM, V82, P8629, DOI 10.1021/ac1017925
   Paul D., 2012, KATHMANDU U MED J, V9, P24
   Ren X, 2014, BIOSENS BIOELECTRON, V58, P345, DOI 10.1016/j.bios.2014.03.010
   Sawant SS, 2011, ORAL ONCOL, V47, P114, DOI 10.1016/j.oraloncology.2010.11.005
   Sharma S., 2004, ENCY NANOSCIENCE NAN, V10, P327
   Stigbrand T., 1993, INT J BIOL MARKER, V9, P102
   Toyota M, 2008, CANCER RES, V68, P4123, DOI 10.1158/0008-5472.CAN-08-0325
   Tramonti G, 2000, CANCER DETECT PREV, V24, P86
   Tschmelak J, 2004, BIOSENS BIOELECTRON, V20, P743, DOI 10.1016/j.bios.2004.04.006
   Wang W, 2013, J BIOMED NANOTECHNOL, V9, P736, DOI 10.1166/jbn.2013.1577
   Wang YG, 2014, NANOTECHNOLOGY, V25, DOI 10.1088/0957-4484/25/5/055102
   Wang YL, 2014, TALANTA, V124, P60, DOI 10.1016/j.talanta.2014.02.035
   Wang ZP, 2006, CLIN CHEM, V52, P1958, DOI 10.1373/clinchem.2006.071399
   Wilson MS, 2005, ANAL CHEM, V77, P1496, DOI 10.1021/ac0485278
   Xie W, 2011, J AM CHEM SOC, V133, P19302, DOI 10.1021/ja208298q
   Yang HW, 2015, ACS APPL MATER INTER, V7, P774, DOI 10.1021/am507203s
   Yang HW, 2014, J BIOMED NANOTECHNOL, V10, P3610, DOI 10.1166/jbn.2014.2047
   Zhang LM, 2014, J NANOSCI NANOTECHNO, V14, P6458, DOI 10.1166/jnn.2014.8831
   Zhou BC, 2014, J BIOMED NANOTECHNOL, V10, P2865, DOI 10.1166/jbn.2014.1993
   Zhuo Y, 2006, SENSOR ACTUAT B-CHEM, V114, P631, DOI 10.1016/j.snb.2005.04.051
NR 42
TC 30
Z9 30
U1 1
U2 23
PU AMER SCIENTIFIC PUBLISHERS
PI VALENCIA
PA 26650 THE OLD RD, STE 208, VALENCIA, CA 91381-0751 USA
SN 1533-4880
EI 1533-4899
J9 J NANOSCI NANOTECHNO
JI J. Nanosci. Nanotechnol.
PD DEC
PY 2016
VL 16
IS 12
BP 12275
EP 12281
DI 10.1166/jnn.2016.12954
PG 7
WC Chemistry, Multidisciplinary; Nanoscience & Nanotechnology; Materials
   Science, Multidisciplinary; Physics, Applied; Physics, Condensed Matter
WE Science Citation Index Expanded (SCI-EXPANDED)
SC Chemistry; Science & Technology - Other Topics; Materials Science;
   Physics
GA EB3PY
UT WOS:000387279100026
DA 2023-06-30
ER

PT J
AU Andrei, V
   Sharpe, E
   Vasilescu, A
   Andreescu, S
AF Andrei, Veronica
   Sharpe, Erica
   Vasilescu, Alina
   Andreescu, Silvana
TI A single use electrochemical sensor based on biomimetic nanoceria for
   the detection of wine antioxidants
SO TALANTA
LA English
DT Article
DE Enzyme mimetic; Nanoceria; Oxidizible phenolics; Wine antioxidants;
   Disposable sensors; Amperometry
ID PEROXIDASE-LIKE ACTIVITY; NANOPARTICLE-BASED SENSORS; OXIDASE-LIKE
   ACTIVITY; MAGNETIC NANOPARTICLES; CERIA NANOPARTICLES; FOOD
   ANTIOXIDANTS; BIOSENSOR; POLYPHENOLS; MIMETICS; ASSAYS
AB We report the development and characterization of a disposable single use electrochemical sensor based on the oxidase-like activity of nanoceria particles for the detection of phenolic antioxidants. The use of nanoceria in the sensor design enables oxidation of phenolic compounds, particularly those with ortho-dihydroxybenzene functionality, to their corresponding quinones at the surface of a screen printed carbon electrode. Detection is carried out by electrochemical reduction of the resulting quinone at a low applied potential of -0.1 V vs the Ag/AgCl electrode. The sensor was optimized and characterized with respect to particle loading, applied potential, response time, detection limit, linear concentration range and sensitivity. The method enabled rapid detection of common phenolic antioxidants including caffeic acid, gallic acid and quercetin in the mu M concentration range, and demonstrated good functionality for the analysis of antioxidant content in several wine samples. The intrinsic oxidase-like activity of nanoceria shows promise as a robust tool for sensitive and cost effective analysis of antioxidants using electrochemical detection. (C) 2016 Elsevier B.V. All rights reserved.
C1 [Andrei, Veronica; Vasilescu, Alina] Int Ctr Biodynam, 1B Intrarea Portocalelor, Bucharest 060101, Romania.
   [Sharpe, Erica; Andreescu, Silvana] Clarkson Univ, Dept Chem & Biomol Sci, Potsdam, NY 13699 USA.
C3 Clarkson University
RP Vasilescu, A (通讯作者)，Int Ctr Biodynam, 1B Intrarea Portocalelor, Bucharest 060101, Romania.; Andreescu, S (通讯作者)，Clarkson Univ, Dept Chem & Biomol Sci, Potsdam, NY 13699 USA.
EM avasilescu@biodyn.ro; eandrees@clarkson.edu
RI Andreescu, S/D-8088-2011; Vasilescu, Alina/C-5112-2011; Nanozymes,
   Nanozymes/D-8197-2019
OI Andreescu, S/0000-0003-3382-7939; Vasilescu, Alina/0000-0002-2492-0819; 
FU Romanian National Authority for Scientific Research, CNDI - UEFISCDI
   [PN-II-PT-PCCA-2011-3.1-1809]; National Science Foundation [0954919];
   Direct For Mathematical & Physical Scien; Division Of Materials Research
   [0954919] Funding Source: National Science Foundation
FX This work was supported in part by a grant of the Romanian National
   Authority for Scientific Research, CNDI - UEFISCDI, project number
   PN-II-PT-PCCA-2011-3.1-1809. We are grateful to Dr. Eng. Aurelia
   Tudorache from the ICDVV Valea Calugareasca, Romania, for providing the
   wine samples. This material is based upon work supported in part by the
   National Science Foundation under Grant No. 0954919. Any opinions,
   findings, and conclusions or recommendations expressed in this material
   are those of the author(s) and do not necessarily reflect the views of
   the National Science Foundation.
CR Abhijith KS, 2007, ANAL BIOANAL CHEM, V389, P2227, DOI 10.1007/s00216-007-1604-5
   Abou Samra M, 2011, FOOD CHEM, V125, P622, DOI 10.1016/j.foodchem.2010.08.076
   Andreescu S, 2004, ANAL CHEM, V76, P552, DOI 10.1021/ac034480z
   Asati A, 2009, ANGEW CHEM INT EDIT, V48, P2308, DOI 10.1002/anie.200805279
   Avramescu A, 2002, ANAL BIOANAL CHEM, V374, P25, DOI 10.1007/s00216-002-1312-0
   Bulbul G, 2015, SENSORS-BASEL, V15, P30736, DOI 10.3390/s151229826
   Bulbul G, 2015, NANOSCALE, V7, P13230, DOI 10.1039/c5nr02628h
   Carrizzo A, 2013, FOOD CHEM TOXICOL, V61, P215, DOI 10.1016/j.fct.2013.07.021
   Chen W, 2011, CHEMCATCHEM, V3, P1151, DOI 10.1002/cctc.201100064
   Corder R, 2006, NATURE, V444, P566, DOI 10.1038/444566a
   Davalos A, 2004, J AGR FOOD CHEM, V52, P48, DOI 10.1021/jf0305231
   Di Fusco M, 2010, TALANTA, V81, P235, DOI 10.1016/j.talanta.2009.11.063
   Diaconu M, 2010, SENSOR ACTUAT B-CHEM, V145, P800, DOI 10.1016/j.snb.2010.01.064
   Elkaoutit M, 2007, J AGR FOOD CHEM, V55, P8011, DOI 10.1021/jf0711136
   Fernandez-Pachon MS, 2004, ANAL CHIM ACTA, V513, P113, DOI 10.1016/j.aca.2004.02.028
   Gao LZ, 2007, NAT NANOTECHNOL, V2, P577, DOI 10.1038/nnano.2007.260
   Gil DMA, 2010, EUR FOOD RES TECHNOL, V231, P303, DOI 10.1007/s00217-010-1280-0
   Hayat A, 2015, ANAL CHIM ACTA, V885, P140, DOI 10.1016/j.aca.2015.04.052
   Hayat A, 2013, ANAL CHEM, V85, P10028, DOI 10.1021/ac4020963
   Ispas C, 2008, J ELECTROCHEM SOC, V155, pF169, DOI 10.1149/1.2936178
   Karakoti A, 2010, CHEM SOC REV, V39, P4422, DOI 10.1039/b919677n
   Kaushik A, 2009, NANOTECHNOLOGY, V20, DOI 10.1088/0957-4484/20/5/055105
   Korsvik C, 2007, CHEM COMMUN, P1056, DOI 10.1039/b615134e
   Mita DG, 2007, BIOSENS BIOELECTRON, V23, P60, DOI 10.1016/j.bios.2007.03.010
   Mu JS, 2012, CHEM COMMUN, V48, P2540, DOI 10.1039/c2cc17013b
   Njagi J, 2008, ANAL CHEM, V80, P7266, DOI 10.1021/ac800808a
   Njagi J, 2010, ANAL CHEM, V82, P989, DOI 10.1021/ac9022605
   Ornatska M, 2011, ANAL CHEM, V83, P4273, DOI 10.1021/ac200697y
   Penu R, 2013, CENT EUR J CHEM, V11, P968, DOI 10.2478/s11532-013-0222-7
   Pirmohamed T, 2010, CHEM COMMUN, V46, P2736, DOI 10.1039/b922024k
   Prehn R, 2012, CURR ANAL CHEM, V8, P472, DOI 10.2174/157341112803216717
   Saha S, 2009, BIOSENS BIOELECTRON, V24, P2040, DOI 10.1016/j.bios.2008.10.032
   Arribas AS, 2012, TRAC-TREND ANAL CHEM, V34, P78, DOI 10.1016/j.trac.2011.10.015
   Sharpe E, 2015, METHODS MOL BIOL, V1208, P221, DOI 10.1007/978-1-4939-1441-8_16
   Sharpe E, 2014, SENSOR ACTUAT B-CHEM, V193, P552, DOI 10.1016/j.snb.2013.11.088
   Sharpe E, 2013, ANALYST, V138, P249, DOI 10.1039/c2an36205h
   Su L, 2012, ANAL CHEM, V84, P5753, DOI 10.1021/ac300939z
   Vasilescu A, 2012, CURR ANAL CHEM, V8, P495, DOI 10.2174/157341112803216780
   Wei H, 2008, ANAL CHEM, V80, P2250, DOI 10.1021/ac702203f
   Xiao XL, 2009, BIOSENS BIOELECTRON, V24, P2447, DOI 10.1016/j.bios.2008.12.020
   Xie JX, 2012, TRAC-TREND ANAL CHEM, V39, P114, DOI 10.1016/j.trac.2012.03.021
NR 41
TC 26
Z9 26
U1 3
U2 104
PU ELSEVIER SCIENCE BV
PI AMSTERDAM
PA PO BOX 211, 1000 AE AMSTERDAM, NETHERLANDS
SN 0039-9140
EI 1873-3573
J9 TALANTA
JI Talanta
PD AUG 15
PY 2016
VL 156
BP 112
EP 118
DI 10.1016/j.talanta.2016.04.067
PG 7
WC Chemistry, Analytical
WE Science Citation Index Expanded (SCI-EXPANDED)
SC Chemistry
GA DP0MC
UT WOS:000378182900016
PM 27260442
OA Bronze
DA 2023-06-30
ER

PT J
AU Yang, HC
   Yuan, R
   Chai, YQ
   Mao, L
   Su, HL
   Jiang, W
   Liang, M
AF Yang, Hongchuan
   Yuan, Ruo
   Chai, Yaqin
   Mao, Li
   Su, Huilan
   Jiang, Wen
   Liang, Min
TI Electrochemical immunosensor for detecting carcinoembryonic antigen
   using hollow Pt nanospheres-labeled multiple enzyme-linked antibodies as
   labels for signal amplification
SO BIOCHEMICAL ENGINEERING JOURNAL
LA English
DT Article
DE Electrochemical immunosensor; Au-TiO(2) nanoparticles; Hollow Pt
   nanospheres; Enzyme amplification; Horseradish peroxidase;
   Carcinoembryonic antigen
ID AMPEROMETRIC IMMUNOSENSOR; GOLD NANOPARTICLES; HORSERADISH-PEROXIDASE;
   CLINICAL IMMUNOASSAY; CANCER; AU; STABILIZATION; ELECTRODES; BIOSENSOR;
   COMPOSITE
AB Herein, a sensitive and specific electrochemical immunosensor is constructed for the detection of carcinoembryonic antigen (CEA) using Au-TiO(2) nanoparticles as the sensor platform and multiple horseradish peroxidase (HRP)-labeled antibodies (HRP-Ab(2)) functionalized hollow Pt nanospheres (HPtNPs) (abbreviated as HRP-Ab(2)-HPtNPs) as labels. Three-dimensional (3D) Au-TiO(2) nanoparticles were uniformly assembled on a glass carbon electrode (GCE) for the immobilization of primary antibodies (Ab(1)), which provided a biocompatible immobilization surface and a facile pathway for the electron transfer. After capturing the target CEA, the HRP-Ab(2)-HPtNPs bioconjugates were bound to the electrode surface via the formation of a sandwich complex. The electrochemical signals were amplified by HPtNPs and the carried HRP toward the reduction of H(2)O(2) using hydroquinone (H(2)Q) as the electron mediator. Under optimized conditions, the proposed immunosensor showed a high sensitivity and a wide linear range from 0.02 to 120 ng/mL with a low detection limit of 12 pg/mL. (C) 2011 Elsevier B.V. All rights reserved.
C1 [Yang, Hongchuan; Yuan, Ruo; Chai, Yaqin; Mao, Li; Su, Huilan; Jiang, Wen; Liang, Min] Southwest Univ, Key Lab Ecoenvironm Gorges Reservoir Reg 3, Coll Chem & Chem Engn, Chongqing 400715, Peoples R China.
C3 Southwest University - China
RP Yuan, R (通讯作者)，Southwest Univ, Key Lab Ecoenvironm Gorges Reservoir Reg 3, Coll Chem & Chem Engn, Chongqing 400715, Peoples R China.
EM yuanruo@swu.edu.cn
FU National Natural Science Foundation (NNSF) of China [21075100]; Ministry
   of Education of China [708073]; Natural Science Foundation of Chongqing
   City [CSTC-2009BA1003]; State Key Laboratory of Electroanalytical
   Chemistry (SKLEAC) [2010009]; Southwest University China [XSGX02];
   Southwest China University [KB2010006]
FX This work was supported by the National Natural Science Foundation
   (NNSF) of China (21075100), the Ministry of Education of China (Project
   708073), the Natural Science Foundation of Chongqing City
   (CSTC-2009BA1003), State Key Laboratory of Electroanalytical Chemistry
   (SKLEAC 2010009), High Technology Project Foundation of Southwest
   University (XSGX02), China, and Postgraduate Science and Technology
   Innovation Program of Southwest China University (Grant No. KB2010006).
CR Ambrosi A, 2007, ANAL CHEM, V79, P5232, DOI 10.1021/ac070357m
   Cui RJ, 2008, ADV FUNCT MATER, V18, P2197, DOI 10.1002/adfm.200701340
   FRENS G, 1973, NATURE-PHYS SCI, V241, P20, DOI 10.1038/physci241020a0
   Guo SJ, 2007, ANAL CHIM ACTA, V598, P181, DOI 10.1016/j.aca.2007.07.054
   Jiang W, 2011, BIOSENS BIOELECTRON, V26, P2786, DOI 10.1016/j.bios.2010.10.042
   Kerman K, 2008, TRAC-TREND ANAL CHEM, V27, P585, DOI 10.1016/j.trac.2008.05.004
   Lei CX, 2004, BIOELECTROCHEMISTRY, V65, P33, DOI 10.1016/j.bioelechem.2004.06.002
   Letilovic T, 2006, CANCER-AM CANCER SOC, V107, P925, DOI 10.1002/cncr.22086
   Li DW, 2009, BIOSENS BIOELECTRON, V24, P2277, DOI 10.1016/j.bios.2008.11.004
   Li F, 2010, BIOSENS BIOELECTRON, V25, P2244, DOI 10.1016/j.bios.2010.03.006
   Li N, 2008, ELECTROCHIM ACTA, V54, P235, DOI 10.1016/j.electacta.2008.08.015
   Li XL, 2006, J BIOTECHNOL, V123, P356, DOI 10.1016/j.jbiotec.2005.11.023
   Liang HP, 2004, ANGEW CHEM INT EDIT, V43, P1540, DOI 10.1002/anie.200352956
   Liu GD, 2007, TALANTA, V74, P308, DOI 10.1016/j.talanta.2007.10.014
   Liu ZY, 2008, SENSOR ACTUAT B-CHEM, V134, P625, DOI 10.1016/j.snb.2008.06.013
   Mani V, 2009, ACS NANO, V3, P585, DOI 10.1021/nn800863w
   Miyake M, 2010, CANCER SCI, V101, P250, DOI 10.1111/j.1349-7006.2009.01334.x
   Morrill AR, 2009, CHEM PHYS LETT, V473, P116, DOI 10.1016/j.cplett.2009.03.039
   Ou CF, 2007, ANAL CHIM ACTA, V603, P205, DOI 10.1016/j.aca.2007.08.052
   OUNGPIPAT W, 1995, ANAL CHIM ACTA, V309, P35, DOI 10.1016/0003-2670(95)00066-9
   Polsky R, 2006, ANAL CHEM, V78, P2268, DOI 10.1021/ac0519864
   Rosi NL, 2005, CHEM REV, V105, P1547, DOI 10.1021/cr030067f
   Sato K, 2001, ANAL CHEM, V73, P1213, DOI 10.1021/ac000991z
   Schumacher JT, 1999, J MOL CATAL B-ENZYM, V7, P67, DOI 10.1016/S1381-1177(99)00022-3
   Shi YT, 2007, ELECTROCHIM ACTA, V52, P3518, DOI 10.1016/j.electacta.2006.10.031
   SHIVELY JE, 1985, CRC CR REV ONCOL-HEM, V2, P355, DOI 10.1016/S1040-8428(85)80008-1
   Song ZJ, 2010, ELECTROCHIM ACTA, V55, P1778, DOI 10.1016/j.electacta.2009.10.067
   Takahara YK, 2005, J AM CHEM SOC, V127, P6271, DOI 10.1021/ja043581r
   Tang DP, 2008, ANAL CHEM, V80, P1582, DOI 10.1021/ac702217m
   Tang DP, 2006, J PHYS CHEM B, V110, P11640, DOI 10.1021/jp060950s
   Teranishi T, 1999, J PHYS CHEM B, V103, P3818, DOI 10.1021/jp983478m
   Thurer R, 2007, ANAL CHEM, V79, P5107, DOI 10.1021/ac070932m
   Urraca JL, 2005, J AGR FOOD CHEM, V53, P3338, DOI 10.1021/jf048092p
   VANEMON JM, 1992, ANAL CHEM, V64, P79
   Wang LZ, 2007, J PHYS CHEM C, V111, P5541, DOI 10.1021/jp067551h
   Wang SP, 2008, BIOSENS BIOELECTRON, V24, P1020, DOI 10.1016/j.bios.2008.08.013
   Yuan YL, 2010, J ELECTROANAL CHEM, V643, P15, DOI 10.1016/j.jelechem.2010.03.014
   Yuan YR, 2009, J ELECTROANAL CHEM, V626, P6, DOI 10.1016/j.jelechem.2008.10.031
   Zhuo Y, 2008, BIOMATERIALS, V29, P1501, DOI 10.1016/j.biomaterials.2007.12.007
   Zhuo Y, 2009, BIOMATERIALS, V30, P2284, DOI 10.1016/j.biomaterials.2009.01.002
NR 40
TC 28
Z9 29
U1 2
U2 53
PU ELSEVIER SCIENCE SA
PI LAUSANNE
PA PO BOX 564, 1001 LAUSANNE, SWITZERLAND
SN 1369-703X
J9 BIOCHEM ENG J
JI Biochem. Eng. J.
PD OCT 15
PY 2011
VL 56
IS 3
BP 116
EP 124
DI 10.1016/j.bej.2011.04.004
PG 9
WC Biotechnology & Applied Microbiology; Engineering, Chemical
WE Science Citation Index Expanded (SCI-EXPANDED)
SC Biotechnology & Applied Microbiology; Engineering
GA 824JA
UT WOS:000295197000002
DA 2023-06-30
ER

PT J
AU Hu, M
   Liang, GL
   Chen, K
   Zhu, L
   Xu, MR
   Wang, MH
   Li, JG
   He, LH
   Zhang, ZH
   Du, M
AF Hu, Min
   Liang, Gaolei
   Chen, Kun
   Zhu, Lei
   Xu, Miaoran
   Wang, Minghua
   Li, Junguang
   He, Linghao
   Zhang, Zhihong
   Du, Miao
TI Conjugated bimetallic cobalt/iron polyphthalocyanine as an
   electrochemical aptasensing platform for impedimetric determination of
   enrofloxacin in diverse environments
SO MICROCHIMICA ACTA
LA English
DT Article
DE Metal-containing polyphthalocyanine networks; Electrochemical
   aptasensors; Determination of enrofloxacin; Food safety; Environmental
   monitoring
ID ANTIBIOTIC-RESIDUES; LABEL-FREE; PHTHALOCYANINE; BIOSENSOR; SENSOR
AB The synthesis of bimetallic cobalt/iron polyphthalocyanine (represented by polyCoFePc) network via a modified solid-phase synthesis method is described. It was exploited as a platform for anchoring enrofloxacin (ENR)-targeted aptamer strands, thus, fabricating a label-free impedimetric aptasensor for determination of ENR. The polyCoFePc exhibited a porous two-dimensional (2D) conjugated nanostructure and rich functional groups, and showed a superior binding interaction toward aptamer strands as compared to monometallic polyFePc and polyCoPc networks. This finding was attributed to structural defects and increased active binding sites, thereby giving a highly sensitive detection ability toward ENR. By using electrochemical impedance spectroscopy (EIS), the polyCoFePc-based electrochemical aptasensor exhibited an extremely low detection limit of 0.06 fg mL(-1) within the ENR concentration from 0.1 fg mL(-1) to 100 pg mL(-1), along with high selectivity, good reproducibility, and remarkable stability. Interestingly, the constructed polyCoFePc-based aptasensor also demonstrated wide practicability in various environments. The recoveries of ENR spiked into river water, milk, and pork samples ranged within 91.2 - 107.2%, 90.5 - 109.6%, and 91.2 - 102.3%, respectively.
C1 [Hu, Min; Liang, Gaolei; Chen, Kun; Zhu, Lei; Xu, Miaoran; Wang, Minghua; He, Linghao; Zhang, Zhihong; Du, Miao] Zhengzhou Univ Light Ind, Coll Mat & Chem Engn, Zhengzhou 450001, Peoples R China.
   [Li, Junguang] Zhengzhou Univ Light Ind, Coll Food & Bioengn, Zhengzhou 450001, Peoples R China.
C3 Zhengzhou University of Light Industry; Zhengzhou University of Light
   Industry
RP Zhang, ZH; Du, M (通讯作者)，Zhengzhou Univ Light Ind, Coll Mat & Chem Engn, Zhengzhou 450001, Peoples R China.
EM mainzhh@163.com; dumiao@zzuli.edu.cn
FU Major Special Project on Public Welfare of Henan Province (CN)
   [201300110100]; Distinguished Youth Science Foundation of Henan Province
   (CN) [202300410492]; Excellent Youth Science Foundation of Henan
   Province (CN) [202300410494]; Key Research Project of University of
   Henan Province (CN) [19zx004]
FX This work was supported by the Major Special Project on Public Welfare
   of Henan Province (CN) (No. 201300110100), the Distinguished Youth
   Science Foundation of Henan Province (CN) (No. 202300410492), the
   Excellent Youth Science Foundation of Henan Province (CN) (No.
   202300410494), and the Key Research Project of University of Henan
   Province (CN) (No. 19zx004).
CR Abdulbari HA, 2017, CHEMBIOENG REV, V4, P92, DOI 10.1002/cben.201600009
   Ben YJ, 2019, ENVIRON RES, V169, P483, DOI 10.1016/j.envres.2018.11.040
   Beltran MC, 2018, INT J DAIRY TECHNOL, V71, P105, DOI 10.1111/1471-0307.12388
   Chen UM, 2019, ADV MATER, V31, DOI 10.1002/adma.201805484
   Chen WL, 2018, NEW J CHEM, V42, P14142, DOI 10.1039/c8nj02764a
   Dolati S, 2018, ANAL BIOCHEM, V549, P124, DOI 10.1016/j.ab.2018.03.021
   Donmez F, 2018, DIAM RELAT MATER, V84, P95, DOI 10.1016/j.diamond.2018.03.013
   Du YM, 2019, MICROCHIM ACTA, V186, DOI 10.1007/s00604-019-3935-2
   Gao WB, 2018, J MATER CHEM B, V6, P6781, DOI 10.1039/c8tb02058b
   Guo XJ, 2019, SPECTROCHIM ACTA A, V219, P15, DOI 10.1016/j.saa.2019.02.017
   He T, 2019, MICROCHEM J, V146, P1295, DOI 10.1016/j.microc.2019.02.057
   Huang XL, 2013, ANAL CHEM, V85, P5120, DOI 10.1021/ac400502v
   Khajone VB, 2021, CATAL LETT, V151, P1948, DOI 10.1007/s10562-020-03461-z
   Kim YK, 2009, J IND ENG CHEM, V15, P229, DOI 10.1016/j.jiec.2008.10.007
   Lee H, 2017, SENSOR ACTUAT B-CHEM, V244, P559, DOI 10.1016/j.snb.2017.01.020
   Li FL, 2018, BIOSENS BIOELECTRON, V115, P7, DOI 10.1016/j.bios.2018.04.024
   Li HJ, 2019, J ENVIRON MANAGE, V249, DOI 10.1016/j.jenvman.2019.109387
   Li SJ, 2019, BIOSENS BIOELECTRON, V133, P223, DOI 10.1016/j.bios.2019.03.039
   Li XS, 2021, BIOMATERIALS, V266, DOI 10.1016/j.biomaterials.2020.120430
   Liu XY, 2017, BIOSENS BIOELECTRON, V87, P203, DOI 10.1016/j.bios.2016.08.051
   Moro G, 2019, SENSOR ACTUAT B-CHEM, V297, DOI 10.1016/j.snb.2019.126786
   Negahdary M, 2020, TALANTA, V216, DOI 10.1016/j.talanta.2020.120999
   Negandary M, 2020, BIOSENS BIOELECTRON, V152, DOI 10.1016/j.bios.2020.112018
   Peng JY, 2020, RSC ADV, V10, P36828, DOI 10.1039/d0ra06783k
   Rajput A, 2013, COORDIN CHEM REV, V257, P350, DOI 10.1016/j.ccr.2012.03.024
   Raz SR, 2009, ANAL CHEM, V81, P7743, DOI 10.1021/ac901230v
   Samanidou V, 2008, J CHROMATOGR A, V1203, P115, DOI 10.1016/j.chroma.2008.07.003
   Song YP, 2021, ELECTROCHIM ACTA, V368, DOI 10.1016/j.electacta.2020.137609
   Tian R, 2020, BIOSENS BIOELECTRON, V160, DOI 10.1016/j.bios.2020.112218
   Wang B, 2020, FRONT CHEM, V8, DOI 10.3389/fchem.2020.00475
   Wang MH, 2019, BIOSENS BIOELECTRON, V132, P8, DOI 10.1016/j.bios.2019.02.040
   Wang TF, 2020, NEW J CHEM, V44, P15345, DOI 10.1039/d0nj03728a
   Wei YP, 2018, BIOSENS BIOELECTRON, V103, P99, DOI 10.1016/j.bios.2017.12.024
   Wu HH, 2020, CHEM COMMUN, V56, P3637, DOI 10.1039/c9cc09422a
   Xu WJ, 2015, BIOSENS BIOELECTRON, V64, P423, DOI 10.1016/j.bios.2014.08.091
   Yang SX, 2020, J AM CHEM SOC, V142, P17524, DOI 10.1021/jacs.0c07249
   Yu XZ, 2021, APPL CATAL B-ENVIRON, V280, DOI 10.1016/j.apcatb.2020.119437
   Zhang MD, 2020, SMALL, V16, DOI 10.1002/smll.202005254
   Zhang Y, 2020, J MATER CHEM B, V8, P8607, DOI 10.1039/d0tb01441a
NR 39
TC 4
Z9 4
U1 8
U2 83
PU SPRINGER WIEN
PI WIEN
PA SACHSENPLATZ 4-6, PO BOX 89, A-1201 WIEN, AUSTRIA
SN 0026-3672
EI 1436-5073
J9 MICROCHIM ACTA
JI Microchim. Acta
PD DEC
PY 2021
VL 188
IS 12
AR 432
DI 10.1007/s00604-021-05086-4
PG 11
WC Chemistry, Analytical
WE Science Citation Index Expanded (SCI-EXPANDED)
SC Chemistry
GA XD3NR
UT WOS:000722618300003
PM 34822036
DA 2023-06-30
ER

PT J
AU Prinith, NS
   Manjunatha, JG
   Tigari, G
   ALOthman, ZA
   Alanazi, AM
   Pandith, A
AF Prinith, Nambudumada S.
   Manjunatha, Jamballi G.
   Tigari, Girish
   ALOthman, Zeid A.
   Alanazi, Amer M.
   Pandith, Anup
TI Mechanistic Insights into the Voltammetric Determination of Riboflavin
   at Poly (Serine) Modified Graphite and Carbon Nanotube Composite Paste
   Electrode
SO CHEMISTRYSELECT
LA English
DT Article
DE Cyclic Voltammetry; Differential Pulse Voltammetry; Composite electrode;
   L-Serine; Riboflavin
ID NANOCOMPOSITE-MODIFIED ELECTRODE; ELECTROCHEMICAL DETERMINATION; FILM
   ELECTRODE; ASCORBIC-ACID; VITAMIN B-2; URIC-ACID; FABRICATION;
   BIOSENSOR; SENSOR
AB Intense present work is directed on the fabrication and application of Poly (serine) modified graphite carbon nanotube composite paste electrode (PSR/CNTPE) for determining the Riboflavin (RF). The surface qualities of the projected sensor were observed by Field Emission Scanning Electron Microscopy (FE-SEM) and the conductivity by Electrochemical Impedance Spectroscopy (EIS) method. The electrochemical redox activity of the PSR/CNTPE to RF was investigated through Cyclic Voltammetry (CV) and Differential Pulse Voltammetry (DPV). Outcomes displays that Poly (serine) in CNTPE enhanced the catalytic performance of the electrode towards the redox reaction of RF. The voltammetric response of PSR/CNTPE exhibited linear dependence for extended concentration range of RF from 6 mu M to 50 mu M with lower detection limit of 3.4x10(-8) M.The PSR/CNTPE revealed to be reproducible, highly stable and successfully validated for the pharmaceutical, beverage and milk samples. The fabricated electrode was conducive and displayed two well-separated oxidation signals for the solution containing two vitamins RF and Folic Acid (FA). The projected sensor is an adequate candidate for electrochemical sensing of RF.
C1 [Prinith, Nambudumada S.; Manjunatha, Jamballi G.; Tigari, Girish] Mangalore Univ, Constituent Coll, FMKMC Coll, Dept Chem, Madikeri, Karnataka, India.
   [ALOthman, Zeid A.] King Saud Univ, Dept Chem, Coll Sci, Riyadh 11451, Saudi Arabia.
   [Alanazi, Amer M.] King Saud Univ, Coll Pharm, Pharmaceut Chem Dept, Riyadh 11451, Saudi Arabia.
   [Pandith, Anup] Kyung Hee Univ, Dept Chem, Seoul Campus, Seoul 02447, South Korea.
C3 Mangalore University; King Saud University; King Saud University; Kyung
   Hee University
RP Manjunatha, JG (通讯作者)，Mangalore Univ, Constituent Coll, FMKMC Coll, Dept Chem, Madikeri, Karnataka, India.
EM manju1853@gmail.com
RI Nambudumada, Dr. Prinith Subbaiah/HDM-5352-2022; Alanazi,
   Amer/GQY-8440-2022; Pandith, Anup/A-8656-2016; J.G.,
   Manjunatha/E-2836-2013; ALOthman, Zeid/E-7333-2014
OI Nambudumada, Dr. Prinith Subbaiah/0000-0001-9511-9116; Pandith,
   Anup/0000-0002-1192-9312; J.G., Manjunatha/0000-0002-0393-2474;
   ALOthman, Zeid/0000-0001-9970-2480
FU KSTEPS, DST, GOVT. OF KARNATAKA [CHE-06: 2019-20]; King Saud University,
   Riyadh, Saudi Arabia [RSP-2021/261]
FX N.S. Prinith, thankfully acknowledge the financial support by KSTEPS,
   DST, GOVT. OF KARNATAKA fellowship (CHE-06: 2019-20). Amer M. Alanazi
   grateful to the Researchers Supporting Project Number (RSP-2021/261)
   King Saud University, Riyadh, Saudi Arabia.
CR Arvand M, 2017, J PHARM ANAL, V7, P110, DOI 10.1016/j.jpha.2017.01.002
   Ashoori M, 2014, BRIT J NUTR, V111, P1985, DOI 10.1017/S0007114514000178
   Balasubramaniam S., 2020, J TRANSL GENET GENOM, V4, P285
   Bjornberg O, 2015, BIOCHEMISTRY-US, V54, P1628, DOI 10.1021/bi5013639
   Cao ZS, 2014, J MATER RES, V29, P2625, DOI 10.1557/jmr.2014.284
   Charithra MM, 2021, MOROC J CHEM, V9, P7
   Chen TS, 2012, B ENVIRON CONTAM TOX, V89, P1284, DOI 10.1007/s00128-012-0833-2
   Ensafi AA, 2012, BIOSENS BIOELECTRON, V31, P376, DOI 10.1016/j.bios.2011.10.050
   Gribat LC, 2017, J ELECTROANAL CHEM, V798, P42, DOI 10.1016/j.jelechem.2017.05.008
   Gujska E, 2005, EUR FOOD RES TECHNOL, V221, P208, DOI 10.1007/s00217-004-1122-z
   Hareesha N, 2020, J SCI-ADV MATER DEV, V5, P502, DOI 10.1016/j.jsamd.2020.08.005
   Hassan I, 2012, PLOS ONE, V7, DOI 10.1371/journal.pone.0036273
   Jabbar MA, 2016, J SAUDI CHEM SOC, V20, P158, DOI 10.1016/j.jscs.2012.06.005
   Lavanya N, 2013, ANALYST, V138, P2061, DOI 10.1039/c3an36754a
   LAVIRON E, 1979, J ELECTROANAL CHEM, V101, P19, DOI 10.1016/S0022-0728(79)80075-3
   Li CY, 2006, COLLOID SURFACE B, V50, P147, DOI 10.1016/j.colsurfb.2006.05.004
   Li S, 2010, ACTA METALL SIN-ENGL, V23, P27, DOI 10.11890/1006-7191-101-27
   Manjunatha J, 2015, ASIAN J PHARM CLIN R, V8, P48, DOI [DOI 10.22159/AJPCR.2017.V10I12.21028, 10.22159/ajpcr.2017.v10i12.21028]
   Manjunatha JG, 2018, ARAB J CHEM, V11, P149, DOI 10.1016/j.arabjc.2014.10.009
   Manjunatha Jamballi G., 2014, Advanced Materials Research, V895, P447, DOI 10.4028/www.scientific.net/AMR.895.447
   Manjunatha J.G., 2017, ASIAN J PHARM CLIN R, V10, P295, DOI DOI 10.22159/AJPCR.2017.V10I12.21028
   Mielech K, 2003, J TRACE MICROPROBE T, V21, P111, DOI 10.1081/TMA-120017900
   Monnappa AB, 2020, J FOOD MEAS CHARACT, V14, P3633, DOI 10.1007/s11694-020-00608-9
   Nezamzadeh-Ejhieh A, 2014, J IND ENG CHEM, V20, P2146, DOI 10.1016/j.jiec.2013.09.044
   Pinto JT, 2016, ADV NUTR, V7, P973, DOI 10.3945/an.116.012716
   Prinith N. S., CHEMISTRYSELECT, V2021, P10746
   Prinith N.S., 2021, MAT RES INNOVATIONS, P1
   Radzevic A, 2016, ELECTROCHIM ACTA, V222, P1818, DOI 10.1016/j.electacta.2016.11.166
   Ramkumar R, 2020, J APPL ELECTROCHEM, V50, P439, DOI 10.1007/s10800-020-01402-7
   Ramya R, 2013, ELECTROCHIM ACTA, V101, P109, DOI 10.1016/j.electacta.2012.09.116
   Sa ES, 2015, SENSOR ACTUAT B-CHEM, V209, P423, DOI 10.1016/j.snb.2014.11.136
   Selvarajan S, 2018, J PHYS CHEM SOLIDS, V121, P350, DOI 10.1016/j.jpcs.2018.06.005
   Sherwood R.A., 2019, LAB ASSESSMENT VITAM, P168
   SKALKA HW, 1981, AM J CLIN NUTR, V34, P861, DOI 10.1093/ajcn/34.5.861
   Song JC, 2008, J APPL ELECTROCHEM, V38, P833, DOI 10.1007/s10800-008-9520-8
   Sriramprabha R, 2018, J ELECTROCHEM SOC, V165, pB498, DOI 10.1149/2.0761811jes
   Sumathi C, 2015, RSC ADV, V5, P17888, DOI 10.1039/c4ra14762f
   Tigari G, 2019, METHODS OBJECTS CHEM, V14, P216, DOI 10.17721/moca.2019.216-223
   Tigari G, 2019, CHEMISTRYSELECT, V4, P2168, DOI 10.1002/slct.201803191
   Verma R., 1996, INDIAN PHYTOPATHOL, V49, P1
   VIR SC, 1981, AM J CLIN NUTR, V34, P2699, DOI 10.1093/ajcn/34.12.2699
   Zhang H, 2010, INT J ELECTROCHEM SC, V5, P295
NR 42
TC 5
Z9 5
U1 2
U2 21
PU WILEY-V C H VERLAG GMBH
PI WEINHEIM
PA POSTFACH 101161, 69451 WEINHEIM, GERMANY
SN 2365-6549
J9 CHEMISTRYSELECT
JI ChemistrySelect
PD OCT 27
PY 2021
VL 6
IS 40
BP 10746
EP 10757
DI 10.1002/slct.202103184
PG 12
WC Chemistry, Multidisciplinary
WE Science Citation Index Expanded (SCI-EXPANDED)
SC Chemistry
GA WN0QS
UT WOS:000711482000004
DA 2023-06-30
ER

PT J
AU Liu, YH
   Cao, X
   Liu, ZQ
   Sun, LL
   Fang, GZ
   Liu, JF
   Wang, S
AF Liu, Yuhui
   Cao, Xin
   Liu, Zhiqi
   Sun, Lili
   Fang, Guozhen
   Liu, Jifeng
   Wang, Shuo
TI Electrochemical detection of organophosphorus pesticides based on amino
   acids-conjugated P3TAA-modified electrodes
SO ANALYST
LA English
DT Article
ID NERVE AGENT METABOLITES; LIQUID-CHROMATOGRAPHY; SENSITIVE DETECTION;
   HUMAN URINE; BIOSENSOR; SENSOR; SOIL; POLYMER; ASSAY
AB In this work, amino acids (AAs) including serine (S), histidine (H) and glutamic acid (E)-conjugated poly(3-thiophene acetate acid) (P3TAA) were synthesized to promote the catalytic hydrolysis and in situ electrochemical detection of organophosphorus pesticides (OPs). The hydrolysis of OPs followed the mechanism of proton transfer relay composed of AAs of S, H, E, called the "catalytic triad", found in biomimetic hydrolases. P3TAA was used as a carrier to attach S, H, E, and these AA sites have the hydrolysis activity of Ops; the polymer P3TAA-AAs behaved like biomimetic enzymes. After the hydrolysis of OPs (e.g., methyl paraoxon, ethyl paraoxon and methyl parathion), p-nitrophenol (PNP) was generated, which can be detected electrochemically. Herein, an electrochemical method using P3TAA-conjugated S, H, E-modified electrodes for the determination of OPs was developed. OPs can be quantified by the electrochemical responses of PNP. This technique was selective toward OPs with the p-nitrophenol group. The detection limit of OPs (methyl paraoxon, methyl parathion and ethyl paraoxon) reached 0.5 mu M. This detection technique was successfully applied to the detection of OPs in real samples with high detection accuracy.
C1 [Liu, Yuhui; Cao, Xin; Liu, Zhiqi; Sun, Lili; Fang, Guozhen; Liu, Jifeng; Wang, Shuo] Tianjin Univ Sci & Technol, State Key Lab Food Nutr & Safety, Coll Food Engn & Biotechnol, Tianjin 300457, Peoples R China.
   [Wang, Shuo] Nankai Univ, Res Ctr Food Sci & Human Hlth, Sch Med, Tianjin 300071, Peoples R China.
C3 Tianjin University Science & Technology; Nankai University
RP Liu, JF; Wang, S (通讯作者)，Tianjin Univ Sci & Technol, State Key Lab Food Nutr & Safety, Coll Food Engn & Biotechnol, Tianjin 300457, Peoples R China.; Wang, S (通讯作者)，Nankai Univ, Res Ctr Food Sci & Human Hlth, Sch Med, Tianjin 300071, Peoples R China.
EM liujifeng111@gmail.com; wangshuo@nankai.edu.cn
RI Sun, lili/GQH-2057-2022
OI Liu, Jifeng/0000-0002-5402-3609
FU Natural Science Foundation of China [21575102]; Open Funds of the State
   Key Laboratory of Electroanalytical Chemistry [SKLEAC201911]
FX This work was supported by Natural Science Foundation of China (Funding,
   21575102) and the Open Funds of the State Key Laboratory of
   Electroanalytical Chemistry (SKLEAC201911).
CR Bala R, 2016, BIOSENS BIOELECTRON, V85, P445, DOI 10.1016/j.bios.2016.05.042
   Cai SR, 2019, ANALYST, V144, P3729, DOI 10.1039/c8an02508h
   Chang YC, 2018, SENSOR ACTUAT B-CHEM, V275, P300, DOI 10.1016/j.snb.2018.08.009
   Dong J, 2015, ANAL CHIM ACTA, V885, P92, DOI 10.1016/j.aca.2015.05.033
   dos Anjos PNM, 2006, POLYMER, V47, P1187, DOI 10.1016/j.polymer.2005.12.078
   Driskell WJ, 2002, J ANAL TOXICOL, V26, P6, DOI 10.1093/jat/26.1.6
   DSOUZA VT, 1987, ACCOUNTS CHEM RES, V20, P146, DOI 10.1021/ar00136a004
   Fahimi-Kashani N, 2016, ANAL CHEM, V88, P8099, DOI 10.1021/acs.analchem.6b01616
   Fenoll J, 2009, J AOAC INT, V92, P1566
   FUKUTO TR, 1990, ENVIRON HEALTH PERSP, V87, P245, DOI 10.2307/3431032
   He XX, 2017, NANOSCALE, V9, P18066, DOI 10.1039/c7nr06525f
   He XX, 2017, J MATER CHEM B, V5, P5225, DOI 10.1039/c7tb01426k
   Hou JY, 2016, SENSOR ACTUAT B-CHEM, V232, P477, DOI 10.1016/j.snb.2016.03.092
   Hou JY, 2015, BIOSENS BIOELECTRON, V68, P20, DOI 10.1016/j.bios.2014.12.037
   Jiao L, 2020, ANGEW CHEM INT EDIT, V59, P2565, DOI 10.1002/anie.201905645
   Kim BS, 1999, MACROMOLECULES, V32, P3964
   Kirlikovali KO, 2020, ACS APPL MATER INTER, V12, P14702, DOI 10.1021/acsami.9b20154
   Kuah E, 2016, CHEM-EUR J, V22, P8404, DOI 10.1002/chem.201504394
   Lesueur C, 2008, TALANTA, V75, P284, DOI 10.1016/j.talanta.2007.11.031
   Levine MN, 2008, MOLECULES, V13, P204, DOI 10.3390/molecules13020204
   Li C, 2017, ANAL CHEM, V89, P10431, DOI 10.1021/acs.analchem.7b02430
   Li L, 2012, FOOD CONTROL, V25, P265, DOI 10.1016/j.foodcont.2011.10.046
   Li M, 2013, J AGR FOOD CHEM, V61, P3619, DOI 10.1021/jf400055s
   Li X, 2019, CHEM COMMUN, V55, P13458, DOI 10.1039/c9cc06794a
   Liang MM, 2013, ANAL CHEM, V85, P308, DOI 10.1021/ac302781r
   Lin CT, 2018, SENSOR ACTUAT B-CHEM, V255, P1285, DOI 10.1016/j.snb.2017.08.112
   Liu ZH, 2020, ANALYST, V145, P2339, DOI 10.1039/c9an02546d
   Mawhinney DB, 2007, J CHROMATOGR B, V852, P235, DOI 10.1016/j.jchromb.2007.01.023
   Mishra RK, 2017, ACS SENSORS, V2, P553, DOI 10.1021/acssensors.7b00051
   Moynihan PJ, 2013, ANAL BIOCHEM, V439, P73, DOI 10.1016/j.ab.2013.04.022
   Naveen MH, 2017, APPL MATER TODAY, V9, P419, DOI 10.1016/j.apmt.2017.09.001
   Ouyang L, 2019, ANALYST, V144, P5528, DOI 10.1039/c9an01123d
   Pasquato L, 2000, CHEM COMMUN, P2253, DOI 10.1039/b005244m
   Qiu LH, 2019, SENSOR ACTUAT B-CHEM, V286, P386, DOI 10.1016/j.snb.2019.02.007
   ReddyPrasad P, 2019, ARAB J CHEM, V12, P2300, DOI 10.1016/j.arabjc.2015.02.012
   Shi WJ, 2015, SENSOR ACTUAT B-CHEM, V221, P1515, DOI 10.1016/j.snb.2015.06.157
   Sun JF, 2011, BIOSENS BIOELECTRON, V28, P152, DOI 10.1016/j.bios.2011.07.012
   Vernekar AA, 2016, ANGEW CHEM INT EDIT, V55, P1412, DOI 10.1002/anie.201510355
   Wang JY, 2020, J HAZARD MATER, V389, DOI 10.1016/j.jhazmat.2020.122074
   Wu XL, 2019, TALANTA, V198, P8, DOI 10.1016/j.talanta.2019.01.082
   Xu ML, 2017, J AGR FOOD CHEM, V65, P6719, DOI 10.1021/acs.jafc.7b02504
   Yadav Preeti, 2012, Interdiscip Toxicol, V5, P1, DOI 10.2478/v10102-012-0001-x
   Yan X, 2018, ANAL CHEM, V90, P2618, DOI 10.1021/acs.analchem.7b04193
   Zhan XT, 2020, ORG PROCESS RES DEV, V24, P686, DOI 10.1021/acs.oprd.9b00291
   Zhang K, 2014, ANAL CHEM, V86, P11727, DOI 10.1021/ac503134r
   Zhang Q, 2016, NANOSCALE, V8, P16851, DOI 10.1039/c6nr05015h
   Zhang YY, 2015, BIOSENS BIOELECTRON, V67, P287, DOI 10.1016/j.bios.2014.08.036
NR 47
TC 8
Z9 9
U1 8
U2 64
PU ROYAL SOC CHEMISTRY
PI CAMBRIDGE
PA THOMAS GRAHAM HOUSE, SCIENCE PARK, MILTON RD, CAMBRIDGE CB4 0WF, CAMBS,
   ENGLAND
SN 0003-2654
EI 1364-5528
J9 ANALYST
JI Analyst
PD DEC 21
PY 2020
VL 145
IS 24
BP 8068
EP 8076
DI 10.1039/d0an01838d
PG 9
WC Chemistry, Analytical
WE Science Citation Index Expanded (SCI-EXPANDED)
SC Chemistry
GA PR6KQ
UT WOS:000607343400031
PM 33078789
DA 2023-06-30
ER

PT J
AU Gupta, PK
   Chauhan, D
   Khan, ZH
   Solanki, PR
AF Gupta, Pramod K.
   Chauhan, Deepika
   Khan, Zishan H.
   Solanki, Pratima R.
TI ZrO2 Nanoflowers Decorated with Graphene Quantum Dots for
   Electrochemical Immunosensing
SO ACS APPLIED NANO MATERIALS
LA English
DT Article
DE graphene quantum dots; zirconia; biosensor; electrochemical; ochratoxin
   A
ID LABEL-FREE IMMUNOSENSOR; IMPEDIMETRIC IMMUNOSENSOR; COCOA BEANS;
   OCHRATOXIN; CARBON; PLATFORM; NANOCOMPOSITES; FABRICATION; APTASENSOR;
   ACID
AB In the present work, hybrid nanostructures of graphene quantum dots decorated zirconia (GQDs@ZrO2) were synthesized by a facile one-pot hydrothermal method and utilized as an efficient electrochemical sensing probe. The hydrothermal method involved carbonization of citric acid into GQDs and growth of ZrO2 NPs, simultaneously. The electron microscopic images visualized a nanoflower structure of GQDs@ZrO2 nanostructures having an average diameter of 17 +/- 3 nm. X-ray photoelectron spectroscopy, zeta potential, UV-visible, and fluorescence characterizations have also validated the existence of ZrO2 NPs and GQDs in the synthesized GQDs@ZrO2 nanostructures. The GQDs@ZrO2 hybrid prevented restacking of GQDs and provided adequate availability of functional groups and a high electron transport rate, which resulted in improved electrochemical biosensing performance. The oxygen moieties associated with the GQDs@ZrO2/ITO electrode offer an excellent environment for covalent attachment of antibodies. A fabricated BSA/anti-OTA/GQDs@ZrO2/ITO immunosensor revealed enhanced biosensing parameters such as a detection range of 1-20 ng/mL, sensitivity of 5.62 mu A mL/ng cm(2), limit of detection of 0.38 ng/mL, and an average of 95% recovery of ochratoxin-A from the spiked coffee sample.
C1 [Gupta, Pramod K.; Chauhan, Deepika; Solanki, Pratima R.] Jawaharlal Nehru Univ, Special Ctr Nanosci, New Delhi 110067, India.
   [Gupta, Pramod K.; Khan, Zishan H.] Jamia Millia Islamia, Dept Appl Sci & Humanities, New Delhi 110025, India.
C3 Jawaharlal Nehru University, New Delhi; Jamia Millia Islamia
RP Solanki, PR (通讯作者)，Jawaharlal Nehru Univ, Special Ctr Nanosci, New Delhi 110067, India.
EM partima@mail.jnu.ac.in
RI Gupta, Pramod Kumar/AAK-7453-2021; Chauhan, Dr. Deepika/AAD-3927-2022;
   Solanki, Pratima R./N-1041-2013
OI Gupta, Pramod Kumar/0000-0003-2225-5605; Chauhan, Dr.
   Deepika/0000-0002-1129-6578; 
FU UGC; Department of Science and Technology (DST) [SR/NM/NS-1144/2013
   (G)]; Department of Biotechnology [DBT/IC-2/Indo-Russia/2017-19/02,
   BT/PR10638/PFN/20/826/2013]; DST Purse, Government of India
FX The authors are grateful to AIRF, JNU for instrumentation facilities and
   MRC, MNIT Jaipur for XPS characterization. Pramod K. Gupta and Deepika
   Chauhan acknowledge UGC for financial support through a UGC-JRF
   fellowship. The present work is financially supported by Department of
   Science and Technology (DST) [Nanomission Project; No.SR/NM/NS-1144/2013
   (G)], Department of Biotechnology (Indo-Russia
   (DBT/IC-2/Indo-Russia/2017-19/02 and Project;
   No.BT/PR10638/PFN/20/826/2013), DST Purse, Government of India.
CR Afzali D, 2016, J FOOD SCI TECH MYS, V53, P909, DOI 10.1007/s13197-015-2016-8
   Ali MA, 2016, J MATER CHEM B, V4, P2706, DOI 10.1039/c5tb02578h
   Alvand M, 2017, MICROCHIM ACTA, V184, P1621, DOI 10.1007/s00604-017-2134-2
   Arvand M, 2017, SENSOR ACTUAT B-CHEM, V238, P346, DOI 10.1016/j.snb.2016.07.066
   Bak S, 2016, CURR APPL PHYS, V16, P1192, DOI 10.1016/j.cap.2016.03.026
   Bogdan M, 2014, J CHEMINFORMATICS, V6, DOI 10.1186/1758-2946-6-30
   Bone L, 2010, ANAL METHODS-UK, V2, P335, DOI 10.1039/b9ay00297a
   Chen Q, 2014, PHYS CHEM CHEM PHYS, V16, P19307, DOI 10.1039/c4cp02761b
   Chowdhury AD, 2016, ACS APPL MATER INTER, V8, P21002, DOI 10.1021/acsami.6b06266
   Deng SK, 2016, MATER TODAY, V19, P197, DOI 10.1016/j.mattod.2015.10.002
   Georgakilas V, 2016, CHEM REV, V116, P5464, DOI 10.1021/acs.chemrev.5b00620
   Gupta PK, 2017, J ELECTROANAL CHEM, V807, P59, DOI 10.1016/j.jelechem.2017.11.018
   Gupta PK, 2017, J MATER CHEM B, V5, P2019, DOI 10.1039/c6tb02594c
   Gupta PK, 2016, J APPL POLYM SCI, V133, DOI 10.1002/app.44170
   Gupta PK, 2016, MATER SCI ENG B-ADV, V211, P166, DOI 10.1016/j.mseb.2016.07.002
   Gupta V, 2011, J AM CHEM SOC, V133, P9960, DOI 10.1021/ja2036749
   Jodra A, 2015, SENSOR ACTUAT B-CHEM, V221, P777, DOI 10.1016/j.snb.2015.07.007
   KANISAWA M, 1978, GANN, V69, P599
   Karimzadeh A, 2018, TRAC-TREND ANAL CHEM, V105, P484, DOI 10.1016/j.trac.2018.06.009
   Kaushik A, 2009, ELECTROCHEM COMMUN, V11, P1919, DOI 10.1016/j.elecom.2009.08.016
   Khan R, 2008, ELECTROCHEM COMMUN, V10, P492, DOI 10.1016/j.elecom.2008.01.013
   Khan R, 2009, BIOSENS BIOELECTRON, V24, P1700, DOI 10.1016/j.bios.2008.08.046
   Krishnan SK, 2019, RSC ADV, V9, P8778, DOI 10.1039/c8ra09577a
   Kumar S, 2016, BIOSENS BIOELECTRON, V78, P497, DOI 10.1016/j.bios.2015.11.084
   Lan CQ, 2017, RSC ADV, V7, P18658, DOI 10.1039/c7ra00997f
   Li KH, 2017, J MATER CHEM B, V5, P4811, DOI 10.1039/c7tb01073g
   Li LL, 2013, NANOSCALE, V5, P4015, DOI 10.1039/c3nr33849e
   Li QF, 2011, ACS APPL MATER INTER, V3, P1366, DOI 10.1021/am200228k
   Li Y, 2017, PHYS CHEM CHEM PHYS, V19, P11631, DOI 10.1039/c6cp06377b
   Liu JW, 2014, SCI REP-UK, V4, DOI 10.1038/srep06395
   Liu RL, 2011, J AM CHEM SOC, V133, P15221, DOI 10.1021/ja204953k
   Mishra RK, 2015, ANAL CHIM ACTA, V889, P106, DOI 10.1016/j.aca.2015.06.052
   Mishra RK, 2016, FOOD CHEM, V192, P799, DOI 10.1016/j.foodchem.2015.07.080
   Okuno J, 2007, BIOSENS BIOELECTRON, V22, P2377, DOI 10.1016/j.bios.2006.09.038
   Papageorgiou DG, 2017, PROG MATER SCI, V90, P75, DOI 10.1016/j.pmatsci.2017.07.004
   Petzinger E, 2000, J VET PHARMACOL THER, V23, P91, DOI 10.1046/j.1365-2885.2000.00244.x
   Prabhakar N, 2011, BIOSENS BIOELECTRON, V26, P4006, DOI 10.1016/j.bios.2011.03.014
   Qin Z, 2014, NANO LETT, V14, P6520, DOI 10.1021/nl503097u
   Radi AE, 2009, BIOSENS BIOELECTRON, V24, P1888, DOI 10.1016/j.bios.2008.09.021
   Si YC, 2008, CHEM MATER, V20, P6792, DOI 10.1021/cm801356a
   Singh E, 2017, ACS APPL MATER INTER, V9, P34544, DOI 10.1021/acsami.7b07063
   Singh R, 2017, SCI REP-UK, V7, DOI 10.1038/srep42771
   Solanki PR, 2011, NPG ASIA MATER, V3, P17, DOI 10.1038/asiamat.2010.137
   Son DI, 2012, NAT NANOTECHNOL, V7, P465, DOI [10.1038/nnano.2012.71, 10.1038/NNANO.2012.71]
   Srivastava S, 2013, NANOSCALE, V5, P3043, DOI 10.1039/c3nr32242d
   Sudhagar P, 2016, ELECTROCHIM ACTA, V187, P249, DOI 10.1016/j.electacta.2015.11.048
   Tan XY, 2015, CHEM COMMUN, V51, P2544, DOI 10.1039/c4cc09332a
   Tang LB, 2013, J MATER CHEM C, V1, P4908, DOI 10.1039/c3tc30877d
   Venu M, 2018, ACS OMEGA, V3, P14597, DOI 10.1021/acsomega.8b02129
   Vidal JC, 2011, ANAL METHODS-UK, V3, P977, DOI 10.1039/c0ay00651c
   Wang RJ, 2018, ACS SENSORS, V3, P2408, DOI 10.1021/acssensors.8b00918
   Wang YF, 2014, J MATER CHEM C, V2, P6921, DOI 10.1039/c4tc00988f
   Wu X, 2013, J MATER CHEM C, V1, P4676, DOI 10.1039/c3tc30820k
   Xie H, 2017, NANOSCALE RES LETT, V12, DOI 10.1186/s11671-017-2101-1
   Xie RB, 2016, ANAL METHODS-UK, V8, P4001, DOI 10.1039/c6ay00289g
   Yukird J, 2017, BIOSENS BIOELECTRON, V87, P249, DOI 10.1016/j.bios.2016.08.062
   Zhou Q, 2015, RSC ADV, V5, P91802, DOI 10.1039/c5ra17440f
   Zu FL, 2017, MICROCHIM ACTA, V184, P1899, DOI 10.1007/s00604-017-2318-9
NR 58
TC 28
Z9 28
U1 3
U2 57
PU AMER CHEMICAL SOC
PI WASHINGTON
PA 1155 16TH ST, NW, WASHINGTON, DC 20036 USA
SN 2574-0970
J9 ACS APPL NANO MATER
JI ACS Appl. Nano Mater.
PD MAR
PY 2020
VL 3
IS 3
BP 2506
EP 2516
DI 10.1021/acsanm.9b02598
PG 11
WC Nanoscience & Nanotechnology; Materials Science, Multidisciplinary
WE Science Citation Index Expanded (SCI-EXPANDED)
SC Science & Technology - Other Topics; Materials Science
GA LE0DZ
UT WOS:000526396200043
DA 2023-06-30
ER

PT J
AU Doulache, M
   Bakirhan, NK
   Saidat, B
   Ozkan, SA
AF Doulache, Merzak
   Bakirhan, Nurgul K.
   Saidat, Boubakeur
   Ozkan, Sibel A.
TI Highly Sensitive and Selective Electrochemical Sensor Based on
   Polyglycine Modified Glassy Carbon Electrode for Simultaneous
   Determination of Amlodipine and Ramipril from Biological Samples
SO JOURNAL OF THE ELECTROCHEMICAL SOCIETY
LA English
DT Article
ID CONDUCTING POLYMER; PASTE ELECTRODE; HYDROCHLOROTHIAZIDE; NANOPARTICLES;
   VOLTAMMETRY; PREVENTION; BIOSENSOR; EFFICACY; BESYLATE; TABLETS
AB In this study, the electrochemical behavior of the antihypertensive drugs amlodipine (AML) and ramipril (RAM) was investigated on polyglycine modified glassy carbon electrode (Poly(Gly)/GCE) as simultaneously. A simple and highly sensitive differential pulse adsorptive stripping voltammetric (DPAdSV) technique was developed for the simultaneous electrochemical determination of AML and RAM in 0.1 M H2SO4 solution (pH 1.0). The oxidation process of both analytes was found to be irreversible and exhibited mixed diffusion under adsorption-controlled process. The oxidation mechanism of drugs was proposed using the obtained data and discussed. The Poly(Gly)/GCE showed an enhancement effects on the oxidation current of AML and RAM with the significant peak potential differences of 0.52 V by AdSDPV technique. At the optimum conditions, the proposed method exhibited linear responses in concentration ranges 0.5-25 mu M for AML and RAM with the detection limits of 0.08 and 0.130 mu M, respectively. Finally, the proposed sensor was successfully applied for the sensitive detection and simultaneous determination of AML and RAM in human serum and human urine samples. (c) 2020 The Electrochemical Society ("ECS"). Published on behalf of ECS by IOP Publishing Limited.
C1 [Doulache, Merzak; Saidat, Boubakeur] UATL, Fac Sci, LPCM, Laghouat 03000, Algeria.
   [Doulache, Merzak] USTHB, LSVRE, Fac Chem, Algiers 16111, Algeria.
   [Bakirhan, Nurgul K.] Univ Hlth Sci, Gulhane Fac Pharm, Dept Analyt Chem, Ankara, Turkey.
   [Ozkan, Sibel A.] Ankara Univ, Fac Pharm, Dept Analyt Chem, TR-06560 Ankara, Turkey.
C3 University Science & Technology Houari Boumediene; University of Health
   Sciences Turkey; Ankara University
RP Bakirhan, NK (通讯作者)，Univ Hlth Sci, Gulhane Fac Pharm, Dept Analyt Chem, Ankara, Turkey.; Ozkan, SA (通讯作者)，Ankara Univ, Fac Pharm, Dept Analyt Chem, TR-06560 Ankara, Turkey.
EM nurgulk44@gmail.com; ozkan@pharmacy.ankara.edu.tr
RI Trari, Mohamed/ABD-8907-2021; OZKAN, Sibel/Q-7183-2017
OI Trari, Mohamed/0000-0002-5988-7692; OZKAN, Sibel/0000-0001-7494-3077
CR Ahammad AJS, 2018, J ELECTROCHEM SOC, V165, pB390, DOI 10.1149/2.1341809jes
   Akshaya KB, 2018, J ELECTROCHEM SOC, V165, pB582, DOI 10.1149/2.0671813jes
   Amiri M, 2016, IRAN J PHARM RES, V15, P303
   Arnold JMO, 2003, CIRCULATION, V107, P1284, DOI 10.1161/01.CIR.0000054165.93055.42
   Atta NF, 2019, J ELECTROCHEM SOC, V166, pB161, DOI 10.1149/2.1241902jes
   Ayranci R, 2018, J ELECTROCHEM SOC, V165, pB638, DOI 10.1149/2.1061813jes
   Bard A. J., 2001, ELECTROCHEMICAL METH
   Bard AJ, 1980, ELECTROCHEMICAL METH
   Bilge S., 2019, SENSOR ACTUAT B-CHEM, V296, P126
   Chen CL, 2013, J FUNCT FOODS, V5, P1456, DOI 10.1016/j.jff.2013.06.003
   Choi NY, 2014, BRAIN RES, V1551, P1, DOI 10.1016/j.brainres.2014.01.016
   Dagenais GR, 2001, CIRCULATION, V104, P522, DOI 10.1161/hc3001.093502
   Dai Shi-Ying, 2013, J Pharm Anal, V3, P440, DOI 10.1016/j.jpha.2013.09.002
   Das TK, 2012, POLYM-PLAST TECHNOL, V51, P1487, DOI 10.1080/03602559.2012.710697
   Erden S, 2016, IONICS, V22, P1231, DOI 10.1007/s11581-015-1629-2
   Ferraz BRL, 2016, J SOLID STATE ELECTR, V20, P2509, DOI 10.1007/s10008-015-3072-8
   Harisha KV, 2018, J ELECTROANAL CHEM, V823, P730, DOI 10.1016/j.jelechem.2018.07.021
   Imanzadeh H, 2019, J ELECTROCHEM SOC, V166, pB1209, DOI 10.1149/2.0971913jes
   KALCHER K, 1990, ELECTROANAL, V2, P419, DOI 10.1002/elan.1140020603
   Kawai H, 2011, BRAIN RES, V1382, P308, DOI 10.1016/j.brainres.2011.01.062
   Khairy M, 2017, SENSOR ACTUAT B-CHEM, V239, P768, DOI 10.1016/j.snb.2016.07.165
   Koralla S., 2016, ASIAN J PHARM RES, V6, P242
   Kumar N, 2017, J ELECTROCHEM SOC, V164, pB240, DOI 10.1149/2.1451706jes
   LAVIRON E, 1979, J ELECTROANAL CHEM, V100, P263, DOI 10.1016/S0022-0728(79)80167-9
   Lin HG, 2008, FOOD CHEM, V107, P531, DOI 10.1016/j.foodchem.2007.08.022
   Manjunatha JGG, 2018, J FOOD DRUG ANAL, V26, P292, DOI 10.1016/j.jfda.2017.05.002
   Maste MM, 2011, ASIAN J RES CHEM, V4, P1210
   Mugellini A, 2004, CLIN THER, V26, P1419, DOI 10.1016/j.clinthera.2004.09.018
   Ozkan SA, 2015, MONOGR ELECTROCHEM, P1, DOI 10.1007/978-3-662-47138-8_1
   Patil RP, 2009, RES J PHARM TECHNOLO, V2, P304
   Piepho RW, 2000, AM J HEALTH-SYST PH, V57, pS3, DOI 10.1093/ajhp/57.suppl_1.S3
   Pigani L, 2014, FOOD ANAL METHOD, V7, P754, DOI 10.1007/s12161-013-9678-5
   PLOSKER GL, 1994, DRUGS, V48, P227, DOI 10.2165/00003495-199448020-00008
   Rajput PS, 2012, J APPL PHARM SCI, V2, P160
   Siddiqui MAA, 2004, DRUGS, V64, P1135, DOI 10.2165/00003495-200464100-00009
   Soganci T, 2018, J ELECTROCHEM SOC, V165, pB22, DOI 10.1149/2.0561802jes
   Sripal B., 2007, AM J MED, V20, P713
   Svorc L, 2014, J ELECTROANAL CHEM, V728, P86, DOI 10.1016/j.jelechem.2014.06.038
   Taha EA, 2019, ANAL BIOANAL ELECTRO, V11, P150
   Talma R., 2006, PROG CARDIOVASC DIS, V48, P416
   Zaabal M., 2018, ELECTROANAL, V30, P1
   Zhang GL, 2016, J ELECTROANAL CHEM, V760, P24, DOI 10.1016/j.jelechem.2015.11.035
NR 42
TC 7
Z9 7
U1 0
U2 13
PU ELECTROCHEMICAL SOC INC
PI PENNINGTON
PA 65 SOUTH MAIN STREET, PENNINGTON, NJ 08534 USA
SN 0013-4651
EI 1945-7111
J9 J ELECTROCHEM SOC
JI J. Electrochem. Soc.
PD JAN 17
PY 2020
VL 167
IS 2
AR 027511
DI 10.1149/1945-7111/ab68cd
PG 9
WC Electrochemistry; Materials Science, Coatings & Films
WE Science Citation Index Expanded (SCI-EXPANDED)
SC Electrochemistry; Materials Science
GA KR8UK
UT WOS:000517890200002
DA 2023-06-30
ER

PT J
AU Magesa, F
   Wu, YY
   Dong, S
   Tian, YL
   Li, GL
   Vianney, JM
   Buza, J
   Liu, J
   He, QG
AF Magesa, Felista
   Wu, Yiyong
   Dong, Shuai
   Tian, Yaling
   Li, Guangli
   Vianney, John Mary
   Buza, Joram
   Liu, Jun
   He, Quanguo
TI Electrochemical Sensing Fabricated with Ta2O5
   Nanoparticle-Electrochemically Reduced Graphene Oxide Nanocomposite for
   the Detection of Oxytetracycline
SO BIOMOLECULES
LA English
DT Article
DE Ta2O5-ErGO composition; oxytetracycline; modified electrode;
   electrochemical reduced graphene oxide; voltammetric determination
ID PERFORMANCE LIQUID-CHROMATOGRAPHY; SOLID-PHASE EXTRACTION; COMPOSITE;
   TETRACYCLINES; ELECTRODES; BIOSENSOR; RESIDUES; APTAMER; WATER
AB A novel tantalum pentoxide nanoparticle-electrochemically reduced graphene oxide nanocomposite-modified glassy carbon electrode (Ta2O5-ErGO/GCE) was developed for the detection of oxytetracycline in milk. The composition, structure and morphology of GO, Ta2O5, and Ta2O5-ErGO were characterized by X-ray diffraction (XRD) and scanning electron microscopy (SEM). Oxytetracycline electrochemical behavior on the bare GCE, GO/GCE, ErGO/GCE, and Ta2O5-ErGO/GCE was studied by cyclic voltammetry. The voltammetric conditions (including scan rate, pH, deposition potential, and deposition time) were systematically optimized. With the spacious electrochemical active area, the Ta2O5-ErGO/GCE showed a great magnification of the oxidation signal of oxytetracycline, while that of the other electrodes (GCE, GO/GCE, ErGO/GCE) could not reach the same level. Under the optimum conditions, the currents were proportional to the oxytetracycline concentration in the range from 0.2 to 10 mu M, and a low detection limit of 0.095 mu M (S/N = 3) was detectable. Moreover, the proposed Ta2O5-ErGO/GCE performed practically with satisfactory results. The preparation of Ta2O5-ErGO/GCE in the current work provides a minor outlook of detecting trace oxytetracycline in milk.
C1 [Magesa, Felista; Wu, Yiyong; Dong, Shuai; Tian, Yaling; Li, Guangli; Liu, Jun; He, Quanguo] Hunan Univ Technol, Sch Life Sci & Chem, Zhuzhou 412007, Peoples R China.
   [Magesa, Felista; Vianney, John Mary; Buza, Joram] Nelson Mandela African Inst Sci & Technol, Sch Life Sci & Bioengn, POB 447, Arusha, Tanzania.
C3 Hunan University of Technology; Nelson Mandela African Institution of
   Science & Technology
RP Liu, J; He, QG (通讯作者)，Hunan Univ Technol, Sch Life Sci & Chem, Zhuzhou 412007, Peoples R China.
EM magesaf@nm-aist.ac.tz; wyy5082010@163.com; 15674180029@163.com;
   tianyaling0212@163.com; guangli010@hut.edu.cn;
   john-mary.vianney@nm-aist.ac.tz; joram.buza@nm-aist.ac.tz;
   liu.jun.1015@163.com; hequanguo@126.com
RI Li, Guangli/AAD-9869-2020
OI Li, Guangli/0000-0001-9458-469X; He, Quanguo/0000-0002-9849-7953
FU Doctoral Program Construction of Hunan University of Technology; NSFC
   [61703152]; Project of Science and Technology of Hunan Province
   Education Department [18A273, 18C0522]; Hunan Provincial Natural Science
   Foundation [2016JJ4010, 2018JJ34]; Project of Science and Technology
   Department of Hunan Province [GD16K02]; Project of Science and
   Technology Plan in Zhuzhou [201706-201806]; Research and Innovation
   Project for Postgraduates of the Hunan Province Education Department
   [CX20190854]; Postgraduates Innovation Fund of HUT
FX This study received financial supports from di fferent projects, which
   supported the accomplishment of this study. These include the Doctoral
   Program Construction of Hunan University of Technology, Postgraduates
   Innovation Fund of HUT, the NSFC (61703152), the Project of Science and
   Technology of Hunan Province Education Department (18A273, 18C0522), the
   Hunan Provincial Natural Science Foundation (2016JJ4010, 2018JJ34), the
   Project of Science and Technology Department of Hunan Province
   (GD16K02), the Project of Science and Technology Plan in Zhuzhou
   (201706-201806), the Research and Innovation Project for Postgraduates
   of the Hunan Province Education Department (CX20190854).
CR Aga DS, 2003, ANALYST, V128, P658, DOI 10.1039/b301630g
   Anandan S, 2012, CATAL SCI TECHNOL, V2, P2502, DOI 10.1039/c2cy20393f
   Cai ZT, 2019, NANOMATERIALS-BASEL, V9, DOI 10.3390/nano9060835
   Ding ZY, 2019, NANOMATERIALS-BASEL, V9, DOI 10.3390/nano9050685
   Ding ZY, 2019, MOLECULES, V24, DOI 10.3390/molecules24061178
   Du JJ, 2018, NANOSCI NANOTECH LET, V10, P1095, DOI 10.1166/nnl.2018.2709
   Guarddon M, 2011, INT J FOOD MICROBIOL, V146, P284, DOI 10.1016/j.ijfoodmicro.2011.02.026
   He QG, 2019, NANOMATERIALS-BASEL, V9, DOI 10.3390/nano9070958
   He QG, 2019, BIOMOLECULES, V9, DOI 10.3390/biom9050176
   He QG, 2019, NANOMATERIALS-BASEL, V9, DOI 10.3390/nano9030429
   He QG, 2019, NANOMATERIALS-BASEL, V9, DOI 10.3390/nano9010115
   He QG, 2019, ELECTROCHIM ACTA, V296, P683, DOI 10.1016/j.electacta.2018.11.096
   He QG, 2018, COLLOID SURFACE B, V172, P565, DOI 10.1016/j.colsurfb.2018.09.005
   He QG, 2018, CATALYSTS, V8, DOI 10.3390/catal8080323
   He QG, 2018, MOLECULES, V23, DOI 10.3390/molecules23092130
   He Quanguo, 2018, Sensors (Basel), V18, DOI 10.3390/s18061911
   He QG, 2018, CELLS-BASEL, V7, DOI 10.3390/cells7040024
   He QG, 2018, NANOMATERIALS-BASEL, V8, DOI 10.3390/nano8040194
   He QG, 2018, SENSORS-BASEL, V18, DOI 10.3390/s18010199
   Jiao SJ, 2008, J ENVIRON SCI, V20, P806, DOI 10.1016/S1001-0742(08)62130-0
   Kolodziejczak-Radzimska A, 2014, MATERIALS, V7, P2833, DOI 10.3390/ma7042833
   Krishnaprasanth A, 2018, AIP ADV, V8, DOI 10.1063/1.5019423
   Lee S, 2016, TALANTA, V160, P528, DOI 10.1016/j.talanta.2016.07.034
   Li GL, 2019, J ELECTROCHEM SOC, V166, pB881, DOI 10.1149/2.0171912jes
   Li YT, 2013, BIOSENS BIOELECTRON, V43, P94, DOI 10.1016/j.bios.2012.12.005
   Lian WJ, 2013, ANAL LETT, V46, P1117, DOI 10.1080/00032719.2012.751540
   Liu Y, 2020, APPL SCI-BASEL, V10, DOI 10.3390/app10010050
   Lv YK, 2012, J CHROMATOGR A, V1227, P48, DOI 10.1016/j.chroma.2011.12.108
   Magesa F, 2019, TRENDS ENVIRON ANAL, V23, DOI 10.1016/j.teac.2019.e00064
   Sui CJ, 2018, SENSOR ACTUAT B-CHEM, V266, P514, DOI 10.1016/j.snb.2018.03.171
   Sun HQ, 2014, APPL CATAL B-ENVIRON, V146, P162, DOI 10.1016/j.apcatb.2013.03.027
   Sun JY, 2014, APPL CLAY SCI, V101, P598, DOI 10.1016/j.clay.2014.09.025
   Sun JY, 2015, ANAL LETT, V48, P100, DOI 10.1080/00032719.2014.930874
   Tan B, 2016, BIOSENS BIOELECTRON, V83, P267, DOI 10.1016/j.bios.2016.04.065
   Wan X, 2019, NANOMATERIALS-BASEL, V9, DOI 10.3390/nano9060847
   Wu YY, 2019, J FOOD COMPOS ANAL, V84, DOI 10.1016/j.jfca.2019.103280
   Wu YY, 2020, BIOELECTROCHEMISTRY, V131, DOI 10.1016/j.bioelechem.2019.107393
   Xie SW, 2016, NANOSCI NANOTECH LET, V8, P527, DOI 10.1166/nnl.2016.2163
   Xie ZK, 2017, TALANTA, V165, P553, DOI 10.1016/j.talanta.2017.01.021
   Yan K, 2015, ANAL CHEM, V87, P12215, DOI 10.1021/acs.analchem.5b03139
   Yang XQ, 2013, J CHROMATOGR A, V1304, P28, DOI 10.1016/j.chroma.2013.06.064
   Yin XF, 2019, SENSORS-BASEL, V19, DOI 10.3390/s19051133
   Zhao HM, 2013, MICROCHIM ACTA, V180, P829, DOI 10.1007/s00604-013-1006-7
   Zhou S, 2019, NANOMATERIALS-BASEL, V9, DOI 10.3390/nano9060811
   Zhu GL, 2016, ACS APPL MATER INTER, V8, P122, DOI 10.1021/acsami.5b07685
   Zhu WX, 2016, TALANTA, V148, P401, DOI 10.1016/j.talanta.2015.10.037
NR 46
TC 50
Z9 50
U1 12
U2 59
PU MDPI
PI BASEL
PA ST ALBAN-ANLAGE 66, CH-4052 BASEL, SWITZERLAND
EI 2218-273X
J9 BIOMOLECULES
JI Biomolecules
PD JAN
PY 2020
VL 10
IS 1
AR 110
DI 10.3390/biom10010110
PG 13
WC Biochemistry & Molecular Biology
WE Science Citation Index Expanded (SCI-EXPANDED)
SC Biochemistry & Molecular Biology
GA KN5FR
UT WOS:000514863200084
PM 31936417
OA Green Published, gold
DA 2023-06-30
ER

PT J
AU Karimian, N
   Ugo, P
AF Karimian, Najmeh
   Ugo, Paolo
TI Recent advances in sensing and biosensing with arrays of nanoelectrodes
SO CURRENT OPINION IN ELECTROCHEMISTRY
LA English
DT Review
DE Nanoelectrode; Array; Electrochemical sensor; Biosensor; Electroanalysis
ID ELECTROCHEMICAL DETECTION; ELECTRODE ARRAYS; MASS-TRANSPORT; SENSOR
   ARRAYS; FABRICATION; DIFFUSION; ENSEMBLES; LIMITATIONS; EFFICIENT;
   NANOARRAY
AB This review deals with recent advances in the field of electrochemical sensing and biosensing with nanoelectrode ensembles (NEEs) and nanoelectrode arrays (NEAs), focusing mainly on articles published since 2015. At first, a brief introduction on the properties and possible advantages which characterize electroanalytical signals at the NEE/NEA is presented, followed by an overview on the most recent theoretical advances concerning the modeling of relevant electrochemical signals. Novel nanofabrication methods and nanoelectrode materials are discussed together with original (bio) funtionalization procedures, suitable to obtain more sensitive and reliable sensors. Advanced applications of NEE/NEA-based sensors in the biological and biomedical field are presented, including their integration with living cells and application for neurochemical studies. Advances, present limits, and prospects for research in the area are finally discussed. As far as future research trends are concerned, on the one hand, there is a need for development of theoretical models which take into account specific effects that can rule electrochemistry with arrays of nanosized electrodes, such as double layer and quantum mechanical effects. On the other hand, frontier studies concerning the application of the NEE/NEA to the biomedical and neurochemical fields can open new tracks both to fundamental knowledge and application.
C1 [Karimian, Najmeh; Ugo, Paolo] Univ CaFoscari Venice, Dept Mol Sci & Nanosyst, Via Torino 155 Mestre, I-30172 Venice, Italy.
C3 Universita Ca Foscari Venezia
RP Karimian, N (通讯作者)，Univ CaFoscari Venice, Dept Mol Sci & Nanosyst, Via Torino 155 Mestre, I-30172 Venice, Italy.
EM najmeh.karimian@unive.it
RI Karimian, Najmeh/HGT-9405-2022; Ugo, Paolo/B-9378-2014
OI Ugo, Paolo/0000-0003-4803-4755
CR Alayo N, 2016, MICROCHIM ACTA, V183, P1633, DOI 10.1007/s00604-016-1792-9
   AMATORE C, 1983, J ELECTROANAL CHEM, V147, P39, DOI 10.1016/S0022-0728(83)80055-2
   Bagal-Kestwal DR, 2018, BIOSENS BIOELECTRON, V121, P223, DOI 10.1016/j.bios.2018.09.018
   Beluomini MA, 2019, SENSOR ACTUAT B-CHEM, V284, P250, DOI 10.1016/j.snb.2018.12.091
   Chen SL, 2014, CHEM SOC REV, V43, P5372, DOI 10.1039/c4cs00087k
   Chen YC, 2017, J ELECTROANAL CHEM, V788, P144, DOI 10.1016/j.jelechem.2017.02.007
   Clausmeyer J, 2016, TRAC-TREND ANAL CHEM, V79, P46, DOI 10.1016/j.trac.2016.01.018
   Compton RG, 2008, CHEM PHYS LETT, V459, P1, DOI 10.1016/j.cplett.2008.03.095
   Cui H, 2016, ANAL BIOANAL CHEM, V408, P7001, DOI 10.1007/s00216-016-9837-9
   Cui LF, 2016, J POWER SOURCES, V333, P118, DOI 10.1016/j.jpowsour.2016.09.159
   Delle LE, 2018, SENSOR ACTUAT B-CHEM, V265, P115, DOI 10.1016/j.snb.2018.02.174
   Dincer C, 2015, ELECTROCHIM ACTA, V185, P101, DOI 10.1016/j.electacta.2015.10.113
   Escalera-Lopez D, 2018, APPL MATER TODAY, V11, P70, DOI 10.1016/j.apmt.2018.01.006
   Fayad SJ, 2017, POLYMER, V123, P128, DOI 10.1016/j.polymer.2017.07.015
   Fletcher S, 1999, ELECTROCHEM COMMUN, V1, P502, DOI 10.1016/S1388-2481(99)00100-9
   Gaetani C, 2017, CHEMOSENSORS, V5, DOI 10.3390/chemosensors5010010
   Ge RX, 2017, ACS APPL MATER INTER, V9, P15383, DOI 10.1021/acsami.7b00184
   Godino N, 2009, J PHYS CHEM C, V113, P11119, DOI 10.1021/jp9031354
   Guo JD, 2009, ANAL CHEM, V81, P130, DOI 10.1021/ac801592j
   Habtamu HB, 2015, ANAL CHEM, V87, P12080, DOI 10.1021/acs.analchem.5b02801
   Habtamu HB, 2015, ELECTROANAL, V27, P2187, DOI 10.1002/elan.201500115
   Henstridge MC, 2012, CHEM REC, V12, P63, DOI 10.1002/tcr.201100032
   Hulteen JC, 1996, J CHEM SOC FARADAY T, V92, P4029, DOI 10.1039/ft9969204029
   Karimian N, 2017, SENSORS-BASEL, V17, DOI 10.3390/s17010065
   Kim DS, 2018, SCI REP-UK, V8, DOI 10.1038/s41598-018-32477-0
   Kim LH, 2016, ADV FUNCT MATER, V26, P7679, DOI 10.1002/adfm.201602171
   Kim TH, 2015, ADV MATER, V27, P6356, DOI 10.1002/adma.201502489
   Kim YJ, 2018, BIOSENS BIOELECTRON, V117, P15, DOI 10.1016/j.bios.2018.05.033
   Lee HJ, 2001, J ELECTROANAL CHEM, V502, P138, DOI 10.1016/S0022-0728(01)00343-6
   Lee J, 2016, NANOSCALE RES LETT, V11, DOI 10.1186/s11671-015-1197-4
   Li HH, 2016, SENSOR ACTUAT B-CHEM, V222, P1127, DOI 10.1016/j.snb.2015.08.018
   Li R, 2018, BIOSENS BIOELECTRON, V102, P288, DOI 10.1016/j.bios.2017.11.007
   Li ZY, 2019, BIOSENS BIOELECTRON, V126, P632, DOI 10.1016/j.bios.2018.10.025
   Lin RZ, 2018, SENSOR ACTUAT B-CHEM, V260, P1052, DOI 10.1016/j.snb.2018.01.080
   Liu Y, 2016, ANAL CHEM, V88, P6689, DOI 10.1021/acs.analchem.6b00513
   Liu YW, 2015, J ELECTROANAL CHEM, V753, P3, DOI 10.1016/j.jelechem.2015.05.008
   Liyanage WPR, 2015, SOL ENERG MAT SOL C, V133, P260, DOI 10.1016/j.solmat.2014.11.022
   Luo JB, 2017, MATER LETT, V188, P275, DOI 10.1016/j.matlet.2016.10.112
   Ma CX, 2016, ACS NANO, V10, P3658, DOI 10.1021/acsnano.6b00049
   MENON VP, 1995, ANAL CHEM, V67, P1920, DOI 10.1021/ac00109a003
   Meyyappan M, 2015, NANO CONVERG, V2, DOI 10.1186/s40580-015-0049-3
   Ongaro M, 2015, NANOTECHNOLOGY, V26, DOI 10.1088/0957-4484/26/16/165402
   Ongaro M, 2015, CHEMOSENSORS, V3, P146, DOI 10.3390/chemosensors3020146
   Ongaro M, 2014, NANOSTRUCT SCI TECHN, P583, DOI 10.1007/978-1-4939-0676-5_20
   Ongaro M, 2013, ANAL BIOANAL CHEM, V405, P3715, DOI 10.1007/s00216-012-6552-z
   Patil AC, 2016, MED BIOL ENG COMPUT, V54, P23, DOI 10.1007/s11517-015-1430-4
   Piper A, 2018, FARADAY DISCUSS, V210, P201, DOI 10.1039/c8fd00063h
   Sentic M, 2016, ANAL BIOANAL CHEM, V408, P7085, DOI 10.1007/s00216-016-9504-1
   Shanmugam NR, 2017, BIOSENS BIOELECTRON, V89, P764, DOI 10.1016/j.bios.2016.10.046
   Sharma D, 2018, BIOSENS BIOELECTRON, V107, P10, DOI 10.1016/j.bios.2018.02.010
   Sharma D, 2015, ANAL CHIM ACTA, V889, P194, DOI 10.1016/j.aca.2015.07.048
   Sliusarenko OY, 2017, RUSS J ELECTROCHEM+, V53, P1019, DOI 10.1134/S1023193517090129
   Sliusarenko O, 2015, CHEMELECTROCHEM, V2, P1279, DOI 10.1002/celc.201500222
   Sliusarenko O, 2015, ELECTROANAL, V27, P980, DOI 10.1002/elan.201400593
   Peinetti AS, 2016, ANAL CHEM, V88, P5752, DOI 10.1021/acs.analchem.6b00039
   Song Y, 2019, ANAL CHEM, V91, P3971, DOI 10.1021/acs.analchem.8b05189
   Stortini AM, 2019, NANOMATERIALS-BASEL, V9, DOI 10.3390/nano9020150
   Thiha A, 2018, BIOSENS BIOELECTRON, V107, P145, DOI 10.1016/j.bios.2018.02.024
   Ugo P, 2010, ELECTROCHIM ACTA, V55, P2865, DOI 10.1016/j.electacta.2009.12.059
   Uzun L, 2016, BIOSENS BIOELECTRON, V76, P131, DOI 10.1016/j.bios.2015.07.013
   Wahl AJC, 2018, ELECTROCHIM ACTA, V277, P235, DOI 10.1016/j.electacta.2018.04.181
   Wang HH, 2018, TALANTA, V176, P573, DOI 10.1016/j.talanta.2017.08.083
   Yeh JI, 2010, WIRES NANOMED NANOBI, V2, P176, DOI 10.1002/wnan.70
   Zestos AG, 2018, INT J ELECTROCHEM, V2018, P1
   Zhang YQ, 2016, ELECTROCHIM ACTA, V212, P25, DOI 10.1016/j.electacta.2016.06.126
NR 65
TC 16
Z9 16
U1 9
U2 96
PU ELSEVIER
PI AMSTERDAM
PA RADARWEG 29, 1043 NX AMSTERDAM, NETHERLANDS
SN 2451-9103
J9 CURR OPIN ELECTROCHE
JI Curr. Opin. Electrochem.
PD AUG
PY 2019
VL 16
SI SI
BP 106
EP 116
DI 10.1016/j.coelec.2019.04.026
PG 11
WC Chemistry, Physical; Electrochemistry; Materials Science,
   Multidisciplinary
WE Science Citation Index Expanded (SCI-EXPANDED)
SC Chemistry; Electrochemistry; Materials Science
GA IX6SG
UT WOS:000485814400016
DA 2023-06-30
ER

PT J
AU Ruecha, N
   Shin, K
   Chailapakul, O
   Rodthongkum, N
AF Ruecha, Nipapan
   Shin, Kwanwoo
   Chailapakul, Orawon
   Rodthongkum, Nadnudda
TI Label-free paper-based electrochemical impedance immunosensor for human
   interferon gamma detection
SO SENSORS AND ACTUATORS B-CHEMICAL
LA English
DT Article
DE Human interferon-gamma; Paper-based device; Immunosensor;
   Electrochemical impedance spectroscopy; Polyaniline; Graphene;
   Nanocomposite
ID IFN-GAMMA; MODIFIED ELECTRODES; TNF-ALPHA; GRAPHENE; NANOCOMPOSITE;
   BIOSENSOR; POLYANILINE; APTASENSOR; SURFACE; SENSOR
AB Human interferon-gamma (IFN-gamma) plays an important role in diagnosis of tuberculosis susceptibility, which is one of the crucial health problems worldwide. Here, a novel platform of paper-based microfluidic device coupled with label-free electrochemical impedance immunosensor was developed for sensitive detection of human IFN-gamma. Polyaniline (PANI) was deposited on a graphene (G) screen-printed paper electrode by using cyclic voltammetry. The modified electrode provides high electrochemical conductivity and surface area for antibody immobilization, which significantly enhances the sensitivity. A linear relationship between impedance and logarithmic concentrations of human IFN-gamma was found in a range of 5-1000 pg mL(-1) with a detection limit (LOD) of 3.4 pg mL(-1). Interestingly, the PANI-G modified electrodes display 31-fold higher sensitivity compared to PANI-modified electrodes. The PANI-G modified electrode was successfully applied to the determination of human IFN-gamma in human serum with a good reproducibility. Moreover, the system offers several advantages including low cost, low sample volume requirement, disposability, and rapid analysis relative to traditional methods, allowing the platform to be used as an alternative tool for human IFN-gamma screening.
C1 [Ruecha, Nipapan; Rodthongkum, Nadnudda] Chulalongkorn Univ, Met & Mat Sci Res Inst, Bangkok, Thailand.
   [Shin, Kwanwoo] Sogang Univ, Dept Chem, Seoul, South Korea.
   [Shin, Kwanwoo] Sogang Univ, Inst Biol Interfaces, Seoul, South Korea.
   [Chailapakul, Orawon] Chulalongkorn Univ, Fac Sci, Dept Chem, Electrochem & Opt Spect Ctr Excellence, Bangkok, Thailand.
C3 Chulalongkorn University; Sogang University; Sogang University;
   Chulalongkorn University
RP Rodthongkum, N (通讯作者)，Chulalongkorn Univ, Met & Mat Sci Res Inst, Bangkok, Thailand.
EM Nadnudda.R@chula.ac.th
RI Shin, Kwanwoo/C-4979-2012; Ruecha, Nipapan/U-5589-2019; Shin,
   Kwanwoo/AAA-6531-2020
OI Shin, Kwanwoo/0000-0002-7563-8581; Ruecha, Nipapan/0000-0002-3330-9771
FU Rachadapisek Sompote Fund Chulalongkorn University; Ratchadaphisek
   Somphot Endowment Fund Chulalongkorn University
FX Dr. Nipapan Ruecha would like to thank to Rachadapisek Sompote Fund
   Chulalongkorn University for postdoctoral fellowship. This research was
   fully funded by a research grant for new scholar Ratchadaphisek Somphot
   Endowment Fund Chulalongkorn University. Finally, we would like to
   thanks Prof. Dr. Charles S. Henry for English correction.
CR Abnous K, 2017, MICROCHIM ACTA, V184, P4151, DOI 10.1007/s00604-017-2457-z
   Alwarappan S, 2010, J PHYS CHEM C, V114, P12920, DOI 10.1021/jp103273z
   Andersen P, 2000, LANCET, V356, P1099, DOI 10.1016/S0140-6736(00)02742-2
   Bo Y, 2011, ELECTROCHIM ACTA, V56, P2676, DOI 10.1016/j.electacta.2010.12.034
   Brady MT, 2011, LEUKEMIA RES, V35, P275, DOI 10.1016/j.leukres.2010.09.003
   Cate DM, 2015, ANAL CHEM, V87, P19, DOI 10.1021/ac503968p
   Chen Y, 2014, BIOSENS BIOELECTRON, V53, P257, DOI 10.1016/j.bios.2013.09.046
   Dey RS, 2010, J PHYS CHEM C, V114, P21427, DOI 10.1021/jp105895a
   Dhand C, 2011, BIOSENS BIOELECTRON, V26, P2811, DOI 10.1016/j.bios.2010.10.017
   Ding SW, 2017, ACS SENSORS, V2, P210, DOI 10.1021/acssensors.6b00581
   Dungchai W, 2009, ANAL CHEM, V81, P5821, DOI 10.1021/ac9007573
   Farid S, 2015, BIOSENS BIOELECTRON, V71, P294, DOI 10.1016/j.bios.2015.04.047
   Kim JH, 2014, BIOSENS BIOELECTRON, V51, P366, DOI 10.1016/j.bios.2013.08.013
   Kuila T, 2011, BIOSENS BIOELECTRON, V26, P4637, DOI 10.1016/j.bios.2011.05.039
   Liu C, 2015, ANALYST, V140, P7784, DOI 10.1039/c5an01591j
   Liu Y, 2012, BIOMATERIALS, V33, P7347, DOI 10.1016/j.biomaterials.2012.06.089
   Malvano F, 2016, BIOSENSORS-BASEL, V6, DOI 10.3390/bios6030033
   Meredith NA, 2016, ANALYST, V141, P1874, DOI 10.1039/c5an02572a
   Mondal S, 2016, PHYS CHEM CHEM PHYS, V18, P30705, DOI 10.1039/c6cp04975c
   Munoz J, 2017, TRAC-TREND ANAL CHEM, V97, P201, DOI 10.1016/j.trac.2017.08.012
   Premkumar T, 2012, PROG POLYM SCI, V37, P515, DOI 10.1016/j.progpolymsci.2011.08.003
   Promphet N, 2015, SENSOR ACTUAT B-CHEM, V207, P526, DOI 10.1016/j.snb.2014.10.126
   Pruna R, 2018, BIOSENS BIOELECTRON, V100, P533, DOI 10.1016/j.bios.2017.09.049
   Rattanarat P, 2014, ANAL CHEM, V86, P3555, DOI 10.1021/ac5000224
   Rodthongkum N, 2013, ANAL CHIM ACTA, V804, P84, DOI 10.1016/j.aca.2013.09.057
   Ruecha N, 2015, ANAL CHIM ACTA, V874, P40, DOI 10.1016/j.aca.2015.02.064
   Ruecha N, 2014, BIOSENS BIOELECTRON, V52, P13, DOI 10.1016/j.bios.2013.08.018
   SEDER RA, 1993, P NATL ACAD SCI USA, V90, P10188, DOI 10.1073/pnas.90.21.10188
   Song Y, 2016, BIOSENS BIOELECTRON, V76, P195, DOI 10.1016/j.bios.2015.07.002
   Songjaroen Temsiri, 2016, Sensing and Bio-Sensing Research, V8, P14, DOI 10.1016/j.sbsr.2016.03.003
   Tan L, 2010, ELECTROCHEM COMMUN, V12, P557, DOI 10.1016/j.elecom.2010.01.042
   Tian H, 2015, SCI REP-UK, V5, DOI 10.1038/srep08603
   Varghese SS, 2015, SENSOR ACTUAT B-CHEM, V218, P160, DOI 10.1016/j.snb.2015.04.062
   Wang B, 2011, NEW CARBON MATER, V26, P31, DOI 10.1016/S1872-5805(11)60064-4
   Wang HH, 2016, J SCI, V1, P225, DOI 10.1016/j.jsamd.2016.08.001
   Xia JF, 2015, BIOSENS BIOELECTRON, V68, P55, DOI 10.1016/j.bios.2014.12.045
   Yang ZJ, 2015, BIOSENS BIOELECTRON, V63, P190, DOI 10.1016/j.bios.2014.07.032
   Yao Y, 2016, BIOMED MICRODEVICES, V18, DOI 10.1007/s10544-016-0115-6
   Yukird J, 2017, BIOSENS BIOELECTRON, V87, P249, DOI 10.1016/j.bios.2016.08.062
   Zamfir LG, 2011, SENSOR ACTUAT B-CHEM, V159, P178, DOI 10.1016/j.snb.2011.06.069
   Zhang YR, 2016, MAT SCI ENG C-MATER, V59, P577, DOI 10.1016/j.msec.2015.10.066
   Zhang YR, 2015, J SOLID STATE ELECTR, V19, P3111, DOI 10.1007/s10008-015-2936-2
NR 42
TC 77
Z9 78
U1 7
U2 208
PU ELSEVIER SCIENCE SA
PI LAUSANNE
PA PO BOX 564, 1001 LAUSANNE, SWITZERLAND
SN 0925-4005
J9 SENSOR ACTUAT B-CHEM
JI Sens. Actuator B-Chem.
PD JAN 15
PY 2019
VL 279
BP 298
EP 304
DI 10.1016/j.snb.2018.10.024
PG 7
WC Chemistry, Analytical; Electrochemistry; Instruments & Instrumentation
WE Science Citation Index Expanded (SCI-EXPANDED)
SC Chemistry; Electrochemistry; Instruments & Instrumentation
GA GZ4NT
UT WOS:000449373800037
DA 2023-06-30
ER

PT J
AU Wu, D
   Wang, YG
   Zhang, Y
   Ma, HM
   Pang, XH
   Hu, LH
   Du, B
   Wei, Q
AF Wu, Dan
   Wang, Yaoguang
   Zhang, Yong
   Ma, Hongmin
   Pang, Xuehui
   Hu, Lihua
   Du, Bin
   Wei, Qin
TI Facile fabrication of an electrochemical aptasensor based on magnetic
   electrode by using streptavidin modified magnetic beads for sensitive
   and specific detection of Hg2+
SO BIOSENSORS & BIOELECTRONICS
LA English
DT Article
DE Electrochemical aptasensor; Magnetic electrode; Streptavidin modified
   magnetic beads; Thionine; Mercury ion
ID GOLD NANOPARTICLES; SELECTIVE DETECTION; MERCURY IONS; LABEL-FREE;
   WATER; SENSOR; BIOSENSOR; STRATEGY; APTAMER; PAIRS
AB In this work, a novel electrochemical aptasensor was developed for sensitive and specific detection of Hg2+ based on thymine-Hg2+-thymine (T-Hg2+-T) structure via application of thionine (Th) as indicator signal. For the fabrication of the aptasensor, streptavidin modified magnetic beads (Fe3O4-SA) was firmly immobilized onto the magnetic glassy carbon electrode (MGCE) benefited from its magnetic character. Then biotin labeled T-riched single stranded DNA (Bio-ssDNA) connected with Fe3O4-SA specifically and steadily because of the specific binding capacity between streptavidin and biotin. The stable structure of T-Hg2+-T formed in the present of Hg2+ provided convenience for the intercalation of Th. The detection of Hg2+ was achieved by recording the differential pulse voltammetry (DPV) signal of Th. Under optimal experimental conditions, the linear range of the fabricated electrochemical aptasensor was 1-200 nmol/L, with a detection limit of 0.33 nmol/L. Furthermore, the proposed aptasensor may find a potential application for the detection of Hg2+ in real water sample analysis. (C) 2016 Elsevier B.V. All rights reserved.
C1 [Wu, Dan; Wang, Yaoguang; Zhang, Yong; Ma, Hongmin; Pang, Xuehui; Hu, Lihua; Du, Bin; Wei, Qin] Univ Jinan, Sch Chem & Chem Engn, Key Lab Chem Sensing & Anal Univ Shandong, Jinan 250022, Peoples R China.
C3 University of Jinan
RP Du, B (通讯作者)，Univ Jinan, Sch Chem & Chem Engn, Key Lab Chem Sensing & Anal Univ Shandong, Jinan 250022, Peoples R China.
EM dubin61@gmail.com
RI li, he/ISB-4278-2023; Hu, Lihua/AGG-8893-2022; Wei, Qin/AAF-3325-2019;
   Bin, Du/AAF-3328-2019; Zhang, Yong/H-1774-2012; Zhang, Li/GWM-7501-2022;
   Zhang, Yiming/HGB-7344-2022; Zhang, Yong/P-9867-2015
OI Zhang, Yong/0000-0002-5831-637X; Zhang, Yong/0000-0002-5831-637X
FU National Natural Science Foundation of China [21375047, 21377046,
   21575050]; Science and Technology Development Plan of Shandong Province
   [2014GSF120004]; Special Project for Independent Innovation and
   Achievements Transformation of Shandong Province [2014ZZCX05101];
   Special Foundation for Taishan Scholar Professorship of Shandong
   Province [ts20130937]; UJN
FX This study was supported by the National Natural Science Foundation of
   China (Nos. 21375047, 21377046, and 21575050), the Science and
   Technology Development Plan of Shandong Province (No. 2014GSF120004),
   the Special Project for Independent Innovation and Achievements
   Transformation of Shandong Province (No. 2014ZZCX05101), and QW thanks
   the Special Foundation for Taishan Scholar Professorship of Shandong
   Province (No. ts20130937) and UJN.
CR Chai F, 2010, NANOTECHNOLOGY, V21, DOI 10.1088/0957-4484/21/2/025501
   Chen HT, 2009, J HAZARD MATER, V172, P1282, DOI 10.1016/j.jhazmat.2009.07.134
   Deng L, 2011, CHEM COMMUN, V47, P11065, DOI 10.1039/c1cc14012d
   Duan JL, 2012, ANAL CHIM ACTA, V723, P88, DOI 10.1016/j.aca.2012.02.031
   Huang DW, 2013, ENVIRON SCI TECHNOL, V47, P4392, DOI 10.1021/es302967n
   Lan MH, 2014, ACS APPL MATER INTER, V6, P21270, DOI 10.1021/am5062568
   Li JP, 2015, BIOSENS BIOELECTRON, V74, P423, DOI 10.1016/j.bios.2015.06.061
   Li T, 2009, ANAL CHEM, V81, P2144, DOI 10.1021/ac900188y
   Li XH, 2014, NANOSCALE, V6, P1020, DOI 10.1039/c3nr05195a
   Liu BY, 2011, CHEM COMMUN, V47, P8913, DOI 10.1039/c1cc12544c
   Long SE, 2002, ANAL CHEM, V74, P1477, DOI 10.1021/ac010954n
   Lou TT, 2011, ACS APPL MATER INTER, V3, P1568, DOI 10.1021/am200130e
   Pang Y., 2015, SCI REP, V5
   Tanaka Y, 2007, J AM CHEM SOC, V129, P244, DOI 10.1021/ja065552h
   Wang DF, 2014, ELECTROCHIM ACTA, V150, P123, DOI 10.1016/j.electacta.2014.10.121
   Wang Y, 2010, BIOSENS BIOELECTRON, V25, P1994, DOI 10.1016/j.bios.2010.01.014
   Ye BF, 2012, NANOSCALE, V4, P5998, DOI 10.1039/c2nr31601c
   Yi Z, 2013, BIOSENS BIOELECTRON, V43, P308, DOI 10.1016/j.bios.2012.12.002
   Zhang JR, 2015, BIOSENS BIOELECTRON, V64, P597, DOI 10.1016/j.bios.2014.09.092
   Zhang Y, 2015, RSC ADV, V5, P40393, DOI 10.1039/c5ra04653j
   Zhang YL, 2015, ELECTROCHIM ACTA, V170, P210, DOI 10.1016/j.electacta.2015.04.152
   Zheng J, 2013, CHEM COMMUN, V49, P6915, DOI 10.1039/c3cc42962h
   Zhu ZQ, 2009, ANAL CHEM, V81, P7660, DOI 10.1021/ac9010809
NR 23
TC 45
Z9 47
U1 9
U2 362
PU ELSEVIER ADVANCED TECHNOLOGY
PI OXFORD
PA OXFORD FULFILLMENT CENTRE THE BOULEVARD, LANGFORD LANE, KIDLINGTON,
   OXFORD OX5 1GB, OXON, ENGLAND
SN 0956-5663
EI 1873-4235
J9 BIOSENS BIOELECTRON
JI Biosens. Bioelectron.
PD AUG 15
PY 2016
VL 82
BP 9
EP 13
DI 10.1016/j.bios.2016.03.061
PG 5
WC Biophysics; Biotechnology & Applied Microbiology; Chemistry, Analytical;
   Electrochemistry; Nanoscience & Nanotechnology
WE Science Citation Index Expanded (SCI-EXPANDED)
SC Biophysics; Biotechnology & Applied Microbiology; Chemistry;
   Electrochemistry; Science & Technology - Other Topics
GA DM7MT
UT WOS:000376545400003
PM 27031185
DA 2023-06-30
ER

PT J
AU Skoog, SA
   Miller, PR
   Boehm, RD
   Sumant, AV
   Polsky, R
   Narayan, RJ
AF Skoog, Shelby A.
   Miller, Philip R.
   Boehm, Ryan D.
   Sumant, Anirudha V.
   Polsky, Ronen
   Narayan, Roger J.
TI Nitrogen-incorporated ultrananocrystalline diamond microneedle arrays
   for electrochemical biosensing
SO DIAMOND AND RELATED MATERIALS
LA English
DT Article; Proceedings Paper
CT New Diamond and Nano Carbons Conference (NDNC-14)
CY MAY 25-29, 2014
CL Chicago, IL
DE Nanocrystalline diamond; Microneedles; Electrochemistry; Biosensor
ID NANOCRYSTALLINE DIAMOND; DOPED DIAMOND; THIN-FILMS; RAMAN-SPECTROSCOPY;
   ELECTRODES; ELECTROOXIDATION; PREDICTION; INTERFACES; OXIDATION;
   DOPAMINE
AB Microneedles are minimally invasive transdermal medical devices that are utilized for various applications, including drug delivery, fluid sampling, micro-dialysis, and electrochemical sensing. These devices are associated with less pain and tissue damage as compared with conventional hypodermic needle-based devices. In this study, we demonstrate fabrication of titanium alloy microneedle arrays with nitrogen-incorporated ultrananocrystalline diamond (N-UNCD) coatings. Microneedles were micromachined from ASTM F136 ELI Ti-6Al-4V alloy, a widely used medical-grade titanium alloy. N-UNCD coatings were deposited on the microneedles using microwave plasma enhanced chemical vapor deposition to enhance mechanical strength, increase hardness, improve biocompatibility, and provide an electrochemically stable surface. The structural and chemical properties of the N-UNCD titanium alloy microneedle arrays were evaluated using scanning electron microscopy and Raman spectroscopy. The mechanical robustness and skin penetration capability of the devices were demonstrated using cadaveric porcine skin. Finally, the electrochemical properties of the N-UNCD electrodes were evaluated: in vitro electrochemical detection of uric acid and dopamine was demonstrated using unmodified N-UNCD electrodes. These results demonstrate the application potential of N-UNCD-coated titanium alloy microneedles for transdermal (C) 2014 Elsevier B.V. All rights reserved.
C1 [Skoog, Shelby A.; Miller, Philip R.; Boehm, Ryan D.; Narayan, Roger J.] Univ N Carolina, Joint Dept Biomed Engn, Raleigh, NC USA.
   [Miller, Philip R.; Polsky, Ronen] Sandia Natl Labs, Dept Riosensors & Nanomat, Albuquerque, NM 87185 USA.
   [Sumant, Anirudha V.] Argonne Natl Lab, Ctr Nanoscale Mat, Argonne, IL 60439 USA.
C3 University of North Carolina; United States Department of Energy (DOE);
   Sandia National Laboratories; United States Department of Energy (DOE);
   Argonne National Laboratory
RP Narayan, RJ (通讯作者)，Univ N Carolina, Joint Dept Biomed Engn, 911 Oval Dr,Box 7115, Raleigh, NC 27695 USA.
EM roger_narayan@msn.com
OI Boehm, Ryan/0000-0002-2355-1329
FU NSF [936110]; U. S. Department of Energy, Office of Science, Office of
   Basic Energy Sciences [DE-AC02-06CH11357]; Directorate For Engineering;
   Div Of Chem, Bioeng, Env, & Transp Sys [1445727] Funding Source:
   National Science Foundation; Directorate For Engineering; Div Of Civil,
   Mechanical, & Manufact Inn [1437461] Funding Source: National Science
   Foundation
FX One of the authors (SAS) was supported in part by NSF Award #936110. Use
   of the Center for Nanoscale Materials was supported by the U. S.
   Department of Energy, Office of Science, Office of Basic Energy
   Sciences, under Contract No. DE-AC02-06CH11357.
CR Bhattacharyya S, 2001, APPL PHYS LETT, V79, P1441, DOI 10.1063/1.1400761
   Birrell J, 2003, J APPL PHYS, V93, P5606, DOI 10.1063/1.1564880
   Chailapakul O, 2000, ELECTROCHEM COMMUN, V2, P422, DOI 10.1016/S1388-2481(00)00049-7
   Chailapakul O, 2001, SENSOR ACTUAT B-CHEM, V80, P193, DOI 10.1016/S0925-4005(01)00912-1
   Chua B, 2013, SENSOR ACTUAT A-PHYS, V203, P373, DOI 10.1016/j.sna.2013.09.026
   Cofan C, 2008, SENSORS-BASEL, V8, P3952, DOI 10.3390/s8063952
   Davis SP, 2004, J BIOMECH, V37, P1155, DOI 10.1016/j.jbiomech.2003.12.010
   Donnelly RF, 2011, PHARM RES-DORDR, V28, P41, DOI 10.1007/s11095-010-0169-8
   Elias CN, 2008, JOM-US, V60, P46, DOI 10.1007/s11837-008-0031-1
   Fujishima A, 1999, J ELECTROANAL CHEM, V473, P179, DOI 10.1016/S0022-0728(99)00106-0
   Granger MC, 1999, ANAL CHIM ACTA, V397, P145, DOI 10.1016/S0003-2670(99)00400-6
   Halpern JM, 2006, DIAM RELAT MATER, V15, P183, DOI 10.1016/j.diamond.2005.06.039
   Harek Y, 2005, TRANSIT METAL CHEM, V30, P121, DOI 10.1007/s11243-004-1565-x
   Hartl A, 2004, NAT MATER, V3, P736, DOI 10.1038/nmat1204
   Hees J, 2011, ACS NANO, V5, P3339, DOI 10.1021/nn2005409
   Invernale MA, 2014, ADV HEALTHC MATER, V3, P338, DOI 10.1002/adhm.201300142
   Ivandini TA, 2006, ANAL CHEM, V78, P3467, DOI 10.1021/ac052029x
   Jindal K, 2014, BIOSENS BIOELECTRON, V55, P57, DOI 10.1016/j.bios.2013.11.015
   Kraft A, 2007, INT J ELECTROCHEM SC, V2, P355
   Kulisch W, 2011, DIAM RELAT MATER, V20, P1076, DOI 10.1016/j.diamond.2011.03.042
   Luong JHT, 2009, ANALYST, V134, P1965, DOI 10.1039/b910206j
   Miller PR, 2012, TALANTA, V88, P739, DOI 10.1016/j.talanta.2011.11.046
   Miller PR, 2011, BIOMICROFLUIDICS, V5, DOI 10.1063/1.3569945
   Mukerjee E, 2004, SENSOR ACTUAT A-PHYS, V114, P267, DOI 10.1016/j.sna.2003.11.008
   Narayan RJ, 2011, MATER TODAY, V14, P154, DOI 10.1016/S1369-7021(11)70087-6
   Nebel CE, 2007, J R SOC INTERFACE, V4, P439, DOI 10.1098/rsif.2006.0196
   Qureshi A, 2009, DIAM RELAT MATER, V18, P1401, DOI 10.1016/j.diamond.2009.09.008
   Roxhed N, 2007, J MICROELECTROMECH S, V16, P1429, DOI 10.1109/JMEMS.2007.907461
   Rubio-Retama J, 2006, LANGMUIR, V22, P5837, DOI 10.1021/la060167r
   Sankaran KJ, 2012, J PHYS D APPL PHYS, V45, DOI 10.1088/0022-3727/45/36/365303
   Sarada BV, 2000, ANAL CHEM, V72, P1632, DOI 10.1021/ac9908748
   Shalini J, 2013, ELECTROCHIM ACTA, V92, P9, DOI 10.1016/j.electacta.2012.12.078
   Shalini J, 2013, NANOSCALE, V5, P1159, DOI 10.1039/c2nr32939e
   Spataru N, 2002, ELECTROANAL, V14, P721, DOI 10.1002/1521-4109(200206)14:11<721::AID-ELAN721>3.0.CO;2-1
   Stavis C., 2010, J AM CHEM SOC, V108, P983
   Stavis C, 2011, P NATL ACAD SCI USA, V108, P983, DOI 10.1073/pnas.1006660107
   Strojek JW, 1996, ANAL CHEM, V68, P2031, DOI 10.1021/ac9506847
   Vlasov II, 2006, PHYS STATUS SOLIDI A, V203, P3028, DOI 10.1002/pssa.200671119
   Wang J, 2008, CHEM REV, V108, P814, DOI 10.1021/cr068123a
   Wenmackers S, 2008, LANGMUIR, V24, P7269, DOI 10.1021/la800464p
   Windmiller JR, 2011, ELECTROANAL, V23, P2302, DOI 10.1002/elan.201100361
   Windmiller JR, 2011, ANALYST, V136, P1846, DOI 10.1039/c1an00012h
   Xie ST, 2006, DIAM RELAT MATER, V15, P225, DOI 10.1016/j.diamond.2005.08.018
   Xu ZQ, 2005, J BIOMED NANOTECHNOL, V1, P416, DOI 10.1166/jbn.2005.057
   Yang WS, 2002, NAT MATER, V1, P253, DOI 10.1038/nmat779
   Yoon Y, 2013, SENSORS-BASEL, V13, P16672, DOI 10.3390/s131216672
   Zhang CZ, 2013, THIN SOLID FILMS, V527, P59, DOI 10.1016/j.tsf.2012.12.014
   Zhang YR, 2005, DIAM RELAT MATER, V14, P213, DOI 10.1016/j.diamond.2004.11.039
NR 48
TC 46
Z9 47
U1 5
U2 90
PU ELSEVIER SCIENCE SA
PI LAUSANNE
PA PO BOX 564, 1001 LAUSANNE, SWITZERLAND
SN 0925-9635
EI 1879-0062
J9 DIAM RELAT MATER
JI Diam. Relat. Mat.
PD APR
PY 2015
VL 54
BP 39
EP 46
DI 10.1016/j.diamond.2014.11.016
PG 8
WC Materials Science, Multidisciplinary; Materials Science, Coatings &
   Films; Physics, Applied; Physics, Condensed Matter
WE Science Citation Index Expanded (SCI-EXPANDED); Conference Proceedings Citation Index - Science (CPCI-S)
SC Materials Science; Physics
GA CN6RC
UT WOS:000358560900008
OA Bronze
DA 2023-06-30
ER

PT J
AU Xu, WJ
   Yi, HY
   Yuan, YL
   Jing, P
   Chai, YQ
   Yuan, R
   Wilson, GS
AF Xu, Wenju
   Yi, Huayu
   Yuan, Yali
   Jing, Pei
   Chai, Yaqin
   Yuan, Ruo
   Wilson, George S.
TI An electrochemical aptasensor for thrombin using synergetic catalysis of
   enzyme and porous Au@Pd core-shell nanostructures for signal
   amplification
SO BIOSENSORS & BIOELECTRONICS
LA English
DT Article
DE Electrochemical aptasensor; Thrombin; Glucose oxidase; Au@Pd core-shell
   nanostructures; Signal amplification
ID LABEL-FREE; GOLD NANOPARTICLES; APTAMER; BIOSENSOR; ASSAY; GRAPHENE;
   NANOCOMPOSITE; IMMUNOSENSOR; COMPOSITES; QUADRUPLEX
AB In this work, a sensitive electrochemical aptasensor for thrombin (TB) based on synergetic catalysis of enzyme and porous Au@Pd core-shell nanostructure has been constructed. With the advantages of large surface area and outstanding catalytic performance, porous Au@Pd core-shell nanostructures were firstly employed as the nanocarrier for the immobilization of electroactive toluidine blue (Tb), hemin/G-quadruplex formed by intercalating hemin into the TB aptamer (TBA) and glucose oxidase (GOx). As a certain amount of glucose was added into the detection cell, GOx rapidly catalyzed the oxidation of glucose, coupling with the local generation of H2O2 in the presence of dissolved O-2. Then, porous Au@Pd nanoparticles and hemin/G-quadruplex as the peroxidase mimics efficiently catalyzed the reduction of H2O2, amplifying the electrochemical signal and improving the sensitivity. Finally, a detection limit of 0.037 pM for TB was achieved. The excellent performance of the aptasensor indicated its promising prospect as a valuable tool in simple and cost-effective TB detection in clinical application. (C) 2014 Elsevier B.V. All rights reserved.
C1 [Xu, Wenju; Yi, Huayu; Yuan, Yali; Jing, Pei; Chai, Yaqin; Yuan, Ruo] Southwest Univ, Sch Chem & Chem Engn, Key Lab Luminescent & Real Time Analyt Chem, Minist Educ, Chongqing 400715, Peoples R China.
   [Xu, Wenju; Wilson, George S.] Univ Kansas, Dept Chem, Lawrence, KS 66045 USA.
C3 Southwest University - China; University of Kansas
RP Xu, WJ (通讯作者)，Southwest Univ, Sch Chem & Chem Engn, Key Lab Luminescent & Real Time Analyt Chem, Minist Educ, Chongqing 400715, Peoples R China.
EM xwju@swu.edu.cn
RI yuan, Yuan/ISA-0923-2023
OI Xu, Wenju/0000-0002-2188-4621
FU NNSF of China [21075100, 21105081, 21275119]; Natural Science Foundation
   of Chongqing City [CSTC-2011BA7003, CSTC-2010BB4121]; Ministry of
   Education of China [708073]; Fundamental Research Funds for the Central
   Universities [XDJK2013A008, 2013A027]; China Scholarship Council
   [201308500032]
FX This work supported by the NNSF of China (21075100, 21105081, 21275119),
   Natural Science Foundation of Chongqing City (CSTC-2011BA7003,
   CSTC-2010BB4121), Ministry of Education of China (Project 708073), the
   Fundamental Research Funds for the Central Universities (XDJK2013A008,
   2013A027) and the China Scholarship Council (201308500032).
CR Bai YF, 2013, BIOSENS BIOELECTRON, V47, P265, DOI 10.1016/j.bios.2013.02.004
   Centi S, 2007, ANAL CHEM, V79, P1466, DOI 10.1021/ac061879p
   Chung E, 2013, LAB CHIP, V13, P260, DOI 10.1039/c2lc41079f
   Ferrer D, 2007, NANO LETT, V7, P1701, DOI 10.1021/nl070694a
   Ge SG, 2014, CHEM COMMUN, V50, P475, DOI 10.1039/c3cc47622g
   Gui RJ, 2013, ANALYST, V138, P7197, DOI 10.1039/c3an01397a
   He HL, 2012, ADV MATER, V24, P1736, DOI 10.1002/adma.201104678
   Hou L, 2014, BIOSENS BIOELECTRON, V54, P365, DOI 10.1016/j.bios.2013.11.014
   Huang KJ, 2014, BIOSENS BIOELECTRON, V55, P195, DOI 10.1016/j.bios.2013.11.061
   Huang XQ, 2013, ANGEW CHEM INT EDIT, V52, P2520, DOI 10.1002/anie.201208901
   Jiang BY, 2013, BIOSENS BIOELECTRON, V43, P289, DOI 10.1016/j.bios.2012.12.038
   Jiang LP, 2012, ANALYST, V137, P2415, DOI 10.1039/c2an35255a
   Lan JM, 2014, ANAL CHIM ACTA, V825, P63, DOI 10.1016/j.aca.2014.03.040
   Li XM, 2011, CHEM COMMUN, V47, P947, DOI 10.1039/c0cc03750h
   Lim B, 2011, ANGEW CHEM INT EDIT, V50, P76, DOI 10.1002/anie.201002024
   Liu BQ, 2012, CHEM COMMUN, V48, P2624, DOI 10.1039/c2cc17790k
   Liu J, 2010, COLLOID SURFACE B, V75, P496, DOI 10.1016/j.colsurfb.2009.09.025
   Lv YQ, 2014, ANALYST, V139, P2583, DOI 10.1039/c3an02336b
   Miao XM, 2014, SENSOR ACTUAT B-CHEM, V191, P396, DOI 10.1016/j.snb.2013.10.016
   Ocana C, 2014, BIOSENS BIOELECTRON, V54, P408, DOI 10.1016/j.bios.2013.10.068
   Qi TT, 2014, BIOSENS BIOELECTRON, V61, P245, DOI 10.1016/j.bios.2014.05.021
   Radi AE, 2006, J AM CHEM SOC, V128, P117, DOI 10.1021/ja053121d
   Stefan L, 2011, J AM CHEM SOC, V133, P20405, DOI 10.1021/ja208145d
   Tasset DM, 1997, J MOL BIOL, V272, P688, DOI 10.1006/jmbi.1997.1275
   Wang BB, 2014, BIOSENS BIOELECTRON, V55, P113, DOI 10.1016/j.bios.2013.12.004
   Wang SZ, 2013, CHEM-EUR J, V19, P240, DOI 10.1002/chem.201203398
   Wang XY, 2013, BIOSENS BIOELECTRON, V48, P120, DOI 10.1016/j.bios.2013.04.003
   Wang YH, 2011, ANAL CHEM, V83, P8130, DOI 10.1021/ac201631b
   Wang YL, 2008, CHEM COMMUN, P2520, DOI 10.1039/b801055b
   Wang ZF, 2014, BIOSENS BIOELECTRON, V53, P324, DOI 10.1016/j.bios.2013.10.009
   Wen GM, 2014, SENSOR ACTUAT B-CHEM, V201, P586, DOI 10.1016/j.snb.2014.04.107
   Xia N, 2013, BIOSENS BIOELECTRON, V43, P155, DOI 10.1016/j.bios.2012.12.020
   Xie SB, 2012, TALANTA, V98, P7, DOI 10.1016/j.talanta.2012.06.019
   Xu WJ, 2014, CHEM COMMUN, V50, P1451, DOI 10.1039/c3cc46725b
   Yang H, 2009, ELECTROCHEM COMMUN, V11, P38, DOI 10.1016/j.elecom.2008.10.024
   Zhao J, 2011, BIOSENS BIOELECTRON, V26, P2297, DOI 10.1016/j.bios.2010.09.056
   Zheng YN, 2014, ANAL CHIM ACTA, V834, P45, DOI 10.1016/j.aca.2014.04.060
   Zhu ZH, 2010, BIOSENS BIOELECTRON, V25, P2313, DOI 10.1016/j.bios.2010.03.019
NR 38
TC 49
Z9 49
U1 10
U2 382
PU ELSEVIER ADVANCED TECHNOLOGY
PI OXFORD
PA OXFORD FULFILLMENT CENTRE THE BOULEVARD, LANGFORD LANE, KIDLINGTON,
   OXFORD OX5 1GB, OXON, ENGLAND
SN 0956-5663
EI 1873-4235
J9 BIOSENS BIOELECTRON
JI Biosens. Bioelectron.
PD FEB 15
PY 2015
VL 64
BP 423
EP 428
DI 10.1016/j.bios.2014.08.091
PG 6
WC Biophysics; Biotechnology & Applied Microbiology; Chemistry, Analytical;
   Electrochemistry; Nanoscience & Nanotechnology
WE Science Citation Index Expanded (SCI-EXPANDED)
SC Biophysics; Biotechnology & Applied Microbiology; Chemistry;
   Electrochemistry; Science & Technology - Other Topics
GA AT6OQ
UT WOS:000345059100061
PM 25280342
DA 2023-06-30
ER

PT J
AU Subramani, IG
   Perumal, V
   Gopinath, SCB
   Mohamed, NM
   Joshi, N
   Ovinis, M
   Li Sze, L
AF Subramani, Indra Gandi
   Perumal, Veeradasan
   Gopinath, Subash C. B.
   Mohamed, Norani Muti
   Joshi, Nirav
   Ovinis, Mark
   Li Sze, Lim
TI 3D nanoporous hybrid nanoflower for enhanced non-faradaic redox-free
   electrochemical impedimetric biodetermination
SO JOURNAL OF THE TAIWAN INSTITUTE OF CHEMICAL ENGINEERS
LA English
DT Article
DE Non-faradaic impedance; Glutaraldehyde; Hybrid nanoflower; Tuberculosis
ID RAPID DETECTION; IMPEDANCE SPECTROSCOPY; CATALYTIC PERFORMANCE;
   BIOSENSOR; FILMS; IMMOBILIZATION; GLUTARALDEHYDE; BACTERIA; GROWTH
AB Recently, non-faradaic electrochemical impedimetric (nfEIS) has been identified as a dynamic and robust method for bio-determining. However, the success of a nfEIS approach largely depends on its sensing layer architecture. In this study, the use of a Glutaraldehyde (GA) crosslinked copper (Cu) - bovine serum albumin (BSA) hybrid nanoflower with three-dimensional nanoporous architecture for the sensing layer was investigated. The nanoflower morphology changes were observed under FESEM, revealing loosely interlaced nanoflower into a tightly interlaced, highly porous structure upon GA crosslinking. This nanoflower was hybridized to immobilize aminated-DNA probe on the transducer surface and detect the target TB DNA in their natural redox-free environment. FTIR and XPS characterization showed distinct peaks at 950-1100 cm(-1) (P-O, P=O bonds from nanoflower and DNA backbone) and 286.48 eV (interaction between BSA and aminated DNA), respectively, validating the successful DNA probe immobilization on the nanoflower surface. Furthermore, impedimetric sensing in a redox-free environment showed that the developed TB biosensor present has a detection limit (LOD) of 60 pM with a (linear) range from 1 pM to 1 mu M with good reproducibility. This redox-free non-faradaic EIS offers excellent biosensing potential and may be extended for diagnos ing other biomarkers in clinical practice. (c) 2020 Taiwan Institute of Chemical Engineers. Published by Elsevier B.V. All rights reserved.
C1 [Subramani, Indra Gandi; Perumal, Veeradasan; Mohamed, Norani Muti] Univ Teknol Petronas, Ctr Innovat Nanostruct & Nanodevices COINN, Seri Iskandar 32610, Perak, Malaysia.
   [Perumal, Veeradasan; Ovinis, Mark] Univ Teknol Petronas, Mech Engn Dept, Seri Iskandar 32610, Perak, Malaysia.
   [Gopinath, Subash C. B.] Inst Nano Elect Engn, Kangar 01000, Malaysia.
   [Gopinath, Subash C. B.] Univ Malaysia Perlis, Sch Bioproc Engn, Arau 02600, Perlis, Malaysia.
   [Mohamed, Norani Muti] Univ Teknol Petronas, Dept Fundamental & Appl Sci, Seri Iskandar 32610, Perak, Malaysia.
   [Joshi, Nirav] Univ Sao Paulo, Sao Carlos Inst Phys, BR-13560970 Sao Carlos, SP, Brazil.
   [Li Sze, Lim] Med Innovat Ventures Sdn Bhd Mediven, Gelugor 11700, Penang, Malaysia.
C3 Universiti Teknologi Petronas; Universiti Teknologi Petronas; Universiti
   Malaysia Perlis; Universiti Teknologi Petronas; Universidade de Sao
   Paulo
RP Perumal, V (通讯作者)，Univ Teknol Petronas, Ctr Innovat Nanostruct & Nanodevices COINN, Seri Iskandar 32610, Perak, Malaysia.; Perumal, V (通讯作者)，Univ Teknol Petronas, Mech Engn Dept, Seri Iskandar 32610, Perak, Malaysia.
EM veeradasan.perumal@utp.edu.my
RI Joshi, Nirav/H-5879-2011; Ovinis, Mark/AAO-7164-2021; Subramani, Indra
   Gandi/HGE-2418-2022
OI Joshi, Nirav/0000-0003-4220-9622; Ovinis, Mark/0000-0002-2451-6410; 
FU Universiti Teknologi Petronas (UTP); Lloyd's Register
   Foundation-International Consortium of Nanotechnology [LRF ICON
   015ME0-049]; Universiti Malaysia Perlis [9001-00596]; Sao Paulo Research
   Foundation-FAPESP [2014/23546-1, 2016/23474-6]; Fundacao de Amparo a
   Pesquisa do Estado de Sao Paulo (FAPESP) [16/23474-6] Funding Source:
   FAPESP
FX The authors would like to thank Universiti Teknologi Petronas (UTP) and
   the international funding of Lloyd's Register Foundation-International
   Consortium of Nanotechnology (LRF ICON 015ME0-049) grant for their
   financial support and for being able to do experimental research work in
   the Nanotechnology Research Laboratory and Dye Solar Cell Laboratory.
   The appreciation goes to all colleagues and staffs in the Center of
   Innovative Nanostructures and Nanodevices (COINN). S.C.B.G thanks
   Universiti Malaysia Perlis for providing a special grant (9001-00596) to
   assist high-impact publications. N. J wants to acknowledge the Brazilian
   Funding agencies: Sao Paulo Research Foundation-FAPESP
   (2014/23546-1,2016/23474-6).
CR Aneja KS, 2015, NANOSCALE, V7, P17879, DOI 10.1039/c5nr04702a
   Arya SK, 2018, BIOSENS BIOELECTRON, V102, P106, DOI 10.1016/j.bios.2017.11.013
   Barroso TG, 2018, BIOSENS BIOELECTRON, V100, P259, DOI 10.1016/j.bios.2017.09.004
   Bertok T, 2019, CHEMELECTROCHEM, V6, P989, DOI 10.1002/celc.201800848
   Canali C, 2015, SENSOR ACTUAT B-CHEM, V212, P544, DOI 10.1016/j.snb.2015.02.029
   Cao HM, 2015, BIOSENS BIOELECTRON, V68, P329, DOI 10.1016/j.bios.2015.01.003
   Chen PR, 2005, BIOMED ENG-APP BAS C, V17, P101, DOI 10.4015/S1016237205000160
   Dugasani SR, 2019, AIP ADV, V9, DOI 10.1063/1.5063446
   Ge J, 2012, NAT NANOTECHNOL, V7, P428, DOI [10.1038/nnano.2012.80, 10.1038/NNANO.2012.80]
   He LH, 2016, BIOSENS BIOELECTRON, V79, P553, DOI 10.1016/j.bios.2015.12.095
   Jing MZ, 2017, RSC ADV, V7, P48360, DOI 10.1039/c7ra10597e
   Kazemi SH, 2015, MAT SCI ENG C-MATER, V52, P151, DOI 10.1016/j.msec.2015.03.058
   Ke C, 2016, RSC ADV, V6, P19413, DOI 10.1039/c6ra01564f
   Khoder R, 2020, MAT SCI ENG C-MATER, V108, DOI 10.1016/j.msec.2019.110371
   Kim KH, 2016, J COLLOID INTERF SCI, V484, P44, DOI 10.1016/j.jcis.2016.08.059
   Kumar A, 2018, J MICROBIOL BIOTECHN, V28, P638, DOI 10.4014/jmb.1710.10037
   Kumaravel S, 2019, ACS SUSTAIN CHEM ENG, V7, P18463, DOI 10.1021/acssuschemeng.9b04414
   Lee HR, 2017, ENZYME MICROB TECH, V105, P24, DOI 10.1016/j.enzmictec.2017.06.006
   Letchumanan I, 2019, BIOSENS BIOELECTRON, V130, P40, DOI 10.1016/j.bios.2019.01.042
   Li YX, 2018, SENSOR ACTUAT B-CHEM, V258, P803, DOI 10.1016/j.snb.2017.11.155
   Lin SP, 2015, ACS APPL MATER INTER, V7, P9866, DOI 10.1021/acsami.5b01878
   Lin Z, 2014, RSC ADV, V4, P13888, DOI 10.1039/c4ra00268g
   Mirghni AA, 2018, RSC ADV, V8, P11608, DOI 10.1039/c7ra12028a
   Muhammad FH, 2019, SOLID SOLUTIONS HEXA
   Mukundan H, 2012, TUBERCULOSIS, V92, P407, DOI 10.1016/j.tube.2012.05.009
   Nagel T, 2008, SENSOR ACTUAT B-CHEM, V129, P934, DOI 10.1016/j.snb.2007.10.009
   Nili H, 2013, CRYSTENGCOMM, V15, P7222, DOI 10.1039/c3ce40508g
   Ocsoy I, 2015, ENZYME MICROB TECH, V75-76, P25, DOI 10.1016/j.enzmictec.2015.04.010
   Park JS, 2018, SENSORS-BASEL, V18, DOI 10.3390/s18020426
   Park KS, 2017, J MATER CHEM B, V5, P2231, DOI 10.1039/c6tb03047e
   Patel SKS, 2018, J HAZARD MATER, V347, P442, DOI 10.1016/j.jhazmat.2018.01.003
   Perumal V, 2018, BIOSENS BIOELECTRON, V116, P116, DOI 10.1016/j.bios.2018.05.042
   Ramanavicius A, 2010, BIOELECTROCHEMISTRY, V79, P11, DOI 10.1016/j.bioelechem.2009.09.013
   Ramanavicius A, 2014, ELECTROCHIM ACTA, V146, P659, DOI 10.1016/j.electacta.2014.08.130
   Ramstedt M, 2019, ANALYTICAL GEOMICROBIOLOGY, P262
   Roguska A, 2011, MAT SCI ENG C-MATER, V31, P906, DOI 10.1016/j.msec.2011.02.009
   Sawyer R, 2012, J NON-CRYST SOLIDS, V358, P290, DOI 10.1016/j.jnoncrysol.2011.09.027
   Somturk B, 2016, ENZYME MICROB TECH, V86, P134, DOI 10.1016/j.enzmictec.2015.09.005
   Subramanian KG., 2015, ENCY BIOMEDICAL POLY, V11, P3879, DOI [10.3390/gels7040182, DOI 10.1081/E-EBPP-120049894]
   Sun WX, 2017, J MICROBIOL METH, V142, P41, DOI 10.1016/j.mimet.2017.09.007
   Thawari AG, 2016, ACS APPL MATER INTER, V8, P10392, DOI 10.1021/acsami.5b12591
   Thongnuanchan B, 2018, J POLYM ENVIRON, V26, P3069, DOI 10.1007/s10924-018-1193-8
   Torres-Gonzalez L, 2018, SENSORS-BASEL, V18, DOI 10.3390/s18124262
   Valieniene A, 2020, J ELECTROANAL CHEM, V864, DOI 10.1016/j.jelechem.2020.114067
   Valiuniene A, 2019, PHYS CHEM CHEM PHYS, V21, P9831, DOI 10.1039/c9cp00187e
   Wang L, 2017, BIOSENS BIOELECTRON, V87, P646, DOI 10.1016/j.bios.2016.09.006
   Wu ZF, 2016, SCI REP-UK, V6, DOI 10.1038/srep22412
   Xia SJ, 2016, LANGMUIR, V32, P1818, DOI 10.1021/acs.langmuir.5b04368
   Yin YQ, 2015, J MATER CHEM B, V3, P2295, DOI 10.1039/c4tb01697a
   Yu Y, 2015, COLLOID SURFACE B, V130, P299, DOI 10.1016/j.colsurfb.2015.04.033
   Zhang BL, 2016, CHEM ENG J, V291, P287, DOI 10.1016/j.cej.2016.01.104
   Zhao ZJ, 2016, RSC ADV, V6, P104265, DOI 10.1039/c6ra24192a
   Zhu L, 2013, CHEM-ASIAN J, V8, P2358, DOI 10.1002/asia.201300020
   Zhu XL, 2017, NANOSCALE, V9, P5658, DOI 10.1039/c7nr00958e
NR 54
TC 7
Z9 7
U1 5
U2 30
PU ELSEVIER
PI AMSTERDAM
PA RADARWEG 29, 1043 NX AMSTERDAM, NETHERLANDS
SN 1876-1070
EI 1876-1089
J9 J TAIWAN INST CHEM E
JI J. Taiwan Inst. Chem. Eng.
PD NOV
PY 2020
VL 116
BP 26
EP 35
DI 10.1016/j.jtice.2020.11.006
PG 10
WC Engineering, Chemical
WE Science Citation Index Expanded (SCI-EXPANDED)
SC Engineering
GA PF8SZ
UT WOS:000599318600004
DA 2023-06-30
ER

PT J
AU Wang, YH
   Yu, CM
   Pan, ZQ
   Wang, YF
   Guo, JW
   Gu, HY
AF Wang, Yuan-Hong
   Yu, Chun-Mei
   Pan, Zhong-Qin
   Wang, Yu-Fei
   Guo, Jian-Wei
   Gu, Hai-Ying
TI A gold electrode modified with hemoglobin and the chitosan@Fe3O4
   nanocomposite particles for direct electrochemistry of hydrogen peroxide
SO MICROCHIMICA ACTA
LA English
DT Article
DE Hemoglobin (Hb); Chitosan@Fe3O4 nano-composite; Direct electrochemistry;
   Electrocatalysis
ID SHELL NANOPARTICLES; CHITOSAN; SENSOR; REDUCTION; BEHAVIOR; OXYGEN;
   BLOOD; AU
AB We report on a novel electrochemical biosensor that was fabricated by immobilizing hemoglobin (Hb) onto the surface of a gold electrode modified with a chitosan@Fe3O4 nano-composite. The Fe3O4 nanoparticles were prepared by co-precipitation and have an average size of 25 nm. They were dispersed in chitosan solution to obtain the chitosan@Fe3O4 nano-composite particles with an average diameter of 35 nm as verified by transmission electron microscopy. X-ray diffraction patterns and Fourier transform IR spectroscopy confirmed that the crystallite structure of the Fe3O4 particles in the nano-composite has remained unchanged. At pH 7.0, Hb gives a pair of redox peaks with a potential of about -0.21 V and -0.36 V. The Hb on the film maintained its biological activity and displays good electrocatalytic reduction activity towards hydrogen peroxide. The linear range for the determination of H2O2 is from 2.3 mu M to 9.6 mM, with a detection limit at 1.1 mu M concentration (at S/N = 3). The apparent Michaelis-Menten constant is 3.7 mM and indicates the high affinity of Hb for H2O2. This biosensor also exhibits good reproducibility and long-term stability. Thus, it is expected to possess potential applications in the development of the third-generation electrochemical biosensors.
C1 [Wang, Yuan-Hong; Yu, Chun-Mei; Pan, Zhong-Qin; Wang, Yu-Fei; Guo, Jian-Wei; Gu, Hai-Ying] Nantong Univ, Sch Publ Hlth, Sch Geog Sci, Inst Analyt Chem Life Sci, Nantong 226007, Peoples R China.
   [Gu, Hai-Ying] Nantong Univ, Dept Hygeian Analyt Chem, Nantong 226007, Peoples R China.
C3 Nantong University; Nantong University
RP Gu, HY (通讯作者)，Nantong Univ, Dept Hygeian Analyt Chem, Nantong 226007, Peoples R China.
EM hygu@ntu.edu.cn
FU National Natural Science Foundation of China [20875051, 81001263];
   Natural Science Foundation of Jiangsu Province [BK2011047]; Universities
   Natural Science Foundation of Jiangsu Province [10KJB150015];
   Application Research Item of Nantong City [BK2011020]; Social
   Development Item of Nantong City [HS2012017]; Priority Academic Program
   Development of Jiangsu Higher Education Institutions [12KJD150010]
FX This work was financially supported by the National Natural Science
   Foundation of China (Grant numbers: 20875051; 81001263), the Natural
   Science Foundation of Jiangsu Province (Grant number: BK2011047), the
   Universities Natural Science Foundation of Jiangsu Province (Grant
   number: 10KJB150015), the Application Research Item of Nantong City
   (Grant number: BK2011020), the Social Development Item of Nantong City
   (Grant number: HS2012017) and the project founded by the Priority
   Academic Program Development of Jiangsu Higher Education Institutions
   (Grant number: 12KJD150010).
CR Chen C, 2010, MICROCHIM ACTA, V171, P371, DOI 10.1007/s00604-010-0367-4
   Chen JZ, 2011, ELECTROCHIM ACTA, V56, P4624, DOI 10.1016/j.electacta.2011.02.097
   Fan H, 2010, MICROCHIM ACTA, V168, P239, DOI 10.1007/s00604-009-0279-3
   Gao QA, 2011, SENSOR ACTUAT B-CHEM, V153, P219, DOI 10.1016/j.snb.2010.10.034
   Gu HY, 2001, J ELECTROANAL CHEM, V516, P119, DOI 10.1016/S0022-0728(01)00669-6
   Gu HY, 2004, MICROCHIM ACTA, V146, P223, DOI 10.1007/s00604-003-0177-z
   Guzel R, 2010, J COLLOID INTERF SCI, V351, P35, DOI 10.1016/j.jcis.2010.07.039
   Haghighi B, 2010, SENSOR ACTUAT B-CHEM, V147, P270, DOI 10.1016/j.snb.2010.03.020
   JOLLY DC, 1984, J ELECTROANAL CHEM, V160, P103, DOI 10.1016/S0022-0728(84)80118-7
   KAMIN RA, 1980, ANAL CHEM, V52, P1198, DOI 10.1021/ac50058a010
   Kim SK, 2011, SENSOR ACTUAT B-CHEM, V153, P246, DOI 10.1016/j.snb.2010.10.039
   KWEE S, 1986, BIOELECTROCH BIOENER, V16, P99, DOI 10.1016/0302-4598(86)80049-6
   Lai GS, 2008, SENSOR ACTUAT B-CHEM, V129, P497, DOI 10.1016/j.snb.2007.08.041
   Lai GS, 2009, MICROCHIM ACTA, V165, P159, DOI 10.1007/s00604-008-0114-2
   Lam DT, 2011, MAT SCI ENG C-MATER, V31, P477, DOI 10.1016/j.msec.2010.11.007
   LAVIRON E, 1979, J ELECTROANAL CHEM, V100, P263, DOI 10.1016/S0022-0728(79)80167-9
   LAVIRON E, 1979, J ELECTROANAL CHEM, V101, P19, DOI 10.1016/S0022-0728(79)80075-3
   Lian WJ, 2012, BIOSENS BIOELECTRON, V38, P163, DOI 10.1016/j.bios.2012.05.017
   Liu Y, 2011, ELECTROCHIM ACTA, V56, P3238, DOI 10.1016/j.electacta.2011.01.037
   Masek A, 2011, FOOD CHEM, V127, P699, DOI 10.1016/j.foodchem.2010.12.127
   Mazloum-Ardakani M, 2011, BIOSENS BIOELECTRON, V26, P2102, DOI 10.1016/j.bios.2010.09.014
   Nagarale RK, 2009, ELECTROCHIM ACTA, V54, P6508, DOI 10.1016/j.electacta.2009.06.027
   Nie DX, 2010, BIOELECTROCHEMISTRY, V79, P248, DOI 10.1016/j.bioelechem.2009.12.008
   Odabas Z, 2010, SENSOR ACTUAT B-CHEM, V145, P355, DOI 10.1016/j.snb.2009.12.016
   Pan CL, 2009, J MOL CATAL B-ENZYM, V61, P208, DOI 10.1016/j.molcatb.2009.07.003
   Rezaei B, 2013, MICROCHIM ACTA, V180, P33, DOI 10.1007/s00604-012-0897-z
   Sanghavi BJ, 2013, BIOSENS BIOELECTRON, V39, P124, DOI 10.1016/j.bios.2012.07.008
   Sanghavi BJ, 2011, ELECTROCHIM ACTA, V56, P4188, DOI 10.1016/j.electacta.2011.01.097
   Shahrokhian S, 2010, MICROCHIM ACTA, V170, P141, DOI 10.1007/s00604-010-0373-6
   Sun W, 2008, J SOLID STATE ELECTR, V12, P655, DOI 10.1007/s10008-007-0395-0
   Suresh S, 2012, ANALYST, V137, P4086, DOI 10.1039/c2an35279f
   Wang JX, 1998, COLLOID SURFACE A, V134, P165, DOI 10.1016/S0927-7757(97)00326-9
   Wang SF, 2008, BIOSENS BIOELECTRON, V23, P1781, DOI 10.1016/j.bios.2008.02.014
   Xiong HY, 2010, MICROCHIM ACTA, V168, P31, DOI 10.1007/s00604-009-0258-8
   Xu HF, 2010, TALANTA, V81, P334, DOI 10.1016/j.talanta.2009.12.006
   Xu YX, 2008, BIOELECTROCHEMISTRY, V72, P135, DOI 10.1016/j.bioelechem.2008.01.002
   Yang RW, 2007, ELECTROCHEM COMMUN, V9, P94, DOI 10.1016/j.elecom.2006.08.042
   YOUNATHAN JN, 1992, INORG CHEM, V31, P3280, DOI 10.1021/ic00041a022
   Yu CM, 2009, MICROCHIM ACTA, V166, P215, DOI 10.1007/s00604-009-0192-9
   Yu CM, 2011, ELECTROCHEM COMMUN, V13, P1502, DOI 10.1016/j.elecom.2011.10.012
   Yu CM, 2010, ELECTROCHIM ACTA, V55, P8738, DOI 10.1016/j.electacta.2010.08.010
   Zhang KY, 2010, MICROCHIM ACTA, V171, P139, DOI 10.1007/s00604-010-0409-y
   Zhang ZX, 2011, MICROCHIM ACTA, V174, P183, DOI 10.1007/s00604-011-0600-9
   Zhao CX, 2012, MICROCHIM ACTA, V178, P107, DOI 10.1007/s00604-012-0818-1
   Zheng J, 2012, ACTA CHIM SINICA, V70, P617, DOI 10.6023/A1107302
NR 45
TC 41
Z9 42
U1 0
U2 106
PU SPRINGER WIEN
PI WIEN
PA SACHSENPLATZ 4-6, PO BOX 89, A-1201 WIEN, AUSTRIA
SN 0026-3672
EI 1436-5073
J9 MICROCHIM ACTA
JI Microchim. Acta
PD JUN
PY 2013
VL 180
IS 7-8
BP 659
EP 667
DI 10.1007/s00604-013-0977-8
PG 9
WC Chemistry, Analytical
WE Science Citation Index Expanded (SCI-EXPANDED)
SC Chemistry
GA 146ED
UT WOS:000319071300017
DA 2023-06-30
ER

PT J
AU Sahin, S
   Caglayan, MO
   Ustundag, Z
AF Sahin, Samet
   Caglayan, Mustafa Oguzhan
   UEstuendag, Zafer
TI Recent advances in aptamer-based sensors for breast cancer diagnosis:
   special cases for nanomaterial-based VEGF, HER2, and MUC1 aptasensors
SO MICROCHIMICA ACTA
LA English
DT Review
DE Breast cancer; Aptasensor; Biosensor; Cancer biomarker; VEGF; MUC1; HER2
ID ENDOTHELIAL GROWTH-FACTOR; RESONANCE ENERGY-TRANSFER; IN-VITRO
   SELECTION; TURN-ON DETECTION; TUMOR-MARKER; ELECTROCHEMICAL APTASENSOR;
   GRAPHENE OXIDE; DNA APTAMERS; ULTRASENSITIVE DETECTION; SIGNAL
   AMPLIFICATION
AB Cancer is one of the most common and important diseases with a high mortality rate. Breast cancer is among the three most common types of cancer in women, and the mortality rate has reached 0.024% in some countries. For early-stage preclinical diagnosis of breast cancer, sensitive and reliable tools are needed. Today, there are many types of biomarkers that have been identified for cancer diagnosis. A wide variety of detection strategies have also been developed for the detection of these biomarkers from serum or other body fluids at physiological concentrations. Aptamers are single-stranded DNA or RNA oligonucleotides and promising in the production of more sensitive and reliable biosensor platforms in combination with a wide range of nanomaterials. Conformational changes triggered by the target analyte have been successfully applied in fluorometric, colorimetric, plasmonic, and electrochemical-based detection strategies. This review article presents aptasensor approaches used in the detection of vascular endothelial growth factor (VEGF), human epidermal growth factor receptor 2 (HER2), and mucin-1 glycoprotein (MUC1) biomarkers, which are frequently studied in the diagnosis of breast cancer. The focus of this review article is on developments of the last decade for detecting these biomarkers using various sensitivity enhancement techniques and nanomaterials.
C1 [Sahin, Samet; Caglayan, Mustafa Oguzhan] Bilecik Seyh Edebali Univ, Dept Bioengn, TR-11230 Bilecik, Turkey.
   [UEstuendag, Zafer] Kutahya Dumlupinar Univ, Dept Chem, TR-43100 Kutahya, Turkey.
C3 Bilecik Seyh Edebali University; Dumlupinar University
RP Sahin, S; Caglayan, MO (通讯作者)，Bilecik Seyh Edebali Univ, Dept Bioengn, TR-11230 Bilecik, Turkey.
EM samet.sahin@bilecik.edu.tr; oguzhan.caglayan@gmail.com
RI Şahin, Samet/AAD-7966-2020; Şahin, Samet/AFN-2226-2022; Caglayan,
   Mustafa Oguzhan/P-6962-2016
OI Şahin, Samet/0000-0002-0568-4283; Şahin, Samet/0000-0002-0568-4283;
   Caglayan, Mustafa Oguzhan/0000-0002-7265-1094; Ustundag,
   Zafer/0000-0002-5550-106X
CR Abe K, 2012, ELECTROCHEMISTRY, V80, P348, DOI 10.5796/electrochemistry.80.348
   Agrawal L, 2018, SEMIN CANCER BIOL, V52, P26, DOI 10.1016/j.semcancer.2017.12.008
   Ahirwar R, 2016, SCI REP-UK, V6, DOI 10.1038/srep21285
   Altintas Z, 2013, SENSOR ACTUAT B-CHEM, V188, P988, DOI 10.1016/j.snb.2013.07.078
   Anderson SM, 2009, BIOMATERIALS, V30, P4618, DOI 10.1016/j.biomaterials.2009.05.030
   Arya SK, 2018, BIOSENS BIOELECTRON, V102, P106, DOI 10.1016/j.bios.2017.11.013
   Azim HA, 2014, J THORAC DIS, V6, P864, DOI 10.3978/j.issn.2072-1439.2014.06.38
   Banerjee A, 2016, INTERFACE FOCUS, V6, DOI 10.1098/rsfs.2016.0064
   BOCK LC, 1992, NATURE, V355, P564, DOI 10.1038/355564a0
   Bruno JG, 1999, BIOSENS BIOELECTRON, V14, P457, DOI 10.1016/S0956-5663(99)00028-7
   Byon HR, 2006, J AM CHEM SOC, V128, P2188, DOI 10.1021/ja056897n
   Campuzano S, 2017, SENSORS-BASEL, V17, DOI 10.3390/s17091993
   Cao HM, 2017, TALANTA, V164, P588, DOI 10.1016/j.talanta.2016.07.018
   Carmeliet P, 2000, NATURE, V407, P249, DOI 10.1038/35025220
   Cennamo N, 2015, TALANTA, V140, P88, DOI 10.1016/j.talanta.2015.03.025
   Chang CC, 2016, BIOSENS BIOELECTRON, V78, P200, DOI 10.1016/j.bios.2015.11.051
   Charbgoo F, 2016, TRAC-TREND ANAL CHEM, V85, P85, DOI 10.1016/j.trac.2016.08.008
   Chattaraj R, 2016, ACS APPL MATER INTER, V8, P802, DOI 10.1021/acsami.5b10036
   Chen AL, 2015, BIOSENS BIOELECTRON, V71, P230, DOI 10.1016/j.bios.2015.04.041
   Chen C, 2017, NPJ PRECIS ONCOL, V1, DOI 10.1038/s41698-017-0041-y
   Chen DB, 2019, SENSOR ACTUAT B-CHEM, V296, DOI 10.1016/j.snb.2019.126650
   Chen HX, 2014, BIOSENS BIOELECTRON, V61, P83, DOI 10.1016/j.bios.2014.05.005
   Chen XJ, 2015, BIOSENS BIOELECTRON, V64, P485, DOI 10.1016/j.bios.2014.09.052
   Chen Y, 2012, LANGMUIR, V28, P8281, DOI 10.1021/la300656c
   Cheng AKH, 2009, ANAL CHEM, V81, P6130, DOI 10.1021/ac901223q
   Cheng W, 2012, BIOSENS BIOELECTRON, V36, P12, DOI 10.1016/j.bios.2012.03.032
   Cho HS, 2012, ACS NANO, V6, P7607, DOI 10.1021/nn203833d
   Chun L, 2013, SENSOR ACTUAT B-CHEM, V186, P446, DOI 10.1016/j.snb.2013.06.046
   Colomer R, 2018, CLIN TRANSL ONCOL, V20, P815, DOI 10.1007/s12094-017-1800-5
   Crulhas BP, 2017, ANAL BIOANAL CHEM, V409, P6771, DOI 10.1007/s00216-017-0630-1
   Cruz I, 2005, AM J CLIN PATHOL, V123, P66, DOI 10.1309/WP3QWKVJFYDHHXQD
   Cui FY, 2019, J ELECTROCHEM SOC, V167, DOI 10.1149/2.0252003JES
   Da HM, 2018, BIOSENS BIOELECTRON, V101, P213, DOI 10.1016/j.bios.2017.10.032
   Damborsky P, 2016, ESSAYS BIOCHEM, V60, P91, DOI 10.1042/EBC20150010
   Degliangeli F, 2014, J AM CHEM SOC, V136, P2264, DOI 10.1021/ja412152x
   Dehghani S, 2018, BIOSENS BIOELECTRON, V110, P23, DOI 10.1016/j.bios.2018.03.037
   Deng CY, 2017, ANAL CHEM, V89, P966, DOI 10.1021/acs.analchem.6b04209
   DeSantis C, 2014, CA-CANCER J CLIN, V64, P52, DOI 10.3322/caac.21203
   DeSantis CE, 2016, CA-CANCER J CLIN, V66, P31, DOI 10.3322/caac.21320
   Detmar M, 2004, J INVEST DERMATOL, V122, pXIV, DOI 10.1046/j.0022-202X.2003.22140.x
   Diaz-Fernandez A, 2020, ANAL CHIMICA ACTA
   Ding YJ, 2015, ANAL METHODS-UK, V7, P7792, DOI 10.1039/c5ay01680k
   Du Y, 2017, ANAL CHEM, V89, P189, DOI 10.1021/acs.analchem.6b04190
   ELLINGTON AD, 1990, NATURE, V346, P818, DOI 10.1038/346818a0
   Elmore G, 1998, NEW ENGL J MED, V338, P1089, DOI 10.1056/NEJM199804163381601
   Fan XC, 2020, SENSOR ACTUAT B-CHEM, V304, DOI 10.1016/j.snb.2019.127351
   Fan XD, 2008, ANAL CHIM ACTA, V620, P8, DOI 10.1016/j.aca.2008.05.022
   Fang XH, 2010, ACCOUNTS CHEM RES, V43, P48, DOI 10.1021/ar900101s
   Feng LY, 2016, ENG LIFE SCI, V16, P550, DOI 10.1002/elsc.201600068
   Ferrara N, 2004, ENDOCR REV, V25, P581, DOI 10.1210/er.2003-0027
   Ferreira CSM, 2008, ANAL BIOANAL CHEM, V390, P1039, DOI 10.1007/s00216-007-1470-1
   Florea A, 2015, ELECTROANAL, V27, P1594, DOI 10.1002/elan.201400689
   Florea A, 2013, ELECTROCHEM COMMUN, V33, P127, DOI 10.1016/j.elecom.2013.05.008
   Freeman R, 2012, ANAL CHEM, V84, P6192, DOI 10.1021/ac3011473
   Fu XM, 2016, CHINESE CHEM LETT, V27, P920, DOI 10.1016/j.cclet.2016.04.014
   Garyfallou GZ, 2017, SENSORS-BASEL, V17, DOI 10.3390/s17112464
   Gheybi E, 2014, TUMOR BIOL, V35, P11489, DOI 10.1007/s13277-014-2483-y
   Goel HL, 2013, NAT REV CANCER, V13, P871, DOI 10.1038/nrc3627
   Greenberg DA, 2004, NAT GENET, V36, P792, DOI 10.1038/ng0804-792
   Gupta P, 2018, J ELECTROANAL CHEM, V813, P102, DOI 10.1016/j.jelechem.2018.02.014
   Hammond JL, 2016, ESSAYS BIOCHEM, V60, P69, DOI 10.1042/EBC20150008
   Han X, 2019, MATERIALS, V12, DOI 10.3390/ma12091411
   Hayes B, 2018, DIAGNOSTICS, V8, DOI 10.3390/diagnostics8020039
   He Y, 2012, NANOSCALE, V4, P2054, DOI 10.1039/c2nr12061e
   Henley SJ, 2020, CANCER-AM CANCER SOC, V126, P2225, DOI 10.1002/cncr.32802
   Hermann T, 2000, SCIENCE, V287, P820, DOI 10.1126/science.287.5454.820
   Hianik T, 2009, ELECTROANAL, V21, P1223, DOI 10.1002/elan.200904566
   Hodnik V, 2009, SENSORS-BASEL, V9, P1339, DOI 10.3390/s9031339
   Hoeben A, 2004, PHARMACOL REV, V56, P549, DOI 10.1124/pr.56.4.3
   Hofmann HP, 1997, RNA, V3, P1289
   Hori S, 2018, CANCERS, V10, DOI 10.3390/cancers10010009
   Hsu CL, 2016, BIOSENS BIOELECTRON, V75, P181, DOI 10.1016/j.bios.2015.08.049
   Hu R, 2014, BIOSENS BIOELECTRON, V53, P384, DOI 10.1016/j.bios.2013.10.015
   Huang JY, 2011, BIOSENS BIOELECTRON, V30, P306, DOI 10.1016/j.bios.2011.08.016
   Jarczewska M, 2020, J ELECTROCHEM SOC, V167, DOI 10.1149/1945-7111/ab80ac
   Jin S, 2011, J NANOMATER, V2011, DOI 10.1155/2011/834139
   Johari-Ahar M, 2018, BIOSENS BIOELECTRON, V107, P26, DOI 10.1016/j.bios.2018.02.005
   Karpik AE, 2017, ELECTROANAL, V29, P2246, DOI 10.1002/elan.201700318
   Kaur H, 2012, PLOS ONE, V7, DOI 10.1371/journal.pone.0031196
   Kaur H, 2019, NANOSCALE ADV, V1, P2123, DOI 10.1039/c9na00153k
   Keefe AD, 2010, NAT REV DRUG DISCOV, V9, P537, DOI 10.1038/nrd3141
   Kim JH, 2020, NANOTECHNOLOGY, V31, DOI 10.1088/1361-6528/ab68fa
   Kim MY, 2011, NUCLEIC ACID THER, V21, P173, DOI 10.1089/nat.2011.0283
   Kimoto M, 2016, NUCLEIC ACIDS RES, V44, P7487, DOI 10.1093/nar/gkw619
   Ko JH, 2013, PHYS CHEM CHEM PHYS, V15, P5379, DOI 10.1039/c2cp43155f
   Kopra K, 2014, ANALYST, V139, P2016, DOI 10.1039/c3an01814h
   Kwon OS, 2012, ACS NANO, V6, P1486, DOI 10.1021/nn204395n
   Kwon OS, 2010, BIOMATERIALS, V31, P4740, DOI 10.1016/j.biomaterials.2010.02.040
   Laing S, 2017, NAT REV CHEM, V1, DOI 10.1038/s41570-017-0060
   Lakshmanan I, 2015, J THORAC ONCOL, V10, P19, DOI 10.1097/JTO.0000000000000404
   Lan JM, 2016, MICROCHIM ACTA, V183, P3201, DOI 10.1007/s00604-016-1965-6
   Lee HS, 2009, BIOSENS BIOELECTRON, V24, P1801, DOI 10.1016/j.bios.2008.08.036
   Li C, 2019, SENSOR ACTUAT B-CHEM, V297, DOI 10.1016/j.snb.2019.126759
   Li CY, 2015, ACS NANO, V9, P12096, DOI 10.1021/acsnano.5b05137
   Li JY, 2020, ANAL CHIM ACTA, V1105, P87, DOI 10.1016/j.aca.2020.01.034
   Li JL, 2017, BIOSENS BIOELECTRON, V89, P964, DOI 10.1016/j.bios.2016.09.078
   Li SY, 2020, J MOL RECOGNIT, V33, DOI 10.1002/jmr.2829
   Li WY, 2015, ANAL CHEM, V87, P8336, DOI 10.1021/acs.analchem.5b01511
   Li X, 2015, ANALYST, V140, P7918, DOI 10.1039/c5an01759a
   Li Y, 2007, ANAL CHEM, V79, P1082, DOI 10.1021/ac061849m
   Li ZH, 2019, SENSORS-BASEL, V19, DOI 10.3390/s19245435
   Lin XX, 2015, BIOSENS BIOELECTRON, V63, P105, DOI 10.1016/j.bios.2014.07.013
   Lindenberg MA, 2017, CRIT REV ONCOL HEMAT, V112, P198, DOI 10.1016/j.critrevonc.2017.02.014
   Liu CY, 2016, RSC ADV, V6, P58469, DOI 10.1039/c6ra09284e
   Liu HY, 2019, TALANTA, V204, P248, DOI 10.1016/j.talanta.2019.06.001
   Liu M, 2017, J NANOBIOTECHNOL, V15, DOI 10.1186/s12951-017-0311-4
   Liu M, 2016, CELL PROLIFERAT, V49, P409, DOI 10.1111/cpr.12266
   Liu SW, 2018, ANAL CHIM ACTA, V1018, P86, DOI 10.1016/j.aca.2018.01.040
   Liu X, 2015, TALANTA, V132, P150, DOI 10.1016/j.talanta.2014.08.072
   Liu Z, 2012, J TRANSL MED, V10, DOI 10.1186/1479-5876-10-148
   Lukong KE, 2017, BBA CLIN, V7, P64, DOI 10.1016/j.bbacli.2017.01.001
   Luo XL, 2013, CHEM SOC REV, V42, P5944, DOI 10.1039/c3cs60077g
   Lv Zhuwu, 2014, J Immunoassay Immunochem, V35, P233, DOI 10.1080/15321819.2013.841194
   Ma F, 2013, ELECTROCHIM ACTA, V110, P139, DOI 10.1016/j.electacta.2013.02.088
   Ma N, 2015, MICROCHIM ACTA, V182, P443, DOI 10.1007/s00604-014-1386-3
   Malecka K, 2019, ANAL CHIM ACTA, V1077, P140, DOI 10.1016/j.aca.2019.05.052
   Maleki S, 2013, DIAGN CYTOPATHOL, V41, P864, DOI 10.1002/dc.22973
   Mansuriya BD, 2020, SENSORS-BASEL, V20, DOI 10.3390/s20041072
   Marin F, 2008, CURR TOP DEV BIOL, V80, P209, DOI 10.1016/S0070-2153(07)80006-8
   Masson JF, 2017, ACS SENSORS, V2, P16, DOI 10.1021/acssensors.6b00763
   Mayer G, 2009, ANGEW CHEM INT EDIT, V48, P2672, DOI 10.1002/anie.200804643
   Mazaafrianto DN, 2018, MICROMACHINES-BASEL, V9, DOI 10.3390/mi9050202
   Mei YB, 2019, DRUG DES DEV THER, V13, P2865, DOI 10.2147/DDDT.S199362
   Minunni M, 2010, METHODS MOL BIOL, V572, P203, DOI 10.1007/978-1-60761-244-5_13
   Mita C, 2014, MATERIALS, V7, P1046, DOI 10.3390/ma7021046
   Mittal S, 2017, BIOSENS BIOELECTRON, V88, P217, DOI 10.1016/j.bios.2016.08.028
   Moelans CB, 2011, CRIT REV ONCOL HEMAT, V80, P380, DOI 10.1016/j.critrevonc.2010.12.005
   Moghadam FM, 2019, BIOSENS BIOELECTRON, V132, P186, DOI 10.1016/j.bios.2019.02.046
   Moreno M, 2007, CANCER LETT, V257, P47, DOI 10.1016/j.canlet.2007.06.016
   Mosier-Boss PA, 2017, NANOMATERIALS-BASEL, V7, DOI 10.3390/nano7060142
   Murthy KVR, 2014, DEFECT DIFFUS FORUM, V347, P1, DOI 10.4028/www.scientific.net/DDF.347.1
   Musolino A, 2011, CANCER-AM CANCER SOC, V117, P1837, DOI 10.1002/cncr.25771
   Nakahara H, 2003, ARTHRITIS RHEUM-US, V48, P1521, DOI 10.1002/art.11143
   Nath S, 2014, TRENDS MOL MED, V20, P332, DOI 10.1016/j.molmed.2014.02.007
   Niazi JH, 2015, ANALYST, V140, P243, DOI 10.1039/c4an01665c
   Nonaka Y, 2013, ANAL CHEM, V85, P1132, DOI 10.1021/ac303023d
   Nonaka Y, 2012, ELECTROCHEMISTRY, V80, P363, DOI 10.5796/electrochemistry.80.363
   Nonaka Y, 2010, MOLECULES, V15, P215, DOI 10.3390/molecules15010215
   Nover AB, 2009, INT J BIOMED IMAGING, V2009, DOI 10.1155/2009/902326
   Olsson AK, 2006, NAT REV MOL CELL BIO, V7, P359, DOI 10.1038/nrm1911
   Ou D, 2019, J MATER CHEM B, V7, P3661, DOI 10.1039/c9tb00472f
   Pacheco JG, 2018, SENSOR ACTUAT B-CHEM, V273, P1008, DOI 10.1016/j.snb.2018.06.113
   Palmirotta R, 2018, THER ADV MED ONCOL, V10, P1, DOI 10.1177/1758835918794630
   Pan LH, 2017, BIOSENS BIOELECTRON, V89, P598, DOI 10.1016/j.bios.2016.01.077
   Parkin DM, 2005, CA-CANCER J CLIN, V55, P74, DOI 10.3322/canjclin.55.2.74
   Pasquardini L, 2015, BIOSENS BIOELECTRON, V68, P500, DOI 10.1016/j.bios.2015.01.042
   Pei Xiaoyu, 2014, Mol Clin Oncol, V2, P341
   Perumal V, 2014, J APPL BIOMED, V12, P1, DOI 10.1016/j.jab.2013.02.001
   Poltronieri P, 2014, FOODS, V3, P511, DOI 10.3390/foods3030511
   Potty ASR, 2009, BIOPOLYMERS, V91, P145, DOI 10.1002/bip.21097
   Prabhakar B, 2018, BIOMED PHARMACOTHER, V106, P1586, DOI 10.1016/j.biopha.2018.07.145
   Prabhulkar S, 2009, BIOSENS BIOELECTRON, V24, P3524, DOI 10.1016/j.bios.2009.05.002
   Qureshi A, 2015, SENSOR ACTUAT B-CHEM, V220, P1145, DOI 10.1016/j.snb.2015.06.094
   Qureshi A, 2015, SENSOR ACTUAT B-CHEM, V209, P645, DOI 10.1016/j.snb.2014.12.040
   Rahn JJ, 2001, CANCER, V91, P1973, DOI 10.1002/1097-0142(20010601)91:11<1973::AID-CNCR1222>3.0.CO;2-A
   Rajendran M, 2008, ANAL BIOANAL CHEM, V390, P1067, DOI 10.1007/s00216-007-1735-8
   Ranganathan V, 2020, ANAL BIOCHEM, V588, DOI 10.1016/j.ab.2019.113471
   Ravalli A, 2015, J NANOSCI NANOTECHNO, V15, P3411, DOI 10.1166/jnn.2015.10037
   Ray D, 2004, DIABETES, V53, P861, DOI 10.2337/diabetes.53.3.861
   Ronda C, 2006, ELECTROCHEM SOC INTE, V15, P55
   Roskoski R, 2007, CRIT REV ONCOL HEMAT, V62, P179, DOI 10.1016/j.critrevonc.2007.01.006
   Rostamabadi PF, 2019, MICROCHIM ACTA, V186, DOI 10.1007/s00604-019-3619-y
   Rouanet P, 2014, CANCER MED-US, V3, P134, DOI 10.1002/cam4.167
   Roy LD, 2011, ONCOGENE, V30, P1449, DOI 10.1038/onc.2010.526
   Sahin S, 2020, J CHEM TECHNOL BIOT, V95, P1093, DOI 10.1002/jctb.6293
   Sahin S, 2018, IEEE SENS J, V18, P9075, DOI 10.1109/JSEN.2018.2870071
   Sahoo PR, 2016, VET WORLD, V9, P1338, DOI 10.14202/vetworld.2016.1338-1342
   Salven P, 1999, CLIN CANCER RES, V5, P487
   Sett A, 2017, CLIN TRANSL ONCOL, V19, P976, DOI 10.1007/s12094-017-1629-y
   Shamsipur M, 2018, BIOSENS BIOELECTRON, V103, P54, DOI 10.1016/j.bios.2017.12.022
   Shamsipur M, 2015, BIOSENS BIOELECTRON, V74, P369, DOI 10.1016/j.bios.2015.06.079
   Shan SW, 2017, TALANTA, V171, P197, DOI 10.1016/j.talanta.2017.04.057
   Shangguan D, 2006, P NATL ACAD SCI USA, V103, P11838, DOI 10.1073/pnas.0602615103
   Shen CC, 2017, ANAL CHEM, V89, P10264, DOI 10.1021/acs.analchem.7b01747
   Shi JY, 2015, J MATER CHEM B, V3, P6989, DOI 10.1039/c5tb00885a
   Siegel R.L., 2022, CA-CANCER J CLIN, V72, P7, DOI [10.3322/caac.21590, DOI 10.3322/CAAC.20107]
   Siegel RL, 2015, CA-CANCER J CLIN, V65, P5, DOI [10.3322/caac.21332, 10.3322/caac.21254, 10.3322/caac.21387]
   Sigal GB, 1997, LANGMUIR, V13, P2749, DOI 10.1021/la961024f
   Simons M, 2016, NAT REV MOL CELL BIO, V17, P611, DOI 10.1038/nrm.2016.87
   SLAMON DJ, 1989, SCIENCE, V244, P707, DOI 10.1126/science.2470152
   SLAMON DJ, 1987, SCIENCE, V235, P177, DOI 10.1126/science.3798106
   Song CX, 2017, NANOTECHNOL REV, V6, P233, DOI 10.1515/ntrev-2016-0043
   Song YL, 2013, ANAL CHEM, V85, P4141, DOI 10.1021/ac400366b
   Sosic A, 2013, SENSORS-BASEL, V13, P13425, DOI 10.3390/s131013425
   Spackova B, 2016, P IEEE, V104, P2380, DOI 10.1109/JPROC.2016.2624340
   Stiles PL, 2008, ANNU REV ANAL CHEM, V1, P601, DOI 10.1146/annurev.anchem.1.031207.112814
   Suzuki Y, 2009, CHEMBIOCHEM, V10, P1793, DOI 10.1002/cbic.200900190
   Tabasi A, 2017, BIOSENS BIOELECTRON, V95, P117, DOI 10.1016/j.bios.2017.04.020
   Tabrizi MA, 2017, SENSOR ACTUAT B-CHEM, V240, P1174, DOI 10.1016/j.snb.2016.09.108
   Tabrizi MA, 2015, BIOSENS BIOELECTRON, V74, P764, DOI 10.1016/j.bios.2015.07.032
   Tang ZW, 2007, ANAL CHEM, V79, P4900, DOI 10.1021/ac070189y
   Tang ZW, 2009, CLIN CHEM, V55, P813, DOI 10.1373/clinchem.2008.113514
   Toss A, 2015, BREAST CANCER RES, V17, DOI 10.1186/s13058-015-0560-9
   TUERK C, 1990, SCIENCE, V249, P505, DOI 10.1126/science.2200121
   Turner APF, 2013, CHEM SOC REV, V42, P3184, DOI 10.1039/c3cs35528d
   Valeur B, 2011, J CHEM EDUC, V88, P731, DOI 10.1021/ed100182h
   Venook AP, 2014, J NATL COMPR CANC NE, V12, P1629, DOI 10.6004/jnccn.2014.0161
   Vu CA, 2020, MOLECULES, V25, DOI 10.3390/molecules25030680
   Vu CA, 2019, SENSORS-BASEL, V19, DOI 10.3390/s19194214
   Wang BZ, 2017, MOLECULES, V22, DOI 10.3390/molecules22071048
   Wang DE, 2020, SENSOR ACTUAT B-CHEM, V309, DOI 10.1016/j.snb.2020.127778
   Wang HY, 2020, ANAL CHIM ACTA, V1094, P18, DOI 10.1016/j.aca.2019.10.003
   Wang M, 2011, NANOMED-NANOTECHNOL, V7, P710, DOI 10.1016/j.nano.2011.02.013
   Wang SE, 2014, ANAL METHODS-UK, V6, P62, DOI 10.1039/c3ay41697f
   Wang SE, 2013, APPL SPECTROSC, V67, P1270, DOI 10.1366/13-07071
   Wong CL, 2014, PLASMONICS, V9, P809, DOI 10.1007/s11468-013-9662-3
   Wu CH, 2013, ACS NANO, V7, P8816, DOI 10.1021/nn403281e
   Wu D, 2016, ANAL CHIM ACTA, V942, P68, DOI 10.1016/j.aca.2016.09.010
   Wu L, 2012, ADV MATER, V24, P2447, DOI 10.1002/adma.201200412
   Wu MX, 2017, ACAD RADIOL, V24, P426, DOI 10.1016/j.acra.2016.11.012
   Wu XQ, 2017, INT J MOL SCI, V18, DOI 10.3390/ijms18091851
   Xi ZJ, 2016, NANOSCI NANOTECH LET, V8, P1061, DOI 10.1166/nnl.2016.2246
   Xi ZJ, 2014, J BIOMED NANOTECHNOL, V10, P3043, DOI 10.1166/jbn.2014.1979
   Xu HF, 2017, TALANTA, V175, P177, DOI 10.1016/j.talanta.2017.04.073
   Xu JY, 2019, MICROCHIM ACTA, V186, DOI 10.1007/s00604-019-3312-1
   Yang SH, 2018, BIOSENS BIOELECTRON, V120, P85, DOI 10.1016/j.bios.2018.08.036
   Yarden Y, 2001, EUR J CANCER, V37, pS3
   Yoo SM, 2016, TRENDS BIOTECHNOL, V34, P7, DOI 10.1016/j.tibtech.2015.09.012
   Yousefi M, 2019, BIOSENS BIOELECTRON, V130, P1, DOI 10.1016/j.bios.2019.01.015
   Zanchetta G, 2017, NANOPHOTONICS-BERLIN, V6, P627, DOI 10.1515/nanoph-2016-0158
   Zhang H, 2015, BIOSENS BIOELECTRON, V74, P98, DOI 10.1016/j.bios.2015.05.069
   Zhang HG, 2017, ANALYST, V142, P2419, DOI 10.1039/c7an00541e
   Zhang J, 2008, J ZHEJIANG UNIV-SC B, V9, P5, DOI 10.1631/jzus.B073003
   Zhang MM, 2019, TALANTA, V199, P238, DOI 10.1016/j.talanta.2019.02.014
   Zhang XX, 2014, ANAL CHEM, V86, P5567, DOI 10.1021/ac501068k
   Zhang YA, 2018, ANAL CHIM ACTA, V1035, P154, DOI 10.1016/j.aca.2018.06.032
   Zhao S, 2015, BIOSENS BIOELECTRON, V68, P593, DOI 10.1016/j.bios.2015.01.056
   Zhao S, 2011, BIOSENS BIOELECTRON, V26, P2442, DOI 10.1016/j.bios.2010.10.029
   Zhou N, 2019, MICROCHIM ACTA, V186, DOI 10.1007/s00604-018-3184-9
   Zhou WX, 2018, CLIN CHEM, V64, P526, DOI 10.1373/clinchem.2017.274266
   Zhu CZ, 2015, ANAL CHEM, V87, P230, DOI 10.1021/ac5039863
   Zhu X, 2017, SENSOR ACTUAT B-CHEM, V253, P660, DOI 10.1016/j.snb.2017.06.174
NR 232
TC 30
Z9 31
U1 18
U2 174
PU SPRINGER WIEN
PI WIEN
PA SACHSENPLATZ 4-6, PO BOX 89, A-1201 WIEN, AUSTRIA
SN 0026-3672
EI 1436-5073
J9 MICROCHIM ACTA
JI Microchim. Acta
PD SEP 4
PY 2020
VL 187
IS 10
AR 549
DI 10.1007/s00604-020-04526-x
PG 27
WC Chemistry, Analytical
WE Science Citation Index Expanded (SCI-EXPANDED)
SC Chemistry
GA NO9EO
UT WOS:000569789300006
PM 32888061
DA 2023-06-30
ER

PT J
AU Uludag, Y
   Olcer, Z
   Dogan, C
   Muhammad, T
   Altintas, Z
AF Uludag, Yildiz
   Olcer, Zehra
   Dogan, Canan
   Muhammad, Turghun
   Altintas, Zeynep
TI Rapid and on-site electrochemical detection of bisphenol A and arsenic
   in drinking water using a novel electrode array
SO TURKISH JOURNAL OF CHEMISTRY
LA English
DT Article
DE Electrode array; bisphenol; arsenic; amperometry; voltammetry; hand-held
   sensor
ID BACTERIAL BIOSENSOR; GAS-CHROMATOGRAPHY; MASS SPECTROMETRY; SAMPLES;
   HPLC
AB The paper describes a novel dip-and-gauge hand-held sensor device for the rapid, cost-effective, and on-site detection of bisphenol A and arsenic in drinking water samples. Different working electrode diameters ranging from 1.5 mm to 4 mm were designed and fabricated to construct a new electrochemical biosensor. The sensor was employed for the chronoamperometric detection of bisphenol A and voltammetric determination of arsenic in drinking water samples. Bisphenol A measurements resulted in a detection limit of 10 ng mL(-1) with a linear range of 0-4000 ng mL(-1). Baby products and bottles have to be completely free of bisphenol and hence a liquid-phase microextraction method has been developed to reduce the detection limit further to 0.6 ng mL(-1). Arsenic detection was investigated in the concentration range of 0.4-250 ng mL(-1) with a detection limit of 1.9 ng mL(-1). The current study showed that the designed electrode array allows low detection limits (below threshold levels), although a bare gold surface is used for the study. Hence, together with a hand-held sensor device that works by simply dipping the sensor chip into a water container, this cost effective system has the potential to be used either by household consumers or for on-site inspection purposes.
C1 [Uludag, Yildiz; Olcer, Zehra; Muhammad, Turghun; Altintas, Zeynep] Sci & Technol Res Council Turkey TUBITAK, UEKAE BILGEM, Bioelect Devices & Syst Grp, Kocaeli, Turkey.
   [Olcer, Zehra] Gebze Inst Technol, Dept Chem, Kocaeli, Turkey.
   [Dogan, Canan] TUBITAK Marmara Res Ctr, Food Inst, Kocaeli, Turkey.
   [Muhammad, Turghun] Xinjiang Univ, Coll Chem & Chem Engn, Xinjiang Key Lab Oil & Gas Fine Chem, Urumqi, Peoples R China.
   [Altintas, Zeynep] Tech Univ Berlin, Berlin, Germany.
C3 Turkiye Bilimsel ve Teknolojik Arastirma Kurumu (TUBITAK); Gebze
   Technical University; Turkiye Bilimsel ve Teknolojik Arastirma Kurumu
   (TUBITAK); Xinjiang University; Technical University of Berlin
RP Uludag, Y (通讯作者)，Sci & Technol Res Council Turkey TUBITAK, UEKAE BILGEM, Bioelect Devices & Syst Grp, Kocaeli, Turkey.
EM yildiz.uludag@tubitak.gov.tr
RI Uludag, Yıldız/AAJ-8503-2020; Uludag, Yildiz/F-1703-2011; Muhammad,
   Turghun/N-1707-2019
OI Muhammad, Turghun/0000-0001-5562-9365
FU BILGEM - TUBITAK (the Scientific and Technological Research Council of
   Turkey) [S569000, 100121]; Republic of Turkey Ministry of Development
   Infrastructure Grant [2011K120020]; TUBITAK BIDEB [2221]
FX This project was supported by BILGEM - TUBITAK (the Scientific and
   Technological Research Council of Turkey) (Grant Nos. S569000 & 100121),
   a Republic of Turkey Ministry of Development Infrastructure Grant (No:
   2011K120020), and TUBITAK BIDEB 2221.
CR Alkasir RSJ, 2010, BIOSENS BIOELECTRON, V26, P43, DOI 10.1016/j.bios.2010.05.001
   Altuntas DB, 2017, TURK J CHEM, V41, P455, DOI 10.3906/kim-1610-8
   Bond GR, 2009, CLIN TOXICOL, V47, P469
   Braunrath R, 2005, J AGR FOOD CHEM, V53, P8911, DOI 10.1021/jf051525j
   Colak O, 2015, TURK J CHEM, V39, P84, DOI 10.3906/kim-1405-44
   Cunha SC, 2013, FOOD CONTROL, V33, P549, DOI 10.1016/j.foodcont.2013.03.028
   Fan HX, 2012, ANAL CHIM ACTA, V711, P24, DOI 10.1016/j.aca.2011.10.051
   Gao C, 2013, ANAL CHEM, V85, P2673, DOI 10.1021/ac303143x
   Hegnerova K, 2010, ANAL BIOANAL CHEM, V398, P1963, DOI 10.1007/s00216-010-4067-z
   Huang CW, 2015, CHEMOSPHERE, V141, P44, DOI 10.1016/j.chemosphere.2015.06.011
   Huang H, 2015, FOOD CHEM, V185, P233, DOI 10.1016/j.foodchem.2015.03.076
   Huang JD, 2011, FOOD CONTROL, V22, P786, DOI 10.1016/j.foodcont.2010.11.017
   Kaur H, 2015, BIOSENS BIOELECTRON, V63, P533, DOI 10.1016/j.bios.2014.08.003
   Klaue B, 1999, ANAL CHEM, V71, P1408, DOI 10.1021/ac980846+
   Leermakers M, 2006, TRAC-TREND ANAL CHEM, V25, P1, DOI 10.1016/j.trac.2005.06.004
   Li LZ, 2015, ENVIRON SCI TECHNOL, V49, P6149, DOI 10.1021/acs.est.5b00832
   Matsumoto K, 2005, J FAC AGR KYUSHU U, V50, P625
   Mei ZL, 2013, BIOSENS BIOELECTRON, V39, P26, DOI 10.1016/j.bios.2012.06.027
   Melamed D, 2005, ANAL CHIM ACTA, V532, P1, DOI 10.1016/j.aca.2004.10.047
   Merulla D, 2013, CURR OPIN BIOTECH, V24, P534, DOI 10.1016/j.copbio.2012.09.002
   Mulvihill M, 2008, ANGEW CHEM INT EDIT, V47, P6456, DOI 10.1002/anie.200800776
   Ndlovu T, 2012, SENSORS-BASEL, V12, P11601, DOI 10.3390/s120911601
   Portaccio M, 2013, ELECTROCHIM ACTA, V109, P340, DOI 10.1016/j.electacta.2013.07.129
   Portaccio M, 2010, BIOSENS BIOELECTRON, V25, P2003, DOI 10.1016/j.bios.2010.01.025
   Ragavan KV, 2013, TRAC-TREND ANAL CHEM, V52, P248, DOI 10.1016/j.trac.2013.09.006
   Ragavan KV, 2013, CHEM COMMUN, V49, P5960, DOI 10.1039/c3cc42002g
   Rezaee M, 2009, J CHROMATOGR A, V1216, P1511, DOI 10.1016/j.chroma.2008.12.091
   Richardson SD, 2005, ANAL CHEM, V77, P3807, DOI 10.1021/ac058022x
   Sarker MMR, 2010, INT J ENV RES PUB HE, V7, P3644, DOI 10.3390/ijerph7103644
   Shin HS, 2001, J CHROMATOGR A, V912, P119, DOI 10.1016/S0021-9673(01)00570-2
   Smith AH, 2000, B WORLD HEALTH ORGAN, V78, P1093
   Soh N, 2003, SENSOR MATER, V15, P423
   Webster DP, 2014, BIOSENS BIOELECTRON, V62, P320, DOI 10.1016/j.bios.2014.07.003
   Wu LD, 2012, BIOSENS BIOELECTRON, V35, P193, DOI 10.1016/j.bios.2012.02.045
   Wu YG, 2012, ANALYST, V137, P4171, DOI 10.1039/c2an35711a
   Yasri NG, 2015, RSC ADV, V5, P87295, DOI 10.1039/c5ra16530j
   Yin HS, 2011, FOOD CHEM, V125, P1097, DOI 10.1016/j.foodchem.2010.09.098
   Yoon YM, 2003, WATER RES, V37, P3530, DOI 10.1016/S0043-1354(03)00239-2
   Zaib M, 2014, BIOSENS BIOELECTRON, V62, P242, DOI 10.1016/j.bios.2014.06.055
   Zehani N, 2015, BIOSENS BIOELECTRON, V74, P830, DOI 10.1016/j.bios.2015.07.051
   Zhu YY, 2015, ACS APPL MATER INTER, V7, P7492, DOI 10.1021/acsami.5b00199
NR 41
TC 1
Z9 1
U1 2
U2 32
PU SCIENTIFIC TECHNICAL RESEARCH COUNCIL TURKEY-TUBITAK
PI ANKARA
PA ATATURK BULVARI NO 221, KAVAKLIDERE, TR-06100 ANKARA, TURKEY
SN 1300-0527
J9 TURK J CHEM
JI Turk. J. Chem.
PY 2019
VL 43
IS 1
BP 239
EP 250
DI 10.3906/kim-1805-3
PG 12
WC Chemistry, Multidisciplinary; Engineering, Chemical
WE Science Citation Index Expanded (SCI-EXPANDED)
SC Chemistry; Engineering
GA HK0FY
UT WOS:000457575400020
OA Bronze
DA 2023-06-30
ER

PT J
AU Tripathy, S
   Gangwar, R
   Supraja, P
   Rao, AVSSN
   Vanjari, SRK
   Singh, SG
AF Tripathy, Suryasnata
   Gangwar, Rahul
   Supraja, Patta
   Rao, A. V. S. S. Narayana
   Vanjari, Siva Rama Krishna
   Singh, Shiv Govind
TI Graphene Doped Mn2O3 Nanofibers as a Facile Electroanalytical DNA Point
   Mutation Detection Platform for Early Diagnosis of Breast/Ovarian Cancer
SO ELECTROANALYSIS
LA English
DT Article
DE DNA Mutation; BRCA1; Differential Pulse Voltammetry; Label-free;
   Electrospinning
ID ELECTROCHEMICAL IMPEDANCE SPECTROSCOPY; LABEL-FREE; CYCLIC VOLTAMMETRY;
   BRCA1; BIOSENSOR; HYBRIDIZATION; BREAST; SENSORS; AMPLIFICATION; TRENDS
AB This paper demonstrates a simple, label-free detection methodology for detecting single point DNA mutations. Single point mutation detection is a key enabler for diagnosis and prevention of several genetic disorders that manifest into cancers. Specifically for this purpose, herein, an electrochemical biosensor utilizing electrospun graphene doped manganese III oxide nanofibers (GMnO) is developed. The charge transfer resistance offered by GMnO is extremely sensitive to the localized change in the conductivity. This sensitivity, attributed to the low band gap of Mn2O3 and high charge transfer kinetics of graphene, is explored in the proposed mutation detection platform. As a proof of concept, ultrasensitive detection of BRCA1 gene specific point mutation is demonstrated. The target specific single stranded probe DNA is immobilized onto GMnO modified glassy carbon working electrodes via chemisorption. Post target-DNA hybridization, differential pulse voltammetry is employed to facilitate detection of targeted point mutation, wherein, difference in peak currents is used to distinguish the target DNA as normal or mutant. Efficiency of the proposed method is evaluated against a target concentration ranging from 10pM-1M. With respect to the mutated target DNA, the LoD of the proposed device is found to be 0.8 +/- 0.069pM. The proposed approach can be extended for detecting any mutation/hybridization of interest by simply adapting an appropriate functionalization protocol.
C1 [Tripathy, Suryasnata; Gangwar, Rahul; Supraja, Patta; Vanjari, Siva Rama Krishna; Singh, Shiv Govind] Indian Inst Technol, Hyderabad 502285, Telangana, India.
   [Rao, A. V. S. S. Narayana] Bhabha Atom Res Ctr, Bombay 400085, Maharashtra, India.
C3 Indian Institute of Technology System (IIT System); Indian Institute of
   Technology (IIT) - Hyderabad; Bhabha Atomic Research Center (BARC)
RP Singh, SG (通讯作者)，Indian Inst Technol, Hyderabad 502285, Telangana, India.
EM sgsingh@iith.ac.in
OI Supraja, Patta/0000-0002-8962-5263; IIT Hyderabad, EE
   Department/0000-0002-5880-4023
FU Department of Electronics and Information Technology (DEITY), Ministry
   of Communications and Information Technology, the Government of India;
   Board of research in nuclear sciences (BRNS)
FX Parts of the reported work were carried out at the Indian Institute of
   Technology, Bombay under the Indian Nanoelectronics Users Program, which
   is sponsored by Department of Electronics and Information Technology
   (DEITY), Ministry of Communications and Information Technology, the
   Government of India. The authors would also like to thank the Board of
   research in nuclear sciences (BRNS) for funding the research work.
CR [Anonymous], BRCA1 BRCA2 CANC RIS
   Bard AJ, 1980, ELECTROCHEMICAL METH
   BOTSTEIN D, 1980, AM J HUM GENET, V32, P314
   Brose MS, 2002, J NATL CANCER I, V94, P1365, DOI 10.1093/jnci/94.18.1365
   Chandra P., 2018, NEXT GENERATION POIN
   Chen M, 2016, BIOSENS BIOELECTRON, V85, P684, DOI 10.1016/j.bios.2016.05.051
   COTTON RGH, 1993, MUTAT RES, V285, P125, DOI 10.1016/0027-5107(93)90060-S
   Cui M, 2017, SENSOR ACTUAT B-CHEM, V244, P742, DOI 10.1016/j.snb.2017.01.060
   Drummond TG, 2003, NAT BIOTECHNOL, V21, P1192, DOI 10.1038/nbt873
   Farmer H, 2005, NATURE, V434, P917, DOI 10.1038/nature03445
   Halperin A, 2006, J PHYS-CONDENS MAT, V18, pS463, DOI 10.1088/0953-8984/18/18/S01
   Hayat A, 2014, SENSORS-BASEL, V14, P23439, DOI 10.3390/s141223439
   Healey BG, 1997, ANAL BIOCHEM, V251, P270, DOI 10.1006/abio.1997.2254
   Jayanthi VSPKSA, 2017, BIOSENS BIOELECTRON, V91, P15, DOI 10.1016/j.bios.2016.12.014
   Jeuken J, 2006, J MOL DIAGN, V8, P433, DOI 10.2353/jmoldx.2006.060012
   Jia S, 2016, OPTOELECTRON LETT, V12, P157, DOI 10.1007/s11801-016-5230-3
   KALLIONIEMI A, 1992, SCIENCE, V258, P818, DOI 10.1126/science.1359641
   Katz E, 2003, ELECTROANAL, V15, P913, DOI 10.1002/elan.200390114
   Kerman K, 2004, MEAS SCI TECHNOL, V15, pR1, DOI 10.1088/0957-0233/15/2/R01
   King MC, 2003, SCIENCE, V302, P643, DOI 10.1126/science.1088759
   KISSINGER PT, 1983, J CHEM EDUC, V60, P702, DOI 10.1021/ed060p702
   KLINGLER RJ, 1981, J PHYS CHEM-US, V85, P1731, DOI 10.1021/j150612a028
   Kuila T, 2011, BIOSENS BIOELECTRON, V26, P4637, DOI 10.1016/j.bios.2011.05.039
   Levy-Lahad E, 2007, BRIT J CANCER, V96, P11, DOI 10.1038/sj.bjc.6603535
   Lisdat F, 2008, ANAL BIOANAL CHEM, V391, P1555, DOI 10.1007/s00216-008-1970-7
   Little S., 2001, CURR PROTOC HUM GENE, P9
   Livak KJ, 2001, METHODS, V25, P402, DOI 10.1006/meth.2001.1262
   Mahato K, 2018, BIOSENS BIOELECTRON, V100, P411, DOI 10.1016/j.bios.2017.09.003
   Mickelsen SR, 1996, ELECTROANAL, V8, P15
   NEWTON CR, 1989, NUCLEIC ACIDS RES, V17, P2503, DOI 10.1093/nar/17.7.2503
   NICHOLSON RS, 1965, ANAL CHEM, V37, P1351, DOI 10.1021/ac60230a016
   Odenthal KJ, 2007, ANALYST, V132, P603, DOI 10.1039/b701816a
   Park JY, 2009, SENSORS-BASEL, V9, P9513, DOI 10.3390/s91209513
   Patolsky F, 2001, NAT BIOTECHNOL, V19, P253, DOI 10.1038/85704
   Paul KB, 2016, BIOSENS BIOELECTRON, V80, P39, DOI 10.1016/j.bios.2016.01.036
   Pedano ML, 2005, SENSORS-BASEL, V5, P424, DOI 10.3390/s5060424
   PINKEL D, 1988, P NATL ACAD SCI USA, V85, P9138, DOI 10.1073/pnas.85.23.9138
   PRICE CM, 1993, BLOOD REV, V7, P127, DOI 10.1016/S0268-960X(05)80023-2
   Ramirez A, 2014, J PHYS CHEM C, V118, P14073, DOI 10.1021/jp500939d
   Raoof JB, 2011, SENSOR ACTUAT B-CHEM, V157, P195, DOI 10.1016/j.snb.2011.03.049
   Ribovski L, 2017, MICROCHEM J, V133, P37, DOI 10.1016/j.microc.2017.03.011
   Roy R, 2012, NAT REV CANCER, V12, P68, DOI 10.1038/nrc3181
   Sassolas A, 2008, CHEM REV, V108, P109, DOI 10.1021/cr0684467
   Scully R, 2000, NATURE, V408, P429, DOI 10.1038/35044000
   Sharrouf M., 2015, MAT SCI APPL, V6, P850, DOI [10.4236/msa.2015.610087, DOI 10.4236/MSA.2015.610087]
   Speicher MR, 1996, NAT GENET, V12, P368, DOI 10.1038/ng0496-368
   Stranick M. A., 1999, Surface Science Spectra, V6, P39, DOI 10.1116/1.1247889
   Sultan SC, 2014, TALANTA, V129, P523, DOI 10.1016/j.talanta.2014.06.021
   Tepeli Y, 2016, ELECTROANAL, V28, P3048, DOI 10.1002/elan.201600369
   Teymourian H, 2017, ELECTROANAL, V29, P409, DOI 10.1002/elan.201600336
   Thorp HH, 1998, TRENDS BIOTECHNOL, V16, P117, DOI 10.1016/S0167-7799(97)01162-1
   Tripathy S, 2017, BIOSENS BIOELECTRON, V90, P378, DOI 10.1016/j.bios.2016.12.008
   Venkitaraman AR, 2002, CELL, V108, P171, DOI 10.1016/S0092-8674(02)00615-3
   Wang DZ, 2013, BIOSENS BIOELECTRON, V48, P276, DOI 10.1016/j.bios.2013.04.035
   Wang F, 2009, MICROCHIM ACTA, V165, P1, DOI 10.1007/s00604-009-0136-4
   Wong ELS, 2006, ANAL CHEM, V78, P2138, DOI 10.1021/ac0509096
   Zhu Y, 2013, ANAL CHEM, V85, P1058, DOI 10.1021/ac302923k
NR 57
TC 20
Z9 20
U1 1
U2 28
PU WILEY-V C H VERLAG GMBH
PI WEINHEIM
PA POSTFACH 101161, 69451 WEINHEIM, GERMANY
SN 1040-0397
EI 1521-4109
J9 ELECTROANAL
JI Electroanalysis
PD SEP
PY 2018
VL 30
IS 9
BP 2110
EP 2120
DI 10.1002/elan.201800220
PG 11
WC Chemistry, Analytical; Electrochemistry
WE Science Citation Index Expanded (SCI-EXPANDED)
SC Chemistry; Electrochemistry
GA GS8DQ
UT WOS:000443938300027
DA 2023-06-30
ER

PT J
AU Yang, T
   Li, QH
   Li, X
   Wang, XH
   Du, M
   Jiao, K
AF Yang, Tao
   Li, Qianhe
   Li, Xiao
   Wang, Xiaohong
   Du, Meng
   Jiao, Kui
TI Freely switchable impedimetric detection of target gene sequence based
   on synergistic effect of ERGNO/PANI nanocomposites
SO BIOSENSORS & BIOELECTRONICS
LA English
DT Article
DE Electrochemically reduced graphene oxide; Polyaniline; Freely switchable
   detection; Electrochemical impedance spectroscopy; DNA biosensor
ID WALLED CARBON NANOTUBES; DNA HYBRIDIZATION; POLYANILINE NANOFIBERS;
   INDICATOR-FREE; GRAPHENE; NANOWIRES; MEMBRANES
AB An impedimetric and freely switchable DNA sensor based on electrochemically reduced graphene oxide (ERGNO) and polyaniline (PANI) film was presented, where ERGNO was prepared on PANI modified glassy carbon electrode (GCE). When the probe DNA was noncovalently assembled on the surface of electrode through pi-pi* stacking between the ring of nucleobases and the rich-conjugated structure of the nanocomposite, the electron transfer resistance value of [Fe(CN)(6)](3-/4-) increased. The negative ssDNA and the steric hindrance blocked the effective electron transfer channel of the [Fe(CN)(6)](3-/4-). After hybridization with the complementary DNA, the formation of helix induced dsDNA to release from the surface of conjugated nanocomposite, accompanied with the curtailment of the impedimetric value. The selectivity and sensitivity of this DNA sensing platform were characterized using electrochemical impedance spectroscopy in detail. The fabricated biosensor exhibited excellent performance for the detection of specific DNA sequence with a wide linear range (1.0 x 10(-15) to 1.0 x 10(-8) mol/L) and a low detection limit of 2.5 x 10(-16) mol/L due to the synergistic effect of ERGNO/PANI nanocomposites. The hosphinothricin acetyltransferase gene (PAT) was also detected to show the switchable ability of ERGNO/PANI. (c) 2012 Elsevier B.V. All rights reserved.
C1 [Yang, Tao; Li, Qianhe; Li, Xiao; Wang, Xiaohong; Du, Meng; Jiao, Kui] Qingdao Univ Sci & Technol, Coll Chem & Mol Engn, Minist Educ, Key Lab Ecochem Engn, Qingdao 266042, Peoples R China.
C3 Qingdao University of Science & Technology
RP Jiao, K (通讯作者)，Qingdao Univ Sci & Technol, Coll Chem & Mol Engn, Minist Educ, Key Lab Ecochem Engn, Qingdao 266042, Peoples R China.
EM kjiao@qust.edu.cn
FU National Natural Science Foundation of China [21275084, 20975057,
   20805025]; Doctoral Foundation of the Ministry of Education of China
   [20113719130001]; Outstanding Adult-Young Scientific Research
   Encouraging Foundation of Shandong Province [BS2012CL013]; Scientific
   and Technical Development Project of Qingdao [12-1-4-3-(23)-jch]
FX This work was supported by the National Natural Science Foundation of
   China (No. 21275084, 20975057, 20805025), Doctoral Foundation of the
   Ministry of Education of China (No. 20113719130001), Outstanding
   Adult-Young Scientific Research Encouraging Foundation of Shandong
   Province (No. BS2012CL013), and Scientific and Technical Development
   Project of Qingdao (No. 12-1-4-3-(23)-jch).
CR Arora K, 2007, BIOSENS BIOELECTRON, V23, P613, DOI 10.1016/j.bios.2007.07.010
   Arora K, 2007, ANAL CHEM, V79, P6152, DOI 10.1021/ac070403i
   Bo Y, 2011, ELECTROCHIM ACTA, V56, P2676, DOI 10.1016/j.electacta.2010.12.034
   Bonanni A, 2011, ACS NANO, V5, P2356, DOI 10.1021/nn200091p
   Du M, 2012, TALANTA, V88, P439, DOI 10.1016/j.talanta.2011.10.054
   Du M, 2010, J MATER CHEM, V20, P9253, DOI 10.1039/c0jm01549k
   Geim AK, 2007, NAT MATER, V6, P183, DOI 10.1038/nmat1849
   Hu YW, 2010, CHEM-EUR J, V16, P1992, DOI 10.1002/chem.200901870
   Hu YW, 2012, BIOMATERIALS, V33, P1097, DOI 10.1016/j.biomaterials.2011.10.045
   Liu S, 2011, NANOSCALE, V3, P967, DOI 10.1039/c0nr00873g
   Prabhakar N, 2008, J PHYS CHEM B, V112, P4808, DOI 10.1021/jp711853q
   Tian SJ, 2004, CHEM MATER, V16, P4103, DOI 10.1021/cm049211j
   Wang L, 2011, NUCLEIC ACIDS RES, V39, DOI 10.1093/nar/gkq1294
   Wang XX, 2011, BIOSENS BIOELECTRON, V26, P2953, DOI 10.1016/j.bios.2010.11.045
   Wu J, 2005, SENSOR ACTUAT B-CHEM, V104, P43, DOI 10.1016/j.snb.2004.04.097
   Xu Y, 2004, ELECTROANAL, V16, P150, DOI 10.1002/elan.200302923
   Yang N, 2008, ANGEW CHEM INT EDIT, V47, P5183, DOI 10.1002/anie.200801706
   Yang T, 2009, BIOSENS BIOELECTRON, V24, P2165, DOI 10.1016/j.bios.2008.11.011
   Zhang CQ, 2009, MATER LETT, V63, P592, DOI 10.1016/j.matlet.2008.11.041
   Zhang H, 2010, ACS NANO, V4, P380, DOI 10.1021/nn901221k
   Zhang LJ, 2007, ELECTROANAL, V19, P870, DOI 10.1002/elan.200603790
   Zhang W, 2012, BIOSENS BIOELECTRON, V31, P182, DOI 10.1016/j.bios.2011.10.015
   Zhang XZ, 2009, ANAL CHEM, V81, P6006, DOI 10.1021/ac802026j
   Zhao XC, 2011, J PHYS CHEM C, V115, P6181, DOI 10.1021/jp110013r
NR 24
TC 51
Z9 52
U1 0
U2 74
PU ELSEVIER ADVANCED TECHNOLOGY
PI OXFORD
PA OXFORD FULFILLMENT CENTRE THE BOULEVARD, LANGFORD LANE, KIDLINGTON,
   OXFORD OX5 1GB, OXON, ENGLAND
SN 0956-5663
J9 BIOSENS BIOELECTRON
JI Biosens. Bioelectron.
PD APR 15
PY 2013
VL 42
BP 415
EP 418
DI 10.1016/j.bios.2012.11.007
PG 4
WC Biophysics; Biotechnology & Applied Microbiology; Chemistry, Analytical;
   Electrochemistry; Nanoscience & Nanotechnology
WE Science Citation Index Expanded (SCI-EXPANDED)
SC Biophysics; Biotechnology & Applied Microbiology; Chemistry;
   Electrochemistry; Science & Technology - Other Topics
GA 158EH
UT WOS:000319951700068
PM 23220266
DA 2023-06-30
ER

PT J
AU Zhang, X
   Tretjakov, A
   Hovestaedt, M
   Sun, GG
   Syritski, V
   Reut, J
   Volkmer, R
   Hinrichs, K
   Rappich, J
AF Zhang, Xin
   Tretjakov, Aleksei
   Hovestaedt, Marc
   Sun, Guoguang
   Syritski, Vitali
   Reut, Jekaterina
   Volkmer, Rudolf
   Hinrichs, Karsten
   Rappich, Joerg
TI Electrochemical functionalization of gold and silicon surfaces by a
   maleimide group as a biosensor for immunological application
SO ACTA BIOMATERIALIA
LA English
DT Article
DE Biosensor; Au and Si surfaces; Maleimidophenyl; Cys-peptide; Antibody
ID SELF-ASSEMBLED MONOLAYERS; ARYL DIAZONIUM SALTS; ORGANIC LAYERS;
   INFRARED-SPECTROSCOPY; CARBON SURFACES; REDUCTION; IMMOBILIZATION;
   ELECTRODES; AU; ELLIPSOMETRY
AB In the present study we investigated the preparation of biofunctionalized surfaces using the direct electrochemical grafting of maleimidophenyl molecules with subsequent covalent immobilization of specific peptide to detect target antibody, thereby extending the application of the biosensing systems towards immunodiagnostics. Para-maleimidophenyl (p-MP) functional groups were electrochemically grafted on gold and silicon surfaces from solutions of the corresponding diazonium salt. A specially synthesized peptide modified with cysteine (Cys-peptide) was then immobilized on the p-MP grafted substrates by cross-linking between the maleimide groups and the sulfhydryl group of the cysteine residues. Accordingly, the Cys-peptide worked as an antigen that was able to bind specifically the target antibody (anti-GST antibody), while it was non-sensitive to a negative contrast antibody (i.e. anti-Flag 0). The immobilization of both specific and non-specific antibodies on the Cys-peptide-modified surfaces was monitored by infrared spectroscopic ellipsometry, a quartz crystal microbalance integrated in flow injection analysis system and potentiometric response. The results obtained clearly demonstrated that the direct modification of a surface with maleimidophenyl provides a very simple and reliable way of preparing biofunctionalized surfaces suitable for the construction of immunological biosensors. (C) 2012 Acta Materialia Inc. Published by Elsevier Ltd. All rights reserved.
C1 [Zhang, Xin; Rappich, Joerg] Helmholtz Zentrum Berlin Mat & Energie GmbH, Inst Silizium Photovoltaik, D-12489 Berlin, Germany.
   [Tretjakov, Aleksei; Syritski, Vitali; Reut, Jekaterina] Tallinn Univ Technol, Dept Mat Sci, EE-19086 Tallinn, Estonia.
   [Hovestaedt, Marc; Volkmer, Rudolf] Charite, Inst Med Immunol, Abt Mol Bibliotheken, D-10115 Berlin, Germany.
   [Hovestaedt, Marc] Charite, Inst Biochem, D-13347 Berlin, Germany.
   [Sun, Guoguang; Hinrichs, Karsten] Leibniz Inst Analyt Wissensch ISAS eV, Dept Berlin, D-12489 Berlin, Germany.
C3 Helmholtz Association; Helmholtz-Zentrum fuer Materialien und Energie
   GmbH (HZB); Tallinn University of Technology; Free University of Berlin;
   Humboldt University of Berlin; Charite Universitatsmedizin Berlin; Free
   University of Berlin; Humboldt University of Berlin; Charite
   Universitatsmedizin Berlin; Dortmund University of Technology; Leibniz
   Institut fur Analytische Wissenschaften (ISAS)
RP Rappich, J (通讯作者)，Helmholtz Zentrum Berlin Mat & Energie GmbH, Inst Silizium Photovoltaik, Kekulestr 5, D-12489 Berlin, Germany.
EM rappich@helmholtz-berlin.de
RI Hinrichs, Karsten/C-7222-2016; Reut, Jekaterina/A-5610-2013; Syritski,
   Vitali/HJI-7183-2023; Syritski, Vitali/H-8629-2015
OI Hinrichs, Karsten/0000-0002-6580-7791; Reut,
   Jekaterina/0000-0002-6522-0819; Syritski, Vitali/0000-0003-4951-1787;
   Syritski, Vitali/0000-0003-4951-1787; Volkmer,
   Rudolf/0000-0003-4710-1143
FU European Union [10136530/1/2]; Estonian Ministry of Education and
   Research Grants [SF0140033s12, ETF8249]
FX The financial support of the European Union through the EFRE Program
   (ProFIT Grant, Contract No. 10136530/1/2) is gratefully acknowledged.
   V.S. and J.R. thank the Estonian Ministry of Education and Research
   Grants (SF0140033s12 and ETF8249) for financial support. We thank Ilona
   Fischer for technical assistance.
CR Anariba F, 2003, ANAL CHEM, V75, P3837, DOI 10.1021/ac034026v
   Belanger D, 2011, CHEM SOC REV, V40, P3995, DOI 10.1039/c0cs00149j
   Bernard MC, 2003, CHEM MATER, V15, P3450, DOI 10.1021/cm034167d
   Buriak JM, 2002, CHEM REV, V102, P1271, DOI 10.1021/cr000064s
   Chehimi M. Mehdi., 2012, ARYL DIAZONIUM SALTS
   Combellas C, 2008, J AM CHEM SOC, V130, P8576, DOI 10.1021/ja8018912
   DELAMAR M, 1992, J AM CHEM SOC, V114, P5883, DOI 10.1021/ja00040a074
   deVilleneuve CH, 1997, J PHYS CHEM B, V101, P2415, DOI 10.1021/jp962581d
   Eckermann AL, 2010, COORDIN CHEM REV, V254, P1769, DOI 10.1016/j.ccr.2009.12.023
   Ferretti S, 2000, TRAC-TREND ANAL CHEM, V19, P530, DOI 10.1016/S0165-9936(00)00032-7
   Gooding JJ, 2008, ELECTROANAL, V20, P573, DOI 10.1002/elan.200704124
   Harper JC, 2008, LANGMUIR, V24, P2206, DOI 10.1021/la702613e
   Harper JC, 2009, LANGMUIR, V25, P3282, DOI 10.1021/la803215z
   Hartig P, 2002, J ELECTROANAL CHEM, V524, P120, DOI 10.1016/S0022-0728(02)00764-7
   Hermanson GT, 2008, BIOCONJUGATE TECHNIQUES, 2ND EDITION, P1, DOI 10.1016/B978-0-12-370501-3.00001-1
   Hinrichs K, 2007, ANAL BIOANAL CHEM, V387, P1823, DOI 10.1007/s00216-006-0805-7
   Hinrichs K, 2005, APPL SPECTROSC, V59, p272A, DOI 10.1366/000370205774783106
   JANATA J, 1975, J AM CHEM SOC, V97, P2914, DOI 10.1021/ja00843a058
   Joyeux X, 2009, ADV MATER, V21, P4404, DOI 10.1002/adma.200900121
   Lee CS, 2004, NANO LETT, V4, P1713, DOI 10.1021/nl048995x
   Liang RP, 2008, J COLLOID INTERF SCI, V320, P125, DOI 10.1016/j.jcis.2008.01.001
   Liu GZ, 2007, J ELECTROANAL CHEM, V600, P335, DOI 10.1016/j.jelechem.2006.09.012
   Lyskawa J, 2006, CHEM MATER, V18, P4755, DOI 10.1021/cm060752d
   Mahouche-Chergui S, 2011, CHEM SOC REV, V40, P4143, DOI 10.1039/c0cs00179a
   Mandon CA, 2009, CHEMPHYSCHEM, V10, P3273, DOI 10.1002/cphc.200900599
   Matrab T, 2007, SURF SCI, V601, P2357, DOI 10.1016/j.susc.2007.03.046
   Mikhaylova Y, 2007, ANAL CHEM, V79, P7676, DOI 10.1021/ac070853a
   NUZZO RG, 1987, J AM CHEM SOC, V109, P733, DOI 10.1021/ja00237a017
   Onodera K, 2007, LANGMUIR, V23, P12287, DOI 10.1021/la7022192
   PARKER SF, 1990, SPECTROCHIM ACTA A, V46, P315, DOI 10.1016/0584-8539(90)80100-D
   Pinson J, 2005, CHEM SOC REV, V34, P429, DOI 10.1039/b406228k
   Rappich J, 2009, ELECTROCHEM COMMUN, V11, P2316, DOI 10.1016/j.elecom.2009.10.014
   Roodenko K, 2008, APPL PHYS LETT, V92, DOI 10.1063/1.2892132
   Syritski V, 2008, ELECTROCHIM ACTA, V53, P2729, DOI 10.1016/j.electacta.2007.10.032
   Ulman A, 1996, CHEM REV, V96, P1533, DOI 10.1021/cr9502357
   WALCZAK MM, 1991, LANGMUIR, V7, P2687, DOI 10.1021/la00059a048
   Yuan R, 2004, LANGMUIR, V20, P7240, DOI 10.1021/la030428m
   Zhang X, 2010, ELECTROCHEM COMMUN, V12, P1403, DOI 10.1016/j.elecom.2010.07.032
   Zhang X, 2010, PHYS CHEM CHEM PHYS, V12, P12427, DOI 10.1039/c0cp00058b
   Zimmermann JL, 2010, NAT PROTOC, V5, P975, DOI 10.1038/nprot.2010.49
NR 40
TC 19
Z9 20
U1 2
U2 98
PU ELSEVIER SCI LTD
PI OXFORD
PA THE BOULEVARD, LANGFORD LANE, KIDLINGTON, OXFORD OX5 1GB, OXON, ENGLAND
SN 1742-7061
EI 1878-7568
J9 ACTA BIOMATER
JI Acta Biomater.
PD MAR
PY 2013
VL 9
IS 3
BP 5838
EP 5844
DI 10.1016/j.actbio.2012.10.022
PG 7
WC Engineering, Biomedical; Materials Science, Biomaterials
WE Science Citation Index Expanded (SCI-EXPANDED)
SC Engineering; Materials Science
GA 098GH
UT WOS:000315536000045
PM 23117146
DA 2023-06-30
ER

PT J
AU Labib, M
   Martic, S
   Shipman, PC
   Kraatz, HB
AF Labib, Mahmoud
   Martic, Sanela
   Shipman, Patrick C.
   Kraatz, Heinz-Bernhard
TI Electrochemical analysis of HIV-1 reverse transcriptase serum level:
   Exploiting protein binding to a functionalized nanostructured surface
SO TALANTA
LA English
DT Article
DE HIV-1 reverse transcriptase; Ferrocene; Square wave voltammetry;
   Bioorganometallics; Nanogold
ID IMMUNODEFICIENCY-VIRUS TYPE-1; ELECTRON-TRANSFER; CARBON ELECTRODES;
   MASS-SPECTROMETRY; VIRAL LOAD; ASSAY; BIOSENSOR; FILMS; NANOPARTICLES;
   PERFORMANCE
AB This manuscript describes an electrochemical approach to the detection of the reverse transcriptase of the human immunodeficiency virus type-1 (HIV-1 RT) in serum exploiting an organometallic peptide conjugate that is chemically linked to a nanostructured gold surface. The assay format is based on the formation of a thin film of a ferrocene-labeled lipoic acid (Fc-LA) onto a gold nanoparticles-functionalized screen-printed carbon electrode (GNPs-SPCE). Time-of-Flight secondary ion mass spectrometry (TOF-SIMS) and X-ray photoelectron spectroscopy were employed to confirm the binding of the Fc-LA to the electrode surface via formation of a gold-thiol bond. The RT biosensor was developed by covalent attachment of the peptide VEAIIRILQQLLFIH to the carboxylic acid group of Fc-LA. Square wave voltammetry offered a two-dimensional measurement of RT based on the anodic shift and reduction of current density of the Fc redox signal upon binding of RT to its specific peptide. This allowed a linear quantification of the target RT in the range of 1-500 pg mL(-1) equivalent to 0.9-427 fM, with a detection limit of 0.8 pg mL(-1) (0.7 fM) with a short response time. (C) 2011 Elsevier B.V. All rights reserved.
C1 [Labib, Mahmoud; Martic, Sanela; Shipman, Patrick C.; Kraatz, Heinz-Bernhard] Univ Western Ontario, Dept Chem, London, ON N6A 5B7, Canada.
C3 Western University (University of Western Ontario)
RP Kraatz, HB (通讯作者)，Univ Western Ontario, Dept Chem, 1151 Richmond St, London, ON N6A 5B7, Canada.
EM hkraatz@uwo.ca
RI Labib, Mahmoud/P-2267-2014; Kraatz, Heinz-Bernhard/D-2246-2014; Labib,
   Mahmoud/ABB-1104-2021
OI Labib, Mahmoud/0000-0003-4565-2056; Kraatz,
   Heinz-Bernhard/0000-0002-7149-0110; Labib, Mahmoud/0000-0003-4565-2056
FU University of Western Ontario; Natural Sciences and Engineering Research
   Council of Canada (NSERC); Western Innovation Fund (WIF)
FX M. Labib is grateful to the University of Western Ontario for funding.
   This work was supported by grants from the Natural Sciences and
   Engineering Research Council of Canada (NSERC) and the Western
   Innovation Fund (WIF). The author is also thankful to Western Surface
   Science Department and Nanofabrication facility for access to their
   instruments and for valuable assistance.
CR Angleraud B, 2001, DIAM RELAT MATER, V10, P1142, DOI 10.1016/S0925-9635(00)00384-8
   Appoh FE, 2007, J PHYS CHEM C, V111, P4235, DOI 10.1021/jp065363l
   Appoh FE, 2006, LANGMUIR, V22, P10515, DOI 10.1021/la061114c
   Banks CE, 2005, CHEM COMMUN, P829, DOI 10.1039/b413177k
   Bard A. J., 2001, ELECTROCHEMICAL METH
   Belu AM, 2003, BIOMATERIALS, V24, P3635, DOI 10.1016/S0142-9612(03)00159-5
   Brown P, 2000, NATURE, V405, P263, DOI 10.1038/35012760
   Cavrois M, 2002, NAT BIOTECHNOL, V20, P1151, DOI 10.1038/nbt745
   Chen JC, 2006, SENSOR ACTUAT B-CHEM, V115, P473, DOI 10.1016/j.snb.2005.10.015
   Creager SE, 1998, ANAL CHEM, V70, P4257, DOI 10.1021/ac980482l
   Cui G, 2001, ANALYST, V126, P1399, DOI 10.1039/b102934g
   Darmstadt H, 2003, CARBON, V41, P2662, DOI 10.1016/S0008-6223(03)00325-7
   Dekanski A, 2001, CARBON, V39, P1195, DOI 10.1016/S0008-6223(00)00228-1
   Dey SK, 2007, LANGMUIR, V23, P6475, DOI 10.1021/la070175n
   Escamilla-Gomez V, 2009, BIOSENS BIOELECTRON, V24, P2678, DOI 10.1016/j.bios.2009.01.043
   Fan CH, 2003, P NATL ACAD SCI USA, V100, P9134, DOI 10.1073/pnas.1633515100
   Feng B, 2009, J IMMUNOASS IMMUNOCH, V30, P457, DOI 10.1080/15321810903188318
   Garcia-Gonzalez R, 2008, ELECTROCHIM ACTA, V53, P3242, DOI 10.1016/j.electacta.2007.07.059
   Ghamouss F, 2007, ELECTROCHIM ACTA, V52, P5053, DOI 10.1016/j.electacta.2007.02.015
   Ghamouss F, 2009, ELECTROCHIM ACTA, V54, P3026, DOI 10.1016/j.electacta.2008.12.011
   Ghamouss F, 2010, ELECTROCHIM ACTA, V55, P6517, DOI 10.1016/j.electacta.2010.06.028
   Gleenberg IO, 2007, J MOL BIOL, V369, P1230, DOI 10.1016/j.jmb.2007.03.073
   Gronewold TMA, 2009, J PROTEOME RES, V8, P3568, DOI 10.1021/pr900265r
   Hanif M, 2010, INORG CHEM, V49, P7953, DOI 10.1021/ic1009785
   Ji XB, 2006, CHEMPHYSCHEM, V7, P1337, DOI 10.1002/cphc.200600098
   Jiang XQ, 2010, BIOSENS BIOELECTRON, V25, P1622, DOI 10.1016/j.bios.2009.11.024
   Kadara RO, 2008, ELECTROCHEM COMMUN, V10, P1517, DOI 10.1016/j.elecom.2008.08.002
   Kadara RO, 2009, SENSOR ACTUAT B-CHEM, V138, P556, DOI 10.1016/j.snb.2009.01.044
   Kalia V, 2005, J VIROL, V79, P2097, DOI 10.1128/JVI.79.4.2097-2107.2005
   Kerman K, 2007, CHEM COMMUN, P3829, DOI 10.1039/b707140j
   Kim YP, 2007, ANGEW CHEM INT EDIT, V46, P6816, DOI 10.1002/anie.200701418
   Krebs JF, 2008, BIOCONJUGATE CHEM, V19, P185, DOI 10.1021/bc700284y
   LABIB M, 2011, ELECTROCHIM IN PRESS, DOI DOI 10.1016/J.ELECTACTA.2011.03.063
   Labib M, 2009, ANAL CHIM ACTA, V634, P255, DOI 10.1016/j.aca.2008.12.035
   Labib M, 2011, ANALYST, V136, P708, DOI 10.1039/c0an00741b
   Labib M, 2010, ANAL BIOANAL CHEM, V397, P1217, DOI 10.1007/s00216-010-3641-8
   Labib M, 2010, ANAL CHIM ACTA, V659, P194, DOI 10.1016/j.aca.2009.11.028
   Labib M, 2009, BIOTECHNOL BIOENG, V104, P312, DOI 10.1002/bit.22395
   Labib M, 2009, ANAL BIOANAL CHEM, V393, P1539, DOI 10.1007/s00216-008-2559-x
   Lakshminarayanan PV, 2004, CARBON, V42, P2433, DOI 10.1016/j.carbon.2004.04.040
   LAVIRON E, 1982, ELECTROANAL CHEM, V12, P53
   LAVIRON E, 1979, J ELECTROANAL CHEM, V101, P19, DOI 10.1016/S0022-0728(79)80075-3
   Lee KS, 2010, BIOMATERIALS, V31, P7827, DOI 10.1016/j.biomaterials.2010.06.052
   Liu DZ, 2002, J PHYS CHEM B, V106, P2933, DOI 10.1021/jp011876a
   Mahmoud KA, 2008, ANAL CHEM, V80, P7056, DOI 10.1021/ac801174r
   Mahmoud KA, 2008, ACS NANO, V2, P1051, DOI 10.1021/nn8000774
   Mahmoud KA, 2007, CHEM-EUR J, V13, P5885, DOI 10.1002/chem.200601878
   Mahmoud KA, 2010, ANAL LETT, V43, P1680, DOI 10.1080/00032711003653924
   Manocha M, 2003, IMMUNOL LETT, V85, P275, DOI 10.1016/S0165-2478(02)00257-2
   Martic S, 2011, ANALYST, V136, P107, DOI 10.1039/c0an00438c
   Muller J, 2010, METHODS MOL BIOL, V630, P319, DOI 10.1007/978-1-60761-629-0_20
   Newton MD, 2007, PHYS CHEM CHEM PHYS, V9, P555, DOI 10.1039/b611448b
   OSTERYOUNG J, 1986, ELECTROANAL CHEM, V14, P209
   Qi H, 2003, J AM CHEM SOC, V125, P15250, DOI 10.1021/ja0371909
   Rao CNR, 2000, CHEM SOC REV, V29, P27, DOI 10.1039/a904518j
   Ricci F, 2007, CHEM COMMUN, P3768, DOI 10.1039/b708882e
   Ricci F, 2007, LANGMUIR, V23, P6827, DOI 10.1021/la700328r
   Richman DD, 2001, NATURE, V410, P995, DOI 10.1038/35073673
   ROWE GK, 1994, J PHYS CHEM-US, V98, P5500, DOI 10.1021/j100072a017
   Sarafianos SG, 2009, J MOL BIOL, V385, P693, DOI 10.1016/j.jmb.2008.10.071
   Sek S, 2003, J ELECTROANAL CHEM, V550, P359, DOI 10.1016/S0022-0728(03)00025-1
   Stevens G, 2005, J CLIN MICROBIOL, V43, P857, DOI 10.1128/JCM.43.2.857-861.2005
   Swanson P, 2005, J CLIN MICROBIOL, V43, P3860, DOI 10.1128/JCM.43.8.3860-3868.2005
   Tetard F, 2005, THIN SOLID FILMS, V482, P192, DOI 10.1016/j.tsf.2004.11.172
   Torti C, 2007, HIV CLIN TRIALS, V8, P112, DOI 10.1310/hct0803-112
   Wei H, 2007, ANAL CHIM ACTA, V588, P297, DOI 10.1016/j.aca.2007.02.006
   Zanello P., 2003, INORGANIC ELECTROCHE
   Zhang HQ, 2008, J AM CHEM SOC, V130, P34, DOI 10.1021/ja0778747
   Zhang HQ, 2006, ANGEW CHEM INT EDIT, V45, P1576, DOI 10.1002/anie.200503345
NR 69
TC 34
Z9 35
U1 0
U2 30
PU ELSEVIER
PI AMSTERDAM
PA RADARWEG 29, 1043 NX AMSTERDAM, NETHERLANDS
SN 0039-9140
EI 1873-3573
J9 TALANTA
JI Talanta
PD JUL 15
PY 2011
VL 85
IS 1
BP 770
EP 778
DI 10.1016/j.talanta.2011.04.070
PG 9
WC Chemistry, Analytical
WE Science Citation Index Expanded (SCI-EXPANDED)
SC Chemistry
GA 793UH
UT WOS:000292848900110
PM 21645772
DA 2023-06-30
ER

PT J
AU Huang, S
   Song, SS
   Yue, HY
   Gao, X
   Wang, B
   Guo, EJ
AF Huang, Shuo
   Song, Shanshan
   Yue, Hongyan
   Gao, Xin
   Wang, Bao
   Guo, Erjun
TI ZnO nanosheet balls anchored onto graphene foam for electrochemical
   determination of dopamine in the presence of uric acid
SO SENSORS AND ACTUATORS B-CHEMICAL
LA English
DT Article
DE ZnO nanosheet balls; Graphene foam; Dopamine; Uric acid; Hydrothermal
   synthesis; Chemical vapor deposition
ID ASCORBIC-ACID; 3D GRAPHENE; BINDER-FREE; ELECTRODE; OXIDE; BIOSENSOR;
   COMPOSITE; LEVODOPA; SENSOR
AB Using a simple hydrothermal process, ZnO nanosheet balls (ZnO NSBs) were in situ synthesized on three-dimensional graphene foam grown by chemical vapor deposition using nickel foam as the template. The hybrid ZnO NSB/GF was acted as a free-standing electrode for electrochemical detection of dopamine in the presence of uric acid. The results show that ZnO NSBs with the diameter of 2 pm and sheet thickness of- 50 nm are distributed on the surface of GF. The ZnO NSB/GF electrode exhibits a high sensitivity of 0.99 A M-1 for the determination of dopamine. It also shows a low detection limit, good selectivity, reproducibility and stability. And it is potential for use in clinical research.
C1 [Huang, Shuo] Harbin Med Univ, Affiliated Hosp 1, Dept Neurol, Harbin 150001, Heilongjiang, Peoples R China.
   [Huang, Shuo; Song, Shanshan; Yue, Hongyan; Gao, Xin; Wang, Bao; Guo, Erjun] Harbin Univ Sci & Technol, Sch Mat Sci & Engn, Harbin 150040, Heilongjiang, Peoples R China.
C3 Harbin Medical University; Harbin University of Science & Technology
RP Huang, S (通讯作者)，Harbin Med Univ, Affiliated Hosp 1, Dept Neurol, Harbin 150001, Heilongjiang, Peoples R China.; Huang, S (通讯作者)，Harbin Univ Sci & Technol, Sch Mat Sci & Engn, Harbin 150040, Heilongjiang, Peoples R China.
EM cecile_huang@163.com
FU Postdoctoral Initial Founding of Heilongjiang Province [LBH-Q14117];
   Natural Science Foundation of Heilongjiang Province [LC2015020];
   Technology Foundation for Selected Overseas Chinese Scholar, Ministry of
   Personnel of China [2015192]
FX This work is supported byPostdoctoral Initial Founding of Heilongjiang
   Province (LBH-Q14117), Natural Science Foundation of Heilongjiang
   Province (LC2015020) and Technology Foundation for Selected Overseas
   Chinese Scholar, Ministry of Personnel of China (2015192).
CR Afkhami A, 2015, IONICS, V21, P2937, DOI 10.1007/s11581-015-1486-z
   Ahmad R, 2015, SENSOR ACTUAT B-CHEM, V206, P146, DOI 10.1016/j.snb.2014.09.026
   Babaei A, 2013, J ELECTROANAL CHEM, V698, P45, DOI 10.1016/j.jelechem.2013.01.021
   Beitollahi H, 2016, ELECTROANAL, V28, P2237, DOI 10.1002/elan.201600143
   Beitollahi H, 2014, MEASUREMENT, V56, P170, DOI 10.1016/j.measurement.2014.06.011
   Chen JC, 2017, SENSOR ACTUAT B-CHEM, V252, P9, DOI 10.1016/j.snb.2017.05.096
   Chen XL, 2016, MAT SCI ENG C-MATER, V65, P80, DOI 10.1016/j.msec.2016.03.106
   Chen ZP, 2011, NAT MATER, V10, P424, DOI [10.1038/nmat3001, 10.1038/NMAT3001]
   Deng JW, 2015, CARBON, V92, P177, DOI 10.1016/j.carbon.2015.04.021
   Dey MK, 2017, J ELECTROANAL CHEM, V787, P95, DOI 10.1016/j.jelechem.2017.01.035
   Dong XC, 2012, RSC ADV, V2, P4364, DOI 10.1039/c2ra01295b
   Fan HQ, 2016, ELECTROCHIM ACTA, V188, P222, DOI 10.1016/j.electacta.2015.12.011
   Fan XB, 2008, ADV MATER, V20, P4490, DOI 10.1002/adma.200801306
   Ghanbari K, 2017, J ELECTROANAL CHEM, V801, P466, DOI 10.1016/j.jelechem.2017.07.024
   Haldorai Y, 2017, SENSOR ACTUAT B-CHEM, V247, P61, DOI 10.1016/j.snb.2017.02.181
   Huang HH, 2013, NANOTECHNOLOGY, V24, DOI 10.1088/0957-4484/24/31/315203
   Huang JS, 2008, BIOSENS BIOELECTRON, V24, P632, DOI 10.1016/j.bios.2008.06.011
   Khan M, 2015, J MATER CHEM A, V3, P18753, DOI 10.1039/c5ta02240a
   Li D, 2008, NAT NANOTECHNOL, V3, P101, DOI 10.1038/nnano.2007.451
   Li HX, 2014, TALANTA, V127, P255, DOI 10.1016/j.talanta.2014.03.034
   Li Q, 2018, SENSOR ACTUAT B-CHEM, V260, P346, DOI 10.1016/j.snb.2017.12.208
   Liu YX, 2012, CHEM SOC REV, V41, P2283, DOI 10.1039/c1cs15270j
   Ma Y, 2014, BIOSENS BIOELECTRON, V59, P384, DOI 10.1016/j.bios.2014.03.064
   Rajamani AR, 2015, J NANOSCI NANOTECHNO, V15, P5042, DOI 10.1166/jnn.2015.9876
   Rakshit T, 2012, ACS APPL MATER INTER, V4, P6085, DOI 10.1021/am301721h
   Rand E, 2013, BIOSENS BIOELECTRON, V42, P434, DOI 10.1016/j.bios.2012.10.080
   Rezaei B, 2016, TALANTA, V158, P42, DOI 10.1016/j.talanta.2016.04.061
   Roychoudhury A, 2016, BIOSENS BIOELECTRON, V84, P72, DOI 10.1016/j.bios.2015.11.061
   Taylor IM, 2017, BIOSENS BIOELECTRON, V89, P400, DOI 10.1016/j.bios.2016.05.084
   Thanh TD, 2016, BIOSENS BIOELECTRON, V81, P259, DOI 10.1016/j.bios.2016.02.070
   Wang CD, 2014, ADV FUNCT MATER, V24, P6372, DOI 10.1002/adfm.201401216
   Wu L, 2012, BIOSENS BIOELECTRON, V34, P57, DOI 10.1016/j.bios.2012.01.007
   Yang T, 2017, SENSOR ACTUAT B-CHEM, V249, P451, DOI 10.1016/j.snb.2017.04.078
   Yang T, 2016, SCI REP-UK, V6, DOI 10.1038/srep24872
   Yi SY, 2014, J APPL ELECTROCHEM, V44, P589, DOI 10.1007/s10800-013-0649-8
   Yue HY, 2017, BIOSENS BIOELECTRON, V89, P592, DOI 10.1016/j.bios.2016.01.078
   Zhang LQ, 2017, J ELECTROANAL CHEM, V803, P11, DOI 10.1016/j.jelechem.2017.09.006
   Zhang YM, 2017, MAT SCI ENG C-MATER, V74, P62, DOI 10.1016/j.msec.2017.01.005
   Zhu L, 2018, APPL SURF SCI, V427, P281, DOI 10.1016/j.apsusc.2017.08.229
   Zhu YW, 2010, ADV MATER, V22, P3906, DOI 10.1002/adma.201001068
NR 40
TC 22
Z9 23
U1 5
U2 96
PU ELSEVIER SCIENCE SA
PI LAUSANNE
PA PO BOX 564, 1001 LAUSANNE, SWITZERLAND
SN 0925-4005
J9 SENSOR ACTUAT B-CHEM
JI Sens. Actuator B-Chem.
PD DEC 20
PY 2018
VL 277
BP 381
EP 387
DI 10.1016/j.snb.2018.09.040
PG 7
WC Chemistry, Analytical; Electrochemistry; Instruments & Instrumentation
WE Science Citation Index Expanded (SCI-EXPANDED)
SC Chemistry; Electrochemistry; Instruments & Instrumentation
GA HE1XI
UT WOS:000453066700048
DA 2023-06-30
ER

PT J
AU McGhee, CE
   Loh, KY
   Lu, Y
AF McGhee, Claire E.
   Loh, Kang Yong
   Lu, Yi
TI DNAzyme sensors for detection of metal ions in the environment and
   imaging them in living cells
SO CURRENT OPINION IN BIOTECHNOLOGY
LA English
DT Review
ID IN-VITRO SELECTION; LANTHANIDE-DEPENDENT DNAZYME; HYBRIDIZATION
   CHAIN-REACTION; ENHANCED RAMAN-SPECTROSCOPY; RNA-CLEAVING DEOXYRIBOZYME;
   BIOSTABLE L-DNAZYME; LABEL-FREE; ELECTROCHEMICAL BIOSENSOR; DNA ENZYME;
   COLORIMETRIC DETECTION
AB The on-site and real-time detection of metal ions is important for environmental monitoring and for understanding the impact of metal ions on human health. However, developing sensors selective for a wide range of metal ions that can work in the complex matrices of untreated samples and cells presents significant challenges. To meet these challenges, DNAzymes, an emerging class of metal ion-dependent enzymes selective for almost any metal ion, have been functionalized with fluorophores, nanoparticles and other imaging agents and incorporated into sensors for the detection of metal ions in environmental samples and for imaging metal ions in living cells. Herein, we highlight the recent developments of DNAzyme-based fluorescent, colorimetric, SERS, electrochemical and electrochemiluminscent sensors for metal ions for these applications.
C1 [McGhee, Claire E.; Loh, Kang Yong; Lu, Yi] Univ Illinois, Dept Chem, Urbana, IL 61801 USA.
C3 University of Illinois System; University of Illinois Urbana-Champaign
RP Lu, Y (通讯作者)，Univ Illinois, Dept Chem, Urbana, IL 61801 USA.
EM yi-lu@illinois.edu
RI Lu, Yi/GQQ-1069-2022; Lu, Yi/B-5461-2010; liu, yi/GXE-9662-2022; Liu,
   Yi/HTN-4916-2023
OI Lu, Yi/0000-0003-1221-6709; Lu, Yi/0000-0003-1221-6709; Loh, Kang
   Yong/0000-0002-0920-7003
FU U.S. National Institutes of Health [R21MH110975, R41MH111337]
FX We wish to thank Lu group members who contributed to the work described
   in this review, Mr. Ryan Lake for proof-reading, and the U.S. National
   Institutes of Health (R21MH110975 and R41MH111337) for financial
   support.
CR Blackie EJ, 2009, J AM CHEM SOC, V131, P14466, DOI 10.1021/ja905319w
   Breaker R R, 1994, Chem Biol, V1, P223, DOI 10.1016/1074-5521(94)90014-0
   BREAKER RR, 1995, CHEM BIOL, V2, P655, DOI 10.1016/1074-5521(95)90028-4
   Cao JX, 2016, RSC ADV, V6, P108662, DOI 10.1039/c6ra20625e
   Carmi N, 1996, CHEM BIOL, V3, P1039, DOI 10.1016/S1074-5521(96)90170-2
   Chaloux E, LEAD WATER ST PAUL S
   Chaulk SG, 1998, NUCLEIC ACIDS RES, V26, P3173, DOI 10.1093/nar/26.13.3173
   Chen Y, 2016, TALANTA, V155, P245, DOI 10.1016/j.talanta.2016.04.057
   Cui HX, 2016, ELECTROANAL, V28, P2000, DOI 10.1002/elan.201501153
   Cui L, 2016, ANAL CHEM, V88, P1850, DOI 10.1021/acs.analchem.5b04170
   Cui L, 2015, BIOSENS BIOELECTRON, V63, P276, DOI 10.1016/j.bios.2014.07.052
   Du Y, 2017, ANAL CHEM, V89, P189, DOI 10.1021/acs.analchem.6b04190
   Fan HH, 2015, ANGEW CHEM INT EDIT, V54, P4801, DOI 10.1002/anie.201411417
   Fu CC, 2014, ANAL CHEM, V86, P11494, DOI 10.1021/ac5038736
   Gao FL, 2015, BIOSENS BIOELECTRON, V66, P423, DOI 10.1016/j.bios.2014.12.006
   Ge SG, 2016, BIOSENS BIOELECTRON, V80, P215, DOI 10.1016/j.bios.2016.01.072
   Gwak R, 2016, SCI REP-UK, V6, DOI 10.1038/srep19646
   Hollenstein M, 2008, ANGEW CHEM INT EDIT, V47, P4346, DOI 10.1002/anie.200800960
   Huang PJJ, 2016, ANAL CHEM, V88, P3341, DOI 10.1021/acs.analchem.5b04904
   Huang PJJ, 2015, NUCLEIC ACIDS RES, V43, P6125, DOI 10.1093/nar/gkv519
   Huang PJJ, 2015, NUCLEIC ACIDS RES, V43, P461, DOI 10.1093/nar/gku1296
   Huang PJJ, 2014, ANAL CHEM, V86, P9993, DOI 10.1021/ac5029962
   Huang PJJ, 2014, ANAL CHEM, V86, P1816, DOI 10.1021/ac403762s
   Huang YT, 2018, STUD HIGH EDUC, V43, P154, DOI 10.1080/03075079.2016.1157860
   Huang YS, 2016, BIOSENS BIOELECTRON, V85, P496, DOI 10.1016/j.bios.2016.05.008
   Huang YS, 2014, ANAL CHEM, V86, P11434, DOI 10.1021/ac503540q
   Hwang K, 2014, ANGEW CHEM INT EDIT, V53, P13798, DOI 10.1002/anie.201408333
   Ihms HE, 2012, RIBOZYMES METHODS PR, P297, DOI DOI 10.1007/978-1-61779-545-9_18
   Jiang ZL, 2013, PLASMONICS, V8, P803, DOI 10.1007/s11468-012-9476-8
   Keiper S, 2006, ANGEW CHEM INT EDIT, V45, P3306, DOI 10.1002/anie.200600164
   Kleinke K, 2016, SENSORS-BASEL, V16, DOI 10.3390/s16091370
   Lan T, 2016, BIOTECHNOL ADV, V34, P331, DOI 10.1016/j.biotechadv.2016.03.002
   Lee JH, 2012, MOL BIOL TECHNOLOGIE, P103
   Lee JH, 2008, J AM CHEM SOC, V130, P14217, DOI 10.1021/ja803607z
   Lei YM, 2016, CHEM-EUR J, V22, P8207, DOI 10.1002/chem.201504995
   Li F, 2013, BIOSENS BIOELECTRON, V41, P903, DOI 10.1016/j.bios.2012.09.048
   Li GW, 2016, TALANTA, V161, P138, DOI 10.1016/j.talanta.2016.08.042
   Li J, 2000, J AM CHEM SOC, V122, P10466, DOI 10.1021/ja0021316
   Li J, 2000, NUCLEIC ACIDS RES, V28, P481, DOI 10.1093/nar/28.2.481
   Liang H, 2016, ANAL METHODS-UK, V8, P7260, DOI [10.1039/C6AY01791F, 10.1039/c6ay01791f]
   Lin YW, 2011, TALANTA, V84, P324, DOI 10.1016/j.talanta.2011.01.016
   Liu GC, 2016, ANAL METHODS-UK, V8, P7040, DOI 10.1039/c6ay02240e
   Liu GP, 2016, RSC ADV, V6, P37221, DOI 10.1039/c6ra01809b
   Liu JW, 2007, P NATL ACAD SCI USA, V104, P2056, DOI 10.1073/pnas.0607875104
   Liu JW, 2003, J AM CHEM SOC, V125, P6642, DOI 10.1021/ja034775u
   Liu NN, 2016, ANALYST, V141, P3626, DOI 10.1039/c6an00171h
   Liu SF, 2016, BIOSENS BIOELECTRON, V83, P33, DOI 10.1016/j.bios.2016.04.026
   Liu Y, 2004, J MOL BIOL, V341, P887, DOI 10.1016/j.jmb.2004.06.060
   Ma F, 2011, ANAL CHIM ACTA, V683, P234, DOI 10.1016/j.aca.2010.10.030
   Ma L, 2016, ANALYST, V141, P3997, DOI 10.1039/c6an00795c
   Ming JJ, 2017, SENSOR ACTUAT B-CHEM, V240, P1091, DOI 10.1016/j.snb.2016.09.091
   Peng RP, 2016, ANAL SCI, V32, P1065
   Priyadarshini E, 2017, SENSOR ACTUAT B-CHEM, V238, P888, DOI 10.1016/j.snb.2016.06.081
   Saidur MR, 2017, BIOSENS BIOELECTRON, V90, P125, DOI 10.1016/j.bios.2016.11.039
   Santoro SW, 2000, J AM CHEM SOC, V122, P2433, DOI 10.1021/ja993688s
   Santoro SW, 1997, P NATL ACAD SCI USA, V94, P4262, DOI 10.1073/pnas.94.9.4262
   Saran R, 2016, ANAL CHEM, V88, P4014, DOI 10.1021/acs.analchem.6b00327
   Shi Y, 2016, ANAL CHEM, V88, P3723, DOI 10.1021/acs.analchem.5b04551
   Stiles PL, 2008, ANNU REV ANAL CHEM, V1, P601, DOI 10.1146/annurev.anchem.1.031207.112814
   Sun B, 2015, ANAL CHEM, V87, P1250, DOI 10.1021/ac503939d
   Tang GE, 2016, SENSOR ACTUAT B-CHEM, V237, P795, DOI 10.1016/j.snb.2016.06.162
   Tian R, 2016, ELECTROANAL, V28, P1617, DOI 10.1002/elan.201501070
   Torabi SF, 2015, P NATL ACAD SCI USA, V112, P5903, DOI 10.1073/pnas.1420361112
   Wang XY, 2016, ACS CHEM BIOL, V11, P444, DOI 10.1021/acschembio.5b00867
   Wang XH, 2016, INT J CHEM ENG, V2016, DOI 10.1155/2016/5217802
   Wang YL, 2011, CHEM COMMUN, V47, P4394, DOI 10.1039/c0cc04140h
   Wei HP, 2016, RSC ADV, V6, P70984, DOI 10.1039/c6ra14910c
   Wu PW, 2013, J AM CHEM SOC, V135, P5254, DOI 10.1021/ja400150v
   Wu QW, 2016, TALANTA, V150, P531, DOI 10.1016/j.talanta.2015.12.023
   Wu YF, 2014, SENSOR ACTUAT B-CHEM, V191, P60, DOI 10.1016/j.snb.2013.09.050
   Xiang Y, 2014, INORG CHEM, V53, P1925, DOI 10.1021/ic4019103
   Xiang Y, 2013, CHEM COMMUN, V49, P585, DOI 10.1039/c2cc37156a
   Xiao Y, 2007, J AM CHEM SOC, V129, P262, DOI 10.1021/ja067278x
   Xing Z, 2015, J CONTROL RELEASE, V213, pE146, DOI 10.1016/j.jconrel.2015.05.248
   Xue SY, 2016, BIOSENS BIOELECTRON, V86, P958, DOI 10.1016/j.bios.2016.07.111
   Ye LL, 2016, SCI REP-UK, V6, DOI 10.1038/srep24150
   Ye SJ, 2013, CHEM COMMUN, V49, P3643, DOI 10.1039/c3cc41619d
   Yun W, 2016, MICROCHIM ACTA, V183, P1425, DOI 10.1007/s00604-016-1778-7
   Yun W, 2016, BIOSENS BIOELECTRON, V80, P187, DOI 10.1016/j.bios.2016.01.053
   Yun W, 2016, RSC ADV, V6, P3960, DOI 10.1039/c5ra22773a
   Zhan SS, 2016, BIOSENS BIOELECTRON, V86, P353, DOI 10.1016/j.bios.2016.06.075
   Zhang C, 2016, BIOSENS BIOELECTRON, V81, P61, DOI 10.1016/j.bios.2016.02.053
   Zhang JJ, 2016, NANO TODAY, V11, P309, DOI 10.1016/j.nantod.2016.05.010
   Zhang XB, 2011, ANNU REV ANAL CHEM, V4, P105, DOI 10.1146/annurev.anchem.111808.073617
   Zhang Y, 2016, ANAL BIOANAL CHEM, V408, P7181, DOI 10.1007/s00216-016-9718-2
   Zhang YL, 2016, SENSOR ACTUAT B-CHEM, V222, P1083, DOI 10.1016/j.snb.2015.08.046
   Zhao MM, 2016, ANAL CHIM ACTA, V948, P98, DOI 10.1016/j.aca.2016.10.033
   Zhou WH, 2016, ACS SENSORS, V1, P600, DOI 10.1021/acssensors.5b00306
   Zhou WH, 2016, CHEM-EUR J, V22, P9835, DOI 10.1002/chem.201601426
   Zhou WH, 2016, CHEMBIOCHEM, V17, P890, DOI 10.1002/cbic.201500690
   Zhou WJ, 2016, BIOSENS BIOELECTRON, V85, P573, DOI 10.1016/j.bios.2016.05.058
   Zhu PY, 2017, FOOD CHEM, V221, P1770, DOI 10.1016/j.foodchem.2016.10.106
   Zhu X, 2009, CHEM COMMUN, P6050, DOI 10.1039/b911191c
   Zhuang JY, 2013, BIOSENS BIOELECTRON, V45, P52, DOI 10.1016/j.bios.2013.01.039
NR 94
TC 95
Z9 96
U1 12
U2 311
PU ELSEVIER SCI LTD
PI OXFORD
PA THE BOULEVARD, LANGFORD LANE, KIDLINGTON, OXFORD OX5 1GB, OXON, ENGLAND
SN 0958-1669
EI 1879-0429
J9 CURR OPIN BIOTECH
JI Curr. Opin. Biotechnol.
PD JUN
PY 2017
VL 45
BP 191
EP 201
DI 10.1016/j.copbio.2017.03.002
PG 11
WC Biochemical Research Methods; Biotechnology & Applied Microbiology
WE Science Citation Index Expanded (SCI-EXPANDED)
SC Biochemistry & Molecular Biology; Biotechnology & Applied Microbiology
GA EX3NG
UT WOS:000403138500026
PM 28458112
OA Green Accepted
DA 2023-06-30
ER

PT J
AU Gonzalez-Fernandez, E
   de-los-Santos-Alvarez, N
   Miranda-Ordieres, AJ
   Lobo-Castanon, MJ
AF Gonzalez-Fernandez, Eva
   de-los-Santos-Alvarez, Noemi
   Jose Miranda-Ordieres, Arturo
   Jesus Lobo-Castanon, Maria
TI Monovalent labeling system improves the sensitivity of aptamer-based
   inhibition assays for small molecule detection
SO SENSORS AND ACTUATORS B-CHEMICAL
LA English
DT Article
DE Aptamer; Electrochemical detection; Magnetic particles; Monovalent
   labeling; Small molecule; Tobramycin
ID APTASENSOR; OCHRATOXIN; BIOSENSOR; AFFINITY; SENSORS; BINDING
AB The design and performance of an inhibition assay for the electrochemical detection of tobramycin is reported. This platform uses a monovalent system for introducing the enzyme conjugate on a tagged-aptamer that specifically recognizes the aminoglycoside antibiotic tobramycin. Compared with multivalent systems such as biotin-streptavidin, the sensitivity is greatly improved reducing the limit of detection from 5 mu M to 0.1 mu M in aqueous solution. This labeling strategy along with the use of a nuclease-resistant RNA aptamer allowed the determination of tobramycin in pre-treated human serum samples within the therapeutic range, using magnetic microparticles as a solid support for the aptassay, and differential pulse voltammetry as detection technique. (C) 2013 Elsevier B.V. All rights reserved.
C1 [Gonzalez-Fernandez, Eva; de-los-Santos-Alvarez, Noemi; Jose Miranda-Ordieres, Arturo; Jesus Lobo-Castanon, Maria] Univ Oviedo, Dpto Quim Fis & Analit, E-33006 Oviedo, Spain.
C3 University of Oviedo
RP Lobo-Castanon, MJ (通讯作者)，Univ Oviedo, Dpto Quim Fis & Analit, Av Julian Claveria 8, E-33006 Oviedo, Spain.
EM gfernandezeva@hotmail.com; santosnoemi@uniovi.es; amir@uniovi.es;
   mjlc@uniovi.es
RI Miranda-Ordieres, Arturo/I-1139-2015; González-Fernández,
   Eva/Q-5915-2016; de-los-Santos-Álvarez, Noemí/AAG-1972-2020; Castañón,
   Maria Jesus Lobo/E-8757-2011
OI Miranda-Ordieres, Arturo/0000-0003-2360-3501; González-Fernández,
   Eva/0000-0002-9726-6985; de-los-Santos-Álvarez,
   Noemí/0000-0002-5216-6825; Castañón, Maria Jesus
   Lobo/0000-0002-2964-9490
FU Spanish Government; Ramon y Cajal; European Regional Development Fund; 
   [CTQ2008-02429]
FX E.G.F. and N.S.A, thank to Spanish Government for a predoctoral grant
   and a Ramon y Cajal contract respectively. This work was cofinanced by
   Project CTQ2008-02429 and the European Regional Development Fund.
CR Baker BR, 2006, J AM CHEM SOC, V128, P3138, DOI 10.1021/ja056957p
   Barthelmebs L, 2011, SENSOR ACTUAT B-CHEM, V156, P932, DOI 10.1016/j.snb.2011.03.008
   Bonel L, 2011, BIOSENS BIOELECTRON, V26, P3254, DOI 10.1016/j.bios.2010.12.036
   Castillo G, 2012, ELECTROANAL, V24, P512, DOI 10.1002/elan.201100485
   Cruz-Aguado JA, 2008, J AGR FOOD CHEM, V56, P10456, DOI 10.1021/jf801957h
   Deng CY, 2009, ANAL CHEM, V81, P9972, DOI 10.1021/ac901727z
   Du Y, 2011, ANAL CHEM, V83, P1523, DOI 10.1021/ac101988n
   ELLINGTON AD, 1990, NATURE, V346, P818, DOI 10.1038/346818a0
   Ferapontova EE, 2008, J AM CHEM SOC, V130, P4256, DOI 10.1021/ja711326b
   Golub E, 2009, ANAL CHEM, V81, P9291, DOI 10.1021/ac901551q
   Gonzalez-Fernandez E, 2012, TALANTA, V99, P767, DOI 10.1016/j.talanta.2012.07.019
   Gonzalez-Fernandez E, 2011, BIOSENS BIOELECTRON, V26, P2354, DOI 10.1016/j.bios.2010.10.011
   Gonzalez-Fernandez E, 2011, ELECTROANAL, V23, P43, DOI 10.1002/elan.201000567
   Hammett-Stabler CA, 1998, CLIN CHEM, V44, P1129
   Han K, 2009, ELECTROCHEM COMMUN, V11, P157, DOI 10.1016/j.elecom.2008.10.054
   Jiang LC, 1997, CHEM BIOL, V4, P35, DOI 10.1016/S1074-5521(97)90235-0
   Gonzalez-Alvarez MJ, 2013, ELECTROANAL, V25, P147, DOI 10.1002/elan.201200381
   Kim YS, 2007, BIOSENS BIOELECTRON, V22, P2525, DOI 10.1016/j.bios.2006.10.004
   Kim YJ, 2010, BIOPROC BIOSYST ENG, V33, P31, DOI 10.1007/s00449-009-0371-4
   Lu Y, 2008, ANAL CHEM, V80, P1883, DOI 10.1021/ac7018014
   Newman D.J., 1991, PRINCIPLES PRACTICE, P295
   Oertel R, 2004, J CHROMATOGR A, V1058, P197, DOI 10.1016/j.chroma.2004.08.158
   Qian XQ, 2010, CHEM-EUR J, V16, P14261, DOI 10.1002/chem.201002585
   Stoltenburg R, 2007, BIOMOL ENG, V24, P381, DOI 10.1016/j.bioeng.2007.06.001
   TUERK C, 1990, SCIENCE, V249, P505, DOI 10.1126/science.2200121
   WANG Y, 1995, CHEM BIOL, V2, P281, DOI 10.1016/1074-5521(95)90047-0
   White RJ, 2010, ANALYST, V135, P589, DOI 10.1039/b921253a
   Xiang Y, 2011, CHEM COMMUN, V47, P4733, DOI 10.1039/c1cc10240k
   Zayats M, 2006, J AM CHEM SOC, V128, P13666, DOI 10.1021/ja0651456
   Zhang HX, 2011, ANAL CHIM ACTA, V688, P99, DOI 10.1016/j.aca.2010.12.017
   Zhou L, 2012, SENSOR ACTUAT B-CHEM, V162, P201, DOI 10.1016/j.snb.2011.12.067
   Zhu Y, 2012, BIOSENS BIOELECTRON, V36, P29, DOI 10.1016/j.bios.2012.03.034
   Zuo XL, 2007, J AM CHEM SOC, V129, P1042, DOI 10.1021/ja067024b
   Zuo XL, 2009, J AM CHEM SOC, V131, P6944, DOI 10.1021/ja901315w
NR 34
TC 14
Z9 14
U1 6
U2 140
PU ELSEVIER SCIENCE SA
PI LAUSANNE
PA PO BOX 564, 1001 LAUSANNE, SWITZERLAND
SN 0925-4005
J9 SENSOR ACTUAT B-CHEM
JI Sens. Actuator B-Chem.
PD JUN
PY 2013
VL 182
BP 668
EP 674
DI 10.1016/j.snb.2013.03.070
PG 7
WC Chemistry, Analytical; Electrochemistry; Instruments & Instrumentation
WE Science Citation Index Expanded (SCI-EXPANDED)
SC Chemistry; Electrochemistry; Instruments & Instrumentation
GA 151VP
UT WOS:000319488800090
DA 2023-06-30
ER

PT J
AU Turdean, G
   Popescu, IC
AF Turdean, Graziella
   Popescu, Ionel Catalin
TI Self-assembled architecture based on triiron-substituted
   polyoxomolybdate anion and positively charged polymer
SO JOURNAL OF SOLID STATE ELECTROCHEMISTRY
LA English
DT Article
DE Self-assembled architecture; Polyoxometallates; Amperometric
   sensor/biosensor; Hydrogen peroxide; Glucose oxidase
ID POTENTIAL SWEEP VOLTAMMOGRAM; DAWSON-TYPE TUNGSTOPHOSPHATE; MULTILAYER
   FILMS; ELECTROCATALYTIC PROPERTIES; ELECTROCHEMICAL GROWTH; ADSORBED
   MOLECULES; GENERAL EXPRESSION; POLYOXOMETALATE; ELECTRODES;
   POLYELECTROLYTE
AB A new self-assembled multilayer architecture was constructed by successive deposition of poly(4-vinylpyridine) partially quaternized with ethylamine (B) and Keggin trilacunary polyoxomolybdate [A alpha-PFe3III(H2O)(3)Mo9O37](6-) (PFe3Mo9) on the Au electrode surface, covered with 3-mercapto-1-propanesulfonic acid (MPS). Surface plasmon resonance and cyclic voltammetry measurements were performed at Au/MPS/B/PFe3Mo9/B interface in order to investigate the structure and the electrochemical behavior of this electrode. Due to the presence of PFe3Mo9, the Au/MPS/B/PFe3Mo9/B-modified electrode showed electrocatalytic activity towards H2O2 amperometric detection. Additionally, when GOx was deposited as the outermost layer on the abovementioned multilayer structure, the Au/MPS/B/PFe3Mo9/B/GOx-modified electrode was able to detect glucose.
C1 [Turdean, Graziella; Popescu, Ionel Catalin] Univ Babes Bolyai, Dept Phys Chem, RO-400028 Cluj Napoca, Romania.
C3 Babes Bolyai University from Cluj
RP Turdean, G (通讯作者)，Univ Babes Bolyai, Dept Phys Chem, RO-400028 Cluj Napoca, Romania.
EM gturdean@chem.ubbcluj.ro
RI Turdean, Graziella Liana L/C-5096-2014; Popescu, Ionel
   Catalin/AAB-3166-2019; Turdean, Graziella/AAC-1334-2021; Turdean,
   Graziella Liana/AAK-8372-2020; Popescu, Ionel C/M-3581-2014
OI Turdean, Graziella Liana L/0000-0003-1273-6878; Turdean,
   Graziella/0000-0003-1273-6878; Popescu, Ion V./0000-0002-4589-7208
FU CNCSIS-UEFISCSU [PNII-ID-PCCE-129/2008]
FX Authors gratefully acknowledge the financial support of CNCSIS-UEFISCSU
   (project PNII-ID-PCCE-129/2008).
CR Ammam M, 2010, TALANTA, V80, P2132, DOI 10.1016/j.talanta.2009.11.020
   Caruso F, 1997, LANGMUIR, V13, P3427, DOI 10.1021/la9608223
   Caruso F, 1997, LANGMUIR, V13, P3422, DOI 10.1021/la960821a
   Cheng L, 1999, ELECTROCHEM COMMUN, V1, P159, DOI 10.1016/S1388-2481(99)00029-6
   Cheng L, 1999, CHEM MATER, V11, P1465, DOI 10.1021/cm9806127
   Cheng L, 2000, J ELECTROANAL CHEM, V481, P168, DOI 10.1016/S0022-0728(99)00486-6
   Chien FC, 2004, BIOSENS BIOELECTRON, V20, P633, DOI 10.1016/j.bios.2004.03.014
   DECHER G, 1992, THIN SOLID FILMS, V210, P831, DOI 10.1016/0040-6090(92)90417-A
   DONG SJ, 1994, J ELECTROANAL CHEM, V372, P95, DOI 10.1016/0022-0728(94)03288-2
   DONG SJ, 1992, ELECTROCHIM ACTA, V37, P11, DOI 10.1016/0013-4686(92)80004-6
   Dostalek J, 2008, SENSOR ACTUAT B-CHEM, V129, P303, DOI 10.1016/j.snb.2007.08.012
   Foster K, 2008, ELECTROCHIM ACTA, V54, P868, DOI 10.1016/j.electacta.2008.03.058
   Gao SY, 2006, THIN SOLID FILMS, V500, P283, DOI 10.1016/j.tsf.2005.11.026
   Gaspar S, 1999, ANAL CHIM ACTA, V385, P111, DOI 10.1016/S0003-2670(98)00784-3
   GORTON L, 1995, ELECTROANAL, V7, P23, DOI 10.1002/elan.1140070104
   Honeychurch MJ, 1998, ELECTROANAL, V10, P285, DOI 10.1002/(SICI)1521-4109(199804)10:5<285::AID-ELAN285>3.3.CO;2-2
   KEITA B, 1990, J ELECTROANAL CHEM, V279, P187, DOI 10.1016/0022-0728(90)85176-6
   Keita B, 2007, J MOL CATAL A-CHEM, V262, P190, DOI 10.1016/j.molcata.2006.08.066
   Kulesza PJ, 2005, ELECTROCHIM ACTA, V50, P5155, DOI 10.1016/j.electacta.2005.03.061
   Laurent D, 1997, LANGMUIR, V13, P1552, DOI 10.1021/la960959t
   LAVIRON E, 1980, J ELECTROANAL CHEM, V115, P65, DOI 10.1016/S0022-0728(80)80496-7
   LAVIRON E, 1979, J ELECTROANAL CHEM, V101, P19, DOI 10.1016/S0022-0728(79)80075-3
   Liu SQ, 1998, J ELECTROANAL CHEM, V458, P87, DOI 10.1016/S0022-0728(98)00363-5
   LVOV Y, 1995, J AM CHEM SOC, V117, P6117, DOI 10.1021/ja00127a026
   Mandler D, 1996, ELECTROANAL, V8, P207, DOI 10.1002/elan.1140080302
   McCormac T, 1997, J ELECTROANAL CHEM, V425, P49, DOI 10.1016/S0022-0728(96)04959-5
   Rajesh, 2009, SENSOR ACTUAT B-CHEM, V136, P275, DOI 10.1016/j.snb.2008.09.014
   Rong CY, 1996, INORG CHIM ACTA, V242, P11, DOI 10.1016/0020-1693(95)04843-X
   Roper DK, 2007, CHEM ENG SCI, V62, P1988, DOI 10.1016/j.ces.2006.12.014
   Skunik M, 2009, ANAL CHIM ACTA, V631, P153, DOI 10.1016/j.aca.2008.10.031
   Song WB, 1999, J ELECTROANAL CHEM, V476, P85, DOI 10.1016/S0022-0728(99)00363-0
   Tang ZY, 2000, LANGMUIR, V16, P4946, DOI 10.1021/la9907127
   TOTH JE, 1990, INORG CHEM, V29, P1952, DOI 10.1021/ic00335a037
   TOTH JE, 1989, J AM CHEM SOC, V111, P2444, DOI 10.1021/ja00189a012
   Turdean GL, 2008, J APPL ELECTROCHEM, V38, P751, DOI 10.1007/s10800-008-9504-8
   Vuillaume PY, 2009, EUR POLYM J, V45, P1641, DOI 10.1016/j.eurpolymj.2009.01.001
   Wang YH, 2005, THIN SOLID FILMS, V476, P84, DOI 10.1016/j.tsf.2004.09.019
   Zhang S, 2007, SURF SCI, V601, P5445, DOI 10.1016/j.susc.2007.09.014
NR 38
TC 3
Z9 3
U1 1
U2 37
PU SPRINGER
PI NEW YORK
PA 233 SPRING ST, NEW YORK, NY 10013 USA
SN 1432-8488
EI 1433-0768
J9 J SOLID STATE ELECTR
JI J. Solid State Electrochem.
PD FEB
PY 2012
VL 16
IS 2
BP 681
EP 687
DI 10.1007/s10008-011-1385-9
PG 7
WC Electrochemistry
WE Science Citation Index Expanded (SCI-EXPANDED)
SC Electrochemistry
GA 902LY
UT WOS:000301040900034
DA 2023-06-30
ER

PT J
AU Hristov, SM
AF Hristov, S. M.
TI Amperometric biosensors
SO BULGARIAN CHEMICAL COMMUNICATIONS
LA English
DT Article; Proceedings Paper
CT National Conference of Sofia Electrochemical Days
CY 2007
CL BULGARIA
DE biosensor; amperometric detection; enzymes-oxidases; enzyme
   gas-diffusion electrodes
ID ALCOHOL OXIDASE; ELECTRODE; GLUCOSE
AB A unique feature of biosensors is the incorporation of a biological sensitive element with signal transformer, thus forming a very sensitive system. The advantages of the electrochemical biosensors are their compactness, simplicity, possibility for miniaturization, specificity, selectivity, etc.
   Greater attention is focused on the most actively developed amperometric biosensors - their principle of operation, methods of investigation, construction and practical applications. A review of the generally used enzymes-oxidases is made - mechanism of operation, methods for immobilizing, applications. Experimental amperometric biosensors, based on enzyme gas-diffusion electrodes for detection of glucose, lactate and phenols are presented.
C1 Bulgarian Acad Sci, Inst Electrochem & Energy Syst, BU-1113 Sofia, Bulgaria.
C3 Bulgarian Academy of Sciences
RP Hristov, SM (通讯作者)，Bulgarian Acad Sci, Inst Electrochem & Energy Syst, Acad G Bonchev St,Block 10, BU-1113 Sofia, Bulgaria.
EM monimarti@abv.bg
CR Azevedo AM, 2005, BIOSENS BIOELECTRON, V21, P235, DOI 10.1016/j.bios.2004.09.030
   Boujtita M, 2000, BIOSENS BIOELECTRON, V15, P257, DOI 10.1016/S0956-5663(00)00075-0
   BOUKOURESHTLIEV.R, 2004, THESIS BULG ACAD SCI
   Castillo J, 2004, SENSOR ACTUAT B-CHEM, V102, P179, DOI 10.1016/j.snb.2004.04.084
   CLARK LC, 1962, ANN NY ACAD SCI, V102, P29, DOI 10.1111/j.1749-6632.1962.tb13623.x
   Delvaux M, 2005, BIOSENS BIOELECTRON, V20, P1587, DOI 10.1016/j.bios.2004.07.017
   Dryhurst G., 1982, BIOL ELECTROCHEMISTR
   Evans RG, 2004, ANALYST, V129, P428, DOI 10.1039/b402091j
   FRADEN J, 1993, HDB MODERN SENSORS
   GARDNER JW, 1994, MICROSENSORS
   HRISTOV S, 2004, THESIS BULG ACAD SCI
   ILIEV I, 1995, ELECTROANAL, V7, P542, DOI 10.1002/elan.1140070607
   Iwuoha EI, 1999, ELECTROANAL, V11, P367, DOI 10.1002/(SICI)1521-4109(199905)11:5<367::AID-ELAN367>3.0.CO;2-0
   KAISHEVA A, 1984, J POWER SOURCES, V13, P181, DOI 10.1016/0378-7753(84)80002-6
   KAISHEVA A, 1997, EUROSENSORS 11, V2, P723
   KOLEV D, 1976, ENZYMES
   LAZAREV N, 1965, HARMFUL COMPOUNDS IN, P386
   Lehninger A.L., 1972, BIOCH MOL BASIS CELL
   LURJE J, 1984, ANAL CHEM IND WATERS
   MARKOV K, 1988, REFERENCE BOOK BIOTE
   *MIN ENV WAT BULG, 2002, STAT GAZ, V8
   Rodriguez-Mozaz S, 2005, TALANTA, V65, P291, DOI 10.1016/j.talanta.2004.07.006
   Scheller F, 1989, BIOSENSOREN
   SULLIVAN S, 1995, P 3 EUR WORKSH BIOS, P175
   Sze S.M., 1994, SEMICONDUCTOR SENSOR
   Turner A. P. F., 1987, BIOSENSORS FUNDAMENT
   VOET D, 1990, BIOCHEMISTRY
   Wilson GS, 2000, CHEM REV, V100, P2693, DOI 10.1021/cr990003y
NR 28
TC 2
Z9 2
U1 0
U2 10
PU BULGARIAN ACAD SCIENCE
PI SOFIA
PA CENTRAL LIBRARY 7 NOEMVRI NO 1, SOFIA, 00000, BULGARIA
SN 0324-1130
J9 BULG CHEM COMMUN
JI Bulg. Chem. Commun.
PY 2008
VL 40
IS 3
BP 204
EP 210
PG 7
WC Chemistry, Multidisciplinary
WE Science Citation Index Expanded (SCI-EXPANDED); Conference Proceedings Citation Index - Science (CPCI-S)
SC Chemistry
GA 361UT
UT WOS:000260153300006
DA 2023-06-30
ER

PT S
AU Lambrianou, A
   Demin, S
   Hall, EAH
AF Lambrianou, Andreas
   Demin, Soren
   Hall, Elizabeth A. H.
BE Renneberg, R
   Lisdat, F
TI Protein engineering and electrochemical biosensors
SO BIOSENSING FOR THE 21ST CENTURY
SE Advances in Biochemical Engineering-Biotechnology
LA English
DT Article; Book Chapter
ID PHOTOSYNTHETIC REACTION-CENTER; LINKED AMPEROMETRIC ELECTRODE; DIRECTED
   EVOLUTION; GLUCOSE-OXIDASE; LACTATE-OXIDASE; TRIMETHYLAMINE
   DEHYDROGENASE; FLUORESCENT NANOSENSORS; THERMAL-STABILITY; REACTION
   CENTERS; CARBON NANOTUBE
AB Protein engineered biosensors provide the next best step in the advancement of protein-based sensors that can specifically identify chemical substrates. The use of native proteins for this purpose cannot adequately embrace the limits of detection and level of stability required for a usable sensor, due to globular structure restraints. This review chapter attempts to give an accurate representation of the three main strategies employed in the engineering of more suitable biological components for use in biosensor construction.
C1 [Lambrianou, Andreas; Demin, Soren; Hall, Elizabeth A. H.] Univ Cambridge, Inst Biotechnol, Cambridge CB2 1QT, England.
C3 University of Cambridge
RP Hall, EAH (通讯作者)，Univ Cambridge, Inst Biotechnol, Tennis Court Rd, Cambridge CB2 1QT, England.
EM lisa.hall@biotech.cam.ac.uk
RI Hall, Elizabeth/P-3036-2018
OI Hall, Elizabeth/0000-0001-9572-9854
CR Abecassis V, 2000, NUCLEIC ACIDS RES, V28, DOI 10.1093/nar/28.20.e88
   Aharoni A, 2006, NAT METHODS, V3, P609, DOI 10.1038/NMETH899
   Anicet N, 1998, J AM CHEM SOC, V120, P7115, DOI 10.1021/ja9803097
   ARMOLD FH, 1999, ANN NY ACAD SCI, V870, P400
   Astuti Y, 2004, J AM CHEM SOC, V126, P8001, DOI 10.1021/ja0496470
   BADIA A, 1993, J AM CHEM SOC, V115, P7053, DOI 10.1021/ja00069a001
   Beissenhirtz MK, 2006, ANAL CHEM, V78, P928, DOI 10.1021/ac051465g
   Benson DE, 2001, SCIENCE, V293, P1641, DOI 10.1126/science.1062461
   Braha O, 1997, CHEM BIOL, V4, P497, DOI 10.1016/S1074-5521(97)90321-5
   BREWSTER JD, 1995, ANAL CHEM, V67, P1296, DOI 10.1021/ac00103a024
   Bryan PN, 2000, BBA-PROTEIN STRUCT M, V1543, P203, DOI 10.1016/S0167-4838(00)00235-1
   Case MA, 1998, CHIRALITY, V10, P35, DOI 10.1002/(SICI)1520-636X(1998)10:1/2<35::AID-CHIR7>3.3.CO;2-F
   CASS AEG, 1984, ANAL CHEM, V56, P667, DOI 10.1021/ac00268a018
   Chen LQ, 2002, BIOSENS BIOELECTRON, V17, P851, DOI 10.1016/S0956-5663(02)00051-9
   Coco WM, 2001, NAT BIOTECHNOL, V19, P354, DOI 10.1038/86744
   Crameri A, 1998, NATURE, V391, P288, DOI 10.1038/34663
   Cui Y, 2001, SCIENCE, V293, P1289, DOI 10.1126/science.1062711
   Davis JJ, 1998, NEW J CHEM, V22, P1119, DOI 10.1039/a803384f
   DeGrado WF, 1999, ANNU REV BIOCHEM, V68, P779, DOI 10.1146/annurev.biochem.68.1.779
   Dwyer MA, 2004, SCIENCE, V304, P1967, DOI 10.1126/science.1098432
   Fehr M, 2003, J BIOL CHEM, V278, P19127, DOI 10.1074/jbc.M301333200
   Fehr M, 2002, P NATL ACAD SCI USA, V99, P9846, DOI 10.1073/pnas.142089199
   Ferapontova E, 2002, BIOSENS BIOELECTRON, V17, P953, DOI 10.1016/S0956-5663(02)00087-8
   FROMANT M, 1995, ANAL BIOCHEM, V224, P347, DOI 10.1006/abio.1995.1050
   Gibney BR, 1997, CURR OPIN CHEM BIOL, V1, P537, DOI 10.1016/S1367-5931(97)80050-6
   Gibney BR, 1996, P NATL ACAD SCI USA, V93, P15041, DOI 10.1073/pnas.93.26.15041
   Gilardi G, 2001, CURR OPIN STRUC BIOL, V11, P491, DOI 10.1016/S0959-440X(00)00238-4
   Gorton L, 1999, ANAL CHIM ACTA, V400, P91, DOI 10.1016/S0003-2670(99)00610-8
   Habermuller L, 2000, FRESEN J ANAL CHEM, V366, P560
   Hamamatsu N, 2006, PROTEIN ENG DES SEL, V19, P483, DOI 10.1093/protein/gzl034
   HECHT HJ, 1993, J MOL BIOL, V229, P153, DOI 10.1006/jmbi.1993.1015
   HELLER A, 1990, ACCOUNTS CHEM RES, V23, P128, DOI 10.1021/ar00173a002
   Hillebrecht JR, 2004, METHOD ENZYMOL, V388, P333
   Hock B, 2002, BIOSENS BIOELECTRON, V17, P239, DOI 10.1016/S0956-5663(01)00267-6
   Howorka S, 2001, NAT BIOTECHNOL, V19, P636, DOI 10.1038/90236
   HUI Y, 2005, SENSORS, V5, P277
   KASIANOWICZ J, 1994, MATER RES SOC SYMP P, V330, P217
   KASIANOWICZ JJ, 1995, BIOPHYS J, V69, P94, DOI 10.1016/S0006-3495(95)79879-4
   Kasianowicz JJ, 1999, BIOPHYS J, V76, P837, DOI 10.1016/S0006-3495(99)77247-4
   Kaur J, 2006, CRIT REV BIOTECHNOL, V26, P165, DOI 10.1080/07388550600851423
   Klis M, 2007, ELECTROCHIM ACTA, V52, P5591, DOI 10.1016/j.electacta.2007.02.008
   Kolkman JA, 2001, NAT BIOTECHNOL, V19, P423, DOI 10.1038/88084
   Kornilova AY, 2000, J AM CHEM SOC, V122, P7999, DOI 10.1021/ja0006954
   Kroger D, 1999, BIOSENS BIOELECTRON, V14, P155, DOI 10.1016/S0956-5663(98)00116-X
   Lager I, 2003, FEBS LETT, V553, P85, DOI 10.1016/S0014-5793(03)00976-1
   Loechel C, 2003, ANALYST, V128, P889, DOI 10.1039/b302298f
   Loechel C, 2003, ANALYST, V128, P166, DOI 10.1039/b211895e
   Lombardi A, 2000, P NATL ACAD SCI USA, V97, P6298, DOI 10.1073/pnas.97.12.6298
   LORIMER IAJ, 1995, NUCLEIC ACIDS RES, V23, P3067, DOI 10.1093/nar/23.15.3067
   Lutz S, 2001, P NATL ACAD SCI USA, V98, P11248, DOI 10.1073/pnas.201413698
   Maly J, 2004, BIOELECTROCHEMISTRY, V63, P271, DOI 10.1016/j.bioelechem.2003.10.024
   Maly J, 2002, MAT SCI ENG C-BIO S, V22, P257, DOI 10.1016/S0928-4931(02)00177-7
   MARCUS RA, 1985, BIOCHIM BIOPHYS ACTA, V811, P265, DOI 10.1016/0304-4173(85)90014-X
   Marvin JS, 2001, NAT STRUCT BIOL, V8, P795, DOI 10.1038/nsb0901-795
   Marvin JS, 1998, J AM CHEM SOC, V120, P7, DOI 10.1021/ja972993f
   MATTHEWS BW, 1987, P NATL ACAD SCI USA, V84, P6663, DOI 10.1073/pnas.84.19.6663
   MAYO SL, 1986, SCIENCE, V233, P948, DOI 10.1126/science.3016897
   Medintz IL, 2004, P NATL ACAD SCI USA, V101, P9612, DOI 10.1073/pnas.0403343101
   Medintz IL, 2005, ANAL CHEM, V77, P365, DOI 10.1021/ac048485n
   Mezzasalma TM, 2007, J BIOMOL SCREEN, V12, P418, DOI 10.1177/1087057106297984
   Minagawa H, 2007, CELL MOL LIFE SCI, V64, P77, DOI 10.1007/s00018-006-6409-8
   Minagawa H, 2003, EUR J BIOCHEM, V270, P3628, DOI 10.1046/j.1432-1033.2003.03751.x
   Miyazaki K, 2002, NUCLEIC ACIDS RES, V30, DOI 10.1093/nar/gnf139
   MNneil SE, 2005, J LEUKOCYTE BIOL, V78, P585, DOI 10.1189/jlb.0205074
   Nakamura C, 2003, BIOSENS BIOELECTRON, V18, P599, DOI 10.1016/S0956-5663(03)00030-7
   Ness JE, 2002, NAT BIOTECHNOL, V20, P1251, DOI 10.1038/nbt754
   O'Fagain C, 2003, ENZYME MICROB TECH, V33, P137, DOI 10.1016/S0141-0229(03)00160-1
   Ostermeier M, 1999, NAT BIOTECHNOL, V17, P1205, DOI 10.1038/70754
   Padeste C, 2003, BIOSENS BIOELECTRON, V19, P239, DOI 10.1016/S0956-5663(03)00214-8
   Rabanal F, 1996, J AM CHEM SOC, V118, P473, DOI 10.1021/ja952831o
   SHEN Y, 1993, NATURE, V366, P48, DOI 10.1038/366048a0
   Sode K, 2000, ENZYME MICROB TECH, V26, P491, DOI 10.1016/S0141-0229(99)00196-9
   Song LZ, 1996, SCIENCE, V274, P1859, DOI 10.1126/science.274.5294.1859
   Sotiropoulou S, 2005, BIOSENS BIOELECTRON, V20, P2347, DOI 10.1016/j.bios.2004.08.026
   STEMMER WPC, 1994, NATURE, V370, P389, DOI 10.1038/370389a0
   STEMMER WPC, 1994, P NATL ACAD SCI USA, V91, P10747, DOI 10.1073/pnas.91.22.10747
   Tamakoshi M, 1997, J BACTERIOL, V179, P4811, DOI 10.1128/jb.179.15.4811-4814.1997
   Torrance L, 2006, J VIROL METHODS, V134, P164, DOI 10.1016/j.jviromet.2005.12.012
   Trammell SA, 2004, BIOSENS BIOELECTRON, V19, P1649, DOI 10.1016/j.bios.2003.12.034
   Trammell SA, 2001, BIOCONJUGATE CHEM, V12, P643, DOI 10.1021/bc010022q
   Trojanowicz M, 2001, ELECTROCHIM ACTA, V46, P1053, DOI 10.1016/S0013-4686(00)00684-8
   Valentini F, 2007, SENSOR ACTUAT B-CHEM, V123, P5, DOI 10.1016/j.snb.2006.07.017
   VANDEMEERE GC, 1994, RESONANCE ENERGY TRA
   VINCENT GH, 2005, BIOMOL ENG, V22, P21
   WALKER B, 1995, CHEM BIOL, V2, P99, DOI 10.1016/1074-5521(95)90282-1
   Wei JJ, 2002, J AM CHEM SOC, V124, P9591, DOI 10.1021/ja025518c
   Willner I, 1999, J AM CHEM SOC, V121, P6455, DOI 10.1021/ja983182u
   WILLNER I, 1994, ANAL CHEM, V66, P1535, DOI 10.1021/ac00081a028
   Willner Itamar, 2002, J Biotechnol, V82, P325, DOI 10.1016/S1389-0352(01)00050-2
   Wilson JR, 2003, CHEM COMMUN, P356, DOI 10.1039/b209443f
   Wise KJ, 2002, TRENDS BIOTECHNOL, V20, P387, DOI 10.1016/S0167-7799(02)02023-1
   Yin YJ, 2007, J SOLID STATE ELECTR, V11, P390, DOI 10.1007/s10008-006-0160-9
NR 92
TC 19
Z9 19
U1 2
U2 24
PU SPRINGER-VERLAG BERLIN
PI BERLIN
PA HEIDELBERGER PLATZ 3, D-14197 BERLIN, GERMANY
SN 0724-6145
BN 978-3-540-75200-4
J9 ADV BIOCHEM ENG BIOT
JI Adv. Biochem. Eng. Biotechnol.
PY 2008
VL 109
BP 65
EP 96
DI 10.1007/10_2007_080
D2 10.1007/978-3-540-75201-1
PG 32
WC Biotechnology & Applied Microbiology
WE Book Citation Index– Science (BKCI-S); Science Citation Index Expanded (SCI-EXPANDED)
SC Biotechnology & Applied Microbiology
GA BHE07
UT WOS:000252396500003
PM 17960341
DA 2023-06-30
ER

PT J
AU Aydinlik, S
   Ozkan-Ariksoysal, D
   Kara, P
   Sayiner, AA
   Ozsoz, M
AF Aydinlik, Seyma
   Ozkan-Ariksoysal, Dilsat
   Kara, Pinar
   Sayiner, A. Arzu
   Ozsoz, Mehmet
TI A nucleic acid-based electrochemical biosensor for the detection of
   influenza B virus from PCR samples using gold nanoparticle-adsorbed
   disposable graphite electrode and Meldola's blue as an intercalator
SO ANALYTICAL METHODS
LA English
DT Article
ID GLASSY-CARBON ELECTRODE; DNA HYBRIDIZATION; METHYLENE-BLUE; GUANINE
   SIGNAL; GENOSENSOR; SEQUENCES; POLYMORPHISM; INDICATOR; DESIGN;
   OLIGONUCLEOTIDES
AB In the presented study, a novel method is introduced that demonstrates the electrochemical detection of influenza B virus based on DNA hybridisation. The detection utilised gold nanoparticles (AuNPs) and Meldola's Blue (MDB), which is utilised as an intercalator label. The developed methodology, combined with a disposable pencil graphite electrode (PGE) and differential pulse voltammetry (DPV), was performed using both synthetic oligonucleotides and polymerase chain reaction (PCR) amplicons. The electrochemical oxidation response of guanine (approximately +0.1 V) and the voltammetric reduction signal of MDB (approximately -0.2 V) were measured before and after hybridisation reactions between a single strand DNA probe and its complementary target strain (synthetic target or denatured PCR samples). Before the immobilisation of the synthetic DNA probe of influenza type B virus, the transducer surface was interacted with AuNPs solution using a simple wet adsorption method. AuNP immobilisation was confirmed with cyclic voltammetry (CV) and electrochemical impedance spectroscopy (EIS) to characterise the recognition surface of the genosensor. After the interaction between the PGE and AuNPs, a thiol-linked DNA probe was immobilised onto the nanoparticle-covered surface. When hybridisation occurred between the probe and its synthetic targets or specific PCR products, the highest MDB signal was observed. The probes were also challenged with equal quantities of non-complementary DNA at the PGE surface for the determination of biosensor selectivity. AuNP-coated electrodes showed high sensitivity and selectivity, specifically in real samples for the detection of the hybridisation reaction. The results obtained in the presented study indicated that the electrode surface area could be enhanced with AuNPs. The detection limit of the genosensor was found to be 54 picomoles for the synthetic target and 3.3 x 10(7) molecules for the real samples (PCR) in 30 mu L of sample volume. Future prospects and analytical performance of the sensor is briefly discussed.
C1 [Aydinlik, Seyma; Ozkan-Ariksoysal, Dilsat; Kara, Pinar; Ozsoz, Mehmet] Ege Univ, Fac Pharm, Dept Analyt Chem, TR-35100 Bornova, Turkey.
   [Sayiner, A. Arzu] Dokuz Eylul Univ, Fac Med, Dept Microbiol, Inciralti Izmir, Turkey.
C3 Ege University; Dokuz Eylul University
RP Ozkan-Ariksoysal, D (通讯作者)，Ege Univ, Fac Pharm, Dept Analyt Chem, TR-35100 Bornova, Turkey.
EM dilsat.ariksoysal@ege.edu.tr
RI Ozsoz, Mehmet Emin Sengun/AAZ-1285-2020; Aydinlik, Seyma/ABI-2909-2020;
   OZSOZ, Mehmet/AAE-4145-2020; Kara, Pinar/HDO-3727-2022; Sayıner, Ayca
   Arzu/P-2220-2019; Ariksoysal, Dilsat/AAO-1989-2020
OI Aydinlik, Seyma/0000-0001-5238-2432; Kara, Pinar/0000-0001-5029-9256;
   Sayıner, Ayca Arzu/0000-0001-6750-2353; Ariksoysal,
   Dilsat/0000-0002-8471-5665; ozsoz, mehmet/0000-0003-4037-3445
FU TUBITAK [SBAG-107S163]; Pharmaceutical Sciences Research Centre (FABAL)
   of Ege University, Faculty of Pharmacy
FX The authors acknowledge financial support from TUBITAK (Projects
   SBAG-107S163) and the Pharmaceutical Sciences Research Centre (FABAL) of
   Ege University, Faculty of Pharmacy.
CR Aladag N, 2010, ELECTROANAL, V22, P590, DOI 10.1002/elan.200900405
   Boon ACM, 2001, J MED VIROL, V65, P163, DOI 10.1002/jmv.2016
   Boon EM, 2000, NAT BIOTECHNOL, V18, P1096, DOI 10.1038/80301
   Cai H, 2001, J ELECTROANAL CHEM, V510, P78, DOI 10.1016/S0022-0728(01)00548-4
   Castaneda MT, 2007, BIOSENS BIOELECTRON, V22, P1961, DOI 10.1016/j.bios.2006.08.031
   Castaneda MT, 2007, ELECTROANAL, V19, P743, DOI 10.1002/elan.200603784
   Cazacu AC, 2003, J CLIN MICROBIOL, V41, P2132, DOI 10.1128/JCM.41.5.2132-2134.2003
   Del Giallo ML, 2005, ANAL LETT, V38, P2509, DOI 10.1080/0032710500369687
   Duwensee H, 2009, ANALYST, V134, P899, DOI 10.1039/b819283a
   El-Cheick FM, 2010, J SOLID STATE ELECTR, V14, P1425, DOI 10.1007/s10008-009-0957-4
   Ellis JS, 2002, REV MED VIROL, V12, P375, DOI 10.1002/rmv.370
   Erdem A, 2000, ANAL CHIM ACTA, V422, P139, DOI 10.1016/S0003-2670(00)01058-8
   Eskiocak U, 2007, ANAL CHEM, V79, P8807, DOI 10.1021/ac071014r
   Flechsig GU, 2007, ANAL CHEM, V79, P2125, DOI 10.1021/ac062075c
   Fu YZ, 2005, BIOCHEM ENG J, V23, P37, DOI 10.1016/j.bej.2004.10.008
   Garcia T, 2008, BIOSENS BIOELECTRON, V24, P184, DOI 10.1016/j.bios.2008.03.034
   Girousi S, 2010, CENT EUR J CHEM, V8, P732, DOI 10.2478/s11532-010-0056-5
   Herrmann B, 2001, J CLIN MICROBIOL, V39, P134, DOI 10.1128/JCM.39.1.134-138.2001
   Kang JW, 2007, ANAL BIOCHEM, V364, P165, DOI 10.1016/j.ab.2007.01.037
   Kara P, 2004, ANAL CHIM ACTA, V518, P69, DOI 10.1016/j.aca.2004.04.004
   Kara P, 2007, ELECTROANAL, V19, P1875, DOI 10.1002/elan.200703944
   Kara P, 2008, ELECTROANAL, V20, P2629, DOI 10.1002/elan.200804368
   Kelley SO, 1997, BIOCONJUGATE CHEM, V8, P31, DOI 10.1021/bc960070o
   Kerman K, 2004, TURK J CHEM, V28, P523
   Kerman K, 2004, SCI TECHNOL ADV MAT, V5, P351, DOI [10.1016/j.stam.2004.01.009, 10.1016/j.stam.2003.01.009]
   Kerman K, 2004, ANAL CHEM, V76, P1877, DOI 10.1021/ac0351872
   Li F, 2010, BIOSENS BIOELECTRON, V25, P2084, DOI 10.1016/j.bios.2010.02.004
   Li JP, 2001, J CLIN MICROBIOL, V39, P696, DOI 10.1128/JCM.39.2.696-704.2001
   Mandell G L, 1995, MANDELL DOUGLAS BENN
   Mascini M, 2005, BIOELECTROCHEMISTRY, V67, P163, DOI 10.1016/j.bioelechem.2004.06.011
   MILLAN KM, 1994, ANAL CHEM, V66, P2943, DOI 10.1021/ac00090a023
   Moreno M, 2009, BIOSENS BIOELECTRON, V25, P778, DOI 10.1016/j.bios.2009.08.028
   Ozkan D, 2002, ELECTROCHEM COMMUN, V4, P796, DOI 10.1016/S1388-2481(02)00448-4
   Ozkan D, 2004, J PHARMACEUT BIOMED, V35, P905, DOI 10.1016/j.jpba.2004.03.001
   Ozkan-Ariksoysal D, 2008, ANAL CHEM, V80, P588, DOI 10.1021/ac071407q
   Ozkan-Ariksoysal D, 2010, ELECTROANAL, V22, P2225, DOI 10.1002/elan.201000128
   Ozsoz M, 2003, ANAL CHEM, V75, P2181, DOI 10.1021/ac026212r
   Panke O, 2007, BIOSENS BIOELECTRON, V22, P2656, DOI 10.1016/j.bios.2006.10.033
   Palecek E, 2001, ANAL CHEM, V73, p74A, DOI 10.1021/ac0123936
   Pedrero M, 2009, SENSORS-BASEL, V9, P5503, DOI 10.3390/s90705503
   Roth KM, 2006, ELECTROANAL, V18, P1982, DOI 10.1002/elan.200603603
   Schweiger B, 2000, J CLIN MICROBIOL, V38, P1552, DOI 10.1128/JCM.38.4.1552-1558.2000
   Steel AB, 1998, ANAL CHEM, V70, P4670, DOI 10.1021/ac980037q
   van Elden LJR, 2001, J CLIN MICROBIOL, V39, P196, DOI 10.1128/JCM.39.1.196-200.2001
   Vikholm-Lundin I, 2007, BIOSENS BIOELECTRON, V22, P1323, DOI 10.1016/j.bios.2006.05.029
   Wang J, 2000, NUCLEIC ACIDS RES, V28, P3011, DOI 10.1093/nar/28.16.3011
   Wang J, 2002, ANAL CHIM ACTA, V469, P63, DOI 10.1016/S0003-2670(01)01399-X
   Wang J, 2002, J AM CHEM SOC, V124, P4208, DOI 10.1021/ja0255709
   Wang J, 2001, ANAL CHEM, V73, P5576, DOI 10.1021/ac0107148
   Wang J, 2010, ANAL BIOCHEM, V396, P304, DOI 10.1016/j.ab.2009.10.004
   Ward CL, 2004, J CLIN VIROL, V29, P179, DOI 10.1016/S1386-6532(03)00122-7
   Wong ELS, 2003, ANAL CHEM, V75, P3845, DOI 10.1021/ac034129d
   WRIGHT KE, 1995, J CLIN MICROBIOL, V33, P1180, DOI 10.1128/JCM.33.5.1180-1184.1995
   Yang J, 2007, ANAL BIOCHEM, V365, P24, DOI 10.1016/j.ab.2006.12.039
   Yean CY, 2008, ANAL CHEM, V80, P2774, DOI 10.1021/ac702333x
   Zhang Y, 2009, BIOSENS BIOELECTRON, V25, P34, DOI 10.1016/j.bios.2009.06.011
   Zhu XB, 2009, ELECTROCHEM COMMUN, V11, P1543, DOI 10.1016/j.elecom.2009.05.055
NR 57
TC 21
Z9 22
U1 1
U2 89
PU ROYAL SOC CHEMISTRY
PI CAMBRIDGE
PA THOMAS GRAHAM HOUSE, SCIENCE PARK, MILTON RD, CAMBRIDGE CB4 0WF, CAMBS,
   ENGLAND
SN 1759-9660
EI 1759-9679
J9 ANAL METHODS-UK
JI Anal. Methods
PD JUL
PY 2011
VL 3
IS 7
BP 1607
EP 1614
DI 10.1039/c1ay05146f
PG 8
WC Chemistry, Analytical; Food Science & Technology; Spectroscopy
WE Science Citation Index Expanded (SCI-EXPANDED)
SC Chemistry; Food Science & Technology; Spectroscopy
GA 795MY
UT WOS:000292979500025
DA 2023-06-30
ER

PT J
AU Duque-Ossa, LC
   Garcia-Ferrera, B
   Reyes-Retana, JA
AF Duque-Ossa, L. C.
   Garcia-Ferrera, B.
   Reyes-Retana, J. A.
TI Troponin I as a Biomarker for Early Detection of Acute Myocardial
   Infarction
SO CURRENT PROBLEMS IN CARDIOLOGY
LA English
DT Review
ID HIGH-SENSITIVITY TROPONIN; MULTI-NANOWIRE BIOSENSOR; LABEL-FREE
   DETECTION; CARDIAC TROPONIN; GOLD NANOPARTICLES; EARLY-DIAGNOSIS;
   GRAPHENE OXIDE; ULTRASENSITIVE DETECTION; HEART-FAILURE; ELECTROCHEMICAL
   IMMUNOSENSORS
AB Acute myocardial infarction (AMI) as the main cause of death among cardiovascular diseases is defined as a deficiency of oxygen that generates irre-versible tissue necrosis in the heart muscle. For diag-nostic measurements, the evaluation of cardiac markers concentration like cardiac triponin I (cTnI) in plasma or saliva thought the use of biosensors has become one of the most commonly applied strategies for prognosis of AMI. Inside this diagnostic devices, electrochemical (ECL) ones have been highly encour-age to improve sensing capabilities by using different materials and configurations. In this review, the authors presents a summary of studies that involves cTnI detection using ECL biosensors modified with nanomaterials and related mechanisms. (Curr Probl Cardiol 2023;48:101067.)
C1 [Duque-Ossa, L. C.; Garcia-Ferrera, B.; Reyes-Retana, J. A.] Tecnol Monterrey, Dept Mech & Adv Mat, Campus Santa Fe, Mexico City, Mexico.
C3 Tecnologico de Monterrey
RP Duque-Ossa, LC (通讯作者)，Tecnol Monterrey, Dept Mech & Adv Mat, Campus Santa Fe, Mexico City, Mexico.
OI Garcia Farrera, Brenda/0000-0001-8703-9060; Duque Ossa, Laura
   Catalina/0000-0001-8938-9347
FU Tecnologico of Monterrey; National Council of Science and Technology
   (CONACYT)
FX This work would not have been possible without the support of the
   Tecnologico of Monterrey and the National Council of Science and
   Technology (CONACYT) .
CR Abdorahim M, 2016, TRAC-TREND ANAL CHEM, V82, P337, DOI 10.1016/j.trac.2016.06.015
   Agewall S, 2011, EUR HEART J, V32, P404, DOI 10.1093/eurheartj/ehq456
   Ahammad AJS, 2011, INT J ELECTROCHEM SC, V6, P1906
   Ahmad R, 2018, MATER TODAY COMMUN, V17, P289, DOI 10.1016/j.mtcomm.2018.09.024
   AL-Shawafi WM, 2018, PREPRINTS, V2018, P1, DOI [10.20944/preprints201809.0093, DOI 10.20944/PREPRINTS201809.0093]
   Apple FS, 2017, CLIN CHEM, V63, P73, DOI 10.1373/clinchem.2016.255109
   Apple FS, 2012, CLIN CHEM, V58, P54, DOI 10.1373/clinchem.2011.165795
   Arshad MKM, 2018, J NANOSCI NANOTECHNO, V18, P5283, DOI 10.1166/jnn.2018.15419
   Bakirhan NK, 2018, J PHARMACEUT BIOMED, V159, P406, DOI 10.1016/j.jpba.2018.07.021
   Beitollahi H, 2014, ELECTROANAL, V26, P1090, DOI 10.1002/elan.201400074
   Bhalla V, 2012, SENSOR ACTUAT B-CHEM, V161, P761, DOI 10.1016/j.snb.2011.11.029
   Bhatnagar D, 2017, INT J BIOL MACROMOL, V95, P505, DOI 10.1016/j.ijbiomac.2016.11.037
   Bingisser R, 2012, AM J EMERG MED, V30, P1639, DOI 10.1016/j.ajem.2012.03.004
   Blankenberg S, 2016, EUR HEART J, V37, P2428, DOI 10.1093/eurheartj/ehw172
   Body R, 2011, J AM COLL CARDIOL, V58, P1333, DOI 10.1016/j.jacc.2011.06.026
   Bowman JD, 2019, FRONT MOL BIOSCI, V6, DOI 10.3389/fmolb.2019.00068
   Brush JE, 2016, J AM COLL CARDIOL, V68, P2365, DOI 10.1016/j.jacc.2016.08.066
   Catarino SO, 2021, IEEE SENS J, V21, P13976, DOI 10.1109/JSEN.2020.3004239
   Chekin F, 2018, SENSOR ACTUAT B-CHEM, V262, P180, DOI 10.1016/j.snb.2018.01.215
   Chen JJ, 2018, RSC ADV, V8, P28048, DOI 10.1039/c8ra04205e
   Chen KI, 2011, NANO TODAY, V6, P131, DOI 10.1016/j.nantod.2011.02.001
   Cheng Y, 2011, BIOSENS BIOELECTRON, V26, P4538, DOI 10.1016/j.bios.2011.05.019
   Chi HT, 2019, BIOSENS BIOELECTRON, V132, P1, DOI 10.1016/j.bios.2019.02.048
   Cho IH, 2020, BIOMATER RES, V24, DOI 10.1186/s40824-019-0181-y
   Christenson C, 2020, PROC SPIE, V11251, DOI 10.1117/12.2546979
   Cimen D, 2020, TALANTA, V219, DOI 10.1016/j.talanta.2020.121259
   Danese E, 2016, ANN TRANSL MED, V4, DOI 10.21037/atm.2016.05.19
   Dhara K, 2020, MICROCHEM J, V156, DOI 10.1016/j.microc.2020.104857
   Ehtesabi H, 2020, MATER TODAY CHEM, V17, DOI 10.1016/j.mtchem.2020.100342
   Fathil MFM, 2018, IOP CONF SER-MAT SCI, V318, DOI 10.1088/1757-899X/318/1/012031
   Fathil MFM, 2017, SENSOR ACTUAT B-CHEM, V242, P1142, DOI 10.1016/j.snb.2016.09.131
   Fathil MFM, 2016, ANAL CHIM ACTA, V935, P30, DOI 10.1016/j.aca.2016.06.012
   Fathil MFM, 2015, BIOSENS BIOELECTRON, V70, P209, DOI 10.1016/j.bios.2015.03.037
   Feng LN, 2012, ANAL CHEM, V84, P7810, DOI 10.1021/ac301438v
   Gore MO, 2014, J AM COLL CARDIOL, V63, P1441, DOI 10.1016/j.jacc.2013.12.032
   Gresslien T, 2016, INT J CARDIOL, V221, P609, DOI 10.1016/j.ijcard.2016.06.243
   Gupta A, 2021, RSC ADV, V11, P2167, DOI 10.1039/d0ra06665f
   Hallen J, 2012, CARDIOLOGY, V121, P204, DOI 10.1159/000337113
   Hammarsten O, 2018, BIOMARKERS, V23, P725, DOI 10.1080/1354750X.2018.1490969
   Han X, 2016, ACS SENSORS, V1, P106, DOI 10.1021/acssensors.5b00318
   Jaffe AS, 2012, CURR PROB CARDIOLOGY, V37, P209, DOI 10.1016/j.cpcardiol.2012.02.002
   Januzzi JL, 2012, EUR HEART J, V33, P2265, DOI 10.1093/eurheartj/ehs191
   Jo H, 2017, TALANTA, V165, P442, DOI 10.1016/j.talanta.2016.12.091
   Jo H, 2015, ANAL CHEM, V87, P9869, DOI 10.1021/acs.analchem.5b02312
   Katrukha IA, 2013, BIOCHEMISTRY-MOSCOW+, V78, P1447, DOI 10.1134/S0006297913130063
   Kazemi SH, 2016, MAT SCI ENG C-MATER, V69, P447, DOI 10.1016/j.msec.2016.07.005
   Keller T, 2011, JAMA-J AM MED ASSOC, V306, P2684, DOI 10.1001/jama.2011.1896
   Kim K, 2016, BIOSENS BIOELECTRON, V77, P695, DOI 10.1016/j.bios.2015.10.008
   Kong T, 2012, BIOSENS BIOELECTRON, V34, P267, DOI 10.1016/j.bios.2012.02.019
   Kour R, 2020, J ELECTROCHEM SOC, V167, DOI 10.1149/1945-7111/ab6bc4
   Krishnan SK, 2019, RSC ADV, V9, P8778, DOI 10.1039/c8ra09577a
   Kumar S, 2015, BIOSENS BIOELECTRON, V70, P498, DOI 10.1016/j.bios.2015.03.062
   Kutovyi Y, 2020, MRS ADV, V5, P835, DOI 10.1557/adv.2020.60
   Lakshmanakumar M, 2019, SCI REP-UK, V9, DOI 10.1038/s41598-019-53979-5
   Lee I, 2012, BIOSENSORS-BASEL, V2, P205, DOI 10.3390/bios2020205
   Lee TE, 2019, NANOMATERIALS-BASEL, V9, DOI 10.3390/nano9071000
   Lee T, 2019, MICROMACHINES-BASEL, V10, DOI 10.3390/mi10030203
   Lim SA, 2016, RSC ADV, V6, P24995, DOI 10.1039/c6ra00333h
   Liu GZ, 2016, ANAL CHIM ACTA, V909, P1, DOI 10.1016/j.aca.2015.12.023
   Liu XH, 2016, ACS SENSORS, V1, P1416, DOI 10.1021/acssensors.6b00493
   Ma Y, 2017, ANAL BIOCHEM, V520, P9, DOI 10.1016/j.ab.2016.12.018
   Mahajan VS, 2011, CIRCULATION, V124, P2350, DOI 10.1161/CIRCULATIONAHA.111.023697
   Mair J, 2018, EUR HEART J-ACUTE CA, V7, P553, DOI 10.1177/2048872617748553
   Mair J, 2018, EUR HEART J-ACUTE CA, V7, P577, DOI 10.1177/2048872617708973
   Manning EP, 2012, J BIOL CHEM, V287, P14515, DOI 10.1074/jbc.M111.257436
   Manning EP, 2011, BIOCHEMISTRY-US, V50, P7405, DOI 10.1021/bi200506k
   Marston S, 2020, J MUSCLE RES CELL M, V41, P71, DOI 10.1007/s10974-019-09513-1
   McKie PM, 2013, CLIN CHEM, V59, P1099, DOI 10.1373/clinchem.2012.198614
   Metskas LA, 2015, J AM CHEM SOC, V137, P11962, DOI 10.1021/jacs.5b04471
   Mills NL, 2011, JAMA-J AM MED ASSOC, V305, P1210, DOI 10.1001/jama.2011.338
   Molaakbari E, 2014, ANALYST, V139, P4356, DOI 10.1039/c4an00138a
   Nagarajan V, 2012, HEART, V98, P1778, DOI 10.1136/heartjnl-2012-301779
   Negahdary M, 2019, BIOCHEM ENG J, V151, DOI 10.1016/j.bej.2019.107326
   Negahdary M, 2018, J Biomed Phys Eng, V8, P167
   Negahdary M, 2017, SENSOR ACTUAT B-CHEM, V252, P62, DOI 10.1016/j.snb.2017.05.149
   Neumann JT, 2019, NEW ENGL J MED, V380, P2529, DOI 10.1056/NEJMoa1803377
   Neumann JT, 2016, JAMA CARDIOL, V1, P397, DOI 10.1001/jamacardio.2016.0695
   Nezami A, 2018, J PHARMACEUT BIOMED, V159, P425, DOI 10.1016/j.jpba.2018.07.031
   Nsabimana A, 2019, ELECTROANAL, V31, P177, DOI 10.1002/elan.201800641
   Omland T, 2013, J AM COLL CARDIOL, V61, P1240, DOI 10.1016/j.jacc.2012.12.026
   Pachauri V, 2016, ESSAYS BIOCHEM, V60, P81, DOI 10.1042/EBC20150009
   Pan J, 2017, J MATER CHEM B, V5, P6511, DOI 10.1039/c7tb00748e
   Pedrero M, 2014, ELECTROANAL, V26, P1132, DOI 10.1002/elan.201300597
   Periyakaruppan A, 2013, ANAL CHEM, V85, P3858, DOI 10.1021/ac302801z
   Pouleur AC, 2015, CLIN CHIM ACTA, V443, P9, DOI 10.1016/j.cca.2014.10.046
   Prajesh R, 2021, J ELECTROCHEM SOC, V168, DOI 10.1149/1945-7111/abdde6
   Purohit B., 2020, SENS INT, V1, DOI [10.1016/j.sintl.2020.100040, DOI 10.1016/J.SINTL.2020.100040]
   Qiao XJ, 2018, BIOSENS BIOELECTRON, V113, P142, DOI 10.1016/j.bios.2018.05.003
   Qureshi A, 2012, SENSOR ACTUAT B-CHEM, V171, P62, DOI 10.1016/j.snb.2012.05.077
   Rahim MAA, 2015, INT J MED SCI, V12, P329, DOI 10.7150/ijms.11280
   Rajesh, 2013, APPL PHYS LETT, V103, DOI 10.1063/1.4830223
   Raouf M, 2011, AFR J MICROBIOL RES, V5, P2467
   Regan B, 2018, BIOSENSORS-BASEL, V8, DOI 10.3390/bios8040114
   Reichlin T, 2012, AM J MED, V125, P1205, DOI 10.1016/j.amjmed.2012.07.015
   Reichlin T, 2011, CIRCULATION, V124, P136, DOI 10.1161/CIRCULATIONAHA.111.023937
   Reiter M, 2011, EUR HEART J, V32, P1379, DOI 10.1093/eurheartj/ehr033
   Reyes-Retana JA, 2021, CURR PROB CARDIOLOGY, V46, DOI 10.1016/j.cpcardiol.2020.100739
   Rezaei B, 2018, TALANTA, V182, P178, DOI 10.1016/j.talanta.2018.01.046
   Sabury S, 2015, MAT SCI ENG C-MATER, V49, P297, DOI 10.1016/j.msec.2015.01.018
   Sandil D, 2018, J ALLOY COMPD, V763, P102, DOI 10.1016/j.jallcom.2018.04.293
   Sarangadharan I, 2018, BIOSENS BIOELECTRON, V100, P282, DOI 10.1016/j.bios.2017.09.018
   Shah ASV, 2015, AM J MED, V128, P493, DOI 10.1016/j.amjmed.2014.10.056
   SHAH AS, 2015, BMJ-BRIT MED J, V350, P1, DOI DOI 10.1036/BMJ.G7873
   Shan M, 2014, GOLD BULL, V47, P57, DOI 10.1007/s13404-013-0113-x
   Shanmugam NR, 2016, NANOMEDICINE-UK, V11, P1345, DOI 10.2217/nnm-2016-0048
   Shen SH, 2014, PROCEDIA ENGINEER, V87, P648, DOI 10.1016/j.proeng.2014.11.571
   Shen SH, 2015, SENSOR ACTUAT B-CHEM, V218, P303, DOI 10.1016/j.snb.2015.05.002
   Sherwood MW, 2014, J AM HEART ASSOC, V3, DOI 10.1161/JAHA.113.000403
   Singal S, 2015, RSC ADV, V5, P74994, DOI 10.1039/c5ra15449a
   Singh N, 2019, J MATER CHEM B, V7, P3826, DOI 10.1039/c9tb00126c
   Singh N, 2017, ACS APPL MATER INTER, V9, P33576, DOI 10.1021/acsami.7b07590
   Solanki PR, 2011, NPG ASIA MATER, V3, P17, DOI 10.1038/asiamat.2010.137
   Sun DP, 2019, BIOSENS BIOELECTRON, V134, P49, DOI 10.1016/j.bios.2019.03.049
   Tanindi A, 2011, VASC HEALTH RISK MAN, V7, P597, DOI 10.2147/VHRM.S24509
   Taniselass S, 2019, BIOSENS BIOELECTRON, V130, P276, DOI 10.1016/j.bios.2019.01.047
   Townsend N, 2019, EUR HEART J, V40, P189, DOI [10.1093/eurheartj/ehw334, 10.1093/eurheartj/ehy342]
   Tuteja SK, 2014, ANAL CHIM ACTA, V809, P148, DOI 10.1016/j.aca.2013.11.047
   Upasham S., 2018, ADV HEAL CARE TECHNO, V4, P1
   van Kimmenade RRJ, 2012, CLIN CHEM, V58, P127, DOI 10.1373/clinchem.2011.165720
   Vetter AD, 2018, BIOPHYS J, V114, P1646, DOI 10.1016/j.bpj.2018.02.015
   Wang B, 2016, J ELECTROANAL CHEM, V781, P212, DOI 10.1016/j.jelechem.2016.08.005
   Wang Y, 2020, ACS SENSORS, V5, P1126, DOI 10.1021/acssensors.0c00064
   Welsh P, 2019, CIRCULATION, V139, P2754, DOI 10.1161/CIRCULATIONAHA.118.038529
   Westermann D, 2017, NAT REV CARDIOL, V14, P472, DOI 10.1038/nrcardio.2017.48
   Wu Q, 2017, MICROCHIM ACTA, V184, P2395, DOI 10.1007/s00604-017-2245-9
   Xiong M, 2017, INT J ELECTROCHEM SC, V12, P4204, DOI 10.20964/2017.05.22
   Xu YW, 2017, INT J ELECTROCHEM SC, V12, P7931, DOI 10.20964/2017.09.65
   Yola ML, 2019, BIOSENS BIOELECTRON, V126, P418, DOI 10.1016/j.bios.2018.11.016
   Zhang BL, 2014, BIOSENS BIOELECTRON, V58, P107, DOI 10.1016/j.bios.2014.02.057
   Zhang L, 2017, SENSOR ACTUAT B-CHEM, V241, P765, DOI 10.1016/j.snb.2016.10.138
   Zhang T, 2018, BIOSENS BIOELECTRON, V119, P176, DOI 10.1016/j.bios.2018.08.020
   Zhou WC, 2018, BIOSENS BIOELECTRON, V106, P99, DOI 10.1016/j.bios.2018.01.061
   Zhu CZ, 2015, ANAL CHEM, V87, P230, DOI 10.1021/ac5039863
   Zuo JJ, 2016, ELECTROANAL, V28, P2044, DOI 10.1002/elan.201600059
NR 134
TC 4
Z9 4
U1 12
U2 26
PU MOSBY-ELSEVIER
PI NEW YORK
PA 360 PARK AVENUE SOUTH, NEW YORK, NY 10010-1710 USA
SN 0146-2806
EI 1535-6280
J9 CURR PROB CARDIOLOGY
JI Curr. Probl. Cardiol.
PD MAY
PY 2023
VL 48
IS 5
AR 101067
DI 10.1016/j.cpcardiol.2021.101067
EA MAR 2023
PG 35
WC Cardiac & Cardiovascular Systems
WE Science Citation Index Expanded (SCI-EXPANDED)
SC Cardiovascular System & Cardiology
GA C9ZT5
UT WOS:000965422100001
PM 34826431
DA 2023-06-30
ER

PT J
AU Andreescu, S
   Vasilescu, A
AF Andreescu, Silvana
   Vasilescu, Alina
TI Advances in electrochemical detection for probing protein aggregation
SO CURRENT OPINION IN ELECTROCHEMISTRY
LA English
DT Review
DE Electrochemistry; Protein aggregation; Amyloid; Biosensor; Voltamme-try;
   Nanopore; Collision electrochemistry
ID OXIDE MODIFIED ELECTRODES; AMYLOID-BETA AGGREGATION; ALPHA-SYNUCLEIN;
   ALZHEIMERS-DISEASE; EARLY-DIAGNOSIS; TAU; APTASENSOR; COLLISIONS;
   OLIGOMERS; PEPTIDES
AB Electrochemistry provides an array of methods to investigate protein aggregation and determine biomarkers of neurodenenerative diseases. Biosensors detecting monomeric or oligomeric biomarkers of Alzheimer's disease and Parkinson's disease evolved toward femtomolar, multiplexed detection in blood and biological fluids for less invasive diagnosis. The biosensors also serve as complementary tools in studies investigating putative biomarkers for the assessment of patient's cognitive decline. The study of protein aggregation via the direct electrochemical oxidation focused recently on enhanced sensitivity and on establishing correlations between protein structure and aggregation propensity. Departing from classic approaches, nanopore resistive pulse sensing and single-particle collision electrochemistry enable studying aggregates in solution. Growing applications converge toward accurate evaluation of aggregate populations and method adoption beyond proof of principle.
C1 [Andreescu, Silvana] Clarkson Univ, Dept Chem & Biomol Sci, Potsdam, NY 13699 USA.
   [Vasilescu, Alina] Int Ctr Biodynam, 1B Intrarea Portocalelor, Bucharest 060101, Romania.
C3 Clarkson University
RP Andreescu, S (通讯作者)，Clarkson Univ, Dept Chem & Biomol Sci, Potsdam, NY 13699 USA.; Vasilescu, A (通讯作者)，Int Ctr Biodynam, 1B Intrarea Portocalelor, Bucharest 060101, Romania.
EM eandrees@clarkson.edu; avasilescu@biodyn.ro
FU Romanian Ministry of Research, Innovation and Digitization, CNCS/CCCDI e
   UEFISCDI, within PNCDI III [PN-III-P4-ID-PCE-2020-2297, PCE
   84/09/02/2021]; US National Science Foundation [NSF 20425544]
FX This work was supported by a grant of the Romanian Ministry of Research,
   Innovation and Digitization, CNCS/CCCDI e UEFISCDI, project number
   PN-III-P4-ID-PCE-2020-2297, contract: PCE 84/09/02/2021, within PNCDI
   III (for AV). S.A. acknowledges US National Science Foundation (NSF
   20425544).
CR Asandei A, 2020, SMALL METHODS, V4, DOI 10.1002/smtd.201900595
   Brazaca LC, 2020, TALANTA, V210, DOI 10.1016/j.talanta.2019.120644
   Bu B, 2017, ACS CHEM NEUROSCI, V8, P2145, DOI 10.1021/acschemneuro.7b00250
   Carneiro P, 2020, TALANTA, V211, DOI 10.1016/j.talanta.2019.120700
   Dick JE, 2016, P NATL ACAD SCI USA, V113, P6403, DOI 10.1073/pnas.1605002113
   Enache TA, 2018, ANAL CHEM, V90, P2285, DOI 10.1021/acs.analchem.7b04686
   Enache TA, 2016, ANAL CHIM ACTA, V926, P36, DOI 10.1016/j.aca.2016.04.015
   Garcia-Chame MA, 2020, BIOSENS BIOELECTRON, V159, DOI 10.1016/j.bios.2020.112129
   Gheorghiu M, 2014, J ALZHEIMERS DIS, V38, P787, DOI 10.3233/JAD-122374
   Giamblanco N, 2020, SMALL METHODS, V4, DOI 10.1002/smtd.201900703
   Giamblanco N, 2020, ACS SENSORS, V5, P1158, DOI 10.1021/acssensors.0c00193
   Giamblanco N, 2018, ANAL CHEM, V90, P12900, DOI 10.1021/acs.analchem.8b03523
   Giamblanco N, 2018, SENSOR ACTUAT B-CHEM, V260, P736, DOI 10.1016/j.snb.2018.01.094
   Hassan Q, 2019, CURR OPIN ELECTROCHE, V14, P89, DOI 10.1016/j.coelec.2018.12.009
   Jack CR, 2018, ALZHEIMERS DEMENT, V14, P535, DOI 10.1016/j.jalz.2018.02.018
   Jang SJ, 2020, NANOMATERIALS-BASEL, V10, DOI 10.3390/nano10050832
   Karaballi RA, 2018, PHYS CHEM CHEM PHYS, V20, P4513, DOI 10.1039/c7cp06838g
   Karaboga MNS, 2019, ANALYST, V144, P611, DOI 10.1039/c8an01279b
   Karki HP, 2021, J NANOBIOTECHNOL, V19, DOI 10.1186/s12951-021-00814-7
   Kim K, 2020, CHEM SOC REV, V49, P5446, DOI 10.1039/d0cs00107d
   Kim Y, 2019, SCI ADV, V5, DOI 10.1126/sciadv.aav1388
   Kirk KA, 2021, ANAL CHEM, V93, P2026, DOI 10.1021/acs.analchem.0c03578
   Kubankova M, 2019, ANAL CHEM, V91, P6880, DOI 10.1021/acs.analchem.9b01221
   Kutovyi Y, 2020, BIOSENS BIOELECTRON, V154, DOI 10.1016/j.bios.2020.112053
   Le HTN, 2019, BIOSENS BIOELECTRON, V144, DOI 10.1016/j.bios.2019.111694
   Lee D, 2021, NAT COMMUN, V12, DOI 10.1038/s41467-020-20611-4
   Lee JC, 2019, EXP MOL MED, V51
   Lenhart B, 2021, SENSOR ACTUAT B-CHEM, V338, DOI 10.1016/j.snb.2021.129863
   Li B, 2021, ELECTROCHEM COMMUN, V123, DOI 10.1016/j.elecom.2021.106927
   Li XQ, 2019, NANOSCALE, V11, P6480, DOI 10.1039/c9nr00023b
   Li XT, 2019, ACS SENSORS, V4, P464, DOI 10.1021/acssensors.8b01482
   Lin CH, 2017, J NEUROL NEUROSUR PS, V88, P818, DOI 10.1136/jnnp-2016-314857
   Lopes P, 2014, ANALYST, V139, P749, DOI 10.1039/c3an01616a
   Maass F, 2020, SCI REP-UK, V10, DOI 10.1038/s41598-020-65503-1
   Machini WBS, 2019, J ELECTROANAL CHEM, V851, DOI 10.1016/j.jelechem.2019.113251
   Martyushenko N, 2015, ANALYST, V140, P4882, DOI 10.1039/c5an00530b
   Mobed A, 2021, CLIN CHIM ACTA, V518, P51, DOI 10.1016/j.cca.2021.03.009
   Narouei FH, 2020, ENVIRON SCI-NANO, V7, P1999, DOI 10.1039/d0en00336k
   Negahdary M, 2019, MICROCHIM ACTA, V186, DOI 10.1007/s00604-019-3903-x
   Negandary M, 2019, TALANTA, V198, P510, DOI 10.1016/j.talanta.2019.01.109
   Nguyen THT, 2020, BIOSENS BIOELECTRON, V151, DOI 10.1016/j.bios.2019.111999
   Oliveira-Brett AM, 2019, CURR OPIN ELECTROCHE, V14, P173, DOI 10.1016/j.coelec.2019.03.008
   Palecek E, 2015, CHEM REV, V115, P2045, DOI 10.1021/cr500279h
   Park D, 2020, BIOSENS BIOELECTRON, V167, DOI 10.1016/j.bios.2020.112505
   Park JC, 2019, BRAIN, V142, P771, DOI 10.1093/brain/awy347
   Qin HX, 2019, BIOSENS BIOELECTRON, V141, DOI 10.1016/j.bios.2019.111438
   Qin J, 2018, BIOSENS BIOELECTRON, V113, P82, DOI 10.1016/j.bios.2018.04.061
   Qiu ZG, 2021, INT J NANOMED, V16, P2311, DOI 10.2147/IJN.S302396
   Razzino CA, 2020, BIOSENS BIOELECTRON, V163, DOI 10.1016/j.bios.2020.112238
   Sabbagh MN, 2018, BMC NEUROL, V18, DOI 10.1186/s12883-018-1160-y
   Serafin V, 2020, J PHARMACEUT BIOMED, V189, DOI 10.1016/j.jpba.2020.113437
   Serafin V, 2021, ANAL BIOANAL CHEM, V413, P799, DOI 10.1007/s00216-020-02724-3
   Shui BQ, 2018, ANALYST, V143, P3549, DOI 10.1039/c8an00527c
   Sun LP, 2018, INT J NANOMED, V13, P843, DOI 10.2147/IJN.S152163
   Sunderland T, 2003, JAMA-J AM MED ASSOC, V289, P2094, DOI 10.1001/jama.289.16.2094
   Suprun EV, 2020, J ELECTROANAL CHEM, V861, DOI 10.1016/j.jelechem.2020.113938
   Suprun EV, 2018, J ELECTROANAL CHEM, V830, P34, DOI 10.1016/j.jelechem.2018.10.016
   Taghdisi SM, 2019, BIOSENS BIOELECTRON, V123, P14, DOI 10.1016/j.bios.2018.09.081
   Tao D, 2019, BIOSENSORS-BASEL, V9, DOI 10.3390/bios9030084
   Toyos-Rodriguez C, 2020, SENSORS-BASEL, V20, DOI 10.3390/s20174748
   Tsukakoshi K, 2012, ANAL CHEM, V84, P5542, DOI 10.1021/ac300330g
   Vasilescu A, 2018, ELECTROCHIM ACTA, V266, P364, DOI 10.1016/j.electacta.2018.02.038
   Vasilescu A, 2017, ELECTROCHIM ACTA, V254, P375, DOI 10.1016/j.electacta.2017.09.083
   Wang HY, 2011, ANAL CHEM, V83, P1746, DOI 10.1021/ac1029874
   Wang SXY, 2017, BIOSENS BIOELECTRON, V92, P482, DOI 10.1016/j.bios.2016.10.077
   Wu JM, 2020, Q REV BIOPHYS, V53, DOI 10.1017/S0033583520000086
   Yoo SJ, 2020, SCI REP-UK, V10, DOI 10.1038/s41598-020-68148-2
   Yu RJ, 2019, CHEM SCI, V10, P10728, DOI 10.1039/c9sc03260f
   Yu YY, 2019, ACS SENSORS, V4, P471, DOI 10.1021/acssensors.8b01493
   Yusko EC, 2012, ACS NANO, V6, P5909, DOI 10.1021/nn300542q
   Zhang MJ, 2020, ELECTROCHIM ACTA, V361, DOI 10.1016/j.electacta.2020.137096
   Zhang YT, 2019, ACS SENSORS, V4, P3042, DOI 10.1021/acssensors.9b01630
NR 72
TC 6
Z9 6
U1 3
U2 47
PU ELSEVIER
PI AMSTERDAM
PA RADARWEG 29, 1043 NX AMSTERDAM, NETHERLANDS
SN 2451-9103
J9 CURR OPIN ELECTROCHE
JI Curr. Opin. Electrochem.
PD DEC
PY 2021
VL 30
AR 100820
DI 10.1016/j.coelec.2021.100820
EA AUG 2021
PG 8
WC Chemistry, Physical; Electrochemistry; Materials Science,
   Multidisciplinary
WE Science Citation Index Expanded (SCI-EXPANDED)
SC Chemistry; Electrochemistry; Materials Science
GA WC6GE
UT WOS:000704353800025
DA 2023-06-30
ER

PT J
AU Shiwaku, R
   Matsui, H
   Nagamine, K
   Uematsu, M
   Mano, T
   Maruyama, Y
   Nomura, A
   Tsuchiya, K
   Hayasaka, K
   Takeda, Y
   Fukuda, T
   Kumaki, D
   Tokito, S
AF Shiwaku, Rei
   Matsui, Hiroyuki
   Nagamine, Kuniaki
   Uematsu, Mayu
   Mano, Taisei
   Maruyama, Yuki
   Nomura, Ayako
   Tsuchiya, Kazuhiko
   Hayasaka, Kazuma
   Takeda, Yasunori
   Fukuda, Takashi
   Kumaki, Daisuke
   Tokito, Shizuo
TI A Printed Organic Circuit System for Wearable Amperometric
   Electrochemical Sensors
SO SCIENTIFIC REPORTS
LA English
DT Article
ID MOUTHGUARD BIOSENSOR; PRUSSIAN BLUE; ELECTRONICS; TRANSISTORS; LACTATE;
   ARRAYS; STABILITY
AB Wearable sensor device technologies, which enable continuous monitoring of biological information from the human body, are promising in the fields of sports, healthcare, and medical applications. Further thinness, light weight, flexibility and low-cost are significant requirements for making the devices attachable onto human tissues or clothes like a patch. Here we demonstrate a flexible and printed circuit system consisting of an enzyme-based amperometric sensor, feedback control and amplification circuits based on organic thin-film transistors. The feedback control and amplification circuits based on pseudo-CMOS inverters were successfuly integrated by printing methods on a plastic film. This simple system worked very well like a potentiostat for electrochemical measurements, and enabled the quantitative and real-time measurement of lactate concentration with high sensitivity of 1 V/mM and a short response time of a hundred seconds.
C1 [Shiwaku, Rei; Matsui, Hiroyuki; Nagamine, Kuniaki; Uematsu, Mayu; Mano, Taisei; Maruyama, Yuki; Nomura, Ayako; Tsuchiya, Kazuhiko; Hayasaka, Kazuma; Takeda, Yasunori; Kumaki, Daisuke; Tokito, Shizuo] Yamagata Univ, Res Ctr Organ Elect ROEL, 4-3-16 Jonan, Yonezawa, Yamagata 9928510, Japan.
   [Fukuda, Takashi] Tosoh Corp, Funct Polymers Res Lab, 1-8 Kasumi, Yokaichi, Mie 5108540, Japan.
C3 Yamagata University; Tosoh Corporation
RP Matsui, H; Nagamine, K; Tokito, S (通讯作者)，Yamagata Univ, Res Ctr Organ Elect ROEL, 4-3-16 Jonan, Yonezawa, Yamagata 9928510, Japan.
EM h-matsui@yz.yamagata-u.ac.jp; nagamine@yz.yamagata-u.ac.jp;
   tokito@yz.yamagata-u.ac.jp
RI Matsui, Hiroyuki/G-4616-2018; Nagamine, Kuniaki/G-4470-2018
OI Matsui, Hiroyuki/0000-0003-1956-9603; Nagamine,
   Kuniaki/0000-0001-9597-0218; Takeda, Yasunori/0000-0001-6976-2749;
   Shiwaku, Rei/0009-0003-6483-9008
FU Center of Innovation (COI) Program; Japan Science and Technology Agency
   (JST); Leading Initiative for Excellent Young Researchers (LEADER)
   program; Japan Society for the Promotion of Science (JSPS);
   Grants-in-Aid for Scientific Research [15H05455] Funding Source: KAKEN
FX This study was partly supported by Center of Innovation (COI) Program,
   the Japan Science and Technology Agency (JST) and Leading Initiative for
   Excellent Young Researchers (LEADER) program, the Japan Society for the
   Promotion of Science (JSPS). We thank Mr. C. Shepherd and Prof. T. Shiba
   for their technical support and valuable discussions.
CR Abrar Md Abu, 2016, Sci Rep, V6, P30565, DOI 10.1038/srep30565
   Bandodkar AJ, 2015, ANAL CHEM, V87, P394, DOI 10.1021/ac504300n
   Fukuda K, 2015, ADV ELECTRON MATER, V1, DOI 10.1002/aelm.201400052
   Fukuda K, 2014, NAT COMMUN, V5, DOI 10.1038/ncomms5147
   Gao P, 2009, ADV MATER, V21, P213, DOI 10.1002/adma.200802031
   Gao W, 2016, NATURE, V529, P509, DOI 10.1038/nature16521
   Hart AL, 1996, BIOSENS BIOELECTRON, V11, P263, DOI 10.1016/0956-5663(96)88413-2
   Huang TC, 2011, IEEE T ELECTRON DEV, V58, P141, DOI 10.1109/TED.2010.2088127
   Kaltenbrunner M, 2013, NATURE, V499, P458, DOI 10.1038/nature12314
   Karyakin AA, 2001, ELECTROANAL, V13, P813, DOI 10.1002/1521-4109(200106)13:10<813::AID-ELAN813>3.0.CO;2-Z
   Kim DH, 2011, SCIENCE, V333, P838, DOI 10.1126/science.1206157
   Kim J, 2015, BIOSENS BIOELECTRON, V74, P1061, DOI 10.1016/j.bios.2015.07.039
   Kim J, 2014, ANALYST, V139, P1632, DOI 10.1039/c3an02359a
   Lee H, 2017, SCI ADV, V3, DOI 10.1126/sciadv.1601314
   McAlpine MC, 2007, NAT MATER, V6, P379, DOI 10.1038/nmat1891
   Minami T, 2015, BIOSENS BIOELECTRON, V74, P45, DOI 10.1016/j.bios.2015.06.002
   Moscone D., 1999, ANAL CHEM, V71, P4932
   Nausieda I, 2010, IEEE T ELECTRON DEV, V57, P3027, DOI 10.1109/TED.2010.2072550
   Pierre A, 2014, ADV MATER, V26, P5722, DOI 10.1002/adma.201401520
   Ricci F, 2003, BIOSENS BIOELECTRON, V18, P165, DOI 10.1016/S0956-5663(02)00169-0
   Sekitani T, 2010, NAT MATER, V9, P1015, DOI 10.1038/NMAT2896
   Shiwaku R, 2017, ADV ELECTRON MATER, V3, DOI 10.1002/aelm.201600557
   Shiwaku R, 2016, SCI REP-UK, V6, DOI 10.1038/srep34723
   Wang WS, 2010, SENSORS-BASEL, V10, P1782, DOI 10.3390/s100301782
   We X, 2003, ANAL CHEM, V75, P2060, DOI 10.1021/ac020765k
   Xu S, 2014, SCIENCE, V344, P70, DOI 10.1126/science.1250169
NR 26
TC 36
Z9 36
U1 5
U2 65
PU NATURE PUBLISHING GROUP
PI LONDON
PA MACMILLAN BUILDING, 4 CRINAN ST, LONDON N1 9XW, ENGLAND
SN 2045-2322
J9 SCI REP-UK
JI Sci Rep
PD APR 23
PY 2018
VL 8
AR 6368
DI 10.1038/s41598-018-24744-x
PG 8
WC Multidisciplinary Sciences
WE Science Citation Index Expanded (SCI-EXPANDED)
SC Science & Technology - Other Topics
GA GD5IB
UT WOS:000430539500004
PM 29686355
OA Green Published, gold
DA 2023-06-30
ER

PT J
AU Chang, H
   Chen, CH
   Lin, CH
   Liao, TH
AF Chang, Ho
   Chen, Chih-Hao
   Lin, Cheng-Hsiung
   Liao, Tun-Hao
TI Enhancement of the Electrochemical Properties of Glucose Sensor by
   Nanoparticles Additives
SO JOURNAL OF NANOSCIENCE AND NANOTECHNOLOGY
LA English
DT Article
DE Nanoparticles; Cobalt Hexacyanoferrate; Glucose Sensor; Glucose Oxidase
   (GOD)
ID ELECTRODE; BIOSENSOR; OXIDASE; IMMOBILIZATION; GOLD
AB This study attempts to improve the electrochemical properties of working electrode for glucose sensor by applying 40 nm of Ag and 90 nm of SiO2 nanoparticles onto glucose sensor. The study uses cobalt hexacyanoferrate as the required electronic transmitter of current-mode glucose sensor. As known from the measurement results of cyclic voltammetry, Ag and SiO2 nanoparticles can enhance the sensitivity of working electrode in glucose sensor by over 3 times, and enhance the response current by 2 times as well. In addition, the ideal ratio of graphite powder to acrylic in working electrode is 4:10, whereas the ideal ratio of graphite powder to electronic transmitter is 6:4. Furthermore, when glucose concentration is within the range of 3 mM similar to 5.5 mM, the relationship between glucose concentration and response current appears to be linear.
C1 [Chang, Ho; Lin, Cheng-Hsiung; Liao, Tun-Hao] Natl Taipei Univ Technol, Grad Inst Mfg Technol, Taipei 10608, Taiwan.
   [Chen, Chih-Hao] Mackay Med Coll, Dept Mat, New Taipei 25245, Taiwan.
   [Chen, Chih-Hao] Mackay Mem Hosp, Dept Thorac Surg, Taipei 10449, Taiwan.
C3 National Taipei University of Technology; Mackay Medical College; Mackay
   Memorial Hospital
RP Chang, H (通讯作者)，Natl Taipei Univ Technol, Grad Inst Mfg Technol, Taipei 10608, Taiwan.
RI Chih-Hao, Chen/A-7349-2008
FU Ministry of Science and Technology of the Republic of China, Taiwan [NSC
   102-2221-E-027-012]
FX The authors would like to thank the Ministry of Science and Technology
   of the Republic of China, Taiwan for financially supporting this
   research under Contract No. NSC 102-2221-E-027-012.
CR Cass A., 2008, ANAL CHEM, V56, P667
   CLARK LC, 1962, ANN NY ACAD SCI, V102, P29, DOI 10.1111/j.1749-6632.1962.tb13623.x
   GOUGH DA, 1985, ANAL CHEM, V57, P2351, DOI 10.1021/ac00289a042
   Guilbault G., 1973, CHIM ACTA, V64, P439
   Hahm JI, 2013, J BIOMED NANOTECHNOL, V9, P1, DOI 10.1166/jbn.2013.1468
   Jiang YS, 2013, TALANTA, V112, P129, DOI 10.1016/j.talanta.2013.03.015
   Li H, 2011, ELECTROCHIM ACTA, V56, P2960, DOI 10.1016/j.electacta.2010.12.098
   Miao FJ, 2016, MICROELECTRON ENG, V149, P153, DOI 10.1016/j.mee.2015.10.011
   Nouira W, 2013, MAT SCI ENG C-MATER, V33, P298, DOI 10.1016/j.msec.2012.08.043
   Prathap MUA, 2012, J COLLOID INTERF SCI, V370, P144, DOI 10.1016/j.jcis.2011.12.074
   Taurino I, 2014, NANO LETT, V14, P3180, DOI 10.1021/nl500493m
   Wu WT, 2012, BIOMATERIALS, V33, P7115, DOI 10.1016/j.biomaterials.2012.06.031
   Zhang SX, 2005, BIOELECTROCHEMISTRY, V67, P15, DOI 10.1016/j.bioelechem.2004.12.002
NR 13
TC 1
Z9 1
U1 0
U2 13
PU AMER SCIENTIFIC PUBLISHERS
PI VALENCIA
PA 26650 THE OLD RD, STE 208, VALENCIA, CA 91381-0751 USA
SN 1533-4880
EI 1533-4899
J9 J NANOSCI NANOTECHNO
JI J. Nanosci. Nanotechnol.
PD JUN
PY 2017
VL 17
IS 6
BP 4304
EP 4307
DI 10.1166/jnn.2017.13382
PG 4
WC Chemistry, Multidisciplinary; Nanoscience & Nanotechnology; Materials
   Science, Multidisciplinary; Physics, Applied; Physics, Condensed Matter
WE Science Citation Index Expanded (SCI-EXPANDED)
SC Chemistry; Science & Technology - Other Topics; Materials Science;
   Physics
GA EW4PR
UT WOS:000402483900111
DA 2023-06-30
ER

PT J
AU Jin, JY
   Wu, WQ
   Min, H
   Wu, HM
   Wang, SF
   Ding, Y
   Yang, SJ
AF Jin, Jiayi
   Wu, Wenqin
   Min, Hui
   Wu, Huimin
   Wang, Shengfu
   Ding, Yu
   Yang, Shuijin
TI A glassy carbon electrode modified with FeS nanosheets as a highly
   sensitive amperometric sensor for hydrogen peroxide
SO MICROCHIMICA ACTA
LA English
DT Article
DE Nanomaterial; Electrochemical impedance spectroscopy; X-ray diffraction;
   Scanning electron microscopy; Cyclic voltammetry; Linear sweep
   voltammetry; Chronoamperometry
ID NONENZYMATIC GLUCOSE; ELECTROCHEMICAL DETECTION; GRAPHENE OXIDE;
   MEDIATOR-FREE; NANOPARTICLES; NANOCOMPOSITES; HEMOGLOBIN; BIOSENSOR;
   PRECURSOR; COMPLEX
AB Iron sulfides with different atomic ratios were synthesized by a hydrothermal method and used to modify a glassy carbon electrode. The various sulfides were compared to each other for their amperometric response to H2O2. It is found that FeS is the most adequate material. Operated in 0.1 M NaOH solution at 0.4 V (vs. Ag/AgCl), the sensor based on FeS displays a linear response that extends from 0.50 mu M to 20.5 mM of H2O2, with a sensitivity of 36.4 mu A mM(-1) cm(-2) and a detection limit of 0.15 mu M (at an S/N ratio of 3). The sensor is selective, stable and reproducible.
C1 [Jin, Jiayi; Wu, Wenqin; Min, Hui; Wu, Huimin; Wang, Shengfu] Hubei Univ, Hubei Collaborat Innovat Ctr Adv Organ Chem Mat, Wuhan 430062, Peoples R China.
   [Jin, Jiayi; Wu, Wenqin; Min, Hui; Wu, Huimin; Wang, Shengfu] Hubei Univ, Key Lab Synth & Applicat Organ Funct Mol, Minist Educ, Wuhan 430062, Peoples R China.
   [Jin, Jiayi; Wu, Wenqin; Min, Hui; Wu, Huimin; Wang, Shengfu] Hubei Univ, Coll Chem & Chem Engn, Wuhan 430062, Peoples R China.
   [Ding, Yu] Hubei Engn Univ, Coll Chem & Mat Sci, Xiaogan 432000, Peoples R China.
   [Yang, Shuijin] Hubei Key Lab Pollutant Anal & Reuse Technol, Huangshi 435000, Peoples R China.
C3 Hubei University; Hubei University; Hubei University; Hubei Engineering
   University
RP Wu, HM (通讯作者)，Hubei Univ, Hubei Collaborat Innovat Ctr Adv Organ Chem Mat, Wuhan 430062, Peoples R China.; Wu, HM (通讯作者)，Hubei Univ, Key Lab Synth & Applicat Organ Funct Mol, Minist Educ, Wuhan 430062, Peoples R China.; Wu, HM (通讯作者)，Hubei Univ, Coll Chem & Chem Engn, Wuhan 430062, Peoples R China.; Ding, Y (通讯作者)，Hubei Engn Univ, Coll Chem & Mat Sci, Xiaogan 432000, Peoples R China.
EM whm267@hubu.edu.cn; 82280439@qq.com
FU National Natural Science Foundation of China through a project entitled
   "The synthesis of Pt-M/C nanoparticles and construction of nonenzymatic
   electrochemical biosensor" [21205030]; National Nature Science
   Foundation of China [51402096]; State Key Laboratory of Advanced
   Technology for Materials Synthesis and Processing (Wuhan University of
   Technology) [2015-KF-13]; Hubei Key Laboratory of Pollutant Analysis &
   Reuse Technology [PA160104]; Natural Science Fund for Creative Research
   Groups of Hubei Province of China through a project entitled
   "Controllable Synthesis and Application of Nano-/microsized Functional
   Materials" [2014CFA015]
FX We acknowledge financial support from the National Natural Science
   Foundation of China through a project entitled "The synthesis of Pt-M/C
   nanoparticles and construction of nonenzymatic electrochemical
   biosensor" (Grant No. 21205030), and by the National Nature Science
   Foundation of China (51402096), and by State Key Laboratory of Advanced
   Technology for Materials Synthesis and Processing (Wuhan University of
   Technology, 2015-KF-13), and by Hubei Key Laboratory of Pollutant
   Analysis & Reuse Technology (PA160104), and from the Natural Science
   Fund for Creative Research Groups of Hubei Province of China through a
   project entitled "Controllable Synthesis and Application of
   Nano-/microsized Functional Materials" (2014CFA015).
CR Alfredsson M, 2004, PHYS REV B, V70, P1
   Boland S, 2008, LANGMUIR, V24, P6351, DOI 10.1021/la7031972
   Dai ZH, 2009, CHEM-EUR J, V15, P4321, DOI 10.1002/chem.200802158
   Deng M, 2014, ANAL METHODS-UK, V6, P3117, DOI 10.1039/c3ay42135j
   Dutta AK, 2012, ACS APPL MATER INTER, V4, P1919, DOI 10.1021/am300408r
   Gao W, 2014, TALANTA, V120, P484, DOI 10.1016/j.talanta.2013.12.012
   Huang JF, 2014, ACS APPL MATER INTER, V6, P7055, DOI 10.1021/am501799w
   Jeong MS, 2006, CURR NANOSCI, V2, P33
   Karuppiah C, 2014, SENSOR ACTUAT B-CHEM, V196, P450, DOI 10.1016/j.snb.2014.02.034
   Kobayashi H, 2001, PHYS REV B, V63, P1
   Kong SF, 2014, J PHYS CHEM C, V118, P25355, DOI 10.1021/jp508698q
   Kosman J, 2011, ANAL CHIM ACTA, V707, P7, DOI 10.1016/j.aca.2011.08.050
   Li LM, 2010, TALANTA, V82, P1637, DOI 10.1016/j.talanta.2010.07.020
   Li YC, 2015, SENSOR ACTUAT B-CHEM, V206, P735, DOI 10.1016/j.snb.2014.09.016
   Liu MC, 2009, ELECTROCHEM COMMUN, V11, P1397, DOI 10.1016/j.elecom.2009.05.015
   Liu MM, 2013, BIOSENS BIOELECTRON, V45, P206, DOI 10.1016/j.bios.2013.02.010
   Maji SK, 2012, SENSOR ACTUAT B-CHEM, V166, P726, DOI 10.1016/j.snb.2012.03.048
   Maji SK, 2012, APPL CATAL A-GEN, V419, P170, DOI 10.1016/j.apcata.2012.01.025
   Mei L, 2016, MICROCHIM ACTA, V183, P1359, DOI 10.1007/s00604-016-1764-0
   Noor AM, 2016, MICROCHIM ACTA, V183, P911, DOI 10.1007/s00604-015-1679-1
   Rui XH, 2014, NANOSCALE, V6, P9889, DOI 10.1039/c4nr03057e
   Si P, 2013, RSC ADV, V3, P3487, DOI 10.1039/c2ra22360k
   Wang F, 2015, BIOSENS BIOELECTRON, V74, P1022, DOI 10.1016/j.bios.2015.08.004
   Wang HH, 2015, SENSOR ACTUAT B-CHEM, V216, P298, DOI 10.1016/j.snb.2015.04.044
   Wang JP, 2014, ANAL CHIM ACTA, V832, P34, DOI 10.1016/j.aca.2014.04.062
   Wang LY, 2015, ASIAN J CONTROL, V17, P1725, DOI 10.1002/asjc.991
   Wold A, 1993, SOLID STATE CHEM SYN, DOI [10.1007/978-94-011-1476-9, DOI 10.1007/978-94-011-1476-9]
   Wu Q, 2016, MICROCHIM ACTA, V183, P1943, DOI 10.1007/s00604-016-1829-0
   Wu WQ, 2017, MAT SCI ENG C-MATER, V70, P430, DOI 10.1016/j.msec.2016.08.084
   Yang ZY, 2016, MICROCHIM ACTA, V183, P1131, DOI 10.1007/s00604-016-1743-5
   Yao ZF, 2016, MICROCHIM ACTA, V183, P2799, DOI 10.1007/s00604-016-1924-2
   You JM, 2011, BIOSENS BIOELECTRON, V26, P2287, DOI 10.1016/j.bios.2010.09.053
   Yu P, 2015, MATER LETT, V157, P235, DOI 10.1016/j.matlet.2015.05.033
   Zhang RZ, 2015, J MATER CHEM B, V3, P4146, DOI 10.1039/c5tb00413f
   Zhang RZ, 2015, SCI BULL, V60, P522, DOI 10.1007/s11434-015-0740-0
   Zhang S, 2016, J ELECTROANAL CHEM, V769, P118, DOI 10.1016/j.jelechem.2016.03.025
   Zhao CJ, 2015, RSC ADV, V5, P63528, DOI 10.1039/c5ra08701e
NR 37
TC 26
Z9 26
U1 6
U2 99
PU SPRINGER WIEN
PI WIEN
PA SACHSENPLATZ 4-6, PO BOX 89, A-1201 WIEN, AUSTRIA
SN 0026-3672
EI 1436-5073
J9 MICROCHIM ACTA
JI Microchim. Acta
PD MAY
PY 2017
VL 184
IS 5
BP 1389
EP 1396
DI 10.1007/s00604-017-2105-7
PG 8
WC Chemistry, Analytical
WE Science Citation Index Expanded (SCI-EXPANDED)
SC Chemistry
GA ES9SL
UT WOS:000399900600014
DA 2023-06-30
ER

PT J
AU Zhang, XR
   Qi, BP
   Li, Y
   Zhang, SS
AF Zhang, Xiaoru
   Qi, Baoping
   Li, Ying
   Zhang, Shusheng
TI Amplified electrochemical aptasensor for thrombin based on bio-barcode
   method
SO BIOSENSORS & BIOELECTRONICS
LA English
DT Article
DE Thrombin; Aptamer; Au nanoparticle; PbS nanoparticle; Bio-barcode
ID BAR CODES; DNA HYBRIDIZATION; AU NANOPARTICLES; APTAMER; PROTEIN;
   AMPLIFICATION; BIOSENSOR; LABEL; ASSAY; SENSOR
AB In the present study, an electrochemical aptasensor for highly sensitive detection of thrombin was developed based on bio-barcode amplification assay. For this proposed aptasensor, capture DNA aptamerI was immobilized on the Au electrode. The functional Au nanoparticles (DNA-AuNPs) are loaded with barcode binding DNA and aptamerII. Through the specific recognition for thrombin, a sandwich format of Au/aptamerl/thrombin/DNA-AuNPs was fabricated. After hybridization with the PbSNPs-labeled barcode DNA, the assembled sensor was obtained. The concentration of thrombin was monitored based on the concentration of lead ions dissolved through differential pulse anodic stripping voltammetric (DPASV). Under optimum conditions, a detection limit of 6.2 x 10(-15) mol L-1 (M) thrombin was achieved. In addition, the sensor exhibited excellent selectivity against other proteins. (C) 2009 Elsevier B.V. All rights reserved.
C1 [Zhang, Xiaoru; Qi, Baoping; Li, Ying; Zhang, Shusheng] Qingdao Univ Sci & Technol, Coll Chem & Mol Engn, Minist Educ, Key Lab Ecochem Engn, Qingdao 266042, Peoples R China.
C3 Qingdao University of Science & Technology
RP Zhang, SS (通讯作者)，Qingdao Univ Sci & Technol, Coll Chem & Mol Engn, Minist Educ, Key Lab Ecochem Engn, Qingdao 266042, Peoples R China.
EM shushzhang@126.com
RI Zhang, Shusheng/GRO-2963-2022; Zhang, Shusheng/V-4660-2018
OI Zhang, Shusheng/0000-0002-8416-8331
FU National Natural Science Foundation of China [20775038]; Scientific and
   Technical Development Project of Qingdao [06-3-1-4-yx]
FX This work was supported by the National Natural Science Foundation of
   China (No. 20775038), and the Scientific and Technical Development
   Project of Qingdao (06-3-1-4-yx).
CR Cai H, 2006, SENSOR ACTUAT B-CHEM, V114, P433, DOI 10.1016/j.snb.2005.06.017
   Centi S, 2007, ANAL CHEM, V79, P1466, DOI 10.1021/ac061879p
   Chang TL, 2007, BIOSENS BIOELECTRON, V22, P3139, DOI 10.1016/j.bios.2007.02.003
   Fan AP, 2005, ANAL CHEM, V77, P3238, DOI 10.1021/ac050163b
   Hansen JA, 2006, J AM CHEM SOC, V128, P3860, DOI 10.1021/ja0574116
   Hansen JA, 2006, J AM CHEM SOC, V128, P2228, DOI 10.1021/ja060005h
   He PL, 2007, ANAL CHEM, V79, P8024, DOI 10.1021/ac070772e
   Hu KC, 2008, ANAL CHEM, V80, P9124, DOI 10.1021/ac8017197
   Ikebukuro K, 2005, BIOSENS BIOELECTRON, V20, P2168, DOI 10.1016/j.bios.2004.09.002
   Jie GF, 2007, ANAL CHEM, V79, P5574, DOI 10.1021/ac062357c
   Lettau K, 2008, BIOSENS BIOELECTRON, V23, P1216, DOI 10.1016/j.bios.2007.10.021
   Li BL, 2008, BIOSENS BIOELECTRON, V23, P965, DOI 10.1016/j.bios.2007.09.019
   Milica T.N., 1990, J PHYS CHEM-US, V94, P6390
   Mir M, 2006, ELECTROCHEM COMMUN, V8, P505, DOI 10.1016/j.elecom.2005.12.022
   Nam JM, 2003, SCIENCE, V301, P1884, DOI 10.1126/science.1088755
   Pavlov V, 2004, J AM CHEM SOC, V126, P11768, DOI 10.1021/ja046970u
   Polsky R, 2006, ANAL CHEM, V78, P2268, DOI 10.1021/ac0519864
   Radi AE, 2006, J AM CHEM SOC, V128, P117, DOI 10.1021/ja053121d
   Tasset DM, 1997, J MOL BIOL, V272, P688, DOI 10.1006/jmbi.1997.1275
   Wang XY, 2007, ANAL CHIM ACTA, V598, P242, DOI 10.1016/j.aca.2007.07.050
   Wang YL, 2008, CHEM COMMUN, P2520, DOI 10.1039/b801055b
   Xiao Y, 2005, ANGEW CHEM INT EDIT, V44, P5456, DOI 10.1002/anie.200500989
   Zhang SS, 2008, ANAL CHEM, V80, P7206, DOI 10.1021/ac800847r
   Zheng J, 2007, BIOSENS BIOELECTRON, V23, P341, DOI 10.1016/j.bios.2007.04.015
   Zhu NN, 2004, ELECTROANAL, V16, P577, DOI 10.1002/elan.200302835
NR 25
TC 49
Z9 53
U1 3
U2 82
PU ELSEVIER ADVANCED TECHNOLOGY
PI OXFORD
PA OXFORD FULFILLMENT CENTRE THE BOULEVARD, LANGFORD LANE, KIDLINGTON,
   OXFORD OX5 1GB, OXON, ENGLAND
SN 0956-5663
EI 1873-4235
J9 BIOSENS BIOELECTRON
JI Biosens. Bioelectron.
PD SEP 15
PY 2009
VL 25
IS 1
BP 259
EP 262
DI 10.1016/j.bios.2009.06.026
PG 4
WC Biophysics; Biotechnology & Applied Microbiology; Chemistry, Analytical;
   Electrochemistry; Nanoscience & Nanotechnology
WE Science Citation Index Expanded (SCI-EXPANDED)
SC Biophysics; Biotechnology & Applied Microbiology; Chemistry;
   Electrochemistry; Science & Technology - Other Topics
GA 503MM
UT WOS:000270538400043
PM 19608403
DA 2023-06-30
ER

PT J
AU Khan, NI
   Song, E
AF Khan, Niazul, I
   Song, Edward
TI Lab-on-a-Chip Systems for Aptamer-Based Biosensing
SO MICROMACHINES
LA English
DT Review
DE Lab-on-a-chip; point-of-care; portability; miniaturization;
   microfluidics; soft-lithography
ID PLASMON RESONANCE BIOSENSOR; MICROCHIP ELECTROPHORESIS; SENSITIVE
   DETECTION; ELECTROCHEMICAL DETECTION; COLORIMETRIC DETECTION; DIGITAL
   MICROFLUIDICS; SELECTIVE DETECTION; REAL-TIME; IN-VITRO; APTASENSOR
AB Aptamers are oligonucleotides or peptides that are selected from a pool of random sequences that exhibit high affinity toward a specific biomolecular species of interest. Therefore, they are ideal for use as recognition elements and ligands for binding to the target. In recent years, aptamers have gained a great deal of attention in the field of biosensing as the next-generation target receptors that could potentially replace the functions of antibodies. Consequently, it is increasingly becoming popular to integrate aptamers into a variety of sensing platforms to enhance specificity and selectivity in analyte detection. Simultaneously, as the fields of lab-on-a-chip (LOC) technology, point-of-care (POC) diagnostics, and personal medicine become topics of great interest, integration of such aptamer-based sensors with LOC devices are showing promising results as evidenced by the recent growth of literature in this area. The focus of this review article is to highlight the recent progress in aptamer-based biosensor development with emphasis on the integration between aptamers and the various forms of LOC devices including microfluidic chips and paper-based microfluidics. As aptamers are extremely versatile in terms of their utilization in different detection principles, a broad range of techniques are covered including electrochemical, optical, colorimetric, and gravimetric sensing as well as surface acoustics waves and transistor-based detection.
C1 [Khan, Niazul, I; Song, Edward] Univ New Hampshire, Dept Elect & Comp Engn, Durham, NH 03824 USA.
   [Song, Edward] Univ New Hampshire, Mat Sci Program, Durham, NH 03824 USA.
C3 University System Of New Hampshire; University of New Hampshire;
   University System Of New Hampshire; University of New Hampshire
RP Song, E (通讯作者)，Univ New Hampshire, Dept Elect & Comp Engn, Durham, NH 03824 USA.; Song, E (通讯作者)，Univ New Hampshire, Mat Sci Program, Durham, NH 03824 USA.
EM mk1125@wildcats.unh.edu; Edward.Song@unh.edu
RI KHAN, NIAZUL I/AFJ-9452-2022
OI KHAN, NIAZUL I/0000-0002-4819-4727; Song, Edward/0000-0003-1702-4044
FU National Science Foundation [ECCS-1847152]
FX This work was supported by the National Science Foundation (Grant No.
   ECCS-1847152).
CR Ahmed R, 2017, ANAL CHEM, V89, P13313, DOI 10.1021/acs.analchem.7b03474
   Aksu S, 2010, NANO LETT, V10, P2511, DOI 10.1021/nl101042a
   Ansari MIH, 2016, BIOSENS BIOELECTRON, V85, P247, DOI 10.1016/j.bios.2016.05.009
   Ashley J, 2013, BIOSENS BIOELECTRON, V48, P126, DOI 10.1016/j.bios.2013.04.009
   Barroso-Bujans F, 2010, CARBON, V48, P1079, DOI 10.1016/j.carbon.2009.11.029
   Brosel-Oliu S., 2015, BIOSENS MICRO NANOSC, P257, DOI [DOI 10.5772/60741, 10.5772/60741]
   Cella LN, 2010, J AM CHEM SOC, V132, P5024, DOI 10.1021/ja100503b
   Chan CY, 2017, SENSOR ACTUAT B-CHEM, V251, P927, DOI 10.1016/j.snb.2017.05.147
   Chand R, 2017, BIOSENS BIOELECTRON, V98, P47, DOI 10.1016/j.bios.2017.06.026
   Chang KW, 2015, BIOSENS BIOELECTRON, V68, P397, DOI 10.1016/j.bios.2015.01.027
   Chen AC, 2013, ANAL METHODS-UK, V5, P2158, DOI 10.1039/c3ay40155c
   Chen SS, 2017, J MICROMECH MICROENG, V27, DOI 10.1088/1361-6439/aa7117
   Chen XY, 2018, J CHEM TECHNOL BIOT, V93, P3353, DOI 10.1002/jctb.5710
   Chen YC, 2017, SCI REP-UK, V7, DOI 10.1038/srep42690
   Cheng AKH, 2007, ANAL CHEM, V79, P5158, DOI 10.1021/ac062214q
   Chinowsky TM, 2003, SENSOR ACTUAT B-CHEM, V91, P266, DOI 10.1016/S0925-4005(03)00113-8
   Chou SS, 2012, J AM CHEM SOC, V134, P16725, DOI 10.1021/ja306767y
   Chuang TL, 2014, LAB CHIP, V14, P2968, DOI 10.1039/c4lc00249k
   Chung J, 2015, BIOSENS BIOELECTRON, V67, P303, DOI 10.1016/j.bios.2014.08.039
   Cooper MA, 2002, NAT REV DRUG DISCOV, V1, P515, DOI 10.1038/nrd838
   Crulhas BP, 2017, ANAL BIOANAL CHEM, V409, P6771, DOI 10.1007/s00216-017-0630-1
   Cui Y, 2001, SCIENCE, V293, P1289, DOI 10.1126/science.1062711
   Dehghani S, 2018, BIOSENS BIOELECTRON, V110, P23, DOI 10.1016/j.bios.2018.03.037
   Dittmer WU, 2004, ANGEW CHEM INT EDIT, V43, P3550, DOI 10.1002/anie.200353537
   Dunlevy PA, 2002, PROC VERTEBR PEST C, P277
   EDMONDS TE, 1988, CHEM SENSORS, P193
   ELLINGTON AD, 1990, NATURE, V346, P818, DOI 10.1038/346818a0
   Farzin L, 2018, J PHARMACEUT BIOMED, V161, P344, DOI 10.1016/j.jpba.2018.08.060
   Fraser LA, 2018, BIOSENS BIOELECTRON, V100, P591, DOI 10.1016/j.bios.2017.10.001
   Fu Zirui, 2019, Chonnam Med J, V55, P86, DOI 10.4068/cmj.2019.55.2.86
   Gencoglu A, 2014, MICROFLUID NANOFLUID, V17, P781, DOI 10.1007/s10404-014-1385-z
   Ghosh S, 2018, FRONT BIOENG BIOTECH, V6, DOI 10.3389/fbioe.2018.00029
   Giuffrida MC, 2018, BIOSENS BIOELECTRON, V104, P8, DOI 10.1016/j.bios.2017.12.042
   Grabowska I, 2018, ACS OMEGA, V3, P12010, DOI 10.1021/acsomega.8b01558
   Guan JG, 2004, J BIOSCI BIOENG, V97, P219, DOI 10.1016/s1389-1723(04)70195-4
   Hammond JL, 2016, ESSAYS BIOCHEM, V60, P69, DOI 10.1042/EBC20150008
   He LY, 2019, ANALYST, V144, P2755, DOI 10.1039/c9an00106a
   He P, 2013, ANAL CHIM ACTA, V759, P74, DOI 10.1016/j.aca.2012.10.038
   He SJ, 2010, ADV FUNCT MATER, V20, P453, DOI 10.1002/adfm.200901639
   Ho HA, 2004, J AM CHEM SOC, V126, P1384, DOI 10.1021/ja037289f
   Huang YX, 2011, J MATER CHEM, V21, P12358, DOI 10.1039/c1jm11436k
   Huang YW, 2013, ANAL CHEM, V85, P7912, DOI 10.1021/ac401610s
   Ikebukuro K, 2004, ANAL LETT, V37, P2901, DOI 10.1081/AL-200035778
   Jiang YQ, 2016, ANAL METHODS-UK, V8, P6668, DOI [10.1039/c6ay01512c, 10.1039/C6AY01512C]
   Khan NI, 2018, BIOSENSORS-BASEL, V8, DOI 10.3390/bios8010007
   Kim YS, 2016, BIOSENS BIOELECTRON, V76, P2, DOI 10.1016/j.bios.2015.06.040
   Lafleur JP, 2016, BIOSENS BIOELECTRON, V76, P213, DOI 10.1016/j.bios.2015.08.003
   Li H, 2014, ANAL CHIM ACTA, V829, P48, DOI 10.1016/j.aca.2014.04.034
   Li J, 2014, ANAL CHIM ACTA, V807, P120, DOI 10.1016/j.aca.2013.11.011
   Li JL, 2016, BIOSENS BIOELECTRON, V79, P887, DOI 10.1016/j.bios.2016.01.029
   Li LD, 2010, SENSOR ACTUAT B-CHEM, V149, P110, DOI 10.1016/j.snb.2010.06.015
   Lian Y, 2014, SENSOR ACTUAT B-CHEM, V199, P377, DOI 10.1016/j.snb.2014.04.001
   Liang G, 2016, ANAL CHIM ACTA, V936, P222, DOI 10.1016/j.aca.2016.06.056
   Liang LL, 2016, SENSOR ACTUAT B-CHEM, V229, P347, DOI 10.1016/j.snb.2016.01.137
   Lin Xuexia, 2016, Biosens Bioelectron, V79, P41, DOI 10.1016/j.bios.2015.11.089
   Lin XX, 2014, BIOSENS BIOELECTRON, V56, P71, DOI 10.1016/j.bios.2013.12.061
   Liss M, 2002, ANAL CHEM, V74, P4488, DOI 10.1021/ac011294p
   Liu B, 2016, J SEMICOND, V37, DOI 10.1088/1674-4926/37/2/021001
   Liu N, 2010, NANO LETT, V10, P2342, DOI 10.1021/nl9041033
   Lou BH, 2015, ELECTROCHEM COMMUN, V59, P64, DOI 10.1016/j.elecom.2015.07.006
   Lu CH, 2011, J MATER CHEM, V21, P10915, DOI 10.1039/c1jm11121c
   Lu GH, 2009, NANOTECHNOLOGY, V20, DOI 10.1088/0957-4484/20/44/445502
   Lum J, 2015, SENSORS-BASEL, V15, P18565, DOI 10.3390/s150818565
   Ma C, 2017, CHEMELECTROCHEM, V4, P1744, DOI 10.1002/celc.201600824
   Malic L, 2011, BIOSENS BIOELECTRON, V26, P2053, DOI 10.1016/j.bios.2010.09.001
   Malic L, 2009, BIOSENS BIOELECTRON, V24, P2218, DOI 10.1016/j.bios.2008.11.031
   Malic L, 2009, LAB CHIP, V9, P473, DOI 10.1039/b814697g
   Mao S, 2017, CHEM SOC REV, V46, P6872, DOI 10.1039/c6cs00827e
   Mao S, 2017, J MATER RES, V32, P2954, DOI 10.1557/jmr.2017.129
   Mao S, 2011, NANO RES, V4, P921, DOI 10.1007/s12274-011-0148-3
   Martinez AW, 2007, ANGEW CHEM INT EDIT, V46, P1318, DOI 10.1002/anie.200603817
   Matharu Z, 2014, ANAL CHEM, V86, P8865, DOI 10.1021/ac502383e
   McCauley TG, 2003, ANAL BIOCHEM, V319, P244, DOI 10.1016/S0003-2697(03)00297-5
   Minunni M, 2004, BIOSENS BIOELECTRON, V20, P1149, DOI 10.1016/j.bios.2004.03.037
   Morales MA, 2018, BIOCONJUGATE CHEM, V29, P3231, DOI 10.1021/acs.bioconjchem.8b00592
   Murthy K.V.R., LUMINESCENCE PHENOME
   Myers FB, 2008, LAB CHIP, V8, P2015, DOI 10.1039/b812343h
   Neethirajan S, 2018, BIOSENSORS-BASEL, V8, DOI 10.3390/bios8010023
   Nguyen NV, 2019, MICROMACHINES-BASEL, V10, DOI 10.3390/mi10030195
   Nguyen NV, 2018, BIOSENSORS-BASEL, V8, DOI 10.3390/bios8040098
   Nuchtavorn N, 2015, J PHARMACEUT BIOMED, V113, P72, DOI 10.1016/j.jpba.2015.03.002
   Ohno Y, 2011, JPN J APPL PHYS, V50, DOI 10.1143/JJAP.50.070120
   Ohno Y, 2010, J AM CHEM SOC, V132, P18012, DOI 10.1021/ja108127r
   Omar NAS, 2019, MATERIALS, V12, DOI 10.3390/ma12121928
   Ozalp VC, 2015, ANAL CHIM ACTA, V853, P533, DOI 10.1016/j.aca.2014.10.010
   Pan L, 2015, CLIN CHIM ACTA, V450, P304, DOI 10.1016/j.cca.2015.09.002
   Pavlov V, 2004, J AM CHEM SOC, V126, P11768, DOI 10.1021/ja046970u
   Peng Y, 2013, SENSOR ACTUAT B-CHEM, V177, P818, DOI 10.1016/j.snb.2012.12.004
   ROBERTSON DL, 1990, NATURE, V344, P467, DOI 10.1038/344467a0
   Rodriguez MC, 2005, CHEM COMMUN, P4267, DOI 10.1039/b506571b
   Rohrbach F, 2012, ANAL BIOCHEM, V421, P454, DOI 10.1016/j.ab.2011.11.034
   Sanghavi BJ, 2016, BIOSENS BIOELECTRON, V78, P244, DOI 10.1016/j.bios.2015.11.044
   Shin SR, 2016, ANAL CHEM, V88, P10019, DOI 10.1021/acs.analchem.6b02028
   Song C, 2017, PROC IEEE MICR ELECT, P370, DOI 10.1109/MEMSYS.2017.7863418
   Song E, 2013, NANOMATERIALS-BASEL, V3, P498, DOI 10.3390/nano3030498
   Thevenot DR, 2001, BIOSENS BIOELECTRON, V16, P121, DOI [10.1016/S0956-5663(01)00115-4, 10.1081/AL-100103209]
   Tian W-C., 2009, MICROFLUIDICS BIOL A
   Tseng YT, 2016, BIOSENS BIOELECTRON, V82, P105, DOI 10.1016/j.bios.2016.03.073
   TUERK C, 1990, SCIENCE, V249, P505, DOI 10.1126/science.2200121
   Ueno Y, 2015, ANAL CHIM ACTA, V866, P1, DOI 10.1016/j.aca.2014.10.047
   Verellen N, 2011, NANO LETT, V11, P391, DOI 10.1021/nl102991v
   Wang DS, 2016, SENSORS-BASEL, V16, DOI 10.3390/s16081175
   Wang XJ, 2019, NANOSCALE, V11, P12573, DOI 10.1039/c9nr02797a
   Wang Y, 2017, BIOSENS BIOELECTRON, V97, P100, DOI 10.1016/j.bios.2017.05.017
   Waswa J, 2007, LWT-FOOD SCI TECHNOL, V40, P187, DOI 10.1016/j.lwt.2005.11.001
   Wei D, 2007, J MICROBIOL METH, V69, P78, DOI 10.1016/j.mimet.2006.12.002
   Wei W, 2017, OPT COMMUN, V395, P147, DOI 10.1016/j.optcom.2016.06.007
   Wei XF, 2015, ANAL CHEM, V87, P4275, DOI 10.1021/acs.analchem.5b00532
   Weigl BH, 1999, SCIENCE, V283, P346, DOI 10.1126/science.283.5400.346
   Weng X, 2018, J FOOD SAFETY, V38, DOI 10.1111/jfs.12412
   Weng X, 2017, MICROCHIM ACTA, V184, P4545, DOI 10.1007/s00604-017-2467-x
   Weng X, 2016, BIOSENS BIOELECTRON, V85, P649, DOI 10.1016/j.bios.2016.05.072
   WHITE RM, 1965, APPL PHYS LETT, V7, P314, DOI 10.1063/1.1754276
   Wijaya E, 2011, CURR OPIN SOLID ST M, V15, P208, DOI 10.1016/j.cossms.2011.05.001
   Xu SC, 2017, NAT COMMUN, V8, DOI 10.1038/ncomms14902
   Xu SC, 2014, NANOTECHNOLOGY, V25, DOI 10.1088/0957-4484/25/16/165702
   Yan JX, 2013, CHEM COMMUN, V49, P1383, DOI 10.1039/c2cc37402a
   Yang J, 2015, PROC IEEE MICR ELECT, P569, DOI 10.1109/MEMSYS.2015.7051019
   Yang X, 2013, ELECTROCHIM ACTA, V94, P259, DOI 10.1016/j.electacta.2013.01.019
   Yildirim N, 2012, ENVIRON SCI TECHNOL, V46, P3288, DOI 10.1021/es203624w
   Zhang F, 2015, SENSORS-BASEL, V15, P13839, DOI 10.3390/s150613839
   Zhang Y, 2016, BIOSENS BIOELECTRON, V78, P538, DOI 10.1016/j.bios.2015.12.003
   Zhang ZX, 2009, TALANTA, V78, P1240, DOI 10.1016/j.talanta.2009.01.034
   Zhao YJ, 2016, TALANTA, V150, P81, DOI 10.1016/j.talanta.2015.09.013
   Zhou GH, 2014, ACS APPL MATER INTER, V6, P19235, DOI 10.1021/am505275a
   Zhou LY, 2017, TALANTA, V167, P544, DOI 10.1016/j.talanta.2017.02.061
   Zhu ZL, 2015, BIOSENS BIOELECTRON, V65, P320, DOI 10.1016/j.bios.2014.10.059
NR 127
TC 51
Z9 52
U1 7
U2 81
PU MDPI
PI BASEL
PA ST ALBAN-ANLAGE 66, CH-4052 BASEL, SWITZERLAND
EI 2072-666X
J9 MICROMACHINES-BASEL
JI Micromachines
PD FEB
PY 2020
VL 11
IS 2
AR 220
DI 10.3390/mi11020220
PG 30
WC Chemistry, Analytical; Nanoscience & Nanotechnology; Instruments &
   Instrumentation; Physics, Applied
WE Science Citation Index Expanded (SCI-EXPANDED)
SC Chemistry; Science & Technology - Other Topics; Instruments &
   Instrumentation; Physics
GA KV1JR
UT WOS:000520181500109
PM 32093323
OA Green Published, gold
DA 2023-06-30
ER

PT J
AU Lin, Y
   Wang, J
   Luo, F
   Guo, LH
   Qiu, B
   Lin, ZY
AF Lin, Yue
   Wang, Jian
   Luo, Fang
   Guo, Longhua
   Qiu, Bin
   Lin, Zhenyu
TI Highly reproducible ratiometric aptasensor based on the ratio of
   amplified electrochemiluminescence signal and stable internal reference
   electrochemical signal
SO ELECTROCHIMICA ACTA
LA English
DT Article
DE Electrochemiluminescence; Aptasensor; Ratiometric; Electrochemistry;
   Hybridization chain reaction
ID HYBRIDIZATION CHAIN-REACTION; LABEL-FREE; OCHRATOXIN; DNA; SENSOR;
   BIOSENSOR; APTAMER; AMPLIFICATION; SURFACE; SAMPLES
AB A highly reproducible ratiometric aptasensor has been developed based on the ratio of the enhanced electrochemiluminescence (ECL) signal and the stable electrochemistry signal for the first time. The ECL signal tag (Ru(phen)(3)(2+)-DNA) was chosen as working probe (Ru(phen)(3)(2+)+-wp) and electrochemistry signal tag (methylene blue-DNA) as reference probe (MB-rp). The hybridization of Ru(phen)(3)(2+)+-wp and MB-rp in one structure insured the interdependence of two signals on the same sensing interface. OTA was chosen as a target model in this work and substrate DNA (sDNA) was designed to hybridize with OTA-aptamer (OTA-APT) in part, as well as the triggered chain of hybridization chain reaction (HCR). Only ECL signal of Ru(phen)(3)(2+)-wp increased with the OTA existence while the electrochemical signal from MB-rp was stable as inter reference signal. The ratio value of the ECL/electrochemistry had a linear relationship with OTA concentration in the range of 12.40 pM to 6.19 nM with a correlation coefficient of 0.990, and the limit of detection was 5.6 pM. The proposed ECL ratiometric aptasensor has better reproducibility than that of the traditional ECL biosensor and been applied to detect OTA in real samples with satisfied results. (C) 2018 Elsevier Ltd. All rights reserved.
C1 [Lin, Yue; Wang, Jian; Luo, Fang; Guo, Longhua; Qiu, Bin; Lin, Zhenyu] Fuzhou Univ, Fujian Prov Key Lab Anal & Detect Food Safety, Key Lab Analyt Sci Food Safety & Biol, Coll Chem,Minist Educ, Fuzhou 350116, Fujian, Peoples R China.
C3 Fuzhou University
RP Wang, J; Lin, ZY (通讯作者)，Fuzhou Univ, Coll Chem, Fuzhou 350108, Fujian, Peoples R China.
EM jwang@fzu.edu.cn; zylin@fzu.edu.cn
RI Guo, Longhua/B-7783-2011
OI Guo, Longhua/0000-0003-0706-0973
FU National Natural Science Foundation of China [21575025, 21575027];
   Program for Changjiang Scholars and Innovative Research Team in
   University [IRT15R11]; cooperative project of production and study in
   University of Fujian Province [2018Y4007]; Sciences Foundation of Fujian
   Province [2018J01685, 2018J01682]; STS Key Project of Fujian Province
   [2017T3007]
FX This project was financially supported by National Natural Science
   Foundation of China (21575025, 21575027), the Program for Changjiang
   Scholars and Innovative Research Team in University (No. IRT15R11) and
   the cooperative project of production and study in University of Fujian
   Province (2018Y4007), the Sciences Foundation of Fujian Province
   (2018J01685, 2018J01682), STS Key Project of Fujian Province
   (2017T3007).
CR Abnous K, 2017, MICROCHIM ACTA, V184, P1151, DOI 10.1007/s00604-017-2113-7
   Baker BR, 2006, J AM CHEM SOC, V128, P3138, DOI 10.1021/ja056957p
   Bazin I, 2013, BIOSENS BIOELECTRON, V40, P240, DOI 10.1016/j.bios.2012.07.031
   Bi S., 2017, CHEM SOC REV
   Cai XH, 2016, BIOSENS BIOELECTRON, V81, P173, DOI 10.1016/j.bios.2016.02.066
   Catanante G, 2016, TALANTA, V153, P138, DOI 10.1016/j.talanta.2016.03.004
   Chen Y, 2012, ANAL CHEM, V84, P7750, DOI 10.1021/ac3012285
   Cheng HJ, 2015, ANAL CHEM, V87, P8889, DOI 10.1021/acs.analchem.5b02014
   Cheng Y, 2014, ANAL CHEM, V86, P5158, DOI 10.1021/ac500965p
   Deng CY, 2009, ANAL CHEM, V81, P739, DOI 10.1021/ac800958a
   Diculescu VC, 2016, TRAC-TREND ANAL CHEM, V79, P23, DOI 10.1016/j.trac.2016.01.019
   Ding CF, 2010, CHEM-EUR J, V16, P10707, DOI 10.1002/chem.201001173
   Du Y, 2014, ANAL CHEM, V86, P8010, DOI 10.1021/ac5025254
   Feng XB, 2016, SENSOR ACTUAT B-CHEM, V226, P305, DOI 10.1016/j.snb.2015.11.131
   Feng XB, 2016, BIOSENS BIOELECTRON, V75, P308, DOI 10.1016/j.bios.2015.08.048
   Fu XM, 2017, BIOSENS BIOELECTRON, V90, P61, DOI 10.1016/j.bios.2016.11.025
   Hao N, 2014, CHEM COMMUN, V50, P14828, DOI 10.1039/c4cc06801g
   HERCULES DM, 1964, SCIENCE, V145, P808, DOI 10.1126/science.145.3634.808
   Heurich M, 2011, SENSOR ACTUAT B-CHEM, V156, P162, DOI 10.1016/j.snb.2011.04.007
   Hou T, 2015, ANAL CHEM, V87, P11368, DOI 10.1021/acs.analchem.5b02790
   Jie GF, 2014, BIOSENS BIOELECTRON, V52, P69, DOI 10.1016/j.bios.2013.08.006
   Kuang H, 2010, BIOSENS BIOELECTRON, V26, P710, DOI 10.1016/j.bios.2010.06.058
   Li ZG, 2014, J ELECTROANAL CHEM, V722, P131, DOI 10.1016/j.jelechem.2014.03.035
   Lin CY, 2018, ANAL CHIM ACTA, V1002, P90, DOI 10.1016/j.aca.2017.11.061
   Lin Y, 2016, ANAL BIOANAL CHEM, V408, P7105, DOI 10.1007/s00216-016-9561-5
   Liu BH, 2008, ANAL CHEM, V80, P7029, DOI 10.1021/ac800951p
   Liu JJ, 2017, BIOSENS BIOELECTRON, V98, P119, DOI 10.1016/j.bios.2017.06.043
   Luo Y., 2015, ANGEW CHEM-GER EDIT, V127, P14259, DOI [10.1002/ange.201508635, DOI 10.1002/ANGE.201508635]
   Manibalan K, 2017, BIOSENS BIOELECTRON, V96, P233, DOI 10.1016/j.bios.2017.05.006
   Merkoci A, 2006, REV MEX FIS, V52, P1
   Mishra RK, 2015, ANAL CHIM ACTA, V889, P106, DOI 10.1016/j.aca.2015.06.052
   Nasiri K. Y., 2017, CHEM COMMUN
   Page LE, 2011, CHEM COMMUN, V47, P7773, DOI 10.1039/c1cc11442e
   Pu QL, 2017, BIOSENS BIOELECTRON, V94, P719, DOI 10.1016/j.bios.2017.03.062
   Shen WJ, 2015, ANAL CHEM, V87, P11345, DOI 10.1021/acs.analchem.5b02694
   Sidhu JS, 2017, ACS APPL MATER INTER, V9, P25847, DOI 10.1021/acsami.7b07046
   Wu L, 2013, ANAL CHEM, V85, P8397, DOI 10.1021/ac401810t
   Xiong E., 2017, ANAL CHEM
   Xiong EH, 2015, ANAL CHEM, V87, P7291, DOI 10.1021/acs.analchem.5b01402
   Xu Y, 2015, BIOSENS BIOELECTRON, V68, P197, DOI 10.1016/j.bios.2014.12.031
   Yang LL, 2016, ANAL CHEM, V88, P5097, DOI 10.1021/acs.analchem.5b04521
   Yang LL, 2015, BIOSENS BIOELECTRON, V70, P268, DOI 10.1016/j.bios.2015.03.067
   Yang WQ, 2017, ANAL CHEM, V89, P8384, DOI 10.1021/acs.analchem.7b01705
   Zhang HR, 2013, ANAL CHEM, V85, P5321, DOI 10.1021/ac400992u
   Zheng Y., 2017, ANAL CHEM
NR 45
TC 23
Z9 25
U1 19
U2 239
PU PERGAMON-ELSEVIER SCIENCE LTD
PI OXFORD
PA THE BOULEVARD, LANGFORD LANE, KIDLINGTON, OXFORD OX5 1GB, ENGLAND
SN 0013-4686
EI 1873-3859
J9 ELECTROCHIM ACTA
JI Electrochim. Acta
PD SEP 1
PY 2018
VL 283
BP 798
EP 805
DI 10.1016/j.electacta.2018.07.015
PG 8
WC Electrochemistry
WE Science Citation Index Expanded (SCI-EXPANDED)
SC Electrochemistry
GA GP7KN
UT WOS:000441077900087
DA 2023-06-30
ER

PT J
AU Ma, BK
   Cheong, LZ
   Weng, XC
   Tan, CP
   Shen, C
AF Ma, Baokai
   Cheong, Ling-Zhi
   Weng, Xinchu
   Tan, Chin-Ping
   Shen, Cai
TI Lipase@ZIF-8 nanoparticles-based biosensor for direct and sensitive
   detection of methyl parathion
SO ELECTROCHIMICA ACTA
LA English
DT Article
DE Lipase; Metal-organic framework; Electrochemical properties; Biosensor;
   Methyl parathion
ID METAL-ORGANIC FRAMEWORKS; ORGANOPHOSPHORUS PESTICIDES; RAPID DETECTION;
   WATER; EXTRACTION; HYDROLASE; EFFICIENT; SAMPLES; MATRIX; ZIF-8
AB Organophosphorus pesticides especially p-nitrophenyl pesticides (methyl parathion) have neurotoxic effects and it is a difficult to remove organophosphorus pesticides residues from contaminated water. Present work has developed a sensitive, direct and rapid lipase@ZIF-8/chitosan/glassy carbon electrode (GCE) and lipase@amine-modified ZIF-8(An-ZIF-8)/chitosan/GCE biosensors for detection of methyl parathion. ZIF-8 and An-ZIF-8 nanoparticles which are a type of metal-organic frameworks with large surface area and high porosity have been facilely prepared under mild biocompatible conditions and used as lipase immobilization matrixes in the biosensors. The optimized lipase@ZIF-8/chitosan/GCE and lipase@An-ZIF-8/chitosan/GCE biosensors can detect methyl parathion with a wide linear range, good repeatability, recovery and limit of detection as low as 0.28 mu M. The as-prepared biosensors can be stored in 0.05 M PBS (pH 7) at 4 degrees C and reused for at least 20 days with a retainment of at least 80% of its initial response to methyl parathion. This indicated that both ZIF-8/chitosan and An-ZIF-8/chitosan are suitable for immobilization of lipase that favors generation of p-nitrophenol from methyl parathion; and subsequent electrochemical oxidation and electron transfer of the p-nitrophenol. (C) 2018 Elsevier Ltd. All rights reserved.
C1 [Ma, Baokai; Cheong, Ling-Zhi] Ningbo Univ, Sch Marine Sci, Dept Food Safety & Qual, Ningbo 315211, Zhejiang, Peoples R China.
   [Ma, Baokai; Weng, Xinchu] Shanghai Univ, Sch Life & Sci, Shanghai 200444, Peoples R China.
   [Tan, Chin-Ping] Univ Putra Malaysia, Fac Food Sci & Technol, Dept Food Technol, Serdang, Malaysia.
   [Ma, Baokai; Shen, Cai] Chinese Acad Sci, Inst Mat Technol & Engn, 1219 Zhongguan Rd, Ningbo 315201, Zhejiang, Peoples R China.
C3 Ningbo University; Shanghai University; Universiti Putra Malaysia;
   Chinese Academy of Sciences; Ningbo Institute of Materials Technology
   and Engineering, CAS
RP Cheong, LZ (通讯作者)，Ningbo Univ, Sch Marine Sci, Dept Food Safety & Qual, Ningbo 315211, Zhejiang, Peoples R China.
EM lingzhicheong@yahoo.com
RI Shen, Cai/G-2905-2011; Cheong, Ling-Zhi/F-5092-2015; Tan,
   Chin-Ping/A-8130-2008
OI Shen, Cai/0000-0001-5825-4028; Cheong, Ling-Zhi/0000-0001-6760-8553;
   Tan, Chin-Ping/0000-0003-4177-4072
FU K.C. Wong Magna Fund in Ningbo University; Ningbo University
   [421401560]; National Natural Science Foundation of China [21706137]
FX This work was sponsored by K.C. Wong Magna Fund in Ningbo University.
   Ling-Zhi Cheong acknowledged funding support from Ningbo University
   (421401560) and National Natural Science Foundation of China (21706137).
CR Bao J, 2016, BIOSENS BIOELECTRON, V85, P935, DOI 10.1016/j.bios.2016.05.094
   Chambers HW, 2010, HAYES' HANDBOOK OF PESTICIDE TOXICOLOGY, VOLS 1 AND 2, 3RD EDITION, P1395, DOI 10.1016/B978-0-12-374367-1.00064-1
   Chen C, 2013, RSC ADV, V3, P4473, DOI 10.1039/c2ra22351a
   Cheong LZ, 2017, J NANOPART RES, V19, DOI 10.1007/s11051-017-3979-3
   Cui HF, 2018, BIOSENS BIOELECTRON, V99, P223, DOI 10.1016/j.bios.2017.07.068
   Deo RP, 2005, ANAL CHIM ACTA, V530, P185, DOI 10.1016/j.aca.2004.09.072
   Ferey G, 2005, SCIENCE, V309, P2040, DOI 10.1126/science.1116275
   Gross AF, 2012, DALTON T, V41, P5458, DOI 10.1039/c2dt30174a
   Harshit D, 2017, FOOD CHEM, V230, P448, DOI 10.1016/j.foodchem.2017.03.083
   He HM, 2016, ACS APPL MATER INTER, V8, P24517, DOI 10.1021/acsami.6b05538
   Horcajada P, 2010, NAT MATER, V9, P172, DOI [10.1038/nmat2608, 10.1038/NMAT2608, 10.1038/NMAT260B]
   Isanejad M, 2017, J MOL LIQ, V225, P800, DOI 10.1016/j.molliq.2016.11.007
   Kang XH, 2009, BIOSENS BIOELECTRON, V25, P901, DOI 10.1016/j.bios.2009.09.004
   Kirsch J, 2013, CHEM SOC REV, V42, P8733, DOI 10.1039/c3cs60141b
   Liang K, 2016, CHEM COMMUN, V52, P473, DOI 10.1039/c5cc07577g
   Liu DF, 2013, ADSORPTION, V19, P25, DOI 10.1007/s10450-012-9407-1
   Liu SQ, 2013, ANAL BIOANAL CHEM, V405, P63, DOI 10.1007/s00216-012-6299-6
   Mehta J, 2016, COORDIN CHEM REV, V322, P30, DOI 10.1016/j.ccr.2016.05.007
   Nordin NAHM, 2015, RSC ADV, V5, P43110, DOI 10.1039/c5ra02230d
   Panizza M, 2003, ELECTROCHIM ACTA, V48, P3491, DOI 10.1016/S0013-4686(03)00468-7
   Park KS, 2006, P NATL ACAD SCI USA, V103, P10186, DOI 10.1073/pnas.0602439103
   Peng L, 2017, BIOSENS BIOELECTRON, V92, P563, DOI 10.1016/j.bios.2016.10.059
   Raghu P, 2012, J ELECTROANAL CHEM, V665, P76, DOI 10.1016/j.jelechem.2011.11.020
   Raghu P, 2012, BIOELECTROCHEMISTRY, V83, P19, DOI 10.1016/j.bioelechem.2011.08.002
   Reddy KG, 2014, J MOL LIQ, V198, P181, DOI 10.1016/j.molliq.2014.06.019
   Schroeder F, 2008, J AM CHEM SOC, V130, P6119, DOI 10.1021/ja078231u
   Sharma M, 2014, J CHROMATOGR SCI, V52, P27, DOI 10.1093/chromsci/bms200
   Shi JF, 2016, J MATER CHEM B, V4, P2654, DOI 10.1039/c6tb00104a
   Soomro RA, 2016, ELECTROANAL, V28, P1634, DOI 10.1002/elan.201501095
   Stoytcheva M, 2014, ANAL METHODS-UK, V6, P8232, DOI [10.1039/c4ay01792g, 10.1039/C4AY01792G]
   Tang XJ, 2014, ENZYME MICROB TECH, V55, P107, DOI 10.1016/j.enzmictec.2013.10.006
   Toledano RM, 2010, J CHROMATOGR A, V1217, P4738, DOI 10.1016/j.chroma.2010.05.011
   Tunesi MM, 2018, SENSOR ACTUAT B-CHEM, V260, P480, DOI 10.1016/j.snb.2018.01.084
   Wang X, 2015, BIOSENS BIOELECTRON, V65, P295, DOI 10.1016/j.bios.2014.10.010
   Wei M, 2015, SENSOR ACTUAT B-CHEM, V211, P290, DOI 10.1016/j.snb.2015.01.112
   Zehani N, 2015, INT J ENVIRON AN CH, V95, P466, DOI 10.1080/03067319.2015.1036864
   Zhang H, 2016, AICHE J, V62, P1728, DOI 10.1002/aic.15140
   Zhang M, 2006, ELECTROCHIM ACTA, V51, P4528, DOI 10.1016/j.electacta.2006.01.010
   Zhang YP, 2011, CHROMATOGRAPHIA, V73, P385, DOI 10.1007/s10337-010-1885-2
   Zhu WX, 2014, ELECTROCHIM ACTA, V146, P419, DOI 10.1016/j.electacta.2014.09.085
NR 40
TC 55
Z9 56
U1 21
U2 187
PU PERGAMON-ELSEVIER SCIENCE LTD
PI OXFORD
PA THE BOULEVARD, LANGFORD LANE, KIDLINGTON, OXFORD OX5 1GB, ENGLAND
SN 0013-4686
EI 1873-3859
J9 ELECTROCHIM ACTA
JI Electrochim. Acta
PD SEP 1
PY 2018
VL 283
BP 509
EP 516
DI 10.1016/j.electacta.2018.06.176
PG 8
WC Electrochemistry
WE Science Citation Index Expanded (SCI-EXPANDED)
SC Electrochemistry
GA GP7KN
UT WOS:000441077900054
DA 2023-06-30
ER

PT J
AU Jia, LP
   Liu, JF
   Wang, HS
AF Jia, Li-Ping
   Liu, Ji-Feng
   Wang, Huai-Sheng
TI Electrochemical performance and detection of 8-Hydroxy-2
   '-deoxyguanosine at single-stranded DNA functionalized graphene modified
   glassy carbon electrode
SO BIOSENSORS & BIOELECTRONICS
LA English
DT Article
DE Single-stranded DNA; Graphene; 8-Hydroxy-2 '-deoxyguanosine; Uric acid
ID SOLID-PHASE EXTRACTION; LIQUID-CHROMATOGRAPHY; MASS-SPECTROMETRY;
   CHEMICAL SENSORS; HUMAN URINE; IN-VIVO; DAMAGE; OXIDE;
   8-OXO-7,8-DIHYDRO-2'-DEOXYGUANOSINE; 8-HYDROXYDEOXYGUANOSINE
AB 8-Hydroxy-2'-deoxyguanosine (8-OH-dG) is the most abundant oxidative product of DNA and it is also considered to be a biomarker of oxidative DNA damage. In this work, a novel biosensor was fabricated by combining the biocompatibility of single stranded DNA (ss-DNA) and the excellent conductivity of graphene nanosheets (GNs). The biosensor showed high electrocatalytic activity to the oxidation of 8-OH-dG. The sensitivities were 13.23 (+/- 0.03) mu A mu M-1, 5.827 (+/-.008) mu A mu M-1 and 3.086 (+/- 0.005) mu A mu M-1 in the concentration ranges of 0.0056-1.155 mu M, 1.155-11.655 mu M and 11.655-36.155 mu M, respectively. The detection limit was 0.875 nM (S/N=3). Furthermore, the electrochemical behavior of 8-OH-dG was also investigated in detail in the presence of uric acid. And the results showed that uric acid had interference with the trace detection of 8-OH-dG. But it can be eliminated completely by uricase. The as-prepared ss-DNA/GNs/GCE will be promising for the detection of 8-OH-dG in real samples. (C) 2015 Elsevier B.V. All rights reserved.
C1 [Jia, Li-Ping; Liu, Ji-Feng; Wang, Huai-Sheng] Liaocheng Univ, Dept Chem, Liaocheng 252059, Shandong, Peoples R China.
C3 Liaocheng University
RP Wang, HS (通讯作者)，Liaocheng Univ, Dept Chem, Liaocheng 252059, Shandong, Peoples R China.
EM hswang@lcu.edu.cn
RI li, jia/GVT-7587-2022; Jia, li/GPW-8015-2022; Jia, Lihua/ISU-7832-2023
FU Natural Natural Science Foundation of China [21075059, 21375055]
FX This work is supported by the Natural Natural Science Foundation of
   China (Nos. 21075059 and 21375055).
CR Bogdanov MB, 1999, FREE RADICAL BIO MED, V27, P647, DOI 10.1016/S0891-5849(99)00113-6
   Brett AMO, 2000, ELECTROANAL, V12, P969, DOI 10.1002/1521-4109(200008)12:12<969::AID-ELAN969>3.0.CO;2-O
   Chaturvedi P, 2014, BIOSENS BIOELECTRON, V58, P179, DOI 10.1016/j.bios.2014.02.021
   Ferrari AC, 2000, PHYS REV B, V61, P14095, DOI 10.1103/PhysRevB.61.14095
   FRAGA CG, 1990, P NATL ACAD SCI USA, V87, P4533, DOI 10.1073/pnas.87.12.4533
   Geim AK, 2007, NAT MATER, V6, P183, DOI 10.1038/nmat1849
   Germadnik D, 1997, J CHROMATOGR B, V689, P399, DOI 10.1016/S0378-4347(96)00328-3
   Gutierrez A, 2011, ELECTROANAL, V23, P1221, DOI 10.1002/elan.201000677
   GUYTON KZ, 1993, BRIT MED BULL, V49, P523, DOI 10.1093/oxfordjournals.bmb.a072628
   Holmberg I, 1999, FREE RADICAL BIO MED, V26, P129, DOI 10.1016/S0891-5849(98)00181-6
   Hu CG, 2005, J PHYS CHEM B, V109, P20072, DOI 10.1021/jp0550457
   HUMMERS WS, 1958, J AM CHEM SOC, V80, P1339, DOI 10.1021/ja01539a017
   Jiang JJ, 2014, BIOSENS BIOELECTRON, V51, P343, DOI 10.1016/j.bios.2013.08.007
   Kasai H, 2003, J RADIAT RES, V44, P185, DOI 10.1269/jrr.44.185
   Kochmann S, 2012, TRAC-TREND ANAL CHEM, V39, P87, DOI 10.1016/j.trac.2012.06.004
   Langmaier J, 2003, ELECTROANAL, V15, P1555, DOI 10.1002/elan.200302732
   Lengger C, 2000, ANAL BIOCHEM, V287, P65, DOI 10.1006/abio.2000.4839
   Li D, 2008, NAT NANOTECHNOL, V3, P101, DOI 10.1038/nnano.2007.451
   Lin HS, 2004, BIOCHEM J, V380, P541, DOI 10.1042/BJ20040004
   Liu YX, 2012, CHEM SOC REV, V41, P2283, DOI 10.1039/c1cs15270j
   Lv W, 2010, J MATER CHEM, V20, P6668, DOI 10.1039/c0jm01066a
   Maatouk I, 2004, MUTAT RES-GEN TOX EN, V564, P9, DOI 10.1016/j.mrgentox.2004.06.010
   [梅素容 Mei Surong], 2006, [华中科技大学学报. 自然科学版, Journal of Huazhong University of Science and Technology. Nature Science], V34, P118
   Meyer JC, 2007, NATURE, V446, P60, DOI 10.1038/nature05545
   Park S, 2009, NAT NANOTECHNOL, V4, P217, DOI [10.1038/nnano.2009.58, 10.1038/NNANO.2009.58]
   Patil AJ, 2009, ADV MATER, V21, P3159, DOI 10.1002/adma.200803633
   Pimenta MA, 2007, PHYS CHEM CHEM PHYS, V9, P1276, DOI 10.1039/b613962k
   Poulsen H.E., 2001, CRITICAL REV OXIDATI, P233
   Rebelo I, 2004, BIOELECTROCHEMISTRY, V63, P267, DOI 10.1016/j.bioelechem.2003.11.007
   Renner T, 2000, J CHROMATOGR B, V738, P311, DOI 10.1016/S0378-4347(99)00542-3
   Rossner P, 2013, BIOCHEM BIOPH RES CO, V440, P725, DOI 10.1016/j.bbrc.2013.09.133
   Saravanabhavan G, 2010, J CHROMATOGR A, V1217, P3269, DOI 10.1016/j.chroma.2010.01.048
   SHIGENAGA MK, 1989, P NATL ACAD SCI USA, V86, P9697, DOI 10.1073/pnas.86.24.9697
   Si Y, 2008, NANO LETT, V8, P1679, DOI 10.1021/nl080604h
   Simon S., 2009, J PHYS C SER, V182
   Stankovich S, 2007, CARBON, V45, P1558, DOI 10.1016/j.carbon.2007.02.034
   Sumida S, 1997, FREE RADICAL RES, V27, P607, DOI 10.3109/10715769709097864
   Svoboda P, 2004, ANAL BIOCHEM, V334, P239, DOI 10.1016/j.ab.2004.08.021
   Vadukumpully S, 2009, CARBON, V47, P3288, DOI 10.1016/j.carbon.2009.07.049
   Weimann A, 2001, FREE RADICAL BIO MED, V30, P757, DOI 10.1016/S0891-5849(01)00462-2
   Weiss DJ, 2000, ELECTROPHORESIS, V21, P2080, DOI 10.1002/1522-2683(20000601)21:10<2080::AID-ELPS2080>3.0.CO;2-6
   Xu YX, 2008, J AM CHEM SOC, V130, P5856, DOI 10.1021/ja800745y
   Yin HS, 2010, PROCESS BIOCHEM, V45, P1707, DOI 10.1016/j.procbio.2010.07.004
   Zhang QA, 2010, CHEM-EUR J, V16, P8133, DOI 10.1002/chem.201000684
   Zheng M, 2003, NAT MATER, V2, P338, DOI 10.1038/nmat877
   Zhou KF, 2010, ELECTROCHIM ACTA, V55, P3055, DOI 10.1016/j.electacta.2010.01.035
   Zhou Y, 2009, CHEM MATER, V21, P2950, DOI 10.1021/cm9006603
   王旗, 2005, [中华预防医学杂志, Chinese Journal of Preventive Medicine], V39, P280
NR 48
TC 47
Z9 47
U1 2
U2 118
PU ELSEVIER ADVANCED TECHNOLOGY
PI OXFORD
PA OXFORD FULFILLMENT CENTRE THE BOULEVARD, LANGFORD LANE, KIDLINGTON,
   OXFORD OX5 1GB, OXON, ENGLAND
SN 0956-5663
EI 1873-4235
J9 BIOSENS BIOELECTRON
JI Biosens. Bioelectron.
PD MAY 15
PY 2015
VL 67
SI SI
BP 139
EP 145
DI 10.1016/j.bios.2014.07.073
PG 7
WC Biophysics; Biotechnology & Applied Microbiology; Chemistry, Analytical;
   Electrochemistry; Nanoscience & Nanotechnology
WE Science Citation Index Expanded (SCI-EXPANDED)
SC Biophysics; Biotechnology & Applied Microbiology; Chemistry;
   Electrochemistry; Science & Technology - Other Topics
GA CC1BT
UT WOS:000350076900022
PM 25128367
DA 2023-06-30
ER

PT J
AU Majidi, MR
   Gholizadeh, S
   Hejazi, MS
AF Majidi, M. R.
   Gholizadeh, S.
   Hejazi, M. S.
TI Immobilization of Lactate as an Electroactive Indicator on Pencil
   Graphite Electrode for the Development of a New Electrochemical
   Biosensor for the Detection of Lactate Dehydrogenase
SO JOURNAL OF THE IRANIAN CHEMICAL SOCIETY
LA English
DT Article
DE Lactate dehydrogenase; Lactate; Square wave voltammetry; Pencil graphite
   electrode; NAD(+)
ID CAPILLARY-ELECTROPHORESIS; STRIPPING VOLTAMMETRY; DNA HYBRIDIZATION;
   ISOENZYMES; SYSTEMS; METALS; LEAD; LDH
AB A biosensor was developed for the detection of lactate dehydrogenase (LDH) enzyme using a lactate modified pencil graphite electrode (PGE). The sensor relies on the immobilization of the lactate on PGE, and LDH detection is based on the decrease of lactate peak current following oxidation to pyruvate in the presence of LDH. Square wave voltammetric technique was used for the assay of signals in the range of -0.6 to 0.8 V and a frequency of 25 Hz for the determination of LDH. The dependence of the response was investigated in terms of reaction time, washing time and LDH and NAD(+) amounts. Also, the electrochemical behavior of LDH treatment on the lactate modified PGE was studied. The electrode showed good selectivity, repeatability and an operational stability of about 90% of its original response for two weeks. Moreover, the sensor displayed a linear response range from 0.36-2.13 U mu l(-1) for LDH with a detection limit of 0.16 U mu l(-1). The response time of the LDH-treated lactate modified PGE was found to be 2 s. The relative standard deviation (RSD) obtained was 3.5% (for LDH 0.71 U mu l(-1) and n = 3).
C1 [Majidi, M. R.; Gholizadeh, S.] Univ Tabriz, Fac Chem, Dept Analyt Chem, Tabriz, Iran.
   [Hejazi, M. S.] Tabriz Univ Med Sci, Fac Pharm, Tabriz, Iran.
   [Hejazi, M. S.] Tabriz Univ Med Sci, Drug Appl Res Ctr, Tabriz, Iran.
   [Hejazi, M. S.] Tabriz Univ Med Sci, Pharmaceut Nanotechnol Res Ctr, Tabriz, Iran.
C3 University of Tabriz; Tabriz University of Medical Science; Tabriz
   University of Medical Science; Tabriz University of Medical Science
RP Majidi, MR (通讯作者)，Univ Tabriz, Fac Chem, Dept Analyt Chem, Tabriz, Iran.
EM sr.majidi@gmail.com; saeidhejazi@tbzmed.ac.ir
RI majidi, Mir Reza/ABG-1660-2020; Hejazi, Mohammad Saeid M. S./A-6863-2017
OI Hejazi, Mohammad Saeid M. S./0000-0002-1033-3998; Majidi, Mir
   Reza/0000-0002-0615-4700
CR Bendikov TA, 2005, J CHEM EDUC, V82, P439, DOI 10.1021/ed082p439
   BERGERMAN J, 1966, CLIN CHEM, V12, P797
   Bond AM, 1997, ANAL CHIM ACTA, V345, P67, DOI 10.1016/S0003-2670(97)00102-5
   Coquelle N, 2007, J MOL BIOL, V374, P547, DOI 10.1016/j.jmb.2007.09.049
   Demetriades D, 2004, ANAL CHIM ACTA, V519, P167, DOI 10.1016/j.aca.2004.05.008
   Di JW, 2007, BIOSENS BIOELECTRON, V23, P682, DOI 10.1016/j.bios.2007.08.002
   ENGEL L, 1993, FRESEN J ANAL CHEM, V346, P745, DOI 10.1007/BF00321284
   GOSS CA, 1993, ANAL CHEM, V65, P1378, DOI 10.1021/ac00058a014
   Hejazi MS, 2007, TALANTA, V71, P1734, DOI 10.1016/j.talanta.2006.08.010
   Hong MY, 2002, BIOSENS BIOELECTRON, V17, P13, DOI 10.1016/S0956-5663(01)00272-X
   Kakizaki T, 1998, FRESEN J ANAL CHEM, V360, P175, DOI 10.1007/s002160050670
   KAPLAN A, 1988, CLIN CHEM
   Karadeniz H, 2003, J PHARMACEUT BIOMED, V33, P295, DOI 10.1016/S0731-7085(03)00283-8
   Kitajima A, 2001, ELECTROCHEMISTRY, V69, P16, DOI 10.5796/electrochemistry.69.16
   Masawat P, 2002, TALANTA, V58, P1221, DOI 10.1016/S0039-9140(02)00424-1
   McCormack T, 1997, SENSOR ACTUAT B-CHEM, V41, P89, DOI 10.1016/S0925-4005(97)80281-X
   Ozsoz M, 2003, LANGMUIR, V19, P4728, DOI 10.1021/la034116v
   Pournaghi-Azar MH, 2008, BIOSENS BIOELECTRON, V24, P524, DOI 10.1016/j.bios.2008.05.008
   Sabzi RE, 2008, J IRAN CHEM SOC, V5, P476, DOI 10.1007/BF03246005
   SANTOSALVAREZ N, 2002, ANAL CHIM ACTA, V457, P275
   SMITH MD, 1974, ANAL CHEM, V46, P1544, DOI 10.1021/ac60347a064
   Tarmure C, 2000, J PHARMACEUT BIOMED, V22, P355, DOI 10.1016/S0731-7085(99)00278-2
   Wang J, 2002, TRAC-TREND ANAL CHEM, V21, P226, DOI 10.1016/S0165-9936(02)00402-8
   Wang J, 2001, ANAL CHIM ACTA, V431, P219, DOI 10.1016/S0003-2670(00)01318-0
   Wang J, 2001, ANALYST, V126, P2020, DOI 10.1039/b106343j
   Wang J, 2002, TALANTA, V56, P223, DOI 10.1016/S0039-9140(01)00592-6
   Wang W, 2006, J CHROMATOGR B, V831, P57, DOI 10.1016/j.jchromb.2005.11.022
   Wang W, 2003, J CHROMATOGR B, V798, P175, DOI 10.1016/j.jchromb.2003.09.036
NR 28
TC 7
Z9 7
U1 0
U2 27
PU SPRINGER
PI NEW YORK
PA 233 SPRING ST, NEW YORK, NY 10013 USA
SN 1735-207X
EI 1735-2428
J9 J IRAN CHEM SOC
JI J. Iran Chem. Soc.
PD MAR
PY 2011
VL 8
IS 1
BP 59
EP 67
DI 10.1007/BF03246202
PG 9
WC Chemistry, Multidisciplinary
WE Science Citation Index Expanded (SCI-EXPANDED)
SC Chemistry
GA 731TI
UT WOS:000288131900006
DA 2023-06-30
ER

PT J
AU Ngamaroonchote, A
   Karn-orachai, K
AF Ngamaroonchote, Aroonsri
   Karn-orachai, Kullavadee
TI Non-enzymatic Electrochemical Sensing of 3-Hydroxybutyric Acid by
   Incorporating Manganese Oxide Modified Electrode and Nitroprusside
   Electrolyte
SO JOURNAL OF THE ELECTROCHEMICAL SOCIETY
LA English
DT Article
DE electrochemical sensor; chemical sensor; manganese oxide;
   3-Hydroxybutyric acid detection; non-enzymatic electrochemical sensing
ID SCREEN-PRINTED ELECTRODE; DIABETIC-KETOACIDOSIS; SENSOR; NANOCOMPOSITE;
   REDUCTION; BIOSENSOR; DEVICE
AB The development of 3-hydroxybutyric acid (3-HB) biosensors via electrochemical method is commonly based on the use of enzymes that usually display inherent instability. Here, a novel non-enzymatic 3-HB electrochemical sensor platform by incorporating manganese oxide nanoparticles (Mn2O3 NPs) modified screen printed carbon electrode (SPCE) and sodium nitroprusside (SNP) electrolyte was reported for the first time. The mechanism of this sensor based on the formation of electroactive SNP-HB species with assistance of Mn2O3 catalyst. By the enhanced electroactivity of the complex, 3-HB can be quantitatively measured based on the increased peak current and shifted peak potential in cyclic voltammograms of SNP reduction. SNP concentration and Mn2O3 loading were optimized for maximum current response. The sensitivity of as-prepared sensor system was examined under different pH values (6.4-7.4) in the range of 0-10 mM 3-HB. The highest sensitivity of 39.07 mu A center dot mM(-1)center dot cm(-2) and 5.84 mV center dot mM(-1) with LOD of 0.5 mM was achieved at pH 7.4 of electrolyte solution. The proposed sensor provided favorable stability and selectivity against various interferents. In addition, the ability to quantitatively detect 3-HB in artificial urine was also demonstrated, suggesting that our sensor can be a promising candidate for practical applications.
   (c) 2022 The Electrochemical Society ("ECS"). Published on behalf of ECS by IOP Publishing Limited.
C1 [Ngamaroonchote, Aroonsri; Karn-orachai, Kullavadee] Natl Sci & Technol Dev Agcy NSTDA, Natl Nanotechnol Ctr NANOTEC, Pathum Thani 12120, Thailand.
C3 National Science & Technology Development Agency - Thailand; National
   Nanotechnology Center (NANOTEC)
RP Ngamaroonchote, A; Karn-orachai, K (通讯作者)，Natl Sci & Technol Dev Agcy NSTDA, Natl Nanotechnol Ctr NANOTEC, Pathum Thani 12120, Thailand.
EM aroonsri@nanotec.or.th; kullavadee.kar@nanotec.or
FU National Science and Technology Development Agency (NSTDA), Thailand
   [P1851654]
FX This work is supported by the National Science and Technology
   Development Agency (NSTDA), Thailand (Funding program number P1851654).
CR Abdel-aal FAM, 2018, ANAL CHIM ACTA, V1038, P29, DOI 10.1016/j.aca.2018.07.018
   BEHARI K, 1985, ANGEW MAKROMOL CHEM, V130, P67, DOI 10.1002/apmc.1985.051300105
   Carapuca HM, 1998, J ELECTROANAL CHEM, V455, P93, DOI 10.1016/S0022-0728(98)00156-9
   Centers for Disease Control and Prevention, 2021, UND EP
   Devamoglu U, 2021, APPL BIOCHEM BIOTECH, V193, P2759, DOI 10.1007/s12010-021-03563-3
   Feng BJ, 2015, INT J ELECTROCHEM SC, V10, P947
   Go A, 2021, SENSORS-BASEL, V21, DOI 10.3390/s21144902
   Hong Y, 2016, ACS APPL MATER INTER, V8, P32940, DOI 10.1021/acsami.6b10464
   Keerthi M, 2019, INT J ELECTROCHEM SC, V14, P346, DOI 10.20964/2019.01.59
   Khorsand F, 2013, MOL BIOL REP, V40, P2327, DOI 10.1007/s11033-012-2314-4
   Koventhan C, 2022, MICROCHEM J, V175, DOI 10.1016/j.microc.2021.107082
   Kusumaningrum R, 2019, J PHYS CONF SER, V1191, DOI 10.1088/1742-6596/1191/1/012052
   Lee K, 2019, DIABETES METAB SYNDR, V12, P1161, DOI 10.2147/DMSO.S209938
   Li ZF, 2021, J COLLOID INTERF SCI, V583, P71, DOI 10.1016/j.jcis.2020.09.011
   Long J, 2020, ACS APPL MATER INTER, V12, P32526, DOI 10.1021/acsami.0c05812
   Martinez-Garcia G, 2017, BIOSENSORS-BASEL, V7, DOI 10.3390/bios7040050
   Meenu MT, 2021, DYES PIGMENTS, V194, DOI 10.1016/j.dyepig.2021.109636
   Murugan Preethika, 2022, ECS Sensors Plus, V1, DOI 10.1149/2754-2726/ac7c78
   Ngamaroonchote A, 2020, MICROCHIM ACTA, V187, DOI 10.1007/s00604-020-04542-x
   Pandit UJ, 2017, J PHARM ANAL, V7, P258, DOI 10.1016/j.jpha.2017.03.002
   Patel MP, 2018, WORLD J DIABETES, V9, P199, DOI 10.4239/wjd.v9.i11.199
   Pereira FC, 2007, ELECTROANAL, V19, P993, DOI 10.1002/elan.200603815
   Puchalska P, 2021, TALANTA, V225, DOI 10.1016/j.talanta.2020.122048
   Putnin T, 2019, MICROCHIM ACTA, V186, DOI 10.1007/s00604-019-3370-4
   Scott A., 2022, ECS SENS PLUS, V1, DOI [10.1149/2754-2726/ac5fb3, DOI 10.1149/2754-2726/AC5FB3, 10.1149/2754-2726/AC5FB3]
   Sharma R., 2022, ECS SENS PLUS, V1, DOI [10.1149/2754-2726/ac612c, DOI 10.1149/2754-2726/AC612C]
   Shimomura T, 2013, ANAL BIOANAL CHEM, V405, P297, DOI 10.1007/s00216-012-6494-5
   Singh AK, 2021, BIOELECTROCHEMISTRY, V137, DOI 10.1016/j.bioelechem.2020.107684
   Song HY, 2019, MICROCHIM ACTA, V186, DOI 10.1007/s00604-019-3316-x
   Sun YT, 2021, J MATER SCI, V56, P14035, DOI 10.1007/s10853-021-05888-0
   Veerapandian M, 2016, SENSOR ACTUAT B-CHEM, V228, P180, DOI 10.1016/j.snb.2016.01.028
   Wang CC, 2016, ANAL CHEM, V88, P6326, DOI 10.1021/acs.analchem.6b00568
   Wang ZH, 2013, INT J ELECTROCHEM SC, V8, P9967
NR 33
TC 1
Z9 1
U1 1
U2 6
PU ELECTROCHEMICAL SOC INC
PI PENNINGTON
PA 65 SOUTH MAIN STREET, PENNINGTON, NJ 08534 USA
SN 0013-4651
EI 1945-7111
J9 J ELECTROCHEM SOC
JI J. Electrochem. Soc.
PD SEP 1
PY 2022
VL 169
IS 9
AR 097502
DI 10.1149/1945-7111/ac8bb0
PG 8
WC Electrochemistry; Materials Science, Coatings & Films
WE Science Citation Index Expanded (SCI-EXPANDED)
SC Electrochemistry; Materials Science
GA 4G8JV
UT WOS:000849436400001
DA 2023-06-30
ER

PT J
AU Liu, B
   Wang, Y
   Chen, Y
   Guo, L
   Wei, G
AF Liu, Bin
   Wang, Yan
   Chen, Yun
   Guo, Lei
   Wei, Gang
TI Biomimetic two-dimensional nanozymes: synthesis, hybridization,
   functional tailoring, and biosensor applications
SO JOURNAL OF MATERIALS CHEMISTRY B
LA English
DT Review
ID ORGANIC-FRAMEWORK NANOSHEETS; GRAPHITIC CARBON NITRIDE; PEROXIDASE-LIKE
   ACTIVITY; IN-SITU GROWTH; SENSITIVE COLORIMETRIC DETECTION;
   BORON-NITRIDE; OXIDATIVE DEHYDROGENATION; CHEMICAL EXFOLIATION;
   BIMETALLIC NANOPARTICLES; FLUORESCENCE DETECTION
AB Biological enzymes play important roles in mediating the biological reactions in vitro and in vivo due to their high catalytic activity, strong bioactivity, and high specificity; however, they have also some disadvantages such as high cost, low environmental stability, weak reusability, and difficult production. To overcome these shortcomings, functional nanomaterials including metallic nanoparticles, single atoms, metal oxides, alloys, and others have been utilized as nanozymes to mimic the properties and functions of natural enzymes. Due to the development of the synthesis and applications of two-dimensional (2D) materials, 2D nanomaterials have shown high potential to be used as novel nanozymes in biosensing, bioimaging, therapy, logic gates, and environmental remediation due to their unique physical, chemical, biological, and electronic properties. In this work, we summarize recent advances in the preparation and functionalization, as well as biosensor and immunoassay applications of various 2D material-based nanozymes. To achieve this aim, first we demonstrate the preparation strategies of 2D nanozymes such as chemical reduction, templated synthesis, chemical exfoliation, calcination, electrochemical deposition, hydrothermal synthesis, and many others. Meanwhile, the structure and properties of the 2D nanozymes prepared by conjugating 2D materials with nanoparticles, metal oxides, biomolecules, polymers, ions, and 2D heteromaterials are introduced and discussed in detail. Then, the applications of the prepared 2D nanozymes in colorimetric, electrochemical, fluorescent, and electrochemiluminescent sensors are demonstrated.
C1 [Liu, Bin; Wang, Yan; Chen, Yun; Wei, Gang] Qingdao Univ, Coll Chem & Chem Engn, Qingdao 266071, Peoples R China.
   [Guo, Lei] Qingdao Univ, Coll Life Sci, Coll Life Sci, Res Ctr High Value Utilizat Waste Biomass, Qingdao 266071, Peoples R China.
C3 Qingdao University; Qingdao University
RP Wei, G (通讯作者)，Qingdao Univ, Coll Chem & Chem Engn, Qingdao 266071, Peoples R China.; Guo, L (通讯作者)，Qingdao Univ, Coll Life Sci, Coll Life Sci, Res Ctr High Value Utilizat Waste Biomass, Qingdao 266071, Peoples R China.
EM xianger001@163.com; weigroup@qdu.edu.cn
RI ; Wei, Gang/C-8747-2011
OI Wang, Yan/0000-0001-9417-0550; Wei, Gang/0000-0002-3838-8659
FU National Natural Science Foundation of China [51873225, 21808116];
   Taishan Scholars Program of Shandong Province [tsqn201909104]; China
   Postdoctoral Science Foundation [2019M662301]; High-Grade Talents Plan
   of Qingdao University
FX The authors thank the National Natural Science Foundation of China (No.
   51873225 and 21808116), the Taishan Scholars Program of Shandong
   Province (No. tsqn201909104), the China Postdoctoral Science Foundation
   (No. 2019M662301), and the High-Grade Talents Plan of Qingdao University
   for the financial support.
CR Beldon PJ, 2014, CHEM COMMUN, V50, P3955, DOI 10.1039/c4cc00771a
   Butler SZ, 2013, ACS NANO, V7, P2898, DOI 10.1021/nn400280c
   Cai SF, 2020, ACS APPL MATER INTER, V12, P11616, DOI 10.1021/acsami.9b21621
   Chen CX, 2019, ACS APPL MATER INTER, V11, P47564, DOI 10.1021/acsami.9b16279
   Chen JY, 2018, TALANTA, V189, P254, DOI 10.1016/j.talanta.2018.06.075
   Chen LC, 2014, ANAL CHEM, V86, P4188, DOI 10.1021/ac403635f
   Chen MM, 2018, MAT SCI ENG C-MATER, V90, P610, DOI 10.1016/j.msec.2018.05.004
   Chen S, 2014, ANAL CHEM, V86, P6689, DOI 10.1021/ac501497d
   Cheng HJ, 2017, ANAL CHEM, V89, P11552, DOI 10.1021/acs.analchem.7b02895
   Cheng HJ, 2016, ANAL CHEM, V88, P5489, DOI 10.1021/acs.analchem.6b00975
   Chia XY, 2015, CHEM REV, V115, P11941, DOI 10.1021/acs.chemrev.5b00287
   Coleman JN, 2013, ACCOUNTS CHEM RES, V46, P14, DOI 10.1021/ar300009f
   Coleman JN, 2011, SCIENCE, V331, P568, DOI 10.1126/science.1194975
   Cui WW, 2017, MICROCHIM ACTA, V184, P4749, DOI 10.1007/s00604-017-2525-4
   Darabdhara G, 2019, MICROCHIM ACTA, V186, DOI 10.1007/s00604-018-3112-z
   Desai ML, 2019, COLLOID SURFACE A, V565, P70, DOI 10.1016/j.colsurfa.2018.12.051
   Du M, 2013, CRYSTENGCOMM, V15, P1782, DOI 10.1039/c2ce26446c
   Feng LN, 2012, ANAL CHEM, V84, P7810, DOI 10.1021/ac301438v
   Feng LP, 2020, ACS APPL MATER INTER, V12, P17547, DOI 10.1021/acsami.0c01789
   Ganganboina AB, 2018, SENSOR ACTUAT B-CHEM, V273, P1179, DOI 10.1016/j.snb.2018.07.038
   Gao LZ, 2016, SCI CHINA LIFE SCI, V59, P400, DOI 10.1007/s11427-016-5044-3
   Gao WY, 2016, ANAL CHEM, V88, P7654, DOI 10.1021/acs.analchem.6b01491
   Grant JT, 2016, SCIENCE, V354, P1570, DOI 10.1126/science.aaf7885
   Guo JJ, 2020, SENSOR ACTUAT B-CHEM, V312, DOI 10.1016/j.snb.2020.128021
   Guo LL, 2020, TALANTA, V210, DOI 10.1016/j.talanta.2019.120621
   Han L, 2018, ADV FUNCT MATER, V28, DOI 10.1002/adfm.201800018
   Han L, 2015, ACS APPL MATER INTER, V7, P14463, DOI 10.1021/acsami.5b03591
   Hao JH, 2013, J MATER CHEM A, V1, P4352, DOI 10.1039/c3ta00774j
   He LC, 2013, ANGEW CHEM INT EDIT, V52, P3741, DOI 10.1002/anie.201209903
   He WW, 2010, CHEM MATER, V22, P2988, DOI 10.1021/cm100393v
   Heo NS, 2020, MICROCHIM ACTA, V187, DOI 10.1007/s00604-020-04249-z
   Hou C, 2015, NANOSCALE, V7, P18770, DOI 10.1039/c5nr04994f
   Hu SS, 2019, MICROCHIM ACTA, V186, DOI 10.1007/s00604-019-3250-y
   Huang L, 2019, SCI ADV, V5, DOI 10.1126/sciadv.aav5490
   Huang LJ, 2018, MICROCHIM ACTA, V185, DOI 10.1007/s00604-017-2552-1
   Huang YY, 2019, CHEM REV, V119, P4357, DOI 10.1021/acs.chemrev.8b00672
   Huang YY, 2016, ANGEW CHEM INT EDIT, V55, P6646, DOI 10.1002/anie.201600868
   Huang Y, 2017, ADV MATER, V29, DOI 10.1002/adma.201700102
   Huo MF, 2017, NAT COMMUN, V8, DOI 10.1038/s41467-017-00424-8
   Hurst SJ, 2008, J AM CHEM SOC, V130, P12192, DOI 10.1021/ja804266j
   Ivanova MN, 2019, ACS APPL MATER INTER, V11, P22102, DOI 10.1021/acsami.9b04144
   Jiang DW, 2019, CHEM SOC REV, V48, P3683, DOI 10.1039/c8cs00718g
   Jiao L, 2020, ANGEW CHEM INT EDIT, V59, P2565, DOI 10.1002/anie.201905645
   Junggeburth SC, 2013, J AM CHEM SOC, V135, P6157, DOI 10.1021/ja312567v
   Kim MS, 2020, ADV FUNCT MATER, V30, DOI 10.1002/adfm.201905410
   Kondo A, 2013, DALTON T, V42, P15267, DOI 10.1039/c3dt52130c
   Lechner H, 2018, CURR OPIN CHEM BIOL, V47, P67, DOI 10.1016/j.cbpa.2018.07.022
   Lee JS, 2007, ANGEW CHEM INT EDIT, V46, P4093, DOI 10.1002/anie.200700269
   Li N, 2014, ANAL CHEM, V86, P3924, DOI 10.1021/ac5000587
   Li YR, 2017, MICROCHIM ACTA, V184, P2767, DOI 10.1007/s00604-017-2303-3
   Li ZH, 2019, TALANTA, V204, P278, DOI 10.1016/j.talanta.2019.06.003
   Lin HC, 2017, J ALLOY COMPD, V699, P222, DOI 10.1016/j.jallcom.2016.12.388
   Lin TR, 2014, NANOSCALE, V6, P11856, DOI 10.1039/c4nr03393k
   Lin TR, 2014, BIOSENS BIOELECTRON, V59, P89, DOI 10.1016/j.bios.2014.03.023
   Liu P, 2018, NANOSCALE, V10, P2825, DOI 10.1039/c7nr06633c
   Liu X, 2013, NEW J CHEM, V37, P2174, DOI 10.1039/c3nj40897c
   Liu XN, 2020, SENSOR ACTUAT B-CHEM, V306, DOI 10.1016/j.snb.2019.127565
   Liu YS, 2017, MICROCHIM ACTA, V184, P4785, DOI 10.1007/s00604-017-2523-6
   Lu J, 2020, SENSOR ACTUAT B-CHEM, V311, DOI 10.1016/j.snb.2020.127909
   Luo LP, 2019, INORG CHEM, V58, P11382, DOI 10.1021/acs.inorgchem.9b00661
   Ma XY, 2019, BIOMATERIALS, V214, DOI 10.1016/j.biomaterials.2019.119223
   Madhavan A, 2017, BIORESOURCE TECHNOL, V245, P1304, DOI 10.1016/j.biortech.2017.05.031
   Manea F, 2004, ANGEW CHEM INT EDIT, V43, P6165, DOI 10.1002/anie.200460649
   Miao WJ, 2008, CHEM REV, V108, P2506, DOI 10.1021/cr068083a
   Murugan C, 2019, CHEM COMMUN, V55, P8017, DOI 10.1039/c9cc03763b
   Nasir MZM, 2017, ACS NANO, V11, P5774, DOI 10.1021/acsnano.7b01364
   Novoselov KS, 2004, SCIENCE, V306, P666, DOI 10.1126/science.1102896
   Qin L, 2018, ANAL CHEM, V90, P9983, DOI 10.1021/acs.analchem.8b02428
   Rigoldi F, 2018, APL BIOENG, V2, DOI 10.1063/1.4997367
   Ruan YD, 2018, CHEM COMMUN, V54, P11729, DOI 10.1039/c8cc06033a
   Shi L, 2018, CHINESE J CATAL, V39, P908, DOI 10.1016/S1872-2067(18)63060-8
   Shi L, 2017, CHEMCATCHEM, V9, P1720, DOI 10.1002/cctc.201700745
   Shi XM, 2018, ANAL CHEM, V90, P9687, DOI 10.1021/acs.analchem.8b02816
   Song C, 2020, J MATER CHEM B, V8, P7494, DOI 10.1039/d0tb00215a
   Sreeramareddygari M, 2020, NEW J CHEM, V44, P5809, DOI 10.1039/c9nj04527a
   Sun HJ, 2018, ANGEW CHEM INT EDIT, V57, P9224, DOI 10.1002/anie.201712469
   Sun Z, 2015, RSC ADV, V5, P10352, DOI 10.1039/c4ra13575j
   Sun ZH, 2014, ACS NANO, V8, P4133, DOI 10.1021/nn500508c
   Tan HL, 2015, ANAL CHIM ACTA, V856, P90, DOI 10.1016/j.aca.2014.11.026
   Tang SB, 2019, ACS APPL MATER INTER, V11, P906, DOI 10.1021/acsami.8b18505
   Tang W, 2019, ADV MATER, V31, DOI 10.1002/adma.201900401
   Tian JQ, 2013, NANOSCALE, V5, P11604, DOI 10.1039/c3nr03693f
   Wang AJ, 2011, MICROCHIM ACTA, V175, P31, DOI 10.1007/s00604-011-0650-z
   Wang CH, 2018, ACS APPL MATER INTER, V10, P25113, DOI 10.1021/acsami.8b07225
   Wang H, 2019, ADV MATER, V31, DOI 10.1002/adma.201805368
   Wang KC, 2014, J AM CHEM SOC, V136, P13983, DOI 10.1021/ja507269n
   Wang N, 2015, RSC ADV, V5, P91302, DOI 10.1039/c5ra18957h
   Wang QQ, 2018, NANOSCALE, V10, P19140, DOI 10.1039/c8nr06162a
   Wang XY, 2020, J MATER CHEM B, V8, P6905, DOI 10.1039/c9tb02542a
   Wang XY, 2016, INORG CHEM FRONT, V3, P41, DOI 10.1039/c5qi00240k
   Wang YW, 2017, ANAL CHIM ACTA, V980, P72, DOI 10.1016/j.aca.2017.05.019
   Wang Y, 2019, NANO-MICRO LETT, V11, DOI 10.1007/s40820-019-0324-7
   Wang YX, 2016, ADV MATER, V28, P4149, DOI 10.1002/adma.201600108
   Wang Y, 2016, BIOSENS BIOELECTRON, V80, P111, DOI 10.1016/j.bios.2016.01.037
   Wang ZQ, 2017, ACS NANO, V11, P11559, DOI 10.1021/acsnano.7b06476
   Wei H, 2013, CHEM SOC REV, V42, P6060, DOI 10.1039/c3cs35486e
   Wen SH, 2019, ANAL CHEM, V91, P6487, DOI 10.1021/acs.analchem.8b05121
   Wu JJX, 2019, CHEM SOC REV, V48, P1004, DOI 10.1039/c8cs00457a
   Wu XJ, 2018, J MATER CHEM B, V6, P105, DOI 10.1039/c7tb02434g
   Xie LM, 2009, J AM CHEM SOC, V131, P9890, DOI 10.1021/ja9037593
   Xu J, 2013, J MATER CHEM A, V1, P14766, DOI 10.1039/c3ta13188b
   Xu MS, 2013, CHEM REV, V113, P3766, DOI 10.1021/cr300263a
   Yang DP, 2018, SENSOR ACTUAT B-CHEM, V260, P642, DOI 10.1016/j.snb.2018.01.096
   Yang HG, 2017, MICROCHIM ACTA, V184, P4629, DOI 10.1007/s00604-017-2509-4
   Yang X, 2019, NANO LETT, V19, P4334, DOI 10.1021/acs.nanolett.9b00934
   Yi M, 2015, J MATER CHEM A, V3, P11700, DOI 10.1039/c5ta00252d
   Yin MY, 2019, MICROCHEM J, V145, P864, DOI 10.1016/j.microc.2018.11.059
   Zhang B, 2019, ADV SCI, V6, DOI 10.1002/advs.201901787
   Zhang JW, 2014, CHEM COMMUN, V50, P1092, DOI 10.1039/c3cc48398c
   Zhang K, 2015, NANOSCALE, V7, P12445, DOI 10.1039/c5nr02713f
   Zhang P, 2019, NAT COMMUN, V10, DOI 10.1038/s41467-019-08731-y
   Zhang XL, 2020, COORDIN CHEM REV, V418, DOI 10.1016/j.ccr.2020.213376
   Zhang XD, 2013, J AM CHEM SOC, V135, P18, DOI 10.1021/ja308249k
   Zhang X, 2020, CHEM-ASIAN J, V15, P1315, DOI 10.1002/asia.201901753
   Zhang Z, 2013, NANOSCALE, V5, P118, DOI 10.1039/c2nr32092d
   Zhang Z, 2019, MICROCHIM ACTA, V186, DOI 10.1007/s00604-019-3654-8
   Zhang ZJ, 2017, J AM CHEM SOC, V139, P5412, DOI 10.1021/jacs.7b00601
   Zhao MT, 2015, ADV MATER, V27, P7372, DOI 10.1002/adma.201503648
   Zhao ZH, 2019, MICROCHIM ACTA, V186, DOI 10.1007/s00604-019-3416-7
   Zhong X, 2012, J MATER CHEM, V22, P13925, DOI 10.1039/c2jm32427j
   Zhou J, 2017, ELECTROCHIM ACTA, V250, P152, DOI 10.1016/j.electacta.2017.08.044
   Zhou KG, 2011, ANGEW CHEM INT EDIT, V50, P10839, DOI 10.1002/anie.201105364
   Zhu JL, 2018, CARBON, V129, P29, DOI 10.1016/j.carbon.2017.11.096
   Zhu QL, 2014, CHEM SOC REV, V43, P5468, DOI 10.1039/c3cs60472a
   Zhu YY, 2020, ANAL CHEM, V92, P7444, DOI 10.1021/acs.analchem.9b05110
   Zuo XL, 2009, NANO RES, V2, P617, DOI [10.1007/s12274-009-9062-3, 10.1007/S12274-009-9062-3]
NR 126
TC 48
Z9 48
U1 18
U2 170
PU ROYAL SOC CHEMISTRY
PI CAMBRIDGE
PA THOMAS GRAHAM HOUSE, SCIENCE PARK, MILTON RD, CAMBRIDGE CB4 0WF, CAMBS,
   ENGLAND
SN 2050-750X
EI 2050-7518
J9 J MATER CHEM B
JI J. Mat. Chem. B
PD NOV 28
PY 2020
VL 8
IS 44
BP 10065
EP 10086
DI 10.1039/d0tb02051f
PG 22
WC Materials Science, Biomaterials
WE Science Citation Index Expanded (SCI-EXPANDED)
SC Materials Science
GA OU4LO
UT WOS:000591501000004
PM 33078176
DA 2023-06-30
ER

PT J
AU Chen, SS
   Han, PC
   Kuok, WK
   Lu, JY
   Gu, YS
   Ahamad, T
   Alshehri, SM
   Ayalew, H
   Yu, HH
   Wu, KCW
AF Chen, Season S.
   Han, Po-Chun
   Kuok, Wai-Kei
   Lu, Jian-Yu
   Gu, Yesong
   Ahamad, Tansir
   Alshehri, Saad M.
   Ayalew, Hailemichael
   Yu, Hsiao-hua
   Wu, Kevin C-W
TI Synthesis of MOF525/PEDOT Composites as Microelectrodes for
   Electrochemical Sensing of Dopamine
SO POLYMERS
LA English
DT Article
DE electropolymerization; dopamine detection; poly(3;
   4-ethylenedioxythiophene) (PEDOT); electrocatalysis; microelectrode;
   biosensor
ID ELECTROPHORESIS; ELECTRODE; TEMPERATURE; METALATION; BIOSENSOR;
   POLYMERS; GRAPHENE; SIGNAL; ACID
AB Dopamine (DA) is an important neurotransmitter responsible for the functions and activities of multiple systems in human. Electrochemical detection of DA has the advantages of fast analysis and cost-effectiveness, while a regular electrode probe is restricted to laboratory use because the probe size is too large to be suitable for an in vivo or in vitro analysis. In this study, we have developed porphyrin-based metal organic framework (MOF525) and poly(3,4-ethylenedioxythiophene) (PEDOT)-based composites to modify microelectrode for DA detection. Two types of PEDOT monomers with different functional groups were investigated in this study. By varying the monomer ratios, electrolyte concentrations, and electropolymerization temperature, it was found that the PEDOT monomer containing carboxylic group facilitated the formation of regular morphology during the electropolymerization process. The uniform morphology of the PEDOT promoted the electron transmission efficiency in the same direction, while the MOF525 provided a large reactive surface area for electrocatalysis of DA. Thus, the MOF525/PEDOT composite improved the sensitivity-to-noise ratio of DA signaling, where the sensitivity reached 11 nA/mu M in a good linear range of 4-100 mu M. In addition, porphyrin-based MOF could also increase the selectivity to DA against other common clinical interferences, such as ascorbic acid and uric acid. The as-synthesized microelectrode modified with MOF525/PEDOT in this study exhibited great potential in real time analysis.
C1 [Chen, Season S.; Kuok, Wai-Kei; Wu, Kevin C-W] Natl Taiwan Univ, Dept Chem Engn, 1,Sec 4,Roosevelt Rd, Taipei 10617, Taiwan.
   [Han, Po-Chun] Natl Taiwan Univ, Program Green Mat & Precis Devices, Taipei 10617, Taiwan.
   [Lu, Jian-Yu; Gu, Yesong] Tunghai Univ, Dept Chem & Mat Engn, 1727,Sec 4,Taiwan Blvd, Taichung 407224, Taiwan.
   [Ahamad, Tansir; Alshehri, Saad M.] King Saud Univ, Coll Sci, Dept Chem, POB 2455, Riyadh 11451, Saudi Arabia.
   [Ayalew, Hailemichael; Yu, Hsiao-hua] Acad Sinica, Inst Chem, Smart Organ Mat Lab, Taipei 11529, Taiwan.
C3 National Taiwan University; National Taiwan University; Tunghai
   University; King Saud University; Academia Sinica - Taiwan
RP Wu, KCW (通讯作者)，Natl Taiwan Univ, Dept Chem Engn, 1,Sec 4,Roosevelt Rd, Taipei 10617, Taiwan.; Yu, HH (通讯作者)，Acad Sinica, Inst Chem, Smart Organ Mat Lab, Taipei 11529, Taiwan.
EM season.chen@connect.polyu.hk; a242520002000@gmail.com;
   r05524093@ntu.edu.tw; s06310152@go.thu.edu.tw; yegu@thu.edu.tw;
   tahamed@ksu.edu.sa; alshehri@ksu.edu.sa; gishenm@gmail.com;
   bruceyu@gate.sinica.edu.tw; kevinwu@ntu.edu.tw
RI Ahamad, Tansir/H-8171-2015; Yu, Hsiao-Hua/B-5565-2013; Gu,
   Yesong/U-9802-2019; Gu, Jason/AAG-8178-2021
OI Ahamad, Tansir/0000-0002-9400-5317; Yu, Hsiao-Hua/0000-0002-3603-6932;
   Gu, Jason/0000-0001-8278-6227; Ayalew, Hailemichael/0000-0002-7622-8277
FU Ministry of Science and Technology (MOST), Taiwan
   [108-2638-E-002-003-MY2]
FX This research was funded by Ministry of Science and Technology (MOST),
   Taiwan 108-2638-E-002-003-MY2 (Shackleton Program award).
CR Bala K, 2019, CHEMELECTROCHEM, V6, P274, DOI 10.1002/celc.201801319
   Biederman J, 2005, LANCET, V366, P237, DOI 10.1016/S0140-6736(05)66915-2
[truncated: 3,515,825 more chars]
