# Supplementary material for: Hotspots and trends of electrochemical biosensor technology: a bibliometric analysis from 2003 to 2023
Source: RSC Adv. 2023 Oct 19;13(44):30704–17. doi: 10.1039/d3ra05889a (PMC10585615; doi:10.1039/d3ra05889a)
Supplement: RA-013-D3RA05889A-s001 [file RA-013-D3RA05889A-s001.zip › data-26.xlsx]

FN Clarivate Analytics Web of Science
VR 1.0
PT J
AU Pfeffer, C
   Liang, Y
   Grothe, H
   Wolf, B
   Brederlow, R
AF Pfeffer, Christian
   Liang, Yue
   Grothe, Helmut
   Wolf, Bernhard
   Brederlow, Ralf
TI Towards Easy-to-Use Bacteria Sensing: Modeling and Simulation of a New
   Environmental Impedimetric Biosensor in Fluids
SO SENSORS
LA English
DT Article
DE biosensor; FEM simulation; sensor design; electrochemical sensor;
   bacteria detection; bacteria sensor; pathogens; impedance spectroscopy
AB Conventional pathogenic bacteria-detection methods are lab-bound, time-consuming and need trained personnel. Microelectrodes can be used to recognize harmful microorganisms by dielectric impedance spectroscopy. However, crucial for this spectroscopy method are the spatial dimensions and layout of the electrodes, as the corresponding distribution of the electric field defines the sensor system parameters such as sensitivity, SNR, and dynamic range. Therefore, a variety of sensor models are created and evaluated. FEM simulations in 2D and 3D are conducted for this impedimetric sensor. The authors tested differently shaped structures, verified the linear influence of the excitation amplitude and developed a mathematical concept for a quality factor that practically allows us to distinguish arbitrary sensor designs and layouts. The effect of guard electrodes blocking outer influences on the electric field are investigated, and essential configurations are explored. The results lead to optimized electronic sensors in terms of geometrical dimensions. Possible material choices for real sensors as well as design and layout recommendations are presented.
C1 [Pfeffer, Christian; Liang, Yue; Grothe, Helmut; Brederlow, Ralf] Tech Univ Munich, Dept Elect & Comp Engn, D-80333 Munich, Germany.
   [Wolf, Bernhard] Steinbeistransferzentrum Med Elekt & Lab On Chip, D-80802 Munich, Germany.
C3 Technical University of Munich
RP Pfeffer, C (通讯作者)，Tech Univ Munich, Dept Elect & Comp Engn, D-80333 Munich, Germany.
EM christian.pfeffer@tum.de; ge29qeq@mytum.de; grothe@tum.de; wolf@tum.de;
   r.brederlow@tum.de
RI Brederlow, Ralf/IQU-0825-2023
OI Pfeffer, Christian/0000-0002-8583-0921; Brederlow,
   Ralf/0000-0002-8118-757X
FU ZIM [ZF4746801BA9]
FX This research was funded by ZIM grant number ZF4746801BA9.
CR Adamczyk Z., 2013, ENCY COLLOID INTERFA, P247, DOI [10.1007/978-3-642-20665-8_175, DOI 10.1007/978-3-642-20665-8_175]
   Beland P, 2015, BIOMED OPT EXPRESS, V6, P2908, DOI 10.1364/BOE.6.002908
   Bernhard Gleich T.W., 2004, ABSCHLUSSBERICHT MIK, V1, P14
   Boehm DA, 2007, SENSOR ACTUAT B-CHEM, V126, P508, DOI 10.1016/j.snb.2007.03.043
   Carbonaro A, 2008, LAB CHIP, V8, P1478, DOI 10.1039/b801929k
   Cesewski E, 2020, BIOSENS BIOELECTRON, V159, DOI 10.1016/j.bios.2020.112214
   Cheng X, 2007, LAB CHIP, V7, P746, DOI 10.1039/b705082h
   COMSOL, COMS MULT
   Deisingh AK, 2002, ANALYST, V127, P567, DOI 10.1039/b109895k
   Elkin T, 2005, CHEMBIOCHEM, V6, P640, DOI 10.1002/cbic.200400337
   Heo J, 2009, SENSORS-BASEL, V9, P4483, DOI 10.3390/s90604483
   Ivnitski D, 1999, BIOSENS BIOELECTRON, V14, P599, DOI 10.1016/S0956-5663(99)00039-1
   Jamal M, 2018, J CHIN MED ASSOC, V81, P7, DOI 10.1016/j.jcma.2017.07.012
   Koyama S, 2016, ELECTROCHEMISTRY, V84, P358, DOI 10.5796/electrochemistry.84.358
   Koyama S, 2015, MAR BIOTECHNOL, V17, P678, DOI 10.1007/s10126-015-9651-y
   Koyama S, 2013, MAR BIOTECHNOL, V15, P461, DOI 10.1007/s10126-013-9495-2
   Laczka O, 2008, ANAL CHEM, V80, P7239, DOI 10.1021/ac800643k
   Liao JC, 2006, J CLIN MICROBIOL, V44, P561, DOI 10.1128/JCM.44.2.561-570.2006
   Lin Y, 2006, J NANOSCI NANOTECHNO, V6, P868, DOI 10.1166/jnn.2006.130
   Olmo A, 2010, BIODEVICES 2010: PROCEEDINGS OF THE THIRD INTERNATIONAL CONFERENCE ON BIOMEDICAL ELECTRONICS AND DEVICES, P178
   Raymundo-Pereira PA, 2016, BIOSENS BIOELECTRON, V86, P369, DOI 10.1016/j.bios.2016.06.053
   Saavedra A., 2020, HYDROMETALLURGY, V1999
   Schwarz M, 2020, ELECTROPHORESIS, V41, P65, DOI 10.1002/elps.201900286
   Seo S, 2006, J VAC SCI TECHNOL B, V24, P3133, DOI 10.1116/1.2395960
   Weyh T., 2002, IFMBE P, V1, P332
   Yang LJ, 2004, BIOSENS BIOELECTRON, V19, P1139, DOI 10.1016/j.bios.2003.10.009
   Yao L, 2008, CAN CON EL COMP EN, P836
NR 27
TC 0
Z9 0
U1 1
U2 15
PU MDPI
PI BASEL
PA ST ALBAN-ANLAGE 66, CH-4052 BASEL, SWITZERLAND
EI 1424-8220
J9 SENSORS-BASEL
JI Sensors
PD FEB
PY 2021
VL 21
IS 4
AR 1487
DI 10.3390/s21041487
PG 13
WC Chemistry, Analytical; Engineering, Electrical & Electronic; Instruments
   & Instrumentation
WE Science Citation Index Expanded (SCI-EXPANDED)
SC Chemistry; Engineering; Instruments & Instrumentation
GA QQ6TQ
UT WOS:000624656000001
PM 33670022
OA gold, Green Published
DA 2023-06-30
ER

PT J
AU Jeon, WY
   Choi, YB
   Kim, HH
AF Jeon, Won-Yong
   Choi, Young-Bong
   Kim, Hyug-Han
TI Disposable Non-Enzymatic Glucose Sensors Using Screen-Printed
   Nickel/Carbon Composites on Indium Tin Oxide Electrodes
SO SENSORS
LA English
DT Article
DE nickel; carbon composite; biosensor; non-enzymatic glucose sensor;
   disposable glucose sensor
ID HYPOGLYCEMIA; NI(OH)(2); SYSTEMS; SURFACE
AB Disposable screen-printed nickel/carbon composites on indium tin oxide (ITO) electrodes (DSPNCE) were developed for the detection of glucose without enzymes. The DSPNCE were prepared by screen-printing the ITO substrate with a 50 wt% nickel/carbon composite, followed by curing at 400 degrees C for 30 min. The redox couple of Ni(OH)(2)/NiOOH was deposited on the surface of the electrodes via cyclic voltammetry (CV), scanning from 0-1.5 V for 30 cycles in 0.1 M NaOH solution. The DSPNCE were characterized by field-emission scanning electron microscopy (FE-SEM), X-ray photoelectron spectroscopy (XPS), and electrochemical methods. The resulting electrical currents, measured by CV and chronoamperometry at 0.65 V vs. Ag/AgCl, showed a good linear response with glucose concentrations from 1.0-10 mM. Also, the prepared electrodes showed no interference from common physiologic interferents such as uric acid (UA) or ascorbic acid (AA). Therefore, this approach allowed the development of a simple, disposable glucose biosensor.
C1 [Jeon, Won-Yong; Kim, Hyug-Han] Dankook Univ, Dept Nanobiomed Sci, Cheonan 330714, Chungnam, South Korea.
   [Jeon, Won-Yong; Kim, Hyug-Han] Dankook Univ, PLUS NBM Global Res Ctr Regenerat Med BK21, Cheonan 330714, Chungnam, South Korea.
   [Choi, Young-Bong; Kim, Hyug-Han] Dankook Univ, Coll Nat Sci, Dept Chem, Cheonan 330714, Chungnam, South Korea.
C3 Dankook University; Dankook University; Dankook University
RP Kim, HH (通讯作者)，Dankook Univ, Dept Nanobiomed Sci, Cheonan 330714, Chungnam, South Korea.
EM powerwy@hanmail.net; chem0404@dankook.ac.kr; hankim@dankook.ac.kr
FU research fund of Dankook University
FX The present research was supported by research fund of Dankook
   University in 2013.
CR Anderson AW, 2006, MAGN RESON IMAGING, V24, P693, DOI 10.1016/j.mri.2006.03.013
   Ansari RR, 2004, J BIOMED OPT, V9, P103, DOI 10.1117/1.1626664
   Cao ZX, 2007, ANAL LETT, V40, P2116, DOI 10.1080/00032710701566909
   CHRISTISON GB, 1993, MED BIOL ENG COMPUT, V31, P284, DOI 10.1007/BF02458048
   Ci SQ, 2014, BIOSENS BIOELECTRON, V54, P251, DOI 10.1016/j.bios.2013.11.006
   CLARK LC, 1962, ANN NY ACAD SCI, V102, P29, DOI 10.1111/j.1749-6632.1962.tb13623.x
   COX DJ, 1994, J CLIN ENDOCR METAB, V79, P1659, DOI 10.1210/jc.79.6.1659
   DUARA R, 1984, ANN NEUROL, V16, P702, DOI 10.1002/ana.410160613
   Gao W, 2014, TALANTA, V120, P484, DOI 10.1016/j.talanta.2013.12.012
   Jeon KJ, 2006, J BIOMED OPT, V11, DOI 10.1117/1.2165572
   Larin KV, 2002, DIABETES CARE, V25, P2263, DOI 10.2337/diacare.25.12.2263
   Lu P, 2015, ANAL CHIM ACTA, V880, P42, DOI 10.1016/j.aca.2015.04.038
   Ma YT, 2009, BIOSENS BIOELECTRON, V24, P1480, DOI 10.1016/j.bios.2008.10.007
   Mu Y, 2011, BIOSENS BIOELECTRON, V26, P2948, DOI 10.1016/j.bios.2010.11.042
   NICHOLSON RS, 1964, ANAL CHEM, V36, P706, DOI 10.1021/ac60210a007
   Qiao NQ, 2012, MICROCHIM ACTA, V177, P103, DOI 10.1007/s00604-011-0756-3
   Safavi A, 2009, BIOSENS BIOELECTRON, V24, P1655, DOI 10.1016/j.bios.2008.08.040
   Shafer-Peltier KE, 2003, J AM CHEM SOC, V125, P588, DOI 10.1021/ja028255v
   SNOW CW, 1968, CARBON, V6, P224, DOI 10.1016/0008-6223(68)90419-3
   Tian HF, 2013, ELECTROCHIM ACTA, V96, P285, DOI 10.1016/j.electacta.2013.02.096
   Toghill KE, 2010, INT J ELECTROCHEM SC, V5, P1246
   Toghill KE, 2010, SENSOR ACTUAT B-CHEM, V147, P642, DOI 10.1016/j.snb.2010.03.091
   van de Ven KCC, 2011, DIABETES, V60, P1467, DOI 10.2337/db10-1592
   Vashist SK, 2013, DIAGNOSTICS, V3, P385, DOI 10.3390/diagnostics3040385
   Wang GM, 2013, NANOSCALE, V5, P4129, DOI 10.1039/c3nr00569k
   Wang JX, 2007, ELECTROCHEM SOLID ST, V10, pJ58, DOI 10.1149/1.2710184
   Wang J, 2008, ANAL CHEM, V80, P997, DOI 10.1021/ac701790z
   Wang J, 2008, CHEM REV, V108, P814, DOI 10.1021/cr068123a
   Wang LA, 2015, J SOLID STATE ELECTR, V19, P851, DOI 10.1007/s10008-014-2689-3
   WILSON AM, 1981, J FOOD SCI, V46, P300, DOI 10.1111/j.1365-2621.1981.tb14589.x
   Xing Y, 2014, J ELECTROCHEM SOC, V161, pB106, DOI 10.1149/2.002406jes
   Yang J, 2015, SENSOR ACTUAT B-CHEM, V211, P93, DOI 10.1016/j.snb.2015.01.045
   Yoo EH, 2010, SENSORS-BASEL, V10, P4558, DOI 10.3390/s100504558
   Zhuang ZJ, 2008, ANALYST, V133, P126, DOI 10.1039/b712970j
NR 34
TC 25
Z9 25
U1 1
U2 52
PU MDPI
PI BASEL
PA ST ALBAN-ANLAGE 66, CH-4052 BASEL, SWITZERLAND
SN 1424-8220
J9 SENSORS-BASEL
JI Sensors
PD DEC
PY 2015
VL 15
IS 12
BP 31083
EP 31091
DI 10.3390/s151229846
PG 9
WC Chemistry, Analytical; Engineering, Electrical & Electronic; Instruments
   & Instrumentation
WE Science Citation Index Expanded (SCI-EXPANDED)
SC Chemistry; Engineering; Instruments & Instrumentation
GA DA1EM
UT WOS:000367539100082
PM 26690438
OA Green Submitted, Green Published, gold
DA 2023-06-30
ER

PT J
AU Shi, C
   Ge, YJ
   Gu, HX
   Ma, CP
AF Shi, Chao
   Ge, Yujie
   Gu, Hongxi
   Ma, Cuiping
TI Highly sensitive chemiluminescent point mutation detection by circular
   strand-displacement amplification reaction
SO BIOSENSORS & BIOELECTRONICS
LA English
DT Article
DE Point mutation; Chemiluminescence; Strand-displacement amplification;
   DNA biosensor
ID SINGLE-NUCLEOTIDE POLYMORPHISMS; NUCLEIC-ACIDS; ELECTROCHEMICAL
   DETECTION; FLUORESCENCE DETECTION; MOLECULAR BEACONS; DNA DETECTION;
   LIGASE; NANOPARTICLES; ENZYME; ASSAY
AB Single nucleotide polymorphism (SNP) genotyping is attracting extensive attentions owing to its direct connections with human diseases including cancers. Here, we have developed a highly sensitive chemiluminescence biosensor based on circular strand-displacement amplification and the separation by magnetic beads reducing the background signal for point mutation detection at room temperature. This method took advantage of both the T4 DNA ligase recognizing single-base mismatch with high selectivity and the strand-displacement reaction of polymerase to perform signal amplification. The detection limit of this method was 1.3 x 10(-16) M, which showed better sensitivity than that of most of those reported detection methods of SNP. Additionally, the magnetic beads as carrier of immobility was not only to reduce the background signal, but also may have potential apply in high through-put screening of SNP detection in human genome. (C) 2011 Elsevier B.V. All rights reserved.
C1 [Shi, Chao; Ma, Cuiping] Nanjing Univ Technol, Coll Biotechnol & Pharmaceut Engn, Nanjing 210009, Peoples R China.
   [Shi, Chao; Ge, Yujie; Gu, Hongxi; Ma, Cuiping] Qingdao Univ Sci & Technol, Coll Chem & Mol Engn, State Key Lab Base Ecochem Engn, Qingdao 266042, Peoples R China.
C3 Nanjing Tech University; Qingdao University of Science & Technology
RP Ma, CP (通讯作者)，Nanjing Univ Technol, Coll Biotechnol & Pharmaceut Engn, Nanjing 210009, Peoples R China.
EM sc169@163.com
OI Ma, Cuiping/0000-0001-5491-7269
FU National Basic Research Program of China [2010CB732404]; Research
   Initial Funding Project for Doctors in Qingdao University of Science and
   Technology [0022335]
FX The work was supported by the National Basic Research Program of China
   (2010CB732404), and the Research Initial Funding Project for Doctors in
   Qingdao University of Science and Technology (No. 0022335).
CR Aouacheria A, 2005, ONCOGENE, V24, P6133, DOI 10.1038/sj.onc.1208745
   Bi S, 2010, CHEM SCI, V1, P681, DOI 10.1039/c0sc00341g
   Bi S, 2010, CHEM COMMUN, V46, P6093, DOI 10.1039/c0cc01409e
   Cao W, 2010, ELECTROPHORESIS, V31, P659, DOI 10.1002/elps.200900538
   Cao YWC, 2002, SCIENCE, V297, P1536, DOI 10.1126/science.297.5586.1536
   COMPTON J, 1991, NATURE, V350, P91, DOI 10.1038/350091a0
   Connolly AR, 2010, ANGEW CHEM INT EDIT, V49, P2720, DOI 10.1002/anie.200906992
   Deng MG, 2008, J AM CHEM SOC, V130, P13095, DOI 10.1021/ja803507d
   Fan JB, 2000, GENOME RES, V10, P853, DOI 10.1101/gr.10.6.853
   Grossmann TN, 2007, ANGEW CHEM INT EDIT, V46, P5223, DOI 10.1002/anie.200700289
   GUATELLI JC, 1990, P NATL ACAD SCI USA, V87, P1874, DOI 10.1073/pnas.87.5.1874
   Guo QP, 2009, NUCLEIC ACIDS RES, V37, DOI 10.1093/nar/gkn1024
   Huang Y, 2009, J AM CHEM SOC, V131, P2478, DOI 10.1021/ja808700d
   Huh YS, 2009, J AM CHEM SOC, V131, P2208, DOI 10.1021/ja807526v
   Kolpashchikov DM, 2008, J AM CHEM SOC, V130, P2934, DOI 10.1021/ja711192e
   Kolpashchikov DM, 2006, J AM CHEM SOC, V128, P10625, DOI 10.1021/ja0628093
   Kwok PY, 2001, ANNU REV GENOM HUM G, V2, P235, DOI 10.1146/annurev.genom.2.1.235
   Li JH, 2005, NUCLEIC ACIDS RES, V33, DOI 10.1093/nar/gni163
   Lim DK, 2008, CHEM COMMUN, P5312, DOI 10.1039/b810195g
   Liu GD, 2007, J AM CHEM SOC, V129, P10394, DOI 10.1021/ja070429r
   Liu JW, 2009, CHEM REV, V109, P1948, DOI 10.1021/cr030183i
   Moody B, 2009, ANAL CHEM, V81, P2013, DOI 10.1021/ac802247y
   Nesterova IV, 2009, J AM CHEM SOC, V131, P2432, DOI 10.1021/ja8088247
   Niu SY, 2010, CHEM COMMUN, V46, P3089, DOI 10.1039/c000166j
   Sachidanandam R, 2001, NATURE, V409, P928, DOI 10.1038/35057149
   Shi C, 2011, CHEM COMMUN, V47, P2895, DOI 10.1039/c0cc04566g
   Su Q, 2010, BIOSENS BIOELECTRON, V25, P1615, DOI 10.1016/j.bios.2009.11.025
   Thompson DG, 2008, ANAL CHEM, V80, P2805, DOI 10.1021/ac702403w
   Van Ness J, 2003, P NATL ACAD SCI USA, V100, P4504, DOI 10.1073/pnas.0730811100
   Wakai J, 2004, NUCLEIC ACIDS RES, V32, DOI 10.1093/nar/gnh141
   Wang J, 2003, ELECTROCHEM COMMUN, V5, P83, DOI 10.1016/S1388-2481(02)00542-8
   Wang KM, 2009, ANGEW CHEM INT EDIT, V48, P856, DOI 10.1002/anie.200800370
   Wang Y, 2010, J AM CHEM SOC, V132, P9274, DOI 10.1021/ja103169v
   Wang ZP, 2006, CLIN CHEM, V52, P1958, DOI 10.1373/clinchem.2006.071399
   Willner I, 2008, ANALYST, V133, P923, DOI 10.1039/b802015a
   Wu ZS, 2007, HUM MUTAT, V28, P630, DOI 10.1002/humu.20487
   Xiao Y, 2009, ANGEW CHEM INT EDIT, V48, P4354, DOI 10.1002/anie.200900369
   Xu W., 2009, ANGEW CHEM, V121, P6981
   Xue XJ, 2009, J AM CHEM SOC, V131, P11668, DOI 10.1021/ja904728v
   Zhang P, 2008, BIOSENS BIOELECTRON, V23, P1435, DOI 10.1016/j.bios.2007.12.011
   Zhu DB, 2009, BIOSENS BIOELECTRON, V24, P3306, DOI 10.1016/j.bios.2009.04.027
NR 41
TC 25
Z9 27
U1 3
U2 97
PU ELSEVIER ADVANCED TECHNOLOGY
PI OXFORD
PA OXFORD FULFILLMENT CENTRE THE BOULEVARD, LANGFORD LANE, KIDLINGTON,
   OXFORD OX5 1GB, OXON, ENGLAND
SN 0956-5663
EI 1873-4235
J9 BIOSENS BIOELECTRON
JI Biosens. Bioelectron.
PD AUG 15
PY 2011
VL 26
IS 12
BP 4697
EP 4701
DI 10.1016/j.bios.2011.05.017
PG 5
WC Biophysics; Biotechnology & Applied Microbiology; Chemistry, Analytical;
   Electrochemistry; Nanoscience & Nanotechnology
WE Science Citation Index Expanded (SCI-EXPANDED)
SC Biophysics; Biotechnology & Applied Microbiology; Chemistry;
   Electrochemistry; Science & Technology - Other Topics
GA 807VY
UT WOS:000293932300009
PM 21684734
DA 2023-06-30
ER

PT J
AU Verma, N
   Bhardwaj, A
AF Verma, Neelam
   Bhardwaj, Atul
TI Biosensor Technology for Pesticides-A review
SO APPLIED BIOCHEMISTRY AND BIOTECHNOLOGY
LA English
DT Article
DE Pesticides; Biosensors; Acetylcholinesterase (AChE); Oragnophosphate
   (OP); Aptamers; Transducers
ID FLOW INJECTION/AMPEROMETRIC DETECTION; FREE ELECTROCHEMICAL
   IMMUNOSENSOR; MOLECULARLY IMPRINTED POLYMERS; ORGANOPHOSPHATE
   PESTICIDES; CARBAMATE PESTICIDES; CARBON NANOTUBES; ORGANOCHLORINE
   PESTICIDES; AMPEROMETRIC IMMUNOSENSOR; SELECTIVE DETERMINATION;
   ACETYLCHOLINESTERASE ACTIVITY
AB Pesticides, due to their lucrative outcomes, are majorly implicated in agricultural fields for crop production enhancement. Due to their pest removal properties, pesticides of various classes have been designed to persist in the environment over a longer duration after their application to achieve maximum effectiveness. Apart from their recalcitrant structure and agricultural benefits, pesticides also impose acute toxicological effects onto the other various life forms. Their accumulation in the living system may prove to be detrimental if established in higher concentrations. Thus, their prompt and accurate analysis is a crucial matter of concern. Conventional techniques like chromatographic techniques (HPLC, GC, etc.) used for pesticides detection are associated with various limitations like stumpy sensitivity and efficiency, time consumption, laboriousity, requirement of expensive equipments and highly trained technicians, and many more. So there is a need to recruit the methods which can detect these neurotoxic compounds sensitively, selectively, rapidly, and easily in the field. Present work is a brief review of the pesticide effects, their current usage scenario, permissible limits in various food stuffs and 21st century advancements of biosensor technology for pesticide detection. Due to their exceptional performance capabilities, easiness in operation and on-site working, numerous biosensors have been developed for bio-monitoring of various environmental samples for pesticide evaluation immensely throughout the globe. Till date, based on sensing element (enzyme based, antibody based, etc.) and type of detection method used (Electrochemical, optical, and piezoelectric, etc.), a number of biosensors have been developed for pesticide detection. In present communication, authors have summarized 21st century's approaches of biosensor technology for pesticide detection such as enzyme-based biosensors, immunosensors, aptamers, molecularly imprinted polymers, and biochips technology. Also, the major technological advancements of nanotechnology in the field of biosensor technology are discussed. Various biosensors mentioned in manuscript are found to exhibit storage stability of biocomponent ranging from 30-60 days, detection limit of 10(-6) -aEuro parts per thousand 10(-16) M, response time of 1-20 min and applications of developed biosensors in environmental samples (water, food, vegetables, milk, and juice samples, etc.) are also discussed. Researchers all over the globe are working towards the development of different biosensing techniques based on contrast approaches for the detection of pesticides in various environmental samples.
C1 [Verma, Neelam; Bhardwaj, Atul] Punjabi Univ, Dept Biotechnol, Biosensor Technol Lab, Patiala 147002, Punjab, India.
C3 Punjabi University
RP Verma, N (通讯作者)，Punjabi Univ, Dept Biotechnol, Biosensor Technol Lab, Patiala 147002, Punjab, India.
EM verma.neelam2@gmail.com
CR Abdulhalim I, 2008, ELECTROMAGNETICS, V28, DOI 10.1080/02726340801921650
   Abhilash PC, 2009, J HAZARD MATER, V165, P1, DOI 10.1016/j.jhazmat.2008.10.061
   Agnihotri N. P., 1999, PESTICIDE SAFETY EVA
   Aktar Md Wasim, 2009, Interdiscip Toxicol, V2, P1, DOI 10.2478/v10102-009-0001-7
   Amaral AFS, 2014, FRONT PUBLIC HEALTH, V2, DOI 10.3389/fpubh.2014.00006
   Andreescu S, 2006, BIOMOL ENG, V23, P1, DOI 10.1016/j.bioeng.2006.01.001
   Andreou VG, 2002, BIOSENS BIOELECTRON, V17, P61, DOI 10.1016/S0956-5663(01)00261-5
   Anirudhan TS, 2015, BIOSENS BIOELECTRON, V64, P586, DOI 10.1016/j.bios.2014.09.074
   Arduini F, 2013, SENSOR ACTUAT B-CHEM, V179, P201, DOI 10.1016/j.snb.2012.10.016
   Ayotte P, 2001, EPIDEMIOLOGY, V12, P366, DOI 10.1097/00001648-200105000-00022
   Bachmann TT, 2000, BIOSENS BIOELECTRON, V15, P193, DOI 10.1016/S0956-5663(00)00055-5
   Bange A, 2005, BIOSENS BIOELECTRON, V20, P2488, DOI 10.1016/j.bios.2004.10.016
   Barahona F., 2013, Industrial Biotechnology, V9, P42
   Blasiak J, 1999, MUTAT RES-GEN TOX EN, V445, P275, DOI 10.1016/S1383-5718(99)00132-1
   BOND GG, 1993, BRIT J IND MED, V50, P340
   Bradberry Sally M, 2004, Toxicol Rev, V23, P65, DOI 10.2165/00139709-200423020-00001
   Campanella L, 2011, SENSOR ACTUAT B-CHEM, V156, P50, DOI 10.1016/j.snb.2011.03.072
   Cesarino I, 2012, FOOD CHEM, V135, P873, DOI 10.1016/j.foodchem.2012.04.147
   CHANDA SM, 1995, J TOXICOL ENV HEALTH, V44, P189, DOI 10.1080/15287399509531954
   CHAPALAMADUGU S, 1992, CRIT REV BIOTECHNOL, V12, P357, DOI 10.3109/07388559209114232
   Chen SZ, 2011, BIOSENS BIOELECTRON, V26, P4320, DOI 10.1016/j.bios.2011.04.025
   Choi BG, 2010, ACS NANO, V4, P2910, DOI 10.1021/nn100145x
   Ciucu AA, 2003, BIOSENS BIOELECTRON, V18, P303, DOI 10.1016/S0956-5663(02)00173-2
   COLBORN T, 1993, ENVIRON HEALTH PERSP, V101, P378, DOI 10.2307/3431890
   Collings AF, 1997, REP PROG PHYS, V60, P1397, DOI 10.1088/0034-4885/60/11/005
   CORNACOFF JB, 1988, FUND APPL TOXICOL, V11, P293, DOI 10.1016/0272-0590(88)90154-6
   Cui DX, 2007, J NANOSCI NANOTECHNO, V7, P1298, DOI 10.1166/jnn.2007.654
   Dalvie MA, 2004, ENVIRON RES, V96, P9, DOI 10.1016/j.envres.2003.09.003
   DATTA C, 1994, INDIAN J MED RES, V100, P87
   de Castro MDL, 2003, BIOSENS BIOELECTRON, V18, P279, DOI 10.1016/S0956-5663(02)00175-6
   DEFLORA S, 1993, MUTAT RES, V319, P167, DOI 10.1016/0165-1218(93)90076-P
   Deo R. P., 2005, BIOSENS BIOELECTRON, V16, P185
   Deo RP, 2005, ANAL CHIM ACTA, V530, P185, DOI 10.1016/j.aca.2004.09.072
   DiehlFaxon J, 1996, SENSOR ACTUAT B-CHEM, V36, P448, DOI 10.1016/S0925-4005(97)80112-8
   DONARSKI WJ, 1989, BIOCHEMISTRY-US, V28, P4650, DOI 10.1021/bi00437a021
   DRAGUN J, 1984, CHEM ENG-NEW YORK, V91, P65
   Du D, 2008, BIOSENS BIOELECTRON, V24, P475, DOI 10.1016/j.bios.2008.05.005
   Du D, 2010, BIOSENS BIOELECTRON, V25, P2503, DOI 10.1016/j.bios.2010.04.018
   Du D, 2010, BIOSENS BIOELECTRON, V25, P1370, DOI 10.1016/j.bios.2009.10.032
   Du SY, 2012, ANAL LETT, V45, P1230, DOI 10.1080/00032719.2012.673105
   DUMAS DP, 1990, ARCH BIOCHEM BIOPHYS, V277, P155, DOI 10.1016/0003-9861(90)90564-F
   Durzan D. J., 2006, EFFECT CHLOROSULFURA, V371, P263
   Dzantiev BB, 1996, BIOSENS BIOELECTRON, V11, P179, DOI 10.1016/0956-5663(96)83725-0
   ELLIOTT M, 1978, CHEM SOC REV, V7, P473, DOI 10.1039/cs9780700473
   Erbahar D. D., 2012, SENSORS ACTUATORS B, V173
   Evtugyn GA, 1996, ANALYST, V121, P1911, DOI 10.1039/an9962101911
   Evtugyn GA, 1998, TALANTA, V46, P465, DOI 10.1016/S0039-9140(97)00313-5
   Fang H, 2009, J ENVIRON SCI, V21, P380, DOI 10.1016/S1001-0742(08)62280-9
   Farag AT, 2010, REPROD TOXICOL, V29, P80, DOI 10.1016/j.reprotox.2009.10.003
   Fendick E. A., 1990, REV ENV CONTAM TOXIC, V11, P161
   Feng L, 2005, J COLLOID INTERF SCI, V284, P378, DOI 10.1016/j.jcis.2004.10.054
   FUKUTO TR, 1990, ENVIRON HEALTH PERSP, V87, P245, DOI 10.2307/3431032
   Gabaldon J. A., 2003, FOOD ADDITIVES CONTA, P20707
   Gallo M.A., 1991, HDB PESTICIDE TOXICO, V2, P917
   Gao Y, 2009, ANAL LETT, V42, P2711, DOI 10.1080/00032710903243661
   Gavrilescu M, 2005, ENG LIFE SCI, V5, P497, DOI 10.1002/elsc.200520098
   Gilliom RJ, 1999, ENVIRON SCI TECHNOL, V33, p164A, DOI 10.1021/es992770k
   Gold L. S., 1991, ENV HLTH PERSP, V93, P33
   GOLD LS, 1991, ENVIRON HEALTH PERSP, V93, P233, DOI 10.2307/3431194
   GOLDBERG ME, 1963, J PHARMACOL EXP THER, V141, P244
   Gong JM, 2013, BIOSENS BIOELECTRON, V39, P320, DOI 10.1016/j.bios.2012.07.026
   GRAY LE, 1994, TOXICOL APPL PHARM, V129, P46, DOI 10.1006/taap.1994.1227
   Guilbault GG, 2004, ANAL LETT, V37, P1481, DOI 10.1081/AL-120037582
   Guo Y., 2013, SENS TRANSDUCERS J, V156, P374
   Guruge KS, 2001, MAR POLLUT BULL, V42, P179, DOI 10.1016/S0025-326X(00)00140-5
   Hassal KA, 1990, BIOCH USE PESTICIDES
   He XL, 2008, J BIOCHEM BIOPH METH, V70, P823, DOI 10.1016/j.jbbm.2007.06.002
   Hillberg AL, 2005, ADV DRUG DELIVER REV, V57, P1875, DOI 10.1016/j.addr.2005.07.016
   Ibrahim H, 1998, B ENVIRON CONTAM TOX, V60, P448, DOI 10.1007/s001289900646
   Ionescu RE, 2010, ELECTROCHIM ACTA, V55, P6228, DOI 10.1016/j.electacta.2009.11.029
   Jaffrezic-Renault N., 2001, SENSORS-BASEL, V1, P60, DOI [10.3390/S10100060, DOI 10.3390/S10100060]
   Jamil K, 2004, DRUG CHEM TOXICOL, V27, P133, DOI 10.1081/DCT-120030725
   Jenkins AL, 2001, ANALYST, V126, P798, DOI 10.1039/b008853f
   Jeyapragasam T, 2014, SENSOR ACTUAT B-CHEM, V191, P681, DOI 10.1016/j.snb.2013.10.054
   Jiang XS, 2008, BIOSENS BIOELECTRON, V23, P1577, DOI 10.1016/j.bios.2008.01.035
   Karalliedde L., 1999, J INT FED CLIN CHEM, V11, P4
   Kaur J, 2004, BIOSENS BIOELECTRON, V20, P284, DOI 10.1016/j.bios.2004.01.012
   Kerman K, 2008, TRAC-TREND ANAL CHEM, V27, P585, DOI 10.1016/j.trac.2008.05.004
   Khanjani N, 2006, SCI TOTAL ENVIRON, V368, P557, DOI 10.1016/j.scitotenv.2006.03.029
   Koh D., 1996, SCI TOTAL ENVIRON, V1, P78
   Kramer PM, 1996, J AOAC INT, V79, P1245
   KUMAR MVS, 1992, TOXICOLOGY, V75, P13, DOI 10.1016/0300-483X(92)90121-T
   KURODA K, 1992, ARCH ENVIRON CON TOX, V23, P13, DOI 10.1007/BF00225990
   Laschi S, 2007, ENZYME MICROB TECH, V40, P485, DOI 10.1016/j.enzmictec.2006.08.004
   Lee HS, 2002, CHEMOSPHERE, V46, P571, DOI 10.1016/S0045-6535(01)00005-4
   Lee JH, 2010, BIOSENS BIOELECTRON, V25, P1566, DOI 10.1016/j.bios.2009.10.013
   Lee JS, 1997, MAR POLLUT BULL, V34, P250, DOI 10.1016/S0025-326X(96)00103-8
   Lee JH, 2010, ADV DRUG DELIVER REV, V62, P592, DOI 10.1016/j.addr.2010.03.003
   Li XQ, 2003, SCIENCE, V301, P809, DOI 10.1126/science.1083800
   Li Y, 2014, PLOS ONE, V9, DOI 10.1371/journal.pone.0104689
   Liang L. Z., 2008, J BIOCH BIOPHYSICS M, V70, P1156
   Lin TJ, 2006, BIOSENS BIOELECTRON, V22, P513, DOI 10.1016/j.bios.2006.05.007
   Lin Y., 2004, ELECTROANALYTICAL, V16, P1
   Lin YH, 2004, ELECTROANAL, V16, P145, DOI 10.1002/elan.200302933
   Linan C., 1994, VADEMECUM PRODUCTS F, V10th
   Liren M., 1999, MODERN SCI INSTRUMEN, V3, P000
   Liu GD, 2006, ANAL CHEM, V78, P835, DOI 10.1021/ac051559q
   Liu GZ, 2014, BIOSENS BIOELECTRON, V52, P360, DOI 10.1016/j.bios.2013.09.009
   Liu GZ, 2013, TALANTA, V104, P103, DOI 10.1016/j.talanta.2012.11.039
   Liu X, 2014, SENSOR ACTUAT B-CHEM, V191, P408, DOI 10.1016/j.snb.2013.10.033
   Liu Y, 2012, ANAL BIOANAL CHEM, V404, P1181, DOI 10.1007/s00216-012-6149-6
   Lorenz E. S., 2006, PESTICIDE SAFETY FAC
   Mallat E, 2001, TRAC-TREND ANAL CHEM, V20, P124, DOI 10.1016/S0165-9936(00)00082-0
   Manahan S. E., 1992, ENV CHEM
   MARCO MP, 1995, TRAC-TREND ANAL CHEM, V14, P341, DOI 10.1016/0165-9936(95)97062-6
   Marco MP, 1996, MEAS SCI TECHNOL, V7, P1547, DOI 10.1088/0957-0233/7/11/002
   McEwen F. L., 1979, USE SIGNIFICANCE PES
   Meng XW, 2013, BIOSENS BIOELECTRON, V47, P402, DOI 10.1016/j.bios.2013.03.053
   Meriel W., 2005, PESTICIDE SOWING POI
   MIONETTO N, 1994, BIOSENS BIOELECTRON, V9, P463, DOI 10.1016/0956-5663(94)90035-3
   Mishra RK, 2012, BIOSENS BIOELECTRON, V32, P56, DOI 10.1016/j.bios.2011.11.028
   Mishra RK, 2010, SENSORS-BASEL, V10, P11274, DOI 10.3390/s101211274
   Mulchandani A, 1999, BIOTECHNOL PROGR, V15, P130, DOI 10.1021/bp980111q
   Mulchandani A, 1998, ANAL CHEM, V70, P5042, DOI 10.1021/ac980643l
   Mulchandani P, 2001, ENVIRON SCI TECHNOL, V35, P2562, DOI 10.1021/es001773q
   Mulchandani P, 2001, BIOSENS BIOELECTRON, V16, P433, DOI 10.1016/S0956-5663(01)00157-9
   Mundoz-de-Toro M., 2006, ENVIRON RES, V102, P107
   Mwila K, 2013, ENVIRON MONIT ASSESS, V185, P2315, DOI 10.1007/s10661-012-2711-0
   Odukkathil G, 2013, REV ENVIRON SCI BIO, V12, P421, DOI 10.1007/s11157-013-9320-4
   Palchetti I, 1997, ANAL CHIM ACTA, V337, P315, DOI 10.1016/S0003-2670(96)00418-7
   PALLESCHI G, 1992, SENSOR ACTUAT B-CHEM, V7, P513, DOI 10.1016/0925-4005(92)80355-2
   Pan BF, 2007, COLLOID SURFACE A, V295, P217, DOI 10.1016/j.colsurfa.2006.09.002
   Periasamy AP, 2009, SENSORS-BASEL, V9, P4034, DOI 10.3390/s90604034
   Pichon V, 2008, ANAL CHIM ACTA, V622, P48, DOI 10.1016/j.aca.2008.05.057
   Pogacnik L, 2003, BIOSENS BIOELECTRON, V18, P1, DOI 10.1016/S0956-5663(02)00056-8
   Poon BHT, 2005, ARCH ENVIRON CON TOX, V49, P274, DOI 10.1007/s00244-004-0111-3
   Pope CN, 1999, J TOXICOL ENV HEAL B, V2, P161, DOI 10.1080/109374099281205
   Powner E. T., 1997, Sensor Review, V17, P107, DOI 10.1108/02602289710170276
   Pulido-Tofino P, 2006, ANAL CHIM ACTA, V562, P122, DOI 10.1016/j.aca.2005.12.072
   Raghu P, 2012, BIOELECTROCHEMISTRY, V83, P19, DOI 10.1016/j.bioelechem.2011.08.002
   Rainina EI, 1996, BIOSENS BIOELECTRON, V11, P991, DOI 10.1016/0956-5663(96)87658-5
   Rawlings NC, 1998, J TOXICOL ENV HEAL A, V54, P21, DOI 10.1080/009841098159006
   REHANA Z, 1995, MUTAT RES-GENET TOX, V343, P137, DOI 10.1016/0165-1218(95)90079-9
   Reigart J.R., 1999, RECOGNITION MANAGEME
   Rogers KR, 1996, ENVIRON SCI TECHNOL, V30, pA486, DOI 10.1021/es962481l
   RUGMAN FP, 1990, J CLIN PATHOL, V43, P98, DOI 10.1136/jcp.43.2.98
   Sanfeliu C, 2003, NEUROTOX RES, V5, P283, DOI 10.1007/BF03033386
   Sara R. M., 2005, TALANTA, V65, P291
   Sassolas A., 2012, J ANAL CHEM+, V3, P210, DOI [DOI 10.4236/AJAC.2012.33030, 10.4236/ajac.2012.33030]
   Sassolas A, 2012, BIOTECHNOL ADV, V30, P489, DOI 10.1016/j.biotechadv.2011.09.003
   Saunders M., 2012, ENV HLTH, V11, P5
   Scheller FW, 2001, CURR OPIN BIOTECH, V12, P35, DOI 10.1016/S0958-1669(00)00169-5
   Schulze H, 2003, BIOSENS BIOELECTRON, V18, P201, DOI 10.1016/S0956-5663(02)00184-7
   Shetty PK, 2008, CURR SCI INDIA, V95, P457
   Shi HJ, 2013, J HAZARD MATER, V260, P754, DOI 10.1016/j.jhazmat.2013.06.031
   Simonian AL, 2005, ANAL CHIM ACTA, V534, P69, DOI 10.1016/j.aca.2004.06.056
   Simonian AL, 2001, ANAL CHIM ACTA, V442, P15, DOI 10.1016/S0003-2670(01)01131-X
   Simonian AL, 1997, ANAL LETT, V30, P2453, DOI 10.1080/00032719708001757
   Singh AK, 1999, BIOSENS BIOELECTRON, V14, P703, DOI 10.1016/S0956-5663(99)00044-5
   Singh BK, 2006, SOIL BIOL BIOCHEM, V38, P2682, DOI 10.1016/j.soilbio.2006.04.019
   Singh M, 2008, SENSOR ACTUAT B-CHEM, V134, P345, DOI 10.1016/j.snb.2008.04.025
   Singh P., 2011, THESIS GURU NANAK DE
   Sivasankaran M. A., 2007, Journal of Environmental Science & Engineering, V49, P7
   Skladal P, 1997, ELECTROANAL, V9, P1083, DOI 10.1002/elan.1140091410
   Snejdarkova M, 2004, ANAL CHIM ACTA, V514, P79, DOI 10.1016/j.aca.2004.03.019
   Sogorb MA, 2004, TOXICOL LETT, V151, P219, DOI 10.1016/j.toxlet.2004.01.022
   Sotiropoulou S, 2005, BIOSENS BIOELECTRON, V20, P2347, DOI 10.1016/j.bios.2004.08.026
   STEWART DKR, 1971, NATURE, V229, P47, DOI 10.1038/229047a0
   Sun X, 2011, SENSORS-BASEL, V11, P9520, DOI 10.3390/s111009520
   Sun X, 2010, BIOSENS BIOELECTRON, V25, P2611, DOI 10.1016/j.bios.2010.04.028
   Suwalsky M, 2005, FOOD CHEM TOXICOL, V43, P647, DOI 10.1016/j.fct.2004.12.010
   Suwansa-Ard S, 2005, BIOSENS BIOELECTRON, V21, P445, DOI 10.1016/j.bios.2004.11.005
   TANABE S, 1994, SCI TOTAL ENVIRON, V154, P163, DOI 10.1016/0048-9697(94)90086-8
   Tang XJ, 2014, BIOSENS BIOELECTRON, V60, P137, DOI 10.1016/j.bios.2014.04.001
   THOMAS DC, 1992, EPIDEMIOLOGY, V3, P32, DOI 10.1097/00001648-199201000-00007
   THRASHER JD, 1993, ARCH ENVIRON HEALTH, V48, P89, DOI 10.1080/00039896.1993.9938400
   Trojanowicz M, 1996, TRAC-TREND ANAL CHEM, V15, P38, DOI 10.1016/0165-9936(96)88036-8
   Trojanowicz M, 2002, ELECTROANAL, V14, P1311, DOI 10.1002/1521-4109(200211)14:19/20<1311::AID-ELAN1311>3.0.CO;2-7
   Turner A. P. F., 1986, BIOSENSORS FUNDAMENT
   Toro MJU, 2015, SENSOR ACTUAT B-CHEM, V208, P299, DOI 10.1016/j.snb.2014.11.036
   Valera E, 2008, SENSOR ACTUAT B-CHEM, V134, P95, DOI 10.1016/j.snb.2008.04.023
   Vamvakaki V, 2007, BIOSENS BIOELECTRON, V22, P2848, DOI 10.1016/j.bios.2006.11.024
   Van Dorst B., 2007, BIOSENS BIOELECTRON, V26, P1178
   VANDEKAR M, 1971, B WORLD HEALTH ORGAN, V44, P241
   Velasco-Garcia MN, 2003, BIOSYST ENG, V84, P1, DOI 10.1016/S1537-5110(02)00236-2
   Verma N, 2003, BIOSENS BIOELECTRON, V18, P1219, DOI 10.1016/S0956-5663(03)00085-X
   Verma N., 2013, DEV ELECTROCHEMICAL, V1, P479
   Verma N, 2001, STUDIES DEV DISPOSAB, P265
   Verma N., 2003, J ENV STUDIES, V60, P29
   Vinayaka AC, 2009, BIOSENS BIOELECTRON, V24, P1615, DOI 10.1016/j.bios.2008.08.042
   VISWANATHAN P N, 1985, Biological Memoirs, V11, P88
   Viswanathan S, 2009, BIOSENS BIOELECTRON, V24, P2772, DOI 10.1016/j.bios.2009.01.044
   Viveros L, 2006, SENSOR ACTUAT B-CHEM, V115, P150, DOI 10.1016/j.snb.2005.08.032
   Vo-Dinh T., 2004, P 1 INT S MICR NAN T, P1
   Wang J, 2003, BIOSENS BIOELECTRON, V18, P255, DOI 10.1016/S0956-5663(02)00178-1
   Weerathunge P, 2014, ANAL CHEM, V86, P11937, DOI 10.1021/ac5028726
   Wei M, 2014, MICROCHIM ACTA, V181, P121, DOI 10.1007/s00604-013-1078-4
   Wu S, 2011, BIOSENS BIOELECTRON, V26, P2864, DOI 10.1016/j.bios.2010.11.029
   Xuea X., 2014, ELECTROCHIM ACTA, V116, P366
   Yagi K, 2007, APPL MICROBIOL BIOT, V73, P1251, DOI 10.1007/s00253-006-0718-6
   Yang GM, 2008, SENSOR ACTUAT B-CHEM, V133, P105, DOI 10.1016/j.snb.2008.02.004
   Yang L, 2013, TALANTA, V113, P135, DOI 10.1016/j.talanta.2013.03.025
   Yarsan E, 1999, B ENVIRON CONTAM TOX, V63, P575, DOI 10.1007/s001289901019
   You X., 2007, NANOTECHNOLOGY, V18
   Younes M, 2000, FOOD CHEM TOXICOL, V38, pS87, DOI 10.1016/S0278-6915(99)00132-5
   Yulaev MF, 2001, SENSOR ACTUAT B-CHEM, V75, P129, DOI 10.1016/S0925-4005(01)00551-2
   Zhang CZ, 2014, BIOSENS BIOELECTRON, V55, P216, DOI 10.1016/j.bios.2013.12.020
   Zhang L, 2012, NANOSCALE, V4, P4674, DOI 10.1039/c2nr30976a
   Zhang ZW, 2012, SENSORS-BASEL, V12, P9234, DOI 10.3390/s120709234
   Zheng ZZ, 2011, BIOSENS BIOELECTRON, V26, P3081, DOI 10.1016/j.bios.2010.12.021
   Zhu G, 2008, FOOD CHEM, V107, P1737, DOI 10.1016/j.foodchem.2007.10.035
   Zourob M, 2007, ANALYST, V132, P338, DOI 10.1039/b616035b
   Zweig G., 1994, INTRO CHEM ANAL FOOD, V2, P339
NR 203
TC 142
Z9 149
U1 14
U2 241
PU SPRINGER
PI NEW YORK
PA ONE NEW YORK PLAZA, SUITE 4600, NEW YORK, NY, UNITED STATES
SN 0273-2289
EI 1559-0291
J9 APPL BIOCHEM BIOTECH
JI Appl. Biochem. Biotechnol.
PD MAR
PY 2015
VL 175
IS 6
BP 3093
EP 3119
DI 10.1007/s12010-015-1489-2
PG 27
WC Biochemistry & Molecular Biology; Biotechnology & Applied Microbiology
WE Science Citation Index Expanded (SCI-EXPANDED)
SC Biochemistry & Molecular Biology; Biotechnology & Applied Microbiology
GA CD2CJ
UT WOS:000350881100026
PM 25595494
DA 2023-06-30
ER

PT J
AU Aslan, Y
   Atabay, M
   Chowdhury, HK
   Gokturk, I
   Saylan, Y
   Inci, F
AF Aslan, Yusuf
   Atabay, Maryam
   Chowdhury, Hussain Kawsar
   Gokturk, Ilgim
   Saylan, Yeseren
   Inci, Fatih
TI Aptamer-Based Point-of-Care Devices: Emerging Technologies and
   Integration of Computational Methods
SO BIOSENSORS-BASEL
LA English
DT Review
DE aptamer; aptasensor; biosensor; computational methods; nanomaterials;
   point-of-care
ID METAL-ORGANIC FRAMEWORK; LABEL-FREE; ELECTROCHEMICAL APTASENSOR;
   QUANTITATIVE DETECTION; SENSITIVE DETECTION; THROMBIN DETECTION; RAPID
   DETECTION; DNA APTAMER; CELL-SELEX; BIOSENSOR
AB Recent innovations in point-of-care (POC) diagnostic technologies have paved a critical road for the improved application of biomedicine through the deployment of accurate and affordable programs into resource-scarce settings. The utilization of antibodies as a bio-recognition element in POC devices is currently limited due to obstacles associated with cost and production, impeding its widespread adoption. One promising alternative, on the other hand, is aptamer integration, i.e., short sequences of single-stranded DNA and RNA structures. The advantageous properties of these molecules are as follows: small molecular size, amenability to chemical modification, low- or nonimmunogenic characteristics, and their reproducibility within a short generation time. The utilization of these aforementioned features is critical in developing sensitive and portable POC systems. Furthermore, the deficiencies related to past experimental efforts to improve biosensor schematics, including the design of biorecognition elements, can be tackled with the integration of computational tools. These complementary tools enable the prediction of the reliability and functionality of the molecular structure of aptamers. In this review, we have overviewed the usage of aptamers in the development of novel and portable POC devices, in addition to highlighting the insights that simulations and other computational methods can provide into the use of aptamer modeling for POC integration.
C1 [Aslan, Yusuf; Atabay, Maryam; Chowdhury, Hussain Kawsar; Gokturk, Ilgim; Inci, Fatih] Bilkent Univ, UNAM Natl Nanotechnol Res Ctr, TR-06800 Ankara, Turkiye.
   [Aslan, Yusuf; Chowdhury, Hussain Kawsar; Inci, Fatih] Bilkent Univ, Inst Mat Sci & Nanotechnol, TR-06800 Ankara, Turkiye.
   [Atabay, Maryam; Gokturk, Ilgim; Saylan, Yeseren] Hacettepe Univ, Dept Chem, TR-06800 Ankara, Turkiye.
C3 Ihsan Dogramaci Bilkent University; Ihsan Dogramaci Bilkent University;
   Hacettepe University
RP Inci, F (通讯作者)，Bilkent Univ, UNAM Natl Nanotechnol Res Ctr, TR-06800 Ankara, Turkiye.; Inci, F (通讯作者)，Bilkent Univ, Inst Mat Sci & Nanotechnol, TR-06800 Ankara, Turkiye.
EM finci@bilkent.edu.tr
OI Chowdhury, Hussain K./0000-0003-4569-8820; Atabay,
   Maryam/0000-0003-1930-1578; Inci, Fatih/0000-0002-9918-5038; GOKTURK,
   ILGIM/0000-0001-7292-7241; SAYLAN, YESEREN/0000-0001-5173-1522
FU Scientific and Technological Research Council of Turkey (TUBITAK)
   [118C254, 121C226]; Scientific and Technological Research Council of
   Turkey (TUBITAK), the 2232 International Fellowship for Outstanding
   Researchers [118C254]; Turkish Academy of Sciences Outstanding Young
   Scientists Award Program (TUBA-GEBIP); TUBITAK; Young Scientist Awards
   Program (BAGEP) award from the Science Academy; TUBITAK 2247-D National
   Early-Stage Researchers Program [121C226]
FX Fatih Inci gratefully acknowledges the support from the Scientific and
   Technological Research Council of Turkey (TUBITAK), the 2232
   International Fellowship for Outstanding Researchers (Project No:
   118C254), and the Turkish Academy of Sciences Outstanding Young
   Scientists Award Program (TUBA-GEBIP). However, the entire
   responsibility of the publication/article belongs to the owner of the
   publication/article. The financial support received from TUBITAK does
   not mean that the content of the publication is approved in a scientific
   sense by TUBITAK. This work was also supported by the Young Scientist
   Awards Program (BAGEP) award from the Science Academy. Maryam Atabay and
   Yeseren Saylan gratefully acknowledge the support from TUBITAK 2247-D
   National Early-Stage Researchers Program (Project No: 121C226).
CR Abu Shama N, 2022, BIOENGINEERING-BASEL, V9, DOI 10.3390/bioengineering9030087
   Adachi T, 2019, MOLECULES, V24, DOI 10.3390/molecules24234229
   Ahmed R, 2020, ADV MATER, V32, DOI 10.1002/adma.201907160
   Akceoglu GA, 2021, ADV MATER TECHNOL-US, V6, DOI 10.1002/admt.202100049
   Alsager OA, 2017, ANAL CHEM, V89, P7416, DOI 10.1021/acs.analchem.7b00906
   Ammanath G, 2022, ACS APPL MATER INTER, V14, P94, DOI 10.1021/acsami.1c16261
   Anfossi L, 2013, ANAL BIOANAL CHEM, V405, P467, DOI 10.1007/s00216-012-6033-4
   Azadbakht A, 2016, ANAL BIOCHEM, V512, P58, DOI 10.1016/j.ab.2016.08.006
   Azadbakht A, 2016, ANAL BIOCHEM, V507, P47, DOI 10.1016/j.ab.2016.04.022
   Aziz M., 2022, STATPEARLS
   Bakhtiari H, 2021, ACS OMEGA, V6, P11005, DOI 10.1021/acsomega.1c00876
   Belsare S, 2022, ANALYST, V147, P5518, DOI 10.1039/d2an01238c
   Bhardwaj T, 2022, BIOSENSORS-BASEL, V12, DOI 10.3390/bios12050357
   Bing T, 2019, ADV BIOSYST, V3, DOI 10.1002/adbi.201900193
   Bonnet H, 2021, ANAL CHEM, V93, P4134, DOI 10.1021/acs.analchem.1c00071
   Bordbar MM, 2021, BIOSENSORS-BASEL, V11, DOI 10.3390/bios11090316
   Buglak AA, 2020, INT J MOL SCI, V21, DOI 10.3390/ijms21228420
   Campos R, 2014, LANGMUIR, V30, P11853, DOI 10.1021/la502766g
   Celik O, 2023, TALANTA, V253, DOI 10.1016/j.talanta.2022.123939
   Cennamo N, 2021, TALANTA, V233, DOI 10.1016/j.talanta.2021.122532
   Cennamo N, 2015, TALANTA, V140, P88, DOI 10.1016/j.talanta.2015.03.025
   Chanarsa S, 2022, FRONT CELL INFECT MI, V12, DOI 10.3389/fcimb.2022.916357
   Chang CC, 2021, BIOSENSORS-BASEL, V11, DOI 10.3390/bios11070233
   Chang KW, 2015, BIOSENS BIOELECTRON, V68, P397, DOI 10.1016/j.bios.2015.01.027
   Chen AL, 2015, BIOSENS BIOELECTRON, V71, P230, DOI 10.1016/j.bios.2015.04.041
   Chen GY, 2014, CHEM REV, V114, P5161, DOI 10.1021/cr400425h
   Chen HJ, 2019, BIOSENS BIOELECTRON, V131, P53, DOI 10.1016/j.bios.2019.02.025
   Chen JM, 2022, J COLLOID INTERF SCI, V628, P215, DOI 10.1016/j.jcis.2022.07.051
   Chen LX, 2019, INT J NANOMED, V14, P149, DOI 10.2147/IJN.S188003
   Chen PAPA, 2021, ACS NANO, V15, P11634, DOI 10.1021/acsnano.1c02080
   Chen Y, 2012, LANGMUIR, V28, P8281, DOI 10.1021/la300656c
   Chen ZH, 2021, INT J MOL SCI, V22, DOI 10.3390/ijms22073605
   Cheng N, 2019, TRENDS BIOTECHNOL, V37, P1236, DOI 10.1016/j.tibtech.2019.04.008
   Choi JH, 2021, NANO LETT, V21, P693, DOI 10.1021/acs.nanolett.0c04303
   Chua AL, 2011, BIOSENS BIOELECTRON, V26, P3825, DOI 10.1016/j.bios.2011.02.040
   Civit L, 2018, BIOCHIMIE, V145, P53, DOI 10.1016/j.biochi.2017.10.007
   Crutchfield CA, 2016, CLIN PROTEOM, V13, DOI 10.1186/s12014-015-9102-9
   Culver HR, 2017, ACCOUNTS CHEM RES, V50, P170, DOI 10.1021/acs.accounts.6b00533
   Cummins BM, 2016, BIOTECHNOL ADV, V34, P161, DOI 10.1016/j.biotechadv.2016.01.005
   Daems E, 2021, TRAC-TREND ANAL CHEM, V142, DOI 10.1016/j.trac.2021.116311
   Dai YF, 2019, ANGEW CHEM INT EDIT, V58, P12355, DOI 10.1002/anie.201901879
   Dalirirad S, 2020, ACS OMEGA, V5, P32890, DOI 10.1021/acsomega.0c03223
   Dalirirad S, 2020, ANAL BIOCHEM, V596, DOI 10.1016/j.ab.2020.113637
   Daniels J, 2021, BIOSENS BIOELECTRON, V192, DOI 10.1016/j.bios.2021.113486
   Das B, 2021, NANO-MICRO LETT, V13, DOI 10.1007/s40820-021-00717-0
   Das J, 2021, NAT CHEM, V13, P428, DOI 10.1038/s41557-021-00644-y
   de la Lande A, 2019, MOLECULES, V24, DOI 10.3390/molecules24091653
   Derin E, 2022, ACS SENSORS, V7, P358, DOI 10.1021/acssensors.1c01781
   Dillen A, 2023, ACS SENSORS, DOI 10.1021/acssensors.2c02388
   Douaki A, 2022, BIOSENSORS-BASEL, V12, DOI 10.3390/bios12080574
   Duanghathaipornsuk S, 2020, MATER LETT, V275, DOI 10.1016/j.matlet.2020.128141
   Dunn MR, 2017, NAT REV CHEM, V1, DOI 10.1038/s41570017-0076
   Dutta S, 2022, INT J MOL SCI, V23, DOI 10.3390/ijms23031484
   Erdem OD, 2022, ANAL CHEM, V94, P3, DOI 10.1021/acs.analchem.1c04454
   Erdem O, 2021, EMERGENT MATER, V4, P169, DOI 10.1007/s42247-020-00150-w
   Erdem O, 2020, NEW J CHEM, V44, P17654, DOI 10.1039/d0nj04053c
   Famulok M, 1999, CURR OPIN STRUC BIOL, V9, P324, DOI 10.1016/S0959-440X(99)80043-8
   Farka Z, 2017, CHEM REV, V117, P9973, DOI 10.1021/acs.chemrev.7b00037
   Fernandez RE, 2017, SCI REP-UK, V7, DOI 10.1038/s41598-017-17835-8
   Ferreira CSM, 2007, BRAZ ARCH BIOL TECHN, V50, P63, DOI 10.1590/S1516-89132007000600008
   Fothergill SM, 2018, NANOSCALE, V10, P20914, DOI 10.1039/c8nr06156d
   Futane A, 2023, MICROFLUID NANOFLUID, V27, DOI 10.1007/s10404-022-02622-3
   Gan HJ, 2019, TALANTA, V201, P271, DOI 10.1016/j.talanta.2019.04.004
   Ghorbani F, 2019, BIOSENS BIOELECTRON, V142, DOI 10.1016/j.bios.2019.111484
   Giorgi-Coll S, 2020, MICROCHIM ACTA, V187, DOI 10.1007/s00604-019-3975-7
   Gogola JL, 2021, ANAL CHIM ACTA, V1166, DOI 10.1016/j.aca.2021.338548
   Gopinath SCB, 2016, BIOTECHNOL ADV, V34, P198, DOI 10.1016/j.biotechadv.2016.02.003
   Gosai A, 2019, BIOSENS BIOELECTRON, V126, P88, DOI 10.1016/j.bios.2018.10.010
   Govorov A., 2016, SPRINGERBRIEFS APPL, V1, P19, DOI [10.1007/978-981-287-378-1_3, DOI 10.1007/978-981-287-378-1_3]
   Guler E, 2017, DRUG TEST ANAL, V9, P578, DOI 10.1002/dta.1992
   Hartmann RK, 2015, HDB RNA BIOCH
   He C, 2014, APPL BIOCHEM BIOTECH, V172, P1018, DOI 10.1007/s12010-013-0588-1
   He MY, 2021, ANAL CHIM ACTA, V1143, P93, DOI 10.1016/j.aca.2020.11.036
   Hollingsworth SA, 2018, NEURON, V99, P1129, DOI 10.1016/j.neuron.2018.08.011
   Hu J, 2016, BIOTECHNOL ADV, V34, P305, DOI 10.1016/j.biotechadv.2016.02.008
   Hu SQ, 2021, ANALYST, V147, P48, DOI 10.1039/d1an01825f
   Hu WJ, 2018, SENSOR ACTUAT B-CHEM, V264, P440, DOI 10.1016/j.snb.2018.03.005
   Hu XL, 2022, J AM CHEM SOC, V144, P4507, DOI 10.1021/jacs.1c12593
   Huang L, 2021, BIOSENS BIOELECTRON, V186, DOI 10.1016/j.bios.2021.113279
   Huang SQ, 2022, BIOSENS BIOELECTRON, V207, DOI 10.1016/j.bios.2022.114129
   Inan H, 2017, SCI REP-UK, V7, DOI 10.1038/s41598-017-02672-6
   Inci Fatih, 2022, HACETTEPE JOURNAL OF BIOLOGY AND CHEMISTRY, V50, P193, DOI 10.15671/hjbc.1035918
   Inci F, 2022, LANGMUIR, V38, P1897, DOI 10.1021/acs.langmuir.1c03119
   Inci F, 2020, APPL MATER TODAY, V20, DOI 10.1016/j.apmt.2020.100709
   Inci Fatih, 2015, Biochem Biophys Rep, V2, P115, DOI 10.1016/j.bbrep.2015.05.012
   Inci F, 2015, P NATL ACAD SCI USA, V112, pE4354, DOI 10.1073/pnas.1510824112
   Inci F, 2013, ACS NANO, V7, P4733, DOI 10.1021/nn3036232
   Inoue S, 2016, BIOSENS BIOELECTRON, V85, P943, DOI 10.1016/j.bios.2016.05.089
   Jain S, 2021, BIOSENS BIOELECTRON, V179, DOI 10.1016/j.bios.2021.113074
   Jarczewska M, 2016, ANAL METHODS-UK, V8, P3861, DOI 10.1039/c6ay00499g
   Jares-Erijman EA, 2003, NAT BIOTECHNOL, V21, P1387, DOI 10.1038/nbt896
   Jayasena SD, 1999, CLIN CHEM, V45, P1628
   Jeong Y, 2018, BIOSENS BIOELECTRON, V111, P102, DOI 10.1016/j.bios.2018.04.007
   Jin XF, 2020, BIOSENS BIOELECTRON, V165, DOI 10.1016/j.bios.2020.112412
   Jo S, 2020, SENSOR ACTUAT B-CHEM, V304, DOI 10.1016/j.snb.2019.127424
   Joe C, 2022, BIOSENS BIOELECTRON, V199, DOI 10.1016/j.bios.2021.113884
   Kang J, 2019, ANAL CHEM, V91, P10001, DOI 10.1021/acs.analchem.9b01827
   Karuppaiah G, 2022, BIOELECTROCHEMISTRY, V145, DOI 10.1016/j.bioelechem.2022.108098
   Khan NI, 2018, BIOSENSORS-BASEL, V8, DOI 10.3390/bios8010007
   Khoshbin Z, 2021, BIOTECHNOL BIOENG, V118, P555, DOI 10.1002/bit.27618
   Kim S, 2020, ACS APPL BIO MATER, V3, P8997, DOI 10.1021/acsabm.0c01242
   Kim S, 2022, BIOCHIP J, V16, P376, DOI 10.1007/s13206-022-00078-9
   Land KJ, 2019, NAT MICROBIOL, V4, P46, DOI 10.1038/s41564-018-0295-3
   Leus K, 2010, STUD SURF SCI CATAL, V175, P329, DOI 10.1016/S0167-2991(10)75053-9
   Li C, 2023, SENSOR ACTUAT B-CHEM, V380, DOI 10.1016/j.snb.2023.133361
   Li M, 2015, ANALYST, V140, P386, DOI 10.1039/c4an01079e
   Li Y, 2020, BIOSENS BIOELECTRON, V150, DOI 10.1016/j.bios.2019.111903
   Li Z, 2019, CHEM REV, V119, P231, DOI 10.1021/acs.chemrev.8b00226
   Li ZH, 2019, BIOTECHNOL ADV, V37, DOI 10.1016/j.biotechadv.2019.107440
   Liang LG, 2017, METHODS MOL BIOL, V1660, P355, DOI 10.1007/978-1-4939-7253-1_29
   Liang LG, 2017, SCI REP-UK, V7, DOI 10.1038/srep46224
   Liao GF, 2020, MICROCHIM ACTA, V187, DOI 10.1007/s00604-020-4183-1
   Lin CH, 1997, CHEM BIOL, V4, P817, DOI 10.1016/S1074-5521(97)90115-0
   Lin KC, 2017, ANALYST, V142, P2770, DOI 10.1039/c7an00548b
   Liu GD, 2019, MOLECULES, V24, DOI 10.3390/molecules24040756
   Liu GL, 2019, TALANTA, V201, P90, DOI 10.1016/j.talanta.2019.03.101
   Liu XJ, 2021, ANAL CHEM, V93, P11792, DOI 10.1021/acs.analchem.1c02286
   Liu XJ, 2021, BIOSENS BIOELECTRON, V173, DOI 10.1016/j.bios.2020.112832
   Liu XX, 2021, VIEW-CHINA, V2, DOI 10.1002/VIW.20200102
   Liu Y, 2020, LANGMUIR, V36, P7781, DOI 10.1021/acs.langmuir.0c00513
   Lopez-Marzo AM, 2016, LAB CHIP, V16, P3150, DOI 10.1039/c6lc00737f
   Loyez M, 2021, TALANTA, V221, DOI 10.1016/j.talanta.2020.121452
   Lu XC, 2022, NANOMATERIALS-BASEL, V12, DOI 10.3390/nano12224031
   Lyu C, 2021, TALANTA, V229, DOI 10.1016/j.talanta.2021.122274
   Ma XM, 2019, ACS SENSORS, V4, P782, DOI 10.1021/acssensors.9b00438
   Mabey D, 2004, NAT REV MICROBIOL, V2, P231, DOI 10.1038/nrmicro841
   MacKay S, 2014, IEEE T BIOMED CIRC S, V8, P4, DOI 10.1109/TBCAS.2014.2304718
   Mahata MK, 2021, BIOMEDICINES, V9, DOI 10.3390/biomedicines9070756
   Mahmoudi T, 2020, TRAC-TREND ANAL CHEM, V125, DOI 10.1016/j.trac.2020.115842
   Malecka K, 2021, ACS APPL MATER INTER, V13, P37979, DOI 10.1021/acsami.1c03784
   Martin DC, 2015, MRS COMMUN, V5, P131, DOI 10.1557/mrc.2015.17
   Mascini M, 2008, ANAL BIOANAL CHEM, V390, P987, DOI 10.1007/s00216-007-1769-y
   Mataji-Kojouri A, 2020, ACS NANO, V14, P8518, DOI 10.1021/acsnano.0c02797
   Meng HM, 2016, CHEM SOC REV, V45, P2583, DOI 10.1039/c5cs00645g
   Mercier MC, 2017, CANCERS, V9, DOI 10.3390/cancers9060069
   Miglione A, 2022, ANAL CHEM, DOI 10.1021/acs.analchem.2c03542
   Minopoli A, 2020, NAT COMMUN, V11, DOI 10.1038/s41467-020-19755-0
   Mitchell, 1997, MACH LEARN
   Mitchell JS, 2005, ANAL BIOCHEM, V343, P125, DOI 10.1016/j.ab.2005.05.001
   Moabelo KL, 2022, BIOSENSORS-BASEL, V12, DOI 10.3390/bios12121061
   Molinero-Fernandez A, 2020, ANAL CHEM, V92, P5048, DOI 10.1021/acs.analchem.9b05384
   Ni SJ, 2021, ACS APPL MATER INTER, V13, P9500, DOI 10.1021/acsami.0c05750
   Nicolas E, 2018, CANCERS, V10, DOI 10.3390/cancers10120506
   Nosrati M, 2023, J BIOMOL STRUCT DYN, V41, P3430, DOI 10.1080/07391102.2022.2050945
   Oliveira R, 2022, PLOS ONE, V17, DOI 10.1371/journal.pone.0264701
   Ou D, 2019, SENSOR ACTUAT B-CHEM, V285, P398, DOI 10.1016/j.snb.2019.01.079
   Ouyang XL, 2023, BIOSENS BIOELECTRON, V220, DOI 10.1016/j.bios.2022.114817
   Ouyang XL, 2020, BIOSENS BIOELECTRON, V164, DOI 10.1016/j.bios.2020.112328
   Palacio I, 2023, BIOSENS BIOELECTRON, V222, DOI 10.1016/j.bios.2022.115006
   Pehlivan ZS, 2019, MICROCHIM ACTA, V186, DOI 10.1007/s00604-019-3659-3
   Pirzada M, 2020, MICROMACHINES-BASEL, V11, DOI 10.3390/mi11040356
   Pothipor C, 2022, COLLOID SURFACE B, V210, DOI 10.1016/j.colsurfb.2021.112260
   Prante M, 2020, BIOSENSORS-BASEL, V10, DOI 10.3390/bios10090108
   Prosposito P, 2020, CHEMOSENSORS, V8, DOI 10.3390/chemosensors8020026
   Quesada-Gonzalez D, 2018, SCI REP-UK, V8, DOI 10.1038/s41598-018-34610-5
   Radi AE, 2011, INT J ELECTROCHEM, V2011, DOI 10.4061/2011/863196
   Rajabnejad SH, 2020, MICROCHEM J, V155, DOI 10.1016/j.microc.2020.104722
   Ranganathan V, 2020, ANAL BIOCHEM, V588, DOI 10.1016/j.ab.2019.113471
   Ruiz JAR, 2018, CHEMOSENSORS, V6, DOI 10.3390/chemosensors6020012
   Sagdic K, 2022, ADV ENG MATER, V24, DOI 10.1002/adem.202100857
   Sande MG, 2022, BIOSENSORS-BASEL, V12, DOI 10.3390/bios12080614
   Santos A, 2013, TRAC-TREND ANAL CHEM, V44, P25, DOI 10.1016/j.trac.2012.11.007
   Saylan Y, 2022, MATER SCI ENG B-ADV, V280, DOI 10.1016/j.mseb.2022.115687
   Schleder GR, 2019, J PHYS-MATER, V2, DOI 10.1088/2515-7639/ab084b
   Seiler LK, 2022, DIAGNOSTICS, V12, DOI 10.3390/diagnostics12020308
   Semeniak D, 2022, ADV MATER, DOI 10.1002/adma.202107986
   Sepulveda B, 2009, NANO TODAY, V4, P244, DOI 10.1016/j.nantod.2009.04.001
   Shaban SM, 2021, SENSORS-BASEL, V21, DOI 10.3390/s21030979
   Shafiee H, 2015, SCI REP-UK, V5, DOI 10.1038/srep08719
   Shafiee H, 2015, ANNU REV MED, V66, P387, DOI 10.1146/annurev-med-092112-143017
   Shen LY, 2020, ANAL CHEM, V92, P5370, DOI 10.1021/acs.analchem.0c00051
   Shigdar S, 2022, PHARMACEUTICS, V14, DOI 10.3390/pharmaceutics14010028
   Shirejini SZ, 2022, BIOTECHNOL ADV, V54, DOI 10.1016/j.biotechadv.2021.107814
   Singh V, 2020, TALANTA, V219, DOI 10.1016/j.talanta.2020.121314
   Sinha A, 2018, BIOSENS BIOELECTRON, V122, P104, DOI 10.1016/j.bios.2018.09.040
   Soler M, 2019, EXPERT REV MOL DIAGN, V19, P71, DOI 10.1080/14737159.2019.1554435
   Song KM, 2012, SENSORS-BASEL, V12, P612, DOI 10.3390/s120100612
   Strehlitz B, 2008, SENSORS-BASEL, V8, P4296, DOI 10.3390/s8074296
   Sundaresan SM, 2021, APPL PHYS REV, V8, DOI 10.1063/5.0065833
   Sypabekova M, 2019, BIOSENS BIOELECTRON, V123, P141, DOI 10.1016/j.bios.2018.07.053
   Taghdisi SM, 2015, ANAL LETT, V48, P672, DOI 10.1080/00032719.2014.956216
   Takada S., 2013, J SOC MECH ENG, V116, P78, DOI [10.1299/jsmemag.116.1131_78, DOI 10.1299/JSMEMAG.116.1131_78]
   Takenaka M, 2017, BIOORG MED CHEM LETT, V27, P954, DOI 10.1016/j.bmcl.2016.12.080
   Tang TW, 2022, CHEM RES CHINESE U, V38, P866, DOI 10.1007/s40242-022-2084-z
   Tasoglu S, 2015, P IEEE, V103, P161, DOI 10.1109/JPROC.2014.2384836
   Tavakkoli Yaraki M., 2020, SENS INT, V1, P100049, DOI [10.1016/j.sintl.2020.100049, DOI 10.1016/J.SINTL.2020.100049, 10.1016/J.SINTL.2020.100049]
   Toh SY, 2015, BIOSENS BIOELECTRON, V64, P392, DOI 10.1016/j.bios.2014.09.026
   Tokel O, 2015, SCI REP-UK, V5, DOI 10.1038/srep09152
   Tokel O, 2014, CHEM REV, V114, P5728, DOI 10.1021/cr4000623
   Tripathi P, 2020, BIOSENS BIOELECTRON, V165, DOI 10.1016/j.bios.2020.112368
   Tseng CC, 2022, ANAL CHIM ACTA, V1203, DOI 10.1016/j.aca.2022.339722
   Upan J, 2021, SCI REP-UK, V11, DOI 10.1038/s41598-021-93399-y
   Vaidyanathan A, 2020, J PHYS CHEM B, V124, P11098, DOI 10.1021/acs.jpcb.0c08539
   Velu R, 2018, ANALYST, V143, DOI [10.1039/c8an00963e, 10.1039/C8AN00963E]
   Vilian ATE, 2019, BIOSENS BIOELECTRON, V142, DOI 10.1016/j.bios.2019.111549
   Vincenti F, 2016, NEW ENGL J MED, V374, P333, DOI 10.1056/NEJMoa1506027
   Wang CY, 2019, ADV MATER, V31, DOI 10.1002/adma.201801072
   Wang ML, 2021, NANOSCALE ADV, V3, P2448, DOI 10.1039/d0na01050b
   Wang Q, 2019, BIOSENS BIOELECTRON, V135, P129, DOI 10.1016/j.bios.2019.04.013
   Wang SQ, 2016, TRENDS BIOTECHNOL, V34, P909, DOI 10.1016/j.tibtech.2016.05.009
   Wang SQ, 2016, EXPERT REV MOL DIAGN, V16, P449, DOI 10.1586/14737159.2016.1142877
   Wang SQ, 2013, BIOTECHNOL ADV, V31, P438, DOI 10.1016/j.biotechadv.2013.01.006
   Wang SQ, 2012, INT J NANOMED, V7, P2591, DOI 10.2147/IJN.S29629
   Wang T, 2019, BIOTECHNOL ADV, V37, P28, DOI 10.1016/j.biotechadv.2018.11.001
   Wang Y, 2019, BIOSENS BIOELECTRON, V136, P84, DOI 10.1016/j.bios.2019.04.032
   Wang ZJ, 2017, J AM CHEM SOC, V139, P15784, DOI 10.1021/jacs.7b07895
   Wanja E, 2014, J MED ENTOMOL, V51, P220, DOI 10.1603/ME12261
   Wei TY, 2018, TRENDS BIOTECHNOL, V36, P290, DOI 10.1016/j.tibtech.2017.11.004
   Welch DF, 2010, J CLIN MICROBIOL, V48, P22, DOI 10.1128/JCM.02268-09
   Weng X, 2022, ANAL CHEM, V94, P3526, DOI 10.1021/acs.analchem.1c04508
   Xu YY, 2015, ANAL CHIM ACTA, V891, P298, DOI 10.1016/j.aca.2015.08.013
   Xue J, 2022, TALANTA, V248, DOI 10.1016/j.talanta.2022.123605
   Yagati AK, 2020, BIOSENS BIOELECTRON, V164, DOI 10.1016/j.bios.2020.112272
   Yang SH, 2018, BIOSENS BIOELECTRON, V112, P186, DOI 10.1016/j.bios.2018.04.026
   Yang T, 2020, TRAC-TREND ANAL CHEM, V124, DOI 10.1016/j.trac.2019.115795
   Yang XT, 2019, J AM CHEM SOC, V141, P3782, DOI 10.1021/jacs.8b11996
   Yi JC, 2020, APPL MICROBIOL BIOT, V104, P9877, DOI 10.1007/s00253-020-10940-1
   Yildiz UH, 2015, BIOTECHNOL ADV, V33, P178, DOI 10.1016/j.biotechadv.2014.11.003
   Yilmaz GE, 2022, BIOSENSORS-BASEL, V12, DOI 10.3390/bios12070482
   Yousefi S, 2019, SPECTROCHIM ACTA A, V213, P1, DOI 10.1016/j.saa.2019.01.036
   Yucel M, 2018, ANAL CHEM, V90, P5122, DOI 10.1021/acs.analchem.7b05187
   Yue FL, 2021, SCI TOTAL ENVIRON, V762, DOI 10.1016/j.scitotenv.2020.143129
   Zargartalebi H, 2022, J AM CHEM SOC, DOI 10.1021/jacs.2c06192
   Zeng RJ, 2020, NANO ENERGY, V74, DOI 10.1016/j.nanoen.2020.104931
   Zhang JT, 2020, ACS OMEGA, V5, P25899, DOI 10.1021/acsomega.0c03260
   Zhang N, 2021, INT J MOL SCI, V22, DOI 10.3390/ijms22084093
   Zhang R, 2020, BIOSENS BIOELECTRON, V150, DOI 10.1016/j.bios.2019.111881
   Zhang XJ, 2019, BIOSENS BIOELECTRON, V138, DOI 10.1016/j.bios.2019.05.019
   Zhang Y, 2019, MOLECULES, V24, DOI 10.3390/molecules24050941
   Zhao LM, 2022, BIOENGINEERING-BASEL, V9, DOI 10.3390/bioengineering9110684
   Zheng HJ, 2022, ACS SENSORS, V7, P2387, DOI 10.1021/acssensors.2c01033
   Zhou JH, 2017, NAT REV DRUG DISCOV, V16, P181, DOI 10.1038/nrd.2016.199
   Zhou J, 2015, CHEM REV, V115, P395, DOI 10.1021/cr400478f
   Zhou L, 2019, TALANTA, V197, P444, DOI 10.1016/j.talanta.2019.01.012
   Zhou W, 2020, ANAL CHEM, V92, P2739, DOI 10.1021/acs.analchem.9b04996
   Zhu C, 2019, BIOTECHNOL ADV, V37, DOI 10.1016/j.biotechadv.2019.107432
   Zong CH, 2019, ANAL CHEM, V91, P10887, DOI 10.1021/acs.analchem.9b02789
NR 237
TC 0
Z9 0
U1 3
U2 3
PU MDPI
PI BASEL
PA ST ALBAN-ANLAGE 66, CH-4052 BASEL, SWITZERLAND
EI 2079-6374
J9 BIOSENSORS-BASEL
JI Biosensors-Basel
PD MAY 22
PY 2023
VL 13
IS 5
AR 569
DI 10.3390/bios13050569
PG 34
WC Chemistry, Analytical; Nanoscience & Nanotechnology; Instruments &
   Instrumentation
WE Science Citation Index Expanded (SCI-EXPANDED)
SC Chemistry; Science & Technology - Other Topics; Instruments &
   Instrumentation
GA H4JM2
UT WOS:000995643500001
PM 37232930
OA gold, Green Published
DA 2023-06-30
ER

PT J
AU Shan, YK
   Wang, B
   Huang, HC
   Jiang, D
   Wu, XP
   Xue, L
   Wang, SY
   Liu, F
AF Shan, Yanke
   Wang, Bin
   Huang, Huachuan
   Jiang, Dan
   Wu, Xuping
   Xue, Liang
   Wang, Shouyu
   Liu, Fei
TI On-site quantitative Hg2+ measurements based on selective and sensitive
   fluorescence biosensor and miniaturized smartphone fluorescence
   microscope
SO BIOSENSORS & BIOELECTRONICS
LA English
DT Article
DE Smart Hg2+ detection method; Thymine-Hg2+-thymine coordination
   chemistry; Smartphone fluorescence microscope; Quantitative Hg2+
   measurements; On-site detection
ID ELECTROCHEMICAL DETECTION; MAGNETIC PARTICLES; MERCURY(II) IONS; TESTING
   PLATFORM; EXONUCLEASE III; GRAPHENE OXIDE; NANOPARTICLES; GOLD; SENSOR;
   PAIRS
AB Mercury is a bio-accumulative and toxic pollutant causing severe damages to human health and environment. Since Hg2+ is the most stable form of mercury, selective and sensitive Hg2+ detection is required. Though classical approaches can realize accurate Hg2+ detection, the complicated instruments and the time-consuming operations inevitably limit their on-site applications. Here, we design a smart Hg2+ detection approach using the fluorescence biosensor, the smartphone fluorescence microscope and the smartphone application for Hg2+ on site detection. Based on the thymine-Hg2+-thyrnine coordination chemistry, a selective and sensitive fluorescence biosensor is designed for capturing Hg2+ in aqueous solution; besides, a miniaturized smartphone fluorescence microscope for fluorescence signal collection and an image processing application for quantitative Hg2+ measurements are constructed. A highly specific detection of Hg2+ with a linear relation between 1 nM and 1 M with a limit of detection of 1 nM is obtained using the smart Hg2+ detection approach. Considering it can realize selective and sensitive quantitative Hg2+ measurements in high precision with simple operations and cost-effective system, it is believed the proposed smart Hg2+ detection approach owns great potentials in Hg2+ detection for routine uses at home and in the field.
C1 [Shan, Yanke; Wang, Bin; Wang, Shouyu; Liu, Fei] Nanjing Agr Univ, Minist Educ, Joint Int Res Lab Anim Hlth & Food Safety, Nanjing 210095, Jiangsu, Peoples R China.
   [Shan, Yanke; Wang, Bin; Wang, Shouyu; Liu, Fei] Nanjing Agr Univ, Single Mol Nanometry Lab Sinmolab, Nanjing 210095, Jiangsu, Peoples R China.
   [Huang, Huachuan] Southwest Univ Sci & Technol, Sch Mfg Sci & Engn, Mianyang 621010, Sichuan, Peoples R China.
   [Jiang, Dan; Wang, Shouyu] Jiangnan Univ, Sch Sci, Computat Opt Lab, Wuxi 214122, Jiangsu, Peoples R China.
   [Wu, Xuping] Southeast Univ, Hosp Nanjing 2, Nanjing 210003, Jiangsu, Peoples R China.
   [Xue, Liang] Shanghai Univ Elect Power, Coll Elect & Informat Engn, Shanghai 200090, Peoples R China.
C3 Nanjing Agricultural University; Nanjing Agricultural University;
   Southwest University of Science & Technology - China; Jiangnan
   University; Southeast University - China; Shanghai University of
   Electric Power
RP Wang, SY; Liu, F (通讯作者)，Nanjing Agr Univ, Minist Educ, Joint Int Res Lab Anim Hlth & Food Safety, Nanjing 210095, Jiangsu, Peoples R China.; Wang, SY; Liu, F (通讯作者)，Nanjing Agr Univ, Single Mol Nanometry Lab Sinmolab, Nanjing 210095, Jiangsu, Peoples R China.
EM shouyu@jiangnan.edu.cn; feiliu24@njau.edu.cn
RI wu, xuping/HPE-2438-2023
OI Liu, Fei/0000-0003-2811-9479; Wang, Shouyu/0000-0002-0466-1274
FU National Natural Science Foundation of China [31870154, 31522056,
   61705092]; National Key Research and Development Program [2015BAD12B01,
   2018YFD0500100]; Natural Science Foundation of Jiangsu Province of China
   [BK20170194]; Shanghai Sailing Program [17YF1407000]; Priority Academic
   Program Development of Jiangsu Higher Education Institutions (PAPD)
FX The work is supported by National Natural Science Foundation of China
   (31870154, 31522056, 61705092); National Key Research and Development
   Program (2015BAD12B01, 2018YFD0500100); Natural Science Foundation of
   Jiangsu Province of China (BK20170194); Shanghai Sailing Program
   (17YF1407000) and the Priority Academic Program Development of Jiangsu
   Higher Education Institutions (PAPD). Authors thanks Xiaolin Feng, Ying
   Jin, Ting Liu, Yidan Long, Jie Meng, Peng Qiu, Aihui Sun, Nan Sun, Qi
   Wei, Miao Yu, Mingyuan Zhang, Bangming Zong for providing tap water
   samples from different places of China.
CR Ai HW, 2014, SENSORS-BASEL, V14, P17829, DOI 10.3390/s140917829
   Ai X, 2013, ANALYST, V138, P3494, DOI 10.1039/c3an00010a
   [Anonymous], 2009, PEARSON ED INDIA
   Baughman TA, 2006, ENVIRON HEALTH PERSP, V114, P147, DOI 10.1289/ehp.7048
   Bi S, 2016, CHEM COMMUN, V52, P12841, DOI 10.1039/c6cc05187a
   Bi S, 2016, CHEM COMMUN, V52, P402, DOI 10.1039/c5cc07046e
   Bi S, 2015, BIOSENS BIOELECTRON, V71, P427, DOI 10.1016/j.bios.2015.04.070
   Bi S, 2015, BIOSENS BIOELECTRON, V65, P139, DOI 10.1016/j.bios.2014.10.025
   Boening DW, 2000, CHEMOSPHERE, V40, P1335, DOI 10.1016/S0045-6535(99)00283-0
   Cai LF, 2016, MICROCHIM ACTA, V183, P2345, DOI 10.1007/s00604-016-1875-7
   Chen GH, 2014, ANAL CHEM, V86, P6843, DOI 10.1021/ac5008688
   Chen HB, 2015, ANALYST, V140, P7170, DOI 10.1039/c5an01507c
   Clever GH, 2007, ANGEW CHEM INT EDIT, V46, P6226, DOI 10.1002/anie.200701185
   Coskun AF, 2013, LAB CHIP, V13, P636, DOI 10.1039/c2lc41152k
   Duan ZX, 2018, ACS APPL MATER INTER, V10, P25737, DOI 10.1021/acsami.8b04414
   Guo LQ, 2011, J PHYS CHEM C, V115, P4837, DOI 10.1021/jp1083482
   Han FXX, 2006, WATER AIR SOIL POLL, V170, P161, DOI 10.1007/s11270-006-3003-5
   Hollenstein M, 2008, ANGEW CHEM INT EDIT, V47, P4346, DOI 10.1002/anie.200800960
   Hoyle I, 2005, AQUAT TOXICOL, V72, P147, DOI 10.1016/j.aquatox.2004.11.015
   Ivask A, 2001, ANAL CHEM, V73, P5168, DOI 10.1021/ac010550v
   Jasrotia, 2016, AGR HEIGHTS VERTICAL, DOI DOI 10.1049/PBHE001E
   Jiang YX, 2014, MICROCHIM ACTA, V181, P1423, DOI 10.1007/s00604-014-1296-4
   Ko SK, 2006, J AM CHEM SOC, V128, P14150, DOI 10.1021/ja065114a
   KUNKEL R, 1973, ANAL CHEM, V45, P1465, DOI 10.1021/ac60330a024
   Lee S, 2014, LAB CHIP, V14, P1437, DOI 10.1039/c3lc51375k
   Li D, 2008, ANGEW CHEM INT EDIT, V47, P3927, DOI 10.1002/anie.200705991
   Li QA, 2010, BIOSENS BIOELECTRON, V26, P859, DOI 10.1016/j.bios.2010.07.098
   Li YF, 2006, J ANAL ATOM SPECTROM, V21, P94, DOI 10.1039/b511367a
   Lin HY, 2017, ACS NANO, V11, P10062, DOI 10.1021/acsnano.7b04318
   Lin YW, 2011, ANALYST, V136, P863, DOI 10.1039/c0an00652a
   Liu DB, 2011, NANOSCALE, V3, P1421, DOI 10.1039/c0nr00887g
   Liu J, 2007, ANGEW CHEM INT EDIT, V46, P7587, DOI 10.1002/anie.200702006
   Liu XF, 2011, CHINESE J CHEM, V29, P1031, DOI 10.1002/cjoc.201190175
   Lu ZD, 2017, P NATL ACAD SCI USA, V114, P13513, DOI 10.1073/pnas.1711464114
   Ludwig SKJ, 2014, ANAL BIOANAL CHEM, V406, P6857, DOI 10.1007/s00216-014-7984-4
   Meng X, 2017, LAB CHIP, V17, P104, DOI 10.1039/c6lc01321j
   Mertens SFL, 2011, ADV FUNCT MATER, V21, P3259, DOI 10.1002/adfm.201100409
   Miao P, 2009, ELECTROCHEM COMMUN, V11, P1904, DOI 10.1016/j.elecom.2009.08.013
   Nolan EM, 2008, CHEM REV, V108, P3443, DOI 10.1021/cr068000q
   Ono A, 2004, ANGEW CHEM INT EDIT, V43, P4300, DOI 10.1002/anie.200454172
   Park H, 2012, ELECTROCHEM COMMUN, V24, P100, DOI 10.1016/j.elecom.2012.08.027
   Saidur MR, 2017, BIOSENS BIOELECTRON, V90, P125, DOI 10.1016/j.bios.2016.11.039
   Santos V. C. G., 2012, ANALYST, V137, P4458
   Shah AQ, 2010, FOOD CHEM TOXICOL, V48, P1550, DOI 10.1016/j.fct.2010.03.023
   Sugiyama Hajime, 2005, Nucleic Acids Symp Ser (Oxf), P215
   Tanaka Y, 2007, J AM CHEM SOC, V129, P244, DOI 10.1021/ja065552h
   Thompson RJ, 2005, P IEEE INT FREQ CONT, P1
   Vashist SK, 2015, TRENDS BIOTECHNOL, V33, P692, DOI 10.1016/j.tibtech.2015.09.001
   Wang RY, 2016, BIOSENS BIOELECTRON, V78, P418, DOI 10.1016/j.bios.2015.11.082
   Wei QS, 2014, ACS NANO, V8, P1121, DOI 10.1021/nn406571t
   Wei QS, 2013, ACS NANO, V7, P9147, DOI 10.1021/nn4037706
   Wu D, 2016, BIOSENS BIOELECTRON, V82, P9, DOI 10.1016/j.bios.2016.03.061
   Wu SH, 2018, BIOSENS BIOELECTRON, V104, P145, DOI 10.1016/j.bios.2018.01.004
   Xu AG, 2018, BIOSENS BIOELECTRON, V104, P95, DOI 10.1016/j.bios.2018.01.005
   Yang JY, 2018, ANAL CHEM, V90, P6945, DOI 10.1021/acs.analchem.8b01222
   Yang K, 2014, ANALYST, V139, P4445, DOI 10.1039/c4an00649f
   Yuan T, 2011, CHEM COMMUN, V47, P11951, DOI 10.1039/c1cc14854k
   Yue SZ, 2017, BIOSENS BIOELECTRON, V98, P234, DOI 10.1016/j.bios.2017.06.060
   Zeng GM, 2017, BIOSENS BIOELECTRON, V90, P542, DOI 10.1016/j.bios.2016.10.018
   Zhang JR, 2015, BIOSENS BIOELECTRON, V64, P597, DOI 10.1016/j.bios.2014.09.092
   Zhu HY, 2013, LAB CHIP, V13, P1282, DOI 10.1039/c3lc41408f
NR 61
TC 50
Z9 53
U1 7
U2 181
PU ELSEVIER ADVANCED TECHNOLOGY
PI OXFORD
PA OXFORD FULFILLMENT CENTRE THE BOULEVARD, LANGFORD LANE, KIDLINGTON,
   OXFORD OX5 1GB, OXON, ENGLAND
SN 0956-5663
EI 1873-4235
J9 BIOSENS BIOELECTRON
JI Biosens. Bioelectron.
PD MAY 1
PY 2019
VL 132
BP 238
EP 247
DI 10.1016/j.bios.2019.02.062
PG 10
WC Biophysics; Biotechnology & Applied Microbiology; Chemistry, Analytical;
   Electrochemistry; Nanoscience & Nanotechnology
WE Science Citation Index Expanded (SCI-EXPANDED)
SC Biophysics; Biotechnology & Applied Microbiology; Chemistry;
   Electrochemistry; Science & Technology - Other Topics
GA HT1AL
UT WOS:000464296300028
PM 30878724
DA 2023-06-30
ER

PT J
AU Alvau, MD
   Tartaggia, S
   Meneghello, A
   Casetta, B
   Calia, G
   Serra, PA
   Polo, F
   Toffoli, G
AF Alvau, Maria Domenica
   Tartaggia, Stefano
   Meneghello, Anna
   Casetta, Bruno
   Calia, Giammario
   Serra, Pier Andrea
   Polo, Federico
   Toffoli, Giuseppe
TI Enzyme-Based Electrochemical Biosensor for Therapeutic Drug Monitoring
   of Anticancer Drug Irinotecan
SO ANALYTICAL CHEMISTRY
LA English
DT Article
ID ACTIVE METABOLITE SN-38; CLINICAL PHARMACOKINETICS;
   ACETYLCHOLINESTERASE; CPT-11; CAMPTOTHECIN; BRAIN; IMMOBILIZATION;
   IDENTIFICATION; INHIBITION; STRATEGIES
AB Therapeutic drug monitoring (TDM) is the clinical practice of measuring pharmaceutical drug concentrations in patients' biofluids at designated intervals, thus allowing a close and timely control of their dosage. To date, TDM in oncology can only be performed by trained personnel in centralized laboratories and core facilities employing conventional analytical techniques (e.g., MS). CPT-11 is an antineoplastic drug that inhibits topoisomerase type I, causing cell death, and is widely used in the treatment of colorectal cancer. CPT-11 was also found to directly inhibit acetylcholine esterase (AChE), an enzyme involved in neuromuscular junction. In this work, we describe an enzymatic biosensor, based on AChE and choline oxidase (ChOx), which can quantify CPT-11. ACh (acetylcholine) substrate is converted to choline, which is subsequently metabolized by ChOx to give betaine aldehyde and hydrogen peroxide. The latter one is then oxidized at a suitably polarized platinum electrode, providing a current transient proportional to the amount of ACh. Such an enzymatic process is hampered by CPT-11. The biosensor showed a similar to 60% maximal inhibition toward AChE activity in the clinically relevant concentration range 10-10 000 ng/mL of CPT-11 in both simple (phosphate buffer) and complex (fetal bovine serum) matrixes, while its metabolites showed negligible effects. These findings could open new routes toward a real-time TDM in oncology, thus improving the therapeutic treatments and lowering the related costs.
C1 [Alvau, Maria Domenica; Tartaggia, Stefano; Meneghello, Anna; Casetta, Bruno; Polo, Federico; Toffoli, Giuseppe] Natl Canc Inst, CRO Aviano, Expt & Clin Pharmacol Div, Aviano, Italy.
   [Calia, Giammario; Serra, Pier Andrea] Univ Sassari, Dept Clin & Expt Med, Sect Pharmacol, Viale San Pietro 43-b, Sassari, Italy.
C3 IRCCS Aviano (CRO); University of Sassari
RP Polo, F (通讯作者)，Natl Canc Inst, CRO Aviano, Expt & Clin Pharmacol Div, Aviano, Italy.
EM federico.polo@cro.it
RI Meneghello, Anna/D-6307-2016; Polo, Federico/J-3060-2014; Toffoli,
   Giuseppe/F-6642-2018
OI Polo, Federico/0000-0003-4638-396X; Toffoli,
   Giuseppe/0000-0002-5323-4762; SERRA, Pier Andrea/0000-0003-2401-5146;
   Meneghello, Anna/0000-0003-0455-7984; Tartaggia,
   Stefano/0000-0003-4835-058X
FU Associazione Italiana per la Ricerca sul Cancro (AIRC) [12214]
FX The authors thank Associazione Italiana per la Ricerca sul Cancro (AIRC)
   for the financial support of this work (project 12214: Innovative Tools
   for cancer risk assessment and early diagnosis -5 x1000).
CR Badawy MEI, 2014, INT J ANAL CHEM, V2014, DOI 10.1155/2014/536823
   Buck A, 2015, ANAL BIOANAL CHEM, V407, P2107, DOI 10.1007/s00216-014-8237-2
   Bucur MP, 2013, SENSORS-BASEL, V13, P1603, DOI 10.3390/s130201603
   Capello M., 2015, JNCI-J NATL CANCER I, V107, DOI [10.1093/jnci/djv132, DOI 10.1093/INCI/DIV132]
   Chabot GG, 1997, CLIN PHARMACOKINET, V33, P245, DOI 10.2165/00003088-199733040-00001
   Corona G, 2010, THER DRUG MONIT, V32, P638, DOI 10.1097/FTD.0b013e3181ec3bf5
   Dodds HM, 1998, J PHARMACOL EXP THER, V286, P578
   Dodds HM, 1999, MOL PHARMACOL, V56, P1346, DOI 10.1124/mol.56.6.1346
   Fuchs C, 2006, CANCER TREAT REV, V32, P491, DOI 10.1016/j.ctrv.2006.07.001
   Gong JM, 2009, BIOSENS BIOELECTRON, V24, P2285, DOI 10.1016/j.bios.2008.11.012
   Hartshorn CM, 2018, ACS NANO, V12, P24, DOI 10.1021/acsnano.7b05108
   Hyatt JL, 2005, CHEM-BIOL INTERACT, V157, P247, DOI 10.1016/j.cbi.2005.10.033
   Iyer L, 1998, J CLIN INVEST, V101, P847, DOI 10.1172/JCI915
   KAWATO Y, 1991, CANCER RES, V51, P4187
   Kikuchi N, 2017, SCI REP-UK, V7, DOI 10.1038/srep40363
   Kok FN, 2002, BIOSENS BIOELECTRON, V17, P531, DOI 10.1016/S0956-5663(02)00009-X
   Kundes F, 2016, SPRINGERPLUS, V5, DOI 10.1186/s40064-016-3725-9
   KUNIMOTO T, 1987, CANCER RES, V47, P5944
   Kurbanoglu S, 2017, BIOSENS BIOELECTRON, V89, P886, DOI 10.1016/j.bios.2016.09.102
   Kweekel D, 2008, CANCER TREAT REV, V34, P656, DOI 10.1016/j.ctrv.2008.05.002
   Lenigk R, 2000, BIOSENS BIOELECTRON, V15, P541, DOI 10.1016/S0956-5663(00)00078-6
   Litti L, 2016, ANAL BIOANAL CHEM, V408, P2123, DOI 10.1007/s00216-016-9315-4
   MACDOUGALL D, 1980, ANAL CHEM, V52, P2242, DOI DOI 10.1021/AC50064A004
   Marangon E, 2015, PLOS ONE, V10, DOI 10.1371/journal.pone.0118194
   Mathijssen RHJ, 2001, CLIN CANCER RES, V7, P2182
   McKeating KS, 2016, ANALYST, V141, P429, DOI 10.1039/c5an01861g
   Meneghello A, 2018, CURR MED CHEM, V25, P4354, DOI 10.2174/0929867324666170720101736
   Monti P, 2017, TALANTA, V162, P151, DOI 10.1016/j.talanta.2016.10.019
   Morton CL, 1999, CANCER RES, V59, P1458
   O'Neill RD, 2008, TRAC-TREND ANAL CHEM, V27, P78, DOI 10.1016/j.trac.2007.11.008
   Rivory LP, 1996, CANCER RES, V56, P3689
   Rocchitta G, 2013, ANAL CHEM, V85, P10282, DOI 10.1021/ac402071w
   Rocchitta G, 2012, ANAL CHEM, V84, P7072, DOI 10.1021/ac301253h
   Sai K, 2001, DRUG METAB DISPOS, V29, P1505
   Schuvailo ON, 2005, BIOSENS BIOELECTRON, V21, P87, DOI 10.1016/j.bios.2004.09.017
   Topkaya SN, 2010, COMB CHEM HIGH T SCR, V13, P582
   Tsai HP, 2010, J BIOMED SCI, V17, DOI 10.1186/1423-0127-17-49
   Tumturk H, 2007, BIOPROC BIOSYST ENG, V30, P141, DOI 10.1007/s00449-006-0106-8
   Vicario A, 2015, COLLOID SURFACE B, V127, P41, DOI 10.1016/j.colsurfb.2015.01.023
   WALL ME, 1966, J AM CHEM SOC, V88, P3888, DOI 10.1021/ja00968a057
   Yang L, 2013, ANAL BIOCHEM, V437, P144, DOI 10.1016/j.ab.2013.03.004
NR 41
TC 20
Z9 22
U1 3
U2 81
PU AMER CHEMICAL SOC
PI WASHINGTON
PA 1155 16TH ST, NW, WASHINGTON, DC 20036 USA
SN 0003-2700
EI 1520-6882
J9 ANAL CHEM
JI Anal. Chem.
PD MAY 15
PY 2018
VL 90
IS 10
BP 6012
EP 6019
DI 10.1021/acs.analchem.7b04357
PG 8
WC Chemistry, Analytical
WE Science Citation Index Expanded (SCI-EXPANDED)
SC Chemistry
GA GG1WM
UT WOS:000432478600008
PM 29658266
DA 2023-06-30
ER

PT J
AU Pesaran, S
   Rafatmah, E
   Hemmateenejad, B
AF Pesaran, Shiva
   Rafatmah, Elmira
   Hemmateenejad, Bahram
TI An All-in-One Solid State Thin-Layer Potentiometric Sensor and Biosensor
   Based on Three-Dimensional Origami Paper Microfluidics
SO BIOSENSORS-BASEL
LA English
DT Article
DE paper-based origami sensor; three-dimensional microfluidic;
   potentiometric; biosensor; carbon paste electrode
ID DEVICE
AB An origami three-dimensional design of a paper-based potentiometric sensor is described. In its simplest form, this electrochemical paper-based analytical device (ePAD) is made from three small parts of the paper. Paper layers are folded on each other for the integration of a solid contact ion selective electrode (here a carbon-paste composite electrode) and a solid-state pseudo-reference electrode (here writing pencil 6B on the paper), which are in contact with a hydrophilic channel fabricated on the middle part (third part) of the paper. In this case, the pseudo-reference and working electrodes are connected to the two sides of the hydrophilic channel and hence the distance between them is as low as the width of paper. The unmodified carbon paste electrode (UCPE) and modification with the crown ether benzo15-crown-5 (B15C5) represented a very high sensitivity to Cu (II) and Cd2+ ions, respectively. The sensor responded to H2O2 using MnO2-doped carbon paste electrode (CPE). Furthermore, a biosensor was achieved by the addition of glucose oxidase to the MnO2-doped CPE and hence made it selective to glucose with ultra-sensitivity. In addition to very high sensitivity, our device benefits from consuming a very low volume of sample (10.0 mu L) and automatic sampling without need for sampling devices.
C1 [Pesaran, Shiva; Rafatmah, Elmira; Hemmateenejad, Bahram] Shiraz Univ, Dept Chem, Shiraz 71454, Iran.
C3 Shiraz University
RP Hemmateenejad, B (通讯作者)，Shiraz Univ, Dept Chem, Shiraz 71454, Iran.
EM sh.pesaran@shirazu.ac.ir; elmirarafatmah@shirazu.ac.ir;
   hemmatb@shirazu.ac.ir
RI Hemmateenejad, Bahram/AAT-9299-2020; Hemmateenejad, Bahram/J-3347-2012
OI Hemmateenejad, Bahram/0000-0003-1830-6043; Rafatmah,
   Elmira/0000-0002-1783-4592
FU Shiraz University Research Council
FX This research was funded by Shiraz University Research Council.
CR Ali SMU, 2009, IEEE T NANOTECHNOL, V8, P678, DOI 10.1109/TNANO.2009.2019958
   Canovas R, 2017, LAB CHIP, V17, P2500, DOI 10.1039/c7lc00339k
   Cao LL, 2020, ANAL CHIM ACTA, V1096, P34, DOI 10.1016/j.aca.2019.10.049
   Cate DM, 2015, ANAL CHEM, V87, P19, DOI 10.1021/ac503968p
   Chen HY, 2020, FOOD CHEM, V327, DOI 10.1016/j.foodchem.2020.127075
   Chutipongtanate S, 2010, ANAL BIOCHEM, V402, P110, DOI 10.1016/j.ab.2010.03.031
   Dey R, 2015, MICROFLUID NANOFLUID, V19, P375, DOI 10.1007/s10404-015-1567-3
   Ding JW, 2016, ANGEW CHEM INT EDIT, V55, P13033, DOI 10.1002/anie.201606268
   Dungchai W, 2009, ANAL CHEM, V81, P5821, DOI 10.1021/ac9007573
   Fayose T, 2017, ANAL METHODS-UK, V9, P1213, DOI 10.1039/c6ay02860h
   Feng L, 2013, TALANTA, V108, P103, DOI 10.1016/j.talanta.2013.02.073
   Gharaghani FM, 2020, J CHROMATOGR A, V1621, DOI 10.1016/j.chroma.2020.461049
   Guadarrama-Fernandez L, 2018, FOOD CHEM, V265, P64, DOI 10.1016/j.foodchem.2018.05.082
   Hidayat MA, 2020, BIOTECHNOL BIOPROC E, V25, P255, DOI 10.1007/s12257-019-0299-8
   Hu XY, 1995, ANAL PROC, V32, P521, DOI 10.1039/ai9953200521
   HU XY, 1995, ANAL LETT, V28, P979, DOI 10.1080/00032719508002673
   Kawahara R, 2018, JPN J APPL PHYS, V57, DOI 10.7567/JJAP.57.04FM08
   Kim Juyoung, 2009, J Biol Eng, V3, P20, DOI 10.1186/1754-1611-3-20
   Kurra N, 2013, LAB CHIP, V13, P2866, DOI 10.1039/c3lc50406a
   Liana DD, 2012, SENSORS-BASEL, V12, P11505, DOI 10.3390/s120911505
   Liu QZ, 2018, ACS NANO, V12, P1170, DOI 10.1021/acsnano.7b06823
   Martinez AW, 2008, P NATL ACAD SCI USA, V105, P19606, DOI 10.1073/pnas.0810903105
   Mesgari F, 2020, MICROCHEM J, V157, DOI 10.1016/j.microc.2020.104991
   Nge PN, 2013, CHEM REV, V113, P2550, DOI 10.1021/cr300337x
   Novell M, 2014, LAB CHIP, V14, P1308, DOI 10.1039/c3lc51098k
   Parrilla M, 2017, BIOSENS BIOELECTRON, V90, P110, DOI 10.1016/j.bios.2016.11.034
   PEI JH, 1991, TALANTA, V38, P1185, DOI 10.1016/0039-9140(91)80241-Q
   Rafatmah E, 2020, SENSOR ACTUAT B-CHEM, V304, DOI 10.1016/j.snb.2019.127335
   Santhiago M, 2014, ELECTROCHIM ACTA, V130, P771, DOI 10.1016/j.electacta.2014.03.109
   Santhiago M, 2014, BIOANALYSIS, V6, P89, DOI [10.4155/BIO.13.296, 10.4155/bio.13.296]
   Shamsipur M, 2004, TALANTA, V64, P590, DOI 10.1016/j.talanta.2004.03.034
   Shariati S, 2021, RSC ADV, V11, P3295, DOI 10.1039/d0ra08615k
   Sharifi H, 2020, ANAL CHIM ACTA, V1126, P114, DOI 10.1016/j.aca.2020.06.006
   Siegel AC, 2010, ADV FUNCT MATER, V20, P28, DOI 10.1002/adfm.200901363
   Srivastava SK, 1996, ELECTROANAL, V8, P938, DOI 10.1002/elan.1140081017
   Stani Z., 2011, SENSING ELECTROANALY, V6, P89
   Taghizadeh-Behbahani M, 2018, CHEM PAP, V72, P1239, DOI 10.1007/s11696-017-0357-7
   Thapliyal N, 2016, RSC ADV, V6, pS7580, DOI 10.1039/c6ra05025e
   UMEZAWA Y, 1984, TALANTA, V31, P375, DOI 10.1016/0039-9140(84)80100-9
   Weber E., 1989, NEW DEV CROWN ETHER, P305
   Yakoh A, 2020, ACS APPL MATER INTER, V12, P22543, DOI 10.1021/acsami.0c03812
   Zheng XW, 2000, TALANTA, V50, P1157, DOI 10.1016/S0039-9140(99)00223-4
   Zou XU, 2013, ANAL CHEM, V85, P9350, DOI 10.1021/ac4022117
NR 43
TC 12
Z9 12
U1 5
U2 41
PU MDPI
PI BASEL
PA ST ALBAN-ANLAGE 66, CH-4052 BASEL, SWITZERLAND
EI 2079-6374
J9 BIOSENSORS-BASEL
JI Biosensors-Basel
PD FEB
PY 2021
VL 11
IS 2
AR 44
DI 10.3390/bios11020044
PG 14
WC Chemistry, Analytical; Nanoscience & Nanotechnology; Instruments &
   Instrumentation
WE Science Citation Index Expanded (SCI-EXPANDED)
SC Chemistry; Science & Technology - Other Topics; Instruments &
   Instrumentation
GA QM9OO
UT WOS:000622102900001
PM 33579006
OA Green Published, gold
DA 2023-06-30
ER

PT J
AU Woo, J
   Park, H
   Na, Y
   Kim, S
   Choi, WI
   Lee, JH
   Seo, H
   Sung, D
AF Woo, Jiseob
   Park, Heesun
   Na, Yoonhee
   Kim, Sunghyun
   Choi, Won Il
   Lee, Jin Hyung
   Seo, Hyemi
   Sung, Daekyung
TI Novel fluorescein polymer-based nanoparticles: facile and controllable
   one-pot synthesis, assembly, and immobilization of biomolecules for
   application in a highly sensitive biosensor
SO RSC ADVANCES
LA English
DT Article
ID NANOMATERIALS; COPOLYMERS; ANTIBODIES; PARTICLES; SURFACES; DELIVERY
AB A key aspect of biochip and biosensor preparation is optimization of the optical or electrochemical techniques that combine high sensitivity and specificity. Among them, optical techniques such as the use of fluorescent polymeric nanoparticles have resulted in dramatic progress in the field of diagnostics due to their range of advantages. We herein report a facile approach for the development of novel fluorescein polymeric nanoparticles (FPNPs) with immobilization of specific biomolecules for application in a highly sensitive optical biosensor. A series of three amphiphilic fluorescein polymers (poly(FMA-r-NAS-r-MA)), comprising hydrophobic fluorescein O-methacrylate (FMA), hydrophilic N-acryloxysuccinimide (NAS), and methacrylic acid (MA) monomers were synthesized through radical polymerization. In an aqueous environment, these fluorescein polymers self-assembled into spherical shaped nanoparticles with a well-defined particle size, narrow particle size distribution, and enhanced fluorescence properties. The bio-immobilization properties of the FPNPs were also tunable by control of the activated N-hydroxysuccinimide ester group in the polymer series. Furthermore, the fluorescence sensitivity of bovine serum albumin detection by the FPNPs indicates that the limit of detection and sensitivity were improved compared to conventional fluorescence dye-labelled proteins. These novel FPNPs therefore represent a suitable technology for disease diagnosis and biomarker detection to ultimately improve the sensitivity of existing analytical methodologies in a facile and cost-effective manner.
C1 [Woo, Jiseob; Park, Heesun; Na, Yoonhee; Kim, Sunghyun; Choi, Won Il; Lee, Jin Hyung; Seo, Hyemi; Sung, Daekyung] Korea Inst Ceram Engn & Technol, Convergence R&D Div, Ctr Convergence Bioceram Mat, 202,Osongsaengmyeong 1 Ro, Cheongju 28160, Chungbuk, South Korea.
   [Woo, Jiseob; Na, Yoonhee] Yonsei Univ, Sch Chem & Biomol Engn, 50 Yonsei Ro, Seoul 03722, South Korea.
   [Park, Heesun] Korea Univ, Life Sci & Biotechnol Div Life Sci, 145 Anam Ro, Seoul 0241, South Korea.
C3 Korea Institute of Ceramic Engineering & Technology; Yonsei University;
   Korea University
RP Sung, D (通讯作者)，Korea Inst Ceram Engn & Technol, Convergence R&D Div, Ctr Convergence Bioceram Mat, 202,Osongsaengmyeong 1 Ro, Cheongju 28160, Chungbuk, South Korea.
EM dksung@kicet.re.kr
RI Lee, JIn/HTL-6278-2023; Lee, Ji Hyung/HNI-8824-2023
OI Seo, Hyemi/0000-0002-9294-2403
FU Korea Institute of Ceramic Engineering and Technology (KICET)
FX This research was supported by the grant of Korea Institute of Ceramic
   Engineering and Technology (KICET).
CR Canfarotta F, 2013, BIOTECHNOL ADV, V31, P1585, DOI 10.1016/j.biotechadv.2013.08.010
   Chang Y, 2015, NANOTECHNOLOGY, V26, DOI 10.1088/0957-4484/26/2/025103
   Choi WI, 2014, NANO LETT, V14, P6449, DOI 10.1021/nl502994y
   Han YH, 2018, NANOMATERIALS-BASEL, V8, DOI 10.3390/nano8060360
   Jenkins R, 2016, RSC ADV, V6, P65459, DOI 10.1039/c6ra10473h
   Kaewsaneha C, 2015, ACS APPL MATER INTER, V7, P23373, DOI 10.1021/acsami.5b07515
   Li K, 2014, CHEM SOC REV, V43, P6570, DOI 10.1039/c4cs00014e
   Lu HG, 2012, J MATER CHEM, V22, P9890, DOI 10.1039/c2jm30258f
   Ma WW, 2018, NAT COMMUN, V9, DOI 10.1038/s41467-018-03931-4
   Menon JU, 2013, THERANOSTICS, V3, P152, DOI 10.7150/thno.5327
   Mi P, 2017, MACROMOL BIOSCI, V17, DOI 10.1002/mabi.201600305
   Mitra M, 2012, MOL VIS, V18, P290
   Oh JY, 2018, NAT COMMUN, V9, DOI 10.1038/s41467-018-06979-4
   Peng HS, 2015, J MATER CHEM B, V3, P6856, DOI 10.1039/c5tb00617a
   POLLAK A, 1980, J AM CHEM SOC, V102, P6324, DOI 10.1021/ja00540a026
   Reisch A, 2016, SMALL, V12, P1968, DOI 10.1002/smll.201503396
   Robin MP, 2015, POLYM INT, V64, P174, DOI 10.1002/pi.4842
   Sierra-Martin B, 2016, ADV COLLOID INTERFAC, V233, P25, DOI 10.1016/j.cis.2015.12.001
   Singh SK, 2009, J BIONANOSCI, V3, P88
   Soliman GM, 2017, INT J PHARMACEUT, V523, P15, DOI 10.1016/j.ijpharm.2017.03.019
   Sung D, 2014, ELECTROCHIM ACTA, V133, P40, DOI 10.1016/j.electacta.2014.03.110
   Sung D, 2013, BIOMED MICRODEVICES, V15, P691, DOI 10.1007/s10544-012-9732-x
   Sung D, 2012, LANGMUIR, V28, P4507, DOI 10.1021/la204898y
   Sung D, 2011, BIOSENS BIOELECTRON, V26, P3967, DOI 10.1016/j.bios.2011.03.005
   Takalkar S, 2017, BIOSENS BIOELECTRON, V98, P147, DOI 10.1016/j.bios.2017.06.045
   Thielbeer F, 2011, BIOMACROMOLECULES, V12, P4386, DOI 10.1021/bm201394k
   Wolfbeis OS, 2015, CHEM SOC REV, V44, P4743, DOI 10.1039/c4cs00392f
   Wu X, 2010, J COLLOID INTERF SCI, V349, P560, DOI 10.1016/j.jcis.2010.05.093
   Wu ZQ, 2008, J APPL POLYM SCI, V110, P777, DOI 10.1002/app.28445
   Xu F, 2017, ACS APPL MATER INTER, V9, P5181, DOI 10.1021/acsami.6b16017
   Yokoyama K, 2009, INT J MOL SCI, V10, P2348, DOI 10.3390/ijms10052348
   Zhang XY, 2015, NANOSCALE, V7, P11486, DOI 10.1039/c5nr01444a
   Zhang XQ, 2014, POLYM CHEM-UK, V5, P683, DOI 10.1039/c3py01348k
NR 33
TC 8
Z9 8
U1 0
U2 10
PU ROYAL SOC CHEMISTRY
PI CAMBRIDGE
PA THOMAS GRAHAM HOUSE, SCIENCE PARK, MILTON RD, CAMBRIDGE CB4 0WF, CAMBS,
   ENGLAND
EI 2046-2069
J9 RSC ADV
JI RSC Adv.
PD JAN 15
PY 2020
VL 10
IS 5
BP 2998
EP 3004
DI 10.1039/c9ra09106h
PG 7
WC Chemistry, Multidisciplinary
WE Science Citation Index Expanded (SCI-EXPANDED)
SC Chemistry
GA KJ9YJ
UT WOS:000512409400062
PM 35496132
OA gold, Green Published
DA 2023-06-30
ER

PT J
AU Seo, H
   Kriechbaumer, V
   Park, WJ
AF Seo, Hyesu
   Kriechbaumer, Verena
   Park, Woong June
TI Modern quantitative analytical tools and biosensors for functional
   studies of auxin
SO JOURNAL OF PLANT BIOLOGY
LA English
DT Review
DE Auxin; Biosensor; Imaging; Mass spectrometry; Profiling; Quantification
ID TANDEM MASS-SPECTROMETRY; ARABIDOPSIS ROOT APEX; GROWING MAIZE ROOTS;
   LIQUID-CHROMATOGRAPHY; ABSCISIC-ACID; PLANT-TISSUES; SIMULTANEOUS
   QUANTIFICATION; MULTIPLE PHYTOHORMONES; FLUORESCENT PROTEIN;
   GENE-EXPRESSION
AB Auxin is one of the most important plant hormones as it diversely regulates growth and development. Because the action of auxin is often correlated with its local distribution and flux, quantitative analysis and monitoring of auxin is indispensable to understanding plant development. Great efforts have been made to detect, visualize, quantify and monitor auxin in order to understand its physiological roles in planta. Initial trials to measure quantitative effects of auxin were bioassays. Chromatographic techniques were then introduced and their applications were expanded when combined with sensitive detection methods. Modern quantitative analysis depends on four major steps: extraction, pretreatment, resolution (separation) and signal detection. GC, HPLC or UPLC combined with tandem mass spectrometry currently are the strongest tools to simultaneously identify and quantify auxin and auxin related substances. In spite of its extreme selectivity and sensitivity, mass spectrometry-based quantification is inconvenient to map the spatial distribution of auxin. On the other hand, quantitative imaging by immunohistochemistry, electrochemical- or bio-sensor is very useful to reveal local auxin distribution which is important for plant developmental regulation. Currently the 'DII-VENUS biosensor' was made available. This biosensor is not influenced by the signal transduction processes of auxin. We review useful traditional methods of studying auxin and also focus on recent advances in quantitative analytical techniques and monitoring systems based on biosensors.
C1 [Seo, Hyesu; Park, Woong June] Dankook Univ, Inst Nanosensor & Biotechnol, Dept Mol Biol, Yongin 448701, South Korea.
   [Kriechbaumer, Verena] Oxford Brookes Univ, Dept Biol & Med Sci, Plant Cell Biol, Gipsy Lane, Oxford OX3 0BP, England.
C3 Dankook University; Oxford Brookes University
RP Park, WJ (通讯作者)，Dankook Univ, Inst Nanosensor & Biotechnol, Dept Mol Biol, Yongin 448701, South Korea.
EM parkwj@dku.edu
RI Kriechbaumer, Verena/AAW-9148-2020; Kriechbaumer, Verena/ABF-5534-2020
OI Kriechbaumer, Verena/0000-0003-3782-5834; 
FU Dankook University
FX The present research was conducted by the research fund of Dankook
   University in 2013. We thank to Dr. Robert Widdowson for careful reading
   of this manuscript.
CR Allwood JW, 2010, PHYTOCHEM ANALYSIS, V21, P33, DOI 10.1002/pca.1187
   Bajguz A, 2009, PHYTOCHEMISTRY, V70, P957, DOI 10.1016/j.phytochem.2009.05.006
   Balcke GU, 2012, PLANT METHODS, V8, DOI 10.1186/1746-4811-8-47
   Band LR, 2014, PLANT CELL, V26, P862, DOI 10.1105/tpc.113.119495
   Band LR, 2012, P NATL ACAD SCI USA, V109, P4668, DOI 10.1073/pnas.1201498109
   Bartels B, 2015, FRONT PLANT SCI, V6, DOI 10.3389/fpls.2015.00471
   Brunoud G, 2012, NATURE, V482, P103, DOI 10.1038/nature10791
   Villalobos LIAC, 2012, NAT CHEM BIOL, V8, P477, DOI [10.1038/NCHEMBIO.926, 10.1038/nchembio.926]
   Chen H, 2011, J CHROMATOGR B, V879, P1802, DOI 10.1016/j.jchromb.2011.05.002
   Chiwocha SDS, 2003, PLANT J, V35, P405, DOI 10.1046/j.1365-313X.2003.01800.x
   Darwin C, 1880, POWER MOVEMENT PLANT, P449
   de Felipe P, 2006, TRENDS BIOTECHNOL, V24, P68, DOI 10.1016/j.tibtech.2005.12.006
   De Grauwe L, 2005, PLANT CELL PHYSIOL, V46, P827, DOI 10.1093/pcp/pci111
   Dewitte W, 2001, PLANT GROWTH REGUL, V33, P67, DOI 10.1023/A:1010729703354
   DRISSECOLE D, 1987, J EXP BOT, V38, P1362, DOI 10.1093/jxb/38.8.1362
   Durgbanshi A, 2005, J AGR FOOD CHEM, V53, P8437, DOI 10.1021/jf050884b
   EHMANN A, 1977, J CHROMATOGR, V132, P267, DOI 10.1016/S0021-9673(00)89300-0
   Ellis SR, 2014, ANAL BIOANAL CHEM, V406, P1275, DOI 10.1007/s00216-013-7478-9
   Etalo DW, 2015, PLANT PHYSIOL, V169, P1424, DOI 10.1104/pp.15.01176
   Fan SF, 2011, J SEP SCI, V34, P640, DOI 10.1002/jssc.201000541
   Fernie AR, 2007, PHYTOCHEMISTRY, V68, P2861, DOI 10.1016/j.phytochem.2007.07.010
   FIRN RD, 1986, PHYSIOL PLANTARUM, V67, P267, DOI 10.1111/j.1399-3054.1986.tb02454.x
   Glawischnig E, 2000, PLANT PHYSIOL, V123, P1109, DOI 10.1104/pp.123.3.1109
   Goswami D, 2015, J MICROBIOL METH, V110, P7, DOI 10.1016/j.mimet.2015.01.001
   Grojean J, 2010, BIOL DIRECT, V5, DOI 10.1186/1745-6150-5-60
   Grozio A, 2013, NUCLEIC ACID THER, V23, P322, DOI 10.1089/nat.2013.0418
   Guo XF, 2011, J SEP SCI, V34, P789, DOI 10.1002/jssc.201000865
   Guseman JM, 2015, DEVELOPMENT, V142, P905, DOI 10.1242/dev.117234
   HAAGENSMIT AJ, 1946, AM J BOT, V33, P118, DOI 10.2307/2437327
   Hayashi K, 2003, J BIOL CHEM, V278, P23797, DOI 10.1074/jbc.M300299200
   Heisler MG, 2005, CURR BIOL, V15, P1899, DOI 10.1016/j.cub.2005.09.052
   Henkin TM, 2008, GENE DEV, V22, P3383, DOI 10.1101/gad.1747308
   Hoffman MT, 2013, PLOS ONE, V8, DOI 10.1371/journal.pone.0073132
   Hun X, 2012, SPECTROCHIM ACTA A, V95, P114, DOI 10.1016/j.saa.2012.04.085
   Inukai Y, 2005, PLANT CELL, V17, P1387, DOI 10.1105/tpc.105.030981
   Jansen L, 2012, PHILOS T R SOC B, V367, P1525, DOI 10.1098/rstb.2011.0239
   Kamboj JS, 1999, GC MS SIM ANAL ABSCI
   Kelen M, 2009, J BRAZIL CHEM SOC, V20, P133, DOI 10.1590/S0103-50532009000100021
   Kogl F, 1931, P K AKAD WET-AMSTERD, V34, P1411
   Lee M, 2012, PLANTA, V235, P923, DOI 10.1007/s00425-011-1552-3
   Leopold, 1955, AUXINS PLANT GROWTH, P94
   LEYSER O., 2003, MECH PLANT DEV
   Li YH, 2011, PHYTOCHEM ANALYSIS, V22, P442, DOI 10.1002/pca.1300
   Liu HT, 2007, CHROMATOGRAPHIA, V66, P515, DOI 10.1365/s10337-007-0350-3
   Liu HB, 2012, PLANT METHODS, V8, DOI 10.1186/1746-4811-8-2
   Liu JW, 2009, CHEM REV, V109, P1948, DOI 10.1021/cr030183i
   Liu QT, 2015, TALANTA, V136, P114, DOI 10.1016/j.talanta.2014.12.020
   Liu X, 2012, PLANT METHODS, V8, DOI 10.1186/1746-4811-8-31
   Louie KB, 2013, SCI REP-UK, V3, DOI 10.1038/srep01656
   Lu QM, 2010, J AGR FOOD CHEM, V58, P2763, DOI 10.1021/jf903274z
   Ma Z, 2008, ANAL CHIM ACTA, V610, P274, DOI 10.1016/j.aca.2008.01.045
   Mancuso S, 2005, ANAL BIOCHEM, V341, P344, DOI 10.1016/j.ab.2005.03.054
   Marchant A, 1999, EMBO J, V18, P2066, DOI 10.1093/emboj/18.8.2066
   Matsuda F, 2005, BIOSCI BIOTECH BIOCH, V69, P778, DOI 10.1271/bbb.69.778
   McLamore ES, 2010, PLANT J, V63, P1004, DOI 10.1111/j.1365-313X.2010.04300.x
   MEUWLY P, 1991, PLANT PHYSIOL, V95, P179, DOI 10.1104/pp.95.1.179
   Mezzetti B, 2004, BMC BIOTECHNOL, V4, DOI 10.1186/1472-6750-4-4
   Misra BB, 2016, ELECTROPHORESIS, V37, P86, DOI 10.1002/elps.201500417
   Moctezuma E, 1999, ANN BOT-LONDON, V83, P235, DOI 10.1006/anbo.1998.0814
   Moctezuma E, 1999, PLANTA, V209, P180, DOI 10.1007/s004250050620
   Morris MC, 2010, CELL BIOCHEM BIOPHYS, V56, P19, DOI 10.1007/s12013-009-9070-7
   Muller M, 2011, PLANT METHODS, V7, DOI 10.1186/1746-4811-7-37
   Muller A, 2002, PLANTA, V216, P44, DOI 10.1007/s00425-002-0866-6
   Mwange KN, 2003, J EXP BOT, V54, P1899, DOI 10.1093/jxb/erg204
   Nagai T, 2002, NAT BIOTECHNOL, V20, P87, DOI 10.1038/nbt0102-87
   Nakamura A, 2003, PLANT PHYSIOL, V133, P1843, DOI 10.1104/pp.103.030031
   NITSCH JP, 1956, PLANT PHYSIOL, V31, P94, DOI 10.1104/pp.31.2.94
   Novak O, 2012, PLANT J, V72, P523, DOI 10.1111/j.1365-313X.2012.05085.x
   OHMIYA A, 1990, PLANT CELL PHYSIOL, V31, P711
   Oono Y, 1998, PLANT CELL, V10, P1649, DOI 10.1105/tpc.10.10.1649
   Ottenschlager I, 2003, P NATL ACAD SCI USA, V100, P2987, DOI 10.1073/pnas.0437936100
   Paige JS, 2012, SCIENCE, V335, P1194, DOI 10.1126/science.1218298
   Paige JS, 2011, SCIENCE, V333, P642, DOI 10.1126/science.1207339
   Pan XQ, 2008, PHYTOCHEMISTRY, V69, P1773, DOI 10.1016/j.phytochem.2008.02.008
   Park WJ, 2011, ENVIRON EXP BOT, V72, P266, DOI 10.1016/j.envexpbot.2011.03.014
   PENGELLY W, 1977, PLANTA, V136, P173, DOI 10.1007/BF00396195
   Perrine FM, 2004, PLANT PHYSIOL BIOCH, V42, P723, DOI 10.1016/j.plaphy.2004.07.008
   Petersson SV, 2009, PLANT CELL, V21, P1659, DOI 10.1105/tpc.109.066480
   Pollmann S, 2002, PLANTA, V216, P155, DOI 10.1007/s00425-002-0868-4
   Ramos JA, 2001, PLANT CELL, V13, P2349, DOI 10.1105/tpc.13.10.2349
   RIVIER L, 1986, J PLANT GROWTH REGUL, V5, P1, DOI 10.1007/BF02027382
   RIVIER L, 1974, PLANTA, V120, P107, DOI 10.1007/BF00384920
   Scarpella E, 2003, DEVELOPMENT, V130, P645, DOI 10.1242/dev.00243
   SOSSOUNTZOV L, 1986, PLANTA, V168, P471, DOI 10.1007/BF00392266
   Steinmann T, 1999, SCIENCE, V286, P316, DOI 10.1126/science.286.5438.316
   Strack RL, 2013, NATURE METHODS, V10, P10
   Sturtevant D, 2016, CURR OPIN BIOTECH, V37, P53, DOI 10.1016/j.copbio.2015.10.004
   SUNDBERG B, 1990, PHYSIOL PLANTARUM, V78, P293, DOI 10.1111/j.1399-3054.1990.tb02094.x
   Svatos A, 2010, TRENDS BIOTECHNOL, V28, P425, DOI 10.1016/j.tibtech.2010.05.005
   Tan X, 2007, NATURE, V446, P640, DOI 10.1038/nature05731
   Thimann KV, 1938, AM J BOT, V25, P627, DOI 10.2307/2436524
   Thimann KV, 1942, AM J BOT, V29, P598, DOI 10.2307/2437170
   Topp S, 2010, ACS CHEM BIOL, V5, P139, DOI 10.1021/cb900278x
   Trim PJ, 2016, METHOD IN PRESS
   UEDA M, 1969, PLANT PHYSIOL, V44, P1175, DOI 10.1104/pp.44.8.1175
   Ulmasov T, 1997, PLANT CELL, V9, P1963, DOI 10.1105/tpc.9.11.1963
   Urbanek MO, 2014, RNA BIOL, V11, P1083, DOI 10.4161/rna.35506
   VANOVERBEEK J, 1954, PLANT PHYSIOL, V29, P307, DOI 10.1104/pp.29.3.307
   Vernoux T, 2011, MOL SYST BIOL, V7, DOI 10.1038/msb.2011.39
   von Kogl F, 1933, Z PHYSL CHEM, V214, P241
   von Kogl F, 1934, Z PHYSL CHEM, V228, P90
   von Kogl F, 1934, Z PHYSL CHEM, V225, P215
   Wang BJ, 2013, PLANT CELL, V25, P202, DOI 10.1105/tpc.112.105999
   Wang Q, 2014, PLANT CELL, V26, P2068, DOI 10.1105/tpc.114.123059
   WEILER EW, 1981, PLANTA, V153, P319, DOI 10.1007/BF00384250
   WEILER EW, 1981, PLANTA, V153, P561, DOI 10.1007/BF00385542
   Wells DM, 2013, TRENDS PLANT SCI, V18, P244, DOI 10.1016/j.tplants.2012.12.005
   Wend S, 2013, SCI REP-UK, V3, DOI 10.1038/srep02052
   Went F.W., 1926, P K NED AKAD WETENSC, V30, P10
   Werner I, 1997, J BIOL CHEM, V272, P25474, DOI 10.1074/jbc.272.41.25474
   Wildman SG, 1997, PLANT GROWTH REGUL, V22, P37, DOI 10.1023/A:1005841326821
   Wu YL, 2009, J CHROMATOGR A, V1216, P7657, DOI 10.1016/j.chroma.2009.09.008
   Yamamoto Y, 2007, PLANT PHYSIOL, V143, P1362, DOI 10.1104/pp.106.091561
   Yang XJ, 2011, ANALYST, V136, P577, DOI 10.1039/c0an00550a
   You MX, 2015, P NATL ACAD SCI USA, V112, pE2756, DOI 10.1073/pnas.1504354112
   Yu P, 2014, PLANT J, V79, P1065, DOI 10.1111/tpj.12607
NR 116
TC 12
Z9 12
U1 2
U2 91
PU SPRINGER HEIDELBERG
PI HEIDELBERG
PA TIERGARTENSTRASSE 17, D-69121 HEIDELBERG, GERMANY
SN 1226-9239
EI 1867-0725
J9 J PLANT BIOL
JI J. Plant Biol.
PD APR
PY 2016
VL 59
IS 2
BP 93
EP 104
DI 10.1007/s12374-016-0058-8
PG 12
WC Plant Sciences
WE Science Citation Index Expanded (SCI-EXPANDED)
SC Plant Sciences
GA DJ7KW
UT WOS:000374391300001
DA 2023-06-30
ER

PT J
AU Li, SS
   Zhong, TT
   Long, QX
   Huang, CP
   Chen, LY
   Lu, DJ
   Li, X
   Zhang, ZQ
   Shen, GH
   Hou, XY
AF Li, Shanshan
   Zhong, Tingting
   Long, Qingxia
   Huang, Cuiping
   Chen, Liying
   Lu, Dujuan
   Li, Xin
   Zhang, Zhiqing
   Shen, Guanghui
   Hou, Xiaoyan
TI A gold nanoparticles-based molecularly imprinted electrochemical sensor
   for histamine specific-recognition and determination
SO MICROCHEMICAL JOURNAL
LA English
DT Article
DE Molecularly imprinted polymer; Electrochemical sensor; Gold
   nanoparticles; P-aminobenzene sulfonic acid; Histamine
ID GLASSY-CARBON ELECTRODE; BIOGENIC-AMINES; FISH; BIOSENSOR; POLYMER;
   ACIDS; WINE; FILM
AB Histamine (HIS) is a major biogenic amine, and high levels can cause intolerance or poisoning. Thus, it is imperative to monitor HIS levels in foods due to potential side effects. In this study, a molecularly imprinted electrochemical sensor was developed for HIS determination. Gold nanoparticles (AuNPs) were electrodeposited onto glassy carbon electrode (GCE) surface, and a molecularly imprinted polymer (MIP) layer was then immobilized onto the AuNPs-based electrode using the electropolymerization method. HIS was used as the template molecule and p-aminobenzene sulfonic acid (p-ABSA) as the functional monomer. The fabricated electrochemical sensor was characterized and its electrochemical behavior towards HIS was investigated. Under optimized conditions, the prepared sensor displayed the linear relationships for the concentrations of HIS from 1.0 to 40.0 mu M and 40.0 to107.0 mu M, with a detection limit of 0.6 mu M (LOD = 3S/N). The electrode modified with the imprinted nanocomposite also exhibited excellent selectivity and sensitivity for the HIS determination compared with the electrochemical detection capability of previously reported sensors. The performance enhancement of the prepared sensor can be attributed to the highly matched imprinted cavities on the AuNPs with high conductivity and excellent electrocatalytic matrix. Besides, the proposed sensor was successfully used for HIS detection in alcohoic beverages (beer and wine) and the recoveries were found to be 89.6-100.2% (RSDs = 0.4-5.4%) and 87.4-103.9% (RSDs = 0.1-0.8%), respectively. The results were in agreement with those obtained by high-performance liquid chromatography (HPLC) method, illustrating that this methodology was appropriate and reliable for HIS detection in beer and wine samples.
C1 [Li, Shanshan; Zhong, Tingting; Long, Qingxia; Huang, Cuiping; Chen, Liying; Lu, Dujuan; Li, Xin; Zhang, Zhiqing; Shen, Guanghui; Hou, Xiaoyan] Sichuan Agr Univ, Coll Food Sci, Yaan 625014, Sichuan, Peoples R China.
C3 Sichuan Agricultural University
RP Li, SS (通讯作者)，Sichuan Agr Univ, Coll Food Sci, Yaan 625014, Sichuan, Peoples R China.
EM lishanshan.812@163.com
RI Li, Shanshan/HLH-7747-2023
OI zhang, zhi qing/0000-0001-5871-6499
FU Young Teachers Funded Projects of Sichuan Agricultural University
   [03120310]
FX This work was supported by the Young Teachers Funded Projects of Sichuan
   Agricultural University (No. 03120310).
CR Abbas A, 2012, CHEM COMMUN, V48, P1677, DOI 10.1039/c2cc16356j
   An JX, 2019, ELECTROCHIM ACTA, V326, DOI 10.1016/j.electacta.2019.134946
   Angulo MF, 2020, FOOD CHEM, V309, DOI 10.1016/j.foodchem.2019.125689
   Bai XY, 2020, BIOELECTROCHEMISTRY, V132, DOI 10.1016/j.bioelechem.2019.107398
   Cao YR, 2019, BIOSENS BIOELECTRON, V141, DOI 10.1016/j.bios.2019.111447
   Dalkiran B, 2020, MONATSH CHEM, V151, P1773, DOI 10.1007/s00706-020-02707-1
   De Abreu HA, 2004, CHEM PHYS LETT, V383, P47, DOI 10.1016/j.cplett.2003.11.001
   Degefu H, 2014, ELECTROCHIM ACTA, V121, P307, DOI 10.1016/j.electacta.2013.12.133
   Dong XX, 2015, RSC ADV, V5, P86485, DOI 10.1039/c5ra18560b
   Duflos G, 2019, INT J FOOD MICROBIOL, V288, P97, DOI 10.1016/j.ijfoodmicro.2018.07.023
   El-Nour KMA, 2017, NANOSCALE RES LETT, V12, DOI 10.1186/s11671-017-2014-z
   Elik A, 2019, FOOD ANAL METHOD, V12, P489, DOI 10.1007/s12161-018-1380-1
   Han L, 2018, J ELECTROANAL CHEM, V817, P141, DOI 10.1016/j.jelechem.2018.04.008
   Hao JM, 2012, J COLLOID INTERF SCI, V377, P51, DOI 10.1016/j.jcis.2012.03.036
   Hatamluyi B, 2020, SENSOR ACTUAT B-CHEM, V318, DOI 10.1016/j.snb.2020.128219
   Henao-Escobar W, 2016, FOOD CHEM, V190, P818, DOI 10.1016/j.foodchem.2015.06.035
   Henao-Escobar W, 2013, MICROCHIM ACTA, V180, P687, DOI 10.1007/s00604-013-0989-4
   Jiang SY, 2015, SENSOR ACTUAT B-CHEM, V221, P15, DOI 10.1016/j.snb.2015.06.058
   Jin GY, 2005, SENSOR ACTUAT B-CHEM, V107, P528, DOI 10.1016/j.snb.2004.11.018
   Kruusenberg I, 2016, CHEMELECTROCHEM, V3, P1455, DOI 10.1002/celc.201600241
   Lapa-Guimaraes J, 2004, J CHROMATOGR A, V1045, P223, DOI 10.1016/j.chroma.2004.06.014
   LAVIRON E, 1979, J ELECTROANAL CHEM, V101, P19, DOI 10.1016/S0022-0728(79)80075-3
   Lee MY, 2018, ELECTROCHIM ACTA, V283, P772, DOI 10.1016/j.electacta.2018.05.148
   Lehtonen P, 1996, AM J ENOL VITICULT, V47, P127
   Li SS, 2017, POLYMERS-BASEL, V9, DOI 10.3390/polym9080359
   Lin XY, 2013, ANAL CHIM ACTA, V765, P54, DOI 10.1016/j.aca.2012.12.036
   Ma Q, 2016, RSC ADV, V6, P85285, DOI 10.1039/c6ra15774b
   Mahmoud AM, 2020, ANAL CHIM ACTA, V1133, P58, DOI 10.1016/j.aca.2020.08.001
   Mahnashi MH, 2021, MICROCHEM J, V168, DOI 10.1016/j.microc.2021.106439
   Mahnashi MH, 2021, MICROCHIM ACTA, V188, DOI 10.1007/s00604-021-04781-6
   Moreira FTC, 2013, SENSOR ACTUAT B-CHEM, V182, P733, DOI 10.1016/j.snb.2013.03.099
   Nakthong P, 2020, ANAL METHODS-UK, V12, P5407, DOI [10.1039/d0ay01443e, 10.1039/D0AY01443E]
   Rani VSV, 2018, MATER RES EXPRESS, V5, DOI 10.1088/2053-1591/aad769
   Redruello B, 2017, FOOD CHEM, V217, P117, DOI 10.1016/j.foodchem.2016.08.040
   RUBIM JC, 1989, APPL SURF SCI, V37, P233, DOI 10.1016/0169-4332(89)90485-6
   Saisahas K, 2021, J PHARMACEUT BIOMED, V198, DOI 10.1016/j.jpba.2021.113958
   SanchezGuerrero IM, 1997, J ALLERGY CLIN IMMUN, V100, P433, DOI 10.1016/S0091-6749(97)70263-X
   Serrano VM, 2020, SENSOR ACTUAT B-CHEM, V311, DOI 10.1016/j.snb.2020.127902
   Shi RJ, 2020, BIOSENS BIOELECTRON, V167, DOI 10.1016/j.bios.2020.112519
   Stojanovic ZS, 2016, FOOD ANAL METHOD, V9, P2701, DOI 10.1007/s12161-016-0452-3
   Tang YW, 2018, TALANTA, V181, P95, DOI 10.1016/j.talanta.2018.01.006
   TAYLOR SL, 1986, CRC CR REV TOXICOL, V17, P91, DOI 10.3109/10408448609023767
   Teng Y, 2015, BIOSENS BIOELECTRON, V71, P137, DOI 10.1016/j.bios.2015.04.037
   Torre R, 2020, J ANAL SCI TECHNOL, V11, DOI 10.1186/s40543-020-0203-3
   Wang N, 2016, BIOSENS BIOELECTRON, V79, P320, DOI 10.1016/j.bios.2015.12.056
   Wang ZQ, 2014, ELECTROCHIM ACTA, V120, P140, DOI 10.1016/j.electacta.2013.12.068
   Xie XY, 2010, J ELECTROANAL CHEM, V639, P175, DOI 10.1016/j.jelechem.2009.12.007
   Xu H, 2021, MICROCHEM J, V168, DOI 10.1016/j.microc.2021.106494
   Yadav S, 2019, FOOD RES INT, V119, P99, DOI 10.1016/j.foodres.2019.01.045
   Yang MH, 2015, J ELECTROANAL CHEM, V736, P88, DOI 10.1016/j.jelechem.2014.11.002
   Ye WW, 2016, SENSORS-BASEL, V16, DOI 10.3390/s16101767
   Ye YL, 2018, BIOSENS BIOELECTRON, V119, P119, DOI 10.1016/j.bios.2018.07.051
   Yi YM, 2017, CATAL TODAY, V295, P32, DOI 10.1016/j.cattod.2017.07.013
   Zhang L, 2008, BIOSENS BIOELECTRON, V24, P690, DOI 10.1016/j.bios.2008.06.025
NR 54
TC 11
Z9 11
U1 9
U2 63
PU ELSEVIER
PI AMSTERDAM
PA RADARWEG 29, 1043 NX AMSTERDAM, NETHERLANDS
SN 0026-265X
EI 1095-9149
J9 MICROCHEM J
JI Microchem J.
PD DEC
PY 2021
VL 171
AR 106844
DI 10.1016/j.microc.2021.106844
EA SEP 2021
PG 10
WC Chemistry, Analytical
WE Science Citation Index Expanded (SCI-EXPANDED)
SC Chemistry
GA WI1LE
UT WOS:000708126700005
DA 2023-06-30
ER

PT J
AU Xu, X
   Song, LS
   Zheng, QQ
   Cao, XD
   Yao, C
AF Xu, Xuan
   Song, Lishu
   Zheng, Qiqin
   Cao, Xiaodong
   Yao, Cheng
TI General Preparation of Heme Protein Functional Fe3O4@Au-Nps Magnetic
   Nanocomposite for Sensitive Detection of Hydrogen Peroxide
SO ELECTROANALYSIS
LA English
DT Article
DE gold nanoparticles; Boc-L-cysteine; Fe3O4 nanoparticles; hydrogen
   peroxide biosensor
ID DIRECT ELECTROCHEMISTRY; CARBON NANOTUBES; HEMOGLOBIN; NANOPARTICLES;
   BIOSENSOR; ELECTROCATALYSIS; ELECTRODE; GRAPHENE; FILM; IMMOBILIZATION
AB Stable magnetic nanocomposite of gold nanoparticles (Au-NPs) decorating Fe3O4 core was successfully synthesized by the linker of Boc-L-cysteine. Transmission electron microscope (TEM), energy dispersive X-ray spectroscopy (EDX) and cyclic voltammograms (CV) were performed to characterize the as-prepared Fe3O4@Au-Nps. The results indicated that Au-Nps dispersed homogeneously around Fe3O4 with the ratio of Au to Fe3O4 nanoparticles as 5-10/1 and the apparent electrochemical area as 0.121cm(2). After self-assembly of hemoglobin (Hb) on Fe3O4@Au-Nps by electrostatic interaction, a hydrogen peroxide biosensor was developed. The Fe3O4@Au-Nps/Hb modified GCE exhibited fast direct electron transfer between heme center and electrode surface with the heterogeneous electron transfer rate constant (Ks) of 3.35s(-1). Importantly, it showed excellent electrocatalytic activity towards hydrogen peroxide reduction with low detection limit of 0.133M (S/D=3) and high sensitivity of 0.163AM(-1), respectively. At the concentration evaluated, the interfering species of glucose, dopamine, uric acid and ascorbic acid did not affect the determination of hydrogen peroxide. These results demonstrated that the introduction of Au-Nps on Fe3O4 not only stabilized the immobilized enzyme but also provided large surface area, fast electron transfer and excellent biocompatibility. This facile nanoassembly protocol can be extended to immobilize various enzymes, proteins and biomolecules to develop robust biosensors.
C1 [Xu, Xuan; Song, Lishu; Zheng, Qiqin; Yao, Cheng] Nanjing Tech Univ, Coll Chem & Mol Engn, Nanjing 211816, Jiangsu, Peoples R China.
   [Xu, Xuan] Southeast Univ, Sch Publ Hlth, Minist Educ, Key Lab Environm Med Engn, Nanjing 210009, Jiangsu, Peoples R China.
   [Cao, Xiaodong] Hefei Univ Technol, Coll Food Sci & Engn, Hefei 230009, Peoples R China.
C3 Nanjing Tech University; Southeast University - China; Hefei University
   of Technology
RP Xu, X; Yao, C (通讯作者)，Nanjing Tech Univ, Coll Chem & Mol Engn, Nanjing 211816, Jiangsu, Peoples R China.; Xu, X (通讯作者)，Southeast Univ, Sch Publ Hlth, Minist Educ, Key Lab Environm Med Engn, Nanjing 210009, Jiangsu, Peoples R China.
EM xuxuan0205@njtech.edu.cn; yaocheng@njtech.edu.cn
FU National Natural Science Foundation of China [21505071, 31401573];
   Natural Science Foundation of Jiangsu Province [BK20150937]; Natural
   Science Foundation of the Jiangsu Higher Education Institutions of China
   [15KJB150009]; Open Research Fund of Key Laboratory of Environmental
   Medicine Engineering, Ministry of Education, Southeast University
   [2015EME003]; Natural Science Foundation of Anhui Province [1508085MC47,
   1508085MC42]; China Postdoctoral Science Foundation [2016M592050]
FX We appreciate the financial support from the National Natural Science
   Foundation of China (Grants: 21505071, 31401573), the Natural Science
   Foundation of Jiangsu Province (Grant: BK20150937), the Natural Science
   Foundation of the Jiangsu Higher Education Institutions of China (Grant:
   15KJB150009), the Open Research Fund of Key Laboratory of Environmental
   Medicine Engineering, Ministry of Education, Southeast University
   (Grant: 2015EME003), the Natural Science Foundation of Anhui Province
   (Grants: 1508085MC47, 1508085MC42), and the China Postdoctoral Science
   Foundation (Grant: 2016M592050).
CR Abbas ME, 2010, FOOD CHEM, V120, P327, DOI 10.1016/j.foodchem.2009.10.024
   Amiri-Aref M, 2015, BIOSENS BIOELECTRON, V74, P518, DOI 10.1016/j.bios.2015.07.001
   Baccarin M, 2016, MAT SCI ENG C-MATER, V58, P97, DOI 10.1016/j.msec.2015.08.013
   Bard A. J., 2001, ELECTROCHEMICAL METH
   Benvidi A, 2015, J ELECTROANAL CHEM, V758, P68, DOI 10.1016/j.jelechem.2015.10.008
   Cai HD, 2012, J MATER CHEM, V22, P15110, DOI 10.1039/c2jm16851k
   Chen XQ, 2015, BIOSENS BIOELECTRON, V66, P216, DOI 10.1016/j.bios.2014.11.020
   De Wael K, 2012, BIOELECTROCHEMISTRY, V83, P15, DOI 10.1016/j.bioelechem.2011.07.001
   Du D, 2011, BIOSENS BIOELECTRON, V26, P4231, DOI 10.1016/j.bios.2011.03.037
   GRABAR KC, 1995, ANAL CHEM, V67, P735, DOI 10.1021/ac00100a008
   Guo S, 2009, CHEM-EUR J, V15, P2416, DOI 10.1002/chem.200801942
   Holzinger M, 2012, ELECTROCHIM ACTA, V82, P179, DOI 10.1016/j.electacta.2011.12.135
   Katz E, 2010, CHEM SOC REV, V39, P1835, DOI 10.1039/b806038j
   Kim YS, 2016, BIOSENS BIOELECTRON, V76, P2, DOI 10.1016/j.bios.2015.06.040
   KLASSEN NV, 1994, ANAL CHEM, V66, P2921, DOI 10.1021/ac00090a020
   LAVIRON E, 1979, J ELECTROANAL CHEM, V101, P19, DOI 10.1016/S0022-0728(79)80075-3
   Li JC, 2015, BIOMATERIALS, V38, P10, DOI 10.1016/j.biomaterials.2014.10.065
   Li J, 2013, BIOSENS BIOELECTRON, V41, P698, DOI 10.1016/j.bios.2012.09.059
   Li YJ, 2012, ELECTROCHIM ACTA, V74, P280, DOI 10.1016/j.electacta.2012.04.097
   Lia Y., 2011, MATER LETT, V65, P1463
   Lineweaver H, 1934, J AM CHEM SOC, V56, P658, DOI 10.1021/ja01318a036
   Liu J, 2015, BIOSENS BIOELECTRON, V74, P71, DOI 10.1016/j.bios.2015.06.042
   Liu QY, 2015, BIOSENS BIOELECTRON, V64, P147, DOI 10.1016/j.bios.2014.08.062
   Ou KL, 2013, J ELECTROANAL CHEM, V701, P25, DOI 10.1016/j.jelechem.2013.04.019
   Rocha FRP, 2005, TALANTA, V67, P673, DOI 10.1016/j.talanta.2005.03.021
   Sophia J, 2014, SENSOR ACTUAT B-CHEM, V193, P149, DOI 10.1016/j.snb.2013.11.083
   Sun JY, 2011, BIOELECTROCHEMISTRY, V82, P125, DOI 10.1016/j.bioelechem.2011.06.007
   Tan SW, 2012, J ELECTROANAL CHEM, V668, P113, DOI 10.1016/j.jelechem.2012.01.011
   Tan XC, 2009, SENSORS-BASEL, V9, P6185, DOI 10.3390/s90806185
   Tarvin M, 2010, J CHROMATOGR A, V1217, P7564, DOI 10.1016/j.chroma.2010.10.022
   Twisk F, 2013, J REHABIL RES DEV, V50, pVII
   Wang F, 2015, BIOSENS BIOELECTRON, V74, P1022, DOI 10.1016/j.bios.2015.08.004
   Wang LY, 2005, J PHYS CHEM B, V109, P21593, DOI 10.1021/jp0543429
   Wang SF, 2005, LANGMUIR, V21, P9260, DOI 10.1021/la050947k
   Wang Y, 2010, BIOSENS BIOELECTRON, V25, P2442, DOI 10.1016/j.bios.2010.04.002
   Ward K, 2016, BIOTECHNOL BIOENG, V113, P970, DOI 10.1002/bit.25865
   Wu XM, 2010, ANAL CHEM, V82, P3588, DOI 10.1021/ac100621r
   Xu X, 2014, IEEE SENS J, V14, P2341, DOI 10.1109/JSEN.2014.2309974
   Xu X, 2012, CHEM COMMUN, V48, P7802, DOI 10.1039/c2cc33575a
   Xu XA, 2010, ACS NANO, V4, P4292, DOI 10.1021/nn1010057
   Xu ZC, 2007, J AM CHEM SOC, V129, P8698, DOI 10.1021/ja073057v
   Zhang H, 2008, LANGMUIR, V24, P13748, DOI 10.1021/la8028935
   Zhao YD, 2005, TALANTA, V65, P489, DOI 10.1016/j.talanta.2004.06.028
   Zhao YT, 2013, NANOSCALE, V5, P1121, DOI 10.1039/c2nr33107a
NR 44
TC 7
Z9 7
U1 3
U2 129
PU WILEY-V C H VERLAG GMBH
PI WEINHEIM
PA POSTFACH 101161, 69451 WEINHEIM, GERMANY
SN 1040-0397
EI 1521-4109
J9 ELECTROANAL
JI Electroanalysis
PD MAR
PY 2017
VL 29
IS 3
BP 765
EP 772
DI 10.1002/elan.201600457
PG 8
WC Chemistry, Analytical; Electrochemistry
WE Science Citation Index Expanded (SCI-EXPANDED)
SC Chemistry; Electrochemistry
GA EN1LB
UT WOS:000395770500016
DA 2023-06-30
ER

PT J
AU Pramanik, K
   Sarkar, P
   Bhattacharyay, D
   Majumdar, P
AF Pramanik, Krishnendu
   Sarkar, Priyabrata
   Bhattacharyay, Dipankar
   Majumdar, Pavel
TI One Step Electrode Fabrication for Direct Electron Transfer Cholesterol
   Biosensor Based on Composite of Polypyrrole, Green Reduced Graphene
   Oxide and Cholesterol Oxidase
SO ELECTROANALYSIS
LA English
DT Article
DE Polypyrrole; Graphene oxide; Cholesterol; biosensor; Green technology
ID GLASSY-CARBON ELECTRODE; DIRECT ELECTROCHEMISTRY; CRUMPLED GRAPHENE;
   GLUCOSE-OXIDASE; NANOCOMPOSITE; NANOPARTICLES; MECHANISM; ENZYMES;
   SENSORS; SERUM
AB A simple single-step fabrication of a novel biocomposite electrode was used for cholesterol sensing through direct electron transfer. The bio-composite was prepared by polypyrrole, green reduced graphene oxide (gRGO) and cholesterol oxidase (ChOx). The graphene oxide (GO) was "green" reduced, with the Paederia foetide (PFL) plant extract at 60 degrees C to improve its biocompatibility. The adherence of gRGO to the electrode surface was improved through its co-deposition during electro-polymerization of pyrrole. Interestingly, the enzyme ChOx also could be immobilized during this co-deposition process, resulting in one step biosensor fabrication. The optimization of electrochemical deposition parameters on glassy carbon electrode for this enzymatic bioelectrode (ChOx-gRGO-PPy/GCE) has resulted in excellent sensitivity (1095.3 mu A mM(-1) cm(-2)), wide linear range (0.01-6 mM), and low detection limit (3.78 mu M) of cholesterol. Also, the Dubinin-Radushkevitch (D-R) adsorption study revealed the occurrence of physisorption (epsilon=3.35) process in this bioelectrode, confirming diffusion-controlled reaction. Reproducibility of electrodeposition procedure, impeccable selectivity in the presence of interferrants, repeatability for multiple use and long-term stability for practical use were also ensured. This could be used to construct the cost-effective device for cholesterol diagnosis.
C1 [Pramanik, Krishnendu; Sarkar, Priyabrata; Bhattacharyay, Dipankar] Univ Calcutta, Dept Polymer Sci & Technol, Biosensor Lab, 92 APC Rd, Kolkata 70009, W Bengal, India.
   [Pramanik, Krishnendu; Sarkar, Priyabrata; Bhattacharyay, Dipankar] Calcutta Inst Technol, Dept Chem Engn, Howrah 711316, W Bengal, India.
   [Majumdar, Pavel] Indian Inst Engn Sci & Technol, Ctr Excellence Green Energy & Sensor Syst CEGESS, Howrah 711103, W Bengal, India.
C3 University of Calcutta; Indian Institute of Engineering Science
   Technology Shibpur (IIEST)
RP Sarkar, P (通讯作者)，Univ Calcutta, Dept Polymer Sci & Technol, Biosensor Lab, 92 APC Rd, Kolkata 70009, W Bengal, India.; Sarkar, P (通讯作者)，Calcutta Inst Technol, Dept Chem Engn, Howrah 711316, W Bengal, India.
EM sarkarpriya@gmail.com
RI Bhattacharyay, Dipankar/G-7893-2019; Bhattacharyay,
   Dipankar/ABH-1019-2020; Majumdar, Pavel/O-1992-2016
OI Bhattacharyay, Dipankar/0000-0001-6880-2139; Bhattacharyay,
   Dipankar/0000-0001-6880-2139; Sarkar, Priyabrata/0000-0001-6062-7970;
   Majumdar, Pavel/0000-0001-7516-8834; Pramanik,
   Krishnendu/0000-0001-5414-2168
FU Calcutta University; Calcutta Institute of Technology
FX K.P, P.S and D.B would like to thank Calcutta University and Calcutta
   Institute of Technology for their support in pursuing this work.
CR Aggarwal V, 2016, ANAL BIOCHEM, V500, P6, DOI 10.1016/j.ab.2016.01.019
   [Anonymous], 2014, ACS SUSTAIN CHEM ENG
   Banerjee A., 2017, ENV SOC, P1
   Bauer LC, 2014, J BRAZIL CHEM SOC, V25, P161, DOI 10.5935/0103-5053.20130283
   Bhat NV, 2001, J APPL POLYM SCI, V80, P2511, DOI 10.1002/app.1359
   Cao SR, 2013, TALANTA, V109, P167, DOI 10.1016/j.talanta.2013.02.002
   Chen C, 2012, NANOSCALE RES LETT, V7, DOI 10.1186/1556-276X-7-101
   Chen JC, 2017, ACS APPL MATER INTER, V9, P19831, DOI 10.1021/acsami.7b03786
   Choi EY, 2010, J MATER CHEM, V20, P1907, DOI 10.1039/b919074k
   Dai MZ, 2015, ACS APPL MATER INTER, V7, P10843, DOI 10.1021/acsami.5b01865
   DeBenedetto GE, 1996, BIOSENS BIOELECTRON, V11, P1001, DOI 10.1016/0956-5663(96)87659-7
   Deng SK, 2016, MATER TODAY, V19, P197, DOI 10.1016/j.mattod.2015.10.002
   DiMarco DM, 2017, LIPIDS, V52, P255, DOI 10.1007/s11745-017-4230-9
   Gholivand MB, 2014, BIOSENS BIOELECTRON, V53, P472, DOI 10.1016/j.bios.2013.09.074
   Guan YC, 2016, SCI REP-UK, V6, DOI 10.1038/srep28913
   He Y., 2017, MOLECULES, V22
   Ibupoto ZH, 2014, ELECTROANAL, V26, P1928, DOI 10.1002/elan.201400192
   Khadim H. K., 2017, ELECTROANAL, V29, P2190
   Khamlich S, 2014, SYNTHETIC MET, V198, P101, DOI 10.1016/j.synthmet.2014.10.004
   Khera AV, 2017, CIRCULATION
   Komori K, 2017, PHYS CHEM CHEM PHYS, V19, P27795, DOI 10.1039/c7cp04823h
   Lee D, 2003, J AM CHEM SOC, V125, P6870, DOI 10.1021/ja034894+
   Li LL, 2015, J MATER CHEM B, V3, P2920, DOI 10.1039/c5tb00090d
   Li ZJ, 2015, SENSOR ACTUAT B-CHEM, V208, P505, DOI 10.1016/j.snb.2014.11.054
   Liao RJ, 2011, J PHYS CHEM C, V115, P20740, DOI 10.1021/jp2068683
   Lu Y, 2016, ENERG FUEL, V30, P9210, DOI 10.1021/acs.energyfuels.6b01891
   Manjunatha R, 2012, TALANTA, V99, P302, DOI 10.1016/j.talanta.2012.05.056
   Manjunatha R, 2011, J ELECTROANAL CHEM, V651, P24, DOI 10.1016/j.jelechem.2010.11.009
   Marquardt D, 2016, SOFT MATTER, V12, P9417, DOI 10.1039/c6sm01777k
   Mi-Sook W., 2010, ELECTROANALYSIS, V22, P21
   Mohamad NR, 2015, BIOTECHNOL BIOTEC EQ, V29, P205, DOI 10.1080/13102818.2015.1008192
   Moonla C, 2017, ELECTROANAL, V29, P2698, DOI 10.1002/elan.201700286
   Morhardt C, 2014, J MOL CATAL B-ENZYM, V107, P55, DOI 10.1016/j.molcatb.2014.05.018
   Mphuthi NG, 2017, SCI REP-UK, V7, DOI 10.1038/srep43181
   Nath BC, 2015, RSC ADV, V5, P95385, DOI 10.1039/c5ra15305k
   Naveen MH, 2017, APPL MATER TODAY, V9, P419, DOI 10.1016/j.apmt.2017.09.001
   Osman H, 2009, MOLECULES, V14, P970, DOI 10.3390/molecules14030970
   Ramanavicius A, 2017, SENSOR ACTUAT B-CHEM, V240, P220, DOI 10.1016/j.snb.2016.08.142
   Saha S, 2012, J HAZARD MATER, V227, P68, DOI 10.1016/j.jhazmat.2012.05.001
   Shrestha BK, 2017, BIOSENS BIOELECTRON, V94, P686, DOI 10.1016/j.bios.2017.03.072
   Stankovich S, 2007, CARBON, V45, P1558, DOI 10.1016/j.carbon.2007.02.034
   STEHBENS WE, 1988, PROG CARDIOVASC DIS, V30, P289, DOI 10.1016/0033-0620(88)90020-5
   Strauss V, 2018, ADV MATER, V30, DOI 10.1002/adma.201704449
   Sumanta S., 2012, MACROMOL S, V315, P177
   Toghill KE, 2010, INT J ELECTROCHEM SC, V5, P1246
   TRETTNAK W, 1993, ELECTROANAL, V5, P753, DOI 10.1002/elan.1140050908
   Turner APF, 2013, CHEM SOC REV, V42, P3184, DOI 10.1039/c3cs35528d
   Vidal JC, 1999, ANAL CHIM ACTA, V385, P213, DOI 10.1016/S0003-2670(98)00838-1
   Volonte F, 2010, BMC BIOTECHNOL, V10, DOI 10.1186/1472-6750-10-33
   Vrielink A, 2009, FEBS J, V276, P6826, DOI 10.1111/j.1742-4658.2009.07377.x
   Wille G, 2005, BIOCHEMISTRY-US, V44, P5086, DOI 10.1021/bi047337o
   Wu SY, 2016, RSC ADV, V6, P59487, DOI 10.1039/c6ra06073k
   Xiao L, 2012, J POWER SOURCES, V208, P187, DOI 10.1016/j.jpowsour.2012.02.036
   Zaaba NI, 2017, PROCEDIA ENGINEER, V184, P469, DOI 10.1016/j.proeng.2017.04.118
   Zhang M, 2017, RSC ADV, V7, P9284, DOI 10.1039/c6ra27887f
   Zhu L, 2013, TALANTA, V106, P192, DOI 10.1016/j.talanta.2012.12.036
NR 56
TC 23
Z9 25
U1 0
U2 48
PU WILEY-V C H VERLAG GMBH
PI WEINHEIM
PA POSTFACH 101161, 69451 WEINHEIM, GERMANY
SN 1040-0397
EI 1521-4109
J9 ELECTROANAL
JI Electroanalysis
PD NOV
PY 2018
VL 30
IS 11
BP 2719
EP 2730
DI 10.1002/elan.201800318
PG 12
WC Chemistry, Analytical; Electrochemistry
WE Science Citation Index Expanded (SCI-EXPANDED)
SC Chemistry; Electrochemistry
GA HA3KE
UT WOS:000450148200025
DA 2023-06-30
ER

PT J
AU Mahato, K
   Maurya, PK
   Chandra, P
AF Mahato, Kuldeep
   Maurya, Pawan Kumar
   Chandra, Pranjal
TI Fundamentals and commercial aspects of nanobiosensors in point-of-care
   clinical diagnostics
SO 3 BIOTECH
LA English
DT Review
DE Biosensor; Nanomaterial; Healthcare; Commercialization; Point-of-care
   detection
ID SURFACE-PLASMON RESONANCE; NANOMATERIAL-BASED BIOSENSORS; PERSONALIZED
   HEALTH-CARE; GLUCOSE BIOSENSOR; COVALENT IMMOBILIZATION; FLUORESCENCE
   DETECTION; GOLD; NANOPARTICLES; SENSITIVITY; NANOTUBES
AB Among various problems faced by mankind, health-related concerns are prevailing since long which are commonly found in the form of infectious diseases and different metabolic disorders. The clinical cure and management of such abnormalities are greatly dependent on the availability of their diagnoses. The conventional diagnostics used for such purposes are extremely powerful; however, most of these are limited by time-consuming protocols and require higher volume of test sample, etc. A new evolving technology called "biosensor" in this context shows an enormous potential for an alternative diagnostic device, which constantly compliments the conventional diagnoses. In this review, we have summarized different kinds of biosensors and their fundamental understanding with various state-of-the-art examples. A critical examination of different types of biosensing mechanisms is also reported highlighting the advantages of electrochemical biosensors for its great potentials in next-generation commercially viable modules. In recent years, a number of nanomaterials are extensively used to enhance not only the performance of biosensing mechanism, but also obtain robust, cheap, and fabrication-friendly durable mechanism. Herein, we have summarized the importance of nanomaterials in biosensing mechanism, their syntheses as well as characterization techniques. Subsequently, we have discussed the probe fabrication processes along with various techniques for assessing its analytical performances and potentials for commercial viability.
C1 [Mahato, Kuldeep; Chandra, Pranjal] Indian Inst Technol Guwahati, Dept Biosci & Bioengn, Gauhati 781039, Assam, India.
   [Maurya, Pawan Kumar] Amity Univ, Amity Inst Biotechnol, Sect 125, Noida 201307, Uttar Pradesh, India.
C3 Indian Institute of Technology System (IIT System); Indian Institute of
   Technology (IIT) - Guwahati; Amity University Noida
RP Chandra, P (通讯作者)，Indian Inst Technol Guwahati, Dept Biosci & Bioengn, Gauhati 781039, Assam, India.; Maurya, PK (通讯作者)，Amity Univ, Amity Inst Biotechnol, Sect 125, Noida 201307, Uttar Pradesh, India.
EM pawanbiochem@gmail.com; pchandra13@iitg.ernet.in
RI Mahato, Kuldeep/AAO-7327-2020; Mahato, Kuldeep/L-9176-2017
OI Mahato, Kuldeep/0000-0002-1927-4795; Mahato,
   Kuldeep/0000-0002-1927-4795; Chandra, Pranjal/0000-0003-3428-3195
FU DST-ECRA research grant [ECR/2016/000100]; IIT-Guwahati
FX This work is supported DST-ECRA research grant (ECR/2016/000100) awarded
   to Dr. Pranjal Chandra. KM acknowledges the Ph.D. research fellowship
   supported by IIT-Guwahati.
CR Armbruster DA, 2008, CLIN BIOCHEM REV, V29, P49
   Arya SK, 2011, BIOSENS BIOELECTRON, V28, P166, DOI 10.1016/j.bios.2011.07.015
   BADER M, 1980, J CHEM EDUC, V57, P703, DOI 10.1021/ed057p703
   Bahadir EB, 2015, ANAL BIOCHEM, V478, P107, DOI 10.1016/j.ab.2015.03.011
   Bainbridge WS, 2016, J NANOPART RES, V18, DOI 10.1007/s11051-016-3520-0
   Banica F.-G., 2012, CHEM SENSORS BIOSENS
   Baranwal A, 2018, INT J BIOL MACROMOL
   Baranwal A, 2016, RSC ADV, V6, P105996, DOI 10.1039/c6ra23411a
   Bard AJ, 1980, ELECTROCHEMICAL METH
   Berne B. J., 2000, DYNAMIC LIGHT SCATTE
   Bhatnagar I, 2017, INT J BIOL MACROMOL
   Bollella P, 2017, ELECTROANAL, V29, P77, DOI 10.1002/elan.201600476
   Chandra P, 2013, J NANOPARTICLES, V2013, P1, DOI DOI 10.1155/2013/535901
   Chandra P, 2017, NEXT GENERATION POIN, DOI 10.1007/978-981-10-4726-8
   Chandra P, 2014, J MOL BIOMARK DIAGN, V5, pe119
   Chandra P, 2015, BIOSENS BIOELECTRON, V70, P418, DOI 10.1016/j.bios.2015.03.069
   Choudhary M, 2016, ELECTROANAL, V28, P2565, DOI 10.1002/elan.201600238
   Chung S, 2018, BIOSENS BIOELECTRON, V100, P396, DOI 10.1016/j.bios.2017.09.031
   Clark L, 1987, BIOSENSORS FUNDAMENT
   Dagdeviren C, 2016, EXTREME MECH LETT, V9, P269, DOI 10.1016/j.eml.2016.05.015
   Eggins B. R., 2008, CHEM SENSORS BIOSENS, V28
   Fu GL, 2011, BIOSENS BIOELECTRON, V26, P3973, DOI 10.1016/j.bios.2011.03.007
   Gessei T, 2015, ANALYST, V140, P6335, DOI 10.1039/c4an01593b
   Grieshaber D, 2008, SENSORS-BASEL, V8, P1400, DOI 10.3390/s8031400
   Haes AJ, 2002, J AM CHEM SOC, V124, P10596, DOI 10.1021/ja020393x
   Hoa XD, 2007, BIOSENS BIOELECTRON, V23, P151, DOI 10.1016/j.bios.2007.07.001
   Nguyen HH, 2015, SENSORS-BASEL, V15, P10481, DOI 10.3390/s150510481
   Homola J, 1999, SENSOR ACTUAT B-CHEM, V54, P3, DOI 10.1016/S0925-4005(98)00321-9
   Mai HH, 2017, J ELECTRON MATER, V46, P3714, DOI 10.1007/s11664-017-5300-8
   Hwang KS, 2009, ANNU REV ANAL CHEM, V2, P77, DOI 10.1146/annurev-anchem-060908-155232
   Jain A, 2012, P NATL ACAD SCI USA, V109, P9304, DOI 10.1073/pnas.1203749109
   Jarczewska M, 2016, ANAL METHODS-UK, V8, P3861, DOI 10.1039/c6ay00499g
   Jasrotia, 2016, AGR HEIGHTS VERTICAL, DOI DOI 10.1049/PBHE001E
   Jun- Zheng W, 2017, J PHYS D, V50
   Kahveci Z, 2017, ACS APPL MATER INTER, V9, P136, DOI 10.1021/acsami.6b12434
   Kashish,, 2017, ELECTROANAL, V29, P2665, DOI 10.1002/elan.201600169
   Kausaite-Minkstimiene A, 2017, TALANTA, V171, P204, DOI 10.1016/j.talanta.2017.04.047
   Kim EM, 2017, NUCL MED MOLEC IMAG, V51, P106, DOI 10.1007/s13139-016-0435-8
   Kumar A, 2015, ANALYST, V140, P1817, DOI 10.1039/c4an02333a
   Kumar N, 2016, ESSENTIALS NANOSCIEN, P77
   Kuznetsova S, 2006, ANAL BIOCHEM, V350, P52, DOI 10.1016/j.ab.2005.11.036
   Lan LY, 2017, BIOSENS BIOELECTRON, V91, P504, DOI 10.1016/j.bios.2017.01.007
   Li N, 2015, ANALYST, V140, P2916, DOI 10.1039/c4an02376e
   Li YY, 2010, GOLD BULL, V43, P29, DOI 10.1007/BF03214964
   Liu SP, 2016, SENSORS-BASEL, V16, DOI 10.3390/s16122086
   Lu SM, 2017, ANALYST, V142, P3309, DOI 10.1039/c7an00847c
   Mahato K., 2016, INT C ADV TECHN SOC, P421
   Mahato K., 2016, J ANAL BIOANAL TECH, V7, P2, DOI [DOI 10.4172/2155-9872.1000E125, 10.4172/2155-9872.1000e125]
   Mahato K, 2018, BIOSENS BIOELECTRON, V100, P411, DOI 10.1016/j.bios.2017.09.003
   Mahato K, 2017, BIOSENS BIOELECTRON, V96, P246, DOI 10.1016/j.bios.2017.05.001
   Newman JD, 1992, ESSAYS BIOCHEM, V27, P147
   Nie ZH, 2010, LAB CHIP, V10, P3163, DOI [10.1039/c0lc00237b, 10.1039/c01c00237b]
   Noh HB, 2012, ELECTROCHIM ACTA, V61, P36, DOI 10.1016/j.electacta.2011.11.066
   Oliverio M, 2017, ACS APPL MATER INTER, V9, P29394, DOI 10.1021/acsami.7b01583
   Pecora R, 2000, J NANOPART RES, V2, P123, DOI 10.1023/A:1010067107182
   Plascencia-Villa G, 2016, J PHYS CHEM C, V120, P8950, DOI 10.1021/acs.jpcc.6b00448
   Prasad A., 2016, J ANAL BIOANAL TECH, V7, pE124
   Quan D, 2006, BIOELECTROCHEMISTRY, V69, P267, DOI 10.1016/j.bioelechem.2006.03.030
   Ricci F, 2007, ANAL CHIM ACTA, V605, P111, DOI 10.1016/j.aca.2007.10.046
   Savaliya R, 2015, CURR DRUG METAB, V16, P645, DOI 10.2174/1389200216666150625121546
   Shan J, 2017, MICROCHIM ACTA, V184, P969, DOI 10.1007/s00604-017-2146-y
   Shen X, 2017, J ELECTROCHEM SOC, V164, pB285, DOI 10.1149/2.1591706jes
   Shuai HL, 2017, BIOSENS BIOELECTRON, V89, P989, DOI 10.1016/j.bios.2016.10.051
   Snyderman R, 2012, BIOTECHNOL J, V7, P973, DOI 10.1002/biot.201100297
   Strianese Maria, 2012, Methods Mol Biol, V875, P193, DOI 10.1007/978-1-61779-806-1_9
   Strianese M, 2009, ANAL BIOCHEM, V385, P242, DOI 10.1016/j.ab.2008.11.017
   Su L, 2017, METHODS MOL BIOL, V1572, P277, DOI 10.1007/978-1-4939-6911-1_19
   Tamayo J, 2013, CHEM SOC REV, V42, P1287, DOI 10.1039/c2cs35293a
   Tang Y, 2007, NAT MATER, V6, P754, DOI 10.1038/nmat1982
   Tao S, 2017, ACS SENSORS, V2, P57, DOI 10.1021/acssensors.6b00679
   Turner APF, 2013, CHEM SOC REV, V42, P3184, DOI 10.1039/c3cs35528d
   Verma HN, 2014, VET WORLD, V7, P72, DOI 10.14202/vetworld.2014.72-77
   Wan D, 2010, ACS APPL MATER INTER, V2, P3083, DOI 10.1021/am100591t
   Wang Y, 2017, SENSOR ACTUAT B-CHEM, V241, P1283, DOI 10.1016/j.snb.2016.10.001
   World Health Organization, 2015, GLOB HLTH OBS DAT WO
   Yadav SK, 2014, BIOSENS BIOELECTRON, V55, P337, DOI 10.1016/j.bios.2013.12.031
   Yadav TP., 2012, NANOSCI NANOTECHNOL, V2, P22, DOI [10.5923/j.nn.20120203.01, DOI 10.5923/J.NN.20120203.01]
   Yoo EH, 2010, SENSORS-BASEL, V10, P4558, DOI 10.3390/s100504558
   Zhu Y, 2013, ANAL CHEM, V85, P1058, DOI 10.1021/ac302923k
   Zhu Y, 2012, BIOSENS BIOELECTRON, V36, P29, DOI 10.1016/j.bios.2012.03.034
   Zhu Y, 2012, ELECTROANAL, V24, P1057, DOI 10.1002/elan.201100734
NR 81
TC 55
Z9 56
U1 2
U2 49
PU SPRINGER HEIDELBERG
PI HEIDELBERG
PA TIERGARTENSTRASSE 17, D-69121 HEIDELBERG, GERMANY
SN 2190-572X
EI 2190-5738
J9 3 BIOTECH
JI 3 Biotech
PD FEB 23
PY 2018
VL 8
AR 149
DI 10.1007/s13205-018-1148-8
PG 14
WC Biotechnology & Applied Microbiology
WE Science Citation Index Expanded (SCI-EXPANDED)
SC Biotechnology & Applied Microbiology
GA FY0FS
UT WOS:000426486600001
PM 29487778
OA Green Published
DA 2023-06-30
ER

PT J
AU Lin, YK
   Wu, HJ
   Hieu, NV
   Chu, PY
   Do, TVT
   Yao, FYD
   Phan, TL
   Ching, CTS
AF Lin, Yung-Kai
   Wu, Hsing-Ju
   Nguyen Van Hieu
   Chu, Pei-Yi
   Thi Vien Thao Do
   Yao, Fiona Yan-Dong
   Thien Luan Phan
   Ching, Congo Tak Shing
TI A New Biorecognition-Element-Free ID mu E Sensor for the Identification
   and Quantification of E. coli
SO BIOSENSORS-BASEL
LA English
DT Article
DE Escherichia coli; interdigitated microelectrodes; biorecognition element
   free; impedance; capacitance
ID SELF-ASSEMBLED MONOLAYERS; ESCHERICHIA-COLI; RAPID DETECTION;
   ELECTROCHEMICAL BIOSENSOR; LISTERIA-MONOCYTOGENES; FOODBORNE PATHOGEN;
   IMPEDANCE IMMUNOSENSOR; O157-H7; O157H7; ARRAY
AB The label-free biosensor has emerged as an effective tool for the purpose of early detection of causative pathogens such as Escherichia coli as a preventive measure. In this study, a biorecognitionelement-free interdigitated microelectrode (ID mu E) sensor is designed and developed with this in mind, with good reliability and affordability. Results show that the designed sensor can identify E. coli with good selectivity using an impedance and capacitance of 7.69 MHz. At its optimum impedance of 1.3 kHz, the ID mu E sensor can reliably quantify E. coli in a range of measurement (10(3.2) similar to 10(6) cfu/mL), linearity (R-2 = 0.97), sensitivity (18.15 k Omega/log (cfu/mL)), and limit of detection (10(3.2) cfu/mL). In summary, the ID mu E sensor developed possesses high potential for industrial and clinical applications.
C1 [Lin, Yung-Kai] Natl Taiwan Ocean Univ, Inst Food Safety & Risk Management, Keelung 202, Taiwan.
   [Lin, Yung-Kai] Natl Taiwan Ocean Univ, Dept Food Sci, Keelung 202, Taiwan.
   [Lin, Yung-Kai; Thi Vien Thao Do; Thien Luan Phan; Ching, Congo Tak Shing] Natl Chung Hsing Univ, Grad Inst Biomed Engn, Taichung 402, Taiwan.
   [Wu, Hsing-Ju] Show Chwan Mem Hosp, Res Assistant Ctr, Changhua 500, Taiwan.
   [Wu, Hsing-Ju] Chang Bing Show Chwan Mem Hosp, Dept Med Res, Lukang Township 505, Taiwan.
   [Nguyen Van Hieu; Thi Vien Thao Do; Thien Luan Phan] Vietnam Natl Univ Ho Chi Minh City, Univ Sci, Dept Phys & Elect Engn, Ho Chi Minh City 700000, Vietnam.
   [Chu, Pei-Yi] Show Chwan Mem Hosp, Dept Pathol, Changhua 500, Taiwan.
   [Chu, Pei-Yi] Fu Jen Catholic Univ, Coll Med, Sch Med, New Taipei 242, Taiwan.
   [Yao, Fiona Yan-Dong] Hong Kong Polytech Univ, Hong Kong Community Coll, Div Sci Engn & Hlth Studies, Hong Kong, Peoples R China.
   [Ching, Congo Tak Shing] Natl Chi Nan Univ, Dept Elect Engn, Puli Township 545, Taiwan.
C3 National Taiwan Ocean University; National Taiwan Ocean University;
   National Chung Hsing University; Show Chwan Memorial Hospital; Vietnam
   National University Hochiminh City; Show Chwan Memorial Hospital; Fu Jen
   Catholic University; Hong Kong Polytechnic University; National Chi Nan
   University
RP Phan, TL; Ching, CTS (通讯作者)，Natl Chung Hsing Univ, Grad Inst Biomed Engn, Taichung 402, Taiwan.; Phan, TL (通讯作者)，Vietnam Natl Univ Ho Chi Minh City, Univ Sci, Dept Phys & Elect Engn, Ho Chi Minh City 700000, Vietnam.; Ching, CTS (通讯作者)，Natl Chi Nan Univ, Dept Elect Engn, Puli Township 545, Taiwan.
EM yklin@ntou.edu.tw; hildawu09@gmail.com; nvhieu@hcmus.edu.vn;
   chu.peiyi@msa.hinet.net; vienthao1310@gmail.com;
   fiona.yao@cpce-polyu.edu.hk; ptluan@hcmus.edu.vn; tsching@nchu.edu.tw
OI Phan, Thien Luan/0000-0002-5477-0292
FU Show Chwan Memorial Hospital, Taiwan, Republic of China [SRD-110042];
   Ministry of Science and Technology, Taiwan, Republic of China
   [109-2313-B-005-007-]
FX This work was supported by grant (SRD-110042) from the Show Chwan
   Memorial Hospital, Taiwan, Republic of China, and in part by grant
   (109-2313-B-005-007-) from the Ministry of Science and Technology,
   Taiwan, Republic of China.
CR Bailey JS, 1998, J FOOD PROTECT, V61, P792, DOI 10.4315/0362-028X-61.7.792
   Barsoukov E, 2005, IMPEDANCE SPECTROSCOPY: THEORY, EXPERIMENT, AND APPLICATIONS, 2ND EDITION, P1, DOI 10.1002/0471716243
   Biscay J, 2014, SENSOR ACTUAT B-CHEM, V205, P426, DOI 10.1016/j.snb.2014.08.042
   Buchanan RL, 1997, FOOD TECHNOL-CHICAGO, V51, P69
   Buck J. W., 2003, Plant Health Progress, P1
   Cai J, 2011, SENSOR ACTUAT B-CHEM, V155, P500, DOI 10.1016/j.snb.2010.12.053
   cdc, 2020, REP SEL SALM OUTBR I
   Chapman PA, 1997, EPIDEMIOL INFECT, V119, P245, DOI 10.1017/S0950268897007826
   Chen Q, 2015, BIOSENS BIOELECTRON, V74, P504, DOI 10.1016/j.bios.2015.06.007
   Dastider SG, 2013, RSC ADV, V3, P26297, DOI 10.1039/c3ra44724c
   Delaquis P, 2007, J FOOD PROTECT, V70, P1966, DOI 10.4315/0362-028X-70.8.1966
   Fan C, 2011, APPL MICROBIOL BIOT, V92, P1053, DOI 10.1007/s00253-011-3634-3
   Geng P, 2008, ELECTROCHIM ACTA, V53, P4663, DOI 10.1016/j.electacta.2008.01.037
   Gould L. Hannah, 2009, Morbidity and Mortality Weekly Report, V58, P1
   Habimana JD, 2018, ANAL LETT, V51, P2933, DOI 10.1080/00032719.2018.1458104
   He YX, 2020, FOOD CHEM, V310, DOI 10.1016/j.foodchem.2019.125942
   Kanayeva DA, 2012, J FOOD PROTECT, V75, P1951, DOI 10.4315/0362-028X.JFP-11-516
   Kawasaki S, 2011, JARQ-JPN AGR RES Q, V45, P77, DOI 10.6090/jarq.45.77
   Kuo YC, 2018, BIOSENS BIOELECTRON, V103, P130, DOI 10.1016/j.bios.2017.11.065
   Kuo YC, 2014, J MICRO-NANOLITH MEM, V13, DOI 10.1117/1.JMM.13.3.033019
   LAIBINIS PE, 1991, J AM CHEM SOC, V113, P7152, DOI 10.1021/ja00019a011
   LAIBINIS PE, 1992, J AM CHEM SOC, V114, P1990, DOI 10.1021/ja00032a009
   Lamanna L, 2020, BIOSENS BIOELECTRON, V163, DOI 10.1016/j.bios.2020.112164
   Lampel KA, 2000, APPL ENVIRON MICROB, V66, P4539, DOI 10.1128/AEM.66.10.4539-4542.2000
   Manges AR, 2012, CLIN INFECT DIS, V55, P712, DOI 10.1093/cid/cis502
   Massad-Ivanir N, 2010, ADV FUNCT MATER, V20, P2269, DOI 10.1002/adfm.201000406
   Murphy C, 2006, J APPL MICROBIOL, V100, P623, DOI 10.1111/j.1365-2672.2006.02903.x
   Nandakumar V, 2011, IEEE SENS J, V11, P210, DOI 10.1109/JSEN.2010.2055847
   Park SS, 2001, CRIT REV BIOTECHNOL, V21, P27, DOI 10.1080/20013891081674
   Scharff RL, 2012, J FOOD PROTECT, V75, P123, DOI 10.4315/0362-028X.JFP-11-058
   Si CY, 2011, SPECTROSC SPECT ANAL, V31, P2598, DOI 10.3964/j.issn.1000-0593(2011)10-2598-04
   Suehiro J, 2003, J ELECTROSTAT, V57, P157, DOI 10.1016/S0304-3886(02)00124-9
   SWAMINATHAN B, 1994, ANNU REV MICROBIOL, V48, P401, DOI [10.1146/annurev.mi.48.100194.002153, 10.1146/annurev.micro.48.1.401]
   Velusamy V, 2010, BIOTECHNOL ADV, V28, P232, DOI 10.1016/j.biotechadv.2009.12.004
   Wang CW, 2016, ANALYST, V141, P6226, DOI [10.1039/c6an01105e, 10.1039/C6AN01105E]
   Xu M, 2016, ANALYST, V141, P5441, DOI 10.1039/c6an00873a
   Xu M, 2016, TALANTA, V148, P200, DOI 10.1016/j.talanta.2015.10.082
   Yang H, 2008, MICROFLUID NANOFLUID, V5, P571, DOI 10.1007/s10404-008-0302-8
   Yang LJ, 2004, ANAL CHEM, V76, P1107, DOI 10.1021/ac0352575
   ZHAO T, 1995, APPL ENVIRON MICROB, V61, P1290, DOI 10.1128/AEM.61.4.1290-1293.1995
NR 40
TC 3
Z9 3
U1 9
U2 13
PU MDPI
PI BASEL
PA ST ALBAN-ANLAGE 66, CH-4052 BASEL, SWITZERLAND
EI 2079-6374
J9 BIOSENSORS-BASEL
JI Biosensors-Basel
PD AUG
PY 2022
VL 12
IS 8
AR 561
DI 10.3390/bios12080561
PG 12
WC Chemistry, Analytical; Nanoscience & Nanotechnology; Instruments &
   Instrumentation
WE Science Citation Index Expanded (SCI-EXPANDED)
SC Chemistry; Science & Technology - Other Topics; Instruments &
   Instrumentation
GA 4D3TG
UT WOS:000847066000001
PM 35892458
OA gold, Green Published
DA 2023-06-30
ER

PT J
AU Deusenbery, C
   Wang, YY
   Shukla, A
AF Deusenbery, Carly
   Wang, Yingying
   Shukla, Anita
TI Recent Innovations in Bacterial Infection Detection and Treatment
SO ACS INFECTIOUS DISEASES
LA English
DT Review
DE bacterial infection; biosensor; point-of-care diagnostics; closed-loop
   therapy; antibacterial therapy; controlled drug delivery
ID COATED MAGNETIC NANOPARTICLES; HOST-DEFENSE PEPTIDES; ESCHERICHIA-COLI;
   ANTIMICROBIAL PEPTIDE; RAPID DETECTION; PSEUDOMONAS-AERUGINOSA;
   STAPHYLOCOCCUS-AUREUS; GOLD-NANOPARTICLE; COLORIMETRIC BIOSENSOR;
   ANTIBACTERIAL ACTIVITY
AB Bacterial infections are a major threat to human health, exacerbated by increasing antibiotic resistance. These infections can result in tremendous morbidity and mortality, emphasizing the need to identify and treat pathogenic bacteria quickly and effectively. Recent developments in detection methods have focused on electrochemical, optical, and mass-based biosensors. Advances in these systems include implementing multifunctional materials, microfluidic sampling, and portable data-processing to improve sensitivity, specificity, and ease of operation. Concurrently, advances in antibacterial treatment have largely focused on targeted and responsive delivery for both antibiotics and antibiotic alternatives. Antibiotic alternatives described here include repurposed drugs, antimicrobial peptides and polymers, nucleic acids, small molecules, living systems, and bacteriophages. Finally, closed-loop therapies are combining advances in the fields of both detection and treatment. This review provides a comprehensive summary of the current trends in detection and treatment systems for bacterial infections.
C1 [Deusenbery, Carly; Shukla, Anita] Brown Univ, Ctr Biomed Engn, Sch Engn, Inst Mol & Nanoscale Innovat, Providence, RI 02912 USA.
   [Wang, Yingying] Brown Univ, Dept Chem, Providence, RI 02912 USA.
C3 Brown University; Brown University
RP Shukla, A (通讯作者)，Brown Univ, Ctr Biomed Engn, Sch Engn, Inst Mol & Nanoscale Innovat, Providence, RI 02912 USA.
EM anita_shukla@brown.edu
OI Deusenbery, Carly/0000-0001-6931-3812; Wang,
   Yingying/0000-0003-1768-0404
FU Office of Naval Research [N000141712120]; Dr. Ralph and Marian Falk
   Medical Research Trust Bank of America, N.A., Trustee; Brown University
FX The authors acknowledge financial support from the Office of Naval
   Research (N000141712120); the Dr. Ralph and Marian Falk Medical Research
   Trust Bank of America, N.A., Trustee; and Brown University.
CR Abd El-Aziz AM, 2019, J INFECT DIS, V219, P1439, DOI 10.1093/infdis/jiy678
   Abdali Z, 2019, ACS OMEGA, V4, P4063, DOI 10.1021/acsomega.8b03137
   Abram TJ, 2020, LAB CHIP, V20, P477, DOI 10.1039/c9lc01212e
   Adkins JA, 2017, ANAL CHEM, V89, P3613, DOI 10.1021/acs.analchem.6b05009
   Ahmed A, 2014, CLIN MICROBIOL REV, V27, P631, DOI 10.1128/CMR.00120-13
   Alamer S, 2018, TALANTA, V185, P275, DOI 10.1016/j.talanta.2018.03.072
   Aldeyab MA, 2008, J ANTIMICROB CHEMOTH, V62, P593, DOI 10.1093/jac/dkn198
   Alizadeh N, 2017, BIOMED PHARMACOTHER, V93, P737, DOI 10.1016/j.biopha.2017.07.011
   Alkekhia D, 2020, CHEM COMMUN, V56, P11098, DOI 10.1039/d0cc04088f
   Alkekhia D, 2019, J BIOMED MATER RES A, V107, P1324, DOI 10.1002/jbm.a.36645
   Altintas Z, 2018, BIOSENS BIOELECTRON, V100, P541, DOI 10.1016/j.bios.2017.09.046
   Angsantikul P, 2018, ADV THER-GERMANY, V1, DOI 10.1002/adtp.201800016
   Arcas AD, 2018, SENSORS-BASEL, V18, DOI 10.3390/s18020648
   Arciola CR, 2018, NAT REV MICROBIOL, V16, P397, DOI 10.1038/s41579-018-0019-y
   Asha AB, 2019, LANGMUIR, V35, P1621, DOI 10.1021/acs.langmuir.8b03810
   Azoulay E, 2020, INTENS CARE MED, V46, P298, DOI 10.1007/s00134-019-05906-5
   Bagchi D, 2019, ACS APPL BIO MATER, V2, P1772, DOI 10.1021/acsabm.9b00223
   Bahar AA, 2013, PHARMACEUTICALS-BASE, V6, P1543, DOI 10.3390/ph6121543
   Bajaj JS, 2018, HEPATOLOGY, V68, P1549, DOI 10.1002/hep.30037
   Bashatwah RM, 2018, J MOL RECOGNIT, V31, DOI 10.1002/jmr.2726
   Beerepoot M, 2016, PATHOGENS, V5, DOI 10.3390/pathogens5020036
   Benetti G, 2019, NANOSCALE, V11, P1626, DOI 10.1039/c8nr08375d
   Bhalla N, 2016, ESSAYS BIOCHEM, V60, P1, DOI 10.1042/EBC20150001
   Bhardwaj N, 2016, ANAL BIOCHEM, V505, P18, DOI 10.1016/j.ab.2016.04.008
   Bicker KL, 2020, CHEM COMMUN, V56, P11158, DOI 10.1039/d0cc04704j
   Brosel-Oliu S, 2019, LAB CHIP, V19, P1436, DOI 10.1039/c8lc01220b
   Busscher HJ, 2012, SCI TRANSL MED, V4, DOI 10.1126/scitranslmed.3004528
   Calis J, 2013, NEW ENGL J MED, V369, P2062, DOI 10.1056/NEJMc1312359
   Canaparo R, 2019, MOLECULES, V24, DOI 10.3390/molecules24101991
   Carvour ML, 2019, AM J INFECT CONTROL, V47, P2, DOI 10.1016/j.ajic.2018.07.014
   Center for Disease Control and Prevention, 2019, ANTIBIOTIC RESISTANC, P114
   Cesewski E, 2020, BIOSENS BIOELECTRON, V159, DOI 10.1016/j.bios.2020.112214
   Cheeveewattanagul N, 2017, ADV FUNCT MATER, V27, DOI 10.1002/adfm.201702741
   Chen J, 2019, BIOMATERIALS, V195, P38, DOI 10.1016/j.biomaterials.2018.10.017
   Chen J, 2017, CHEM SOC REV, V46, P1272, DOI 10.1039/c6cs00313c
   Chen JM, 2018, ANAL CHEM, V90, P12019, DOI 10.1021/acs.analchem.8b02650
   Chen ZH, 2018, INT J NANOMED, V13, P3493, DOI 10.2147/IJN.S157463
   Chew SWT, 2019, SLAS TECHNOL, V24, P181, DOI 10.1177/2472630318812350
   Cho I, 2012, NAT REV GENET, V13, P260, DOI 10.1038/nrg3182
   Choi Y, 2018, SMALL METHODS, V2, DOI 10.1002/smtd.201700351
   Dahlman D, 2018, PLOS ONE, V13, DOI 10.1371/journal.pone.0196944
   Daly SM, 2018, ACS INFECT DIS, V4, P806, DOI 10.1021/acsinfecdis.7b00235
   Davies J, 2010, MICROBIOL MOL BIOL R, V74, P417, DOI 10.1128/MMBR.00016-10
   Dedrick RM, 2019, NAT MED, V25, P730, DOI 10.1038/s41591-019-0437-z
   Derrien M, 2015, TRENDS MICROBIOL, V23, P354, DOI 10.1016/j.tim.2015.03.002
   Dincer C, 2017, TRENDS BIOTECHNOL, V35, P728, DOI 10.1016/j.tibtech.2017.03.013
   Doll K, 2019, ACS APPL MATER INTER, V11, P23026, DOI 10.1021/acsami.9b06817
   Duan N, 2018, MICROCHIM ACTA, V185, DOI 10.1007/s00604-018-2795-5
   Farooq U, 2018, BIOSENS BIOELECTRON, V118, P204, DOI 10.1016/j.bios.2018.07.058
   Felix FS, 2018, BIOSENS BIOELECTRON, V102, P470, DOI 10.1016/j.bios.2017.11.029
   Fernandes E, 2014, BIOSENS BIOELECTRON, V52, P239, DOI 10.1016/j.bios.2013.08.053
   Franco D, 2020, SPECTROCHIM ACTA A, V224, DOI 10.1016/j.saa.2019.117394
   Furst AL, 2019, CHEM REV, V119, P700, DOI 10.1021/acs.chemrev.8b00381
   Galvan DD, 2018, ANAL CHEM, V90, P14635, DOI 10.1021/acs.analchem.8b05137
   Gao F, 2019, ACS INFECT DIS, V5, P218, DOI 10.1021/acsinfecdis.8b00212
   Gao YF, 2019, MACROMOL RAPID COMM, V40, DOI 10.1002/marc.201800763
   Gelman D, 2018, RES MICROBIOL, V169, P531, DOI 10.1016/j.resmic.2018.04.008
   Geuking MB, 2020, MUCOSAL IMMUNOL, V13, P855, DOI 10.1038/s41385-020-00335-w
   Geuli O, 2019, ACS APPL NANO MATER, V2, P2946, DOI 10.1021/acsanm.9b00369
   Ghosh C, 2019, TRENDS MICROBIOL, V27, P323, DOI 10.1016/j.tim.2018.12.010
   Ghosh SK, 2018, FRONT MICROBIOL, V9, DOI 10.3389/fmicb.2018.00302
   Goldenberg JZ, 2018, JAMA-J AM MED ASSOC, V320, P499, DOI 10.1001/jama.2018.9064
   Golenkina EA, 2019, J LEUKOCYTE BIOL, V106, P45, DOI 10.1002/JLB.3MIA1118-435R
   Gooyit M, 2016, SCI REP-UK, V6, DOI 10.1038/srep33642
   Goss CH, 2018, SCI TRANSL MED, V10, DOI 10.1126/scitranslmed.aat7520
   Goyal P, 2014, NATURE, V516, P250, DOI 10.1038/nature13768
   Grossi M, 2019, IEEE SENS J, V19, P10693, DOI 10.1109/JSEN.2019.2931585
   Guner A, 2017, FOOD CHEM, V229, P358, DOI 10.1016/j.foodchem.2017.02.083
   Guo JN, 2018, POLYM CHEM-UK, V9, P4611, DOI 10.1039/c8py00665b
   Guo JX, 2020, ANAL CHEM, V92, P5055, DOI 10.1021/acs.analchem.9b05400
   Guo XF, 2012, ANAL CHEM, V84, P241, DOI 10.1021/ac202419u
   Gwisai T, 2017, BIOMED MATER, V12, DOI 10.1088/1748-605X/aa7105
   Hamoen LW, 2017, FRONT CELL DEV BIOL, V5, DOI 10.3389/fcell.2017.00004
   Hancock REW, 2006, NAT BIOTECHNOL, V24, P1551, DOI 10.1038/nbt1267
   Haney EF, 2018, SCI REP-UK, V8, DOI 10.1038/s41598-018-19669-4
   Hasan MR, 2018, ANAL BIOCHEM, V554, P34, DOI 10.1016/j.ab.2018.06.001
   Hemshekhar M, 2018, FRONT IMMUNOL, V9, DOI 10.3389/fimmu.2018.01871
   Hong SR, 2017, AQUAC RES, V48, P2055, DOI 10.1111/are.13039
   Howell C, 2018, ADV MATER, V30, DOI 10.1002/adma.201802724
   Hoyos-Nogues M, 2016, BIOSENS BIOELECTRON, V86, P377, DOI 10.1016/j.bios.2016.06.066
   Hu JJ, 2019, BIOMATER SCI-UK, V7, P581, DOI 10.1039/c8bm01211c
   Hussain S, 2018, NAT BIOMED ENG, V2, P95, DOI 10.1038/s41551-017-0187-5
   Jafari H, 2019, BIOSENS BIOELECTRON, V124, P161, DOI 10.1016/j.bios.2018.10.029
   Janshoff A, 2000, ANGEW CHEM INT EDIT, V39, P4004, DOI 10.1002/1521-3773(20001117)39:22<4004::AID-ANIE4004>3.0.CO;2-2
   Jernigan JA, 2020, NEW ENGL J MED, V382, P1309, DOI 10.1056/NEJMoa1914433
   Jia M, 2019, ANALYST, V144, P573, DOI 10.1039/c8an01004h
   Jin BR, 2017, BIOSENS BIOELECTRON, V90, P525, DOI 10.1016/j.bios.2016.10.029
   Kampeera J, 2019, BIOSENS BIOELECTRON, V132, P271, DOI 10.1016/j.bios.2019.02.060
   Kanchi S, 2018, BIOSENS BIOELECTRON, V102, P136, DOI 10.1016/j.bios.2017.11.021
   Kang HK, 2018, ANTIMICROB AGENTS CH, V62, DOI 10.1128/AAC.01493-18
   Karbelkar AA, 2020, ACS INFECT DIS, V6, P1567, DOI 10.1021/acsinfecdis.0c00342
   Kehe GM, 2019, ACS APPL MATER INTER, V11, P1760, DOI 10.1021/acsami.8b21058
   Keohane CE, 2018, J AM CHEM SOC, V140, P1774, DOI 10.1021/jacs.7b11212
   Khurana Chandni, 2018, Int J Nanomedicine, V13, P3, DOI 10.2147/IJN.S124698
   Kim B, 2018, NAT COMMUN, V9, DOI 10.1038/s41467-018-04390-7
   Kim J, 2019, NAT BIOTECHNOL, V37, P389, DOI 10.1038/s41587-019-0045-y
   Kong M, 2017, BIOSENS BIOELECTRON, V96, P173, DOI 10.1016/j.bios.2017.05.010
   Koo H, 2017, NAT REV MICROBIOL, V15, P740, DOI 10.1038/nrmicro.2017.99
   Kotil S, 2019, PLOS ONE, V14, DOI 10.1371/journal.pone.0209894
   Kratochvil MJ, 2016, ACS INFECT DIS, V2, P509, DOI 10.1021/acsinfecdis.6b00065
   Krishnamurthy M, 2019, INFECT DRUG RESIST, V12, P1393, DOI 10.2147/IDR.S196874
   Lagier JC, 2015, CLIN MICROBIOL REV, V28, P208, DOI 10.1128/CMR.00110-14
   Lazar V, 2018, NAT MICROBIOL, V3, P718, DOI 10.1038/s41564-018-0164-0
   Lee EY, 2019, NAT COMMUN, V10, DOI 10.1038/s41467-019-08868-w
   Lee YJ, 2018, ACS SYNTH BIOL, V7, P853, DOI 10.1021/acssynbio.7b00322
   Leng XQ, 2018, MICROCHIM ACTA, V185, DOI 10.1007/s00604-018-2698-5
   Levin BR, 2001, SCIENCE, V292, P1112, DOI 10.1126/science.1058879
   Li DJ, 2011, ANAL CHIM ACTA, V687, P89, DOI 10.1016/j.aca.2010.12.018
   Li J, 2013, NANOSCALE, V5, P619, DOI 10.1039/c2nr32704j
   Liang JS, 2019, APPL SURF SCI, V478, P770, DOI 10.1016/j.apsusc.2019.01.228
   Lin J, 2018, ACS APPL MATER INTER, V10, P6124, DOI 10.1021/acsami.7b16235
   Lissauer D, 2019, NEW ENGL J MED, V380, P1012, DOI 10.1056/NEJMoa1808817
   Liu HY, 2019, FRONT CELL INFECT MI, V9, DOI 10.3389/fcimb.2019.00037
   Liu P, 2018, ACS APPL NANO MATER, V1, P6187, DOI 10.1021/acsanm.8b01401
   Liu QS, 2019, LANGMUIR, V35, P1450, DOI 10.1021/acs.langmuir.8b01663
   Liu R, 2018, J MED CHEM, V61, P3845, DOI 10.1021/acs.jmedchem.8b00218
   Liu YN, 2019, ACS APPL MATER INTER, V11, P26590, DOI 10.1021/acsami.9b07866
   Liu Y, 2018, CELL, V174, P259, DOI 10.1016/j.cell.2018.05.039
   Locock KES, 2016, AUST J CHEM, V69, P717, DOI 10.1071/CH16047
   Locock KES, 2013, BIOMACROMOLECULES, V14, P4021, DOI 10.1021/bm401128r
   Lv EG, 2018, ANAL CHEM, V90, P13600, DOI 10.1021/acs.analchem.8b03809
   Lynch SV, 2016, NEW ENGL J MED, V375, P2369, DOI 10.1056/NEJMra1600266
   Magill SS, 2018, NEW ENGL J MED, V379, P1732, DOI 10.1056/NEJMoa1801550
   Majdinasab M, 2018, TRAC-TREND ANAL CHEM, V107, P60, DOI 10.1016/j.trac.2018.07.016
   Malanovic N, 2016, BBA-BIOMEMBRANES, V1858, P936, DOI 10.1016/j.bbamem.2015.11.004
   Malekian A, 2019, J WOUND OSTOMY CONT, V46, P25, DOI 10.1097/WON.0000000000000496
   Martens EC, 2018, NAT REV MICROBIOL, V16, P457, DOI 10.1038/s41579-018-0036-x
   Martineau AR, 2017, BMJ-BRIT MED J, V356, DOI 10.1136/bmj.i6583
   May HC, 2018, FRONT MICROBIOL, V9, DOI 10.3389/fmicb.2018.00336
   Mejia-Salazar JR, 2018, CHEM REV, V118, P10617, DOI 10.1021/acs.chemrev.8b00359
   Melaine F, 2017, ANAL CHEM, V89, P7802, DOI 10.1021/acs.analchem.7b01942
   Memariani H, 2018, MICROB PATHOGENESIS, V119, P72, DOI 10.1016/j.micpath.2018.04.008
   Meng FC, 2018, RSC ADV, V8, P19642, DOI 10.1039/c8ra02912a
   Miro-Canturri Andrea, 2019, Front Microbiol, V10, P41, DOI 10.3389/fmicb.2019.00041
   Moghtader F, 2016, RSC ADV, V6, P97832, DOI 10.1039/c6ra18884b
   Moore J, 2019, INT J PEPT RES THER, V25, P1135, DOI 10.1007/s10989-018-9762-1
   Morris J, 2019, SURG INFECT, V20, P16, DOI 10.1089/sur.2018.135
   Mostafalu P, 2018, SMALL, V14, DOI 10.1002/smll.201703509
   Nagy E, 2018, CLIN MICROBIOL INFEC, V24, P1139, DOI 10.1016/j.cmi.2018.02.008
   Nasseri B, 2018, BIOSENS BIOELECTRON, V117, P112, DOI 10.1016/j.bios.2018.05.050
   Nazarov PA, 2017, SCI REP-UK, V7, DOI 10.1038/s41598-017-00802-8
   Nguyen TT, 2017, SENSOR ACTUAT B-CHEM, V242, P1, DOI 10.1016/j.snb.2016.10.137
   Nobrega FL, 2018, NAT REV MICROBIOL, V16, P760, DOI 10.1038/s41579-018-0070-8
   Oai K, 2020, J APPL POLYM SCI, V137, DOI 10.1002/app.49088
   Omardien S, 2018, BBA-BIOMEMBRANES, V1860, P2416, DOI 10.1016/j.bbamem.2018.06.005
   Omardien S, 2016, FRONT CELL DEV BIOL, V4, DOI 10.3389/fcell.2016.00111
   Oshiro KGN, 2019, J MED CHEM, V62, P8140, DOI 10.1021/acs.jmedchem.9b00915
   Paik W, 2019, INFECT IMMUN, V87, DOI 10.1128/IAI.00791-18
   Pane K, 2016, FEBS J, V283, P2115, DOI 10.1111/febs.13725
   Pang X, 2019, ACS NANO, V13, P2427, DOI 10.1021/acsnano.8b09336
   Pang YF, 2019, ANAL CHIM ACTA, V1077, P288, DOI 10.1016/j.aca.2019.05.059
   Park S, 2018, ACS APPL MATER INTER, V10, P17714, DOI 10.1021/acsami.8b04433
   Pashchenko O, 2018, ACS INFECT DIS, V4, P1162, DOI 10.1021/acsinfecdis.8b00023
   Pearson-Stuttard J, 2016, LANCET DIABETES ENDO, V4, P148, DOI 10.1016/S2213-8587(15)00379-4
   Peng H, 2019, ACS NANO, V13, P1244, DOI 10.1021/acsnano.8b06395
   Persat A, 2017, CURR OPIN MICROBIOL, V36, P1, DOI 10.1016/j.mib.2016.12.002
   PEW Charitable Trusts, ANAL SHOWS CONTINUED
   Pfeil MP, 2018, SCI REP-UK, V8, DOI 10.1038/s41598-018-33289-y
   Phillips RL, 2008, ANGEW CHEM INT EDIT, V47, P2590, DOI 10.1002/anie.200703369
   Pletzer D, 2018, PLOS PATHOG, V14, DOI 10.1371/journal.ppat.1007084
   Popoff MR, 2020, TOXINS, V12, DOI 10.3390/toxins12090570
   Qiao ZH, 2017, RSC ADV, V7, P15769, DOI 10.1039/c6ra28362d
   Rawson TM, 2020, CLIN INFECT DIS, V71, P2459, DOI 10.1093/cid/ciaa530
   Rifai A, 2019, ACS APPL MATER INTER, V11, P24588, DOI 10.1021/acsami.9b07064
   Riu J, 2020, TRAC-TREND ANAL CHEM, V126, DOI 10.1016/j.trac.2020.115863
   Ronkainen NJ, 2010, CHEM SOC REV, V39, P1747, DOI 10.1039/b714449k
   Rownicki M, 2018, FRONT MICROBIOL, V9, DOI 10.3389/fmicb.2018.02870
   Schierholz JM, 2001, J HOSP INFECT, V49, P87, DOI 10.1053/jhin.2001.1052
   Schmid-Wendtner MH, 2006, SKIN PHARMACOL PHYS, V19, P296, DOI 10.1159/000094670
   Schmidt C, 2019, NAT BIOTECHNOL, V37, P581, DOI 10.1038/s41587-019-0133-z
   Schooley RT, 2017, ANTIMICROB AGENTS CH, V61, DOI 10.1128/AAC.00954-17
   Serra B, 2008, ANAL BIOANAL CHEM, V391, P1853, DOI 10.1007/s00216-008-2141-6
   Shaibani PM, 2018, ACS SENSORS, V3, P815, DOI 10.1021/acssensors.8b00063
   Sharifi S, 2020, BIOSENS BIOELECTRON, V150, DOI 10.1016/j.bios.2019.111933
   Sharma AK, 2018, J ANTIBIOT, V71, P713, DOI 10.1038/s41429-018-0056-9
   Shen HC, 2019, ACS APPL MATER INTER, V11, P373, DOI 10.1021/acsami.8b18543
   Shen MF, 2019, FOOD ANAL METHOD, V12, P595, DOI 10.1007/s12161-018-1389-5
   Sheybani R, 2017, BIOSENS BIOELECTRON, V92, P425, DOI 10.1016/j.bios.2016.10.084
   Si ZY, 2020, ANGEW CHEM INT EDIT, V59, P6819, DOI 10.1002/anie.201914304
   Silva NFD, 2019, BIOSENS BIOELECTRON, V141, DOI 10.1016/j.bios.2019.111317
   Singh H, 2019, ACS APPL BIO MATER, V2, P2028, DOI 10.1021/acsabm.9b00076
   Singh SP, 2017, ACS APPL MATER INTER, V9, P18238, DOI 10.1021/acsami.7b04863
   Song Y, 2019, ADV MATER, V31, DOI 10.1002/adma.201807436
   Soukarieh F, 2018, MOLECULES, V23, DOI 10.3390/molecules23020257
   Stacy A, 2016, NAT REV MICROBIOL, V14, P93, DOI 10.1038/nrmicro.2015.8
   Stone VN, 2017, MOL ORAL MICROBIOL, V32, P446, DOI 10.1111/omi.12190
   Stroke IL, 2018, ANTIMICROB AGENTS CH, V62, DOI [10.1128/AAC.00107-18, 10.1128/aac.00107-18]
   Su FY, 2018, J CONTROL RELEASE, V287, P1, DOI 10.1016/j.jconrel.2018.08.014
   Sugimoto S, 2019, MOL CELL PROBE, V43, P45, DOI 10.1016/j.mcp.2018.11.006
   Sugimoto S, 2016, SCI REP-UK, V6, DOI 10.1038/srep25889
   Sullivan GJ, 2020, CURR OPIN MICROBIOL, V57, P31, DOI 10.1016/j.mib.2020.05.012
   Taur Y, 2018, SCI TRANSL MED, V10, DOI 10.1126/scitranslmed.aap9489
   Teillant A, 2015, LANCET INFECT DIS, V15, P1429, DOI 10.1016/S1473-3099(15)00270-4
   Teng J, 2017, MICROCHIM ACTA, V184, P3477, DOI 10.1007/s00604-017-2383-0
   Thangamani S, 2015, SCI REP-UK, V5, DOI 10.1038/srep11596
   Tharmalingam N, 2018, SCI REP-UK, V8, DOI 10.1038/s41598-018-22037-x
   Thiramanas R, 2016, MICROCHIM ACTA, V183, P389, DOI 10.1007/s00604-015-1657-7
   Tian XL, 2018, J MED MICROBIOL, V67, P874, DOI 10.1099/jmm.0.000733
   Tokel O, 2014, CHEM REV, V114, P5728, DOI 10.1021/cr4000623
   Torres MDT, 2018, COMMUN BIOL, V1, DOI 10.1038/s42003-018-0224-2
   U.S. National Library of Medicine, SAFETY TOLERABILITY, DOI [10.31525/ ct1- nct04191148, DOI 10.31525/CT1-NCT04191148]
   van der Merwe RG, 2014, ANALYST, V139, P2617, DOI 10.1039/c4an00208c
   Varade J, 2021, CELL MOL IMMUNOL, V18, P805, DOI 10.1038/s41423-020-00530-6
   Vasquez G, 2017, BIOSENS BIOELECTRON, V87, P453, DOI 10.1016/j.bios.2016.08.082
   Verma MS, 2015, BIOTECHNOL ADV, V33, P666, DOI 10.1016/j.biotechadv.2015.03.003
   Waldman AJ, 2018, ACS INFECT DIS, V4, P14, DOI 10.1021/acsinfecdis.7b00232
   Wan JZ, 2016, SCI REP-UK, V6, DOI 10.1038/srep19806
   Wands AM, 2018, ACS INFECT DIS, V4, P758, DOI 10.1021/acsinfecdis.7b00085
   Wang B, 2016, J MED CHEM, V59, P3140, DOI 10.1021/acs.jmedchem.5b01912
   Wang C, 2018, ADV MATER, V30, DOI 10.1002/adma.201804023
   Wang CW, 2018, INT J NANOMED, V13, P1159, DOI 10.2147/IJN.S150336
   Wang H, 2018, J FOOD PROTECT, V81, P1321, DOI [10.4315/0362-028X.JFP-17-381, 10.4315/0362-028x.jfp-17-381]
   Wang JF, 2016, ACS APPL MATER INTER, V8, P19958, DOI 10.1021/acsami.6b07528
   Wang KD, 2018, NANOMATERIALS-BASEL, V8, DOI 10.3390/nano8100762
   Wang LJ, 2017, FOOD CHEM, V221, P776, DOI 10.1016/j.foodchem.2016.11.104
   Wang X, 2018, ACS APPL MATER INTER, V10, P34905, DOI 10.1021/acsami.8b10972
   Widyaya VT, 2019, LANGMUIR, V35, P1211, DOI 10.1021/acs.langmuir.8b03410
   Wong TS, 2011, NATURE, V477, P443, DOI 10.1038/nature10447
   Wongkaew N, 2019, CHEM REV, V119, P120, DOI 10.1021/acs.chemrev.8b00172
   Wu JK, 2019, ANAL CHEM, V91, P1027, DOI 10.1021/acs.analchem.8b04314
   Xiong QR, 2018, NAT COMMUN, V9, DOI 10.1038/s41467-018-04172-1
   Xu DD, 2018, BIOSENS BIOELECTRON, V110, P78, DOI 10.1016/j.bios.2018.03.018
   Xue L, 2018, SENSOR ACTUAT B-CHEM, V265, P318, DOI 10.1016/j.snb.2018.03.014
   Yang HY, 2016, SENSOR ACTUAT B-CHEM, V229, P297, DOI 10.1016/j.snb.2015.08.034
   Yang L, 2008, BIOTECHNOL ADV, V26, P135, DOI 10.1016/j.biotechadv.2007.10.003
   Yang SB, 2018, ACS APPL MATER INTER, V10, P14299, DOI 10.1021/acsami.7b15678
   Yang XL, 2018, THERANOSTICS, V8, P1449, DOI 10.7150/thno.22540
   Yeh YC, 2020, FRONT CHEM, V8, DOI 10.3389/fchem.2020.00286
   Yin MY, 2019, ACS OMEGA, V4, P8953, DOI 10.1021/acsomega.9b00775
   Yoo SM, 2016, TRENDS BIOTECHNOL, V34, P7, DOI 10.1016/j.tibtech.2015.09.012
   Yount NY, 2019, P NATL ACAD SCI USA, V116, P6944, DOI 10.1073/pnas.1819250116
   Yu C, 2020, ACS APPL POLYM MATER, V2, P55, DOI 10.1021/acsapm.9b00879
   Yu H, 2019, CHEM ENG J, V360, P1030, DOI 10.1016/j.cej.2018.10.160
   Yu H, 2018, ACS APPL MATER INTER, V10, P39257, DOI 10.1021/acsami.8b13868
   Yu JC, 2018, INT J PHARMACEUT, V544, P350, DOI 10.1016/j.ijpharm.2017.11.064
   Yu K, 2017, BIOMATERIALS, V116, P69, DOI 10.1016/j.biomaterials.2016.11.047
   Yu TX, 2020, SCI REP-UK, V10, DOI 10.1038/s41598-020-66105-7
   Yuan KS, 2018, CHEM SCI, V9, P8781, DOI 10.1039/c8sc04637a
   Yuan PY, 2019, ADV HEALTHC MATER, V8, DOI 10.1002/adhm.201801423
   Cruz-Muniz MY, 2017, INT J ANTIMICROB AG, V49, P88, DOI 10.1016/j.ijantimicag.2016.08.022
   Zander ZK, 2018, ACS MACRO LETT, V7, P16, DOI 10.1021/acsmacrolett.7b00879
   Zapotoczna M, 2016, PLOS PATHOG, V12, DOI 10.1371/journal.ppat.1005671
   Zeng Q, 2018, BIOMACROMOLECULES, V19, P2805, DOI 10.1021/acs.biomac.8b00399
   Zhan JZ, 2018, ACS APPL MATER INTER, V10, P35830, DOI 10.1021/acsami.8b14534
   Zhang CY, 2018, ADV MATER, V30, DOI 10.1002/adma.201803618
   Zhang C, 2019, ADV MATER, V31, DOI 10.1002/adma.201901179
   Zhang CY, 2018, J MATER CHEM B, V6, P3751, DOI 10.1039/c8tb00504d
   Zhang HL, 2019, ACS APPL MATER INTER, V11, P17283, DOI 10.1021/acsami.9b04428
   Zhang KX, 2019, NAT COMMUN, V10, DOI 10.1038/s41467-019-12702-8
   Zhang L, 2019, ACS APPL MATER INTER, V11, P30640, DOI 10.1021/acsami.9b10718
   Zhang LL, 2019, ACS APPL MATER INTER, V11, P300, DOI 10.1021/acsami.8b18146
   Zhang Q, 2019, BIOMATER SCI-UK, V7, P2144, DOI 10.1039/c9bm00248k
   Zhang YD, 2020, BIOMATER SCI-UK, V8, P997, DOI 10.1039/c9bm01666j
   Zhang YX, 2018, NANO LETT, V18, P5652, DOI 10.1021/acs.nanolett.8b02166
   Zhao GT, 2016, SENSORS-BASEL, V16, DOI 10.3390/s16122052
   Zhao WQ, 2020, SENSOR ACTUATOR REP, V2, DOI 10.1016/j.snr.2020.100004
   Zhao Y, 2018, ACS APPL MATER INTER, V10, P14426, DOI 10.1021/acsami.8b01327
   Zheng LY, 2019, BIOSENS BIOELECTRON, V124, P143, DOI 10.1016/j.bios.2018.10.006
   Zhong WB, 2020, P NATL ACAD SCI USA, V117, P31376, DOI 10.1073/pnas.2011024117
   Zhou JH, 2017, NAT REV DRUG DISCOV, V16, P181, DOI 10.1038/nrd.2016.199
   Zhou J, 2018, BIOMATERIALS, V161, P11, DOI 10.1016/j.biomaterials.2018.01.024
   Zhou M, 2020, ANGEW CHEM INT EDIT, V59, P6412, DOI 10.1002/anie.202000505
   Zhou Y, 2017, ANAL CHEM, V89, P5735, DOI 10.1021/acs.analchem.6b03751
NR 263
TC 50
Z9 50
U1 92
U2 262
PU AMER CHEMICAL SOC
PI WASHINGTON
PA 1155 16TH ST, NW, WASHINGTON, DC 20036 USA
SN 2373-8227
J9 ACS INFECT DIS
JI ACS Infect. Dis.
PD APR 9
PY 2021
VL 7
IS 4
BP 695
EP 720
DI 10.1021/acsinfecdis.0c00890
EA MAR 2021
PG 26
WC Chemistry, Medicinal; Infectious Diseases
WE Science Citation Index Expanded (SCI-EXPANDED)
SC Pharmacology & Pharmacy; Infectious Diseases
GA RL6GC
UT WOS:000639068100002
PM 33733747
HC Y
HP N
DA 2023-06-30
ER

PT J
AU Tian, LL
   Liu, BT
AF Tian, Liangliang
   Liu, Bitao
TI Fabrication of CuO nanosheets modified Cu electrode and its excellent
   electrocatalytic performance towards glucose
SO APPLIED SURFACE SCIENCE
LA English
DT Article
DE Glucose; Amperometric detection; Copper oxide; Biosensor
ID GLASSY-CARBON; NANOPARTICLES; GOLD; OXIDATION; BIOSENSORS; PALLADIUM;
   PLATINUM
AB Glucose (Glu) detection is of great importance in the fields of biological, environmental, and clinical analyses. In this study, CuO nanosheets (NSs) electrode prepared by a one-step synthesis route was applied to construct nonenzymatic glucose biosensor. The as-prepared CuO NSs were characterized by scanning electron microscopy (SEM), X-ray photoelectron spectroscopy (XPS) and X-ray diffraction (XRD). Electrocatalytic oxidation of the CuO NSs electrode towards glucose was studied by cyclic voltammetry (CV) and chronoamperometry. For the amperometric glucose detection, the low detection limit of 0.8 mu M (S/N = 3) with linear range from 0.8 mu M to 2200 mu M can be obtained using the CuO NSs electrode. Under the applied potential of 0.5 V vs. Ag/AgCl, the CuO NSs electrode exhibits a high sensitivity of 2792.64 mu AmM-1 cm(-2). It is believed that CuO NSs electrode is a promising material for the development of nonenzymatic electrochemical glucose sensors. (C) 2013 Elsevier B.V. All rights reserved.
C1 [Tian, Liangliang; Liu, Bitao] Chongqing Univ Arts & Sci, Dept Res Ctr Mat Interdisciplinary Sci, Chongqing, Peoples R China.
C3 Chongqing University of Arts & Sciences
RP Liu, BT (通讯作者)，Chongqing Univ Arts & Sci, Dept Res Ctr Mat Interdisciplinary Sci, Chongqing, Peoples R China.
EM liubitao007@163.com
FU National Natural Science Foundation of China [21101136]; Key Project of
   Chinese Ministry of Education [212144]; Foundation of Chongqing
   Education Commission [KJ121213]; Talent Introduction Foundation of
   Chongqing University of Arts and Sciences [R2012cl14, Z2011XC15]
FX This study was supported by the National Natural Science Foundation of
   China (21101136), Key Project of Chinese Ministry of Education (212144),
   Foundation of Chongqing Education Commission (KJ121213), Talent
   Introduction Foundation of Chongqing University of Arts and Sciences
   (R2012cl14) and Foundation of Chongqing University of Arts and Sciences
   (Z2011XC15).
CR Bai Y, 2007, SENSOR ACTUAT B-CHEM, V124, P179, DOI 10.1016/j.snb.2006.12.020
   Bo XJ, 2011, SENSOR ACTUAT B-CHEM, V157, P662, DOI 10.1016/j.snb.2011.05.050
   Cao F, 2012, ANAL CHIM ACTA, V723, P39, DOI 10.1016/j.aca.2012.02.036
   Chen XL, 2010, ELECTROCHIM ACTA, V56, P636, DOI 10.1016/j.electacta.2010.10.001
   Cherevko S, 2009, SENSOR ACTUAT B-CHEM, V142, P216, DOI 10.1016/j.snb.2009.07.023
   Ding Y, 2011, ELECTROCHIM ACTA, V58, P209, DOI 10.1016/j.electacta.2011.09.039
   Farrell ST, 2004, ELECTROCHIM ACTA, V49, P4497, DOI 10.1016/j.electacta.2004.05.007
   Guan XF, 2011, J ALLOY COMPD, V509, P3367, DOI 10.1016/j.jallcom.2010.12.067
   Gutes A, 2011, ELECTROCHIM ACTA, V56, P5855, DOI 10.1016/j.electacta.2011.04.128
   Hsu YW, 2012, ELECTROCHIM ACTA, V82, P152, DOI 10.1016/j.electacta.2012.03.094
   Jiang LC, 2010, BIOSENS BIOELECTRON, V25, P1402, DOI 10.1016/j.bios.2009.10.038
   Ke FS, 2009, ELECTROCHIM ACTA, V54, P5825, DOI 10.1016/j.electacta.2009.05.038
   Li CL, 2010, BIOSENS BIOELECTRON, V26, P903, DOI 10.1016/j.bios.2010.07.007
   Li S, 2011, TALANTA, V85, P1260, DOI 10.1016/j.talanta.2011.05.033
   Lin YH, 2004, NANO LETT, V4, P191, DOI 10.1021/nl0347233
   Liu DY, 2010, SYNTHETIC MET, V160, P1745, DOI 10.1016/j.synthmet.2010.06.011
   Luo SL, 2011, TALANTA, V86, P157, DOI 10.1016/j.talanta.2011.08.051
   Luo XL, 2004, ANAL BIOCHEM, V334, P284, DOI 10.1016/j.ab.2004.07.005
   Mahshid SS, 2013, J ALLOY COMPD, V554, P169, DOI 10.1016/j.jallcom.2012.10.186
   MARIOLI JM, 1992, ELECTROCHIM ACTA, V37, P1187, DOI 10.1016/0013-4686(92)85055-P
   Dung NQ, 2012, SENSOR ACTUAT B-CHEM, V166, P103, DOI 10.1016/j.snb.2012.01.008
   Niu XH, 2012, TALANTA, V99, P1062, DOI 10.1016/j.talanta.2012.07.039
   O'Neill RD, 2004, BIOSENS BIOELECTRON, V19, P1521, DOI 10.1016/j.bios.2003.12.004
   Prathap MUA, 2012, J COLLOID INTERF SCI, V370, P144, DOI 10.1016/j.jcis.2011.12.074
   Prusse U, 2011, APPL CATAL A-GEN, V406, P89, DOI 10.1016/j.apcata.2011.08.013
   Shan CS, 2010, BIOSENS BIOELECTRON, V25, P1070, DOI 10.1016/j.bios.2009.09.024
   Song MJ, 2013, J ELECTROCHEM SOC, V160, pB43, DOI 10.1149/2.037304jes
   Wang GF, 2013, MICROCHIM ACTA, V180, P161, DOI 10.1007/s00604-012-0923-1
   Wang J, 2005, ELECTROANAL, V17, P1341, DOI 10.1002/elan.200403270
   Wang J, 2008, CHEM REV, V108, P814, DOI 10.1021/cr068123a
   Wang J, 2011, ELECTROCHIM ACTA, V56, P7510, DOI 10.1016/j.electacta.2011.06.102
   Wang W, 2009, BIOSENS BIOELECTRON, V25, P708, DOI 10.1016/j.bios.2009.08.013
   Wang X, 2010, SENSOR ACTUAT B-CHEM, V144, P220, DOI 10.1016/j.snb.2009.09.067
   Wei H, 2009, CHEM COMMUN, P2842, DOI 10.1039/b904673a
   Xiao F, 2013, BIOSENS BIOELECTRON, V41, P417, DOI 10.1016/j.bios.2012.08.062
   Yang J, 2010, TALANTA, V82, P25, DOI 10.1016/j.talanta.2010.03.047
   Yang MH, 2006, BIOSENS BIOELECTRON, V21, P1125, DOI 10.1016/j.bios.2005.04.009
   Zeng J, 2009, APPL SURF SCI, V255, P4916, DOI 10.1016/j.apsusc.2008.12.036
   Zhang HF, 2011, SENSOR ACTUAT B-CHEM, V158, P23, DOI 10.1016/j.snb.2011.04.057
   Zhang P, 2012, MICROCHIM ACTA, V176, P411, DOI 10.1007/s00604-011-0733-x
   Zhang XJ, 2010, CRYSTENGCOMM, V12, P1120, DOI 10.1039/b919749d
   Zheng BZ, 2011, SENSOR ACTUAT B-CHEM, V152, P49, DOI 10.1016/j.snb.2010.09.051
   Zhuang ZJ, 2008, ANALYST, V133, P126, DOI 10.1039/b712970j
NR 43
TC 57
Z9 62
U1 2
U2 143
PU ELSEVIER
PI AMSTERDAM
PA RADARWEG 29, 1043 NX AMSTERDAM, NETHERLANDS
SN 0169-4332
EI 1873-5584
J9 APPL SURF SCI
JI Appl. Surf. Sci.
PD OCT 15
PY 2013
VL 283
BP 947
EP 953
DI 10.1016/j.apsusc.2013.07.048
PG 7
WC Chemistry, Physical; Materials Science, Coatings & Films; Physics,
   Applied; Physics, Condensed Matter
WE Science Citation Index Expanded (SCI-EXPANDED)
SC Chemistry; Materials Science; Physics
GA 207LR
UT WOS:000323601700134
DA 2023-06-30
ER

PT J
AU Zhang, M
   Song, YH
   Wang, L
   Wan, LL
   Xiao, XP
   Ye, SH
AF Zhang, Mei
   Song, Yonghai
   Wang, Li
   Wan, Lingli
   Xiao, Xianping
   Ye, Shuhong
TI Novel Hydrogen Peroxide Sensor Based on Chitosan-Ag Nanoparticles
   Electrodeposited on Glassy Carbon Electrode
SO ASIAN JOURNAL OF CHEMISTRY
LA English
DT Article
DE Hydrogen peroxide; Electrodeposition; Amperometric biosensor;
   Nanoparticles
ID HORSERADISH-PEROXIDASE; DIRECT ELECTROCHEMISTRY; BIOSENSOR; FILM
AB A sensitive, simple and economically cheap hydrogen peroxide (H2O2) sensor was developed by electrodepositing Ag nanoparticles in the presence of chitosan on a glassy carbon electrode (GCE). Atomic force microscopy results showed that the Ag nanoparticles was small as compared to Ag nanoparticles on bare GCE and exhibited a narrow size distribution. The electrochemical experiments showed that this chitosan-Ag nanoparticles/GCE had a good catalytic ability toward the reduction of H2O2. The effects of deposition potential, deposition time to the concentration of chitosan for Ag nanoparticles formation and the pH of the electrolyte solution on the electrocatalytic reduction of H2O2 were also investigated. Under the optimal conditions, the sensor exhibited a linear range of 1.0 mu M to 8.6 mM with the detection limit of 0.24 mu M. A rapid response of the sensor could achieve 95 % of the steady-state current in less than 2 s. This sensor with a high selectivity and sensitivity was expected to use for practical applications in detecting H2O2.
C1 [Zhang, Mei; Song, Yonghai; Wang, Li; Wan, Lingli; Xiao, Xianping; Ye, Shuhong] Jiangxi Normal Univ, Coll Chem & Chem Engn, Nanchang 330022, Peoples R China.
C3 Jiangxi Normal University
RP Wang, L (通讯作者)，Jiangxi Normal Univ, Coll Chem & Chem Engn, Nanchang 330022, Peoples R China.
EM lwang@jxnu.edu.cn
FU National Natural Science Foundation of China [20705011, 20905032];
   Natural Science Foundation of Jiangxi Province [2007GZW0174,
   2008GZH0028]; Foundation of Jiangxi Educational Committee [GJJ09455,
   GJJ10389]; State Key Laboratory of Electro-analytical Chemistry
   [2008003]; Scientific Research Foundation for the Returned Overseas
   Chinese Scholars (State Education Ministry); Innovation Foundation of
   Jiangxi Normal University [YJS2010060]
FX The work was financially supported by National Natural Science
   Foundation of China (20705011, 20905032), Natural Science Foundation of
   Jiangxi Province (2007GZW0174, 2008GZH0028), Foundation of Jiangxi
   Educational Committee (GJJ09455, GJJ10389), the State Key Laboratory of
   Electro-analytical Chemistry (2008003), the Scientific Research
   Foundation for the Returned Overseas Chinese Scholars (State Education
   Ministry) and the Innovation Foundation of Jiangxi Normal University for
   graduate student (YJS2010060).
CR Batchelor-McAuley C, 2008, SENSOR ACTUAT B-CHEM, V135, P230, DOI 10.1016/j.snb.2008.08.006
   Chakraborty S, 2009, BIOSENS BIOELECTRON, V24, P3264, DOI 10.1016/j.bios.2009.04.015
   Chen X, 2008, TALANTA, V77, P37, DOI 10.1016/j.talanta.2008.03.041
   Cui K, 2008, ELECTROCHEM COMMUN, V10, P663, DOI 10.1016/j.elecom.2008.02.016
   Guo CL, 2007, ANAL BIOANAL CHEM, V389, P527, DOI 10.1007/s00216-007-1478-6
   He XS, 2010, SENSOR ACTUAT B-CHEM, V144, P289, DOI 10.1016/j.snb.2009.11.004
   Li JL, 2009, BIOSENS BIOELECTRON, V25, P773, DOI 10.1016/j.bios.2009.08.026
   Lin CY, 2010, TALANTA, V82, P340, DOI 10.1016/j.talanta.2010.04.047
   Lu XB, 2006, ELECTROCHEM COMMUN, V8, P874, DOI 10.1016/j.elecom.2006.03.026
   Ricci F, 2005, BIOSENS BIOELECTRON, V21, P389, DOI 10.1016/j.bios.2004.12.001
   Song YH, 2009, NANOTECHNOLOGY, V20, DOI 10.1088/0957-4484/20/10/105501
   Tan XC, 2009, ELECTROANAL, V21, P1514, DOI 10.1002/elan.200804572
   Wang G, 2003, BIOSENS BIOELECTRON, V18, P335, DOI 10.1016/S0956-5663(02)00152-5
   Wang Y, 2010, BIOSENS BIOELECTRON, V25, P2442, DOI 10.1016/j.bios.2010.04.002
   Wu S, 2006, ELECTROCHEM COMMUN, V8, P1197, DOI 10.1016/j.elecom.2006.05.013
   Xu J, 2010, BIOSENS BIOELECTRON, V25, P1313, DOI 10.1016/j.bios.2009.10.018
   Xu Q, 2006, BIOSENS BIOELECTRON, V22, P768, DOI 10.1016/j.bios.2006.02.010
   Xu YX, 2008, SENSOR ACTUAT B-CHEM, V130, P816, DOI 10.1016/j.snb.2007.10.048
   Yang YH, 2009, COLLOID SURFACE A, V340, P50, DOI 10.1016/j.colsurfa.2009.02.038
   Zeng XD, 2008, SENSOR ACTUAT B-CHEM, V133, P381, DOI 10.1016/j.snb.2008.02.042
   Zhao W, 2009, TALANTA, V80, P1029, DOI 10.1016/j.talanta.2009.07.055
NR 21
TC 4
Z9 4
U1 0
U2 8
PU ASIAN JOURNAL OF CHEMISTRY
PI SAHIBABAD
PA 11/100 RAJENDRA NAGAR, SECTOR 3,, SAHIBABAD 201 005, GHAZIABAD, INDIA
SN 0970-7077
EI 0975-427X
J9 ASIAN J CHEM
JI Asian J. Chem.
PD JAN
PY 2012
VL 24
IS 1
BP 18
EP 22
PG 5
WC Chemistry, Multidisciplinary
WE Science Citation Index Expanded (SCI-EXPANDED)
SC Chemistry
GA 894YR
UT WOS:000300463900005
DA 2023-06-30
ER

PT J
AU Ramalingam, M
   Jaisankar, A
   Cheng, LJ
   Krishnan, S
   Lan, L
   Hassan, A
   Sasmazel, HT
   Kaji, H
   Deigner, HP
   Pedraz, JL
   Kim, HW
   Shi, Z
   Marrazza, G
AF Ramalingam, Murugan
   Jaisankar, Abinaya
   Cheng, Lijia
   Krishnan, Sasirekha
   Lan, Liang
   Hassan, Anwarul
   Sasmazel, Hilal Turkoglu
   Kaji, Hirokazu
   Deigner, Hans-Peter
   Pedraz, Jose Luis
   Kim, Hae-Won
   Shi, Zheng
   Marrazza, Giovanna
TI Impact of nanotechnology on conventional and artificial
   intelligence-based biosensing strategies for the detection of viruses
SO DISCOVER NANO
LA English
DT Review
DE Nanotechnology; Nanomaterials; Artificial intelligence; Nanobiosensors;
   Viral diagnostics
ID ELECTROCHEMICAL DNA BIOSENSOR; POINT-OF-CARE; APTASENSOR; SENSORS;
   NANOCOMPOSITE; NANOPARTICLES; OLIGOMER
AB Recent years have witnessed the emergence of several viruses and other pathogens. Some of these infectious diseases have spread globally, resulting in pandemics. Although biosensors of various types have been utilized for virus detection, their limited sensitivity remains an issue. Therefore, the development of better diagnostic tools that facilitate the more efficient detection of viruses and other pathogens has become important. Nanotechnology has been recognized as a powerful tool for the detection of viruses, and it is expected to change the landscape of virus detection and analysis. Recently, nanomaterials have gained enormous attention for their value in improving biosensor performance owing to their high surface-to-volume ratio and quantum size effects. This article reviews the impact of nanotechnology on the design, development, and performance of sensors for the detection of viruses. Special attention has been paid to nanoscale materials, various types of nanobiosensors, the internet of medical things, and artificial intelligence-based viral diagnostic techniques.
C1 [Ramalingam, Murugan; Cheng, Lijia; Lan, Liang; Shi, Zheng] Chengdu Univ, Clin Med Coll, Affiliated Hosp, Sch Basic Med Sci, Chengdu 610106, Peoples R China.
   [Ramalingam, Murugan; Kim, Hae-Won] Dankook Univ, Inst Tissue Regenerat Engn, Cheonan 31116, South Korea.
   [Ramalingam, Murugan; Kim, Hae-Won] Dankook Univ, Dept Nanobiomed Sci, Cheonan 31116, South Korea.
   [Ramalingam, Murugan; Kim, Hae-Won] Dankook Univ, NBM Global Res Ctr Regenerat Med BK21, Cheonan 31116, South Korea.
   [Ramalingam, Murugan; Kim, Hae-Won] Dankook Univ, Mechanobiol Dent Med Res Ctr, Cheonan 31116, South Korea.
   [Ramalingam, Murugan; Kim, Hae-Won] Dankook Univ, UCL Eastman Korea Dent Med Innovat Ctr, Cheonan 31116, South Korea.
   [Ramalingam, Murugan; Sasmazel, Hilal Turkoglu] Atilim Univ, Fac Engn, Dept Met & Mat Engn, TR-06836 Ankara, Turkiye.
   [Jaisankar, Abinaya; Krishnan, Sasirekha] Vellore Inst Technol, Ctr Biomat Cellular & Mol Theranost, Sch Mech Engn, Vellore 632014, India.
   [Hassan, Anwarul] Qatar Univ, Biomed Res Ctr, Dept Mech & Ind Engn, Doha 2713, Qatar.
   [Kaji, Hirokazu] Tokyo Med & Dent Univ, Inst Biomat & Bioengn, Dept Biomech, Tokyo 1010062, Japan.
   [Deigner, Hans-Peter] Furtwangen Univ, Inst Precis Med, Med & Life Sci Fac, D-78054 Villingen Schwenningen, Germany.
   [Pedraz, Jose Luis] Univ Basque Country, Sch Pharm, Lab Pharmaceut, NanoBioCel Grp, Vitoria 01006, Spain.
   [Pedraz, Jose Luis] Bioengn Biomat & Nanomed, Biomed Res Networking Ctr, Madrid 28029, Spain.
   [Marrazza, Giovanna] Univ Florence, Dept Chem Ugo Schiff, I-50019 Florence, Italy.
C3 Chengdu University; Dankook University; Dankook University; Dankook
   University; Dankook University; Dankook University; Atilim University;
   Vellore Institute of Technology (VIT); VIT Vellore; Qatar University;
   Tokyo Medical & Dental University (TMDU); University of Basque Country;
   University of Florence
RP Ramalingam, M; Shi, Z (通讯作者)，Chengdu Univ, Clin Med Coll, Affiliated Hosp, Sch Basic Med Sci, Chengdu 610106, Peoples R China.; Ramalingam, M (通讯作者)，Dankook Univ, Inst Tissue Regenerat Engn, Cheonan 31116, South Korea.; Ramalingam, M (通讯作者)，Dankook Univ, Dept Nanobiomed Sci, Cheonan 31116, South Korea.; Ramalingam, M (通讯作者)，Dankook Univ, NBM Global Res Ctr Regenerat Med BK21, Cheonan 31116, South Korea.; Ramalingam, M (通讯作者)，Dankook Univ, Mechanobiol Dent Med Res Ctr, Cheonan 31116, South Korea.; Ramalingam, M (通讯作者)，Dankook Univ, UCL Eastman Korea Dent Med Innovat Ctr, Cheonan 31116, South Korea.; Ramalingam, M (通讯作者)，Atilim Univ, Fac Engn, Dept Met & Mat Engn, TR-06836 Ankara, Turkiye.; Marrazza, G (通讯作者)，Univ Florence, Dept Chem Ugo Schiff, I-50019 Florence, Italy.
EM rmurug2000@gmail.com; shizheng@cdu.edu.cn; giovanna.marrazza@unifi.it
RI Cheng, Li jia/HTN-5352-2023
FU Sichuan Provincial Science and Technology Foundation [22NZZH0031];
   Medical Scientific Research Project of Chengdu City, China [2021043];
   Natural Science Foundation of Sichuan Province, China [2022NSFSC1510];
   ICTS "NANBIOSIS", in particular by the Drug Formulation Unit (U10) of
   the CIBER in Bioengineering, Biomaterials and Nanomedicine (CIBER-BBN)
   at the University of the Basque Country (UPV/EHU) in Vitoria-Gasteiz;
   National Research Foundation of Korea [2018K1A4A3A01064257,
   F2018K1A4A3A01064257]; Baden-Wuerttemberg Ministry of Economy, Labor and
   Housing, Germany [354223.10/17]
FX This work was supported by, Sichuan Provincial Science and Technology
   Foundation (22NZZH0031), Medical Scientific Research Project of Chengdu
   City, China (2021043), Natural Science Foundation of Sichuan Province,
   China (2022NSFSC1510), ICTS "NANBIOSIS", in particular by the Drug
   Formulation Unit (U10) of the CIBER in Bioengineering, Biomaterials and
   Nanomedicine (CIBER-BBN) at the University of the Basque Country
   (UPV/EHU) in Vitoria-Gasteiz, and National Research Foundation of Korea
   (2018K1A4A3A01064257 and F2018K1A4A3A01064257), Baden-Wuerttemberg
   Ministry of Economy, Labor and Housing, Germany (AsphyxDx project:
   35-4223.10/17). The authors would like to thank all the reviewers and
   editorial members who participated in the review.
CR Abd Rashid JI, 2015, IEEE SENS J, V15, P4420, DOI 10.1109/JSEN.2015.2417911
   Abdeldayem MO, 2022, SCI TOTAL ENVIRON, V803, DOI 10.1016/j.scitotenv.2021.149834
   Abu Odeh A, 2017, MICROCHIM ACTA, V184, P2211, DOI 10.1007/s00604-017-2249-5
   Achadu OJ, 2020, SENSOR ACTUAT B-CHEM, V321, DOI 10.1016/j.snb.2020.128494
   Ahangar LE, 2017, BIOELECTROCHEMISTRY, V117, P83, DOI 10.1016/j.bioelechem.2017.06.006
   Akhtarian S, 2021, BIOENGINEERED, V12, P9189, DOI 10.1080/21655979.2021.1995991
   Al-Douri Y, 2020, J MATER RES TECHNOL, V9, P5515, DOI 10.1016/j.jmrt.2020.03.076
   Al-Khafaji HMR, 2022, COMPUT ELECTR ENG, V104, DOI 10.1016/j.compeleceng.2022.108472
   Ali Y, 2023, COMPUT NETW, V224, DOI 10.1016/j.comnet.2023.109605
   Tabrizi MA, 2021, SENSOR ACTUAT B-CHEM, V345, DOI 10.1016/j.snb.2021.130377
   Arima A, 2021, ANAL CHEM, V93, P215, DOI 10.1021/acs.analchem.0c04353
   Arima A, 2018, J AM CHEM SOC, V140, P16834, DOI 10.1021/jacs.8b10854
   Ashur I, 2022, TALANTA, V239, DOI 10.1016/j.talanta.2021.123147
   Awan M, 2020, J MOL LIQ, V317, DOI 10.1016/j.molliq.2020.114014
   Banerjee A, 2020, INT IMMUNOPHARMACOL, V86, DOI 10.1016/j.intimp.2020.106705
   Beduk T, 2022, BIOSENSORS-BASEL, V12, DOI 10.3390/bios12080583
   Bialobrzeska W, 2020, BIOSENSORS-BASEL, V10, DOI 10.3390/bios10110175
   Brangel P, 2018, ACS NANO, V12, P63, DOI 10.1021/acsnano.7b07021
   Buckee C, 2021, NATURE, V595, P205, DOI 10.1038/s41586-021-03694-x
   Cardoso AG, 2023, TRAC-TREND ANAL CHEM, V160, DOI 10.1016/j.trac.2023.116965
   Cecchetto J, 2015, IMPEDIMETRIC BIOSENS
   Chand R, 2017, BIOSENS BIOELECTRON, V98, P47, DOI 10.1016/j.bios.2017.06.026
   Chen AC, 2013, CHEM SOC REV, V42, P5425, DOI 10.1039/c3cs35518g
   Chen H, 2022, SENSOR ACTUAT B-CHEM, V355, DOI 10.1016/j.snb.2021.131324
   Chen H, 2020, BIOSENS BIOELECTRON, V167, DOI 10.1016/j.bios.2020.112496
   Cho IH, 2020, BIOMATER RES, V24, DOI 10.1186/s40824-019-0181-y
   Chowdhury AD, 2019, NAT COMMUN, V10, DOI 10.1038/s41467-019-11644-5
   Chunduri LAA, 2016, MICROFLUID NANOFLUID, V20, DOI 10.1007/s10404-016-1825-z
   Cui FY, 2020, ACS SENSORS, V5, P3346, DOI 10.1021/acssensors.0c01424
   Dak P, 2016, BIOSENSORS-BASEL, V6, DOI 10.3390/bios6020014
   Damborsky P, 2016, ESSAYS BIOCHEM, V60, P91, DOI 10.1042/EBC20150010
   Della Ventura B, 2020, ACS SENSORS, V5, P3043, DOI 10.1021/acssensors.0c01742
   Diao W, 2018, BIOSENS BIOELECTRON, V100, P228, DOI 10.1016/j.bios.2017.08.042
   Ding X, 2019, ANAL CHEM, V91, P655, DOI 10.1021/acs.analchem.8b04973
   Dong SB, 2015, ACS APPL MATER INTER, V7, P8834, DOI 10.1021/acsami.5b01438
   Dou YZ, 2022, CHEM COMMUN, V58, P6108, DOI 10.1039/d2cc01297a
   Du D., 2014, WILEY ONLINE LIB, V26, P1214, DOI [10.1002/elan.201400036, DOI 10.1002/ELAN.201400036]
   Eissa S, 2021, ANAL CHEM, V93, P1826, DOI 10.1021/acs.analchem.0c04719
   Elnathan R, 2022, NAT NANOTECHNOL, V17, P807, DOI 10.1038/s41565-022-01158-5
   Eskandarinezhad S, 2022, J ELECTROCHEM SOC, V169, DOI 10.1149/1945-7111/ac6076
   Fabiani L, 2022, BIOSENS BIOELECTRON, V200, DOI 10.1016/j.bios.2021.113909
   Fama F, 2022, INTERNET THINGS-NETH, V19, DOI 10.1016/j.iot.2022.100547
   Farooq S, 2022, POLYMERS-BASEL, V14, DOI 10.3390/polym14081592
   Fu X, 2016, BIOSENS BIOELECTRON, V78, P530, DOI 10.1016/j.bios.2015.11.099
   Funari R, 2020, BIOSENS BIOELECTRON, V169, DOI 10.1016/j.bios.2020.112578
   Ghaffarkhah A, 2022, SMALL, V18, DOI 10.1002/smll.202102683
   Ghanbari K, 2017, ANAL BIOCHEM, V534, P64, DOI 10.1016/j.ab.2017.07.016
   Gong QJ, 2017, BIOSENS BIOELECTRON, V89, P565, DOI 10.1016/j.bios.2016.02.045
   Gowri A, 2021, TRAC-TREND ANAL CHEM, V137, DOI 10.1016/j.trac.2021.116205
   Gribanyov D, 2021, INT J MOL SCI, V22, DOI 10.3390/ijms22041842
   Guo L, 2021, NANOTECHNOLOGY, V32, DOI 10.1088/1361-6528/ac18d5
   Guo Y, 2013, SENSOR ACTUAT B-CHEM, V184, P113, DOI 10.1016/j.snb.2013.04.046
   Hadi MU, 2022, SENSORS-BASEL, V22, DOI 10.3390/s22030751
   Harper A, 2010, SENSORS-BASEL, V10, P8248, DOI 10.3390/s100908248
   Hasan A, 2014, BIOMED RES INT, V2014, DOI 10.1155/2014/307519
   Hemamalini V, 2022, MEASUREMENT, V194, DOI 10.1016/j.measurement.2022.111054
   Hosokawa M, 2015, BIOSENS BIOELECTRON, V67, P379, DOI 10.1016/j.bios.2014.08.059
   Huang LP, 2021, SENSOR ACTUAT B-CHEM, V327, DOI 10.1016/j.snb.2020.128893
   Ibrahim N, 2021, SENSORS-BASEL, V21, DOI 10.3390/s21155114
   Jain S, 2021, BIOSENS BIOELECTRON, V179, DOI 10.1016/j.bios.2021.113074
   Jansson M, 2020, ANAESTH CRIT CARE PA, V39, P691, DOI 10.1016/j.accpm.2020.09.010
   Jin XF, 2020, BIOSENS BIOELECTRON, V165, DOI 10.1016/j.bios.2020.112412
   Kaminska A, 2015, BIOSENS BIOELECTRON, V66, P461, DOI 10.1016/j.bios.2014.10.082
   Kanwar VS, 2022, INT J ENVIRON SCI TE, DOI 10.1007/s13762-022-04287-5
   Kaushik A, 2018, SCI REP-UK, V8, DOI 10.1038/s41598-018-28035-3
   Kaushik AK, 2020, ACS APPL BIO MATER, V3, P7306, DOI 10.1021/acsabm.0c01004
   Kim G, 2022, SENSOR ACTUAT B-CHEM, V352, DOI 10.1016/j.snb.2021.131060
   Lai HC., 2017, J NANOMATER, V2017, P1
   Lam DT, 2011, MAT SCI ENG C-MATER, V31, P477, DOI 10.1016/j.msec.2010.11.007
   Layqah LA, 2019, MICROCHIM ACTA, V186, DOI 10.1007/s00604-019-3345-5
   Lee JH, 2013, BIOSENS BIOELECTRON, V49, P531, DOI 10.1016/j.bios.2013.06.010
   Lee N, 2018, RSC ADV, V8, P22991, DOI 10.1039/c8ra02596g
   Liang CL, 2021, SENSOR ACTUAT B-CHEM, V349, DOI 10.1016/j.snb.2021.130718
   Liang JW, 2022, BIOSENSORS-BASEL, V12, DOI 10.3390/bios12030173
   Lin DH, 2015, BIOSENS BIOELECTRON, V68, P129, DOI 10.1016/j.bios.2014.12.032
   Lin WP, 2022, SENSOR ACTUAT B-CHEM, V350, DOI 10.1016/j.snb.2021.130875
   Liu D, 2020, ANAL CHEM, V92, P11826, DOI 10.1021/acs.analchem.0c02091
   Liu X, 2020, MICROCHIM ACTA, V187, DOI 10.1007/s00604-020-04255-1
   Luka G, 2015, SENSORS-BASEL, V15, P30011, DOI 10.3390/s151229783
   Lukas H, 2020, ACS NANO, V14, P16180, DOI 10.1021/acsnano.0c08494
   Lum J, 2015, SENSORS-BASEL, V15, P18565, DOI 10.3390/s150818565
   Luo FW, 2021, ANAL CHEM, V93, P4506, DOI 10.1021/acs.analchem.0c04861
   McMullen A, 2014, NAT COMMUN, V5, DOI 10.1038/ncomms5171
   Moghadam AJ, 2015, HEAT MASS TRANSFER, V51, P1461, DOI 10.1007/s00231-015-1513-7
   Mohsin DH, 2021, CHEM PAP, V75, P279, DOI 10.1007/s11696-020-01292-1
   Narahari T, 2022, LAB CHIP, V22, P1748, DOI 10.1039/d1lc01068a
   Naresh V, 2021, SENSORS-BASEL, V21, DOI 10.3390/s21041109
   Nasrin F, 2020, ANAL CHIM ACTA, V1109, P148, DOI 10.1016/j.aca.2020.02.039
   Navakul K, 2017, NANOMED-NANOTECHNOL, V13, P549, DOI 10.1016/j.nano.2016.08.009
   Nayak V, 2022, MATER LETT, V313, DOI 10.1016/j.matlet.2022.131769
   Nguyen BTT, 2009, ANAL CHEM, V81, P7226, DOI 10.1021/ac900761a
   Niedzwiecki DJ, 2013, ACS NANO, V7, P3341, DOI 10.1021/nn400125c
   Omar NAS, 2020, SCI REP-UK, V10, DOI 10.1038/s41598-020-59388-3
   Paladhi AG, 2022, PROCESS BIOCHEM, V122, P105, DOI 10.1016/j.procbio.2022.09.023
   Palomar Q, 2020, MICROCHIM ACTA, V187, DOI 10.1007/s00604-020-04339-y
   Pandit S, 2019, ACS SENSORS, V4, P2730, DOI 10.1021/acssensors.9b01227
   Pang YF, 2015, BIOSENS BIOELECTRON, V66, P527, DOI 10.1016/j.bios.2014.10.052
   Park G, 2022, NANO RES, V15, P2254, DOI 10.1007/s12274-021-3772-6
   Petrucci R, 2022, NANOMATERIALS-BASEL, V12, DOI 10.3390/nano12060959
   Prakashan D, 2023, J MED VIROL, V95, DOI 10.1002/jmv.28416
   Priye A, 2017, SCI REP-UK, V7, DOI 10.1038/srep44778
   Qian S., 2022, BIOSENS BIOELECTRON, V11, DOI [10.1016/j.biosx.2022.100173, DOI 10.1016/J.BIOSX.2022.100173]
   Que ML, 2021, SENSORS-BASEL, V21, DOI 10.3390/s21165502
   Rabiee N, 2022, SCI TOTAL ENVIRON, V825, DOI 10.1016/j.scitotenv.2022.153902
   Rahmati Z, 2021, SURF INTERFACES, V22, DOI 10.1016/j.surfin.2020.100813
   Ravina, 2020, PROCESS BIOCHEM, V98, P262, DOI 10.1016/j.procbio.2020.09.016
   Rejeb A, 2023, INTERNET THINGS-NETH, V22, DOI 10.1016/j.iot.2023.100721
   Rizi KS, 2022, CURR OPIN ELECTROCHE, V32, DOI 10.1016/j.coelec.2021.100925
   Roberts A, 2022, J ELECTROANAL CHEM, V919, DOI 10.1016/j.jelechem.2022.116563
   Roberts A, 2021, ANAL CHIM ACTA, V1188, DOI 10.1016/j.aca.2021.339207
   Rodriguez-Lorenzo L, 2012, ANAL CHIM ACTA, V745, P10, DOI 10.1016/j.aca.2012.08.003
   Rodriguez-Moncayo R., 2021, PUBS RSC ORG, V21, P93, DOI [10.1039/d0lc01068e, DOI 10.1039/D0LC01068E]
   Sadique MA, 2021, MATER LETT, V305, DOI 10.1016/j.matlet.2021.130824
   Sagdic K, 2022, TRENDS BIOTECHNOL, V40, P987, DOI 10.1016/j.tibtech.2022.01.005
   Sailapu SK, 2020, BIOSENS BIOELECTRON, V156, DOI 10.1016/j.bios.2020.112103
   Samiei E, 2016, BIOSENS BIOELECTRON, V81, P480, DOI 10.1016/j.bios.2016.03.035
   Shahdeo D, 2022, BIOSENS BIOELECTRON, V212, DOI 10.1016/j.bios.2022.114406
   Shakoori Z, 2015, ANAL BIOANAL CHEM, V407, P455, DOI 10.1007/s00216-014-8303-9
   Sharifi M, 2021, TALANTA, V223, DOI 10.1016/j.talanta.2020.121704
   Sharifi M, 2020, TALANTA, V212, DOI 10.1016/j.talanta.2020.120782
   Sharma PK, 2020, ANAL BIOANAL CHEM, V412, P4101, DOI 10.1007/s00216-020-02641-5
   Shrivastava S, 2020, CHEM SOC REV, V49, P1812, DOI 10.1039/c9cs00319c
   Shrivastava S, 2016, TRAC-TREND ANAL CHEM, V82, P55, DOI 10.1016/j.trac.2016.04.005
   Silva GA, 2004, SURG NEUROL, V61, P216, DOI 10.1016/j.surneu.2003.09.036
   Singh KR, 2021, INTRO NANOMATERIALS, DOI [10.1201/9781003139744-1, DOI 10.1201/9781003139744-1]
   Singh KRB, 2022, MATER LETT, V307, DOI 10.1016/j.matlet.2021.131092
   Song YL, 2019, ANAL CHEM, V91, P388, DOI 10.1021/acs.analchem.8b05007
   Sood SK, 2022, TELEMAT INFORM, V69, DOI 10.1016/j.tele.2022.101796
   Stockmaier S, 2021, SCIENCE, V371, P1007, DOI 10.1126/science.abc8881
   Sun Z, 2022, BIOSENS BIOELECTRON, V195, DOI 10.1016/j.bios.2021.113586
   Suthanthiraraj PPA, 2019, BIOSENS BIOELECTRON, V132, P38, DOI 10.1016/j.bios.2019.02.036
   Tabish TA, 2021, CURR OPIN ELECTROCHE, V30, DOI 10.1016/j.coelec.2021.100786
   Tabrizi MA, 2022, BIOSENSORS-BASEL, V12, DOI 10.3390/bios12030142
   Takemura K, 2019, SENSOR ACTUAT B-CHEM, V296, DOI 10.1016/j.snb.2019.126672
   Taniguchi M, 2021, NAT COMMUN, V12, DOI 10.1038/s41467-021-24001-2
   Teengam P, 2021, BIOSENS BIOELECTRON, V189, DOI 10.1016/j.bios.2021.113381
   Thakur M, 2022, ENVIRON TECHNOL INNO, V26, DOI 10.1016/j.eti.2022.102371
   Thapa S, 2022, BIOSENSORS-BASEL, V12, DOI 10.3390/bios12080637
   Verma D., 2022, BIOSENS BIOELECTRON, V11, P100153, DOI [10.1016/j.biosx.2022.100153, DOI 10.1016/J.BIOSX.2022.100153]
   Wang S, DEV MICROFLUIDIC SYS
   Wang W., 2022, FUNDAM RES, DOI [10.1016/j.fmre.2022.03.025, DOI 10.1016/J.FMRE.2022.03.025]
   Wang YJ, 2015, ACS APPL MATER INTER, V7, P18872, DOI 10.1021/acsami.5b05857
   Wang ZQ, 2019, NANOMATERIALS-BASEL, V9, DOI 10.3390/nano9071045
   Wasowicz M, 2008, BIOSENS BIOELECTRON, V24, P284, DOI 10.1016/j.bios.2008.04.002
   Weerathunge P, 2019, ANAL CHEM, V91, P3270, DOI 10.1021/acs.analchem.8b03300
   Wei HN, 2021, NANOMATERIALS-BASEL, V11, DOI 10.3390/nano11082026
   Wei SS, 2021, J ELECTROANAL CHEM, V890, DOI 10.1016/j.jelechem.2021.115216
   Wong CD, 2022, CHEM ENG PROCESS, V175, DOI 10.1016/j.cep.2022.108908
   Wu HW, 2016, ANAL CHEM, V88, P2502, DOI 10.1021/acs.analchem.5b04905
   Xi ZJ, 2018, SCI REP-UK, V8, DOI 10.1038/s41598-018-27792-5
   Xiao T, 2020, TALANTA, V206, DOI 10.1016/j.talanta.2019.120210
   Xing Y, 2017, INT J NANOMED, V12, P3171, DOI 10.2147/IJN.S132776
   Xu Y, 2020, CELL REP PHYS SCI, V1, DOI 10.1016/j.xcrp.2020.100276
   Yadav AK, 2021, MATER TODAY CHEM, V20, DOI 10.1016/j.mtchem.2021.100443
   Yang QY, 2022, BIOSENS BIOELECTRON, V202, DOI 10.1016/j.bios.2022.114005
   Yang YJ, 2022, SENSOR ACTUAT B-CHEM, V359, DOI 10.1016/j.snb.2022.131604
   Yasri Sora, 2022, Sens Int, V3, P100171, DOI 10.1016/j.sintl.2022.100171
   Yi JH, 2022, ADV FUNCT MATER, V32, DOI 10.1002/adfm.202113012
   Yin K, 2021, SENSOR ACTUAT B-CHEM, V344, DOI 10.1016/j.snb.2021.130242
   Yrad FM, 2019, DIAGNOSTICS, V9, DOI 10.3390/diagnostics9030074
   Yu CX, 2020, INT J ELECTROCHEM SC, V15, P3869, DOI 10.20964/2020.05.53
   Yuan JS, 2022, BIOSENS BIOELECTRON, V199, DOI 10.1016/j.bios.2021.113893
   Zhang JL, 2022, TALANTA, V236, DOI 10.1016/j.talanta.2021.122902
   Zhang YP, 2022, BIOELECTROCHEMISTRY, V144, DOI 10.1016/j.bioelechem.2021.108037
   Zhang YN, 2022, J HAZARD MATER, V424, DOI 10.1016/j.jhazmat.2021.127686
   Zhang YW, 2021, NANO LETT, V21, P5209, DOI 10.1021/acs.nanolett.1c01280
   Zhao C, 2013, SCI TECHNOL ADV MAT, V14, DOI 10.1088/1468-6996/14/5/054402
   Zhao H, 2021, SENSOR ACTUAT B-CHEM, V327, DOI 10.1016/j.snb.2020.128899
   Zhao Y, 2020, BIOSENS BIOELECTRON, V166, DOI 10.1016/j.bios.2020.112447
   Zheng YQ, 2022, BIOSENSORS-BASEL, V12, DOI 10.3390/bios12030151
   Zhu HL, 2020, SENSOR ACTUAT B-CHEM, V303, DOI 10.1016/j.snb.2019.127098
   Zhu L, 2021, ANALYST, V146, P2712, DOI 10.1039/d1an00251a
NR 172
TC 0
Z9 0
U1 8
U2 8
PU SPRINGER
PI NEW YORK
PA ONE NEW YORK PLAZA, SUITE 4600, NEW YORK, NY, UNITED STATES
EI 2731-9229
J9 DISCOV NANO
JI Discov. Nano.
PD APR 1
PY 2023
VL 18
IS 1
AR 58
DI 10.1186/s11671-023-03842-4
PG 28
WC Nanoscience & Nanotechnology; Materials Science, Multidisciplinary;
   Physics, Applied
WE Science Citation Index Expanded (SCI-EXPANDED)
SC Science & Technology - Other Topics; Materials Science; Physics
GA F3YC0
UT WOS:000981725300001
PM 37032711
OA hybrid, Green Published
DA 2023-06-30
ER

PT J
AU Hossain, MF
   Slaughter, G
AF Hossain, Md Faruk
   Slaughter, Gymama
TI Nitric oxide sensing characteristics of functionalized small length
   multiwalled carbon nanotubes
SO MICROELECTRONIC ENGINEERING
LA English
DT Article
DE Carbon nanotubes; Graphene; Platinum nanoparticles; Non-enzymatic;
   Biosensor; Nitric oxide
ID REDUCED GRAPHENE OXIDE; ELECTROCHEMICAL SENSORS; PLATINUM NANOPARTICLES;
   MODIFIED ELECTRODE; NANOCOMPOSITE; NANOMATERIALS; OXIDATION
AB In this work, we present a highly sensitive non-enzymatic NO biosensor fabricated using functionalized small length multiwalled carbon nanotubes (f@sMWCNTs), chemically modified graphene, and platinum nanoparticles (PtNPs). The electrocatalytic activity of the non-enzymatic sensor was examined using cyclic voltammetry and amperometry. The sensor demonstrated good electrocatalytic activity towards the indirect detection of NO under optimal operating condition. An extended linear range from 50 mu M to 1.3 mM was achieved with a high sensitivity of 307.72 mu A/mM cm(2). A limit of detection as low as 0.7 mu M NO (S/N = 3) was achieved. A negatively charged semipermeable membrane was employed to selectively permit NO passage and limit the passage of nitrite and nitrate to the surface of the sensor, thereby enabling the sensor to successfully screen against common interference species. The fabricated sensor demonstrated good reproducibility, selectivity, and stability, thereby showing great promise for use in monitoring NO.
C1 [Hossain, Md Faruk; Slaughter, Gymama] Old Dominion Univ, Frank Reidy Res Ctr Bioelect, Norfolk, VA 23528 USA.
C3 Old Dominion University
RP Slaughter, G (通讯作者)，Old Dominion Univ, Frank Reidy Res Ctr Bioelect, Norfolk, VA 23528 USA.
EM gslaught@odu.edu
FU United States Army Medical Research and Materials Command [USAMRMC
   W81XWH1710452]
FX Research supported by United States Army Medical Research and Materials
   Command (USAMRMC W81XWH1710452) .
CR Adekunle AS, 2015, RSC ADV, V5, P27759, DOI 10.1039/c5ra02008e
   Ahmad R, 2018, MATER TODAY COMMUN, V17, P289, DOI 10.1016/j.mtcomm.2018.09.024
   Baingane A, 2018, SENS BIO-SENS RES, V20, P41, DOI 10.1016/j.sbsr.2018.08.002
   Ban FY, 2017, CERAM INT, V43, P20, DOI 10.1016/j.ceramint.2016.07.087
   Bedioui F, 2003, ELECTROANAL, V15, P5, DOI 10.1002/elan.200390006
   Beltramo GL, 2003, LANGMUIR, V19, P8907, DOI 10.1021/la034840d
   Bosca L, 1999, CELL SIGNAL, V11, P239, DOI 10.1016/S0898-6568(98)00064-3
   Dang XP, 2015, MICROCHIM ACTA, V182, P455, DOI 10.1007/s00604-014-1325-3
   Deng XC, 2010, TALANTA, V82, P1218, DOI 10.1016/j.talanta.2010.06.035
   Diab N, 2001, ELECTROCHIM ACTA, V47, P265, DOI 10.1016/S0013-4686(01)00565-5
   DURANTE W, 1988, BRIT J PHARMACOL, V94, P463, DOI 10.1111/j.1476-5381.1988.tb11548.x
   FEELISCH M, 1996, METHODS NITRIC OXIDE
   Govindhan M, 2016, MICROCHIM ACTA, V183, P2879, DOI 10.1007/s00604-016-1936-y
   Hossain MF, 2017, PLOS ONE, V12, DOI 10.1371/journal.pone.0173553
   Kelm M, 1999, BBA-BIOENERGETICS, V1411, P273, DOI 10.1016/S0005-2728(99)00020-1
   Lapu-Bula R, 2007, AM J CARDIOL, V99, p7D, DOI 10.1016/j.amjcard.2006.12.014
   Linder L., 1762, CIRCULATION, V81
   MONCADA S, 1989, BIOCHEM PHARMACOL, V38, P1709, DOI 10.1016/0006-2952(89)90403-6
   Gutierrez AP, 2009, ELECTROANAL, V21, P2303, DOI 10.1002/elan.200904686
   SCHMIDT HHHW, 1992, SCIENCE, V255, P721, DOI 10.1126/science.1371193
   Shahid MM, 2015, J MATER CHEM A, V3, P14458, DOI 10.1039/c5ta02608c
   Shi J, 2012, BIOSENS BIOELECTRON, V38, P314, DOI 10.1016/j.bios.2012.06.007
   Shin JH, 2005, ANAL CHEM, V77, P3494, DOI 10.1021/ac048153i
   Tang L, 2010, J AM CHEM SOC, V132, P596, DOI 10.1021/ja9071496
   Thangavel S, 2008, J PHYS CHEM C, V112, P19825, DOI 10.1021/jp804310u
   Thind S.S, 2017, DIRECT GROWTH ONETWO, V17
   Wang YZ, 2005, BIOELECTROCHEMISTRY, V65, P135, DOI 10.1016/j.bioelechem.2004.10.002
   Wen W, 2012, SENSOR ACTUAT B-CHEM, V166, P444, DOI 10.1016/j.snb.2012.02.086
   Wynne AM, 2014, J ELECTROANAL CHEM, V732, P110, DOI 10.1016/j.jelechem.2014.09.003
   Xu TL, 2014, ELECTROANAL, V26, P449, DOI 10.1002/elan.201300564
   Yu AM, 2003, NANO LETT, V3, P1203, DOI 10.1021/nl034363j
   Yuan LH, 2011, BIOSENS BIOELECTRON, V29, P29, DOI 10.1016/j.bios.2011.07.058
   Zhang L, 2008, INT J ELECTROCHEM SC, V3, P746
NR 33
TC 0
Z9 0
U1 0
U2 2
PU ELSEVIER
PI AMSTERDAM
PA RADARWEG 29, 1043 NX AMSTERDAM, NETHERLANDS
SN 0167-9317
EI 1873-5568
J9 MICROELECTRON ENG
JI Microelectron. Eng.
PD FEB 15
PY 2021
VL 239
AR 111532
DI 10.1016/j.mee.2021.111532
EA MAR 2021
PG 8
WC Engineering, Electrical & Electronic; Nanoscience & Nanotechnology;
   Optics; Physics, Applied
WE Science Citation Index Expanded (SCI-EXPANDED)
SC Engineering; Science & Technology - Other Topics; Optics; Physics
GA RF5GP
UT WOS:000634867000004
DA 2023-06-30
ER

PT J
AU Sun, Y
   Zhang, JM
   Li, J
   Zhao, MY
   Liu, YT
AF Sun, Yue
   Zhang, Jiameng
   Li, Juan
   Zhao, Mengyuan
   Liu, Yutong
TI Preparation of protein imprinted polymers via protein-catalyzed eATRP on
   3D gold nanodendrites and their application in biosensors
SO RSC ADVANCES
LA English
DT Article
ID TRANSFER RADICAL POLYMERIZATION; HYDROGEN-PEROXIDE BIOSENSOR; DIRECT
   ELECTRON-TRANSFER; MALDI-FTICR-MS; LA-ICP-MS; DIRECT ELECTROCHEMISTRY;
   CARBON NANOTUBES; HEMOGLOBIN; RECOGNITION; COMPOSITE
AB Sensitive detection of metalloproteins is very essential in human pathologies. Hemoglobin (Hb) was represented as a metal-containing protein to prepare protein imprinted polymers (PIPs) and used for electrochemical biosensors. The PIPs were synthesized via electrochemically mediated atom transfer radical polymerization (eATRP) with protein as, both, catalyst and template on the surface of 3D Au nanodendrites. The nanodendrites modified with PIPs could determine Hb by differential pulse voltammetry (DPV) method. A linear response from 1.0 x 10(-13) to 1.0 x 10(-1) mg mL(-1) with a detection limit of 3.2 x 10(-14) mg mL(-1) (S/N = 3) for Hb was achieved from the results of the experiments. Compared with other Hb sensors based on PIPs, the broader linear range and lower detection limit suggested the promising prospect of the biosensor. In a word, this study significantly reports the preparation of PIPs, catalysis of eATRP by proteins and the sensitive detection of metalloproteins.
C1 [Sun, Yue; Zhang, Jiameng; Li, Juan; Zhao, Mengyuan; Liu, Yutong] Liaoning Normal Univ, Sch Chem & Chem Engn, Dalian 116029, Peoples R China.
C3 Liaoning Normal University
RP Sun, Y (通讯作者)，Liaoning Normal Univ, Sch Chem & Chem Engn, Dalian 116029, Peoples R China.
EM yuesun@lnnu.edu.cn
FU Key Laboratory of Education Department of Liaoning Province
   [L201683656]; National Natural Science Foundation of China [21304041];
   High Level Talent Innovation Support Project from Dalian [2016RQ047]
FX Authors gratefully acknowledge the financial support from Key Laboratory
   of Education Department of Liaoning Province (No. L201683656), the
   National Natural Science Foundation of China (No. 21304041) and the High
   Level Talent Innovation Support Project from Dalian (No. 2016RQ047).
CR Altintas Z, 2015, ANAL CHEM, V87, P6801, DOI 10.1021/acs.analchem.5b00989
   Becker JS, 2007, J ANAL ATOM SPECTROM, V22, P63, DOI 10.1039/b609419h
   Becker JS, 2008, TALANTA, V76, P1183, DOI 10.1016/j.talanta.2008.05.023
   Becker JS, 2005, ANAL CHEM, V77, P5851, DOI 10.1021/ac0506579
   Cao JL, 2014, CHEM-ASIAN J, V9, P526, DOI 10.1002/asia.201300937
   Chen LX, 2011, CHEM SOC REV, V40, P2922, DOI 10.1039/c0cs00084a
   Chen SH, 2007, BIOSENS BIOELECTRON, V22, P1268, DOI 10.1016/j.bios.2006.05.022
   Chmielarz P, 2015, POLYMER, V60, P302, DOI 10.1016/j.polymer.2015.01.051
   Das AK, 2015, ELECTROCHIM ACTA, V158, P129, DOI 10.1016/j.electacta.2015.01.119
   Ding MQ, 2015, GREEN CHEM, V17, P271, DOI 10.1039/c4gc01169d
   Du T, 2016, ANGEW CHEM INT EDIT, V55, P4260, DOI 10.1002/anie.201600080
   Fantin M, 2016, MACROMOL RAPID COMM, V37, P1318, DOI 10.1002/marc.201600237
   Fatoni A, 2014, ANALYST, V139, P6160, DOI 10.1039/c4an01000k
   Fodor C, 2016, POLYM CHEM-UK, V7, P6617, DOI 10.1039/c6py01261b
   Gai QQ, 2010, J CHROMATOGR A, V1217, P5035, DOI 10.1016/j.chroma.2010.06.001
   George S, 2009, J PHYS CHEM B, V113, P15445, DOI 10.1021/jp905690a
   Gomez LPC, 2016, ADV MATER, V28, P5931, DOI 10.1002/adma.201600218
   Gu HY, 2001, J ELECTROANAL CHEM, V516, P119, DOI 10.1016/S0022-0728(01)00669-6
   Guo CX, 2008, BIOSENS BIOELECTRON, V24, P819, DOI 10.1016/j.bios.2008.07.007
   Kan XW, 2012, SENSOR ACTUAT B-CHEM, V168, P395, DOI 10.1016/j.snb.2012.04.043
   Li DJ, 2013, ADV MATER RES-SWITZ, V734-737, P2108, DOI 10.4028/www.scientific.net/AMR.734-737.2108
   Li F, 2015, ELECTROCHIM ACTA, V176, P548, DOI 10.1016/j.electacta.2015.07.011
   Li XJ, 2016, SENSOR ACTUAT B-CHEM, V225, P436, DOI 10.1016/j.snb.2015.11.082
   Liu Y, 2015, SENSOR ACTUAT B-CHEM, V206, P647, DOI 10.1016/j.snb.2014.10.019
   Lorandi F, 2016, POLYM CHEM-UK, V7, P5357, DOI 10.1039/c6py01032f
   Luo J, 2014, SENSOR ACTUAT B-CHEM, V203, P782, DOI 10.1016/j.snb.2014.07.061
   Magenau AJD, 2011, SCIENCE, V332, P81, DOI 10.1126/science.1202357
   Medel A. S., 2012, TRAC TRENDS ANAL CHE, V40, P52
   Nestora S, 2016, ANGEW CHEM INT EDIT, V55, P6252, DOI 10.1002/anie.201602076
   Pan K, 2011, J APPL POLYM SCI, V122, P2047, DOI 10.1002/app.34265
   Pourreza N, 2015, RSC ADV, V5, P1712, DOI 10.1039/c4ra10386f
   Seo JH, 2009, ADV MATER, V21, P1006, DOI 10.1002/adma.200802420
   Sigg SJ, 2011, MACROMOL RAPID COMM, V32, P1710, DOI 10.1002/marc.201100349
   Silva TB, 2013, BIOMACROMOLECULES, V14, P2703, DOI 10.1021/bm400556x
   Sun W, 2008, ELECTROCHIM ACTA, V53, P8217, DOI 10.1016/j.electacta.2008.06.021
   Sun Y, 2016, J SOLID STATE ELECTR, V20, P105, DOI 10.1007/s10008-015-3008-3
   Sun Y, 2016, BIOSENS BIOELECTRON, V77, P894, DOI 10.1016/j.bios.2015.10.067
   Tan XC, 2015, SENSOR ACTUAT B-CHEM, V220, P216, DOI 10.1016/j.snb.2015.05.048
   Tiwari A, 2012, BIOSENS BIOELECTRON, V35, P224, DOI 10.1016/j.bios.2012.02.053
   Tokura Y, 2016, ANGEW CHEM INT EDIT, V55, P5692, DOI 10.1002/anie.201511761
   Wang HJ, 2006, J AM CHEM SOC, V128, P15954, DOI 10.1021/ja065116v
   WANG J, 2003, ANGEW CHEM, V115, P5494
   Wang Y, 2014, CHEM RES CHINESE U, V30, P42, DOI 10.1007/s40242-013-3330-1
   Wu SG, 2010, ANALYST, V135, P2523, DOI 10.1039/c0an00191k
   Wu YM, 2013, BIOSENS BIOELECTRON, V50, P50, DOI 10.1016/j.bios.2013.06.021
   Xu YX, 2007, J BIOL INORG CHEM, V12, P421, DOI 10.1007/s00775-006-0198-2
   Yan JF, 2013, ANGEW CHEM INT EDIT, V52, P9125, DOI 10.1002/anie.201304449
NR 47
TC 20
Z9 21
U1 1
U2 38
PU ROYAL SOC CHEMISTRY
PI CAMBRIDGE
PA THOMAS GRAHAM HOUSE, SCIENCE PARK, MILTON RD, CAMBRIDGE CB4 0WF, CAMBS,
   ENGLAND
SN 2046-2069
J9 RSC ADV
JI RSC Adv.
PY 2017
VL 7
IS 45
BP 28461
EP 28468
DI 10.1039/c7ra03772d
PG 8
WC Chemistry, Multidisciplinary
WE Science Citation Index Expanded (SCI-EXPANDED)
SC Chemistry
GA EX1QE
UT WOS:000402999300060
OA Green Submitted, gold
DA 2023-06-30
ER

PT J
AU Wang, MY
   Zhu, W
   Ma, L
   Ma, JJ
   Zhang, DE
   Tong, ZW
   Chen, J
AF Wang, Ming Yan
   Zhu, Wei
   Ma, Lin
   Ma, Juan Juan
   Zhang, Dong En
   Tong, Zhi Wei
   Chen, Jun
TI Enhanced simultaneous detection of ractopamine and salbutamol - Via
   electrochemical-facial deposition of MnO2 nanoflowers onto 3D RGO/Ni
   foam templates
SO BIOSENSORS & BIOELECTRONICS
LA English
DT Article
DE beta-agonists; MnO2 nanoflowers; 3D reduced graphene oxide foam; Ni
   foam; biosensor
AB In this paper, we report a facile method to successfully fabricate MnO2 nanoflowers loaded onto 3D RGO@nickel foam, showing enhanced biosensing activity due to the improved structural integration of different electrode materials components. When the as-prepared 3D hybrid electrodes were investigated as a binder-free biosensor, two well-defined and separate differential pulse voltammetric peaks for ractopamine (RAC) and salbutamol (SAL) were observed, indicating the simultaneous selective detection of both beta-agonists possible. The MnO2/RGO@NF sensor also demonstrated a linear relationship over a wide concentration range of 17 nM to 962 nM (R=0.9997) for RAC and 42 nM to 1463 nM (R=0.9996) for SAL with the detection limits of 11.6 nM for RAC and 23.0 nM for SAL In addition, the developed MnO2/RGO@NF sensor was further investigated to detect RAC and SAL in pork samples, showing satisfied comparable results in comparison with analytic results from HPLC. (C) 2015 Elsevier B.V. All rights reserved.
C1 [Wang, Ming Yan; Zhu, Wei; Ma, Lin; Ma, Juan Juan; Zhang, Dong En; Tong, Zhi Wei] Huaihai Inst Technol, Jiangsu Marine Resources Dev Res Inst, Lianyungang 222005, Peoples R China.
   [Chen, Jun] Univ Wollongong, Intelligent Polymer Res Inst, ARC Ctr Excellence Electromat Sci, Australian Inst Innovat Mat Innovat, Innovat Campus,Northfields Ave, Wollongong, NSW 2522, Australia.
C3 Jiangsu Ocean University; University of Wollongong
RP Wang, MY (通讯作者)，Huaihai Inst Technol, Jiangsu Marine Resources Dev Res Inst, Lianyungang 222005, Peoples R China.; Chen, J (通讯作者)，Univ Wollongong, Intelligent Polymer Res Inst, ARC Ctr Excellence Electromat Sci, Australian Inst Innovat Mat Innovat, Innovat Campus,Northfields Ave, Wollongong, NSW 2522, Australia.
EM mingyanlyg@hotmail.com; junc@uow.edu.au
RI wang, ming/HPC-6329-2023; Wang, Changguo/B-7750-2013; Chen,
   Jun/A-5695-2012
OI Chen, Jun/0000-0003-2218-7382
FU National Natural Science Foundation of China [51202079, 21201070];
   Natural Science Fund of Jiangsu Province [BK20141247, BK20140447];
   University Science Research Project of Jiangsu Province [13KJB430005,
   11KJA430008]; Priority Academic Program development of Jiangsu Higher
   Education Institutions
FX This work was supported by National Natural Science Foundation of China
   (51202079 and 21201070), Natural Science Fund of Jiangsu Province
   (BK20141247, BK20140447), University Science Research Project of Jiangsu
   Province (13KJB430005, 11KJA430008). A project funded by the Priority
   Academic Program development of Jiangsu Higher Education Institutions.
   The authors are grateful to Jiangsu Province universities' "blue and
   green blue project". The authors would also like to thank the Australian
   National Fabrication Facility (ANFF) - materials node for equipment
   access.
CR Ana Maria G., 2015, SENSOR ACTUAT B-CHEM, V210, P273
   Chen ZP, 2011, NAT MATER, V10, P424, DOI [10.1038/nmat3001, 10.1038/NMAT3001]
   Ding GL, 2015, MEAT SCI, V106, P55, DOI 10.1016/j.meatsci.2015.03.016
   Fan S, 2012, J AGR FOOD CHEM, V60, P1898, DOI 10.1021/jf2039058
   Ge L, 2013, ADV FUNCT MATER, V23, P3115, DOI 10.1002/adfm.201202785
   Guo CY, 2015, SENSOR ACTUAT B-CHEM, V206, P407, DOI 10.1016/j.snb.2014.09.058
   Haifa H., 2014, ACS APPL MATER INTER, V6, P10248
   Hongcai G., 2012, ACS APPL MATER INTER, V4, P2801
   Huang HJ, 2013, J POWER SOURCES, V239, P189, DOI 10.1016/j.jpowsour.2013.03.133
   Huijun Y., 2015, ELECTROCHIM ACTA, V154, P9
   HUMMERS WS, 1958, J AM CHEM SOC, V80, P1339, DOI 10.1021/ja01539a017
   Jussi K., 2013, ELECTROCHIM ACTA, V89, P84
   Li C, 2010, J CHROMATOGR A, V1217, P7873, DOI 10.1016/j.chroma.2010.10.055
   Li L, 2015, BIOSENS BIOELECTRON, V71, P108, DOI 10.1016/j.bios.2015.04.032
   Limin H., 2007, ANIM FEED SCI TECHNO, V132, P316
   Prathap MUA, 2013, ELECTROCHIM ACTA, V114, P285, DOI 10.1016/j.electacta.2013.10.064
   Qiyong C., 2015, BIOSENS BIOELECTRON, V72, P31
   Shenguang G., 2015, NEW J CHEM, V39, P2380
   Shuang D., 2015, ELECTROCHIM ACTA, V152, P195
   Suherman, 2015, BIOSENS BIOELECTRON, V67, P356, DOI 10.1016/j.bios.2014.08.055
   Sun GQ, 2015, BIOSENS BIOELECTRON, V74, P823, DOI 10.1016/j.bios.2015.07.057
   Thi AHN, 2014, J CHROMATOGR A, V1360, P305
   Wang H, 2013, BIOSENS BIOELECTRON, V49, P14, DOI 10.1016/j.bios.2013.04.041
   Wang MY, 2014, SENSOR ACTUAT B-CHEM, V190, P645, DOI 10.1016/j.snb.2013.08.091
   Wang QF, 2013, J MATER CHEM A, V1, P2468, DOI 10.1039/c2ta01283a
   Xiao F, 2013, BIOSENS BIOELECTRON, V41, P417, DOI 10.1016/j.bios.2012.08.062
   Xiaoyun Lin, 2013, Journal of Hazardous Materials, V260, P508
   Xiyan L, 2011, J PHYS CHEM, V115, P21567
   Yuping W., 2015, J CHROMATOGR A, V1400, P74
   Zhang P, 2014, MATER LETT, V125, P202, DOI 10.1016/j.matlet.2014.03.172
NR 30
TC 42
Z9 46
U1 7
U2 250
PU ELSEVIER ADVANCED TECHNOLOGY
PI OXFORD
PA OXFORD FULFILLMENT CENTRE THE BOULEVARD, LANGFORD LANE, KIDLINGTON,
   OXFORD OX5 1GB, OXON, ENGLAND
SN 0956-5663
EI 1873-4235
J9 BIOSENS BIOELECTRON
JI Biosens. Bioelectron.
PD APR 15
PY 2016
VL 78
BP 259
EP 266
DI 10.1016/j.bios.2015.11.062
PG 8
WC Biophysics; Biotechnology & Applied Microbiology; Chemistry, Analytical;
   Electrochemistry; Nanoscience & Nanotechnology
WE Science Citation Index Expanded (SCI-EXPANDED)
SC Biophysics; Biotechnology & Applied Microbiology; Chemistry;
   Electrochemistry; Science & Technology - Other Topics
GA DC1CR
UT WOS:000368954900038
PM 26623510
OA Green Submitted
DA 2023-06-30
ER

PT J
AU Xiu, Y
   Luo, RP
   Han, BQ
   Liu, L
   Wang, HS
AF Xiu, Yi
   Luo, Ruiping
   Han, Baoqing
   Liu, Lu
   Wang, Hongsu
TI Construction of Co@C Hybrid Nanostructure: Electrochemical Biosensor for
   Detection of Penicillin Sodium in Milk
SO FOOD ANALYTICAL METHODS
LA English
DT Article
DE Cobalt-based mesoporous carbon; Enzyme biosensor; Penicillinase;
   Penicillin; Detection
ID MAGNETIC NANOPARTICLES; LIQUID-CHROMATOGRAPHY; ANODE MATERIAL;
   PERFORMANCE; KANAMYCIN; RESIDUES; IMMOBILIZATION; STREPTOMYCIN;
   ADSORPTION; APTASENSOR
AB In this study, a cobalt-based mesoporous carbon material (Co@C) was prepared by self-assembly method and impregnation method, and carboxyl functionalization was carried out to obtain COOH-Co@C. Then, the penicillinase (Pen X) was immobilized on the carrier material by covalent binding. The methylene blue was electropolymerized onto the glassy carbon electrode, and then the immobilized enzyme material was modified onto the modified electrode to prepare a biosensor. After optimization of experimental conditions, the differential pulse method was used to detect penicillin sodium (Pen G) as an antibiotic model. Notably, measurement was performed without any pH redox probe, and a low limit of detection was obtained. The results showed that when the concentration of Pen G was 0.1-10 ng mL(-1), the corresponding current and concentration of the sensor showed a good linear relationship. The linear equation is y = 0.3881x + 17.20 (r(2) = 0.9974); when the concentration range is 10-100 ng mL(-1), the linear equation is y = 0.1170x + 19.73 (r(2) = 0.9959). The limit of detection is 0.64 ng mL(-1). The sensor is not only simple to prepare but also has high sensitivity and accurate detection. Finally, using the spike method, the actual sample detection was successfully realized.
C1 [Xiu, Yi; Luo, Ruiping; Han, Baoqing; Liu, Lu; Wang, Hongsu] Jilin Univ, Coll Food Sci & Engn, Changchun 130062, Jilin, Peoples R China.
C3 Jilin University
RP Wang, HS (通讯作者)，Jilin Univ, Coll Food Sci & Engn, Changchun 130062, Jilin, Peoples R China.
EM wanghs@jlu.edu.cn
FU Key Program of Jilin Province [20180201044NY]; Jilin Educational
   Committee [3D518L714071]
FX This work was supported by the Key Program of Jilin Province (grant
   number: 20180201044NY), and Jilin Educational Committee (grant number:
   3D518L714071).
CR Bilal M, 2017, SCI TOTAL ENVIRON, V575, P1352, DOI 10.1016/j.scitotenv.2016.09.215
   Chen YP, 2013, BIOSENS BIOELECTRON, V39, P112, DOI 10.1016/j.bios.2012.06.056
   Feng XB, 2016, SENSOR ACTUAT B-CHEM, V226, P305, DOI 10.1016/j.snb.2015.11.131
   Goncalves LM, 2014, ELECTROCHEM COMMUN, V38, P131, DOI 10.1016/j.elecom.2013.11.022
   Granja RHMM, 2009, ANAL CHIM ACTA, V637, P64, DOI 10.1016/j.aca.2009.01.006
   Gremilogianni AM, 2010, J CHROMATOGR A, V1217, P6646, DOI 10.1016/j.chroma.2010.04.059
   Ikpo CO, 2013, NANO HYBRIDS COMPOS, V3, P1, DOI 10.4028/www.scientific.net/NH.3.1
   Illing G, 2005, J MEMBRANE SCI, V253, P199, DOI 10.1016/j.memsci.2004.12.031
   Joshi KA, 2006, ANAL CHEM, V78, P331, DOI 10.1021/ac051052f
   Lee SR, 2009, BIOSENS BIOELECTRON, V24, P1877, DOI 10.1016/j.bios.2008.09.008
   Li BJ, 2011, INORG CHEM, V50, P1628, DOI 10.1021/ic1023086
   Li ZY, 2019, BIOSENS BIOELECTRON, V126, P632, DOI 10.1016/j.bios.2018.10.025
   Liang K, 2017, CHEM COMMUN, V53, P1249, DOI 10.1039/c6cc09680h
   Liu B, 2017, ACS APPL MATER INTER, V9, P1746, DOI 10.1021/acsami.6b11958
   Ramezani M, 2016, SENSOR ACTUAT B-CHEM, V222, P1, DOI 10.1016/j.snb.2015.08.024
   Shi Y, 2016, J NANOSCI NANOTECHNO, V16, P601, DOI 10.1166/jnn.2016.10694
   Siqueira JR, 2009, BIOSENS BIOELECTRON, V25, P497, DOI 10.1016/j.bios.2009.07.007
   Siqueira JR, 2009, J PHYS CHEM C, V113, P14765, DOI 10.1021/jp904777t
   Sojitra UV, 2017, CARBOHYD POLYM, V157, P677, DOI 10.1016/j.carbpol.2016.10.018
   Soleimani M, 2012, J MOL CATAL B-ENZYM, V74, P1, DOI 10.1016/j.molcatb.2011.07.011
   Song-Il O, 2014, INT J HYDROGEN ENERG, V39, P3755, DOI 10.1016/j.ijhydene.2013.12.135
   Stred'ansky M, 2000, ANAL CHIM ACTA, V415, P151, DOI 10.1016/S0003-2670(00)00869-2
   Suzer S, 2000, APPL SPECTROSC, V54, P1716, DOI 10.1366/0003702001948772
   Tosa T, 1966, STUDIES CONTINUOUS E
   Vijayanand S, 2013, J APPL ELECTROCHEM, V43, P995, DOI 10.1007/s10800-013-0593-7
   Wang GX, 2009, ELECTROCHEM COMMUN, V11, P546, DOI 10.1016/j.elecom.2008.12.048
   Wang YQ, 2012, CHEM ENG J, V198, P246, DOI 10.1016/j.cej.2012.05.112
   Wei Q, 2012, FOOD CHEM, V134, P1601, DOI 10.1016/j.foodchem.2012.02.126
   Wu YT, 2014, MAT SCI ENG C-MATER, V39, P92, DOI 10.1016/j.msec.2014.02.012
   Xu W, 2014, NEW J CHEM, V38, P4931, DOI 10.1039/c4nj00858h
   Xue JK, 2016, ANAL METHODS-UK, V8, P1981, DOI 10.1039/c5ay03136b
   Yan ZD, 2016, BIOSENS BIOELECTRON, V78, P51, DOI 10.1016/j.bios.2015.11.019
   Zhang HW, 2016, ACS NANO, V10, P4579, DOI 10.1021/acsnano.6b00723
   Zhuo LH, 2013, J MATER CHEM A, V1, P1141, DOI 10.1039/c2ta00284a
   Zou XX, 2014, ANGEW CHEM INT EDIT, V53, P4372, DOI 10.1002/anie.201311111
NR 35
TC 6
Z9 6
U1 6
U2 88
PU SPRINGER
PI NEW YORK
PA ONE NEW YORK PLAZA, SUITE 4600, NEW YORK, NY, UNITED STATES
SN 1936-9751
EI 1936-976X
J9 FOOD ANAL METHOD
JI Food Anal. Meth.
PD MAR
PY 2020
VL 13
IS 3
BP 617
EP 628
DI 10.1007/s12161-019-01677-3
EA DEC 2019
PG 12
WC Food Science & Technology
WE Science Citation Index Expanded (SCI-EXPANDED)
SC Food Science & Technology
GA KL2GG
UT WOS:000501126600001
DA 2023-06-30
ER

PT J
AU Monteiro, T
   Gomes, S
   Jubete, E
   Anorga, L
   Silveira, CM
   Almeida, MG
AF Monteiro, Tiago
   Gomes, Sara
   Jubete, Elena
   Anorga, Larraitz
   Silveira, Celia M.
   Almeida, Maria Gabriela
TI A quasi-reagentless point-of-care test for nitrite and unaffected by
   oxygen and cyanide
SO SCIENTIFIC REPORTS
LA English
DT Article
ID DESULFOVIBRIO-DESULFURICANS ATCC-27774; COLORIMETRIC DETERMINATION;
   ANALYTICAL DEVICE; ELECTRON-TRANSFER; CARBON NANOFIBER; ACTIVE-SITE;
   REDUCTASE; NITRATE; BIOSENSOR; PROTEIN
AB The ubiquitous nitrite is a major analyte in the management of human health and environmental risks. The current analytical methods are complex techniques that do not fulfil the need for simple, robust and low-cost tools for on-site monitoring. Electrochemical reductase-based biosensors are presented as a powerful alternative, due to their good analytical performance and miniaturization potential. However, their real-world application is limited by the need of anoxic working conditions, and the standard oxygen removal strategies are incompatible with point-of-care measurements. Instead, a bienzymatic oxygen scavenger system comprising glucose oxidase and catalase can be used to promote anoxic conditions in aired environments. Herein, carbon screen-printed electrodes were modified with cytochrome c nitrite reductase together with glucose oxidase and catalase, so that nitrite cathodic detection could be performed by cyclic voltammetry under ambient air. The resulting biosensor displayed good linear response to the analyte (2-200 mu M, sensitivity of 326 +/- 5 mA M-1 cm(-2) at -0.8V; 0.8-150 mu M, sensitivity of 511 +/- 11 mA M-1 cm(-2) at -0.5 V), while being free from oxygen interference and stable up to 1 month. Furthermore, the biosensor's catalytic response was unaffected by the presence of cyanide, a well-known inhibitor of heme-enzymes.
C1 [Monteiro, Tiago; Gomes, Sara; Silveira, Celia M.; Almeida, Maria Gabriela] Univ NOVA Lisboa, Fac Ciencias & Tecnol, UCIBIO, REQUIMTE, P-2829516 Monte De Caparica, Portugal.
   [Jubete, Elena; Anorga, Larraitz] CIDETEC, Sensors Unit, Parque Cient & Tecnol San Sebastian,P Miramon 196, San Sebastian 2014, Spain.
   [Silveira, Celia M.] Univ NOVA Lisboa, Inst Tecnol Quim & Biol Antonio Xavier, Av Republ, P-2780157 Oeiras, Portugal.
   [Almeida, Maria Gabriela] Inst Super Ciencias Saude Egas Moniz, CiiEM, Campus Univ, P-2829511 Quinta Da Granja, Caparica, Portugal.
C3 Universidade Nova de Lisboa; Universidade Nova de Lisboa; Instituto
   Superior de Ciencias da Saude Egas Moniz
RP Almeida, MG (通讯作者)，Univ NOVA Lisboa, Fac Ciencias & Tecnol, UCIBIO, REQUIMTE, P-2829516 Monte De Caparica, Portugal.; Almeida, MG (通讯作者)，Inst Super Ciencias Saude Egas Moniz, CiiEM, Campus Univ, P-2829511 Quinta Da Granja, Caparica, Portugal.
EM mg.almeida@fct.unl.pt
RI Monteiro, Tiago C/T-3759-2017; Silveira, Célia M/D-8348-2013; Almeida,
   Maria Gabriela/D-8265-2013; Almeida, Gabriela/GXV-3687-2022; Almeida,
   Gabriela/HZI-6328-2023
OI Monteiro, Tiago C/0000-0003-0414-5242; Silveira, Célia
   M/0000-0002-4821-2358; Almeida, Maria Gabriela/0000-0002-4508-7379;
   Jubete, Elena/0000-0003-0598-2325
FU Applied Molecular Biosciences Unit-UCIBIO from FCT/MCTES
   [UID/Multi/04378/2013]; ERDF under the PT2020 Partnership Agreement
   [POCI-01-0145-FEDER-007728]; Fundacao para a Ciencia e Tecnologia
   [SFRH/BPD/79566/2011, PD/BD/109687/2015]; Fundação para a Ciência e a
   Tecnologia [PD/BD/109687/2015] Funding Source: FCT
FX This work was supported by the Applied Molecular Biosciences Unit-UCIBIO
   which is financed by national funds from FCT/MCTES
   (UID/Multi/04378/2013) and co-financed by the ERDF under the PT2020
   Partnership Agreement (POCI-01-0145-FEDER-007728). C.M.S. and T.M. thank
   the financial support from Fundacao para a Ciencia e Tecnologia
   (Fellowships SFRH/BPD/79566/2011 and PD/BD/109687/2015). The authors
   acknowledge Dr. Isabel Moura for providing the nitrite reductase enzyme.
CR Almeida MG, 2007, FEBS LETT, V581, P284, DOI 10.1016/j.febslet.2006.12.023
   Almeida MG, 2010, SENSORS-BASEL, V10, P11530, DOI 10.3390/s101211530
   Almeida MG, 2003, EUR J BIOCHEM, V270, P3904, DOI 10.1046/j.1432-1033.2003.03772.x
   Bellavia L, 2015, FUTUR SCI OA, V1, DOI 10.4155/FSO.15.36
   BIRD CL, 1981, CHEM SOC REV, V10, P49, DOI 10.1039/cs9811000049
   Bryan NS, 2007, P NATL ACAD SCI USA, V104, P19144, DOI 10.1073/pnas.0706579104
   Caetano LP, 2018, ELECTROANAL, V30, P1862, DOI 10.1002/elan.201800189
   Camargo JA, 2006, ENVIRON INT, V32, P831, DOI 10.1016/j.envint.2006.05.002
   Cardoso TMG, 2015, ANAL METHODS-UK, V7, P7311, DOI [10.1039/C5AY00466G, 10.1039/c5ay00466g]
   Cate DM, 2015, ANAL CHEM, V87, P19, DOI 10.1021/ac503968p
   Chen H, 2007, ELECTROCHEM COMMUN, V9, P2240, DOI 10.1016/j.elecom.2007.05.030
   Cunha CA, 2003, J BIOL CHEM, V278, P17455, DOI 10.1074/jbc.M211777200
   Czugala M, 2013, TALANTA, V116, P997, DOI 10.1016/j.talanta.2013.07.058
   Da Silva S, 2004, ELECTROCHEM COMMUN, V6, P404, DOI 10.1016/j.elecom.2004.02.007
   Dejam A, 2004, BLOOD CELL MOL DIS, V32, P423, DOI 10.1016/j.bcmd.2004.02.002
   Efimov I, 2014, FEBS LETT, V588, P701, DOI 10.1016/j.febslet.2013.12.030
   Ellis G, 1998, CLIN BIOCHEM, V31, P195, DOI 10.1016/S0009-9120(98)00015-0
   EPA, 2009, NATL PRIM DRINK WAT, P7
   European Commission, 1998, COUNC DIR 98 83 EC 3
   Fourmond V, 2016, ANAL CHEM, V88, P5050, DOI 10.1021/acs.analchem.6b00224
   Gwyer JD, 2004, BIOCHEMISTRY-US, V43, P15086, DOI 10.1021/bi049085x
   Habermeyer M, 2015, MOL NUTR FOOD RES, V59, P106, DOI 10.1002/mnfr.201400286
   Habermuller L, 2000, FRESEN J ANAL CHEM, V366, P560
   HARADA Y, 1990, J MOL BIOL, V216, P49, DOI 10.1016/S0022-2836(05)80060-9
   Hord NG, 2009, AM J CLIN NUTR, V90, P1, DOI 10.3945/ajcn.2008.27131
   Jaszczak E, 2017, MONATSH CHEM, V148, P1645, DOI 10.1007/s00706-017-1977-x
   Jayawardane BM, 2014, ANAL CHEM, V86, P7274, DOI 10.1021/ac5013249
   Kleinbongard P, 2006, FREE RADICAL BIO MED, V40, P295, DOI 10.1016/j.freeradbiomed.2005.08.025
   Kleinbongard P, 2002, METHOD ENZYMOL, V359, P158
   Lamas-Ardisana PJ, 2014, BIOSENS BIOELECTRON, V56, P345, DOI 10.1016/j.bios.2014.01.047
   LEWANDOWSKI Z, 1984, WATER RES, V18, P289, DOI 10.1016/0043-1354(84)90102-7
   Loaiza OA, 2015, BIOELECTROCHEMISTRY, V101, P58, DOI 10.1016/j.bioelechem.2014.07.005
   Lojou E, 2006, J ELECTROCERAM, V16, P79, DOI 10.1007/s10832-006-2365-9
   Lopez-Ruiz N, 2014, ANAL CHEM, V86, P9554, DOI 10.1021/ac5019205
   Lundberg JON, 1997, UROLOGY, V50, P189, DOI 10.1016/S0090-4295(97)00257-4
   Lundberg JO, 2009, NAT CHEM BIOL, V5, P865, DOI 10.1038/nchembio.260
   Ma JA, 2010, ANAL CHIM ACTA, V673, P117, DOI 10.1016/j.aca.2010.05.042
   Monteiro T, 2015, TALANTA, V142, P246, DOI 10.1016/j.talanta.2015.04.057
   OGURA Y, 1983, J BIOCHEM-TOKYO, V94, P403, DOI 10.1093/oxfordjournals.jbchem.a134369
   Ortiz-Gomez I, 2016, TALANTA, V160, P721, DOI 10.1016/j.talanta.2016.08.021
   Pereira IC, 1996, BIOCHEM BIOPH RES CO, V224, P611, DOI 10.1006/bbrc.1996.1074
   Plumere N, 2012, ANAL CHEM, V84, P2141, DOI 10.1021/ac2020883
   Prevoteau A, 2012, ELECTROCHIM ACTA, V68, P128, DOI 10.1016/j.electacta.2012.02.053
   Promsuwan K, 2017, ELECTROCHIM ACTA, V232, P357, DOI 10.1016/j.electacta.2017.02.138
   Quan D, 2005, ANAL CHEM, V77, P4467, DOI 10.1021/ac050198b
   Santharaman P, 2017, BIOSENS BIOELECTRON, V90, P410, DOI 10.1016/j.bios.2016.10.039
   Serra AS, 2011, ANAL CHIM ACTA, V693, P41, DOI 10.1016/j.aca.2011.03.029
   Silveira CM, 2016, BIOSENSORS-BASEL, V6, DOI 10.3390/bios6040051
   Silveira CM, 2010, ELECTROANAL, V22, P2973, DOI 10.1002/elan.201000363
   Silveira CM, 2010, BIOSENS BIOELECTRON, V25, P2026, DOI 10.1016/j.bios.2010.01.031
   Stavropoulos GG, 2015, APPL THERM ENG, V74, P182, DOI 10.1016/j.applthermaleng.2013.09.060
   Stein N, 2015, BIOCHEMISTRY-US, V54, P3749, DOI 10.1021/acs.biochem.5b00330
   Sun J, 2003, SENSORS-BASEL, V3, P276, DOI 10.3390/s30800276
   Vidal E, 2018, MICROCHEM J, V143, P467, DOI 10.1016/j.microc.2018.08.042
   Wang QH, 2017, TALANTA, V165, P709, DOI 10.1016/j.talanta.2016.12.044
   World Health Organization, 2017, GUID DRINK WAT QUAL, P398
NR 56
TC 9
Z9 9
U1 0
U2 8
PU NATURE PUBLISHING GROUP
PI LONDON
PA MACMILLAN BUILDING, 4 CRINAN ST, LONDON N1 9XW, ENGLAND
SN 2045-2322
J9 SCI REP-UK
JI Sci Rep
PD FEB 22
PY 2019
VL 9
AR 2622
DI 10.1038/s41598-019-39209-y
PG 10
WC Multidisciplinary Sciences
WE Science Citation Index Expanded (SCI-EXPANDED)
SC Science & Technology - Other Topics
GA HM3UI
UT WOS:000459399400091
PM 30796298
OA Green Published, gold
DA 2023-06-30
ER

PT J
AU Huang, W
   Ge, LY
   Chen, Y
   Lai, XY
   Peng, J
   Tu, JC
   Cao, Y
   Li, XT
AF Huang, Wei
   Ge, Lianyuan
   Chen, Yong
   Lai, Xiaoyong
   Peng, Juan
   Tu, Jinchun
   Cao, Yang
   Li, Xiaotian
TI Ni(OH)(2)/NiO nanosheet with opulent active sites for high-performance
   glucose biosensor
SO SENSORS AND ACTUATORS B-CHEMICAL
LA English
DT Article
DE Ni(OH)(2)/NiO; Nanosheet; Active site; Glucose; Biosensor
ID GLASSY-CARBON ELECTRODE; NICKEL-OXIDE; NONENZYMATIC DETECTION; EDGE
   SITES; GRAPHENE; SENSORS; MOS2; SUPERCAPACITOR; NANOMATERIALS;
   NANOFIBERS
AB A novel non-enzymatic glucose sensor has been successfully fabricated based on Ni(OH)(2)/NiO nanosheet with unique defect-rich structure synthesized via a high-power, microwave-assisted hydrothermal method. X-ray diffraction, scanning electron microscopy, transmission electron microscopy, and Xray photoelectron spectroscopy were applied to characterize the composition and morphology of the materials. High-resolution transmission electron microscopy and Raman spectroscopy results verified that the Ni(OH)(2)/NiO nanosheets had abundant surface defects and additional active edge sites. Moreover, the glucose electrocatalytic properties of the defect-rich Ni(OH)(2)/NiO nanosheet were investigated through electrochemical methods, indicating that the fabricated biosensor had a high sensitivity of 2931.4 mu A mM(-1) cm(-2), a wide linear range from 0.09 mM to 3.62 mM, and a low detection limit of 5.0 mu M (S/N= 3). The excellent glucose-sensing properties can be attributed to the synergic effect of Ni(OH)(2) and NiO, as well as the unique defect-rich structure of the active materials that produces opulent exposed active sites for glucose oxidation. The successful application of defect engineering to glucose sensing will pave a new way for the development of more efficacious catalyst. (C) 2017 Elsevier B.V. All rights reserved.
C1 [Huang, Wei; Ge, Lianyuan; Chen, Yong; Tu, Jinchun; Cao, Yang] Hainan Univ, Minist Educ, Key Lab Trop Biol Resources, State Key Lab Marine Resource Utilizat South Chin, Haikou 570228, Peoples R China.
   [Lai, Xiaoyong; Peng, Juan] Ningxia Univ, Sch Chem & Chem Engn, Lab Cultivat Base Nat Gas Convers, Yinchuan 750021, Peoples R China.
   [Li, Xiaotian] Jilin Univ, Sch Mat Sci & Engn, Minist Educ, Key Lab Automobile Mat, Changchun 130012, Peoples R China.
C3 Hainan University; Ningxia University; Jilin University
RP Tu, JC; Cao, Y (通讯作者)，Hainan Univ, Minist Educ, Key Lab Trop Biol Resources, State Key Lab Marine Resource Utilizat South Chin, Haikou 570228, Peoples R China.
EM tujinchun@hainu.edu.cn; cy507@hainu.edu.cn
RI Lai, Xiaoyong/C-5274-2009; Cao, Yang/HGD-6463-2022; Tu,
   Jinchun/D-2718-2018; Huang, Wei/H-1823-2018
OI Tu, Jinchun/0000-0001-8793-4727; Huang, Wei/0000-0001-7274-5958
FU National Natural Science Foundation of China [21301042, 51361009];
   National Basic Research Program of China (973 program) [2012C B9339020]
FX This research was financially supported by National Natural Science
   Foundation of China (No. 21301042, and 51361009) and National Basic
   Research Program of China (973 program, No. 2012C B9339020).
CR Chen J, 2015, J ELECTROANAL CHEM, V749, P83, DOI 10.1016/j.jelechem.2015.04.039
   Ci SQ, 2014, BIOSENS BIOELECTRON, V54, P251, DOI 10.1016/j.bios.2013.11.006
   CLARK LC, 1962, ANN NY ACAD SCI, V102, P29, DOI 10.1111/j.1749-6632.1962.tb13623.x
   Dai X, 2015, ELECTROCHIM ACTA, V154, P128, DOI 10.1016/j.electacta.2014.12.066
   DIETZ RE, 1971, PHYS REV B, V4, P2302, DOI 10.1103/PhysRevB.4.2302
   Dong XC, 2012, ACS NANO, V6, P3206, DOI 10.1021/nn300097q
   Freitas MBJG, 2001, J POWER SOURCES, V93, P163, DOI 10.1016/S0378-7753(00)00570-X
   Gallay P, 2016, NANOTECHNOLOGY, V27, DOI 10.1088/0957-4484/27/42/425501
   Gawande MB, 2014, ACCOUNTS CHEM RES, V47, P1338, DOI 10.1021/ar400309b
   Guo DH, 2016, SCIENCE, V351, P361, DOI 10.1126/science.aad0832
   Hall DS, 2015, P ROY SOC A-MATH PHY, V471, DOI 10.1098/rspa.2014.0792
   Heller A, 2008, CHEM REV, V108, P2482, DOI 10.1021/cr068069y
   Huang W, 2015, APPL SURF SCI, V359, P221, DOI 10.1016/j.apsusc.2015.10.028
   Ismail NS, 2014, ELECTROCHIM ACTA, V146, P98, DOI 10.1016/j.electacta.2014.08.123
   KAMATH PV, 1994, J ELECTROCHEM SOC, V141, P2956, DOI 10.1149/1.2059264
   Karunadasa HI, 2012, SCIENCE, V335, P698, DOI 10.1126/science.1215868
   Kibsgaard J, 2012, NAT MATER, V11, P963, DOI [10.1038/NMAT3439, 10.1038/nmat3439]
   Kim BK, 2013, ELECTROCHIM ACTA, V109, P370, DOI 10.1016/j.electacta.2013.07.119
   Kim MS, 1997, J ELECTROCHEM SOC, V144, P1537, DOI 10.1149/1.1837637
   Kitchen HJ, 2014, CHEM REV, V114, P1170, DOI 10.1021/cr4002353
   Lee DU, 2016, NANO LETT, V16, P1794, DOI 10.1021/acs.nanolett.5b04788
   Li CC, 2008, TALANTA, V77, P455, DOI 10.1016/j.talanta.2008.06.048
   Li M, 2014, SENSOR ACTUAT B-CHEM, V192, P261, DOI 10.1016/j.snb.2013.10.140
   Lu N, 2016, CERAM INT, V42, P11285, DOI 10.1016/j.ceramint.2016.04.046
   Lu N, 2014, RSC ADV, V4, P31056, DOI 10.1039/c4ra03258f
   Merki D, 2011, CHEM SCI, V2, P1262, DOI 10.1039/c1sc00117e
   Mironova-Ulmane N, 2007, J PHYS CONF SER, V93, DOI 10.1088/1742-6596/93/1/012039
   Nai JW, 2013, SMALL, V9, P3147, DOI 10.1002/smll.201203076
   Nemsak S, 2016, PHYS REV B, V93, DOI 10.1103/PhysRevB.93.245103
   Niu XH, 2013, ANAL CHEM, V85, P3561, DOI 10.1021/ac3030976
   Nwanya AC, 2015, ELECTROCHIM ACTA, V171, P128, DOI 10.1016/j.electacta.2015.05.005
   Schneider JJ, 2010, CHEM MATER, V22, P2203, DOI 10.1021/cm902300q
   Shen CC, 2015, SENSOR ACTUAT B-CHEM, V209, P695, DOI 10.1016/j.snb.2014.12.044
   Sun ZQ, 2014, NAT COMMUN, V5, DOI 10.1038/ncomms4813
   Wang GF, 2013, MICROCHIM ACTA, V180, P161, DOI 10.1007/s00604-012-0923-1
   Wang J, 2008, CHEM REV, V108, P814, DOI 10.1021/cr068123a
   Wang Y, 2010, ACS NANO, V4, P1790, DOI 10.1021/nn100315s
   Wang ZG, 2012, SENSORS-BASEL, V12, P4860, DOI 10.3390/s120404860
   Xie JF, 2013, ADV MATER, V25, P5807, DOI 10.1002/adma.201302685
   Xu LP, 2008, CHEM MATER, V20, P308, DOI 10.1021/cm702207w
   Yang G, 2005, J PHYS CHEM B, V109, P11186, DOI 10.1021/jp050448s
   Yang HL, 2016, ACS APPL MATER INTER, V8, P1774, DOI 10.1021/acsami.5b09526
   Yang J, 2016, BIOSENS BIOELECTRON, V75, P15, DOI 10.1016/j.bios.2015.08.008
   Yuan BQ, 2013, ELECTROCHIM ACTA, V88, P708, DOI 10.1016/j.electacta.2012.10.102
   Zaidi SA, 2016, TALANTA, V149, P30, DOI 10.1016/j.talanta.2015.11.033
   Zhan BB, 2014, NANOSCALE, V6, P7424, DOI 10.1039/c4nr01611d
   Zhang L, 2014, MICROCHIM ACTA, V181, P365, DOI 10.1007/s00604-013-1123-3
   Zhang Y, 2011, J MATER CHEM, V21, P16949, DOI 10.1039/c1jm11641j
   Zheng L, 2009, ELECTROCHIM ACTA, V54, P4559, DOI 10.1016/j.electacta.2009.03.047
   Zhu YJ, 2014, CHEM REV, V114, P6462, DOI 10.1021/cr400366s
NR 50
TC 35
Z9 35
U1 4
U2 264
PU ELSEVIER SCIENCE SA
PI LAUSANNE
PA PO BOX 564, 1001 LAUSANNE, SWITZERLAND
SN 0925-4005
J9 SENSOR ACTUAT B-CHEM
JI Sens. Actuator B-Chem.
PD SEP
PY 2017
VL 248
BP 169
EP 177
DI 10.1016/j.snb.2017.03.151
PG 9
WC Chemistry, Analytical; Electrochemistry; Instruments & Instrumentation
WE Science Citation Index Expanded (SCI-EXPANDED)
SC Chemistry; Electrochemistry; Instruments & Instrumentation
GA EY2BC
UT WOS:000403772200022
DA 2023-06-30
ER

PT J
AU Noori, MT
   Thatikayala, D
   Pant, D
   Min, B
AF Noori, Md Tabish
   Thatikayala, Dayakar
   Pant, Deepak
   Min, Booki
TI A critical review on microbe-electrode interactions towards heavy metal
   ion detection using microbial fuel cell technology
SO BIORESOURCE TECHNOLOGY
LA English
DT Review
DE Bioelectrochemical systems; Biosensor; Heavy metal ions; Microbial fuel
   cell; Microbe-electrode interaction
ID ENHANCED POWER-GENERATION; WASTE-WATER; ELECTROCHEMICAL BIOSENSOR;
   PERFORMANCE IMPROVEMENT; EXTERNAL RESISTANCE; CONTINUOUS-MODE; CHROMIUM
   VI; CADMIUM II; CARBON; SENSOR
AB Implicit interaction of electroactive microbes with solid electrodes is an interesting phenomenon in nature, which supported development of bioelectrochemical systems (BESs), especially the microbial fuel cell (MFCs) for valorization of low-value waste streams into bioelectricity. Intriguingly, the metabolism of interacted microbes with electrode is affected by the microenvironment at electrodes, which influences the current response. For instance, when heavy metal ions (HMIs) are imposed in the medium, the current production decreases due to their intrinsic toxic effect. This event provides an immense opportunity to utilize MFC as a sensor to selectively detect HMIs in the environment, which has been explored vastly in recent decade. In this review, we have concisely discussed the microbial interaction with electrodes and mechanism of detection of HMIs using an MFC. Recent advancement in sensing elements and their application is elaborated with a future perspective section for follow-up research and development in this field.
C1 [Noori, Md Tabish; Thatikayala, Dayakar; Min, Booki] Kyung Hee Univ, Dept Environm Sci & Engn, Global Campus, Gyeonggi 446701, South Korea.
   [Pant, Deepak] Flemish Inst Technol Res VITO, Separat & Convers Technol, Boeretang 200, B-2400 Mol, Belgium.
C3 Kyung Hee University; VITO
RP Min, B (通讯作者)，Kyung Hee Univ, Dept Environm Sci & Engn, Global Campus, Gyeonggi 446701, South Korea.
EM bkmin@khu.ac.kr
RI ; NOORI, MD TABISH/M-3853-2018
OI dayakar, Thatikayala/0000-0003-1949-9959; NOORI, MD
   TABISH/0000-0002-0389-0059
FU National Research Foundation, Republic of Korea under BP
   [2021H1D3A2A02090873]; NRF [2020R1I1A1A01073030, 2018R1A2B6001507]
FX This study received funding from National Research Foundation, Republic
   of Korea under BP fellowship grant (2021H1D3A2A02090873) and NRF grant
   (2020R1I1A1A01073030 and 2018R1A2B6001507) .
CR Abbas SZ, 2018, RSC ADV, V8, P18800, DOI 10.1039/c8ra01711e
   Alotaibi F., 2021, IDENTIFICATION GENOM
   An ZL, 2018, NANO, V13, DOI 10.1142/S1793292018501400
   Rojas MDA, 2018, BIORESOURCE TECHNOL, V266, P203, DOI 10.1016/j.biortech.2018.06.074
   Aryal N, 2017, GREEN CHEM, V19, P5748, DOI 10.1039/c7gc01801k
   Bairagi PK, 2019, SENSOR ACTUAT B-CHEM, V289, P216, DOI 10.1016/j.snb.2019.03.057
   Bairagi PK, 2018, J ELECTROANAL CHEM, V814, P134, DOI 10.1016/j.jelechem.2018.02.011
   Baldiris R, 2018, MOLECULES, V23, DOI 10.3390/molecules23020406
   Bazzi W, 2020, FRONT MICROBIOL, V11, DOI 10.3389/fmicb.2020.00068
   Bereza-Malcolm LT, 2015, ACS SYNTH BIOL, V4, P535, DOI 10.1021/sb500286r
   Bhande R, 2019, ENVIRON TECHNOL INNO, V13, P189, DOI 10.1016/j.eti.2018.11.003
   Bhargavi G, 2018, IOP CONF SER-MAT SCI, V330, DOI 10.1088/1757-899X/330/1/012034
   Branger C, 2013, REACT FUNCT POLYM, V73, P859, DOI 10.1016/j.reactfunctpolym.2013.03.021
   Chae KJ, 2009, BIORESOURCE TECHNOL, V100, P3518, DOI 10.1016/j.biortech.2009.02.065
   Chambers JP, 2008, CURR ISSUES MOL BIOL, V10, P1
   Chatterjee S, 2012, BIOSENS BIOELECTRON, V35, P302, DOI 10.1016/j.bios.2012.03.005
   Cheung KH, 2007, INT BIODETER BIODEGR, V59, P8, DOI 10.1016/j.ibiod.2006.05.002
   Choi C, 2014, BIORESOURCE TECHNOL, V170, P361, DOI 10.1016/j.biortech.2014.07.087
   Choi MJ, 2011, BIORESOURCE TECHNOL, V102, P298, DOI 10.1016/j.biortech.2010.06.129
   Choudhury P, 2017, BIOENGINEERED, V8, P471, DOI 10.1080/21655979.2016.1267883
   Chouler J, 2018, BIOSENS BIOELECTRON, V102, P49, DOI 10.1016/j.bios.2017.11.018
   Crapnell RD, 2019, SENSORS-BASEL, V19, DOI 10.3390/s19051204
   Cui Y, 2019, BIOSENSORS-BASEL, V9, DOI 10.3390/bios9030092
   Das I, 2020, ACS APPL ENERG MATER, V3, P3512, DOI 10.1021/acsaem.0c00054
   Davila D, 2011, BIOSENS BIOELECTRON, V26, P2426, DOI 10.1016/j.bios.2010.10.025
   Deng H, 2015, EUR J SOIL SCI, V66, P369, DOI 10.1111/ejss.12215
   Di Lorenzo M, 2014, BIOSENS BIOELECTRON, V62, P182, DOI 10.1016/j.bios.2014.06.050
   Do MH, 2018, SCI TOTAL ENVIRON, V639, P910, DOI 10.1016/j.scitotenv.2018.05.136
   Dolatabadi S, 2012, RES J BIOTECHNOL, V7, P102
   ElMekawy A, 2018, J APPL MICROBIOL, V124, P302, DOI 10.1111/jam.13631
   Ezziat L, 2019, FRONT ENERGY RES, V7, DOI 10.3389/fenrg.2019.00001
   Fakude CT, 2020, J ELECTROANAL CHEM, V858, DOI 10.1016/j.jelechem.2019.113796
   Florea A., 2019, COMPR ANAL CHEM, P193
   Fourou H, 2016, INT J ENVIRON AN CH, V96, P872, DOI 10.1080/03067319.2016.1209659
   Garavaglia L, 2010, J HAZARD MATER, V175, P104, DOI 10.1016/j.jhazmat.2009.09.134
   Ghangrekar M.M., 2018, MAT SCI ENERGY TECHN, V1, P188, DOI DOI 10.1016/J.MSET.2018.08.002
   Giller KE, 1998, SOIL BIOL BIOCHEM, V30, P1389, DOI 10.1016/S0038-0717(97)00270-8
   Grattieri M, 2018, ACS SENSORS, V3, P44, DOI 10.1021/acssensors.7b00818
   Gumpu MB, 2018, MICROCHIM ACTA, V185, DOI 10.1007/s00604-018-2822-6
   Haavisto J, 2019, CHEM ENG J, V372, P141, DOI 10.1016/j.cej.2019.04.090
   Hasan MK, 2017, FRONT PLANT SCI, V8, DOI 10.3389/fpls.2017.01492
   Hassan SHA, 2016, ENVIRON INT, V92-93, P106, DOI 10.1016/j.envint.2016.03.003
   Heaton I, 2019, ANAL CHEM, V91, P11291, DOI 10.1021/acs.analchem.9b02353
   Hiegemann H, 2019, BIORESOURCE TECHNOL, V294, DOI 10.1016/j.biortech.2019.122227
   Vu HT, 2019, INT J HYDROGEN ENERG, V44, P7574, DOI 10.1016/j.ijhydene.2019.01.091
   Hu SW, 2019, INT J ELECTROCHEM SC, V14, P11714, DOI 10.20964/2019.11.56
   Huang LP, 2011, BIORESOURCE TECHNOL, V102, P316, DOI 10.1016/j.biortech.2010.06.096
   Huang XN, 2019, ENVIRON INT, V129, P86, DOI 10.1016/j.envint.2019.05.016
   Jadhav DA, 2020, J WATER PROCESS ENG, V38, DOI 10.1016/j.jwpe.2020.101566
   Jadhav GS, 2009, BIORESOURCE TECHNOL, V100, P717, DOI 10.1016/j.biortech.2008.07.041
   Jiang Y, 2018, CHEMOSPHERE, V203, P21, DOI 10.1016/j.chemosphere.2018.03.169
   Jiang Y, 2017, ENVIRON SCI-WAT RES, V3, P472, DOI 10.1039/c6ew00346j
   Jiang Y, 2017, BIOSENS BIOELECTRON, V94, P344, DOI 10.1016/j.bios.2017.02.052
   Jiang Y, 2015, BIORESOURCE TECHNOL, V190, P367, DOI 10.1016/j.biortech.2015.04.127
   Jiseon You, 2015, Sensing and Bio-Sensing Research, V6, P43, DOI 10.1016/j.sbsr.2015.11.007
   Kannan P, 2019, ELECTROCHIM ACTA, V317, P604, DOI 10.1016/j.electacta.2019.06.018
   Kim DC, 2008, SENSORS-BASEL, V8, P6605, DOI 10.3390/s8106605
   Kim JR, 2015, GEOSYSTEM ENG, V18, P173, DOI 10.1080/12269328.2015.1037966
   Kim M, 2007, J ENVIRON MONITOR, V9, P1323, DOI 10.1039/b713114c
   Komkova MA, 2017, ANAL CHEM, V89, P6290, DOI 10.1021/acs.analchem.7b01142
   Kumar AG, 2018, ACS APPL MATER INTER, V10, P14803, DOI 10.1021/acsami.8b03452
   Kumar M, 2017, J HAZARD TOXIC RADIO, V21, DOI 10.1061/(ASCE)HZ.2153-5515.0000351
   Li L, 2017, SCI BULL, V62, P1114, DOI 10.1016/j.scib.2017.07.004
   Li XJ, 2017, ENERGY TECHNOL-GER, V5, P1156, DOI 10.1002/ente.201600674
   Li Y, 2015, BIORESOURCE TECHNOL, V192, P238, DOI 10.1016/j.biortech.2015.05.030
   Li Y, 2019, J ELECTROCHEM SOC, V166, pB449, DOI 10.1149/2.0991906jes
   Li ZY, 2014, SCI TOTAL ENVIRON, V468, P843, DOI 10.1016/j.scitotenv.2013.08.090
   Liao CM, 2018, SCI TOTAL ENVIRON, V644, P1485, DOI 10.1016/j.scitotenv.2018.07.114
   Liu BC, 2014, BIOSENS BIOELECTRON, V62, P308, DOI 10.1016/j.bios.2014.06.051
   Liu JW, 2009, CHEM REV, V109, P1948, DOI 10.1021/cr030183i
   Liu L, 2020, SCI TOTAL ENVIRON, V748, DOI 10.1016/j.scitotenv.2020.141544
   Liu T, 2016, RSC ADV, V6, P20317, DOI 10.1039/c5ra26125b
   Liu Y, 2017, J BIOMED NANOTECHNOL, V13, P1253, DOI 10.1166/jbn.2017.2424
   Lu HP, 2018, SCI TOTAL ENVIRON, V622, P892, DOI 10.1016/j.scitotenv.2017.12.056
   Lu ZH, 2015, J POWER SOURCES, V275, P243, DOI 10.1016/j.jpowsour.2014.10.168
   Malitesta C, 2017, FRONT CHEM, V5, DOI 10.3389/fchem.2017.00047
   Mathuriya AS, 2013, ENVIRON TECHNOL, V34, P1957, DOI 10.1080/09593330.2013.808674
   Min, 2019, BIORESOUR TECHNOL RE, V7, DOI DOI 10.1016/J.BITEB.2019.100292
   Vu MT, 2020, CHEM ENG J, V393, DOI 10.1016/j.cej.2020.124613
   Vu MT, 2020, BIORESOURCE TECHNOL, V296, DOI 10.1016/j.biortech.2019.122265
   Nancharaiah YV, 2016, TRENDS BIOTECHNOL, V34, P137, DOI 10.1016/j.tibtech.2015.11.003
   Narakathu BB, 2010, BIOSENS BIOELECTRON, V26, P923, DOI 10.1016/j.bios.2010.06.051
   Naseer MN, 2021, ENERGY REP, V7, P4126, DOI 10.1016/j.egyr.2021.06.082
   Nguyen HTH, 2020, BIORESOURCE TECHNOL, V316, DOI 10.1016/j.biortech.2020.123928
   Nitisoravut R, 2017, RENEW SUST ENERG REV, V76, P81, DOI 10.1016/j.rser.2017.03.064
   Noori MT, 2020, CHEM ENG J, V392, DOI 10.1016/j.cej.2019.123689
   Noori MT, 2019, BIOTECHNOL ADV, V37, DOI 10.1016/j.biotechadv.2019.107420
   Noori MT, 2020, ENVIRON TECHNOL, V41, P1209, DOI 10.1080/09593330.2018.1526216
   Noori MT, 2018, MICROBIAL FUEL CELL: A BIOELECTROCHEMICAL SYSTEM THAT CONVERTS WASTE TO WATTS, P335, DOI 10.1007/978-3-319-66793-5_17
   Noori MT, 2018, MRS ADV, V3, P663, DOI 10.1557/adv.2018.163
   Noori MT, 2016, SPRING PR ENERG, P285, DOI 10.1007/978-81-322-2773-1_21
   Noori MT, 2016, BIORESOURCE TECHNOL, V220, P183, DOI 10.1016/j.biortech.2016.08.061
   Noori MT, 2021, SUSTAIN ENERGY TECHN, V45, DOI 10.1016/j.seta.2021.101118
   Noori MT, 2019, CHEMELECTROCHEM, V6, P5973, DOI 10.1002/celc.201901427
   Noori MT, 2019, ELECTROCHIM ACTA, V298, P70, DOI 10.1016/j.electacta.2018.12.056
   Omar R.A., 2021, FRONT IMMUNOL, P12
   Pan JY, 2020, ENVIRON RES, V181, DOI 10.1016/j.envres.2019.108906
   Pandey I, 2018, SENSOR ACTUAT B-CHEM, V277, P562, DOI 10.1016/j.snb.2018.09.036
   Pannell TC, 2016, BIOCHEM ENG J, V116, P85, DOI 10.1016/j.bej.2016.04.029
   Pasupuleti SB, 2016, J CHEM TECHNOL BIOT, V91, P624, DOI 10.1002/jctb.4613
   Pasupuleti SB, 2015, INT J HYDROGEN ENERG, V40, P12424, DOI 10.1016/j.ijhydene.2015.07.049
   Paul D, 2018, SUSTAIN ENERGY TECHN, V26, P77, DOI 10.1016/j.seta.2017.10.001
   Perez-Rafols C, 2016, TALANTA, V155, P8, DOI 10.1016/j.talanta.2016.04.011
   Popenda A, 2014, DESALIN WATER TREAT, V52, P3918, DOI 10.1080/19443994.2014.887449
   Prabhakaran P, 2016, RSC ADV, V6, P109862, DOI 10.1039/c6ra10966g
   Prevoteau A, 2019, BIOSENS BIOELECTRON, V132, P115, DOI 10.1016/j.bios.2019.02.037
   Rajesh PP, 2020, J HAZARD TOXIC RADIO, V24, DOI 10.1061/(ASCE)HZ.2153-5515.0000512
   Rajesh PP, 2018, WATER SCI TECHNOL, V77, P2491, DOI 10.2166/wst.2018.206
   Ray G, 2017, RSC ADV, V7, P10707, DOI 10.1039/c6ra27763b
   Reddy CN, 2022, CHEMOSPHERE, V287, DOI 10.1016/j.chemosphere.2021.132299
   Reddy CN, 2019, BIORESOURCE TECHNOL, V292, DOI 10.1016/j.biortech.2019.122010
   Reguera G, 2005, NATURE, V435, P1098, DOI 10.1038/nature03661
   Ren BM, 2021, CHEMOSPHERE, V268, DOI 10.1016/j.chemosphere.2020.128803
   Rico-Yuste A, 2019, POLYMERS-BASEL, V11, DOI 10.3390/polym11071173
   Rozendal RA, 2008, WATER SCI TECHNOL, V57, P1757, DOI 10.2166/wst.2008.043
   Saha S, 2018, EUR POLYM J, V103, P322, DOI 10.1016/j.eurpolymj.2018.04.023
   Sahoo PC, 2020, TRENDS BIOTECHNOL, V38, P1245, DOI 10.1016/j.tibtech.2020.03.008
   Sathe SM, 2022, ENVIRON RES, V204, DOI 10.1016/j.envres.2021.112135
   Sciuto EL, 2021, BIOTECHNOL BIOENG, V118, P1456, DOI 10.1002/bit.27646
   Bonanni PS, 2013, PHYS CHEM CHEM PHYS, V15, P10300, DOI 10.1039/c3cp50411e
   Sebastian M, 2018, J MATER SCI, V53, P3557, DOI 10.1007/s10853-017-1787-x
   Sharma M, 2019, J MATER CHEM A, V7, P24420, DOI 10.1039/c9ta04886c
   Shen YJ, 2013, BIORESOURCE TECHNOL, V136, P707, DOI 10.1016/j.biortech.2013.02.069
   Simoska O, 2021, CURR OPIN ELECTROCHE, V30, DOI 10.1016/j.coelec.2021.100762
   Singh S, 2020, ELECTROCHIM ACTA, V338, DOI 10.1016/j.electacta.2020.135887
   Sleutels THJA, 2009, INT J HYDROGEN ENERG, V34, P3612, DOI 10.1016/j.ijhydene.2009.03.004
   Sravan JS, 2021, BIORESOURCE TECHNOL, V326, DOI 10.1016/j.biortech.2021.124676
   Stein NE, 2012, SENSOR ACTUAT B-CHEM, V163, P1, DOI 10.1016/j.snb.2011.10.060
   Stein NE, 2012, J PROCESS CONTR, V22, P1755, DOI 10.1016/j.jprocont.2012.07.009
   Stortini AM, 2020, SENSORS-BASEL, V20, DOI 10.3390/s20236800
   Su LA, 2011, BIOSENS BIOELECTRON, V26, P1788, DOI 10.1016/j.bios.2010.09.005
   Sun L, 2019, CATENA, V175, P101, DOI 10.1016/j.catena.2018.12.014
   Tadi KK, 2017, ACS OMEGA, V2, P8770, DOI 10.1021/acsomega.7b01404
   Tan Y, 2016, ANALYST, V141, P1121, DOI 10.1039/c5an02114f
   Tang WX, 2018, ANAL CHEM, V90, P8337, DOI 10.1021/acs.analchem.7b04150
   Tao X.I.E., 2017, DESTECH T ENV ENERGY
   Tiquia-Arashiro S.M., 2020, MICROBIAL ELECTROCHE
   Tremouli A, 2017, WASTE BIOMASS VALORI, V8, P2037, DOI 10.1007/s12649-016-9712-0
   Turdean GL, 2011, INT J ELECTROCHEM, V2011, DOI 10.4061/2011/343125
   Wang GH, 2016, SENSORS-BASEL, V16, DOI 10.3390/s16081272
   Wang H, 2020, MICROCHIM ACTA, V187, DOI 10.1007/s00604-020-4202-2
   Wang H, 2016, ENVIRON SCI POLLUT R, V23, P13147, DOI 10.1007/s11356-016-6477-8
   Wang J, 2019, ENVIRON POLLUT, V254, DOI 10.1016/j.envpol.2019.113089
   Wang LL, 2018, BIOSENS BIOELECTRON, V115, P91, DOI 10.1016/j.bios.2018.04.054
   Wang XF, 2018, ACS APPL NANO MATER, V1, P2341, DOI 10.1021/acsanm.8b00380
   Wang XO, 2019, BIORESOURCE TECHNOL, V271, P492, DOI 10.1016/j.biortech.2018.09.039
   Wei PJ, 2019, ELECTROCHIM ACTA, V317, P93, DOI 10.1016/j.electacta.2019.05.136
   Wu LC, 2017, SENSORS-BASEL, V17, DOI 10.3390/s17112461
   Wu SS, 2018, ELECTROANAL, V30, P2668, DOI 10.1002/elan.201800424
   Wu XY, 2018, FRONT MICROBIOL, V9, DOI 10.3389/fmicb.2018.02883
   Wu YN, 2020, BIORESOURCE TECHNOL, V305, DOI 10.1016/j.biortech.2020.123166
   Wu YN, 2018, BIORESOURCE TECHNOL, V253, P372, DOI 10.1016/j.biortech.2018.01.046
   Xie SB, 2017, ANAL METHODS-UK, V9, P5478, DOI 10.1039/c7ay01916e
   Xu M, 2021, CHEMOSPHERE, V270, DOI 10.1016/j.chemosphere.2020.129455
   Xu ZH, 2015, BIORESOURCE TECHNOL, V197, P244, DOI 10.1016/j.biortech.2015.08.081
   Yang JW, 2019, ISCIENCE, V13, P163, DOI 10.1016/j.isci.2019.01.022
   Ye YY, 2019, BIORESOURCE TECHNOL, V281, P367, DOI 10.1016/j.biortech.2019.02.108
   Yi Y, 2019, BIOELECTROCHEMISTRY, V125, P71, DOI 10.1016/j.bioelechem.2018.09.003
   Yu DB, 2017, TALANTA, V168, P210, DOI 10.1016/j.talanta.2017.03.048
   Zhao S, 2018, SENSORS-BASEL, V18, DOI 10.3390/s18020642
   Zhao T, 2019, BIORESOURCE TECHNOL, V276, P276, DOI 10.1016/j.biortech.2019.01.009
NR 161
TC 7
Z9 7
U1 22
U2 91
PU ELSEVIER SCI LTD
PI OXFORD
PA THE BOULEVARD, LANGFORD LANE, KIDLINGTON, OXFORD OX5 1GB, OXON, ENGLAND
SN 0960-8524
EI 1873-2976
J9 BIORESOURCE TECHNOL
JI Bioresour. Technol.
PD MAR
PY 2022
VL 347
AR 126589
DI 10.1016/j.biortech.2021.126589
EA FEB 2022
PG 11
WC Agricultural Engineering; Biotechnology & Applied Microbiology; Energy &
   Fuels
WE Science Citation Index Expanded (SCI-EXPANDED)
SC Agriculture; Biotechnology & Applied Microbiology; Energy & Fuels
GA 0P5TK
UT WOS:000784290500008
PM 34929327
DA 2023-06-30
ER

PT J
AU Sharma, S
   Huang, ZY
   Rogers, M
   Boutelle, M
   Cass, AEG
AF Sharma, Sanjiv
   Huang, Zhenyi
   Rogers, Michelle
   Boutelle, Martyn
   Cass, Anthony E. G.
TI Evaluation of a minimally invasive glucose biosensor for continuous
   tissue monitoring
SO ANALYTICAL AND BIOANALYTICAL CHEMISTRY
LA English
DT Article
DE Microneedles; Electrochemical sensor; Continuous glucose monitoring
   (CGM)
ID DRUG-DELIVERY; SENSORS; MICRONEEDLES; ACCURACY
AB We describe here a minimally invasive glucose biosensor based on a microneedle array electrode fabricated from an epoxy-based negative photoresist (SU8 50) and designed for continuous measurement in the dermal compartment with minimal pain. These minimally invasive, continuous monitoring sensor devices (MICoMS) were produced by casting the structures in SU8 50, crosslinking and then metallising them with platinum or silver to obtain the working and reference electrodes, respectively. The metallised microneedle array electrodes were subsequently functionalised by entrapping glucose oxidase in electropolymerised polyphenol (PP) film. Sensor performance in vitro showed that glucose concentrations down to 0.5 mM could be measured with a response times (T-90) of 15 s. The effect of sterilisation by Co60 irradiation was evaluated. In preparation for further clinical studies, these sensors were tested in vivo in a healthy volunteer for a period of 3-6 h. The sensor currents were compared against point measurements obtained with a commercial capillary blood glucometer. The epoxy MICoMS devices showed currents values that could be correlated with these.
C1 [Sharma, Sanjiv; Cass, Anthony E. G.] Imperial Coll, Dept Chem, South Kensington Campus Exhibit Rd, London SW7 2AY, England.
   [Sharma, Sanjiv; Cass, Anthony E. G.] Imperial Coll, Inst Biomed Engn, South Kensington Campus Exhibit Rd, London SW7 2AY, England.
   [Huang, Zhenyi; Rogers, Michelle; Boutelle, Martyn] Imperial Coll, Dept Bioengn, South Kensington Campus, London SW7 2AZ, England.
C3 Imperial College London; Imperial College London; Imperial College
   London
RP Sharma, S; Cass, AEG (通讯作者)，Imperial Coll, Dept Chem, South Kensington Campus Exhibit Rd, London SW7 2AY, England.; Sharma, S; Cass, AEG (通讯作者)，Imperial Coll, Inst Biomed Engn, South Kensington Campus Exhibit Rd, London SW7 2AY, England.; Boutelle, M (通讯作者)，Imperial Coll, Dept Bioengn, South Kensington Campus, London SW7 2AZ, England.
EM sanjiv.sharma@imperial.ac.uk; m.boutelle@imperial.ac.uk;
   t.cass@imperial.ac.uk
RI Sharma, Sanjiv/AAC-7216-2019; Sharma, Sanjiv/L-9623-2013
OI Sharma, Sanjiv/0000-0003-3828-737X; Sharma, Sanjiv/0000-0003-3828-737X;
   Rogers, Michelle/0000-0002-1434-2322
FU Imperial College-MRC; Confidence in concept program; NIHR Invention for
   innovation scheme; MRC [MC_PC_13064] Funding Source: UKRI; Medical
   Research Council [MC_PC_13064] Funding Source: researchfish; National
   Institute for Health Research [II-LA-0313-20004] Funding Source:
   researchfish
FX Imperial College-MRC, Confidence in concept program & NIHR Invention for
   innovation scheme
CR Battelino T, 2011, DIABETES CARE, V34, P795, DOI 10.2337/dc10-1989
   Caffarel-Salvador E, 2015, PLOS ONE, V10, DOI 10.1371/journal.pone.0145644
   Castle JR, 2012, DIABETES CARE, V35, P706, DOI 10.2337/dc11-1929
   Donnelly RF, 2010, DRUG DELIV, V17, P187, DOI 10.3109/10717541003667798
   El-Laboudi A, 2013, DIABETES TECHNOL THE, V15, P101, DOI 10.1089/dia.2012.0188
   Elleri D, 2013, DIABETES CARE, V36, P838, DOI 10.2337/dc12-0816
   Frost M, 2006, ANAL CHEM, V78, P7370, DOI 10.1021/ac069475k
   Gadsby R, 2012, DIABETIC MED, V29, P1321, DOI 10.1111/j.1464-5491.2012.03755.x
   Indermun S, 2014, J CONTROL RELEASE, V185, P130, DOI 10.1016/j.jconrel.2014.04.052
   Keenan DB, 2012, DIABETES TECHNOL THE, V14, P225, DOI 10.1089/dia.2011.0199
   Klonoff DC, 2005, DIABETES CARE, V28, P1231, DOI 10.2337/diacare.28.5.1231
   Larraneta E, 2016, PHARM RES-DORDR, V33, P1055, DOI 10.1007/s11095-016-1885-5
   Lee JW, 2013, J DRUG TARGET, V21, P211, DOI 10.3109/1061186X.2012.741136
   Mastrototaro J, 2008, DIABETES TECHNOL THE, V10, P385, DOI 10.1089/dia.2007.0291
   Miller Kellee M, 2013, J Diabetes Sci Technol, V7, P963
   Moniz Anna Radomska Bothelo, 2012, J Diabetes Sci Technol, V6, P479
   Narayan R, 2011, MRS BULL, V36, P973, DOI 10.1557/mrs.2011.302
   Oliver NS, 2009, DIABETIC MED, V26, P197, DOI 10.1111/j.1464-5491.2008.02642.x
   Pickup JC, 2011, BMJ-BRIT MED J, V343, DOI 10.1136/bmj.d3805
   Shivers Joseph P, 2013, J Diabetes Sci Technol, V7, P789
   Stevenson CL, 2012, ADV DRUG DELIVER REV, V64, P1590, DOI 10.1016/j.addr.2012.02.005
   Sullivan SP, 2010, NAT MED, V16, P915, DOI 10.1038/nm.2182
   Tamborlane WV, 2008, NEW ENGL J MED, V359, P1464, DOI 10.1056/NEJMoa0805017
   Trzebinski J, 2012, LAB CHIP, V12, P348, DOI 10.1039/c1lc20885c
   von Woedtke T, 2002, BIOSENS BIOELECTRON, V17, P373, DOI 10.1016/S0956-5663(01)00310-4
NR 25
TC 88
Z9 89
U1 9
U2 124
PU SPRINGER HEIDELBERG
PI HEIDELBERG
PA TIERGARTENSTRASSE 17, D-69121 HEIDELBERG, GERMANY
SN 1618-2642
EI 1618-2650
J9 ANAL BIOANAL CHEM
JI Anal. Bioanal. Chem.
PD NOV
PY 2016
VL 408
IS 29
BP 8427
EP 8435
DI 10.1007/s00216-016-9961-6
PG 9
WC Biochemical Research Methods; Chemistry, Analytical
WE Science Citation Index Expanded (SCI-EXPANDED)
SC Biochemistry & Molecular Biology; Chemistry
GA ED3GD
UT WOS:000388736700016
PM 27744480
OA Green Published, hybrid, Green Accepted
DA 2023-06-30
ER

PT J
AU Ghasemi-Varnamkhasti, M
   Rodriguez-Mendez, ML
   Mohtasebi, SS
   Apetrei, C
   Lozano, J
   Ahmadi, H
   Razavi, SH
   de Saja, JA
AF Ghasemi-Varnamkhasti, Mahdi
   Luz Rodriguez-Mendez, Maria
   Mohtasebi, Seyed Saeid
   Apetrei, Constantin
   Lozano, Jesus
   Ahmadi, Hojat
   Razavi, Seyed Hadi
   Antonio de Saja, Jose
TI Monitoring the aging of beers using a bioelectronic tongue
SO FOOD CONTROL
LA English
DT Article
DE Biosensor; Bioelectronic tongue; Electronic tongue; Bioarray; Beer;
   Aging; Phthalocyanine
ID ELECTRONIC TONGUE; VOLTAMMETRIC SENSORS; AMPEROMETRIC BIOSENSOR;
   FLAVANOID POLYPHENOLS; NATURAL ANTIOXIDANTS; LANGMUIR-BLODGETT; FLAVOR
   STABILITY; FERULIC ACID; TYROSINASE; PHTHALOCYANINES
AB This paper deals with the implementation and the application of a bioelectronic tongue including three enzymatic biosensors based on tyrosinase and phthalocyanines as electron mediators, to evaluate the changes that occur during the aging of beers. For this purpose, alcoholic and non alcoholic beers, packaged in can and bottle, have been analyzed using cyclic voltammetry. The electrochemical signals showed significant changes during the aging process. The features extracted from the cyclic voltammograms have been used to perform Principal Component Analysis (PCA) and Linear Discriminant Analysis (LDA). Data have revealed a clear discrimination among the beer classes in the aging process and the results were confirmed by Probabilistic Neural Networks (PNN) with Radial Basis Functions (RBF) and FeedForward Networks with Backpropagation (BP) learning method. The bioelectronic tongue has demonstrated a good capability to discriminate and classify the beer types satisfactorily in such a way, for all beer treatments, full classification accuracy was found. (C) 2011 Elsevier Ltd. All rights reserved.
C1 [Ghasemi-Varnamkhasti, Mahdi; Mohtasebi, Seyed Saeid; Ahmadi, Hojat] Univ Tehran, Fac Agr Engn & Technol, Agr Machinery Engn Dept, Karaj, Iran.
   [Ghasemi-Varnamkhasti, Mahdi; Luz Rodriguez-Mendez, Maria; Lozano, Jesus] Univ Valladolid, Dept Inorgan Chem, ETS Ingenieros Ind, Valladolid, Spain.
   [Apetrei, Constantin] Dunarea de Jos Univ Galati, Fac Sci & Environm, Dept Chem Phys & Environm, Galati 800008, Romania.
   [Lozano, Jesus] Univ Extremadura, Grp Invest Sistemas Sensoriales, Badajoz 06006, Spain.
   [Razavi, Seyed Hadi] Univ Tehran, Fac Agr Engn & Technol, Dept Food Sci & Engn, Karaj, Iran.
   [Antonio de Saja, Jose] Univ Valladolid, Fac Sci, Condensed Matter Phys Dept, Valladolid, Spain.
C3 University of Tehran; Universidad de Valladolid; Dunarea De Jos
   University Galati; Universidad de Extremadura; University of Tehran;
   Universidad de Valladolid
RP Ghasemi-Varnamkhasti, M (通讯作者)，Univ Tehran, Fac Agr Engn & Technol, Agr Machinery Engn Dept, Karaj, Iran.
EM ghasemymandi@gmail.com
RI Mohtasebi, Seyed Saeid/S-7386-2019; Rogado, Jesus Lozano/F-6197-2016;
   Apetrei, Constantin/I-8145-2019; De Saja, Jose Antonio/I-1750-2015;
   Ghasemi-Varnamkhasti, Mahdi/AAZ-5189-2021; razavi, seyed
   hadi/AAS-4842-2021; Apetrei, Constantin N./B-6322-2011;
   Rodriguez-Mendez, Maria Luz/A-8059-2015
OI Mohtasebi, Seyed Saeid/0000-0002-4031-1095; Rogado, Jesus
   Lozano/0000-0003-0905-9546; Apetrei, Constantin/0000-0002-3823-4174; De
   Saja, Jose Antonio/0000-0001-7252-2949; Ghasemi-Varnamkhasti,
   Mahdi/0000-0001-6339-2062; Rodriguez-Mendez, Maria
   Luz/0000-0002-9760-362X
FU Spanish Ministry of Science [AGL2009-12660/ALI]; Iran National Science
   Foundation (INSF)
FX Financial support by the Spanish Ministry of Science (grant
   AGL2009-12660/ALI) is gratefully acknowledged. The partial support of
   the Iran National Science Foundation (INSF) is gratefully appreciated
   regarding this research as well. Also, the kind advises of Professor Dr.
   Karl Siebert in Cornell University, New York on beer chemistry is
   acknowledged.
CR Apetrei C, 2004, SENSOR ACTUAT B-CHEM, V103, P145, DOI 10.1016/j.snb.2004.04.047
   Apetrei C, 2011, BIOSENS BIOELECTRON, V26, P2513, DOI 10.1016/j.bios.2010.10.047
   Apetrei C, 2010, ANAL CHIM ACTA, V663, P91, DOI 10.1016/j.aca.2010.01.034
   Apetrei C., 2004, SENSOR ACTUAT B-CHEM, V111-112, P403
   Arrieta A, 2003, SENSOR ACTUAT B-CHEM, V95, P357, DOI 10.1016/S0925-4005(03)00438-6
   Arrieta AA, 2010, FOOD CHEM, V123, P642, DOI 10.1016/j.foodchem.2010.05.006
   Bamforth CW, 2006, WOODHEAD PUBL FOOD S, P1
   Bamforth CW, 2004, BEER HLTH NUTR
   Bartolome B, 2000, EUR FOOD RES TECHNOL, V210, P419, DOI 10.1007/s002170050574
   Callemien D, 2007, J AGR FOOD CHEM, V55, P9066, DOI 10.1021/jf0716230
   Casale M, 2010, ANAL CHIM ACTA, V668, P143, DOI 10.1016/j.aca.2010.04.021
   Casillia S, 2005, APPL SURF SCI, V246, P304, DOI 10.1016/j.apsusc.2004.11.002
   Ciosek P, 2005, TALANTA, V67, P590, DOI 10.1016/j.talanta.2005.03.006
   Ciosek P, 2009, ELECTROANAL, V21, P2036, DOI 10.1002/elan.200904626
   Cummings EA, 2001, J AM SOC BREW CHEM, V59, P84
   Dall'Orto VC, 2005, ANAL LETT, V38, P19, DOI 10.1081/AL-200043435
   del Valle M, 2010, ELECTROANAL, V22, P1539, DOI 10.1002/elan.201000013
   Di Natale C, 2000, SENSOR ACTUAT B-CHEM, V64, P15, DOI 10.1016/S0925-4005(99)00477-3
   Eggins BR, 1997, ANAL CHIM ACTA, V347, P281, DOI 10.1016/S0003-2670(97)00162-1
   El Kaoutit M, 2007, BIOSENS BIOELECTRON, V22, P2958, DOI 10.1016/j.bios.2006.12.008
   El-Hady D, 2008, MICROCHIM ACTA, V161, P225, DOI 10.1007/s00604-007-0780-5
   ElKaoutit M, 2008, FOOD CHEM, V110, P1019, DOI 10.1016/j.foodchem.2008.03.006
   Elkaoutit M, 2007, J AGR FOOD CHEM, V55, P8011, DOI 10.1021/jf0711136
   Escuder-Gilabert L, 2010, ANAL CHIM ACTA, V665, P15, DOI 10.1016/j.aca.2010.03.017
   Gay M, 2010, ELECTROCHIM ACTA, V55, P6782, DOI 10.1016/j.electacta.2010.05.090
   Ghasemi-Varnamkhasti M, 2011, TRENDS FOOD SCI TECH, V22, P245, DOI 10.1016/j.tifs.2011.01.003
   Ghasemi-Varnamkhasti M, 2011, TRENDS FOOD SCI TECH, V22, P165, DOI 10.1016/j.tifs.2010.12.005
   Ghasemi-Varnamkhasti M., 2011, THESIS U TEHRAN KARA
   Ghasemi-Varnamkhasti M, 2011, SENSOR ACTUAT B-CHEM, V159, P51, DOI 10.1016/j.snb.2011.06.036
   Ghasemi-Varnamkhasti M, 2010, J FOOD ENG, V100, P377, DOI 10.1016/j.jfoodeng.2010.04.032
   Guido LF, 2003, J AGR FOOD CHEM, V51, P3911, DOI 10.1021/jf020895u
   Gutes A, 2005, BIOSENS BIOELECTRON, V20, P1668, DOI 10.1016/j.bios.2004.07.026
   HARDWICK WA, 1994, HDB BREWING
   Korbut O, 2003, SENSORS-BASEL, V3, P1, DOI 10.3390/s30100001
   Lachenmeier DW, 2007, FOOD CHEM, V101, P825, DOI 10.1016/j.foodchem.2005.12.032
   Lozano J, 2008, SENSOR ACTUAT B-CHEM, V133, P180, DOI 10.1016/j.snb.2008.02.011
   Lozano J, 2008, J FOOD COMPOS ANAL, V21, P716, DOI 10.1016/j.jfca.2008.07.002
   Rodriguez-Mendez ML, 2009, J PORPHYR PHTHALOCYA, V13, P1159, DOI 10.1142/S1088424609001509
   Rodriguez-Mendez ML, 2009, J PORPHYR PHTHALOCYA, V13, P606, DOI 10.1142/S1088424609000814
   Lvova L, 2006, SENSOR ACTUAT B-CHEM, V118, P439, DOI 10.1016/j.snb.2006.04.044
   Malfliet S, 2008, J I BREWING, V114, P180, DOI 10.1002/j.2050-0416.2008.tb00324.x
   Marini F, 2009, ANAL CHIM ACTA, V635, P121, DOI 10.1016/j.aca.2009.01.009
   Martinez-Perinan E, 2011, FOOD CHEM, V127, P234, DOI 10.1016/j.foodchem.2010.12.097
   McMurrough I, 1996, J AM SOC BREW CHEM, V54, P141
   Otto M., 2007, CHEMOMETRICS STAT CO
   Ozsoz M, 1996, ELECTROANAL, V8, P147, DOI 10.1002/elan.1140080210
   Parra V, 2006, SENSOR ACTUAT B-CHEM, V115, P54, DOI 10.1016/j.snb.2005.08.040
   Polshin E, 2010, TALANTA, V81, P88, DOI 10.1016/j.talanta.2009.11.041
   Preedy VR, 2009, BEER IN HEALTH AND DISEASE PREVENTION, P1
   Riul A, 2010, ANALYST, V135, P2481, DOI 10.1039/c0an00292e
   Rodrigues JA, 2011, J CHROMATOGR A, V1218, P990, DOI 10.1016/j.chroma.2010.12.088
   Rodriguez-Mendez ML, 2008, MICROCHIM ACTA, V163, P23, DOI 10.1007/s00604-007-0907-8
   Rodriguez-Mendez ML, 2009, ELECTROCHIM ACTA, V54, P7033, DOI 10.1016/j.electacta.2009.07.024
   Rudnitskaya A, 2009, ANAL CHIM ACTA, V646, P111, DOI 10.1016/j.aca.2009.05.008
   Sergeyeva TA, 1999, ANAL CHIM ACTA, V391, P289, DOI 10.1016/S0003-2670(99)00203-2
   Siebert KJ, 2007, J AM SOC BREW CHEM, V65, P229, DOI 10.1094/ASBCJ-2007-0824-02
   Sohrabvandi S, 2010, FOOD REV INT, V26, P335, DOI 10.1080/87559129.2010.496022
   Sohrabvandi S, 2010, INT J FOOD PROP, V13, P744, DOI 10.1080/10942910902818145
   Toko K, 1996, MAT SCI ENG C-BIOMIM, V4, P69, DOI 10.1016/0928-4931(96)00134-8
   Toko K, 1998, BIOSENS BIOELECTRON, V13, P701, DOI 10.1016/S0956-5663(98)00025-6
   Toko K., 2006, BIOMIMETIC SENSOR TE
   Vanderhaegen B, 2006, FOOD CHEM, V95, P357, DOI 10.1016/j.foodchem.2005.01.006
   Vanderhaegen B, 2007, FOOD CHEM, V103, P404, DOI 10.1016/j.foodchem.2006.07.062
   Vera L, 2011, ANAL BIOANAL CHEM, V399, P2073, DOI 10.1007/s00216-010-4343-y
   Villanueva S, 2006, SENSOR ACTUAT B-CHEM, V120, P278, DOI 10.1016/j.snb.2006.02.042
   Vlasov YG, 2000, SENSOR ACTUAT B-CHEM, V65, P235, DOI 10.1016/S0925-4005(99)00323-8
   Vlasov YG, 2008, RUSS J GEN CHEM+, V78, P2532, DOI 10.1134/S1070363208120335
   Walters MT, 1997, J AM SOC BREW CHEM, V55, P83
   Walters MT, 1997, J AM SOC BREW CHEM, V55, P91
   Winquist F, 2000, ANAL CHIM ACTA, V406, P147, DOI 10.1016/S0003-2670(99)00767-9
   Winquist F, 2008, ANAL LETT, V41, P917, DOI 10.1080/00032710801934809
   Yin HS, 2009, J ELECTROANAL CHEM, V626, P80, DOI 10.1016/j.jelechem.2008.11.004
   Zeravik J, 2009, ELECTROANAL, V21, P2509, DOI 10.1002/elan.200900285
   Zhao Y, 2010, INNOV FOOD SCI EMERG, V11, P520, DOI 10.1016/j.ifset.2009.12.003
NR 74
TC 67
Z9 71
U1 2
U2 79
PU ELSEVIER SCI LTD
PI OXFORD
PA THE BOULEVARD, LANGFORD LANE, KIDLINGTON, OXFORD OX5 1GB, OXON, ENGLAND
SN 0956-7135
EI 1873-7129
J9 FOOD CONTROL
JI Food Control
PD MAY
PY 2012
VL 25
IS 1
BP 216
EP 224
DI 10.1016/j.foodcont.2011.10.020
PG 9
WC Food Science & Technology
WE Science Citation Index Expanded (SCI-EXPANDED)
SC Food Science & Technology
GA 900UT
UT WOS:000300917500036
OA Green Published
DA 2023-06-30
ER

PT J
AU Shoaib, A
   Darraj, A
   Khan, ME
   Azmi, L
   Alalwan, A
   Alamri, O
   Tabish, M
   Khan, AU
AF Shoaib, Ambreen
   Darraj, Ali
   Khan, Mohammad Ehtisham
   Azmi, Lubna
   Alalwan, Abdulaziz
   Alamri, Osamah
   Tabish, Mohammad
   Khan, Anwar Ulla
TI A Nanotechnology-Based Approach to Biosensor Application in Current
   Diabetes Management Practices
SO NANOMATERIALS
LA English
DT Review
DE biosensors; glucose biosensor; nanomaterials; nanotechnology; diabetes
   management
ID ORGANIC ELECTROCHEMICAL TRANSISTORS; GLUCOSE BIOSENSORS; MOS2
   NANOSHEETS; URINE GLUCOSE; TEAR GLUCOSE; SENSOR; GRAPHENE;
   NANOPARTICLES; METER; PREVALENCE
AB Diabetes mellitus is linked to both short-term and long-term health problems. Therefore, its detection at a very basic stage is of utmost importance. Research institutes and medical organizations are increasingly using cost-effective biosensors to monitor human biological processes and provide precise health diagnoses. Biosensors aid in accurate diabetes diagnosis and monitoring for efficient treatment and management. Recent attention to nanotechnology in the fast-evolving area of biosensing has facilitated the advancement of new sensors and sensing processes and improved the performance and sensitivity of current biosensors. Nanotechnology biosensors detect disease and track therapy response. Clinically efficient biosensors are user-friendly, efficient, cheap, and scalable in nanomaterial-based production processes and thus can transform diabetes outcomes. This article is more focused on biosensors and their substantial medical applications. The highlights of the article consist of the different types of biosensing units, the role of biosensors in diabetes, the evolution of glucose sensors, and printed biosensors and biosensing systems. Later on, we were engrossed in the glucose sensors based on biofluids, employing minimally invasive, invasive, and noninvasive technologies to find out the impact of nanotechnology on the biosensors to produce a novel device as a nano-biosensor. In this approach, this article documents major advances in nanotechnology-based biosensors for medical applications, as well as the hurdles they must overcome in clinical practice.
C1 [Shoaib, Ambreen] Jazan Univ, Coll Pharm, Dept Clin Pharm, Jazan 45142, Saudi Arabia.
   [Darraj, Ali] Shaqra Univ, Coll Med, Dept Med, Shaqra 11961, Saudi Arabia.
   [Khan, Mohammad Ehtisham] Jazan Univ, Coll Appl Ind Technol, Dept Chem Engn Technol, Jazan 45142, Saudi Arabia.
   [Azmi, Lubna] Univ Lucknow, Inst Pharmaceut Sci, Dept Pharmaceut Chem, Lucknow 226025, India.
   [Alalwan, Abdulaziz] King Saud Univ Med City, Univ Family Med Ctr, Coll Med, Dept Family & Community Med, Riyadh 2925, Saudi Arabia.
   [Alamri, Osamah] Minist Hlth, Hlth Cluster 2, Family Med, Riyadh 2925, Saudi Arabia.
   [Tabish, Mohammad] Shaqra Univ, Coll Med, Dept Pharmacol, Shaqra 11961, Saudi Arabia.
   [Khan, Anwar Ulla] Jazan Univ, Coll Appl Ind Technol, Dept Elect Engn Technol, Jazan 45142, Saudi Arabia.
C3 Jazan University; Shaqra University; Jazan University; Lucknow
   University; King Saud University; Ministry of Health - Saudi Arabia;
   Shaqra University; Jazan University
RP Khan, ME (通讯作者)，Jazan Univ, Coll Appl Ind Technol, Dept Chem Engn Technol, Jazan 45142, Saudi Arabia.; Khan, AU (通讯作者)，Jazan Univ, Coll Appl Ind Technol, Dept Elect Engn Technol, Jazan 45142, Saudi Arabia.
EM mekhan@jazanu.edu.sa; anwarkhan@jazanu.edu.sa
RI Tabish, Mohammad/AAH-6504-2020; Khan, Anwar Ulla/R-9215-2017
OI Tabish, Mohammad/0000-0001-8737-4088; DARRAJ, ALI/0000-0003-1777-3811;
   Shoaib, Ambreen/0000-0002-6562-8945; Khan, Mohammad
   Ehtisham/0000-0001-5251-1206; Khan, Anwar Ulla/0000-0002-6259-9296
FU Deanship of Scientific Research, Jazan University, Jazan, Saudi Arabia;
   Deanship of Scientific Research at Shaqra University
FX The authors (A.S., M.E.K., and A.U.K.) acknowledge the Deanship of
   Scientific Research, Jazan University, Jazan, Saudi Arabia, for
   providing a scientific environment and ambiance for writing this review
   article. The authors (A.D. and M.T.) would like to thank the Deanship of
   Scientific Research at Shaqra University for supporting this work.
CR Abdolrazzaghi M, 2021, IEEE SENS J, V21, P18742, DOI 10.1109/JSEN.2021.3090050
   Abdullah B.S., 2014, THESIS SUDAN U SCI T
   Ahmad R, 2017, SCI REP-UK, V7, DOI 10.1038/s41598-017-06064-8
   Ahmadi MM, 2009, IEEE T BIOMED CIRC S, V3, P169, DOI 10.1109/TBCAS.2009.2016844
   Al Dawish MA, 2016, CURR DIABETES REV, V12, P359, DOI 10.2174/1573399811666150724095130
   Albanese A, 2012, ANNU REV BIOMED ENG, V14, P1, DOI [10.1146/annurev-bioeng-071811-150124, 10.1146/annurev.bioeng-071811-150124]
   ALBISSER AM, 1974, DIABETES, V23, P397, DOI 10.2337/diab.23.5.397
   Ali SMU, 2010, SENSOR ACTUAT B-CHEM, V145, P869, DOI 10.1016/j.snb.2009.12.072
   Alotaibi A, 2017, J EPIDEMIOL GLOB HEA, V7, P211, DOI 10.1016/j.jegh.2017.10.001
   Altintas Z., 2017, BIOSENSORS NANOTECHN
   Amos AF, 1997, DIABETIC MED, V14, pS7, DOI 10.1002/(SICI)1096-9136(199712)14:5+<S7::AID-DIA522>3.3.CO;2-I
   Anderson K, 2017, SENSORS-BASEL, V17, DOI 10.3390/s17081807
   [Anonymous], 2017, WHO GLOB COORD MECH
   [Anonymous], 2003, 151972013 ISO
   Antonio G, 2005, DIGEST DIS SCI, V50, P1, DOI 10.1007/s10620-005-1268-y
   Arora N., 2013, OCTA J BIOSCI, V1, P147
   Bae CW, 2019, ACS APPL MATER INTER, V11, P14567, DOI 10.1021/acsami.9b00848
   Banakar M, 2022, BIOSENSORS-BASEL, V12, DOI 10.3390/bios12110927
   Bandodkar AJ, 2018, BIOSENS BIOELECTRON, V101, P181, DOI 10.1016/j.bios.2017.10.019
   Banerjee A., 2021, ARXIV
   Banerjee A, 2021, SENSORS-BASEL, V21, DOI 10.3390/s21041253
   Bhat KS, 2017, J COLLOID INTERF SCI, V506, P188, DOI 10.1016/j.jcis.2017.07.037
   Bihar E, 2018, FLEX PRINT ELECTRON, V3, DOI 10.1088/2058-8585/aadb56
   Bihar E, 2017, ADV HEALTHC MATER, V6, DOI 10.1002/adhm.201601167
   Bihar E, 2016, SCI REP-UK, V6, DOI 10.1038/srep27582
   Bruen D, 2017, SENSORS-BASEL, V17, DOI 10.3390/s17081866
   Gouvea CMCP, 2011, BIOSENSORS FOR HEALTH, ENVIRONMENT AND BIOSECURITY, P71
   Calbimonte JP, 2023, J WEB SEMANT, V76, DOI 10.1016/j.websem.2023.100774
   Calvert P, 2001, CHEM MATER, V13, P3299, DOI 10.1021/cm0101632
   Perez JLC, 2021, BIOSENSORS-BASEL, V11, DOI 10.3390/bios11030061
   Cash KJ, 2010, TRENDS MOL MED, V16, P584, DOI 10.1016/j.molmed.2010.08.002
   Cevik E, 2019, ANAL LETT, V52, P1138, DOI 10.1080/00032719.2018.1521828
   Chang LQ, 2016, NANOSCALE, V8, P3181, DOI 10.1039/c5nr06694h
   Chen C, 2018, ACS OMEGA, V3, P3211, DOI 10.1021/acsomega.7b02046
   Chen LY, 2017, BIOSENS BIOELECTRON, V91, P393, DOI 10.1016/j.bios.2016.12.044
   Chen QY, 2022, BIOMACROMOLECULES, V23, P3928, DOI 10.1021/acs.biomac.2c00753
   Chen XJ, 2012, WIRES NANOMED NANOBI, V4, P273, DOI 10.1002/wnan.1159
   Chen XM, 2010, BIOSENS BIOELECTRON, V25, P1803, DOI 10.1016/j.bios.2009.12.035
   Chi BZ, 2009, SENSOR ACTUAT B-CHEM, V140, P591, DOI 10.1016/j.snb.2009.05.025
   Chihara T, 2019, SCI REP-UK, V9, DOI 10.1038/s41598-019-49291-x
   Choi H, 2015, IEEE T MICROW THEORY, V63, P3016, DOI 10.1109/TMTT.2015.2472019
   Chu MX, 2011, TALANTA, V83, P960, DOI 10.1016/j.talanta.2010.10.055
   Claussen JC, 2012, ADV FUNCT MATER, V22, P3399, DOI 10.1002/adfm.201200551
   Cobelli C, 2016, DIABETES TECHNOL THE, V18, P505, DOI 10.1089/dia.2016.0112
   Coyle VE, 2019, BIOSENS BIOELECTRON, V141, DOI 10.1016/j.bios.2019.111479
   Cui G, 2000, ANAL CHEM, V72, P1925, DOI 10.1021/ac991213d
   Das P, 2019, INT J BIOL MACROMOL, V132, P316, DOI 10.1016/j.ijbiomac.2019.03.224
   Das P, 2018, MAT SCI ENG C-MATER, V88, P115, DOI 10.1016/j.msec.2018.03.010
   Delaney JT, 2009, SOFT MATTER, V5, P4866, DOI 10.1039/b909878j
   Ding MN, 2013, J AM CHEM SOC, V135, P9015, DOI 10.1021/ja402887v
   Ding S, 2016, SENSORS-BASEL, V16, DOI 10.3390/s16040589
   Driscoll Kimberly A, 2013, J Diabetes Sci Technol, V7, P646
   Elomaa J, 2019, MICROMACHINES-BASEL, V10, DOI 10.3390/mi10090614
   Ferrari LM, 2018, ADV SCI, V5, DOI 10.1002/advs.201700771
   Forman D., 1972, LAB MED, V3, P26, DOI [10.1093/labmed/3.7.26, DOI 10.1093/LABMED/3.7.26]
   FORREST RD, 1987, DIABETES RES CLIN EX, V6, P119
   Gharekhani H, 2018, NEW J CHEM, V42, P13899, DOI 10.1039/c8nj01947a
   Gharravi AM, 2018, DIABETES METAB SYND, V12, P1133, DOI 10.1016/j.dsx.2018.06.021
   Gonzales WV, 2019, SENSORS-BASEL, V19, DOI 10.3390/s19040800
   Gourzi M., 2005, Journal of Medical Engineering & Technology, V29, P22, DOI 10.1080/03091900410001720247
   Gu ZG, 2011, ELECTROCHIM ACTA, V56, P9162, DOI 10.1016/j.electacta.2011.07.117
   Gualandi I, 2020, SENSORS-BASEL, V20, DOI 10.3390/s20123453
   Hadovic H., 2019, P CMBEBIH 2019 INT C, P761
   Han J, 2020, J DIABETES SCI TECHN, V14, P595, DOI 10.1177/1932296819886603
   Hanashi T., 2011, BIORADIOTRANSMITTER
   Heller A, 2008, CHEM REV, V108, P2482, DOI 10.1021/cr068069y
   Huang JM, 2020, SENSOR ACTUAT A-PHYS, V311, DOI 10.1016/j.sna.2020.112103
   Hudspeth M.A., 2012, MRS ONLINE P LIBR, V1427, P74, DOI [10.1557/opl.2012.1415, DOI 10.1557/OPL.2012.1415]
   Hughes G, 2018, ELECTROANAL, V30, P1608, DOI 10.1002/elan.201800104
   Imani S, 2016, NAT COMMUN, V7, DOI 10.1038/ncomms11650
   Ji P, 2011, TRENDS CELL BIOL, V21, P409, DOI 10.1016/j.tcb.2011.04.003
   Jiang SL, 2022, SENSORS-BASEL, V22, DOI 10.3390/s22197507
   Jiao KL, 2017, ROY SOC OPEN SCI, V4, DOI 10.1098/rsos.170991
   Kao KW, 2012, SENSORS-BASEL, V12, P7157, DOI 10.3390/s120607157
   Karacolak T, 2008, IEEE T MICROW THEORY, V56, P1001, DOI 10.1109/TMTT.2008.919373
   Khan ME, 2022, CHEMOSPHERE, V302, DOI 10.1016/j.chemosphere.2022.134815
   Khan ME, 2022, J CLEAN PROD, V349, DOI 10.1016/j.jclepro.2022.131249
   Khan MAB, 2020, J EPIDEMIOL GLOB HEA, V10, P107, DOI 10.2991/jegh.k.191028.001
   Kong T, 2009, SENSOR ACTUAT B-CHEM, V138, P344, DOI 10.1016/j.snb.2009.01.002
   Kuhn L. S., 1998, Electrochemical Society Interface, V7, P26
   Kwon MJ, 2008, KOREAN J LAB MED, V28, P8, DOI 10.3343/kjlm.2008.28.1.8
   Lee T, 2021, ANAL CHIM ACTA, V1158, DOI 10.1016/j.aca.2021.338387
   Lerner MB, 2013, APPL PHYS LETT, V102, DOI 10.1063/1.4804438
   Li GL, 2023, SMALL, V19, DOI 10.1002/smll.202206868
   Li X, 2019, J COLLOID INTERF SCI, V543, P96, DOI 10.1016/j.jcis.2019.02.011
   Liao CZ, 2015, ADV MATER, V27, P676, DOI 10.1002/adma.201404378
   Liao CZ, 2013, J MATER CHEM B, V1, P3820, DOI 10.1039/c3tb20451k
   Liu CF, 2018, SENSOR ACTUAT B-CHEM, V263, P129, DOI 10.1016/j.snb.2018.01.234
   Lu MD, 2019, ACS SENSORS, V4, P613, DOI 10.1021/acssensors.8b01372
   Machein MR, 1999, NEUROSURGERY, V44, P732, DOI 10.1097/00006123-199904000-00022
   Majdinasab M, 2019, TRENDS BIOTECHNOL, V37, P898, DOI 10.1016/j.tibtech.2019.01.004
   Makaram P, 2014, DIAGNOSTICS, V4, P27, DOI 10.3390/diagnostics4020027
   Manju S, 2011, TALANTA, V85, P2643, DOI 10.1016/j.talanta.2011.08.033
   Massaro JD, 2019, MOL CELL ENDOCRINOL, V490, P1, DOI 10.1016/j.mce.2019.03.008
   Matsunaga M, 2018, JPN J APPL PHYS, V57, DOI 10.7567/JJAP.57.03EC02
   MATTHEWS DR, 1987, LANCET, V1, P778
   McGreevy R., 2013, THE IRISH TIMES 1022
   Mechanick JI, 2012, CURR DIABETES REP, V12, P180, DOI 10.1007/s11892-012-0253-z
   Mendosa D., 2000, DIABETES WELLNESS LE, V1, P1
   Middleton TL, 2021, J DIABETES COMPLICAT, V35, DOI 10.1016/j.jdiacomp.2021.108023
   Miyashita M, 2009, BIOSENS BIOELECTRON, V24, P1336, DOI 10.1016/j.bios.2008.07.072
   Mobasseri M, 2020, HEALTH PROMOT PERSPE, V10, P98, DOI 10.34172/hpp.2020.18
   Mohammad A, 2020, J ALLOY COMPD, V816, DOI 10.1016/j.jallcom.2019.152522
   Mostafa AM, 2020, OPT LASER TECHNOL, V121, DOI 10.1016/j.optlastec.2019.105824
   Moussy F, 2000, 1ST ANNUAL INTERNATIONAL IEEE-EMBS SPECIAL TOPIC CONFERENCE ON MICROTECHNOLOGIES IN MEDICINE & BIOLOGY, PROCEEDINGS, P479, DOI 10.1109/MMB.2000.893830
   Muniswamy V, 2019, PHOTONICS-BASEL, V6, DOI 10.3390/photonics6020071
   Murugan P, 2022, MICROMACHINES-BASEL, V13, DOI 10.3390/mi13020304
   Niu ZL, 2018, TRAC-TREND ANAL CHEM, V102, P123, DOI 10.1016/j.trac.2018.02.005
   Nova Max Link&TRADE, BLOOD GLUCOSE MONITO
   Oliver NS, 2009, DIABETIC MED, V26, P197, DOI 10.1111/j.1464-5491.2008.02642.x
   Pandey A, 2011, J PHARM BIOALLIED SC, V3, P504, DOI 10.4103/0975-7406.90103
   Pandit S., 2016, PHARMA INNOVATION J, V18, P18
   Parlak O, 2017, BIOSENS BIOELECTRON, V89, P545, DOI 10.1016/j.bios.2016.03.024
   Pedraza E, 2015, LAB CHIP, V15, P3880, DOI 10.1039/c5lc00616c
   Peteu SF, 1996, BIOSENS BIOELECTRON, V11, P1059, DOI 10.1016/0956-5663(96)87665-2
   Pickup JC, 2005, BIOSENS BIOELECTRON, V20, P1897, DOI 10.1016/j.bios.2004.08.016
   Ping W, 1997, BIOSENS BIOELECTRON, V12, P1031, DOI 10.1016/S0956-5663(97)00059-6
   Prohaska Emily S, 2012, J Pharm Pract, V25, P160, DOI 10.1177/0897190011431637
   Pu ZH, 2018, LAB CHIP, V18, P3570, DOI 10.1039/c8lc00908b
   Pullano SA, 2022, THERANOSTICS, V12, P493, DOI 10.7150/thno.64035
   Purvinis Georgeanne, 2011, J Diabetes Sci Technol, V5, P380
   Radhakumary C, 2011, ANAL CHEM, V83, P2829, DOI 10.1021/ac1032879
   Rodriguez-Mozaz S, 2004, PURE APPL CHEM, V76, P723, DOI 10.1351/pac200476040723
   Rodriguez-Mozaz S, 2006, ANAL BIOANAL CHEM, V386, P1025, DOI 10.1007/s00216-006-0574-3
   Rojas A, 2021, WORLD J DIABETES, V12, P590, DOI 10.4239/wjd.v12.i5.590
   Sabu C, 2019, BIOSENS BIOELECTRON, V141, DOI 10.1016/j.bios.2019.03.034
   Salek-Maghsoudi A, 2018, BIOSENS BIOELECTRON, V99, P122, DOI 10.1016/j.bios.2017.07.047
   Sha R., 2018, P 2018 4 IEEE INT C, P1
   SHICHIRI M, 1982, LANCET, V2, P1129
   Shoaib A, 2020, 3 BIOTECH, V10, DOI 10.1007/s13205-019-2043-7
   Siyang S, 2012, BIOMED ENG INT CONF
   Su L, 2012, ANAL CHEM, V84, P5753, DOI 10.1021/ac300939z
   Swain K. P., 2016, 2016 International Conference on Signal Processing, Communication, Power and Embedded System (SCOPES), P1021, DOI 10.1109/SCOPES.2016.7955595
   Tack C, 2012, DIABETES TECHNOL THE, V14, P330, DOI 10.1089/dia.2011.0170
   Tang ZP, 2000, AM J CLIN PATHOL, V113, P75, DOI 10.1309/QAW1-X5XW-BVRQ-5LKQ
   Tarokh A, 2021, MICROCHIM ACTA, V188, DOI 10.1007/s00604-021-04745-w
   Thakur B, 2014, RSC ADV, V4, P40917, DOI 10.1039/c4ra05264a
   Thomas LE, 2008, DIABETES TECHNOL THE, V10, P102, DOI 10.1089/dia.2007.0244
   Tonyushkina Ksenia, 2009, J Diabetes Sci Technol, V3, P971
   Turner APF, 2013, CHEM SOC REV, V42, P3184, DOI 10.1039/c3cs35528d
   Uslan Mark M, 2008, J Diabetes Sci Technol, V2, P284
   Vashist SK, 2011, ANAL CHIM ACTA, V703, P124, DOI 10.1016/j.aca.2011.07.024
   Vinita, 2018, MICROCHIM ACTA, V185, DOI 10.1007/s00604-018-2776-8
   Wang G, 2019, J COLLOID INTERF SCI, V544, P241, DOI 10.1016/j.jcis.2019.03.001
   Wang J, 2001, ELECTROANAL, V13, P983, DOI 10.1002/1521-4109(200108)13:12<983::AID-ELAN983>3.0.CO;2-#
   Wang J, 2008, CHEM REV, V108, P814, DOI 10.1021/cr068123a
   Wang JJ, 2016, ANAL CHEM, V88, P12346, DOI 10.1021/acs.analchem.6b03558
   Wang N, 2015, J MATER CHEM A, V3, P11912, DOI 10.1039/c5ta01978h
   Wang TT, 2020, CHEMOSENSORS, V8, DOI 10.3390/chemosensors8010010
   Weatherly J, 2019, DIABETES TECHNOL THE, V21, P671, DOI 10.1089/dia.2019.0178
   Weber J, 2008, J NANOMATER, V2008, DOI 10.1155/2008/638523
   Wild S, 2004, DIABETES CARE, V27, P1047, DOI 10.2337/diacare.27.5.1047
   Williams TJ, 2023, J MATER CHEM B, V11, P1749, DOI 10.1039/d2tb02339c
   Wise J., 2016, TYPE 1 DIABETES IS S
   Worsley GJ, 2007, CLIN CHEM, V53, P1820, DOI 10.1373/clinchem.2007.091629
   Xiao F, 2009, BIOSENS BIOELECTRON, V24, P3481, DOI 10.1016/j.bios.2009.04.045
   Xiong C, 2018, BIOSENS BIOELECTRON, V101, P21, DOI 10.1016/j.bios.2017.10.004
   Xu T, 2018, NANOMATERIALS-BASEL, V8, DOI 10.3390/nano8030133
   Yamamoto S, 2020, ACS APPL ELECTRON MA, V2, P2224, DOI 10.1021/acsaelm.0c00203
   Yao HF, 2011, BIOSENS BIOELECTRON, V26, P3290, DOI 10.1016/j.bios.2010.12.042
   Yao J, 2014, CHEM REV, V114, P6130, DOI 10.1021/cr200359p
   Yoo EH, 2010, SENSORS-BASEL, V10, P4558, DOI 10.3390/s100504558
   Yu JB, 2005, SENSOR ACTUAT B-CHEM, V108, P305, DOI 10.1016/j.snb.2005.01.040
   Yu-Fei Wang, 2017, J Diabetes Sci Technol, V11, P953, DOI 10.1177/1932296817705143
   Yuan HZ, 2018, BIOSENS BIOELECTRON, V117, P637, DOI 10.1016/j.bios.2018.06.042
   Yun YH, 2011, ANAL SCI, V27, P375, DOI 10.2116/analsci.27.375
   Zhan T, 2022, RSC ADV, V12, P5072, DOI 10.1039/d1ra09213h
   Zhang JR, 2021, SENSOR ACTUAT B-CHEM, V341, DOI 10.1016/j.snb.2021.130046
   Zhang MG, 2004, ANAL CHEM, V76, P5045, DOI 10.1021/ac049519u
   Zhang WLH, 2018, NANO-MICRO LETT, V10, DOI 10.1007/s40820-017-0185-x
   Zhang XQ, 2009, SENSORS-BASEL, V9, P1033, DOI 10.3390/s90201033
   Zhang YG, 2021, J DIABETES COMPLICAT, V35, DOI 10.1016/j.jdiacomp.2021.107929
   Zhu J, 2019, J MATER CHEM C, V7, P3322, DOI 10.1039/c8tc05942j
   Zhu XN, 2017, INT J NANOMED, V12, P979, DOI 10.2147/IJN.S125437
   Zou RT, 2020, ACS BIOMATER SCI ENG, V6, P673, DOI 10.1021/acsbiomaterials.9b01149
NR 175
TC 0
Z9 0
U1 19
U2 19
PU MDPI
PI BASEL
PA ST ALBAN-ANLAGE 66, CH-4052 BASEL, SWITZERLAND
EI 2079-4991
J9 NANOMATERIALS-BASEL
JI Nanomaterials
PD MAR
PY 2023
VL 13
IS 5
AR 867
DI 10.3390/nano13050867
PG 21
WC Chemistry, Multidisciplinary; Nanoscience & Nanotechnology; Materials
   Science, Multidisciplinary; Physics, Applied
WE Science Citation Index Expanded (SCI-EXPANDED)
SC Chemistry; Science & Technology - Other Topics; Materials Science;
   Physics
GA 9U7LZ
UT WOS:000947889300001
PM 36903746
OA Green Published, gold
DA 2023-06-30
ER

PT J
AU Gumpu, MB
   Veerapandian, M
   Krishnan, UM
   Rayappan, JBB
AF Gumpu, Manju Bhargavi
   Veerapandian, Murugan
   Krishnan, Uma Maheswari
   Rayappan, John Bosco Balaguru
TI Amperometric determination of As(III) and Cd(II) using a platinum
   electrode modified with acetylcholinesterase,
   ruthenium(II)-tris(bipyridine) and graphene oxide
SO MICROCHIMICA ACTA
LA English
DT Article
DE Biosensor; Electron transfer; Competitive inhibition; Mixed inhibition;
   Dixon plot; Lineweaver-Burk plot; Ethylene diamine tetraacetic acid
ID METAL-IONS; ELECTROCHEMICAL SENSOR; RAPID DETECTION; HEAVY-METALS;
   INHIBITION; BIOSENSOR; ORGANOPHOSPHORUS; MECHANISM; LEAD
AB The authors describe an amperometric biosensor for the determination As(III) and Cd(II) based on the inhibition of the enzyme acetylcholineesterase (AChE). A platinum electrode was modified with ruthenium(II)-tris(bipyridyl), graphene oxide and AChE and then showed redox peaks at 0.06 and 0.2 V vs Ag/AgCl in the presence of acetylthiocholine chloride (ATChCl). Amperometry unveiled a steady-state turnover rate with the release of thiocholine. In the presence of arsenic(III) and cadmium(II), AChE showed an inhibitive response at 0.214 and 0.233 V vs Ag/AgCl, respectively. The electrode exhibits a detection limit and linear range of 0.03 mu M and 0.05-0.8 mu M for As(III) and 0.07 mu M and 0.02-0.7 mu M for Cd(II), respectively. Type of inhibition and inhibition constants induced by As(III) and Cd(II) on the catalytic sites of AChE were determined from Dixon and Lineweaver-Burk plots. The modified electrode was applied to the determination of As3+ and Cd2+ in river, tap and waste water, and the results proved that the method is sensitive and can be an alternative to chromatographic and spectroscopic techniques.
C1 [Gumpu, Manju Bhargavi; Rayappan, John Bosco Balaguru] SASTRA, Sch Elect Engn, Nano Sensors Lab, Ctr Nanotechnol & Adv Biomat CeNTAB, Thanjavur 613401, Tamil Nadu, India.
   [Gumpu, Manju Bhargavi; Rayappan, John Bosco Balaguru] SASTRA, Sch Elect & Elect Engn, Thanjavur 613401, Tamil Nadu, India.
   [Veerapandian, Murugan] CSIR Cent Electrochem Res Inst, Karaikkudi 630003, Tamil Nadu, India.
   [Krishnan, Uma Maheswari] SASTRA, Sch Chem & Biotechnol, Thanjavur 613401, Tamil Nadu, India.
C3 Shanmugha Arts, Science, Technology & Research Academy (SASTRA);
   Shanmugha Arts, Science, Technology & Research Academy (SASTRA); Council
   of Scientific & Industrial Research (CSIR) - India; CSIR - Central
   Electrochemical Research Institute (CECRI); Shanmugha Arts, Science,
   Technology & Research Academy (SASTRA)
RP Rayappan, JBB (通讯作者)，SASTRA, Sch Elect Engn, Nano Sensors Lab, Ctr Nanotechnol & Adv Biomat CeNTAB, Thanjavur 613401, Tamil Nadu, India.; Rayappan, JBB (通讯作者)，SASTRA, Sch Elect & Elect Engn, Thanjavur 613401, Tamil Nadu, India.
EM rjbosco@ece.sastra.edu
RI Rayappan, John Bosco Balaguru/K-6842-2013
OI Rayappan, John Bosco Balaguru/0000-0003-4641-9870
FU Department of Science & Technology, New Delhi [DST/TM/WTI/2
   K14/197(a)(G), SR/FST/ETI-284/2011 (C)]; SASTRA (Deemed to be
   University), Thanjavur; Science and Engineering Research Board,
   Department of Science and Technology [PDF/2017/001206]
FX This work is supported by Department of Science & Technology, New Delhi
   (DST/TM/WTI/2 K14/197(a)(G)), (SR/FST/ETI-284/2011 (C)), SASTRA (Deemed
   to be University), Thanjavur. Dr. Manju Bhargavi Gumpu expresses sincere
   thanks to Science and Engineering Research Board, Department of Science
   and Technology for Post-Doctoral Fellowship (PDF/2017/001206).
CR Amine A, 2016, BIOSENS BIOELECTRON, V76, P180, DOI 10.1016/j.bios.2015.07.010
   Arduini F, 2013, SENSOR ACTUAT B-CHEM, V179, P201, DOI 10.1016/j.snb.2012.10.016
   Bagal-Kestwal D, 2008, BIOSENS BIOELECTRON, V24, P657, DOI 10.1016/j.bios.2008.06.027
   Chauhan N, 2015, ANALYST, V140, P1988, DOI 10.1039/c4an01873g
   Dai HX, 2016, CHEM ENG J, V299, P150, DOI 10.1016/j.cej.2016.04.083
   Deshpande K, 2010, SENSORS-BASEL, V10, P6377, DOI 10.3390/s100706377
   Du D, 2008, BIOSENS BIOELECTRON, V24, P475, DOI 10.1016/j.bios.2008.05.005
   Ghica ME, 2013, SENSOR ACTUAT B-CHEM, V178, P270, DOI 10.1016/j.snb.2012.12.113
   Florescu M., 2009, Bulletin of the Transilvania University of Brasov, Series VI, Medical Sciences, V2, P49
   Fuku X, 2012, ANAL CHIM ACTA, V730, P49, DOI 10.1016/j.aca.2012.02.025
   Ghica ME, 2008, MICROCHIM ACTA, V163, P185, DOI 10.1007/s00604-008-0018-1
   Guascito MR, 2008, SENSOR ACTUAT B-CHEM, V131, P394, DOI 10.1016/j.snb.2007.11.049
   Gumpu MB, 2017, TALANTA, V162, P574, DOI 10.1016/j.talanta.2016.10.076
   Huang MR, 2013, ANALYST, V138, P3820, DOI 10.1039/c3an00346a
   Kumar DN, 2016, RSC ADV, V6, P21261, DOI 10.1039/c6ra00193a
   Male KB, 2007, ANAL CHEM, V79, P7831, DOI 10.1021/ac070766i
   Migliorini FL, 2017, MICROCHIM ACTA, V184, P1077, DOI 10.1007/s00604-017-2082-x
   Ovalle M, 2008, ELECTROCHIM ACTA, V53, P6344, DOI 10.1016/j.electacta.2008.04.062
   Qian SH, 2015, ANAL CHEM, V87, P5395, DOI 10.1021/acs.analchem.5b00738
   Sanllorente-Mendez S, 2010, SENSORS-BASEL, V10, P2119, DOI 10.3390/s100302119
   Silwana B, 2014, J ENVIRON SCI HEAL A, V49, P1501, DOI 10.1080/10934529.2014.937169
   Stoytcheva M, 2009, PORT ELECTROCHIM ACT, V27, P353, DOI 10.4152/pea.200903353
   Stoytcheva M, 1998, ANAL CHIM ACTA, V364, P195, DOI 10.1016/S0003-2670(98)00134-2
   Tekaya N, 2013, BIOELECTROCHEMISTRY, V90, P24, DOI 10.1016/j.bioelechem.2012.10.001
   Veerapandian M, 2016, SENSOR ACTUAT B-CHEM, V228, P180, DOI 10.1016/j.snb.2016.01.028
   Veerapandian M, 2016, BIOSENS BIOELECTRON, V78, P253, DOI 10.1016/j.bios.2015.11.058
   Veerapandian M, 2012, CARBON, V50, P4228, DOI 10.1016/j.carbon.2012.05.004
   Wang T, 2016, ANAL CHEM, V88, P3243, DOI 10.1021/acs.analchem.5b04651
   Xia N, 2015, SENSORS-BASEL, V15, P499, DOI 10.3390/s150100499
   Zhang HX, 2015, INT J ELECTROCHEM SC, V10, P1632
   Zhao GX, 2011, ENVIRON SCI TECHNOL, V45, P10454, DOI 10.1021/es203439v
NR 31
TC 20
Z9 21
U1 1
U2 69
PU SPRINGER WIEN
PI WIEN
PA SACHSENPLATZ 4-6, PO BOX 89, A-1201 WIEN, AUSTRIA
SN 0026-3672
EI 1436-5073
J9 MICROCHIM ACTA
JI Microchim. Acta
PD JUN
PY 2018
VL 185
IS 6
AR 297
DI 10.1007/s00604-018-2822-6
PG 9
WC Chemistry, Analytical
WE Science Citation Index Expanded (SCI-EXPANDED)
SC Chemistry
GA GI7BB
UT WOS:000434655900003
PM 29754165
DA 2023-06-30
ER

PT J
AU Sempionatto, JR
   Nakagawa, T
   Pavinatto, A
   Mensah, ST
   Imani, S
   Mercier, P
   Wang, J
AF Sempionatto, Juliane R.
   Nakagawa, Tatsuo
   Pavinatto, Adriana
   Mensah, Samantha T.
   Imani, Somayeh
   Mercier, Patrick
   Wang, Joseph
TI Eyeglasses based wireless electrolyte and metabolite sensor platform
SO LAB ON A CHIP
LA English
DT Article
ID ION-SELECTIVE ELECTRODES; GOOGLE GLASS; POTENTIOMETRIC SENSOR;
   MOUTHGUARD BIOSENSOR; SWEAT RATE; EXERCISE; SODIUM; PERSPIRATION;
   COEFFICIENTS; RESTORATION
AB The demand for wearable sensors has grown rapidly in recent years, with increasing attention being given to epidermal chemical sensing. Here, we present the first example of a fully integrated eyeglasses wireless multiplexed chemical sensing platform capable of real-time monitoring of sweat electrolytes and metabolites. The new concept has been realized by integrating an amperometric lactate biosensor and a potentiometric potassium ion-selective electrode into the two nose-bridge pads of the glasses and interfacing them with a wireless electronic backbone placed on the glasses' arms. Simultaneous real-time monitoring of sweat lactate and potassium levels with no apparent cross-talk is demonstrated along with wireless signal transduction. The electrochemical sensors were screen-printed on polyethylene terephthalate ( PET) stickers and placed on each side of the glasses' nose pads in order to monitor sweat metabolites and electrolytes. The electronic backbone on the arms of the glasses' frame offers control of the amperometric and potentiometric transducers and enables Bluetooth wireless data transmission to the host device. The new eyeglasses system offers an interchangeable-sensor feature in connection with a variety of different nose-bridge amperometric and potentiometric sensor stickers. For example, the lactate bridge-pad sensor was replaced with a glucose one to offer convenient monitoring of sweat glucose. Such a fully integrated wireless "Lab-on-a-Glass" multiplexed biosensor platform can be readily expanded for the simultaneous monitoring of additional sweat electrolytes and metabolites.
C1 [Sempionatto, Juliane R.; Nakagawa, Tatsuo; Pavinatto, Adriana; Mensah, Samantha T.; Imani, Somayeh; Mercier, Patrick; Wang, Joseph] Univ Calif San Diego, Sch Engn, La Jolla, CA 92093 USA.
C3 University of California System; University of California San Diego
RP Wang, J (通讯作者)，Univ Calif San Diego, Sch Engn, La Jolla, CA 92093 USA.
EM josephwang@ucsd.edu
RI Sempionatto, Juliane R./AAX-1233-2021; Pavinatto, Adriana/B-5907-2017;
   Wang, Joseph/C-6175-2011
OI Sempionatto, Juliane R./0000-0003-2431-9019; Pavinatto,
   Adriana/0000-0003-1370-9070; Mercier, Patrick/0000-0003-1488-5076; Wang,
   Joseph/0000-0002-4921-9674
FU Defense Threat Reduction Agency Joint Science and Technology Office for
   Chemical and Biological Defense [HDTRA 1-16-1-0013]; National Institute
   of Biomedical Imaging and Bioengineering of the NIH [R21EB019698]; CNPq
   [216981/2014-0]
FX This work was supported by the Defense Threat Reduction Agency Joint
   Science and Technology Office for Chemical and Biological Defense (HDTRA
   1-16-1-0013) and the National Institute of Biomedical Imaging and
   Bioengineering of the NIH (R21EB019698). J. R. S. acknowledges
   fellowships from CNPq (number 216981/2014-0) and A. P. acknowledges
   FAPESP-BEPE (2015/08033-0).
CR Bakker E, 1996, J ELECTROCHEM SOC, V143, pL83, DOI 10.1149/1.1836608
   Bandodkar A. J., 2015, ELECTROANAL, V27, P1
   Bandodkar AJ, 2016, ACS SENSORS, V1, P464, DOI 10.1021/acssensors.6b00250
   Bandodkar AJ, 2015, ANAL CHEM, V87, P394, DOI 10.1021/ac504300n
   Bandodkar AJ, 2014, TRENDS BIOTECHNOL, V32, P363, DOI 10.1016/j.tibtech.2014.04.005
   Bandodkar AJ, 2014, BIOSENS BIOELECTRON, V54, P603, DOI 10.1016/j.bios.2013.11.039
   Bandodkar AJ, 2013, ANALYST, V138, P123, DOI 10.1039/c2an36422k
   Buono MJ, 2007, J APPL PHYSIOL, V103, P990, DOI 10.1152/japplphysiol.00015.2007
   Choong CL, 2014, ADV MATER, V26, P3451, DOI 10.1002/adma.201305182
   Gao W, 2016, NATURE, V529, P509, DOI 10.1038/nature16521
   Gennari FJ, 1998, NEW ENGL J MED, V339, P451, DOI 10.1056/NEJM199808133390707
   Glauser W, 2013, CAN MED ASSOC J, V185, P1385, DOI 10.1503/cmaj.109-4607
   Guinovart T, 2014, ELECTROANAL, V26, P1345, DOI 10.1002/elan.201300558
   Guinovart T, 2013, ANALYST, V138, P5208, DOI 10.1039/c3an00710c
   Harvey CJ, 2010, TOXICOL IN VITRO, V24, P1790, DOI 10.1016/j.tiv.2010.06.016
   Imani S, 2016, NAT COMMUN, V7, DOI 10.1038/ncomms11650
   Jia WZ, 2014, J MATER CHEM A, V2, P18184, DOI 10.1039/c4ta04796f
   Jia WZ, 2013, ANAL CHEM, V85, P6553, DOI 10.1021/ac401573r
   Kassal P, 2015, ELECTROCHEM COMMUN, V56, P6, DOI 10.1016/j.elecom.2015.03.018
   Kim J, 2016, ACS SENSORS, V1, P1011, DOI 10.1021/acssensors.6b00356
   Kim J, 2015, BIOSENS BIOELECTRON, V74, P1061, DOI 10.1016/j.bios.2015.07.039
   Kim J, 2014, ANALYST, V139, P1632, DOI 10.1039/c3an02359a
   Koh A, 2016, SCI TRANSL MED, V8, DOI 10.1126/scitranslmed.aaf2593
   Lee H, 2016, NAT NANOTECHNOL, V11, P566, DOI [10.1038/nnano.2016.38, 10.1038/NNANO.2016.38]
   LONG GL, 1983, ANAL CHEM, V55, pA712, DOI 10.1021/ac00258a001
   Mao I. F., 2010, ARCH ENVIRON HEALTH, V56, P271
   Maughan RJ, 1991, J SPORT SCI, V9, P117, DOI 10.1080/02640419108729870
   Maughan RJ, 1997, J SPORT SCI, V15, P297
   Maughan RJ, 1997, BRIT J SPORT MED, V31, P175, DOI 10.1136/bjsm.31.3.175
   Mitsubayashi K, 2016, ELECTROANAL, V28, P1170, DOI 10.1002/elan.201600083
   Moyer J, 2012, DIABETES TECHNOL THE, V14, P398, DOI 10.1089/dia.2011.0262
   Muensterer OJ, 2014, INT J SURG, V12, P281, DOI 10.1016/j.ijsu.2014.02.003
   Mukhopadhyay SC, 2015, IEEE SENS J, V15, P1321, DOI 10.1109/JSEN.2014.2370945
   Pankratov D, 2016, ELECTROANAL, V28, P1250, DOI 10.1002/elan.201501116
   Park J, 2016, SENSORS-BASEL, V16, DOI 10.3390/s16060809
   Parrilla M, 2016, ELECTROANAL, V28, P1267, DOI 10.1002/elan.201600070
   Parrilla M, 2016, ADV HEALTHC MATER, V5, P996, DOI 10.1002/adhm.201600092
   Pilardeau P, 1979, Br J Sports Med, V13, P118
   PILARDEAU PA, 1988, J SPORT MED PHYS FIT, V28, P247
   Polliack A, 1997, J REHABIL RES DEV, V34, P303
   Ricci F, 2005, BIOSENS BIOELECTRON, V21, P389, DOI 10.1016/j.bios.2004.12.001
   Singh P, 2016, NANO-MICRO LETT, V8, P193, DOI 10.1007/s40820-015-0077-x
   Son D, 2014, NAT NANOTECHNOL, V9, P397, DOI [10.1038/nnano.2014.38, 10.1038/NNANO.2014.38]
   Sonner Z, 2015, BIOMICROFLUIDICS, V9, DOI 10.1063/1.4921039
   Takamatsu S, 2015, SCI REP-UK, V5, DOI 10.1038/srep15003
   Trung TQ, 2016, ADV MATER, V28, P502, DOI 10.1002/adma.201504441
   Umezawa Y, 2000, PURE APPL CHEM, V72, P1851, DOI 10.1351/pac200072101851
   Vimieiro-Gomes AC, 2005, BRAZ J MED BIOL RES, V38, P1133, DOI 10.1590/S0100-879X2005000700017
   Wang J., 2006, ANAL ELECTROCHEMISTR, P201
   Wang XW, 2014, ADV MATER, V26, P1336, DOI 10.1002/adma.201304248
   Zhang YS, 2016, SCI REP-UK, V6, DOI 10.1038/srep22237
NR 51
TC 166
Z9 170
U1 16
U2 201
PU ROYAL SOC CHEMISTRY
PI CAMBRIDGE
PA THOMAS GRAHAM HOUSE, SCIENCE PARK, MILTON RD, CAMBRIDGE CB4 0WF, CAMBS,
   ENGLAND
SN 1473-0197
EI 1473-0189
J9 LAB CHIP
JI Lab Chip
PD MAY 21
PY 2017
VL 17
IS 10
BP 1834
EP 1842
DI 10.1039/c7lc00192d
PG 9
WC Biochemical Research Methods; Chemistry, Multidisciplinary; Chemistry,
   Analytical; Nanoscience & Nanotechnology; Instruments & Instrumentation
WE Science Citation Index Expanded (SCI-EXPANDED)
SC Biochemistry & Molecular Biology; Chemistry; Science & Technology -
   Other Topics; Instruments & Instrumentation
GA EV1ZL
UT WOS:000401551300014
PM 28470263
OA Green Accepted
DA 2023-06-30
ER

PT J
AU Campos, PP
   Moraes, ML
   Volpati, D
   Miranda, PB
   Oliveira, ON
   Ferreira, M
AF Campos, Paula P.
   Moraes, Marli L.
   Volpati, Diogo
   Miranda, Paulo B.
   Oliveira, Osvaldo N., Jr.
   Ferreira, Marystela
TI Amperometric Detection of Lactose Using beta-Galactosidase Immobilized
   in Layer-by-Layer Films
SO ACS APPLIED MATERIALS & INTERFACES
LA English
DT Article
DE lactose; amperometric detection; beta-galactosidase; layer-by-layer;
   sum-frequency generation
ID GLUCOSE-OXIDASE; PRUSSIAN-BLUE; VIBRATIONAL SPECTROSCOPY; BIOSENSOR;
   SURFACES; MILK; PROTEIN; HYDROLYSIS; CHITOSAN; SHEET
AB A direct, low-cost method to determine the concentration of lactose is an important goal with possible impact in various types of industry. In this study, a biosensor is reported that exploits the specific interaction between lactose and the enzyme beta-galactosidase (beta-Gal) normally employed to process lactose into glucose and galactose for lactose-intolerant people. The biosensor was made with beta-Gal immobilized in layer-by-layer (LbL) films with the polyelectrolyte poly(ethylene imine) (PEI) and poly(vinyl sufonate) (PVS) on an indium tin oxide (ITO) electrode modified with a layer of Prussian Blue (PB). With an ITO/PB/(PEI/PVS)(1)(PEI/beta-Gal)(30) architecture, lactose could be determined with an amperometric method with sensitivity of 0.31 mu A mmol(-1) cm(-2) and detection limit of 1.13 mmol L-1, which is sufficient for detecting lactose in milk and for clinical exams. Detection occurred via a cascade reaction involving glucose oxidase titrated as electrolytic solution in the electrochemical cell, while PB allowed for operation at 0.0 V versus saturated calomel electrode, thus avoiding effects from interfering species. Sum-frequency generation spectroscopy data for the interface between the LbL film and a buffer containing lactose indicated that beta-Gal lost order, which is the first demonstration of structural effects induced by the molecular recognition interaction with lactose.
C1 [Campos, Paula P.; Ferreira, Marystela] Univ Fed Sao Carlos, UFSCar, BR-18052780 Sao Carlos, SP, Brazil.
   [Moraes, Marli L.] Univ Fed Sao Paulo, Inst Ciencia & Tecnol, Unifesp, BR-12231280 Sao Jose Dos Campos, SP, Brazil.
   [Volpati, Diogo; Miranda, Paulo B.; Oliveira, Osvaldo N., Jr.] Univ Sao Paulo, Sao Carlos Inst Phys, BR-13560970 Sao Carlos, SP, Brazil.
C3 Universidade Federal de Sao Carlos; Universidade Federal de Sao Paulo
   (UNIFESP); Universidade de Sao Paulo
RP Ferreira, M (通讯作者)，Univ Fed Sao Carlos, UFSCar, Campus Sorocaba,Rodavia Joao Leme dos Santos, BR-18052780 Sao Carlos, SP, Brazil.
EM marystela@ufscar.br
RI Moraes, Marli/AAK-2902-2020; Volpati, Diogo/D-5652-2012; Campos,
   Paula/C-9972-2015; Miranda, Paulo Barbeitas/C-5933-2012; Ferreira,
   Marystela/B-8941-2013; Oliveira, Osvaldo N./A-1714-2008; Moraes, Marli
   L/D-9263-2012
OI Moraes, Marli/0000-0003-0213-3686; Volpati, Diogo/0000-0003-4370-5492;
   Campos, Paula/0000-0003-0654-8707; Miranda, Paulo
   Barbeitas/0000-0002-2890-0268; Ferreira, Marystela/0000-0002-9459-8167;
   Oliveira, Osvaldo N./0000-0002-5399-5860; Moraes, Marli
   L/0000-0003-0213-3686
FU FAPESP (Brazil) [2012/16158-0]; CNPq (Brazil); CAPES (Brazil); nBioNet
   network (Brazil); Fundacao de Amparo a Pesquisa do Estado de Sao Paulo
   (FAPESP) [12/16158-0] Funding Source: FAPESP
FX This work was supported by FAPESP (2012/16158-0), CNPq, CAPES, and
   nBioNet network (Brazil).
CR Adochitei A, 2011, REV ROUM CHIM, V56, P783
   Ammam M, 2010, SENSOR ACTUAT B-CHEM, V148, P583, DOI 10.1016/j.snb.2010.05.027
   Ansari SA, 2012, PROCESS BIOCHEM, V47, P2427, DOI 10.1016/j.procbio.2012.10.002
   Ariga K, 2014, CHEM LETT, V43, P36, DOI 10.1246/cl.130987
   Ariga K, 2013, CHEM SOC REV, V42, P6322, DOI 10.1039/c2cs35475f
   ARRONDO JLR, 1989, FEBS LETT, V252, P118, DOI 10.1016/0014-5793(89)80901-9
   Bankar SB, 2009, BIOTECHNOL ADV, V27, P489, DOI 10.1016/j.biotechadv.2009.04.003
   Calvo EJ, 2004, CHEMPHYSCHEM, V5, P235, DOI 10.1002/cphc.200300930
   Campas M, 2003, ANAL LETT, V36, P2551, DOI 10.1081/AL-120024632
   Carvalho NMF, 2010, QUIM NOVA, V33, P1607, DOI 10.1590/S0100-40422010000700033
   Cerf E, 2009, BIOCHEM J, V421, P415, DOI 10.1042/BJ20090379
   CLARK AH, 1981, INT J PEPT PROT RES, V17, P353
   Colthup N.B., 1990, INTRO IR RAMAN SPECT, V3rd
   Conzuelo F, 2010, J AGR FOOD CHEM, V58, P7141, DOI 10.1021/jf101173e
   Cui AL, 2001, MATER CHEM PHYS, V71, P23, DOI 10.1016/S0254-0584(00)00527-7
   Decher G, 1997, SCIENCE, V277, P1232, DOI 10.1126/science.277.5330.1232
   Druzian Janice I., 2005, Food Sci. Technol (Campinas), V25, P279, DOI 10.1590/S0101-20612005000200017
   Ferreira M, 2004, BIOSENS BIOELECTRON, V19, P1611, DOI 10.1016/j.bios.2003.12.025
   Folin O, 1918, J BIOL CHEM, V33, P521
   Fornera S, 2011, ANAL BIOANAL CHEM, V401, P2307, DOI 10.1007/s00216-011-5312-9
   Ganzle MG, 2008, INT DAIRY J, V18, P685, DOI 10.1016/j.idairyj.2008.03.003
   Goktug T, 2005, ANAL CHIM ACTA, V551, P51, DOI 10.1016/j.aca.2005.07.021
   Hamlin RE, 2007, LANGMUIR, V23, P4432, DOI 10.1021/la063339t
   Harp GP, 2006, MACROMOLECULES, V39, P7464, DOI 10.1021/ma0612226
   HARRIS WM, 1986, ANALYST, V111, P37, DOI 10.1039/an9861100037
   Kim H, 1998, LANGMUIR, V14, P7235, DOI 10.1021/la980006q
   Klein M. P., 2010, THESIS FEDERAL U RIO
   Lakowicz J.R., 1999, PRINCIPLES FLUORESCE, V2nd, DOI [DOI 10.1007/BF02629943, DOI 10.1007/978-0-387-46312-4]
   Lambert AG, 2005, APPL SPECTROSC REV, V40, P103, DOI 10.1081/ASR-200038326
   Liu YW, 2013, J AM CHEM SOC, V135, P12660, DOI 10.1021/ja403672s
   Lupu S, 2002, ELECTROCHEM COMMUN, V4, P753, DOI 10.1016/S1388-2481(02)00440-X
   LVOV Y, 1993, LANGMUIR, V9, P481, DOI 10.1021/la00026a020
   Marrakchi M, 2008, MAT SCI ENG C-BIO S, V28, P872, DOI 10.1016/j.msec.2007.10.046
   Matthews BW, 2005, CR BIOL, V328, P549, DOI 10.1016/j.crvi.2005.03.006
   MUGA A, 1993, ARCH BIOCHEM BIOPHYS, V300, P451, DOI 10.1006/abbi.1993.1061
   NGUYEN J, 1995, BIOCHEMISTRY-US, V34, P4186, DOI 10.1021/bi00013a006
   Ohto U, 2012, J BIOL CHEM, V287, P1801, DOI 10.1074/jbc.M111.293795
   Opdahl A, 2002, LANGMUIR, V18, P9409, DOI 10.1021/la020537l
   Ouyang W, 2007, MACROMOL SYMP, V254, P180, DOI 10.1002/masy.200750828
   Petri L, 2011, J NANOSCI NANOTECHNO, V11, P6705, DOI 10.1166/jnn.2011.4216
   PILLOTON R, 1990, FOOD CHEM, V36, P213, DOI 10.1016/0308-8146(90)90056-A
   Rejikumar S, 2001, INT J FOOD SCI TECH, V36, P91, DOI 10.1046/j.1365-2621.2001.00425.x
   Ricci F, 2005, BIOSENS BIOELECTRON, V21, P389, DOI 10.1016/j.bios.2004.12.001
   Shapiro F, 2002, INT DAIRY J, V12, P667, DOI 10.1016/S0958-6946(02)00053-5
   SHEN YR, 1994, SURF SCI, V299, P551, DOI 10.1016/0039-6028(94)90681-5
   Silva HS, 2008, J NANOSCI NANOTECHNO, V8, P3399, DOI 10.1166/jnn.2008.125
   Souza TTL, 2013, SENSOR ACTUAT B-CHEM, V178, P101, DOI 10.1016/j.snb.2012.12.005
   Vinhola L, 2012, J BRAZIL CHEM SOC, V23, P531, DOI 10.1590/S0103-50532012000300021
   Wang XM, 2008, J FOOD COMPOS ANAL, V21, P255, DOI 10.1016/j.jfca.2007.10.006
   WIDMER F, 1979, EUR J BIOCHEM, V100, P559, DOI 10.1111/j.1432-1033.1979.tb04202.x
   Wong DE, 2013, J FOOD SCI, V78, pE853, DOI 10.1111/1750-3841.12134
   Yan Y, 2014, CHEM MATER, V26, P452, DOI 10.1021/cm402126n
   Zhang D, 2004, LANGMUIR, V20, P7303, DOI 10.1021/la049667f
   Zou YJ, 2008, ELECTROCHIM ACTA, V53, P4089, DOI 10.1016/j.electacta.2007.12.056
NR 54
TC 32
Z9 32
U1 0
U2 75
PU AMER CHEMICAL SOC
PI WASHINGTON
PA 1155 16TH ST, NW, WASHINGTON, DC 20036 USA
SN 1944-8244
EI 1944-8252
J9 ACS APPL MATER INTER
JI ACS Appl. Mater. Interfaces
PD JUL 23
PY 2014
VL 6
IS 14
BP 11657
EP 11664
DI 10.1021/am5024463
PG 8
WC Nanoscience & Nanotechnology; Materials Science, Multidisciplinary
WE Science Citation Index Expanded (SCI-EXPANDED)
SC Science & Technology - Other Topics; Materials Science
GA AL9PB
UT WOS:000339472100102
PM 24991705
DA 2023-06-30
ER

PT J
AU Pchelintsev, NA
   Vakurov, A
   Millner, PA
AF Pchelintsev, Nikolay A.
   Vakurov, Alexander
   Millner, Paul A.
TI Simultaneous deposition of Prussian Blue and creation of an
   electrostatic surface for rapid biosensor construction
SO SENSORS AND ACTUATORS B-CHEMICAL
LA English
DT Article
DE Poly(ethyleneimine); Iron hexacyanoferrate; Amperometric biosensor;
   Enzyme immobilization; Screen-printed carbon electrodes
ID SCREEN-PRINTED ELECTRODES; CARBON-PASTE ELECTRODES; BY-LAYER DEPOSITION;
   HYDROGEN-PEROXIDE; GLUCOSE-OXIDASE; AMPEROMETRIC BIOSENSORS; H2O2
   DETECTION; MODIFIED GOLD; NANOPARTICLES; ENZYME
AB Polyethyleneimine (PEI) was deposited onto the surface of the screen-printed carbon electrode (SPCE) through simple adsorption from aqueous solution. Anion-exchange Properties of the deposited PEI were then employed to confine ferricyanide ions [Fe(CN)(6)](3-) within file polymeric layer After that, the resulting electrode was washed and incubated in FeSO4 solution so that Fe2+ cations could react with the adsorbed [Fe(CN)(6)](3-). The reaction led to the formation of surface-confined Prussian Blue (PB) crystals that were highly active in the electrochemical reduction of hydrogen peroxide. During file formation of PB, negatively charged ferricyanide ions complexed with charged iron(II) tons thereby regenerating positive charges oil file PEI and enabling electrostatic adsorption of enzymes. After glucose oxidase (GOx) was immobilised in this manner on the surface of a PEI/PB modified electrode in amperometric biosensor for glucose was produced which could sense the analyte at voltages as low as 0 mV, thus eliminating the redox activity of many common interferents. Within this report, we use GOx as a model enzyme to demonstrate principle. However, the methodology reported is amenable to immobilising virtually enzyme whilst simultaneously depositing PB mediator. (C) 2009 Elsevier B.V. All rights reserved.
C1 [Pchelintsev, Nikolay A.; Vakurov, Alexander; Millner, Paul A.] Univ Leeds, Biosensors & Biocatalysts Grp, Inst Membrane & Syst Biol, Leeds LS2 9JT, W Yorkshire, England.
C3 N8 Research Partnership; RLUK- Research Libraries UK; White Rose
   University Consortium; University of Leeds
RP Millner, PA (通讯作者)，Univ Leeds, Biosensors & Biocatalysts Grp, Inst Membrane & Syst Biol, Leeds LS2 9JT, W Yorkshire, England.
EM p.a.millner@ieeds.ac.uk
RI Pchelintsev, Nikolay/D-1217-2009
OI Vakurov, Alexander/0000-0001-6654-4287
CR Arduini F, 2007, ANAL BIOANAL CHEM, V388, P1049, DOI 10.1007/s00216-007-1330-z
   Arduini F, 2006, ANAL CHIM ACTA, V580, P155, DOI 10.1016/j.aca.2006.07.052
   BENCINI A, 1987, INORG CHEM, V26, P3902, DOI 10.1021/ic00270a016
   Bustos E, 2005, LANGMUIR, V21, P3013, DOI 10.1021/la047478r
   CHI QJ, 1995, ANAL CHIM ACTA, V310, P429, DOI 10.1016/0003-2670(95)00152-P
   Crespilho FN, 2006, J PHYS CHEM B, V110, P17478, DOI 10.1021/jp062098v
   Curulli A, 2004, BIOSENS BIOELECTRON, V20, P1223, DOI 10.1016/j.bios.2004.06.026
   De Luca S, 2005, TALANTA, V68, P171, DOI 10.1016/j.talanta.2005.06.017
   de Mattos IL, 2003, BIOSENS BIOELECTRON, V18, P193, DOI 10.1016/S0956-5663(02)00185-9
   de Mattos IL, 2000, TALANTA, V52, P791, DOI 10.1016/S0039-9140(00)00409-4
   DIETRICH B, 1981, J AM CHEM SOC, V103, P1282, DOI 10.1021/ja00395a077
   Garjonyte R, 2000, BIOSENS BIOELECTRON, V15, P445, DOI 10.1016/S0956-5663(00)00101-9
   Garjonyte R, 1998, SENSOR ACTUAT B-CHEM, V46, P236, DOI 10.1016/S0925-4005(98)00123-3
   Garjonyte R, 1999, SENSOR ACTUAT B-CHEM, V56, P85, DOI 10.1016/S0925-4005(99)00163-X
   Garjonyte R, 2001, SENSOR ACTUAT B-CHEM, V79, P33, DOI 10.1016/S0925-4005(01)00845-0
   Gonzalez GLD, 2007, ELECTROCHIM ACTA, V52, P1968, DOI 10.1016/j.electacta.2006.08.006
   Gros P, 2004, BIOSENS BIOELECTRON, V20, P204, DOI 10.1016/j.bios.2004.02.023
   Haghighi B, 2004, TALANTA, V64, P3, DOI 10.1016/j.talanta.2003.11.044
   Hornok V, 2007, J COLLOID INTERF SCI, V309, P176, DOI 10.1016/j.jcis.2007.02.022
   Karyakin AA, 2004, ANAL CHEM, V76, P474, DOI 10.1021/ac034859l
   Karyakin AA, 1996, TALANTA, V43, P1597, DOI 10.1016/0039-9140(96)01909-1
   Karyakin AA, 2000, ANAL CHEM, V72, P1720, DOI 10.1021/ac990801o
   Karyakin AA, 2002, ANAL CHEM, V74, P1597, DOI 10.1021/ac0155409
   KARYAKIN AA, 1995, ANAL CHEM, V67, P2419, DOI 10.1021/ac00110a016
   Karyakin AA, 1999, SENSOR ACTUAT B-CHEM, V57, P268, DOI 10.1016/S0925-4005(99)00154-9
   Lukachova LV, 2002, BIOELECTROCHEMISTRY, V55, P145, DOI 10.1016/S1567-5394(01)00146-3
   MANFRIN MF, 1992, INORG CHEM, V31, P2768, DOI 10.1021/ic00039a020
   Moscone D, 2001, ANAL CHEM, V73, P2529, DOI 10.1021/ac001245x
   Noguchi T, 2006, LANGMUIR, V22, P2870, DOI 10.1021/la053226u
   O'Halloran MP, 2001, TALANTA, V55, P605, DOI 10.1016/S0039-9140(01)00469-6
   Pchelintsev NA, 2007, ANAL LETT, V40, P1317, DOI 10.1080/00032710701326684
   Puganova EA, 2005, SENSOR ACTUAT B-CHEM, V109, P167, DOI 10.1016/j.snb.2005.03.094
   Qiu JD, 2007, LANGMUIR, V23, P2133, DOI 10.1021/la062788q
   Qu FL, 2007, ANAL CHIM ACTA, V605, P28, DOI 10.1016/j.aca.2007.10.013
   Ines B, 2007, ANAL CHIM ACTA, V594, P1, DOI 10.1016/j.aca.2007.04.066
   Ricci F, 2005, BIOSENS BIOELECTRON, V20, P1993, DOI 10.1016/j.bios.2004.09.010
   Ricci F, 2003, BIOSENS BIOELECTRON, V18, P165, DOI 10.1016/S0956-5663(02)00169-0
   Ricci F, 2007, BIOSENS BIOELECTRON, V22, P854, DOI 10.1016/j.bios.2006.03.004
   Shi H, 2006, TALANTA, V70, P852, DOI 10.1016/j.talanta.2006.02.012
   Suprun E, 2005, ANAL BIOANAL CHEM, V383, P597, DOI 10.1007/s00216-005-0002-0
   Varma S, 2006, ANAL CHIM ACTA, V556, P319, DOI 10.1016/j.aca.2005.09.047
   Wang BZ, 2007, LANGMUIR, V23, P7378, DOI 10.1021/la070119m
   Wang J, 1999, ANAL CHIM ACTA, V395, P11, DOI 10.1016/S0003-2670(99)00306-2
   Wu S, 2008, ELECTROCHEM COMMUN, V10, P397, DOI 10.1016/j.elecom.2007.12.033
   Xian YZ, 2007, BIOSENS BIOELECTRON, V22, P2827, DOI 10.1016/j.bios.2006.11.020
   Yang MH, 2007, BIOMATERIALS, V28, P3408, DOI 10.1016/j.biomaterials.2007.04.020
   Yin B, 2008, BIOTECHNOL LETT, V30, P317, DOI 10.1007/s10529-007-9534-z
   Zhang D, 2004, LANGMUIR, V20, P7303, DOI 10.1021/la049667f
   Zhao W, 2005, LANGMUIR, V21, P9630, DOI 10.1021/la051370+
   Zou YJ, 2007, BIOSENS BIOELECTRON, V22, P2669, DOI 10.1016/j.bios.2006.10.035
NR 50
TC 18
Z9 21
U1 0
U2 32
PU ELSEVIER SCIENCE SA
PI LAUSANNE
PA PO BOX 564, 1001 LAUSANNE, SWITZERLAND
SN 0925-4005
J9 SENSOR ACTUAT B-CHEM
JI Sens. Actuator B-Chem.
PD MAY 6
PY 2009
VL 138
IS 2
BP 461
EP 466
DI 10.1016/j.snb.2009.02.039
PG 6
WC Chemistry, Analytical; Electrochemistry; Instruments & Instrumentation
WE Science Citation Index Expanded (SCI-EXPANDED)
SC Chemistry; Electrochemistry; Instruments & Instrumentation
GA 443EU
UT WOS:000265893800011
DA 2023-06-30
ER

PT J
AU Theyagarajan, K
   Saravanakumar, D
   Senthilkumar, S
   Thenmozhi, K
AF Theyagarajan, K.
   Saravanakumar, Duraisamy
   Senthilkumar, Sellappan
   Thenmozhi, Kathavarayan
TI Rationally designed naphthyl substituted amine functionalized ionic
   liquid platform for covalent immobilization and direct electrochemistry
   of hemoglobin
SO SCIENTIFIC REPORTS
LA English
DT Article
ID WALLED CARBON NANOTUBES; ELECTROCATALYTIC REDUCTION; GRAPHENE OXIDE;
   COMPOSITE; BROMATE; BIOSENSOR; ELECTRODE; PEROXIDASE
AB Herein, we have designed and demonstrated a facile and effective platform for the covalent anchoring of a tetrameric hemoprotein, hemoglobin (Hb). The platform comprises of naphthyl substituted amine functionalized gel type hydrophobic ionic liquid (NpNH2-IL) through which the heme protein was covalently attached over a glassy carbon electrode (Hb-NpNH2-IL/GCE). UV-vis and FT-IR spectral results confirmed that the Hb on NpNH2-IL retains its native structure, even after being covalently immobilized on NpNH2-IL platform. The direct electron transfer of redox protein could be realized at Hb-NpNH2-IL/GCE modified electrode and a well resolved redox peak with a formal potential of -0.30 V and peak separation of 65 mV was observed. This is due to the covalent attachment of highly conducting NpNH2-IL to the Hb, which facilitates rapid shuttling of electrons between the redox site of protein and the electrode. Further, the fabricated biosensor favoured the electrochemical reduction of bromate in neutral pH with linearity ranging from 12 to 228 mu M and 0.228 to 4.42 mM with a detection limit and sensitivities of 3 mu M, 430.7 mu A mM(-1) cm(-2) and 148.4 mu A mM(-1) cm(-2) respectively. Notably, the fabricated biosensor showed good operational stability under static and dynamic conditions with high selectivity and reproducibility.
C1 [Theyagarajan, K.; Saravanakumar, Duraisamy; Senthilkumar, Sellappan; Thenmozhi, Kathavarayan] VIT, Sch Adv Sci, Dept Chem, Vellore 632014, Tamil Nadu, India.
C3 Vellore Institute of Technology (VIT); VIT Vellore
RP Thenmozhi, K (通讯作者)，VIT, Sch Adv Sci, Dept Chem, Vellore 632014, Tamil Nadu, India.
EM kt.thenmozhi@gmail.com
RI K, Theyagarajan/N-1928-2018; Sellappan, Senthilkumar/O-9074-2016; K,
   T/ISU-3340-2023
OI K, Theyagarajan/0000-0002-2959-5648; Sellappan,
   Senthilkumar/0000-0002-1770-2442; 
FU Science and Engineering Research Board (SERB), Government of India
   [SB/FT/CS-018/2014]
FX This work was financially supported by the Science and Engineering
   Research Board (SERB), Government of India (Sanction No.
   SB/FT/CS-018/2014). The authors also thank Vellore Institute of
   Technology (VIT) for providing 'VIT SEED GRANT' for carrying out this
   research work. The authors gratefully acknowledge the analytical
   facilities (SIF DST-VIT-FIST) provided by VIT.
CR Ao YY, 2017, SCI REP-UK, V7, DOI 10.1038/srep44100
   Bai YF, 2014, ANAL CHEM, V86, P4910, DOI 10.1021/ac501143e
   Bates ED, 2002, J AM CHEM SOC, V124, P926, DOI 10.1021/ja017593d
   Biswas T, 2019, SUSTAIN ENERG FUELS, V3, P935, DOI 10.1039/c8se00401c
   Cao SY, 2017, SCI REP-UK, V7, DOI 10.1038/s41598-017-07925-y
   Damlin P, 2015, CARBON, V93, P533, DOI 10.1016/j.carbon.2015.05.055
   De Vos N, 2014, CHEMELECTROCHEM, V1, P1258, DOI 10.1002/celc.201402086
   del Cano R, 2018, TALANTA, V176, P667, DOI 10.1016/j.talanta.2017.08.090
   Ding L, 2014, J ELECTROANAL CHEM, V727, P69, DOI 10.1016/j.jelechem.2014.06.001
   Dou QY, 2017, NAT COMMUN, V8, DOI 10.1038/s41467-017-02152-5
   Eguilaz M, 2018, BIOSENS BIOELECTRON, V111, P144, DOI 10.1016/j.bios.2018.04.004
   Fedorov MV, 2014, CHEM REV, V114, P2978, DOI 10.1021/cr400374x
   Fujita K, 2005, CHEM COMMUN, P4804, DOI 10.1039/b508238b
   Ghica ME, 2009, SENSOR ACTUAT B-CHEM, V142, P308, DOI 10.1016/j.snb.2009.08.012
   Hapiot P, 2008, CHEM REV, V108, P2238, DOI 10.1021/cr0680686
   Hassan SS, 2013, ANAL CHIM ACTA, V803, P41, DOI 10.1016/j.aca.2013.04.036
   Huddleston JG, 2001, GREEN CHEM, V3, P156, DOI 10.1039/b103275p
   Kavosi B, 2014, BIOSENS BIOELECTRON, V52, P20, DOI 10.1016/j.bios.2013.08.012
   Kiefer J, 2007, APPL SPECTROSC, V61, P1306, DOI 10.1366/000370207783292000
   Kwak K, 2014, ACS NANO, V8, P671, DOI 10.1021/nn4053217
   Lee YG, 2017, SENSOR ACTUAT B-CHEM, V244, P157, DOI 10.1016/j.snb.2016.12.114
   Li JX, 2012, BIOELECTROCHEMISTRY, V86, P60, DOI 10.1016/j.bioelechem.2012.02.002
   Li P, 2013, TALANTA, V115, P228, DOI 10.1016/j.talanta.2013.03.088
   Li Q, 2013, CHEM ENG J, V217, P28, DOI 10.1016/j.cej.2012.12.005
   Li Y, 2014, ELECTROANAL, V26, P996, DOI 10.1002/elan.201400066
   Li YH, 2010, COLLOID SURFACE B, V79, P241, DOI 10.1016/j.colsurfb.2010.04.001
   Liu H, 2015, SENSOR ACTUAT B-CHEM, V218, P60, DOI 10.1016/j.snb.2015.04.090
   Olloqui-Sariego JL, 2015, ANAL CHEM, V87, P10807, DOI 10.1021/acs.analchem.5b01710
   Manoj D, 2018, BIOSENS BIOELECTRON, V103, P104, DOI 10.1016/j.bios.2017.12.030
   Palanisamy S, 2016, MICROCHIM ACTA, V183, P1953, DOI 10.1007/s00604-016-1811-x
   Papagianni GG, 2012, SENSOR ACTUAT B-CHEM, V173, P346, DOI 10.1016/j.snb.2012.07.020
   Pauliukaite R, 2008, ELECTROANAL, V20, P485, DOI 10.1002/elan.200704081
   Rasheed PA, 2018, SENSOR ACTUAT B-CHEM, V265, P652, DOI 10.1016/j.snb.2018.03.103
   Shah FU, 2017, SCI REP-UK, V7, DOI 10.1038/s41598-017-16597-7
   Shen YM, 2018, MICROCHIM ACTA, V185, DOI 10.1007/s00604-018-2886-3
   Shi EB, 2016, DALTON T, V45, P7728, DOI 10.1039/c5dt04229a
   Shiddiky MJA, 2011, BIOSENS BIOELECTRON, V26, P1775, DOI 10.1016/j.bios.2010.08.064
   Silvester DS, 2011, ANALYST, V136, P4871, DOI 10.1039/c1an15699c
   Thenmozhi K, 2017, MAT SCI ENG C-MATER, V70, P223, DOI 10.1016/j.msec.2016.08.075
   Vadahanambi S, 2013, CARBON, V53, P391, DOI 10.1016/j.carbon.2012.11.029
   van Rantwijk F, 2007, CHEM REV, V107, P2757, DOI 10.1021/cr050946x
   Velusamy V, 2017, SENSOR ACTUAT B-CHEM, V252, P175, DOI 10.1016/j.snb.2017.05.041
   Verma YL, 2014, RSC ADV, V4, P39978, DOI 10.1039/c4ra04362f
   Vilian ATE, 2016, SENSOR ACTUAT B-CHEM, V224, P607, DOI 10.1016/j.snb.2015.10.099
   Wan D, 2010, ACS APPL MATER INTER, V2, P3083, DOI 10.1021/am100591t
   Wei D, 2008, ANAL CHIM ACTA, V607, P126, DOI 10.1016/j.aca.2007.12.011
   Wen YP, 2016, BIOSENS BIOELECTRON, V79, P894, DOI 10.1016/j.bios.2016.01.028
   Xu HF, 2010, TALANTA, V81, P334, DOI 10.1016/j.talanta.2009.12.006
   Yue CT, 2014, CATAL LETT, V144, P1313, DOI 10.1007/s10562-014-1241-5
   Zhang CM, 2018, ELECTROANAL, V30, P2504, DOI 10.1002/elan.201800522
   Zhang MJ, 2012, CHEM-EUR J, V18, P12773, DOI 10.1002/chem.201201338
   Zhang Y, 2014, ELECTROCHIM ACTA, V115, P504, DOI 10.1016/j.electacta.2013.10.143
   Zhong Y, 2016, CHEM ENG J, V289, P114, DOI 10.1016/j.cej.2015.12.091
NR 53
TC 13
Z9 13
U1 0
U2 11
PU NATURE PUBLISHING GROUP
PI LONDON
PA MACMILLAN BUILDING, 4 CRINAN ST, LONDON N1 9XW, ENGLAND
SN 2045-2322
J9 SCI REP-UK
JI Sci Rep
PD JUL 18
PY 2019
VL 9
AR 10428
DI 10.1038/s41598-019-46982-3
PG 9
WC Multidisciplinary Sciences
WE Science Citation Index Expanded (SCI-EXPANDED)
SC Science & Technology - Other Topics
GA IJ3ZY
UT WOS:000475845400032
PM 31320717
OA Green Published, gold
DA 2023-06-30
ER

PT J
AU Mascagni, DBT
   Miyazaki, CM
   da Cruz, NC
   de Moraes, ML
   Riul, A
   Ferreira, M
AF Tavares Mascagni, Daniela Branco
   Miyazaki, Celina Massumi
   da Cruz, Nilson Cristino
   de Moraes, Marli Leite
   Riul, Antonio, Jr.
   Ferreira, Marystela
TI Layer-by-layer assembly of functionalized reduced graphene oxide for
   direct electrochemistry and glucose detection
SO MATERIALS SCIENCE & ENGINEERING C-MATERIALS FOR BIOLOGICAL APPLICATIONS
LA English
DT Article
DE Glucose oxidase biosensor; Direct electron transfer; Self-assembled
   films; Functionalized rGO
ID MULTIWALLED CARBON NANOTUBES; DIRECT ELECTRON-TRANSFER; MULTILAYER
   FILMS; ULTRATHIN FILMS; GRAPHITE OXIDE; NANOPARTICLES; BIOSENSOR;
   ENZYME; HYBRID; GOLD
AB We report an electrochemical glucose biosensor made with layer-by-layer (LbL) films of functionalized reduced graphene oxide (rGO) and glucose oxidase (GOx). The LbL assembly using positively and negatively charged rGO multilayers represents a simple approach to develop enzymatic biosensors. The electron transport properties of graphene were combined with the specificity provided by the enzyme. rGO was obtained and functionalized using chemical methods, being positively charged with poly(diallyldimethylammonium chloride) to form GPDDA, and negatively charged with poly(styrene sulfonate) to form GPSS. Stable aqueous dispersions of GPDDA and GPSS are easily obtained, enabling the growth of LbL films on various solid supports. The use of graphene in the immobilization of GOx promoted Direct Electron Transfer, which was evaluated by Cyclic Volt-ammetry. Amperometric measurements indicated a detection limit of 13.4 mu mol.L-1 and sensitivity of 2.47 mu A.cm(-2). mmol(-1).L for glucose with the (GPDDA/GPSS)(1)/(GPDDA/GOx)(2) architecture, whose thickness was 19.80 +/- 0.28 nm, as determined by Surface Plasmon Resonance (SPR). The sensor may be useful for clinical analysis since glucose could be detected even in the presence of typical interfering agents and in real samples of a lactose-free milk and an electrolyte solution to prevent dehydration. (C) 2016 Elsevier B.V. All rights reserved.
C1 [Tavares Mascagni, Daniela Branco; da Cruz, Nilson Cristino] Sao Paulo State Univ UNESP, Sao Paulo, Brazil.
   [Miyazaki, Celina Massumi; Ferreira, Marystela] Univ Fed Sao Carlos, UFSCar, Campus Sorocaba, Sao Carlos, SP, Brazil.
   [de Moraes, Marli Leite] Univ Fed Sao Paulo, Unifesp, Campus Sao Jose dos Campos, Sao Paulo, SP, Brazil.
   [Riul, Antonio, Jr.] Univ Campinas Unicamp, Sao Paulo, Brazil.
C3 Universidade Estadual Paulista; Universidade Federal de Sao Carlos;
   Universidade Federal de Sao Paulo (UNIFESP); Universidade Estadual de
   Campinas
RP Ferreira, M (通讯作者)，Rod Joao Leme Santos,Km 110, BR-18052780 Sorocaba, SP, Brazil.
EM marystela@ufscar.br
RI Moraes, Marli/AAK-2902-2020; Miyazaki, Celina/E-9612-2014; Mascagni,
   Daniela B. T./A-2890-2014; Moraes, Marli L/D-9263-2012; Ferreira,
   Marystela/B-8941-2013; Cruz, Nilson C/AAG-8366-2020; Riul,
   Antonio/I-5190-2013
OI Moraes, Marli/0000-0003-0213-3686; Miyazaki, Celina/0000-0003-2583-3001;
   Mascagni, Daniela B. T./0000-0001-6331-6895; Moraes, Marli
   L/0000-0003-0213-3686; Ferreira, Marystela/0000-0002-9459-8167; Cruz,
   Nilson C/0000-0002-0354-3890; Riul, Antonio/0000-0002-9760-1851
FU FAPESP [2014/17519-1, 2014/15093-7]; CNPq; CAPES (Brazil)
FX The authors are grateful to FAPESP (Nos. 2014/17519-1 and 2014/15093-7),
   CNPq and CAPES (Brazil) for the financial support. The authors also
   thank Prof. Osvaldo N. Oliveira, Jr. for helpful discussions and Rafael
   Parra Ribeiro (LapTec) for help with the XRD measurements.
CR Akhavan O, 2014, NANOSCALE, V6, P14810, DOI 10.1039/c4nr04589k
   Akhavan O, 2014, CARBON, V79, P654, DOI 10.1016/j.carbon.2014.08.058
   Akhavan O, 2012, ACS NANO, V6, P2904, DOI 10.1021/nn300261t
   Ariga K, 2012, NPG ASIA MATER, V4, DOI 10.1038/am.2012.30
   Bai YF, 2014, ANAL CHEM, V86, P4910, DOI 10.1021/ac501143e
   Barsan MM, 2014, BIOELECTROCHEMISTRY, V99, P46, DOI 10.1016/j.bioelechem.2014.06.004
   Basu S, 2012, SENSOR ACTUAT B-CHEM, V173, P1, DOI 10.1016/j.snb.2012.07.092
   CLARK LC, 1962, ANN NY ACAD SCI, V102, P29, DOI 10.1111/j.1749-6632.1962.tb13623.x
   Dalmasso PR, 2013, BIOSENS BIOELECTRON, V39, P76, DOI 10.1016/j.bios.2012.06.041
   Decher G., 2012, MULTILAYER THIN FILM, Vsecond, DOI DOI 10.1016/j.actbio.2019.05.018
   Ding L, 2014, J ELECTROANAL CHEM, V727, P69, DOI 10.1016/j.jelechem.2014.06.001
   Du FP, 2012, NANOTECHNOLOGY, V23, DOI 10.1088/0957-4484/23/47/475704
   Ferreira M, 2004, BIOSENS BIOELECTRON, V19, P1611, DOI 10.1016/j.bios.2003.12.025
   Geim AK, 2007, NAT MATER, V6, P183, DOI 10.1038/nmat1849
   Gorton L, 1999, ANAL CHIM ACTA, V400, P91, DOI 10.1016/S0003-2670(99)00610-8
   Graca JS, 2014, BIOELECTROCHEMISTRY, V96, P37, DOI 10.1016/j.bioelechem.2014.01.001
   Granqvist N, 2013, LANGMUIR, V29, P8561, DOI 10.1021/la401084w
   Gu H, 2012, BIOSENS BIOELECTRON, V32, P118, DOI 10.1016/j.bios.2011.11.044
   Haynie DT, 2004, LANGMUIR, V20, P4540, DOI 10.1021/la036330p
   He JA, 1999, CHEM MATER, V11, P3268, DOI 10.1021/cm990311c
   He PL, 2004, ELECTROANAL, V16, P1122, DOI 10.1002/elan.200403000
   HUMMERS WS, 1958, J AM CHEM SOC, V80, P1339, DOI 10.1021/ja01539a017
   Hwa KY, 2014, BIOSENS BIOELECTRON, V62, P127, DOI 10.1016/j.bios.2014.06.023
   Kang XH, 2009, BIOSENS BIOELECTRON, V25, P901, DOI 10.1016/j.bios.2009.09.004
   Karim MN, 2014, BIOSENS BIOELECTRON, V61, P147, DOI 10.1016/j.bios.2014.05.011
   Kovtyukhova NI, 1999, CHEM MATER, V11, P771, DOI 10.1021/cm981085u
   Li Y, 2014, SENSOR ACTUAT B-CHEM, V194, P51, DOI 10.1016/j.snb.2013.12.080
   Li YC, 2010, ACS NANO, V4, P3325, DOI 10.1021/nn100467e
   Liang HM, 2010, SENSOR ACTUAT B-CHEM, V149, P212, DOI 10.1016/j.snb.2010.05.048
   Liang W, 2003, SENSORS, V3, P544
   Liu S, 2012, J ELECTROANAL CHEM, V672, P40, DOI 10.1016/j.jelechem.2012.03.007
   Mani V, 2013, BIOSENS BIOELECTRON, V41, P309, DOI 10.1016/j.bios.2012.08.045
   Mello LD, 2002, FOOD CHEM, V77, P237, DOI 10.1016/S0308-8146(02)00104-8
   Munge B, 2005, ANAL CHEM, V77, P4662, DOI 10.1021/ac050132g
   Nouira W, 2013, J PHYS CONF SER, V416, DOI 10.1088/1742-6596/416/1/012010
   Palanisamy S, 2014, COLLOID SURFACE B, V114, P164, DOI 10.1016/j.colsurfb.2013.10.006
   Palanisamy S, 2014, MAT SCI ENG C-MATER, V34, P207, DOI 10.1016/j.msec.2013.09.011
   Parviz D, 2012, ACS NANO, V6, P8857, DOI 10.1021/nn302784m
   Peng D, 2014, J ELECTROANAL CHEM, V734, P1, DOI 10.1016/j.jelechem.2014.09.027
   Poon Z, 2011, ACS NANO, V5, P4284, DOI 10.1021/nn200876f
   Rouse JH, 2003, NANO LETT, V3, P59, DOI 10.1021/nl025780j
   Shervedani RK, 2014, ELECTROCHIM ACTA, V121, P376, DOI 10.1016/j.electacta.2013.12.044
   Si Y, 2008, NANO LETT, V8, P1679, DOI 10.1021/nl080604h
   Siqueira JR, 2010, BIOSENS BIOELECTRON, V25, P1254, DOI 10.1016/j.bios.2009.09.043
   Stankovich S, 2006, J MATER CHEM, V16, P155, DOI 10.1039/b512799h
   Tellechea E, 2012, LANGMUIR, V28, P5190, DOI 10.1021/la2050866
   Wakizaka D, 2004, POLYMER, V45, P8561, DOI 10.1016/j.polymer.2004.10.007
   Wang J, 2008, CHEM REV, V108, P814, DOI 10.1021/cr068123a
   Wild S, 2004, DIABETES CARE, V27, P1047, DOI 10.2337/diacare.27.5.1047
   Wu P, 2010, ELECTROCHIM ACTA, V55, P8606, DOI 10.1016/j.electacta.2010.07.079
   Yang DQ, 2005, J PHYS CHEM B, V109, P4481, DOI 10.1021/jp044511+
   Yoo PJ, 2006, NAT MATER, V5, P234, DOI 10.1038/nmat1596
   Yoon HC, 2000, ANAL CHEM, V72, P922, DOI 10.1021/ac991299a
   Zeng GH, 2010, LANGMUIR, V26, P15022, DOI 10.1021/la102806v
NR 54
TC 24
Z9 24
U1 3
U2 171
PU ELSEVIER SCIENCE BV
PI AMSTERDAM
PA PO BOX 211, 1000 AE AMSTERDAM, NETHERLANDS
SN 0928-4931
EI 1873-0191
J9 MAT SCI ENG C-MATER
JI Mater. Sci. Eng. C-Mater. Biol. Appl.
PD NOV 1
PY 2016
VL 68
BP 739
EP 745
DI 10.1016/j.msec.2016.06.001
PG 7
WC Materials Science, Biomaterials
WE Science Citation Index Expanded (SCI-EXPANDED)
SC Materials Science
GA DV0IA
UT WOS:000382600000087
PM 27524075
OA Green Published
DA 2023-06-30
ER

PT J
AU Cheng, YH
   Kargupta, R
   Ghoshal, D
   Li, ZL
   Chande, C
   Feng, LX
   Chatterjee, S
   Koratkar, N
   Motkuri, RK
   Basuray, S
AF Cheng, Yu-Hsuan
   Kargupta, Roli
   Ghoshal, Debjit
   Li, Zhenglong
   Chande, Charmi
   Feng, Lixin
   Chatterjee, Sayandev
   Koratkar, Nikhil
   Motkuri, Radha Kishan
   Basuray, Sagnik
TI ESSENCE-A rapid, shear-enhanced, flow-through, capacitive
   electrochemical platform for rapid detection of biomolecules
SO BIOSENSORS & BIOELECTRONICS
LA English
DT Article
DE Electrochemical detection; Nucleic acid-based detection; Electrochemical
   signal; Shear enhanced selectivity; p53; HER2
ID LABEL-FREE DETECTION; IMPEDANCE SPECTROSCOPY; CARBON NANOTUBES; PROTEIN
   IMMOBILIZATION; DIFFUSION LIMITATIONS; BIOSENSOR; SENSORS; IMMUNOSENSORS
AB The rapid, sensitive, and selective detection of target analytes using electrochemical sensors is challenging. ESSENCE, a new Electrochemical Sensor that uses a Shear-Enhanced, flow-through Nanoporous Capacitive Electrode, overcomes current electrochemical sensors? response limitations, selectivity, and sensitivity limitations. ESSENCE is a microfluidic channel packed with transducer material sandwiched by a top and bottom microelectrode. The room-temperature instrument less integration process allows the switch of the transducer materials to make up the porous electrode without modifying the electrode architecture or device protocol. ESSENCE can be used to detect both biomolecules and small molecules by simply changing the packed transducer material. Electron microscopy results confirm the high porosity. In conjunction with the non-planar interdigitated electrode, the packed transducer material results in a flow-through porous electrode. Electron microscopy results confirm the high porosity. The enhanced shear forces and increased convective fluxes disrupt the electric double layer?s (EDL) diffusive process in ESSENCE. This disruption migrates the EDL to high MHz frequency allowing the capture signal to be measured at around 100 kHz, significantly improving device timing (rapid detection) with a low signal-to-noise ratio. The device?s unique architecture allows us multiple configuration modes for measuring the impedance signal. This allows us to use highly conductive materials like carbon nanotubes. We show that by combining single-walled carbon nanotubes as transducer material with appropriate capture probes, NP-RIDE has high selectivity and sensitivity for DNA (fM sensitivity, selective against non-target DNA), breast cancer biomarker proteins (p53, pg/L sensitivity, selective against non-target HER2).
C1 [Cheng, Yu-Hsuan; Li, Zhenglong; Chande, Charmi; Feng, Lixin; Basuray, Sagnik] New Jersey Inst Technol, Dept Chem & Mat Engn, Newark, NJ 07102 USA.
   [Kargupta, Roli; Chatterjee, Sayandev] ESSENCE Diagnost LLC, Livingston, NJ 07102 USA.
   [Ghoshal, Debjit] Rensselaer Polytech Inst, Dept Chem & Biol Engn, Troy, NY 12180 USA.
   [Koratkar, Nikhil] Rensselaer Polytech Inst, Dept Mech Aerosp & Nucl Engn, Troy, NY 12180 USA.
   [Motkuri, Radha Kishan] Pacific Northwest Natl Lab, Energy & Environm Directorate, Richland, WA 99352 USA.
   [Basuray, Sagnik] New Jersey Inst Technol, Dept Biomed Engn, Newark, NJ 07102 USA.
C3 New Jersey Institute of Technology; Rensselaer Polytechnic Institute;
   Rensselaer Polytechnic Institute; United States Department of Energy
   (DOE); Pacific Northwest National Laboratory; New Jersey Institute of
   Technology
RP Basuray, S (通讯作者)，New Jersey Inst Technol, Dept Chem & Mat Engn, Newark, NJ 07102 USA.
EM sbasuray@njit.edu
RI Motkuri, Radha Kishan/N-2714-2019; Basuray, Sagnik/H-7781-2019
OI Motkuri, Radha Kishan/0000-0002-2079-4798; Basuray,
   Sagnik/0000-0001-9767-9096; Chatterjee, Sayandev/0000-0003-2218-5635;
   Ghoshal, Debjit/0000-0003-3204-0755; , charmi/0000-0002-2722-9820
FU NSF [1751795]; New Jersey Health Foundation [PC 54-20]
FX This manuscript is supported by Sagnik Basuray's NSF grant #1751795,
   Career: 210 "ASSURED" electrochemical platform for multiplexed detection
   of Cancer Biomarker Panel using Shear Enhanced Nanoporous Capacitive
   Electrodes and a New Jersey Health Foundation Grant, #PC 54-20, "ESSENCE
   - A Selective and Sensitive Electrochemical POC Platform for Liquid
   Biopsy".
CR Agarwal A, 2020, MICROSYST TECHNOL, V26, P2465, DOI 10.1007/s00542-020-04787-9
   Antuna-Jimenez D, 2020, BIOSENSORS-BASEL, V10, DOI 10.3390/bios10020009
   Armbruster David A, 2008, Clin Biochem Rev, V29 Suppl 1, pS49
   Bahl S, 2020, APOLLO MED, V0, P0, DOI [DOI 10.4103/AM.AM_56_20, 10.4103/am.am_56_20]
   Baronas R, 2017, ELECTROCHIM ACTA, V240, P399, DOI 10.1016/j.electacta.2017.04.075
   Baronas R, 2014, SENSORS-BASEL, V14, P4634, DOI 10.3390/s140304634
   Barpaga D, 2019, INORG CHEM, V58, P8339, DOI 10.1021/acs.inorgchem.9b00380
   Basuray S, 2007, PHYS REV E, V75, DOI 10.1103/PhysRevE.75.060501
   Basuray S, 2010, BIOMICROFLUIDICS, V4, DOI 10.1063/1.3294575
   Basuray S, 2009, ACS NANO, V3, P1823, DOI 10.1021/nn9004632
   Bogomolova A, 2009, ANAL CHEM, V81, P3944, DOI 10.1021/ac9002358
   Chambers JP, 2008, CURR ISSUES MOL BIOL, V10, P1
   Cheng YH, 2020, ACS APPL MATER INTER, V12, P10503, DOI 10.1021/acsami.9b22445
   Cheng YH, 2019, BIOMICROFLUIDICS, V13, DOI 10.1063/1.5126452
   Cruz-Manzo S, 2020, J ELECTROANAL CHEM, V871, DOI 10.1016/j.jelechem.2020.114305
   Cui FY, 2020, BIOSENS BIOELECTRON, V165, DOI 10.1016/j.bios.2020.112349
   Dai YF, 2019, ANGEW CHEM INT EDIT, V58, P17399, DOI 10.1002/anie.201910772
   Dalvie MA, 2005, ENVIRON RES, V98, P143, DOI 10.1016/j.envres.2004.09.002
   Dancil KPS, 1999, J AM CHEM SOC, V121, P7925, DOI 10.1021/ja991421n
   Ding SW, 2017, ACS SENSORS, V2, P210, DOI 10.1021/acssensors.6b00581
   Do JS, 2018, MATER CHEM PHYS, V219, P1, DOI 10.1016/j.matchemphys.2018.07.057
   Faria RAD., 2019, INT J BIOS BIOELECTR, V5
   Gao Y, 2008, BIOCONJUGATE CHEM, V19, P1945, DOI 10.1021/bc800051c
   Gooding JJ, 2008, ELECTROANAL, V20, P573, DOI 10.1002/elan.200704124
   Han KN, 2013, ANNU REV ANAL CHEM, V6, P119, DOI 10.1146/annurev-anchem-062012-092616
   Hardinge P, 2019, SCI REP-UK, V9, DOI 10.1038/s41598-019-43817-z
   Jiang KY, 2004, J MATER CHEM, V14, P37, DOI 10.1039/b310359e
   Karimi-Maleh H, 2015, IND ENG CHEM RES, V54, P3634, DOI 10.1021/ie504438z
   Katz E, 2003, ELECTROANAL, V15, P913, DOI 10.1002/elan.200390114
   Kaushik A, 2018, SCI REP-UK, V8, DOI 10.1038/s41598-018-28035-3
   Kokkinos C, 2016, TRAC-TREND ANAL CHEM, V79, P88, DOI 10.1016/j.trac.2015.11.020
   Labib M, 2016, CHEM REV, V116, P9001, DOI 10.1021/acs.chemrev.6b00220
   Li DY, 2017, BIOSENS BIOELECTRON, V97, P143, DOI 10.1016/j.bios.2017.05.053
   Li ZL, 2019, J ELECTROCHEM SOC, V166, pB1669, DOI 10.1149/2.0041916jes
   Lichtenberg JY, 2019, SENSORS-BASEL, V19, DOI 10.3390/s19112488
   Luo XL, 2013, CHEM SOC REV, V42, P5944, DOI 10.1039/c3cs60077g
   McGrath M.J., 2013, SENSOR TECHNOLOGIES, P15, DOI DOI 10.1007/978-1-4302-6014-1_2
   Menon S, 2020, J ELECTROANAL CHEM, V878, DOI 10.1016/j.jelechem.2020.114596
   Mirsky VM, 1997, BIOSENS BIOELECTRON, V12, P977, DOI 10.1016/S0956-5663(97)00053-5
   Mohammed MI, 2011, LAB CHIP, V11, P569, DOI 10.1039/c0lc00204f
   Morales MA, 2018, BIOCONJUGATE CHEM, V29, P3231, DOI 10.1021/acs.bioconjchem.8b00592
   Nima ZA, 2013, J BIOMED OPT, V18, DOI 10.1117/1.JBO.18.5.055003
   Parihar A, 2020, ACS APPL BIO MATER, V3, P7326, DOI 10.1021/acsabm.0c01083
   RANDLES JEB, 1947, DISCUSS FARADAY SOC, V1, P11, DOI 10.1039/df9470100011
   Randviir EP, 2013, ANAL METHODS-UK, V5, P1098, DOI 10.1039/c3ay26476a
   Ricci F, 2012, ELECTROCHIM ACTA, V84, P74, DOI 10.1016/j.electacta.2012.06.033
   Saha B, 2017, ANALYST, V142, P4247, DOI 10.1039/c7an01424d
   Sammy Saab M., 2018, GASTROENTEROL HEPATO, V14
   Sanaeifar N, 2017, ANAL BIOCHEM, V519, P19, DOI 10.1016/j.ab.2016.12.006
   Scheller FW, 2001, CURR OPIN BIOTECH, V12, P35, DOI 10.1016/S0958-1669(00)00169-5
   Stern E, 2007, NANO LETT, V7, P3405, DOI 10.1021/nl071792z
   Suslick KS., 2001, ENCY PHYS SCI TECHNO, P1
   Tang XJ, 2014, BIOSENS BIOELECTRON, V60, P137, DOI 10.1016/j.bios.2014.04.001
   Trudeau C, 2020, NPJ FLEX ELECTRON, V4, DOI 10.1038/s41528-020-00097-2
   Trzeciakiewicz H, 2015, SENSORS-BASEL, V15, P19429, DOI 10.3390/s150819429
   Wang J, 2005, ELECTROANAL, V17, P7, DOI 10.1002/elan.200403113
   Xu J, 2020, CHEMOSENSORS, V8, DOI 10.3390/chemosensors8030066
   Zhang JY, 2012, LANGMUIR, V28, P6494, DOI 10.1021/la205066h
   Zheng J, 2020, J AM CHEM SOC, V142, P3002, DOI 10.1021/jacs.9b11963
   Zheng J, 2018, ACS APPL ENERG MATER, V1, P5853, DOI 10.1021/acsaem.8b01282
   Zheng J, 2017, J AM CHEM SOC, V139, P10601, DOI 10.1021/jacs.7b04872
   Zhu CZ, 2015, ANAL CHEM, V87, P230, DOI 10.1021/ac5039863
NR 62
TC 8
Z9 8
U1 2
U2 71
PU ELSEVIER ADVANCED TECHNOLOGY
PI OXFORD
PA OXFORD FULFILLMENT CENTRE THE BOULEVARD, LANGFORD LANE, KIDLINGTON,
   OXFORD OX5 1GB, OXON, ENGLAND
SN 0956-5663
EI 1873-4235
J9 BIOSENS BIOELECTRON
JI Biosens. Bioelectron.
PD JUN 15
PY 2021
VL 182
AR 113163
DI 10.1016/j.bios.2021.113163
EA APR 2021
PG 11
WC Biophysics; Biotechnology & Applied Microbiology; Chemistry, Analytical;
   Electrochemistry; Nanoscience & Nanotechnology
WE Science Citation Index Expanded (SCI-EXPANDED)
SC Biophysics; Biotechnology & Applied Microbiology; Chemistry;
   Electrochemistry; Science & Technology - Other Topics
GA RQ5II
UT WOS:000642451500005
PM 33826991
DA 2023-06-30
ER

PT J
AU Zhao, SJ
   Song, Z
   Liu, T
   Wang, X
   Li, YX
   Xu, YQ
   Wang, H
   Wu, YM
   Luo, XL
AF Zhao, Shuju
   Song, Zhen
   Liu, Tao
   Wang, Xin
   Li, Yanxin
   Xu, Yaqun
   Wang, Hao
   Wu, Yumin
   Luo, Xiliang
TI Electrochemical detection of carcinoembryonic antigen in human serum
   based on designed anti-fouling and anti-enzymolysis peptides conjugated
   with silk sericine-inspired beta-homoserine
SO SENSORS AND ACTUATORS B-CHEMICAL
LA English
DT Article
DE Biosensor; Antifouling; beta-homoserine; CEA; Electroanalysis
ID D-AMINO-ACID; COATINGS; SURFACE; RESIST; ALPHA
AB Zwitterionic peptides with strong water binding ability have drawn much attention in the biomedical diagnosis field as antifouling materials. However, the proteolytic susceptibility of natural peptides in human serum or blood greatly limited their practical application. Herein, inspired by the strong stability and biocompatibility of sericin, an extended zwitterionic peptide containing unnatural beta-homoserine (p beta-peptide) was designed to construct antifouling biosensors with enhance stability in complex biological fluids. The molecular dynamic simulation illustrated the strong water binding capability of the p beta-peptide owing to the formation of a large quantity of hydrogen bonds with water. Compared with the electrodes modified with normal peptide, ones modified with the designed peptide demonstrated much stronger antifouling capability and significantly enhanced stability when evaluated in human serum and blood. Furthermore, the constructed biosensor integrating the designed antifouling peptide with carcinoembryonic antigen (CEA) aptamer exhibited a great sensitivity for detecting CEA protein, with a broad linear range of 1.0 fg center dot mL(-1)-1.0 ng center dot mL(-1) and a low detection limit of 0.33 fg center dot mL(-1). The biosensor was competent to accurately assay CEA in clinical serum samples when compared with the commonly adopted ELISA method, which indicates a promising potential for practical applications.
C1 [Zhao, Shuju; Song, Zhen; Wang, Xin; Li, Yanxin; Xu, Yaqun; Wang, Hao; Wu, Yumin; Luo, Xiliang] Qingdao Univ Sci & Technol, Coll Chem & Mol Engn, Qingdao 266042, Peoples R China.
   [Zhao, Shuju; Song, Zhen; Wang, Xin; Li, Yanxin; Xu, Yaqun; Wang, Hao; Wu, Yumin; Luo, Xiliang] MOE, Key Lab Opt Elect Sensing & Analyt Chem Life Sci, Qingdao 266042, Peoples R China.
   [Zhao, Shuju; Song, Zhen; Wang, Xin; Li, Yanxin; Xu, Yaqun; Wang, Hao; Wu, Yumin; Luo, Xiliang] Qingdao Univ Sci & Technol, State Key Lab Base Ecochem Engn, Qingdao 266042, Peoples R China.
   [Liu, Tao] Qingdao Univ, Coll Chem & Chem Engn, Qingdao 266071, Peoples R China.
C3 Qingdao University of Science & Technology; Qingdao University of
   Science & Technology; Qingdao University
RP Luo, XL (通讯作者)，Qingdao Univ Sci & Technol, Coll Chem & Mol Engn, Qingdao 266042, Peoples R China.
EM xiliangluo@qust.edu.cn
RI Luo, Xiliang/B-4764-2008
OI Luo, Xiliang/0000-0001-6075-7089
FU Taishan Scholar Program of Shandong Province of China;  [ts20110829]
FX This work is supported by the Taishan Scholar Program of Shandong
   Province of China (ts20110829) .
CR Aguilar MI, 2007, ORG BIOMOL CHEM, V5, P2884, DOI 10.1039/b708507a
   Aramwit P, 2010, INT J BIOL MACROMOL, V47, P668, DOI 10.1016/j.ijbiomac.2010.08.015
   Bielska AA, 2006, BIOCHEMISTRY-US, V45, P5527, DOI 10.1021/bi052662c
   Chen Q, 2021, NAT COMMUN, V12, DOI 10.1038/s41467-020-20858-x
   Chen SF, 2009, BIOMATERIALS, V30, P5892, DOI 10.1016/j.biomaterials.2009.07.001
   Gomes SC, 2011, BIOMATERIALS, V32, P4255, DOI 10.1016/j.biomaterials.2011.02.040
   Gong HX, 2022, SENSOR ACTUAT B-CHEM, V369, DOI 10.1016/j.snb.2022.132307
   Greene GW, 2018, ADV MATER INTERFACES, V5, DOI 10.1002/admi.201701296
   Guo CC, 2020, NAT MATER, V19, P102, DOI 10.1038/s41563-019-0560-8
   He MR, 2016, ACTA BIOMATER, V40, P142, DOI 10.1016/j.actbio.2016.03.038
   Hou C, 2019, SMALL, V15, DOI 10.1002/smll.201805084
   Hucknall A, 2009, ADV MATER, V21, P2441, DOI 10.1002/adma.200900383
   Ibrahim AMS, 2015, CLIN PODIATR MED SUR, V32, P61, DOI 10.1016/j.cpm.2014.09.009
   Jiang C, 2020, CHEM REV, V120, P3852, DOI 10.1021/acs.chemrev.9b00739
   Jiang C, 2017, J ELECTROANAL CHEM, V785, P265, DOI 10.1016/j.jelechem.2016.11.043
   Jiang C, 2016, ACS SENSORS, V1, P1432, DOI 10.1021/acssensors.6b00532
   Kazemi F, 2021, POLYM REV, V61, P553, DOI 10.1080/15583724.2020.1858871
   Kim DK, 2018, J TISSUE ENG REGEN M, V12, P2221, DOI 10.1002/term.2752
   Lamboni L, 2015, BIOTECHNOL ADV, V33, P1855, DOI 10.1016/j.biotechadv.2015.10.014
   Lau JL, 2018, BIOORGAN MED CHEM, V26, P2700, DOI 10.1016/j.bmc.2017.06.052
   Li HD, 2022, ORG CHEM FRONT, V9, P946, DOI 10.1039/d1qo01362a
   Li XM, 2012, LANGMUIR, V28, P13512, DOI 10.1021/la302583a
   Lin PH, 2020, ANALYST, V145, P1110, DOI 10.1039/c9an02017a
   Liu NZ, 2019, ANAL CHEM, V91, P8334, DOI 10.1021/acs.analchem.9b01129
   Low K, 2020, FEBS LETT, V594, P2840, DOI 10.1002/1873-3468.13855
   Lukaszuk A, 2008, J MED CHEM, V51, P2291, DOI 10.1021/jm701490g
   Ma LZ, 2021, SENSOR ACTUAT B-CHEM, V345, DOI 10.1016/j.snb.2021.130365
   Nileback L, 2017, BIOMACROMOLECULES, V18, P846, DOI 10.1021/acs.biomac.6b01721
   Nowinski AK, 2012, J AM CHEM SOC, V134, P6000, DOI 10.1021/ja3006868
   Park J, 2019, SENSOR ACTUAT B-CHEM, V281, P527, DOI 10.1016/j.snb.2018.10.123
   Parviz M, 2014, ELECTROANAL, V26, P1471, DOI 10.1002/elan.201400102
   Russo MJ, 2021, ACS SENSORS, V6, P1482, DOI 10.1021/acssensors.1c00390
   Saavedra C, 2009, J ORG CHEM, V74, P4655, DOI 10.1021/jo9004487
   Silva SM, 2019, CHEMELECTROCHEM, V6, P1939, DOI 10.1002/celc.201900237
   Smith J, 2020, BIOMACROMOLECULES, V21, P435, DOI 10.1021/acs.biomac.9b01191
   St Hill LR, 2021, ACS APPL BIO MATER, V4, P1563, DOI 10.1021/acsabm.0c01409
   Tochio N, 2019, BIOCHEM BIOPH RES CO, V508, P184, DOI 10.1016/j.bbrc.2018.11.043
   Tugyi R, 2005, P NATL ACAD SCI USA, V102, P413, DOI 10.1073/pnas.0407677102
   Van der Spoel D, 2005, J COMPUT CHEM, V26, P1701, DOI 10.1002/jcc.20291
   Vlieghe P, 2010, DRUG DISCOV TODAY, V15, P40, DOI 10.1016/j.drudis.2009.10.009
   White AD, 2012, CHEM SCI, V3, P3488, DOI 10.1039/c2sc21135a
   Yan L, 2020, BIOORG CHEM, V105, DOI 10.1016/j.bioorg.2020.104389
   Yu ZZ, 2021, ANAL CHEM, V93, P2916, DOI 10.1021/acs.analchem.0c04501
   Zeng RJ, 2022, ANAL CHEM, V94, P7442, DOI 10.1021/acs.analchem.2c01373
   Zeng RJ, 2018, ANAL CHEM, V90, P12299, DOI 10.1021/acs.analchem.8b03889
   Zhang DH, 2020, ANGEW CHEM INT EDIT, V59, P9586, DOI 10.1002/anie.202000416
   Zhang Q, 2019, BIOMATER SCI-UK, V7, P2144, DOI 10.1039/c9bm00248k
   Zhang E, 2020, CHEM SCI, V11, P6289, DOI 10.1039/d0sc00394h
   Zhu XN, 2013, SMALL, V9, P1821, DOI 10.1002/smll.201201593
NR 49
TC 0
Z9 0
U1 25
U2 25
PU ELSEVIER SCIENCE SA
PI LAUSANNE
PA PO BOX 564, 1001 LAUSANNE, SWITZERLAND
EI 0925-4005
J9 SENSOR ACTUAT B-CHEM
JI Sens. Actuator B-Chem.
PD MAR 1
PY 2023
VL 378
AR 133166
DI 10.1016/j.snb.2022.133166
EA DEC 2022
PG 8
WC Chemistry, Analytical; Electrochemistry; Instruments & Instrumentation
WE Science Citation Index Expanded (SCI-EXPANDED)
SC Chemistry; Electrochemistry; Instruments & Instrumentation
GA 7J4YY
UT WOS:000904589900005
DA 2023-06-30
ER

PT J
AU Chen, M
   Diao, GW
AF Chen, Ming
   Diao, Guowang
TI Electrochemical study of mono-6-thio-beta-cyclodextrin/ferrocene capped
   on gold nanoparticles: Characterization and application to the design of
   glucose amperometric biosensor
SO TALANTA
LA English
DT Article
DE Cyclodextrin; Ferrocene; Gold nanoparticles; Mediator; Glucose biosensor
ID ELECTRON MEDIATOR; ENZYME ELECTRODE; FERROCENE; OXIDASE; SENSOR;
   IMMOBILIZATION; NANOCOMPOSITE; CONJUGATE; POLYMER; ACID
AB A novel amperometric glucose sensor based on inclusion complex of mono-6-thio-beta-cyclodextrin/ferrocene capped on gold nanoparticles (GNPs/CD-Fc) and glucose oxidase (GOD) was described. The inclusion complex of mono-6-thio-beta-cyclodextrin/ferrocene capped on gold nanoparticles played an effective role of an electron shuttle and allowed the detection of glucose at 0.25 V (versus SCE), with dramatically reduced interference from easily oxidizable constituents. The sensor (GNPs/CD-Fc/GOD) showed a relatively fast response time (5s), low detection limit (15 mu M, S/N = 3), and high sensitivity (ca. 18.2 mA M-1 cm(-1)) with a linear range of 0.08-11.5 mM of glucose. The excellent sensitivity was possibly attributed to the presence of the GNPs/CD-Fc film that can provide a convenient electron tunneling between the protein and the electrode. In addition, the biosensor demonstrated high anti-interference ability, stability and natural life. The good stability and natural life can be attributed to the following two aspects: on the one hand, the fabrication process was mild and no damage was made on the enzyme molecule. on the other hand, the GNPs possessed good biocompatibility that could retain the bioactivity of the enzyme molecules immobilized on the electrode. (C) 2009 Elsevier B.V. All rights reserved.
C1 [Chen, Ming; Diao, Guowang] Yangzhou Univ, Coll Chem & Chem Engn, Yangzhou 225002, Peoples R China.
C3 Yangzhou University
RP Diao, GW (通讯作者)，Yangzhou Univ, Coll Chem & Chem Engn, Yangzhou 225002, Peoples R China.
EM gwdiao@yzu.edu.cn
FU National Natural Science Foundation of China [20773107, 20810102054];
   Natural Science Key Foundation of Educational Committee of Jiangsu
   Province of China [07KJA15015]; Foundation of Jiangsu Provincial Key
   Program of Physical Chemistry in Yangzhou University; Foundation of the
   Educational Committee of Jiangsu Provincial Universities Excellence
   Science and Technology Invention Team in Yangzhou University
FX The authors acknowledge the financial support from the National Natural
   Science Foundation of China (Grant Nos. 20773107 and 20810102054), the
   Natural Science Key Foundation of Educational Committee of Jiangsu
   Province of China (Grant No. 07KJA15015), the Foundation of Jiangsu
   Provincial Key Program of Physical Chemistry in Yangzhou University and
   the Foundation of the Educational Committee of Jiangsu Provincial
   Universities Excellence Science and Technology Invention Team in
   Yangzhou University. The authors also thank Professor Xue and Dr Shan
   for their useful suggestions about this work. The authors also thank Dr.
   Gao and Dr. Kong provided with human plasma samples and comparison data
   from SuBei People's Hospital.
CR Adam H., 2008, CHEM REV, V108, P2482
   ALBERY WJ, 1985, J ELECTROANAL CHEM, V194, P211, DOI 10.1016/0022-0728(85)85005-1
   BERSIER PM, 1991, ELECTROANAL, V3, P443, DOI 10.1002/elan.1140030603
   CASS AEG, 1984, ANAL CHEM, V56, P667, DOI 10.1021/ac00268a018
   Chaubey A, 2002, BIOSENS BIOELECTRON, V17, P441, DOI 10.1016/S0956-5663(01)00313-X
   CHEETHAM PSJ, 1985, HDB ENZYME BIOTECHNO
   Diao GW, 2006, SUPRAMOL CHEM, V18, P117, DOI 10.1080/10610270500467758
   DONG SJ, 1992, BIOSENS BIOELECTRON, V7, P215, DOI 10.1016/0956-5663(92)87018-K
   FOULDS NC, 1988, ANAL CHEM, V60, P2473, DOI 10.1021/ac00173a008
   GOLDSTEIN L, 1970, METHOD ENZYMOL, V19, P935
   GORTON L, 1990, ANAL CHIM ACTA, V228, P23, DOI 10.1016/S0003-2670(00)80474-2
   Goyal RN, 2007, TALANTA, V72, P976, DOI 10.1016/j.talanta.2006.12.029
   JONSSON G, 1989, ELECTROANAL, V1, P49, DOI 10.1002/elan.1140010108
   Kandimalla VB, 2006, BIOMATERIALS, V27, P1167, DOI 10.1016/j.biomaterials.2005.07.018
   Liu HY, 1998, ANAL CHIM ACTA, V358, P137, DOI 10.1016/S0003-2670(97)00576-X
   Liu JW, 2003, J AM CHEM SOC, V125, P6642, DOI 10.1021/ja034775u
   Lukachova LV, 1998, ANALYST, V123, P1981, DOI 10.1039/a803312i
   Nakayama M, 2002, TALANTA, V56, P857, DOI 10.1016/S0039-9140(01)00659-2
   Okuda J, 2003, BIOSENS BIOELECTRON, V18, P699, DOI 10.1016/S0956-5663(03)00037-X
   Qiu JD, 2009, ANAL BIOCHEM, V385, P264, DOI 10.1016/j.ab.2008.12.002
   Serra B, 2008, TALANTA, V75, P1134, DOI 10.1016/j.talanta.2008.01.009
   Shan D, 2007, BIOSENS BIOELECTRON, V23, P432, DOI 10.1016/j.bios.2007.06.007
   Tsiafoulis CG, 2005, ELECTROCHEM COMMUN, V7, P781, DOI 10.1016/j.elecom.2005.04.031
   Wang K, 2005, BIOSENS BIOELECTRON, V20, P1388, DOI 10.1016/j.bios.2004.06.006
   Wang XY, 2009, BIOSENS BIOELECTRON, V24, P1527, DOI 10.1016/j.bios.2008.09.025
   WILSON R, 1992, BIOSENS BIOELECTRON, V7, P165, DOI 10.1016/0956-5663(92)87013-F
   Wu HP, 2008, TALANTA, V76, P347, DOI 10.1016/j.talanta.2008.03.004
   Wu J, 2005, TALANTA, V68, P12, DOI 10.1016/j.talanta.2005.04.031
   Yu JH, 2003, BIOSENS BIOELECTRON, V19, P401, DOI 10.1016/S0956-5663(03)00199-4
   Zhang GR, 2000, TALANTA, V51, P1019, DOI 10.1016/S0039-9140(00)00287-3
   ZHANG ZR, 1994, TALANTA, V41, P875, DOI 10.1016/0039-9140(94)E0050-2
   Zhu H, 2009, TALANTA, V79, P1446, DOI 10.1016/j.talanta.2009.06.010
NR 32
TC 56
Z9 57
U1 1
U2 86
PU ELSEVIER SCIENCE BV
PI AMSTERDAM
PA PO BOX 211, 1000 AE AMSTERDAM, NETHERLANDS
SN 0039-9140
EI 1873-3573
J9 TALANTA
JI Talanta
PD DEC 15
PY 2009
VL 80
IS 2
BP 815
EP 820
DI 10.1016/j.talanta.2009.07.068
PG 6
WC Chemistry, Analytical
WE Science Citation Index Expanded (SCI-EXPANDED)
SC Chemistry
GA 518OI
UT WOS:000271701900061
PM 19836557
DA 2023-06-30
ER

PT J
AU Kumaran, A
   Serpes, NJ
   Gupta, T
   James, A
   Sharma, A
   Kumar, D
   Nagraik, R
   Kumar, V
   Pandey, S
AF Kumaran, Akash
   Jude Serpes, Nathan
   Gupta, Tisha
   James, Abija
   Sharma, Avinash
   Kumar, Deepak
   Nagraik, Rupak
   Kumar, Vaneet
   Pandey, Sadanand
TI Advancements in CRISPR-Based Biosensing for Next-Gen Point of Care
   Diagnostic Application
SO BIOSENSORS-BASEL
LA English
DT Review
DE CRISPR; Cas effector proteins; biosensor; diseases; E-CRISPR
ID ELECTROCHEMICAL DNA BIOSENSOR; HELICOBACTER-PYLORI INFECTION;
   NUCLEIC-ACID DETECTION; DETECTION PLATFORM; HEPATITIS-A; CRISPR-CAS12A;
   TECHNOLOGIES; VIRUSES; DENGUE; ASSAY
AB With the move of molecular tests from diagnostic labs to on-site testing becoming more common, there is a sudden rise in demand for nucleic acid-based diagnostic tools that are selective, sensitive, flexible to terrain changes, and cost-effective to assist in point-of-care systems for large-scale screening and to be used in remote locations in cases of outbreaks and pandemics. CRISPR-based biosensors comprise a promising new approach to nucleic acid detection, which uses Cas effector proteins (Cas9, Cas12, and Cas13) as extremely specialized identification components that may be used in conjunction with a variety of readout approaches (such as fluorescence, colorimetry, potentiometry, lateral flow assay, etc.) for onsite analysis. In this review, we cover some technical aspects of integrating the CRISPR Cas system with traditional biosensing readout methods and amplification technologies such as polymerase chain reaction (PCR), loop-mediated isothermal amplification (LAMP), and recombinase polymerase amplification (RPA) and continue to elaborate on the prospects of the developed biosensor in the detection of some major viral and bacterial diseases. Within the scope of this article, we also discuss the recent COVID pandemic and the numerous CRISPR biosensors that have undergone development since its advent. Finally, we discuss some challenges and future prospects of CRISPR Cas systems in point-of-care testing.
C1 [Kumaran, Akash; Jude Serpes, Nathan; Gupta, Tisha; James, Abija; Sharma, Avinash; Nagraik, Rupak] Shoolini Univ, Fac Appl Sci & Biotechnol, Solan 173229, Himachal Prades, India.
   [Kumar, Deepak] Shoolini Univ, Sch Pharmaceut Sci, Dept Pharmaceut Chem, Solan 173229, Himachal Prades, India.
   [Kumar, Vaneet] CT Univ, Dept Nat Sci, Ludhiana 142024, Punjab, India.
   [Pandey, Sadanand] Yeungnam Univ, Coll Nat Sci, Dept Chem, Gyongsan 38541, Gyeongbuk, South Korea.
C3 Shoolini University; Shoolini University; Yeungnam University
RP Kumar, D (通讯作者)，Shoolini Univ, Sch Pharmaceut Sci, Dept Pharmaceut Chem, Solan 173229, Himachal Prades, India.; Pandey, S (通讯作者)，Yeungnam Univ, Coll Nat Sci, Dept Chem, Gyongsan 38541, Gyeongbuk, South Korea.
EM deepakkumar@shooliniuniversity.com; spandey@ynu.ac.kr
RI OZSOZ, Mehmet/AAE-4145-2020; Kumar, Deepak/B-7350-2012
OI Kumar, Deepak/0000-0003-2241-0054; James, Abija/0000-0002-3119-3103; K,
   Akash/0009-0006-1668-3928
CR Ackerman CM, 2020, NATURE, V582, P277, DOI 10.1038/s41586-020-2279-8
   Ai JW, 2019, EMERG MICROBES INFEC, V8, P1361, DOI 10.1080/22221751.2019.1664939
   Akkilic N, 2020, BIOSENS BIOELECTRON, V151, DOI 10.1016/j.bios.2019.111944
   Garcia-Zea JA, 2019, PEERJ, V7, DOI 10.7717/peerj.6221
   Ali MM, 2019, ANGEW CHEM INT EDIT, V58, P9907, DOI 10.1002/anie.201901873
   Ali N, 2017, BIOMED RES INT, V2017, DOI 10.1155/2017/9306564
   Ali Z, 2020, VIRUS RES, V288, DOI 10.1016/j.virusres.2020.198129
   Aman R, 2020, ACS SYNTH BIOL, V9, P1226, DOI 10.1021/acssynbio.9b00507
   Arizti-Sanz Jon, 2020, bioRxiv, DOI 10.1101/2020.05.28.119131
   Bangpanwimon K, 2017, GUT PATHOG, V9, DOI 10.1186/s13099-017-0215-8
   Bao MD, 2021, ACS SENSORS, V6, P2497, DOI 10.1021/acssensors.1c00530
   Batista AC, 2018, J MICROBIOL METH, V152, P98, DOI 10.1016/j.mimet.2018.07.024
   Beer-Davidson G, 2018, HELICOBACTER, V23, DOI 10.1111/hel.12450
   Behera BC, 2021, BIOTECHNOL PROGR, V37, DOI 10.1002/btpr.3078
   Bertelli C, 2016, GENOME BIOL EVOL, V8, P2376, DOI 10.1093/gbe/evw138
   Bhalla N, 2016, ESSAYS BIOCHEM, V60, P1, DOI 10.1042/EBC20150001
   Bhattacharyya RP, 2018, ACS INFECT DIS, V4, P1278, DOI 10.1021/acsinfecdis.8b00170
   Bonini A, 2021, J PHARMACEUT BIOMED, V204, DOI 10.1016/j.jpba.2021.114268
   Bonini A, 2021, J PHARMACEUT BIOMED, V192, DOI 10.1016/j.jpba.2020.113645
   Broughton JP, 2020, NAT BIOTECHNOL, V38, P870, DOI 10.1038/s41587-020-0513-4
   Bruch R, 2019, TRENDS BIOTECHNOL, V37, P791, DOI 10.1016/j.tibtech.2019.04.005
   Cao YR, 2021, CHEM COMMUN, V57, P6871, DOI 10.1039/d1cc02546e
   Carlin AF, 2019, CURR OPIN VIROL, V34, P29, DOI 10.1016/j.coviro.2018.11.010
   Chen JS, 2018, SCIENCE, V360, P436, DOI 10.1126/science.aar6245
   Chen M, 2020, NEW ENGL J MED, V382, P85, DOI 10.1056/NEJMcibr1911506
   Chen X, 2021, FRONT BIOENG BIOTECH, V9, DOI 10.3389/fbioe.2021.743322
   Chen YJ, 2020, BIOSENS BIOELECTRON, V169, DOI 10.1016/j.bios.2020.112642
   Cheng M, 2021, BIOSENS BIOELECTRON, V172, DOI 10.1016/j.bios.2020.112749
   Cho S, 2018, INT J MOL SCI, V19, DOI 10.3390/ijms19041089
   Choi JH, 2021, ACS NANO, V15, P13475, DOI 10.1021/acsnano.1c03975
   Chowdhury AD, 2019, NAT COMMUN, V10, DOI 10.1038/s41467-019-11644-5
   Corman VM, 2020, EUROSURVEILLANCE, V25, P23, DOI 10.2807/1560-7917.ES.2020.25.3.2000045
   Curti L, 2020, bioRxiv, DOI [10.1101/2020.02.29.971127, 10.1101/2020.02.29.971127, DOI 10.1101/2020.02.29.971127]
   Dai YF, 2020, ANGEW CHEM INT EDIT, V59, P20754, DOI 10.1002/anie.202005398
   Dai YF, 2019, ANGEW CHEM INT EDIT, V58, P17399, DOI 10.1002/anie.201910772
   de Freitas CG, 2010, INT J FOOD MICROBIOL, V139, P15, DOI 10.1016/j.ijfoodmicro.2010.02.007
   del Pozo MV, 2005, ANAL CHEM, V77, P2550, DOI 10.1021/ac0489263
   Dindar B, 2011, APPL BIOCHEM BIOTECH, V165, P1308, DOI 10.1007/s12010-011-9348-2
   Ding RH, 2021, INT J MOL SCI, V22, DOI 10.3390/ijms22094842
   Ding XY, 2020, MEDIAT INFLAMM, V2020, DOI 10.1155/2020/9706140
   Escalona-Noguero C, 2021, BIOESSAYS, V43, DOI 10.1002/bies.202000315
   Fu XR, 2022, BIOSENS BIOELECTRON, V195, DOI 10.1016/j.bios.2021.113682
   Diego JGB, 2022, INT J MOL SCI, V23, DOI 10.3390/ijms232214110
   Gong JJ, 2021, SCI REP-UK, V11, DOI 10.1038/s41598-021-92329-2
   Gong SH, 2021, ANAL CHEM, V93, P15216, DOI 10.1021/acs.analchem.1c04133
   Gootenberg JS, 2018, SCIENCE, V360, P439, DOI 10.1126/science.aaq0179
   Gootenberg JS, 2017, SCIENCE, V356, P438, DOI 10.1126/science.aam9321
   GREGORIO GV, 1994, ARCH DIS CHILD, V70, P343, DOI 10.1136/adc.70.4.343
   Gruschow S, 2019, NUCLEIC ACIDS RES, V47, P9259, DOI 10.1093/nar/gkz676
   Guo L., 2020, 57 ACMIEEE DESIGN AU, P1, DOI [DOI 10.1109/DAC18072.2020.9218718, 10.1109/DAC18072.2020.9218718]
   Hajihosseini S, 2016, INT J BIOL MACROMOL, V91, P911, DOI 10.1016/j.ijbiomac.2016.04.009
   Hayden C., 2020, BIORXIV
   Herrera-Carrillo E, 2020, BRIEF FUNCT GENOMICS, V19, P201, DOI 10.1093/bfgp/elz021
   Hinge VR, 2021, CURR GENOMICS, V22, P214, DOI 10.2174/1389202922666210412102214
   Hou TY, 2020, PLOS PATHOG, V16, DOI 10.1371/journal.ppat.1008705
   Jiang YZ, 2021, ACS SENSORS, V6, P1086, DOI 10.1021/acssensors.0c02365
   Vangah SJ, 2020, BIOL PROCED ONLINE, V22, DOI 10.1186/s12575-020-00135-3
   Joung J., 2020, MEDRXIV, DOI [DOI 10.1101/2020.05.04.20091231V1, DOI 10.1101/2020.05.04.20091231]
   Kachwala MJ, 2021, ANAL CHEM, V93, P1934, DOI 10.1021/acs.analchem.0c04949
   Kadam US, 2022, TRENDS ENVIRON ANAL, V36, DOI 10.1016/j.teac.2022.e00184
   Kaminski MM, 2021, NAT BIOMED ENG, V5, P643, DOI 10.1038/s41551-021-00760-7
   Kao CY, 2016, BIOMED J, V39, P14, DOI 10.1016/j.bj.2015.06.002
   Katzmeier F, 2019, PLOS ONE, V14, DOI 10.1371/journal.pone.0220091
   Kawai S, 2019, J INFECT CHEMOTHER, V25, P769, DOI 10.1016/j.jiac.2019.03.026
   Kellner MJ, 2019, NAT PROTOC, V14, P2986, DOI 10.1038/s41596-019-0210-2
   Khalilpour A, 2016, APPL MICROBIOL BIOT, V100, P4723, DOI 10.1007/s00253-016-7495-7
   Kim J, 2019, NAT BIOTECHNOL, V37, P389, DOI 10.1038/s41587-019-0045-y
   Kim S, 2021, BIOMOLECULES, V11, DOI 10.3390/biom11081162
   Kistler KE, 2015, CELL REP, V11, P51, DOI 10.1016/j.celrep.2015.03.009
   Kostyusheva A, 2022, METHODS, V203, P431, DOI 10.1016/j.ymeth.2021.04.007
   KOSUNEN TU, 1992, LANCET, V339, P893, DOI 10.1016/0140-6736(92)90929-W
   Kumar H, 2019, J PURE APPL MICROBIO, V13, P141, DOI 10.22207/JPAM.13.1.15
   Kumar S, 2019, BIOSENS BIOELECTRON, V124, P205, DOI 10.1016/j.bios.2018.10.034
   Lazaro A, 2019, SENSORS-BASEL, V19, DOI 10.3390/s19071741
   Lee H, 2018, NANO LETT, V18, P7642, DOI 10.1021/acs.nanolett.8b03224
   Li H, 2020, MOL THER-NUCL ACIDS, V19, P1460, DOI 10.1016/j.omtn.2020.01.028
   Li Y, 2019, TRENDS BIOTECHNOL, V37, P730, DOI 10.1016/j.tibtech.2018.12.005
   Li ZH, 2021, BIOSENS BIOELECTRON, V192, DOI 10.1016/j.bios.2021.113493
   Li ZY, 2021, BIOSENS BIOELECTRON, V192, DOI 10.1016/j.bios.2021.113498
   Li ZJ, 2020, ACTA BIOCH BIOPH SIN, V52, P1413, DOI 10.1093/abbs/gmaa135
   Liu H, 2023, CLIN CHIM ACTA, V540, DOI 10.1016/j.cca.2022.12.013
   Liu X, 2022, ANAL BIOANAL CHEM, V414, P1073, DOI 10.1007/s00216-021-03733-6
   Liu ZP, 2017, BIOSENS BIOELECTRON, V87, P66, DOI 10.1016/j.bios.2016.07.061
   Louie RF, 2000, LAB MED, V31, P402, DOI 10.1309/0Y5F-B7NP-5Y67-GW7T
   Ly SY, 2011, J MICROBIOL METH, V87, P44, DOI 10.1016/j.mimet.2011.07.002
   Ma L, 2021, ACS SENSORS, V6, P2920, DOI 10.1021/acssensors.1c00686
   Manzano M, 2018, BIOSENS BIOELECTRON, V100, P89, DOI 10.1016/j.bios.2017.08.043
   Maver PJ, 2020, CLIN MICROBIOL INFEC, V26, P579, DOI 10.1016/j.cmi.2019.09.006
   McCormick-Baw C, 2020, J CLIN MICROBIOL, V58, DOI 10.1128/JCM.01109-20
   Mentis A, 2015, HELICOBACTER, V20, P1, DOI 10.1111/hel.12250
   Moon J, 2020, ACS SENSORS, V5, P4017, DOI 10.1021/acssensors.0c01929
   Murugan K, 2017, MOL CELL, V68, P15, DOI 10.1016/j.molcel.2017.09.007
   Mustafa MI, 2021, J CLIN MICROBIOL, V59, DOI 10.1128/JCM.00745-20
   Myhrvold C, 2018, SCIENCE, V360, P444, DOI 10.1126/science.aas8836
   Nalefski EA, 2021, ISCIENCE, V24, DOI 10.1016/j.isci.2021.102996
   Nishibuchi Mitsuaki, 2012, Nihon Rinsho, V70, P1280
   Nouri R, 2021, BIOSENS BIOELECTRON, V178, DOI 10.1016/j.bios.2021.113012
   Nouri R, 2020, ACS SENSORS, V5, P1273, DOI 10.1021/acssensors.0c00497
   Ouellette SP, 2021, INFECT IMMUN, V89, DOI 10.1128/IAI.00108-21
   Ouellette SP, 2018, FRONT CELL INFECT MI, V8, DOI 10.3389/fcimb.2018.00059
   Pardee K, 2016, CELL, V165, P1255, DOI 10.1016/j.cell.2016.04.059
   Pardee M, 2019, NURS CLIN N AM, V54, P277, DOI 10.1016/j.cnur.2019.02.004
   Patchsung M, 2020, NAT BIOMED ENG, V4, P1140, DOI 10.1038/s41551-020-00603-x
   Paul B, 2020, BIOMED J, V43, P8, DOI 10.1016/j.bj.2019.10.005
   Price CP, 2001, BMJ-BRIT MED J, V322, P1285, DOI 10.1136/bmj.322.7297.1285
   Qi Y, 2022, PATHOGENS, V11, DOI 10.3390/pathogens11101211
   Qing M, 2021, ANAL CHEM, V93, P7499, DOI 10.1021/acs.analchem.1c00805
   Qiu EM, 2021, HELICOBACTER, V26, DOI 10.1111/hel.12828
   Quan J, 2019, NUCLEIC ACIDS RES, V47, DOI 10.1093/nar/gkz418
   Rai P, 2021, APPL MICROBIOL BIOT, V105, P441, DOI 10.1007/s00253-020-11061-5
   Rauch JN, 2021, J CLIN MICROBIOL, V59, DOI 10.1128/JCM.02402-20
   Ravi N, 2020, BIOSENS BIOELECTRON, V165, DOI 10.1016/j.bios.2020.112454
   Riedel T, 2016, BIOSENS BIOELECTRON, V85, P272, DOI 10.1016/j.bios.2016.05.014
   Rosegrant MW, 2003, SCIENCE, V302, P1917, DOI 10.1126/science.1092958
   Saayman S, 2015, EXPERT OPIN BIOL TH, V15, P819, DOI 10.1517/14712598.2015.1036736
   Safari F, 2020, CELL MOL NEUROBIOL, V40, P477, DOI 10.1007/s10571-019-00761-w
   Saxena K, 2021, ANAL BIOCHEM, V630, DOI 10.1016/j.ab.2021.114325
   Shao N, 2019, ANAL CHEM, V91, P12384, DOI 10.1021/acs.analchem.9b02925
   Shariati M, 2020, ANAL BIOANAL CHEM, V412, P5367, DOI 10.1007/s00216-020-02752-z
   Shi YY, 2021, CHEM-ASIAN J, V16, P857, DOI 10.1002/asia.202100043
   Sun X, 2020, ANAL CHEM, V92, P3032, DOI 10.1021/acs.analchem.9b04162
   Swetha PDP, 2021, CURR OPIN ELECTROCHE, V30, DOI 10.1016/j.coelec.2021.100829
   Tang DP, 2010, BIOSENS BIOELECTRON, V25, P1658, DOI 10.1016/j.bios.2009.12.004
   Teng F, 2019, GENOME BIOL, V20, DOI 10.1186/s13059-019-1742-z
   Thevenot DR, 2001, BIOSENS BIOELECTRON, V16, P121, DOI [10.1016/S0956-5663(01)00115-4, 10.1081/AL-100103209]
   Timurdogan E, 2011, BIOSENS BIOELECTRON, V28, P189, DOI 10.1016/j.bios.2011.07.014
   Tsou JH, 2019, TRANSL ONCOL, V12, P1566, DOI 10.1016/j.tranon.2019.08.011
   van der Oost J, 2014, NAT REV MICROBIOL, V12, P479, DOI 10.1038/nrmicro3279
   Vidic J, 2021, CURR OPIN ELECTROCHE, V29, DOI 10.1016/j.coelec.2021.100750
   Wang C, 2020, LANCET, V395, P470, DOI 10.1016/S0140-6736(20)30185-9
   Wang J, 2006, BIOSENS BIOELECTRON, V21, P1887, DOI 10.1016/j.bios.2005.10.027
   Wang LY, 2020, BIOSENS BIOELECTRON, V165, DOI 10.1016/j.bios.2020.112364
   Wang S, 2021, CLIN MICROBIOL INFEC, V27, P443, DOI 10.1016/j.cmi.2020.04.018
   Wang YK, 2015, WORLD J GASTROENTERO, V21, P11221, DOI 10.3748/wjg.v21.i40.11221
   Waskito LA, 2018, HELICOBACTER, V23, DOI 10.1111/hel.12516
   Wei JW, 2019, BIOMED RES INT, V2019, DOI 10.1155/2019/7861695
   Wu H, 2021, TRAC-TREND ANAL CHEM, V135, DOI 10.1016/j.trac.2020.116150
   Xie SY, 2021, ANAL CHIM ACTA, V1185, DOI 10.1016/j.aca.2021.338848
   Xiong Y, 2020, J AM CHEM SOC, V142, P207, DOI 10.1021/jacs.9b09211
   Xu W, 2020, BIOSENS BIOELECTRON, V155, DOI 10.1016/j.bios.2020.112100
   Yan MY, 2020, MBIO, V11, DOI 10.1128/mBio.02364-19
   Yao CY, 2014, WORLD J GASTROENTERO, V20, P12485, DOI 10.3748/wjg.v20.i35.12485
   Yao RL, 2018, SYN SYST BIOTECHNO, V3, P135, DOI 10.1016/j.synbio.2018.09.004
   Yee JKC, 2016, WORLD J GASTROENTERO, V22, P641, DOI 10.3748/wjg.v22.i2.641
   Yesudhas D, 2021, INFECTION, V49, P199, DOI 10.1007/s15010-020-01516-2
   Yin K, 2020, ANAL CHEM, V92, P8561, DOI 10.1021/acs.analchem.0c01459
   Yin LJ, 2021, BIOSENS BIOELECTRON, V193, DOI 10.1016/j.bios.2021.113541
   Yin LJ, 2020, MOL THER-NUCL ACIDS, V21, P147, DOI 10.1016/j.omtn.2020.05.030
   Yuan MZ, 2021, ACS SYNTH BIOL, V10, P2824, DOI 10.1021/acssynbio.1c00401
   Zawilak-Pawlik A, 2017, CURR TOP MICROBIOL, V400, P73, DOI 10.1007/978-3-319-50520-6_4
   Zetsche B, 2015, CELL, V163, P759, DOI 10.1016/j.cell.2015.09.038
   Zhang BB, 2018, ANAL BIOCHEM, V561, P37, DOI 10.1016/j.ab.2018.09.012
   Zhang BB, 2018, ANAL BIOANAL CHEM, V410, P2889, DOI 10.1007/s00216-018-0873-5
   Zhang DC, 2020, ACS SENSORS, V5, P557, DOI 10.1021/acssensors.9b02461
   Zhang YH, 2017, ACS SYNTH BIOL, V6, P211, DOI 10.1021/acssynbio.6b00215
   Zhang YX, 2021, TRAC-TREND ANAL CHEM, V137, DOI 10.1016/j.trac.2021.116210
   Zhou J, 2020, ANAL CHIM ACTA, V1127, P225, DOI 10.1016/j.aca.2020.06.041
   Zhou RX, 2020, CHEM COMMUN, V56, P3536, DOI 10.1039/d0cc00397b
   Zhu N, 2020, NEW ENGL J MED, V382, P727, DOI 10.1056/NEJMoa2001017
NR 159
TC 1
Z9 1
U1 28
U2 28
PU MDPI
PI BASEL
PA ST ALBAN-ANLAGE 66, CH-4052 BASEL, SWITZERLAND
EI 2079-6374
J9 BIOSENSORS-BASEL
JI Biosensors-Basel
PD FEB
PY 2023
VL 13
IS 2
AR 202
DI 10.3390/bios13020202
PG 27
WC Chemistry, Analytical; Nanoscience & Nanotechnology; Instruments &
   Instrumentation
WE Science Citation Index Expanded (SCI-EXPANDED)
SC Chemistry; Science & Technology - Other Topics; Instruments &
   Instrumentation
GA 9G6ZO
UT WOS:000938298800001
PM 36831968
OA Green Published, gold
DA 2023-06-30
ER

PT J
AU Mackin, RT
   Fontenot, KR
   Edwards, JV
   Prevost, NT
   Grimm, C
   Condon, BD
   Liebner, F
   Jordan, JH
   Easson, MW
   French, AD
AF Mackin, Robert T.
   Fontenot, Krystal R.
   Edwards, J. Vincent
   Prevost, Nicolette T.
   Grimm, Casey
   Condon, Brian D.
   Liebner, Falk
   Jordan, Jacobs H.
   Easson, Michael W.
   French, Alfred D.
TI Synthesis and characterization of TEMPO-oxidized peptide-cellulose
   conjugate biosensors for detecting human neutrophil elastase
SO CELLULOSE
LA English
DT Article
DE Peptides; TEMPO-oxidized nanofibrillated cellulose; Human neutrophil
   elastase; Biosensors
ID ELECTROCHEMICAL BIOSENSORS; MEDIATED OXIDATION; SENSORS; NANOCRYSTALS;
   NANOPAPER
AB Here we describe the synthesis and characterization of a peptide-cellulose conjugate biosensor based on TEMPO-oxidized nanofibrillated cellulose (tNFC) for detecting elevated levels of human neutrophil elastase (HNE) in chronic wounds. The fluorescent peptide HNE substrate constructed from n-succinyl-Ala-Pro-Ala-7-amino-4-methyl-coumarin was attached to the TEMPO-oxidized cellulose surface via polyethylene glycol linker. The characterization of the biosensor conjugate shows a high degree of peptide incorporation onto the surface with the degree of substitution of 0.057. The relatively small crystallite size of 26.0 A compared to other cellulose- and nanocellulose-based materials leads to a large specific surface area which can promote access of HNE to the enzyme substrates due to decreased steric interactions. Likewise, the porosity for tNFC was found to be higher than all other samples, including the nanocellulosic aerogel, lending to its hydrogel-like nature. The properties of tNFC were compared to other cellulose-based materials. The volume of each crystallite and volume ratio to the largest sample was calculated. tNFC was found to occupy the smallest space resulting in high amounts of sensors per crystallite unit volume. With a small crystallite volume and large number of sensors, the tNFC peptide-cellulose conjugate biosensor could provide a more sensitive system and is a good candidate for point of care diagnostic devices for detecting elevated protease levels in humans.
C1 [Mackin, Robert T.; Fontenot, Krystal R.; Edwards, J. Vincent; Prevost, Nicolette T.; Grimm, Casey; Condon, Brian D.; Jordan, Jacobs H.; Easson, Michael W.; French, Alfred D.] USDA ARS, Southern Reg Res Ctr, New Orleans, LA 70124 USA.
   [Liebner, Falk] Univ Nat Resources & Life Sci Vienna, Div Chem Renewable Resources, Konrad Lorenz Str 24, A-3430 Tulln An Der Donau, Austria.
C3 United States Department of Agriculture (USDA); University of Natural
   Resources & Life Sciences, Vienna
RP Edwards, JV (通讯作者)，USDA ARS, Southern Reg Res Ctr, New Orleans, LA 70124 USA.
EM vince.edwards@ars.usda.gov
RI Jordan, Jacobs H/F-7759-2019; Liebner, Falk W/B-4690-2011
OI Jordan, Jacobs H/0000-0002-0238-3864; Liebner, Falk
   W/0000-0002-8244-8153; Mackin, Robert/0000-0002-1303-7393
FU United States Department of Agriculture
FX Research was funded through support by the United States Department of
   Agriculture.
CR Blackwell HE, 2006, CURR OPIN CHEM BIOL, V10, P203, DOI 10.1016/j.cbpa.2006.04.026
   Brunauer S, 1938, J AM CHEM SOC, V60, P309, DOI 10.1021/ja01269a023
   Calahorra Y, 2018, NANOSCALE, V10, P16812, DOI 10.1039/c8nr04967j
   Chan WC., 2000, FMOC SOLID PHASE PEP, P376, DOI [10.1093/oso/9780199637256.001.0001, DOI 10.1093/OSO/9780199637256.001.0001]
   Chen JH, 2019, ANAL BIOANAL CHEM, V411, DOI 10.1007/s00216-019-01766-6
   Choi Seokheun, 2011, Microfluid Nanofluidics, V10, P231, DOI 10.1007/s10404-010-0638-8
   Courtenay JC, 2018, MOLECULES, V23, DOI 10.3390/molecules23030654
   De France KJ, 2017, CHEM MATER, V29, P4609, DOI 10.1021/acs.chemmater.7b00531
   DENOOY AEJ, 1994, RECL TRAV CHIM PAY B, V113, P165
   Doench I, 2019, BIOMIMETICS-BASEL, V4, DOI 10.3390/biomimetics4010019
   Edwards J. V., 2013, ENGINEERING, V05, P20, DOI DOI 10.4236/ENG.2013.59A003
   Edwards JV, 2018, SENSORS-BASEL, V18, DOI 10.3390/s18072334
   Edwards JV, 2018, INT J MOL SCI, V19, DOI 10.3390/ijms19030840
   Edwards JV, 2016, SENSORS-BASEL, V16, DOI 10.3390/s16111789
   Edwards JV, 2016, CELLULOSE, V23, P1283, DOI 10.1007/s10570-016-0869-2
   Edwards JV, 2013, CELLULOSE, V20, P1223, DOI 10.1007/s10570-013-9901-y
   Fontenot KR, 2017, J BIOMATER APPL, V32, P622, DOI 10.1177/0885328217735049
   Fontenot KR, 2016, CELLULOSE, V23, P1297, DOI 10.1007/s10570-016-0873-6
   Habibi Y, 2006, CELLULOSE, V13, P679, DOI 10.1007/s10570-006-9075-y
   Habibi Y, 2010, CHEM REV, V110, P3479, DOI 10.1021/cr900339w
   Huang HZ, 2019, FRONT CHEM, V7, DOI 10.3389/fchem.2019.00399
   Isogai A, 2011, NANOSCALE, V3, P71, DOI 10.1039/c0nr00583e
   Jurado-Sanchez B, 2018, BIOSENSORS-BASEL, V8, DOI 10.3390/bios8030059
   Kumar S, 2013, BIOTECHNOL J, V8, P1267, DOI 10.1002/biot.201200386
   Le Ferrand H, 2020, ADV INTELL SYST-GER, V2, DOI 10.1002/aisy.201900151
   Liu Y, 2012, ANAL BIOANAL CHEM, V404, P1181, DOI 10.1007/s00216-012-6149-6
   Mao RW, 2020, SENSOR ACTUAT A-PHYS, V312, DOI 10.1016/j.sna.2020.112144
   Min J, 2018, ACS NANO, V12, P3378, DOI 10.1021/acsnano.7b08965
   Missoum K, 2012, SOFT MATTER, V8, P8338, DOI 10.1039/c2sm25691f
   Mohanty SP, 2006, IEEE POTENTIALS, V25, P35, DOI 10.1109/MP.2006.1649009
   Nam S, 2016, CARBOHYD POLYM, V135, P1, DOI 10.1016/j.carbpol.2015.08.035
   Orlandin A, 2014, J PEPT SCI, V20, P547, DOI 10.1002/psc.2659
   Portela R, 2019, MICROB BIOTECHNOL, V12, P586, DOI 10.1111/1751-7915.13392
   Saito T, 2007, BIOMACROMOLECULES, V8, P2485, DOI 10.1021/bm0703970
   Saito T, 2006, BIOMACROMOLECULES, V7, P1687, DOI 10.1021/bm060154s
   Schlesinger M, 2015, CHEM COMMUN, V51, P530, DOI 10.1039/c4cc07596j
   Segal L., 1959, TEXT RES J, V29, P786, DOI [10.1177/004051755902901003, DOI 10.1177/004051755902901003]
   Sehaqui H, 2014, CELLULOSE, V21, P367, DOI 10.1007/s10570-013-0110-5
   Sehaqui H, 2011, BIOMACROMOLECULES, V12, P3638, DOI 10.1021/bm2008907
   Song W, 2018, ACS APPL MATER INTER, V10, P10353, DOI 10.1021/acsami.7b19738
   Soper SA., 1932, BIOSENS BIOELECTRON, V1942, P10
   Tamayo J, 2013, CHEM SOC REV, V42, P1287, DOI 10.1039/c2cs35293a
   Tang ZW, 2017, POLYMERS-BASEL, V9, DOI 10.3390/polym9090421
   Thevenot DR, 1999, PURE APPL CHEM, V71, P2333, DOI 10.1351/pac199971122333
   TOUZINSKY GF, 1979, CARBOHYD RES, V69, P327, DOI 10.1016/S0008-6215(00)85787-0
   Vasan Arvind Sai Sarathi, 2013, Front Biosci (Schol Ed), V5, P39
   Wang J, 2006, BIOSENS BIOELECTRON, V21, P1887, DOI 10.1016/j.bios.2005.10.027
   Zhang TJ, 2010, ADV FUNCT MATER, V20, P1152, DOI 10.1002/adfm.200902104
   Zsigmondy R., 1912, MATH PHYS CLASS J, V277, P387
NR 49
TC 7
Z9 7
U1 8
U2 22
PU SPRINGER
PI DORDRECHT
PA VAN GODEWIJCKSTRAAT 30, 3311 GZ DORDRECHT, NETHERLANDS
SN 0969-0239
EI 1572-882X
J9 CELLULOSE
JI Cellulose
PD JAN
PY 2022
VL 29
IS 2
BP 1293
EP 1305
DI 10.1007/s10570-021-04362-z
EA JAN 2022
PG 13
WC Materials Science, Paper & Wood; Materials Science, Textiles; Polymer
   Science
WE Science Citation Index Expanded (SCI-EXPANDED)
SC Materials Science; Polymer Science
GA YS1TQ
UT WOS:000740409700003
OA hybrid
DA 2023-06-30
ER

PT J
AU Ahmadi, N
   Pourghobadi, Z
   Zare, H
AF Ahmadi, Nilofar
   Pourghobadi, Zeinab
   Zare, Hakimeh
TI A highly sensitive FRET biosensor based on aptamer-modified nanocrystals
   for determination of lysozyme
SO OPTIK
LA English
DT Article
DE Graphene oxide; Nanocrystals; Aptamer; Lysozyme; Fluorescence resonance
   energy transfer; Aptasensor
ID RESONANCE ENERGY-TRANSFER; ZNS QUANTUM DOTS; GRAPHENE OXIDE;
   ELECTROCHEMICAL APTASENSOR; GOLD NANOPARTICLES; DNA; EFFICIENCY; SHEETS;
   PROBE
AB In this study, a new nano-aptasensor was fabricated to transfer energy from aptamer-nanocrystals (NCs) to graphene oxide (GO). The sensor was meant to serve as an ultrasensitive and selective assay to measure lysozyme. For this purpose, NCs were first modified with an aptamer to make it capable of recognition in target analyses. After the aptasensor was treated with GO, the aptamerNCs were adsorbed onto GO to form a GO-aptamer-NCs ensemble. Based on the fluorescence resonance of transferring energy (FRET), a strong interaction occurred between the aptamer-NCs as a donor and GO as an acceptor, leading to the fluorescent quenching of NCs. With the presence of lysozyme in the interaction, there was no adsorption on GO. This was due to the greater affinity of lysozyme to the aptamer than to GO. Through this detection strategy, the linear range of 2-70 nM and the detection limit of 0.07 nM were achieved for lysozyme. Other compounds of interference could not stimulate the fluorescence recovery because of their inadequate closeness to the aptamer, which indicates the selectivity of the biosensor. The nano-aptasensor synthesized on the basis of GO-aptamer-NCs proved to have sensitivity, high selectivity, specificity, and rapid response to lysozyme. These properties make the proposed biosensor appropriate for use in real samples.
C1 [Ahmadi, Nilofar; Pourghobadi, Zeinab] Islamic Azad Univ, Khorramabad, Iran.
   [Ahmadi, Nilofar; Pourghobadi, Zeinab] Khorramabad Branch Islamic Azad Univ, Khorramabad, Iran.
   [Zare, Hakimeh] Yazd Univ, Fac Sci, Dept Phys, POB 89195_714, Yazd, Iran.
C3 Islamic Azad University; University of Yazd
RP Pourghobadi, Z (通讯作者)，Islamic Azad Univ, Khorramabad, Iran.
EM zpourghobadi@gmail.com
FU Khorramabad Branch of Islamic Azad University, Lorestan Province, Iran
FX The authors greatly appreciate the financial support to the present
   study by the Khorramabad Branch of Islamic Azad University, Lorestan
   Province, Iran.
CR Algar WR, 2014, COORDIN CHEM REV, V263, P65, DOI 10.1016/j.ccr.2013.07.015
   Arvand M, 2019, FOOD CHEM, V280, P115, DOI 10.1016/j.foodchem.2018.12.069
   Arvand M, 2017, BIOSENS BIOELECTRON, V96, P324, DOI 10.1016/j.bios.2017.05.028
   Bala R, 2018, BIOSENS BIOELECTRON, V104, P45, DOI 10.1016/j.bios.2017.12.034
   Beyranvand S, 2019, LANGMUIR, V35, P10461, DOI 10.1021/acs.langmuir.9b00915
   Bruno JG, 1999, BIOSENS BIOELECTRON, V14, P457, DOI 10.1016/S0956-5663(99)00028-7
   Carstens C, 2014, J AGR FOOD CHEM, V62, P6247, DOI 10.1021/jf405319j
   Chen LP, 2016, MICROCHIM ACTA, V183, P2917, DOI 10.1007/s00604-016-1903-7
   Cheng AKH, 2007, ANAL CHEM, V79, P5158, DOI 10.1021/ac062214q
   Dikin DA, 2007, NATURE, V448, P457, DOI 10.1038/nature06016
   Dong HF, 2010, ANAL CHEM, V82, P5511, DOI 10.1021/ac100852z
   Feizi S, 2018, APPL PHYS A-MATER, V124, DOI 10.1007/s00339-018-1837-5
   He WJ, 2019, NANOSCALE, V11, P1236, DOI 10.1039/c8nr07858k
   Heydari-Bafrooei E, 2017, MICROCHIM ACTA, V184, P3405, DOI 10.1007/s00604-017-2356-3
   Jenkins R., 1997, CHEM ANAL-WARSAW, V36, P1128
   JOLLES P, 1969, ANGEW CHEM INT EDIT, V8, P227, DOI 10.1002/anie.196902271
   Levinson SS, 2002, CLIN CHEM, V48, P1131
   Li SJ, 2014, TALANTA, V129, P86, DOI 10.1016/j.talanta.2014.04.062
   Li Y, 2016, SENSOR ACTUAT B-CHEM, V222, P815, DOI 10.1016/j.snb.2015.08.130
   Lin CY, 2018, ANAL CHIM ACTA, V1002, P90, DOI 10.1016/j.aca.2017.11.061
   Liu SY, 2014, ANALYST, V139, P3048, DOI 10.1039/c4an00160e
   Ma Q, 2014, ACTA BIOMATER, V10, P868, DOI 10.1016/j.actbio.2013.10.039
   MANIFOLD IH, 1982, J CLIN PATHOL, V35, P815, DOI 10.1136/jcp.35.8.815
   Marandi M, 2017, OPT MATER, V69, P358, DOI 10.1016/j.optmat.2017.04.058
   Mohanty N, 2008, NANO LETT, V8, P4469, DOI 10.1021/nl802412n
   Naderi S, 2018, TOXICOL IND HEALTH, V34, P339, DOI 10.1177/0748233718763517
   Pourghobadi Z, 2018, OPT MATER, V84, P757, DOI 10.1016/j.optmat.2018.08.003
   Ranjbar S, 2018, SENSOR ACTUAT B-CHEM, V255, P1536, DOI 10.1016/j.snb.2017.08.160
   Rezaei B, 2018, BIOSENS BIOELECTRON, V115, P37, DOI 10.1016/j.bios.2018.05.012
   Saylan Y, 2017, J MOL RECOGNIT, V30, DOI 10.1002/jmr.2631
   Tian JY, 2018, ANAL CHIM ACTA, V1000, P265, DOI 10.1016/j.aca.2017.08.018
   VIRELLA G, 1977, CLIN CHIM ACTA, V75, P107, DOI 10.1016/0009-8981(77)90505-8
   Wang YJ, 2019, TALANTA, V195, P33, DOI 10.1016/j.talanta.2018.11.011
   Wei SN, 2014, DEV COMP IMMUNOL, V46, P401, DOI 10.1016/j.dci.2014.05.006
   Xia YF, 2013, BIOSENS BIOELECTRON, V39, P250, DOI 10.1016/j.bios.2012.07.053
   Zare H, 2015, NANO RES, V8, P2317, DOI 10.1007/s12274-015-0742-x
   Zhang X, 2016, J MATER SCI, V51, P6075, DOI 10.1007/s10853-016-9914-7
   Zheng HY, 2013, ANALYST, V138, P6517, DOI 10.1039/c3an01194a
   Zuo LX, 2019, SENSOR ACTUAT B-CHEM, V289, P100, DOI 10.1016/j.snb.2019.03.088
NR 39
TC 0
Z9 0
U1 7
U2 31
PU ELSEVIER GMBH
PI MUNICH
PA HACKERBRUCKE 6, 80335 MUNICH, GERMANY
SN 0030-4026
EI 1618-1336
J9 OPTIK
JI Optik
PD DEC
PY 2021
VL 248
AR 168171
DI 10.1016/j.ijleo.2021.168171
EA OCT 2021
PG 10
WC Optics
WE Science Citation Index Expanded (SCI-EXPANDED)
SC Optics
GA XG3IC
UT WOS:000724648800002
DA 2023-06-30
ER

PT J
AU Huang, L
   Tian, SL
   Zhao, WH
   Liu, K
   Ma, X
   Guo, JH
AF Huang, Lei
   Tian, Shulin
   Zhao, Wenhao
   Liu, Ke
   Ma, Xing
   Guo, Jinhong
TI Aptamer-based lateral flow assay on-site biosensors
SO BIOSENSORS & BIOELECTRONICS
LA English
DT Article
DE Aptamer; Biosensor; Lateral flow assay; On-site detection
ID RAPID DETECTION; SENSITIVE DETECTION; STRIP BIOSENSOR; ELECTROCHEMICAL
   APTASENSOR; GOLD NANOPARTICLES; QUANTUM DOTS; DNA APTAMERS; POINT;
   OCHRATOXIN; BIOMARKERS
AB The lateral flow assay (LFA) is a widely used paper-based on-site biosensor that can detect target analytes and obtain test results in several minutes. Generally, antibodies are utilized as the biorecognition molecules in the LFA. However, antibodies selected using an in vivo process not only may risk killing the animal hosts and causing errors between different batches but also their range is restricted by the refrigerated conditions used to store them. To avoid these limitations, aptamers screened by an in vitro process have been studied as biorecognition molecules in LFAs. Based on the sandwich or competitive format, the aptamer-based LFA can accomplish on-site detection of target analytes. Since aptamers have a distinctive ability to undergo conformational changes, the adsorption-desorption format has also been exploited to detect target analytes in aptamer-based LFAs. This paper reviews developments in aptamer-based LFAs in the last three years for the detection of target analytes. Three formats of aptamer-based LFAs, i.e., sandwich, competitive, and adsorption-desorption, are described in detail. Based on these formats, signal amplification strategies and multiplexed detection are discussed in order to provide an overview of aptamer-based LFAs for on-site detection of target analytes. In addition, the potential commercialization and future perspectives of aptamer-based LFAs for rapid detection of SARS-CoV-2 are given to support the COVID-19 pandemic.
C1 [Huang, Lei; Tian, Shulin; Zhao, Wenhao; Liu, Ke] Univ Elect Sci & Technol China, Sch Automat Engn, Chengdu 611731, Peoples R China.
   [Ma, Xing] Harbin Inst Technol Shenzhen, Sch Mat Sci & Engn, Shenzhen 518055, Peoples R China.
   [Ma, Xing] Shenzhen Bay Lab, 9 Duxue Rd, Shenzhen 518055, Peoples R China.
   [Guo, Jinhong] Univ Elect Sci & Technol China, Sch Informat & Commun Engn, Chengdu, Peoples R China.
C3 University of Electronic Science & Technology of China; Harbin Institute
   of Technology; Shenzhen Bay Laboratory; University of Electronic Science
   & Technology of China
RP Liu, K (通讯作者)，Univ Elect Sci & Technol China, Sch Automat Engn, Chengdu 611731, Peoples R China.; Ma, X (通讯作者)，Harbin Inst Technol Shenzhen, Sch Mat Sci & Engn, Shenzhen 518055, Peoples R China.; Guo, JH (通讯作者)，Univ Elect Sci & Technol China, Sch Informat & Commun Engn, Chengdu, Peoples R China.
EM liuke@uestc.edu.cn; maxing@hit.edu; guojinhong@uestc.edu.cn
FU Shenzhen Science and Technology Program [KQTD20170809110344233];
   Shenzhen Bay Laboratory [SZBL2019062801005]
FX The authors thank the financial support from the Shenzhen Science and
   Technology Program (KQTD20170809110344233) , Shenzhen Bay Laboratory
   (SZBL2019062801005) .
CR Ali M, 2020, SPECTROCHIM ACTA A, V226, DOI 10.1016/j.saa.2019.117610
   Alnajrani MN, 2019, ANAL BIOCHEM, V587, DOI 10.1016/j.ab.2019.113461
   Amraee M, 2017, ANAL BIOCHEM, V536, P36, DOI 10.1016/j.ab.2017.08.005
   Bahadir EB, 2016, TRAC-TREND ANAL CHEM, V82, P286, DOI 10.1016/j.trac.2016.06.006
   Banerjee R, 2018, ANALYST, V143, P1970, DOI [10.1039/c8an00307f, 10.1039/C8AN00307F]
   Bruno John G, 2012, BMC Res Notes, V5, P633, DOI 10.1186/1756-0500-5-633
   Chen AL, 2015, BIOSENS BIOELECTRON, V71, P230, DOI 10.1016/j.bios.2015.04.041
   Chen YP, 2016, NANOSCALE, V8, P15205, DOI 10.1039/c6nr04017a
   Cheng N, 2020, RSC ADV, V10, P18601, DOI 10.1039/d0ra02662j
   Chung J, 2015, BIOSENS BIOELECTRON, V67, P303, DOI 10.1016/j.bios.2014.08.039
   Cui FY, 2020, BIOSENS BIOELECTRON, V165, DOI 10.1016/j.bios.2020.112349
   Dalirirad S, 2020, ACS OMEGA, V5, P32890, DOI 10.1021/acsomega.0c03223
   Dalirirad S, 2020, ANAL BIOCHEM, V596, DOI 10.1016/j.ab.2020.113637
   Dalirirad S, 2019, SENSOR ACTUAT B-CHEM, V283, P79, DOI 10.1016/j.snb.2018.11.161
   Deng XL, 2018, BIOSENS BIOELECTRON, V105, P211, DOI 10.1016/j.bios.2018.01.039
   Dhiman A, 2017, SENSOR ACTUAT B-CHEM, V246, P535, DOI 10.1016/j.snb.2017.02.060
   Diaz-Amaya S, 2019, ANAL CHIM ACTA, V1081, P146, DOI 10.1016/j.aca.2019.07.028
   Du YP, 2021, BIOSENS BIOELECTRON, V181, DOI 10.1016/j.bios.2021.113157
   Fang ZY, 2014, BIOSENS BIOELECTRON, V56, P192, DOI 10.1016/j.bios.2014.01.015
   Farka Z, 2017, CHEM REV, V117, P9973, DOI 10.1021/acs.chemrev.7b00037
   Gao Y, 2019, BIOSENS BIOELECTRON, V133, P177, DOI 10.1016/j.bios.2019.03.036
   Gong S, 2018, ANAL BIOCHEM, V561, P52, DOI 10.1016/j.ab.2018.07.017
   Gong XQ, 2017, J MATER CHEM B, V5, P5079, DOI 10.1039/c7tb01049d
   Gopinath SCB, 2016, BIOTECHNOL ADV, V34, P198, DOI 10.1016/j.biotechadv.2016.02.003
   Hassani S, 2020, FRONT BIOENG BIOTECH, V8, DOI 10.3389/fbioe.2020.574846
   Hassani S, 2020, J PHARM PHARM SCI, V23, P243, DOI 10.18433/jpps31171
   Hassani S, 2018, BIOSENS BIOELECTRON, V120, P122, DOI 10.1016/j.bios.2018.08.041
   Hassani S, 2017, ARCH TOXICOL, V91, P109, DOI 10.1007/s00204-016-1875-8
   Huang L, 2020, ANALYST, V145, P2828, DOI 10.1039/c9an02485a
   Huang XL, 2016, BIOSENS BIOELECTRON, V75, P166, DOI 10.1016/j.bios.2015.08.032
   Huang YK, 2015, FOOD CHEM, V166, P623, DOI 10.1016/j.foodchem.2014.06.039
   Hyeon JY, 2012, J MICROBIOL METH, V89, P79, DOI 10.1016/j.mimet.2012.01.014
   Jauset-Rubio M, 2017, TRAC-TREND ANAL CHEM, V97, P385, DOI 10.1016/j.trac.2017.10.010
   Jin BR, 2018, SENSOR ACTUAT B-CHEM, V276, P48, DOI 10.1016/j.snb.2018.08.074
   Joo C., 2020, BIOSENS BIOELECTRON, V152
   Kang J, 2019, ANAL CHEM, V91, P10001, DOI 10.1021/acs.analchem.9b01827
   Kim H, 2019, ANALYST, V144, P2460, DOI 10.1039/c8an02295j
   Kim SH, 2019, BIOSENS BIOELECTRON, V134, P123, DOI 10.1016/j.bios.2019.03.061
   Kim YS, 2016, BIOSENS BIOELECTRON, V76, P2, DOI 10.1016/j.bios.2015.06.040
   Kuhn P, 2016, PROTEOM CLIN APPL, V10, P922, DOI 10.1002/prca.201600002
   Lee BH, 2019, BIOSENS BIOELECTRON, V126, P122, DOI 10.1016/j.bios.2018.10.040
   Li J, 2018, NANOSCALE RES LETT, V13
   Liu GD, 2019, MOLECULES, V24, DOI 10.3390/molecules24040756
   Liu GD, 2009, ANAL CHEM, V81, P10013, DOI 10.1021/ac901889s
   Liu JX, 2020, FRONT MICROBIOL, V11, DOI 10.3389/fmicb.2020.00886
   Liu J, 2018, ANALYST, V143, P182, DOI 10.1039/c7an01476g
   Maghsoudi AS, 2020, INT J NANOMED, V15, P2219, DOI 10.2147/IJN.S244315
   Mao X, 2009, ANAL CHEM, V81, P1660, DOI 10.1021/ac8024653
   Minagawa H, 2017, SCI REP-UK, V7, DOI 10.1038/srep42716
   Mukama O, 2020, TALANTA, V210, DOI 10.1016/j.talanta.2019.120624
   Orooji Y, 2021, NANO-MICRO LETT, V13, DOI 10.1007/s40820-020-00533-y
   Ozalp VC, 2015, ANAL CHIM ACTA, V853, P533, DOI 10.1016/j.aca.2014.10.010
   Quesada-Gonzalez D, 2015, BIOSENS BIOELECTRON, V73, P47, DOI 10.1016/j.bios.2015.05.050
   Ranganathan V, 2020, ANAL BIOCHEM, V588, DOI 10.1016/j.ab.2019.113471
   Rasoulinejad S, 2016, J BIOTECHNOL, V231, P46, DOI 10.1016/j.jbiotec.2016.05.024
   Raston NHA, 2017, BIOSENS BIOELECTRON, V93, P21, DOI 10.1016/j.bios.2016.11.061
   Raston NHA, 2015, BIOSENS BIOELECTRON, V70, P261, DOI 10.1016/j.bios.2015.03.042
   Reid R, 2020, ANAL BIOCHEM, V593, DOI 10.1016/j.ab.2020.113574
   Reinemann C, 2016, BIOSENS BIOELECTRON, V77, P1039, DOI 10.1016/j.bios.2015.10.069
   Schuling T, 2018, AIMS BIOENG, V5, P78, DOI 10.3934/bioeng.2018.2.78
   Seok Y, 2015, ANAL CHIM ACTA, V886, P182, DOI 10.1016/j.aca.2015.05.041
   Shim WB, 2014, BIOSENS BIOELECTRON, V62, P288, DOI 10.1016/j.bios.2014.06.059
   Shin WR, 2018, ACS COMB SCI, V20, P261, DOI 10.1021/acscombsci.7b00190
   Soh JH, 2020, NANO TODAY, V30, DOI 10.1016/j.nantod.2019.100831
   Sun J., 2019, 2019 IEEE INT S OLF, P1
   Sun SJ, 2018, FOOD ADDIT CONTAM A, V35, P2434, DOI 10.1080/19440049.2018.1539251
   Tasbasi BB, 2019, ANAL BIOCHEM, V587, DOI 10.1016/j.ab.2019.113449
   Tripathi P, 2020, BIOSENS BIOELECTRON, V165, DOI 10.1016/j.bios.2020.112368
   Nguyen VT, 2017, CURR OPIN BIOTECH, V45, P15, DOI 10.1016/j.copbio.2016.11.020
   Velu R, 2018, ANALYST, V143, DOI [10.1039/c8an00963e, 10.1039/C8AN00963E]
   Verma N., 2020, PHYS ENG SCI MED, V22
   Wang C, 2019, CHINESE CHEM LETT, V30, P1017, DOI 10.1016/j.cclet.2019.01.029
   Wang K., 2016, NANOBIOMEDICINE ENG
   Wang LB, 2011, BIOSENS BIOELECTRON, V26, P3059, DOI 10.1016/j.bios.2010.11.040
   Wu KF, 2019, FOOD CHEM, V277, P273, DOI 10.1016/j.foodchem.2018.10.130
   Wu SJ, 2018, MICROCHIM ACTA, V185, DOI 10.1007/s00604-018-3022-0
   Wu SJ, 2018, J AGR FOOD CHEM, V66, P1949, DOI 10.1021/acs.jafc.7b05326
   Wu W, 2015, ANAL CHIM ACTA, V861, P62, DOI 10.1016/j.aca.2014.12.041
   Wu ZZ, 2018, FOOD CHEM, V269, P375, DOI 10.1016/j.foodchem.2018.07.011
   Xu H, 2009, ANAL CHEM, V81, P669, DOI 10.1021/ac8020592
   Yan WQ, 2019, NANO-MICRO LETT, V11, DOI 10.1007/s40820-019-0239-3
   Yang Z, 2019, SENSOR ACTUAT B-CHEM, V285, P326, DOI 10.1016/j.snb.2019.01.056
   Yin JJ, 2015, TALANTA, V144, P13, DOI 10.1016/j.talanta.2015.05.034
   Yu HX, 2017, CHEM SCI, V8, P131, DOI 10.1039/c6sc01833e
   Yu Q, 2020, ANAL BIOCHEM, V594, DOI 10.1016/j.ab.2020.113591
   Zhan N, 2019, ANAL SCI, V35, P257, DOI 10.2116/analsci.18P357
   Zhang D, 2018, BIOSENS BIOELECTRON, V106, P204, DOI 10.1016/j.bios.2018.01.062
   Zhang GL, 2018, MOLECULES, V23, DOI 10.3390/molecules23020291
   Zhao S, 2018, CHINESE CHEM LETT, V29, P1567, DOI 10.1016/j.cclet.2017.12.008
   Zhao ZL, 2020, TOXINS, V12, DOI 10.3390/toxins12020136
   Zheng WL, 2018, SENSOR ACTUAT B-CHEM, V264, P320, DOI 10.1016/j.snb.2018.02.159
   Zhou WL, 2016, J CHROMATOGR B, V1022, P102, DOI 10.1016/j.jchromb.2016.04.016
   Zhu C, 2018, J HAZARD MATER, V344, P249, DOI 10.1016/j.jhazmat.2017.10.026
NR 93
TC 46
Z9 47
U1 49
U2 517
PU ELSEVIER ADVANCED TECHNOLOGY
PI OXFORD
PA OXFORD FULFILLMENT CENTRE THE BOULEVARD, LANGFORD LANE, KIDLINGTON,
   OXFORD OX5 1GB, OXON, ENGLAND
SN 0956-5663
EI 1873-4235
J9 BIOSENS BIOELECTRON
JI Biosens. Bioelectron.
PD AUG 15
PY 2021
VL 186
AR 113279
DI 10.1016/j.bios.2021.113279
EA MAY 2021
PG 13
WC Biophysics; Biotechnology & Applied Microbiology; Chemistry, Analytical;
   Electrochemistry; Nanoscience & Nanotechnology
WE Science Citation Index Expanded (SCI-EXPANDED)
SC Biophysics; Biotechnology & Applied Microbiology; Chemistry;
   Electrochemistry; Science & Technology - Other Topics
GA SJ7GB
UT WOS:000655697900004
PM 33979718
DA 2023-06-30
ER

PT J
AU He, H
   Xie, CC
   Yao, L
   Ning, G
   Wang, YH
AF He, Hui
   Xie, Chuchu
   Yao, Liu
   Ning, Ge
   Wang, Yonghong
TI A Sensitive Fluorescent Assay for Tetracycline Detection Based on
   Triple-helix Aptamer Probe and Cyclodextrin Supramolecular Inclusion
SO JOURNAL OF FLUORESCENCE
LA English
DT Article
DE Tetracycline; Fluorescent; Biosensor; gamma-cyclodextrin; Triple-helix
   aptamer probe
ID EXCIMER SIGNALING APPROACH; ELECTROCHEMICAL APTASENSOR;
   CHEMILUMINESCENCE; BIOSENSOR
AB Herein, an effective pyrene excimer signaled fluorescent biosensor for the determination of tetracycline based on triple-helix aptamer probe (TAP) and supramolecular inclusion of cyclodextrin was reported. The TAP was devised containing an aptamer loop, two DNA segment stems and a triplex-forming oligonucleotide (signal probe) labeled with pyrenes at 5 ' and 3 ' ends. The presence of target could result in its binding towards aptamer with a mighty affinity, leading to a conformation change of the TAP and whereupon the release of the signal probe. This liberty of signal probe enabled the formation of pyrene excimer, generating fluorescence signals. Further, signal amplification was fulfilled through the addition of gamma-cyclodextrin which could interact with pyrene dimer, thus leading to an enhanced "on-state" of the sensing ensemble. In contrast, when the target was absent, the sensing ensemble remained "off-state" because of the long distance between two pyrene molecules. When the conditions were properly optimized, the increasing signal kept a linear dependence on target concentrations ranging from 5.0 nM to 100 nM, and the detection limit reached as low as 1.6 nM. In this way, a newly-constructed, simple, and economically affordable protocol enjoys desirable efficiency, sensitivity, specificity in biosensing. Also, its universality as another attractive behalf in assaying diverse targets was envisioned with only the need of matched aptamer replacement.
C1 [He, Hui; Xie, Chuchu; Yao, Liu; Wang, Yonghong] Cent South Univ Forestry & Technol, Hunan Prov Key Lab Forestry Biotechnol, Changsha 410004, Peoples R China.
   [He, Hui; Xie, Chuchu; Yao, Liu; Wang, Yonghong] Cent South Univ Forestry & Technol, Int Cooperat Base Sci & Technol Innovat Forest Re, Changsha 410004, Peoples R China.
   [Ning, Ge] Hunan Univ Chinese Med, Int Educ Inst, Changsha 410208, Peoples R China.
C3 Central South University of Forestry & Technology; Central South
   University of Forestry & Technology; Hunan University of Chinese
   Medicine
RP Wang, YH (通讯作者)，Cent South Univ Forestry & Technol, Hunan Prov Key Lab Forestry Biotechnol, Changsha 410004, Peoples R China.; Wang, YH (通讯作者)，Cent South Univ Forestry & Technol, Int Cooperat Base Sci & Technol Innovat Forest Re, Changsha 410004, Peoples R China.
EM bionano@163.com
FU Hunan Provincial Natural Science Foundation of China [2018JJ3869];
   Training Program for Excellent Young Innovators of Changsha [kq1802021]
FX This work was supported in part by the Hunan Provincial Natural Science
   Foundation of China (2018JJ3869) and Training Program for Excellent
   Young Innovators of Changsha (kq1802021).
CR Bagheri E, 2018, BIOSENS BIOELECTRON, V111, P1, DOI 10.1016/j.bios.2018.03.070
   Bookstaver PB, 2015, PHARMACOTHERAPY, V35, P1052, DOI 10.1002/phar.1649
   Chen B, 2012, CHEM COMMUN, V48, P5638, DOI 10.1039/c2cc31746j
   Chen YS, 2014, J CHROMATOGR A, V1356, P249, DOI 10.1016/j.chroma.2014.06.043
   Dembska A, 2010, J FLUORESC, V20, P1029, DOI 10.1007/s10895-010-0653-x
   Devkota L, 2018, ELECTROCHIM ACTA, V270, P535, DOI 10.1016/j.electacta.2018.03.104
   Feng YX, 2019, SENSOR ACTUAT B-CHEM, V298, DOI 10.1016/j.snb.2019.126817
   Geng WC, 2020, CHEM COMMUN, V56, P2909, DOI 10.1039/c9cc09877a
   He L, 2013, FOOD ANAL METHOD, V6, P1704, DOI 10.1007/s12161-013-9577-9
   Hou J, 2016, TALANTA, V146, P34, DOI 10.1016/j.talanta.2015.08.024
   Hou J, 2015, SMALL, V11, P2738, DOI 10.1002/smll.201403640
   Huang W, 2019, FOOD CHEM, V270, P287, DOI 10.1016/j.foodchem.2018.07.127
   Jia P, 2019, FOOD CHEM, V297, DOI 10.1016/j.foodchem.2019.124969
   Jin F, 2013, ANAL CHIM ACTA, V799, P44, DOI 10.1016/j.aca.2013.08.012
   Kaczmarek M, 2009, ANAL CHIM ACTA, V639, P96, DOI 10.1016/j.aca.2009.02.047
   Kovalakova P, 2020, CHEMOSPHERE, V251, DOI 10.1016/j.chemosphere.2020.126351
   Kumar LSV, 2015, BRIT DENT J, V218, P213, DOI 10.1038/sj.bdj.2015.111
   Mazaafrianto DN, 2018, MICROMACHINES-BASEL, V9, DOI 10.3390/mi9050202
   Negandary M, 2020, BIOSENS BIOELECTRON, V152, DOI 10.1016/j.bios.2020.112018
   Shan XL, 2020, MICROCHEM J, V155, DOI 10.1016/j.microc.2020.104708
   Shen GH, 2014, NANO-MICRO LETT, V6, P143, DOI 10.1007/BF03353778
   Shi C, 2010, ANAL BIOCHEM, V400, P99, DOI 10.1016/j.ab.2009.12.034
   Taghdisi SM, 2016, BIOSENS BIOELECTRON, V85, P509, DOI 10.1016/j.bios.2016.05.048
   Tan HL, 2013, BIOSENS BIOELECTRON, V50, P447, DOI 10.1016/j.bios.2013.07.011
   Tang YF, 2018, SENSOR ACTUAT B-CHEM, V258, P906, DOI 10.1016/j.snb.2017.11.071
   Wang G, 2019, ANAL BIOCHEM, V564, P40, DOI 10.1016/j.ab.2018.10.017
   Wang YL, 2016, SENSOR ACTUAT B-CHEM, V236, P621, DOI 10.1016/j.snb.2016.06.029
   Wang YH, 2019, SENSOR ACTUAT B-CHEM, V298, DOI 10.1016/j.snb.2019.126867
   Wang YH, 2019, BIOSENS BIOELECTRON, V143, DOI 10.1016/j.bios.2019.111613
   Wang ZJ, 2020, CHINESE J ANAL CHEM, V48, P573, DOI 10.19756/j.issn.0253-3820.201101
   Wu CC, 2010, BIOSENS BIOELECTRON, V25, P2232, DOI 10.1016/j.bios.2010.02.030
   Wu YY, 2020, FOOD CHEM, V304, DOI 10.1016/j.foodchem.2019.125377
   Yan PC, 2018, BIOSENS BIOELECTRON, V111, P74, DOI 10.1016/j.bios.2018.03.054
   Zeng WS, 2017, J LUMIN, V186, P158, DOI 10.1016/j.jlumin.2017.02.017
   Zhang QE, 2015, BIOSENS BIOELECTRON, V68, P253, DOI 10.1016/j.bios.2015.01.004
   Zhang ZW, 2016, FOOD CHEM, V204, P252, DOI 10.1016/j.foodchem.2016.02.142
   Zheng J, 2011, ANAL CHEM, V83, P6586, DOI 10.1021/ac201314y
NR 37
TC 5
Z9 5
U1 7
U2 89
PU SPRINGER/PLENUM PUBLISHERS
PI NEW YORK
PA 233 SPRING ST, NEW YORK, NY 10013 USA
SN 1053-0509
EI 1573-4994
J9 J FLUORESC
JI J. Fluoresc.
PD JAN
PY 2021
VL 31
IS 1
BP 63
EP 71
DI 10.1007/s10895-020-02631-x
EA OCT 2020
PG 9
WC Biochemical Research Methods; Chemistry, Analytical; Chemistry, Physical
WE Science Citation Index Expanded (SCI-EXPANDED)
SC Biochemistry & Molecular Biology; Chemistry
GA PU7TS
UT WOS:000578953800001
PM 33070269
DA 2023-06-30
ER

PT J
AU Cecchetto, J
   Carvalho, FC
   Santos, A
   Fernandes, FCB
   Bueno, PR
AF Cecchetto, Juliana
   Carvalho, Fernanda C.
   Santos, Adriano
   Fernandes, Flavio C. B.
   Bueno, Paulo R.
TI An impedimetric biosensor to test neat serum for dengue diagnosis
SO SENSORS AND ACTUATORS B-CHEMICAL
LA English
DT Article
DE Dengue; NS1 protein; Electrochemical impedance spectroscopy (EIS);
   Label-free biosensor; Blood serum
ID NS1 ANTIGEN-DETECTION; C-REACTIVE PROTEIN; VIRUS-INFECTION; BLOOD;
   PHASE; ELISA
AB NS1, a non-structural dengue protein, has been used as a biomarker for the detection of viremia in dengue diagnosis. In this work, an impedimetric label-free immunosensor based on an anti-NS1 modified gold electrode was developed. To immobilize anti-NS1, a mixed self-assembled monolayer consisting of 11-mercaptoundecanoic acid (for covalent anti-NS1 attachment) and 6-mercaptohexanol (as a spacer) was prepared. The impedance spectra were recorded in the presence of a redox probe ( [Fe(CN)(6)](3-/4-)) to monitor changes in charge-transfer resistance associated with target binding both in PBS and neat serum. A calibration curve was constructed in order to obtain analytical parameters. NS1 was diluted in PBS to final concentrations in the linear range of 0.01-2.00 mu g mL(-1) with a sensitivity of 14.1 percentage decade(-1) (R similar to 0.99) and a limit of detection (LOD) of 3 ng mL(-1). A linear range 0.01-1.00 mu g mL(-1) of NS1 diluted in neat serum was also obtained (R similar to 0.98) with a sensitivity of 10.4 percentage decade(-1) and a LOD of 30 ng mL(-1). The results open new insights into the potential use of this biosensor for point-of-care and bedside applications for dengue diagnosis. (C) 2015 Elsevier B.V. All rights reserved.
C1 [Cecchetto, Juliana; Carvalho, Fernanda C.; Santos, Adriano; Fernandes, Flavio C. B.] Sao Paulo State Univ UNESP, Dept Phys Chem, Inst Chem, BR-14800060 Sao Paulo, Brazil.
   [Bueno, Paulo R.] Sao Paulo State Univ UNESP, Dept Phys Chem, Inst Chem, Phys,UNESP, BR-14800060 Sao Paulo, Brazil.
C3 Universidade Estadual Paulista; Universidade Estadual Paulista
RP Bueno, PR (通讯作者)，Sao Paulo State Univ UNESP, Dept Phys Chem, Inst Chem, 55 Prof Francisco Degni St, BR-14800060 Sao Paulo, Brazil.
EM prbueno@iq.unesp.br
RI Bueno, Paulo Roberto/AAQ-4085-2021; Fernandes, Flavio C
   Bedatty/M-4542-2017; Santos, Adriano/K-5508-2014; Bueno, Paulo Roberto
   R/J-7950-2012
OI Bueno, Paulo Roberto/0000-0003-2827-0208; Fernandes, Flavio C
   Bedatty/0000-0001-9920-0317; Santos, Adriano/0000-0001-6812-5609; Bueno,
   Paulo Roberto R/0000-0003-2827-0208
FU Sao Paulo State Research Funding Agency (FAPESP) [2012-22820-7];
   Brazilian National Council for Scientific and Technological Development
   (CNPq); Coordination for the Improvement of Higher Level Personnel
   (CAPES) grants; Capes
FX This work was supported by the Sao Paulo State Research Funding Agency
   (FAPESP, 2012-22820-7), the Brazilian National Council for Scientific
   and Technological Development (CNPq), and Coordination for the
   Improvement of Higher Level Personnel (CAPES) grants. Juliana Cecchetto
   acknowledges Capes for her master scholarship.
CR Alcon S, 2002, J CLIN MICROBIOL, V40, P376, DOI 10.1128/JCM.40.02.376-381.2002
   Bryan T, 2013, BIOSENS BIOELECTRON, V39, P94, DOI 10.1016/j.bios.2012.06.051
   Daniels JS, 2007, ELECTROANAL, V19, P1239, DOI 10.1002/elan.200603855
   Dias ACMS, 2013, BIOSENS BIOELECTRON, V44, P216, DOI 10.1016/j.bios.2012.12.033
   Fernandes FCB, 2014, BIOSENS BIOELECTRON, V57, P96, DOI 10.1016/j.bios.2014.01.044
   Huhtamo E, 2010, J CLIN VIROL, V47, P49, DOI 10.1016/j.jcv.2009.11.001
   Johnson A, 2012, ANAL CHEM, V84, P6553, DOI 10.1021/ac300835b
   Kumarasamy V, 2007, J VIROL METHODS, V140, P75, DOI 10.1016/j.jviromet.2006.11.001
   KUNO G, 1991, J VIROL METHODS, V33, P101, DOI 10.1016/0166-0934(91)90011-N
   LANCIOTTI RS, 1992, J CLIN MICROBIOL, V30, P545, DOI 10.1128/JCM.30.3.545-551.1992
   Lapphra K, 2008, DIAGN MICR INFEC DIS, V60, P387, DOI 10.1016/j.diagmicrobio.2007.11.010
   Lisdat F, 2008, ANAL BIOANAL CHEM, V391, P1555, DOI 10.1007/s00216-008-1970-7
   Long GL, 1983, ANAL CHEM, V55, P712, DOI [DOI 10.1021/AC00258A001, 10.1021/ac00258a001]
   Parolo C, 2013, CHEM SOC REV, V42, P450, DOI 10.1039/c2cs35255a
   Peeling RW, 2006, SEX TRANSM INFECT, V82, pV1, DOI 10.1136/sti.2006.024265
   Ribani M, 2004, QUIM NOVA, V27, P771, DOI 10.1590/S0100-40422004000500017
   Teles FSRR, 2011, ANAL CHIM ACTA, V687, P28, DOI 10.1016/j.aca.2010.12.011
   Su CC, 2003, ANAL CHIM ACTA, V479, P117, DOI 10.1016/S0003-2670(02)01529-5
   Tai DF, 2006, CLIN CHEM, V52, P1486, DOI 10.1373/clinchem.2005.064501
   World Health Organisation, 1992, WHO TECHN REP SER, V823
   Wu TZ, 2005, BIOSENS BIOELECTRON, V21, P689, DOI 10.1016/j.bios.2004.12.019
   Young PR, 2000, J CLIN MICROBIOL, V38, P1053, DOI 10.1128/JCM.38.3.1053-1057.2000
NR 22
TC 63
Z9 64
U1 1
U2 102
PU ELSEVIER SCIENCE SA
PI LAUSANNE
PA PO BOX 564, 1001 LAUSANNE, SWITZERLAND
SN 0925-4005
J9 SENSOR ACTUAT B-CHEM
JI Sens. Actuator B-Chem.
PD JUL 5
PY 2015
VL 213
BP 150
EP 154
DI 10.1016/j.snb.2015.02.068
PG 5
WC Chemistry, Analytical; Electrochemistry; Instruments & Instrumentation
WE Science Citation Index Expanded (SCI-EXPANDED)
SC Chemistry; Electrochemistry; Instruments & Instrumentation
GA CE9GQ
UT WOS:000352152500020
DA 2023-06-30
ER

PT J
AU Thirumalraj, B
   Palanisamy, S
   Chen, SM
   Yang, CY
   Periakaruppan, P
   Lou, BS
AF Thirumalraj, Balamurugan
   Palanisamy, Selvakumar
   Chen, Shen-Ming
   Yang, Cheng-Yu
   Periakaruppan, Prakash
   Lou, Bih-Show
TI Direct electrochemistry of glucose oxidase and sensing of glucose at a
   glassy carbon electrode modified with a reduced graphene
   oxide/fullerene-C60 composite
SO RSC ADVANCES
LA English
DT Article
ID NANOCOMPOSITE; HYBRID; REDUCTION; INTERFACE; NANOTUBE; SENSOR; C-60
AB In the present work, a glucose biosensor was fabricated based on the direct electrochemistry of glucose oxidase at glassy carbon modified with a reduced graphene oxide (RGO) and fullerene-C60 (C60) composite. The reduced graphene oxide/fullerene (RGO-C60) composite was prepared by electrochemical reduction of a graphene oxide (GO) and C60 composite at -1.4 V for 200 s in pH 5 solution; while the GO-C60 composite was prepared by a simple sonication of C60 in GO solution for 6 hours at 45 degrees C. A well-defined and enhanced reversible redox peak of GOx was observed at RGO-C60 composite compared with other modified electrodes. The heterogeneous electron transfer rate constant (K-s) and the surface coverage concentration of GOx at RGO-C60/GOx modified electrode were calculated to be 2.92 s(-1) and 1.19 x 10(-10) mol cm(-2), respectively. Under optimum conditions, the amperometry response of the biosensor was linear against the concentration of glucose from 0.1 to 12.5 mM with a response time of 3 s. The limit of detection was estimated to be 35 mM based on S/N = 3 with a high sensitivity of 55.97 mA mM(-1) cm(-2). In addition, the fabricated biosensor showed a good practical ability for the detection of glucose in human blood serum samples.
C1 [Thirumalraj, Balamurugan; Palanisamy, Selvakumar; Chen, Shen-Ming; Yang, Cheng-Yu] Natl Taipei Univ Technol, Dept Chem Engn & Biotechnol, Electroanal & Bioelectrochem Lab, Taipei 106, Taiwan.
   [Periakaruppan, Prakash] Thiagarajar Coll, Dept Chem, Madurai 625009, Tamil Nadu, India.
   [Lou, Bih-Show] Chang Gung Univ, Ctr Educ, Chem Div, Taoyuan 333, Taiwan.
C3 National Taipei University of Technology; Thiagarajar College; Chang
   Gung University
RP Chen, SM (通讯作者)，Natl Taipei Univ Technol, Dept Chem Engn & Biotechnol, Electroanal & Bioelectrochem Lab, 1,Sect 3,Chung Hsiao East Rd, Taipei 106, Taiwan.
EM smchen78@ms15.hinet.net
RI Palanisamy, Selvakumar/I-5059-2015; Lou, Bih-Show/ABD-9713-2021; chen,
   shen-ming/F-1633-2014; Dr. PRAKASH PERIAKARUPPAN, FRSC/J-9201-2019
OI Palanisamy, Selvakumar/0000-0003-4707-6179; Lou,
   Bih-Show/0000-0002-9295-3874; chen, shen-ming/0000-0002-3749-1224; Dr.
   PRAKASH PERIAKARUPPAN, FRSC/0000-0001-5316-009X
FU National Science Council; Ministry of Education of Taiwan (Republic of
   China)
FX This project was supported by the National Science Council and the
   Ministry of Education of Taiwan (Republic of China).
CR Afreen S, 2015, BIOSENS BIOELECTRON, V63, P354, DOI 10.1016/j.bios.2014.07.044
   Allen MJ, 2010, CHEM REV, V110, P132, DOI 10.1021/cr900070d
   Avouris P, 2012, MATER TODAY, V15, P86, DOI 10.1016/S1369-7021(12)70044-5
   Bai YF, 2014, ANAL CHEM, V86, P4910, DOI 10.1021/ac501143e
   Chai B, 2013, DALTON T, V42, P3402, DOI 10.1039/c2dt32458j
   Chen C, 2013, RSC ADV, V3, P4473, DOI 10.1039/c2ra22351a
   Chen LF, 2012, J SOLID STATE ELECTR, V16, P3323, DOI 10.1007/s10008-012-1773-9
   Choi HN, 2005, ANAL CHIM ACTA, V537, P179, DOI 10.1016/j.aca.2005.01.010
   Chua CK, 2015, ACS NANO, V9, P2548, DOI 10.1021/nn505639q
   Deng CY, 2008, BIOSENS BIOELECTRON, V23, P1272, DOI 10.1016/j.bios.2007.11.009
   Ferapontova EE, 2005, PERSP BIOANAL, V1, P517, DOI 10.1016/S1871-0069(05)01016-5
   Gan T, 2014, ANAL METHODS-UK, V6, P9220, DOI [10.1039/C4AY01861C, 10.1039/c4ay01861c]
   Guan J, 2015, J MATER CHEM A, V3, P4139, DOI 10.1039/c4ta05456c
   Guiseppi-Elie A, 2002, NANOTECHNOLOGY, V13, P559, DOI 10.1088/0957-4484/13/5/303
   Hu Z, 2015, RSC ADV, V5, P654, DOI 10.1039/c4ra13427c
   Huang YX, 2005, BIOSENS BIOELECTRON, V21, P817, DOI 10.1016/j.bios.2005.01.012
   Hui N., 2013, MATER LETT, V108, P88
   Kang XH, 2009, BIOSENS BIOELECTRON, V25, P901, DOI 10.1016/j.bios.2009.09.004
   Liu JQ, 2015, ANAL CHIM ACTA, V859, P1, DOI 10.1016/j.aca.2014.07.031
   Liu XQ, 2008, BIOSENS BIOELECTRON, V23, P1887, DOI 10.1016/j.bios.2008.02.016
   Mani V, 2013, BIOSENS BIOELECTRON, V41, P309, DOI 10.1016/j.bios.2012.08.045
   Palanisamy S, 2014, SENSOR ACTUAT B-CHEM, V202, P177, DOI 10.1016/j.snb.2014.05.069
   Palanisamy S, 2014, MAT SCI ENG C-MATER, V34, P207, DOI 10.1016/j.msec.2013.09.011
   Palanisamy S, 2013, MICROCHIM ACTA, V180, P1037, DOI 10.1007/s00604-013-1028-1
   Palanisamy S, 2012, INT J ELECTROCHEM SC, V7, P2153
   Shamsipur M, 2014, MAT SCI ENG C-MATER, V45, P103, DOI 10.1016/j.msec.2014.09.002
   Shan CS, 2010, BIOSENS BIOELECTRON, V25, P1070, DOI 10.1016/j.bios.2009.09.024
   Shi YK, 2014, LANCET, V383, P1947, DOI 10.1016/S0140-6736(14)60886-2
   Shleev S, 2005, BIOSENS BIOELECTRON, V20, P2517, DOI 10.1016/j.bios.2004.10.003
   Unnikrishnan B, 2013, BIOSENS BIOELECTRON, V39, P70, DOI 10.1016/j.bios.2012.06.045
   Xu Q, 2014, SENSOR ACTUAT B-CHEM, V190, P562, DOI 10.1016/j.snb.2013.09.049
   Yanqin Z., 2012, CHINESE J CHEM, V30, P1163
   Ye C, 2014, SENSOR ACTUAT B-CHEM, V199, P101, DOI 10.1016/j.snb.2014.03.089
   Zhang K, 2013, SCI REP-UK, V3, DOI 10.1038/srep03448
   Zhang Q, 2011, BIOSENS BIOELECTRON, V26, P2632, DOI 10.1016/j.bios.2010.11.024
   Zhao RX, 2015, ELECTROCHIM ACTA, V163, P64, DOI 10.1016/j.electacta.2015.02.098
   Zhao YD, 2005, TALANTA, V65, P489, DOI 10.1016/j.talanta.2004.06.028
NR 37
TC 41
Z9 41
U1 0
U2 73
PU ROYAL SOC CHEMISTRY
PI CAMBRIDGE
PA THOMAS GRAHAM HOUSE, SCIENCE PARK, MILTON RD, CAMBRIDGE CB4 0WF, CAMBS,
   ENGLAND
EI 2046-2069
J9 RSC ADV
JI RSC Adv.
PY 2015
VL 5
IS 95
BP 77651
EP 77657
DI 10.1039/c5ra12018g
PG 7
WC Chemistry, Multidisciplinary
WE Science Citation Index Expanded (SCI-EXPANDED)
SC Chemistry
GA CR7VM
UT WOS:000361559900022
DA 2023-06-30
ER

PT J
AU Huang, QT
   Zhang, HQ
   Hu, SR
   Li, FM
   Weng, W
   Chen, JH
   Wang, QX
   He, YS
   Zhang, WX
   Bao, XX
AF Huang, Qitong
   Zhang, Hanqiang
   Hu, Shirong
   Li, Feiming
   Weng, Wen
   Chen, Jianhua
   Wang, Qingxiang
   He, Yasan
   Zhang, Wuxiang
   Bao, Xiuxiu
TI A sensitive and reliable dopamine biosensor was developed based on the
   Au@carbon dots-chitosan composite film
SO BIOSENSORS & BIOELECTRONICS
LA English
DT Article
DE Au nanoparticle; Carbon dots; Chitosan; Dopamine; Biosensor;
   Electrochemistry
ID ASCORBIC-ACID; ELECTROCHEMICAL DETECTION; MODIFIED ELECTRODE; CERAMIC
   ELECTRODE; ACETAMINOPHEN; NANOTUBES; NANOPARTICLES; SYSTEMS; OXIDE;
   RAMAN
[truncated: 3,367,580 more chars]
