# Supplementary material for: Hotspots and trends of electrochemical biosensor technology: a bibliometric analysis from 2003 to 2023
Source: RSC Adv. 2023 Oct 19;13(44):30704–17. doi: 10.1039/d3ra05889a (PMC10585615; doi:10.1039/d3ra05889a)
Supplement: RA-013-D3RA05889A-s001 [file RA-013-D3RA05889A-s001.zip › data-27.xlsx]

FN Clarivate Analytics Web of Science
VR 1.0
PT J
AU Li, J
   Huang, X
   Shi, WS
   Jiang, MY
   Tian, L
   Su, MJ
   Wu, J
   Liu, Q
   Yu, CM
   Gu, HY
AF Li, Jing
   Huang, Xin
   Shi, Weishan
   Jiang, Mengyuan
   Tian, Liang
   Su, Mengjie
   Wu, Jie
   Liu, Quan
   Yu, Chunmei
   Gu, Haiying
TI Pt nanoparticle decorated carbon nanotubes nanocomposite based sensing
   platform for the monitoring of cell-secreted dopamine
SO SENSORS AND ACTUATORS B-CHEMICAL
LA English
DT Article
DE Pt nanoparticles; Carbon nanotube; Dopamine release; Electrochemical
   detection; PC12 cell
ID URIC-ACID; ELECTROCHEMICAL DETECTION; BIMETALLIC NANOPARTICLES;
   SELECTIVE DETECTION; GOLD NANOPARTICLES; ASCORBIC-ACID; PC12 CELLS;
   ELECTRODE; BIOSENSOR; MWCNTS
AB Development of reliable sensors for real-time quantification of dopamine is highly essential to understand various biological processes and still remains challenge. Here, we proposed a novel and ultrasensitive electrochemical sensing platform for the monitoring of cell-secreted dopamine based on Pt nanoparticles (PtNPs) decorated multi-wall carbon nanotubes (MWCNTs) nanocomposite, which is synthesized by in-situ reduction of platinum on poly (diallyldimethylammonium chloride) (PDDA) functionalized MWCNTs. The unique structure of the hybrid nanocomposite and the interconnectivity between PtNPs and carbon nanotubes endow the nanocomposite with the enhancing conductivity and electrochemical activity. The Pt-MWCNTs hybrid modified screen-printed electrode exhibited excellent electrocatalytic ability for the detection of dopamine with a wide linear range (5 nM to 1 mu M) and a low detection limit (2 nM). The developed sensor enables the real-time recording of dopamine released from PC12 cells induced by the stimulation of K+ saline. Also, this approach can be used to quantitatively evaluate the effects of antipsychotic drug (aripiprazole) on the dopamine release from cells treated with high K+. Results indicated that the sensor could provide an effective tool for the monitoring of extracellular neurotransmitters related to the exogenous agent and drug on the nervous system.
C1 [Li, Jing; Huang, Xin; Shi, Weishan; Jiang, Mengyuan; Tian, Liang; Su, Mengjie; Wu, Jie; Yu, Chunmei; Gu, Haiying] Nantong Univ, Sch Publ Hlth, Nantong 226019, Peoples R China.
   [Liu, Quan] Nantong Univ, Xingling Coll, Nantong 226236, Peoples R China.
C3 Nantong University; Nantong University
RP Yu, CM; Gu, HY (通讯作者)，Nantong Univ, Sch Publ Hlth, Nantong 226019, Peoples R China.
EM cmyu@ntu.edu.cn; hygu@ntu.edu.cn
FU National Natural Science Foundation of China [31741051, 21874077,
   21701089]; Key R&D projects of Jiangsu Province [BE 2019690]; Qing Lan
   Project of Jiangsu Province; Science and Technology R&D Fund of Nantong
   City [JC2019139]
FX This work was financially supported by the National Natural Science
   Foundation of China (31741051, 21874077, 21701089), Key R&D projects of
   Jiangsu Province (BE 2019690), Qing Lan Project of Jiangsu Province, the
   Science and Technology R&D Fund of Nantong City (Grant numbers:
   JC2019139).
CR Abdelwahab AA, 2015, SENSOR ACTUAT B-CHEM, V221, P659, DOI 10.1016/j.snb.2015.07.016
   Akhtar N, 2017, J MATER CHEM B, V5, P7985, DOI 10.1039/c7tb01803g
   Beaulieu JM, 2011, PHARMACOL REV, V63, P182, DOI 10.1124/pr.110.002642
   Caetano FR, 2017, SENSOR ACTUAT B-CHEM, V243, P43, DOI 10.1016/j.snb.2016.11.096
   Chen WW, 2020, ANAL CHEM, V92, P2714, DOI 10.1021/acs.analchem.9b04909
   Dirkx MF, 2017, BRAIN, V140, P721, DOI 10.1093/brain/aww331
   DONG SJ, 2003, CHEM MODIFIED ELECTR
   Durairaj V, 2019, J PHYS CHEM C, V123, P24826, DOI 10.1021/acs.jpcc.9b05537
   Emran MY, 2018, ADV HEALTHC MATER, V7, DOI 10.1002/adhm.201701459
   Emran MY, 2018, ELECTROCATALYSIS-US, V9, P514, DOI 10.1007/s12678-018-0468-0
   Emran MY, 2018, J APPL ELECTROCHEM, V48, P529, DOI 10.1007/s10800-018-1175-5
   Emran MY, 2018, SENSOR ACTUAT B-CHEM, V259, P114, DOI 10.1016/j.snb.2017.11.156
   Emran MY, 2018, BIOSENS BIOELECTRON, V100, P122, DOI 10.1016/j.bios.2017.08.050
   Emran MY, 2017, MICROCHIM ACTA, V184, P4553, DOI 10.1007/s00604-017-2498-3
   Fava M, 2012, PSYCHOTHER PSYCHOSOM, V81, P87, DOI 10.1159/000332050
   Guo JW, 2013, J MATER CHEM A, V1, P1982, DOI 10.1039/c2ta01003h
   Han S, 2020, ANAL CHEM, V92, P4780, DOI 10.1021/acs.analchem.9b03520
   He YS, 2018, SENSOR ACTUAT B-CHEM, V265, P371, DOI 10.1016/j.snb.2018.03.080
   Hou XY, 2019, MICROCHIM ACTA, V186, DOI 10.1007/s00604-019-3801-2
   Howes OD, 2017, BIOL PSYCHIAT, V81, P9, DOI 10.1016/j.biopsych.2016.07.014
   Huang QT, 2020, ACS SUSTAIN CHEM ENG, V8, P1644, DOI 10.1021/acssuschemeng.9b06623
   Huang YP, 2014, ACS APPL MATER INTER, V6, P12449, DOI 10.1021/am502344p
   Iglesias-Mayor A, 2020, ANAL CHEM, V92, P7209, DOI 10.1021/acs.analchem.0c00760
   Jo YS, 2018, NEURON, V100, P916, DOI 10.1016/j.neuron.2018.09.028
   Joshi VS, 2017, ANAL CHEM, V89, P7709, DOI 10.1021/acs.analchem.7b01677
   Kofuji P, 2004, NEUROSCIENCE, V129, P1045, DOI 10.1016/j.neurscience.2004.06.008
   Li BR, 2013, J AM CHEM SOC, V135, P16034, DOI 10.1021/ja408485m
   Li H, 2020, ADV FUNCT MATER, V30, DOI 10.1002/adfm.202002739
   Li XC, 2011, MICROCHIM ACTA, V174, P123, DOI 10.1007/s00604-011-0592-5
   Ma L, 2019, ANAL CHIM ACTA, V1055, P17, DOI 10.1016/j.aca.2018.12.025
   Maminski M, 2005, ANAL CHIM ACTA, V540, P153, DOI 10.1016/j.aca.2004.09.011
   Matsuo T, 2010, EUR J PHARMACOL, V640, P68, DOI 10.1016/j.ejphar.2010.04.043
   Miao YL, 2012, P NATL ACAD SCI USA, V109, P4169, DOI 10.1073/pnas.1112333109
   Mir TA, 2015, BIOSENS BIOELECTRON, V68, P421, DOI 10.1016/j.bios.2015.01.024
   MORAD M, 1988, SCIENCE, V241, P842, DOI 10.1126/science.2457253
   Nickoloff-Bybel EA, 2019, BRAIN BEHAV IMMUN, V82, P239, DOI 10.1016/j.bbi.2019.08.191
   Noroozifar M, 2011, BIOSENS BIOELECTRON, V28, P56, DOI 10.1016/j.bios.2011.06.042
   Qing X, 2019, ACS APPL MATER INTER, V11, P13105, DOI 10.1021/acsami.9b00115
   Raj M, 2017, SENSOR ACTUAT B-CHEM, V239, P993, DOI 10.1016/j.snb.2016.08.083
   Rajamani AR, 2018, ACS APPL NANO MATER, V1, P5148, DOI 10.1021/acsanm.8b01217
   Schindler S, 2019, J ELECTROANAL CHEM, V836, P94, DOI 10.1016/j.jelechem.2019.01.069
   Schroeder V, 2019, CHEM REV, V119, P599, DOI 10.1021/acs.chemrev.8b00340
   Sempionatto JR, 2020, ACS SENSORS, V5, P1804, DOI 10.1021/acssensors.0c00604
   Shu Y, 2020, ACS APPL MATER INTER, V12, P49480, DOI 10.1021/acsami.0c16060
   Sudibya HG, 2009, ANGEW CHEM INT EDIT, V48, P2723, DOI 10.1002/anie.200805514
   Sun CL, 2011, ACS NANO, V5, P7788, DOI 10.1021/nn2015908
   Sun CL, 2011, BIOSENS BIOELECTRON, V26, P3450, DOI 10.1016/j.bios.2011.01.023
   Thanh TD, 2016, BIOSENS BIOELECTRON, V81, P259, DOI 10.1016/j.bios.2016.02.070
   Venton BJ, 2003, ANAL CHEM, V75, p414A, DOI 10.1021/ac031421c
   Ba VAP, 2019, ACS APPL MATER INTER, V11, P9716, DOI 10.1021/acsami.8b18752
   Wang SY, 2009, J PHYS CHEM C, V113, P18935, DOI 10.1021/jp906923z
   Wang ZH, 2018, SENSOR ACTUAT B-CHEM, V255, P2069, DOI 10.1016/j.snb.2017.09.010
   Wen ZH, 2009, J PHYS CHEM C, V113, P13482, DOI 10.1021/jp902830z
   Xu GY, 2018, BIOSENS BIOELECTRON, V107, P184, DOI 10.1016/j.bios.2018.02.031
   Yang BB, 2015, J MATER CHEM B, V3, P7440, DOI 10.1039/c5tb01031d
   Yao L, 2016, BIOSENS BIOELECTRON, V85, P331, DOI 10.1016/j.bios.2016.05.031
   Yokokura M, 2021, MOL PSYCHIATR, V26, P4958, DOI 10.1038/s41380-020-0784-7
   Yu RQ, 1998, CHEM MATER, V10, P718, DOI 10.1021/cm970364z
   Yuan QL, 2018, BIOSENS BIOELECTRON, V111, P117, DOI 10.1016/j.bios.2018.04.006
   Zhang R, 2019, COMPOS SCI TECHNOL, V171, P218, DOI 10.1016/j.compscitech.2018.11.034
NR 60
TC 18
Z9 18
U1 15
U2 148
PU ELSEVIER SCIENCE SA
PI LAUSANNE
PA PO BOX 564, 1001 LAUSANNE, SWITZERLAND
EI 0925-4005
J9 SENSOR ACTUAT B-CHEM
JI Sens. Actuator B-Chem.
PD MAR 1
PY 2021
VL 330
AR 129311
DI 10.1016/j.snb.2020.129311
PG 9
WC Chemistry, Analytical; Electrochemistry; Instruments & Instrumentation
WE Science Citation Index Expanded (SCI-EXPANDED)
SC Chemistry; Electrochemistry; Instruments & Instrumentation
GA PU6XQ
UT WOS:000609444900001
DA 2023-06-30
ER

PT J
AU Li, X
   Dou, BT
   Yuan, R
   Xiang, Y
AF Li, Xia
   Dou, Baoting
   Yuan, Ruo
   Xiang, Yun
TI Mismatched catalytic hairpin assembly and ratiometric strategy for
   highly sensitive electrochemical detection of microRNA from tumor cells
SO SENSORS AND ACTUATORS B-CHEMICAL
LA English
DT Article
DE Catalytic hairpin assembly; MicroRNA; Ratiometric electrochemical
   sensor; Tumor cells
ID DUPLEX-SPECIFIC NUCLEASE; SIGNAL AMPLIFICATION; GRAPHENE OXIDE;
   ENZYME-FREE; DNA; BIOSENSOR; JUNCTION; DNAZYME; SENSOR; ARRAY
AB MicroRNAs (miRNAs) are regarded as promising biomarkers for the prognosis, diagnosis and treatment of different cancers. However, resulting from their low abundance, short length and high sequence similarity among family members, it is of major challenge to detect these miRNAs. On the basis of a mismatched catalytic hairpin assembly (CHA) amplification and ratiometric strategy, we constructed an electrochemical sensor for sensitively detecting miRNAs from tumor cells. The target miRNA can cyclically trigger the assembly of two hairpins with mismatched bases into many duplexes via CHA. Subsequently, these duplexes further associate with another hairpin assembled on the sensor surface to generate stable "Y"-shaped DNA complexes, which causes reverse current change for two electrochemical labels on the hairpins. It is found that the introduction of the mismatched bases in the hairpins for CHA can reduce the background noise to improve the signal to background ratio of the sensor, leading to a dynamic range of 5 fM-0.1 nM and a low detection limit of 1.1 fM for miRNA detection. Besides, the developed sensor can be employed to monitor and evaluate the expression levels of miRNAs in different tumor cells, demonstrating its potential real applications.
C1 [Li, Xia; Dou, Baoting; Yuan, Ruo; Xiang, Yun] Southwest Univ, Sch Chem & Chem Engn, Minist Educ, Key Lab Luminescent & Real Time Analyt Chem, Chongqing 400715, Peoples R China.
C3 Southwest University - China
RP Xiang, Y (通讯作者)，Southwest Univ, Sch Chem & Chem Engn, Minist Educ, Key Lab Luminescent & Real Time Analyt Chem, Chongqing 400715, Peoples R China.
EM yunatswu@swu.edu.cn
RI Dou, Baoting/AAQ-5428-2020
OI Dou, Baoting/0000-0002-7718-8238
FU National Natural Science Foundation of China [21675128]; Fundamental
   Research Funds for the Central Universities [XDJK2017A001]
FX This work was supported by National Natural Science Foundation of China
   (No. 21675128) and Fundamental Research Funds for the Central
   Universities (XDJK2017A001).
CR Azimzadeh M, 2016, BIOSENS BIOELECTRON, V77, P99, DOI 10.1016/j.bios.2015.09.020
   Bo B, 2018, ANAL CHEM, V90, P2395, DOI 10.1021/acs.analchem.7b05447
   Borghei YS, 2018, SENSOR ACTUAT B-CHEM, V273, P1618, DOI 10.1016/j.snb.2018.07.061
   Cissell KA, 2008, ANAL CHEM, V80, P2319, DOI 10.1021/ac702577a
   Deng KQ, 2017, SENSOR ACTUAT B-CHEM, V238, P1302, DOI 10.1016/j.snb.2016.09.107
   Fan Y, 2007, J AM CHEM SOC, V129, P5437, DOI 10.1021/ja067477g
   Feng QM, 2016, ANAL CHEM, V88, P937, DOI 10.1021/acs.analchem.5b03670
   Gao FL, 2015, BIOSENS BIOELECTRON, V71, P158, DOI 10.1016/j.bios.2015.04.040
   Hartig JS, 2004, J AM CHEM SOC, V126, P722, DOI 10.1021/ja038822u
   Jiang YS, 2014, ANGEW CHEM INT EDIT, V53, P1845, DOI 10.1002/anie.201307418
   Jiang Y, 2013, J AM CHEM SOC, V135, P7430, DOI 10.1021/ja4023978
   Jung S, 2018, SENSOR ACTUAT B-CHEM, V262, P118, DOI 10.1016/j.snb.2018.01.228
   Kuang Q, 2018, SENSOR ACTUAT B-CHEM, V274, P116, DOI 10.1016/j.snb.2018.07.154
   Lagos-Quintana M, 2001, SCIENCE, V294, P853, DOI 10.1126/science.1064921
   Lee JM, 2010, ANGEW CHEM INT EDIT, V49, P8662, DOI 10.1002/anie.201004000
   Li L, 2016, CHEM SCI, V7, P1940, DOI 10.1039/c5sc03909f
   Li XM, 2017, ACS SENSORS, V2, P810, DOI 10.1021/acssensors.7b00178
   Ling K, 2018, CHEM COMMUN, V54, P1909, DOI 10.1039/c7cc09087k
   Liu L, 2015, SENSOR ACTUAT B-CHEM, V208, P137, DOI 10.1016/j.snb.2014.11.023
   Liu SF, 2015, CHEM-ASIAN J, V10, P1903, DOI 10.1002/asia.201500675
   Lu ZX, 2012, NANOSCALE, V4, P5840, DOI 10.1039/c2nr31497e
   Luan MM, 2017, ANAL CHEM, V89, P10601, DOI 10.1021/acs.analchem.7b03146
   Nelson PT, 2004, NAT METHODS, V1, P155, DOI 10.1038/NMETH717
   Shi K, 2016, ANAL CHIM ACTA, V916, P1, DOI 10.1016/j.aca.2016.02.034
   Shuai HL, 2017, BIOSENS BIOELECTRON, V89, P989, DOI 10.1016/j.bios.2016.10.051
   Sun YY, 2017, CHEM COMMUN, V53, P11040, DOI 10.1039/c7cc06140d
   Tang SS, 2018, ANAL CHIM ACTA, V1004, P1, DOI 10.1016/j.aca.2017.12.004
   Valoczi A, 2004, NUCLEIC ACIDS RES, V32, DOI 10.1093/nar/gnh171
   Wen YL, 2012, SCI REP-UK, V2, DOI 10.1038/srep00867
   Xiong C, 2017, SENSOR ACTUAT B-CHEM, V246, P235, DOI 10.1016/j.snb.2017.02.025
   Xiong E, 2017, ANAL CHEM, V89, P8830, DOI 10.1021/acs.analchem.7b01251
   Xiong EH, 2015, ANAL CHEM, V87, P7291, DOI 10.1021/acs.analchem.5b01402
   Xu ZQ, 2017, ANAL CHEM, V89, P8282, DOI 10.1021/acs.analchem.7b01409
   Yao L, 2013, CHEM COMMUN, V49, P5183, DOI 10.1039/c3cc40830b
   Yin HS, 2017, BIOSENS BIOELECTRON, V96, P106, DOI 10.1016/j.bios.2017.04.049
NR 35
TC 43
Z9 44
U1 13
U2 265
PU ELSEVIER SCIENCE SA
PI LAUSANNE
PA PO BOX 564, 1001 LAUSANNE, SWITZERLAND
SN 0925-4005
J9 SENSOR ACTUAT B-CHEM
JI Sens. Actuator B-Chem.
PD MAY 1
PY 2019
VL 286
BP 191
EP 197
DI 10.1016/j.snb.2019.01.152
PG 7
WC Chemistry, Analytical; Electrochemistry; Instruments & Instrumentation
WE Science Citation Index Expanded (SCI-EXPANDED)
SC Chemistry; Electrochemistry; Instruments & Instrumentation
GA HM0IA
UT WOS:000459129600026
DA 2023-06-30
ER

PT J
AU Xiong, EH
   Jiang, L
AF Xiong, Erhu
   Jiang, Ling
TI An ultrasensitive electrochemical immunoassay based on a proximity
   hybridization-triggered three-layer cascade signal amplification
   strategy
SO ANALYST
LA English
DT Article
ID METHYLENE-BLUE; SENSITIVE DETECTION; CHAIN-REACTION; DNA; PROTEIN;
   IMMUNOSENSOR; NANOPARTICLES; BIOSENSOR; SEQUENCE; ANTIBODY
AB In this paper, an ultrasensitive electrochemical immunoassay was constructed for the determination of carcinoembryonic antigen (CEA) based on a proximity hybridization-triggered three-layer cascade signal amplification strategy. In the presence of CEA and two antibody-labeled DNA strands (Ab-DNA1 and Ab-DNA2), a sandwich proximate complex was formed which could hybridize with the hairpin DNA (HP1) and open it, initiating the degradation process of exonuclease III (Exo III) accompanied by the release of a sandwich proximate complex used for Cycle I and autogenous yield of a DNA fragment. The fragment was then employed as a ST-DNA (secondary target DNA fragment) for the subsequent binding to the other hairpin DNA (HP2) on the gold (Au) electrode surface to trigger the catalytic hairpin assembly (CHA, Cycle II) and rolling circle amplification (RCA). After the immersion of the above final electrode into methylene blue (MB) solution, an amplified signal was obtained. The proposed electrochemical immunoassay had a good linear relationship in the CEA concentration from 10 fg mL(-1) to 100 ng mL(-1), and the limit of detection (LOD) was found to be 4.2 fg mL(-1). Moreover, with the excellent sensitivity and selectivity based on a three-layer cascade signal amplification strategy, the developed electrochemical immunoassay can pave the way for analysis of other biomarkers.
C1 [Xiong, Erhu; Jiang, Ling] Hunan Univ, Coll Chem & Chem Engn, State Key Lab Chemo Biosensing & Chemometr, Changsha 410082, Hunan, Peoples R China.
   [Xiong, Erhu] Cent S Univ, Coll Chem & Chem Engn, Changsha 410083, Hunan, Peoples R China.
C3 Hunan University; Central South University
RP Jiang, L (通讯作者)，Hunan Univ, Coll Chem & Chem Engn, State Key Lab Chemo Biosensing & Chemometr, Changsha 410082, Hunan, Peoples R China.
EM ljiang630@163.com
OI Xiong, Erhu/0000-0002-9085-1858
FU NSFC [21475035, 21727810]; Foundation for Innovative Research Groups of
   NSFC [21521063]; China Scholarship Council [201606130011]
FX This work was financially supported by the NSFC (21475035, 21727810),
   the Foundation for Innovative Research Groups of NSFC (21521063) and the
   China Scholarship Council (201606130011).
CR Erdem A, 2000, ANAL CHIM ACTA, V422, P139, DOI 10.1016/S0003-2670(00)01058-8
   Erdem A, 2001, ELECTROANAL, V13, P219, DOI 10.1002/1521-4109(200103)13:3<219::AID-ELAN219>3.0.CO;2-7
   Fang CS, 2016, CHEM COMMUN, V52, P5884, DOI 10.1039/c6cc00353b
   Gao FL, 2017, ANALYST, V142, P4308, DOI 10.1039/c7an01434a
   Gao HF, 2017, BIOSENS BIOELECTRON, V98, P62, DOI 10.1016/j.bios.2017.06.042
   Gao ZQ, 2013, ANAL CHEM, V85, P6945, DOI 10.1021/ac401433p
   He HW, 2016, ANAL CHEM, V88, P5892, DOI 10.1021/acs.analchem.6b00780
   Hu JM, 2012, J AM CHEM SOC, V134, P7066, DOI 10.1021/ja3000485
   Hwang J, 2016, NANOSCALE, V8, P11418, DOI 10.1039/c5nr07243c
   Jiang XY, 2016, NANOSCALE, V8, P8017, DOI 10.1039/c6nr00229c
   Li JJ, 2018, TALANTA, V179, P726, DOI 10.1016/j.talanta.2017.12.006
   Li XY, 2018, TALANTA, V182, P292, DOI 10.1016/j.talanta.2018.01.089
   Liu SF, 2015, CHEM COMMUN, V51, P7364, DOI 10.1039/c5cc01649e
   Liu SF, 2014, ANAL CHEM, V86, P4008, DOI 10.1021/ac500426b
   Ou LJ, 2009, ANAL CHEM, V81, P9664, DOI 10.1021/ac901786m
   Ouyang H, 2015, ANAL CHEM, V87, P2952, DOI 10.1021/ac5045093
   Patolsky F, 2001, J AM CHEM SOC, V123, P5194, DOI 10.1021/ja0036256
   Qian Y, 2017, SENSOR ACTUAT B-CHEM, V248, P187, DOI 10.1016/j.snb.2017.03.152
   Ren KW, 2014, SCI REP-UK, V4, DOI 10.1038/srep04360
   Rohs R, 2000, J AM CHEM SOC, V122, P2860, DOI 10.1021/ja992966k
   Shu J, 2016, ANAL CHEM, V88, P2958, DOI 10.1021/acs.analchem.6b00262
   Soderberg O, 2006, NAT METHODS, V3, P995, DOI 10.1038/nmeth947
   Tan YY, 2014, BIOSENS BIOELECTRON, V51, P255, DOI 10.1016/j.bios.2013.08.001
   TUITE E, 1994, J AM CHEM SOC, V116, P7548, DOI 10.1021/ja00096a011
   Wang H, 2015, ANAL CHEM, V87, P11209, DOI 10.1021/acs.analchem.5b04063
   Wang Y, 2013, ANAL CHEM, V85, P9213, DOI 10.1021/ac4019439
   Wang Y, 2015, ACS NANO, V9, P6354, DOI 10.1021/acsnano.5b01929
   Xie H, 2015, CHEM COMMUN, V51, P7132, DOI 10.1039/c5cc01658d
   Xiong E, 2017, ANAL CHEM, V89, P8830, DOI 10.1021/acs.analchem.7b01251
   Xiong EH, 2017, BIOSENS BIOELECTRON, V87, P732, DOI 10.1016/j.bios.2016.09.036
   Xiong EH, 2016, ANAL METHODS-UK, V8, P2106, DOI [10.1039/C5AY02793D, 10.1039/c5ay02793d]
   Xiong EH, 2015, ANAL CHEM, V87, P7291, DOI 10.1021/acs.analchem.5b01402
   Yang WR, 2002, ELECTROANAL, V14, P1299, DOI 10.1002/1521-4109(200210)14:18<1299::AID-ELAN1299>3.0.CO;2-Y
   Yang ZJ, 2016, ACS APPL MATER INTER, V8, P12031, DOI 10.1021/acsami.6b02481
   Yang ZJ, 2015, CHEM COMMUN, V51, P14443, DOI 10.1039/c5cc05337d
   Yang ZQ, 2015, CHEM COMMUN, V51, P14671, DOI 10.1039/c5cc05921f
   Zhao WW, 2014, ANAL CHEM, V86, P11513, DOI 10.1021/ac503969e
   Zong C, 2014, ANAL CHEM, V86, P9939, DOI 10.1021/ac502749t
   Zou FM, 2015, ACS APPL MATER INTER, V7, P12168, DOI 10.1021/acsami.5b02523
NR 39
TC 16
Z9 16
U1 5
U2 121
PU ROYAL SOC CHEMISTRY
PI CAMBRIDGE
PA THOMAS GRAHAM HOUSE, SCIENCE PARK, MILTON RD, CAMBRIDGE CB4 0WF, CAMBS,
   ENGLAND
SN 0003-2654
EI 1364-5528
J9 ANALYST
JI Analyst
PD JAN 21
PY 2019
VL 144
IS 2
BP 634
EP 640
DI 10.1039/c8an01800f
PG 7
WC Chemistry, Analytical
WE Science Citation Index Expanded (SCI-EXPANDED)
SC Chemistry
GA HJ6KR
UT WOS:000457297600029
PM 30465676
DA 2023-06-30
ER

PT J
AU Srivastava, AK
   Dev, A
   Karmakar, S
AF Srivastava, Anup K.
   Dev, Atul
   Karmakar, Surajit
TI Nanosensors and nanobiosensors in food and agriculture
SO ENVIRONMENTAL CHEMISTRY LETTERS
LA English
DT Review
DE Nanosensors and nanobiosensors; Agriculture; Food quality; Precision
   agriculture; Electrochemical nanobiosensors
ID SURFACE-PLASMON RESONANCE; INTELLECTUAL PROPERTY-RIGHTS; MULTIWALL
   CARBON NANOTUBES; WIRELESS SENSOR NETWORK; ELECTRONIC-NOSE; DNA BARCODE;
   GOLD NANOPARTICLES; ELECTROCHEMICAL BIOSENSOR; SENSITIVE DETERMINATION;
   SPECIES IDENTIFICATION
AB The food and agriculture sector controls the economic growth of a developing country. The food industries have practices of growing crops, raising livestock and sea foods, food processing and packaging, regulating production and distribution with quality and safety. The process control and monitoring quality are crucial steps. Here we review nanosensors and nanobiosensors as alternative of classical quantification methods. Nanoscale dimensions of metal nanoparticles, metal nanoclusters, metal oxide nanoparticles, metal and carbon quantum dots, graphene, carbon nanotubes, and nanocomposites expand the sensitivity by signal amplification and integrate several novel transduction principles such as enhanced electrochemical, optical, Raman, enhanced catalytic activity, and superparamagnetic properties into the nanosensors. The electrochemical nanosensors, optical nanosensors, electronic nose and electronic tongue, nanobarcode technology, and wireless nanosensors have revolutionized the sensing in food and agriculture sectors with multiplex and real-time sensing capabilities. Despite previous success stories of the remunerative health sector, the approaches are transferred subsequently to food and agriculture sector; with potential application in detection of food contaminants such as preservatives, antibiotics, heavy metal ions, toxins, microbial load, and pathogens along with the rapid monitoring of temperature, traceability, humidity, gas, and aroma of the food stuff.
C1 [Srivastava, Anup K.; Dev, Atul; Karmakar, Surajit] Inst Nano Sci & Technol, Habitat Ctr, Phase 10,Sect 64, Mohali 160062, Punjab, India.
C3 Department of Science & Technology (India); Institute of Nano Science &
   Technology (INST)
RP Karmakar, S (通讯作者)，Inst Nano Sci & Technol, Habitat Ctr, Phase 10,Sect 64, Mohali 160062, Punjab, India.
EM surajit@inst.ac.in
RI Karmakar, Surajit/AAY-7776-2020
OI Karmakar, Surajit/0000-0001-6800-2457; dev, atul/0000-0002-0999-1774
FU Council of Scientific and Industrial Research (CSIR), New Delhi; Science
   and Engineering Research Board (SERB) [ECR/2016/000633/LS]
FX The author gratefully acknowledges the financial support from Council of
   Scientific and Industrial Research (CSIR), New Delhi, and Science and
   Engineering Research Board (SERB) grant: ECR/2016/000633/LS.
CR Antiochia R, 2013, FOOD CHEM, V140, P742, DOI 10.1016/j.foodchem.2012.11.023
   Arami S, 2011, FOOD HYG SAFE SCI, V52, P205, DOI 10.3358/shokueishi.52.205
   ArunKumar M, 2014, 2014 INTERNATIONAL CONFERENCE ON GREEN COMPUTING COMMUNICATION AND ELECTRICAL ENGINEERING (ICGCCEE)
   Asis AMJM, 2016, MITOCHONDRIAL DNA A, V27, P1981, DOI 10.3109/19401736.2014.971314
   Baldwin EA, 2011, SENSORS-BASEL, V11, P4744, DOI 10.3390/s110504744
   Barahona F., 2013, Industrial Biotechnology, V9, P42
   Bastani B, 2002, THIN SOLID FILMS, V420, P472, DOI 10.1016/S0040-6090(02)00843-X
   Ben-Amram Y, 2012, CHEM SCI, V3, P162, DOI 10.1039/c1sc00403d
   Botti S, 2010, BMC BIOTECHNOL, V10, DOI 10.1186/1472-6750-10-60
   Castro, 1990, Phys Rev B Condens Matter, V42, P8548, DOI 10.1103/PhysRevB.42.8548
   Chang CH, 2016, FOOD CONTROL, V66, P38, DOI 10.1016/j.foodcont.2016.01.034
   Chaubey A, 2002, BIOSENS BIOELECTRON, V17, P441, DOI 10.1016/S0956-5663(01)00313-X
   Chen C, 2016, ANAL METHODS-UK, V8, P2628, DOI [10.1039/c6ay00214e, 10.1039/C6AY00214E]
   Cho SY, 2013, ENTOMOL RES, V43, P253, DOI 10.1111/1748-5967.12034
   Chouhan RS, 2010, ANAL BIOANAL CHEM, V397, P1467, DOI 10.1007/s00216-009-3433-1
   Cihak R, 1983, MUTAT RES, V190
   Colombo F, 2011, FOOD CONTROL, V22, P1471, DOI 10.1016/j.foodcont.2011.03.007
   Concina I, 2012, IEEE SENS J, V12, P3232, DOI 10.1109/JSEN.2012.2195306
   Dasary SSR, 2008, CHEM PHYS LETT, V460, P187, DOI 10.1016/j.cplett.2008.05.082
   Delneri D, 2010, FEMS YEAST RES, V10, P1083, DOI 10.1111/j.1567-1364.2010.00676.x
   Devi R, 2013, J FOOD ENG, V115, P207, DOI 10.1016/j.jfoodeng.2012.10.014
   Di Natale C, 1997, SENSOR ACTUAT B-CHEM, V44, P521, DOI 10.1016/S0925-4005(97)00175-5
   Dong J, 2013, ANAL METHODS-UK, V5, P2866, DOI 10.1039/c3ay26599d
   Dou WC, 2013, ELECTROCHIM ACTA, V97, P79, DOI 10.1016/j.electacta.2013.02.136
   Duran N, 2013, INT J FOOD SCI TECH, V48, P1127, DOI 10.1111/ijfs.12027
   El Maazouzi L, 2014, VII CONGRESO IBERICO DE AGROINGENIERIA Y CIENCIAS HORTICOLAS, P877
   Evtugyn G, 2013, SENSORS-BASEL, V13, P16129, DOI 10.3390/s131216129
   Ferri G, 2009, GENET TEST MOL BIOMA, V13, P421, DOI 10.1089/gtmb.2008.0144
   Frasconi M, 2010, ANAL CHEM, V82, P2512, DOI 10.1021/ac902944k
   Fu ZY, 2013, SENSOR ACTUAT B-CHEM, V182, P633, DOI 10.1016/j.snb.2013.03.033
   Gan T, 2008, SENSOR ACTUAT B-CHEM, V132, P134, DOI 10.1016/j.snb.2008.01.013
   Ganopoulos I, 2012, FOOD CHEM, V133, P505, DOI 10.1016/j.foodchem.2012.01.015
   Ge SG, 2011, SPECTROCHIM ACTA A, V79, P1704, DOI 10.1016/j.saa.2011.05.040
   Gomes RC, 2015, BRAZ J HYG ANIM SANI, V9, P1, DOI 10.5935/1981-2965.20150001
   Gressel J, 2002, TRENDS PLANT SCI, V7, P542, DOI 10.1016/S1360-1385(02)02364-6
   Guillen I, 2011, FOOD CHEM, V129, P624, DOI 10.1016/j.foodchem.2011.04.080
   Guo YR, 2009, ANAL BIOCHEM, V389, P32, DOI 10.1016/j.ab.2009.03.020
   Handy SM, 2011, J AOAC INT, V94, P201
   Heldman DR, 2011, FOOD ENG SER, P3, DOI 10.1007/978-1-4419-7475-4_1
   Hu LZ, 2014, ANAL CHEM, V86, P4989, DOI 10.1021/ac500528m
   Huang CF, 2013, BIOSENS BIOELECTRON, V50, P305, DOI 10.1016/j.bios.2013.07.002
   Huang X, 2009, TALANTA, V78, P1036, DOI 10.1016/j.talanta.2009.01.018
   Huang XC, 2015, FOOD BIOPROCESS TECH, V8, P1295, DOI 10.1007/s11947-015-1491-2
   Hwang H, 2016, REV DEV ECON, V20, P138, DOI 10.1111/rode.12205
   IIJIMA S, 1991, NATURE, V354, P56, DOI 10.1038/354056a0
   Jain PK, 2007, PLASMONICS, V2, P107, DOI 10.1007/s11468-007-9031-1
   Jampilek J, 2015, ECOL CHEM ENG S, V22, P321, DOI 10.1515/eces-2015-0018
   Jones YL, 2013, J FOOD PROTECT, V76, P144, DOI 10.4315/0362-028X.JFP-12-168
   Kalita H, 2016, SENSOR ACTUAT B-CHEM, V233, P582, DOI 10.1016/j.snb.2016.04.131
   Ko D, 2014, INT J DISTRIB SENS N, DOI 10.1155/2014/832510
   Ko S, 2009, BIOSENS BIOELECTRON, V24, P2592, DOI 10.1016/j.bios.2009.01.030
   Kochhar S, 2008, J INTELLECT PROP RIG, V13, P536
   Kodali RK, 2013, NIRMA UNIV INT CONF
   Koncki R, 2000, TALANTA, V52, P13, DOI 10.1016/S0039-9140(99)00346-X
   Kueng A, 2004, BIOSENS BIOELECTRON, V19, P1301, DOI 10.1016/j.bios.2003.11.023
   Li J, 2013, IEEE GLOB HIGH TECH
   Li XL, 2013, IEEE CONF IMAGING SY, P1, DOI 10.1109/IST.2013.6729651
   Lichtfouse E., 2005, ENV CHEM GREEN CHEM
   Lichtfouse E, 2009, AGRON SUSTAIN DEV, V29, P1, DOI 10.1051/agro:2008054
   Lin KC, 2013, SENSOR ACTUAT B-CHEM, V177, P428, DOI 10.1016/j.snb.2012.11.052
   Lin XY, 2013, ANAL CHIM ACTA, V765, P54, DOI 10.1016/j.aca.2012.12.036
   Liu HL, 2016, BIOSENS BIOELECTRON, V77, P512, DOI 10.1016/j.bios.2015.10.007
   Lloret J, 2015, TELECOMMUN SYST, V60, P67, DOI 10.1007/s11235-014-9922-3
   Mafuta M, 2013, INT J DISTRIB SENS N, DOI 10.1155/2013/150703
   Maralit BA, 2013, FOOD CONTROL, V33, P119, DOI 10.1016/j.foodcont.2013.02.018
   Martin YG, 2001, ANAL CHIM ACTA, V449, P69, DOI 10.1016/S0003-2670(01)01355-1
   Maskey AP, 2006, CLIN INFECT DIS, V42, P1247, DOI 10.1086/503033
   Men H, 2014, J SENSORS, DOI 10.1155/2014/840685
   Bui MPN, 2015, NANO LETT, V15, P6239, DOI 10.1021/acs.nanolett.5b02837
   Mohareb F, 2016, ANAL METHODS-UK, V8, P3711, DOI [10.1039/C6AY00147E, 10.1039/c6ay00147e]
   Momin JK, 2013, EMIR J FOOD AGR, V25, P10, DOI 10.9755/ejfa.v25i1.9368
   Morise H, 2012, PLOS ONE, V7, DOI 10.1371/journal.pone.0051785
   Nasirizadeh N, 2015, FOOD ANAL METHOD, V8, P1546, DOI 10.1007/s12161-014-0041-2
   Neethirajan S, 2011, FOOD BIOPROCESS TECH, V4, P39, DOI 10.1007/s11947-010-0328-2
   Nesakumar N, 2016, BIOSENS BIOELECTRON, V77, P1070, DOI 10.1016/j.bios.2015.11.010
   O'Neal DP, 2004, CANCER LETT, V209, P171, DOI 10.1016/j.canlet.2004.02.004
   Peris M, 2013, ANAL CHIM ACTA, V804, P29, DOI 10.1016/j.aca.2013.09.048
   Qiao SY, 2013, INT SYM COMPUT INTEL, P317, DOI 10.1109/ISCID.2013.86
   Rai V., 2012, J BIOMATER NANOBIOTE, V3, P315, DOI DOI 10.4236/JBNB.2012.322039
   Ranjan S, 2016, SUSTAIN AGR REV, V21, P1, DOI 10.1007/978-3-319-39306-3
   Rong-Hwa S, 2010, FOOD CHEM, V118, P462, DOI 10.1016/j.foodchem.2009.04.106
   Ruedas-Rama MJ, 2011, CHEM COMMUN, V47, P2898, DOI 10.1039/c0cc05252c
   Sahota H, 2011, WIREL COMMUN MOB COM, V11, P1628, DOI 10.1002/wcm.1229
   Santandreu M, 1999, ANAL CHIM ACTA, V396, P181, DOI 10.1016/S0003-2670(99)00436-5
   Scott SM, 2006, MICROCHIM ACTA, V156, P183, DOI 10.1007/s00604-006-0623-9
   Selvakumar LS, 2013, ANAL METHODS-UK, V5, P1806, DOI 10.1039/c3ay26320g
   SHARMA A, 1994, MEAS SCI TECHNOL, V5, P461, DOI 10.1088/0957-0233/5/5/001
   Shi HJ, 2013, J HAZARD MATER, V260, P754, DOI 10.1016/j.jhazmat.2013.06.031
   Shimojo T, 2013, PROC SICE ANN CONF, P2082
   Srivastava AK, 2017, SUSTAIN AGR REV, V26, P41, DOI 10.1007/978-3-319-58496-6_3
   Stredansky M, 1999, ANAL COMMUN, V36, P57, DOI 10.1039/a900048h
   Sun X, 2013, BIOPROC BIOSYST ENG, V36, P273, DOI 10.1007/s00449-012-0782-5
   Sun X, 2010, BIOSENS BIOELECTRON, V25, P2611, DOI 10.1016/j.bios.2010.04.028
   Tkac J, 2007, BIOSENS BIOELECTRON, V22, P1820, DOI 10.1016/j.bios.2006.08.014
   Torri L, 2016, FOOD RES INT, V85, P235, DOI 10.1016/j.foodres.2016.05.004
   Troyer DL, 2016, Nanosensors for detecting enzymatic activity in dairy production, Patent No. [WO2016018798 (A1), 2016018798]
   TUERK C, 1990, SCIENCE, V249, P505, DOI 10.1126/science.2200121
   Velusamy V, 2010, BIOTECHNOL ADV, V28, P232, DOI 10.1016/j.biotechadv.2009.12.004
   Viswanathan S, 2009, BIOSENS BIOELECTRON, V24, P2772, DOI 10.1016/j.bios.2009.01.044
   Vyas SS, 2015, BIOSENS BIOELECTRON, V70, P254, DOI 10.1016/j.bios.2015.03.045
   Wang JY, 2015, COMPUT ELECTRON AGR, V110, P196, DOI 10.1016/j.compag.2014.11.009
   Wang M, 2008, SENSOR ACTUAT B-CHEM, V133, P607, DOI 10.1016/j.snb.2008.03.023
   Wang YK, 2013, J AGR FOOD CHEM, V61, P4250, DOI 10.1021/jf400731j
   Weerathunge P, 2014, ANAL CHEM, V86, P11937, DOI 10.1021/ac5028726
   Wilson AD, 2009, SENSORS-BASEL, V9, P5099, DOI 10.3390/s90705099
   Wu SJ, 2014, ANAL CHEM, V86, P3100, DOI 10.1021/ac404205c
   Xu Y, 2013, FOOD CHEM, V140, P83, DOI 10.1016/j.foodchem.2013.02.078
   Yan JX, 2013, PESTIC BIOCHEM PHYS, V105, P197, DOI 10.1016/j.pestbp.2013.02.003
   Yancy HF, 2008, J FOOD PROTECT, V71, P210, DOI 10.4315/0362-028X-71.1.210
   Yang M, 2013, SENSORS-BASEL, V13, P6865, DOI 10.3390/s130506865
   Yang YC, 2012, FOOD CONTROL, V25, P292, DOI 10.1016/j.foodcont.2011.10.041
   Yang YK, 2013, BIOSENS BIOELECTRON, V47, P475, DOI 10.1016/j.bios.2013.03.054
   Yavuz S, 2016, FOOD ANAL METHOD, V9, P322, DOI 10.1007/s12161-015-0198-3
   Yu GX, 2015, BIOSENS BIOELECTRON, V68, P288, DOI 10.1016/j.bios.2015.01.005
   Yu HC, 2007, SENSOR MATER, V19, P275
   Zeng SW, 2014, CHEM SOC REV, V43, P3426, DOI 10.1039/c3cs60479a
   Zeng Y, 2005, ELECTROCHIM ACTA, V51, P649, DOI 10.1016/j.electacta.2005.05.034
   Zhai C, 2013, BIOSENS BIOELECTRON, V42, P124, DOI 10.1016/j.bios.2012.10.058
   Zhang D, 2009, BIOSENS BIOELECTRON, V24, P1377, DOI 10.1016/j.bios.2008.07.081
   Zhao XJ, 2004, P NATL ACAD SCI USA, V101, P15027, DOI 10.1073/pnas.0404806101
   Zhu Y, 2013, SENSORS-BASEL, V13, P5286, DOI 10.3390/s130405286
NR 121
TC 85
Z9 87
U1 8
U2 351
PU SPRINGER HEIDELBERG
PI HEIDELBERG
PA TIERGARTENSTRASSE 17, D-69121 HEIDELBERG, GERMANY
SN 1610-3653
EI 1610-3661
J9 ENVIRON CHEM LETT
JI Environ. Chem. Lett.
PD MAR
PY 2018
VL 16
IS 1
BP 161
EP 182
DI 10.1007/s10311-017-0674-7
PG 22
WC Chemistry, Multidisciplinary; Engineering, Environmental; Environmental
   Sciences
WE Science Citation Index Expanded (SCI-EXPANDED)
SC Chemistry; Engineering; Environmental Sciences & Ecology
GA FW0TM
UT WOS:000425008300013
DA 2023-06-30
ER

PT J
AU Cui, M
   Huang, JD
   Wang, Y
   Wu, YM
   Luo, XL
AF Cui, Min
   Huang, Jiadong
   Wang, Yu
   Wu, Yumin
   Luo, Xiliang
TI Molecularly imprinted electrochemical sensor for propyl gallate based on
   PtAu bimetallic nanoparticles modified graphene-carbon nanotube
   composites
SO BIOSENSORS & BIOELECTRONICS
LA English
DT Article
DE Molecularly imprinted polymers; Electrochemical sensor; PtAu bimetallic
   nanoparticles; Graphene-carbon nanotubes composites; Propyl gallate
ID MODIFIED ELECTRODE; HYDROGEN-PEROXIDE; GLUCOSE-OXIDASE; PASTE ELECTRODE;
   NANOCOMPOSITE; ACID; FILM; ANTIOXIDANTS; ADDITIVES; BIOSENSOR
AB A novel molecularly imprinted electrochemical sensor for propyl gallate (PG) determination was developed via electropolymerization of an o-phenylenediamine membrane in the presence of template molecules on glassy carbon electrode surface modified by PtAu bimetallic nanoparticles-capped graphene-carbon nanotubes composites (PtAu-GrCNTs). The modified electrodes were characterized by cyclic voltammetry, scanning electron microscope, x-ray diffraction and chronoamperometry. Moreover, experimental parameters such as scan cycles, incubation time, molar ratios of template molecules to functional monomers and extraction time were optimized. It was found that the PtAu-GrCNTs composite could effectively enhance the electron transfer efficiency and remarkably improve the sensitivity of the sensor. The results revealed the sensor displayed superb resistance to no-specific binding, very attractive detection limit as low as 2.51 x 10(-8) mol/L, and a wide linear range from 7 x 10(-8) mol/L to 1 x 10(-5) mol/L towards PG. Furthermore, the MIPs sensor was also successfully used for the detection of PG in food samples. Therefore, the MIPs-based electrochemical sensing strategy might provide a sensitive, rapid, and cost-effective method for PG determination and related food safety analysis. (C) 2015 Elsevier B.V. All rights reserved.
C1 [Cui, Min; Wu, Yumin] Qingdao Univ Sci & Technol, Coll Chem Engn, Qingdao 266042, Peoples R China.
   [Huang, Jiadong; Wang, Yu] Univ Jinan, Sch Biol Sci & Technol, Jinan 250022, Peoples R China.
   [Luo, Xiliang] Qingdao Univ Sci & Technol, Key Lab Sensor Anal Tumor Marker, Minist Educ, Coll Chem & Mol Engn, Qingdao 266042, Peoples R China.
C3 Qingdao University of Science & Technology; University of Jinan; Qingdao
   University of Science & Technology
RP Wu, YM (通讯作者)，Qingdao Univ Sci & Technol, Coll Chem Engn, Qingdao 266042, Peoples R China.
EM wuyumin005@163.com; xiliangluo@hotmail.com
RI Luo, Xiliang/B-4764-2008; cui, min/HGD-8340-2022
OI Luo, Xiliang/0000-0001-6075-7089; 
FU Natural Science Foundation of Shandong Province of China [ZR2012BM008];
   Taishan Scholar Program of Shandong Province, China; Qingdao Basic
   Research-Cooperative Fund Project, China [12-1-4-3-(33)-jch]
FX This research was supported by the Natural Science Foundation of
   Shandong Province of China (ZR2012BM008), the Taishan Scholar Program of
   Shandong Province, China, and the Qingdao Basic Research-Cooperative
   Fund Project (12-1-4-3-(33)-jch), China.
CR Abbas Z. S., 2014, INT J ELECTROCHEM SO, V9, P4598
   Akbar J. A., 2014, TRAC TRENDS ANAL CHE, V55, P24
   Andreu-Navarro A, 2011, ANAL CHIM ACTA, V695, P11, DOI 10.1016/j.aca.2011.03.047
   Basu D, 2011, ELECTROCHIM ACTA, V56, P6106, DOI 10.1016/j.electacta.2011.04.072
   Deng L, 2010, BIOSENS BIOELECTRON, V25, P2189, DOI 10.1016/j.bios.2010.02.005
   Doostani N, 2013, SENSOR ACTUAT A-PHYS, V201, P310, DOI 10.1016/j.sna.2013.07.031
   Elyasi M, 2013, FOOD CHEM, V141, P4311, DOI 10.1016/j.foodchem.2013.07.020
   Emmanuel S., 2013, TRENDS BIOTECHNOL, V31, P515
   Gonzalez M, 1999, J CHROMATOGR A, V848, P529, DOI 10.1016/S0021-9673(99)00411-2
   Grosse W, 2013, CARBON, V61, P467, DOI 10.1016/j.carbon.2013.05.029
   Hennessey H, 2009, ANAL CHIM ACTA, V643, P45, DOI 10.1016/j.aca.2009.04.009
   Jiang XY, 2013, ANAL CHIM ACTA, V783, P49, DOI 10.1016/j.aca.2013.04.028
   Karimi-Maleh H, 2013, BIOSENS BIOELECTRON, V48, P270, DOI 10.1016/j.bios.2013.04.029
   Li M, 2013, SENSOR ACTUAT B-CHEM, V181, P50, DOI 10.1016/j.snb.2013.01.042
   Li Z, 2014, J PHOTOCH PHOTOBIO C, V18, P1, DOI 10.1016/j.jphotochemrev.2013.10.002
   Lian WJ, 2012, BIOSENS BIOELECTRON, V38, P163, DOI 10.1016/j.bios.2012.05.017
   Lofgreen Jennifer E., 2014, CHEM SOC REV, V43, P911
   Lu DB, 2013, TALANTA, V112, P111, DOI 10.1016/j.talanta.2013.03.010
   Luo XL, 2013, ANAL CHEM, V85, P4129, DOI 10.1021/ac4002657
   Mani V, 2014, BIOSENS BIOELECTRON, V53, P420, DOI 10.1016/j.bios.2013.09.075
   Niu XL, 2013, BIOSENS BIOELECTRON, V41, P225, DOI 10.1016/j.bios.2012.08.025
   Prabakar SJR, 2010, FOOD CHEM, V118, P449, DOI 10.1016/j.foodchem.2009.04.104
   Romana S., 2014, ANAL CHEM, V86, P250
   Saad B, 2007, FOOD CHEM, V105, P389, DOI 10.1016/j.foodchem.2006.12.025
   Sindhu S. P., 2013, TRAC TRENDS ANAL CHE, V51, P146
   Song XL, 2014, J APPL POLYM SCI, V131, DOI 10.1002/app.40766
   Sun W, 2013, ANAL CHIM ACTA, V781, P41, DOI 10.1016/j.aca.2013.04.010
   Victor C., 2014, ENERG ENVIRON SCI, V7, P1564
   Wang JY, 2012, J CHROMATOGR A, V1264, P63, DOI 10.1016/j.chroma.2012.09.070
   Wang JP, 2014, SENSOR ACTUAT B-CHEM, V191, P612, DOI 10.1016/j.snb.2013.10.034
   Wang SM, 2013, BIOSENS BIOELECTRON, V50, P262, DOI 10.1016/j.bios.2013.07.003
   Xiao F, 2013, BIOSENS BIOELECTRON, V41, P417, DOI 10.1016/j.bios.2012.08.062
   Xing XR, 2012, BIOSENS BIOELECTRON, V31, P277, DOI 10.1016/j.bios.2011.10.032
   Yan F, 2014, ADV HEALTHC MATER, V3, P313, DOI 10.1002/adhm.201300221
   Zhang B, 2012, BIOSENS BIOELECTRON, V31, P105, DOI 10.1016/j.bios.2011.09.046
   Zhao PN, 2013, FOOD CHEM, V139, P1001, DOI 10.1016/j.foodchem.2013.01.035
   Zheng C, 2013, ANAL BIOANAL CHEM, V405, P2147, DOI 10.1007/s00216-012-6639-6
NR 37
TC 75
Z9 79
U1 7
U2 278
PU ELSEVIER ADVANCED TECHNOLOGY
PI OXFORD
PA OXFORD FULFILLMENT CENTRE THE BOULEVARD, LANGFORD LANE, KIDLINGTON,
   OXFORD OX5 1GB, OXON, ENGLAND
SN 0956-5663
EI 1873-4235
J9 BIOSENS BIOELECTRON
JI Biosens. Bioelectron.
PD JUN 15
PY 2015
VL 68
BP 563
EP 569
DI 10.1016/j.bios.2015.01.029
PG 7
WC Biophysics; Biotechnology & Applied Microbiology; Chemistry, Analytical;
   Electrochemistry; Nanoscience & Nanotechnology
WE Science Citation Index Expanded (SCI-EXPANDED)
SC Biophysics; Biotechnology & Applied Microbiology; Chemistry;
   Electrochemistry; Science & Technology - Other Topics
GA CD7CL
UT WOS:000351248300080
PM 25638798
DA 2023-06-30
ER

PT J
AU Wang, YL
   Li, XJ
   Cao, W
   Li, YY
   Li, H
   Du, B
   Wei, Q
AF Wang, Yulan
   Li, Xiaojian
   Cao, Wei
   Li, Yueyun
   Li, He
   Du, Bin
   Wei, Qin
TI Facile fabrication of an ultrasensitive sandwich-type electrochemical
   immunosensor for the quantitative detection of alpha fetoprotein using
   multifunctional mesoporous silica as platform and label for signal
   amplification
SO TALANTA
LA English
DT Article
DE Sandwich-type electrochemical immunosensor; Alpha fetoprotein; MCM-41;
   Toluidine blue; Gold nanoparticles
ID ELECTROCHEMILUMINESCENCE IMMUNOSENSOR; AMPEROMETRIC IMMUNOSENSOR;
   GRAPHENE SHEETS; QUANTUM DOTS; NANOPARTICLES; CARBON; HYBRIDIZATION;
   IMMUNOASSAY; BIOSENSOR; CIRRHOSIS
AB A novel and ultrasensitive sandwich-type electrochemical immunosensor was designed for the quantitative detection of alpha fetoprotein (AFP) using multifunctional mesoporous silica (MCM-41) as platform and label for signal amplification. MCM-41 has high specific surface area, high pore volume, large density of surface silanol groups (Si-OH) and good biocompatibility. MCM-41 functionalized with 3-aminopropyltriethoxysilane (APTES), gold nanoparticles (Au NPs) and toluidine blue (TB) could enhance electrochemical signals. Moreover, primary antibodies (Ab(1)) and secondary antibodies (Ab(2)) could be effectively immobilized onto the multifunctional MCM-41 by the interaction between Au NPs and amino groups (-NH2) on antibodies. Using multifunctional MCM-41 as a platform and label could greatly simplify the fabrication process and result in a high sensitivity of the designed immunosensor. Under optimal conditions, the designed immunosensor exhibited a wide liner range from 10(-4) ng/mL to 10(3) ng/mL with a low detection limit of 0.05 pg/mL for AFP. The designed immunosensor showed acceptable selectivity, reproducibility and stability, which could provide potential applications in clinical monitoring of AFP. (C) 2014 Elsevier B.V. All rights reserved.
C1 [Wang, Yulan; Li, Xiaojian; Cao, Wei; Li, He; Du, Bin; Wei, Qin] Univ Jinan, Sch Chem & Chem Engn, Key Lab Chem Sensing & Anal Univ Shandong, Jinan 250022, Peoples R China.
   [Li, Yueyun] Shandong Univ Technol, Sch Chem Engn, Zibo 255049, Peoples R China.
C3 University of Jinan; Shandong University of Technology
RP Wei, Q (通讯作者)，Univ Jinan, Sch Chem & Chem Engn, Key Lab Chem Sensing & Anal Univ Shandong, Jinan 250022, Peoples R China.
EM sdjndxwq@163.com
RI li, he/ISB-4278-2023; Wei, Qin/AAF-3325-2019; Bin, Du/AAF-3328-2019;
   Zhang, Li/GWM-7501-2022
FU National Natural Science Foundation of China [21175057, 21375047,
   21377046]; Science and Technology Plan Project of Jinan [201307010]
FX This study was supported by the National Natural Science Foundation of
   China (Nos. 21175057, 21375047 and 21377046), the Science and Technology
   Plan Project of Jinan (No. 201307010) and QW thanks the Special
   Foundation for Taishan Scholar Professorship of Shandong Province and
   UJN (No. ts20130937).
CR ABELEV GI, 1994, IMMUNOL LETT, V40, P133, DOI 10.1016/0165-2478(94)90184-8
   AOYAGI S, 1991, J IMMUNOL METHODS, V137, P73, DOI 10.1016/0022-1759(91)90395-V
   BRUMMUND W, 1980, CLIN CHIM ACTA, V105, P25, DOI 10.1016/0009-8981(80)90089-3
   Cauvel A, 1997, J ORG CHEM, V62, P749, DOI 10.1021/jo9614001
   CHAN SH, 1979, J IMMUNOL METHODS, V29, P191, DOI 10.1016/0022-1759(79)90069-3
   Darwish IA, 2013, TALANTA, V111, P13, DOI 10.1016/j.talanta.2013.03.034
   DIAMANDIS EP, 1992, J IMMUNOL METHODS, V147, P251, DOI 10.1016/S0022-1759(12)80015-9
   Ding CF, 2009, TALANTA, V78, P1148, DOI 10.1016/j.talanta.2009.01.036
   Fang XL, 2012, SENSOR ACTUAT B-CHEM, V168, P271, DOI 10.1016/j.snb.2012.04.022
   Ge YQ, 2014, TALANTA, V120, P218, DOI 10.1016/j.talanta.2013.12.006
   Guo ZY, 2012, TALANTA, V89, P27, DOI 10.1016/j.talanta.2011.11.017
   Hudson SP, 2008, BIOMATERIALS, V29, P4045, DOI 10.1016/j.biomaterials.2008.07.007
   Kavosi B, 2014, BIOSENS BIOELECTRON, V59, P389, DOI 10.1016/j.bios.2014.03.049
   LAMOTHE PJ, 1973, ANAL CHEM, V45, P1906, DOI 10.1021/ac60333a021
   Li QF, 2011, TALANTA, V84, P538, DOI 10.1016/j.talanta.2011.01.063
   Li XJ, 2014, ANAL BIOCHEM, V457, P59, DOI 10.1016/j.ab.2014.04.017
   Liang RP, 2012, SENSOR ACTUAT B-CHEM, V166, P569, DOI 10.1016/j.snb.2012.03.011
   Liu KK, 2013, ELECTROCHIM ACTA, V114, P448, DOI 10.1016/j.electacta.2013.10.018
   OTSURU A, 1988, CANCER, V62, P1105, DOI 10.1002/1097-0142(19880915)62:6<1105::AID-CNCR2820620613>3.0.CO;2-Z
   Parshetti GK, 2013, SENSOR ACTUAT B-CHEM, V186, P34, DOI 10.1016/j.snb.2013.05.046
   PASSELECQ B, 1988, J IMMUNOL METHODS, V109, P69, DOI 10.1016/0022-1759(88)90443-7
   Perz JF, 2006, J HEPATOL, V45, P529, DOI 10.1016/j.jhep.2006.05.013
   Qi TT, 2014, BIOSENS BIOELECTRON, V61, P245, DOI 10.1016/j.bios.2014.05.021
   Selvakannan PR, 2013, J COLLOID INTERF SCI, V394, P475, DOI 10.1016/j.jcis.2012.12.008
   Sun ZH, 2014, BIOSENS BIOELECTRON, V59, P99, DOI 10.1016/j.bios.2014.03.034
   TAKETA K, 1990, HEPATOLOGY, V12, P1420, DOI 10.1002/hep.1840120625
   Wang HY, 2011, COLLOID SURFACE B, V84, P515, DOI 10.1016/j.colsurfb.2011.02.008
   Wang H, 2014, BIOSENS BIOELECTRON, V53, P305, DOI 10.1016/j.bios.2013.10.010
   Wang XW, 2001, WORLD J GASTROENTERO, V7, P345
   Wei Q, 2010, BIOSENS BIOELECTRON, V26, P723, DOI 10.1016/j.bios.2010.06.052
   Won YS, 2007, J BIOTECHNOL, V129, P614, DOI 10.1016/j.jbiotec.2007.02.004
   Yang F, 2014, BIOSENS BIOELECTRON, V55, P360, DOI 10.1016/j.bios.2013.12.040
   Yang HY, 2013, TALANTA, V111, P62, DOI 10.1016/j.talanta.2013.01.060
   Yang ZH, 2014, SENSOR ACTUAT B-CHEM, V193, P461, DOI 10.1016/j.snb.2013.11.010
   Yuan SR, 2010, TALANTA, V82, P1468, DOI 10.1016/j.talanta.2010.07.021
   Zhao LF, 2013, BIOSENS BIOELECTRON, V49, P222, DOI 10.1016/j.bios.2013.05.016
NR 36
TC 16
Z9 17
U1 3
U2 128
PU ELSEVIER SCIENCE BV
PI AMSTERDAM
PA PO BOX 211, 1000 AE AMSTERDAM, NETHERLANDS
SN 0039-9140
EI 1873-3573
J9 TALANTA
JI Talanta
PD NOV 1
PY 2014
VL 129
BP 411
EP 416
DI 10.1016/j.talanta.2014.06.017
PG 6
WC Chemistry, Analytical
WE Science Citation Index Expanded (SCI-EXPANDED)
SC Chemistry
GA AO6LK
UT WOS:000341463400057
PM 25127613
DA 2023-06-30
ER

PT J
AU Qiu, B
   Guo, LH
   Guo, CH
   Guo, ZY
   Lin, ZY
   Chen, GN
AF Qiu, Bin
   Guo, Longhua
   Guo, Chunhua
   Guo, Zhiyong
   Lin, Zhenyu
   Chen, Guonan
TI Synthesis of a new Ni-phenanthroline complex and its application as an
   electrochemical probe for detection of nucleic acid
SO BIOSENSORS & BIOELECTRONICS
LA English
DT Article
DE [Ni(Phen)(2)PHPIP](2+)center dot 2ClO(4); Electrochemistry; Synthesize;
   Calf thymus ctDNA
ID DNA; HYBRIDIZATION; BIOSENSOR; BINDING
AB A new DNA sensor using a nickel(II) phenanthroline complex ([Ni(phen)(2)PHPIP]center dot 2ClO(4)) as the electrochemical probe was developed. The sensor is very sensitive and selective for calf thymus DNA (ctDNA) detection in aqueous medium. The Ni-phenanthroline probe was synthesized by a two-step preparation using p-hydroxy-phenylimidazo-1,10-phenanthroline (PHPIP) as the ligand and characterized with IR, UV and MS. Some interesting electrochemical properties of the Ni-complex and the interactions of the complex with ctDNA were reported. The calculated dynamics parameters of the electrode process indicate that there are obvious interactions between the probe and the ctDNA in aqueous solution. Under constant potential conditions, the redox current peak of the probe (Ni-complex) decreases obviously as the probe interacts/binds with ctDNAs. This unexpected electrochemical behavior may suggest that a new adduct through the binding of Ni-phenanthroline complex with ctDNA is formed electrochemically. By estimation, the binding ratio of the probe and ctDNA was found to be 1:1 with a binding constant beta=4.29 x 10(5) mol L-1 in aqueous solution at room temperature. (C) 2010 Elsevier B.V. All rights reserved.
C1 [Qiu, Bin; Guo, Longhua; Guo, Chunhua; Lin, Zhenyu; Chen, Guonan] Fuzhou Univ, Fujian Prov Key Lab Anal & Detect Food Safety, Key Lab Anal & Detect Food Safety, Minist Educ,Dept Chem, Fuzhou 350002, Peoples R China.
   [Guo, Zhiyong] Ningbo Univ, State Key Lab Base Novel Funct Mat & Preparat Sci, Fac Mat Sci & Chem Engn, Ningbo 315211, Zhejiang, Peoples R China.
C3 Fuzhou University; Ningbo University
RP Lin, ZY (通讯作者)，Fuzhou Univ, Fujian Prov Key Lab Anal & Detect Food Safety, Key Lab Anal & Detect Food Safety, Minist Educ,Dept Chem, Fuzhou 350002, Peoples R China.
EM zylin@fzu.edu.cn
RI lin, zhenyu/C-8577-2012; Guo, Longhua/B-7783-2011
OI lin, zhenyu/0000-0001-7890-6812; Guo, Longhua/0000-0003-0706-0973; Guo,
   Zhiyong/0000-0003-1288-1573
FU National Basic Research Program of China [2010CB732403]; NSFC [20735002,
   20905013, 41076059]; Key Natural Sciences Funding of Fujian Province,
   China [D0520001]; Natural Science Foundation of Ningbo City
   [2010A610030]; Program of Science and Technology Department of Zhejiang
   Province, China [2010C33004]
FX This project was supported by National Basic Research Program of China
   (No. 2010CB732403), NSFC (20735002, 20905013, 41076059), Key Natural
   Sciences Funding of Fujian Province, China (D0520001), Natural Science
   Foundation of Ningbo City (No. 2010A610030) and Program of Science and
   Technology Department of Zhejiang Province, China (No. 2010C33004).
CR Das J, 2009, J PHYS CHEM C, V113, P6093, DOI 10.1021/jp809850f
   Garg SK, 2003, J CLIN LAB ANAL, V17, P155, DOI 10.1002/jcla.10086
   Keene FR, 2009, COORDIN CHEM REV, V253, P2021, DOI 10.1016/j.ccr.2009.01.004
   KUMAR CV, 1993, J PHOTOCH PHOTOBIO A, V74, P231, DOI 10.1016/1010-6030(93)80121-O
   LAVIRON E, 1974, J ELECTROANAL CHEM, V52, P355, DOI 10.1016/S0022-0728(74)80448-1
   LAVIRON E, 1979, J ELECTROANAL CHEM, V101, P19, DOI 10.1016/S0022-0728(79)80075-3
   Minunni M, 2003, ANAL CHIM ACTA, V481, P55, DOI 10.1016/S0003-2670(03)00065-5
   Nanqiang L.J., 1989, CHIN ANAL CHEM, V17, P346
   Paul M.A., 2000, ANAL CHEM, V72, P3764
   Steichen M, 2007, BIOSENS BIOELECTRON, V22, P2237, DOI 10.1016/j.bios.2006.10.041
   Vernet G, 2002, VIRUS RES, V82, P65
   Wang LJ, 2009, TALANTA, V78, P647, DOI 10.1016/j.talanta.2008.12.001
   Wei H, 2007, ELECTROCHEM COMMUN, V9, P1474, DOI 10.1016/j.elecom.2007.01.053
   Wu FH, 2009, J COORD CHEM, V62, P3512, DOI 10.1080/00958970903095806
   Zari N, 2009, ANAL LETT, V42, P519, DOI 10.1080/00032710802421897
NR 15
TC 11
Z9 11
U1 4
U2 40
PU ELSEVIER ADVANCED TECHNOLOGY
PI OXFORD
PA OXFORD FULFILLMENT CENTRE THE BOULEVARD, LANGFORD LANE, KIDLINGTON,
   OXFORD OX5 1GB, OXON, ENGLAND
SN 0956-5663
EI 1873-4235
J9 BIOSENS BIOELECTRON
JI Biosens. Bioelectron.
PD JAN 15
PY 2011
VL 26
IS 5
BP 2270
EP 2274
DI 10.1016/j.bios.2010.09.049
PG 5
WC Biophysics; Biotechnology & Applied Microbiology; Chemistry, Analytical;
   Electrochemistry; Nanoscience & Nanotechnology
WE Science Citation Index Expanded (SCI-EXPANDED)
SC Biophysics; Biotechnology & Applied Microbiology; Chemistry;
   Electrochemistry; Science & Technology - Other Topics
GA 715RW
UT WOS:000286904400077
PM 20970979
DA 2023-06-30
ER

PT J
AU Han, BK
   Wen, X
   Wang, JN
   Sun, YR
AF Han, Bingkai
   Wen, Xin
   Wang, Jinneng
   Sun, Yingrui
TI A Novel Nanocomposite of Zn(II)-Protoporphyrin-Chitosan-Multi Walled
   Carbon Nanotubes and the Application to Caffeic Acid Sensing
SO NANOMATERIALS
LA English
DT Article
DE metalloporphyrin; caffeic-acid biosensor; multi-walled carbon nanotubes;
   chitosan
ID ELECTROCHEMICAL DETERMINATION; SENSOR; CATECHOL
AB Caffeic acid is an antioxidant that has been widely been related to the health benefits of people in recent years. In this paper, the amino side chains of chitosan (CS) were modified with protoporphyrin IX by amide cross-linking, and then Zn ions were chelated. The properties of metalloporphyrin-preparing functionalized multi-walled carbon nanotubes (MWCNTs) and Zn ions chelated by protoporphyrin IX composites were used as sensitive-selective electrochemical biosensors for the determination of caffeic acid. The morphology and structure of nanocomposite Zn-PPIX-CS-MWCNTs were observed by X-ray spectroscopy mapping (EDX mapping), transmission electron microscopy (TEM), and Fourier-transform infrared spectroscopy (FTIR). The electrochemical behaviors of Zn-PPIX-CS-MWCNT-modified glassy carbon (GC) electrodes were evaluated by cyclic voltammetry (CV) and differential pulse voltammetry (DPV). The results show that the modified electrode had good electrocatalytic activity towards caffeic acid with a wide linear range of 0.0008-1.6 mM, an excellent sensitivity of 886.90 mu AmM(-1)cm(-1), and a detection limit of 0.022 mu M. In addition, the caffeic acid sensor had excellent reproducibility, stability, and selectivity to various interfering substances. Therefore, the modified electrode prepared by this experiment can also be applied to electrochemical sensors of other substances.
C1 [Han, Bingkai; Wen, Xin; Wang, Jinneng; Sun, Yingrui] Tianjin Univ Sport, Coll Exercise Hlth, Tianjin Key Lab Exercise Physiol & Sports Med, 16 Donghai Rd, Tianjin 301617, Peoples R China.
   [Han, Bingkai] Nankai Univ, Coll Life Sci, Key Lab Bioact Mat, Minist Educ, Weijin Rd 94, Tianjin 300071, Peoples R China.
C3 Tianjin University of Sport; Nankai University
RP Han, BK (通讯作者)，Tianjin Univ Sport, Coll Exercise Hlth, Tianjin Key Lab Exercise Physiol & Sports Med, 16 Donghai Rd, Tianjin 301617, Peoples R China.; Han, BK (通讯作者)，Nankai Univ, Coll Life Sci, Key Lab Bioact Mat, Minist Educ, Weijin Rd 94, Tianjin 300071, Peoples R China.
EM bingkaihan@163.com
OI han, bingkai/0000-0002-7120-5973
FU Natural Science Foundation of China [81671779, 81273993]; Tianjin
   Education Commission [202110071014, 202110071008]
FX This research was funded by [The Natural Science Foundation of China]
   grant number [81671779 and 81273993]. It is also funded by [Tianjin
   Education Commission] grant number [202110071014 and 202110071008].
CR Abdolrahimi M, 2018, CHINESE J PHYS, V56, P221, DOI 10.1016/j.cjph.2017.12.018
   Al Husseini AH, 2018, NANO HYBRIDS COMPOS, V23, P8, DOI 10.4028/www.scientific.net/NHC.23.8
   Bharath G, 2018, J ALLOY COMPD, V750, P819, DOI 10.1016/j.jallcom.2018.04.052
   Bianchini C, 2014, FOOD CHEM, V156, P81, DOI 10.1016/j.foodchem.2014.01.074
   Castro KADF, 2016, J CATAL, V344, P303, DOI 10.1016/j.jcat.2016.09.010
   Chahardoli A, 2022, J MOL LIQ, V361, DOI 10.1016/j.molliq.2022.119674
   Di Carlo G, 2012, LANGMUIR, V28, P5471, DOI 10.1021/la204924d
   Diaconu M, 2010, SENSOR ACTUAT B-CHEM, V145, P800, DOI 10.1016/j.snb.2010.01.064
   Ding Y, 2019, MICROCHEM J, V151, DOI 10.1016/j.microc.2019.104226
   Faraji M, 2019, INT J HYDROGEN ENERG, V44, P2741, DOI 10.1016/j.ijhydene.2018.12.015
   Leite FRF, 2014, SENSOR ACTUAT B-CHEM, V193, P238, DOI 10.1016/j.snb.2013.11.028
   Filik H, 2013, TALANTA, V116, P245, DOI 10.1016/j.talanta.2013.05.031
   Gholivand MB, 2019, MICROCHEM J, V146, P692, DOI 10.1016/j.microc.2019.01.068
   Gultekin A, 2014, TALANTA, V119, P533, DOI 10.1016/j.talanta.2013.11.053
   Kozonoe CE, 2019, FUEL, V256, DOI 10.1016/j.fuel.2019.115917
   Lee ES, 2012, J AGR FOOD CHEM, V60, P2730, DOI 10.1021/jf203774y
   Liao CC, 2013, J AGR FOOD CHEM, V61, P11082, DOI 10.1021/jf4026647
   Liu Y, 2019, FOOD CHEM TOXICOL, V123, P106, DOI 10.1016/j.fct.2018.10.040
   Liu YJ, 2019, COLLOID SURFACE A, V572, P345, DOI 10.1016/j.colsurfa.2019.04.021
   Ramanathan M, 2016, BIOSENS BIOELECTRON, V77, P580, DOI 10.1016/j.bios.2015.10.014
   Santos NA, 2011, ENERG FUEL, V25, P4190, DOI 10.1021/ef200869v
   Satyanarayana M, 2019, MAT SCI ENG C-MATER, V101, P103, DOI 10.1016/j.msec.2019.03.083
   Song YW, 2019, MATER CHEM PHYS, V234, P217, DOI 10.1016/j.matchemphys.2019.05.071
   Sun L, 2016, SCI CHINA CHEM, V59, P383, DOI 10.1007/s11426-015-5493-8
   Tang CM, 2012, TALANTA, V94, P232, DOI 10.1016/j.talanta.2012.03.029
   Trani A, 2017, J ELECTROANAL CHEM, V788, P99, DOI 10.1016/j.jelechem.2017.01.049
   Wan Y, 2019, J FUNCT FOODS, V57, P150, DOI 10.1016/j.jff.2019.03.038
   Wang J, 2022, TALANTA, V243, DOI 10.1016/j.talanta.2022.123322
   Xiang X, 2015, TALANTA, V141, P182, DOI 10.1016/j.talanta.2015.04.002
   Xu SF, 2016, BIOSENS BIOELECTRON, V85, P950, DOI 10.1016/j.bios.2016.06.020
   Yang XM, 2010, ACS APPL MATER INTER, V2, P1707, DOI 10.1021/am100222m
   Ye LH, 2019, J PHARMACEUT BIOMED, V171, P22, DOI 10.1016/j.jpba.2019.03.064
   Zhang MG, 2004, ANAL CHEM, V76, P5045, DOI 10.1021/ac049519u
   Zhao X., 2022, J MED CHEM, V243, DOI [10.1016/j.ejmech.2022.114745, DOI 10.1016/J.EJMECH.2022.114745]
   Zhou JX, 2019, J ELECTROANAL CHEM, V833, P126, DOI 10.1016/j.jelechem.2018.11.036
NR 35
TC 0
Z9 0
U1 8
U2 19
PU MDPI
PI BASEL
PA ST ALBAN-ANLAGE 66, CH-4052 BASEL, SWITZERLAND
EI 2079-4991
J9 NANOMATERIALS-BASEL
JI Nanomaterials
PD OCT
PY 2022
VL 12
IS 19
AR 3412
DI 10.3390/nano12193412
PG 13
WC Chemistry, Multidisciplinary; Nanoscience & Nanotechnology; Materials
   Science, Multidisciplinary; Physics, Applied
WE Science Citation Index Expanded (SCI-EXPANDED)
SC Chemistry; Science & Technology - Other Topics; Materials Science;
   Physics
GA 5G6HP
UT WOS:000867098200001
PM 36234540
OA gold, Green Published
DA 2023-06-30
ER

PT J
AU Gao, F
   Yang, YZ
   Qiu, WW
   Song, ZP
   Wang, QX
   Li, N
AF Gao, Feng
   Yang, Yizhen
   Qiu, Weiwei
   Song, Zhiping
   Wang, Qingxiang
   Li Niu
TI Ni3C/Ni Nanochains for Electrochemical Sensing of Glucose
SO ACS APPLIED NANO MATERIALS
LA English
DT Article
DE Ni3C/Ni nanochain; nonenzymatic sensor; glucose; serum; density
   functional theory
ID METAL-ORGANIC FRAMEWORK; PERFORMANCE; ELECTROCATALYST; NI; SENSOR;
   NANOCOMPOSITE; BIOSENSOR; GROWTH; CO; CU
AB Developing facile methods to prepare nonprecious metal-based electrocatalysts for sensing analysis of biomolecules is an attractive issue in the electrochemical and life science fields. In this work, we highlighted a strategy to facilely synthesize onedimensional Ni3C/Ni nanochains with excellent electrocatalytic oxidation for glucose through a simple solvothermal method with the assistance of 2-methylimidazole. The characterization assays showed that 2-methylimidazole could effectively regulate the formation of the one-dimensional chain-like shape of the product, and meanwhile, provide the active carbon for the growth of the Ni3C. The electrochemical and density functional theory (DFT) studies revealed that the Ni3C component in the Ni3C/Ni nanochains was the critical catalytic site for glucose oxidation, while the metallic Ni can effectively promote the electron-transfer kinetics. Beneficial from both the structural and compositional advantages, the Ni3C/Ni nanochain-based sensor exhibits a wide linear range from 1.0 to 6.5 mu M, a low determination limit of 0.28 mu M, and a high sensitivity of 299.4 mu A mM(-1) cm(-2) for glucose sensing analysis. We believe that the Ni3C/Ni nanochains with impressive electrocatalytic performance will be good candidates for electrochemical sensing of glucose in clinical applications.
C1 [Gao, Feng; Yang, Yizhen; Qiu, Weiwei; Song, Zhiping; Wang, Qingxiang; Li Niu] Minnan Normal Univ, Fujian Prov Key Lab Modern Analyt Sci & Separat T, Dept Chem & Environm Sci, Zhangzhou 363000, Peoples R China.
   [Li Niu] Guangzhou Univ, Sch Chem & Chem Engn, Ctr Adv Analyt Sci, Guangzhou 510006, Peoples R China.
C3 MinNan Normal University; Guangzhou University
RP Wang, QX; Li, N (通讯作者)，Minnan Normal Univ, Fujian Prov Key Lab Modern Analyt Sci & Separat T, Dept Chem & Environm Sci, Zhangzhou 363000, Peoples R China.; Li, N (通讯作者)，Guangzhou Univ, Sch Chem & Chem Engn, Ctr Adv Analyt Sci, Guangzhou 510006, Peoples R China.
EM axiang236@vip.163.com; lniu@gzhu.edu.cn
RI Wang, Qingxiang/ABI-8009-2020
OI Wang, Qingxiang/0000-0002-8952-9925; /0000-0003-3652-2903
FU National Natural Science Foundation of China [21802064, 21275127];
   Natural Science Foundation of Fujian Province, China [2019J05108,
   2018J01435]
FX This work was supported by the National Natural Science Foundation of
   China (Nos. 21802064 and 21275127) and the Natural Science Foundation of
   Fujian Province, China (Nos. 2019J05108 and 2018J01435).
CR Achour A, 2013, DIAM RELAT MATER, V34, P76, DOI 10.1016/j.diamond.2013.02.006
   Amri F, 2021, J MATER CHEM B, V9, P1189, DOI 10.1039/d0tb02292f
   Archana V, 2019, ACS SUSTAIN CHEM ENG, V7, P6707, DOI 10.1021/acssuschemeng.8b05980
   Bag S, 2020, ACS NANO, V14, P5543, DOI 10.1021/acsnano.9b09778
   Bald I, 2010, PHYS CHEM CHEM PHYS, V12, P3616, DOI 10.1039/b924098e
   Bordonaba JG, 2009, J AGR FOOD CHEM, V57, P8220, DOI 10.1021/jf901596w
   Chen JY, 2018, TALANTA, V184, P136, DOI 10.1016/j.talanta.2018.02.057
   Chu YR, 2019, J ELECTROANAL CHEM, V835, P293, DOI 10.1016/j.jelechem.2019.01.053
   Cordier S, 2020, ENVIRON RES, V184, DOI 10.1016/j.envres.2020.109345
   Fan XJ, 2015, ACS NANO, V9, P7407, DOI 10.1021/acsnano.5b02420
   Gao F, 2017, BIOSENS BIOELECTRON, V97, P238, DOI 10.1016/j.bios.2017.06.005
   Ghosh B, 2009, J ALLOY COMPD, V479, P193, DOI 10.1016/j.jallcom.2008.12.133
   Gowthaman NSK, 2020, ACS SUSTAIN CHEM ENG, V8, P2640, DOI 10.1021/acssuschemeng.9b05648
   Gumilar G, 2020, CHEM SCI, V11, P3644, DOI 10.1039/c9sc05636j
   Hao J, 2019, ELECTROCHIM ACTA, V320, DOI 10.1016/j.electacta.2019.134631
   He YC, 2019, ACS SUSTAIN CHEM ENG, V7, P3584, DOI 10.1021/acssuschemeng.8b06090
   Ji SS, 2013, MICROCHIM ACTA, V180, P1127, DOI 10.1007/s00604-013-1035-2
   Jia XX, 2019, INT J HYDROGEN ENERG, V44, P24572, DOI 10.1016/j.ijhydene.2019.07.144
   Kalaivani GJ, 2019, FOOD CHEM, V298, DOI 10.1016/j.foodchem.2019.124981
   Karimi-Maleh H, 2020, MATER CHEM PHYS, V250, DOI 10.1016/j.matchemphys.2020.123042
   Ko TH, 2019, J IND ENG CHEM, V73, P1, DOI 10.1016/j.jiec.2019.01.009
   KRISHNAN R, 1991, J MAGN MAGN MATER, V93, P174, DOI 10.1016/0304-8853(91)90326-6
   Mao WW, 2018, ACS APPL MATER INTER, V10, P15088, DOI 10.1021/acsami.8b03433
   Niu X., 2013, ANAL CHEM, V85, P3561
   Njoko N, 2020, COLLOID SURFACE B, V190, DOI 10.1016/j.colsurfb.2020.110981
   Padmanathan N, 2018, ACS APPL MATER INTER, V10, P8599, DOI 10.1021/acsami.7b17187
   Prabhakaran A, 2020, ACS APPL NANO MATER, V3, P391, DOI 10.1021/acsanm.9b02025
   Qin Q, 2018, ACS APPL MATER INTER, V10, P17827, DOI 10.1021/acsami.8b00716
   Rashtbari S, 2020, ANAL CHIM ACTA, V1110, P98, DOI 10.1016/j.aca.2020.03.021
   Shu Y, 2017, ACS APPL MATER INTER, V9, P22342, DOI 10.1021/acsami.7b07501
   Tanaka S, 2018, ACS APPL MATER INTER, V10, P1039, DOI 10.1021/acsami.7b13835
   Tian K, 2014, MAT SCI ENG C-MATER, V41, P100, DOI 10.1016/j.msec.2014.04.013
   Wang H, 2017, ACS APPL MATER INTER, V9, P60, DOI 10.1021/acsami.6b14393
   WANG J, 1992, ACTA METALL MATER, V40, P1417, DOI 10.1016/0956-7151(92)90443-I
   Yang QG, 2019, ANAL CHIM ACTA, V1078, P161, DOI 10.1016/j.aca.2019.06.031
   Yang WK, 2020, ACS APPL NANO MATER, V3, P2723, DOI 10.1021/acsanm.0c00086
   Zhang H, 2020, APPL CATAL B-ENVIRON, V277, DOI 10.1016/j.apcatb.2020.119166
   Zhang Q, 2018, ACS OMEGA, V3, P3420, DOI 10.1021/acsomega.7b01197
   Zhang Y., 2020, APPL SURF SCI, V505
   Zhang YJ, 2016, RSC ADV, V6, P81989, DOI 10.1039/c6ra11916f
   Zhou W, 2008, NANO LETT, V8, P1147, DOI 10.1021/nl073291j
   Zhu HY, 2014, ANGEW CHEM INT EDIT, V53, P12508, DOI 10.1002/anie.201406281
NR 42
TC 8
Z9 8
U1 7
U2 80
PU AMER CHEMICAL SOC
PI WASHINGTON
PA 1155 16TH ST, NW, WASHINGTON, DC 20036 USA
EI 2574-0970
J9 ACS APPL NANO MATER
JI ACS Appl. Nano Mater.
PD AUG 27
PY 2021
VL 4
IS 8
BP 8520
EP 8529
DI 10.1021/acsanm.1c01845
EA AUG 2021
PG 10
WC Nanoscience & Nanotechnology; Materials Science, Multidisciplinary
WE Science Citation Index Expanded (SCI-EXPANDED)
SC Science & Technology - Other Topics; Materials Science
GA UK5UO
UT WOS:000692034900097
DA 2023-06-30
ER

PT J
AU You, XJ
   Zhang, GP
   Chen, YM
   Liu, D
   Ma, DD
   Zhou, JM
   Liu, YK
   Liu, HL
   Qi, YH
   Liang, C
   Ding, PY
   Zhu, XF
   Zhang, CY
   Wang, AP
AF You, Xiaojuan
   Zhang, Gaiping
   Chen, Yumei
   Liu, Dan
   Ma, Dongdong
   Zhou, Jingming
   Liu, Yankai
   Liu, Hongliang
   Qi, Yanhua
   Liang, Chao
   Ding, Peiyang
   Zhu, Xifang
   Zhang, Chenyang
   Wang, Aiping
TI A novel electrochemical immunosensor for the sensitive detection of
   tiamulin based on staphylococcal protein A and silver
   nanoparticle-graphene oxide nanocomposites
SO BIOELECTROCHEMISTRY
LA English
DT Article
DE Tiamulin; Silver nanoparticles; Graphene oxide; Staphylococcal protein
   A; Electrochemical immunosensor
ID PERFORMANCE LIQUID-CHROMATOGRAPHY; ANTIBIOTIC-RESIDUES; BIOSENSOR;
   QUANTIFICATION; INFECTION; SYSTEM
AB Tiamulin (TML) is a pleuromutilin antibiotic and mainly used to treat pulmonary and gastrointestinal infections. However, excessive use of TML can bring health threats to consumers. In this work, a label-free electrochemical immunosensor was proposed for sensitive detection of TML in pork and pork liver. Silver nanoparticles (AgNPs) were synthesized in situ on graphene oxide (GO), in which GO acted as a car-rier for loading more AgNPs and AgNPs exhibited both strong conductivity and good redox property. In addition, staphylococcal protein A (SPA) was applied to oriented immobilization of fragment crystalliz-able (Fc) region of the TML monoclonal antibody. Under the optimal condition, the developed electro-chemical immunosensor exhibited a good linear response with a concentration of TML ranging from 0.05 ng mL(-1) to 100 ng mL(-1) and the limit of detection (LOD) was 0.04 ng mL(-1). Furthermore, the designed immunosensor was applied to detect TML in real samples with a good accuracy. Therefore, the label-free electrochemical immunosensor could be used as a potential method to detect TML and other antibiotic residues in animal derived foods. (C) 2021 Elsevier B.V. All rights reserved.
C1 [You, Xiaojuan; Zhang, Gaiping; Chen, Yumei; Liu, Dan; Ma, Dongdong; Zhou, Jingming; Liu, Yankai; Liu, Hongliang; Qi, Yanhua; Liang, Chao; Ding, Peiyang; Zhu, Xifang; Zhang, Chenyang; Wang, Aiping] Zhengzhou Univ, Sch Life Sci, Zhengzhou, Peoples R China.
   [You, Xiaojuan; Chen, Yumei; Zhou, Jingming; Wang, Aiping] Henan Zhongze Biol Engn Co LTD, Zhengzhou, Peoples R China.
C3 Zhengzhou University
RP Wang, AP (通讯作者)，Zhengzhou Univ, Sch Life Sci, Zhengzhou, Peoples R China.
EM pingaw@126.com
RI you, xiaojuan/GSN-0766-2022; Chen, Yumei/AAU-7879-2021
FU '1125 talent gathering plan' project of Zhengzhou; National Key Research
   and Develop-ment Program of China [2019YFC1604501]
FX This research was supported by '1125 talent gathering plan' project of
   Zhengzhou and the National Key Research and Develop-ment Program of
   China (2019YFC1604501) .
CR Antiochia R, 2021, BIOSENS BIOELECTRON, V173, DOI 10.1016/j.bios.2020.112777
   Bakirhan NK, 2022, CRIT REV ANAL CHEM, V52, P519, DOI 10.1080/10408347.2020.1809339
   Borak MD, 2020, CLIN TOXICOL, V58, P287, DOI 10.1080/15563650.2019.1630632
   Cambeiro-Perez N, 2020, J PHARMACEUT BIOMED, V190, DOI 10.1016/j.jpba.2020.113428
   De Baere S, 2015, ANAL BIOANAL CHEM, V407, P4437, DOI 10.1007/s00216-014-8437-9
   Deepa, 2020, MICROCHEM J, V156, DOI 10.1016/j.microc.2020.104957
   Devi AP, 2021, J ENVIRON CHEM ENG, V9, DOI 10.1016/j.jece.2020.104778
   EGGER H, 1976, J ANTIBIOT, V29, P923, DOI 10.7164/antibiotics.29.923
   Eissa S, 2020, SCI REP-UK, V10, DOI 10.1038/s41598-020-70384-5
   Elazab ST, 2020, FRONT VET SCI, V7, DOI 10.3389/fvets.2020.603950
   Fang L, 2020, BIOSENS BIOELECTRON, V164, DOI 10.1016/j.bios.2020.112255
   Garmyn A, 2017, POULTRY SCI, V96, P3367, DOI 10.3382/ps/pex105
   Gaudin V, 2017, BIOSENS BIOELECTRON, V90, P363, DOI 10.1016/j.bios.2016.12.005
   Glinka M, 2020, TRAC-TREND ANAL CHEM, V131, DOI 10.1016/j.trac.2020.116034
   Guo WJ, 2020, MICROCHEM J, V158, DOI 10.1016/j.microc.2020.105270
   Hou LL, 2020, INT J BIOL MACROMOL, V158, P580, DOI 10.1016/j.ijbiomac.2020.04.271
   Huang ZL, 2020, MICROB PATHOGENESIS, V147, DOI 10.1016/j.micpath.2020.104255
   Islam KMS, 2009, POULTRY SCI, V88, P2353, DOI 10.3382/ps.2009-00257
   Kumar V, 2020, BIOSENS BIOELECTRON, V165, DOI 10.1016/j.bios.2020.112382
   Lei XL, 2018, ACS OMEGA, V3, P3581, DOI 10.1021/acsomega.8b00289
   LONG GL, 1983, ANAL CHEM, V55, pA712, DOI 10.1021/ac00258a001
   Louppis AP, 2017, FOOD ANAL METHOD, V10, P3385, DOI 10.1007/s12161-017-0899-x
   Mayavan S, 2012, J MATER CHEM, V22, P6953, DOI 10.1039/c2jm15566d
   More MP, 2020, NANOTECHNOLOGY, V31, DOI 10.1088/1361-6528/ab996e
   Na GQ, 2020, J FOOD SCI, V85, P1681, DOI 10.1111/1750-3841.15136
   Paukner S, 2017, CSH PERSPECT MED, V7, DOI 10.1101/cshperspect.a027110
   Pomorska-Mol M, 2009, J LIQ CHROMATOGR R T, V32, P1023, DOI 10.1080/10826070902791122
   Qin Z, 2018, MICROCHIM ACTA, V185, DOI 10.1007/s00604-018-2747-0
   Rana S, 2020, MICROCHIM ACTA, V187, DOI 10.1007/s00604-020-04599-8
   Raza N, 2018, TRAC-TREND ANAL CHEM, V98, P79, DOI 10.1016/j.trac.2017.11.002
   Shi L, 2020, APPL SURF SCI, V527, DOI 10.1016/j.apsusc.2020.146934
   Soleimani S, 2020, MICROCHEM J, V157, DOI 10.1016/j.microc.2020.104898
   Sun CN, 2020, FOOD CHEM, V315, DOI 10.1016/j.foodchem.2020.126289
   Sun FF, 2017, J AGR FOOD CHEM, V65, P199, DOI 10.1021/acs.jafc.6b04377
   Sun XB, 2019, BIOSENS BIOELECTRON, V143, DOI 10.1016/j.bios.2019.111607
   Szucs G, 2004, CHEM-BIOL INTERACT, V147, P151, DOI 10.1016/j.cbi.2003.12.003
   Wang HJ, 2018, TALANTA, V178, P188, DOI 10.1016/j.talanta.2017.09.021
   Wang P, 2020, BIOELECTROCHEMISTRY, V131, DOI 10.1016/j.bioelechem.2019.107352
   Wang YG, 2021, J AM CHEM SOC, V143, P504, DOI 10.1021/jacs.0c12449
   Wang YG, 2020, SENSOR ACTUAT B-CHEM, V319, DOI 10.1016/j.snb.2020.128313
   Wang YG, 2020, ANALYST, V145, P1368, DOI 10.1039/c9an02543j
   Wang ZH, 2020, ANAL CHIM ACTA, V1140, P145, DOI 10.1016/j.aca.2020.10.025
   Wilson S, 2007, FOOD AGR IMMUNOL, V18, P213, DOI 10.1080/09540100701788578
   Xiao X, 2016, FRONT VET SCI, V3, DOI 10.3389/fvets.2016.00075
   Xu C, 2009, SMALL, V5, P2212, DOI 10.1002/smll.200900548
   Xu D, 2020, APPL SURF SCI, V512, DOI 10.1016/j.apsusc.2020.145628
   Yan CL, 2020, NANOMATERIALS-BASEL, V10, DOI 10.3390/nano10091626
   Zhang S, 2016, BIOSENS BIOELECTRON, V77, P1078, DOI 10.1016/j.bios.2015.10.089
   Zhao YF, 2020, MICROCHIM ACTA, V187, DOI 10.1007/s00604-020-04608-w
NR 49
TC 5
Z9 5
U1 7
U2 56
PU ELSEVIER SCIENCE SA
PI LAUSANNE
PA PO BOX 564, 1001 LAUSANNE, SWITZERLAND
SN 1567-5394
EI 1878-562X
J9 BIOELECTROCHEMISTRY
JI Bioelectrochemistry
PD OCT
PY 2021
VL 141
AR 107877
DI 10.1016/j.bioelechem.2021.107877
EA JUN 2021
PG 8
WC Biochemistry & Molecular Biology; Biology; Biophysics; Electrochemistry
WE Science Citation Index Expanded (SCI-EXPANDED)
SC Biochemistry & Molecular Biology; Life Sciences & Biomedicine - Other
   Topics; Biophysics; Electrochemistry
GA UD5XY
UT WOS:000687280800005
PM 34171508
DA 2023-06-30
ER

PT J
AU Ramanujam, A
   Neyhouse, B
   Keogh, RA
   Muthuvel, M
   Carroll, RK
   Botte, GG
AF Ramanujam, Ashwin
   Neyhouse, Bertrand
   Keogh, Rebecca A.
   Muthuvel, Madhivanan
   Carroll, Ronan K.
   Botte, Gerardine G.
TI Rapid electrochemical detection of Escherichia coli using nickel
   oxidation reaction on a rotating disk electrode
SO CHEMICAL ENGINEERING JOURNAL
LA English
DT Article
DE Electrochemical microbial sensor; Amperometric biosensor;
   Nickelelectrochemical oxidation; Escherichia coli detection
AB A standalone electrochemical method for detecting the bacterium Escherichia coli in water was developed using a nickel electrode and no biorecognition element. Electric current responses from different E. coli concentrations were recorded based on their interaction with a locally formed electrocatalyst. A rotating disk electrode was used to minimize the mass transport limitations at the interface. Results from experiments with the rotating disk electrode also paved the way for hypothesizing the detection mechanism. The operating conditions were established for sensing the electric current responses in the presence of E. coli. The least-squares linear regression model was fit to the data obtained from currents of some known E. coli concentrations. This probe had a detection limit in the order of 104 CFU/ml. The response time to detect the presence/absence of E. coli was less than half a second, while the total assay time, including quantification of its concentration, was 10 min. The electric current response from a solution mixed with E. coli and S. aureus showed current similar to E. coli only solution indicating the specificity of the sensor to respond to signals from E. coli. This electrochemical microbial sensor's uniqueness lies in its ability to rapidly detect E. coli by forming the catalyst locally on demand without the attachment of biorecognition elements.
C1 [Ramanujam, Ashwin; Botte, Gerardine G.] Texas Tech Univ, Dept Chem Engn, Chem & Electrochem Technol & Innovat Lab, Lubbock, TX 79409 USA.
   [Ramanujam, Ashwin; Neyhouse, Bertrand; Muthuvel, Madhivanan] Ohio Univ, Ctr Electrochem Engn Res, Dept Chem & Biomol Engn, Athens, OH 45701 USA.
   [Keogh, Rebecca A.; Carroll, Ronan K.] Ohio Univ, Dept Biol Sci, Athens, OH 45701 USA.
C3 Texas Tech University System; Texas Tech University; University System
   of Ohio; Ohio University; University System of Ohio; Ohio University
RP Botte, GG (通讯作者)，Texas Tech Univ, Dept Chem Engn, Chem & Electrochem Technol & Innovat Lab, Lubbock, TX 79409 USA.
EM gerri.botte@ttu.edu
OI Keogh, Rebecca/0000-0001-8376-2307; Ramanujam,
   Ashwin/0000-0002-2155-0437; Botte, Gerardine/0000-0002-5678-6669;
   Carroll, Ronan/0000-0001-7090-3414
FU Bill & Melinda Gates Foundation, Seattle, WA [OPP1164132]; Center for
   Electrochemical Engineering Research (CEER) at Ohio University; Chemical
   and Electrochemical Technology and Innovation (CETI) laboratory,
   Department of Chemical Engineering, Texas Tech University
FX The Bill & Melinda Gates Foundation, Seattle, WA [grant number
   OPP1164132] was the primary funding agency for this work. This work was
   also partially funded by the Center for Electrochemical Engineering
   Research (CEER) at Ohio University and the Chemical and Electrochemical
   Technology and Innovation (CETI) laboratory, Department of Chemical
   Engineering, Texas Tech University. The authors would like to
   acknowledge John Goettge, Head Technician, Center for Electrochemical
   Engineering Research, Ohio University, for his contributions towards
   building the RDE probe configuration. A special thanks to Dr. Carla
   Lacerda at Texas Tech University for her timely help with bacterial
   strains for specificity testing.
CR Ahmed A, 2014, CLIN MICROBIOL REV, V27, P631, DOI 10.1128/CMR.00120-13
   Andrade CAS, 2015, COLLOID SURFACE B, V135, P833, DOI 10.1016/j.colsurfb.2015.03.037
   [Anonymous], 2019, DRINK WAT
   Chen J, 1999, J ELECTROCHEM SOC, V146, P3606, DOI 10.1149/1.1392522
   Chen JH, 2015, ANALYST, V140, P4991, DOI [10.1039/c5an00637f, 10.1039/C5AN00637F]
   D'Orazio P, 2003, CLIN CHIM ACTA, V334, P41, DOI 10.1016/S0009-8981(03)00241-9
   DESILVESTRO J, 1988, J ELECTROCHEM SOC, V135, P885, DOI 10.1149/1.2095818
   Diaz LA, 2015, ELECTROCHIM ACTA, V179, P519, DOI 10.1016/j.electacta.2014.12.162
   Geng P, 2008, ELECTROCHIM ACTA, V53, P4663, DOI 10.1016/j.electacta.2008.01.037
   Geng P, 2007, ELECTROCHEM COMMUN, V9, P2157, DOI 10.1016/j.elecom.2007.05.023
   Ghindilis AL, 1998, BIOSENS BIOELECTRON, V13, P113, DOI 10.1016/S0956-5663(97)00031-6
   Godwin IJ, 2013, ELECTROCHEM COMMUN, V32, P39, DOI 10.1016/j.elecom.2013.03.040
   Gunther J, 2017, SCI REP-UK, V7, DOI 10.1038/s41598-017-05107-4
   Hinks J, 2016, MICROB BIOTECHNOL, V9, P746, DOI 10.1111/1751-7915.12373
   Ivnitski D, 1999, BIOSENS BIOELECTRON, V14, P599, DOI 10.1016/S0956-5663(99)00039-1
   King RL, 2011, J POWER SOURCES, V196, P2773, DOI 10.1016/j.jpowsour.2010.11.006
   Lei Y, 2006, ANAL CHIM ACTA, V568, P200, DOI 10.1016/j.aca.2005.11.065
   Li Y., 2014, BIOSENS BIOELECTRON, V58
   Noh S, 2015, SENSOR ACTUAT B-CHEM, V209, P951, DOI 10.1016/j.snb.2014.12.073
   Rochelet M, 2015, ANAL CHIM ACTA, V892, P160, DOI 10.1016/j.aca.2015.08.023
   Shi WY, 1996, J BACTERIOL, V178, P1113, DOI 10.1128/jb.178.4.1113-1119.1996
   Su LA, 2011, BIOSENS BIOELECTRON, V26, P1788, DOI 10.1016/j.bios.2010.09.005
   Taylor AK, 2019, ACS APPL ENERG MATER, V2, P3166, DOI 10.1021/acsaem.8b02224
   Togo CA, 2007, BIOTECHNOL LETT, V29, P531, DOI 10.1007/s10529-006-9282-5
   Vedharathinam V, 2012, ELECTROCHIM ACTA, V81, P292, DOI 10.1016/j.electacta.2012.07.007
   Wang V.B., CHEM CHEM PHYS, V15, P5867, DOI [10.1039/c3cp50437a, DOI 10.1039/C3CP50437A]
   Wang YX, 2012, SENSORS-BASEL, V12, P3449, DOI 10.3390/s120303449
   Wen W, 2017, ANAL CHEM, V89, P138, DOI 10.1021/acs.analchem.6b04281
   Xu M, 2017, TALANTA, V162, P511, DOI 10.1016/j.talanta.2016.10.050
   Yamada K, 2014, PLOS ONE, V9, DOI 10.1371/journal.pone.0105767
   Yang HY, 2016, SENSOR ACTUAT B-CHEM, V229, P297, DOI 10.1016/j.snb.2015.08.034
   Yang HJ, 2015, BIOTECHNOL LETT, V37, P2357, DOI 10.1007/s10529-015-1929-7
NR 32
TC 15
Z9 16
U1 3
U2 47
PU ELSEVIER SCIENCE SA
PI LAUSANNE
PA PO BOX 564, 1001 LAUSANNE, SWITZERLAND
SN 1385-8947
EI 1873-3212
J9 CHEM ENG J
JI Chem. Eng. J.
PD MAY 1
PY 2021
VL 411
AR 128453
DI 10.1016/j.cej.2021.128453
EA JAN 2021
PG 7
WC Engineering, Environmental; Engineering, Chemical
WE Science Citation Index Expanded (SCI-EXPANDED)
SC Engineering
GA QQ4WD
UT WOS:000624523300003
PM 33942011
OA Green Published, hybrid
DA 2023-06-30
ER

PT J
AU Liu, L
   Anwar, S
   Ding, HZ
   Xu, MS
   Yin, Q
   Xiao, YZ
   Yang, XY
   Yan, MQ
   Bi, H
AF Liu, Li
   Anwar, Sadat
   Ding, Haizhen
   Xu, Mingsheng
   Yin, Qiang
   Xiao, Yazhong
   Yang, Xingyuan
   Yan, Manqing
   Bi, Hong
TI Electrochemical sensor based on F,N-doped carbon dots decorated laccase
   for detection of catechol
SO JOURNAL OF ELECTROANALYTICAL CHEMISTRY
LA English
DT Article
DE Carbon dots; Laccase; Electrochemical sensor; Catechol; Fluorine and
   nitrogen doping
ID GRAPHENE QUANTUM DOTS; SENSITIVE DETECTION; BIOSENSOR; ELECTRODE;
   NANOPARTICLES; HYDROQUINONE; COMPOSITE; EMISSION; DESIGN; PHENOL
AB Carbon dots (CDs) as a new type of carbon nanomaterial have gained tremendous attention due to their wide applications in photocatalyst, sensor, bioimaging and so on. In the present work, a novel kind of fluorine and nitrogen co-doped CDs (F,N-CDs) have been synthesized from 5-fluorouracil (5-Fu) and p-phenylenediamine (p-PD) via a hydrothermal method. An electrochemical sensor for detecting catechol was designed and constructed on the basis of F,N-CDs and laccase (Lac). Compared with the traditional detection methods of catechol, the as-fabricated sensor Lac-F,N-CDs/glassy carbon electrode (GCE) shows a comparatively low detection limit (0.014 mu M) as well as a high sensitivity (219.17 mu A cm(-2) mM(-1)) through the amperometric i-t responses method. The most significant feature of the sensor is its long cycle stability and can be used for many times (>= 50) under ambient conditions. The prepared Lac-F,N-CDs/GCE sensor has been employed for detection of catechol in tap water and lake water successfully. This work provides a new pathway to stabilize laccase by using CDs and other carbon nanomaterials to construct efficient electrochemical sensor for detecting catechol and its analogue.
C1 [Liu, Li; Anwar, Sadat; Ding, Haizhen; Xu, Mingsheng; Yan, Manqing; Bi, Hong] Anhui Univ, Coll Chem & Chem Engn, Hefei 230601, Anhui, Peoples R China.
   [Yin, Qiang; Xiao, Yazhong] Anhui Univ, Sch Life Sci, Hefei 230601, Anhui, Peoples R China.
   [Yang, Xingyuan] Anhui Univ, Fac Hlth Sci, Inst Phys Sci & Informat Technol, Hefei 230601, Anhui, Peoples R China.
C3 Anhui University; Anhui University; Anhui University
RP Bi, H (通讯作者)，Anhui Univ, Coll Chem & Chem Engn, Hefei 230601, Anhui, Peoples R China.
EM bihong@ahu.edu.cn
RI Bi, Hong/GPF-7162-2022
FU National Natural Science Foundation of China [51772001]; Anhui Key
   Laboratory of Modern Biomanufacturing; Key Laboratory of Environmental
   Friendly Polymer Materials of Anhui Province, Hefei, Anhui, China
FX This work was finance supported by the National Natural Science
   Foundation of China (Grant No. 51772001), Anhui Key Laboratory of Modern
   Biomanufacturing, and Key Laboratory of Environmental Friendly Polymer
   Materials of Anhui Province, Hefei, Anhui, China.
CR Aguila SA, 2015, SCI TECHNOL ADV MAT, V16, DOI 10.1088/1468-6996/16/5/055004
   Akshath US, 2014, BIOSENS BIOELECTRON, V57, P317, DOI 10.1016/j.bios.2014.01.038
   Atabaev TS, 2018, NANOMATERIALS-BASEL, V8, DOI 10.3390/nano8050342
   Bard A. J., 2001, ELECTROCHEMICAL METH
   Brondani D, 2013, BIOSENS BIOELECTRON, V42, P242, DOI 10.1016/j.bios.2012.10.087
   Caetano FR, 2018, BIOSENS BIOELECTRON, V99, P382, DOI 10.1016/j.bios.2017.07.070
   Chen J, 2017, LANGMUIR, V33, P10259, DOI 10.1021/acs.langmuir.7b01992
   DuVall SH, 1999, ANAL CHEM, V71, P4594, DOI 10.1021/ac990399d
   Gazzano E, 2010, CURR MED CHEM, V17, P2431, DOI 10.2174/092986710791698503
   Hu MY, 2017, BIOMATER SCI-UK, V5, P2319, DOI 10.1039/c7bm00731k
   Jian X, 2016, ELECTROCHIM ACTA, V190, P455, DOI 10.1016/j.electacta.2016.01.045
   Jiang HM, 2017, TALANTA, V164, P300, DOI 10.1016/j.talanta.2016.11.052
   Karim MN, 2014, BIOSENS BIOELECTRON, V61, P147, DOI 10.1016/j.bios.2014.05.011
   Kurbanoglu S, 2018, ELECTROCATALYSIS-US, V9, P252, DOI 10.1007/s12678-017-0408-4
   Li HT, 2012, J MATER CHEM, V22, P24230, DOI 10.1039/c2jm34690g
   Li H, 2015, CARBON, V91, P66, DOI 10.1016/j.carbon.2015.04.032
   Li H, 2015, ACS APPL MATER INTER, V7, P10004, DOI 10.1021/acsami.5b02386
   Li H, 2014, J MATER CHEM B, V2, P5652, DOI 10.1039/c4tb00705k
   Li J, 2018, EUR BIOPHYS J BIOPHY, V47, P225, DOI 10.1007/s00249-017-1251-5
   Li YH, 2016, J ELECTROANAL CHEM, V767, P84, DOI 10.1016/j.jelechem.2016.02.016
   Long P, 2018, ADV FUNCT MATER, V28, DOI 10.1002/adfm.201800791
   Luo TY, 2018, RSC ADV, V8, P6053, DOI 10.1039/c7ra13607b
   Mayorga-Martinez CC, 2013, BIOSENS BIOELECTRON, V40, P57, DOI 10.1016/j.bios.2012.06.010
   Mel LP, 2015, BIOSENS BIOELECTRON, V74, P347, DOI 10.1016/j.bios.2015.06.060
   Mohtar LG, 2019, MICROCHEM J, V144, P13, DOI 10.1016/j.microc.2018.08.038
   Nazari M, 2015, SPECTROCHIM ACTA A, V145, P130, DOI 10.1016/j.saa.2015.01.126
   Ormategui N, 2015, ACS APPL MATER INTER, V7, P14104, DOI 10.1021/acsami.5b03325
   Palanisamy S, 2017, SCI REP-UK, V7, DOI 10.1038/srep41214
   Pan JH, 2017, TALANTA, V166, P1, DOI 10.1016/j.talanta.2017.01.033
   Rodriguez-Delgado MM, 2015, TRAC-TREND ANAL CHEM, V74, P21, DOI 10.1016/j.trac.2015.05.008
   Sandeep S, 2018, NEW J CHEM, V42, P16620, DOI 10.1039/c8nj02325e
   Sciortino L, 2018, J PHYS CHEM C, V122, P19897, DOI 10.1021/acs.jpcc.8b04514
   Sharma V, 2017, J MATER CHEM B, V5, P8904, DOI 10.1039/c7tb02484c
   Shen YJ, 2015, NANOSCALE, V7, P2941, DOI 10.1039/c4nr06269h
   Sheng ZH, 2011, ACS NANO, V5, P4350, DOI 10.1021/nn103584t
   Struzzi C, 2017, NANO RES, V10, P3151, DOI 10.1007/s12274-017-1532-4
   Sun HJ, 2015, CHEM-EUR J, V21, P3791, DOI 10.1002/chem.201406345
   Sun YP, 2006, J AM CHEM SOC, V128, P7756, DOI 10.1021/ja062677d
   Tan CL, 2017, RSC ADV, V7, P40952, DOI 10.1039/c7ra06223k
   Tang L, 2013, ANALYST, V138, P3552, DOI 10.1039/c3an36928e
   Tang ZD, 2019, ANALYST, V144, P468, DOI 10.1039/c8an01659c
   Teng XY, 2014, J MATER CHEM B, V2, P4631, DOI 10.1039/c4tb00368c
   Vasilescu I, 2016, BIOSENS BIOELECTRON, V75, P232, DOI 10.1016/j.bios.2015.08.051
   Vlamidis Y, 2017, J ELECTROANAL CHEM, V799, P285, DOI 10.1016/j.jelechem.2017.06.012
   Wang B, 2016, BIOSENS BIOELECTRON, V78, P23, DOI 10.1016/j.bios.2015.11.015
   Wang HL, 2018, J HAZARD MATER, V353, P151, DOI 10.1016/j.jhazmat.2018.02.029
   Wang H, 2017, NANOSCALE, V9, P1909, DOI 10.1039/c6nr09200d
   Wang WP, 2015, BIOSENS BIOELECTRON, V64, P517, DOI 10.1016/j.bios.2014.09.066
   Wang WP, 2014, SENSOR ACTUAT B-CHEM, V202, P741, DOI 10.1016/j.snb.2014.06.010
   Wei C, 2014, ELECTROCHIM ACTA, V149, P237, DOI 10.1016/j.electacta.2014.10.051
   Wightman RM, 2006, SCIENCE, V311, P1570, DOI 10.1126/science.1120027
   Yan FY, 2018, MICROCHIM ACTA, V185, DOI 10.1007/s00604-018-2953-9
   Zhang TX, 2017, NANOSCALE, V9, P13042, DOI 10.1039/c7nr03570e
   Zhang X, 2017, CARBON, V115, P134, DOI 10.1016/j.carbon.2017.01.005
   Zhang ZJ, 2018, NAT COMMUN, V9, DOI 10.1038/s41467-018-03779-8
   Zheng XT, 2015, SMALL, V11, P1620, DOI 10.1002/smll.201402648
   Zheng YJ, 2018, COLLOID SURFACE A, V538, P202, DOI 10.1016/j.colsurfa.2017.10.086
   Zhou J, 2017, MICROCHIM ACTA, V184, P343, DOI 10.1007/s00604-016-2043-9
   Zhou YY, 2014, BIOSENS BIOELECTRON, V61, P519, DOI 10.1016/j.bios.2014.05.063
   Zuo GC, 2017, J PHYS CHEM C, V121, P26558, DOI 10.1021/acs.jpcc.7b10179
NR 60
TC 52
Z9 54
U1 20
U2 170
PU ELSEVIER SCIENCE SA
PI LAUSANNE
PA PO BOX 564, 1001 LAUSANNE, SWITZERLAND
SN 1572-6657
EI 1873-2569
J9 J ELECTROANAL CHEM
JI J. Electroanal. Chem.
PD MAY 1
PY 2019
VL 840
BP 84
EP 92
DI 10.1016/j.jelechem.2019.03.071
PG 9
WC Chemistry, Analytical; Electrochemistry
WE Science Citation Index Expanded (SCI-EXPANDED)
SC Chemistry; Electrochemistry
GA HX8NI
UT WOS:000467662200010
DA 2023-06-30
ER

PT J
AU Zhu, ZC
   Yoshikawa, H
   Saito, M
   Fan, B
   Tamiya, E
AF Zhu, Zicheng
   Yoshikawa, Hiroyuki
   Saito, Masato
   Fan, Bin
   Tamiya, Eiichi
TI Fabrication of Surface-enhanced Raman Spectroscopy (SERS) - Active
   Electrodes by Silver Sputtering Deposition for Electrochemical SERS
   Analysis
SO ELECTROANALYSIS
LA English
DT Article
DE electrochemical SERS biosensor; SERS-active screen-printed electrode;
   silver; carbon electrode; silver; gold electrode
ID SCATTERING; PYRIDINE; SENSORS; CLUSTER; SYSTEM; FILM
AB SERS-active screen-printed electrodes (SPEs) are extensively applied for electrochemical SERS biosensors with the advantages of portable, inexpensive cost, fast measurement, and sensitive detection. In our work, a useful fabrication method of sputtering deposition for SERS-active SPEs was proposed. Two kinds of working electrodes of SPE which were carbon electrode and gold electrode were successfully deposited by silver nanoparticles. Besides, the sputtering experiments of different substrates (paper, glass epoxy and polyethylene terephthalate) of the SPE were also conducted. The comparison of SERS enhancement of rhodamine 6G (R6G) on different kinds of SERS-active SPEs was introduced. In addition, the relationship between the surface roughness and SERS enhancement has been investigated. The enhancement factor (EF) of Ag/carbon and Ag/gold electrode were estimated as 2.8x10(5) and 2.2x10(7), respectively. From the SERS experiments, the lower background noise of SERS signals could be observed through sputtering deposition method compared with the citrate reduction method. Furthermore, spectro-electrochemical analysis of uric acid was studied. The SERS signals were strongly increased upon the modulation of the applied voltage. These results demonstrated the applicability of this mass producible fabrication method for producing SERS-active SPEs, as well as, highlighting the future potential of commercial bio-applications.
C1 [Zhu, Zicheng; Yoshikawa, Hiroyuki; Saito, Masato; Tamiya, Eiichi] Osaka Univ, Dept Appl Phys, Tamiya Lab, 2-1 Yamadaoka, Suita, Osaka, Japan.
   [Saito, Masato] Osaka Univ, AIST, Adv Photon & Biosensing Open Innovat Lab, Suita, Osaka, Japan.
   [Fan, Bin] Optorun, Takeno 10-1, Kawagoe, Saitama, Japan.
C3 Osaka University; National Institute of Advanced Industrial Science &
   Technology (AIST); Osaka University
RP Zhu, ZC (通讯作者)，Osaka Univ, Dept Appl Phys, Tamiya Lab, 2-1 Yamadaoka, Suita, Osaka, Japan.
EM zhuzicheng@ap.eng.osaka-u.ac.jp
RI Fan, Bin/HKN-3438-2023
FU Photonics Center of Osaka University
FX The authors are grateful to the OPTORUN. Ltd (Japan) for supplying
   in-line sputtering machine for silver deposition process and
   ellipsometer for surface analysis of silver thin films, and acknowledge
   the support from Photonics Center of Osaka University (Japan) for
   electrochemical Raman experiments.
CR Abdelsalam ME, 2005, ELECTROCHEM COMMUN, V7, P740, DOI 10.1016/j.elecom.2005.04.028
   BILLMAN J, 1984, SURF SCI, V138, P1, DOI 10.1016/0039-6028(84)90491-6
   Bortchagovsky E. G., 2011, J ACTUAL BIOPHARM CL, V8070, P18
   Brolo AG, 1997, J PHYS CHEM B, V101, P3906, DOI 10.1021/jp970340f
   CHAN EC, 1974, J APPL PHYS, V45, P5004, DOI 10.1063/1.1663173
   David S., 1998, SUPERLATTICE MICROST, V23, P567
   FURTAK TE, 1983, CHEM PHYS LETT, V95, P328, DOI 10.1016/0009-2614(83)80568-5
   Golightly RS, 2009, ACS NANO, V3, P2859, DOI 10.1021/nn9013593
   Goodall BL, 2013, PHYS CHEM CHEM PHYS, V15, P1382, DOI 10.1039/c2cp42596c
   Greene BHC, 2017, J PHYS CHEM C, V121, P8084, DOI 10.1021/acs.jpcc.7b01179
   HILDEBRANDT P, 1984, J PHYS CHEM-US, V88, P5935, DOI 10.1021/j150668a038
   Karaballi RA, 2015, PHYS CHEM CHEM PHYS, V17, P21356, DOI 10.1039/c4cp05077k
   Kudelski A, 1996, VIB SPECTROSC, V10, P335, DOI 10.1016/0924-2031(95)00056-9
   LEE PC, 1982, J PHYS CHEM-US, V86, P3391, DOI 10.1021/j100214a025
   LEITNER A, 1993, APPL OPTICS, V32, P102, DOI 10.1364/AO.32.000102
   Liu GD, 2007, TALANTA, V74, P308, DOI 10.1016/j.talanta.2007.10.014
   Moskovits M, 2005, J RAMAN SPECTROSC, V36, P485, DOI 10.1002/jrs.1362
   MOSKOVITS M, 1985, REV MOD PHYS, V57, P783, DOI 10.1103/RevModPhys.57.783
   Naveen MH, 2017, APPL MATER TODAY, V9, P419, DOI 10.1016/j.apmt.2017.09.001
   Park WH, 2010, NANO LETT, V10, P4040, DOI 10.1021/nl102026p
   Privett BJ, 2008, ANAL CHEM, V80, P4499, DOI 10.1021/ac8007219
   Robinson AM, 2012, ANAL CHEM, V84, P1760, DOI 10.1021/ac2030078
   ROGERS DJ, 1984, J ELECTROANAL CHEM, V167, P237, DOI 10.1016/0368-1874(84)87069-0
   Roushani M, 2016, ELECTROANAL, V28, P787, DOI 10.1002/elan.201500569
   Scott H., 2013, PHYS CHEM CHEM PHYS, V15, P19205
   Tudorache M, 2007, ANAL BIOANAL CHEM, V388, P565, DOI 10.1007/s00216-007-1293-0
   VANDUYNE RP, 1993, J CHEM PHYS, V99, P2101, DOI 10.1063/1.465276
   Wang DS, 2007, OPT LETT, V32, P2128, DOI 10.1364/OL.32.002128
   Wei D, 2009, LAB CHIP, V9, P2123, DOI 10.1039/b903118a
   Windmiller JR, 2013, ELECTROANAL, V25, P29, DOI 10.1002/elan.201200349
   Wu DY, 2008, CHEM SOC REV, V37, P1025, DOI 10.1039/b707872m
   Wu DY, 2004, SPECTROCHIM ACTA A, V60, P137, DOI 10.1016/S1386-1425(03)00190-2
   Yamanaka K, 2011, ANALYST, V136, P2064, DOI 10.1039/c1an15066a
   Zhang LJ, 2011, APPL SURF SCI, V257, P6347, DOI 10.1016/j.apsusc.2011.01.092
   Zhao LL, 2006, J AM CHEM SOC, V128, P2911, DOI 10.1021/ja0556326
NR 35
TC 5
Z9 5
U1 5
U2 80
PU WILEY-V C H VERLAG GMBH
PI WEINHEIM
PA POSTFACH 101161, 69451 WEINHEIM, GERMANY
SN 1040-0397
EI 1521-4109
J9 ELECTROANAL
JI Electroanalysis
PD JUL
PY 2018
VL 30
IS 7
SI SI
BP 1432
EP 1437
DI 10.1002/elan.201800003
PG 6
WC Chemistry, Analytical; Electrochemistry
WE Science Citation Index Expanded (SCI-EXPANDED)
SC Chemistry; Electrochemistry
GA GM3RK
UT WOS:000438025200027
DA 2023-06-30
ER

PT J
AU Yan, YR
   Ding, SJ
   Zhao, D
   Yuan, R
   Zhang, YH
   Cheng, W
AF Yan, Yurong
   Ding, Shijia
   Zhao, Dan
   Yuan, Rui
   Zhang, Yuhong
   Cheng, Wei
TI Direct ultrasensitive electrochemical biosensing of pathogenic DNA using
   homogeneous target-initiated transcription amplification
SO SCIENTIFIC REPORTS
LA English
DT Article
ID ROLLING CIRCLE AMPLIFICATION; OF-CARE DIAGNOSTICS; T7 RNA-POLYMERASE;
   SIGNAL AMPLIFICATION; PROTEIN-DETECTION; NUCLEIC-ACIDS; LABEL-FREE; PCR;
   STRATEGY; POINT
AB Sensitive and specific methodologies for detection of pathogenic gene at the point-of-care are still urgent demands in rapid diagnosis of infectious diseases. This work develops a simple and pragmatic electrochemical biosensing strategy for ultrasensitive and specific detection of pathogenic nucleic acids directly by integrating homogeneous target-initiated transcription amplification (HTITA) with interfacial sensing process in single analysis system. The homogeneous recognition and specific binding of target DNA with the designed hairpin probe triggered circular primer extension reaction to form DNA double-strands which contained T7 RNA polymerase promoter and served as templates for in vitro transcription amplification. The HTITA protocol resulted in numerous single-stranded RNA products which could synchronously hybridized with the detection probes and immobilized capture probes for enzyme-amplified electrochemical detection on the biosensor surface. The proposed electrochemical biosensing strategy showed very high sensitivity and selectivity for target DNA with a dynamic response range from 1 fM to 100 pM. Using salmonella as a model, the established strategy was successfully applied to directly detect invA gene from genomic DNA extract. This proposed strategy presented a simple, pragmatic platform toward ultrasensitive nucleic acids detection and would become a versatile and powerful tool for point-of-care pathogen identification.
C1 [Yan, Yurong; Zhang, Yuhong; Cheng, Wei] Chongqing Med Univ, Affiliated Hosp 1, Ctr Clin Mol Med Detect, Chongqing 400016, Peoples R China.
   [Yan, Yurong; Ding, Shijia; Zhao, Dan; Yuan, Rui] Chongqing Med Univ, Dept Lab Med, Minist Educ China, Key Lab Lab Med Diagnost, Chongqing 400016, Peoples R China.
C3 Chongqing Medical University; Chongqing Medical University; Ministry of
   Education, China
RP Cheng, W (通讯作者)，Chongqing Med Univ, Affiliated Hosp 1, Ctr Clin Mol Med Detect, Chongqing 400016, Peoples R China.
EM chengwei@cqmu.edu.cn
RI cheng, wei/G-5720-2011; Cheng, Wei/M-8264-2016
OI Cheng, Wei/0000-0002-1921-9761
FU National Natural Science Foundation of China [81371904, 81572080];
   Natural Science Foundation Project of Chongqing [CSTC2013jjB10019,
   cstc2014kjrc-qnrc10001]
FX This work was funded by the National Natural Science Foundation of China
   (81371904 and 81572080), the Natural Science Foundation Project of
   Chongqing (CSTC2013jjB10019 and cstc2014kjrc-qnrc10001).
CR Cheng W, 2012, BIOSENS BIOELECTRON, V36, P12, DOI 10.1016/j.bios.2012.03.032
   Cheng W, 2010, ANAL CHEM, V82, P3337, DOI 10.1021/ac100144g
   Craw P, 2012, LAB CHIP, V12, P2469, DOI [10.1039/c21c40100b, 10.1039/c2lc40100b]
   Daum LT, 2002, J CLIN MICROBIOL, V40, P3050, DOI 10.1128/JCM.40.8.3050-3052.2002
   de Paz HD, 2014, EXPERT REV MOL DIAGN, V14, P827, DOI 10.1586/14737159.2014.940319
   Fan H, 2011, BIOSENS BIOELECTRON, V26, P2655, DOI 10.1016/j.bios.2010.02.021
   Gao FL, 2013, BIOSENS BIOELECTRON, V39, P199, DOI 10.1016/j.bios.2012.07.035
   Gill P, 2008, NUCLEOS NUCLEOT NUCL, V27, P224, DOI 10.1080/15257770701845204
   Hsieh KW, 2012, ANGEW CHEM INT EDIT, V51, P4896, DOI 10.1002/anie.201109115
   Ji HX, 2012, ANAL CHEM, V84, P7166, DOI 10.1021/ac3015356
   Kattah MG, 2008, NAT MED, V14, P1284, DOI 10.1038/nm.1755
   Kelley SO, 2014, NAT NANOTECHNOL, V9, P969, DOI [10.1038/nnano.2014.261, 10.1038/NNANO.2014.261]
   Liu SF, 2015, CHEM COMMUN, V51, P176, DOI 10.1039/c4cc08140d
   Liu SF, 2013, ANAL CHEM, V85, P2282, DOI 10.1021/ac303225p
   Luo CH, 2013, BIOSENS BIOELECTRON, V48, P132, DOI 10.1016/j.bios.2013.03.084
   Ma F, 2014, ANAL CHEM, V86, P6006, DOI 10.1021/ac5017369
   Malorny B, 2003, APPL ENVIRON MICROB, V69, P290, DOI 10.1128/AEM.69.1.290-296.2003
   Miranda-Castro R, 2012, CHEM COMMUN, V48, P8772, DOI 10.1039/c2cc34511k
   Niemz A, 2011, TRENDS BIOTECHNOL, V29, P240, DOI 10.1016/j.tibtech.2011.01.007
   Park JS, 2013, ANN LAB MED, V33, P39, DOI 10.3343/alm.2013.33.1.39
   Rosario R, 2014, REV ANAL CHEM, V33, P213, DOI 10.1515/revac-2014-0017
   Singh R, 2014, SENSOR ACTUAT B-CHEM, V197, P385, DOI 10.1016/j.snb.2014.03.005
   Tsourkas A, 2003, NUCLEIC ACIDS RES, V31, P1319, DOI 10.1093/nar/gkg212
   Vijayendran RA, 2001, ANAL CHEM, V73, P471, DOI 10.1021/ac000523p
   Wang Q, 2014, BIOSENS BIOELECTRON, V55, P266, DOI 10.1016/j.bios.2013.12.034
   Wen YL, 2012, SCI REP-UK, V2, DOI 10.1038/srep00867
   Yin BC, 2015, BIOSENS BIOELECTRON, V68, P365, DOI 10.1016/j.bios.2015.01.020
   Yu CY, 2014, ANAL CHEM, V86, P7214, DOI 10.1021/ac502275z
   Zhang HQ, 2007, ANALYST, V132, P724, DOI 10.1039/b704256f
   Zhang HQ, 2013, CHEM REV, V113, P2812, DOI 10.1021/cr300340p
   Zhang HT, 2001, P NATL ACAD SCI USA, V98, P5497, DOI 10.1073/pnas.101124598
   Zhang HT, 2006, NAT MED, V12, P473, DOI 10.1038/nm1378
   Zhao JJ, 2012, ANAL CHIM ACTA, V745, P106, DOI 10.1016/j.aca.2012.07.030
NR 33
TC 26
Z9 28
U1 1
U2 54
PU NATURE PUBLISHING GROUP
PI LONDON
PA MACMILLAN BUILDING, 4 CRINAN ST, LONDON N1 9XW, ENGLAND
SN 2045-2322
J9 SCI REP-UK
JI Sci Rep
PD JAN 5
PY 2016
VL 6
AR 18810
DI 10.1038/srep18810
PG 9
WC Multidisciplinary Sciences
WE Science Citation Index Expanded (SCI-EXPANDED)
SC Science & Technology - Other Topics
GA DB2YI
UT WOS:000368376200001
PM 26729209
OA Green Published, gold
DA 2023-06-30
ER

PT J
AU Li, Y
   Hsu, PC
   Chen, SM
AF Li, Ying
   Hsu, Pei-Chi
   Chen, Shen-Ming
TI Multi-functionalized biosensor at WO3-TiO2 modified electrode for
   photoelectrocatalysis of norepinephrine and riboflavin
SO SENSORS AND ACTUATORS B-CHEMICAL
LA English
DT Article
DE Titanium dioxide (TiO2); Tungsten oxide (WO3); Norepinephrine (NEP);
   Riboflavin (Vitamin B2); Modified electrodes; Photoelectrocatalysis
ID HYDROGEN SENSING CHARACTERISTICS; TUNGSTEN-OXIDE; ELECTROCHROMIC
   PROPERTIES; VISIBLE-LIGHT; THIN-FILMS; PHOTOCATALYTIC ACTIVITY; WO3
   FILMS; NANOSTRUCTURED TUNGSTEN; GASOCHROMIC PROPERTIES; TIO2
   PHOTOCATALYSIS
AB The titanium dioxide (TiO2), mixed different ratio tungsten oxide (WO3) hybrid film WO3-TiO2 was prepared on indium tin oxide (ITO) electrode. TiO2:WO3=9:3 (v/v) group current value was 5.44 mA under irradiation conditions. This group showed highest photocatalytic activity than others, we selected to optimization us in follow-up experiment. In this paper, the electrochemical oxidation and reduction of norepinephrine (NEP) and riboflavin (Vitamin B2) as multi-functionalized biosensor. The TiO2 exhibited a promising enhanced photoelectrocatalytic activity toward analytes. Surface morphology of the modified electrode using atomic force microscopy (AFM), which revealed that WO3 and TiO2 were coated on ITO. The presence of TiO2 enhances the loaded and stability. Electrochemical impedance spectroscopy (EIS) applied diffusion coefficient values and some information about the kinetics of electron transfer during the redox reactions. Cyclic voltammograms (CVs) and differential pulse voltammetry (DPVs) were used for the determination of analytes. DPVs not only increased the electrocatalytic current linear concentration range, also lowered the overpotential to oxidation or reduction the interferences in the measurements. We simulated more complex system if both norepinephrine and riboflavin are present simultaneously. It also exhibited oxidation and reduction peaks for norepinephrine injection and B complex tablet's real samples determination in pH 7.0 at WO3-TiO2 modified electrode. (C) 2012 Elsevier B.V. All rights reserved.
C1 [Li, Ying; Hsu, Pei-Chi; Chen, Shen-Ming] Natl Taipei Univ Technol, Dept Chem Engn & Biotechnol, Taipei 106, Taiwan.
C3 National Taipei University of Technology
RP Chen, SM (通讯作者)，Natl Taipei Univ Technol, Dept Chem Engn & Biotechnol, 1,Sect 3,Chung Hsiao E Rd, Taipei 106, Taiwan.
EM smchen78@ms15.hinet.net
RI chen, shen-ming/F-1633-2014
OI chen, shen-ming/0000-0002-3749-1224
FU National Science Council of the Taiwan (ROC)
FX This work was supported by the National Science Council of the Taiwan
   (ROC).
CR Akurati KK, 2008, APPL CATAL B-ENVIRON, V79, P53, DOI 10.1016/j.apcatb.2007.09.036
   Bahadur N, 2010, MATER CHEM PHYS, V124, P600, DOI 10.1016/j.matchemphys.2010.07.020
   Balaji S, 2009, CHEM MATER, V21, P1381, DOI 10.1021/cm8034455
   Baloukas B, 2011, SOL ENERG MAT SOL C, V95, P807, DOI 10.1016/j.solmat.2010.10.026
   Bayati MR, 2010, APPL CATAL A-GEN, V389, P60, DOI 10.1016/j.apcata.2010.09.003
   Bayati MR, 2010, ELECTROCHIM ACTA, V55, P3093, DOI 10.1016/j.electacta.2010.01.045
   Berger S, 2006, APPL PHYS LETT, V88, DOI 10.1063/1.2206696
   Cao BB, 2009, J MATER CHEM, V19, P2323, DOI 10.1039/b816646c
   Cao GX, 2010, J HAZARD MATER, V178, P440, DOI 10.1016/j.jhazmat.2010.01.101
   CHEN JP, 1992, APPL CATAL A-GEN, V80, P135, DOI 10.1016/0926-860X(92)85113-P
   Cheng LF, 2005, NANOTECHNOLOGY, V16, P1341, DOI 10.1088/0957-4484/16/8/060
   China SS, 2006, J MEMBRANE SCI, V275, P202, DOI 10.1016/j.memsci.2005.09.033
   Deb SK, 2008, SOL ENERG MAT SOL C, V92, P245, DOI 10.1016/j.solmat.2007.01.026
   Deepa M, 2008, APPL SURF SCI, V254, P2342, DOI 10.1016/j.apsusc.2007.09.035
   Deshpande R, 2007, SOLID STATE IONICS, V178, P895, DOI 10.1016/j.ssi.2007.03.010
   Feng JJ, 2006, ELECTROCHEM COMMUN, V8, P77, DOI 10.1016/j.elecom.2005.10.029
   Fujishima A, 2008, SURF SCI REP, V63, P515, DOI 10.1016/j.surfrep.2008.10.001
   Gao C, 2010, MATER CHEM PHYS, V122, P183, DOI 10.1016/j.matchemphys.2010.02.030
   Georg A, 2000, SOL ENERG MAT SOL C, V63, P165, DOI 10.1016/S0927-0248(00)00006-4
   Georg A, 2001, THIN SOLID FILMS, V384, P269, DOI 10.1016/S0040-6090(00)01865-4
   Gillet M, 2005, J CRYST GROWTH, V279, P93, DOI 10.1016/j.jcrysgro.2005.01.089
   Gillet M, 2004, SURF SCI, V566, P383, DOI 10.1016/j.susc.2004.05.075
   Granqvist CG, 2008, SOL ENERG MAT SOL C, V92, P203, DOI 10.1016/j.solmat.2006.10.027
   Granqvist CG, 2009, SOL ENERG MAT SOL C, V93, P2032, DOI 10.1016/j.solmat.2009.02.026
   Gyorgy E, 2005, J APPL PHYS, V97, DOI 10.1063/1.1889246
   Hauch A, 2002, J ELECTROCHEM SOC, V149, pA1208, DOI 10.1149/1.1500346
   Hsu WC, 2007, THIN SOLID FILMS, V516, P407, DOI 10.1016/j.tsf.2007.07.055
   Huirache-Acuna R, 2009, MATER CHARACT, V60, P932, DOI 10.1016/j.matchar.2009.03.006
   Ippolito SJ, 2005, SENSOR ACTUAT B-CHEM, V108, P154, DOI 10.1016/j.snb.2004.11.092
   Kang SH, 2010, MATER CHEM PHYS, V124, P422, DOI 10.1016/j.matchemphys.2010.06.059
   Krasnov YS, 2004, ELECTROCHIM ACTA, V49, P2425, DOI 10.1016/j.electacta.2004.01.020
   Krasovec UO, 2000, SOL ENERGY, V68, P541, DOI 10.1016/S0038-092X(00)00033-5
   Li GH, 2008, J CATAL, V253, P105, DOI 10.1016/j.jcat.2007.10.014
   Li L, 2009, MATER CHEM PHYS, V113, P551, DOI 10.1016/j.matchemphys.2008.08.009
   Li WJ, 2010, APPL SURF SCI, V256, P2447, DOI 10.1016/j.apsusc.2009.10.085
   Lin CF, 2008, J HAZARD MATER, V154, P1033, DOI 10.1016/j.jhazmat.2007.11.010
   Lin YS, 2010, SOL ENERG MAT SOL C, V94, P2283, DOI 10.1016/j.solmat.2010.07.026
   Martinez-de la Cruz A, 2010, SOLID STATE SCI, V12, P88, DOI 10.1016/j.solidstatesciences.2009.10.010
   Meda L, 2002, THIN SOLID FILMS, V402, P126, DOI 10.1016/S0040-6090(01)01598-X
   Meda L, 2010, SOL ENERG MAT SOL C, V94, P788, DOI 10.1016/j.solmat.2009.12.025
   Meng D, 2009, APPL SURF SCI, V256, P1050, DOI 10.1016/j.apsusc.2009.05.075
   Michalow KA, 2009, TOP CATAL, V52, P1051, DOI 10.1007/s11244-009-9256-7
   Nah YC, 2008, ELECTROCHEM COMMUN, V10, P1777, DOI 10.1016/j.elecom.2008.09.017
   Nakhate GG, 2010, MATER CHEM PHYS, V124, P976, DOI 10.1016/j.matchemphys.2010.08.007
   Nersisyan HH, 2009, POWDER TECHNOL, V189, P422, DOI 10.1016/j.powtec.2008.07.002
   Niklasson GA, 2007, J MATER CHEM, V17, P127, DOI 10.1039/b612174h
   Nimittrakoolchai OU, 2008, MATER CHEM PHYS, V112, P270, DOI 10.1016/j.matchemphys.2008.05.049
   Okumu J, 2006, THIN SOLID FILMS, V515, P1327, DOI 10.1016/j.tsf.2006.03.045
   Orel B, 1999, J SOL-GEL SCI TECHN, V14, P291, DOI 10.1023/A:1008773614398
   Orel B, 1998, SENSOR ACTUAT B-CHEM, V50, P234, DOI 10.1016/S0925-4005(98)00241-X
   Pan JH, 2006, CHEM MATER, V18, P847, DOI 10.1021/cm0522782
   Porqueras I, 2000, THIN SOLID FILMS, V377, P8, DOI 10.1016/S0040-6090(00)01378-X
   Ranjbar M, 2010, SOL ENERG MAT SOL C, V94, P201, DOI 10.1016/j.solmat.2009.09.002
   Robert D, 2007, CATAL TODAY, V122, P20, DOI 10.1016/j.cattod.2007.01.060
   Sadakane M, 2008, CHEM COMMUN, P6552, DOI 10.1039/b815214d
   Sajjad AKL, 2009, APPL CATAL B-ENVIRON, V91, P397, DOI 10.1016/j.apcatb.2009.06.005
   Schweiger D, 1998, SOL ENERG MAT SOL C, V54, P99, DOI 10.1016/S0927-0248(98)00060-9
   Sekimoto S, 2000, SENSOR ACTUAT B-CHEM, V66, P142, DOI 10.1016/S0925-4005(00)00330-0
   Shanak H, 2004, SOLID STATE IONICS, V171, P99, DOI 10.1016/j.ssi.2004.04.001
   Shen XP, 2009, SENSOR ACTUAT B-CHEM, V143, P325, DOI 10.1016/j.snb.2009.09.015
   Shibuya M, 2009, ADV MATER, V21, P1373, DOI 10.1002/adma.200802918
   Shim HS, 2009, SOL ENERG MAT SOL C, V93, P2062, DOI 10.1016/j.solmat.2009.02.008
   Sivakumar R, 2007, OPT MATER, V29, P679, DOI 10.1016/j.optmat.2005.11.017
   Smith W, 2009, CATAL COMMUN, V10, P1117, DOI 10.1016/j.catcom.2009.01.010
   Song KY, 2001, CHEM MATER, V13, P2349, DOI 10.1021/cm000858n
   Song XC, 2007, MATER LETT, V61, P3904, DOI 10.1016/j.matlet.2006.12.055
   Stevenson KJ, 1999, ELECTROCHEM SOLID ST, V2, P497, DOI 10.1149/1.1390882
   Stolze A, 2005, THIN SOLID FILMS, V476, P185, DOI 10.1016/j.tsf.2004.09.034
   Su XT, 2010, MATER CHARACT, V61, P831, DOI 10.1016/j.matchar.2010.04.014
   Su XT, 2010, MATER LETT, V64, P1232, DOI 10.1016/j.matlet.2010.02.063
   Wang HF, 2010, MATER CHEM PHYS, V124, P791, DOI 10.1016/j.matchemphys.2010.07.063
   Wu L, 2006, J MOL CATAL A-CHEM, V244, P25, DOI 10.1016/j.molcata.2005.08.047
   Wu W, 2010, J CRYST GROWTH, V312, P3147, DOI 10.1016/j.jcrysgro.2010.07.057
   Xia XH, 2008, SOL ENERG MAT SOL C, V92, P628, DOI 10.1016/j.solmat.2008.01.009
   Xia XH, 2010, SOL ENERG MAT SOL C, V94, P386, DOI 10.1016/j.solmat.2009.08.020
   Xia XH, 2010, ACS APPL MATER INTER, V2, P186, DOI 10.1021/am900636g
   Xiao Q, 2010, MATER CHEM PHYS, V124, P1210, DOI 10.1016/j.matchemphys.2010.08.060
   Xu N, 2000, APPL SURF SCI, V157, P81, DOI 10.1016/S0169-4332(99)00523-1
   Xu XQ, 2002, THIN SOLID FILMS, V415, P290, DOI 10.1016/S0040-6090(02)00544-8
   Yan AH, 2010, J ALLOY COMPD, V495, P88, DOI 10.1016/j.jallcom.2010.01.092
   Yang B, 2007, J MATER CHEM, V17, P2722, DOI 10.1039/b702097j
   Yang B, 2006, CURR APPL PHYS, V6, P436, DOI 10.1016/j.cap.2005.11.035
   Zayat M, 1998, J SOL-GEL SCI TECHN, V11, P161, DOI 10.1023/A:1008645530803
   Zhang J, 2010, ELECTROCHIM ACTA, V55, P6953, DOI 10.1016/j.electacta.2010.06.082
   Zhang J, 2009, SOL ENERG MAT SOL C, V93, P1840, DOI 10.1016/j.solmat.2009.06.025
   Zhang YZ, 2009, SOL ENERG MAT SOL C, V93, P1338, DOI 10.1016/j.solmat.2009.02.016
   Zhuang L, 2003, SURF COAT TECH, V167, P217, DOI 10.1016/S0257-8972(02)00904-0
NR 87
TC 45
Z9 45
U1 1
U2 168
PU ELSEVIER SCIENCE SA
PI LAUSANNE
PA PO BOX 564, 1001 LAUSANNE, SWITZERLAND
SN 0925-4005
J9 SENSOR ACTUAT B-CHEM
JI Sens. Actuator B-Chem.
PD NOV
PY 2012
VL 174
BP 427
EP 435
DI 10.1016/j.snb.2012.06.061
PG 9
WC Chemistry, Analytical; Electrochemistry; Instruments & Instrumentation
WE Science Citation Index Expanded (SCI-EXPANDED)
SC Chemistry; Electrochemistry; Instruments & Instrumentation
GA 040NG
UT WOS:000311329000062
DA 2023-06-30
ER

PT J
AU Promsuwan, K
   Meng, LY
   Suklim, P
   Limbut, W
   Thavarungkul, P
   Kanatharana, P
   Mak, WC
AF Promsuwan, Kiattisak
   Meng, Lingyin
   Suklim, Phachara
   Limbut, Warakorn
   Thavarungkul, Panote
   Kanatharana, Proespichaya
   Mak, Wing Cheung
TI Bio-PEDOT: Modulating Carboxyl Moieties in
   Poly(3,4-ethylenedioxythiophene) for Enzyme-Coupled Bioelectronic
   Interfaces
SO ACS APPLIED MATERIALS & INTERFACES
LA English
DT Article
DE PEDOT; carboxylate functional group; bioelectronic interface; lactate
   dehydrogenase; lactate biosensor
ID CONDUCTING POLYMER; CARCINOEMBRYONIC ANTIGEN; DRUG-DELIVERY; ELECTRODE;
   ACID; FILMS; COMPOSITES; RECOGNITION; FABRICATION; COATINGS
AB Modulation of chemical functional groups on conducting polymers (CPs) provides an effective way to tailor the physicochemical properties and electrochemical performance of CPs, as well as serves as a functional interface for stable integration of CPs with biomolecules for organic bioelectronics (OBEs). Herein, we introduced a facile approach to modulate the carboxylate functional groups on the PEDOT interface through a systematic evaluation on the effect of a series of carboxylate-containing molecules as counterion dopant integrated into the PEDOT backbone, including acetate as monocarboxylate (mono-COO-), malate as dicarboxylate (di-COO-), citrate as tricarboxylate (tri-COO-), and poly(acrylamide-co-acrylate) as polycarboxylate (poly-COO-) bearing different amounts of molecular carboxylate moieties to create tunable PEDOT:COO- interfaces with improved polymerization efficiency. We demonstrated the modulation of PEDOT:COO- interfaces with various granulated morphologies from 0.33 to 0.11 mu m, tunable surface carboxylate densities from 0.56 to 3.6 mu M cm(-2), and with improved electrochemical kinetics and cycling stability. We further demonstrated the effective and stable coupling of an enzyme model lactate dehydrogenase (LDH) with the optimized PEDOT:poly-COO- interface via simple covalent chemistry to develop biofunctionalized PEDOT (Bio-PEDOT) as a lactate biosensor. The biosensing mechanism is driven by a sequential bioelectrochemical signal transduction between the bio-organic LDH and organic PEDOT toward the concept of all-polymer-based OBEs with a high sensitivity of 8.38 mu A mM(-1) cm(-2) and good reproducibility. Moreover, we utilized the LDH-PEDOT biosensor for the detection of lactate in spiked serum samples with a high recovery value of 91-96% and relatively small RSD in the range of 2.1-3.1%. Our findings provide a new insight into the design and optimization of functional CPs, leading to the development of new OBEs for sensing, biosensing, bioengineering, and biofuel cell applications.
C1 [Promsuwan, Kiattisak; Meng, Lingyin; Suklim, Phachara; Mak, Wing Cheung] Linkoping Univ, Biosensors & Bioelect Ctr, Dept Phys Chem & Biol, SE-58183 Linkoping, Sweden.
   [Promsuwan, Kiattisak; Suklim, Phachara; Limbut, Warakorn; Thavarungkul, Panote; Kanatharana, Proespichaya] Prince Songkla Univ, Ctr Excellence Trace Anal & Biosensor, Hat Yai 90112, Songkhla, Thailand.
   [Promsuwan, Kiattisak; Kanatharana, Proespichaya] Prince Songkla Univ, Dept Chem, Fac Sci, Hat Yai 90112, Songkhla, Thailand.
   [Suklim, Phachara] Prince Songkla Univ, Dept Phys, Fac Sci, Hat Yai 90112, Songkhla, Thailand.
   [Limbut, Warakorn; Thavarungkul, Panote] Prince Songkla Univ, Dept Appl Sci, Fac Sci, Hat Yai 90112, Songkhla, Thailand.
C3 Linkoping University; Prince of Songkla University; Prince of Songkla
   University; Prince of Songkla University; Prince of Songkla University
RP Mak, WC (通讯作者)，Linkoping Univ, Biosensors & Bioelect Ctr, Dept Phys Chem & Biol, SE-58183 Linkoping, Sweden.
EM wing.cheung.mak@liu.se
RI Meng, Lingyin/ABG-5325-2020; Meng, Lingyin/AAU-3407-2021
OI Meng, Lingyin/0000-0002-4404-6241; LIMBUT, WARAKORN/0000-0002-9312-2538;
   Promsuwan, Kiattisak/0000-0003-1920-7805; Mak, Wing
   Cheung/0000-0003-3274-6029; Thavarungkul, Panote/0000-0002-6096-6371
FU Swedish Research Council [VR-2015-04434]; Thailand Science Research and
   Innovation (TSRI) [IRN62W0002]; Royal Golden Jubilee Ph.D program (RGJ)
   from the Thailand Research Fund [PHD/0212/2559]; Development and
   Promotion of Science and Technology Talents projects (DPST) from the
   Royal Thai Government
FX The authors acknowledge the Swedish Research Council (VR-2015-04434) and
   Thailand Science Research and Innovation (TSRI) (IRN62W0002) for
   financial support to conduct the research. They also acknowledge the
   financial support for K.P. from the Royal Golden Jubilee Ph.D program
   (RGJ) from the Thailand Research Fund (PHD/0212/2559) and financial
   support for P.S. from the Development and Promotion of Science and
   Technology Talents projects (DPST) from the Royal Thai Government.
CR Abedi A, 2019, MATER CHEM PHYS, V237, DOI 10.1016/j.matchemphys.2019.121882
   Del-Oso JA, 2018, J SOLID STATE ELECTR, V22, P2025, DOI 10.1007/s10008-018-3909-z
   AOAC Int, 2016, APP F GUID STAND MET
   Asplund M, 2008, BIOINTERPHASES, V3, P83, DOI 10.1116/1.2998407
   Bhagwat N, 2016, ACTA BIOMATER, V41, P235, DOI 10.1016/j.actbio.2016.05.016
   Boehler C, 2015, J BIOMED MATER RES A, V103, P1200, DOI 10.1002/jbm.a.35252
   Bongo M, 2013, J MATER CHEM B, V1, P3860, DOI 10.1039/c3tb20374c
   Burtis CA, 2006, TIETZ TXB CLIN CHEM
   Carli S, 2019, ADV HEALTHC MATER, V8, DOI 10.1002/adhm.201900765
   Chen LH, 2017, MICROCHIM ACTA, V184, P4705, DOI 10.1007/s00604-017-2502-y
   Chen TW, 2011, INT J ELECTROCHEM SC, V6, P2043
   Dapra J, 2013, BIOSENS BIOELECTRON, V43, P315, DOI 10.1016/j.bios.2012.12.058
   Du X, 2003, ELECTROCHIM ACTA, V48, P1713, DOI 10.1016/S0013-4686(03)00143-9
   Ferlauto L, 2018, FRONT NEUROSCI-SWITZ, V12, DOI 10.3389/fnins.2018.00648
   Feron K, 2018, INT J MOL SCI, V19, DOI 10.3390/ijms19082382
   Green RA, 2010, ACTA BIOMATER, V6, P63, DOI 10.1016/j.actbio.2009.06.030
   Guex AG, 2017, ACTA BIOMATER, V62, P91, DOI 10.1016/j.actbio.2017.08.045
   Hai WF, 2017, ACS APPL MATER INTER, V9, P14162, DOI 10.1021/acsami.7b02523
   Harman DG, 2015, ACTA BIOMATER, V14, P33, DOI 10.1016/j.actbio.2014.11.049
   Hosseini S, 2014, APPL SURF SCI, V300, P43, DOI 10.1016/j.apsusc.2014.01.203
   Inal S, 2018, ACCOUNTS CHEM RES, V51, P1368, DOI 10.1021/acs.accounts.7b00624
   Inal S, 2017, ADV BIOSYST, V1, DOI 10.1002/adbi.201700052
   Kakhki S, 2012, SYNTHETIC MET, V161, P2718, DOI 10.1016/j.synthmet.2011.10.007
   Kvarnstrom C, 1999, SYNTHETIC MET, V101, P66, DOI 10.1016/S0379-6779(98)01133-3
   Li Y, 2012, INT J ELECTROCHEM SC, V7, P11400
   Liu Y, 2018, BIOSENS BIOELECTRON, V100, P374, DOI 10.1016/j.bios.2017.09.021
   Loffler S, 2015, ELECTRONICS-SWITZ, V4, P879, DOI 10.3390/electronics4040879
   Luo SC, 2008, LANGMUIR, V24, P8071, DOI 10.1021/la800333g
   Meng LY, 2020, BIOSENS BIOELECTRON, V159, DOI 10.1016/j.bios.2020.112181
   Meng LY, 2019, ACS APPL MATER INTER, V11, P34497, DOI 10.1021/acsami.9b12946
   Meng LY, 2018, BIOSENS BIOELECTRON, V120, P115, DOI 10.1016/j.bios.2018.08.017
   Nie T, 2014, SYNTHETIC MET, V189, P161, DOI 10.1016/j.synthmet.2014.01.012
   Nie T, 2013, BIOSENS BIOELECTRON, V50, P244, DOI 10.1016/j.bios.2013.06.057
   Omar FS, 2016, BIOSENS BIOELECTRON, V79, P763, DOI 10.1016/j.bios.2016.01.013
   Ostrovsky S, 2016, RSC ADV, V6, P41714, DOI 10.1039/c5ra27642j
   Pigani L, 2004, ELECTROCHEM COMMUN, V6, P1192, DOI 10.1016/j.elecom.2004.09.021
   Povlich LK, 2013, BBA-GEN SUBJECTS, V1830, P4288, DOI 10.1016/j.bbagen.2012.10.017
   Pringle JM, 2010, CHEM COMMUN, V46, P5367, DOI 10.1039/c0cc01400a
   Pringle JM, 2005, POLYMER, V46, P2047, DOI 10.1016/j.polymer.2005.01.034
   Promsuwan K, 2019, ELECTROCHIM ACTA, V320, DOI 10.1016/j.electacta.2019.134621
   Qin Q, 2012, J NANOMATER, V2012, DOI 10.1155/2012/519674
   Richter-Dahlfors A., 2012, ENCY NANOTECHNOLOGY, P2014
   Sappia LD, 2020, MAT SCI ENG C-MATER, V109, DOI 10.1016/j.msec.2019.110575
   Seki Y, 2019, RSC ADV, V9, P15957, DOI 10.1039/c9ra02310k
   Simon DT, 2016, CHEM REV, V116, P13009, DOI 10.1021/acs.chemrev.6b00146
   Sindhu S, 2006, MAT SCI ENG B-SOLID, V132, P39, DOI 10.1016/j.mseb.2006.02.030
   Stewart EM, 2013, BIOMATER SCI-UK, V1, P368, DOI 10.1039/c2bm00143h
   Wang W, 2016, RSC ADV, V6, P88411, DOI 10.1039/c6ra19169j
   Xia L, 2010, J COLLOID INTERF SCI, V341, P1, DOI 10.1016/j.jcis.2009.09.029
   Xiao YH, 2010, J BIOMED MATER RES A, V92A, P766, DOI 10.1002/jbm.a.32412
   Yasin MN, 2018, ELECTROCHIM ACTA, V269, P560, DOI 10.1016/j.electacta.2018.02.162
   Zamora-Sequeira R, 2018, CARBOHYD POLYM, V189, P304, DOI 10.1016/j.carbpol.2018.02.040
   Zhao HC, 2013, ACS APPL MATER INTER, V5, P4536, DOI 10.1021/am400135c
NR 53
TC 17
Z9 17
U1 5
U2 49
PU AMER CHEMICAL SOC
PI WASHINGTON
PA 1155 16TH ST, NW, WASHINGTON, DC 20036 USA
SN 1944-8244
EI 1944-8252
J9 ACS APPL MATER INTER
JI ACS Appl. Mater. Interfaces
PD SEP 2
PY 2020
VL 12
IS 35
BP 39841
EP 39849
DI 10.1021/acsami.0c10270
PG 9
WC Nanoscience & Nanotechnology; Materials Science, Multidisciplinary
WE Science Citation Index Expanded (SCI-EXPANDED)
SC Science & Technology - Other Topics; Materials Science
GA NO1TJ
UT WOS:000569268800104
PM 32805895
DA 2023-06-30
ER

PT J
AU Semenova, D
   Zubov, A
   Silina, YE
   Micheli, L
   Koch, M
   Fernandes, AC
   Gernaey, KV
AF Semenova, Daria
   Zubov, Alexandr
   Silina, Yuliya E.
   Micheli, Laura
   Koch, Marcus
   Fernandes, Ana C.
   Gernaey, Krist V.
TI Mechanistic modeling of cyclic voltammetry: A helpful tool for
   understanding biosensor principles and supporting design optimization
SO SENSORS AND ACTUATORS B-CHEMICAL
LA English
DT Article
DE Mechanistic modeling; Cyclic voltammograms; Amperometric biosensors;
   Glucose biosensors; SEM/EDX; LC-ESI-MS/MS
ID BLUE-MODIFIED ELECTRODES; IMMOBILIZED GLUCOSE-OXIDASE; SCREEN-PRINTED
   BIOSENSORS; MEDIATED ENZYME REACTION; PRUSSIAN-BLUE; DIGITAL-SIMULATION;
   HYDROGEN-PEROXIDE; POTENTIAL SOURCE; SYSTEM; THERMOLYSIS
AB Design, optimization and integration of biosensors hold a great potential for the development of cost-effective screening and point-of-care technologies. However, significant progress in this field can still be obtained on condition that sufficiently accurate mathematical models will be developed. Herein, we present a novel approach for the improvement of mechanistic models which do not only combine the fundamental principles but readily incorporate the results of electrochemical and morphological studies. The first generation glucose biosensors were chosen as a case study for model development and to perform cyclic voltammetry (CV) measurements. As initial step in the model development we proposed the interpretation of experimental voltammograms obtained in the absence of substrate (glucose). The model equations describe dynamic diffusion and reaction of the involved species (oxygen, oxidized/reduced forms of the mediator - Prussian Blue/Prussian White). Furthermore, the developed model was applied under various operating conditions as a crucial tool for biosensor design optimization. The obtained qualitative and quantitative dependencies towards amperometric biosensors design optimization were independently supported by results of cyclic voltammetry and multi-analytical studies, such as scanning electron microscopy (SEM), energy dispersive X-ray spectroscopy (EDX) and liquid chromatography-electrospray ionization-tandem mass spectrometry (LC-ESI-MS/MS). Remarkably, a linear response of the optimized biosensors tested at the applied voltage (-0.14 V) in the presence of the glucose was obtained from 10(-3) to 10(-5) M (relative standard deviation (RSD) <7% per electrode). We believe that the presented model can be used to determine the exact mechanism driving the electrochemical reactions and to identify critical system parameters affecting the biosensor response that would significantly contribute to the knowledge on biosensing, device's design and bioengineering strategies in the future. (c) 2017 Elsevier B.V. All rights reserved.
C1 [Semenova, Daria; Zubov, Alexandr; Fernandes, Ana C.; Gernaey, Krist V.] Tech Univ Denmark, Dept Chem & Biochem Engn, Proc & Syst Engn Ctr PROSYS, Bldg 229, DK-2800 Lyngby, Denmark.
   [Silina, Yuliya E.; Koch, Marcus] INM Leibniz Inst New Mat, Campus D2 2, D-66123 Saarbrucken, Germany.
   [Micheli, Laura] Univ Roma Tor Vergata, Dept Chem Sci & Technol, Via Ric Sci 1, I-00133 Rome, Italy.
C3 Technical University of Denmark; Leibniz Institut fur Neue Materialien
   (INM); University of Rome Tor Vergata
RP Semenova, D (通讯作者)，Tech Univ Denmark, Dept Chem & Biochem Engn, Proc & Syst Engn Ctr PROSYS, Bldg 229, DK-2800 Lyngby, Denmark.
EM dsem@kt.dtu.dk
RI Silina, Yuliya/J-1750-2019; Gernaey, Krist V./J-1759-2018; Zubov,
   Alexandr/B-8979-2017
OI Gernaey, Krist V./0000-0002-0364-1773; Zubov,
   Alexandr/0000-0003-2494-9934
FU EUROMBR project - People Programme (Marie Curie Actions, Multi-ITN) of
   the European Union's Seventh Framework Programme for research,
   technological development and demonstration [608104]
FX This research was supported by the EUROMBR project that received funding
   from the People Programme (Marie Curie Actions, Multi-ITN) of the
   European Union's Seventh Framework Programme for research, technological
   development and demonstration under grant agreement No 608104.
CR Adesokan BJ, 2016, J ELECTROANAL CHEM, V763, P141, DOI 10.1016/j.jelechem.2015.12.029
   Adesokan BJ, 2015, J PHYS CONF SER, V574, DOI 10.1088/1742-6596/574/1/012008
   Alonso-Lomillo MA, 2010, TALANTA, V82, P1629, DOI 10.1016/j.talanta.2010.08.033
   Baronas F., 2010, MATH MODELING BIOSEN
   Barton S. C., 2010, HANDB FUEL CELLS FUN, P1
   Belluzo M. S., 2007, SENSORS, V8, P1366
   Bidwell MJ, 1996, J ELECTROANAL CHEM, V417, P119, DOI 10.1016/S0022-0728(96)04739-0
   Bolivar JM, 2016, J MOL CATAL B-ENZYM, V134, P302, DOI 10.1016/j.molcatb.2016.10.017
   Bolivar JM, 2013, BIOTECHNOL BIOENG, V110, P2086, DOI 10.1002/bit.24873
   Cannes C, 2003, J ELECTROANAL CHEM, V547, P83, DOI 10.1016/S0022-0728(03)00192-X
   Cannes C, 2002, LANGMUIR, V18, P8134, DOI 10.1021/la0258906
   Chang HC, 2005, ANAL CHIM ACTA, V532, P209, DOI 10.1016/j.aca.2004.10.063
   Cho H, 2011, J KOREAN ELECTROCHEM, V14, P138, DOI 10.5229/JKES.2011.14.3.138
   Cretu RC, 2006, J APPL ELECTROCHEM, V36, P1327, DOI 10.1007/s10800-006-9242-8
   Deng ZX, 1999, J ELECTROANAL CHEM, V464, P215, DOI 10.1016/S0022-0728(99)00024-8
   Ellis DA, 2001, NATURE, V412, P321, DOI 10.1038/35085548
   Feng MB, 2015, SCI REP-UK, V5, DOI 10.1038/srep09859
   Fernandes A. C., 2017, N BIOTECHNO IN PRESS
   Goncalves AM, 2014, MOLECULES, V19, P12461, DOI 10.3390/molecules190812461
   Grieshaber D, 2008, SENSORS-BASEL, V8, P1400, DOI 10.3390/s8031400
   GROS P, 1995, J ELECTROANAL CHEM, V386, P65, DOI 10.1016/0022-0728(94)03804-C
   GUILBAULT GG, 1973, ANAL CHIM ACTA, V64, P439, DOI 10.1016/S0003-2670(01)82476-4
   Heller A, 2008, CHEM REV, V108, P2482, DOI 10.1021/cr068069y
   ITAYA K, 1984, J AM CHEM SOC, V106, P3423, DOI 10.1021/ja00324a007
   ITAYA K, 1982, J APPL PHYS, V53, P804, DOI 10.1063/1.329997
   ITAYA K, 1982, J ELECTROCHEM SOC, V129, P1498, DOI 10.1149/1.2124191
   Kulys J, 2009, ELECTROANAL, V21, P2228, DOI 10.1002/elan.200904679
   Mahosenaho M, 2010, MICROCHIM ACTA, V170, P243, DOI 10.1007/s00604-010-0360-y
   MELL LD, 1975, ANAL CHEM, V47, P299, DOI 10.1021/ac60352a006
   Mello LD, 2002, FOOD CHEM, V77, P237, DOI 10.1016/S0308-8146(02)00104-8
   Montornes J. M., 2008, FUNDAM EXP TECH APPL, V199-217
   NICHOLSON RS, 1964, ANAL CHEM, V36, P706, DOI 10.1021/ac60210a007
   Orlik M, 2005, J ELECTROANAL CHEM, V575, P281, DOI 10.1016/j.jelechem.2004.10.001
   Paddle BM, 1996, BIOSENS BIOELECTRON, V11, P1079, DOI 10.1016/0956-5663(96)82333-5
   Pletcher D., 2011, INSTRUMENTAL METHODS
   Ricci F, 2003, ANAL CHIM ACTA, V485, P111, DOI 10.1016/S0003-2670(03)00403-3
   Ricci F, 2003, BIOSENS BIOELECTRON, V18, P165, DOI 10.1016/S0956-5663(02)00169-0
   RUDOLPH M, 1994, ANAL CHEM, V66, pA589, DOI 10.1021/ac00082a002
   Sekretaryova AN, 2016, BIOTECHNOL ADV, V34, P177, DOI 10.1016/j.biotechadv.2015.12.005
   Shi D., 2017, FERMENT PROCESS, P310
   Soloducho J., 2015, BIOSENS MICRONANOSCA, P466
   Wang J., 2008, ELECTROCHEM SENS BIO, V57-69, P2
   White SF, 1996, ANAL CHIM ACTA, V321, P165, DOI 10.1016/0003-2670(95)00514-5
   Yokoyama K, 1998, ANAL CHEM, V70, P3368, DOI 10.1021/ac9711807
   Yokoyama K, 2002, ANAL BIOANAL CHEM, V372, P248, DOI 10.1007/s00216-001-1203-9
NR 45
TC 17
Z9 17
U1 4
U2 41
PU ELSEVIER SCIENCE SA
PI LAUSANNE
PA PO BOX 564, 1001 LAUSANNE, SWITZERLAND
SN 0925-4005
J9 SENSOR ACTUAT B-CHEM
JI Sens. Actuator B-Chem.
PD APR 15
PY 2018
VL 259
BP 945
EP 955
DI 10.1016/j.snb.2017.12.088
PG 11
WC Chemistry, Analytical; Electrochemistry; Instruments & Instrumentation
WE Science Citation Index Expanded (SCI-EXPANDED)
SC Chemistry; Electrochemistry; Instruments & Instrumentation
GA FV8ZX
UT WOS:000424877600114
OA Bronze, Green Submitted
DA 2023-06-30
ER

PT J
AU Warren, S
   Munteanu, G
   Rathod, D
   McCormac, T
   Dempsey, E
AF Warren, Susan
   Munteanu, Grigore
   Rathod, Dhanraj
   McCormac, Timothy
   Dempsey, Eithne
TI Scanning electrochemical microscopy imaging of poly
   (3,4-ethylendioxythiophene)/thionine electrodes for lactate detection
   via NADH electrocatalysis
SO BIOSENSORS & BIOELECTRONICS
LA English
DT Article
DE Thionine; Poly-3,4-ethylenedioxythiophene (PEDOT); Multiwalled carbon
   nanotubes (MWNT); Lactate biosensor; Lactate dehydrogenase (LDH);
   Scanning electrochemical microscopy (SECM); Charge transport studies
ID SCREEN-PRINTED ELECTRODES; MELDOLA-BLUE; CARBON NANOTUBES;
   DIFFUSION-COEFFICIENTS; CONDUCTING POLYMERS; CHARGE-TRANSPORT; NAFION
   FILMS; THIONINE; OXIDATION; STRATEGIES
AB Herein we report the use of scanning electrochemical microscopy (SECM) together with electrochemical and spectroscopic techniques to develop and characterise a stable and uniformly reactive chemically modified platinum electrode for NADH electrocatalysis. In order to achieve this, a range of different approaches for thionine entrapment within an electropolymerised poly (3,4-ethylendioxythiophene) (PEDOT) film were evaluated using SECM imaging in the presence of NADH, demonstrating the uniformity of the reactive layer towards NADH oxidation. The effect of electrolyte type and time scale employed during PEDOT electropolymerisation was examined with respect to thionine loading and the resulting charge transport diffusion coefficient (D-CT) estimated via chronoamperometry. These studies indicated a decrease in D-CT as thionine loading increased within the PEDOT film, suggesting that charge transport was diffusion limited within the film. Additionally, thionine functionalised nanotubes were formed, providing a stable support for lactate dehydrogenase entrapment while lowering the rate of thionine leaching, determined via SECM imaging. This enabled lactate determination at E-app = 0.0 V vs Ag/AgCl over the range 0.25-5 mM in the presence of 1 mM NAD(+).
C1 [Warren, Susan; Munteanu, Grigore; Rathod, Dhanraj] TU Dublin, CASH, Tallaght Campus, Dublin 24, Ireland.
   [McCormac, Timothy] Dundalk Inst Technol, Dundalk, Louth, Ireland.
   [Dempsey, Eithne] Maynooth Univ, Dept Chem, Maynooth, Kildare, Ireland.
   [Warren, Susan] Technol Univ Dublin, FOCUS Res Inst, CREST Technol Gateway, Kevin St, Dublin, Ireland.
   [Rathod, Dhanraj] Cefa Cilinas Biot Pvt Ltd, Aurangabad, Maharashtra, India.
C3 Dundalk Institute of Technology; Maynooth University
RP Dempsey, E (通讯作者)，Maynooth Univ, Dept Chem, Maynooth, Kildare, Ireland.
EM eithne.dempsey@mu.ie
RI Dempsey, Eithne/AAA-2688-2020
OI Dempsey, Eithne/0000-0003-3607-5015; Warren, Susan/0000-0002-3835-5689
FU Programme for Research in Third Level Institutions Cycle 4, Higher
   Education Authority
FX The authors acknowledge the Programme for Research in Third Level
   Institutions Cycle 4, Higher Education Authority for the financial
   support to carry out this work.
CR Abd-Elwahed A, 2002, SYNTHETIC MET, V131, P61, DOI 10.1016/S0379-6779(02)00153-4
   Al-Jawadi E, 2012, MICROCHIM ACTA, V177, P405, DOI 10.1007/s00604-012-0797-2
   Amemiya S, 2008, ANNU REV ANAL CHEM, V1, P95, DOI 10.1146/annurev.anchem.1.031207.112938
   Ates M, 2013, MAT SCI ENG C-MATER, V33, P1853, DOI 10.1016/j.msec.2013.01.035
   Balamurugan A, 2008, SENSOR ACTUAT B-CHEM, V129, P850, DOI 10.1016/j.snb.2007.09.073
   Balamurugan A, 2010, COLLOID SURFACE A, V362, P1, DOI 10.1016/j.colsurfa.2010.03.025
   Bandyopadhyaya R, 2002, NANO LETT, V2, P25, DOI 10.1021/nl010065f
   Barker AL, 1998, J PHYS CHEM B, V102, P1586, DOI 10.1021/jp973370r
   Du P, 2007, ELECTROCHIM ACTA, V53, P1811, DOI 10.1016/j.electacta.2007.08.027
   Gao Q, 2003, BIOSENS BIOELECTRON, V19, P277, DOI 10.1016/S0956-5663(03)00212-4
   Gerard M, 2002, BIOSENS BIOELECTRON, V17, P345, DOI 10.1016/S0956-5663(01)00312-8
   Gonsalves M, 2000, BBA-GEN SUBJECTS, V1524, P66, DOI 10.1016/S0304-4165(00)00142-2
   GUADALUPE AR, 1991, ELECTROCHIM ACTA, V36, P881, DOI 10.1016/0013-4686(91)85289-J
   Gurban AM, 2008, SENSOR ACTUAT B-CHEM, V128, P536, DOI 10.1016/j.snb.2007.07.067
   Jain R, 2017, TRAC-TREND ANAL CHEM, V97, P363, DOI 10.1016/j.trac.2017.10.009
   Juang RS, 2002, ADV ENVIRON RES, V6, P171, DOI 10.1016/S1093-0191(00)00078-2
   Kai TH, 2018, CHEM COMMUN, V54, P1934, DOI 10.1039/c7cc09777h
   Komura T, 2001, ELECTROCHIM ACTA, V46, P3579, DOI 10.1016/S0013-4686(01)00637-5
   Kumar SA, 2008, SENSORS-BASEL, V8, P739, DOI 10.3390/s8020739
   Malhotra BD, 2006, ANAL CHIM ACTA, V578, P59, DOI 10.1016/j.aca.2006.04.055
   Maroneze CM, 2008, ELECTROCHIM ACTA, V53, P4167, DOI 10.1016/j.electacta.2007.12.072
   Meng L, 2008, J ELECTROCHEM SOC, V155, pF231, DOI 10.1149/1.2969941
   Mirkin M. V, 2001, SCANNING ELECTROCHEM
   Morkvenaite-Vilkonciene I, 2017, ELECTROANAL, V29, P1532, DOI 10.1002/elan.201700022
   Nicotra VE, 2008, DYES PIGMENTS, V76, P315, DOI 10.1016/j.dyepig.2006.09.001
   Passos MLC, 2010, ANAL CHIM ACTA, V668, P41, DOI 10.1016/j.aca.2010.01.060
   PERSSON B, 1990, J ELECTROANAL CHEM, V292, P115, DOI 10.1016/0022-0728(90)87331-D
   PIERCE DT, 1992, ANAL CHEM, V64, P1795, DOI 10.1021/ac00041a011
   Polcari D, 2016, CHEM REV, V116, P13234, DOI 10.1021/acs.chemrev.6b00067
   Prieto-Simon B, 2007, TALANTA, V71, P2102, DOI 10.1016/j.talanta.2006.09.022
   Ines B, 2007, ANAL CHIM ACTA, V594, P1, DOI 10.1016/j.aca.2007.04.066
   Riggs JE, 2000, J AM CHEM SOC, V122, P5879, DOI 10.1021/ja9942282
   Rincon RA, 2010, ELECTROANAL, V22, P799, DOI 10.1002/elan.200880008
   Somasundrum M, 1997, ELECTROANAL, V9, P56, DOI 10.1002/elan.1140090114
   Sun P, 2007, PHYS CHEM CHEM PHYS, V9, P802, DOI 10.1039/b612259k
   TAMILARASAN R, 1981, NATURE, V292, P224, DOI 10.1038/292224a0
   Vasantha VS, 2006, ELECTROCHIM ACTA, V52, P665, DOI 10.1016/j.electacta.2006.05.052
   Vasilescu A, 2003, BIOSENS BIOELECTRON, V18, P781, DOI 10.1016/S0956-5663(03)00044-7
   Vasilescu A, 2003, TALANTA, V59, P751, DOI 10.1016/S0039-9140(02)00614-8
   Vigolo B, 2000, SCIENCE, V290, P1331, DOI 10.1126/science.290.5495.1331
   Viswanathan K, 1996, J PHOTOCH PHOTOBIO A, V95, P245, DOI 10.1016/1010-6030(95)04260-1
   Wang ZJ, 2007, CARBON, V45, P2111, DOI 10.1016/j.carbon.2007.05.018
   Warren S, 2010, ECS TRANSACTIONS, V25, P21, DOI 10.1149/1.3309674
   Warren S, 2006, ELECTROANAL, V18, P1778, DOI 10.1002/elan.200603583
   Wipf DO, 2001, MG ELEC CH, P17
   Xia L, 2010, J COLLOID INTERF SCI, V341, P1, DOI 10.1016/j.jcis.2009.09.029
   Zhou HJ, 2010, LANGMUIR, V26, P6028, DOI 10.1021/la903799n
   Zhou JL, 2009, CHINESE J ANAL CHEM, V37, P617, DOI 10.1016/S1872-2040(08)60098-5
   Zoski CG, 2016, J ELECTROCHEM SOC, V163, pH3088, DOI 10.1149/2.0141604jes
NR 49
TC 16
Z9 16
U1 5
U2 88
PU ELSEVIER ADVANCED TECHNOLOGY
PI OXFORD
PA OXFORD FULFILLMENT CENTRE THE BOULEVARD, LANGFORD LANE, KIDLINGTON,
   OXFORD OX5 1GB, OXON, ENGLAND
SN 0956-5663
EI 1873-4235
J9 BIOSENS BIOELECTRON
JI Biosens. Bioelectron.
PD JUL 15
PY 2019
VL 137
BP 15
EP 24
DI 10.1016/j.bios.2019.04.042
PG 10
WC Biophysics; Biotechnology & Applied Microbiology; Chemistry, Analytical;
   Electrochemistry; Nanoscience & Nanotechnology
WE Science Citation Index Expanded (SCI-EXPANDED)
SC Biophysics; Biotechnology & Applied Microbiology; Chemistry;
   Electrochemistry; Science & Technology - Other Topics
GA ID0FN
UT WOS:000471359200003
PM 31077986
OA Green Accepted
DA 2023-06-30
ER

PT J
AU Ma, Y
   Shen, XL
   Zeng, Q
   Wang, HS
   Wang, LS
AF Ma, Ya
   Shen, Xiao-Lei
   Zeng, Qiang
   Wang, Hai-Shui
   Wang, Li-Shi
TI A multi-walled carbon nanotubes based molecularly imprinted polymers
   electrochemical sensor for the sensitive determination of HIV-p24
SO TALANTA
LA English
DT Article
DE Human immunodeficiency virus p24; Multi-walled carbon nanotubes;
   Molecularly imprinted polymers; Electrochemical sensor; Modified
   electrode
ID IMMUNODEFICIENCY-VIRUS P24; AMPEROMETRIC IMMUNOSENSOR; MODIFIED
   ELECTRODE; TYPE-1 INFECTION; ANTIGEN; ASSAY; ACID; GRAPHENE; ENZYME;
   NANOPARTICLES
AB To develop a rapid, simple and sensitive method for the determination of human immunodeficiency virus p24 (HIV-p24), a novel molecularly imprinted polymers (MIPs) electrochemical sensor was constructed on the surface of a multi-walled carbon nanotubes (MWCNTs) modified glassy carbon electrode (GCE) by surface polymerization using acrylamide (MM) as functional monomer, N,N'-methylenebisacrylamide (MBA) as cross linking agent and ammonium persulphate CAPS) as initiator. Each modification step was carefully examined by cyclic voltammetry (CV), differential pulse voltammetry (DPV) and scanning electron microscope (SEM). The proposed MIPs electrochemical biosensor exhibited specific recognition to HIV-p24 and displayed a broad linear detection range from 1.0x10(-4) to 2 ng cm(-3) with a low detection limit of 0.083 pg cm(-3) (S/N=3). This performance is superior to most HIV-p24 sensors based on other methods. Meanwhile, this sensor possessed of good selectivity, repeatability, reproducibility, stability and was successfully applied for the determination of HIV-p24 in real human serum samples, giving satisfactory results. The accuracy and reliability of the sensor is further confirmed by enzyme-linked immunosorbent assay (ELISA).
C1 [Ma, Ya; Shen, Xiao-Lei; Zeng, Qiang; Wang, Hai-Shui; Wang, Li-Shi] South China Univ Technol, Sch Chem & Chem Engn, Guangzhou 510641, Guangdong, Peoples R China.
C3 South China University of Technology
RP Wang, LS (通讯作者)，South China Univ Technol, Sch Chem & Chem Engn, Guangzhou 510641, Guangdong, Peoples R China.
EM wanglsh@scut.edu.cn
RI Zeng, Qiang/S-1213-2019
FU National Natural Science Foundation of China [21475046, 21427809];
   Fundamental Research Funds for the Central Universities [2015ZM050,
   2015ZP028]
FX This work was financially supported by the National Natural Science
   Foundation of China (Grant Nos. 21475046, 21427809). We also acknowledge
   the Fundamental Research Funds for the Central Universities (No.
   2015ZM050 and 2015ZP028).
CR Akhgari F, 2015, SENSOR ACTUAT B-CHEM, V221, P867, DOI 10.1016/j.snb.2015.06.146
   Bai HP, 2015, BIOSENS BIOELECTRON, V64, P352, DOI 10.1016/j.bios.2014.09.034
   Biancotto A, 2009, J VIROL METHODS, V157, P98, DOI 10.1016/j.jviromet.2008.11.013
   Chen LX, 2016, CHEM SOC REV, V45, P2137, DOI 10.1039/c6cs00061d
   Chen LX, 2011, CHEM SOC REV, V40, P2922, DOI 10.1039/c0cs00084a
   Fang YS, 2015, BIOSENS BIOELECTRON, V64, P324, DOI 10.1016/j.bios.2014.09.022
   Fatoni A, 2014, ANALYST, V139, P6160, DOI 10.1039/c4an01000k
   Fu X, 2016, BIOSENS BIOELECTRON, V78, P530, DOI 10.1016/j.bios.2015.11.099
   Gan N, 2008, CHINESE J ANAL CHEM, V36, P1167, DOI 10.1016/S1872-2040(08)60064-X
   Gan N, 2013, MATERIALS, V6, P1255, DOI 10.3390/ma6041255
   Garcia-Calzon JA, 2007, SENSOR ACTUAT B-CHEM, V123, P1180, DOI 10.1016/j.snb.2006.10.068
   Haupt K, 2000, CHEM REV, V100, P2495, DOI 10.1021/cr990099w
   Kan XW, 2008, J PHYS CHEM C, V112, P4849, DOI 10.1021/jp077445v
   Kannangai R, 2001, J CLIN VIROL, V22, P41, DOI 10.1016/S1386-6532(01)00170-6
   Kheiri F, 2011, BIOSENS BIOELECTRON, V26, P4457, DOI 10.1016/j.bios.2011.05.002
   Lai GS, 2011, ANAL CHEM, V83, P2726, DOI 10.1021/ac103283p
   Li JP, 2014, SENSOR ACTUAT B-CHEM, V197, P109, DOI 10.1016/j.snb.2014.02.068
   Li JP, 2014, ANAL CHIM ACTA, V817, P17, DOI 10.1016/j.aca.2014.02.003
   Liang RP, 2012, SENSOR ACTUAT B-CHEM, V166, P569, DOI 10.1016/j.snb.2012.03.011
   Liang Y, 2011, CHEM-EUR J, V17, P5989, DOI 10.1002/chem.201002709
   Liu B, 2012, ELECTROCHIM ACTA, V75, P108, DOI 10.1016/j.electacta.2012.04.081
   Liu JK, 2014, BIOSENS BIOELECTRON, V61, P177, DOI 10.1016/j.bios.2014.04.057
   Moreira FTC, 2013, SENSOR ACTUAT B-CHEM, V182, P733, DOI 10.1016/j.snb.2013.03.099
   Nadal D, 1999, J INFECT DIS, V180, P1089, DOI 10.1086/315012
   Perez-Filgueira DM, 2004, J VIROL METHODS, V121, P201, DOI 10.1016/j.jviromet.2004.06.022
   Priscila V.C., 2005, PEPTIDES, V26, P243
   Shen MW, 2009, J PHYS CHEM C, V113, P3150, DOI 10.1021/jp809323e
   Sun Y, 2016, BIOSENS BIOELECTRON, V77, P894, DOI 10.1016/j.bios.2015.10.067
   Sutthent R, 2003, J CLIN MICROBIOL, V41, P1016, DOI 10.1128/JCM.41.3.1016-1022.2003
   Teeparuksapun K, 2010, ANAL CHEM, V82, P8406, DOI 10.1021/ac102144a
   Tkac J, 2007, BIOSENS BIOELECTRON, V22, P1820, DOI 10.1016/j.bios.2006.08.014
   Tokonami S, 2009, ANAL CHIM ACTA, V641, P7, DOI 10.1016/j.aca.2009.03.035
   Tshishi TA, 2007, IMMUNO-ANAL BIOL SPE, V22, P190, DOI 10.1016/j.immbio.2007.02.005
   Wang HJ, 2006, J AM CHEM SOC, V128, P15954, DOI 10.1021/ja065116v
   Xing XR, 2012, BIOSENS BIOELECTRON, V31, P277, DOI 10.1016/j.bios.2011.10.032
   Yang YK, 2013, BIOSENS BIOELECTRON, V47, P475, DOI 10.1016/j.bios.2013.03.054
   Zeng YB, 2013, BIOSENS BIOELECTRON, V45, P25, DOI 10.1016/j.bios.2013.01.036
   Zheng L, 2012, MOLECULES, V17, P5988, DOI 10.3390/molecules17055988
NR 38
TC 66
Z9 68
U1 5
U2 140
PU ELSEVIER SCIENCE BV
PI AMSTERDAM
PA PO BOX 211, 1000 AE AMSTERDAM, NETHERLANDS
SN 0039-9140
EI 1873-3573
J9 TALANTA
JI Talanta
PD MAR 1
PY 2017
VL 164
BP 121
EP 127
DI 10.1016/j.talanta.2016.11.043
PG 7
WC Chemistry, Analytical
WE Science Citation Index Expanded (SCI-EXPANDED)
SC Chemistry
GA EJ5FY
UT WOS:000393244400018
PM 28107905
DA 2023-06-30
ER

PT J
AU Vasilescu, A
   Nunes, G
   Hayat, A
   Latif, U
   Marty, JL
AF Vasilescu, Alina
   Nunes, Gilvanda
   Hayat, Akhtar
   Latif, Usman
   Marty, Jean-Louis
TI Electrochemical Affinity Biosensors Based on Disposable Screen-Printed
   Electrodes for Detection of Food Allergens
SO SENSORS
LA English
DT Review
DE screen-printed electrode; allergen; biosensor; electrochemical
   detection; aptamer; antibody
ID MAJOR PEANUT ALLERGEN; LABEL-FREE DETECTION; ARA H 1; MAGNETIC BEADS;
   OKADAIC ACID; DNA APTAMER; MAGNETOIMMUNOSENSING PLATFORM; AMPEROMETRIC
   IMMUNOSENSOR; ANALYTICAL PERFORMANCE; IMPEDANCE APTASENSOR
AB Food allergens are proteins from nuts and tree nuts, fish, shellfish, wheat, soy, eggs or milk which trigger severe adverse reactions in the human body, involving IgE-type antibodies. Sensitive detection of allergens in a large variety of food matrices has become increasingly important considering the emergence of functional foods and new food manufacturing technologies. For example, proteins such as casein from milk or lysozyme and ovalbumin from eggs are sometimes used as fining agents in the wine industry. Nonetheless, allergen detection in processed foods is a challenging endeavor, as allergen proteins are degraded during food processing steps involving heating or fermentation. Detection of food allergens was primarily achieved via Enzyme-Linked Immuno Assay (ELISA) or by chromatographic methods. With the advent of biosensors, electrochemical affinity-based biosensors such as those incorporating antibodies and aptamers as biorecognition elements were also reported in the literature. In this review paper, we highlight the success achieved in the design of electrochemical affinity biosensors based on disposable screen-printed electrodes towards detection of protein allergens. We will discuss the analytical figures of merit for various disposable screen-printed affinity sensors in relation to methodologies employed for immobilization of bioreceptors on transducer surface.
C1 [Vasilescu, Alina] Int Ctr Biodynam, 1B Intrarea Portocalelor,Sect 6, Bucharest 060101, Romania.
   [Nunes, Gilvanda] Univ Fed Maranhao, CCET UFMA, Dept Chem Technol, Ave Portugueses,Cidade Univ Canga, BR-65080040 Sao Luis, MA, Brazil.
   [Hayat, Akhtar; Latif, Usman] COMSATS Inst Informat Technol CIIT, IRCBM, Lahore 54000, Pakistan.
   [Marty, Jean-Louis] Univ Perpignan, BAE Lab, Via Domitia,52 Ave Paul Alduy, F-66860 Perpignan, France.
C3 Universidade Federal do Maranhao; COMSATS University Islamabad (CUI);
   Universite Perpignan Via Domitia
RP Marty, JL (通讯作者)，Univ Perpignan, BAE Lab, Via Domitia,52 Ave Paul Alduy, F-66860 Perpignan, France.
EM avasilescu@biodyn.ro; gilvanda.nunes@hotmail.com;
   akhtarhayat@ciitlahore.edu.pk; usmanlatif@ciitlahore.edu.pk;
   jlmarty@univ-perp.fr
RI BARCELO, DAMIA/O-4558-2016; Hayat, Akhtar/AAI-7518-2020; latif,
   usman/AAF-8931-2021; Vasilescu, Alina/C-5112-2011; DO MARANHÃO Cidade
   Universitária Dom Delgado, UNIVERSIDADE FEDERAL/AAL-7384-2021; LATIF,
   Usman/HKV-4293-2023
OI BARCELO, DAMIA/0000-0002-8873-0491; latif, usman/0000-0002-1339-3451;
   Vasilescu, Alina/0000-0002-2492-0819; DO MARANHÃO Cidade Universitária
   Dom Delgado, UNIVERSIDADE FEDERAL/0000-0002-3650-2403; LATIF,
   Usman/0000-0002-1339-3451
CR Abeyrathne EDNS, 2013, POULTRY SCI, V92, P3292, DOI 10.3382/ps.2013-03391
   Akiyama H, 2011, ADV FOOD NUTR RES, V62, P139, DOI 10.1016/B978-0-12-385989-1.00004-1
   Alves RC, 2015, ANAL BIOANAL CHEM, V407, P7157, DOI 10.1007/s00216-015-8879-8
   Alves RC, 2016, CRIT REV FOOD SCI, V56, P2304, DOI 10.1080/10408398.2013.831026
   Alves RC, 2015, BIOSENS BIOELECTRON, V64, P19, DOI 10.1016/j.bios.2014.08.026
   Amaya-Gonzalez S, 2015, ANAL BIOANAL CHEM, V407, P6021, DOI 10.1007/s00216-015-8771-6
   Amaya-Gonzalez S, 2014, ANAL CHEM, V86, P2733, DOI 10.1021/ac404151n
   Avramescu A, 2002, ANAL BIOANAL CHEM, V374, P25, DOI 10.1007/s00216-002-1312-0
   Banks CE, 2006, ANGEW CHEM INT EDIT, V45, P2533, DOI 10.1002/anie.200600033
   Barnes A., 2015, Patent No. [PCT/US2014/048676, 2014048676]
   Barthelmebs L, 2011, SENSOR ACTUAT B-CHEM, V156, P932, DOI 10.1016/j.snb.2011.03.008
   Bazin I, 2017, BIOSENS BIOELECTRON, V87, P285, DOI 10.1016/j.bios.2016.06.083
   Bettazzi F, 2008, ANAL CHIM ACTA, V614, P93, DOI 10.1016/j.aca.2008.03.027
   Bremer MGEG, 2009, ANAL BIOANAL CHEM, V395, P119, DOI 10.1007/s00216-009-2720-1
   Cadkova M, 2015, ANAL BIOCHEM, V484, P4, DOI 10.1016/j.ab.2015.04.037
   Campuzano S., 2016, BIOSENSORS SECURITY, P287
   Catanante G, 2016, TALANTA, V153, P138, DOI 10.1016/j.talanta.2016.03.004
   Cho EJ, 2006, ANAL CHIM ACTA, V564, P82, DOI 10.1016/j.aca.2005.12.038
   Choudhry NA, 2009, ANAL METHODS-UK, V1, P183, DOI 10.1039/b9ay00095j
   CLARK LC, 1962, ANN NY ACAD SCI, V102, P29, DOI 10.1111/j.1749-6632.1962.tb13623.x
   Cortez-Retamozo V, 2002, INT J CANCER, V98, P456, DOI 10.1002/ijc.10212
   Cox JC, 2001, BIOORGAN MED CHEM, V9, P2525, DOI 10.1016/S0968-0896(01)00028-1
   Crasson O, 2015, PROTEIN ENG DES SEL, V28, P451, DOI 10.1093/protein/gzv020
   Del Giallo ML, 2005, ANAL CHEM, V77, P6324, DOI 10.1021/ac0506175
   Dominguez RB, 2012, TALANTA, V99, P232, DOI 10.1016/j.talanta.2012.05.045
   Duan HM, 2016, ANAL CHIM ACTA, V918, P89, DOI 10.1016/j.aca.2016.03.008
   Eissa S, 2013, ANALYST, V138, P4378, DOI 10.1039/c3an36883a
   Eissa S, 2012, BIOSENS BIOELECTRON, V38, P308, DOI 10.1016/j.bios.2012.06.008
   Fan ZY, 2009, ADV MATER, V21, P3730, DOI 10.1002/adma.200900860
   Fanjul-Bolado P, 2008, ELECTROCHIM ACTA, V53, P3635, DOI 10.1016/j.electacta.2007.12.044
   Gobi KV, 2007, SENSOR ACTUAT B-CHEM, V123, P583, DOI 10.1016/j.snb.2006.09.056
   Hansen JA, 2006, J AM CHEM SOC, V128, P2228, DOI 10.1021/ja060005h
   Hayat A, 2014, FRONT CHEM, V2, DOI 10.3389/fchem.2014.00041
   Hayat A, 2014, SENSORS-BASEL, V14, P10432, DOI 10.3390/s140610432
   Hayat A, 2013, SENSORS-BASEL, V13, P15187, DOI 10.3390/s131115187
   Hayat A, 2013, ANALYST, V138, P2951, DOI 10.1039/c3an00158j
   Hayat A, 2013, BIOSENS BIOELECTRON, V45, P168, DOI 10.1016/j.bios.2013.01.059
   Hayat A, 2012, SENSOR ACTUAT B-CHEM, V171, P810, DOI 10.1016/j.snb.2012.05.075
   Hayat A, 2012, ANAL CHIM ACTA, V724, P92, DOI 10.1016/j.aca.2012.02.035
   Hayat A, 2011, TALANTA, V85, P513, DOI 10.1016/j.talanta.2011.04.034
   Hayat A, 2011, ANAL CHIM ACTA, V690, P248, DOI 10.1016/j.aca.2011.02.031
   Heller A, 2008, CHEM REV, V108, P2482, DOI 10.1021/cr068069y
   Herrasti Z, 2016, REV ANAL CHEM, V35, P53, DOI 10.1515/revac-2016-0004
   Herrasti Z, 2014, SENSOR ACTUAT B-CHEM, V203, P891, DOI 10.1016/j.snb.2014.07.011
   Huang HP, 2009, ELECTROCHEM COMMUN, V11, P816, DOI 10.1016/j.elecom.2009.01.009
   Huang Y, 2008, ANAL CHEM, V80, P9157, DOI 10.1021/ac801048g
   Kadara RO, 2009, SENSOR ACTUAT B-CHEM, V142, P342, DOI 10.1016/j.snb.2009.08.005
   Khairy M, 2010, ANAL METHODS-UK, V2, P851, DOI 10.1039/c0ay00142b
   Kokkinos C, 2016, ANAL CHEM, V88, P6897, DOI 10.1021/acs.analchem.6b01625
   Li M, 2012, ANAL CHIM ACTA, V734, P31, DOI 10.1016/j.aca.2012.05.018
   Liu HY, 2010, ANAL CHEM, V82, P5865, DOI 10.1021/ac101110q
   Lu Y, 2004, J FOOD SCI, V69, pC652, DOI 10.1111/j.1750-3841.2004.tb18013.x
   Martin-Fernandez B., 2015, CRIT REV FOOD SCI
   Martin-Fernandez B, 2016, TALANTA, V146, P490, DOI 10.1016/j.talanta.2015.09.017
   Martin-Fernandez B, 2015, ANAL BIOANAL CHEM, V407, P3481, DOI 10.1007/s00216-015-8560-2
   Martin-Fernandez B, 2014, BIOSENS BIOELECTRON, V60, P244, DOI 10.1016/j.bios.2014.04.033
   Metters JP, 2011, ANALYST, V136, P1067, DOI 10.1039/c0an00894j
   Miranda-Castro R, 2016, BIOSENSORS-BASEL, V6, DOI 10.3390/bios6020016
   Miranda-Castro R, 2009, ELECTROANAL, V21, P2077, DOI 10.1002/elan.200904653
   Molinari J., 2015, J ELECTROCHEM SCI EN, V5, P9, DOI DOI 10.5599/jese.2015.0072
   MURRAY RW, 1987, ANAL CHEM, V59, pA379, DOI 10.1021/ac00132a001
   Nadal P, 2012, PLOS ONE, V7, DOI 10.1371/journal.pone.0035253
   Newman JD, 2005, BIOSENS BIOELECTRON, V20, P2435, DOI 10.1016/j.bios.2004.11.012
   Ocana C, 2015, BIOELECTROCHEMISTRY, V105, P72, DOI 10.1016/j.bioelechem.2015.05.009
   Ocana C, 2015, ANALYST, V140, P4148, DOI [10.1039/c5an00243e, 10.1039/C5AN00243E]
   Palecek E, 2007, TALANTA, V74, P276, DOI 10.1016/j.talanta.2007.08.020
   Penas E, 2015, MOLECULES, V20, P13144, DOI 10.3390/molecules200713144
   Peng YG, 2009, BIOSENS BIOELECTRON, V25, P94, DOI 10.1016/j.bios.2009.06.001
   Pilolli R, 2013, TRAC-TREND ANAL CHEM, V47, P12, DOI 10.1016/j.trac.2013.02.005
   Pinto A, 2014, ANAL BIOANAL CHEM, V406, P515, DOI 10.1007/s00216-013-7475-z
   Pividori MI, 2000, BIOSENS BIOELECTRON, V15, P291, DOI 10.1016/S0956-5663(00)00071-3
   Poms RE, 2004, FOOD ADDIT CONTAM A, V21, P1, DOI 10.1080/02652030310001620423
   Potty ASR, 2011, INT J BIOL MACROMOL, V48, P392, DOI 10.1016/j.ijbiomac.2010.12.007
   Putzbach W, 2013, SENSORS-BASEL, V13, P4811, DOI 10.3390/s130404811
   Raz SR, 2010, ANAL CHEM, V82, P8485, DOI 10.1021/ac101819g
   Restani P, 2012, FOOD CHEM, V134, P1438, DOI 10.1016/j.foodchem.2012.03.050
   Rhouati A, 2013, SENSOR ACTUAT B-CHEM, V176, P1160, DOI 10.1016/j.snb.2012.09.111
   Rick J, 2006, BIOSENS BIOELECTRON, V22, P544, DOI 10.1016/j.bios.2006.06.035
   Rohrbach F, 2012, ANAL BIOCHEM, V421, P454, DOI 10.1016/j.ab.2011.11.034
   Rotariu L, 2016, TRAC-TREND ANAL CHEM, V79, P80, DOI 10.1016/j.trac.2015.12.017
   Montiel VRV, 2015, ANAL CHIM ACTA, V880, P52, DOI 10.1016/j.aca.2015.04.041
   Montiel VRV, 2015, TALANTA, V131, P156, DOI 10.1016/j.talanta.2014.07.076
   Montiel VRV, 2016, CHEMOSENSORS, V4, DOI 10.3390/chemosensors4030011
   Saito M, 2008, ELECTROCHEMISTRY, V76, P606, DOI 10.5796/electrochemistry.76.606
   Lopez MSP, 2014, BIOSENS BIOELECTRON, V62, P350, DOI 10.1016/j.bios.2014.06.065
   Sassolas A, 2013, METHODS MOL BIOL, V1051, P139, DOI 10.1007/978-1-62703-550-7_10
   Scherf KA, 2016, J CEREAL SCI, V67, P112, DOI 10.1016/j.jcs.2015.08.006
   Shi K, 2001, ELECTROANAL, V13, P1319, DOI 10.1002/1521-4109(200111)13:16<1319::AID-ELAN1319>3.0.CO;2-C
   Sljukic B, 2006, ELECTROANAL, V18, P928, DOI 10.1002/elan.200603504
   Su WX, 2009, MICROCHEM J, V92, P123, DOI 10.1016/j.microc.2008.12.010
   Tran DT, 2013, BIOSENS BIOELECTRON, V43, P245, DOI 10.1016/j.bios.2012.12.022
   Tran DT, 2010, MOLECULES, V15, P1127, DOI 10.3390/molecules15031127
   Trashin S, 2015, ELECTROANAL, V27, P32, DOI 10.1002/elan.201400365
   Tudorache M, 2007, ANAL BIOANAL CHEM, V388, P565, DOI 10.1007/s00216-007-1293-0
   TUERK C, 1990, SCIENCE, V249, P505, DOI 10.1126/science.2200121
   Turner NW, 2007, BIOMACROMOLECULES, V8, P2781, DOI 10.1021/bm7004774
   van Eckert R, 2006, J CEREAL SCI, V43, P331, DOI 10.1016/j.jcs.2005.12.009
   Vasilescu A, 2016, CHEMOSENSORS, V4, DOI 10.3390/chemosensors4020010
   Vasilescu A, 2016, TRAC-TREND ANAL CHEM, V79, P60, DOI 10.1016/j.trac.2015.11.024
   Vo-Dinh T, 2000, FRESEN J ANAL CHEM, V366, P540, DOI 10.1007/s002160051549
   Walker MJ, 2016, ANALYST, V141, P24, DOI [10.1039/C5AN01457C, 10.1039/c5an01457c]
   Wang J, 2000, ANAL CHEM, V72, P3218, DOI 10.1021/ac000108x
   Wang PL, 2016, ANALYST, V141, P3540, DOI 10.1039/c5an01993a
   Wang YH, 2016, RSC ADV, V6, P12391, DOI 10.1039/c5ra20845a
   Whitcombe MJ, 2011, CHEM SOC REV, V40, P1547, DOI 10.1039/c0cs00049c
   WILSON R, 1992, BIOSENS BIOELECTRON, V7, P165, DOI 10.1016/0956-5663(92)87013-F
   Xia JF, 2015, BIOSENS BIOELECTRON, V68, P55, DOI 10.1016/j.bios.2014.12.045
   Xia YF, 2013, BIOSENS BIOELECTRON, V39, P250, DOI 10.1016/j.bios.2012.07.053
   Xie DP, 2014, SENSOR ACTUAT B-CHEM, V192, P558, DOI 10.1016/j.snb.2013.11.038
   Zhou YJ, 2013, OXID MED CELL LONGEV, V2013, DOI 10.1155/2013/374963
   Zhuang YH, 2013, IMMUNOL RES, V55, P125, DOI 10.1007/s12026-012-8355-x
NR 111
TC 57
Z9 59
U1 9
U2 149
PU MDPI
PI BASEL
PA ST ALBAN-ANLAGE 66, CH-4052 BASEL, SWITZERLAND
EI 1424-8220
J9 SENSORS-BASEL
JI Sensors
PD NOV
PY 2016
VL 16
IS 11
AR 1863
DI 10.3390/s16111863
PG 30
WC Chemistry, Analytical; Engineering, Electrical & Electronic; Instruments
   & Instrumentation
WE Science Citation Index Expanded (SCI-EXPANDED)
SC Chemistry; Engineering; Instruments & Instrumentation
GA EE5JB
UT WOS:000389641700096
PM 27827963
OA Green Published, Green Submitted, gold
DA 2023-06-30
ER

PT J
AU Boopathy, G
   Govindasamy, M
   Nazari, M
   Wang, SF
   Umapathy, MJ
AF Boopathy, Gopal
   Govindasamy, Mani
   Nazari, Maryam
   Wang, Sea-Fue
   Umapathy, M. J.
TI Facile Synthesis of Tungsten Carbide Nanosheets for Trace Level
   Detection of Toxic Mercury Ions in Biological and Contaminated Sewage
   Water Samples: An Electrocatalytic Approach
SO JOURNAL OF THE ELECTROCHEMICAL SOCIETY
LA English
DT Article
ID STRIPPING VOLTAMMETRIC DETERMINATION; HEAVY-METAL; GRAPHENE OXIDE;
   ELECTROCHEMICAL BIOSENSOR; MESOPOROUS SILICA; REMOVAL; NANOPARTICLES;
   COMPOSITE; SENSOR; NANOCOMPOSITE
AB In this work, we describe a facile synthesis of tungsten carbide nanosheets (WC NSs) via hydrothermal approach, and various analytical and electrochemical techniques were used for its characterized. Mercury (Hg II) is one of the most toxic elements that directly and indirectly affects human health and the environment. The optimization condition such as various pHs toward Hg(II) detection was studied. Consequently, in this study, we offer a selective and pico-molar Hg(II) electrochemical sensor in biological and water samples by WC NS modified multi-conventional electrode at 0.16 V (vs. Ag/AgCl). TheWC NSs modified SPCE could sense the Hg(II) up 2 to 655 nM. L-1 with the detection limit is 0.18 nM. L-1. The attained detection limit was well below the guideline level of Hg(II) set by the U.S. Environmental Protection Agency (EPA) and World's Health Organization (WHO). Furthermore, the developed WC NSs modified SPCE selectively determined the Hg(II) in the presence of Cu(II), Pb(II), and Cd(II) as potentially interfering metal cations. The real sample analysis was displayed in human blood serum, fish extract and industrial wastewater samples and obtained results were compared with standard HPLC technique. (c) 2019 The Electrochemical Society.
C1 [Boopathy, Gopal; Umapathy, M. J.] Anna Univ, Coll Engn, Dept Chem, Chennai 600025, Tamil Nadu, India.
   [Govindasamy, Mani; Wang, Sea-Fue] Natl Taipei Univ Technol, Dept Mat & Mineral Resources Engn, Taipei 106, Taiwan.
   [Nazari, Maryam] Razi Univ, Fac Chem, Kermanshah, Iran.
   [Nazari, Maryam] Kermanshah Univ Med Sci, Nano Drug Delivery Res Ctr, Fac Pharm, Kermanshah, Iran.
C3 Anna University; Anna University Chennai; National Taipei University of
   Technology; Razi University; Kermanshah University of Medical Sciences
RP Umapathy, MJ (通讯作者)，Anna Univ, Coll Engn, Dept Chem, Chennai 600025, Tamil Nadu, India.; Wang, SF (通讯作者)，Natl Taipei Univ Technol, Dept Mat & Mineral Resources Engn, Taipei 106, Taiwan.; Nazari, M (通讯作者)，Razi Univ, Fac Chem, Kermanshah, Iran.; Nazari, M (通讯作者)，Kermanshah Univ Med Sci, Nano Drug Delivery Res Ctr, Fac Pharm, Kermanshah, Iran.
EM nazari.maryam@razi.ac.ir; sfwang@ntut.edu.tw; mj_umapathy@yahoo.co.in
RI Govindasamy, Mani/C-7592-2016
OI Govindasamy, Mani/0000-0001-6701-6507; Wang, Sea-Fue/0000-0002-1211-7519
FU National Taipei University of Technology
FX Financial assistance received from National Taipei University of
   Technology is gratefully acknowledged. One of the author Dr. Govindasamy
   Mani would like to gratitude National Taipei University of technology
   for the post-doctoral fellowship.
CR Abbas K, 2018, CHEM ENG J, V334, P432, DOI 10.1016/j.cej.2017.10.054
   Alizadeh T, 2011, ANAL CHIM ACTA, V689, P52, DOI 10.1016/j.aca.2011.01.036
   Anandhakumar S, 2012, ANAL METHODS-UK, V4, P2486, DOI 10.1039/c2ay25170a
   Antochshuk V, 2003, LANGMUIR, V19, P3031, DOI 10.1021/la026739z
   Chen TY, 2017, ANAL CHIM ACTA, V990, P78, DOI 10.1016/j.aca.2017.08.051
   El Aroui F, 2014, J TAIWAN INST CHEM E, V45, P2725, DOI 10.1016/j.jtice.2014.05.003
   Fathi S., 2017, ACS APPL MAT INTERFA
   Forzani ES, 2005, ENVIRON SCI TECHNOL, V39, P1257, DOI 10.1021/es049234z
   Ganesan R, 2005, ANGEW CHEM INT EDIT, V44, P6557, DOI 10.1002/anie.200501272
   Garcia-Esparza AT, 2013, CHEMSUSCHEM, V6, P168, DOI 10.1002/cssc.201200780
   Gong JM, 2010, SENSOR ACTUAT B-CHEM, V150, P491, DOI 10.1016/j.snb.2010.09.014
   Govindasamy M, 2017, SCI REP-UK, V7, DOI 10.1038/srep46471
   Govindasamy M, 2017, J COLLOID INTERF SCI, V485, P129, DOI 10.1016/j.jcis.2016.09.029
   Han NN, 2018, NAT COMMUN, V9, DOI 10.1038/s41467-018-03429-z
   Harnisch F, 2009, APPL CATAL B-ENVIRON, V89, P455, DOI 10.1016/j.apcatb.2009.01.003
   Islam MS, 2017, CHEM ENG J, V307, P208, DOI 10.1016/j.cej.2016.08.079
   Ji N., 2008, ANGEW CHEM, V120, P8638
   Jin H., 2018, ACS APPL MAT INTERFA
   Kanchana P, 2015, RSC ADV, V5, P68587, DOI 10.1039/c5ra11424a
   Kang JS, 2017, NANOSCALE, V9, P5413, DOI 10.1039/c7nr00216e
   LEVY RB, 1973, SCIENCE, V181, P547, DOI 10.1126/science.181.4099.547
   Liu XP, 2010, ELECTROANAL, V22, P2110, DOI 10.1002/elan.201000149
   Mahmoudian MR, 2016, RSC ADV, V6, P36459, DOI 10.1039/c6ra03878f
   Mani V, 2017, SCI REP-UK, V7, DOI 10.1038/s41598-017-12050-x
   Marcolino LH, 2007, ANAL LETT, V40, P3119, DOI 10.1080/00032710701645463
   Meng H, 2005, J PHYS CHEM B, V109, P22705, DOI 10.1021/jp054523a
   Mercier L, 1997, ADV MATER, V9, P500, DOI 10.1002/adma.19970090611
   Muthumariappan A, 2017, MICROCHIM ACTA, V184, P3625, DOI 10.1007/s00604-017-2379-9
   Palanisamy S, 2017, SENSOR ACTUAT B-CHEM, V243, P888, DOI 10.1016/j.snb.2016.12.068
   Rajabi HR, 2013, J ELECTROANAL CHEM, V693, P16, DOI 10.1016/j.jelechem.2013.01.003
   Rosenbaum M, 2007, APPL CATAL B-ENVIRON, V74, P261, DOI 10.1016/j.apcatb.2007.02.013
   SALT DE, 1995, BIO-TECHNOL, V13, P468, DOI 10.1038/nbt0595-468
   Sayari A, 2005, CHEM MATER, V17, P212, DOI 10.1021/cm048393e
   Shen Y, 2016, J MATER CHEM A, V4, P5817, DOI 10.1039/c6ta01236a
   Wang L, 2018, APPL CATAL B-ENVIRON, V232, P365, DOI 10.1016/j.apcatb.2018.03.064
   Xing HK, 2016, J ELECTROANAL CHEM, V760, P52, DOI 10.1016/j.jelechem.2015.11.043
   Yang YQ, 2015, SENSOR ACTUAT B-CHEM, V214, P63, DOI 10.1016/j.snb.2015.02.127
   Yi HC, 2003, ANAL BIOANAL CHEM, V377, P770, DOI 10.1007/s00216-003-2136-2
   Yu B, 2000, J HAZARD MATER, V80, P33, DOI 10.1016/S0304-3894(00)00278-8
   Zhang WJ, 2013, J MATER CHEM A, V1, P1745, DOI 10.1039/c2ta00294a
   Zhao ZQ, 2012, CHEM COMMUN, V48, P2180, DOI 10.1039/c1cc16735a
   Zheng MY, 2010, CHEMSUSCHEM, V3, P63, DOI 10.1002/cssc.200900197
NR 42
TC 18
Z9 18
U1 3
U2 42
PU ELECTROCHEMICAL SOC INC
PI PENNINGTON
PA 65 SOUTH MAIN STREET, PENNINGTON, NJ 08534 USA
SN 0013-4651
EI 1945-7111
J9 J ELECTROCHEM SOC
JI J. Electrochem. Soc.
PD MAY 31
PY 2019
VL 166
IS 10
BP E761
EP E770
DI 10.1149/2.0181910jes
PG 10
WC Electrochemistry; Materials Science, Coatings & Films
WE Science Citation Index Expanded (SCI-EXPANDED)
SC Electrochemistry; Materials Science
GA IB1WV
UT WOS:000470056700001
DA 2023-06-30
ER

PT J
AU Lim, YK
   Song, MJ
   Lim, DS
AF Lim, Young-Kyun
   Song, Min-Jung
   Lim, Dae-Soon
TI Non-Enzymatic Glucose Detection Using Free Standing Hollow Boron-Doped
   Diamond Nanorod Electrodes
SO JOURNAL OF THE ELECTROCHEMICAL SOCIETY
LA English
DT Article
ID BIOSENSOR; FABRICATION; GRAPHENE
AB A free standing boron-doped diamond hollow nanorods (BDD HRs) electrode was synthesized as an active sensing platform for detection of glucose. Tungsten oxide nanorods (WOx NRs) were employed as a removable framework to leave free standind BDD HRs. The morphology of WOx NRs was optimized by two step growth to have most faborable sensing property. The BDD layer was deposited on the surface of WOx NRs to build up BDD-WOx core-shell nanostructures. After the deposition of BDD, the WOx NRs core was fully dissolved out by electrochemical oxidation process, and the BDD HRs structure was obtained. The morphology and composition of the BDD HRs electrodes were characterized by field-emission scanning electron microscopy equipped with energy dispersive X-ray spectroscopy and X-ray diffractometer, respectively. And their electrochemical properties were analyzed by cyclic voltammetry and electrochemical impedance spectroscopy. Compared with a planar BDD electrode, the BDD HRs electrodes have enhanced sensing performances-higher sensitivity (349.7 mu A/mMcm(2)), lower detection limit (0.066 mu M), fast response time (< 5 s) and wider linear range (0.00112 similar to 0.067 mM). It was attributed to the unique property of the BDD HRs such as large surface area, effective glucose diffusion/migration and highly effective direct electron transfer. (C) 2019 The Electrochemical Society.
C1 [Lim, Young-Kyun; Lim, Dae-Soon] Korea Univ, Dept Mat Sci & Engn, Seoul 02841, South Korea.
   [Song, Min-Jung] Seokyeong Univ, Dept Nano Convergence Engn, Seoul 02713, South Korea.
C3 Korea University; Seokyeong University
RP Lim, DS (通讯作者)，Korea Univ, Dept Mat Sci & Engn, Seoul 02841, South Korea.; Song, MJ (通讯作者)，Seokyeong Univ, Dept Nano Convergence Engn, Seoul 02713, South Korea.
EM mjsong@skuniv.ac.kr; dslim@korea.ac.kr
CR Bagheri H, 2017, BIOSENS BIOELECTRON, V89, P829, DOI 10.1016/j.bios.2016.10.003
   Dai W, 2016, ELECTROCHIM ACTA, V187, P413, DOI 10.1016/j.electacta.2015.11.085
   Dai W, 2015, ACS APPL MATER INTER, V7, P22858, DOI 10.1021/acsami.5b05642
   Ding Y, 2010, BIOSENS BIOELECTRON, V26, P542, DOI 10.1016/j.bios.2010.07.050
   El Roustom B, 2007, J APPL ELECTROCHEM, V37, P1227, DOI 10.1007/s10800-007-9359-4
   Ghazizadeh AJ, 2018, MICROCHIM ACTA, V185, DOI 10.1007/s00604-018-2840-4
   Gu HR, 2004, CHEM PHYS LETT, V388, P483, DOI 10.1016/j.cplett.2004.03.046
   Lee SK, 2014, NPG ASIA MATER, V6, DOI 10.1038/am.2014.50
   Levy-Clement C, 1999, NEW DIAM FRONT C TEC, V9, P189
   Lim YK, 2018, NANOTECHNOLOGY, V29, DOI 10.1088/1361-6528/aac6ad
   Luo DB, 2009, ACS NANO, V3, P2121, DOI 10.1021/nn9003154
   Lyda  L.T.R., 2012, ACS APPL MATER INTER, V4, P1134
   Mangombo ZA, 2010, MICROCHIM ACTA, V170, P267, DOI 10.1007/s00604-010-0378-1
   Nantaphol S, 2017, BIOSENS BIOELECTRON, V98, P76, DOI 10.1016/j.bios.2017.06.034
   Pajooheshpour N, 2018, SENSOR ACTUAT B-CHEM, V275, P180, DOI 10.1016/j.snb.2018.08.014
   Preechaworapun A, 2008, ANAL CHEM, V80, P2077, DOI 10.1021/ac702146u
   Rosolen JM, 2006, APPL PHYS LETT, V88, DOI 10.1063/1.2178247
   Song MJ, 2011, ELECTROANAL, V23, P2408, DOI 10.1002/elan.201100265
   Song MJ, 2010, MICROCHIM ACTA, V171, P249, DOI 10.1007/s00604-010-0432-z
   Sun SD, 2013, PHYS CHEM CHEM PHYS, V15, P10904, DOI 10.1039/c3cp50922b
   Tian RH, 2006, CHEM MATER, V18, P939, DOI 10.1021/cm0519481
   Toghill KE, 2008, ELECTROANAL, V20, P1731, DOI 10.1002/elan.200804277
   Toghill KE, 2010, SENSOR ACTUAT B-CHEM, V147, P642, DOI 10.1016/j.snb.2010.03.091
   Tong XL, 2009, J PHYS CHEM C, V113, P13787, DOI 10.1021/jp9029503
   Tzeng YH, 2013, CARBON, V53, P120, DOI 10.1016/j.carbon.2012.10.038
   Wang Q, 2013, ELECTROCHEM COMMUN, V34, P286, DOI 10.1016/j.elecom.2013.07.014
   Yang J, 2016, SENSOR ACTUAT B-CHEM, V222, P674, DOI 10.1016/j.snb.2015.08.119
   Zanin H, 2014, ACS APPL MATER INTER, V6, P990, DOI 10.1021/am4044344
   Zhao JW, 2009, BIOELECTROCHEMISTRY, V75, P44, DOI 10.1016/j.bioelechem.2009.01.005
   Zhou YL, 2007, BIOSENS BIOELECTRON, V22, P822, DOI 10.1016/j.bios.2006.03.001
NR 30
TC 6
Z9 6
U1 0
U2 18
PU ELECTROCHEMICAL SOC INC
PI PENNINGTON
PA 65 SOUTH MAIN STREET, PENNINGTON, NJ 08534 USA
SN 0013-4651
EI 1945-7111
J9 J ELECTROCHEM SOC
JI J. Electrochem. Soc.
PD APR 23
PY 2019
VL 166
IS 8
BP B576
EP B580
DI 10.1149/2.0041908jes
PG 5
WC Electrochemistry; Materials Science, Coatings & Films
WE Science Citation Index Expanded (SCI-EXPANDED)
SC Electrochemistry; Materials Science
GA HU6ET
UT WOS:000465372200001
DA 2023-06-30
ER

PT J
AU Acar, ET
   Atun, G
AF Acar, Elif Turker
   Atun, Gulten
TI Sensitive Determination of Nicotine on PolyNiTSPc Electrodeposited
   Glassy Carbon Electrode: Investigation of Reaction Mechanism
SO ELECTROANALYSIS
LA English
DT Article
DE Nicotine determination; Nickel(II) phthalocyanine-tetrasulfonic acid
   tetrasodium salt; Electrodeposition; Nicotine oxidation mechanism
ID LIQUID-CHROMATOGRAPHIC METHOD; VOLTAMMETRIC DETERMINATION;
   ELECTROCHEMICAL SENSORS; SUNSET YELLOW; POLYMER; BEHAVIOR;
   ELECTROOXIDATION; PHTHALOCYANINE; ALKALOIDS; TOBACCO
AB In this paper, we report an electrochemical material for nicotine detection in aqueous solution by using glassy carbon electrode (GCE) electrodeposited with Nickel(II) phthalocyanine-tetrasulfonic acid tetrasodium salt (polyNiTSPc) in Tetra n-butil ammonium hydroxide (TnBAH) alkaline solution. The detection performance of the polyNiTSPc/GCE and the reaction mechanism of nicotine electro-oxidation process is investigated using Cyclic Voltammetry (CV) and Square Wave Voltammetry (SWV) techniques in 0.1 M phosphate buffer solution (pH 7.5). The conductivity properties of the bare GCE and polyNiTSPc/GCE were analysed using Electrochemical impedance spectroscopy (EIS). The surface morphology of bare GCE and polyNiTSPc/GCE are characterized by Atomic Force Microscopy (AFM). PolyNiTSPc shows high catalytic activity for the electro-oxidation of nicotine, with the limit of detection at 146 nM nicotine. PolyNiTSPc/GCE can be used as a biosensor with very low detection limit for nicotine. Electrode process for nicotine oxidation is diffusion controlled, including irreversible one-electron transfer attributed to the nicotine/nicotine-Delta 1 ',(5 ')-iminium ion conversion on the polyNiTSPc coated electrode. Electrochemical measurements indicated that the polyNiTSPc against nicotine plays a similar role as CYP2A6 enzyme which catalyses the intermediate reaction product of nicotine-cotinine transformation in most mammalian species.
C1 [Acar, Elif Turker; Atun, Gulten] Istanbul Univ, Fac Engn, Dept Chem, TR-34320 Cerrahpasa, Avcilar Istanbu, Turkey.
C3 Istanbul University; Istanbul University - Cerrahpasa
RP Acar, ET (通讯作者)，Istanbul Univ, Fac Engn, Dept Chem, TR-34320 Cerrahpasa, Avcilar Istanbu, Turkey.
EM elifacar@istanbul.edu.tr
RI Acar, Elif Turker/AAH-7986-2019
OI Acar, Elif Turker/0000-0002-0950-0584
FU Scientific Research Projects Coordination Unit of Istanbul University
   [22296]
FX This work was supported by Scientific Research Projects Coordination
   Unit of Istanbul University. Project number 22296.
CR Al-Sagur H, 2017, BIOSENS BIOELECTRON, V92, P638, DOI 10.1016/j.bios.2016.10.038
   Al-Tamrah SA, 1999, ANAL CHIM ACTA, V379, P75, DOI 10.1016/S0003-2670(98)00517-0
   Arce R, 2014, INT J ELECTROCHEM SC, V9, P7916
   Astorga P, 2014, INT J ELECTROCHEM SC, V9, P109
   Bako Y. F. R., 2017, MAT SCI APPL, V8, P798
   BARD AJ, 1980, ELECTROCHEMICAL METH
   Benowitz Neal L, 2009, Handb Exp Pharmacol, P29, DOI 10.1007/978-3-540-69248-5_2
   Cai JB, 2003, J CHROMATOGR A, V1017, P187, DOI 10.1016/j.chroma.2003.07.003
   Dash AK, 1996, J CHROMATOGR A, V749, P81, DOI 10.1016/0021-9673(96)00369-X
   Drotar JT, 1999, PHYS REV E, V59, P177, DOI 10.1103/PhysRevE.59.177
   Gan T, 2012, ELECTROCHIM ACTA, V74, P151, DOI 10.1016/j.electacta.2012.04.039
   Geto A, 2012, ELECTROANAL, V24, P659, DOI 10.1002/elan.201100653
   Goodarzi Z, 2015, J NANOSTRUCTURE CHEM, V5, P237, DOI 10.1007/s40097-015-0154-1
   Highton L, 2009, ELECTROANAL, V21, P2387, DOI 10.1002/elan.200904683
   Ibanez JG, 2018, CHEM REV, V118, P4731, DOI 10.1021/acs.chemrev.7b00482
   Kalanur SS, 2010, COLLOID SURFACE B, V78, P217, DOI 10.1016/j.colsurfb.2010.03.003
   Kang TF, 1997, ANAL CHIM ACTA, V356, P245, DOI 10.1016/S0003-2670(97)00383-8
   Kassa H, 2013, B CHEM SOC ETHIOPIA, V27, P321, DOI 10.4314/bcse.v27i3.1
   Kazemi M., 2013, ORGANIC CHEM CURR RE, V2, P2
   LAVIRON E, 1980, J ELECTROANAL CHEM, V112, P11, DOI 10.1016/S0022-0728(80)80002-7
   LAVIRON E, 1974, J ELECTROANAL CHEM, V52, P355, DOI 10.1016/S0022-0728(74)80448-1
   LAVIRON E, 1979, J ELECTROANAL CHEM, V101, P19, DOI 10.1016/S0022-0728(79)80075-3
   Levent A, 2009, ELECTROCHIM ACTA, V55, P190, DOI 10.1016/j.electacta.2009.08.035
   Liu JF, 1998, TALANTA, V47, P833, DOI 10.1016/S0039-9140(98)00173-8
   Lunell E, 2000, EUR J CLIN PHARMACOL, V55, P737, DOI 10.1007/s002280050007
   Ma WT, 2008, J APPL ELECTROCHEM, V38, P875, DOI 10.1007/s10800-008-9529-z
   Malode S.J., 2013, ASIAN J PHARM CLIN R, V6, P71
   Man CN, 2009, J CHROMATOGR B, V877, P339, DOI 10.1016/j.jchromb.2008.12.014
   Mantione D, 2017, POLYMERS-BASEL, V9, DOI 10.3390/polym9080354
   Marsh A, 2004, ELECTROPHORESIS, V25, P1270, DOI 10.1002/elps.200305845
   Meits L., 1965, POLAROGRAPHIC TECHNI
   Mo YB, 1996, J ELECTROCHEM SOC, V143, P37, DOI 10.1149/1.1836384
   Naveen MH, 2017, APPL MATER TODAY, V9, P419, DOI 10.1016/j.apmt.2017.09.001
   Nezakati T, 2018, CHEM REV, V118, P6766, DOI 10.1021/acs.chemrev.6b00275
   Ortaboy S, 2015, MATER CHEM PHYS, V156, P129, DOI 10.1016/j.matchemphys.2015.02.039
   Pontie M, 2000, ANAL CHIM ACTA, V411, P175, DOI 10.1016/S0003-2670(00)00741-8
   Pontie M, 2011, ELECTROANAL, V23, P433, DOI 10.1002/elan.201000384
   RAI M, 1994, ANALYST, V119, P1883, DOI 10.1039/an9941901883
   Rejeb S. B., 2015, J ELECTROANAL CHEM, V757, P270
   Santos CS, 2014, J APPL ELECTROCHEM, V44, P1047, DOI 10.1007/s10800-014-0703-1
   Shi Y, 2016, CHEM MATER, V28, P2466, DOI 10.1021/acs.chemmater.5b04879
   SHIGENAGA MK, 1988, DRUG METAB DISPOS, V16, P397
   SHIRAKAWA H, 1977, J CHEM SOC CHEM COMM, P578, DOI 10.1039/c39770000578
   Suffredini HB, 2005, ANAL LETT, V38, P1587, DOI 10.1081/AL-200065801
   Tambwekar KR, 2003, J PHARMACEUT BIOMED, V32, P441, DOI 10.1016/S0731-7085(03)00236-X
   Tapsoba I, 2009, ELECTROANAL, V21, P1167, DOI 10.1002/elan.200804529
   Ureta-Zanartu MS, 2003, J ELECTROANAL CHEM, V553, P147, DOI 10.1016/S0022-0728(03)00309-7
   Wang GX, 2018, J MATER CHEM B, V6, P4173, DOI 10.1039/c8tb00817e
   Wang L, 2009, ELECTROCHEM COMMUN, V11, P2129, DOI 10.1016/j.elecom.2009.09.012
   Wu CT, 2009, ANAL CHIM ACTA, V633, P119, DOI 10.1016/j.aca.2008.11.038
   Xiong HY, 2010, MICROCHIM ACTA, V168, P31, DOI 10.1007/s00604-009-0258-8
   Ye XL, 2013, ANAL CHIM ACTA, V779, P22, DOI 10.1016/j.aca.2013.03.061
   Zhang LL, 2018, SURF COAT TECH, V341, P95, DOI 10.1016/j.surfcoat.2017.12.034
NR 53
TC 3
Z9 3
U1 5
U2 45
PU WILEY-V C H VERLAG GMBH
PI WEINHEIM
PA POSTFACH 101161, 69451 WEINHEIM, GERMANY
SN 1040-0397
EI 1521-4109
J9 ELECTROANAL
JI Electroanalysis
PD DEC
PY 2018
VL 30
IS 12
BP 2994
EP 3002
DI 10.1002/elan.201800303
PG 9
WC Chemistry, Analytical; Electrochemistry
WE Science Citation Index Expanded (SCI-EXPANDED)
SC Chemistry; Electrochemistry
GA HE7JS
UT WOS:000453612300020
DA 2023-06-30
ER

PT J
AU Han, HS
   You, JM
   Seol, H
   Jeong, H
   Jeon, S
AF Han, Hyoung Soon
   You, Jung-Min
   Seol, Heejin
   Jeong, Haesang
   Jeon, Seungwon
TI Electrochemical sensor for hydroquinone and catechol based on
   electrochemically reduced GO-terthiophene-CNT
SO SENSORS AND ACTUATORS B-CHEMICAL
LA English
DT Article
DE Hybrid material; Graphene; Terthiophene; Electrochemical detection;
   Hydroquinone; Catechol
ID GLASSY-CARBON ELECTRODE; IONIC LIQUID COMPOSITE; GRAPHENE OXIDE; DOPED
   POLY(3,4-ETHYLENEDIOXYTHIOPHENE); VOLTAMMETRIC SENSOR;
   CHEMICAL-REDUCTION; FACILE PREPARATION; ASCORBIC-ACID; NANOTUBE;
   NANOCOMPOSITE
AB The GO-TT-CNT hybrid material was prepared by the in-situ polymerization of graphene oxide (GO), multi-walled carbon nanotube (CNT), and terthiophene (TT). The GO-TT-CNT hybrid material was characterized via Raman spectroscopy, X-ray photoelectron spectroscopy (XPS), and field emission-scanning electron microscope (FE-SEM). The electrochemical detections of hydroquinone (HQ) and catechol (CC) were verified via cyclic voltammetry (CV), differential pulse voltammetry (DPV), and amperometric response. Electrochemically reduced GO-TT-CNT [ER( GO-TT-CNT)] was obtained through the electrochemical reduction of GO-TT-CNT in a PBS solution (pH 5). The ER( GO-TT-CNT) was employed to detect HQ and CC. The effects of ER(GO-TT-CNT) in various pH (pH 4.04-9.01) in the PBS solution were investigated for the detection of HQ and CC. The detection limits of HQ and CC were 3.5 x 10(-2) and 4.9 x 10(-3) mu M, respectively. Resorcinol (RS), H2O2, and ascorbic acid (AA) as interference materials showed negligible effects on the HQ and CC responses, demonstrating the high selectivity of the proposed biosensor. (C) 2014 Elsevier B.V. All rights reserved.
C1 [Jeon, Seungwon] Chonnam Natl Univ, Dept Chem, Kwangju 500757, South Korea.
   Chonnam Natl Univ, Inst Basic Sci, Kwangju 500757, South Korea.
C3 Chonnam National University; Chonnam National University
RP Jeon, S (通讯作者)，Chonnam Natl Univ, Dept Chem, Kwangju 500757, South Korea.
EM swjeon3380@naver.com
RI You, Jung-Min/J-3183-2014; You, Jung-Min/C-7410-2013
FU Chonnam National University
FX This work has conducted through a Special Research Foundation Grant
   funded by Chonnam National University (2012).
CR Ahammad AJS, 2011, ELECTROCHIM ACTA, V56, P5266, DOI 10.1016/j.electacta.2011.03.004
   Ahmed MS, 2013, CARBON, V61, P164, DOI 10.1016/j.carbon.2013.04.080
   Ahmed MS, 2013, ELECTROCHIM ACTA, V92, P168, DOI 10.1016/j.electacta.2012.10.160
   Antunes EF, 2006, CARBON, V44, P2202, DOI 10.1016/j.carbon.2006.03.003
   Bai PF, 2011, MATER LETT, V65, P2330, DOI 10.1016/j.matlet.2011.05.038
   Bernede JC, 1997, POLYM DEGRAD STABIL, V55, P55, DOI 10.1016/S0141-3910(96)00110-3
   Bu CH, 2011, COLLOID SURFACE B, V88, P292, DOI 10.1016/j.colsurfb.2011.07.004
   Cao X, 2012, ANAL CHIM ACTA, V752, P101, DOI 10.1016/j.aca.2012.09.034
   Chen W, 2005, MICROCHIM ACTA, V151, P101, DOI 10.1007/s00604-005-0376-x
   Du HJ, 2011, J ELECTROANAL CHEM, V650, P209, DOI 10.1016/j.jelechem.2010.10.002
   Fan ZJ, 2010, ADV MATER, V22, P3723, DOI 10.1002/adma.201001029
   Gan T, 2013, SENSOR ACTUAT B-CHEM, V177, P412, DOI 10.1016/j.snb.2012.11.033
   Guo HL, 2009, ACS NANO, V3, P2653, DOI 10.1021/nn900227d
   Guo QH, 2012, SENSOR ACTUAT B-CHEM, V163, P179, DOI 10.1016/j.snb.2012.01.032
   Hu S, 2012, SENSOR ACTUAT B-CHEM, V168, P27, DOI 10.1016/j.snb.2011.12.108
   Huang ZD, 2012, CARBON, V50, P4239, DOI 10.1016/j.carbon.2012.05.006
   Huang ZD, 2012, J MATER CHEM, V22, P3591, DOI 10.1039/c2jm15048d
   Li J, 2011, ELECTROCHIM ACTA, V56, P2712, DOI 10.1016/j.electacta.2010.12.046
   Liu WL, 2013, ELECTROCHIM ACTA, V88, P15, DOI 10.1016/j.electacta.2012.10.071
   Liu XH, 2010, COLLOID SURFACE B, V79, P27, DOI 10.1016/j.colsurfb.2010.03.009
   Liu ZM, 2011, SENSOR ACTUAT B-CHEM, V157, P540, DOI 10.1016/j.snb.2011.05.019
   Luo J, 2012, SOLID STATE SCI, V14, P145, DOI 10.1016/j.solidstatesciences.2011.11.011
   Marcano DC, 2010, ACS NANO, V4, P4806, DOI 10.1021/nn1006368
   Ning GQ, 2013, CARBON, V54, P241, DOI 10.1016/j.carbon.2012.11.035
   Qiu L, 2010, CHEM-EUR J, V16, P10653, DOI 10.1002/chem.201001771
   Raghu P, 2013, ENZYME MICROB TECH, V52, P377, DOI 10.1016/j.enzmictec.2013.02.010
   RAMIN MA, 2013, SENSOR ACTUAT B-CHEM, V177, P612
   Selvaraju T, 2003, ELECTROCHEM COMMUN, V5, P667, DOI 10.1016/S1388-2481(03)00151-6
   Si WM, 2012, ELECTROCHIM ACTA, V85, P295, DOI 10.1016/j.electacta.2012.08.099
   Svedberg F, 2006, J PHYS CHEM B, V110, P25671, DOI 10.1021/jp062577u
   Ting SW, 2011, INT J ELECTROCHEM SC, V6, P4438
   Unnikrishnan B, 2012, SENSOR ACTUAT B-CHEM, V169, P235, DOI 10.1016/j.snb.2012.04.075
   Wang J, 2011, J ELECTROANAL CHEM, V662, P317, DOI 10.1016/j.jelechem.2011.08.019
   Woo S, 2012, ELECTROCHIM ACTA, V59, P509, DOI 10.1016/j.electacta.2011.11.012
   Xu GY, 2013, SENSOR ACTUAT B-CHEM, V176, P69, DOI 10.1016/j.snb.2012.09.001
   Yin HS, 2011, ELECTROCHIM ACTA, V56, P2748, DOI 10.1016/j.electacta.2010.12.060
   You JM, 2013, SENSOR ACTUAT B-CHEM, V178, P450, DOI 10.1016/j.snb.2013.01.006
   Yu DS, 2010, J PHYS CHEM LETT, V1, P467, DOI 10.1021/jz9003137
   Yuan DH, 2012, SENSOR ACTUAT B-CHEM, V168, P193, DOI 10.1016/j.snb.2012.03.085
   Yuan XL, 2013, APPL CATAL B-ENVIRON, V129, P367, DOI 10.1016/j.apcatb.2012.09.017
   Zhang C, 2012, J MATER CHEM, V22, P2427, DOI 10.1039/c1jm13921e
   Zhang C, 2010, J PHYS CHEM C, V114, P11435, DOI 10.1021/jp103745g
   Zhao DM, 2009, COLLOID SURFACE B, V74, P317, DOI 10.1016/j.colsurfb.2009.07.044
   Zhao YC, 2009, ELECTROCHIM ACTA, V54, P7114, DOI 10.1016/j.electacta.2009.07.021
   Zheng LZ, 2013, SENSOR ACTUAT B-CHEM, V177, P344, DOI 10.1016/j.snb.2012.11.006
NR 45
TC 69
Z9 71
U1 4
U2 186
PU ELSEVIER SCIENCE SA
PI LAUSANNE
PA PO BOX 564, 1001 LAUSANNE, SWITZERLAND
SN 0925-4005
J9 SENSOR ACTUAT B-CHEM
JI Sens. Actuator B-Chem.
PD APR
PY 2014
VL 194
BP 460
EP 469
DI 10.1016/j.snb.2014.01.006
PG 10
WC Chemistry, Analytical; Electrochemistry; Instruments & Instrumentation
WE Science Citation Index Expanded (SCI-EXPANDED)
SC Chemistry; Electrochemistry; Instruments & Instrumentation
GA AB1SZ
UT WOS:000331575400060
DA 2023-06-30
ER

PT J
AU Liang, RP
   Chen, YX
   Qiu, JD
AF Liang, Ruping
   Chen, Yunxia
   Qiu, Jianding
TI A sensitive amperometric immunosensor for hepatitis B surface antigen
   based on biocompatible redox-active chitosan-toluidine blue/gold
   nanoparticles composite film
SO ANALYTICAL METHODS
LA English
DT Article
ID DEPOSITED NANOCOMPOSITE FILM; ELECTRON-TRANSFER; ELECTROCHEMICAL
   IMMUNOASSAY; GOLD NANOPARTICLES; IMMOBILIZATION; BIOSENSOR; ENZYME;
   DERIVATIVES; ANTIBODIES; STRATEGY
AB A novel amperometric immunosensor has been developed by self-assembling gold nanoparticles (Au NPs) onto a toluidine blue-branched chitosan (CHIT-TB) modified electrode for the sensitive determination of hepatitis B surface antigen (HBsAg) as a model protein. The formation of CHIT-TB composite film not only effectively avoids the leakage of TB and retains its electrochemical activity, but also enhances the conductivity and charge-transport properties of the composite. Further adsorption of Au NPs into the CHIT matrix provides both the interactive sites for the immobilization of HBsAb and a favorable microenvironment to maintain the activity of the HBsAb, in addition it prevents leakage of HBsAb molecules from the CHIT-TB/Au NPs/HBsAb film structure efficiently. The morphologies and electrochemistry of the formed nanocomposite film were investigated by using scanning electron microscopy and electrochemical techniques including cyclic voltammetry and electrochemical impedance spectroscopy (EIS). The HBsAg concentration was measured through the decrease of amperometric responses in the corresponding specific binding of antigen and antibody. The decreased voltametric values were proportional to the HBsAg concentration in the range of 1 to 200 ng mL(-1). The detection of HBsAg levels in five sera obtained from a hospital showed acceptable accuracy.
C1 [Qiu, Jianding] Nanchang Univ, Dept Chem, Nanchang 330031, Peoples R China.
   Nanchang Univ, Inst Adv Study, Nanchang 330031, Peoples R China.
C3 Nanchang University; Nanchang University
RP Qiu, JD (通讯作者)，Nanchang Univ, Dept Chem, Nanchang 330031, Peoples R China.
EM jdqiu@ncu.edu.cn
RI Zhang, Yong/H-1774-2012; Qiu, Jianding/A-2259-2012
OI Zhang, Yong/0000-0002-5831-637X; Qiu, Jianding/0000-0002-6793-9499
FU National Natural Science Foundation of China [20865003, 20805023,
   21065006]; Program for Young Scientists of Jiangxi Province [2008222]
FX This work was supported by grants from the National Natural Science
   Foundation of China (20865003, 20805023 and 21065006) and the Program
   for Young Scientists of Jiangxi Province (2008222).
CR Ahmadalinezhad A, 2009, ELECTROCHEM COMMUN, V11, P2048, DOI 10.1016/j.elecom.2009.08.048
   Ambrosi A, 2007, ANAL CHEM, V79, P5232, DOI 10.1021/ac070357m
   Bilora F, 2009, ANGIOLOGY, V60, P104, DOI 10.1177/0003319708315304
   Chen J, 2006, ELECTROANAL, V18, P670, DOI 10.1002/elan.200503440
   Chen SH, 2008, ELECTROANAL, V20, P418, DOI 10.1002/elan.200704072
   Das J, 2007, ANAL CHEM, V79, P2790, DOI 10.1021/ac062291l
   de la Escosura-Muniz A, 2010, BIOSENS BIOELECTRON, V26, P1710, DOI 10.1016/j.bios.2010.07.069
   Ding CF, 2010, TALANTA, V80, P1385, DOI 10.1016/j.talanta.2009.09.040
   Hatozaki O, 1997, J ELECTROANAL CHEM, V420, P195, DOI 10.1016/S0022-0728(96)04783-3
   Ionescu RE, 2004, ANAL CHEM, V76, P6808, DOI 10.1021/ac049413z
   Jeykumari DRS, 2009, CARBON, V47, P957, DOI 10.1016/j.carbon.2008.11.050
   Jia JD, 2009, MED MICROBIOL IMMUN, V198, P263, DOI 10.1007/s00430-009-0127-4
   Katz E, 2005, ANGEW CHEM INT EDIT, V44, P4791, DOI 10.1002/anie.200501126
   Kumar GT, 2009, J GASTROEN HEPATOL, V24, P588, DOI 10.1111/j.1440-1746.2008.05727.x
   Lee HJ, 2009, BIOSENS BIOELECTRON, V24, P3120, DOI 10.1016/j.bios.2009.04.009
   Lei CX, 2004, TALANTA, V63, P469, DOI 10.1016/j.talanta.2003.11.017
   Li N, 2007, J PHYS CHEM C, V111, P8443, DOI 10.1021/jp068610u
   Li N, 2008, ELECTROCHIM ACTA, V54, P235, DOI 10.1016/j.electacta.2008.08.015
   Li XL, 2006, J BIOTECHNOL, V123, P356, DOI 10.1016/j.jbiotec.2005.11.023
   Liang RP, 2009, ELECTROANAL, V21, P1685, DOI 10.1002/elan.200804596
   Liang RP, 2008, J COLLOID INTERF SCI, V320, P125, DOI 10.1016/j.jcis.2008.01.001
   Liu HM, 2009, BIOCHEM ENG J, V45, P107, DOI 10.1016/j.bej.2009.03.002
   Mousty C, 2009, ELECTROANAL, V21, P399, DOI 10.1002/elan.200804407
   Okawa Y, 1999, BIOSENS BIOELECTRON, V14, P229, DOI 10.1016/S0956-5663(98)00113-4
   Park SM, 2003, ANAL CHEM, V75, p455A, DOI 10.1021/ac0313973
   Qiu JD, 2009, BIOSENS BIOELECTRON, V25, P852, DOI 10.1016/j.bios.2009.08.048
   Qiu JD, 2009, BIOSENS BIOELECTRON, V24, P2920, DOI 10.1016/j.bios.2009.02.029
   Sharma MK, 2010, ANALYST, V135, P608, DOI 10.1039/b918880k
   Shen GY, 2011, ANAL BIOCHEM, V409, P22, DOI 10.1016/j.ab.2010.09.028
   Tang DP, 2009, MICROFLUID NANOFLUID, V6, P403, DOI 10.1007/s10404-008-0385-2
   Willner I, 2010, NANO LETT, V10, P3805, DOI 10.1021/nl102083j
   Wu SZ, 2006, MACROMOLECULES, V39, P6796, DOI 10.1021/ma061275n
   Yang WW, 2007, MACROMOL RAPID COMM, V28, P265, DOI 10.1002/marc.200600654
   Yuan R, 2004, LANGMUIR, V20, P7240, DOI 10.1021/la030428m
   Zhang MG, 2005, J AM CHEM SOC, V127, P2058, DOI 10.1021/ja044764g
NR 35
TC 7
Z9 9
U1 0
U2 36
PU ROYAL SOC CHEMISTRY
PI CAMBRIDGE
PA THOMAS GRAHAM HOUSE, SCIENCE PARK, MILTON RD, CAMBRIDGE CB4 0WF, CAMBS,
   ENGLAND
SN 1759-9660
EI 1759-9679
J9 ANAL METHODS-UK
JI Anal. Methods
PD JUN
PY 2011
VL 3
IS 6
BP 1338
EP 1343
DI 10.1039/c0ay00774a
PG 6
WC Chemistry, Analytical; Food Science & Technology; Spectroscopy
WE Science Citation Index Expanded (SCI-EXPANDED)
SC Chemistry; Food Science & Technology; Spectroscopy
GA 791IK
UT WOS:000292658200016
DA 2023-06-30
ER

PT J
AU Kang, D
   Zuo, XL
   Yang, RQ
   Xia, F
   Plaxco, KW
   White, RJ
AF Kang, Di
   Zuo, Xiaolei
   Yang, Renqiang
   Xia, Fan
   Plaxco, Kevin W.
   White, Ryan J.
TI Comparing the Properties of Electrochemical-Based DNA Sensors Employing
   Different Redox Tags
SO ANALYTICAL CHEMISTRY
LA English
DT Article
ID APTAMER-BASED SENSORS; INDUCED STRAND DISPLACEMENT; SEQUENCE-SPECIFIC
   DETECTION; SELF-ASSEMBLED MONOLAYERS; ELECTRONIC DETECTION; COMPLEX
   MATRICES; BLOOD-SERUM; REAGENTLESS; GOLD; OLIGONUCLEOTIDES
AB Many electrochemical biosensor approaches developed in recent years utilize redox-labeled (most commonly methylene blue or ferrocene) oligonucleotide probes site-specifically attached to an interrogating electrode. Sensors in this class have been reported that employ a range of probe architectures, including single- and double-stranded DNA, more complex DNA structures, DNA and RNA aptamers, and, most recently, DNA-small molecule chimeras. Signaling in this class of sensors is generally predicated on binding-induced changes in the efficiency with which the covalently attached redox label transfers electrons with the interrogating electrode. Here we have investigated how the properties of the redox tag affect the performance of such sensors. Specifically, we compare the differences in signaling and stability of electrochemical DNA sensors (E-DNA sensors) fabricated using either ferrocene or methylene blue as the signaling redox moiety. We find that while both tags support efficient E-DNA signaling, ferrocene produces slightly improved signal gain and target affinity. These small advantages, however, come at a potentially significant price: the ferrocene-based sensors are far less stable than their methylene blue counterparts, particularly with regards to stability to long-term storage, repeated electrochemical interrogations, repeated sensing/regeneration iterations, and employment in complex sample matrices such as blood serum.
C1 [Kang, Di; Zuo, Xiaolei; Yang, Renqiang; Xia, Fan; Plaxco, Kevin W.; White, Ryan J.] Univ Calif Santa Barbara, Dept Chem & Biochem, Santa Barbara, CA 93106 USA.
   [Plaxco, Kevin W.] Univ Calif Santa Barbara, Biomol Sci & Engn Program, Santa Barbara, CA 93106 USA.
C3 University of California System; University of California Santa Barbara;
   University of California System; University of California Santa Barbara
RP White, RJ (通讯作者)，Univ Calif Santa Barbara, Dept Chem & Biochem, Santa Barbara, CA 93106 USA.
EM rwhite@chem.ucsb.edu
RI Xia, Fan/G-6281-2010; Plaxco, Kevin W/O-1793-2013; Xia, Fan/I-2229-2014;
   White, Ryan J/G-9043-2013; Zuo, Xiaolei/G-2903-2011; Kang,
   Di/ABD-4578-2021
OI Plaxco, Kevin W/0000-0003-4772-8771; Kang, Di/0000-0002-9553-769X
FU NIH [EB007689-02]; U.S. Army Research Office [DAAD19-03-D-0004];
   National Institutes of Health [1 F32 GM087126-01A1]
FX This research was supported by the NIH (Grant EB007689-02 to K.W.P.),
   the Institute for Collaborative Biotechnologies through Grant
   DAAD19-03-D-0004 from the U.S. Army Research Office (to K.W.P.), and a
   fellowship by National Institutes of Health under the Ruth L.
   Kirschstein National Research Service Award (1 F32 GM087126-01A1) (to
   R.J.W.).
CR Anne A, 2003, J AM CHEM SOC, V125, P1112, DOI 10.1021/ja028640k
   Baker BR, 2006, J AM CHEM SOC, V128, P3138, DOI 10.1021/ja056957p
   Cash KJ, 2009, J AM CHEM SOC, V131, P6955, DOI 10.1021/ja9011595
   Cash KJ, 2009, ANAL CHEM, V81, P656, DOI 10.1021/ac802011d
   Fan CH, 2003, P NATL ACAD SCI USA, V100, P9134, DOI 10.1073/pnas.1633515100
   Ferapontova EE, 2008, J AM CHEM SOC, V130, P4256, DOI 10.1021/ja711326b
   Ferapontova EE, 2009, LANGMUIR, V25, P4279, DOI 10.1021/la804309j
   Lai RY, 2006, P NATL ACAD SCI USA, V103, P4017, DOI 10.1073/pnas.0511325103
   Levicky R, 1998, J AM CHEM SOC, V120, P9787, DOI 10.1021/ja981897r
   Lubin AA, 2006, ANAL CHEM, V78, P5671, DOI 10.1021/ac0601819
   Mani G, 2008, LANGMUIR, V24, P6774, DOI 10.1021/la8003646
   Phares N, 2009, ANAL CHEM, V81, P1095, DOI 10.1021/ac8021983
   PRINS R, 1972, J ORGANOMET CHEM, V39, P335, DOI 10.1016/S0022-328X(00)80459-3
   RAINALEY L, 2002, ANAL CHEM, V41, P1362
   Ricci F, 2008, MICROCHIM ACTA, V163, P149, DOI 10.1007/s00604-008-0015-4
   Ricci F, 2007, CHEM COMMUN, P3768, DOI 10.1039/b708882e
   Ricci F, 2007, LANGMUIR, V23, P6827, DOI 10.1021/la700328r
   Umek RM, 2001, J MOL DIAGN, V3, P74, DOI 10.1016/S1525-1578(10)60655-1
   White RJ, 2008, LANGMUIR, V24, P10513, DOI 10.1021/la800801v
   Willey TM, 2005, SURF SCI, V576, P188, DOI 10.1016/j.susc.2004.12.022
   Xiao Y, 2005, J AM CHEM SOC, V127, P17990, DOI 10.1021/ja056555h
   Xiao Y, 2005, ANGEW CHEM INT EDIT, V44, P5456, DOI 10.1002/anie.200500989
   Xiao Y, 2007, NAT PROTOC, V2, P2875, DOI 10.1038/nprot.2007.413
   Xiao Y, 2009, ELECTROANAL, V21, P1267, DOI 10.1002/elan.200804564
   Xiao Y, 2006, P NATL ACAD SCI USA, V103, P16677, DOI 10.1073/pnas.0607693103
   Zuo XL, 2007, J AM CHEM SOC, V129, P1042, DOI 10.1021/ja067024b
   Zuo XL, 2009, J AM CHEM SOC, V131, P6944, DOI 10.1021/ja901315w
NR 27
TC 129
Z9 135
U1 4
U2 128
PU AMER CHEMICAL SOC
PI WASHINGTON
PA 1155 16TH ST, NW, WASHINGTON, DC 20036 USA
SN 0003-2700
EI 1520-6882
J9 ANAL CHEM
JI Anal. Chem.
PD NOV 1
PY 2009
VL 81
IS 21
BP 9109
EP 9113
DI 10.1021/ac901811n
PG 5
WC Chemistry, Analytical
WE Science Citation Index Expanded (SCI-EXPANDED)
SC Chemistry
GA 577AL
UT WOS:000276191900063
PM 19810694
OA Green Accepted
DA 2023-06-30
ER

PT J
AU Jla, XE
   Xie, QJ
   Zhang, YY
   Yao, SZ
AF Jla, Xueen
   Xie, Qingji
   Zhang, Youyu
   Yao, Shouzhuo
TI Simultaneous quartz crystal microbalance-electrochemical impedance
   spectroscopy study on the adsorption of anti-human immunoglobulin G and
   its immunoreaction at nanomaterial-modified Au electrode surfaces
SO ANALYTICAL SCIENCES
LA English
DT Article
ID HUMAN SERUM-ALBUMIN; CARBON NANOTUBES; GOLD ELECTRODES; BIOSENSOR;
   IMMUNOSENSORS; FILMS; NANOPARTICLES; LIQUID; DNA; IMMOBILIZATION
AB The quartz crystal microbalance method (QCM), in combination with electrochemical impedance spectroscopy (EIS), has been utilized to monitor in situ anti-human IgG adsorption on several Au-based surfaces, bare Au, nanogold/4-aminothiophenol (4AT)/Au, and multi-walled carbon nanotubes (MWCNT)/Au, and succeeding human IgG reactions. Also, the immobilization protocol of anti-human IgG via its glutaraldehyde (GA) cross-linking with self-assembled 4AT on an Au electrode and the subsequent surface immunoreaction were examined. The resonant frequency (f(0)) and the motional resistance (R-1) of the piezoelectric quartz crystal (PQC) as well as electrochemical impedance parameters were measured and discussed. Cyclic voltammetry (CV) and electrochemical impedance spectroscopy (EIS) of the ferricyanide/ferrocyanide couple were examined before and after electrode modification, the antibody adsorption and antibody-antigen reactions. We found that the amount for antibody adsorption was the greatest on the colloid Au modified surface, and that at MWCNT ranked the second, while specific bioactivity was almost identical on the four kinds of surfaces. Two parameters simultaneously obtained at the colloid Au modified surface, Delta f(0) and Delta C-s (interfacial capacitance), have been used to estimate the association constant of the immunoreaction.
C1 Hunan Normal Univ, Minist Educ, Key Lab Chem Biol & Tradit Chinese Med Res, Changsha 410081, Peoples R China.
C3 Hunan Normal University
RP Xie, QJ (通讯作者)，Hunan Normal Univ, Minist Educ, Key Lab Chem Biol & Tradit Chinese Med Res, Changsha 410081, Peoples R China.
EM xieqj@hunnu.edu.cn
RI Zhang, Youyu/D-9617-2013; Zhang, Yaoyao/GWD-0693-2022
OI Zhang, Youyu/0000-0002-7502-6817; 
CR AMIT AG, 1986, SCIENCE, V233, P747, DOI 10.1126/science.2426778
   ANDRADE JD, 1986, SURFACE INTERFACIAL, V1
   ATASSI MZ, 1988, MOL IMMUNOLOGY
   ATHEY D, 1995, ELECTROANAL, V7, P270, DOI 10.1002/elan.1140070313
   Babacan S, 2000, BIOSENS BIOELECTRON, V15, P615, DOI 10.1016/S0956-5663(00)00115-9
   Bard AJ, 1980, ELECTROCHEMICAL METH
   BERNABEU P, 1988, ELECTROCHIM ACTA, V33, P1129, DOI 10.1016/0013-4686(88)80204-4
   Buttry D., 1991, ELECTROANALYTICAL CH, V17
   CARRALERO V, IN PRESS BIOSENS BIO
   CHEN K, 1994, TALANTA, V41, P2195, DOI 10.1016/0039-9140(94)00197-9
   Chu X, 1996, CHEM J CHINESE U, V17, P1025
   DORON A, 1995, LANGMUIR, V11, P1313, DOI 10.1021/la00004a044
   DUBROVSKY TB, 1993, BIOSENS BIOELECTRON, V8, P377, DOI 10.1016/0956-5663(93)80077-3
   EBATO H, 1994, ANAL CHEM, V66, P1683, DOI 10.1021/ac00082a014
   Emon J. M. van, 1992, Analytical Chemistry, V64, p79A, DOI 10.1021/ac00036a005
   GRABAR KC, 1995, ANAL CHEM, V67, P735, DOI 10.1021/ac00100a008
   HAYES FJ, 1994, ANAL CHEM, V66, P1860, DOI 10.1021/ac00083a014
   He H, 2005, J BIOCHEM BIOPH METH, V62, P191, DOI 10.1016/j.jbbm.2004.11.004
   HEALEY BG, 1995, ANAL CHEM, V67, P4471, DOI 10.1021/ac00120a007
   Hoogvliet JC, 2000, ANAL CHEM, V72, P2016, DOI 10.1021/ac991215y
   Jia JB, 2002, ANAL CHEM, V74, P2217, DOI 10.1021/ac011116w
   KANAZAWA KK, 1985, ANAL CHIM ACTA, V175, P99
   KANEKI N, 1994, ANAL CHIM ACTA, V287, P253, DOI 10.1016/0003-2670(93)E0612-B
   Kumagai I, 2001, ENCY LIFE SCI
   Liu YJ, 2004, BIOMATERIALS, V25, P5725, DOI 10.1016/j.biomaterials.2004.01.034
   Lu LP, 2004, ANAL CHIM ACTA, V519, P161, DOI 10.1016/j.aca.2004.05.062
   MARTIN SJ, 1991, ANAL CHEM, V63, P2272, DOI 10.1021/ac00020a015
   MURATSUGU M, 1993, ANAL CHEM, V65, P2933, DOI 10.1021/ac00068a036
   Pathirana ST, 2000, BIOSENS BIOELECTRON, V15, P135, DOI 10.1016/S0956-5663(00)00067-1
   Santandreu M, 1997, ANAL CHEM, V69, P2080, DOI 10.1021/ac961222b
   SAUERBREY G, 1959, Z PHYS, V155, P206, DOI 10.1007/BF01337937
   SULEIMAN AA, 1994, ANALYST, V119, P2279, DOI 10.1039/an9941902279
   TAN L, IN PRESS BIOELECTROC
   Tang DQ, 2006, J IMMUNOL METHODS, V316, P144, DOI 10.1016/j.jim.2006.08.012
   Thostenson ET, 2001, COMPOS SCI TECHNOL, V61, P1899, DOI 10.1016/S0266-3538(01)00094-X
   WAGNER G, 1991, FOOD BIOSENSOR ANAL
   Wang K, 2006, SENSOR ACTUAT B-CHEM, V114, P1052, DOI 10.1016/j.snb.2005.07.066
   Wong YY, 2002, BIOSENS BIOELECTRON, V17, P676, DOI 10.1016/S0956-5663(02)00030-1
   Xie QJ, 2003, J COLLOID INTERF SCI, V262, P107, DOI 10.1016/S0021-9797(03)00196-6
   Xie QJ, 2002, ANAL CHIM ACTA, V464, P65, DOI 10.1016/S0003-2670(02)00487-7
   Zhang H, 1998, TALANTA, V46, P171, DOI 10.1016/S0039-9140(97)00271-3
   Zhou AH, 2000, ANAL CHIM ACTA, V419, P251, DOI 10.1016/S0003-2670(00)00918-1
   Zhu NN, 2005, ANAL CHIM ACTA, V545, P21, DOI 10.1016/j.aca.2005.04.015
NR 43
TC 7
Z9 8
U1 0
U2 13
PU JAPAN SOC ANALYTICAL CHEMISTRY
PI TOKYO
PA 26-2 NISHIGOTANDA 1 CHOME SHINAGAWA-KU, TOKYO, 141, JAPAN
SN 0910-6340
EI 1348-2246
J9 ANAL SCI
JI Anal. Sci.
PD JUN
PY 2007
VL 23
IS 6
BP 689
EP 696
DI 10.2116/analsci.23.689
PG 8
WC Chemistry, Analytical
WE Science Citation Index Expanded (SCI-EXPANDED)
SC Chemistry
GA 179QI
UT WOS:000247304500012
PM 17575353
OA Bronze
DA 2023-06-30
ER

PT J
AU Ding, L
   Du, D
   Wu, H
   Ju, HX
AF Ding, Lin
   Du, Dan
   Wu, He
   Ju, Huangxian
TI A disposable impedance sensor for electrochemical study and monitoring
   of adhesion and proliferation of K562 leukaemia cells
SO ELECTROCHEMISTRY COMMUNICATIONS
LA English
DT Article
DE electrochemical impedance spectroscopy; impedance sensor; cell
   proliferation; K562 leukaemia cells; polyaniline; screen-printed carbon
   electrode
ID ESCHERICHIA-COLI O157-H7; POLYANILINE FILM; SPECTROSCOPY; BIOSENSOR;
   ANILINE; POLYMERIZATION; IMMUNOSENSOR; IMMUNOASSAY; ELECTRODE; BEHAVIOR
AB A polyaniline-modified screen-printed carbon electrode (PANI/SPCE) was prepared by electropolymerization for the construction of a novel disposable cell impedance sensor. The conductive polymer improved greatly the electron transfer of SPCE and was very effective for cell immobilization. The adhesion of cells increased the electron transfer resistance (R-et) of redox probe on the PANI/SPCE surface, producing an impedance sensor for K562 leukaemia, cells with a semilogarithm linear range from 10(4) to 10(7) cells ml(-1) and a limit of detection of 8.32 x 10(3) cells ml(-1) at 10 sigma. The proliferation of cells on the conductive polymer increased the R-et, leading to a novel way to monitor the growth process of cells on the PANI/SPCE. The electrochemical monitoring indicated K562 leukaemia cells cultured in vitro on the PANI surface were viable for 60 h, consistent with the analysis from microscopic imaging and MTT assay. This method for monitoring the surface proliferation and detecting the number of viable cells was simple, low-cost and disposable, thus providing a convenient avenue for electrochemical study of cell immobilization, adhesion, proliferation and apoptosis. (c) 2006 Elsevier B.V. All rights reserved.
C1 Nanjing Univ, Dept Chem, Key Lab Analyt Chem Life Sci, Educ Minist China, Nanjing 210093, Peoples R China.
C3 Nanjing University
RP Ju, HX (通讯作者)，Nanjing Univ, Dept Chem, Key Lab Analyt Chem Life Sci, Educ Minist China, Nanjing 210093, Peoples R China.
EM hxju@nju.edu.cn
RI Ju, Huangxian/B-2265-2010; Du, Dan/G-3821-2012; Ding, Lin/F-9110-2010
OI Ju, Huangxian/0000-0002-6741-5302; Du, Dan/0000-0003-1952-4042; Ding,
   Lin/0000-0001-5381-3484
CR Bidez PR, 2006, J BIOMAT SCI-POLYM E, V17, P199, DOI 10.1163/156856206774879180
   Chen H, 2005, ANAL CHIM ACTA, V554, P52, DOI 10.1016/j.aca.2005.08.086
   COOPER JC, 1992, BIOSENS BIOELECTRON, V7, P473, DOI 10.1016/0956-5663(92)80004-U
   Dong SY, 2001, ELECTROANAL, V13, P30, DOI 10.1002/1521-4109(200101)13:1<30::AID-ELAN30>3.0.CO;2-T
   Du D, 2005, LANGMUIR, V21, P8394, DOI 10.1021/la051071k
   Huang HH, 2004, BIOCHEM BIOPH RES CO, V314, P787, DOI 10.1016/j.bbrc.2003.12.173
   Iroh JO, 2003, PROG ORG COAT, V47, P365, DOI 10.1016/j.porgcoat.2003.07.006
   Iwuoha EI, 1997, BIOSENS BIOELECTRON, V12, P749, DOI 10.1016/S0956-5663(97)00042-0
   JACKSON M, 1995, BBA-MOL BASIS DIS, V1270, P1, DOI 10.1016/0925-4439(94)00056-V
   Koubova V, 2001, SENSOR ACTUAT B-CHEM, V74, P100, DOI 10.1016/S0925-4005(00)00717-6
   Lakard S, 2005, BIOSENS BIOELECTRON, V20, P1946, DOI 10.1016/j.bios.2004.09.001
   Li MY, 2006, BIOMATERIALS, V27, P2705, DOI 10.1016/j.biomaterials.2005.11.037
   Mathebe NGR, 2004, TALANTA, V64, P115, DOI 10.1016/j.talanta.2003.11.050
   MILCZAREK G, 2007, ELECTROCHEM COMMUN
   Miserere S, 2006, ELECTROCHEM COMMUN, V8, P238, DOI 10.1016/j.elecom.2005.11.016
   Morrin A, 2005, ELECTROCHEM COMMUN, V7, P317, DOI 10.1016/j.elecom.2005.01.014
   Mu SL, 1997, SYNTHETIC MET, V88, P249, DOI 10.1016/S0379-6779(97)03863-0
   OHSAKA T, 1984, J ELECTROANAL CHEM, V161, P399, DOI 10.1016/S0022-0728(84)80198-9
   Ruan CM, 2002, ANAL CHEM, V74, P4814, DOI 10.1021/ac025647b
   Sanghvi AB, 2005, NAT MATER, V4, P496, DOI 10.1038/nmat1397
   Wu J, 2006, BIOSENS BIOELECTRON, V22, P102, DOI 10.1016/j.bios.2005.12.008
   Yang LJ, 2004, BIOSENS BIOELECTRON, V19, P1139, DOI 10.1016/j.bios.2003.10.009
   Yang LJ, 2004, ANAL CHEM, V76, P1107, DOI 10.1021/ac0352575
   Zimmermann A, 1998, SYNTHETIC MET, V93, P17, DOI 10.1016/S0379-6779(98)80127-6
NR 24
TC 43
Z9 47
U1 3
U2 62
PU ELSEVIER SCIENCE INC
PI NEW YORK
PA 360 PARK AVE SOUTH, NEW YORK, NY 10010-1710 USA
SN 1388-2481
EI 1873-1902
J9 ELECTROCHEM COMMUN
JI Electrochem. Commun.
PD MAY
PY 2007
VL 9
IS 5
BP 953
EP 958
DI 10.1016/j.elecom.2006.11.040
PG 6
WC Electrochemistry
WE Science Citation Index Expanded (SCI-EXPANDED)
SC Electrochemistry
GA 169RH
UT WOS:000246608800019
DA 2023-06-30
ER

PT J
AU Khan, S
   Akrema
   Qazi, S
   Ahmad, R
   Raza, K
   Rahisuddin
AF Khan, Summaiyya
   Akrema
   Qazi, Sahar
   Ahmad, Rafiq
   Raza, Khalid
   Rahisuddin
TI In Silico and Electrochemical Studies for a ZnO-CuO-Based Immunosensor
   for Sensitive and Selective Detection of E. coli
SO ACS OMEGA
LA English
DT Article
ID LABEL-FREE DETECTION; NANOPARTICLES; O157H7; BIOSENSOR; BACTERIA
AB Escherichia coli is a harmful Gram-negative bacterium commonly found in the gut of warm-blooded organisms and affects millions of people annually worldwide. In this study, we have synthesized a ZnO-CuO nanocomposite (NC) by a co-precipitation method and characterized the as-synthesized NC using FTIR spectroscopy, XRD, Raman spectroscopy, and FESEM techniques. To fabricate the immunosensor, the ZnO-CuO NC composite was screen-printed on gold-plated electrodes followed by physisorption of the anti-LPS E. coli antibody. The biosensor was optimized for higher specificity and sensitivity. The immunosensor exhibited a high sensitivity (11.04 mu A CFU mL(-1)) with a low detection limit of 2 CFU mL(-1) with a redox couple. The improved performance of the immunosensor is attributed to the synergistic effect of the NC and the antilipopolysaccharide antibody against E. coli. The selectivity studies were also carried out with Staphylococcus aureus to assess the specificity of the immunosensor. Testing in milk samples was done by spiking the milk samples with different concentrations of E. coli to check the potential of this immunosensor. We further checked the affinity between ZnO-CuO NC with E. coli LPS and the anti-LPS antibody using molecular docking studies. Atomic charge computation and interaction analyses were performed to support our hypothesis. Our results discern that there is a strong correlation between molecular docking studies and electrochemical characterization. The interaction analysis further displays the strong affinity between the antibody-LPS complex when immobilized with a nanoparticle composite (ZnO-CuO).
C1 [Khan, Summaiyya; Akrema; Rahisuddin] Jamia Millia Islamia, Dept Chem, New Delhi 110025, India.
   [Qazi, Sahar; Raza, Khalid] Jamia Millia Islamia, Dept Comp Sci, New Delhi 110025, India.
   [Ahmad, Rafiq] Jamia Millia Islamia, Ctr Nanosci & Nanotechnol, New Delhi 110025, India.
C3 Jamia Millia Islamia; Jamia Millia Islamia; Jamia Millia Islamia
RP Rahisuddin (通讯作者)，Jamia Millia Islamia, Dept Chem, New Delhi 110025, India.
EM rahisuddin@jmi.ac.in
RI Raza, Khalid/I-4931-2012; Ahmad, Rafiq/AAY-7943-2021
OI Raza, Khalid/0000-0002-3646-6828; Ahmad, Rafiq/0000-0001-6345-3507;
   UDDIN, RAHIS/0000-0002-7139-6976
FU Indian Council of Medical Research, New Delhi [45/49/2018-Nan/BMS]
FX S.K. thanks the Indian Council of Medical Research, New Delhi, for
   providing financial assistance as ICMR-SRF (45/49/2018-Nan/BMS) to carry
   out the research work. The authors also thank Prof. Shafeeque A. Ansari,
   in charge, Central Instrumentation Facility (CIF), Jamia Millia Islamia,
   New Delhi, for providing necessary technical facilities.
CR Ariffin EY, 2020, SENSORS-BASEL, V20, DOI 10.3390/s20051279
   Bard AJ, 1980, ELECTROCHEMICAL METH
   dos Santos MB, 2015, BIOELECTROCHEMISTRY, V101, P146, DOI 10.1016/j.bioelechem.2014.09.002
   Cheng P, 2014, SENSOR ACTUAT B-CHEM, V204, P561, DOI 10.1016/j.snb.2014.08.008
   Dweik M, 2012, TALANTA, V94, P84, DOI 10.1016/j.talanta.2012.02.056
   Fang DY, 2016, ELECTROCHIM ACTA, V222, P303, DOI 10.1016/j.electacta.2016.10.174
   Gupta PK, 2018, J ELECTROANAL CHEM, V829, P69, DOI 10.1016/j.jelechem.2018.10.004
   Jans H, 2012, CHEM SOC REV, V41, P2849, DOI 10.1039/c1cs15280g
   Jijie R, 2018, SENSOR ACTUAT B-CHEM, V260, P255, DOI 10.1016/j.snb.2017.12.169
   Joung CK, 2013, BIOSENS BIOELECTRON, V44, P210, DOI 10.1016/j.bios.2013.01.024
   Kaper JB, 2004, NAT REV MICROBIOL, V2, P123, DOI 10.1038/nrmicro818
   Khan S, 2017, NANOSCI NANOTECH LET, V9, P1656, DOI 10.1166/nnl.2017.2544
   Lakshmi GBVS, 2016, NANOTECHNOLOGY, V27, DOI 10.1088/0957-4484/27/34/345101
   Leach KM, 2010, APPL ENVIRON MICROB, V76, P8044, DOI 10.1128/AEM.01990-10
   Li YX, 2014, BIOSENS BIOELECTRON, V58, P193, DOI 10.1016/j.bios.2014.02.045
   Lin DH, 2015, BIOSENS BIOELECTRON, V68, P129, DOI 10.1016/j.bios.2014.12.032
   Maalouf R, 2007, ANAL CHEM, V79, P4879, DOI 10.1021/ac070085n
   Margreitter C, 2013, NUCLEIC ACIDS RES, V41, pW422, DOI 10.1093/nar/gkt416
   Padmavathy N, 2008, SCI TECHNOL ADV MAT, V9, DOI 10.1088/1468-6996/9/3/035004
   Racek T, 2020, NUCLEIC ACIDS RES, V48, pW591, DOI 10.1093/nar/gkaa367
   Rad M, 2018, NANO BIOMED ENG, V10, P25, DOI [10.5101/nbe.v10i1., DOI 10.5101/NBE.V10I1.P25-33]
   Raul PK, 2014, RSC ADV, V4, P40580, DOI 10.1039/c4ra04619f
   Salentin S, 2015, NUCLEIC ACIDS RES, V43, pW443, DOI 10.1093/nar/gkv315
   Sun JD, 2015, BIOSENS BIOELECTRON, V70, P239, DOI 10.1016/j.bios.2015.03.009
   Tokarskyy O, 2008, FOOD MICROBIOL, V25, P1, DOI 10.1016/j.fm.2007.07.005
   Tran TB, 2016, BIOCHIP J, V10, P318, DOI 10.1007/s13206-016-0408-0
   Trott O, 2010, J COMPUT CHEM, V31, P455, DOI 10.1002/jcc.21334
   Varekova RS, 2007, INT J MOL SCI, V8, P572, DOI 10.3390/i8070572
   Velusamy V, 2010, BIOTECHNOL ADV, V28, P232, DOI 10.1016/j.biotechadv.2009.12.004
   Widiarti N, 2017, IOP CONF SER-MAT SCI, V172, DOI 10.1088/1757-899X/172/1/012036
   Zapata A, 2015, CURR MICROBIOL, V70, P907, DOI 10.1007/s00284-015-0801-2
   Zhang XY, 2020, SENSOR ACTUAT B-CHEM, V321, DOI 10.1016/j.snb.2020.128472
   Zhou J, 2014, SENSOR ACTUAT B-CHEM, V197, P220, DOI 10.1016/j.snb.2014.02.009
   Zhou ZQ, 2020, BIOSENS BIOELECTRON, V167, DOI 10.1016/j.bios.2020.112475
   Zhu CZ, 2015, ANAL CHEM, V87, P230, DOI 10.1021/ac5039863
   Zou YJ, 2019, TALANTA, V193, P15, DOI 10.1016/j.talanta.2018.09.068
NR 36
TC 8
Z9 8
U1 4
U2 12
PU AMER CHEMICAL SOC
PI WASHINGTON
PA 1155 16TH ST, NW, WASHINGTON, DC 20036 USA
SN 2470-1343
J9 ACS OMEGA
JI ACS Omega
PD JUN 22
PY 2021
VL 6
IS 24
BP 16076
EP 16085
DI 10.1021/acsomega.1c01959
EA JUN 2021
PG 10
WC Chemistry, Multidisciplinary
WE Science Citation Index Expanded (SCI-EXPANDED)
SC Chemistry
GA SY1IY
UT WOS:000665649000058
PM 34179653
OA Green Published
DA 2023-06-30
ER

PT J
AU Munoz-San Martin, C
   Pedrero, M
   Gamella, M
   Montero-Calle, A
   Barderas, R
   Campuzano, S
   Pingarron, JM
AF Munoz-San Martin, Cristina
   Pedrero, Maria
   Gamella, Maria
   Montero-Calle, Ana
   Barderas, Rodrigo
   Campuzano, Susana
   Pingarron, Jose M.
TI A novel peptide-based electrochemical biosensor for the determination of
   a metastasis-linked protease in pancreatic cancer cells
SO ANALYTICAL AND BIOANALYTICAL CHEMISTRY
LA English
DT Article
DE Cancer; Peptide-magnetic bioconjugate; Screen-printed carbon electrodes;
   Trypsin; Cell lysates
ID COLORECTAL-CANCER; TRYPSIN; IMMUNOSENSOR; BINDING; SENSOR;
   PROLIFERATION; PROTAMINE; AVIDIN
AB Proteases are involved in cancer, taking part in immune (dis)regulation, malignant progression and tumour growth. Recently, it has been found that expression levels of one of the members of the serine protease family, trypsin, is upregulated in human cancer cells of several organs, being considered as a specific cancer biomarker. Considering the great attention that electrochemical peptide sensors have nowadays, in this work, we propose a novel electroanalytical strategy for the determination of this important biomolecule. It implies the immobilization of a short synthetic peptide sequence, dually labelled with fluorescein isothiocyanate (FITC) and biotin, onto neutravidin-modified magnetic beads (MBs), followed by the peptide digestion with trypsin. Upon peptide disruption, the modified MBs were incubated with a specific fluorescein Fab fragment antibody labelled with horseradish peroxidase (HRP-antiFITC) and magnetically captured on the surface of a screen-printed carbon electrode (SPCE), where amperometric detection was performed using the hydroquinone (HQ)/HRP/H2O2 system. The biosensor exhibited a good reproducibility of the measurements (RSD 3.4%, n = 10), and specificity against other proteins and proteases commonly found in biological samples. This work reports the first quantitative data so far on trypsin expression in human cell lysates. The developed bioplatform was used for the direct determination of this protease in lysates from pancreatic cancer, cervix carcinoma and kidney cells in only 3 h and 30 min using low amounts (similar to 0.1 mu g) of raw extracts.
C1 [Munoz-San Martin, Cristina; Pedrero, Maria; Gamella, Maria; Campuzano, Susana; Pingarron, Jose M.] Univ Complutense Madrid, Fac CC Quim, Dept Quim Analit, E-28040 Madrid, Spain.
   [Montero-Calle, Ana; Barderas, Rodrigo] Inst Salud Carlos III, UFIEC, Chron Dis Programme, Madrid 28220, Spain.
C3 Complutense University of Madrid; Instituto de Salud Carlos III; Unidad
   Funcional de Investigacion de Enfermedades Cronicas (UFIEC)
RP Campuzano, S; Pingarron, JM (通讯作者)，Univ Complutense Madrid, Fac CC Quim, Dept Quim Analit, E-28040 Madrid, Spain.
EM susanacr@quim.ucm.es; pingarro@quim.ucm.es
RI Barderas, Rodrigo/K-3560-2014; San Martín, Cristina Muñoz/X-1590-2018;
   Carballo, Maria Gamella/B-5892-2019
OI Barderas, Rodrigo/0000-0003-3539-7469; San Martín, Cristina
   Muñoz/0000-0002-8324-0709; Carballo, Maria Gamella/0000-0002-5408-118X;
   Montero Calle, Ana/0000-0001-5141-0454
FU (Spanish Ministerio de Economia y Competitividad) Research Project
   [CTQ2015-64402-C2-1-R]; TRANSNANOAVANSENS-CM Program from the Comunidad
   de Madrid [S2018/NMT-4349]; Universidad Complutense de Madrid;
   AES-ISCIII program [PI17CIII/00045]; FPU fellowship from the Ministerio
   de Educacion, Cultura y Deporte
FX The financial support of the CTQ2015-64402-C2-1-R (Spanish Ministerio de
   Economia y Competitividad) Research Project and the TRANSNANOAVANSENS-CM
   Program from the Comunidad de Madrid (Grant S2018/NMT-4349) and
   predoctoral contract from Universidad Complutense de Madrid (C.M.-S.M.)
   are gratefully acknowledged. R.B. acknowledges the financial support of
   the PI17CIII/00045 Grant from the AES-ISCIII program. A.M-C. is a
   recipient of a FPU fellowship from the Ministerio de Educacion, Cultura
   y Deporte.
CR ARTIGAS JMG, 1981, POSTGRAD MED J, V57, P219, DOI 10.1136/pgmj.57.666.219
   Banis G, 2018, APPL SCI-BASEL, V8, DOI 10.3390/app8020208
   Barderas R, 2008, P NATL ACAD SCI USA, V105, P9029, DOI 10.1073/pnas.0801221105
   Barderas R, 2012, J PROTEOMICS, V75, P4647, DOI 10.1016/j.jprot.2012.03.004
   Eatemadi A, 2017, BIOMED PHARMACOTHER, V86, P221, DOI 10.1016/j.biopha.2016.12.021
   Eguilaz M, 2010, BIOSENS BIOELECTRON, V26, P517, DOI 10.1016/j.bios.2010.07.060
   Erturk G, 2016, BIOSENS BIOELECTRON, V86, P557, DOI 10.1016/j.bios.2016.07.046
   Gamella M, 2012, ELECTROANAL, V24, P2235, DOI 10.1002/elan.201200503
   Gonzalez-Fernandez E, 2018, SENSOR ACTUAT B-CHEM, V255, P3040, DOI 10.1016/j.snb.2017.09.128
   Gonzalez-Fernandez E, 2016, BIOSENS BIOELECTRON, V84, P82, DOI 10.1016/j.bios.2015.11.088
   Karaseva NA, 2019, SENSOR ACTUAT B-CHEM, V280, P272, DOI 10.1016/j.snb.2018.10.022
   Karimzadeh A, 2018, TRAC-TREND ANAL CHEM, V107, P1, DOI 10.1016/j.trac.2018.07.018
   Kong WS, 2019, MICROCHIM ACTA, V186, DOI 10.1007/s00604-019-3589-0
   Li HX, 2019, SENSOR ACTUAT B-CHEM, V282, P366, DOI 10.1016/j.snb.2018.11.077
   Liang RN, 2017, ANGEW CHEM INT EDIT, V56, P6833, DOI 10.1002/anie.201701892
   Lin XY, 2019, SENSOR ACTUAT B-CHEM, V284, P346, DOI 10.1016/j.snb.2018.12.109
   Lin YY, 2018, ANAL CHIM ACTA, V1035, P175, DOI 10.1016/j.aca.2018.06.040
   Liu QT, 2015, TALANTA, V136, P114, DOI 10.1016/j.talanta.2014.12.020
   Liu W, 2017, RSC ADV, V7, P26930, DOI 10.1039/c7ra03349d
   Liu YB, 2019, SENSOR ACTUAT B-CHEM, V294, P263, DOI 10.1016/j.snb.2019.05.057
   Munoz-San Martin C, 2019, ELECTROANAL, V31, P309, DOI 10.1002/elan.201800645
   Nakanuma S, 2010, INT J ONCOL, V36, P793, DOI 10.3892/ijo_00000555
   Nguyen TT, 2012, ANAL CHEM, V84, P201, DOI 10.1021/ac202375n
   Nyberg P, 2006, EXP CELL RES, V312, P1219, DOI 10.1016/j.yexcr.2005.12.024
   Park S, 2016, ANAL CHEM, V88, P11995, DOI 10.1021/acs.analchem.6b03255
   Peregrina-Sandoval J, 2017, INT J CLIN EXP PATHO, V10, P5587
   Poon CY, 2016, ANAL CHIM ACTA, V917, P64, DOI 10.1016/j.aca.2016.02.032
   Soreide K, 2006, J PATHOL, V209, P147, DOI 10.1002/path.1999
   World Cancer Research Fund and American Institute for Cancer Research, 2018, WORLDW CANC DAT GLOB
   Wu P, 2014, ANAL CHEM, V86, P10078, DOI 10.1021/ac501250g
   Xia TT, 2017, TALANTA, V170, P286, DOI 10.1016/j.talanta.2017.03.081
   Yi Q, 2014, SENSORS-BASEL, V14, P10203, DOI 10.3390/s140610203
   ZHAO SL, 1993, LANGMUIR, V9, P3166, DOI 10.1021/la00035a069
   Zhou GH, 2018, NANOMATER NANOTECHNO, V8, DOI 10.1177/1847980418820391
   Zhou ZM, 2019, MICROCHIM ACTA, V186, DOI 10.1007/s00604-019-3380-2
NR 35
TC 19
Z9 19
U1 4
U2 40
PU SPRINGER HEIDELBERG
PI HEIDELBERG
PA TIERGARTENSTRASSE 17, D-69121 HEIDELBERG, GERMANY
SN 1618-2642
EI 1618-2650
J9 ANAL BIOANAL CHEM
JI Anal. Bioanal. Chem.
PD SEP
PY 2020
VL 412
IS 24
SI SI
BP 6177
EP 6188
DI 10.1007/s00216-020-02418-w
EA JAN 2020
PG 12
WC Biochemical Research Methods; Chemistry, Analytical
WE Science Citation Index Expanded (SCI-EXPANDED)
SC Biochemistry & Molecular Biology; Chemistry
GA NH9RH
UT WOS:000515599800003
PM 31989193
DA 2023-06-30
ER

PT J
AU Jolly, P
   Batistuti, MR
   Miodek, A
   Zhurauski, P
   Mulato, M
   Lindsay, MA
   Estrela, P
AF Jolly, Pawan
   Batistuti, Marina R.
   Miodek, Anna
   Zhurauski, Pavel
   Mulato, Marcelo
   Lindsay, Mark A.
   Estrela, Pedro
TI Highly sensitive dual mode electrochemical platform for microRNA
   detection
SO SCIENTIFIC REPORTS
LA English
DT Article
ID COATED GOLD NANOPARTICLES; SELF-ASSEMBLED MONOLAYERS; BREAST-CANCER
   CELLS; NUCLEIC-ACID PNA; LABEL-FREE; ENZYMATIC AMPLIFICATION; EXPRESSION
   PROFILES; C-ELEGANS; BIOSENSOR; TARGETS
AB MicroRNAs (miRNAs) play crucial regulatory roles in various human diseases including cancer, making them promising biomarkers. However, given the low levels of miRNAs present in blood, their use as cancer biomarkers requires the development of simple and effective analytical methods. Herein, we report the development of a highly sensitive dual mode electrochemical platform for the detection of microRNAs. The platform was developed using peptide nucleic acids as probes on gold electrode surfaces to capture target miRNAs. A simple amplification strategy using gold nanoparticles has been employed exploiting the inherent charges of the nucleic acids. Electrochemical impedance spectroscopy was used to monitor the changes in capacitance upon any binding event, without the need for any redox markers. By using thiolated ferrocene, a complementary detection mode on the same sensor was developed where the increasing peaks of ferrocene were recorded using square wave voltammetry with increasing miRNA concentration. This dual-mode approach allows detection of miRNA with a limit of detection of 0.37 fM and a wide dynamic range from 1 fM to 100 nM along with clear distinction from mismatched target miRNA sequences. The electrochemical platform developed can be easily expanded to other miRNA/DNA detection along with the development of microarray platforms.
C1 [Jolly, Pawan; Miodek, Anna; Zhurauski, Pavel; Estrela, Pedro] Univ Bath, Dept Elect & Elect Engn, Bath BA2 7AY, Avon, England.
   [Batistuti, Marina R.; Mulato, Marcelo] Univ Sao Paulo, Dept Phys, BR-14040901 Ribeirao Preto, SP, Brazil.
   [Lindsay, Mark A.] Univ Bath, Dept Pharm & Pharmacol, Bath BA2 7AY, Avon, England.
   [Miodek, Anna] Alternat Energies & Atom Energy Commiss CEA, Inst Biomed Imaging I2BM, Mol Imaging Res Ctr MIRCen, 18 Route Panorama, F-92265 Fontenay Aux Roses, France.
C3 University of Bath; Universidade de Sao Paulo; University of Bath; CEA;
   UDICE-French Research Universities; Universite Paris Saclay
RP Estrela, P (通讯作者)，Univ Bath, Dept Elect & Elect Engn, Bath BA2 7AY, Avon, England.
EM P.Estrela@bath.ac.uk
RI Batistuti, Marina Ribeiro/K-2531-2014; Batistuti, Marina/AAC-5084-2021;
   Jolly, Pawan/AAQ-5339-2020; Mulato, Marcelo/J-7756-2012; Estrela,
   Pedro/B-5411-2008
OI Batistuti, Marina/0000-0001-8394-7678; Jolly, Pawan/0000-0003-4076-2328;
   Mulato, Marcelo/0000-0002-2865-9507; Estrela, Pedro/0000-0001-6956-1146;
   Lindsay, Mark/0000-0003-4807-5506
FU European Commission FP7 Programme through the Marie Curie Initial
   Training Network PROSENSE [317420]; Cancer Research at Bath (CR@B)
   seedcorn grant; FAPESP [2015/14403-5]; University of Bath through the
   SPRINT program
FX This work was funded by the European Commission FP7 Programme through
   the Marie Curie Initial Training Network PROSENSE (grant no. 317420,
   2012-2016) and by a Cancer Research at Bath (CR@B) seedcorn grant. MRB
   is funded by FAPESP (process no. 2015/14403-5). MM and PE acknowledge
   support from FAPESP and the University of Bath through the SPRINT
   program.
CR Akao Y, 2007, DNA CELL BIOL, V26, P311, DOI 10.1089/dna.2006.0550
   ARMBRUSTER DA, 1994, CLIN CHEM, V40, P1233
   Balamurugan S, 2006, LANGMUIR, V22, P6446, DOI 10.1021/la060222w
   Bartel DP, 2004, CELL, V116, P281, DOI 10.1016/S0092-8674(04)00045-5
   Calin GA, 2002, P NATL ACAD SCI USA, V99, P15524, DOI 10.1073/pnas.242606799
   Catuogno Silvia, 2011, Cancers (Basel), V3, P1877, DOI 10.3390/cancers3021877
   CHALFIE M, 1981, CELL, V24, P59, DOI 10.1016/0092-8674(81)90501-8
   Chen CF, 2005, NUCLEIC ACIDS RES, V33, DOI 10.1093/nar/gni178
   DEMIDOV VV, 1994, BIOCHEM PHARMACOL, V48, P1310, DOI 10.1016/0006-2952(94)90171-6
   Esquela-Kerscher A, 2006, NAT REV CANCER, V6, P259, DOI 10.1038/nrc1840
   Formisano N, 2015, ELECTROCHEM COMMUN, V57, P70, DOI 10.1016/j.elecom.2015.05.014
   Griffiths-Jones S, 2006, NUCLEIC ACIDS RES, V34, pD140, DOI 10.1093/nar/gkj112
   He L, 2005, NATURE, V435, P828, DOI 10.1038/nature03552
   Ho MY, 2010, J PHYS CHEM B, V114, P10661, DOI 10.1021/jp104560e
   Ichimi T, 2009, INT J CANCER, V125, P345, DOI 10.1002/ijc.24390
   Igloi GL, 1998, P NATL ACAD SCI USA, V95, P8562, DOI 10.1073/pnas.95.15.8562
   Jolly P, 2015, P IEEE SENSORS, P1
   Jolly P, 2015, SENSOR ACTUAT B-CHEM, V209, P306, DOI 10.1016/j.snb.2014.11.083
   Kilic T, 2012, BIOSENS BIOELECTRON, V38, P195, DOI 10.1016/j.bios.2012.05.031
   Kim K, 2008, LANGMUIR, V24, P7178, DOI 10.1021/la800733x
   Kwon D, 2011, BIOSENS BIOELECTRON, V28, P454, DOI 10.1016/j.bios.2011.06.040
   LEE RC, 1993, CELL, V75, P843, DOI 10.1016/0092-8674(93)90529-Y
   Li BC, 2016, BIOSENS BIOELECTRON, V79, P307, DOI 10.1016/j.bios.2015.12.051
   Liu L, 2014, BIOSENS BIOELECTRON, V53, P399, DOI 10.1016/j.bios.2013.10.026
   Lu J, 2005, NATURE, V435, P834, DOI 10.1038/nature03702
   Meng XM, 2013, ANALYST, V138, P3409, DOI 10.1039/c3an36788f
   Nam EJ, 2008, CLIN CANCER RES, V14, P2690, DOI 10.1158/1078-0432.CCR-07-1731
   Peng YF, 2011, ANAL CHEM, V83, P820, DOI 10.1021/ac102370s
   Peng YL, 2014, ANAL METHODS-UK, V6, P2889, DOI 10.1039/c4ay00033a
   Ramaswamy S, 2001, P NATL ACAD SCI USA, V98, P15149, DOI 10.1073/pnas.211566398
   Ray A, 2000, FASEB J, V14, P1041, DOI 10.1096/fasebj.14.9.1041
   Ren YQ, 2013, ANAL CHEM, V85, P4784, DOI 10.1021/ac400583e
   Shao Q, 2010, J PHYS CHEM B, V114, P16625, DOI 10.1021/jp107272n
   Song P, 2016, RSC ADV, V6, P70237, DOI 10.1039/c6ra08723j
   Spizzo R, 2010, CELL DEATH DIFFER, V17, P246, DOI 10.1038/cdd.2009.117
   Tegoulia VA, 2001, LANGMUIR, V17, P4396, DOI 10.1021/la001790t
   Valoczi A, 2004, NUCLEIC ACIDS RES, V32, DOI 10.1093/nar/gnh171
   Wang CY, 2015, CANCER SCI, V106, P375, DOI 10.1111/cas.12626
   Wang J, 2006, BIOSENS BIOELECTRON, V21, P1887, DOI 10.1016/j.bios.2005.10.027
   Wang M, 2014, J SOLID STATE ELECTR, V18, P2829, DOI 10.1007/s10008-014-2531-y
   Wang M, 2014, ANAL CHEM, V86, P5606, DOI 10.1021/ac5010376
   Wang RLC, 1997, J PHYS CHEM B, V101, P9767, DOI 10.1021/jp9716952
   Xia N, 2013, BIOSENS BIOELECTRON, V47, P461, DOI 10.1016/j.bios.2013.03.074
   Zhang XD, 2012, BIOMATERIALS, V33, P6408, DOI 10.1016/j.biomaterials.2012.05.047
   Zhou YL, 2016, BIOSENS BIOELECTRON, V79, P79, DOI 10.1016/j.bios.2015.12.009
   Zhou YL, 2012, RSC ADV, V2, P7140, DOI 10.1039/c2ra20487h
   Zieglschmid V, 2005, CRIT REV CL LAB SCI, V42, P155, DOI 10.1080/10408360590913696
NR 47
TC 61
Z9 62
U1 1
U2 68
PU NATURE PUBLISHING GROUP
PI LONDON
PA MACMILLAN BUILDING, 4 CRINAN ST, LONDON N1 9XW, ENGLAND
SN 2045-2322
J9 SCI REP-UK
JI Sci Rep
PD NOV 8
PY 2016
VL 6
AR 36719
DI 10.1038/srep36719
PG 9
WC Multidisciplinary Sciences
WE Science Citation Index Expanded (SCI-EXPANDED)
SC Science & Technology - Other Topics
GA EH8YK
UT WOS:000392058400001
PM 27824137
OA Green Published, gold
DA 2023-06-30
ER

PT J
AU Sreedhar, NY
   Kumar, MS
   Krishnaveni, K
AF Sreedhar, N. Y.
   Kumar, M. Sunil
   Krishnaveni, K.
TI Sensitive determination of chlorpyrifos using Ag/Cu alloy nanoparticles
   and graphene composite paste electrode
SO SENSORS AND ACTUATORS B-CHEMICAL
LA English
DT Article
DE Graphene; Ag/Cu alloy nanoparticles; Carbon paste electrode;
   Chloropyrifos; Differential pulse adsorptive stripping voltammetry; Well
   waters and soil samples
ID ORGANOPHOSPHATE INSECTICIDES CHLORPYRIFOS; STRIPPING VOLTAMMETRIC
   DETERMINATION; SELECTIVE DETECTION; ELECTROCHEMICAL SYNTHESIS;
   FUNCTIONALIZED GRAPHENE; PESTICIDE CHLORPYRIFOS; CARBOXYLIC GRAPHENE;
   ACETYLCHOLINESTERASE; SENSOR; BIOSENSOR
AB A novel Ag/Cu alloy nanoparticles and graphene nanocomposite paste electrode was fabricated and its electrochemical activity was investigated using cyclic voltammetry and electrochemical impedance studies. Electrochemical reduction of chlorpyrifos using the nanocomposite produced peak signal based on 2e(-) reductive cleavage of C-Cl bond in trichloropyridine moiety. Increase in peak currents and decrease in overpotential for chlorpyrifos was observed for Ag/Cu-graphene nanocomposite compared to Ag-graphene, Cu-graphene, graphene paste and carbon paste electrodes. This could be attributed to the synergistic combination of graphene and Ag/Cu alloy nanoparticles with good adsorption, large surface area, increased active sites leading to fast electron transfer rates and high electrical conductivity of nanocomposite. A differential pulse adsorptive stripping voltammetric method was developed by using the above electrode for highly sensitive determination of chlorpyrifos under optimum instrumental and working conditions. A calibration plot of chlorpyrifos was studied over concentration range, 0.01-100 nM and detection limits of 4 x 10(-12) M were achieved. The method was successfully applied to well waters and soil samples and recovery values were in good agreement with HPLC-UV method. (C) 2015 Elsevier B.V. All rights reserved.
C1 [Sreedhar, N. Y.; Kumar, M. Sunil; Krishnaveni, K.] Sri Venkateswara Univ, Dept Chem, Electroanalyt Lab, Tirupati 517502, Andhra Pradesh, India.
C3 Sri Venkateswara University
RP Sreedhar, NY (通讯作者)，Sri Venkateswara Univ, Dept Chem, Electroanalyt Lab, Tirupati 517502, Andhra Pradesh, India.
EM nyschem01@gmail.com
RI , N.Y.Sreedhar/W-1091-2019
FU DAE-BRNS, Mumbai, India [2013/37C/22/BRNS/955]
FX The financial support of the present work from DAE-BRNS
   (2013/37C/22/BRNS/955), Mumbai, India is gratefully acknowledged.
CR Abu-Qare AW, 2001, J CHROMATOGR B, V754, P533, DOI 10.1016/S0378-4347(01)00028-7
   Al-Meqbali ASR, 1998, ELECTROANAL, V10, P784, DOI 10.1002/(SICI)1521-4109(199809)10:11<784::AID-ELAN784>3.0.CO;2-9
   Armenta S, 2005, TALANTA, V67, P634, DOI 10.1016/j.talanta.2005.03.008
   Bard A. J., 2004, ELECTROCHEMICAL METH, P236, DOI [10.1021/ed060pa25.1, DOI 10.1021/ED060PA25.1]
   Chauhan N, 2011, INT J BIOL MACROMOL, V49, P923, DOI 10.1016/j.ijbiomac.2011.08.006
   Du M, 2011, ANAL CHIM ACTA, V690, P169, DOI 10.1016/j.aca.2011.01.051
   El-Shahawi MS, 1998, FRESEN J ANAL CHEM, V362, P344, DOI 10.1007/s002160051085
   Eslami E, 2014, ELECTROANAL, V26, P424, DOI 10.1002/elan.201300557
   EVILIA RF, 1969, J ELECTROANAL CHEM, V22, P407, DOI 10.1016/0022-0728(69)80014-8
   Gabaldon JA, 2007, TALANTA, V71, P1001, DOI 10.1016/j.talanta.2006.04.041
   GALERA MM, 1994, ANAL LETT, V27, P807, DOI 10.1080/00032719408000273
   Gao HC, 2011, ACS APPL MATER INTER, V3, P3049, DOI 10.1021/am200563f
   Gasnier A, 2013, SENSOR ACTUAT B-CHEM, V176, P921, DOI 10.1016/j.snb.2012.09.092
   Gong JM, 2011, TALANTA, V85, P1344, DOI 10.1016/j.talanta.2011.06.016
   Hassan J, 2010, J HAZARD MATER, V184, P869, DOI 10.1016/j.jhazmat.2010.08.008
   HOLUBEK J, 1962, COLLECT CZECH CHEM C, V27, P680, DOI 10.1135/cccc19620680
   Huang KJ, 2012, MICROCHIM ACTA, V177, P419, DOI 10.1007/s00604-012-0805-6
   Istamboulie G, 2009, TALANTA, V77, P1627, DOI 10.1016/j.talanta.2008.09.050
   Istamboulie G, 2009, TALANTA, V79, P507, DOI 10.1016/j.talanta.2009.04.014
   KASHTI S, 1979, J ELECTROANAL CHEM, V103, P119
   Kuswandi B, 2008, TALANTA, V74, P613, DOI 10.1016/j.talanta.2007.06.042
   LAVIRON E, 1979, J ELECTROANAL CHEM, V101, P19, DOI 10.1016/S0022-0728(79)80075-3
   Li AF, 2008, ANAL LETT, V41, P1375, DOI 10.1080/00032710802119228
   Li F, 2011, SENSOR ACTUAT B-CHEM, V157, P110, DOI 10.1016/j.snb.2011.03.033
   Liu T, 2011, MICROCHIM ACTA, V175, P129, DOI 10.1007/s00604-011-0665-5
   Lu XQ, 2011, CHEM COMMUN, V47, P12494, DOI 10.1039/c1cc15697g
   Luo J, 2012, ANAL CHIM ACTA, V709, P47, DOI 10.1016/j.aca.2011.10.025
   Luo XL, 2006, ELECTROANAL, V18, P319, DOI 10.1002/elan.200503415
   Manisankar P, 2005, ANAL CHIM ACTA, V528, P157, DOI 10.1016/j.aca.2004.08.027
   Mauriz E, 2006, ANAL CHIM ACTA, V561, P40, DOI 10.1016/j.aca.2005.12.069
   Mazloum-Ardakani M, 2010, SENSOR ACTUAT B-CHEM, V151, P243, DOI 10.1016/j.snb.2010.09.011
   Parvin MH, 2011, ELECTROCHEM COMMUN, V13, P366, DOI 10.1016/j.elecom.2011.01.027
   Pelit FO, 2011, J APPL ELECTROCHEM, V41, P1279, DOI 10.1007/s10800-011-0336-6
   Perez-Parada A, 2011, J CHROMATOGR A, V1218, P5852, DOI 10.1016/j.chroma.2011.06.097
   Prabhakar N, 2008, ELECTROCHIM ACTA, V53, P4344, DOI 10.1016/j.electacta.2007.12.062
   Prabhakar N, 2007, ANAL CHIM ACTA, V589, P6, DOI 10.1016/j.aca.2007.01.084
   Pumera M, 2010, TRAC-TREND ANAL CHEM, V29, P954, DOI 10.1016/j.trac.2010.05.011
   Reyzer ML, 2001, ANAL CHIM ACTA, V436, P11, DOI 10.1016/S0003-2670(01)00893-5
   Sanghavi BJ, 2010, ELECTROCHIM ACTA, V55, P8638, DOI 10.1016/j.electacta.2010.07.093
   Shao YY, 2010, ELECTROANAL, V22, P1027, DOI 10.1002/elan.200900571
   Sirisha K, 2007, ANAL LETT, V40, P1939, DOI 10.1080/00032710701384766
   Sun X, 2012, SENSORS-BASEL, V12, P17247, DOI 10.3390/s121217247
   Tajik S, 2014, SENSOR ACTUAT B-CHEM, V197, P228, DOI 10.1016/j.snb.2014.02.096
   Thomas T, 2011, J ELECTROANAL CHEM, V659, P113, DOI 10.1016/j.jelechem.2011.05.011
   Uygun ZO, 2013, SENSOR ACTUAT B-CHEM, V188, P78, DOI 10.1016/j.snb.2013.06.075
   Viswanathan S, 2009, BIOSENS BIOELECTRON, V24, P2772, DOI 10.1016/j.bios.2009.01.044
   Wang GC, 2014, SENSOR ACTUAT B-CHEM, V190, P730, DOI 10.1016/j.snb.2013.09.042
   Wang PP, 2013, ANALYST, V138, P939, DOI 10.1039/c2an36266j
   Yang J, 2011, BIOSENS BIOELECTRON, V29, P159, DOI 10.1016/j.bios.2011.08.011
   Yang L, 2013, ANAL BIOCHEM, V437, P144, DOI 10.1016/j.ab.2013.03.004
   Zamfir LG, 2011, BIOSENS BIOELECTRON, V26, P3692, DOI 10.1016/j.bios.2011.02.001
   Zare-Shahabadi V, 2013, J BRAZIL CHEM SOC, V24, P1561, DOI 10.5935/0103-5053.20130197
NR 52
TC 39
Z9 39
U1 7
U2 120
PU ELSEVIER SCIENCE SA
PI LAUSANNE
PA PO BOX 564, 1001 LAUSANNE, SWITZERLAND
EI 0925-4005
J9 SENSOR ACTUAT B-CHEM
JI Sens. Actuator B-Chem.
PD APR
PY 2015
VL 210
BP 475
EP 482
DI 10.1016/j.snb.2015.01.016
PG 8
WC Chemistry, Analytical; Electrochemistry; Instruments & Instrumentation
WE Science Citation Index Expanded (SCI-EXPANDED)
SC Chemistry; Electrochemistry; Instruments & Instrumentation
GA CC0BM
UT WOS:000350000000063
DA 2023-06-30
ER

PT J
AU Jena, BK
   Raj, CR
AF Jena, Bikash Kumar
   Raj, C. Retna
TI Ultrasensitive nanostructured platform for the electrochemical sensing
   of hydrazine
SO JOURNAL OF PHYSICAL CHEMISTRY C
LA English
DT Article
ID GOLD NANOPARTICLES; ULTRAMICROELECTRODE ENSEMBLES; ELECTROCATALYTIC
   OXIDATION; ELECTROANALYTICAL DETECTION; VOLTAMMETRIC DETERMINATION;
   AMPEROMETRIC DETECTION; CYCLIC VOLTAMMETRY; ELECTRODES;
   ELECTROOXIDATION; BIOSENSOR
AB Ultrasensitive electrochemical detection of hydrazine using nanosized Au particles self-assembled on a sol-gel-derived 3D silicate network is described. The citrate-stabilized gold nanoseeds (GNSs) were self-assembled on the thiol groups of the silicate network, which was preassembled on a polycrystalline Au electrode. The size of the GNSs on the network was enlarged by a seed-mediated growth approach, and the GNSs were characterized by UV-visible spectroscopy, X-ray diffraction (XRD), field-emission scanning electron microscopy (FESEM), and electrochemical measurements. The enlarged nanoparticles (GNEs) on the silicate network have a size distribution between 70 and 100 nm and behave as a nanoelectrode ensemble. This nanostructured platform is highly sensitive toward the electrochemical oxidation of hydrazine. A very large decrease in the overpotential (similar to 800 mV) and significant enhancement in the peak currents with respect to the bulk Au electrode were observed without using any redox mediator. The nanostructured platform shows excellent sensitivity with an experimental detection limit (S/N = 11) of 200 pM. The electrocatalytic properties of the nanostructured platform are strongly dependent on the particle coverage on the silicate network. This sensing platform is very stable and can be used for the continuous monitoring of hydrazine. The ultrasensitive nature of the sensor is ascribed to the existence of nanoelectrode ensembles.
C1 Indian Inst Technol, Dept Chem, Kharagpur 721302, W Bengal, India.
C3 Indian Institute of Technology System (IIT System); Indian Institute of
   Technology (IIT) - Kharagpur
RP Raj, CR (通讯作者)，Indian Inst Technol, Dept Chem, Kharagpur 721302, W Bengal, India.
EM crraj@chem.iitkgp.ernet.in
RI Jena, Bikash Kumar/AAJ-7576-2020; Raj, C Retna/C-3176-2011; Jena, Bikash
   K/A-1735-2011; Raj, C R/Q-7385-2016
OI Jena, Bikash Kumar/0000-0003-1794-4430; Raj, C
   Retna/0000-0002-7956-0507; Jena, Bikash K/0000-0003-1794-4430; Raj, C
   R/0000-0002-7956-0507
CR ACGIH, 1999, DOC THRESH LIM VAL B
   Alivisatos AP, 1996, SCIENCE, V271, P933, DOI 10.1126/science.271.5251.933
   Alvarez-Ruiz B, 2002, J ELECTROCHEM SOC, V149, pD35, DOI 10.1149/1.1447944
   AMATORE C, 1983, J ELECTROANAL CHEM, V147, P39, DOI 10.1016/S0022-0728(83)80055-2
   ANGERSTEINKOZLOWSKA H, 1987, J ELECTROANAL CHEM, V228, P429, DOI 10.1016/0022-0728(87)80122-5
   Batchelor-McAuley C, 2006, ANALYST, V131, P106, DOI 10.1039/b513751a
   BECKER RA, 1981, CARCINOGENESIS, V2, P1181, DOI 10.1093/carcin/2.11.1181
   BISWAS PC, 1995, J ELECTROANAL CHEM, V381, P167, DOI 10.1016/0022-0728(94)03682-S
   Brown KR, 2000, CHEM MATER, V12, P306, DOI 10.1021/cm980065p
   BURNS EA, 1963, ANAL CHEM, V35, P802, DOI 10.1021/ac60200a013
   CASSIDY J, 1986, ELECTROCHIM ACTA, V31, P629, DOI 10.1016/0013-4686(86)87029-3
   CHENG IF, 1989, ANAL CHEM, V61, P762, DOI 10.1021/ac00182a024
   Daniel MC, 2004, CHEM REV, V104, P293, DOI 10.1021/cr030698+
   DAVIDSON AG, 1982, ANALYST, V107, P422, DOI 10.1039/an9820700422
   DIAS FX, 1983, ANALYST, V108, P76, DOI 10.1039/an9830800076
   EISNER U, 1970, J ELECTROANAL CHEM, V28, P81, DOI 10.1016/S0022-0728(70)80284-4
   El-Deab MS, 2002, ELECTROCHEM COMMUN, V4, P288, DOI 10.1016/S1388-2481(02)00263-1
   El-Deab  MS, 2005, ELECTROCHEM COMMUN, V7, P29, DOI 10.1016/j.elecom.2004.10.010
   El-Deab MS, 2003, J ELECTROCHEM SOC, V150, pA851, DOI 10.1149/1.1574806
   Ensafi AA, 1998, TALANTA, V47, P645, DOI 10.1016/S0039-9140(98)00113-1
   GILBERT R, 1984, ANAL CHEM, V56, P106, DOI 10.1021/ac00265a029
   Gimeno Y, 2001, CHEM MATER, V13, P1857, DOI 10.1021/cm0100164
   Haruta M, 1997, CATAL TODAY, V36, P153, DOI 10.1016/S0920-5861(96)00208-8
   Jena BK, 2006, ANAL CHEM, V78, P6332, DOI 10.1021/ac052143f
   Jena BK, 2006, CHEM-EUR J, V12, P2702, DOI 10.1002/chem.200501051
   Katz E, 2004, ANGEW CHEM INT EDIT, V43, P6042, DOI 10.1002/anie.200400651
   Kumar S, 2005, J PHYS CHEM B, V109, P15707, DOI 10.1021/jp051981a
   MENON VP, 1995, ANAL CHEM, V67, P1920, DOI 10.1021/ac00109a003
   Narayanan SS, 1999, ELECTROANAL, V11, P465, DOI 10.1002/(SICI)1521-4109(199906)11:7<465::AID-ELAN465>3.3.CO;2-R
   Niu L, 1998, J ELECTROANAL CHEM, V448, P79, DOI 10.1016/S0022-0728(98)00028-X
   O'Mullane AP, 2004, CHEM COMMUN, P1606, DOI 10.1039/b404636f
   PENNER RM, 1987, ANAL CHEM, V59, P2625, DOI 10.1021/ac00148a020
   Raj CR, 2005, CHEM COMMUN, P2005, DOI 10.1039/b500430f
   RELLER H, 1984, J ELECTROANAL CHEM, V161, P247, DOI 10.1016/S0022-0728(84)80184-9
   Revenga-Parra M, 2005, SENSOR ACTUAT B-CHEM, V107, P678, DOI 10.1016/j.snb.2004.11.053
   SABATANI E, 1987, J PHYS CHEM-US, V91, P6663, DOI 10.1021/j100311a021
   SCHARIFKER BR, 1988, J ELECTROANAL CHEM, V240, P61, DOI 10.1016/0022-0728(88)80313-9
   Shipway AN, 2000, CHEMPHYSCHEM, V1, P18, DOI 10.1002/1439-7641(20000804)1:1<18::AID-CPHC18>3.0.CO;2-L
   Storhoff JJ, 1999, CHEM REV, V99, P1849, DOI 10.1021/cr970071p
   Su L, 2006, TALANTA, V70, P68, DOI 10.1016/j.talanta.2006.01.015
   Templeton AC, 2000, ACCOUNTS CHEM RES, V33, P27, DOI 10.1021/ar9602664
   TRASATTI S, 1991, PURE APPL CHEM, V63, P711, DOI 10.1351/pac199163050711
   *US DEP HOM SEC, 2003, HOM SEC INF B
   Valden M, 1998, SCIENCE, V281, P1647, DOI 10.1126/science.281.5383.1647
   WANG J, 1995, ANAL CHEM, V67, P3824, DOI 10.1021/ac00116a035
   Wang J, 1996, ANAL CHEM, V68, P2251, DOI 10.1021/ac9600619
   WEHMEYER KR, 1985, ANAL CHEM, V57, P1913, DOI 10.1021/ac00286a026
   Yamada K, 2003, ELECTROCHEM COMMUN, V5, P892, DOI 10.1016/j.elecom.2003.08.015
   Yang CC, 2005, ANAL CHIM ACTA, V554, P66, DOI 10.1016/j.aca.2005.08.027
   ZAGAL JH, 1980, J ELECTROANAL CHEM, V109, P389, DOI 10.1016/S0022-0728(80)80140-9
   ZEN JM, 1995, ANAL CHEM, V67, P208, DOI 10.1021/ac00097a031
   Zhong CJ, 2001, ADV MATER, V13, P1507, DOI 10.1002/1521-4095(200110)13:19<1507::AID-ADMA1507>3.0.CO;2-#
NR 52
TC 93
Z9 94
U1 1
U2 27
PU AMER CHEMICAL SOC
PI WASHINGTON
PA 1155 16TH ST, NW, WASHINGTON, DC 20036 USA
SN 1932-7447
J9 J PHYS CHEM C
JI J. Phys. Chem. C
PD MAY 3
PY 2007
VL 111
IS 17
BP 6228
EP 6232
DI 10.1021/jp0700837
PG 5
WC Chemistry, Physical; Nanoscience & Nanotechnology; Materials Science,
   Multidisciplinary
WE Science Citation Index Expanded (SCI-EXPANDED)
SC Chemistry; Science & Technology - Other Topics; Materials Science
GA 160PN
UT WOS:000245954900013
DA 2023-06-30
ER

PT J
AU Schwarz, M
   Jendrusch, M
   Constantinou, I
AF Schwarz, Marvin
   Jendrusch, Michael
   Constantinou, Iordania
TI Spatially resolved electrical impedance methods for cell and particle
   characterization
SO ELECTROPHORESIS
LA English
DT Review
DE Electrical impedance spectroscopy; Electrical impedance tomography;
   Impedance; Microelectrode arrays; Scanning electrochemical microscopy
ID SCANNING ELECTROCHEMICAL MICROSCOPY; CMOS MICROELECTRODE ARRAY; D-BAR
   METHOD; DIELECTRIC-PROPERTIES; IMAGE-RECONSTRUCTION; GLOBAL UNIQUENESS;
   BIOSENSOR ARRAY; NEURAL-NETWORK; SENSOR ARRAY; SPECTROSCOPY
AB Electrical impedance is an established technique used for cell and particle characterization. The temporal and spectral resolution of electrical impedance have been used to resolve basic cell characteristics like size and type, as well as to determine cell viability and activity. Such electrical impedance measurements are typically performed across the entire sample volume and can only provide an overall indication concerning the properties and state of that sample. For the study of heterogeneous structures such as cell layers, biological tissue, or polydisperse particle mixtures, an overall measured impedance value can only provide limited information and can lead to data misinterpretation. For the investigation of localized sample properties in complex heterogeneous structures/mixtures, the addition of spatial resolution to impedance measurements is necessary. Several spatially resolved impedance measurement techniques have been developed and applied to cell and particle research, including electrical impedance tomography, scanning electrochemical microscopy, and microelectrode arrays. This review provides an overview of spatially resolved impedance measurement methods and assesses their applicability for cell and particle characterization.
C1 [Schwarz, Marvin; Constantinou, Iordania] Tech Univ Carolo Wilhelmina Braunschweig, Inst Microtechnol, Braunschweig, Germany.
   [Jendrusch, Michael] Heidelberg Univ, Heidelberg, Germany.
   [Schwarz, Marvin; Constantinou, Iordania] Tech Univ Carolo Wilhelmina Braunschweig, Ctr Pharmaceut Engn PVZ, Braunschweig, Germany.
C3 Braunschweig University of Technology; Ruprecht Karls University
   Heidelberg; Braunschweig University of Technology
RP Constantinou, I (通讯作者)，Tech Univ Carolo Wilhelmina Braunschweig, Inst Microtechnol, Braunschweig, Germany.; Constantinou, I (通讯作者)，Tech Univ Carolo Wilhelmina Braunschweig, Ctr Pharmaceut Engn PVZ, Braunschweig, Germany.; Schwarz, M (通讯作者)，Tech Univ Carolo Wilhelmina Braunschweig, Inst Microtechnol, Ctr Pharmaceut Engn PVZ, Franz Liszt Str 35a,Room 367, D-38106 Braunschweig, Germany.
EM ma.schwarz@tu-braunschweig.de; i.constantinou@tu-braunschweig.de
RI ; Jendrusch, Michael/V-4108-2018
OI Constantinou, Iordania/0000-0002-3609-7292; Schwarz,
   Marvin/0000-0001-5594-9617; Jendrusch, Michael/0000-0003-2385-6103
FU Ministry of Science and Culture (MWK) of Lower Saxony, Germany;
   Volkswagen Stiftung through the funding initiative Change of Course
   (Kurswechsel)
FX This work has been carried out within the framework of the SMART BIOTECS
   alliance between the Technische Universitat Braunschweig and the Leibniz
   UniversitatHannover. This initiative is supported by the Ministry of
   Science and Culture (MWK) of Lower Saxony, Germany. Financial support
   was also provided by the Volkswagen Stiftung through the funding
   initiative Change of Course (Kurswechsel).
CR ADLER A, 1994, IEEE T MED IMAGING, V13, P594, DOI 10.1109/42.363109
   Alpuche-Aviles MA, 2001, ANAL CHEM, V73, P4873, DOI 10.1021/ac010581q
   Amphlett JL, 1998, J PHYS CHEM B, V102, P9946, DOI 10.1021/jp982829u
   Aristovich KY, 2016, NEUROIMAGE, V124, P204, DOI 10.1016/j.neuroimage.2015.08.071
   Ballini M, 2014, IEEE J SOLID-ST CIRC, V49, P2705, DOI 10.1109/JSSC.2014.2359219
   Bard A. J., 2001, ELECTROCHEMICAL METH
   Bard A. J., 1995, PHYS ELECTROCHEMISTR, P209
   BARD AJ, 1989, ANAL CHEM, V61, P132, DOI 10.1021/ac00177a011
   BARD AJ, 1990, ACCOUNTS CHEM RES, V23, P357, DOI 10.1021/ar00179a002
   Bellin DL, 2014, NAT COMMUN, V5, DOI 10.1038/ncomms4256
   Bengio Y., 2007, LARGE SCALE KERNEL M, V34, P1, DOI DOI 10.1038/NATURE14539
   Borcea L, 2002, INVERSE PROBL, V18, pR99, DOI 10.1088/0266-5611/18/6/201
   Brock A., 2018, ARXIV180911096
   Catarelli SR, 2016, FRONT ENERGY RES, V4, DOI 10.3389/fenrg.2016.00014
   CHAVENT G, 1993, RAIRO-MATH MODEL NUM, V27, P535
   Chen J, 2015, INT J MOL SCI, V16, P9804, DOI 10.3390/ijms16059804
   Chen Y, 2012, SENSOR ACTUAT B-CHEM, V173, P903, DOI 10.1016/j.snb.2012.07.024
   Cherepenin V, 2001, PHYSIOL MEAS, V22, P9, DOI 10.1088/0967-3334/22/1/302
   Chi TY, 2015, IEEE T BIOMED CIRC S, V9, P801, DOI 10.1109/TBCAS.2015.2504984
   Chitturi V., 2017, J ELECT BIOIMPEDANCE, V8, P66, DOI [10.5617/jeb.3350, DOI 10.5617/JEB.3350]
   Choi CK, 2008, SENSORS-BASEL, V8, P3257, DOI 10.3390/s8053257
   Conzuelo F, 2018, P ROY SOC A-MATH PHY, V474, DOI 10.1098/rspa.2018.0409
   Trinh D, 2011, CHEMPHYSCHEM, V12, P2169, DOI 10.1002/cphc.201001084
   Davalos R, 2004, J BIOMECH ENG-T ASME, V126, P305, DOI 10.1115/1.1695577
   David F, 2012, BIOTECHNOL BIOENG, V109, P483, DOI 10.1002/bit.23345
   Davies P, 2019, SCI REP-UK, V9, DOI 10.1038/s41598-019-41774-1
   DeBusschere BD, 2001, BIOSENS BIOELECTRON, V16, P543, DOI 10.1016/S0956-5663(01)00168-3
   Diakowski PM, 2007, PHYS CHEM CHEM PHYS, V9, P5966, DOI 10.1039/b711448f
   Diakowski PM, 2012, ANAL CHEM, V84, P7622, DOI 10.1021/ac3019944
   Dong C, 2014, LECT NOTES COMPUT SC, V8692, P184, DOI 10.1007/978-3-319-10593-2_13
   Dragas J, 2017, IEEE J SOLID-ST CIRC, V52, P1576, DOI 10.1109/JSSC.2017.2686580
   Eckhard K, 2008, ANALYST, V133, P1486, DOI 10.1039/b806721j
   Engl Heinz Werner, 1996, REGULARIZATION INVER, V375
   Etienne M, 2004, ELECTROCHEM COMMUN, V6, P288, DOI 10.1016/j.elecom.2004.01.006
   Eversmann B, 2003, IEEE J SOLID-ST CIRC, V38, P2306, DOI 10.1109/JSSC.2003.819174
   Feldman Y, 2001, MEAS SCI TECHNOL, V12, P1355, DOI 10.1088/0957-0233/12/8/351
   Frey U, 2010, IEEE J SOLID-ST CIRC, V45, P467, DOI 10.1109/JSSC.2009.2035196
   Garcia PA, 2016, SCI REP-UK, V6, DOI 10.1038/srep21238
   Garg AA, 2019, COMMUN BIOL, V2, DOI 10.1038/s42003-019-0550-z
   Gawad S, 2001, LAB CHIP, V1, P76, DOI 10.1039/b103933b
   Gebala M, 2011, ELECTROCHEM COMMUN, V13, P689, DOI 10.1016/j.elecom.2011.04.010
   Gokoffski KK, 2019, INVEST OPHTH VIS SCI, V60, P3659, DOI 10.1167/iovs.18-25118
   Granot Y, 2009, PHYS MED BIOL, V54, P4927, DOI 10.1088/0031-9155/54/16/006
   Grimnes S., 2015, BIOIMPEDANCE BIOELEC, V3rd
   Hamilton SJ, 2019, PHYSIOL MEAS, V40, DOI 10.1088/1361-6579/ab21b2
   Hamilton SJ, 2018, IEEE T MED IMAGING, V37, P2367, DOI 10.1109/TMI.2018.2828303
   Hassibi A, 2006, IEEE SENS J, V6, P1380, DOI 10.1109/JSEN.2006.883904
   Heer F, 2004, BIOSENS BIOELECTRON, V20, P358, DOI 10.1016/j.bios.2004.02.006
   Hierlemann A, 2011, P IEEE, V99, P252, DOI 10.1109/JPROC.2010.2066532
   Holder DS., 2004, ELECT IMPEDANCE TOMO
   HORROCKS BR, 1993, ANAL CHEM, V65, P3605, DOI 10.1021/ac00072a013
   Hrabuska R, 2018, IFAC PAPERSONLINE, V51, P438, DOI 10.1016/j.ifacol.2018.07.114
   Hu XC, 2019, PROC CVPR IEEE, P1575, DOI 10.1109/CVPR.2019.00167
   Inoue KY, 2015, LAB CHIP, V15, P848, DOI 10.1039/c4lc01099j
   Jones IL, 2011, ANAL BIOANAL CHEM, V399, P2313, DOI 10.1007/s00216-010-3968-1
   Katemann BB, 2002, ELECTROCHEM COMMUN, V4, P134
   Knudsen K, 2009, INVERSE PROBL IMAG, V3, P599, DOI 10.3934/ipi.2009.3.599
   KOHN RV, 1985, COMMUN PUR APPL MATH, V38, P643, DOI 10.1002/cpa.3160380513
   Kuang W, 1998, T ASAE, V41, P173, DOI 10.13031/2013.17142
   Kurulugama RT, 2005, ANAL CHEM, V77, P1111, DOI 10.1021/ac048571n
   KWAK J, 1989, ANAL CHEM, V61, P1794, DOI 10.1021/ac00192a003
   Li XY, 2017, IEEE IMAGE PROC, P3585
   Linderholm P, 2008, IEEE T BIO-MED ENG, V55, P138, DOI 10.1109/TBME.2007.910649
   Linderholm P, 2006, LAB CHIP, V6, P1155, DOI 10.1039/b603856e
   Mallach M, 2018, ENERGIES, V11, DOI 10.3390/en11051199
   Manickam A, 2010, IEEE T BIOMED CIRC S, V4, P379, DOI 10.1109/TBCAS.2010.2081669
   Markx GH, 1999, ENZYME MICROB TECH, V25, P161, DOI 10.1016/S0141-0229(99)00008-3
   Martin S, 2017, PLOS ONE, V12, DOI 10.1371/journal.pone.0188993
   Martin S, 2016, IEEE T MAGN, V52, DOI 10.1109/TMAG.2015.2488901
   Mazzeo BA, 2007, J APPL PHYS, V102, DOI 10.1063/1.2815666
   Meir A, 2014, BIOMED MICRODEVICES, V16, P427, DOI 10.1007/s10544-014-9845-5
   Meireles AL, 2015, PLOS ONE, V10, DOI 10.1371/journal.pone.0132254
   Ming GL, 2001, NEURON, V29, P441, DOI 10.1016/S0896-6273(01)00217-3
   Mirkin M. V., 2012, SCANNING ELECTROCHEM
   Muller J. L., 2012, LINEAR NONLINEAR INV
   Murphy EK, 2009, IEEE T MED IMAGING, V28, P1576, DOI 10.1109/TMI.2009.2021611
   Nachman AI, 1996, ANN MATH, V143, P71, DOI 10.2307/2118653
   Neubauer A, 2009, INVERSE PROBL, V25, DOI 10.1088/0266-5611/25/6/065009
   Polydorides N, 2002, MEAS SCI TECHNOL, V13, P1862, DOI 10.1088/0957-0233/13/12/309
   RANDLES JEB, 1947, DISCUSS FARADAY SOC, V1, P11, DOI 10.1039/df9470100011
   Rincon ME, 2012, J SOLID STATE ELECTR, V16, P977, DOI 10.1007/s10008-011-1460-2
   Ronneberger O, 2015, LECT NOTES COMPUT SC, V9351, P234, DOI 10.1007/978-3-319-24574-4_28
   Sabounchi P, 2008, BIOMED MICRODEVICES, V10, P661, DOI 10.1007/s10544-008-9177-4
   SCHWAN HP, 1968, REV SCI INSTRUM, V39, P481, DOI 10.1063/1.1683413
   SCHWAN HP, 1968, ANN NY ACAD SCI, V148, P191, DOI 10.1111/j.1749-6632.1968.tb20349.x
   Schwan HP, 1999, ANN NY ACAD SCI, V873, P1, DOI 10.1111/j.1749-6632.1999.tb09443.x
   Shamir M, 2016, CELL, V164, P1302, DOI 10.1016/j.cell.2016.02.058
   Stett A, 2003, ANAL BIOANAL CHEM, V377, P486, DOI 10.1007/s00216-003-2149-x
   Sun T, 2010, MICROFLUID NANOFLUID, V8, P423, DOI 10.1007/s10404-010-0580-9
   Sun T, 2010, LANGMUIR, V26, P3821, DOI 10.1021/la903609u
   Sun T, 2010, BIOSENS BIOELECTRON, V25, P1109, DOI 10.1016/j.bios.2009.09.036
   SYLVESTER J, 1987, ANN MATH, V125, P153, DOI 10.2307/1971291
   Tan C, 2019, IEEE SENS J, V19, P196, DOI 10.1109/JSEN.2018.2876411
   Teodori L, 2017, J BIOPHOTONICS, V10, P24, DOI 10.1002/jbio.201600049
   THOMAS CA, 1972, EXP CELL RES, V74, P61, DOI 10.1016/0014-4827(72)90481-8
   Valiuniene A, 2019, PHYS CHEM CHEM PHYS, V21, P9831, DOI 10.1039/c9cp00187e
   Viswam V, 2018, IEEE T BIOMED CIRC S, V12, P1356, DOI 10.1109/TBCAS.2018.2881044
   Wei K, 2016, PHILOS T R SOC A, V374, DOI 10.1098/rsta.2015.0328
   Wei ZJ, 2021, IEEE T PATTERN ANAL, V43, P1009, DOI 10.1109/TPAMI.2019.2940225
   Wheeler JL, 2002, PHYSIOL MEAS, V23, P169, DOI 10.1088/0967-3334/23/1/316
   Wu D., 2019, MED PHYS
   Wu D, 2013, CELL BIOCHEM BIOPHYS, V67, P1115, DOI 10.1007/s12013-013-9615-7
   Wu HC, 2018, MATERIALS, V11, DOI 10.3390/ma11060930
   Xu YC, 2016, BIOSENS BIOELECTRON, V77, P824, DOI 10.1016/j.bios.2015.10.027
   Yang C, 2009, IEEE J SOLID-ST CIRC, V44, P2844, DOI 10.1109/JSSC.2009.2028054
   Yang YJ, 2017, IEEE SENS J, V17, P514, DOI 10.1109/JSEN.2016.2631263
   Yang YX, 2006, PHYSIOL MEAS, V27, P1293, DOI 10.1088/0967-3334/27/12/004
   Yao JF, 2017, IEEE SENS J, V17, P8196, DOI 10.1109/JSEN.2017.2682929
   Yin XP, 2018, IEEE SENS J, V18, P5402, DOI 10.1109/JSEN.2018.2834509
   ZIENKIEWICZ O. C., 1977, FINITE ELEMENT METHO, V3
NR 110
TC 14
Z9 14
U1 3
U2 33
PU WILEY
PI HOBOKEN
PA 111 RIVER ST, HOBOKEN 07030-5774, NJ USA
SN 0173-0835
EI 1522-2683
J9 ELECTROPHORESIS
JI Electrophoresis
PD JAN
PY 2020
VL 41
IS 1-2
SI SI
BP 65
EP 80
DI 10.1002/elps.201900286
EA NOV 2019
PG 16
WC Biochemical Research Methods; Chemistry, Analytical
WE Science Citation Index Expanded (SCI-EXPANDED)
SC Biochemistry & Molecular Biology; Chemistry
GA KA4NR
UT WOS:000495134400001
PM 31663624
OA hybrid
DA 2023-06-30
ER

PT J
AU Tian, CH
   Chen, DD
   Lu, NL
   Li, Y
   Cui, RJ
   Han, ZD
   Zhang, GH
AF Tian, Chunhuan
   Chen, Dandan
   Lu, Nali
   Li, Yao
   Cui, Rongjing
   Han, Zhida
   Zhang, Genhua
TI Electrochemical bisphenol A sensor based on nanoporous PtFe alloy and
   graphene modified glassy carbon electrode
SO JOURNAL OF ELECTROANALYTICAL CHEMISTRY
LA English
DT Article
DE Electrocatalytic activity; Nanoporous PtFe alloy; Bisphenol A;
   Differential pulse voltammetry
ID SENSITIVE DETECTION; NANOPARTICLES; OXIDE; REDUCTION; NANOCOMPOSITE;
   PERFORMANCE; NANOTUBES; METHANOL; OXYGEN
AB Bimetallic nanoporous alloys have attracted considerable attention for electrochemical sensor applications due to their excellent electrocatalytic activity and structural stability. In the present work, nanoporous PtFe (NP-PtFe) alloy was fabricated by chemical dealloying ternary PtFeAl alloy ribbons. The structure and morphology of NP-PtFe alloy was characterized by scanning electronmicroscopy, transmission electron microscopy and X-ray diffraction. A highly sensitive and selective biosensor based on NP-PtFe alloy and graphene was successfully developed for direct detection of bisphenol A. Under optimal conditions, the proposed sensor showed an efficient electrocatalytic activity towards the redox of bisphenol A. Differential pulse voltammetry was applied to the electrochemical determination of bisphenol A with a wide linear concentration range from 0.2 mu M to 96 mu M and a low limit of detection of 0.17 mu M (S/N = 3). This strategy provides a novel and simple approach for sensitive and selective detection of bisphenol A, holding promising applications in the determination of organic pollution in real water samples.
C1 [Tian, Chunhuan; Lu, Nali] China Univ Min & Technol, Sch Mat Sci & Engn, Xuzhou 221100, Jiangsu, Peoples R China.
   [Tian, Chunhuan; Chen, Dandan; Lu, Nali; Li, Yao; Cui, Rongjing; Han, Zhida] Changshu Inst Technol, Dept Chem & Mat Engn, Jiangsu Lab Adv Funct Mat, Changshu 215500, Jiangsu, Peoples R China.
   [Zhang, Genhua] Changshu Inst Technol, Suzhou Key Lab Food Qual & Safety, Sch Biol & Food Engn, Changshu 215500, Jiangsu, Peoples R China.
   [Chen, Dandan; Li, Yao] Soochow Univ, Coll Chem Chem Engn & Mat Sci, Suzhou 215500, Peoples R China.
C3 China University of Mining & Technology; Changshu Institute of
   Technology; Changshu Institute of Technology; Soochow University - China
RP Cui, RJ (通讯作者)，Changshu Inst Technol, Dept Chem & Mat Engn, Jiangsu Lab Adv Funct Mat, Changshu 215500, Jiangsu, Peoples R China.; Zhang, GH (通讯作者)，Changshu Inst Technol, Suzhou Key Lab Food Qual & Safety, Sch Biol & Food Engn, Changshu 215500, Jiangsu, Peoples R China.
EM crj@cslg.cn; zgh@cslg.cn
RI Chen, Dan/GRY-2691-2022
OI Chen, Dan/0000-0002-1570-9034
FU National Natural Science Foundation of China [51371004]; Major Natural
   Science Foundation of Jiangsu Province Education Department
   [16KJA150007, 13KJA430001]; Qin Lan Project [SZ2014005]
FX We greatly appreciate the support of the National Natural Science
   Foundation of China (51371004), Major Natural Science Foundation of
   Jiangsu Province Education Department (16KJA150007, 13KJA430001) and Qin
   Lan Project (SZ2014005).
CR Beitollahi H, 2011, J ELECTROANAL CHEM, V661, P336, DOI 10.1016/j.jelechem.2011.08.014
   Chen W, 2008, J PHYS CHEM C, V112, P3891, DOI 10.1021/jp7110204
   Cosio MS, 2017, SENSOR ACTUAT B-CHEM, V246, P673, DOI 10.1016/j.snb.2017.02.104
   Deiminiat B, 2017, SENSOR ACTUAT B-CHEM, V242, P158, DOI 10.1016/j.snb.2016.11.041
   Deng PH, 2013, J ELECTROANAL CHEM, V707, P7, DOI 10.1016/j.jelechem.2013.08.020
   Guo DJ, 2012, ELECTROANAL, V24, P2035, DOI 10.1002/elan.201200450
   Guo SJ, 2012, J AM CHEM SOC, V134, P2492, DOI 10.1021/ja2104334
   Ji ZY, 2012, NEW J CHEM, V36, P1774, DOI 10.1039/c2nj40133a
   Kannan P. K., 2016, NANOTECHNOLOGY, V27
   LAVIRON E, 1974, J ELECTROANAL CHEM, V52, P355, DOI 10.1016/S0022-0728(74)80448-1
   LAVIRON E, 1979, J ELECTROANAL CHEM, V101, P19, DOI 10.1016/S0022-0728(79)80075-3
   Li HY, 2016, ELECTROCHEM COMMUN, V68, P104, DOI 10.1016/j.elecom.2016.05.010
   Li YH, 2016, TALANTA, V148, P362, DOI 10.1016/j.talanta.2015.11.010
   Lim HJ, 2017, BIOSENS BIOELECTRON, V94, P10, DOI 10.1016/j.bios.2017.02.029
   Lu Y, 2016, J ELECTROANAL CHEM, V779, P34, DOI 10.1016/j.jelechem.2016.05.039
   Luo BM, 2013, INT J HYDROGEN ENERG, V38, P13011, DOI 10.1016/j.ijhydene.2013.03.139
   Menzel N, 2012, CHEMPHYSCHEM, V13, P1385, DOI 10.1002/cphc.201100984
   Notsu H, 2002, J ELECTROANAL CHEM, V523, P86, DOI 10.1016/S0022-0728(02)00733-7
   Pereira GF, 2012, ELECTROCHIM ACTA, V82, P3, DOI 10.1016/j.electacta.2012.03.157
   Portaccio M, 2013, ELECTROCHIM ACTA, V109, P340, DOI 10.1016/j.electacta.2013.07.129
   Qiu HJ, 2009, BIOSENS BIOELECTRON, V24, P3014, DOI 10.1016/j.bios.2009.03.011
   Santana ER, 2017, SENSOR ACTUAT B-CHEM, V240, P487, DOI 10.1016/j.snb.2016.09.003
   Shi RG, 2017, TALANTA, V169, P37, DOI 10.1016/j.talanta.2017.03.042
   Su BY, 2017, TALANTA, V166, P126, DOI 10.1016/j.talanta.2017.01.049
   Sun PY, 2013, SENSOR ACTUAT B-CHEM, V178, P113, DOI 10.1016/j.snb.2012.12.055
   Tan F, 2016, SENSOR ACTUAT B-CHEM, V233, P599, DOI 10.1016/j.snb.2016.04.146
   TRASATTI S, 1992, J ELECTROANAL CHEM, V327, P353, DOI 10.1016/0022-0728(92)80162-W
   Wang FG, 2009, ANAL CHIM ACTA, V638, P23, DOI 10.1016/j.aca.2009.02.013
   Wang JY, 2016, TALANTA, V147, P103, DOI 10.1016/j.talanta.2015.09.035
   Wang J, 2008, ANAL CHEM, V80, P997, DOI 10.1021/ac701790z
   Wang XG, 2010, J POWER SOURCES, V195, P6740, DOI 10.1016/j.jpowsour.2010.03.098
   Wannapob R., 2016, ELECTROANAL, V28, P1
   Wei G, 2012, J MATER CHEM, V22, P17190, DOI 10.1039/c2jm32979d
   Xin XD, 2015, SENSOR ACTUAT B-CHEM, V209, P275, DOI 10.1016/j.snb.2014.11.128
   Yan QY, 2005, ADV MATER, V17, P2233, DOI 10.1002/adma.200500949
   Yang YY, 2016, SENSOR ACTUAT B-CHEM, V235, P408, DOI 10.1016/j.snb.2016.05.105
   Yin HS, 2009, J ELECTROANAL CHEM, V626, P80, DOI 10.1016/j.jelechem.2008.11.004
   Zhan TR, 2017, SENSOR ACTUAT B-CHEM, V238, P962, DOI 10.1016/j.snb.2016.07.151
   Zhan TR, 2016, MAT SCI ENG C-MATER, V64, P354, DOI 10.1016/j.msec.2016.03.093
   Zhang X, 2015, J ELECTROANAL CHEM, V742, P97, DOI 10.1016/j.jelechem.2015.02.006
   Zhang ZH, 2013, J MATER CHEM A, V1, P3620, DOI 10.1039/c3ta01464a
   Zhou YZ, 2017, SENSOR ACTUAT B-CHEM, V245, P238, DOI 10.1016/j.snb.2017.01.034
   Zhu Y, 2015, ANAL CHIM ACTA, V883, P81, DOI 10.1016/j.aca.2015.05.002
NR 43
TC 22
Z9 22
U1 2
U2 73
PU ELSEVIER SCIENCE SA
PI LAUSANNE
PA PO BOX 564, 1001 LAUSANNE, SWITZERLAND
SN 1572-6657
EI 1873-2569
J9 J ELECTROANAL CHEM
JI J. Electroanal. Chem.
PD DEC 1
PY 2018
VL 830
BP 27
EP 33
DI 10.1016/j.jelechem.2018.10.023
PG 7
WC Chemistry, Analytical; Electrochemistry
WE Science Citation Index Expanded (SCI-EXPANDED)
SC Chemistry; Electrochemistry
GA HC0MZ
UT WOS:000451493800004
DA 2023-06-30
ER

PT J
AU Narang, J
   Mishra, A
   Pilloton, R
   Alekhya, VV
   Wadhwa, S
   Pundir, CS
   Khanuja, M
AF Narang, Jagriti
   Mishra, Annu
   Pilloton, Roberto
   Alekhya, V. V.
   Wadhwa, Shikha
   Pundir, Chandra Shekhar
   Khanuja, Manika
TI Development of MoSe2 Nano-Urchins as a Sensing Platform for a Selective
   Bio-Capturing of Escherichia coli Shiga Toxin DNA
SO BIOSENSORS-BASEL
LA English
DT Article
DE fluorine doped tin oxide (FTO); molybdenum diselenide nano-urchin;
   geno-sensor; methylene blue (MB)
ID BIOSENSORS; NANOSTRUCTURES; PERSPECTIVES; DIAGNOSIS; CELLS
AB The present study was aimed to develop fluorine doped tin oxide glass electrode with a MoSe2 nano-urchin based electrochemical biosensor for detection of Escherichia coli Shiga toxin DNA. The study comprises two conductive electrodes, and the working electrodes were drop deposited using MoSe2 nano-urchin, and DNA sequences specific to Shiga toxin Escherichia coli. Morphological characterizations were performed using Fourier transforms infrared spectrophotometer; X-ray diffraction technique and scanning electron microscopy. All measurements were done using methylene blue as an electrochemical indicator. The proposed electrochemical geno-sensor showed good linear detection range of 1 fM-100 mu M with a low detection limit of 1 fM where the current response increased linearly with Escherichia coli Shiga toxin dsDNA concentration with R-2 = 0.99. Additionally, the real sample was spiked with the dsDNA that shows insignificant interference. The results revealed that the developed sensing platform significantly improved the sensitivity and can provide a promising platform for effective detection of biomolecules using minute samples due to its stability and sensitivity.
C1 [Narang, Jagriti; Mishra, Annu; Alekhya, V. V.; Wadhwa, Shikha] Amity Univ, Amity Inst Nanotechnol, Noida 201313, India.
   [Pilloton, Roberto] CNR IC, Area Ric RM1,Via Salaria Km 29-3, I-00015 Rome, Italy.
   [Pundir, Chandra Shekhar] Maharshi Dayanand Univ, Dept Biochem, Rohtak 124001, Haryana, India.
   [Khanuja, Manika] Jamia Millia Islamia, Ctr Nanosci & Nanotechnol, New Delhi 110025, India.
C3 Amity University Noida; Maharshi Dayanand University; Jamia Millia
   Islamia
RP Narang, J (通讯作者)，Amity Univ, Amity Inst Nanotechnol, Noida 201313, India.; Khanuja, M (通讯作者)，Jamia Millia Islamia, Ctr Nanosci & Nanotechnol, New Delhi 110025, India.
EM jnmalhotra@amity.edu; annum407@gmail.com; roberto.pilloton@cnr.it;
   alekhya.v@student.amity.edu; swadhwa@amity.edu; pundircs@rediffmail.com;
   manikakhanuja@gmail.com
RI Wadhwa, Shikha/AAB-2792-2021; Khanuja, Manika/AFP-2036-2022
OI KHANUJA, MANIKA/0000-0001-8019-7621
FU University Grant Commission, New Delhi, India [F.4-5(201 FRP)/2015(BSR)]
FX This work is supported by UGC grant (No. F.4-5(201 FRP)/2015(BSR)) by
   University Grant Commission, New Delhi, India.
CR Abu-Salah KM, 2015, SENSORS-BASEL, V15, P14539, DOI 10.3390/s150614539
   Baker CCM, 2015, THESIS
   Bawa AS, 2013, J FOOD SCI TECH MYS, V50, P1035, DOI 10.1007/s13197-012-0899-1
   Ch'Ng A.C.W., 2016, PROOF CONCEPTS RAPID
   Christaki E, 2015, VIRULENCE, V6, P554, DOI 10.1080/21505594.2015.1040975
   Du Y, 2017, ANAL CHEM, V89, P189, DOI 10.1021/acs.analchem.6b04190
   Ivnitski D, 1999, BIOSENS BIOELECTRON, V14, P599, DOI 10.1016/S0956-5663(99)00039-1
   Law JWF, 2015, FRONT MICROBIOL, V5, DOI 10.3389/fmicb.2014.00770
   Li F, 2011, BIOSENS BIOELECTRON, V26, P2619, DOI 10.1016/j.bios.2010.11.020
   Li X, 2015, J MATERIOMICS, V1, P33, DOI 10.1016/j.jmat.2015.03.003
   Lukyanenko V, 2011, AM J PHYSIOL-CELL PH, V301, pC1140, DOI 10.1152/ajpcell.00036.2011
   Narang J, 2018, INT J BIOL MACROMOL, V107, P2559, DOI 10.1016/j.ijbiomac.2017.10.146
   Pathakoti K, 2017, J FOOD DRUG ANAL, V25, P245, DOI 10.1016/j.jfda.2017.02.004
   Paton JC, 1998, CLIN MICROBIOL REV, V11, P450, DOI 10.1128/CMR.11.3.450
   Peng XX, 2002, APPL ENVIRON MICROB, V68, P2580, DOI 10.1128/AEM.68.5.2580-2583.2002
   Ruttkay-Nedecky B, 2013, MOLECULES, V18, P14760, DOI 10.3390/molecules181214760
   Sandvig K, 2000, EMBO J, V19, P5943, DOI 10.1093/emboj/19.22.5943
   Setterington EB, 2012, BIOSENSORS-BASEL, V2, P15, DOI 10.3390/bios2010015
   Sin MLY, 2014, EXPERT REV MOL DIAGN, V14, P225, DOI 10.1586/14737159.2014.888313
   Srinivasan B, 2015, JALA-J LAB AUTOM, V20, P365, DOI 10.1177/2211068215581349
   Tak M, 2014, BIOSENS BIOELECTRON, V59, P200, DOI 10.1016/j.bios.2014.03.036
   Talan A, 2018, BIOSENS BIOELECTRON, V105, P14, DOI 10.1016/j.bios.2018.01.013
   Yang L, 2016, ANAL METHODS-UK, V8, P5234, DOI 10.1039/c6ay01425a
   Zhang XH, 2015, MICRO NANO LETT, V10, P339, DOI 10.1049/mnl.2015.0014
   Zhu CZ, 2015, ANAL CHEM, V87, P230, DOI 10.1021/ac5039863
NR 27
TC 22
Z9 22
U1 0
U2 18
PU MDPI
PI BASEL
PA ST ALBAN-ANLAGE 66, CH-4052 BASEL, SWITZERLAND
EI 2079-6374
J9 BIOSENSORS-BASEL
JI Biosensors-Basel
PD SEP
PY 2018
VL 8
IS 3
AR 77
DI 10.3390/bios8030077
PG 11
WC Chemistry, Analytical; Nanoscience & Nanotechnology; Instruments &
   Instrumentation
WE Science Citation Index Expanded (SCI-EXPANDED)
SC Chemistry; Science & Technology - Other Topics; Instruments &
   Instrumentation
GA GY2TN
UT WOS:000448396500021
OA Green Submitted, Green Published, gold
DA 2023-06-30
ER

PT J
AU Yang, HX
   Wang, ZH
   Li, CC
   Xu, CX
AF Yang, Hongxiao
   Wang, Zhihong
   Li, Chencan
   Xu, Caixia
TI Nanoporous PdCu alloy as an excellent electrochemical sensor for H2O2
   and glucose detection
SO JOURNAL OF COLLOID AND INTERFACE SCIENCE
LA English
DT Article
DE Palladium; Nanoporous; Hydrogen peroxide; Glucose; Electrochemical
   sensing
ID HYDROGEN-PEROXIDE; FACILE FABRICATION; ENHANCED STABILITY; GRAPHENE
   OXIDE; NANOPARTICLES; BIOSENSOR; REDUCTION; COPPER; NANOCOMPOSITE;
   NANOTUBES
AB Nanoporous (NP) PdCu alloy is easily fabricated by dealloying PdCuAl ternary alloy in dilute sulfuric acid. Selectively dissolving Al from PdCuAl alloy generates the three-dimensional uniform nanosponge architecture with narrow ligament size distribution. Benefitting from the unique nanoporous architecture and the alloying effect, the as-made NP-PdCu exhibits outstanding sensing performance towards the detection of hydrogen peroxide (H2O2) and glucose. Compared with NP-Pd and commercial Pd/C catalysts, the NP-PdCu alloy presents high sensitivity, wide linear range of 0.1-2.0 mM, low detection limit of 2.1 mu M, and long-term stability toward H2O2 detection. In addition, the NP-PdCu can efficiently detect glucose in a wide concentration range (1-30 mM) with the low detection limit of 1.9 mu M. Moreover, the NP-PdCu exhibits good anti-interference toward ascorbic acid, uric acid, and dopamine. Characterized by easy preparation, unique electrocatalytic activity, and high structure stability, the NP-PdCu alloy possesses great application prospect to construct platform for electrochemical sensing. (C) 2016 Elsevier Inc. All rights reserved.
C1 [Yang, Hongxiao; Li, Chencan; Xu, Caixia] Univ Jinan, Sch Chem & Chem Engn, Shandong Prov Key Lab Fluorine Chem & Chem Mat, Jinan 250022, Peoples R China.
   [Wang, Zhihong] Shandong Univ Tradit Chinese Med, Sch Basic Med Sci, Jinan 250355, Peoples R China.
C3 University of Jinan; Shandong University of Traditional Chinese Medicine
RP Xu, CX (通讯作者)，Univ Jinan, Sch Chem & Chem Engn, Shandong Prov Key Lab Fluorine Chem & Chem Mat, Jinan 250022, Peoples R China.
EM chm_xucx@ujn.edu.cn
FU National Natural Science Foundation of China [21506072]; Shandong
   Province [BS2015CL010]
FX This work was supported by the National Natural Science Foundation of
   China (21506072) and Shandong Province (BS2015CL010).
CR Akyildirim O, 2016, IONICS, V22, P593, DOI 10.1007/s11581-015-1572-2
   Chen HM, 2014, J COLLOID INTERF SCI, V433, P204, DOI 10.1016/j.jcis.2014.07.038
   Chen KJ, 2012, BIOSENS BIOELECTRON, V33, P120, DOI 10.1016/j.bios.2011.12.037
   Colak AT, 2016, J ELECTROCHEM SOC, V163, pF1237, DOI 10.1149/2.0911610jes
   Doroftei F, 2014, MICROCHIM ACTA, V181, P111, DOI 10.1007/s00604-013-1076-6
   Guo XS, 2014, MICROCHIM ACTA, V181, P519, DOI 10.1007/s00604-013-1143-z
   Gupta VK, 2013, J COLLOID INTERF SCI, V406, P231, DOI 10.1016/j.jcis.2013.06.007
   Hu JG, 2012, TALANTA, V93, P345, DOI 10.1016/j.talanta.2012.02.050
   Hu LZ, 2013, ANAL CHIM ACTA, V762, P83, DOI 10.1016/j.aca.2012.11.056
   Huang CL, 2012, J COLLOID INTERF SCI, V386, P60, DOI 10.1016/j.jcis.2012.07.032
   Jiang FX, 2013, BIOSENS BIOELECTRON, V44, P127, DOI 10.1016/j.bios.2013.01.003
   Kim S, 2016, BIOSENS BIOELECTRON, V85, P587, DOI 10.1016/j.bios.2016.05.062
   Li SJ, 2014, MICROCHIM ACTA, V181, P631, DOI 10.1007/s00604-014-1164-2
   Li XL, 2013, SENSOR ACTUAT B-CHEM, V181, P501, DOI 10.1016/j.snb.2013.02.035
   Liu MM, 2013, BIOSENS BIOELECTRON, V45, P206, DOI 10.1016/j.bios.2013.02.010
   Liu YQ, 2013, CHEMSUSCHEM, V6, P78, DOI 10.1002/cssc.201200752
   Lu LF, 2015, ANALYST, V140, P3642, DOI 10.1039/c5an00499c
   Mei L, 2016, MICROCHIM ACTA, V183, P1359, DOI 10.1007/s00604-016-1764-0
   Nayak P, 2016, MICROCHIM ACTA, V183, P1055, DOI 10.1007/s00604-015-1729-8
   Niu XH, 2012, TALANTA, V99, P1062, DOI 10.1016/j.talanta.2012.07.039
   Prathap MUA, 2012, J COLLOID INTERF SCI, V370, P144, DOI 10.1016/j.jcis.2011.12.074
   Prathap MUA, 2011, J COLLOID INTERF SCI, V358, P399, DOI 10.1016/j.jcis.2011.03.012
   Sato K, 2014, J COLLOID INTERF SCI, V432, P92, DOI 10.1016/j.jcis.2014.06.039
   Shan CS, 2010, BIOSENS BIOELECTRON, V25, P1070, DOI 10.1016/j.bios.2009.09.024
   Shang L, 2014, ACS APPL MATER INTER, V6, P18721, DOI 10.1021/am504276g
   Shen CC, 2015, SENSOR ACTUAT B-CHEM, V209, P695, DOI 10.1016/j.snb.2014.12.044
   Uzunoglu A, 2015, SENSOR ACTUAT B-CHEM, V220, P968, DOI 10.1016/j.snb.2015.06.033
   Wang GF, 2013, MICROCHIM ACTA, V180, P161, DOI 10.1007/s00604-012-0923-1
   Wang JP, 2015, MICROCHIM ACTA, V182, P1055, DOI 10.1007/s00604-014-1432-1
   Wang JP, 2014, ANAL CHIM ACTA, V832, P34, DOI 10.1016/j.aca.2014.04.062
   Wierzbicka E, 2016, SENSOR ACTUAT B-CHEM, V222, P270, DOI 10.1016/j.snb.2015.08.066
   Wu WP, 2015, J MATER CHEM A, V3, P9675, DOI 10.1039/c5ta00382b
   Xu CX, 2013, ANAL CHIM ACTA, V780, P20, DOI 10.1016/j.aca.2013.03.068
   Zhang X, 2016, SENSOR ACTUAT B-CHEM, V231, P714, DOI 10.1016/j.snb.2016.03.087
   Zhang X, 2013, BIOSENS BIOELECTRON, V44, P183, DOI 10.1016/j.bios.2013.01.020
   Zhang X, 2015, PHYS STATUS SOLIDI A, V212, P831, DOI 10.1002/pssa.201431685
   Zhao DY, 2015, MICROCHIM ACTA, V182, P1345, DOI 10.1007/s00604-015-1450-7
   Zhao DY, 2015, J COLLOID INTERF SCI, V447, P50, DOI 10.1016/j.jcis.2015.01.053
NR 38
TC 50
Z9 51
U1 4
U2 231
PU ACADEMIC PRESS INC ELSEVIER SCIENCE
PI SAN DIEGO
PA 525 B ST, STE 1900, SAN DIEGO, CA 92101-4495 USA
SN 0021-9797
EI 1095-7103
J9 J COLLOID INTERF SCI
JI J. Colloid Interface Sci.
PD APR 1
PY 2017
VL 491
BP 321
EP 328
DI 10.1016/j.jcis.2016.12.041
PG 8
WC Chemistry, Physical
WE Science Citation Index Expanded (SCI-EXPANDED)
SC Chemistry
GA EJ3YU
UT WOS:000393149500035
PM 28049057
DA 2023-06-30
ER

PT J
AU Govindasamy, M
   Mani, V
   Chen, SM
   Subramani, B
   Devasenathipathy, R
   Tamilarasan, S
AF Govindasamy, Mani
   Mani, Veerappan
   Chen, Shen-Ming
   Subramani, Boopathi
   Devasenathipathy, Rajkumar
   Tamilarasan, Sathesh
TI Highly Sensitive Amperometric Sensor for Nitrobenzene Detection Using
   Functionalized Multiwalled-Carbon Nanotubes Modified Screen Printed
   Carbon Electrode
SO INTERNATIONAL JOURNAL OF ELECTROCHEMICAL SCIENCE
LA English
DT Article
DE Nanotechnology; carbon nanomaterials; thin films; one dimensional
   material; environmental safety; toxic compounds
ID REDUCED GRAPHENE OXIDE; ELECTROCHEMICAL SENSING PLATFORM;
   GLUCOSE-OXIDASE; SILVER NANOPARTICLES; GOLD NANOPARTICLES; GREEN
   SYNTHESIS; COMPOSITE FILM; POROUS CARBON; REDUCTION; BIOSENSOR
AB We have developed a cost-effective screen printed carbon electrode (SPCE) modified with functionalized multiwalled carbon electrode (f-MWCNT) for the sensitive electrochemical determination of nitrobenzene (NB). First, f-MWCNT was prepared through acid treatment and characterized by scanning electron microscopy, Energy-dispersive X-ray spectroscopy and electrochemical impedance spectroscopy. Next, it was dispersed in nafion and the resulting solution was drop casted onto the screen printed carbon electrode (SPCE) in order to prepare modified electrode. The f-MWCNT/SPCE showed excellent electrocatalytic ability towards nitrobenzene. The fabricated electrode sensitively detects low concentrations of nitrobenzene and the detection limit is obtained as 45 nM. The linear range of the sensor is 50 nM to 1170 mu M and the sensitivity is 0.6685 mu A mu M cm(-2). Moreover, the electrode delivers satisfactory stability, repeatability and reproducibility. The electrode is successful in the determination of nitrobenzene in spiked human urine sample reveals its potential practical applicability.
C1 [Govindasamy, Mani; Mani, Veerappan; Chen, Shen-Ming] Natl Taipei Univ Technol, Dept Chem Engn & Biotechnol, Taipei 106, Taiwan.
   [Mani, Veerappan] Natl Taipei Univ Technol, Grad Inst Biomed & Biochem Engn, Taipei, Taiwan.
   [Subramani, Boopathi] Acad Sinica, Res Ctr Appl Sci, Taipei 11529, Taiwan.
   [Devasenathipathy, Rajkumar] Natl Taipei Univ Technol, Dept Mat & Mineral Resources Engn, 1,Sec 3,Chung Hsiao East Rd, Taipei, Taiwan.
   [Tamilarasan, Sathesh] Natl Taipei Univ Technol, Grad Inst Mfg Technol, 1,Sec 3,Chung Hsiao East Rd, Taipei, Taiwan.
C3 National Taipei University of Technology; National Taipei University of
   Technology; Academia Sinica - Taiwan; National Taipei University of
   Technology; National Taipei University of Technology
RP Chen, SM (通讯作者)，Natl Taipei Univ Technol, Dept Chem Engn & Biotechnol, Taipei 106, Taiwan.
EM smchen78@ms15.hinet.net
RI chen, shen-ming/F-1633-2014; Govindasamy, Mani/C-7592-2016; Mani,
   Veerappan/J-2696-2014
OI chen, shen-ming/0000-0002-3749-1224; Govindasamy,
   Mani/0000-0001-6701-6507; Mani, Veerappan/0000-0002-0756-7398;
   Subramani, Boopathi/0000-0001-6197-9257; Devasenathipathy,
   Rajkumar/0000-0001-6940-1273
FU Ministry of Science and Technology (MOST), Taiwan (ROC)
FX This work was supported by the Ministry of Science and Technology
   (MOST), Taiwan (ROC).
CR ASTIER A, 1992, J CHROMATOGR-BIOMED, V573, P318, DOI 10.1016/0378-4347(92)80136-E
   BARD AJ, 1980, ELECTROCHEMICAL METH
   Chen Z, 2011, J HAZARD MATER, V197, P424, DOI 10.1016/j.jhazmat.2011.09.054
   Chicharro M, 2005, ELECTROANAL, V17, P476, DOI 10.1002/elan.200403172
   Devasenathipathy R, 2015, INT J ELECTROCHEM SC, V10, P682
   Devasenathipathy R, 2015, MICROCHIM ACTA, V182, P727, DOI 10.1007/s00604-014-1380-9
   Devi P, 2012, J NANOPART RES, V14, DOI 10.1007/s11051-012-1172-2
   Emmanuel R, 2014, J HAZARD MATER, V279, P117, DOI 10.1016/j.jhazmat.2014.06.066
   Govindasamy M, 2017, J COLLOID INTERF SCI, V485, P129, DOI 10.1016/j.jcis.2016.09.029
   Guo W, 2013, INT J ELECTROCHEM SC, V8, P5369
   Gupta R, 2017, SENSOR ACTUAT B-CHEM, V239, P970, DOI 10.1016/j.snb.2016.08.117
   Hossain SS, 2016, INT J ELECTROCHEM SC, V11, P2686
   Karimi-Maleh H, 2015, IND ENG CHEM RES, V54, P3634, DOI 10.1021/ie504438z
   Kariuki VM, 2016, ANALYST, V141, P2259, DOI 10.1039/c6an00029k
   Karthik R, 2016, INT J ELECTROCHEM SC, V11, P6164, DOI 10.20964/2016.07.63
   Karuppiah C, 2015, RSC ADV, V5, P31139, DOI 10.1039/c5ra00992h
   Khalili S, 2016, RSC ADV, V6, P35692, DOI 10.1039/c6ra00884d
   Li JH, 2012, J HAZARD MATER, V201, P250, DOI 10.1016/j.jhazmat.2011.11.076
   Li YP, 2007, J HAZARD MATER, V148, P158, DOI 10.1016/j.jhazmat.2007.02.021
   Lu XQ, 2011, CHEM COMMUN, V47, P12494, DOI 10.1039/c1cc15697g
   Ma JY, 2012, TALANTA, V88, P696, DOI 10.1016/j.talanta.2011.11.067
   Mani V, 2016, MICROCHIM ACTA, V183, P2267, DOI 10.1007/s00604-016-1864-x
   Mani V, 2015, IONICS, V21, P2675, DOI 10.1007/s11581-015-1459-2
   Mani V, 2015, INT J ELECTROCHEM SC, V10, P691
   Mani V, 2015, TALANTA, V131, P121, DOI 10.1016/j.talanta.2014.07.074
   Mani V, 2013, INT J ELECTROCHEM SC, V8, P11641
   Mani V, 2012, INT J ELECTROCHEM SC, V7, P12774
   Mani V, 2013, BIOSENS BIOELECTRON, V41, P309, DOI 10.1016/j.bios.2012.08.045
   Mani V, 2012, ELECTROCHEM COMMUN, V17, P75, DOI 10.1016/j.elecom.2012.02.009
   Periasamy AP, 2011, BIOSENS BIOELECTRON, V29, P151, DOI 10.1016/j.bios.2011.08.010
   Periasamy AP, 2011, BIOELECTROCHEMISTRY, V80, P114, DOI 10.1016/j.bioelechem.2010.06.009
   Periasarny AP, 2011, TALANTA, V87, P15, DOI 10.1016/j.talanta.2011.09.021
   Radoi A, 2007, SENSOR ACTUAT B-CHEM, V121, P501, DOI 10.1016/j.snb.2006.04.075
   Rameshkumar P, 2014, SENSOR ACTUAT B-CHEM, V202, P1070, DOI 10.1016/j.snb.2014.06.069
   Rastogi PK, 2014, ELECTROCHIM ACTA, V147, P442, DOI 10.1016/j.electacta.2014.09.128
   Ren J., 2016, INTERNATION C RADAR, P1
   Sang YT, 2014, SCI REP-UK, V4, DOI 10.1038/srep06321
   Sun XF, 2012, INT J ELECTROCHEM SC, V7, P3205
   Thirumalraj B, 2015, INT J ELECTROCHEM SC, V10, P4173
   Thiruppathi M, 2016, ELECTROCHEM COMMUN, V69, P15, DOI 10.1016/j.elecom.2016.05.015
   Thiyagarajan N, 2014, ELECTROCHEM COMMUN, V38, P86, DOI 10.1016/j.elecom.2013.11.016
   Xu GY, 2014, MICROCHIM ACTA, V181, P463, DOI 10.1007/s00604-013-1136-y
   Yan LJ, 2014, ELECTROCHIM ACTA, V137, P693, DOI 10.1016/j.electacta.2014.06.076
   Yang J, 2012, INT J ELECTROCHEM SC, V7, P6118
   Yang YL, 2011, INT J ELECTROCHEM SC, V6, P3902
   Yang YL, 2011, INT J ELECTROCHEM SC, V6, P3743
   Zhang YF, 2014, BIOSENS BIOELECTRON, V53, P250, DOI 10.1016/j.bios.2013.10.001
   Zhang YF, 2012, ANAL CHIM ACTA, V752, P45, DOI 10.1016/j.aca.2012.09.040
   Zhao Q., 2002, ELECTROANAL, V14, P14
   Zhu NW, 2015, INT J ELECTROCHEM SC, V10, P2634
NR 50
TC 7
Z9 7
U1 0
U2 26
PU ELSEVIER
PI AMSTERDAM
PA RADARWEG 29, 1043 NX AMSTERDAM, NETHERLANDS
SN 1452-3981
J9 INT J ELECTROCHEM SC
JI Int. J. Electrochem. Sci.
PD DEC
PY 2016
VL 11
IS 12
BP 10837
EP 10846
DI 10.20964/2016.12.93
PG 10
WC Electrochemistry
WE Science Citation Index Expanded (SCI-EXPANDED)
SC Electrochemistry
GA EG4UK
UT WOS:000391039000083
OA Bronze
DA 2023-06-30
ER

PT J
AU Ojani, R
   Hamidi, P
   Raoof, JB
AF Ojani, Reza
   Hamidi, Parisa
   Raoof, Jahan-Bakhsh
TI Efficient nonenzymatic hydrogen peroxide sensor in acidic media based on
   Prussian blue nanoparticles-modified poly(o-phenylenediamine)/glassy
   carbon electrode
SO CHINESE CHEMICAL LETTERS
LA English
DT Article
DE Self-assembly; Prussian blue nanoparticles; Hydrogen peroxide; Sensor
ID DOPED DIAMOND ELECTRODES; ELECTROCHEMICAL DETECTION; BIOSENSOR
AB The Prussian blue nanoparticles (PBNPs) were prepared by a self-assembly process, on a glassy carbon (GC) electrode modified with a poly(o-phenylenediamine) (PoPD) film. The stepwise fabrication process of PBNPs-modified PoPINGCE was characterized by scanning electron microscopy (SEM) and electrochemical impedance spectroscopy. The prepared PBNPs showed an average size of 70 nm and a homogeneous distribution on the surface of modified electrodes. The PBNPs/PoPD/GCE showed adequate mechanical, electrochemical stability and good sensitivity in comparison with other PB based H2O2 sensors. The present modified electrode exhibited a linear response for H2O2 reduction over the concentration range of 1-58.22 mu mol L-1 with a detection limit of ca. 0.8 mu mol L-1 (S/N = 3), and sensitivity of 3187.89 mA (mol L-1)(-1) cm(-2) using the amperometric method. This sensor was employed for the H2O2 determination in real sample and also exhibited good interference resistance and selectivity. (C) 2016 Chinese Chemical Society and Institute of Materia Medica, Chinese Academy of Medical Sciences. Published by Elsevier B.V. All rights reserved.
C1 [Ojani, Reza; Hamidi, Parisa; Raoof, Jahan-Bakhsh] Univ Mazandaran, Fac Chem, Electroanalyt Chem Res Lab, Babol Sar, Iran.
C3 University of Mazandaran
RP Ojani, R (通讯作者)，Univ Mazandaran, Fac Chem, Electroanalyt Chem Res Lab, Babol Sar, Iran.
EM fer-o@umz.ac.ir
RI Raoof, Jahan Bakhsh/W-9335-2018; , rezaojani/AAN-8558-2021
OI Raoof, Jahan Bakhsh/0000-0002-1044-054X; 
FU University of Mazandaran, Babolsar
FX The authors wish to thank University of Mazandaran, Babolsar, for their
   support.
CR ALMUAIBED AM, 1994, ANAL CHIM ACTA, V295, P159, DOI 10.1016/0003-2670(94)80346-3
   BUSER HJ, 1977, INORG CHEM, V16, P2704, DOI 10.1021/ic50177a008
   Choudhury NA, 2005, J POWER SOURCES, V143, P1, DOI 10.1016/j.jpowsour.2004.08.059
   Diaz AN, 1998, ANAL CHIM ACTA, V363, P221
   Effkemann S, 1998, ANAL CHIM ACTA, V363, P97, DOI 10.1016/S0003-2670(98)00040-3
   FELDMAN BJ, 1987, INORG CHEM, V26, P1702, DOI 10.1021/ic00258a014
   Golabi SM, 2002, J ELECTROANAL CHEM, V521, P161, DOI 10.1016/S0022-0728(02)00656-3
   Gouda MD, 2002, BIOSENS BIOELECTRON, V17, P503, DOI 10.1016/S0956-5663(02)00021-0
   Hasegawa S, 2005, ELECTROCHEM SOLID ST, V8, pA119, DOI 10.1149/1.1849112
   Ivandini TA, 2005, DIAM RELAT MATER, V14, P2133, DOI 10.1016/j.diamond.2005.08.022
   Kharitonov AB, 2000, J ELECTROANAL CHEM, V487, P133, DOI 10.1016/S0022-0728(00)00178-9
   KLASSEN NV, 1994, ANAL CHEM, V66, P2921, DOI 10.1021/ac00090a020
   Liu Y, 2009, ELECTROCHEM COMMUN, V11, P484, DOI 10.1016/j.elecom.2008.12.029
   Millward RC, 2001, CHEM COMMUN, P1994, DOI 10.1039/b106616c
   Mori I, 1998, TALANTA, V47, P631, DOI 10.1016/S0039-9140(98)00118-0
   NICHOLSON RS, 1964, ANAL CHEM, V36, P706, DOI 10.1021/ac60210a007
   Notsu H, 2002, J ELECTROANAL CHEM, V523, P86, DOI 10.1016/S0022-0728(02)00733-7
   Pinkernell U, 1997, ANAL CHEM, V69, P3623, DOI 10.1021/ac9701750
   Qian L, 2006, COLLOID SURFACE A, V278, P123, DOI 10.1016/j.colsurfa.2005.12.008
   RAPOPORT R, 1994, ANAL BIOCHEM, V218, P309, DOI 10.1006/abio.1994.1183
   Ricci F, 2003, ELECTROANAL, V15, P1204, DOI 10.1002/elan.200390148
   Santhosh P, 2006, ANAL CHIM ACTA, V575, P32, DOI 10.1016/j.aca.2006.05.075
   Tanner PA, 1998, ANAL CHIM ACTA, V370, P279, DOI 10.1016/S0003-2670(98)00273-6
   Thenmozhi K, 2007, ANAL BIOANAL CHEM, V387, P1075, DOI 10.1007/s00216-006-0992-2
   Thornton P., 1980, ANNU REP PROG CHEM A, V77, P191
   Tseng KS, 2005, SENSOR ACTUAT B-CHEM, V108, P738, DOI 10.1016/j.snb.2004.12.031
   Wang BQ, 1999, ANAL CHEM, V71, P1935, DOI 10.1021/ac980940q
   Wang J., 1999, ANAL ELECTROCHEMISTR
NR 28
TC 26
Z9 26
U1 2
U2 32
PU ELSEVIER SCIENCE INC
PI NEW YORK
PA STE 800, 230 PARK AVE, NEW YORK, NY 10169 USA
SN 1001-8417
EI 1878-5964
J9 CHINESE CHEM LETT
JI Chin. Chem. Lett.
PD MAR
PY 2016
VL 27
IS 3
BP 481
EP 486
DI 10.1016/j.cclet.2015.12.030
PG 6
WC Chemistry, Multidisciplinary
WE Science Citation Index Expanded (SCI-EXPANDED)
SC Chemistry
GA DK3EI
UT WOS:000374799400038
DA 2023-06-30
ER

PT J
AU Yan, XY
   Yang, J
   Ma, L
   Tong, XL
   Wang, YY
   Jin, GQ
   Guo, XY
AF Yan, Xiaoyan
   Yang, Jing
   Ma, Lei
   Tong, Xili
   Wang, Yingyong
   Jin, Guoqiang
   Guo, Xiang-Yun
TI Size-controlled synthesis of Cu2O nanoparticles on reduced graphene
   oxide sheets and their application as non-enzymatic glucose sensor
   materials
SO JOURNAL OF SOLID STATE ELECTROCHEMISTRY
LA English
DT Article
DE Reduced graphene oxide; Cu2O; Synthesis; Glucose; Non-enzymatic
   electrocatalysis
ID WALLED CARBON NANOTUBES; ELECTROCHEMICAL DETECTION; COMPOSITE;
   ELECTRODE; SENSITIVITY; BIOSENSORS; OXIDATION
AB Cuprous oxide nanoparticles uniformly dispersed on reduced graphene oxide (RGO) sheets were prepared by a polyol process using copper acetate and graphite oxide as precursors in diethylene glycol solution. The size of Cu2O particles can be controlled by changing the heat treatment time. With prolonging the heat treatment time at 140 A degrees C from 0 to 30 min, the size of Cu2O particles on the reduced graphene oxide sheets decreases from 500 to 4 nm. The electrochemical activity of the Cu2O/RGO composites in potassium ferricyanide solution shows strongly sensitive on the size of Cu2O nanoparticles. Moreover, the smallest size of composite-based electrode shows excellent electrochemical activities for electrocatalytic oxidation of glucose in alkaline medium. The proposed biosensor can be applied to the quantification of glucose with a high sensitivity and durability, wide linear range, a low detection limit of 0.1 mu M, and ease of construction, thus is promising for the future development of non-enzymatic glucose sensors.
C1 [Yan, Xiaoyan; Yang, Jing; Ma, Lei] Taiyuan Univ Sci & Technol, Sch Mat Sci & Engn, Taiyuan 030024, Peoples R China.
   [Tong, Xili; Wang, Yingyong; Jin, Guoqiang; Guo, Xiang-Yun] Chinese Acad Sci, State Key Lab Coal Convers, Inst Coal Chem, Taiyuan 030001, Peoples R China.
C3 Taiyuan University of Science & Technology; Chinese Academy of Sciences;
   Institute of Coal Chemistry, CAS
RP Yan, XY (通讯作者)，Taiyuan Univ Sci & Technol, Sch Mat Sci & Engn, Taiyuan 030024, Peoples R China.
EM yanxiaoyan0312@163.com; xyguo@sxicc.ac.cn
FU Doctor Funds of Shanxi Province [20122035]; UIT of Shanxi Province
   [2014272]; UIT of Taiyuan University of Science and Technology
   [xj2013061]; SKLCC [SKLCC-2008BWZ010]
FX This work was supported by Doctor Funds (20122035), UIT (2014272) of
   Shanxi Province, UIT (xj2013061) of Taiyuan University of Science and
   Technology, and an in-house research project of SKLCC (Ref.
   SKLCC-2008BWZ010).
CR Chen DJ, 2012, J SOLID STATE ELECTR, V16, P1313, DOI 10.1007/s10008-011-1524-3
   Cherevko S, 2010, TALANTA, V80, P1371, DOI 10.1016/j.talanta.2009.09.038
   Deng S, 2012, J AM CHEM SOC, V134, P4905, DOI 10.1021/ja211683m
   Elias DC, 2009, SCIENCE, V323, P610, DOI 10.1126/science.1167130
   Felix S, 2014, J CHEM SCI, V126, P25, DOI 10.1007/s12039-013-0564-x
   Gutes A, 2011, ELECTROCHIM ACTA, V56, P5855, DOI 10.1016/j.electacta.2011.04.128
   Huo HH, 2014, RSC ADV, V4, P20459, DOI 10.1039/c4ra02390k
   Li BJ, 2011, J MATER CHEM, V21, P10645, DOI 10.1039/c1jm12135a
   Li Y, 2007, ELECTROCHEM COMMUN, V9, P981, DOI 10.1016/j.elecom.2006.11.035
   Liu KP, 2010, ELECTROCHEM COMMUN, V12, P402, DOI 10.1016/j.elecom.2010.01.004
   Liu MM, 2013, BIOSENS BIOELECTRON, V45, P206, DOI 10.1016/j.bios.2013.02.010
   Long M, 2014, BIOSENS BIOELECTRON, V59, P243, DOI 10.1016/j.bios.2014.03.032
   Lu J, 2008, ACS NANO, V2, P1825, DOI 10.1021/nn800244k
   Luo J, 2012, ANAL CHIM ACTA, V709, P47, DOI 10.1016/j.aca.2011.10.025
   Newman JD, 2005, BIOSENS BIOELECTRON, V20, P2435, DOI 10.1016/j.bios.2004.11.012
   Stankovich S, 2007, CARBON, V45, P1558, DOI 10.1016/j.carbon.2007.02.034
   Xu C, 2009, J SOLID STATE CHEM, V182, P2486, DOI 10.1016/j.jssc.2009.07.001
   Zhao J, 2013, BIOSENS BIOELECTRON, V47, P86, DOI 10.1016/j.bios.2013.02.032
   Zhao LP, 2004, CARBON, V42, P1858, DOI 10.1016/j.carbon.2004.02.013
   Zhou X., 2012, SPE DOE IMPROVED OIL, V1, P552, DOI [DOI 10.2118/153988-MS, 10.2118/153988-MS]
   Zhuang ZJ, 2008, ANALYST, V133, P126, DOI 10.1039/b712970j
NR 21
TC 42
Z9 42
U1 1
U2 152
PU SPRINGER
PI NEW YORK
PA 233 SPRING ST, NEW YORK, NY 10013 USA
SN 1432-8488
EI 1433-0768
J9 J SOLID STATE ELECTR
JI J. Solid State Electrochem.
PD OCT
PY 2015
VL 19
IS 10
BP 3195
EP 3199
DI 10.1007/s10008-015-2911-y
PG 5
WC Electrochemistry
WE Science Citation Index Expanded (SCI-EXPANDED)
SC Electrochemistry
GA CS8KJ
UT WOS:000362335900033
DA 2023-06-30
ER

PT J
AU Qian, Y
   Wang, CY
   Gao, FL
AF Qian, Yong
   Wang, Chunyan
   Gao, Fenglei
TI Enzyme-free amplification for sensitive electrochemical detection of DNA
   via target-catalyzed hairpin assembly assisted current change
SO TALANTA
LA English
DT Article
DE Enzyme-free; Signal amplification; Electrochemical; Sensors
ID HYBRIDIZATION CHAIN-REACTION; FREE SIGNAL AMPLIFICATION; NUCLEIC-ACIDS;
   LABEL-FREE; BIOSENSOR; POLYMERIZATION; PROBE; ASSAY
AB An isothermal, enzyme-free and sensitive method for electrochemical detection of DNA is proposed based on target catalyzed hairpin assembly and for signal amplification. Molecular beacon 1 (MB1) contains a ferrocene (Fc) tag, which was immobilized on the gold electrode as recognition probe to hybridize with target DNA. Then, molecular beacon 2 hybridized with the opened MB1, allowing the target to be displaced. The displaced target again triggered the next round of strand exchange reaction resulting in many Fc far away from the GE to achieve signal amplification for sensitive DNA detection. The current signal amplification strategy is relatively simple and inexpensive owing to avoid the use of any kind of enzyme or sophisticated equipment. It can achieve a sensitivity of 42 fM with a wide linear dynamic range from 10(-13) to 10(-9) M and discriminate mismatched DNA from perfect matched target DNA with a high selectivity. The proposed method showed excellent specificity, high sensitivity and low detection limit, and could be applied in analysis of real samples. (C) 2014 Elsevier B.V. All rights reserved.
C1 [Qian, Yong; Wang, Chunyan] E China Inst Technol, Fundamental Sci Radioact Geol & Explorat Technol, Nanchang 330013, Jiangxi, Peoples R China.
   [Gao, Fenglei] Xuzhou Med Coll, Sch Pharm, Jiangsu Key Lab Target Drug & Clin Applicat, Xuzhou 221004, Peoples R China.
C3 East China University of Technology; Xuzhou Medical University
RP Gao, FL (通讯作者)，Xuzhou Med Coll, Sch Pharm, Jiangsu Key Lab Target Drug & Clin Applicat, Xuzhou 221004, Peoples R China.
EM jsxzel@sina.com
FU National Natural Science Foundation of China [21264001, 21004009];
   Excellent Talents of Xuzhou Medical College [D2014007]; Natural Science
   Foundation of Jiangxi Province [20114BAB213010]; Young Scientist
   Foundation of Jiangxi Province [20133BCB23020]
FX This work was supported by the National Natural Science Foundation of
   China (nos. 21264001, 21004009), Excellent Talents of Xuzhou Medical
   College (D2014007), Natural Science Foundation of Jiangxi Province
   (20114BAB213010) and Young Scientist Foundation of Jiangxi Province
   (20133BCB23020).
CR Basuray S, 2009, ACS NANO, V3, P1823, DOI 10.1021/nn9004632
   Chen JH, 2011, CHEM COMMUN, V47, P8004, DOI 10.1039/c1cc11929j
   Chen Y, 2012, ANAL CHEM, V84, P7750, DOI 10.1021/ac3012285
   Deng MG, 2008, J AM CHEM SOC, V130, P13095, DOI 10.1021/ja803507d
   Fan CH, 2003, P NATL ACAD SCI USA, V100, P9134, DOI 10.1073/pnas.1633515100
   Gao AR, 2011, NANO LETT, V11, P3974, DOI 10.1021/nl202303y
   Gao FL, 2013, BIOSENS BIOELECTRON, V39, P199, DOI 10.1016/j.bios.2012.07.035
   Gong H, 2009, ANAL CHEM, V81, P8639, DOI 10.1021/ac901371n
   Guo QP, 2009, NUCLEIC ACIDS RES, V37, DOI 10.1093/nar/gkn1024
   Hsieh KW, 2012, ANGEW CHEM INT EDIT, V51, P4896, DOI 10.1002/anie.201109115
   Hu JA, 2010, ANAL CHEM, V82, P8991, DOI 10.1021/ac1019599
   Huang JH, 2012, ANAL CHEM, V84, P5939, DOI 10.1021/ac3004727
   Huang J, 2011, ANGEW CHEM INT EDIT, V50, P401, DOI 10.1002/anie.201005375
   Huang Y, 2009, J AM CHEM SOC, V131, P2478, DOI 10.1021/ja808700d
   Jin Y, 2007, BIOSENS BIOELECTRON, V22, P1126, DOI 10.1016/j.bios.2006.04.011
   Ju EG, 2012, CHEM COMMUN, V48, P11662, DOI 10.1039/c2cc37039e
   Luo CH, 2013, BIOSENS BIOELECTRON, V48, P132, DOI 10.1016/j.bios.2013.03.084
   Luo M, 2012, CHEM COMMUN, V48, P1126, DOI 10.1039/c2cc16868e
   Ma CP, 2012, ANAL BIOCHEM, V429, P99, DOI 10.1016/j.ab.2012.07.009
   Mehrgardi MA, 2011, BIOSENS BIOELECTRON, V26, P4308, DOI 10.1016/j.bios.2011.04.020
   Miranda-Castro R, 2007, ANAL CHEM, V79, P4050, DOI 10.1021/ac062260q
   RANDLES JEB, 1947, DISCUSS FARADAY SOC, V1, P11, DOI 10.1039/df9470100011
   Ren R, 2010, CHEM COMMUN, V46, P5758, DOI 10.1039/c002466j
   Ren W, 2013, BIOSENS BIOELECTRON, V49, P380, DOI 10.1016/j.bios.2013.05.055
   Stoermer RL, 2006, J AM CHEM SOC, V128, P16892, DOI 10.1021/ja0658261
   Tang LH, 2012, ANAL CHEM, V84, P4711, DOI 10.1021/ac203274k
   van Lierop D, 2011, ANAL CHEM, V83, P5817, DOI 10.1021/ac200514e
   Vanatta LE, 1997, J CHROMATOGR A, V770, P105, DOI 10.1016/S0021-9673(96)01011-4
   Wang J, 2001, ANAL CHEM, V73, P5576, DOI 10.1021/ac0107148
   Xu J, 2012, CHEM COMMUN, V48, P3309, DOI 10.1039/c2cc18107j
   Xu W, 2009, ANGEW CHEM INT EDIT, V48, P6849, DOI 10.1002/anie.200901772
   Xu Y, 2004, ANAL CHIM ACTA, V516, P19, DOI 10.1016/j.aca.2004.04.013
   Xuan F, 2012, ANAL CHEM, V84, P5216, DOI 10.1021/ac301033w
   Zhang DY, 2007, SCIENCE, V318, P1121, DOI 10.1126/science.1148532
   Zhang J, 2009, SMALL, V5, P1414, DOI 10.1002/smll.200900073
   Zheng AX, 2012, CHEM COMMUN, V48, P3112, DOI 10.1039/c2cc30305a
   Zuo XL, 2010, J AM CHEM SOC, V132, P1816, DOI 10.1021/ja909551b
NR 37
TC 18
Z9 19
U1 2
U2 132
PU ELSEVIER
PI AMSTERDAM
PA RADARWEG 29, 1043 NX AMSTERDAM, NETHERLANDS
SN 0039-9140
EI 1873-3573
J9 TALANTA
JI Talanta
PD DEC 1
PY 2014
VL 130
BP 33
EP 38
DI 10.1016/j.talanta.2014.06.051
PG 6
WC Chemistry, Analytical
WE Science Citation Index Expanded (SCI-EXPANDED)
SC Chemistry
GA AP2JF
UT WOS:000341897800005
PM 25159376
DA 2023-06-30
ER

PT J
AU Ramya, R
   Sangaranarayanan, MV
AF Ramya, R.
   Sangaranarayanan, M. V.
TI Electrochemical sensing of glucose using polyaniline nanofiber
   dendrites-amperometric and impedimetric analysis
SO JOURNAL OF APPLIED POLYMER SCIENCE
LA English
DT Article
DE conducting polymers; nanostructured polymers; sensors and actuators
ID STAINLESS-STEEL ELECTRODES; GLASSY-CARBON ELECTRODE; IMPEDANCE
   SPECTROSCOPY; OXIDASE ELECTRODE; BIOSENSOR; POLYPYRROLE; ENZYME; SENSOR;
   FILM; IMMOBILIZATION
AB A novel electrochemical synthesis of polyaniline (PANI) nanofiber dendrites on platinum electrodes using p-toluenesulfonic acid for sensing of glucose is reported. The characterization of PANI is carried out using scanning electron microscopy, transmission electron microscopy, Fourier transform infrared spectroscopy, and ultraviolet (UV)visible spectral studies. The electrochemical behavior of the PANI-coated electrode is investigated with the help of cyclic voltammetry, chronoamperometry, and impedance spectroscopy, regarding its efficacy as a glucose sensor. The amperometric analysis shows a very low detection limit of approximate to 100 nM with the linear regime spanning 50 mu M12 mM, while the response time is <5 s. The MichaelisMenten constant is estimated as 1.24 x 102 M indicating the high activity of the glucose oxidase enzyme. The equivalent circuit fitting of the Nyquist and Bode' plots is carried out to estimate the system parameters. The reliability of the PANI coated electrodes is demonstrated by procuring the authentic samples from the hospitals. The stability and reproducibility of the sensor is also analyzed. (c) 2012 Wiley Periodicals, Inc. J. Appl. Polym. Sci., 2013
C1 [Ramya, R.; Sangaranarayanan, M. V.] Indian Inst Technol Madras, Dept Chem, Madras 600036, Tamil Nadu, India.
C3 Indian Institute of Technology System (IIT System); Indian Institute of
   Technology (IIT) - Madras
RP Sangaranarayanan, MV (通讯作者)，Indian Inst Technol Madras, Dept Chem, Madras 600036, Tamil Nadu, India.
EM sangara@iitm.ac.in
RI V, Sangaranarayanan M/C-1972-2015; Ramkumar, Ramya/AAH-1306-2021
OI Ramkumar, Ramya/0000-0003-2634-4621; MV,
   Sangaranarayanan/0000-0001-5661-0797
FU Council of Scientific and Industrial Research, Government of India
FX The helpful comments of the reviewers are gratefully acknowledged. The
   authors also thank the IIT Madras hospital (Ms. Kani) for providing the
   blood serum samples for analysis. This work was supported by the Council
   of Scientific and Industrial Research, Government of India.
CR Ali SMU, 2010, SENSOR ACTUAT B-CHEM, V145, P869, DOI 10.1016/j.snb.2009.12.072
   Ambrozic G, 2010, CRYSTENGCOMM, V12, P1862, DOI 10.1039/b924412n
   Barsoukov E., 2005, MEASURING TECHNIQUES, P20
   Baur J, 2010, ANAL CHEM, V82, P1066, DOI 10.1021/ac9024329
   Brousseau LC, 1998, J AM CHEM SOC, V120, P7645, DOI 10.1021/ja981262s
   CHEN SA, 1992, SYNTHETIC MET, V47, P233, DOI 10.1016/0379-6779(92)90390-5
   Cosnier S, 2000, ELECTROCHEM COMMUN, V2, P851, DOI 10.1016/S1388-2481(00)00135-1
   Cui YL, 2012, ANALYST, V137, P1656, DOI 10.1039/c2an15848e
   Dhand C, 2010, THIN SOLID FILMS, V519, P1145, DOI 10.1016/j.tsf.2010.08.059
   Feng YY, 2008, ANAL CHIM ACTA, V616, P144, DOI 10.1016/j.aca.2008.04.022
   FOULDS NC, 1986, J CHEM SOC FARAD T 1, V82, P1259, DOI 10.1039/f19868201259
   FOULDS NC, 1988, ANAL CHEM, V60, P2473, DOI 10.1021/ac00173a008
   FURUKAWA Y, 1988, MACROMOLECULES, V21, P1297, DOI 10.1021/ma00183a020
   Gaikwad PD, 2007, INT J ELECTROCHEM SC, V2, P488
   Garjonyte R, 2000, BIOSENS BIOELECTRON, V15, P445, DOI 10.1016/S0956-5663(00)00101-9
   Girija TC, 2006, SYNTHETIC MET, V156, P244, DOI 10.1016/j.synthmet.2005.12.006
   Gopalan AI, 2009, BIOMATERIALS, V30, P5999, DOI 10.1016/j.biomaterials.2009.07.047
   Granot E, 2006, ELECTROANAL, V18, P26, DOI 10.1002/elan.200503403
   Gursoy SS, 2010, J MACROMOL SCI A, V47, P681, DOI 10.1080/10601325.2010.483376
   HALE PD, 1991, ANAL CHIM ACTA, V248, P155, DOI 10.1016/S0003-2670(00)80879-X
   Horng YY, 2009, ELECTROCHEM COMMUN, V11, P850, DOI 10.1016/j.elecom.2009.02.010
   Huang JX, 2003, J AM CHEM SOC, V125, P314, DOI 10.1021/ja028371y
   Huang Y, 2008, ANAL CHEM, V80, P9157, DOI 10.1021/ac801048g
   JANDA P, 1991, J ELECTROANAL CHEM, V300, P119, DOI 10.1016/0022-0728(91)85388-6
   Jia WZ, 2011, BIOSENS BIOELECTRON, V30, P158, DOI 10.1016/j.bios.2011.09.006
   Kang XH, 2007, ANAL BIOCHEM, V363, P143, DOI 10.1016/j.ab.2007.01.003
   Kanungo M, 2003, ANAL CHEM, V75, P5673, DOI 10.1021/ac034537h
   Katz E, 2003, ELECTROANAL, V15, P913, DOI 10.1002/elan.200390114
   Li GC, 2004, MACROMOLECULES, V37, P2683, DOI 10.1021/ma035891k
   Liu CJ, 2012, SENSOR ACTUAT B-CHEM, V161, P504, DOI 10.1016/j.snb.2011.10.068
   Liu S, 2012, MATER CHEM PHYS, V132, P500, DOI 10.1016/j.matchemphys.2011.11.060
   MacDiarmid AG, 2001, ANGEW CHEM INT EDIT, V40, P2581, DOI 10.1002/1521-3773(20010716)40:14<2581::AID-ANIE2581>3.0.CO;2-2
   Mi HY, 2008, MATER CHEM PHYS, V112, P127, DOI 10.1016/j.matchemphys.2008.05.022
   PANDEY PC, 1988, J CHEM SOC FARAD T 1, V84, P2259, DOI 10.1039/f19888402259
   Quinto M, 2000, FRESEN J ANAL CHEM, V367, P692, DOI 10.1007/s002160000489
   Ramya R, 2008, J CHEM SCI, V120, P25, DOI 10.1007/s12039-008-0004-5
   Ramya R, 2012, SENSOR ACTUAT B-CHEM, V173, P40, DOI 10.1016/j.snb.2012.05.034
   Reddy KRC, 2005, ANAL CHEM, V77, P5063, DOI 10.1021/ac048073e
   Retama JR, 2005, COLLOID SURFACE A, V270, P239, DOI 10.1016/j.colsurfa.2005.06.007
   Santos AN, 2010, MATER RES-IBERO-AM J, V13, P5, DOI 10.1590/S1516-14392010000100003
   Shi QF, 2009, BIOCATAL BIOTRANSFOR, V27, P54, DOI 10.1080/10242420802400025
   Song MJ, 2010, MICROCHIM ACTA, V171, P249, DOI 10.1007/s00604-010-0432-z
   Tlili C, 2003, ANAL CHEM, V75, P3340, DOI 10.1021/ac0340861
   Tsai TW, 2009, ANAL CHEM, V81, P7917, DOI 10.1021/ac900650r
   UPDIKE SJ, 1967, NATURE, V214, P986, DOI 10.1038/214986a0
   Uygun A, 2009, SYNTHETIC MET, V159, P2022, DOI 10.1016/j.synthmet.2009.07.009
   VAIDYA R, 1995, MED ENG PHYS, V17, P416, DOI 10.1016/1350-4533(94)00006-U
   Varela H, 2001, SYNTHETIC MET, V122, P321, DOI 10.1016/S0379-6779(00)00359-3
   Virji S, 2004, NANO LETT, V4, P491, DOI 10.1021/nl035122e
   Wan D, 2010, ACS APPL MATER INTER, V2, P3083, DOI 10.1021/am100591t
   WANG J, 1989, J ELECTROANAL CHEM, V273, P231, DOI 10.1016/0022-0728(89)87016-0
   Wang JJ, 2005, J ELECTROANAL CHEM, V575, P139, DOI 10.1016/j.jelechem.2004.08.023
   Wang J, 2008, CHEM REV, V108, P814, DOI 10.1021/cr068123a
   Wang ZY, 2009, ANAL CHEM, V81, P1638, DOI 10.1021/ac802421h
   Weng SH, 2010, ELECTROCHIM ACTA, V55, P2727, DOI 10.1016/j.electacta.2009.12.032
   Xian YZ, 2006, BIOSENS BIOELECTRON, V21, P1996, DOI 10.1016/j.bios.2005.09.014
   Xu JJ, 2000, ANAL CHIM ACTA, V423, P101, DOI 10.1016/S0003-2670(00)01098-9
   Xue HG, 2001, SYNTHETIC MET, V124, P345, DOI 10.1016/S0379-6779(01)00381-2
   Ye JS, 2004, ELECTROCHEM COMMUN, V6, P66, DOI 10.1016/j.elecom.2003.10.013
   Yi QF, 2011, THIN SOLID FILMS, V519, P3155, DOI 10.1016/j.tsf.2010.12.241
   Zhang X, 2012, POLYMER, V53, P2109, DOI 10.1016/j.polymer.2012.02.042
   Zhao CZ, 2008, ELECTROANAL, V20, P520, DOI 10.1002/elan.200704086
   Zhao M, 2009, J PHYS CHEM C, V113, P4987, DOI 10.1021/jp807621y
   Zhong HA, 2011, TALANTA, V85, P104, DOI 10.1016/j.talanta.2011.03.040
   Zhou HH, 2006, J CENT SOUTH UNIV T, V13, P653, DOI 10.1007/s11771-006-0010-z
   Zhou HH, 2005, BIOSENS BIOELECTRON, V20, P1305, DOI 10.1016/j.bios.2004.04.024
NR 66
TC 12
Z9 13
U1 3
U2 134
PU WILEY-BLACKWELL
PI HOBOKEN
PA 111 RIVER ST, HOBOKEN 07030-5774, NJ USA
SN 0021-8995
J9 J APPL POLYM SCI
JI J. Appl. Polym. Sci.
PD JUL 15
PY 2013
VL 129
IS 2
SI SI
BP 735
EP 747
DI 10.1002/app.38770
PG 13
WC Polymer Science
WE Science Citation Index Expanded (SCI-EXPANDED)
SC Polymer Science
GA 132CZ
UT WOS:000318046800024
DA 2023-06-30
ER

PT J
AU Srivastava, M
   Singh, J
   Mishra, RK
   Ojha, AK
AF Srivastava, Manish
   Singh, Jay
   Mishra, Rajneesh K.
   Ojha, Animesh K.
TI Electro-optical and magnetic properties of monodispersed colloidal Cu2O
   nanoparticles
SO JOURNAL OF ALLOYS AND COMPOUNDS
LA English
DT Article
DE Nanoparticles; Colloidal; Semi-conductor; Optical; Sensor
ID CUPROUS-OXIDE NANOPARTICLES; HYDROGEN-PEROXIDE; COPPER; FILMS;
   MICROSPHERES; MECHANISM; BEHAVIOR; GLUCOSE
AB A facile synthesis of colloidal cuprous oxide (Cu2O) nanoparticles has been reported via co-precipitation route. Crystalline structure/phase identification, surface morphology, particles size/shape were investigated through X-ray diffraction, scanning electron microscopy and transmission electron microscopy techniques, respectively. Transmission electron microscope investigations reveal that the synthesized nanoparticles are uniform and having spherical shape with average size of similar to 6 nm. The optical properties were probed through Fourier transform infrared spectroscopy, Raman spectroscopy and ultraviolet-visible spectroscopy. Energy band gap studies of the Cu2O nanoparticles reveal the possibility of both, direct and indirect optical transitions. Magnetic properties of the synthesized nanoparticle have been measured through vibrating sample magnetometer technique and the obtained result shows that the synthesized nanoparticles posses weak ferromagnetic nature at room temperature. Electrochemical response studies of Cu2O/indium tin oxide electrode have been carried out using cyclic voltammetry and electrochemical impedance spectroscopy. It is observed that the electrode prepared using the colloidal Cu2O nanoparticle shows excellent selectivity and sensitivity for these measurements, which can further be utilized for an efficient electrochemical based biosensor applications. (C) 2012 Elsevier B. V. All rights reserved.
C1 [Srivastava, Manish; Mishra, Rajneesh K.; Ojha, Animesh K.] Motilal Nehru Natl Inst Technol, Dept Phys, Allahabad 211004, Uttar Pradesh, India.
   [Srivastava, Manish; Singh, Jay] Chonbuk Natl Univ, Dept BIN Fus Technol, Jeonju 561756, Jeonbuk, South Korea.
   [Srivastava, Manish; Singh, Jay] Chonbuk Natl Univ, Dept Polymer Nano Sci & Technol, Jeonju 561756, Jeonbuk, South Korea.
C3 National Institute of Technology (NIT System); Motilal Nehru National
   Institute of Technology; Jeonbuk National University; Jeonbuk National
   University
RP Srivastava, M (通讯作者)，Chonbuk Natl Univ, Dept BIN Fus Technol, Jeonju 561756, Jeonbuk, South Korea.
EM 84.srivastava@gmail.com
RI Singh, Jay/N-8856-2013; Mishra, Rajneesh Kumar/M-3646-2013; Srivastava,
   Manish/AGA-6920-2022; Singh, Jay/AAD-5372-2022
OI Singh, Jay/0000-0002-3793-0450; Singh, Jay/0000-0002-3793-0450
FU MNNIT, Allahabad; (CSIR) India
FX MS is thankful to MNNIT, Allahabad for granting the senior research
   fellowship. Authors of the manuscript are thankful to Dr. Madhu Yashpal,
   electron microscope facility Department of Anatomy Institute of Medical
   Sciences, Banaras Hindu University, Varanasi, India, for helping in TEM
   characterization. JS is thankful to the (CSIR) India for the award of
   Research associateship and financial support.
CR Abu Salah K, 2010, SENSORS-BASEL, V10, P963, DOI 10.3390/s100100963
   Ahmed A, 2011, J SOLID STATE CHEM, V184, P2209, DOI 10.1016/j.jssc.2011.05.058
   Andal V, 2011, SENSOR ACTUAT B-CHEM, V155, P653, DOI 10.1016/j.snb.2011.01.025
   Bai YK, 2012, POWDER TECHNOL, V227, P35, DOI 10.1016/j.powtec.2012.02.008
   Borgohain K, 2002, J APPL PHYS, V92, P1292, DOI 10.1063/1.1491020
   Carranco H.S., 2009, J LUMIN, V129, P1483
   Chen C., 2009, J PHYS CONDENS MATT, V21
   Chen D, 2010, J ALLOY COMPD, V504, pS345, DOI 10.1016/j.jallcom.2010.02.138
   Cheng ZP, 2011, MATER LETT, V65, P1871, DOI 10.1016/j.matlet.2011.03.094
   Debbichi L, 2012, J PHYS CHEM C, V116, P10232, DOI 10.1021/jp303096m
   Duan XJ, 2011, MATER LETT, V65, P3625, DOI 10.1016/j.matlet.2011.07.104
   Feng LL, 2012, NANOSCALE RES LETT, V7, DOI 10.1186/1556-276X-7-276
   Grez P, 2013, MATER LETT, V92, P413, DOI 10.1016/j.matlet.2012.11.012
   Haller S, 2012, ELECTROCHIM ACTA, V82, P402, DOI 10.1016/j.electacta.2012.03.149
   HARBOLA MK, 1988, PHYS REV B, V37, P745, DOI 10.1103/PhysRevB.37.745
   HELTEMES EC, 1966, PHYS REV, V141, P803, DOI 10.1103/PhysRev.141.803
   Hernando A, 2006, PHYS REV LETT, V96, DOI 10.1103/PhysRevLett.96.057206
   Hu QY, 2012, COLLOID SURFACE B, V95, P279, DOI 10.1016/j.colsurfb.2012.02.023
   Izaki M, 2007, J PHYS D APPL PHYS, V40, P3326, DOI 10.1088/0022-3727/40/11/010
   Johan MR, 2011, INT J ELECTROCHEM SC, V6, P6094
   Jung JH, 2007, J APPL PHYS, V101, DOI 10.1063/1.2724794
   Kale A, 2004, J MAGN MAGN MATER, V277, P350, DOI 10.1016/j.jmmm.2003.11.015
   Khayati GR, 2013, ADV POWDER TECHNOL, V24, P301, DOI 10.1016/j.apt.2012.07.006
   Kooti M., 2010, SCI IRAN, V17, P73
   Lamberti A, 2012, ELECTROCHIM ACTA, V70, P62, DOI 10.1016/j.electacta.2012.03.025
   Lan XA, 2011, CRYSTENGCOMM, V13, P633, DOI 10.1039/c0ce00232a
   Li S, 2011, TALANTA, V85, P1260, DOI 10.1016/j.talanta.2011.05.033
   Liao L, 2009, APPL PHYS LETT, V94, DOI 10.1063/1.3097029
   Ma D, 2009, MATER CHEM PHYS, V116, P458, DOI 10.1016/j.matchemphys.2009.04.017
   Malerba C, 2012, SOL ENERG MAT SOL C, V105, P192, DOI 10.1016/j.solmat.2012.06.017
   MANOUSAKIS E, 1991, REV MOD PHYS, V63, P1, DOI 10.1103/RevModPhys.63.1
   Mao YC, 2012, ELECTROCHIM ACTA, V62, P1, DOI 10.1016/j.electacta.2011.10.106
   Matsui H, 2012, J ALLOY COMPD, V538, P177, DOI 10.1016/j.jallcom.2012.05.113
   Murphy AB, 2007, SOL ENERG MAT SOL C, V91, P1326, DOI 10.1016/j.solmat.2007.05.005
   Prabhakaran G, 2012, CRYSTENGCOMM, V14, P8338, DOI 10.1039/c2ce26239h
   Rice KP, 2011, J PHYS CHEM C, V115, P1793, DOI 10.1021/jp110483z
   Sanson A, 2011, SOLID STATE COMMUN, V151, P1452, DOI 10.1016/j.ssc.2011.07.006
   Shifu C., 2009, J NANOSCI NANOTECHNO, V7, P4397
   Shih P.H., 2008, J APPL PHYS, V103
   Shoeib MA, 2012, ADV POWDER TECHNOL, V23, P298, DOI 10.1016/j.apt.2011.04.001
   Son DI, 2010, PHYSICA E, V43, P13, DOI 10.1016/j.physe.2010.06.004
   Srivastava M, 2012, J NANOSCI NANOTECHNO, V12, P6248, DOI 10.1166/jnn.2012.6454
   Srivastava M, 2010, J ALLOY COMPD, V500, P206, DOI 10.1016/j.jallcom.2010.03.245
   Sui YM, 2012, SENSOR ACTUAT B-CHEM, V171, P135, DOI 10.1016/j.snb.2012.01.069
   Sundaresan A, 2009, NANO TODAY, V4, P96, DOI 10.1016/j.nantod.2008.10.002
   Tsai TY, 2011, NANOSCALE RES LETT, V6, DOI 10.1186/1556-276X-6-575
   Valodkar M, 2011, J ALLOY COMPD, V509, P523, DOI 10.1016/j.jallcom.2010.09.089
   Wang Q, 2008, PHYS REV B, V77, DOI 10.1103/PhysRevB.77.205411
   Wang SL, 2012, POWDER TECHNOL, V230, P48, DOI 10.1016/j.powtec.2012.06.051
   Wang YX, 2011, COLLOID SURFACE A, V388, P38, DOI 10.1016/j.colsurfa.2011.08.004
   Wang ZW, 2002, SOLID STATE COMMUN, V121, P275, DOI 10.1016/S0038-1098(01)00509-9
   Xia JX, 2010, APPL SURF SCI, V256, P1871, DOI 10.1016/j.apsusc.2009.10.022
   Xiu FR, 2012, J HAZARD MATER, V233, P200, DOI 10.1016/j.jhazmat.2012.07.019
   Yang M., 2012, APPL PHYS LETT, V100
   Yu Y, 2012, NANOSCALE RES LETT, V7, DOI [10.1186/1556-276X-7-98, 10.1186/1556-276X-7-347]
   Zen JM, 2000, ANALYST, V125, P1633, DOI 10.1039/b004207m
   Zhang HL, 2007, ELECTROANAL, V19, P1869, DOI 10.1002/elan.200703942
   Zhang H, 2008, J NANOSCI NANOTECHNO, V8, P6332, DOI 10.1166/jnn.2008.357
   Zoolfakar AS, 2012, J MATER CHEM, V22, P21767, DOI 10.1039/c2jm35682a
NR 59
TC 28
Z9 29
U1 4
U2 230
PU ELSEVIER SCIENCE SA
PI LAUSANNE
PA PO BOX 564, 1001 LAUSANNE, SWITZERLAND
SN 0925-8388
EI 1873-4669
J9 J ALLOY COMPD
JI J. Alloy. Compd.
PD APR 5
PY 2013
VL 555
BP 123
EP 130
DI 10.1016/j.jallcom.2012.12.049
PG 8
WC Chemistry, Physical; Materials Science, Multidisciplinary; Metallurgy &
   Metallurgical Engineering
WE Science Citation Index Expanded (SCI-EXPANDED)
SC Chemistry; Materials Science; Metallurgy & Metallurgical Engineering
GA 089KP
UT WOS:000314909700022
DA 2023-06-30
ER

PT J
AU Liu, XQ
   Feng, HQ
   Liu, XH
   Wong, DKY
AF Liu, Xiaoqiang
   Feng, Heqing
   Liu, Xiuhua
   Wong, Danny K. Y.
TI Electrocatalytic detection of phenolic estrogenic compounds at NiTPPS
   vertical bar carbon nanotube composite electrodes
SO ANALYTICA CHIMICA ACTA
LA English
DT Article
DE Electrochemical detection; Endocrine disrupting compounds; Carbon
   nanotubes; Ni(II)tetrakis(4-sulfonatophenyl) porphyrin; Electrochemical
   impedance spectroscopy; Flow injection analysis
ID ENDOCRINE DISRUPTING COMPOUNDS; COMPLEX-BASED FILMS; ELECTROCHEMICAL
   DETECTION; MASS-SPECTROMETRY; CHROMATOGRAPHY; BIOSENSOR; OXIDATION;
   WATER; NANOPARTICLES; MECHANISMS
AB A Ni(II)tetrakis(4-sulfonatophenyl)porphyrin (NiTPPS)|carbon nanotube composite electrode that shows strong catalytic and antifouling capability was developed to detect a series of phenolic endocrine compounds including bisphenol A, nonylphenol and ethynylestradiol. This electrode was fabricated by electropolymerizing NiTPPS complexes on a carbon nanotube-modified glassy carbon electrode. Optimized experimental parameters including a hydrodynamic potential of 0.7V for flow injection analysis (FIA) and a NiTPPS surface coverage of 2.2 nmol cm(-2) (standard deviation 0.2 nmol cm(-2); n=6) were obtained for detection of the endocrine disrupting compounds. The sensor responded well to all the tested compounds with limits of detection ranging from 15 nmol L-1 to 260 nmol L-1 (based on three times S/N ratio) under FIA conditions. Both carbon nanotubes and NiTPPS account for the excellent performance of the composite modified electrode. (C) 2011 Elsevier B.V. All rights reserved.
C1 [Wong, Danny K. Y.] Macquarie Univ, Dept Chem & Biomol Sci, Sydney, NSW 2109, Australia.
   [Liu, Xiaoqiang; Feng, Heqing; Liu, Xiuhua] Henan Univ, Coll Chem & Chem Engn, Inst Environm & Analyt Sci, Kaifeng 475004, Henan, Peoples R China.
C3 Macquarie University; Henan University
RP Wong, DKY (通讯作者)，Macquarie Univ, Dept Chem & Biomol Sci, Sydney, NSW 2109, Australia.
EM Danny.Wong@mq.edu.au
RI liu, xiaoqiang/T-6269-2019
OI Wong, Danny/0000-0003-2435-5140
FU Henan Science and Technology Department [084300510055, 092102310282];
   Henan University [2009YBZR014]
FX This work was supported by the International Science and Technology
   Cooperation Program of Henan Science and Technology Department
   (084300510055), the Key Technology Research and Development Program of
   Henan Science and Technology Department (092102310282), and Fundamental
   Research Program of Henan University (2009YBZR014).
CR Benijts T, 2004, ANAL CHEM, V76, P704, DOI 10.1021/ac035062x
   Berrios C, 2009, ELECTROCHIM ACTA, V54, P6417, DOI 10.1016/j.electacta.2009.06.017
   Chang HS, 2009, J HAZARD MATER, V172, P1, DOI 10.1016/j.jhazmat.2009.06.135
   Ciszewski A, 1996, J ELECTROANAL CHEM, V413, P137, DOI 10.1016/0022-0728(96)04616-5
   Collier A, 2005, ANAL CHIM ACTA, V550, P107, DOI 10.1016/j.aca.2005.06.053
   DallOrto VC, 1996, ANAL CHIM ACTA, V336, P195, DOI 10.1016/S0003-2670(96)00379-0
   Dempsey E, 2004, BIOSENS BIOELECTRON, V20, P367, DOI 10.1016/j.bios.2004.02.007
   Deo RP, 2004, ANALYST, V129, P1076, DOI 10.1039/b407418a
   Lin XQ, 2006, BIOSENS BIOELECTRON, V22, P253, DOI 10.1016/j.bios.2006.01.005
   Liu XQ, 2007, ANAL CHIM ACTA, V594, P184, DOI 10.1016/j.aca.2007.05.043
   Liu ZH, 2009, SCI TOTAL ENVIRON, V407, P731, DOI 10.1016/j.scitotenv.2008.08.039
   Manriquez J, 1999, ANAL CHIM ACTA, V378, P159, DOI 10.1016/S0003-2670(98)00564-9
   Meeker JD, 2010, MATURITAS, V66, P236, DOI 10.1016/j.maturitas.2010.03.001
   Mol HGJ, 2000, J CHROMATOGR A, V879, P97, DOI 10.1016/S0021-9673(00)00124-2
   Ngundi MM, 2003, ELECTROCHEM COMMUN, V5, P61, DOI 10.1016/S1388-2481(02)00538-6
   Peng L, 2010, BIOSENS BIOELECTRON, V25, P1248, DOI 10.1016/j.bios.2009.10.002
   Richardson SD, 2002, ANAL CHEM, V74, P2719, DOI 10.1021/ac020211h
   Terui N, 2006, ANAL SCI, V22, P895, DOI 10.2116/analsci.22.895
   Trevin S, 1997, J MATER CHEM, V7, P923, DOI 10.1039/a700533d
   Tu XM, 2009, ELECTROANAL, V21, P2491, DOI 10.1002/elan.200900195
   Vega D, 2007, TALANTA, V71, P1031, DOI 10.1016/j.talanta.2006.05.071
   Wang J, 2003, ELECTROANAL, V15, P1830, DOI 10.1002/elan.200302772
   Wozei E, 2006, BIOSENS BIOELECTRON, V21, P1654, DOI 10.1016/j.bios.2005.07.021
   Xia W, 2010, BIOSENS BIOELECTRON, V25, P2253, DOI 10.1016/j.bios.2010.03.004
   Yin HS, 2010, J HAZARD MATER, V174, P236, DOI 10.1016/j.jhazmat.2009.09.041
   Yoshioka N, 2004, J CHROMATOGR A, V1022, P145, DOI 10.1016/j.chroma.2003.09.021
NR 26
TC 57
Z9 58
U1 2
U2 68
PU ELSEVIER SCIENCE BV
PI AMSTERDAM
PA PO BOX 211, 1000 AE AMSTERDAM, NETHERLANDS
SN 0003-2670
EI 1873-4324
J9 ANAL CHIM ACTA
JI Anal. Chim. Acta
PD MAR 18
PY 2011
VL 689
IS 2
BP 212
EP 218
DI 10.1016/j.aca.2011.01.037
PG 7
WC Chemistry, Analytical
WE Science Citation Index Expanded (SCI-EXPANDED)
SC Chemistry
GA 742GW
UT WOS:000288930300008
PM 21397076
DA 2023-06-30
ER

PT J
AU Pusta, A
   Tertis, M
   Graur, F
   Cristea, C
   Al Hajjar, N
AF Pusta, Alexandra
   Tertis, Mihaela
   Graur, Florin
   Cristea, Cecilia
   Al Hajjar, Nadim
TI Aptamers and New Bioreceptors for the Electrochemical Detection of
   Biomarkers Expressed in Hepatocellular Carcinoma
SO CURRENT MEDICINAL CHEMISTRY
LA English
DT Review
DE Hepatocellular carcinoma (HCC); aptamers; biomarkers; electrochemical
   biosensors; DNA sequences; miRNAs
ID HEPG2 TUMOR-CELLS; ALPHA-FETOPROTEIN; ULTRASENSITIVE DETECTION;
   DETECTION TECHNOLOGIES; PLASMA POLYMERIZATION; IMMUNOSORBENT-ASSAY;
   APTASENSOR; BIOSENSOR; AMPLIFICATION; DEFINITIONS
AB Hepatocellular carcinoma is a malignancy associated with high mortality and increasing incidence. Early detection of this disease could help increase survival and overall patient benefit. Non-invasive strategies for the diagnosis of this medical condition are of utmost importance. In this scope, the detection of hepatocellular carcinoma biomarkers can provide a useful diagnostic tool. Aptamers are short, single-stranded DNAs or RNAs that can specifically bind selected analytes and act as pseudo-biorecognition elements that can be employed for electrode functionalization. Also, other types of DNA sequences can be used to construct DNA-based biosensors applied for the quantification of hepatocellular carcinoma biomarkers. Herein, we analyze recent examples of aptasensors and DNA biosensors for the detection of hepatocellular carcinoma biomarkers, like micro-RNAs, long non-coding RNAs, exosomes, circulating tumor cells, and proteins. The literature data are discussed comparatively in a critical manner, highlighting the advantages of using electrochemical biosensors in diagnosis, as well as the use of nanomaterials and biocomponents in the functionalization of electrodes for improved sensitivity and selectivity.
C1 [Pusta, Alexandra; Tertis, Mihaela; Cristea, Cecilia] Iuliu Hatieganu Univ Med & Pharm, Fac Pharm, Dept Analyt Chem, Cluj Napoca 400349, Romania.
   [Pusta, Alexandra] Iuliu Hatieganu Univ Med & Pharm, Fac Pharm, Dept Med Devices, Cluj Napoca, Romania.
   [Graur, Florin; Al Hajjar, Nadim] Iuliu Hatieganu Univ Med & Pharm, Dept Surg, Cluj Napoca, Romania.
C3 Iuliu Hatieganu University of Medicine & Pharmacy; Iuliu Hatieganu
   University of Medicine & Pharmacy; Iuliu Hatieganu University of
   Medicine & Pharmacy
RP Cristea, C (通讯作者)，Iuliu Hatieganu Univ Med & Pharm, Fac Pharm, Dept Analyt Chem, Cluj Napoca 400349, Romania.
EM ccristea@umfcluj.ro
RI Cristea, Cecilia/B-6259-2011; Tertis, Mihaela/N-1925-2019; Graur,
   Florin/C-7797-2009
OI Cristea, Cecilia/0000-0002-4158-3324; Tertis,
   Mihaela/0000-0003-2572-6724; Al Hajjar, Nadim/0000-0001-5986-1233;
   Graur, Florin/0000-0002-5887-3408
FU UMF [1032/57/13.01.2021]
FX This study received financial support from UMF internal grant no.
   1032/57/13.01.2021.
CR Abreu P, 2020, ANTICANCER RES, V40, P6573, DOI 10.21873/anticanres.14682
   Aleid A., 2018, HEPATOMA RES, V4, P65, DOI [DOI 10.20517/2394-5079.2018.76, 10.20517/2394-5079.2018.76]
   Alshaer W, 2018, ADV DRUG DELIVER REV, V134, P122, DOI 10.1016/j.addr.2018.09.011
   Amine A., 2019, ENCY ANAL SCI, P85, DOI [DOI 10.1016/B978-0-12-409547-2.14204-0, 10.1016/B978-0-12-409547-2.14204-0]
   [Anonymous], 2010, QUANTITATIVE CHEM AN, DOI DOI 10.1016/0021-9673(91)85187-K
   Atkinson AJ, 2001, CLIN PHARMACOL THER, V69, P89, DOI 10.1067/mcp.2000.113989
   Aydin S, 2015, PEPTIDES, V72, P4, DOI 10.1016/j.peptides.2015.04.012
   Azzouz A, 2022, BIOSENS BIOELECTRON, V197, DOI 10.1016/j.bios.2021.113767
   Bashir A, 2021, NAT COMMUN, V12, DOI 10.1038/s41467-021-22555-9
   Butler JE, 2000, J IMMUNOASSAY, V21, P165, DOI 10.1080/01971520009349533
   Cao HC, 2011, ANAL CHIM ACTA, V691, P68, DOI 10.1016/j.aca.2011.02.038
   Cao ZM, 2019, ANAL CHIM ACTA, V1082, P176, DOI 10.1016/j.aca.2019.07.062
   Chai H, 2021, ANAL CHIM ACTA, V1165, DOI 10.1016/j.aca.2021.338543
   Chen DB, 2018, BIOSENS BIOELECTRON, V117, P416, DOI 10.1016/j.bios.2018.06.041
   Chen JY, 2021, ARCH GYNECOL OBSTET, V304, P1043, DOI 10.1007/s00404-021-06017-7
   Chen SL, 2013, ANAL CHEM, V85, P8326, DOI 10.1021/ac4016787
   Chen W, 2021, J CANCER, V12, P2526, DOI 10.7150/jca.54566
   Chikkaveeraiah BV, 2012, ACS NANO, V6, P6546, DOI 10.1021/nn3023969
   Ciui B, 2017, CURR OPIN ELECTROCHE, V5, P183, DOI 10.1016/j.coelec.2017.09.014
   Cui BC, 2020, J MATER RES TECHNOL, V9, P12568, DOI 10.1016/j.jmrt.2020.08.052
   Daneshpour M, 2018, BIOSENS BIOELECTRON, V109, P197, DOI 10.1016/j.bios.2018.03.022
   Dave VP, 2019, LAB INVEST, V99, P452, DOI 10.1038/s41374-018-0143-3
   de Planell-Saguer M, 2013, CLIN BIOCHEM, V46, P869, DOI 10.1016/j.clinbiochem.2013.02.017
   De Stefano F, 2018, DIGEST LIVER DIS, V50, P1115, DOI 10.1016/j.dld.2018.08.019
   Diaz-Fernandez A, 2020, ANAL CHIM ACTA, V1124, P1, DOI 10.1016/j.aca.2020.04.022
   Duan FH, 2020, SENSOR ACTUAT B-CHEM, V310, DOI 10.1016/j.snb.2020.127844
   Duan XC, 2014, GENE, V541, P67, DOI 10.1016/j.gene.2014.03.018
   Dunn MR, 2017, NAT REV CHEM, V1, DOI 10.1038/s41570017-0076
   El Aamri M, 2020, BIOSENSORS-BASEL, V10, DOI 10.3390/bios10110186
   Elhakim HKA, 2018, MAT SCI ENG C-MATER, V92, P489, DOI 10.1016/j.msec.2018.06.063
   ELLINGTON AD, 1990, NATURE, V346, P818, DOI 10.1038/346818a0
   European Assoc Study Liver, 2018, J HEPATOL, V69, P182, DOI 10.1016/j.jhep.2018.03.019
   Farghaly OA, 2014, INT J ELECTROCHEM SC, V9, P3287
   Farka Z, 2017, CHEM REV, V117, P9973, DOI 10.1021/acs.chemrev.7b00037
   Farka Z, 2015, SENSORS-BASEL, V15, P79, DOI 10.3390/s150100079
   Ferrante Nicole D, 2020, Gastroenterol Hepatol (N Y), V16, P506
   Forouzanfar S, 2020, J ELECTROCHEM SOC, V167, DOI 10.1149/1945-7111/ab7f20
   Gu CN, 2020, APPL MATER TODAY, V20, DOI 10.1016/j.apmt.2020.100745
   Hai X, 2020, TRAC-TREND ANAL CHEM, V133, DOI 10.1016/j.trac.2020.116098
   Hakimian F, 2020, ANAL CHIM ACTA, V1136, P1, DOI 10.1016/j.aca.2020.08.039
   Han B, 2020, SENSOR ACTUAT B-CHEM, V325, DOI 10.1016/j.snb.2020.128762
   He F, 2020, CURR MED CHEM, V27, P2189, DOI 10.2174/0929867325666181008142831
   Heiat M, 2019, MICROCHEM J, V148, P456, DOI 10.1016/j.microc.2019.05.004
   Hosseinzadeh L., 2020, ADV APTASENSOR TECHN, V99
   Hu F, 2018, SENSOR ACTUAT B-CHEM, V271, P15, DOI 10.1016/j.snb.2018.05.081
   Huang XY, 2019, ANAL CHIM ACTA, V1078, P125, DOI 10.1016/j.aca.2019.06.009
   HULANICKI A, 1991, PURE APPL CHEM, V63, P1247, DOI 10.1351/pac199163091247
   Ikebukuro K, 2004, ANAL LETT, V37, P2901, DOI 10.1081/AL-200035778
   Jenike AE, 2021, BIOMARK RES, V9, DOI 10.1186/s40364-021-00272-1
   Jet T, 2021, CHEM SOC REV, V50, P4141, DOI 10.1039/d0cs00609b
   Jia QJ, 2020, SENSOR ACTUAT B-CHEM, V323, DOI 10.1016/j.snb.2020.128647
   Jiang JQ, 2020, ANAL CHIM ACTA, V1130, P1, DOI 10.1016/j.aca.2020.07.012
   Jiang XH, 2021, ANAL CHIM ACTA, V1177, DOI 10.1016/j.aca.2021.338751
   Jopling CL, 2012, RNA BIOL, V9, DOI 10.4161/rna.18827
   Jussila H, 2016, OPTICA, V3, P151, DOI 10.1364/OPTICA.3.000151
   Kaluzna-Czaplinska J, 2014, TRAC-TREND ANAL CHEM, V56, P1, DOI 10.1016/j.trac.2013.12.007
   Kappel A, 2017, CLIN CHEM LAB MED, V55, P636, DOI 10.1515/cclm-2016-0467
   Kashefi-Kheyrabadi L, 2014, ANAL CHEM, V86, P4956, DOI 10.1021/ac500375p
   Kasturi S, 2021, J IND ENG CHEM, V93, P186, DOI 10.1016/j.jiec.2020.09.022
   Kim E, 2020, EXP MOL MED, V52, P1898, DOI 10.1038/s12276-020-00527-1
   Krepelkova I, 2019, BIOTECHNIQUES, V66, P277, DOI 10.2144/btn-2019-0021
   Lequin RM, 2005, CLIN CHEM, V51, P2415, DOI 10.1373/clinchem.2005.051532
   Li GY, 2021, BIOELECTROCHEMISTRY, V138, DOI 10.1016/j.bioelechem.2020.107696
   Li GY, 2018, ANAL BIOCHEM, V547, P37, DOI 10.1016/j.ab.2018.02.012
   Li JL, 2017, MICROCHIM ACTA, V184, P3131, DOI 10.1007/s00604-017-2334-9
   Li WZ, 2020, ANAL METHODS-UK, V12, P4956, DOI 10.1039/d0ay01465f
   Lim HJ, 2020, BIOSENS BIOELECTRON, V168, DOI 10.1016/j.bios.2020.112513
   Lisdat F, 2008, ANAL BIOANAL CHEM, V391, P1555, DOI 10.1007/s00216-008-1970-7
   Liu NZ, 2021, ANAL CHIM ACTA, V1146, P17, DOI 10.1016/j.aca.2020.12.031
   Llovet JM, 2021, NAT REV DIS PRIMERS, V7, DOI 10.1038/s41572-020-00240-3
   Low SS, 2020, SENSOR ACTUAT B-CHEM, V308, DOI 10.1016/j.snb.2020.127718
   Luo LP, 2020, TALANTA, V207, DOI 10.1016/j.talanta.2019.120298
   Makhneva E, 2016, SURF COAT TECH, V290, P116, DOI 10.1016/j.surfcoat.2015.09.035
   Malecka K, 2021, SENSORS-BASEL, V21, DOI 10.3390/s21030736
   Manakhov A, 2016, APPL SURF SCI, V360, P28, DOI 10.1016/j.apsusc.2015.10.178
   Meirinho SG, 2017, ANAL CHIM ACTA, V987, P25, DOI 10.1016/j.aca.2017.07.071
   Meng TJ, 2020, ANAL CHIM ACTA, V1138, P59, DOI 10.1016/j.aca.2020.09.022
   Meng TJ, 2020, SENSOR ACTUAT B-CHEM, V323, DOI 10.1016/j.snb.2020.128621
   Meng TJ, 2020, J COLLOID INTERF SCI, V578, P164, DOI 10.1016/j.jcis.2020.05.118
   Mocan T, 2021, INT IMMUNOPHARMACOL, V94, DOI 10.1016/j.intimp.2021.107467
   Mohamadi M, 2017, J AOAC INT, V100, P1754, DOI 10.5740/jaoacint.16-0302
   Negandary M, 2020, BIOSENS BIOELECTRON, V152, DOI 10.1016/j.bios.2020.112018
   Ning Y, 2020, BIOMED PHARMACOTHER, V132, DOI 10.1016/j.biopha.2020.110902
   Pan YS, 2020, BIOMEDICINES, V8, DOI 10.3390/biomedicines8120576
   Parikh ND, 2020, CANCER EPIDEM BIOMAR, V29, P2495, DOI 10.1158/1055-9965.EPI-20-0005
   Pellestor F, 2004, EUR J HUM GENET, V12, P694, DOI 10.1038/sj.ejhg.5201226
   Qu J, 2019, PAK J MED SCI, V35, P1466, DOI 10.12669/pjms.35.5.685
   Rhouati A, 2016, SENSORS-BASEL, V16, DOI 10.3390/s16122178
   Sabahi A, 2020, TALANTA, V209, DOI 10.1016/j.talanta.2019.120595
   Sangro B, 2021, NAT REV GASTRO HEPAT, V18, P525, DOI 10.1038/s41575-021-00438-0
   Sasaki R, 2019, INT J MOL SCI, V20, DOI 10.3390/ijms20061406
   Sassolas A, 2009, ELECTROANAL, V21, P1237, DOI 10.1002/elan.200804554
   Shi XH, 2021, J APPL ELECTROCHEM, V51, P781, DOI 10.1007/s10800-021-01534-4
   Silva A.L., 2015, ANAL CHEM RES, P41
   Simoes FR, 2017, MICRO NANO TECHNOL, P155
   Singal AG, 2020, J HEPATOL, V72, P250, DOI 10.1016/j.jhep.2019.08.025
   Singh Amit Kumar, 2018, Curr Chem Genom Transl Med, V12, P9, DOI 10.2174/2213988501812010009
   Soda N, 2020, ANAL CHIM ACTA, V1132, P66, DOI 10.1016/j.aca.2020.07.038
   Soda N, 2020, CANCERS, V12, DOI 10.3390/cancers12082233
   Stefan G, 2021, ELECTROCHIM ACTA, V376, DOI 10.1016/j.electacta.2021.137994
   Sun DP, 2018, SENSOR ACTUAT B-CHEM, V268, P359, DOI 10.1016/j.snb.2018.04.142
   Sun DP, 2017, MICROCHIM ACTA, V184, P3487, DOI 10.1007/s00604-017-2376-z
   Sun DP, 2015, ANAL CHIM ACTA, V885, P166, DOI 10.1016/j.aca.2015.05.027
   Sung H., 2021, CA-CANCER J CLIN, V71, P209, DOI [10.3322/caac.21660, DOI 10.3322/caac.21660]
   Thevenot DR, 1999, PURE APPL CHEM, V71, P2333, DOI 10.1351/pac199971122333
   Torkamanian-Afshar M, 2021, MOL DIVERS, V25, P1395, DOI 10.1007/s11030-021-10192-9
   TUERK C, 1990, SCIENCE, V249, P505, DOI 10.1126/science.2200121
   Voccia D, 2017, BIOSENS BIOELECTRON, V87, P1012, DOI 10.1016/j.bios.2016.09.058
   Wang H, 2016, EXPERT REV PROTEOMIC, V13, P99, DOI 10.1586/14789450.2016.1122529
   Wang S, 2017, ACS NANO, V11, P3943, DOI 10.1021/acsnano.7b00373
   Wang YJ, 2017, BIOSENS BIOELECTRON, V98, P386, DOI 10.1016/j.bios.2017.07.009
   Wong CM, 2018, NAT REV GASTRO HEPAT, V15, P137, DOI 10.1038/nrgastro.2017.169
   Wu H, 2009, ANAL CHIM ACTA, V648, P98, DOI 10.1016/j.aca.2009.06.033
   Wu L, 2015, CHEM SOC REV, V44, P2963, DOI 10.1039/c4cs00370e
   Xing Y, 2021, BIOELECTROCHEMISTRY, V140, DOI 10.1016/j.bioelechem.2021.107789
   Xue TY, 2019, NAT COMMUN, V10, DOI [10.1038/s41467-018-07947-8, 10.1038/s41467-019-10196-y]
   Yammouri G, 2019, CHEM AFR, V2, P291, DOI 10.1007/s42250-019-00058-x
   Yang SH, 2018, BIOSENS BIOELECTRON, V112, P186, DOI 10.1016/j.bios.2018.04.026
   Yang XD, 2020, SENSOR ACTUAT B-CHEM, V323, DOI 10.1016/j.snb.2020.128666
   Yao RW, 2019, NAT CELL BIOL, V21, P542, DOI 10.1038/s41556-019-0311-8
   Ye JW, 2019, J PHARM ANAL, V9, P217, DOI 10.1016/j.jpha.2019.05.004
   Zhang CY, 2020, ACS SENSORS, V5, P2977, DOI 10.1021/acssensors.0c01453
   Zhang HW, 2019, AGING-US, V11, P9111, DOI 10.18632/aging.102378
   Zhang RY, 2021, ANAL CHIM ACTA, V1157, DOI 10.1016/j.aca.2021.338396
   Zhang WQ, 2020, ANAL CHIM ACTA, V1122, P39, DOI 10.1016/j.aca.2020.05.002
   Zhao F, 2021, SENSOR ACTUAT B-CHEM, V327, DOI 10.1016/j.snb.2020.128898
   Zhou JH, 2017, NAT REV DRUG DISCOV, V16, P181, DOI 10.1038/nrd.2016.199
   Zhou SJ, 2020, MICROCHIM ACTA, V187, DOI 10.1007/s00604-020-4187-x
   Zhou SJ, 2019, APPL SURF SCI, V498, DOI 10.1016/j.apsusc.2019.143889
   Zhu XL, 2019, NANO-INSPIRED BIOSENSORS FOR PROTEIN ASSAY WITH CLINICAL APPLICATIONS, P237, DOI 10.1016/B978-0-12-815053-5.00010-6
   Zouari M, 2020, ANAL CHIM ACTA, V1104, P188, DOI 10.1016/j.aca.2020.01.016
NR 131
TC 1
Z9 1
U1 8
U2 13
PU BENTHAM SCIENCE PUBL LTD
PI SHARJAH
PA EXECUTIVE STE Y-2, PO BOX 7917, SAIF ZONE, 1200 BR SHARJAH, U ARAB
   EMIRATES
SN 0929-8673
EI 1875-533X
J9 CURR MED CHEM
JI Curr. Med. Chem.
PY 2022
VL 29
IS 25
BP 4363
EP 4390
DI 10.2174/0929867329666220222113707
PG 28
WC Biochemistry & Molecular Biology; Chemistry, Medicinal; Pharmacology &
   Pharmacy
WE Science Citation Index Expanded (SCI-EXPANDED)
SC Biochemistry & Molecular Biology; Pharmacology & Pharmacy
GA 3I8MC
UT WOS:000832962500009
PM 35196969
DA 2023-06-30
ER

PT J
AU Dinu, A
   Apetrei, C
AF Dinu, Ancuta
   Apetrei, Constantin
TI A Review on Electrochemical Sensors and Biosensors Used in Phenylalanine
   Electroanalysis
SO SENSORS
LA English
DT Review
DE phenylalanine; sensor; biosensor; electrochemistry; phenylketonuria
ID BETA-CYCLODEXTRIN; ENANTIOSELECTIVE RECOGNITION; RAMAN-SPECTROSCOPY;
   IMPRINTED POLYMER; GOLD ELECTRODE; AMINO-ACIDS; TYROSINE; BLOOD; HPLC;
   CHROMATOGRAPHY
AB Phenylalanine is an amino acid found in breast milk and in many foods, being an essential nutrient. This amino acid is very important for the human body because it is transformed into tyrosine and, subsequently, into catecholamine neurotransmitters. However, there are individuals who were born with a genetic disorder called phenylketonuria. The accumulation of phenylalanine and of some metabolites in the body is dangerous and may cause convulsions, brain damage and mental retardation. Determining the concentration of phenylalanine in different biologic fluids is very important because it can provide information about the health status of the individuals envisaged. Since such determinations may be made by using electrochemical sensors and biosensors, numerous researchers have developed such sensors for phenylalanine detection and different sensitive materials were used in order to improve the selectivity, sensitivity and detection limit. The present review aims at presenting the design and performance of some electrochemical bio (sensors) traditionally used for phenylalanine detection as reported in a series of relevant scientific papers published in the last decade.
C1 [Dinu, Ancuta; Apetrei, Constantin] Dunarea de Jos Univ Galati, Fac Sci & Environm, Dept Chem Phys & Environm, 47 Domneasca St, Galati 800008, Romania.
C3 Dunarea De Jos University Galati
RP Apetrei, C (通讯作者)，Dunarea de Jos Univ Galati, Fac Sci & Environm, Dept Chem Phys & Environm, 47 Domneasca St, Galati 800008, Romania.
EM ancuta.dinu@ugal.ro; apetreic@ugal.ro
RI Apetrei, Constantin/I-8145-2019; ANCUTA, DINU/HZJ-8142-2023
OI Apetrei, Constantin/0000-0002-3823-4174; Ancuta, Dinu
   (Iacob)/0000-0002-6291-1008
CR Aghaei F, 2017, ANAL METHODS-UK, V9, P966, DOI 10.1039/c6ay02853e
   Apetrei IM, 2018, MEASUREMENT, V114, P37, DOI 10.1016/j.measurement.2017.09.020
   Apetrei IM, 2016, SENSOR ACTUAT B-CHEM, V234, P371, DOI 10.1016/j.snb.2016.05.005
   Bangaleh Z, 2019, IRAN J PHARM RES, V18, P61
   Bhagavan N.V., 2015, ESSENTIALS MED BIOCH, V2nd ed., P227, DOI [10.1016/B978-0-12-416687-5.00015-4, DOI 10.1016/B978-0-12-416687-5]
   Bi Q, 2016, ANAL BIOCHEM, V508, P50, DOI 10.1016/j.ab.2016.05.022
   Bian YH, 2011, SUPRAMOL CHEM, V23, P455, DOI 10.1080/10610278.2010.544738
   Borghei YS, 2017, LUMINESCENCE, V32, P1045, DOI 10.1002/bio.3289
   Broadley KJ, 2010, PHARMACOL THERAPEUT, V125, P363, DOI 10.1016/j.pharmthera.2009.11.005
   Chen Y, 2012, ANAL CHIM ACTA, V754, P83, DOI 10.1016/j.aca.2012.09.048
   Ciolacu FCL, 2015, ACTA ENDOCRINOL-BUCH, V11, P143, DOI 10.4183/aeb.2015.143
   Council of Europe, 2011, EUR PHARM 7 0, P2711
   De Silva V, 2010, CLIN CHEM LAB MED, V48, P1271, DOI 10.1515/CCLM.2010.271
   Dick L, 2011, J PHARMACEUT BIOMED, V56, P633, DOI 10.1016/j.jpba.2011.06.025
   Ermis N, 2017, J ELECTROANAL CHEM, V807, P244, DOI 10.1016/j.jelechem.2017.11.025
   Ghasemi-Varnamkhasti M, 2018, TRENDS FOOD SCI TECH, V80, P71, DOI 10.1016/j.tifs.2018.07.018
   Hong A, 2016, J PHYS CHEM LETT, V7, P4385, DOI 10.1021/acs.jpclett.6b01894
   Hrobonova K, 2018, MONATSH CHEM, V149, P939, DOI 10.1007/s00706-018-2155-5
   Hu YF, 2011, TALANTA, V84, P305, DOI 10.1016/j.talanta.2011.01.010
   Huo JZ, 2020, J MOL STRUCT, V1201, DOI 10.1016/j.molstruc.2019.127214
   Idili A, 2019, ACS SENSORS, V4, P3227, DOI 10.1021/acssensors.9b01703
   Jantschi L., 2009, CHIMIEANALITICA SIIN, P47
   Kamruzzaman M, 2012, FOOD CHEM, V135, P57, DOI 10.1016/j.foodchem.2012.04.062
   Kang C, 2014, ANAL METHODS-UK, V6, P6358, DOI 10.1039/c4ay00943f
   Kapalka GM, 2010, PRACT RESOUR MENT, P141, DOI 10.1016/B978-0-12-374927-7.00006-6
   Kawana S, 2010, J CHROMATOGR B, V878, P3113, DOI 10.1016/j.jchromb.2010.09.015
   Kazan RM, 2019, MICROCHEM J, V150, DOI 10.1016/j.microc.2019.104103
   Komori T, 2015, BRAIN CANC, P58
   Kounaves S. P., 1997, HDB INSTRUMENTAL TEC, P709
   Kutyla-Olesiuk A, 2012, PROCEDIA ENGINEER, V47, P522, DOI 10.1016/j.proeng.2012.09.199
   Li CF, 2011, CHINESE CHEM LETT, V22, P851, DOI 10.1016/j.cclet.2010.12.029
   Li QQ, 2012, CHINESE CHEM LETT, V23, P1055, DOI 10.1016/j.cclet.2012.07.003
   Lieberman M., 2009, MARKS BASIC MED BIOC, P731
   Lin C, 2018, ANAL CHIM ACTA, V1041, P108, DOI 10.1016/j.aca.2018.08.053
   Litwack G., 2017, HUMAN BIOCH, P375
   Lomenova A, 2018, FOOD ANAL METHOD, V11, P3314, DOI 10.1007/s12161-018-1308-9
   Marsili E, 2008, P NATL ACAD SCI USA, V105, P3968, DOI 10.1073/pnas.0710525105
   Mo XM, 2013, CLIN BIOCHEM, V46, P1074, DOI 10.1016/j.clinbiochem.2013.05.047
   Murugesan B, 2019, ACS OMEGA, V4, P14928, DOI 10.1021/acsomega.9b01686
   Naghashian-Haghighi A, 2018, ANAL BIOCHEM, V550, P15, DOI 10.1016/j.ab.2018.04.004
   Narayan R.J., 2016, MEDICAL BIOSENSORS P, P27
   Nelson D.L., 2009, LEHNINGER PRINCIPLES, P680
   Neurauter G, 2013, CLIN BIOCHEM, V46, P1848, DOI 10.1016/j.clinbiochem.2013.10.015
   Niu JL, 2019, CHINESE J POLYM SCI, V37, P451, DOI 10.1007/s10118-019-2211-6
   Niu XH, 2019, BIOELECTROCHEMISTRY, V129, P189, DOI 10.1016/j.bioelechem.2019.05.016
   Niu XH, 2019, BIOELECTROCHEMISTRY, V128, P74, DOI 10.1016/j.bioelechem.2019.03.006
   oet D., 2016, FUNDAMENTALS BIOCH L, P724
   Omidinia E, 2014, APPL BIOCHEM BIOTECH, V172, P2070, DOI 10.1007/s12010-013-0656-6
   Omidinia E, 2014, IEEE SENS J, V14, P1081, DOI 10.1109/JSEN.2013.2292875
   Ou SH, 2018, BIOSENS BIOELECTRON, V105, P143, DOI 10.1016/j.bios.2018.01.010
   Oztekin EK, 2016, PHOTOCHEM PHOTOBIOL, V92, P658, DOI 10.1111/php.12618
   Peat J, 2016, METHODS MOL BIOL, V1378, P219, DOI 10.1007/978-1-4939-3182-8_23
   Pecce R, 2013, CLIN BIOCHEM, V46, P1892, DOI 10.1016/j.clinbiochem.2013.08.022
   Pelley J.W., 2010, RAPID REV BIOCH E BO
   da Silva KP, 2016, VIB SPECTROSC, V85, P97, DOI 10.1016/j.vibspec.2016.04.006
   Prakash M, 2011, SPECTROCHIM ACTA A, V83, P461, DOI 10.1016/j.saa.2011.08.066
   Prinsen HCMT, 2013, CLIN BIOCHEM, V46, P1272, DOI 10.1016/j.clinbiochem.2013.05.054
   Qiu HM, 2012, SPECTROCHIM ACTA A, V86, P456, DOI 10.1016/j.saa.2011.10.068
   Quintelas C, 2019, J CHEM TECHNOL BIOT, V94, P812, DOI 10.1002/jctb.5827
   Rigobello-Masini M, 2012, METHODS MOL BIOL, V828, P305, DOI 10.1007/978-1-61779-445-2_24
   Rodwell V.W., 2015, HARPERS ILLUSTRATED, P281
   Saha M, 2014, J NANOSTRUCTURE CHEM, V4, DOI 10.1007/s40097-014-0102-5
   Sajini T, 2019, COMPOS SCI TECHNOL, V181, DOI 10.1016/j.compscitech.2019.06.003
   Scholz F, 2015, CHEMTEXTS, V1, DOI 10.1007/s40828-015-0016-y
   Seifati SM, 2018, IET NANOBIOTECHNOL, V12, P417, DOI 10.1049/iet-nbt.2017.0128
   Sereda V, 2016, J RAMAN SPECTROSC, V47, P1056, DOI 10.1002/jrs.4884
   Shan PH, 2020, ANAL CHIM ACTA, V1104, P164, DOI 10.1016/j.aca.2020.01.007
   Shokrollahi A, 2019, QUIM NOVA, V42, P36, DOI 10.21577/0100-4042.20170303
   Thiessen G, 2015, ANALYST, V140, P609, DOI 10.1039/c4an01627k
   van Wegberg AMJ, 2017, ORPHANET J RARE DIS, V12, DOI 10.1186/s13023-017-0685-2
   Wang XS, 2014, EUR J PHARMACOL, V724, P211, DOI 10.1016/j.ejphar.2013.12.025
   Wang YL, 2012, J ELECTROANAL CHEM, V667, P54, DOI 10.1016/j.jelechem.2011.12.021
   WOOD DR, 1985, PSYCHIAT RES, V16, P21, DOI 10.1016/0165-1781(85)90024-1
   Wu T, 2017, MICROCHIM ACTA, V184, P2901, DOI 10.1007/s00604-017-2281-5
   Xu XY, 2019, ACS APPL MATER INTER, V11, P20734, DOI 10.1021/acsami.9b05431
   Yi YH, 2019, ANAL CHEM, V91, P2908, DOI 10.1021/acs.analchem.8b05047
   Yoshimi Y, 2015, ANAL CHIM ACTA, V862, P77, DOI 10.1016/j.aca.2015.01.001
   Zaidi SA, 2017, BIOSENS BIOELECTRON, V94, P714, DOI 10.1016/j.bios.2017.03.069
   Zhang ZH, 2012, SEP PURIF TECHNOL, V87, P142, DOI 10.1016/j.seppur.2011.11.037
NR 79
TC 21
Z9 22
U1 7
U2 52
PU MDPI
PI BASEL
PA ST ALBAN-ANLAGE 66, CH-4052 BASEL, SWITZERLAND
EI 1424-8220
J9 SENSORS-BASEL
JI Sensors
PD MAY
PY 2020
VL 20
IS 9
AR 2496
DI 10.3390/s20092496
PG 21
WC Chemistry, Analytical; Engineering, Electrical & Electronic; Instruments
   & Instrumentation
WE Science Citation Index Expanded (SCI-EXPANDED)
SC Chemistry; Engineering; Instruments & Instrumentation
GA LT5JF
UT WOS:000537106200060
PM 32354070
OA Green Published, gold
DA 2023-06-30
ER

PT J
AU Dong, HB
   Hu, XJ
   Zhao, JL
   Li, HJ
   Koh, K
   Gao, L
   Shao, M
   Chen, HX
AF Dong, Haibin
   Hu, Xiaojun
   Zhao, Jialin
   Li, Hongjie
   Koh, Kwangnak
   Gao, Lin
   Shao, Min
   Chen, Hongxia
TI Sensitive detection of fractalkine based on AuNPs and metal-organic
   frameworks composite at para-sulfonatocalix[4]arene-AuNPs assembled
   multilayer interface
SO SENSORS AND ACTUATORS B-CHEMICAL
LA English
DT Article
DE Fractalkine; Metal-organic frameworks; para-Sulfonatocalix[4]arene-AuNPs
   assembled multilayer; Catalyze
ID GOLD NANOPARTICLES; ELECTROCHEMICAL APTASENSOR; CASCADE CATALYSIS;
   SYSTEM; CX3CL1; INFLAMMATION; IMMUNOASSAY; ACTIVATION; RECEPTORS;
   ANTIGEN
AB Fractalkine (FKN) has been claimed as a predictive biomarker of Barrett's Esophagus for the first time recently, whereas there are few methods for quantitative detection of FKN. In order to develop a sensitively electrochemical biosensor of FKN, pSC(4)-AuNPs self-assembled multilayer film on the gold electrode surface was utilized to immobilize anti-FKN as a biorecognition surface. A novel porous para-sulfonatocalix[4]arene-coated gold nanoparticles-functionalized metal-organic frameworks (pSC(4)-AuNPs/Cu-MOFs) was fabricated to recognize FKN by FKN aptamer and as signal tags for H2O2 catalysis. pSC(4)-AuNPs multilayer displayed good biocompatibility and high electronic transmission. Combing with the good catalysis ability of Cu-MOFs, the quantitative FKN detection was achieved by the sensitive electrochemical immunosensor with the detection limit of 7.4 pg/mL. With this design, the signal amplification strategy of the pSC(4)-AuNPs/Cu-MOFs composite offers a potential application of clinical detection of FKN.
C1 [Dong, Haibin; Hu, Xiaojun; Zhao, Jialin; Li, Hongjie; Chen, Hongxia] Shanghai Univ, Sch Life Sci, Ctr Mol Recognit & Biosensing, Shanghai 200444, Peoples R China.
   [Dong, Haibin] Shanghai Univ, Sch Life Sci, Shanghai Key Lab Bioenergy Crop, Shanghai 200444, Peoples R China.
   [Koh, Kwangnak] Pusan Natl Univ, Inst Gen Educ, Busan 609735, South Korea.
   [Gao, Lin] Zhengzhou Univ, Affiliated Hosp 1, Dept Neurol, Zhengzhou 450052, Henan, Peoples R China.
   [Shao, Min] Shanghai Univ, Instrumental Anal & Res Ctr, Sch Mat Sci & Engn, Shanghai 200444, Peoples R China.
C3 Shanghai University; Shanghai University; Pusan National University;
   Zhengzhou University; Shanghai University
RP Chen, HX (通讯作者)，Shanghai Univ, Sch Life Sci, Ctr Mol Recognit & Biosensing, Shanghai 200444, Peoples R China.
EM hxchen@shu.edu.cn
FU National Natural Science Foundation of China [61875114]
FX This work was supported by the National Natural Science Foundation of
   China (Grant No. 61875114).
CR Ahmad R, 2015, CHEM MATER, V27, P5464, DOI 10.1021/acs.chemmater.5b00138
   Bailey JB, 2017, J AM CHEM SOC, V139, P8160, DOI 10.1021/jacs.7b01202
   Bennett TD, 2014, ACCOUNTS CHEM RES, V47, P1555, DOI 10.1021/ar5000314
   Choi KM, 2014, ACS NANO, V8, P7451, DOI 10.1021/nn5027092
   Dai HX, 2017, BIOSENS BIOELECTRON, V95, P131, DOI 10.1016/j.bios.2017.04.021
   Haider SH, 2018, SCI REP-UK, V8, DOI 10.1038/s41598-018-21334-9
   Han CP, 2009, SENSOR ACTUAT B-CHEM, V137, P704, DOI 10.1016/j.snb.2008.12.038
   Hatori K, 2002, J NEUROSCI RES, V69, P418, DOI 10.1002/jnr.10304
   Hochheiser K, 2013, J CLIN INVEST, V123, P4242, DOI 10.1172/JCI70143
   Hoskins C., 2016, J NANOMED NANOTECHNO, V7, P1000370, DOI 10.4172/2157-7439.1000370
   Jung S, 2000, MOL CELL BIOL, V20, P4106, DOI 10.1128/MCB.20.11.4106-4114.2000
   Kim HJ, 2012, CHEM SOC REV, V41, P1173, DOI 10.1039/c1cs15169j
   Kon N, 2003, ORG BIOMOL CHEM, V1, P751, DOI 10.1039/b210198j
   Lee FH, 2004, BIOCHEMISTRY-US, V43, P7179, DOI 10.1021/bi0362121
   Lee YS, 2013, CELL, V153, P413, DOI 10.1016/j.cell.2013.03.001
   Li YG, 2011, ACS APPL MATER INTER, V3, P1306, DOI 10.1021/am200101n
   Liu TZ, 2016, ANAL CHEM, V88, P12516, DOI 10.1021/acs.analchem.6b04191
   Liu WM, 2016, ARCH IMMUNOL THER EX, V64, P371, DOI 10.1007/s00005-016-0395-9
   Morari J, 2014, DIABETES, V63, P3770, DOI 10.2337/db13-1495
   Mormul J, 2016, ACS CATAL, V6, P2802, DOI 10.1021/acscatal.6b00189
   Perret F, 2006, CHEM COMMUN, P2425, DOI 10.1039/b600720c
   Polyak A, 2014, BRAIN BEHAV IMMUN, V38, P25, DOI 10.1016/j.bbi.2014.01.010
   Poniatowski LA, 2017, MOL NEUROBIOL, V54, P2167, DOI 10.1007/s12035-016-9787-4
   Qiu ZL, 2018, ANAL CHEM, V90, P1021, DOI 10.1021/acs.analchem.7b04479
   Qiu ZL, 2017, ANAL CHEM, V89, P5152, DOI 10.1021/acs.analchem.7b00989
   Shen WJ, 2016, BIOSENS BIOELECTRON, V83, P287, DOI 10.1016/j.bios.2016.04.060
   Shen WJ, 2015, ANAL CHEM, V87, P11345, DOI 10.1021/acs.analchem.5b02694
   Talin A.A., 2013, SCIENCE
   Wang GF, 2011, J AGR FOOD CHEM, V59, P4294, DOI 10.1021/jf104571q
   Wang HY, 2018, BIOSENS BIOELECTRON, V103, P32, DOI 10.1016/j.bios.2017.12.035
   Wang H, 2017, CELL BIOCHEM FUNCT, V35, P315, DOI 10.1002/cbf.3278
   Wang SQ, 2017, ACS APPL MATER INTER, V9, P24440, DOI 10.1021/acsami.7b07307
   Wang XX, 2018, BIOSENS BIOELECTRON, V99, P375, DOI 10.1016/j.bios.2017.08.011
   Waybrant B, 2014, LANGMUIR, V30, P7465, DOI 10.1021/la500403v
   Wu RB, 2015, CHEM COMMUN, V51, P3109, DOI 10.1039/c4cc09065a
   Yang X, 2017, ANAL CHEM, V89, P11636, DOI 10.1021/acs.analchem.7b03056
   Zhang CY, 2013, ELECTROCHEM COMMUN, V33, P131, DOI 10.1016/j.elecom.2013.04.026
   Zhang KY, 2018, BIOSENS BIOELECTRON, V101, P159, DOI 10.1016/j.bios.2017.10.031
   Zhao MT, 2014, J AM CHEM SOC, V136, P1738, DOI 10.1021/ja411468e
   Zhao Y, 2016, J AM CHEM SOC, V138, P16645, DOI 10.1021/jacs.6b07590
   Zhou XX, 2017, BIOSENS BIOELECTRON, V98, P83, DOI 10.1016/j.bios.2017.06.039
NR 41
TC 19
Z9 20
U1 3
U2 194
PU ELSEVIER SCIENCE SA
PI LAUSANNE
PA PO BOX 564, 1001 LAUSANNE, SWITZERLAND
SN 0925-4005
J9 SENSOR ACTUAT B-CHEM
JI Sens. Actuator B-Chem.
PD DEC 10
PY 2018
VL 276
BP 150
EP 157
DI 10.1016/j.snb.2018.08.106
PG 8
WC Chemistry, Analytical; Electrochemistry; Instruments & Instrumentation
WE Science Citation Index Expanded (SCI-EXPANDED)
SC Chemistry; Electrochemistry; Instruments & Instrumentation
GA GT6PF
UT WOS:000444637600021
DA 2023-06-30
ER

PT J
AU de la Escosura-Muniz, A
   Baptista-Pires, L
   Serrano, L
   Altet, L
   Francino, O
   Sanchez, A
   Merkoci, A
AF de la Escosura-Muniz, Alfredo
   Baptista-Pires, Luis
   Serrano, Lorena
   Altet, Laura
   Francino, Olga
   Sanchez, Armand
   Merkoci, Arben
TI Magnetic Bead/Gold Nanoparticle Double-Labeled Primers for
   Electrochemical Detection of Isothermal Amplified Leishmania DNA
SO SMALL
LA English
DT Article
ID REAL-TIME PCR; VISCERAL LEISHMANIASIS; GOLD NANOPARTICLES; CANINE
   LEISHMANIASIS; AMPLIFICATION ASSAY; CLINICAL-SAMPLES; POINT MUTATIONS;
   DIAGNOSIS; QUANTIFICATION; BIOSENSOR
AB A novel methodology for the isothermal amplification of Leishmania DNA using labeled primers combined with the advantages of magnetic purification/preconcentration and the use of gold nanoparticle (AuNP) tags for the sensitive electrochemical detection of such amplified DNA is developed. Primers labeled with AuNPs and magnetic beads (MBs) are used for the first time for the isothermal amplification reaction, being the amplified product ready for the electrochemical detection. The electrocatalytic activity of the AuNP tags toward the hydrogen evolution reaction allows the rapid quantification of the DNA on screen-printed carbon electrodes. Amplified products from the blood of dogs with Leishmania (positive samples) are discriminated from those of healthy dogs (blank samples). Quantitative studies demonstrate that the optimized method allows us to detect less than one parasite per microliter of blood (8 x 10(-3) parasites in the isothermal amplification reaction). This pioneering approach is much more sensitive than traditional methods based on real-time polymerase chain reaction (PCR), and is also more rapid, cheap, and user-friendly.
C1 [de la Escosura-Muniz, Alfredo; Baptista-Pires, Luis; Merkoci, Arben] CSIC, Catalan Inst Nanosci & Nanotechnol ICN2, Barcelona 08193, Spain.
   [de la Escosura-Muniz, Alfredo; Baptista-Pires, Luis; Merkoci, Arben] Barcelona Inst Sci & Technol, Barcelona 08193, Spain.
   [Serrano, Lorena; Altet, Laura; Francino, Olga] Vetgenomics, Bellaterra 08193, Barcelona, Spain.
   [Francino, Olga; Sanchez, Armand] Autonomous Univ Barcelona, Dept Anim & Food Sci, Bellaterra 08193, Barcelona, Spain.
   [Sanchez, Armand] Ctr Res Agr Genom CSIC IRTA UAB UB, Cerdanyola Del Valles 08193, Catalonia, Spain.
   [Merkoci, Arben] ICREA, Barcelona 08010, Spain.
C3 Barcelona Institute of Science & Technology; Catalan Institute of
   Nanoscience & Nanotechnology (ICN2); Consejo Superior de Investigaciones
   Cientificas (CSIC); Barcelona Institute of Science & Technology;
   Autonomous University of Barcelona; Consejo Superior de Investigaciones
   Cientificas (CSIC); Centre de Recerca en Agrigenomica (CRAG); IRTA;
   ICREA
RP Merkoci, A (通讯作者)，CSIC, Catalan Inst Nanosci & Nanotechnol ICN2, Campus UAB, Barcelona 08193, Spain.
EM arben.merkoci@icn.cat
RI Francino, Olga/K-5683-2017; Sanchez, Armand/L-7905-2015; Merkoçi,
   Arben/C-7211-2008; de la Escosura-Muñiz, Alfredo/M-2221-2014
OI Francino, Olga/0000-0002-9022-3835; Sanchez, Armand/0000-0001-9160-1124;
   Merkoçi, Arben/0000-0003-2486-8085; de la Escosura-Muñiz,
   Alfredo/0000-0002-9600-0253
FU EU [FP7-SME-2012-1, 315653]; Spanish MINECO [MAT2011-25870]; Severo
   Ochoa Centers of Excellence Program [SEV-2013-0295]; Secretaria
   d'Universitats i Recerca del Departament d'Economia i Coneixement de la
   Generalitat de Catalunya [2014 SGR 260]; ICREA Funding Source: Custom
FX The authors acknowledge EU support under FP7-SME-2012-1 contract number
   315653 "POC4PETS." ICN2 also acknowledges the support of the Spanish
   MINECO under Project MAT2011-25870 and through the Severo Ochoa Centers
   of Excellence Program under Grant SEV-2013-0295, and the support from
   Secretaria d'Universitats i Recerca del Departament d'Economia i
   Coneixement de la Generalitat de Catalunya (Grant 2014 SGR 260). A
   patent has been filed (EP14382266.6/P10398EP00 (09/07/14);
   PCT/EP2015/065742 (09/07/15)) including the results reported in this
   article.
CR Andreadou M, 2014, J MICROBIOL METH, V96, P56, DOI 10.1016/j.mimet.2013.10.011
   Bansod S, 2013, J BIOMED NANOTECHNOL, V9, P1962, DOI 10.1166/jbn.2013.1727
   Beugnet F, 2009, VET PARASITOL, V163, P298, DOI 10.1016/j.vetpar.2009.03.028
   Chappuis F, 2005, J CLIN MICROBIOL, V43, P5973, DOI 10.1128/JCM.43.12.5973-5977.2005
   Chappuis F, 2007, NAT REV MICROBIOL, V5, P873, DOI 10.1038/nrmicro1748
   Chih-Hung Wang, 2011, Lab on a Chip, V11, P1521, DOI 10.1039/c0lc00430h
   Dantas-Torres F, 2012, TRENDS PARASITOL, V28, P531, DOI 10.1016/j.pt.2012.08.007
   Madeira MD, 2006, VET PARASITOL, V138, P366, DOI 10.1016/j.vetpar.2006.01.059
   de la Escosura-Muniz A, 2008, TRAC-TREND ANAL CHEM, V27, P568, DOI 10.1016/j.trac.2008.05.008
   de la Escosura-Muniz A, 2010, CHEM COMMUN, V46, P9007, DOI 10.1039/c0cc02683b
   Deborggraeve S, 2008, J INFECT DIS, V198, P1565, DOI 10.1086/592509
   Fan Q, 2012, BIOSENS BIOELECTRON, V33, P211, DOI 10.1016/j.bios.2012.01.003
   Figueiredo FB, 2010, VET J, V186, P123, DOI 10.1016/j.tvjl.2009.06.030
   Francino O, 2006, VET PARASITOL, V137, P214, DOI 10.1016/j.vetpar.2006.01.011
   Fu ZY, 2013, METHODS, V64, P260, DOI 10.1016/j.ymeth.2013.08.003
   Huang Y, 2014, PLOS ONE, V9, DOI 10.1371/journal.pone.0097869
   Kuang H, 2011, BIOSENS BIOELECTRON, V26, P2495, DOI 10.1016/j.bios.2010.10.043
   Lermo A, 2007, BIOSENS BIOELECTRON, V22, P2010, DOI 10.1016/j.bios.2006.08.048
   Liu Hongna, 2007, Biotechnology Journal, V2, P508, DOI 10.1002/biot.200600214
   Lombardo G, 2012, VET PARASITOL, V184, P10, DOI 10.1016/j.vetpar.2011.08.010
   Lou XH, 2013, ACS APPL MATER INTER, V5, P6276, DOI 10.1021/am4013209
   Maia C, 2008, VET PARASITOL, V158, P274, DOI 10.1016/j.vetpar.2008.07.028
   Maltez-da Costa M, 2012, NANO LETT, V12, P4164, DOI 10.1021/nl301726g
   Maltez-da Costa M, 2010, ELECTROCHEM COMMUN, V12, P1501, DOI 10.1016/j.elecom.2010.08.018
   Marcondes M, 2011, VET PARASITOL, V175, P15, DOI 10.1016/j.vetpar.2010.09.036
   Merkoci A, 2010, BIOSENS BIOELECTRON, V26, P1164, DOI 10.1016/j.bios.2010.07.028
   Mirkin CA, 1996, NATURE, V382, P607, DOI 10.1038/382607a0
   Mugasa CM, 2010, PARASITE VECTOR, V3, DOI 10.1186/1756-3305-3-13
   Naranjo C, 2012, VET J, V193, P168, DOI 10.1016/j.tvjl.2011.10.001
   Nikbakht H, 2014, RSC ADV, V4, P13575, DOI 10.1039/c3ra47398h
   Pan D, 2012, INTEGR BIOL-UK, V4, P1155, DOI 10.1039/c2ib20076g
   Pumera M, 2005, LANGMUIR, V21, P9625, DOI 10.1021/la051917k
   Rascalou G, 2012, PLOS ONE, V7, DOI 10.1371/journal.pone.0036858
   Reithinger R, 2007, J CLIN MICROBIOL, V45, P21, DOI 10.1128/JCM.02029-06
   RODGERS MR, 1990, EXP PARASITOL, V71, P267, DOI 10.1016/0014-4894(90)90031-7
   Rodriguez-Cortes A, 2007, INT J PARASITOL, V37, P683, DOI 10.1016/j.ijpara.2006.11.007
   Saha K, 2012, CHEM REV, V112, P2739, DOI 10.1021/cr2001178
   Salotra P, 2001, BRIT J DERMATOL, V145, P630, DOI 10.1046/j.1365-2133.2001.04434.x
   Shi DC, 2014, BIOSENS BIOELECTRON, V62, P280, DOI 10.1016/j.bios.2014.06.066
   Solano-Gallego L, 2004, J COMP PATHOL, V130, P7, DOI 10.1016/S0021-9975(03)00063-X
   Srividya G, 2012, PARASITOL RES, V110, P1065, DOI 10.1007/s00436-011-2680-1
   Sundar S, 2006, J CLIN MICROBIOL, V44, P251, DOI 10.1128/JCM.44.1.251-253.2006
   Tan E, 2005, ANAL CHEM, V77, P7984, DOI 10.1021/ac051364i
   Tan E, 2007, CLIN CHEM, V53, P2017, DOI 10.1373/clinchem.2007.091116
   Thielbeer F, 2011, BIOCONJUGATE CHEM, V22, P144, DOI 10.1021/bc1005015
   Torres-Chavolla E, 2011, BIOSENS BIOELECTRON, V26, P4614, DOI 10.1016/j.bios.2011.04.055
   TwistDx Ltd, REV DNA DET
   Valentini P, 2013, ACS NANO, V7, P5530, DOI 10.1021/nn401757w
   van der Meide W, 2008, J CLIN MICROBIOL, V46, P73, DOI 10.1128/JCM.01416-07
   Veigas B, 2013, J NANOBIOTECHNOL, V11, DOI 10.1186/1477-3155-11-38
   Wang CH, 2014, NANOMED-NANOTECHNOL, V10, P809, DOI 10.1016/j.nano.2013.10.013
   Wang LB, 2009, J PHYS CHEM B, V113, P7637, DOI 10.1021/jp902404y
   WEISS JB, 1995, CLIN MICROBIOL REV, V8, P113, DOI 10.1128/CMR.8.1.113
   Welch RJ, 2008, CLIN VACCINE IMMUNOL, V15, P1483, DOI 10.1128/CVI.00174-08
   WHO, 2010, WHO TECH REP SER, V949, P1
   Wilson SM, 1995, ANN TROP MED PARASIT, V89, P95, DOI 10.1080/00034983.1995.11813019
   Wong JKF, 2014, SMALL, V10, P1495, DOI 10.1002/smll.201302348
   World Health Organization, VECT BORN DIS
   Xavier S.C., 2006, BMC VET RES, V8, P2, DOI DOI 10.1186/1746-6148-2-17
   Xiang Y, 2013, BIOSENS BIOELECTRON, V49, P442, DOI 10.1016/j.bios.2013.04.044
   Yang AKL, 2013, ANAL CHIM ACTA, V782, P46, DOI 10.1016/j.aca.2013.04.004
   Yang WC, 2013, ACS APPL MATER INTER, V5, P11520, DOI 10.1021/am4040448
   Yang YC, 2014, ACS APPL MATER INTER, V6, P7579, DOI 10.1021/am500912m
   Zhao J, 2011, CHEM COMMUN, V47, P5262, DOI 10.1039/c1cc10186b
   Zhu X, 2012, BIOSENS BIOELECTRON, V31, P463, DOI 10.1016/j.bios.2011.11.016
   Zhu XL, 2014, SCI REP-UK, V4, DOI 10.1038/srep04169
NR 66
TC 57
Z9 58
U1 4
U2 169
PU WILEY-V C H VERLAG GMBH
PI WEINHEIM
PA POSTFACH 101161, 69451 WEINHEIM, GERMANY
SN 1613-6810
EI 1613-6829
J9 SMALL
JI Small
PD JAN 13
PY 2016
VL 12
IS 2
BP 205
EP 213
DI 10.1002/smll.201502350
PG 9
WC Chemistry, Multidisciplinary; Chemistry, Physical; Nanoscience &
   Nanotechnology; Materials Science, Multidisciplinary; Physics, Applied;
   Physics, Condensed Matter
WE Science Citation Index Expanded (SCI-EXPANDED)
SC Chemistry; Science & Technology - Other Topics; Materials Science;
   Physics
GA DA6MK
UT WOS:000367918700009
PM 26578391
OA Green Submitted
DA 2023-06-30
ER

PT J
AU Zhang, YM
   Gao, X
   Chen, H
   Chen, ZC
   Lin, XF
AF Zhang, Yiming
   Gao, Xia
   Chen, Huan
   Chen, Zhichun
   Lin, Xianfu
TI A Strategy for Constructing Ordered Multilayer Composite Films Based on
   Alternate Electrodeposition and Self-Assembly
SO JOURNAL OF THE ELECTROCHEMICAL SOCIETY
LA English
DT Article
ID PRUSSIAN BLUE NANOPARTICLES; MULTIWALL CARBON NANOTUBES; AMPEROMETRIC
   BIOSENSOR; GLUCOSE-OXIDASE; IMMOBILIZATION; AMPLIFICATION; TRANSDUCER;
   REDUCTION
AB In this study, a strategy for the construction of nanocomposite multilayer films was developed. Using alternate processes of electrodeposition and self-assembly, ordered multilayer films of Prussian blue and multiwalled-carbon nanotube/polyethylenimine/Au (MWNTs-PEI-Au) nanocomposites were successfully fabricated onto the surface of Au electrode. The feasibility of this alternate manner was confirmed by UV-Vis spectrometry, scanning electron microscopy and electrochemical measurements. In addition, the electrochemical properties of the constructed nanocomposite film were investigated. Here, the fabricated sandwich-like multilayer films demonstrated rather high stability and sensitivity to hydrogen peroxide due to the multilayer film structure and the catalytic ability of stable PB layer. Under optimal experimental conditions, the fabricated sensor responded to hydrogen peroxide in a linear range from 0.5 mu M to 3.43 mM, with a low detection limit of 80 nM. The sensitivity of the sensor was found to be 2.27 mA/mMcm(2). The present work demonstrates an alternate manner of electrodeposition and self-assembly that shows promising potential for developing new biosensors. (C) 2011 The Electrochemical Society. [DOI: 10.1149/2.037202jes] All rights reserved.
C1 [Zhang, Yiming; Gao, Xia; Chen, Huan; Chen, Zhichun; Lin, Xianfu] Zhejiang Univ, Dept Chem, Hangzhou 310027, Peoples R China.
C3 Zhejiang University
RP Zhang, YM (通讯作者)，Zhejiang Univ, Dept Chem, Hangzhou 310027, Peoples R China.
EM llc123@zju.edu.cn
FU National Natural Science Foundation of China [20805043, 30800247]
FX Financial support from the National Natural Science Foundation of China
   (20805043, 30800247) is gratefully acknowledged.
CR Baughman RH, 2002, SCIENCE, V297, P787, DOI 10.1126/science.1060928
   Britto PJ, 1999, ADV MATER, V11, P154, DOI 10.1002/(SICI)1521-4095(199902)11:2<154::AID-ADMA154>3.0.CO;2-B
   Carrara S, 2005, SENSOR ACTUAT B-CHEM, V109, P221, DOI 10.1016/j.snb.2004.12.053
   Chen SH, 2009, ELECTROCHIM ACTA, V54, P3039, DOI 10.1016/j.electacta.2008.12.009
   Du D, 2010, J MATER CHEM, V20, P1532, DOI 10.1039/b919500a
   Hu XG, 2006, J PHYS CHEM B, V110, P853, DOI 10.1021/jp055834o
   Karyakin AA, 1999, ELECTROCHEM COMMUN, V1, P78, DOI 10.1016/S1388-2481(99)00010-7
   Karyakin AA, 2001, ELECTROANAL, V13, P813, DOI 10.1002/1521-4109(200106)13:10<813::AID-ELAN813>3.0.CO;2-Z
   Karyakin AA, 2000, ANAL CHEM, V72, P1720, DOI 10.1021/ac990801o
   Katz E, 2004, ANGEW CHEM INT EDIT, V43, P6042, DOI 10.1002/anie.200400651
   Li NB, 2008, BIOSENS BIOELECTRON, V23, P1519, DOI 10.1016/j.bios.2008.01.009
   Li ZF, 2007, J ELECTROANAL CHEM, V603, P59, DOI 10.1016/j.jelechem.2007.01.021
   Liu GD, 2006, ELECTROCHEM COMMUN, V8, P251, DOI 10.1016/j.elecom.2005.11.015
   Liu LJ, 2008, BIOSENS BIOELECTRON, V24, P306, DOI 10.1016/j.bios.2008.04.003
   Lukachova LV, 2002, BIOELECTROCHEMISTRY, V55, P145, DOI 10.1016/S1567-5394(01)00146-3
   Manso J, 2008, ELECTROCHIM ACTA, V53, P4007, DOI 10.1016/j.electacta.2007.10.003
   Pei RJ, 2001, BIOSENS BIOELECTRON, V16, P355, DOI 10.1016/S0956-5663(01)00150-6
   Qiu JD, 2007, LANGMUIR, V23, P2133, DOI 10.1021/la062788q
   Ricci F, 2005, BIOSENS BIOELECTRON, V21, P389, DOI 10.1016/j.bios.2004.12.001
   Ricci F, 2003, BIOSENS BIOELECTRON, V18, P165, DOI 10.1016/S0956-5663(02)00169-0
   Rubianes MD, 2007, ELECTROCHEM COMMUN, V9, P480, DOI 10.1016/j.elecom.2006.08.057
   Sainsbury T, 2005, J PHYS CHEM B, V109, P16310, DOI 10.1021/jp051224c
   Arribas A, 2007, ANAL CHIM ACTA, V596, P183, DOI 10.1016/j.aca.2007.06.014
   Shim M, 2001, J AM CHEM SOC, V123, P11512, DOI 10.1021/ja0169670
   Uemura T, 2003, J AM CHEM SOC, V125, P7814, DOI 10.1021/ja0356582
   Vidal JC, 2004, TALANTA, V64, P655, DOI 10.1016/j.talanta.2004.03.038
   Wang G, 2007, BIOSENS BIOELECTRON, V22, P2921, DOI 10.1016/j.bios.2006.12.002
   Wang J, 2003, ANAL CHEM, V75, P2075, DOI 10.1021/ac030007+
   Wang L, 2008, COLLOID SURFACE A, V317, P394, DOI 10.1016/j.colsurfa.2007.11.019
   Yu X, 2006, J AM CHEM SOC, V128, P11199, DOI 10.1021/ja062117e
   Yuan L, 2008, ELECTROCHIM ACTA, V53, P3559, DOI 10.1016/j.electacta.2007.11.083
   Zhao W, 2005, LANGMUIR, V21, P9630, DOI 10.1021/la051370+
NR 32
TC 2
Z9 2
U1 0
U2 20
PU ELECTROCHEMICAL SOC INC
PI PENNINGTON
PA 65 SOUTH MAIN STREET, PENNINGTON, NJ 08534 USA
SN 0013-4651
EI 1945-7111
J9 J ELECTROCHEM SOC
JI J. Electrochem. Soc.
PY 2012
VL 159
IS 2
BP J17
EP J22
DI 10.1149/2.037202jes
PG 6
WC Electrochemistry; Materials Science, Coatings & Films
WE Science Citation Index Expanded (SCI-EXPANDED)
SC Electrochemistry; Materials Science
GA 869YY
UT WOS:000298637500093
DA 2023-06-30
ER

PT J
AU Calegari, F
   de Souza, LP
   Barsan, MM
   Brett, CMA
   Marcolino, LH
   Bergamini, MF
AF Calegari, Francyelle
   de Souza, Lismery P.
   Barsan, Madalina M.
   Brett, Christopher M. A.
   Marcolino-Junior, Luiz Humberto
   Bergamini, Marcio F.
TI Construction and evaluation of carbon black and poly(ethylene
   co-vinyl)acetate (EVA) composite electrodes for development of
   electrochemical (bio)sensors
SO SENSORS AND ACTUATORS B-CHEMICAL
LA English
DT Article
DE Carbon black; Poly(ethylene co-vinylacetate); Composite electrodes; Flow
   injection analysis; Amperometric detector; Biosensor
ID SCREEN-PRINTED ELECTRODES; BLUE MODIFIED ELECTRODES; PASTE ELECTRODES;
   ASCORBIC-ACID; PHOSPHATE DETECTION; BIOSENSOR; GLUCOSE; ELECTROANALYSIS;
   SENSOR; FILM
AB The preparation of a new carbon composite electrode based on a mixture of poly(ethylene-co-vinyl acetate) (EVA) and carbon black (CB) is described. The resulting EVA/CB electrode combines the excellent electrochemical properties of CB with the advantages brought by the EVA polymer, which allows the preparation of very rigid composite electrodes. The composition of the composite was optimized, that based on 25EVA:75CB (w/w) leading to electrodes with the best performance. The composite electrodes were characterized by surface analysis techniques and by cyclic voltammetry and were applied in different electroanalytical systems. The EVA/CB electrode was employed in a flow injection analysis system as an amperometric detector for ascorbic acid showing a linear dynamic range from 5.0 x 10(-5) mol L-1 to 1.0 x 10(-3) mol L-1 with 63 injections per hour. Prussian Blue (PB) films were prepared on the composite electrode surface and the resulting modified electrode was successfully used for the amperometric determination of hydrogen peroxide. Determination of hydrogen peroxide present in pharmaceutical samples was realized using the proposed methodology and official method and the results found are in agreement at the 95% confidence level. The EVA/CB/PB electrode was also used for the preparation of a glucose biosensor, by immobilizing the enzyme glucose oxidase (GOx) on top, EVA/CB/PB-GOx, with a linear range from 9.99 x 10(-5) mol L-1 to 6.95 x 10(-4) mol L-1. The proposed composite electrode exhibits favorable features such as high mechanical resistance, low cost, simple preparation, and ease of chemical modification, being versatile for a variety of electroanalytical applications. The results show an excellent combination of good electrode kinetics with small background current and reproducible response. (C) 2017 Elsevier B.V. All rights reserved.
C1 [Calegari, Francyelle; de Souza, Lismery P.; Marcolino-Junior, Luiz Humberto; Bergamini, Marcio F.] Univ Fed Parana UFPR, Dept Quim, Lab Sensores Eletroquim LabSensE, BR-81531980 Curitiba, Parana, Brazil.
   [Barsan, Madalina M.; Brett, Christopher M. A.] Univ Coimbra, Fac Sci & Technol, Dept Chem, P-3004535 Coimbra, Portugal.
C3 Universidade Federal do Parana; Universidade de Coimbra
RP Bergamini, MF (通讯作者)，Univ Fed Parana UFPR, Dept Quim, Lab Sensores Eletroquim LabSensE, BR-81531980 Curitiba, Parana, Brazil.
EM bergamini@ufpr.br
RI Barsan, Madalina M./H-4689-2013; Marcolino-Junior, Luiz
   Humberto/AAB-5428-2019; Bergamini, Marcio F/I-3156-2014; Brett,
   Christopher M.A./D-1676-2014; Calegari, Francyelle/E-6367-2013
OI Barsan, Madalina M./0000-0002-8492-5558; Marcolino-Junior, Luiz
   Humberto/0000-0002-6279-469X; Brett, Christopher
   M.A./0000-0002-1972-4434; Bergamini, Marcio
   Fernando/0000-0002-4600-2250; Calegari, Francyelle/0000-0002-6877-2627
FU Fundacao Araucaria; CAPES; CNPq; Brazil's program of academic mobility
   "Science without borders" (Ciencia sem Fronteiras); Fundacao para a
   Ciencia e a Tecnologia (FCT), Portugal - European Community Fund FEDER
   [PTDC/QEQ-QAN/2201/2014, 3599-PPCDT, UID/EMS/00285/2013]; Fundação para
   a Ciência e a Tecnologia [PTDC/QEQ-QAN/2201/2014] Funding Source: FCT
FX We gratefully acknowledge financial support from Brazilian agencies
   Fundacao Araucaria, CAPES and CNPq, Brazil's program of academic
   mobility "Science without borders" (Ciencia sem Fronteiras) and from
   Fundacao para a Ciencia e a Tecnologia (FCT), Portugal projects
   PTDC/QEQ-QAN/2201/2014, in the framework of Project 3599-PPCDT, and
   UID/EMS/00285/2013 (both co-financed by the European Community Fund
   FEDER).
CR Abbaspour A, 2010, J HAZARD MATER, V184, P20, DOI 10.1016/j.jhazmat.2010.07.064
   ADAMS RN, 1958, ANAL CHEM, V30, P1576, DOI 10.1021/ac60141a600
   ANVISA Agencia Nacional de Vigilancia Sanitaria, 2005, FARMACOPEIA BRASILEI
   Arduini F, 2015, SENSOR ACTUAT B-CHEM, V212, P536, DOI 10.1016/j.snb.2015.02.051
   Arduini F, 2012, ELECTROANAL, V24, P743, DOI 10.1002/elan.201100561
   Barsan MM, 2009, BIOELECTROCHEMISTRY, V76, P135, DOI 10.1016/j.bioelechem.2009.03.004
   Biscay J, 2011, ELECTROANAL, V23, P209, DOI 10.1002/elan.201000471
   Brad A., 2000, ELECTROCHEMICAL METH
   Brett A.M.O.B.C., 1993, ELECTROCHEMISTRY PRI, V98, P1350, DOI 10.1002/bbpc.19940981033
   Brunauer S, 1938, J AM CHEM SOC, V60, P309, DOI 10.1021/ja01269a023
   Cesarino I, 2010, FUEL, V89, P1883, DOI 10.1016/j.fuel.2009.11.037
   de Oliveira AC, 2008, TALANTA, V74, P1043, DOI 10.1016/j.talanta.2007.06.033
   de Oliveira PR, 2012, SENSOR ACTUAT B-CHEM, V171, P795, DOI 10.1016/j.snb.2012.05.073
   Donnet J.B., 2017, CARBON BLACK PHYS CH
   Donnet J.-B, 1976, CARBON BLACK PHYS CH
   Fagan-Murphy A, 2014, ELECTROCHIM ACTA, V138, P392, DOI 10.1016/j.electacta.2014.06.050
   Fernandes DM, 2010, J ELECTROANAL CHEM, V639, P83, DOI 10.1016/j.jelechem.2009.11.020
   Frackowiak E, 2001, CARBON, V39, P937, DOI 10.1016/S0008-6223(00)00183-4
   Ganesh PS, 2015, J ELECTROANAL CHEM, V756, P193, DOI 10.1016/j.jelechem.2015.08.027
   Hassaninejad-Darzi SK, 2016, MICROCHEM J, V128, P7, DOI 10.1016/j.microc.2016.03.016
   Hou C, 2014, ELECTROCHIM ACTA, V144, P324, DOI 10.1016/j.electacta.2014.08.053
   Janaky C, 2013, ANAL BIOANAL CHEM, V405, P3489, DOI 10.1007/s00216-013-6702-y
   KAMIN RA, 1980, ANAL CHEM, V52, P1198, DOI 10.1021/ac50058a010
   KARYAKIN AA, 1994, ANAL LETT, V27, P2861, DOI 10.1080/00032719408000297
   Khaskheli AR, 2013, ELECTROCHIM ACTA, V101, P238, DOI 10.1016/j.electacta.2012.09.102
   Kim JH, 2015, J IND ENG CHEM, V25, P192, DOI 10.1016/j.jiec.2014.10.034
   Kissinger P.T., 1996, LAB TECHNIQUES ELECT
   KLATT LN, 1975, ANAL CHEM, V47, P2470, DOI 10.1021/ac60364a015
   Kuila T, 2012, POLYM TEST, V31, P282, DOI 10.1016/j.polymertesting.2011.12.003
   KUMARAVEL A, 2010, ELECTROANAL CHEM, V638, P231, DOI DOI 10.1016/J.JELECHEM.2009.11.002
   Mendes RK, 2002, TALANTA, V57, P909, DOI 10.1016/S0039-9140(02)00122-4
   Navratil T., 2009, REV ANAL CHEM, V39, P131
   Neto G.d.O, 2003, J PHARM BIOMED ANAL, V31, P11
   Noskova GN, 2012, J SOLID STATE ELECTR, V16, P2459, DOI 10.1007/s10008-012-1774-8
   Ozoemena KI, 2006, ELECTROCHIM ACTA, V51, P5131, DOI 10.1016/j.electacta.2006.03.055
   Pacios M, 2008, J ELECTROANAL CHEM, V619, P117, DOI 10.1016/j.jelechem.2008.03.019
   Rahi A, 2016, ANAL BIOCHEM, V497, P39, DOI 10.1016/j.ab.2015.12.018
   Ricci F, 2005, BIOSENS BIOELECTRON, V21, P389, DOI 10.1016/j.bios.2004.12.001
   Roy PR, 2004, J ELECTROANAL CHEM, V561, P75, DOI 10.1016/j.jelechem.2003.07.003
   Santos EMG, 2004, J PHARMACEUT BIOMED, V36, P701, DOI 10.1016/j.jpba.2004.08.006
   Sekar NC, 2014, SENSOR ACTUAT B-CHEM, V204, P414, DOI 10.1016/j.snb.2014.07.103
   Serafin V, 2013, ELECTROCHIM ACTA, V97, P175, DOI 10.1016/j.electacta.2013.03.005
   Shamsazar A, 2016, INT J ELECTROCHEM SC, V11, P9891, DOI 10.20964/2016.12.33
   Sheng SJ, 2014, FOOD CHEM, V145, P555, DOI 10.1016/j.foodchem.2013.08.118
   Svancara I, 2009, ELECTROANAL, V21, P7, DOI 10.1002/elan.200804340
   Swanson H.E., 1953, NATL I STANDARDS TEC, P359
   Talarico D, 2015, ELECTROCHEM COMMUN, V60, P78, DOI 10.1016/j.elecom.2015.08.010
   Talarico D, 2015, ENVIRON SCI TECHNOL, V49, P7934, DOI 10.1021/acs.est.5b00218
   Talarico D, 2015, TALANTA, V141, P267, DOI 10.1016/j.talanta.2015.04.006
   TALLMAN DE, 1990, ELECTROANAL, V2, P499, DOI 10.1002/elan.1140020702
   Ungar T, 2002, CARBON, V40, P929, DOI 10.1016/S0008-6223(01)00224-X
   Uslu B, 2007, ANAL LETT, V40, P817, DOI 10.1080/00032710701242121
   Vicentini FC, 2015, ELECTROCHIM ACTA, V157, P125, DOI 10.1016/j.electacta.2014.11.204
   Wang J, 2001, ELECTROCHEM COMMUN, V3, P203, DOI 10.1016/S1388-2481(01)00142-4
   Wang YL, 2014, ELECTROCHIM ACTA, V117, P398, DOI 10.1016/j.electacta.2013.11.141
   Zen JM, 2003, ANAL CHEM, V75, P2703, DOI 10.1021/ac020542u
   Zhang R, 2013, MEASUREMENT, V46, P1089, DOI 10.1016/j.measurement.2012.11.007
   Zhang XZ, 2011, INT J ELECTROCHEM SC, V6, P6063
   Zheng SH, 2013, ELECTROCHIM ACTA, V88, P117, DOI 10.1016/j.electacta.2012.10.063
   Zucolotto V, 2004, POLYM COMPOSITE, V25, P617, DOI 10.1002/pc.20056
NR 60
TC 16
Z9 16
U1 2
U2 60
PU ELSEVIER SCIENCE SA
PI LAUSANNE
PA PO BOX 564, 1001 LAUSANNE, SWITZERLAND
SN 0925-4005
J9 SENSOR ACTUAT B-CHEM
JI Sens. Actuator B-Chem.
PD DEC
PY 2017
VL 253
BP 10
EP 18
DI 10.1016/j.snb.2017.06.089
PG 9
WC Chemistry, Analytical; Electrochemistry; Instruments & Instrumentation
WE Science Citation Index Expanded (SCI-EXPANDED)
SC Chemistry; Electrochemistry; Instruments & Instrumentation
GA FH4LG
UT WOS:000411124800002
DA 2023-06-30
ER

PT J
AU Askim, JR
   Mahmoudi, M
   Suslick, KS
AF Askim, Jon R.
   Mahmoudi, Morteza
   Suslick, Kenneth S.
TI Optical sensor arrays for chemical sensing: the optoelectronic nose
SO CHEMICAL SOCIETY REVIEWS
LA English
DT Review
ID MOLECULARLY IMPRINTED POLYMER; COLORIMETRIC SENSOR; GOLD-NANOPARTICLE;
   ELECTRONIC NOSE; ELECTROCHEMICAL SENSORS; ANION RECOGNITION; SELECTIVE
   DETECTION; OLFACTORY RECEPTOR; THERMAL BIOSENSOR; ARTIFICIAL TONGUE
AB A comprehensive review is presented on the development and state of the art of colorimetric and fluorometric sensor arrays. Optical arrays based on chemoresponsive colorants (dyes and nanoporous pigments) probe the chemical reactivity of analytes, rather than their physical properties. This provides a high dimensionality to chemical sensing that permits high sensitivity (often down to ppb levels), impressive discrimination among very similar analytes and exquisite fingerprinting of extremely similar mixtures over a wide range of analyte types, both in the gas and liquid phases.
C1 [Askim, Jon R.; Mahmoudi, Morteza; Suslick, Kenneth S.] Univ Illinois, Dept Chem, Urbana, IL 61801 USA.
   [Mahmoudi, Morteza] Univ Tehran Med Sci, Fac Pharm, Dept Nanotechnol, Tehran, Iran.
   [Mahmoudi, Morteza] Univ Tehran Med Sci, Fac Pharm, Nanotechnol Res Ctr, Tehran, Iran.
C3 University of Illinois System; University of Illinois Urbana-Champaign;
   Tehran University of Medical Sciences; Tehran University of Medical
   Sciences
RP Suslick, KS (通讯作者)，Univ Illinois, Dept Chem, 600 S Mathews Av, Urbana, IL 61801 USA.
EM ksuslick@illinois.edu
RI Mahmoudi, Morteza/F-3432-2011; Suslick, Kenneth/A-1841-2010; Mahmoudi,
   Morteza/L-5332-2017
OI Mahmoudi, Morteza/0000-0002-2575-9684; Suslick,
   Kenneth/0000-0001-5422-0701; Mahmoudi, Morteza/0000-0002-2575-9684
FU NIH Genes, Environment and Health Initiative [U01ES016011]; Department
   of Defence [N41756-12-R-4767]; NSF [CHE 1152232]; Direct For
   Mathematical & Physical Scien; Division Of Chemistry [1152232] Funding
   Source: National Science Foundation
FX This work was supported through the NIH Genes, Environment and Health
   Initiative (U01ES016011), the Department of Defence (Contract
   N41756-12-R-4767), and the NSF (CHE 1152232).
CR Ahmed MU, 2008, ELECTROANAL, V20, P616, DOI 10.1002/elan.200704121
   Akerman ME, 2002, P NATL ACAD SCI USA, V99, P12617, DOI 10.1073/pnas.152463399
   Allender CJ, 1997, CHIRALITY, V9, P233, DOI 10.1002/(SICI)1520-636X(1997)9:3<233::AID-CHIR5>3.0.CO;2-G
   Alstrom T. S., 2011, IEEE INT WORKS MACH
   Amann A, 2011, EXPERT REV MOL DIAGN, V11, P207, DOI [10.1586/ERM.10.112, 10.1586/erm.10.112]
   Amao Y, 2003, MICROCHIM ACTA, V143, P1, DOI 10.1007/s00604-003-0037-x
   Anker JN, 2008, NAT MATER, V7, P442, DOI 10.1038/nmat2162
   [Anonymous], 2007, APPL MULTIVARIATE ST
   Anslyn EV, 2007, J ORG CHEM, V72, P687, DOI 10.1021/jo0617971
   Armour S. J., 2001, INT TASK FORCE 40 TO
   Bajaj A, 2010, CHEM SCI, V1, P134, DOI 10.1039/c0sc00165a
   Bajaj A, 2009, P NATL ACAD SCI USA, V106, P10912, DOI 10.1073/pnas.0900975106
   Bakker E, 2006, ANAL CHEM, V78, P3965, DOI 10.1021/ac060637m
   Bang JH, 2008, LANGMUIR, V24, P13168, DOI 10.1021/la802029m
   Bang JH, 2010, ADV MATER, V22, P1039, DOI 10.1002/adma.200904093
   Barsony I., 2009, THERMOMETRIC GAS SEN
   Basabe-Desmonts L, 2007, CHEM SOC REV, V36, P993, DOI 10.1039/b609548h
   BATAILLARD P, 1993, BIOSENS BIOELECTRON, V8, P89, DOI 10.1016/0956-5663(93)80057-V
   Bhyrappa P, 1996, J AM CHEM SOC, V118, P5708, DOI 10.1021/ja953474k
   Bhyrappa P, 1999, J AM CHEM SOC, V121, P262, DOI 10.1021/ja983411c
   Bjerketorp J, 2006, CURR OPIN BIOTECH, V17, P43, DOI 10.1016/j.copbio.2005.12.005
   Bonacchi S, 2011, TOP CURR CHEM, V300, P93, DOI 10.1007/128_2010_104
   Borisov SM, 2008, CHEM REV, V108, P423, DOI 10.1021/cr068105t
   Brett CMA, 2007, PURE APPL CHEM, V79, P1969, DOI 10.1351/pac200779111969
   Brogan KL, 2005, CURR OPIN CHEM BIOL, V9, P494, DOI 10.1016/j.cbpa.2005.08.009
   BUCK L, 1991, CELL, V65, P175, DOI 10.1016/0092-8674(91)90418-X
   Buck LB, 2005, ANGEW CHEM INT EDIT, V44, P6128, DOI 10.1002/anie.200501120
   BUNCEL E, 1990, ACCOUNTS CHEM RES, V23, P226, DOI 10.1021/ar00175a004
   Bunz UHF, 2010, ANGEW CHEM INT EDIT, V49, P3268, DOI 10.1002/anie.200906928
   Buss CE, 2002, J AM CHEM SOC, V124, P1031, DOI 10.1021/ja011986v
   Byrnes M. E., 2003, NUCL CHEM BIOL TERRO
   Cabot R, 2012, CHEM SOC REV, V41, P3485, DOI 10.1039/c2cs15287h
   Campas M, 2012, ANALYST, V137, P1055, DOI 10.1039/c2an15736e
   Carey JR, 2011, J AM CHEM SOC, V133, P7571, DOI 10.1021/ja201634d
   Chan SA, 2009, AUST J CHEM, V62, P1040, DOI 10.1071/CH09289
   Chen YC, 2004, SENSOR ACTUAT B-CHEM, V102, P107, DOI 10.1016/j.snb.2004.02.044
   Chifotides HT, 2013, ACCOUNTS CHEM RES, V46, P894, DOI 10.1021/ar300251k
   Cich MJ, 2010, SENSOR ACTUAT B-CHEM, V149, P199, DOI 10.1016/j.snb.2010.05.059
   Clarke R.J., 2001, COFFEE RECENT DEV
   Collman JP, 1999, ACCOUNTS CHEM RES, V32, P455, DOI 10.1021/ar9603064
   Constable E.C., 1996, COMPREHENSIVE SUPRAM, V9, P213
   Conti B, 2013, CELL, V152, P671, DOI 10.1016/j.cell.2013.01.050
   COOK BR, 1986, J AM CHEM SOC, V108, P7281, DOI 10.1021/ja00283a024
   Corradini R, 2005, J MATER CHEM, V15, P2741, DOI 10.1039/b418369j
   Corradini R, 2007, J INCL PHENOM MACRO, V57, P625, DOI 10.1007/s10847-006-9272-1
   Cui Y, 2001, SCIENCE, V293, P1289, DOI 10.1126/science.1062711
   Dalbasti T, 2005, METHOD ENZYMOL, V396, P584, DOI 10.1016/S0076-6879(05)96050-3
   DANIELSSON B, 1988, SENSOR ACTUATOR, V13, P139, DOI 10.1016/0250-6874(88)80036-2
   De M, 2009, NAT CHEM, V1, P461, DOI [10.1038/nchem.334, 10.1038/NCHEM.334]
   de Silva AP, 1997, CHEM REV, V97, P1515, DOI 10.1021/cr960386p
   Devos M., 1990, STANDARDIZED HUMAN O
   Dickinson TA, 1999, ANAL CHEM, V71, P2192, DOI 10.1021/ac981457i
   Dini F., 2012, PROCEDIA ENG, P35
   DONOHO D. L., 2000, P AMS C MATH CHALL 2, V1, P32
   dos Santos CMG, 2008, COORDIN CHEM REV, V252, P2512, DOI 10.1016/j.ccr.2008.07.018
   Du JJ, 2012, CHEM SOC REV, V41, P4511, DOI 10.1039/c2cs00004k
   Duan XF, 2012, P NATL ACAD SCI USA, V109, P3492, DOI 10.1073/pnas.1111297109
   Dubertret B, 2002, SCIENCE, V298, P1759, DOI 10.1126/science.1077194
   Dubnikova F, 2002, J PHYS CHEM A, V106, P4951, DOI 10.1021/jp014189s
   Duke RM, 2010, CHEM SOC REV, V39, P3936, DOI 10.1039/b910560n
   Dutta R, 2006, SENSOR ACTUAT B-CHEM, V115, P17, DOI 10.1016/j.snb.2005.08.033
   El-Desouki M, 2009, SENSORS-BASEL, V9, P430, DOI 10.3390/s90100430
   El-Nahhal I., 2012, SOL GEL OPTICAL PH S
   Emami SH, 2008, POLYM ADVAN TECHNOL, V19, P167, DOI 10.1002/pat.987
   Epstein JR, 2003, J AM CHEM SOC, V125, P13753, DOI 10.1021/ja0365577
   Fang M, 2008, J AM CHEM SOC, V130, P1134, DOI 10.1021/ja078061l
   Feigle F., 1966, SPOT TESTS ORGANIC C
   Feng LA, 2011, CHEM-EUR J, V17, P1101, DOI 10.1002/chem.201003133
   Feng LA, 2010, ANAL CHEM, V82, P9433, DOI 10.1021/ac1020886
   Feng L, 2010, CHEM COMMUN, V46, P2037, DOI 10.1039/b926848k
   Flament I., 2002, COFFEE FLAVOR CHEM
   Flaschka H., 1969, COMPLEXOMETRIC TITRA
   Gallagher LT, 2012, SUPRAMOL CHEM, V24, P143, DOI 10.1080/10610278.2011.638379
   Gan T, 2011, MICROCHIM ACTA, V175, P1, DOI 10.1007/s00604-011-0639-7
   Garcia JM, 2011, POLYM REV, V51, P341, DOI 10.1080/15583724.2011.616084
   Garfield S., 2000, MAUVE ONE MAN INVENT
   Ghavami M, 2013, ACS CHEM NEUROSCI, V4, P375, DOI 10.1021/cn300205g
   Ghosh KK, 2011, CHEM COMMUN, V47, P4001, DOI 10.1039/c0cc04616g
   Grate JW, 2000, CHEM REV, V100, P2627, DOI 10.1021/cr980094j
   Green F. J., 1990, SIGMA ALDRICH HDB ST
   Greene NT, 2005, J AM CHEM SOC, V127, P5695, DOI 10.1021/ja0468022
   Gregory P, 2003, IND DYES CHEM PROPER
   Grundler P., 2007, CHEM SENSORS INTRO S, V1st
   Gunnlaugsson T, 2006, COORDIN CHEM REV, V250, P3094, DOI 10.1016/j.ccr.2006.08.017
   Hahn CEW, 1998, ANALYST, V123, p57R
   Hair J.F., 2017, MULTIVARIATE DATA AN
   Hanrahan G, 2004, J ENVIRON MONITOR, V6, P657, DOI 10.1039/b403975k
   Haswell S. J., 1992, PRACTICAL GUIDE CHEM
   Hawkes CH, 2009, NEUROLOGY OF OLFACTION, P1
   Healey BG, 1997, ANAL CHEM, V69, P2213, DOI 10.1021/ac961058s
   Hierlemann A, 2008, CHEM REV, V108, P563, DOI 10.1021/cr068116m
   Ho GW, 2011, SCI ADV MATER, V3, P150, DOI 10.1166/sam.2011.1145
   Hou CJ, 2012, SENSOR ACTUAT B-CHEM, V161, P244, DOI 10.1016/j.snb.2011.10.026
   Hou CJ, 2011, BIOSENS BIOELECTRON, V26, P3981, DOI 10.1016/j.bios.2010.11.025
   Hsieh MD, 2004, ANAL CHEM, V76, P1885, DOI 10.1021/ac035294w
   Hsu HC, 2004, ANAL CHIM ACTA, V504, P141, DOI 10.1016/j.aca.2003.11.021
   Huang XY, 2011, J FOOD ENG, V105, P632, DOI 10.1016/j.jfoodeng.2011.03.034
   Hudson ZM, 2011, INORG CHEM, V50, P3447, DOI 10.1021/ic102349h
   Hunter CA, 2004, ANGEW CHEM INT EDIT, V43, P5310, DOI 10.1002/anie.200301739
   Huo DQ, 2010, CHINESE J ANAL CHEM, V38, P1115, DOI 10.1016/S1872-2040(09)60061-X
   Illy E, 2002, SCI AM, V286, P86, DOI 10.1038/scientificamerican0602-86
   James D, 2005, MICROCHIM ACTA, V149, P1, DOI 10.1007/s00604-004-0291-6
   Janata J, 2001, ANAL CHEM, V73, p150A, DOI 10.1021/ac012402a
   Janata J, 2009, J SOLID STATE ELECTR, V13, P41, DOI 10.1007/s10008-008-0597-0
   Janata J, 2009, PRINCIPLES OF CHEMICAL SENSORS, SECOND EDITION, P1, DOI 10.1007/978-0-387-69931-8_1
   Janzen MC, 2006, ANAL CHEM, V78, P3591, DOI 10.1021/ac052111s
   Jeon S, 2012, NAT MATER, V11, P301, DOI [10.1038/nmat3256, 10.1038/NMAT3256]
   Jeronimo PCA, 2007, TALANTA, V72, P13, DOI 10.1016/j.talanta.2006.09.029
   Jungreis E., 1997, SPOT TEST ANAL
   Kamlet M.J, 1980, PROGR PHYS ORG CHEM, V13, P485, DOI DOI 10.1002/9780470171929.CH6
   Karasinski J, 2005, ANAL CHEM, V77, P7941, DOI 10.1021/ac0512150
   Katada S, 2005, J NEUROSCI, V25, P1806, DOI 10.1523/jneurosci.4723-04.2005
   Katritzky AR, 2004, CHEM REV, V104, P175, DOI 10.1021/cr020750m
   Kaur N, 2011, TETRAHEDRON, V67, P9233, DOI 10.1016/j.tet.2011.09.003
   Kemling JW, 2011, J PHYS CHEM LETT, V2, P2934, DOI 10.1021/jz201147g
   Kemling JW, 2011, NANOSCALE, V3, P1971, DOI 10.1039/c0nr00963f
   Kim DS, 2009, J ORG CHEM, V74, P4849, DOI 10.1021/jo900573v
   Kim P, 2008, SENSOR ACTUAT B-CHEM, V134, P307, DOI 10.1016/j.snb.2008.05.007
   Kim SK, 2009, ACCOUNTS CHEM RES, V42, P23, DOI 10.1021/ar800003f
   Kimmel DW, 2012, ANAL CHEM, V84, P685, DOI 10.1021/ac202878q
   Klouche M, 2008, CLIN CHEM LAB MED, V46, P888, DOI 10.1515/CCLM.2008.157
   Kocincova AS, 2008, BIOTECHNOL BIOENG, V100, P430, DOI 10.1002/bit.21793
   Kolthoff I. M., 1937, ACID BASE INDICATORS
   Kostesha NV, 2010, PROC SPIE, V7673, DOI 10.1117/12.850310
   Kuang Y, 2005, ANAL BIOCHEM, V345, P320, DOI 10.1016/j.ab.2005.06.028
   Kubarych CJ, 2010, ORG LETT, V12, P4780, DOI 10.1021/ol101906g
   Kubo W, 2011, NANO LETT, V11, P8, DOI 10.1021/nl100787b
   LaFratta CN, 2008, CHEM REV, V108, P614, DOI 10.1021/cr0681142
   Laine DF, 2008, ANAL CHIM ACTA, V608, P56, DOI 10.1016/j.aca.2007.12.003
   Lakowicz J.R., 1999, PRINCIPLES FLUORESCE, V2nd, DOI [DOI 10.1007/BF02629943, DOI 10.1007/978-0-387-46312-4]
   Laschi S, 2011, BIOANAL REV, V3, P11
   Laurent S, 2011, INT J MOL EPIDEMIOL, V2, P367
   Lavigne JJ, 2001, ANGEW CHEM INT EDIT, V40, P3118, DOI 10.1002/1521-3773(20010903)40:17<3118::AID-ANIE3118>3.0.CO;2-Y
   Lazcka O, 2007, BIOSENS BIOELECTRON, V22, P1205, DOI 10.1016/j.bios.2006.06.036
   Lee JW, 2006, ANGEW CHEM INT EDIT, V45, P6485, DOI 10.1002/ANIE.200602055
   Lee JW, 2006, CHEM-EUR J, V12, P5691, DOI 10.1002/chem.200600307
   Lee JY, 2005, J ORG CHEM, V70, P1463, DOI 10.1021/jo048228i
   Lehn J-M., 1995, SUPRAMOLECULAR CHEM
   Lewis NS, 2004, ACCOUNTS CHEM RES, V37, P663, DOI 10.1021/ar030120m
   Li AF, 2010, CHEM SOC REV, V39, P3729, DOI 10.1039/b926160p
   Li B, 2010, ANN STAT, V38, P1094, DOI 10.1214/09-AOS737
   Li XN, 2012, SMALL, V8, P3589, DOI 10.1002/smll.201201549
   Lim SH, 2008, ORG LETT, V10, P4405, DOI 10.1021/ol801459k
   Lim SH, 2009, ANALYST, V134, P2453, DOI 10.1039/b916571a
   Lim SH, 2009, NAT CHEM, V1, P562, DOI [10.1038/NCHEM.360, 10.1038/nchem.360]
   Lin HW, 2011, J AM CHEM SOC, V133, P16786, DOI 10.1021/ja207718t
   Lin HW, 2010, J AM CHEM SOC, V132, P15519, DOI 10.1021/ja107419t
   Lin YS, 2009, NEW J CHEM, V33, P860, DOI 10.1039/b811172c
   Liu ZP, 2013, CHEM SOC REV, V42, P1568, DOI 10.1039/c2cs35363f
   Lobnik A, 2001, SENSOR ACTUAT B-CHEM, V74, P194, DOI 10.1016/S0925-4005(00)00733-4
   Long J, 2011, MATER SCI ENG B-ADV, V176, P1271, DOI 10.1016/j.mseb.2011.07.015
   Lu YR, 2011, NAT COMMUN, V2, DOI 10.1038/ncomms1587
   Lukowiak A, 2009, J SOL-GEL SCI TECHN, V50, P201, DOI 10.1007/s10971-009-1952-z
   Luo XG, 2010, REV SCI INSTRUM, V81, DOI 10.1063/1.3501965
   Ma Q, 2011, ANALYST, V136, P4883, DOI 10.1039/c1an15741h
   Magrisso M, 2006, BIOSENS BIOELECTRON, V21, P1210, DOI 10.1016/j.bios.2005.05.006
   Mahmoudi M, 2013, NANOSCALE, V5, P3240, DOI 10.1039/c3nr32551b
   Mancini PM, 2007, ARKIVOC, P266, DOI 10.3998/ark.5550190.0008.g27
   MANDENIUS CF, 1985, APPL MICROBIOL BIOT, V21, P135, DOI 10.1007/BF00295108
   Manesse M, 2013, LAB CHIP, V13, P2153, DOI 10.1039/c3lc00044c
   Marini A, 2010, J PHYS CHEM B, V114, P17128, DOI 10.1021/jp1097487
   Martin GS, 2003, NEW ENGL J MED, V348, P1546, DOI 10.1056/NEJMoa022139
   Massart D.L., 1983, INTERPRETATION ANAL
   Matyushov DV, 1997, J PHYS CHEM B, V101, P1035, DOI 10.1021/jp961609i
   Mayr T, 2003, ANAL CHEM, V75, P4389, DOI 10.1021/ac020774t
   Mazzone PJ, 2012, J THORAC ONCOL, V7, P137, DOI 10.1097/JTO.0b013e318233d80f
   MECKLENBURG M, 1993, ANAL BIOCHEM, V212, P388, DOI 10.1006/abio.1993.1345
   Meier RJ, 2013, SENSOR ACTUAT B-CHEM, V177, P500, DOI 10.1016/j.snb.2012.11.041
   Meng LZ, 2005, ACTA CHIM SINICA, V63, P416
   Miller MB, 2009, CLIN MICROBIOL REV, V22, P611, DOI 10.1128/CMR.00019-09
   Miranda OR, 2010, CURR OPIN CHEM BIOL, V14, P728, DOI 10.1016/j.cbpa.2010.07.021
   Mirshafiee V, 2013, CHEM COMMUN, V49, P2557, DOI 10.1039/c3cc37307j
   Mombaerts P, 1999, SCIENCE, V286, P707, DOI 10.1126/science.286.5440.707
   Montuschi P, 2013, RESPIRATION, V85, P72, DOI 10.1159/000340044
   Mout R, 2012, CHEM SOC REV, V41, P2539, DOI 10.1039/c2cs15294k
   Moyano DF, 2011, FARADAY DISCUSS, V152, P33, DOI 10.1039/c1fd00024a
   Muller-Dethlefs K, 2000, CHEM REV, V100, P143, DOI 10.1021/cr9900331
   Musto CJ, 2010, CURR OPIN CHEM BIOL, V14, P758, DOI 10.1016/j.cbpa.2010.07.006
   Musto CJ, 2009, ANAL CHEM, V81, P6526, DOI 10.1021/ac901019g
   Nakamoto T, 2008, CHEM REV, V108, P680, DOI 10.1021/cr068117e
   Nambiar S, 2011, BIOSENS BIOELECTRON, V26, P1825, DOI 10.1016/j.bios.2010.09.046
   Nassau K, 2001, PHYS CHEM COLOR, Vsecond
   Nayak S, 2005, ANGEW CHEM INT EDIT, V44, P7686, DOI 10.1002/anie.200501321
   Newman RH, 2011, CHEM REV, V111, P3614, DOI 10.1021/cr100002u
   Ng SM, 2006, ANAL BIOANAL CHEM, V386, P1235, DOI 10.1007/s00216-006-0736-3
   Nguyen BT, 2006, COORDIN CHEM REV, V250, P3118, DOI 10.1016/j.ccr.2006.04.009
   O'Neil EJ, 2006, COORDIN CHEM REV, V250, P3068, DOI 10.1016/j.ccr.2006.04.006
   Orellana G, 2006, NATO SCI SER II-MATH, V224, P99
   Pantano P, 1996, CHEM MATER, V8, P2832, DOI 10.1021/cm9603314
   Paolesse R, 2011, TOP CURR CHEM, V300, P139, DOI 10.1007/128_2010_97
   Parellada J, 1998, ANAL CHIM ACTA, V362, P47, DOI 10.1016/S0003-2670(98)00087-7
   Park S, 2013, NANOSCALE, V5, P1727, DOI 10.1039/c3nr33560g
   Patolsky F, 2006, NANOMEDICINE-UK, V1, P51, DOI 10.2217/17435889.1.1.51
   Pedrero M, 2012, ELECTROANAL, V24, P470, DOI 10.1002/elan.201100528
   Pedrero M, 2011, ANAL METHODS-UK, V3, P780, DOI 10.1039/c0ay00755b
   Peng HS, 2010, J NANOPART RES, V12, P2729, DOI 10.1007/s11051-010-0046-8
   Peppas NA, 2006, ADV MATER, V18, P1345, DOI 10.1002/adma.200501612
   Perfezou M, 2012, CHEM SOC REV, V41, P2606, DOI 10.1039/c1cs15134g
   PERSAUD K, 1982, NATURE, V299, P352, DOI 10.1038/299352a0
   Peters RPH, 2010, LANCET, V375, P1779, DOI 10.1016/S0140-6736(10)60801-X
   Phillips RL, 2008, ANGEW CHEM INT EDIT, V47, P2590, DOI 10.1002/anie.200703369
   Pinalli R, 2013, ACCOUNTS CHEM RES, V46, P399, DOI 10.1021/ar300178m
   Podbielska H., 2006, OPTICAL CHEM SENSORS
   Podbielska H., 2006, SOL GELS OPTICAL SEN
   Potyrailo RA, 2011, CHEM REV, V111, P7315, DOI 10.1021/cr2000477
   Privett BJ, 2008, ANAL CHEM, V80, P4499, DOI 10.1021/ac8007219
   Privett BJ, 2010, ANAL CHEM, V82, P4723, DOI 10.1021/ac101075n
   Pumera M, 2010, TRAC-TREND ANAL CHEM, V29, P954, DOI 10.1016/j.trac.2010.05.011
   Qazi MA, 2010, J MOL STRUCT, V975, P69, DOI 10.1016/j.molstruc.2010.03.088
   Rakow N. A., 2001, ARTIFICIAL CHEM SENS, P8
   Rakow NA, 2000, NATURE, V406, P710, DOI 10.1038/35021028
   Rakow NA, 2005, ANGEW CHEM INT EDIT, V44, P4528, DOI 10.1002/anie.200500939
   Ramanathan K, 2001, ANAL CHIM ACTA, V427, P1, DOI 10.1016/S0003-2670(00)01095-3
   Ramanathan K, 2000, ANAL CHEM, V72, P3443, DOI 10.1021/ac991368l
   Rana S, 2012, ACS NANO, V6, P8233, DOI 10.1021/nn302917e
   Raoult D, 2004, NAT REV MICROBIOL, V2, P151, DOI 10.1038/nrmicro820
   REICHARDT C, 1994, CHEM REV, V94, P2319, DOI 10.1021/cr00032a005
   Reichardt C, 2005, GREEN CHEM, V7, P339, DOI 10.1039/b500106b
   Reichardt C., 2010, SOLVENTS SOLVENT EFF
   Reichardt C., 1988, SOLVENT EFFECTS ORGA
   Reichardt C, 2007, ORG PROCESS RES DEV, V11, P105, DOI 10.1021/op0680082
   Riedel S, 2010, J INFECT CHEMOTHER, V16, P301, DOI 10.1007/s10156-010-0069-1
   RIGBY M, 1986, FORCES MOL
   Rissin DM, 2006, J AM CHEM SOC, V128, P6286, DOI 10.1021/ja058425e
   Rissin DM, 2006, NANO LETT, V6, P520, DOI 10.1021/nl060227d
   Rock F, 2008, CHEM REV, V108, P705, DOI 10.1021/cr068121q
   Ronkainen NJ, 2010, CHEM SOC REV, V39, P1747, DOI 10.1039/b714449k
   Rosi NL, 2005, CHEM REV, V105, P1547, DOI 10.1021/cr030067f
   Rottman C, 1999, J AM CHEM SOC, V121, P8533, DOI 10.1021/ja991269p
   Saha K, 2012, CHEM REV, V112, P2739, DOI 10.1021/cr2001178
   Salinas Y, 2012, ANALYST, V137, P3635, DOI 10.1039/c2an35211g
   Salvati A, 2013, NAT NANOTECHNOL, V8, P137, DOI [10.1038/NNANO.2012.237, 10.1038/nnano.2012.237]
   Savov AV, 2009, BIOTECHNOL BIOTEC EQ, V23, P1462, DOI 10.2478/V10133-009-0012-8
   SCHELLER F, 1985, ANAL CHEM, V57, P1740, DOI 10.1021/ac00285a053
   Sen A, 2008, SENSOR ACTUAT B-CHEM, V134, P234, DOI 10.1016/j.snb.2008.04.046
   Sen J, 2000, J AM CHEM SOC, V122, P11565, DOI 10.1021/ja000002j
   Seng P, 2009, CLIN INFECT DIS, V49, P543, DOI 10.1086/600885
   Sergeyeva TA, 2013, ANAL CHIM ACTA, V770, P161, DOI 10.1016/j.aca.2013.01.048
   Serra B, 2007, COMP ANAL C, V49, P255, DOI 10.1016/S0166-526X(06)49013-9
   Sessler JL, 2006, MONOGR SUPRAMOL CHEM, P1, DOI 10.1039/9781847552471
   Setkus A, 2008, SENSOR ACTUAT B-CHEM, V130, P351, DOI 10.1016/j.snb.2007.09.048
   Sharma S, 2012, PHILOS T R SOC A, V370, P2448, DOI 10.1098/rsta.2011.0506
   Shiddiky MJA, 2011, BIOSENS BIOELECTRON, V26, P1775, DOI 10.1016/j.bios.2010.08.064
   Shimohigoshi M, 1996, SENSOR ACTUAT B-CHEM, V30, P17, DOI 10.1016/0925-4005(95)01735-E
   Snow ES, 2005, SCIENCE, V307, P1942, DOI 10.1126/science.1109128
   Sole S, 2001, ENVIRON SCI POLLUT R, V8, P256, DOI 10.1007/BF02987403
   Song S, 2006, INT J NANOMED, V1, P433, DOI 10.2147/nano.2006.1.4.433
   Steemers FJ, 2000, NAT BIOTECHNOL, V18, P91, DOI 10.1038/72006
   Steinberg IM, 2003, SENSOR ACTUAT B-CHEM, V90, P230, DOI 10.1016/S0925-4005(03)00033-9
   Stephenson CJ, 2007, POLYM INT, V56, P482, DOI 10.1002/pi.2206
   Stetter JR, 2008, CHEM REV, V108, P352, DOI 10.1021/cr0681039
   Stitzel SE, 2011, ANNU REV BIOMED ENG, V13, P1, DOI 10.1146/annurev-bioeng-071910-12463.3
   Stolwijk J. A., 2010, ANGEW CHEM, V122, P4342, DOI DOI 10.1002/ANGE.200906926
   Surana S, 2011, NAT COMMUN, V2, DOI 10.1038/ncomms1340
   Suslick BA, 2010, ANAL CHEM, V82, P2067, DOI 10.1021/ac902823w
   Suslick K. S., 2002, U.S. Pat., Patent No. [6368558, 6,368,558]
   Suslick KS, 2007, QUIM NOVA, V30, P677, DOI 10.1590/S0100-40422007000300029
   Suslick KS, 2012, CURR OPIN CHEM BIOL, V16, P557, DOI 10.1016/j.cbpa.2012.10.030
   Suslick KS, 2004, TETRAHEDRON, V60, P11133, DOI 10.1016/j.tet.2004.09.007
   Suslick KS, 2004, MRS BULL, V29, P720, DOI 10.1557/mrs2004.209
   SUSLICK KS, 1983, J AM CHEM SOC, V105, P3507, DOI 10.1021/ja00349a023
   TAFT RW, 1985, J SOLUTION CHEM, V14, P153, DOI 10.1007/BF00647061
   Tam JM, 2009, BIOSENS BIOELECTRON, V24, P2488, DOI 10.1016/j.bios.2008.12.034
   Tang Z., 2010, SENSORS, V10, P6436
   Taylor LC, 2000, ANAL BIOCHEM, V278, P132, DOI 10.1006/abio.1999.4440
   Thaler ER, 2005, EXPERT REV MED DEVIC, V2, P559, DOI 10.1586/17434440.2.5.559
   Thaler ER, 2008, J BREATH RES, V2, DOI 10.1088/1752-7155/2/3/037016
   Thomas SW, 2007, CHEM REV, V107, P1339, DOI 10.1021/cr0501339
   Tomchenko AA, 2003, SENSOR ACTUAT B-CHEM, V93, P126, DOI 10.1016/S0925-4005(03)00240-5
   Turkewitsch P, 1998, ANAL CHEM, V70, P2025, DOI 10.1021/ac980003i
   Turner APF, 2004, NAT REV MICROBIOL, V2, P161, DOI 10.1038/nrmicro823
   Umali AP, 2010, CURR OPIN CHEM BIOL, V14, P685, DOI 10.1016/j.cbpa.2010.07.022
   Umali AP, 2011, CHEM SCI, V2, P439, DOI 10.1039/c0sc00487a
   Valero-Navarro A, 2011, BIOSENS BIOELECTRON, V26, P4520, DOI 10.1016/j.bios.2011.05.013
   Vendrell M, 2012, CHEM REV, V112, P4391, DOI 10.1021/cr200355j
   Vetrichelvan M, 2006, MACROMOLECULES, V39, P8303, DOI 10.1021/ma0613537
   Wade CR, 2010, CHEM REV, V110, P3958, DOI 10.1021/cr900401a
   Walt DR, 2006, BIOTECHNIQUES, V41, P529, DOI 10.2144/000112303
   Walt DR, 2010, CHEM SOC REV, V39, P38, DOI 10.1039/b809339n
   Walt DR, 2000, SCIENCE, V287, P451, DOI 10.1126/science.287.5452.451
   Wang JY, 2003, P NATL ACAD SCI USA, V100, P3035, DOI 10.1073/pnas.262792899
   Wang KM, 2000, SENSOR ACTUAT B-CHEM, V66, P263, DOI 10.1016/S0925-4005(00)00384-1
   Wang S, 2007, NANO LETT, V7, P1076, DOI 10.1021/nl062911y
   Wang S, 2011, NANO LETT, V11, P3431, DOI 10.1021/nl2018838
   Wang Y, 2008, SENSORS-BASEL, V8, P2043, DOI 10.3390/s8042043
   Weile J, 2009, ANAL BIOANAL CHEM, V394, P731, DOI 10.1007/s00216-009-2779-8
   Wiskur SL, 2001, ACCOUNTS CHEM RES, V34, P963, DOI 10.1021/ar9600796
   Wolf A, 2002, THERMOCHIM ACTA, V382, P89, DOI 10.1016/S0040-6031(01)00741-9
   Wolfbeis O. S., 1991, FIBER OPTIC CHEM SEN
   Wolfbeis OS, 2008, ANAL CHEM, V80, P4269, DOI 10.1021/ac800473b
   Wright AT, 2006, CHEM SOC REV, V35, P14, DOI 10.1039/b505518k
   Wu XY, 2003, NAT BIOTECHNOL, V21, P41, DOI 10.1038/nbt764
   Xiao R, 2013, CELL, V152, P806, DOI 10.1016/j.cell.2013.01.020
   XIE B, 1995, ANALYST, V120, P155, DOI 10.1039/an9952000155
   XIE B, 1994, ANAL CHIM ACTA, V299, P165, DOI 10.1016/0003-2670(94)00346-7
   Xie B, 2000, TRAC-TREND ANAL CHEM, V19, P340, DOI 10.1016/S0165-9936(99)00211-3
   Xie XJ, 2012, ACCOUNTS CHEM RES, V45, P1511, DOI 10.1021/ar300044j
   Ya Z, 2012, FLAVOUR FRAG J, V27, P165, DOI 10.1002/ffj.3081
   Yakovleva M, 2013, ANAL CHIM ACTA, V766, P1, DOI 10.1016/j.aca.2012.12.004
   You CC, 2007, NAT NANOTECHNOL, V2, P318, DOI 10.1038/nnano.2007.99
   Zanardi C, 2013, ANAL BIOANAL CHEM, V405, P509, DOI 10.1007/s00216-012-6318-7
   Zeng P, 2013, SPRINGER P MATH STAT, V55, P213, DOI 10.1007/978-1-4614-7846-1_18
   Zhang C, 2005, J AM CHEM SOC, V127, P11548, DOI 10.1021/ja052606z
   Zhang C, 2007, J AGR FOOD CHEM, V55, P237, DOI 10.1021/jf0624695
   Zhang C, 2006, J AGR FOOD CHEM, V54, P4925, DOI 10.1021/jf060110a
   Zhang X, 2012, J MATER CHEM, V22, P11427, DOI 10.1039/c2jm30394a
   Zhang YY, 2004, BIOSENS BIOELECTRON, V19, P1733, DOI 10.1016/j.bios.2004.01.009
   Zhong W., 2013, TECHNOMETRI IN PRESS, V55
   Zhu ZG, 2012, SENSORS-BASEL, V12, P5996, DOI 10.3390/s120505996
   Zollinger H., 2003, COLOR CHEM SYNTHESIS
NR 310
TC 606
Z9 617
U1 69
U2 968
PU ROYAL SOC CHEMISTRY
PI CAMBRIDGE
PA THOMAS GRAHAM HOUSE, SCIENCE PARK, MILTON RD, CAMBRIDGE CB4 0WF, CAMBS,
   ENGLAND
SN 0306-0012
EI 1460-4744
J9 CHEM SOC REV
JI Chem. Soc. Rev.
PY 2013
VL 42
IS 22
BP 8649
EP 8682
DI 10.1039/c3cs60179j
PG 34
WC Chemistry, Multidisciplinary
WE Science Citation Index Expanded (SCI-EXPANDED)
SC Chemistry
GA 239UW
UT WOS:000326052200006
PM 24091381
OA Green Submitted
HC Y
HP N
DA 2023-06-30
ER

PT J
AU Zhou, ND
   Cao, Y
   Li, GX
AF Zhou NanDi
   Cao Ya
   Li GenXi
TI Electron transfer and interfacial behavior of redox proteins
SO SCIENCE CHINA-CHEMISTRY
LA English
DT Review
DE electron transfer; interfacial behavior; redox protein; protein
   electrochemistry; electroanalysis
ID HYDROGEN-PEROXIDE BIOSENSOR; NANO TITANIUM-DIOXIDE;
   DIPALMITOYLPHOSPHATIDIC ACID FILMS; PYROLYTIC-GRAPHITE ELECTRODE;
   CYTOCHROME-C INTERACTION; NITRIC-OXIDE; TRANSFER REACTIVITY;
   CATALYTIC-ACTIVITY; DIRECT ELECTROCHEMISTRY; HORSERADISH-PEROXIDASE
AB This paper reviews the recent progress in the electron transfer and interfacial behavior of redox proteins. Significant achievements in the relevant fields are summarized including the direct electron transfer between proteins and electrodes, the thermodynamic and kinetic properties, catalytic activities and activity regulation of the redox proteins. It has been demonstrated that the electrochemical technique is an effective tool for protein studies, especially for probing into the electron transfer and interfacial behavior of redox proteins.
C1 [Zhou NanDi; Cao Ya; Li GenXi] Nanjing Univ, Dept Biochem, State Key Lab Pharmaceut Biotechnol, Nanjing 210093, Peoples R China.
   [Zhou NanDi] Jiangnan Univ, Minist Educ, Key Lab Ind Biotechnol, Sch Biotechnol, Wuxi 214122, Peoples R China.
   [Li GenXi] Shanghai Univ, Sch Life Sci, Lab Biosensing Technol, Shanghai 200444, Peoples R China.
C3 Nanjing University; Jiangnan University; Shanghai University
RP Li, GX (通讯作者)，Nanjing Univ, Dept Biochem, State Key Lab Pharmaceut Biotechnol, Nanjing 210093, Peoples R China.
EM genxili@nju.edu.cn
RI Zhou, Nandi/C-5111-2011; Li, Genxi/H-1952-2013
OI Zhou, Nandi/0000-0002-2906-7781; Li, Genxi/0000-0001-9663-9914; Cao,
   Ya/0000-0002-1099-7823
FU National Natural Science Foundation of China [90406005, 20575028];
   Chinese Ministry of Education [NCET-04-0452]; Program for New Century
   Excellent Talents in University
FX The authors thank the coworkers and colleagues for their work discussed
   here. The authors also express their great thanks for the support from
   the National Natural Science Foundation of China (Grant Nos. 90406005 &
   20575028) and the Program for New Century Excellent Talents in
   University, the Chinese Ministry of Education (Grant No. NCET-04-0452).
CR Armstrong FA, 2000, ELECTROCHIM ACTA, V45, P2623, DOI 10.1016/S0013-4686(00)00342-X
   Armstrong FA, 2005, CURR OPIN CHEM BIOL, V9, P110, DOI 10.1016/j.cbpa.2005.02.011
   ARMSTRONG FA, 1987, J ELECTROANAL CHEM, V217, P331, DOI 10.1016/0022-0728(87)80228-0
   ARMSTRONG FA, 1993, METHOD ENZYMOL, V227, P479, DOI 10.1016/0076-6879(93)27020-H
   Armstrong FA, 1997, CHEM SOC REV, V26, P169, DOI 10.1039/cs9972600169
   ARMSTRONG FA, 1984, J CHEM SOC CHEM COMM, P976, DOI 10.1039/c39840000976
   Bard AJ, 1982, R MEMMING ELECT
   Bard AJ., 2003, ELECTROCHEMICAL METH
   Bogdanovskaya VA, 2002, RUSS J ELECTROCHEM+, V38, P1074, DOI 10.1023/A:1020643417681
   BOND AM, 1980, MODERN POLAROGRAPHIC
   BRAY RC, 1988, Q REV BIOPHYS, V21, P299, DOI 10.1017/S0033583500004479
   CANTERS GW, 1992, CURR OPIN STRUC BIOL, V2, P859
   Chauhan S, 1998, CURR MICROBIOL, V37, P186, DOI 10.1007/s002849900361
   Chen G, 2008, BIOELECTROCHEMISTRY, V72, P77, DOI 10.1016/j.bioelechem.2007.11.005
   Chen GF, 2007, SENSOR LETT, V5, P463, DOI 10.1166/sl.2007.220
   Chen XH, 2000, FRESEN J ANAL CHEM, V367, P172, DOI 10.1007/s002160051619
   CHI QJ, 1994, ELECTROCHIM ACTA, V39, P2431, DOI 10.1016/0013-4686(94)00202-9
   Clark L C Jr, 1979, Methods Enzymol, V56, P448
   CLOSS GL, 1988, SCIENCE, V240, P440, DOI 10.1126/science.240.4851.440
   Cohen DJ, 1998, J ELECTROANAL CHEM, V447, P53, DOI 10.1016/S0022-0728(98)00020-5
   Duran N, 2002, ENZYME MICROB TECH, V31, P907, DOI 10.1016/S0141-0229(02)00214-4
   DUTTON PL, 1970, BIOCHEMISTRY-US, V9, P5077, DOI 10.1021/bi00828a006
   EDDOWES MJ, 1980, BIOELECTROCH BIOENER, V7, P527, DOI 10.1016/0302-4598(80)80012-2
   Eich RF, 1996, BIOCHEMISTRY-US, V35, P6976, DOI 10.1021/bi960442g
   Ekanayake EMIM, 2008, SENSOR ACTUAT B-CHEM, V132, P166, DOI 10.1016/j.snb.2008.01.042
   Fan CH, 2000, ELECTROANAL, V12, P1156, DOI 10.1002/1521-4109(200010)12:14<1156::AID-ELAN1156>3.0.CO;2-4
   Fan CH, 2000, ANAL CHIM ACTA, V423, P95, DOI 10.1016/S0003-2670(00)01093-X
   Fan CH, 2002, ANAL SCI, V18, P129, DOI 10.2116/analsci.18.129
   Fan CH, 2004, ANAL CHIM ACTA, V523, P225, DOI 10.1016/j.aca.2004.07.038
   Fan CH, 2002, C T COL I S, V3, P233
   Fan CH, 2002, ANAL SCI, V18, P1031, DOI 10.2116/analsci.18.1031
   Fan CH, 2001, ANALYST, V126, P1086, DOI 10.1039/b102873c
   Fan CH, 2001, BIOELECTROCHEMISTRY, V54, P49, DOI 10.1016/S0302-4598(01)00107-6
   Fan CH, 2001, ANAL CHEM, V73, P2850, DOI 10.1021/ac001397s
   Fan CH, 2001, ANAL SCI, V17, P273, DOI 10.2116/analsci.17.273
   Fan CH, 2000, PHYS CHEM CHEM PHYS, V2, P4409, DOI 10.1039/b005527l
   FARID RS, 1993, CURR OPIN STRUC BIOL, V3, P225, DOI 10.1016/S0959-440X(05)80157-5
   Ferri T, 1998, BIOELECTROCH BIOENER, V44, P177, DOI 10.1016/S0302-4598(97)00088-3
   Fronticelli C, 1995, J BIOL CHEM, V270, P30588, DOI 10.1074/jbc.270.51.30588
   Gallet PF, 1997, BIOCHEM J, V324, P627, DOI 10.1042/bj3240627
   Gan X, 2004, CHEMBIOCHEM, V5, P1686, DOI 10.1002/cbic.200400080
   Gan X, 2004, ANAL SCI, V20, P1271, DOI 10.2116/analsci.20.1271
   GEORGE P, 1953, BIOCHEM J, V55, P236, DOI 10.1042/bj0550236
   GORTON L, 1992, ANALYST, V117, P1235, DOI 10.1039/an9921701235
   HAGEN WR, 1989, EUR J BIOCHEM, V182, P523, DOI 10.1111/j.1432-1033.1989.tb14859.x
   Hajnoczky G, 2003, BIOCHEM BIOPH RES CO, V304, P445, DOI 10.1016/S0006-291X(03)00616-8
   Halliwell B, 2000, FEBS LETT, V486, P10, DOI 10.1016/S0014-5793(00)02197-9
   HAMACHI I, 1994, J AM CHEM SOC, V116, P8811, DOI 10.1021/ja00098a052
   Hamachi I, 1997, J AM CHEM SOC, V119, P9096, DOI 10.1021/ja9711775
   Hashemi MM, 1999, J CHEM RES, P434, DOI 10.1039/a807641c
   Hernandez-Santos D, 2002, ELECTROANAL, V14, P1225, DOI 10.1002/1521-4109(200210)14:18<1225::AID-ELAN1225>3.0.CO;2-Z
   Hille R, 1996, CHEM REV, V96, P2757, DOI 10.1021/cr950061t
   Hirst J, 1998, ANAL CHEM, V70, P5062, DOI 10.1021/ac980557l
   Hirst J, 2006, BBA-BIOENERGETICS, V1757, P225, DOI 10.1016/j.bbabio.2006.04.002
   Huang YX, 2006, BBA-GEN SUBJECTS, V1760, P1827, DOI 10.1016/j.bbagen.2006.08.013
   Huang YX, 2005, BIOSENS BIOELECTRON, V21, P817, DOI 10.1016/j.bios.2005.01.012
   HULTQUIST DE, 1984, CURR TOP CELL REGUL, V24, P287
   Jeuken LJC, 2003, BBA-BIOENERGETICS, V1604, P67, DOI 10.1016/S0005-2728(03)00026-4
   Kamiyama T, 1999, BBA-PROTEIN STRUCT M, V1434, P44, DOI 10.1016/S0167-4838(99)00159-4
   Katz E, 2004, ELECTROANAL, V16, P19, DOI 10.1002/elan.200302930
   KAUPPINEN JK, 1981, APPL SPECTROSC, V35, P271, DOI 10.1366/0003702814732634
   LAVIRON E, 1974, J ELECTROANAL CHEM, V52, P355, DOI 10.1016/S0022-0728(74)80448-1
   LAVIRON E, 1979, J ELECTROANAL CHEM, V101, P19, DOI 10.1016/S0022-0728(79)80075-3
   Leger C, 2003, BIOCHEMISTRY-US, V42, P8653, DOI 10.1021/bi034789c
   Li QW, 2001, ELECTROANAL, V13, P359, DOI 10.1002/1521-4109(200104)13:5<359::AID-ELAN359>3.0.CO;2-J
   Lin J, 1998, ARCH BIOCHEM BIOPHYS, V352, P214, DOI 10.1006/abbi.1998.0619
   Lindsay S, 2001, BIOCHEMISTRY-US, V40, P3340, DOI 10.1021/bi001981v
   Lisdat F, 2001, ELECTROANAL, V13, P1225, DOI 10.1002/1521-4109(200110)13:15<1225::AID-ELAN1225>3.0.CO;2-5
   Liu BH, 1997, ANAL CHEM, V69, P2343, DOI 10.1021/ac960930u
   Liu T, 2003, CHEMPHYSCHEM, V4, P1364, DOI 10.1002/cphc.200300817
   Liu XF, 2005, ACCOUNTS CHEM RES, V38, P167, DOI 10.1021/ar0302336
   Liu XJ, 2005, J BIOCHEM BIOPH METH, V62, P143, DOI 10.1016/j.jbbm.2004.10.005
   Liu XJ, 2006, BIOELECTROCHEMISTRY, V68, P98, DOI 10.1016/j.bioelechem.2005.05.004
   Liu XJ, 2006, SENSOR ACTUAT B-CHEM, V113, P106, DOI 10.1016/j.snb.2005.02.029
   Liu XJ, 2005, J MOL CATAL B-ENZYM, V33, P9, DOI 10.1016/j.molcatb.2005.01.002
   Liu XJ, 2005, SENSOR ACTUAT B-CHEM, V106, P284, DOI 10.1016/j.snb.2004.08.010
   Liu XJ, 2005, ELECTROCHEM COMMUN, V7, P562, DOI 10.1016/j.elecom.2005.03.015
   Liu XJ, 2005, ANAL LETT, V38, P453, DOI 10.1081/AL-200047788
   Liu XJ, 2004, J BIOTECHNOL, V108, P145, DOI 10.1016/j.jbiotec.2003.11.005
   Liu XJ, 2003, BIOTECHNOL APPL BIOC, V38, P119, DOI 10.1042/BA20030056
   Liu XS, 1996, CELL, V86, P147, DOI 10.1016/S0092-8674(00)80085-9
   Lu WD, 2004, BIOCHEMISTRY-US, V43, P12761, DOI 10.1021/bi049217m
   LVOV Y, 1995, J AM CHEM SOC, V117, P6117, DOI 10.1021/ja00127a026
   Ma X, 2006, J ANAL CHEM+, V61, P669, DOI 10.1134/S1061934806070112
   Ma X, 2005, BIOTECHNOL APPL BIOC, V41, P279, DOI 10.1042/BA20040189
   Ma X, 2005, BIOSENS BIOELECTRON, V20, P1836, DOI 10.1016/j.bios.2004.07.016
   Macdonald RL, 1998, NEUROSURGERY, V42, P825, DOI 10.1097/00006123-199804000-00082
   MACUS RA, 1985, BIOCHIM BIOPHYS ACTA, V811, P265
   Meits L., 1965, POLAROGRAPHIC TECHNI
   MOLLER JV, 1993, J BIOL CHEM, V268, P18659
   NASSAR AEF, 1995, ANAL CHEM, V67, P2386, DOI 10.1021/ac00110a010
   NASSAR AEF, 1995, J AM CHEM SOC, V117, P10986, DOI 10.1021/ja00149a022
   NATHAN C, 1992, FASEB J, V6, P3051, DOI 10.1096/fasebj.6.12.1381691
   Niemeyer CM, 1999, NUCLEIC ACIDS RES, V27, P4553, DOI 10.1093/nar/27.23.4553
   Pang JT, 2003, BIOSENS BIOELECTRON, V19, P441, DOI 10.1016/S0956-5663(03)00223-9
   Peng WL, 2003, BIOPHYS CHEM, V106, P267, DOI 10.1016/S0301-4622(03)00212-6
   PERUTZ MF, 1994, J MOL BIOL, V239, P555, DOI 10.1006/jmbi.1994.1394
   Reddy CSK, 2003, BIORESOURCE TECHNOL, V87, P137, DOI 10.1016/S0960-8524(02)00212-2
   Rusling JF, 2003, J COLLOID INTERF SCI, V262, P1, DOI 10.1016/S0021-9797(03)00148-6
   Rusling JF, 1998, ACCOUNTS CHEM RES, V31, P363, DOI 10.1021/ar970254y
   RUSLING JF, 1993, J AM CHEM SOC, V115, P11891, DOI 10.1021/ja00078a030
   SAINI S, 1991, ANAL CHIM ACTA, V249, P1, DOI 10.1016/0003-2670(91)87002-O
   Shang LB, 2004, ANN CHIM-ROME, V94, P457, DOI 10.1002/adic.200490055
   Shang LB, 2003, ANAL SCI, V19, P1537, DOI 10.2116/analsci.19.1537
   Shang LB, 2003, CHEM LETT, V32, P296, DOI 10.1246/cl.2003.296
   STAMLER JS, 1992, SCIENCE, V258, P1898, DOI 10.1126/science.1281928
   STAMLER JS, 1994, CELL, V78, P931, DOI 10.1016/0092-8674(94)90269-0
   STELLWAGEN E, 1978, NATURE, V275, P73, DOI 10.1038/275073a0
   Sun YT, 2004, BIOELECTROCHEMISTRY, V64, P23, DOI 10.1016/j.bioelechem.2004.01.003
   Tambwekar SV, 1997, INT J HYDROGEN ENERG, V22, P959, DOI 10.1016/S0360-3199(97)00002-5
   Tuominen EKJ, 2002, J BIOL CHEM, V277, P8822, DOI 10.1074/jbc.M200056200
   vanLoosdrecht MCM, 1997, WATER SCI TECHNOL, V35, P41, DOI 10.1016/S0273-1223(96)00877-3
   Wang HY, 2002, SENSOR ACTUAT B-CHEM, V84, P214, DOI 10.1016/S0925-4005(02)00027-8
   WANG J, 1992, ANAL CHEM, V64, P1285, DOI 10.1021/ac00035a016
   Wang J, 2007, SENSOR ACTUAT B-CHEM, V125, P17, DOI 10.1016/j.snb.2007.01.026
   Wen ZH, 1997, ELECTROANAL, V9, P641, DOI 10.1002/elan.1140090812
   Xiao Y, 2003, SCIENCE, V299, P1877, DOI 10.1126/science.1080664
   Xu Y, 2004, BIOSENS BIOELECTRON, V20, P533, DOI 10.1016/j.bios.2004.02.017
   Yang J, 1999, BIOELECTROCH BIOENER, V48, P117, DOI 10.1016/S0302-4598(98)00222-0
   Yang RW, 2007, ELECTROCHEM COMMUN, V9, P94, DOI 10.1016/j.elecom.2006.08.042
   YAO SJ, 1995, ASAIO J, V41, pM404, DOI 10.1097/00002480-199507000-00040
   YEH P, 1977, CHEM LETT, P1145, DOI 10.1246/cl.1977.1145
   YOUNATHAN JN, 1992, INORG CHEM, V31, P3280, DOI 10.1021/ic00041a022
   YOUNG LS, 1977, ANN INTERN MED, V86, P456, DOI 10.7326/0003-4819-86-4-456
   Zhang WJ, 2004, BIOPHYS CHEM, V111, P229, DOI 10.1016/j.bpc.2004.06.004
   Zhang WJ, 2004, ANAL BIOCHEM, V329, P85, DOI 10.1016/j.ab.2004.01.032
   Zhang WJ, 2003, BBA-GEN SUBJECTS, V1623, P29, DOI 10.1016/S0304-4165(03)00156-9
   Zhao J, 2008, ANALYST, V133, P1242, DOI 10.1039/b806588h
   Zhao J, 2008, INT J MOL SCI, V9, P145, DOI 10.3390/ijms9020145
   Zhou H, 2006, ANAL SCI, V22, P337, DOI 10.2116/analsci.22.337
   Zhou H, 2005, J BRAZIL CHEM SOC, V16, P1195, DOI 10.1590/S0103-50532005000700017
   Zhou H, 2005, J BIOCHEM BIOPH METH, V64, P38, DOI 10.1016/j.jbbm.2005.05.003
   Zhou H, 2005, ANAL LETT, V38, P2103, DOI 10.1080/00032710500260910
   Zhou H, 2005, ANAL CHEM, V77, P6102, DOI 10.1021/ac050924a
   Zhou H, 2006, BIOELECTROCHEMISTRY, V69, P34, DOI 10.1016/j.bioelechem.2005.10.003
   Zhou H, 2006, ELECTROCHEM COMMUN, V8, P1168, DOI 10.1016/j.elecom.2006.05.016
   Zhu XL, 2007, BIOSENS BIOELECTRON, V22, P1600, DOI 10.1016/j.bios.2006.07.007
NR 137
TC 7
Z9 9
U1 3
U2 41
PU SCIENCE PRESS
PI BEIJING
PA 16 DONGHUANGCHENGGEN NORTH ST, BEIJING 100717, PEOPLES R CHINA
SN 1674-7291
EI 1869-1870
J9 SCI CHINA CHEM
JI Sci. China-Chem.
PD APR
PY 2010
VL 53
IS 4
BP 720
EP 736
DI 10.1007/s11426-010-0134-8
PG 17
WC Chemistry, Multidisciplinary
WE Science Citation Index Expanded (SCI-EXPANDED)
SC Chemistry
GA 604FT
UT WOS:000278263400005
DA 2023-06-30
ER

PT J
AU Soni, S
   Jain, U
   Burke, DH
   Chauhan, N
AF Soni, Shringika
   Jain, Utkarsh
   Burke, Donald H.
   Chauhan, Nidhi
TI A label free, signal off electrochemical aptasensor for amphetamine
   detection
SO SURFACES AND INTERFACES
LA English
DT Article
DE Aptamer; Electrochemical sensor; Amphetamine; Gold Nanoflowers;
   Recreational Drugs
ID GOLD NANOPARTICLES; SENSOR; METHAMPHETAMINE; BIOSENSOR; SELECTION;
   APTAMER; COCAINE; DNA
AB Prescription stimulant drug (PSD) abuse is a worldwide concern, as they are clinically prescribed for psycho-logical conditions and can be consumed recreationally without supervision. Easy accessibility of PSD procurement is also affecting the incidence of drug addiction among young and adult populations. Hence, there is a great need for the development of sensitive, rapid, and low-cost kits for on-spot PSD detection. In this study, a gold nanoflower modified, electrochemical aptasensor was constructed for Amphetamine (AMP) detection. The aptasensor was developed by covalent immobilization of thiolated AMP-specific aptamers (AMP-Apt) on AuNFs as a sensing interface. This configuration also enhanced aptamer density (6.37 +/- 0.31 x 10(12) molecules/cm2) on the electrode and low limit of detection of 0.51 nM in the linear range of 0.1-1.0 nM and sensitivity 0.501 nM/ mu A. The effect of potentially interfering compounds on the determination of AMP was found to be negligible for biological molecules and chemical entities. The aptasensor was successful in detecting AMP spiked urine and water samples with a recovery of 99-104% and 94.3-105% respectively. To our knowledge, this is the first label -free, gold nanoflowers modified electrochemical aptasensor for AMP detection and can be adapted for testing potential PSDs in the future.
C1 [Soni, Shringika; Jain, Utkarsh; Chauhan, Nidhi] Amity Univ Uttar Pradesh AUUP, Amity Inst Nanotechnol AINT, Sect 125, Noida 201313, Uttar Pradesh, India.
   [Burke, Donald H.] Univ Missouri, Dept Mol Microbiol & Immunol, Dept Biochem, Columbia, MO 65201 USA.
   [Burke, Donald H.] Univ Missouri, Bond Life Sci Ctr, Columbia, MO 65201 USA.
C3 Amity University Noida; University of Missouri System; University of
   Missouri Columbia; University of Missouri System; University of Missouri
   Columbia
RP Chauhan, N (通讯作者)，Amity Univ Uttar Pradesh AUUP, Amity Inst Nanotechnol AINT, Sect 125, Noida 201313, Uttar Pradesh, India.
EM nchauhan1@amity.edu
RI Chauhan, Nidhi/AAA-7694-2021; Chauhan, Nidhi/GOG-8242-2022; jain,
   Utkarsh/AAA-2271-2021
OI Chauhan, Nidhi/0000-0001-9512-1144; jain, Utkarsh/0000-0003-3901-0153;
   Soni, Shringika/0000-0002-5620-9722
FU Science and Engineering Research Board (SERB), Government of India
   [EMR/2016/007564]; Technology Development Program (TDP), Department of
   Science and Technology (DST), Government of India [TDP/BDTD/33/2019];
   University of Missouri School of Medicine
FX The work is financially supported through Extramural Research grant
   (File No. EMR/2016/007564) by Science and Engineering Research Board
   (SERB), Government of India, and Technology Development Program (TDP)
   (File No. TDP/BDTD/33/2019), Department of Science and Technology (DST),
   Government of India to NC and by funding from the University of Missouri
   School of Medicine to DHB. We heartily acknowledge, Dr. Dana Baum, from
   Saint Louis University, USA for valuable technical input.
CR Alam KK, 2018, MOL THER-NUCL ACIDS, V13, P605, DOI 10.1016/j.omtn.2018.10.010
   Alberti G, 2020, INT J ENV RES PUB HE, V17, DOI 10.3390/ijerph17228331
   Argente-Garcia A, 2016, ANAL CHIM ACTA, V943, P123, DOI 10.1016/j.aca.2016.09.020
   Barbosa S, 2010, LANGMUIR, V26, P14943, DOI 10.1021/la102559e
   Bard A. J., 2001, ELECTROCHEMICAL METH
   Bikkad ML, 2014, J LIPOSOME RES, V24, P113, DOI 10.3109/08982104.2013.843192
   Chauhan N., 2021, NANOTECHNOL PRECIS E, V4
   Chauhan N, 2020, PROCESS BIOCHEM, V91, P241, DOI 10.1016/j.procbio.2019.12.016
   Chauhan N, 2017, ELECTROCHIM ACTA, V230, P106, DOI 10.1016/j.electacta.2017.01.069
   Ebrahimi M, 2012, BIOIMPACTS, V2, P91, DOI 10.5681/bi.2012.013
   ELLINGTON AD, 1990, NATURE, V346, P818, DOI 10.1038/346818a0
   Eppler S, 2012, ANAL METHODS-UK, V4, P2296, DOI 10.1039/c2ay05821a
   Fan LF, 2013, BIOSENS BIOELECTRON, V43, P12, DOI 10.1016/j.bios.2012.11.033
   Figueroa-Miranda G, 2018, SENSOR ACTUAT B-CHEM, V255, P235, DOI 10.1016/j.snb.2017.07.117
   Gallardo-Gonzalez J, 2018, SENSOR ACTUAT B-CHEM, V266, P823, DOI 10.1016/j.snb.2018.04.001
   Gao L, 2020, NANOMEDICINE-UK, V15, P325, DOI 10.2217/nnm-2019-0046
   Garrido E, 2018, CHEMISTRYOPEN, V7, P401, DOI 10.1002/open.201800034
   Gerace E, 2019, J SEP SCI, V42, P1577, DOI 10.1002/jssc.201801249
   Gopal P, 2018, COLLOID SURFACE A, V538, P600, DOI 10.1016/j.colsurfa.2017.11.059
   Greydanus D. E, 2019, INT J ADOLESC MED HL, V31
   Gupta S, 2015, J MICROBIOL BIOTECHN, V25, P612, DOI 10.4014/jmb.1411.11022
   Hosny AEDMS, 2017, INT J NANOMED, V12, P6799, DOI 10.2147/IJN.S143754
   Hulme MC, 2021, MAGN RESON CHEM, DOI 10.1002/mrc.5156
   Jain U, 2020, ACS OMEGA, V5, P10750, DOI 10.1021/acsomega.0c00285
   Jain U, 2017, BIOSENS BIOELECTRON, V89, P578, DOI 10.1016/j.bios.2016.02.033
   Jiang YY, 2011, NANOTECHNOLOGY, V22, DOI 10.1088/0957-4484/22/38/385601
   Jin H, 2019, BIOSENS BIOELECTRON, V145, DOI 10.1016/j.bios.2019.111732
   Jin H, 2018, ANAL CHIM ACTA, V1025, P154, DOI 10.1016/j.aca.2018.03.036
   Jodan I, 2020, KOREAN J CHEM ENG, V37, P1609, DOI 10.1007/s11814-020-0561-y
   Jodar LV, 2018, J SOLID STATE ELECTR, V22, P1431, DOI 10.1007/s10008-017-3726-9
   Li HJ, 2019, ELECTROCHEM COMMUN, V100, P126, DOI 10.1016/j.elecom.2019.02.002
   Li X, 2019, ANAL CHEM, V91, P6315, DOI 10.1021/acs.analchem.9b01139
   Liebig F, 2018, NANOTECHNOLOGY, V29, DOI 10.1088/1361-6528/aaaffd
   Lowdon JW, 2020, MOLECULES, V25, DOI 10.3390/molecules25225222
   Malekzad H, 2018, TRAC-TREND ANAL CHEM, V100, P116, DOI 10.1016/j.trac.2017.12.006
   Mao K, 2017, TALANTA, V175, P338, DOI 10.1016/j.talanta.2017.07.011
   Munawar A, 2019, RSC ADV, V9, P6793, DOI 10.1039/c8ra10144b
   Nejad FG, 2022, FOOD CHEM TOXICOL, V162, DOI 10.1016/j.fct.2022.112864
   Niu XF, 2016, ANAL METHODS-UK, V8, P1091, DOI 10.1039/c5ay01747e
   Oueslati R, 2018, BIOSENS BIOELECTRON, V108, P103, DOI 10.1016/j.bios.2018.02.055
   Qian LT, 2021, BIOSENS BIOELECTRON, V175, DOI 10.1016/j.bios.2020.112836
   Qu AY, 2020, PHYS LETT A, V384, DOI 10.1016/j.physleta.2020.126726
   Samanta A, 2016, NANOSCALE, V8, P9037, DOI 10.1039/c5nr08465b
   Shahsavari M, 2022, MICROMACHINES-BASEL, V13, DOI 10.3390/mi13010088
   Shahsavari M, 2021, MICROCHEM J, V170, DOI 10.1016/j.microc.2021.106637
   Shellenberg TP, 2020, EXPERT REV CLIN PHAR, V13, P825, DOI 10.1080/17512433.2020.1796636
   Shi QA, 2015, MICROCHIM ACTA, V182, P505, DOI 10.1007/s00604-014-1349-8
   Soni S, 2022, J ELECTROANAL CHEM, V910, DOI 10.1016/j.jelechem.2022.116128
   Sun YJ, 2020, SENSOR ACTUAT B-CHEM, V309, DOI 10.1016/j.snb.2020.127777
   Sun YJ, 2019, ANAL CHIM ACTA, V1083, P101, DOI 10.1016/j.aca.2019.07.027
   Sun ZJ, 2020, NANOSCALE, V12, P14538, DOI 10.1039/d0nr02342f
   Sundararajan B, 2017, J TRACE ELEM MED BIO, V43, P187, DOI 10.1016/j.jtemb.2017.03.008
   Tajik S, 2022, NANOMATERIALS-BASEL, V12, DOI 10.3390/nano12030491
   Tajik S, 2021, NANOMATERIALS-BASEL, V11, DOI 10.3390/nano11123208
   Tawiah KD, 2017, BIOMEDICINES, V5, DOI 10.3390/biomedicines5030051
   TUERK C, 1990, SCIENCE, V249, P505, DOI 10.1126/science.2200121
   Wang ZJ, 2020, CHINESE J ANAL CHEM, V48, P573, DOI 10.19756/j.issn.0253-3820.201101
   Widstrand C., 2006, AM LAB NEWS, V38
   Yarbakht M, 2016, J EXP NANOSCI, V11, P593, DOI 10.1080/17458080.2015.1100333
   Yi SJ, 2013, RSC ADV, V3, P10139, DOI 10.1039/c3ra40716k
   Zhang P, 2018, BIOELECTROCHEMISTRY, V123, P190, DOI 10.1016/j.bioelechem.2018.05.005
   Zhang TY, 2014, SCI REP-UK, V4, DOI 10.1038/srep03867
NR 62
TC 6
Z9 6
U1 8
U2 22
PU ELSEVIER
PI AMSTERDAM
PA RADARWEG 29, 1043 NX AMSTERDAM, NETHERLANDS
SN 2468-0230
J9 SURF INTERFACES
JI Surf. Interfaces
PD JUL
PY 2022
VL 31
AR 102023
DI 10.1016/j.surfin.2022.102023
EA MAY 2022
PG 13
WC Chemistry, Physical; Materials Science, Coatings & Films; Physics,
   Applied; Physics, Condensed Matter
WE Science Citation Index Expanded (SCI-EXPANDED)
SC Chemistry; Materials Science; Physics
GA 1X9HF
UT WOS:000807759100004
DA 2023-06-30
ER

PT J
AU Nan, MN
   Bi, Y
   Xue, HL
   Long, HT
   Xue, SL
   Pu, LM
   Prusky, D
AF Nan, Mi-Na
   Bi, Yang
   Xue, Hua-Li
   Long, Hai-Tao
   Xue, Su-Lin
   Pu, Lu-Mei
   Prusky, Dov
TI Modification performance and electrochemical characteristics of
   different groups of modified aptamers applied for label-free
   electrochemical impedimetric sensors
SO FOOD CHEMISTRY
LA English
DT Article
DE Ochratoxin A; Amino aptamer; Thiolated aptamer; Label-free; Modification
   density
ID DNA-MODIFIED SURFACES; GOLD NANOPARTICLES; OCHRATOXIN-A; COLLOID
   MONOLAYERS; FREE APTASENSOR; BIOSENSOR; IMMOBILIZATION; QUANTITATION;
   PARTICLES
[truncated: 3,183,930 more chars]
