# Supplementary material for: Hotspots and trends of electrochemical biosensor technology: a bibliometric analysis from 2003 to 2023
Source: RSC Adv. 2023 Oct 19;13(44):30704–17. doi: 10.1039/d3ra05889a (PMC10585615; doi:10.1039/d3ra05889a)
Supplement: RA-013-D3RA05889A-s001 [file RA-013-D3RA05889A-s001.zip › data-28.xlsx]

FN Clarivate Analytics Web of Science
VR 1.0
PT J
AU Sempionatto, JR
   Lasalde-Ramirez, JA
   Mahato, K
   Wang, J
   Gao, W
AF Sempionatto, Juliane R.
   Lasalde-Ramirez, Jose A.
   Mahato, Kuldeep
   Wang, Joseph
   Gao, Wei
TI Wearable chemical sensors for biomarker discovery in the omics era
SO NATURE REVIEWS CHEMISTRY
LA English
DT Review
ID CHRONIC KIDNEY-DISEASE; ELECTROCHEMICAL SENSORS; GLUCOSE SENSORS;
   BIOSENSOR; FUTURE; SWEAT; DIAGNOSIS; PROTEIN; FLUID; DNA
AB Biomarkers are crucial biological indicators in medical diagnostics and therapy. However, the process of biomarker discovery and validation is hindered by a lack of standardized protocols for analytical studies, storage and sample collection. Wearable chemical sensors provide a real-time, non-invasive alternative to typical laboratory blood analysis, and are an effective tool for exploring novel biomarkers in alternative body fluids, such as sweat, saliva, tears and interstitial fluid. These devices may enable remote at-home personalized health monitoring and substantially reduce the healthcare costs. This Review introduces criteria, strategies and technologies involved in biomarker discovery using wearable chemical sensors. Electrochemical and optical detection techniques are discussed, along with the materials and system-level considerations for wearable chemical sensors. Lastly, this Review describes how the large sets of temporal data collected by wearable sensors, coupled with modern data analysis approaches, would open the door for discovering new biomarkers towards precision medicine.
   [GRAPHICS]
   .
C1 [Sempionatto, Juliane R.; Lasalde-Ramirez, Jose A.; Gao, Wei] CALTECH, Andrew & Peggy Cherng Dept Med Engn, Pasadena, CA 91125 USA.
   [Mahato, Kuldeep; Wang, Joseph] Univ Calif San Diego, Dept Nanoengn, La Jolla, CA 92093 USA.
C3 California Institute of Technology; University of California System;
   University of California San Diego
RP Gao, W (通讯作者)，CALTECH, Andrew & Peggy Cherng Dept Med Engn, Pasadena, CA 91125 USA.; Wang, J (通讯作者)，Univ Calif San Diego, Dept Nanoengn, La Jolla, CA 92093 USA.
EM josephwang@ucsd.edu; weigao@caltech.edu
RI Gao, Wei/A-1347-2011
OI Gao, Wei/0000-0002-8503-4562
FU National Institutes of Health (NIH) [R01HL155815]; National Science
   Foundation (NSF) [2145802]; Office of Naval Research [N00014-21-1-2483,
   N00014-21-1-2845]; Translational Research Institute for Space Health
   through NASA [NNX16AO69A]; American Cancer Society Research Scholar
   Grant [RSG-21-181-01-CTPS]; Tobacco-Related Disease Research Program
   [T31IP1666]; Center of Wearable Sensors at University of California San
   Diego; Directorate For Engineering; Div Of Electrical, Commun & Cyber
   Sys [2145802] Funding Source: National Science Foundation
FX This project was supported by National Institutes of Health (NIH) grant
   R01HL155815; National Science Foundation (NSF) grant 2145802; Office of
   Naval Research grants N00014-21-1-2483 and N00014-21-1-2845; the
   Translational Research Institute for Space Health through NASA
   NNX16AO69A; American Cancer Society Research Scholar Grant
   RSG-21-181-01-CTPS; High Impact Pilot Research Award T31IP1666 from the
   Tobacco-Related Disease Research Program; and the Center of Wearable
   Sensors at University of California San Diego.
CR Abikshyeet P, 2012, DIABETES METAB SYNDR, V5, P149, DOI 10.2147/DMSO.S32112
   Ahmad KM, 2011, PLOS ONE, V6, DOI 10.1371/journal.pone.0027051
   Ahmad OS, 2019, TRENDS BIOTECHNOL, V37, P294, DOI 10.1016/j.tibtech.2018.08.009
   Al Mamun MA, 2020, ADV FUNCT MATER, V30, DOI 10.1002/adfm.202005703
   Aleman J, 2021, NAT PROTOC, V16, DOI 10.1038/s41596-021-00511-7
   Ambaye AD, 2021, TALANTA, V225, DOI 10.1016/j.talanta.2020.121951
   Arino C, 2022, NAT REV METHOD PRIME, V2, DOI 10.1038/s43586-022-00143-5
   Bachhuber F, 2021, SCI REP-UK, V11, DOI 10.1038/s41598-021-89514-8
   Baker LB, 2020, EUR J APPL PHYSIOL, V120, P719, DOI 10.1007/s00421-020-04323-7
   Bandodkar AJ, 2020, NAT ELECTRON, V3, P554, DOI 10.1038/s41928-020-0443-7
   Bandodkar AJ, 2019, SCI ADV, V5, DOI 10.1126/sciadv.aav3294
   Bandodkar AJ, 2016, ACS SENSORS, V1, P464, DOI 10.1021/acssensors.6b00250
   Bandodkar AJ, 2014, TRENDS BIOTECHNOL, V32, P363, DOI 10.1016/j.tibtech.2014.04.005
   Bariya M, 2020, SCI ADV, V6, DOI 10.1126/sciadv.abb8308
   Bariya M, 2018, NAT ELECTRON, V1, P160, DOI 10.1038/s41928-018-0043-y
   Bashir A, 2021, NAT COMMUN, V12, DOI 10.1038/s41467-021-22555-9
   Basu JA, 2018, IEEE SENS J, V18, P5627, DOI 10.1109/JSEN.2018.2841060
   Bolat G, 2022, ANAL BIOANAL CHEM, V414, P5411, DOI 10.1007/s00216-021-03865-9
   Boubin M, 2019, SENSORS-BASEL, V19, DOI 10.3390/s19102283
   Brinkmann BH, 2021, FRONT NEUROL, V12, DOI 10.3389/fneur.2021.690404
   Broza YY, 2019, CHEM REV, V119, P11761, DOI 10.1021/acs.chemrev.9b00437
   Bruno E, 2020, EPILEPSIA, V61, pS11, DOI 10.1111/epi.16521
   Butterfield DA, 2019, NAT REV NEUROSCI, V20, P148, DOI 10.1038/s41583-019-0132-6
   Chamorro-Garcia A, 2021, CHEM COMMUN, V57, P11693, DOI 10.1039/d1cc04557a
   Chen YH, 2017, SCI ADV, V3, DOI 10.1126/sciadv.1701629
   Chertow GM, 2001, JAMA-J AM MED ASSOC, V286, P2839, DOI 10.1001/jama.286.22.2839
   Choe A, 2018, NPG ASIA MATER, V10, P912, DOI 10.1038/s41427-018-0086-6
   Chung HU, 2020, NAT MED, V26, P418, DOI 10.1038/s41591-020-0792-9
   Conesa A, 2019, SCI DATA, V6, DOI 10.1038/s41597-019-0258-4
   Cui C, 2021, ACS APPL BIO MATER, V4, P85, DOI 10.1021/acsabm.0c00807
   Cui FY, 2020, ACS SENSORS, V5, P3346, DOI 10.1021/acssensors.0c01424
   Das J, 2021, NAT CHEM, V13, P428, DOI 10.1038/s41557-021-00644-y
   Dauphin-Ducharme P, 2019, ACS SENSORS, V4, P2832, DOI 10.1021/acssensors.9b01616
   del Rio JS, 2019, NAT NANOTECHNOL, V14, P1143, DOI 10.1038/s41565-019-0566-z
   Deng MY, 2022, SENSOR ACTUAT B-CHEM, V352, DOI 10.1016/j.snb.2021.131067
   Dieterle F, 2010, NAT BIOTECHNOL, V28, P463, DOI 10.1038/nbt.1622
   Downs AM, 2021, ACS SENSORS, V6, P2299, DOI 10.1021/acssensors.1c00354
   Dunn J, 2021, NAT MED, V27, P1105, DOI 10.1038/s41591-021-01339-0
   Elsherif M, 2018, ACS NANO, V12, P5452, DOI 10.1021/acsnano.8b00829
   Emaminejad S, 2017, P NATL ACAD SCI USA, V114, P4625, DOI 10.1073/pnas.1701740114
   Eren AM, 2021, NAT MICROBIOL, V6, P3, DOI 10.1038/s41564-020-00834-3
   Ernst J, 2017, MOL PSYCHIATR, V22, P113, DOI 10.1038/mp.2016.73
   FDA-NIH Biomarker Working Group, 2016, BEST BIOM ENDPOINTS
   Ferguson BS, 2013, SCI TRANSL MED, V5, DOI 10.1126/scitranslmed.3007095
   Feron K, 2018, INT J MOL SCI, V19, DOI 10.3390/ijms19082382
   Firestein GS, 2006, NAT CLIN PRACT RHEUM, V2, P635, DOI 10.1038/ncprheum0347
   Fortino V, 2020, P NATL ACAD SCI USA, V117, P33474, DOI 10.1073/pnas.2009192117
   Frank R, 2003, NAT REV DRUG DISCOV, V2, P566, DOI 10.1038/nrd1130
   Gao W, 2016, ACS SENSORS, V1, P866, DOI 10.1021/acssensors.6b00287
   Gao W, 2016, NATURE, V529, P509, DOI 10.1038/nature16521
   Ghaffari R, 2020, ADV FUNCT MATER, V30, DOI 10.1002/adfm.201907269
   Gotrik MR, 2016, ACCOUNTS CHEM RES, V49, P1903, DOI 10.1021/acs.accounts.6b00283
   Green EM, 2019, NPJ DIGIT MED, V2, DOI 10.1038/s41746-019-0130-0
   HARRIS MI, 1985, DIABETES CARE, V8, P562, DOI 10.2337/diacare.8.6.562
   Harvey CJ, 2010, TOXICOL IN VITRO, V24, P1790, DOI 10.1016/j.tiv.2010.06.016
   Hauke A, 2018, LAB CHIP, V18, DOI 10.1039/c8lc01082j
   He WY, 2019, SCI ADV, V5, DOI 10.1126/sciadv.aax0649
   Heifler O, 2021, ACS NANO, V15, P12019, DOI 10.1021/acsnano.1c03310
   Heikenfeld J, 2019, NAT BIOTECHNOL, V37, P407, DOI 10.1038/s41587-019-0040-3
   Huang L, 2020, NAT COMMUN, V11, DOI 10.1038/s41467-020-17347-6
   Imani S, 2016, NAT COMMUN, V7, DOI 10.1038/ncomms11650
   Inzucchi SE, 2012, NEW ENGL J MED, V367, P542, DOI [10.1056/NEJMcp1103643, 10.1056/NEJMc1212738]
   Iqbal SMA, 2021, NPJ FLEX ELECTRON, V5, DOI 10.1038/s41528-021-00107-x
   Islam MT, 2021, NAT BIOMED ENG, V5, P624, DOI 10.1038/s41551-020-00635-3
   Iyengar A, 2014, FRONT PEDIATR, V2, DOI 10.3389/fped.2014.00131
   Jeong H, 2020, SCI ADV, V6, DOI 10.1126/sciadv.abd4794
   Jia XM, 2019, CIRCULATION, V139, P2642, DOI 10.1161/CIRCULATIONAHA.118.038772
   Jin XF, 2020, BIOSENS BIOELECTRON, V165, DOI 10.1016/j.bios.2020.112412
   Joshi P, 2021, CURR OPIN BIOMED ENG, V18, DOI 10.1016/j.cobme.2021.100274
   Kalasin S, 2021, ANAL CHEM, V93, P10661, DOI 10.1021/acs.analchem.1c02085
   Kallapur Basavaraj, 2013, J Nat Sci Biol Med, V4, P341, DOI 10.4103/0976-9668.117006
   Karpova EV, 2019, ANAL CHEM, V91, P3778, DOI 10.1021/acs.analchem.8b05928
   Katchman BA, 2018, PROTEOM CLIN APPL, V12, DOI 10.1002/prca.201800010
   Kim J, 2019, NAT BIOTECHNOL, V37, P389, DOI 10.1038/s41587-019-0045-y
   Kim J, 2018, ADV SCI, V5, DOI 10.1002/advs.201800880
   Kim J, 2018, TALANTA, V177, P163, DOI 10.1016/j.talanta.2017.08.077
   Kim J, 2015, BIOSENS BIOELECTRON, V74, P1061, DOI 10.1016/j.bios.2015.07.039
   Kim J, 2015, ELECTROCHEM COMMUN, V51, P41, DOI 10.1016/j.elecom.2014.11.024
   Kim Y, 2021, NAT BIOMED ENG, V5, P3, DOI 10.1038/s41551-020-00679-5
   Koh A, 2016, SCI TRANSL MED, V8, DOI 10.1126/scitranslmed.aaf2593
   Krittanawong C, 2021, NAT REV CARDIOL, V18, P75, DOI 10.1038/s41569-020-00445-9
   Kwon YT, 2020, NAT COMMUN, V11, DOI 10.1038/s41467-020-17288-0
   Lee HR, 2018, ADV MATER, V30, DOI 10.1002/adma.201704403
   Lee H, 2018, ADV HEALTHC MATER, V7, DOI 10.1002/adhm.201701150
   Lee H, 2016, NAT NANOTECHNOL, V11, P566, DOI [10.1038/nnano.2016.38, 10.1038/NNANO.2016.38]
   Leung KK, 2021, ACS SENSORS, V6, P3340, DOI 10.1021/acssensors.1c01183
   Levey AS, 2015, JAMA-J AM MED ASSOC, V314, P557, DOI 10.1001/jama.2015.6753
   Lin SY, 2020, P NATL ACAD SCI USA, V117, P19017, DOI 10.1073/pnas.2009979117
   Lipani L, 2018, NAT NANOTECHNOL, V13, P504, DOI 10.1038/s41565-018-0112-4
   Liu CH, 2020, TALANTA, V212, DOI 10.1016/j.talanta.2020.120801
   Liu H, 2020, CURR OPIN ELECTROCHE, V23, P42, DOI 10.1016/j.coelec.2020.03.008
   Liu SS, 2022, ACS SENSORS, V7, P3, DOI 10.1021/acssensors.1c01647
   Mankovich N, 2022, SCI REP-UK, V12, DOI 10.1038/s41598-022-26381-x
   Mannoor MS, 2012, NAT COMMUN, V3, DOI 10.1038/ncomms1767
   Marcantonio ER, 2006, J GERONTOL A-BIOL, V61, P1281, DOI 10.1093/gerona/61.12.1281
   Miksenas H, 2021, JAMA-J AM MED ASSOC, V326, P352, DOI 10.1001/jama.2021.3632
   Min JH, 2021, BIOSENS BIOELECTRON, V172, DOI 10.1016/j.bios.2020.112750
   Minton K., 2020, NAT REV IMMUNOL, V21, P2
   Modi S, 2009, NAT NANOTECHNOL, V4, P325, DOI [10.1038/NNANO.2009.83, 10.1038/nnano.2009.83]
   Mohan AMV, 2020, TRAC-TREND ANAL CHEM, V131, DOI 10.1016/j.trac.2020.116024
   Morales MA, 2018, BIOCONJUGATE CHEM, V29, P3231, DOI 10.1021/acs.bioconjchem.8b00592
   Nahkuri S, 2021, COMMUN MED-LONDON, V1, DOI 10.1038/s43856-021-00051-x
   Nguyen PQ, 2021, NAT BIOTECHNOL, V39, P1366, DOI 10.1038/s41587-021-00950-3
   Nyein HYY, 2019, SCI ADV, V5, DOI 10.1126/sciadv.aaw9906
   Odish OFF, 2018, SCI REP-UK, V8, DOI 10.1038/s41598-018-34269-y
   Oh SH., 2021, SCI REP-UK, V11
   Parrilla M, 2019, TRAC-TREND ANAL CHEM, V110, P303, DOI 10.1016/j.trac.2018.11.024
   Paul B, 2021, ADV MATER TECHNOL-US, V6, DOI 10.1002/admt.202000910
   Pearlmutter P, 2020, SCI REP-UK, V10, DOI 10.1038/s41598-020-75871-3
   Peng R, 2016, LAB CHIP, V16, P4415, DOI 10.1039/c6lc01013j
   Picard M, 2021, COMPUT STRUCT BIOTEC, V19, P3735, DOI [10.1016/j.csbj.2021.06.0302001-0370/, 10.1016/j.csbj.2021.06.030]
   Plaxco KW, 2011, TRENDS BIOTECHNOL, V29, P1, DOI 10.1016/j.tibtech.2010.10.005
   Poudineh M, 2021, NAT BIOMED ENG, V5, P53, DOI 10.1038/s41551-020-00661-1
   Pu ZH, 2021, SCI ADV, V7, DOI 10.1126/sciadv.abd0199
   Quer G, 2021, NAT MED, V27, P73, DOI 10.1038/s41591-020-1123-x
   Quijano-Rubio A, 2021, NATURE, V591, P482, DOI 10.1038/s41586-021-03258-z
   Ray TR, 2021, SCI TRANSL MED, V13, DOI 10.1126/scitranslmed.abd8109
   Ray TR, 2019, CHEM REV, V119, P5461, DOI 10.1021/acs.chemrev.8b00573
   Reddy B, 2018, NAT BIOMED ENG, V2, P640, DOI 10.1038/s41551-018-0288-9
   Rodriguez-Rodriguez I, 2019, SENSORS-BASEL, V19, DOI 10.3390/s19204482
   Rothlisberger P, 2018, ADV DRUG DELIVER REV, V134, P3, DOI 10.1016/j.addr.2018.04.007
   Rubin R, 2021, JAMA-J AM MED ASSOC, V325, P1241, DOI 10.1001/jama.2021.3370
   Salvisberg C, 2014, PROTEOM CLIN APPL, V8, P185, DOI 10.1002/prca.201300053
   Samant PP, 2018, P NATL ACAD SCI USA, V115, P4583, DOI 10.1073/pnas.1716772115
   Sardesai AU, 2021, SCI REP-UK, V11, DOI 10.1038/s41598-021-96081-5
   Satishkumar BC, 2007, NAT NANOTECHNOL, V2, P560, DOI 10.1038/nnano.2007.261
   Sekine Y, 2018, LAB CHIP, V18, P2178, DOI 10.1039/c8lc00530c
   Sempionatto JR, 2021, NAT BIOMED ENG, V5, P737, DOI 10.1038/s41551-021-00685-1
   Sempionatto JR, 2020, ANAL CHEM, V92, P378, DOI 10.1021/acs.analchem.9b04668
   Shi T, 2016, J DIABETES RES, V2016, DOI 10.1155/2016/4596316
   Song Y, 2021, ACCOUNTS MATER RES, V2, P184, DOI 10.1021/accountsmr.1c00002
   Song Y, 2020, SCI ADV, V6, DOI 10.1126/sciadv.aay9842
   Sonner Z, 2015, BIOMICROFLUIDICS, V9, DOI 10.1063/1.4921039
   Strain T, 2020, NAT MED, V26, DOI 10.1038/s41591-020-1012-3
   Subrahmanyam S, 2001, BIOSENS BIOELECTRON, V16, P631, DOI 10.1016/S0956-5663(01)00191-9
   Tai LC, 2018, ADV MATER, V30, DOI 10.1002/adma.201707442
   Takaloo S, 2021, SENS BIO-SENS RES, V32, DOI 10.1016/j.sbsr.2021.100403
   Tehrani F, 2022, NAT BIOMED ENG, V6, P1214, DOI 10.1038/s41551-022-00887-1
   Terse-Thakoor T, 2020, NPJ FLEX ELECTRON, V4, DOI 10.1038/s41528-020-00081-w
   Teymourian H, 2022, NAT REV NEUROL, V18, P497, DOI 10.1038/s41582-022-00674-1
   Teymourian H, 2021, ADV HEALTHC MATER, V10, DOI 10.1002/adhm.202002255
   Teymourian H, 2020, CHEM SOC REV, V49, P7671, DOI 10.1039/d0cs00304b
   Teymourian H, 2020, ANAL CHEM, V92, P2291, DOI 10.1021/acs.analchem.9b05109
   Tomasik J, 2021, TRANSL PSYCHIAT, V11, DOI 10.1038/s41398-020-01181-x
   Tonelli M, 2011, JAMA-J AM MED ASSOC, V305, P1593, DOI 10.1001/jama.2011.502
   Torrente-Rodriguez RM, 2020, MATTER-US, V3, DOI 10.1016/j.matt.2020.09.027
   Torrente-Rodriguez RM, 2020, MATTER-US, V2, P921, DOI 10.1016/j.matt.2020.01.021
   Trejo Banos, 2020, NAT COMMUN, V11
   Tu JB, 2021, ADV HEALTHC MATER, V10, DOI 10.1002/adhm.202100127
   Tu JB, 2020, ADV FUNCT MATER, V30, DOI 10.1002/adfm.201906713
   Tyler NS, 2020, NAT METAB, V2, P612, DOI 10.1038/s42255-020-0212-y
   Ulman A, 1996, CHEM REV, V96, P1533, DOI 10.1021/cr9502357
   Valenta R, 2002, NAT REV IMMUNOL, V2, P446, DOI 10.1038/nri824
   Vallee-Belisle A, 2010, CURR OPIN STRUC BIOL, V20, P518, DOI 10.1016/j.sbi.2010.05.001
   van Doorn WPTM., 2021, PLOS ONE, V16
   Waldstein SM, 2020, SCI REP-UK, V10, DOI 10.1038/s41598-020-69814-1
   Wang B, 2022, SCI ADV, V8, DOI 10.1126/sciadv.abk0967
   Wang MQ, 2022, NAT BIOMED ENG, V6, P1225, DOI 10.1038/s41551-022-00916-z
   Wang MQ, 2021, TRENDS CHEM, V3, P969, DOI 10.1016/j.trechm.2021.09.001
   Wang ZY, 2021, NAT BIOMED ENG, V5, P64, DOI 10.1038/s41551-020-00672-y
   White RJ, 2008, LANGMUIR, V24, P10513, DOI 10.1021/la800801v
   Wilson BD, 2019, NAT COMMUN, V10, DOI 10.1038/s41467-019-13137-x
   Wolkowicz KL, 2021, BIOENG TRANSL MED, V6, DOI 10.1002/btm2.10201
   Xiao J, 2019, ANAL CHEM, V91, P9093, DOI 10.1021/acs.analchem.9b01581
   Xiao Y, 2005, ANGEW CHEM INT EDIT, V44, P5456, DOI 10.1002/anie.200500989
   Xiao Y, 2007, NAT PROTOC, V2, P2875, DOI 10.1038/nprot.2007.413
   Xu CH, 2020, MATTER-US, V2, P1414, DOI 10.1016/j.matt.2020.03.020
   Xu KC, 2019, ADV MATER TECHNOL-US, V4, DOI 10.1002/admt.201800628
   Yang YR, 2019, CHEM SOC REV, V48, P1465, DOI 10.1039/c7cs00730b
   Yang YR, 2020, NAT BIOTECHNOL, V38, P217, DOI 10.1038/s41587-019-0321-x
   Yin L, 2021, JOULE, V5, P1888, DOI 10.1016/j.joule.2021.06.004
   Yin L, 2021, NAT COMMUN, V12, DOI 10.1038/s41467-021-21701-7
   Yokus MA, 2020, BIOSENS BIOELECTRON, V153, DOI 10.1016/j.bios.2020.112038
   Yoshizawa JM, 2013, CLIN MICROBIOL REV, V26, P781, DOI 10.1128/CMR.00021-13
   Yu KH, 2018, NAT BIOMED ENG, V2, P719, DOI 10.1038/s41551-018-0305-z
   Yu Y, 2020, SCI ROBOT, V5, DOI 10.1126/scirobotics.aaz7946
   Zhang S, 2000, BIOSENS BIOELECTRON, V15, P273, DOI 10.1016/S0956-5663(00)00076-2
   Zhao JQ, 2021, ADV MATER, V33, DOI 10.1002/adma.202006444
   Zhao JQ, 2019, ACS SENSORS, V4, P1925, DOI 10.1021/acssensors.9b00891
   Zhao J, 2019, TRENDS CHEM, V1, P559, DOI 10.1016/j.trechm.2019.07.001
NR 180
TC 14
Z9 14
U1 16
U2 16
PU NATURE PORTFOLIO
PI BERLIN
PA HEIDELBERGER PLATZ 3, BERLIN, 14197, GERMANY
EI 2397-3358
J9 NAT REV CHEM
JI Nat. Rev. Chem.
PD DEC
PY 2022
VL 6
IS 12
BP 899
EP 915
DI 10.1038/s41570-022-00439-w
EA NOV 2022
PG 17
WC Chemistry, Multidisciplinary
WE Science Citation Index Expanded (SCI-EXPANDED)
SC Chemistry
GA 6U5NY
UT WOS:000884183700001
OA Bronze, Green Published
DA 2023-06-30
ER

PT J
AU Wang, Y
   Wang, WG
   Yang, XL
   Ying, LL
   Shang, R
   Li, X
   Chen, Y
AF Wang, Yu
   Wang, Wei-Gang
   Yang, Xiang-Li
   Ying, Ling-Ling
   Shang, Ran
   Li, Xia
   Chen, Yan
TI Detection of Acute Toxicity of Water Using Electrochemical Sensor Based
   on Bionic Nanowire
SO CHINESE JOURNAL OF ANALYTICAL CHEMISTRY
LA Chinese
DT Article
DE Heavy metal toxicity; Escherichia coli; Bionic Nanowire; Electrochemical
   sensor
ID ACUTE BIOTOXICITY ASSESSMENT; BIOSENSOR; BIOASSAY; SENSITIVITY; CADMIUM;
   NAFION; LEAD
AB It is important to rapidly diagnose heavy metal toxicity of water for drinking water safety. Based on Escherichia coli (E. coli) cell damage, in this work, a new toxicity bioassay using multi-walled carbon nanotubes (MWCNTs) as bionic nanowire and K3Fe(CN)(6) as electron transporter was developed. The influences of modified materials, optical density of E. coli, incubation time and K3Fe(CN)(6) concentration on the respiratory inhibition of E. coil were investigated. Under the best conditions, IC50 values of single metal ions (Zn2+, Cd2+, Cu2+, Ag+ and Pb2+) were 10. 72, 15. 03, 6. 14, 16. 28 and 20. 98 mg/ L, respectively. This method had virtues of simple operation, low cost, short detection time, accurate and reliable results, and might serve as an early warning device for rapid warning and screening of water acute toxicity, thus avoiding environmental pollution and protecting public health.
C1 [Wang, Yu; Wang, Wei-Gang; Yang, Xiang-Li; Shang, Ran; Li, Xia; Chen, Yan] Shandong Agr & Engn Univ, Sch Resources & Environm Engn, Jinan 250100, Peoples R China.
   [Ying, Ling-Ling] Shandong Prov Vet Med Supervis Inst, Shandong Prov Key Lab Qual Safety Monitoring & Ri, Jinan 250022, Peoples R China.
C3 Shandong Agriculture & Engineering University
RP Chen, Y (通讯作者)，Shandong Agr & Engn Univ, Sch Resources & Environm Engn, Jinan 250100, Peoples R China.
EM ychen0612@163.com
RI Shang, Ran/C-2618-2011
FU Scientific Research Foundation of the Higher Education Institutions of
   Shandong Province, China [J16LE56]; National Undergraduate Training
   Programs for Innovation and Entrepreneurship [201714439007]; National
   Natural Science Foundation of China [61801274]; Qingchuang Science and
   Technology Program of Shandong Province in China [2019KJF029]
FX Supported by the Scientific Research Foundation of the Higher Education
   Institutions of Shandong Province, China (No. J16LE56), the National
   Undergraduate Training Programs for Innovation and Entrepreneurship (No.
   201714439007), the National Natural Science Foundation of China (No.
   61801274), and the Qingchuang Science and Technology Program of Shandong
   Province in China (No. 2019KJF029).
CR Aragay G, 2011, CHEM REV, V111, P3433, DOI 10.1021/cr100383r
   Catterall K, 2010, TALANTA, V82, P751, DOI 10.1016/j.talanta.2010.05.046
   Diesel E, 2009, ANAL BIOANAL CHEM, V394, P687, DOI 10.1007/s00216-009-2785-x
   DONG Shao-Jun, 2014, China Patent, Patent No. [201210004805. 4, 201210004805]
   Fang DY, 2016, ELECTROCHIM ACTA, V222, P303, DOI 10.1016/j.electacta.2016.10.174
   Fang DY, 2015, RSC ADV, V5, P59472, DOI 10.1039/c5ra05452d
   Gao GY, 2017, TALANTA, V167, P208, DOI 10.1016/j.talanta.2017.01.081
   GREENE JC, 1985, ARCH ENVIRON CON TOX, V14, P659, DOI 10.1007/BF01055772
   Hsieh CY, 2004, SCI TOTAL ENVIRON, V320, P37, DOI 10.1016/S0048-9697(03)00451-0
   Isaacson CW, 2007, ANAL CHEM, V79, P9091, DOI 10.1021/ac0712289
   Kim HN, 2012, CHEM SOC REV, V41, P3210, DOI 10.1039/c1cs15245a
   Li J, 2009, ANAL CHIM ACTA, V649, P196, DOI 10.1016/j.aca.2009.07.030
   Ma HP, 2016, ELECTROANAL, V28, P580, DOI 10.1002/elan.201500433
   Morris K, 2005, AUST J CHEM, V58, P237, DOI 10.1071/CH05038
   Pujol-Vila F, 2015, BIOSENS BIOELECTRON, V67, P272, DOI 10.1016/j.bios.2014.08.030
   Qian J, 2013, CHINESE J ANAL CHEM, V41, P738, DOI 10.3724/SP.J.1096.2013.20791
   Sun YY, 2002, CHEM J CHINESE U, V23, P2067
   Wang J, 2003, J AM CHEM SOC, V125, P2408, DOI 10.1021/ja028951v
   Yang YJ, 2018, BIOSENS BIOELECTRON, V108, P82, DOI 10.1016/j.bios.2018.02.049
   Yang Y, 2019, WATER SCI TECHNOL, V79, P1071, DOI 10.2166/wst.2019.101
   Yong DM, 2015, CHEMOSPHERE, V139, P109, DOI 10.1016/j.chemosphere.2015.05.031
   Yu DB, 2018, CHINESE J ANAL CHEM, V46, P1032, DOI 10.11895/j.issn.0253.3820.171372
   Yu DB, 2017, ACS SENSORS, V2, P1637, DOI 10.1021/acssensors.7b00484
   Yu DB, 2013, ANALYST, V138, P3297, DOI 10.1039/c3an36907b
   Zhai JF, 2017, CHINESE J ANAL CHEM, V45, P1415, DOI 10.11895/j.issn.0253.3820.170327
   ZHAI Jun-Feng, 2019, China Patent, Patent No. [201610344913. 4, 201610344913]
   [翟俊峰 Zhai Junfeng], 2018, [应用化学, Chinese Journal of Applied Chemistry], V35, P1102
   Zhai JF, 2013, ANALYST, V138, P702, DOI 10.1039/c2an36160d
NR 28
TC 0
Z9 2
U1 2
U2 32
PU SCIENCE PRESS
PI BEIJING
PA 16 DONGHUANGCHENGGEN NORTH ST, BEIJING, 100717, PEOPLES R CHINA
SN 0253-3820
EI 1872-2040
J9 CHINESE J ANAL CHEM
JI Chin. J. Anal. Chem.
PD JAN
PY 2021
VL 49
IS 1
BP 68
EP 75
DI 10.19756/j.issn.0253-3820.191611
PG 8
WC Chemistry, Analytical
WE Science Citation Index Expanded (SCI-EXPANDED)
SC Chemistry
GA PS0KJ
UT WOS:000607617200009
DA 2023-06-30
ER

PT J
AU Butwong, N
   Khajonklin, J
   Thongbor, A
   Luong, JHT
AF Butwong, Nutthaya
   Khajonklin, Jariya
   Thongbor, Atitaya
   Luong, John H. T.
TI Electrochemical sensing of histamine using a glassy carbon electrode
   modified with multiwalled carbon nanotubes decorated with Ag-Ag2O
   nanoparticles
SO MICROCHIMICA ACTA
LA English
DT Article
DE Silver-argentous oxide nanoparticles; MWCNTs; Histamine; Electrochemical
   sensing
ID BIOGENIC-AMINES; NICKEL-FILM; OXIDATION; DEPOSITION; BIOSENSOR;
   KINETICS; SENSOR; ROLES; ACIDS
AB A glassy carbon electrode (GCE) was modified with a nanocomposite consisting of multiwalled carbon nanotubes (MWCNTs) loaded with silver-argentous oxide nanoparticles (Ag-Ag2O). The electrode is shown as a viable tool for sensing histamine using differential pulse voltammetry (DPV). The modified GCE, best operated at a potential of 0.97 V (vs. Ag/AgCl) shows higher electrocatalytic activity compared to GCEs modified with MWCNTs or Ag-Ag2O only. Under the optimum conditions, the detection limit is 2 mu gL(-1) (0.18 mu M) and the response is linear in the 5 mgL(-1) to 200 mgL(-1) histamine concentration range. Sodium chloride, putrescine and cadaverine, commonly present in biological samples and foods, do not interfere. Other performance features include good recoveries, fabrication reproducibility and operational/storage stability. The modified GCE was applied for determination of histamine in fish sauce samples.
C1 [Butwong, Nutthaya; Khajonklin, Jariya; Thongbor, Atitaya] Rajamangala Univ Technol Isan, Appl Chem Dept, Fac Sci & Liberal Arts, 744 Suranarai Rd, Nakhon Ratchasima 30000, Thailand.
   [Luong, John H. T.] Univ Coll Cork, Innovat Chromatog Grp, ISSC, Sch Chem, Cork T12YT20, Ireland.
   [Luong, John H. T.] Univ Coll Cork, ABCRF, Cork T12YT20, Ireland.
C3 Rajamangala University of Technology; University College Cork;
   University College Cork
RP Butwong, N (通讯作者)，Rajamangala Univ Technol Isan, Appl Chem Dept, Fac Sci & Liberal Arts, 744 Suranarai Rd, Nakhon Ratchasima 30000, Thailand.
EM nbutwong@yahoo.com
RI Luong, John/AAX-4834-2020; Butwong, Nutthaya/U-9490-2019
OI Butwong, Nutthaya/0000-0001-8462-3616
FU Rajamangala University of Technology Isan [NKR2562REV044]
FX We are grateful for financial and facility support from the Rajamangala
   University of Technology Isan (NKR2562REV044).
CR ADINARAYANA M, 1976, J INDIAN CHEM SOC, V53, P877
   Bulushi IA, 2009, CRIT REV FOOD SCI, V49, P369, DOI 10.1080/10408390802067514
   Castro SSL, 2010, INT J ELECTROCHEM SC, V5, P1447
   Fang YC, 2018, APPL PHYS LETT, V112, DOI 10.1063/1.5024770
   Geto A, 2014, SYNTHETIC MET, V191, P135, DOI 10.1016/j.synthmet.2014.03.005
   Gharibshahi L, 2017, MATERIALS, V10, DOI 10.3390/ma10040402
   Ghilane J, 2007, NANO LETT, V7, P1406, DOI 10.1021/nl070268p
   Henao-Escobar W, 2016, FOOD CHEM, V190, P818, DOI 10.1016/j.foodchem.2015.06.035
   Herbst RM, 1934, J BIOL CHEM, V104, P769
   Hosseinpour-Mashkani SM, 2014, MATER LETT, V130, P259, DOI 10.1016/j.matlet.2014.05.133
   Hu XX, 2015, APPL CATAL B-ENVIRON, V176, P637, DOI 10.1016/j.apcatb.2015.04.040
   Kadara RO, 2009, SENSOR ACTUAT B-CHEM, V138, P556, DOI 10.1016/j.snb.2009.01.044
   Koita D, 2014, ELECTROANAL, V26, P2224, DOI 10.1002/elan.201400155
   Kumar N, 2018, SENSOR ACTUAT B-CHEM, V268, P383, DOI 10.1016/j.snb.2018.04.136
   Lee MY, 2018, ELECTROCHIM ACTA, V283, P772, DOI 10.1016/j.electacta.2018.05.148
   Leonardo S, 2016, MICROCHIM ACTA, V183, P1881, DOI 10.1007/s00604-016-1821-8
   Malassis L, 2016, RSC ADV, V6, P33092, DOI 10.1039/c6ra00194g
   Mavromatis P, 2002, SEAFOODS QUALITY TEC
   NICHOLSON RS, 1964, ANAL CHEM, V36, P706, DOI 10.1021/ac60210a007
   Oguri S, 2007, J CHROMATOGR A, V1139, P70, DOI 10.1016/j.chroma.2006.10.077
   Park JN, 2001, J FOOD COMPOS ANAL, V14, P113, DOI 10.1006/jfca.2000.0963
   Sekar N., 2013, J MICROB BIOCH TEC S, VS 6, DOI [10.4172/1948-5948.S6-004, DOI 10.4172/1948-5948.S6-004]
   Shahriary L, 2015, J SOLID STATE ELECTR, V19, P2255, DOI 10.1007/s10008-015-2865-0
   Singh BP, 2015, ADV MAT LETT, V6, P104
   Stojanovic ZS, 2016, FOOD ANAL METHOD, V9, P2701, DOI 10.1007/s12161-016-0452-3
   STONEHART P, 1968, ELECTROCHIM ACTA, V13, P1805, DOI 10.1016/0013-4686(68)80088-X
   Svarc-Gajic J, 2010, ELECTROANAL, V22, P2931, DOI 10.1002/elan.201000352
   Telsnig D, 2013, ELECTROANAL, V25, P47, DOI 10.1002/elan.201200378
   UCHIDA K, 1986, BIOCHEM BIOPH RES CO, V138, P659, DOI 10.1016/S0006-291X(86)80547-2
   Veseli A, 2016, SENSOR ACTUAT B-CHEM, V228, P774, DOI 10.1016/j.snb.2016.01.085
   Wang J, 2017, MICROCHIM ACTA, V184, P3893, DOI 10.1007/s00604-017-2411-0
   Xie H, 2005, WORLD J GASTROENTERO, V11, P2851, DOI 10.3748/wjg.v11.i19.2851
   Yilmaz UT, 2015, J FOOD SCI TECH MYS, V52, P6671, DOI 10.1007/s13197-015-1748-9
   Zhou L, 2018, CATALYSTS, V8, DOI 10.3390/catal8070272
NR 34
TC 24
Z9 24
U1 3
U2 57
PU SPRINGER WIEN
PI WIEN
PA SACHSENPLATZ 4-6, PO BOX 89, A-1201 WIEN, AUSTRIA
SN 0026-3672
EI 1436-5073
J9 MICROCHIM ACTA
JI Microchim. Acta
PD NOV
PY 2019
VL 186
IS 11
AR 714
DI 10.1007/s00604-019-3860-4
PG 10
WC Chemistry, Analytical
WE Science Citation Index Expanded (SCI-EXPANDED)
SC Chemistry
GA JH6VF
UT WOS:000492906600001
PM 31654170
DA 2023-06-30
ER

PT J
AU El Khamlichi, R
   Bouchta, D
   Ben Atia, M
   Choukairi, M
   Khalid, R
   Raissouni, I
   Tazi, S
   Mohammadi, A
   Soussi, A
   Draoui, K
   Faiza, C
   Sefian, ML
AF El Khamlichi, Redouan
   Bouchta, Dounia
   Ben Atia, Mounia
   Choukairi, Mohamed
   Khalid, Riffi Temsamani
   Raissouni, Ihssane
   Tazi, Saloua
   Mohammadi, Ahrouch
   Soussi, Abdellatif
   Draoui, Khalid
   Faiza, Chaouket
   Lamarti Sefian, Mohammed
TI A novel carbon/chitosan paste electrode for electrochemical detection of
   normetanephrine in the urine
SO JOURNAL OF SOLID STATE ELECTROCHEMISTRY
LA English
DT Article
DE Carbon/chitosan paste electrode; Normetanephrine; Dopamine; Ascorbic
   acid; Uric acid; Pheochromocytoma
ID GLASSY-CARBON ELECTRODE; ASCORBIC-ACID; VOLTAMMETRIC DETERMINATION; GOLD
   NANOPARTICLES; GRAPHENE COMPOSITE; GENE SEQUENCE; BIOSENSOR; DOPAMINE;
   FILM; PHEOCHROMOCYTOMA
AB Normetanephrine is a marker for pheochromocytoma, a rare catecholamine-secreting and neuroendocrine tumor, that arises from sympathetic and parasympathetic paraganglia. In this work, a novel carbon/chitosan electrode paste was used for sensitive voltammetric determination of normetanephrine and dopamine in the presence of ascorbic acid and uric acid. The modified electrode has shown an increase in the effective area of up to 68%, well-separated oxidation peaks, and an excellent electrocatalytic activity. The electrochemical response characteristics were investigated by cyclic and differential pulse voltammetry. Interestingly, high sensitivity and selectivity in the linear range of normetanephrine, dopamine, ascorbic acid, and uric acid concentrations were observed. The present method was applied in the urine sample and satisfactory results were obtained showing that this electrode is very suitable in pharmaceutical and clinical preparations.
C1 [El Khamlichi, Redouan; Bouchta, Dounia; Ben Atia, Mounia; Choukairi, Mohamed; Khalid, Riffi Temsamani; Raissouni, Ihssane; Tazi, Saloua; Mohammadi, Ahrouch; Soussi, Abdellatif; Draoui, Khalid; Faiza, Chaouket] Univ Abdelmalek Essaadi, Fac Sci, Electrochem & Interfacial Syst ERESI Team, MHannech 2,BP 2121, Tetouan 93002, Morocco.
   [Lamarti Sefian, Mohammed] Univ Abdelmalek Essaadi, High Normal Sch, Tetouan, Morocco.
C3 Abdelmalek Essaadi University of Tetouan; Abdelmalek Essaadi University
   of Tetouan
RP El Khamlichi, R (通讯作者)，Univ Abdelmalek Essaadi, Fac Sci, Electrochem & Interfacial Syst ERESI Team, MHannech 2,BP 2121, Tetouan 93002, Morocco.
EM redkha001@hotmail.com
RI DRAOUI, Khalid/AAG-2149-2019
OI DRAOUI, Khalid/0000-0001-9117-7626; SOUSSI,
   Abdellatif/0000-0001-7418-5472; AHROUCH, MOHAMMADI/0000-0002-5606-5124
FU University of California, Irvine, USA; University Abdelmalek Essaadi,
   Tetouan, Morocco
FX The authors are grateful to Dr. Aisha Attar, University of California,
   Irvine, USA, and to Engr. Sara Elliazidi, University Abdelmalek Essaadi,
   Tetouan, Morocco, for all their support.
CR AMATORE C, 1978, J ELECTROANAL CHEM, V86, P227, DOI 10.1016/S0022-0728(78)80371-4
   Arrigoni O, 2002, BBA-GEN SUBJECTS, V1569, P1, DOI 10.1016/S0304-4165(01)00235-5
   Aurora RN, 2012, SLEEP, V35, P1039, DOI 10.5665/sleep.1988
   Chauveinc L, 1999, PROGNOSIS FACTORS AD, V237, P232
   Choukairi M, 2015, J ELECTROANAL CHEM, V758, P117, DOI 10.1016/j.jelechem.2015.10.012
   Curulli A, 2009, SENSORS-BASEL, V9, P2437, DOI 10.3390/s90402437
   DRYHURST G, 1968, ANAL CHEM, V40, P492, DOI 10.1021/ac60259a014
   Eisenhofer G, 2005, CLIN CHEM, V51, P735, DOI 10.1373/clinchem.2004.045484
   El Khamlichi R, 2017, MAT SCI ENG C-MATER, V71, P870, DOI 10.1016/j.msec.2016.10.076
   Elsabee MZ, 2013, MAT SCI ENG C-MATER, V33, P1819, DOI 10.1016/j.msec.2013.01.010
   Fallon JH, 1978, J COMP NEUROL, V180, P80
   Fatoni A, 2013, SENSOR ACTUAT B-CHEM, V185, P725, DOI 10.1016/j.snb.2013.05.056
   Feng XM, 2010, J SOLID STATE ELECTR, V14, P923, DOI 10.1007/s10008-009-0883-5
   Huang KJ, 2014, J HAZARD MATER, V276, P207, DOI 10.1016/j.jhazmat.2014.05.037
   Jiang Y, 2015, J SOLID STATE ELECTR, V19, P3087, DOI 10.1007/s10008-015-2906-8
   Kim KW, 2015, ELECTROCHIM ACTA, V170, P146, DOI 10.1016/j.electacta.2015.04.132
   Krajewska B, 2004, ENZYME MICROB TECH, V35, P126, DOI 10.1016/j.enzmictec.2003.12.013
   Lei Z, 2004, ELECTROANAL, V16, P1413, DOI 10.1002/elan.200302965
   Lenders JWM, 2002, JAMA-J AM MED ASSOC, V287, P1427, DOI 10.1001/jama.287.11.1427
   Li YX, 2006, SENSOR ACTUAT B-CHEM, V115, P134, DOI 10.1016/j.snb.2005.08.022
   Liu XJ, 2011, J SOLID STATE ELECTR, V15, P447, DOI 10.1007/s10008-010-1120-y
   Maringa A, 2013, J ELECTROANAL CHEM, V700, P86, DOI 10.1016/j.jelechem.2013.04.022
   Martins R, 2014, INT J ENDOCRINOL, V2014, DOI 10.1155/2014/794187
   Mohammadi Mohammad, 2011, Acta Med Iran, V49, P487
   Neumann HPH, 2002, NEW ENGL J MED, V346, P1459, DOI 10.1056/NEJMoa020152
   Noroozifar M, 2013, SENSOR ACTUAT B-CHEM, V188, P65, DOI 10.1016/j.snb.2013.06.074
   Obata T, 2002, J NEURAL TRANSM, V109, P1159, DOI 10.1007/s00702-001-0683-2
   Oliveira TMBF, 2014, BIOELECTROCHEMISTRY, V98, P20, DOI 10.1016/j.bioelechem.2014.02.003
   Peckova K, 2009, CRIT REV ANAL CHEM, V39, P148, DOI 10.1080/10408340903011812
   Peng HP, 2014, J SOLID STATE ELECTR, V18, P1941, DOI 10.1007/s10008-014-2415-1
   Qi XW, 2012, BIOELECTROCHEMISTRY, V88, P42, DOI 10.1016/j.bioelechem.2012.05.007
   Shang K, 2013, J SOLID STATE ELECTR, V17, P1685, DOI 10.1007/s10008-013-2031-5
   Shang L, 2008, NANOTECHNOLOGY, V19, DOI 10.1088/0957-4484/19/9/095502
   Sheng ZH, 2012, BIOSENS BIOELECTRON, V34, P125, DOI 10.1016/j.bios.2012.01.030
   Siddiquee S, 2012, J SOLID STATE ELECTR, V16, P273, DOI 10.1007/s10008-011-1322-y
   Sousa CP, 2017, SENSOR ACTUAT B-CHEM, V240, P417, DOI 10.1016/j.snb.2016.08.181
   Sun W, 2011, TALANTA, V87, P106, DOI 10.1016/j.talanta.2011.09.047
   Suzuki A, 2007, ANAL CHEM, V79, P8608, DOI 10.1021/ac071519h
   Tsierkezos NG, 2012, J SOLID STATE ELECTR, V16, P2217, DOI 10.1007/s10008-012-1647-1
   Waguespack SG, 2010, J CLIN ENDOCR METAB, V95, P2023, DOI 10.1210/jc.2009-2830
   Wang L, 2012, J SOLID STATE ELECTR, V16, P1693, DOI 10.1007/s10008-011-1576-4
   Wong A, 2016, SENSOR ACTUAT B-CHEM, V231, P183, DOI 10.1016/j.snb.2016.03.014
   Yang GM, 2014, TALANTA, V127, P116, DOI 10.1016/j.talanta.2014.03.029
   Yang SL, 2011, J SOLID STATE ELECTR, V15, P1909, DOI 10.1007/s10008-010-1210-x
   Zhang L, 2011, J SOLID STATE ELECTR, V15, P801, DOI 10.1007/s10008-010-1159-9
   Zheng XY, 2015, SENSOR ACTUAT B-CHEM, V213, P188, DOI 10.1016/j.snb.2015.02.044
NR 46
TC 6
Z9 6
U1 3
U2 31
PU SPRINGER
PI NEW YORK
PA 233 SPRING ST, NEW YORK, NY 10013 USA
SN 1432-8488
EI 1433-0768
J9 J SOLID STATE ELECTR
JI J. Solid State Electrochem.
PD JUL
PY 2018
VL 22
IS 7
BP 1983
EP 1994
DI 10.1007/s10008-018-3906-2
PG 12
WC Electrochemistry
WE Science Citation Index Expanded (SCI-EXPANDED)
SC Electrochemistry
GA GI7UZ
UT WOS:000434709100003
DA 2023-06-30
ER

PT J
AU Krithiga, N
   Viswanath, KB
   Vasantha, VS
   Jayachitra, A
AF Krithiga, N.
   Viswanath, K. Balaji
   Vasantha, V. S.
   Jayachitra, A.
TI Specific and selective electrochemical immunoassay for Pseudomonas
   aeruginosa based on pectin-gold nano composite
SO BIOSENSORS & BIOELECTRONICS
LA English
DT Article
DE Pseudomonas aeruginosa; Hydroquinone; Hydrogen peroxide; Phosphate
   buffer; IgG-HRP; CCLP-Au NPs
ID SIGNAL AMPLIFICATION; REAL-TIME; SENSITIVE DETECTION; NANOPARTICLES;
   IMMUNOSENSOR; BACTERIA; SENSOR; IDENTIFICATION; PURIFICATION; BIOSENSOR
AB In this report, we have successfully fabricated an immunosensor for detection of Pseudomonas aeruginosa in water. The monoclonal antibody was immobilized on the surface modified with CCLP (Calcium Cross Linked Pectin)-Au NPs (gold nanoparticles)/Glassy Carbon Electrode. The building of the immunosensor was evaluated in each step by cyclic voltammetry (CV) and impedance spectroscopy (EIS). The electrochemical detection was done based on the anti rabbit IgG HRP (Horseradish Peroxidase) which binds to the immune complex and the response was observed using Hydro Quininone (HQ) and Hydrogen peroxide (H2O2) in PB (Phosphate Buffer) electrolyte. From the results, the sensitivity range is from 10(1) to 10(7) CFU/ml and LOD is calculated as 9 x 10(2) CFU/ml. The developed immunosensor also have high selectivity, stability, reproducibility and reusability. (C) 2015 Elsevier B.V. All rights reserved.
C1 [Krithiga, N.; Jayachitra, A.] Madurai Kamaraj Univ, Sch Biotechnol, Dept Plant Biotechnol, Madurai 625021, Tamil Nadu, India.
   [Viswanath, K. Balaji; Vasantha, V. S.] Madurai Kamaraj Univ, Sch Chem, Dept Nat Prod Chem, Madurai 625021, Tamil Nadu, India.
C3 Madurai Kamaraj University; Madurai Kamaraj University
RP Vasantha, VS (通讯作者)，Madurai Kamaraj Univ, Sch Chem, Dept Nat Prod Chem, Madurai 625021, Tamil Nadu, India.
EM Vasantham999@yahoo.co.in; jchitralab@gmail.com
RI N, krithiga/M-7688-2016
FU DST Inspire fellowship
FX One of the authors N. Krithiga acknowledges DST Inspire fellowship for
   providing fellowship to carry out the work.
CR Ahmed A, 2014, CLIN MICROBIOL REV, V27, P631, DOI 10.1128/CMR.00120-13
   Ali M. A., 2014, International Journal of Current Microbiology and Applied Sciences, V3, P697
   Ambrosi A, 2010, ANAL CHEM, V82, P1151, DOI 10.1021/ac902492c
   Braiek M, 2012, BIOSENSORS-BASEL, V2, P417, DOI 10.3390/bios2040417
   Campbell GA, 2007, ENVIRON SCI TECHNOL, V41, P1668, DOI 10.1021/es061947p
   Braga PAC, 2013, RSC ADV, V3, P994, DOI 10.1039/c2ra22063f
   Choi HJ, 2013, APPL MICROBIOL BIOT, V97, P3643, DOI 10.1007/s00253-013-4709-0
   Davis C, 2014, J MICROBIOL METH, V103, P9, DOI 10.1016/j.mimet.2014.04.012
   EMDE KME, 1991, RES J WATER POLLUT C, V63, P730
   Fang XL, 2012, SENSOR ACTUAT B-CHEM, V168, P271, DOI 10.1016/j.snb.2012.04.022
   Fazzeli H, 2012, J RES MED SCI, V17, P332
   Hao RZ, 2009, BIOSENS BIOELECTRON, V24, P1330, DOI 10.1016/j.bios.2008.07.071
   Heo J, 2008, CHEM COMMUN, P6120, DOI 10.1039/b815925d
   Jiang X., 2011, CATENA, V29, P23
   Jonassen H, 2013, BIOMACROMOLECULES, V14, P3523, DOI 10.1021/bm4008474
   Jothikumar P, 2014, J MICROBIOL METH, V98, P122, DOI 10.1016/j.mimet.2014.01.002
   Kang XB, 2013, SENSOR ACTUAT B-CHEM, V177, P1010, DOI 10.1016/j.snb.2012.12.018
   Karima Beldr, 2015, ENV SCI POLLUT RES
   Kavosi B, 2014, BIOSENS BIOELECTRON, V59, P389, DOI 10.1016/j.bios.2014.03.049
   Khazaei A, 2013, J MOL CATAL A-CHEM, V372, P160, DOI 10.1016/j.molcata.2013.02.023
   Kim HJ, 2006, SENSOR ACTUAT B-CHEM, V119, P143, DOI 10.1016/j.snb.2005.12.013
   Kuang H, 2010, BIOSENS BIOELECTRON, V26, P710, DOI 10.1016/j.bios.2010.06.058
   Ligler FS, 2007, ANAL SCI, V23, P5, DOI 10.2116/analsci.23.5
   Lin DJ, 2013, BIOSENS BIOELECTRON, V45, P195, DOI 10.1016/j.bios.2013.01.070
   Lv XY, 2014, ACS APPL MATER INTER, V6, P11025, DOI 10.1021/am5016099
   Maraldo D, 2007, ANAL CHEM, V79, P7636, DOI 10.1021/ac070589l
   Matric S., 2012, J AM CHEM SOC, V134, P17036
   MCFETERS GA, 1993, APPL ENVIRON MICROB, V59, P1410, DOI 10.1128/AEM.59.5.1410-1415.1993
   Metters JP, 2014, ANALYST, V139, P3999, DOI [10.1039/c4an00675e, 10.1039/C4AN00675E]
   Morais PV, 1997, APPL ENVIRON MICROB, V63, P851, DOI 10.1128/AEM.63.3.851-856.1997
   Motoshima M, 2007, DIAGN MICR INFEC DIS, V58, P53, DOI 10.1016/j.diagmicrobio.2006.11.007
   Ngenefeme J., 2013, OPEN J COMPOS MAT, V3, P30, DOI DOI 10.4236/OJCM.2013.32005
   Palleroni N. J., 1992, IN THE PROKARYOTES, P3086
   Pondman KM, 2013, J MATER CHEM B, V1, P6129, DOI 10.1039/c3tb20808g
   Qin X, 2003, J CLIN MICROBIOL, V41, P4312, DOI 10.1128/JCM.41.9.4312-4317.2003
   Rajkumar D., 2014, RSC ADV, V4, P55900
   Ronkainen NJ, 2010, CHEM SOC REV, V39, P1747, DOI 10.1039/b714449k
   Salam F, 2013, TALANTA, V115, P761, DOI 10.1016/j.talanta.2013.06.034
   Salam F, 2009, BIOSENS BIOELECTRON, V24, P2630, DOI 10.1016/j.bios.2009.01.025
   Seki M, 2013, J INFECT CHEMOTHER, V19, P677, DOI 10.1007/s10156-012-0542-0
   Shan J, 2007, CHEM COMMUN, P4580, DOI 10.1039/b707740h
   Shi L, 2008, NANOSCALE RES LETT, V3, P491, DOI 10.1007/s11671-008-9185-6
   Sismaet HJ, 2014, ANALYST, V139, P4241, DOI 10.1039/c4an00756e
   Skladal P, 1997, ELECTROANAL, V9, P737, DOI 10.1002/elan.1140091002
   Soelberg SD, 2009, ANAL CHEM, V81, P2357, DOI 10.1021/ac900007c
   Sungkanak U, 2010, BIOSENS BIOELECTRON, V26, P784, DOI 10.1016/j.bios.2010.06.024
   Tam VH, 2010, ANTIMICROB AGENTS CH, V54, P1160, DOI 10.1128/AAC.01446-09
   Tawil N, 2014, ANALYST, V139, P1224, DOI 10.1039/c3an01989f
   Thakur BR, 1997, CRIT REV FOOD SCI, V37, P47, DOI 10.1080/10408399709527767
   Toby A, 2004, CHEM COMMUN, P2106, DOI 10.1039/b406799a
   Tun TN, 2011, BIOSENS BIOELECTRON, V28, P227, DOI 10.1016/j.bios.2011.07.023
   Wang H, 2014, ANAL BIOCHEM, V465, P121, DOI 10.1016/j.ab.2014.08.016
   Wilkop T, 2007, LANGMUIR, V23, P1403, DOI 10.1021/la0625502
   Yang L, 2014, BIOSENS BIOELECTRON, V57, P199, DOI 10.1016/j.bios.2014.02.019
   Yuna Guo, 2015, Analyst, V140, P551
   Zakharova N., 2012, MAKROMOLEKULARE CHEM
   Zhang J, 2006, ANGEW CHEM, V118, P1134
   Zheng L, 2012, MOLECULES, V17, P5988, DOI 10.3390/molecules17055988
NR 58
TC 35
Z9 36
U1 4
U2 201
PU ELSEVIER ADVANCED TECHNOLOGY
PI OXFORD
PA OXFORD FULFILLMENT CENTRE THE BOULEVARD, LANGFORD LANE, KIDLINGTON,
   OXFORD OX5 1GB, OXON, ENGLAND
SN 0956-5663
EI 1873-4235
J9 BIOSENS BIOELECTRON
JI Biosens. Bioelectron.
PD MAY 15
PY 2016
VL 79
BP 121
EP 129
DI 10.1016/j.bios.2015.12.006
PG 9
WC Biophysics; Biotechnology & Applied Microbiology; Chemistry, Analytical;
   Electrochemistry; Nanoscience & Nanotechnology
WE Science Citation Index Expanded (SCI-EXPANDED)
SC Biophysics; Biotechnology & Applied Microbiology; Chemistry;
   Electrochemistry; Science & Technology - Other Topics
GA DE0IU
UT WOS:000370309200018
PM 26703990
DA 2023-06-30
ER

PT J
AU Mohammadifar, M
   Tahernia, M
   Choi, S
AF Mohammadifar, Maedeh
   Tahernia, Mehdi
   Choi, Seokheun
TI An Equipment-Free, Paper-Based Electrochemical Sensor for Visual
   Monitoring of Glucose Levels in Urine
SO SLAS TECHNOLOGY
LA English
DT Article
DE urine glucose test; paper-based devices; low cost; noninvasive;
   semiquantitative
ID TRANSISTOR-AMPLIFIER; BODY
AB A novel electrochemical glucose sensor was created for a simple but semiquantitative visual screening of specific glucose concentrations in urine. This noninvasive glucose biosensor integrated a disposable, paper-based sensing strip and a simple amplifier circuit with a visual readout. The paper strip consisted of five enzyme-activated electrodes. Each electrode was connected to a specific indicator circuit that triggered a light-emitting diode (LED) when a predefined glucose concentration was reached. The device features (1) low-cost, disposable, paper-based glucose oxidase (GOx)/poly(3,4-ethylenedioxythiophene) polystyrene sulfonate (PEDOT:PSS) sensing electrodes, (2) simple signal amplification, and (3) on-site, rapid, and visual detection. The sensor generated reliable, discrete visual responses to determine five glucose levels (1, 2, 3, 4, and higher than 4 mM) in urine in less than 2 min. This innovative approach will provide a simple but powerful glucose sensing paradigm for use in POC diagnostics.
C1 [Mohammadifar, Maedeh; Tahernia, Mehdi; Choi, Seokheun] SUNY Binghamton, Dept Elect & Comp Engn, Bioelect & Microsyst Lab, 4400 Vestal Pkwy, Binghamton, NY 13902 USA.
C3 State University of New York (SUNY) System; State University of New York
   (SUNY) Binghamton
RP Choi, S (通讯作者)，SUNY Binghamton, Dept Elect & Comp Engn, Bioelect & Microsyst Lab, 4400 Vestal Pkwy, Binghamton, NY 13902 USA.
EM sechoi@binghamton.edu
OI CHOI, SEOKHEUN/0000-0003-1097-2391
CR Bruen D, 2017, SENSORS-BASEL, V17, DOI 10.3390/s17081866
   Cho E, 2017, MICROMACHINES-BASEL, V8, DOI 10.3390/mi8090265
   Claussen JC, 2012, ADV FUNCT MATER, V22, P3399, DOI 10.1002/adfm.201200551
   Corrie SR, 2015, ANALYST, V140, P4350, DOI 10.1039/c5an00464k
   Cosnier S, 2014, ELECTROCHEM COMMUN, V38, P19, DOI 10.1016/j.elecom.2013.09.021
   Fischer C, 2016, BIOSENS BIOELECTRON, V79, P193, DOI 10.1016/j.bios.2015.12.020
   Kim Hye Youn, 2014, Biotechnol Rep (Amst), V3, P49, DOI 10.1016/j.btre.2014.06.003
   Kros A, 2001, ADV MATER, V13, P1555, DOI 10.1002/1521-4095(200110)13:20<1555::AID-ADMA1555>3.0.CO;2-7
   Lacina K, 2016, ELECTROCHIM ACTA, V216, P147, DOI 10.1016/j.electacta.2016.09.028
   Lacina K, 2015, SENSOR ACTUAT B-CHEM, V210, P183, DOI 10.1016/j.snb.2014.12.110
   Liu J, 2008, SENSOR ACTUAT B-CHEM, V135, P195, DOI 10.1016/j.snb.2008.08.009
   Makaram P, 2014, DIAGNOSTICS, V4, P27, DOI 10.3390/diagnostics4020027
   Robinson S, 2017, PHOTONIC SENS, V7, P11, DOI 10.1007/s13320-016-0347-3
   Rozlosnik N, 2009, ANAL BIOANAL CHEM, V395, P637, DOI 10.1007/s00216-009-2981-8
   Sarfraz J, 2012, IEEE SENS J, V12, P1973, DOI 10.1109/JSEN.2011.2181498
   Sun L, 2005, J ELECTROCHEM SOC, V152, pE371, DOI 10.1149/1.2050367
   Zhang W., 2015, SENSING BIOSENSING R, V4, P96, DOI [DOI 10.1016/J.SBSR.2015.04.006, 10.1016/j.sbsr.2015.04.006]
   Zhu ZT, 2004, CHEM COMMUN, P1556, DOI 10.1039/b403327m
NR 18
TC 16
Z9 16
U1 5
U2 76
PU SAGE PUBLICATIONS INC
PI THOUSAND OAKS
PA 2455 TELLER RD, THOUSAND OAKS, CA 91320 USA
SN 2472-6303
EI 2472-6311
J9 SLAS TECHNOL
JI SLAS Technol.
PD OCT
PY 2019
VL 24
IS 5
SI SI
BP 499
EP 505
DI 10.1177/2472630319846876
PG 7
WC Biochemical Research Methods; Chemistry, Analytical
WE Science Citation Index Expanded (SCI-EXPANDED)
SC Biochemistry & Molecular Biology; Chemistry
GA IZ5GF
UT WOS:000487110100005
PM 31063700
OA hybrid
DA 2023-06-30
ER

PT J
AU Hassanpour, S
   Saadati, A
   Hasanzadeh, M
   Shadjou, N
   Mirzaie, A
   Jouyban, A
AF Hassanpour, Soodabeh
   Saadati, Arezoo
   Hasanzadeh, Mohammad
   Shadjou, Nasrin
   Mirzaie, Arezo
   Jouyban, Abolghasem
TI Direct writing of biocatalytic materials based on pens filled with
   high-tech enzymatic inks: "Do-it-Yourself"
SO MICROCHEMICAL JOURNAL
LA English
DT Article
DE Biocatalytic materials; Nano-ink; Advanced nanomaterial; Biocompatible
   agents; Enzymatic inks
ID PHENYLALANINE-DEHYDROGENASE; PROLINE DEHYDROGENASE; IMMOBILIZATION;
   NANOMATERIAL; PESTICIDES; METABOLISM
AB An enzyme conductive ink was synthesized and applied for the sensitive detection of L-proline in human bio-fluids. The nano-ink is a mixture of materials graphite (Gr), intermediates Methylene blue (MB), binding agents (Polyethylene glycol and chitosan), and Proline dehydrogenase (PRODH). The morphology of enzymatic ink composition was evaluated by using high-resolution field emission scanning electron microscope (FE-SEM). The results showed that the particle size of the proposed ink was below 100 nm. For electrochemical testing, the ink was fixed on the surface of copper electrode through utilization drop-casting technique via strong bonding between PEG and surface. The modified electrode was used as an electrochemical biosensor for the determination of L-proline in the alkaline solution. In optimal conditions, the concentration range and low limit of quantification (LLOQ) were 56 mu M-1 mM and 56 mu M, respectively.
C1 [Hassanpour, Soodabeh; Saadati, Arezoo; Mirzaie, Arezo; Jouyban, Abolghasem] Tabriz Univ Med Sci, Pharmaceut Anal Res Ctr, Tabriz, Iran.
   [Hasanzadeh, Mohammad] Tabriz Univ Med Sci, Drug Appl Res Ctr, Tabriz 51664, Iran.
   [Shadjou, Nasrin] Urmia Univ, Nanotechnol Res Ctr, Dept Nanochem, Orumiyeh 57154, Iran.
   [Shadjou, Nasrin] Urmia Univ, Fac Sci, Dept Nano Technol, Orumiyeh 57154, Iran.
C3 Tabriz University of Medical Science; Tabriz University of Medical
   Science; Urmia University; Urmia University
RP Hasanzadeh, M (通讯作者)，Tabriz Univ Med Sci, Drug Appl Res Ctr, Tabriz 51664, Iran.
EM hasanzadehm@tbzmed.ac.ir
RI Saadati, Arezoo/ADD-0286-2022; Jouyban, Abolghasem/M-4766-2017;
   Hasanzadeh, Mohammad/M-4114-2016
OI Jouyban, Abolghasem/0000-0002-4670-2783; Hasanzadeh,
   Mohammad/0000-0003-4918-1239
FU Elite Researcher Grant Committee from the National Institutes for
   Medical Research Development (NIMAD), Tehran, Iran [963609]
FX Research reported in this publication was supported by Elite Researcher
   Grant Committee under award number (963609] from the National Institutes
   for Medical Research Development (NIMAD), Tehran, Iran. Also, we thank
   Tabriz University of Medical Sciences for instrumental supporting of
   this research.
CR Bandodkar AJ, 2015, ADV HEALTHC MATER, V4, P1215, DOI 10.1002/adhm.201400808
   Bender HU, 2005, AM J HUM GENET, V76, P409, DOI 10.1086/428142
   CAGNINI A, 1995, SENSOR ACTUAT B-CHEM, V24, P85, DOI 10.1016/0925-4005(95)85018-X
   Eslamian M, 2018, J COAT TECHNOL RES, V15, P271, DOI 10.1007/s11998-017-9975-9
   Eslamian M, 2015, NANOSCALE RES LETT, V10, DOI 10.1186/s11671-015-1168-9
   Eslamian M, 2014, COATINGS, V4, P60, DOI 10.3390/coatings4010060
   Ge F, 1998, BIOSENS BIOELECTRON, V13, P333, DOI 10.1016/S0956-5663(97)00122-X
   Hasanzadeh M, 2018, J NANOSCI NANOTECHNO, V18, P7786, DOI 10.1166/jnn.2018.15564
   Hasanzadeh M, 2017, NANO LIFE, V7, DOI 10.1142/S1793984417500064
   Hasanzadeh M, 2017, ENZYME MICROB TECH, V105, P64, DOI 10.1016/j.enzmictec.2017.05.007
   Hasanzadeh M, 2012, TRAC-TREND ANAL CHEM, V40, P106, DOI 10.1016/j.trac.2012.06.007
   Jacobs CB, 2010, ANAL CHIM ACTA, V662, P105, DOI 10.1016/j.aca.2010.01.009
   Kissinger P.T., 1996, LAB TECHNIQUES ELECT
   Lehtimaki S, 2014, INT J ELEC POWER, V58, P42, DOI 10.1016/j.ijepes.2014.01.004
   Omidinia E, 2013, ANAL BIOANAL ELECTRO, V5, P597
   Omidinia E, 2014, MAT SCI ENG C-MATER, V42, P368, DOI 10.1016/j.msec.2014.05.036
   Omidinia E, 2014, IEEE SENS J, V14, P1081, DOI 10.1109/JSEN.2013.2292875
   Palchetti I, 1997, ANAL CHIM ACTA, V337, P315, DOI 10.1016/S0003-2670(96)00418-7
   Phang J. M., 1995, METABOLIC BASIS INHE
   Phang JM, 2012, FRONT BIOSCI-LANDMRK, V17, P1835, DOI 10.2741/4022
   Phang JM, 2010, ANNU REV NUTR, V30, P441, DOI 10.1146/annurev.nutr.012809.104638
   Tehrani Z, 2015, ORG ELECTRON, V26, P386, DOI 10.1016/j.orgel.2015.08.007
   Willis A, 2008, AMINO ACIDS, V35, P673, DOI 10.1007/s00726-008-0111-0
   Xu J, 2010, BIOSENS BIOELECTRON, V25, P1313, DOI 10.1016/j.bios.2009.10.018
   Yang H, 2012, CURR OPIN CHEM BIOL, V16, P422, DOI 10.1016/j.cbpa.2012.03.015
NR 25
TC 14
Z9 14
U1 1
U2 32
PU ELSEVIER SCIENCE BV
PI AMSTERDAM
PA PO BOX 211, 1000 AE AMSTERDAM, NETHERLANDS
SN 0026-265X
EI 1095-9149
J9 MICROCHEM J
JI Microchem J.
PD MAR
PY 2019
VL 145
BP 266
EP 272
DI 10.1016/j.microc.2018.10.050
PG 7
WC Chemistry, Analytical
WE Science Citation Index Expanded (SCI-EXPANDED)
SC Chemistry
GA HJ9IV
UT WOS:000457513000036
DA 2023-06-30
ER

PT J
AU Phal, S
   Lindholm-Sethson, B
   Geladi, P
   Shchukarev, A
   Tesfalidet, S
AF Phal, Sereilakhena
   Lindholm-Sethson, Britta
   Geladi, Paul
   Shchukarev, Andrey
   Tesfalidet, Solomon
TI Determination of methotrexate in spiked human blood serum using
   multi-frequency electrochemical immittance spectroscopy and multivariate
   data analysis
SO ANALYTICA CHIMICA ACTA
LA English
DT Article
DE Gold electrode; Biosensor; X-ray photoelectron spectroscopy; Singular
   value decomposition; Multivariate calibration model; Antibody
ID GLASSY-CARBON ELECTRODE; SITE-DIRECTED IMMOBILIZATION; SELF-ASSEMBLED
   MONOLAYERS; ANTIBODY FRAGMENTS; HUMAN URINE; SENSITIVE DETERMINATION;
   BIOSENSORS; OXIDATION; PROTEIN; GOLD
AB This article describes an attempt to develop a sensor based on multi-frequency immittance spectroscopy for the determination of methotrexate (MTX) in blood serum using gold electrodes modified with antibodies. The attachment of antibodies was monitored with electrochemical immittance spectroscopy (EIS) and X-ray photoelectron spectroscopy (XPS). The EIS measurements of MTX resulted in a data matrix of size 39 x 55. The data were analysed using multivariate data analysis and showed a concentration dependence and time dependence that could be separated. This allowed the calculation of a multivariate calibration model. The model showed good linear behavior on a logarithmic scale offering a detection limit of 5 x 10(-12) mol L-1. (C) 2017 Elsevier B.V. All rights reserved.
C1 [Phal, Sereilakhena; Lindholm-Sethson, Britta; Shchukarev, Andrey; Tesfalidet, Solomon] Umea Univ, Dept Chem, SE-90187 Umea, Sweden.
   [Geladi, Paul] Corpus Data & Image Anal AB, Ralambsvagen 66 B,Suit 1408, SE-11256 Stockholm, Sweden.
C3 Umea University
RP Tesfalidet, S (通讯作者)，Umea Univ, Dept Chem, SE-90187 Umea, Sweden.
EM solomon.tesfalidet@chem.umu.se
RI Sethson, Britta Lindholm-Sethson Lindholm/AAC-4256-2020
OI Shchukarev, Andrey/0000-0002-4766-2672
FU Swedish International Development Cooperation Agency (SIDA) via the
   Internation Science Program (ISP); Objective 2 North Sweden-EU
   structural fond project [158715]
FX The scholarship for the author from the Swedish International
   Development Cooperation Agency (SIDA) via the Internation Science
   Program (ISP) is gratefully acknowledged. This research was supported by
   the Objective 2 North Sweden-EU structural fond project ID 158715.
CR Asadian E, 2017, SENSOR ACTUAT B-CHEM, V239, P617, DOI 10.1016/j.snb.2016.08.064
   Bahadir EB, 2015, BIOSENS BIOELECTRON, V68, P62, DOI 10.1016/j.bios.2014.12.054
   Barbieri A, 2006, RAPID COMMUN MASS SP, V20, P1889, DOI 10.1002/rcm.2527
   Chen SM, 2007, LUMINESCENCE, V22, P338, DOI 10.1002/bio.968
   Daniels JS, 2007, ELECTROANAL, V19, P1239, DOI 10.1002/elan.200603855
   Darestani M., 2012, 3 NAN C
   Fernandes FCB, 2014, BIOSENS BIOELECTRON, V57, P96, DOI 10.1016/j.bios.2014.01.044
   Fernandez-Sanchez C, 2005, TRAC-TREND ANAL CHEM, V24, P37, DOI 10.1016/j.trac.2004.08.010
   Furukawa M, 2003, SURF SCI, V532, P261, DOI 10.1016/S0039-6028(03)00464-3
   Gao L, 2007, J ELECTROANAL CHEM, V610, P131, DOI 10.1016/j.jelechem.2007.07.030
   Geladi P, 2007, ANAL CHIM ACTA, V595, P152, DOI 10.1016/j.aca.2007.01.037
   Ghadimi H, 2015, RSC ADV, V5, P99555, DOI 10.1039/c5ra18109g
   Goes MS, 2012, LANGMUIR, V28, P9689, DOI 10.1021/la301281y
   Guo YJ, 2011, ELECTROANAL, V23, P2400, DOI 10.1002/elan.201100259
   Janikova-Bandzuchova L, 2016, ANAL LETT, V49, P122, DOI 10.1080/00032719.2014.996812
   Justino CIL, 2016, TRAC-TREND ANAL CHEM, V85, P36, DOI 10.1016/j.trac.2016.04.004
   Lai LJ, 2009, COLLOID SURFACE B, V68, P130, DOI 10.1016/j.colsurfb.2008.09.010
   Li YD, 2015, J CHROMATOGR B, V1002, P107, DOI 10.1016/j.jchromb.2015.08.017
   Limbut W, 2006, BIOSENS BIOELECTRON, V22, P233, DOI 10.1016/j.bios.2005.12.025
   Lindholm-Sethson B, 2010, ANAL BIOANAL CHEM, V398, P2341, DOI 10.1007/s00216-010-4027-7
   Meras ID, 2005, ANAL BIOCHEM, V346, P201, DOI 10.1016/j.ab.2005.07.038
   Mihailescu CM, 2015, TALANTA, V132, P37, DOI 10.1016/j.talanta.2014.08.067
   Oliveira G., 2013, OPEN CHEM, V11
   Parsons ZD, 2013, BIOCHEMISTRY-US, V52, P6412, DOI 10.1021/bi400451m
   Ptasinska S, 2008, J CHEM PHYS, V129, DOI 10.1063/1.2961027
   Ricci F, 2012, ELECTROCHIM ACTA, V84, P74, DOI 10.1016/j.electacta.2012.06.033
   Samanman S, 2011, J VIROL METHODS, V173, P75, DOI 10.1016/j.jviromet.2011.01.010
   Szakacs Z, 2006, ELECTROPHORESIS, V27, P3399, DOI 10.1002/elps.200600128
   Tesfalidet S, 2016, ANAL CHIM ACTA, V914, P1, DOI 10.1016/j.aca.2016.02.012
   Vikholm I, 2005, SENSOR ACTUAT B-CHEM, V106, P311, DOI 10.1016/j.snb.2004.07.034
   Vikholm-Lundin I, 2006, BIOSENS BIOELECTRON, V21, P1141, DOI 10.1016/j.bios.2005.04.011
   Vikholm-Lundin I, 2005, LANGMUIR, V21, P6473, DOI 10.1021/la046992u
   Vikholm-Lundin I, 2011, SENSOR ACTUAT B-CHEM, V156, P28, DOI 10.1016/j.snb.2011.03.069
   Wang F, 2012, J ELECTROANAL CHEM, V674, P83, DOI 10.1016/j.jelechem.2012.04.010
   Wang F, 2009, ELECTROCHIM ACTA, V54, P1408, DOI 10.1016/j.electacta.2008.09.027
   Wang YW, 2012, J SOLID STATE ELECTR, V16, P3227, DOI 10.1007/s10008-012-1763-y
   Wei YL, 2014, BIOELECTROCHEMISTRY, V98, P70, DOI 10.1016/j.bioelechem.2014.03.005
   Willey TM, 2005, SURF SCI, V576, P188, DOI 10.1016/j.susc.2004.12.022
NR 38
TC 18
Z9 18
U1 1
U2 24
PU ELSEVIER SCIENCE BV
PI AMSTERDAM
PA PO BOX 211, 1000 AE AMSTERDAM, NETHERLANDS
SN 0003-2670
EI 1873-4324
J9 ANAL CHIM ACTA
JI Anal. Chim. Acta
PD SEP 22
PY 2017
VL 987
BP 15
EP 24
DI 10.1016/j.aca.2017.08.034
PG 10
WC Chemistry, Analytical
WE Science Citation Index Expanded (SCI-EXPANDED)
SC Chemistry
GA FG5BE
UT WOS:000410304700002
PM 28916036
DA 2023-06-30
ER

PT J
AU Mozaffari, SA
   Amoli, HS
   Simorgh, S
   Rahmanian, R
AF Mozaffari, S. A.
   Amoli, H. Salar
   Simorgh, S.
   Rahmanian, R.
TI Impedimetric Thiourea Sensing in Copper Electrorefining Bath based on DC
   Magnetron Sputtered Nanosilver as Highly Uniform Transducer
SO ELECTROCHIMICA ACTA
LA English
DT Article
DE Nanostructured silver film; Thiourea sensing; DC magnetron sputtering;
   Impedimetric assessment; Copper electrorefining bath
ID SELF-ASSEMBLED MONOLAYER; VOLTAMMETRIC DETERMINATION; ELECTRODES;
   DERIVATIVES; ADSORPTION; OXIDATION; SPECTROSCOPY; INHIBITION; BIOSENSOR;
   IMPEDANCE
AB Highly uniform sputtered nanostructured silver (Nano-Ag) film on the conductive carbon paper (CP) substrate (Nano-Ag/CP) was applied as a novel approach for thiourea (TU) measurement in copper electrorefining bath. Nano-Ag film was achieved by direct current (DC) magnetron sputtering system at the optimized instrumental deposition conditions. Characterization of the surface structure of Nano-Ag film by field emission-scanning electron microscopy (FE-SEM), exhibits uniform Nano-Ag film as an effective transducer for TU sensing. Step by step monitoring of Nano-Ag/CP electrode fabrication were performed using electrochemical methods such as cyclic voltammetry (CV) and electrochemical impedance spectroscopy (EIS) techniques. Fabricated Nano-Ag/CP electrode was used for TU determination using EIS assessment. The impedimetric results show high sensitivity for TU sensing within 2.0-250 ppm. (C) 2015 Elsevier Ltd. All rights reserved.
C1 [Mozaffari, S. A.; Amoli, H. Salar; Simorgh, S.; Rahmanian, R.] Iranian Res Org Sci & Technol, Dept Chem Technol, Thin Layer & Nanotechnol Lab, Tehran, Iran.
RP Mozaffari, SA (通讯作者)，Iranian Res Org Sci & Technol, Dept Chem Technol, Thin Layer & Nanotechnol Lab, POB 33535-111, Tehran, Iran.
EM mozaffari@irost.ir
RI Mozaffari, Sayed Ahmad/AAK-1051-2021; Mozaffari, Sayed
   Ahmad/ABG-5639-2020
OI Mozaffari, Sayed Ahmad/0000-0002-6334-0294; Rahmanian,
   Reza/0000-0002-6571-3867
FU Iranian Research Organization for Science and Technology (IROST); Iran
   Nanotechnology Initiative Council (INIC); Nano-structured Coating Co.
FX S. A. Mozaffari acknowledges the support rendered by the Iranian
   Research Organization for Science and Technology (IROST), Iran
   Nanotechnology Initiative Council (INIC) and Nano-structured Coating Co.
   for this research.
CR Abbasi S, 2011, ELECTROANAL, V23, P2386, DOI 10.1002/elan.201100111
   Abbasi S, 2010, J HAZARD MATER, V174, P257, DOI 10.1016/j.jhazmat.2009.09.045
   Akeneev Y. A., 2005, J ANAL CHEM+, V60, P514
   Arab Chamjangali M., 2015, J ANAL SCI TECHNOL, V6, P1
   Awad MK, 2004, J ELECTROANAL CHEM, V567, P219, DOI 10.1016/j.jelechem.2003.12.028
   Baghriche O, 2012, SURF COAT TECH, V206, P2410, DOI 10.1016/j.surfcoat.2011.10.041
   COFRE P, 1994, J APPL ELECTROCHEM, V24, P564, DOI 10.1007/BF00249859
   Cui GF, 2008, J PHYS CHEM C, V112, P13546, DOI 10.1021/jp8018099
   Grozovski V, 2014, J ELECTROANAL CHEM, V712, P103, DOI 10.1016/j.jelechem.2013.11.006
   Hiskey JB, 1998, METALL MATER TRANS B, V29, P53, DOI 10.1007/s11663-998-0006-1
   Kelly PJ, 2000, VACUUM, V56, P159, DOI 10.1016/S0042-207X(99)00189-X
   Lukomska A, 2001, ELECTROCHIM ACTA, V46, P3111
   MACDONALD JR, 1982, J ELECTROANAL CHEM, V131, P77, DOI 10.1016/0022-0728(82)87062-9
   Manea F, 2006, J APPL ELECTROCHEM, V36, P1075, DOI 10.1007/s10800-006-9152-9
   Mertschenk B., 2000, THIOUREA THIOUREA DE
   Mozaffari SA, 2015, SPECTROCHIM ACTA A, V142, P226, DOI 10.1016/j.saa.2015.02.003
   Mozaffari SA, 2014, ELECTROCHIM ACTA, V146, P538, DOI 10.1016/j.electacta.2014.08.105
   Mozaffari SA, 2010, BIOSENS BIOELECTRON, V26, P74, DOI 10.1016/j.bios.2010.05.015
   Mozaffari SA, 2009, J PHYS CHEM C, V113, P12434, DOI 10.1021/jp9027645
   Nematollahi D, 2003, SENSORS, V3, P534, DOI 10.3390/s31100534
   Quinet M, 2010, SURF COAT TECH, V204, P3108, DOI 10.1016/j.surfcoat.2010.01.025
   Raffaelli A, 1997, RAPID COMMUN MASS SP, V11, P259, DOI 10.1002/(SICI)1097-0231(19970215)11:3<259::AID-RCM826>3.0.CO;2-#
   Rahmanian R, 2015, SENSOR ACTUAT B-CHEM, V207, P772, DOI 10.1016/j.snb.2014.10.129
   Rethmeier J, 2001, J CHROMATOGR A, V934, P129, DOI 10.1016/S0021-9673(01)01289-4
   Safavi A, 2015, SENSOR ACTUAT B-CHEM, V207, P668, DOI 10.1016/j.snb.2014.10.057
   Shabani R, 2009, IRAN J SCI TECHNOL A, V33, P335
   Shervedani RK, 2006, ANAL CHEM, V78, P4957, DOI 10.1021/ac052292y
   Shervedani RK, 2006, ANAL CHIM ACTA, V562, P223, DOI 10.1016/j.aca.2006.01.046
   Shervedani RK, 2005, SURF COAT TECH, V198, P123, DOI 10.1016/j.surfcoat.2004.10.025
   SINGH I, 1993, CORROSION, V49, P473, DOI 10.5006/1.3316074
   Smith PB, 2002, BIOCHEM PHARMACOL, V63, P1941, DOI 10.1016/S0006-2952(02)00978-4
   Spataru N, 2005, ELECTROANAL, V17, P800, DOI 10.1002/elan.200403139
   STARA V, 1984, ANAL CHIM ACTA, V159, P105, DOI 10.1016/S0003-2670(00)84286-5
   SZYMASZEK A, 1977, ELECTROCHIM ACTA, V22, P359, DOI 10.1016/0013-4686(77)85087-1
   Tarallo A, 1999, J APPL ELECTROCHEM, V29, P585, DOI 10.1023/A:1003410720266
   Tashdjian A, 2013, ELECTROANAL, V25, P2124, DOI 10.1002/elan.201300242
   Wang GL, 2011, ANALYST, V136, P5256, DOI 10.1039/c1an15613f
   Yan MM, 1996, J ELECTROANAL CHEM, V408, P225, DOI 10.1016/0022-0728(96)04534-2
   Yang CJ, 2012, ELECTROCHIM ACTA, V78, P615, DOI 10.1016/j.electacta.2012.06.055
   Zheng JZ, 2005, J ELECTROANAL CHEM, V574, P285, DOI 10.1016/j.jelechem.2004.08.009
NR 40
TC 27
Z9 27
U1 1
U2 19
PU PERGAMON-ELSEVIER SCIENCE LTD
PI OXFORD
PA THE BOULEVARD, LANGFORD LANE, KIDLINGTON, OXFORD OX5 1GB, ENGLAND
SN 0013-4686
EI 1873-3859
J9 ELECTROCHIM ACTA
JI Electrochim. Acta
PD DEC 1
PY 2015
VL 184
BP 475
EP 482
DI 10.1016/j.electacta.2015.10.076
PG 8
WC Electrochemistry
WE Science Citation Index Expanded (SCI-EXPANDED)
SC Electrochemistry
GA CX9HU
UT WOS:000366016900058
DA 2023-06-30
ER

PT J
AU Wu, SO
   Wang, HN
   Tao, SY
   Wang, C
   Zhang, LH
   Liu, ZG
   Meng, CG
AF Wu, Shuo
   Wang, Hainan
   Tao, Shengyang
   Wang, Chan
   Zhang, Lihui
   Liu, Zhiguang
   Meng, Changgong
TI Magnetic loading of tyrosinase-Fe3O4/mesoporous silica core/shell
   microspheres for high sensitive electrochemical biosensing
SO ANALYTICA CHIMICA ACTA
LA English
DT Article
DE Tyrosinase; Fe3O4/mSiO(2) core/shell mesoporous; microspheres; Magnetic
   loading; Flow injection analysis; Amperometry
ID TYROSINASE; IMMOBILIZATION; NANOPARTICLES; CHITOSAN; SHELL; CORE; FILMS
AB A new protocol is proposed for magnetic loading and sensitive electrochemical detection of phenol via the tyrosinase cross-linked mesoporous magnetic core/shell microspheres. The mesoporous magnetic microspheres, characterized by transmission electron microscopy, N-2 adsorption/desorption isotherms, and magnetic curve displays high capacity for enzyme immobilization and strong magnetism to adhere to the magnetic electrode surface without any additional adhesive reagent. The biosensor exhibits a wide linear response to phenol ranging from 1.0 x 10(-9) to 1.0 x 10(-5) M, a high sensitivity of 78 mu A mM(-1), a low detection limit of 1 nM, and a fast response rate (less than 5 s). The proposed method is simple, rapid, inexpensive and convenient in electrode renewal, which is recommended as a promising experimental platform for wider applications in biosensing. (C) 2010 Elsevier B.V. All rights reserved.
C1 [Wu, Shuo; Wang, Hainan; Tao, Shengyang; Wang, Chan; Zhang, Lihui; Liu, Zhiguang; Meng, Changgong] Dalian Univ Technol, Sch Chem, Dalian 116023, Peoples R China.
C3 Dalian University of Technology
RP Wu, SO (通讯作者)，Dalian Univ Technol, Sch Chem, Dalian 116023, Peoples R China.
EM wushuo@dlut.edu.cn
RI Tao, Shengyang/E-4450-2012
OI Tao, Shengyang/0000-0002-0567-8860
FU National Natural Science Foundation of China [20805003, 20903018];
   Research Fund for the Doctoral Program of Higher Education of China
   [200801411106]; Young Teachers' Training Foundation of Dalian University
   [893383]
FX The authors gratefully acknowledge the financial support of the National
   Natural Science Foundation of China (Nos. 20805003 and 20903018), the
   Research Fund for the Doctoral Program of Higher Education of China (No.
   200801411106), and the Young Teachers' Training Foundation (893383) of
   Dalian University.
CR BEHZAD H, 2007, ELECTROANAL, V19, P907
   BRU R, 1989, BIOTECHNOL BIOENG, V34, P304, DOI 10.1002/bit.260340305
   Cheng YX, 2009, ELECTROCHIM ACTA, V54, P2588, DOI 10.1016/j.electacta.2008.10.072
   Deng Y, 2008, J AM CHEM SOC, V130, P28, DOI 10.1021/ja0777584
   Du D, 2010, BIOSENS BIOELECTRON, V25, P2503, DOI 10.1016/j.bios.2010.04.018
   Du D, 2010, J MATER CHEM, V20, P1532, DOI 10.1039/b919500a
   Fu YC, 2008, ANAL CHEM, V80, P5829, DOI 10.1021/ac800178p
   Fu YC, 2009, ADV FUNCT MATER, V19, P1784, DOI 10.1002/adfm.200801576
   Gai SL, 2010, ADV FUNCT MATER, V20, P1166, DOI 10.1002/adfm.200902274
   Gu BX, 2009, J PHYS CHEM B, V113, P377, DOI 10.1021/jp808001c
   Han E, 2007, BIOMACROMOLECULES, V8, P971, DOI 10.1021/bm060897d
   Kim J, 2008, ANGEW CHEM INT EDIT, V47, P8438, DOI 10.1002/anie.200802469
   Lee JY, 2005, JPN J APPL PHYS 2, V44, pL205, DOI 10.1143/JJAP.44.L205
   Liu YY, 2010, ELECTROANAL, V22, P2407, DOI 10.1002/elan.201000200
   Liu ZM, 2005, ANAL CHIM ACTA, V533, P3, DOI 10.1016/j.aca.2004.10.077
   Luan QF, 2009, ELECTROANAL, V21, P1799, DOI 10.1002/elan.200904603
   Mavre F, 2007, ANAL CHEM, V79, P187, DOI 10.1021/ac061367a
   MIYABAYASHI A, 1988, ANAL CHIM ACTA, V213, P121, DOI 10.1016/S0003-2670(00)81346-X
   ONNERFJORD P, 1995, BIOSENS BIOELECTRON, V10, P607, DOI 10.1016/0956-5663(95)96937-T
   Qu S, 2007, ELECTROCHEM COMMUN, V9, P2812, DOI 10.1016/j.elecom.2007.09.021
   Qu S, 2007, TALANTA, V71, P1096, DOI 10.1016/j.talanta.2006.06.003
   Rui Q, 2010, ANAL CHIM ACTA, V670, P57, DOI 10.1016/j.aca.2010.04.065
   SNCHEZPANIAGUA M, 2009, BIOSENS BIOELECTRON, V24, P2574
   Sun YY, 2008, BIOSENS BIOELECTRON, V24, P22, DOI 10.1016/j.bios.2008.03.004
   Tian H, 2009, J HAZARD MATER, V171, P459, DOI 10.1016/j.jhazmat.2009.06.029
   Vamvakaki V, 2008, ANAL CHEM, V80, P5970, DOI 10.1021/ac800614j
   Wang SF, 2008, BIOSENS BIOELECTRON, V23, P1781, DOI 10.1016/j.bios.2008.02.014
   Wu S, 2011, BIOSENS BIOELECTRON, V26, P2864, DOI 10.1016/j.bios.2010.11.029
   Yu DH, 2006, SENSOR ACTUAT B-CHEM, V113, P749, DOI 10.1016/j.snb.2005.07.026
   Zhang JP, 2009, SEMICOND SCI TECH, V24, DOI 10.1088/0268-1242/24/4/045001
   Zhang YC, 2010, ANAL CHEM, V82, P5275, DOI 10.1021/ac100714s
   Zou C, 2010, BIOSENS BIOELECTRON, V25, P1277, DOI 10.1016/j.bios.2009.10.014
NR 32
TC 47
Z9 50
U1 3
U2 84
PU ELSEVIER
PI AMSTERDAM
PA RADARWEG 29, 1043 NX AMSTERDAM, NETHERLANDS
SN 0003-2670
EI 1873-4324
J9 ANAL CHIM ACTA
JI Anal. Chim. Acta
PD FEB 7
PY 2011
VL 686
IS 1-2
BP 81
EP 86
DI 10.1016/j.aca.2010.11.053
PG 6
WC Chemistry, Analytical
WE Science Citation Index Expanded (SCI-EXPANDED)
SC Chemistry
GA 712ZM
UT WOS:000286704800009
PM 21237311
DA 2023-06-30
ER

PT J
AU Xia, C
   Ning, W
AF Xia, Cao
   Ning, Wang
TI A novel non-enzymatic electrochemical glucose sensor modified with FeOOH
   nanowire
SO ELECTROCHEMISTRY COMMUNICATIONS
LA English
DT Article
DE FeOOH nanowire; Nonenzymatic glucose sensor; Electrocatalysis
ID GOLD NANOPARTICLES; OXIDE
AB The recent development in the nanotechnology has paved the way for large number of new materials and devices of desirable properties which have useful functions for electrochemical sensor and biosensor applications. In this paper, a novel enzymeless glucose sensor is developed on the discovery that the FeOOH nanowire in fact possesses an intrinsic enzyme mimetic electrocatalytic activity similar to that found in natural peroxidases. The electrode modified with FeOOH nanowires showed a wide linear range (15 mu M-3 mM) and high sensitivity (12.13 mu A mM(-1)) for glucose sensing. Other excellent performances such as highly reproducible response, long-term stability, sound mechanical and chemical stability are also observed, and the interferences of ascorbic acid and dopamine can almost be completely avoided. The good analytical performance, low cost and straightforward preparation method made this novel electrode material promising for the development of effective glucose sensors. (C) 2010 Elsevier B.V. All rights reserved.
C1 [Xia, Cao; Ning, Wang] Beijing Univ Aeronaut & Astronaut, Sch Chem & Environm, Beijing 100083, Peoples R China.
   [Xia, Cao] Jiangsu Univ Sci & Technol, Sch Mat Sci & Engn, Zhenjiang 212003, Jiangsu, Peoples R China.
C3 Beihang University; Jiangsu University of Science & Technology
RP Ning, W (通讯作者)，Beijing Univ Aeronaut & Astronaut, Sch Chem & Environm, Beijing 100083, Peoples R China.
EM wangning@buaa.edu.cn
RI CAO, XIA/J-2167-2016; Wang, Ning/J-7122-2016
OI Wang, Ning/0000-0002-7863-8683
FU National Natural Science Foundation of China [50902007]; Natural Science
   Foundation of Jiangsu Universities [09KJB430005]; Specialized Research
   Fund for the Qinglan Engineering Program of Jiangsu province;
   Fundamental Research Funds for the Central Universities
FX This project was financially supported by the National Natural Science
   Foundation of China (50902007), the Natural Science Foundation of
   Jiangsu Universities (No. 09KJB430005) and the Specialized Research Fund
   for the Qinglan Engineering Program of Jiangsu province. Support by the
   Fundamental Research Funds for the Central Universities is also
   acknowledged.
CR Cai J, 2001, CHEM MATER, V13, P4595, DOI 10.1021/cm010310w
   Chiu JY, 2009, BIOSENS BIOELECTRON, V24, P2015, DOI 10.1016/j.bios.2008.10.010
   Crouch E, 2005, BIOSENS BIOELECTRON, V21, P712, DOI 10.1016/j.bios.2005.01.003
   Henriksen A, 1999, J BIOL CHEM, V274, P35005, DOI 10.1074/jbc.274.49.35005
   Kaushika A, 2008, BIOSENS BIOELECTRON, V24, P676, DOI 10.1016/j.bios.2008.06.032
   Kurniawan F, 2006, ELECTROANAL, V18, P1937, DOI 10.1002/elan.200603607
   Lazaridis NK, 2005, CHEMOSPHERE, V58, P65, DOI 10.1016/j.chemosphere.2004.09.007
   Liu AH, 2008, BIOSENS BIOELECTRON, V24, P167, DOI 10.1016/j.bios.2008.04.014
   Ma YT, 2009, BIOSENS BIOELECTRON, V24, P1480, DOI 10.1016/j.bios.2008.10.007
   Piao Y, 2008, NAT MATER, V7, P242, DOI 10.1038/nmat2118
   Wang J, 2008, CHEM REV, V108, P814, DOI 10.1021/cr068123a
   Xiong Y, 2003, CHEM-EUR J, V9, P4991, DOI 10.1002/chem.200305118
NR 12
TC 113
Z9 117
U1 2
U2 109
PU ELSEVIER SCIENCE INC
PI NEW YORK
PA STE 800, 230 PARK AVE, NEW YORK, NY 10169 USA
SN 1388-2481
EI 1873-1902
J9 ELECTROCHEM COMMUN
JI Electrochem. Commun.
PD NOV
PY 2010
VL 12
IS 11
BP 1581
EP 1584
DI 10.1016/j.elecom.2010.09.002
PG 4
WC Electrochemistry
WE Science Citation Index Expanded (SCI-EXPANDED)
SC Electrochemistry
GA 682FF
UT WOS:000284386100032
DA 2023-06-30
ER

PT J
AU Zhang, Y
   Shen, Y
   Han, D
   Wang, Z
   Song, J
   Li, F
   Niu, L
AF Zhang, Yuanjian
   Shen, Yanfei
   Han, Dongxue
   Wang, Zhijuan
   Song, Jixia
   Li, Fei
   Niu, Li
TI Carbon nanotubes and glucose oxidase bionanocomposite bridged by ionic
   liquid-like unit: Preparation and electrochemical properties
SO BIOSENSORS & BIOELECTRONICS
LA English
DT Article
DE carbon nanotubes; glucose oxidase; ionic liquids; bionanocomposite;
   electrochemistry
ID DIRECT ELECTRON-TRANSFER; SOL-GEL; BIOSENSOR; FUNCTIONALIZATION;
   IMMOBILIZATION; NETWORK; DESIGN
AB For their biocompatibility and potential bionanoelectronic applications, integration of carbon nanotubes (CNTs) with biomolecules such as redox enzyme is highly anticipated. Therein, CNTs are expected to act not only as an electron transfer promoter, but also as immobilizing substrate for biomolecules. In this report, a novel method for immobilization of biomolecules on CNTs was proposed based on ionic interaction, which is of universality and widespread use in biological system. As illustrated, glucose oxidase (GOD) and single-walled carbon nanotubes (SWNTs) were integrated into a unitary bionanocomposite by means of ionic liquid-like unit on functionalized SWNTs. The resulted bionanocomposite illustrated better redox response of immobilized GOD in comparison of that prepared by weak physical absorption without ionic interaction. As a potential application of concept, the electrochemical detection of glucose was exemplified based on this novel bionanocomposite. (c) 2007 Elsevier B.V. All rights reserved.
C1 Chinese Acad Sci, Changchun Inst Appl Chem, State Key Lab Electroanalyt Chem, Changchun 130022, Peoples R China.
   Chinese Acad Sci, Grad Univ, Changchun 130022, Peoples R China.
C3 Chinese Academy of Sciences; Changchun Institute of Applied Chemistry,
   CAS; Chinese Academy of Sciences; University of Chinese Academy of
   Sciences, CAS
RP Niu, L (通讯作者)，Chinese Acad Sci, Changchun Inst Appl Chem, State Key Lab Electroanalyt Chem, Changchun 130022, Peoples R China.
EM Iniu@ciac.jl.cn
RI Milton, Ross D/J-7164-2012; wang, zhijuan/C-7503-2012; Zhang,
   Yuanjian/A-5483-2008; Shen, Yanfei/A-3228-2011; Shen, Yanfei/X-7235-2018
OI Zhang, Yuanjian/0000-0003-2932-4159; Shen, Yanfei/0000-0003-0369-5920;
   Shen, Yanfei/0000-0003-0369-5920; /0000-0003-3652-2903
CR Ajayan PM, 1999, CHEM REV, V99, P1787, DOI 10.1021/cr970102g
   Bates ED, 2002, J AM CHEM SOC, V124, P926, DOI 10.1021/ja017593d
   Bianco A, 2003, ADV MATER, V15, P1765, DOI 10.1002/adma.200301646
   Cai CX, 2004, ANAL BIOCHEM, V332, P75, DOI 10.1016/j.ab.2004.05.057
   Chen RJ, 2001, J AM CHEM SOC, V123, P3838, DOI 10.1021/ja010172b
   Gao M, 2003, SYNTHETIC MET, V137, P1393, DOI 10.1016/S0379-6779(02)01156-6
   Gong KP, 2005, ANAL SCI, V21, P1383, DOI 10.2116/analsci.21.1383
   Guan WJ, 2005, BIOSENS BIOELECTRON, V21, P508, DOI 10.1016/j.bios.2004.10.030
   Guiseppi-Elie A, 2002, NANOTECHNOLOGY, V13, P559, DOI 10.1088/0957-4484/13/5/303
   Guldi DM, 2005, ACCOUNTS CHEM RES, V38, P871, DOI 10.1021/ar040238i
   Guldi DM, 2004, CHEM COMMUN, P2517, DOI 10.1039/B410541a
   Hamon MA, 1999, ADV MATER, V11, P834, DOI 10.1002/(SICI)1521-4095(199907)11:10<834::AID-ADMA834>3.0.CO;2-R
   Jia JB, 2002, ANAL CHEM, V74, P2217, DOI 10.1021/ac011116w
   Katz E, 2004, CHEMPHYSCHEM, V5, P1085, DOI 10.1002/cphc.200400193
   Li XJ, 2006, J PHYS CHEM B, V110, P12621, DOI 10.1021/jp061518d
   Lin YH, 2004, NANO LETT, V4, P191, DOI 10.1021/nl0347233
   Liu GD, 2006, ELECTROCHEM COMMUN, V8, P251, DOI 10.1016/j.elecom.2005.11.015
   Liu Y, 2005, BIOSENS BIOELECTRON, V21, P984, DOI 10.1016/j.bios.2005.03.003
   Musameh M, 2002, ELECTROCHEM COMMUN, V4, P743, DOI 10.1016/S1388-2481(02)00451-4
   Pantarotto D, 2004, CHEM COMMUN, P16, DOI 10.1039/b311254c
   Patolsky F, 2004, ANGEW CHEM INT EDIT, V43, P2113, DOI 10.1002/anie.200353275
   Qiao R, 2006, J AM CHEM SOC, V128, P13656, DOI 10.1021/ja063977y
   Salimi A, 2004, ANAL BIOCHEM, V333, P49, DOI 10.1016/j.ab.2004.06.039
   Sljukic B, 2006, NANO LETT, V6, P1556, DOI 10.1021/nl060366v
   Wang HF, 2006, J AM CHEM SOC, V128, P13364, DOI 10.1021/ja065455o
   Wang J, 2005, ELECTROANAL, V17, P7, DOI 10.1002/elan.200403113
   Wang J, 2005, ANAL CHIM ACTA, V539, P209, DOI 10.1016/j.aca.2005.02.059
   Wang SG, 2003, ELECTROCHEM COMMUN, V5, P800, DOI 10.1016/j.elecom.2003.07.007
   Wang ZH, 2002, ANALYST, V127, P653, DOI 10.1039/b201060g
   Wildgoose GG, 2006, MICROCHIM ACTA, V152, P187, DOI 10.1007/s00604-005-0449-x
   Wu W, 2005, ANGEW CHEM INT EDIT, V44, P6358, DOI 10.1002/anie.200501613
   Yim TJ, 2005, J AM CHEM SOC, V127, P12200, DOI 10.1021/ja0541581
   Zhang YJ, 2005, LANGMUIR, V21, P4797, DOI 10.1021/la050026+
   Zhang YJ, 2004, J PHYS CHEM B, V108, P15343, DOI 10.1021/jp0471094
   Zhang YJ, 2006, ANGEW CHEM INT EDIT, V45, P5867, DOI 10.1002/anie.200600120
   Zhao GC, 2005, ELECTROCHEM COMMUN, V7, P256, DOI 10.1016/j.elecom.2005.01.006
NR 36
TC 72
Z9 73
U1 1
U2 43
PU ELSEVIER ADVANCED TECHNOLOGY
PI OXFORD
PA OXFORD FULFILLMENT CENTRE THE BOULEVARD, LANGFORD LANE, KIDLINGTON,
   OXFORD OX5 1GB, OXON, ENGLAND
SN 0956-5663
J9 BIOSENS BIOELECTRON
JI Biosens. Bioelectron.
PD OCT 31
PY 2007
VL 23
IS 3
BP 438
EP 443
DI 10.1016/j.bios.2007.06.010
PG 6
WC Biophysics; Biotechnology & Applied Microbiology; Chemistry, Analytical;
   Electrochemistry; Nanoscience & Nanotechnology
WE Science Citation Index Expanded (SCI-EXPANDED)
SC Biophysics; Biotechnology & Applied Microbiology; Chemistry;
   Electrochemistry; Science & Technology - Other Topics
GA 226TZ
UT WOS:000250612700019
PM 17720471
DA 2023-06-30
ER

PT J
AU Flechsig, GU
   Reske, T
AF Flechsig, Gerd-Uwe
   Reske, Thomas
TI Electrochemical detection of DNA hybridization by means of osmium
   tetroxide complexes and protective oligonucleotides
SO ANALYTICAL CHEMISTRY
LA English
DT Article
ID AMPLIFIED AMPEROMETRIC DETECTION; RANGE ELECTRON-TRANSFER; BIOSENSOR;
   SENSORS; SURFACES; MUTATION; DROPLET; PROBES; ASSAYS
AB We have utilized protective oligonucleotides to modify DNA fragments with osmium tetroxide complexes without compromising their ability to hybridize with immobilized thiol-linked probe-SAMs on gold electrodes. Due to reversible voltammetric signals of Os(VI/IV), this method allowed sensitive electrochemical hybridization detection of short (25 bases) and long (120 bases) thymine-containing DNA targets. The detection limit was 3.2 nM for the long target. We found an optimum 40 degrees C hybridization temperature for the short target. No interference by noncomplementary DNA was observed. At least 10 repetitive hybridization experiments at the same probe-SAM were possible with thermal denaturation in between. Such use of protective strands could be useful also for other types of DNA recognition and even for other DNA-modifying agents. Moreover, it is possible to produce electrochemically active oligonucleotides (targets and reporter probes) in ones own laboratory in a simple way.
C1 Univ Rostock, Dept Chem, D-18059 Rostock, Germany.
C3 University of Rostock
RP Flechsig, GU (通讯作者)，Univ Rostock, Dept Chem, Dr Lorenz Weg 1, D-18059 Rostock, Germany.
EM gerd-uwe.flechsig@uni-rostock.de
RI Flechsig, Gerd-Uwe/I-1679-2019
OI Flechsig, Gerd-Uwe/0000-0001-8407-4506
CR Boon EM, 2000, NAT BIOTECHNOL, V18, P1096, DOI 10.1038/80301
   Boon EM, 2002, CURR OPIN STRUC BIOL, V12, P320, DOI 10.1016/S0959-440X(02)00327-5
   Caruana DJ, 1999, J AM CHEM SOC, V121, P769, DOI 10.1021/ja983328p
   de-los-Santos-Alvarez P, 2004, ANAL BIOANAL CHEM, V378, P104, DOI 10.1007/s00216-003-2369-0
   Drummond TG, 2003, NAT BIOTECHNOL, V21, P1192, DOI 10.1038/nbt873
   Flechsig GU, 2005, ELECTROCHEM COMMUN, V7, P1059, DOI 10.1016/j.elecom.2005.08.008
   Flechsig GU, 2005, LANGMUIR, V21, P7848, DOI 10.1021/la051176n
   Fojta M, 2004, BIOSENS BIOELECTRON, V20, P985, DOI 10.1016/j.bios.2004.06.015
   Fojta M, 2004, J AM CHEM SOC, V126, P6532, DOI 10.1021/ja048781h
   Fojta M, 2003, ELECTROANAL, V15, P431, DOI 10.1002/elan.200390050
   Gooding JJ, 2002, ELECTROANAL, V14, P1149, DOI 10.1002/1521-4109(200209)14:17<1149::AID-ELAN1149>3.0.CO;2-8
   Herne TM, 1997, J AM CHEM SOC, V119, P8916, DOI 10.1021/ja9719586
   JELEN F, 1991, GEN PHYSIOL BIOPHYS, V10, P461
   Kelley SO, 1999, NUCLEIC ACIDS RES, V27, P4830, DOI 10.1093/nar/27.24.4830
   Kelley SO, 1999, ANGEW CHEM INT EDIT, V38, P941, DOI 10.1002/(SICI)1521-3773(19990401)38:7<941::AID-ANIE941>3.0.CO;2-7
   Kostecka P, 2004, BIOELECTROCHEMISTRY, V63, P245, DOI 10.1016/j.bioelechem.2003.11.005
   LUKASOVA E, 1984, GEN PHYSIOL BIOPHYS, V3, P175
   LUKASOVA E, 1982, GEN PHYSIOL BIOPHYS, V1, P53
   MEITES L, 1957, J AM CHEM SOC, V79, P4631, DOI 10.1021/ja01574a015
   PALECEK E, 1992, METHOD ENZYMOL, V212, P139
   Palecek E, 2005, PERSP BIOANAL, V1, P1
   Palecek E, 2002, CRIT REV ANAL CHEM, V32, P261, DOI 10.1080/10408340290765560
   Palecek E, 2002, BIOELECTROCHEMISTRY, V56, P85, DOI 10.1016/S1567-5394(02)00025-7
   PALECEK E, 1981, BIOELECTROCH BIOENER, V8, P497, DOI 10.1016/0302-4598(81)80021-9
   Palecek E, 2001, ANAL CHEM, V73, p74A, DOI 10.1021/ac0123936
   WANG G, 2000, Patent No. 0216647
   Wang J, 1998, ANAL CHIM ACTA, V375, P197, DOI 10.1016/S0003-2670(98)00503-0
   Wang J, 2002, ANAL CHIM ACTA, V469, P63, DOI 10.1016/S0003-2670(01)01399-X
   Wang J, 2001, ANAL CHIM ACTA, V431, P219, DOI 10.1016/S0003-2670(00)01318-0
   Wang J, 2001, ANALYST, V126, P2020, DOI 10.1039/b106343j
   Wang J, 2001, ANAL CHEM, V73, P5576, DOI 10.1021/ac0107148
   Wang J, 2001, LANGMUIR, V17, P5739, DOI 10.1021/la011002f
   Wong ELS, 2006, ANAL CHEM, V78, P2138, DOI 10.1021/ac0509096
   Wong ELS, 2005, SENSOR ACTUAT B-CHEM, V111, P515, DOI 10.1016/j.snb.2005.03.072
   Yosypchuk B, 2006, ELECTROANAL, V18, P186, DOI 10.1002/elan.200503392
   Zhang YC, 2003, ANAL CHEM, V75, P3267, DOI 10.1021/ac034445s
   Zhang YC, 2002, ANAL BIOANAL CHEM, V374, P1050, DOI 10.1007/s00216-002-1604-4
NR 37
TC 70
Z9 73
U1 0
U2 13
PU AMER CHEMICAL SOC
PI WASHINGTON
PA 1155 16TH ST, NW, WASHINGTON, DC 20036 USA
SN 0003-2700
EI 1520-6882
J9 ANAL CHEM
JI Anal. Chem.
PD MAR 1
PY 2007
VL 79
IS 5
BP 2125
EP 2130
DI 10.1021/ac062075c
PG 6
WC Chemistry, Analytical
WE Science Citation Index Expanded (SCI-EXPANDED)
SC Chemistry
GA 140ID
UT WOS:000244497300043
PM 17326604
DA 2023-06-30
ER

PT J
AU Abdelrahman, A
   Erchiqui, F
   Nedil, M
   Mohamed, S
AF Abdelrahman, Ameen
   Erchiqui, Fouad
   Nedil, Mourd
   Mohamed, Siaj
TI Enhancing fluidic polymeric solutions' physical properties with nano
   metals and graphene additives
SO JOURNAL OF MOLECULAR LIQUIDS
LA English
DT Article
DE Electrolyte; Electrical conductivity; Graphene; Ag nanoparticles;
   Electrochemical Impedance
ID CARBON ELECTRODE MATERIALS; SILVER NANOPARTICLES; HYBRID MICROGELS;
   GLASSY-CARBON; PALLADIUM NANOPARTICLES; NANOTUBES; OXIDE; GOLD;
   BIOSENSOR; IMMUNOSENSOR
AB In this study, we developed the five component colloidal solutions, which were composed of 50 % V of 0.2 M salt solutions (NaCl, AgNO3, AlCl3-3H2O, and CuSO4), 50 % V Graphene Nano powder, plain Graphene/Ethylene Glycol, plain Graphene/Poly-Ethylene Glycol, plain Graphene/Glycerol, and plain Graphene/Polyethylene Glycerol These laboratory-produced colloidal solutions have been thoroughly studied using methods like Electrochemical Impedance Characterization (EIS) to identify various solution conductivity calculations, as well as measurements of the viscosity and flexibility of fluidic solutions and analyses of the particle size distribution. A comparison of the physical characteristics of the five solutions is utilised as a guide to select the most appropriate fluid for the future bio sensing antenna gadget com-patible, and non poisonous fluidic. (c) 2022 Elsevier B.V. All rights reserved.
C1 [Abdelrahman, Ameen] Univ Quebec Abitibi Temiscamingue UQAT, Sch Engn, Mat Sci Dept, 445 Blvd Univ, Rouyn Noranda, PQ J9X 5E4, Canada.
   [Erchiqui, Fouad] UQAT Univ Quebec Abitibi Temiscamingue, 445 Boul Univ, Rouyn Noranda, PQ J9X 5E4, Canada.
   [Nedil, Mourd] Univ Quebec Abitibi Temiscamingue UQAT, Programme Maitrise Ingn Ecole Genie, Sch Engn, Campus Val Or 675,1ere Ave, Val Dor, PQ J9P 1Y3, Canada.
   [Mohamed, Siaj] Univ Quebec Montreal UQAM NanoQAM, Dept Chem, CQMF, 2101 Jeanne Mance St, Montreal, PQ H2X 2J6, Canada.
C3 University of Quebec; University Quebec Abitibi-Temiscamingue;
   University of Quebec; University Quebec Abitibi-Temiscamingue
RP Abdelrahman, A (通讯作者)，Univ Quebec Abitibi Temiscamingue UQAT, Sch Engn, Mat Sci Dept, 445 Blvd Univ, Rouyn Noranda, PQ J9X 5E4, Canada.
EM abda02@uqat.ca
OI Abdelrahman, Ameen/0000-0002-7177-2687
CR Ahammad AJS, 2009, SENSORS-BASEL, V9, P2289, DOI 10.3390/s90402289
   Ates M, 2011, POLYM-PLAST TECHNOL, V50, P1130, DOI 10.1080/03602559.2011.566300
   Barek J, 2001, CRIT REV ANAL CHEM, V31, P291, DOI 10.1080/20014091076776
   Begum R, 2016, J SOL-GEL SCI TECHN, V77, P497, DOI 10.1007/s10971-015-3896-9
   Bell MS, 2006, PURE APPL CHEM, V78, P1117, DOI 10.1351/pac200678061117
   Benck JD, 2014, PLOS ONE, V9, DOI 10.1371/journal.pone.0107942
   Boussaad S, 2003, CHEM COMMUN, P1502, DOI 10.1039/b302681g
   Bradley K, 2004, NANO LETT, V4, P253, DOI 10.1021/nl0349855
   Braun D, 2002, PROG POLYM SCI, V27, P2171, DOI 10.1016/S0079-6700(02)00036-9
   Brown KR, 1996, J AM CHEM SOC, V118, P1154, DOI 10.1021/ja952951w
   CARLSON A, 1988, SEPAR SCI TECHNOL, V23, P785, DOI 10.1080/01496398808063140
   Chen J, 2006, BIOMATERIALS, V27, P2313, DOI 10.1016/j.biomaterials.2005.11.004
   Cui L, 2021, ANAL CHEM, V93, P10310, DOI 10.1021/acs.analchem.1c01797
   Dikin DA, 2007, NATURE, V448, P457, DOI 10.1038/nature06016
   Farooqi ZH, 2019, ENVIRON TECHNOL, V40, P2027, DOI 10.1080/09593330.2018.1435737
   Farooqi ZH, 2016, J POLYM ENG, V36, P87, DOI 10.1515/polyeng-2015-0082
   Farooqi ZH, 2018, POLYM COMPOSITE, V39, P645, DOI 10.1002/pc.23980
   Farooqi ZH, 2014, KOREAN J CHEM ENG, V31, P1674, DOI 10.1007/s11814-014-0117-0
   Fulekar M. H., 2010, NANOTECHNOLOGY IMPOR
   Garcinuno B, 2014, TALANTA, V118, P61, DOI 10.1016/j.talanta.2013.10.008
   GOMBOTZ WR, 1991, J BIOMED MATER RES, V25, P1547, DOI 10.1002/jbm.820251211
   Gorelikov I, 2004, J AM CHEM SOC, V126, P15938, DOI 10.1021/ja0448869
   Guiseppi-Elie A., 1998, HDB CONDUCTING POLYM, P963
   Han J, 2017, PROG POLYM SCI, V70, P52, DOI 10.1016/j.progpolymsci.2017.04.002
   Hao Q, 2017, J APPL PHYS, V122, DOI 10.1063/1.4994010
   Haruta M, 2001, APPL CATAL A-GEN, V222, P427, DOI 10.1016/S0926-860X(01)00847-X
   Hu H, 2003, J PHYS CHEM B, V107, P13838, DOI 10.1021/jp035719i
   Johal M.S., 2011, MULTIFUNCTIONAL POLY, Vfirst
   Journet C, 1997, NATURE, V388, P756, DOI 10.1038/41972
   Kaushika A, 2008, BIOSENS BIOELECTRON, V24, P676, DOI 10.1016/j.bios.2008.06.032
   Kerman K, 2008, TRAC-TREND ANAL CHEM, V27, P585, DOI 10.1016/j.trac.2008.05.004
   Khan A, 2011, COLLOID SURFACE A, V377, P356, DOI 10.1016/j.colsurfa.2011.01.042
   Khan ZU, 2017, J PHOTOCH PHOTOBIO B, V173, P150, DOI 10.1016/j.jphotobiol.2017.05.034
   Lai GS, 2011, ANAL CHEM, V83, P2726, DOI 10.1021/ac103283p
   Li ZP, 2011, BIOSENS BIOELECTRON, V26, P4619, DOI 10.1016/j.bios.2011.04.057
   Liz-Marzan LM, 1996, LANGMUIR, V12, P3585, DOI 10.1021/la951501e
   Lu Y, 2006, J PHYS CHEM B, V110, P3930, DOI 10.1021/jp057149n
   Luz RAS, 2013, NANOBIOELECTROCHEMIS, P27, DOI DOI 10.1007/978-3-642-29250-7_2
   Maye MM, 2000, LANGMUIR, V16, P7520, DOI 10.1021/la000503i
   McCreery RL, 2008, CHEM REV, V108, P2646, DOI 10.1021/cr068076m
   MIZUHASHI M, 1980, THIN SOLID FILMS, V70, P91, DOI 10.1016/0040-6090(80)90415-0
   Moghimi N, 2013, ANAL CHEM, V85, P5974, DOI 10.1021/ac400785h
   Mubeen S, 2007, J PHYS CHEM C, V111, P6321, DOI 10.1021/jp067716m
   Naseem K, 2018, J MOL LIQ, V268, P229, DOI 10.1016/j.molliq.2018.07.039
   Naseer F, 2018, POLYM COMPOSITE, V39, P3187, DOI 10.1002/pc.24329
   Niu YH, 2003, CHEM MATER, V15, P3463, DOI 10.1021/cm034172h
   Njagi J, 2007, BIOSENS BIOELECTRON, V23, P168, DOI 10.1016/j.bios.2007.03.028
   Njagi J, 2010, ANAL CHEM, V82, P989, DOI 10.1021/ac9022605
   Ojeda I, 2013, ELECTROANAL, V25, P2166, DOI 10.1002/elan.201300269
   Okumu F, 2016, J NANO RES-SW, V44, P114, DOI 10.4028/www.scientific.net/JNanoR.44.114
   Okuno J, 2007, BIOSENS BIOELECTRON, V22, P2377, DOI 10.1016/j.bios.2006.09.038
   Overbeek J., 1982, COLLOIDS FASCINATING
   PAUL EW, 1985, J PHYS CHEM-US, V89, P1441, DOI 10.1021/j100254a028
   Ping JF, 2010, MICROCHIM ACTA, V171, P117, DOI 10.1007/s00604-010-0420-3
   Prakash J, 2015, ADV COLLOID INTERFAC, V226, P187, DOI 10.1016/j.cis.2015.10.010
   Rajesh, 2009, SENSOR ACTUAT B-CHEM, V136, P275, DOI 10.1016/j.snb.2008.09.014
   Ronkainen NJ, 2010, CHEM SOC REV, V39, P1747, DOI 10.1039/b714449k
   Rooney MB, 2000, ANAL CHEM, V72, P3486, DOI 10.1021/ac991464m
   Sakai T, 2004, LANGMUIR, V20, P8426, DOI 10.1021/la049514s
   Salimi A, 2009, ELECTROANAL, V21, P2693, DOI 10.1002/elan.200900229
   Sato N, 2008, SENSOR ACTUAT B-CHEM, V129, P188, DOI 10.1016/j.snb.2007.07.095
   Shahrokhian S, 2009, BIOSENS BIOELECTRON, V24, P3235, DOI 10.1016/j.bios.2009.04.004
   Shen J, 2007, SENSOR ACTUAT B-CHEM, V125, P106, DOI 10.1016/j.snb.2007.01.043
   Star A, 2003, NANO LETT, V3, P459, DOI 10.1021/nl0340172
   Stith SM, 2009, AGGRESS VIOLENT BEH, V14, P13, DOI 10.1016/j.avb.2006.03.006
   Stoddard FL, 2006, EUPHYTICA, V147, P167, DOI 10.1007/s10681-006-4723-8
   Stotter J, 2005, CHEM MATER, V17, P4880, DOI 10.1021/cm050762z
   Suni II, 2008, TRAC-TREND ANAL CHEM, V27, P604, DOI 10.1016/j.trac.2008.03.012
   Taleat Z, 2014, J ELECTROANAL CHEM, V717, P119, DOI 10.1016/j.jelechem.2014.01.015
   Thess A, 1996, SCIENCE, V273, P483, DOI 10.1126/science.273.5274.483
   Thomas V, 2008, J MACROMOL SCI A, V45, P107, DOI 10.1080/10601320701683470
   Wan Y, 2011, BIOSENS BIOELECTRON, V30, P93, DOI 10.1016/j.bios.2011.08.033
   Wu W, 2010, BIOMATERIALS, V31, P8371, DOI 10.1016/j.biomaterials.2010.07.061
   Wu WT, 2009, CHEM COMMUN, P4390, DOI 10.1039/b907348e
   Xiao Y, 2003, SCIENCE, V299, P1877, DOI 10.1126/science.1080664
   Xu P, 2014, CHEM SOC REV, V43, P1349, DOI 10.1039/c3cs60380f
   Xu Q, 2006, SENSOR ACTUAT B-CHEM, V114, P379, DOI 10.1016/j.snb.2005.06.005
   Xu SQ, 2003, ADV FUNCT MATER, V13, P468, DOI 10.1002/adfm.200304338
   Yang LQ, 2015, COLLOID POLYM SCI, V293, P2405, DOI 10.1007/s00396-015-3642-4
   Yeh JI, 2010, WIRES NANOMED NANOBI, V2, P176, DOI 10.1002/wnan.70
   Zalipsky S, 1997, ACS SYM SER, V680, P1
   Zhai TY, 2010, NANOSCALE, V2, P168, DOI 10.1039/b9nr00415g
   Zhang JT, 2010, MACROMOL MATER ENG, V295, P1049, DOI 10.1002/mame.201000204
   Zhang Q, 2022, COORDIN CHEM REV, V469, DOI 10.1016/j.ccr.2022.214674
   Zhang W, 2016, CHEM SOC REV, V45, P715, DOI 10.1039/c5cs00297d
   Zhao Q, 2002, ELECTROANAL, V14, P1609, DOI 10.1002/elan.200290000
   Zhu HW, 2001, APPL SURF SCI, V178, P50, DOI 10.1016/S0169-4332(01)00309-9
NR 87
TC 1
Z9 1
U1 5
U2 5
PU ELSEVIER
PI AMSTERDAM
PA RADARWEG 29, 1043 NX AMSTERDAM, NETHERLANDS
SN 0167-7322
EI 1873-3166
J9 J MOL LIQ
JI J. Mol. Liq.
PD JAN 15
PY 2023
VL 370
AR 121052
DI 10.1016/j.molliq.2022.121052
PG 11
WC Chemistry, Physical; Physics, Atomic, Molecular & Chemical
WE Science Citation Index Expanded (SCI-EXPANDED)
SC Chemistry; Physics
GA 7M3DY
UT WOS:000906536300001
DA 2023-06-30
ER

PT J
AU Xiong, Y
   Wang, C
   Wu, YF
   Luo, CH
   Zhan, DP
   Wang, SZ
AF Xiong, Yu
   Wang, Chao
   Wu, YuanFei
   Luo, Chunhua
   Zhan, Dongping
   Wang, Shizhen
TI Electrochemical Enzyme Sensor Based on the Two-Dimensional Metal-Organic
   Layers Supported Horseradish Peroxidase
SO MOLECULES
LA English
DT Article
DE electrochemical enzyme sensor; metal-organic layers; horseradish
   peroxidase; hydrogen peroxide
ID ELECTRON-TRANSFER; BIOSENSOR; IMMOBILIZATION; COMPOSITE; GRAPHENE;
   NANOCOMPOSITE; FRAMEWORKS; OXIDE; BLUE; HRP
AB Metal-organic frames (MOFs) have recently been used to support redox enzymes for highly sensitive and selective chemical sensors for small biomolecules such as oxygen (O-2), hydrogen peroxide (H2O2), etc. However, most MOFs are insulative and their three-dimensional (3D) porous structures hinder the electron transfer pathway between the current collector and the redox enzyme molecules. In order to facilitate electron transfer, here we adopt two-dimensional (2D) metal-organic layers (MOLs) to support the HRP molecules in the detection of H2O2. The correlation between the current response and the H2O2 concentration presents a linear range from 7.5 mu M to 1500 mu M with a detection limit of 0.87 mu M (S/N = 3). The sensitivity, reproducibility, and stability of the enzyme sensor are promoted due to the facilitated electron transfer.
C1 [Xiong, Yu; Wang, Chao; Wu, YuanFei; Zhan, Dongping; Wang, Shizhen] Xiamen Univ, Coll Chem & Chem Engn, Xiamen 361005, Peoples R China.
   [Luo, Chunhua] China Three Gorges Univ, Coll Clin Med Sci 1, Yichang 443003, Peoples R China.
C3 Xiamen University; China Three Gorges University
RP Wang, SZ (通讯作者)，Xiamen Univ, Coll Chem & Chem Engn, Xiamen 361005, Peoples R China.; Luo, CH (通讯作者)，China Three Gorges Univ, Coll Clin Med Sci 1, Yichang 443003, Peoples R China.
EM lchlgj2004@aliyun.com; szwang@xmu.edu.cn
FU National Natural Science Foundation of China;  [22078273];  [21776233]
FX This research was funded by the National Natural Science Foundation of
   China (No. 22078273, 21776233).
CR Bin Asif SA, 2016, MICROCHIM ACTA, V183, P3043, DOI 10.1007/s00604-016-1942-0
   Cao LY, 2016, ANGEW CHEM INT EDIT, V55, P4962, DOI 10.1002/anie.201512054
   Chen SY, 2022, MICROCHEM J, V181, DOI 10.1016/j.microc.2022.107715
   Chen XH, 2000, J ELECTROANAL CHEM, V480, P26, DOI 10.1016/S0022-0728(99)00441-6
   Dai HX, 2017, BIOSENS BIOELECTRON, V95, P131, DOI 10.1016/j.bios.2017.04.021
   Ernst A, 2007, BIOELECTROCHEMISTRY, V71, P23, DOI 10.1016/j.bioelechem.2006.12.004
   Fan ZJ, 2016, J ELECTROCHEM SOC, V163, pB32, DOI 10.1149/2.0531603jes
   Feng YM, 2022, COORDIN CHEM REV, V459, DOI 10.1016/j.ccr.2022.214414
   Huang JD, 2006, MAT SCI ENG C-BIO S, V26, P113, DOI 10.1016/j.msec.2005.06.002
   Jiang T, 2020, ANAL CHIM ACTA, V1135, P132, DOI 10.1016/j.aca.2020.09.040
   Kafi AKM, 2018, ENZYME MICROB TECH, V113, P67, DOI 10.1016/j.enzmictec.2017.11.006
   Kang XB, 2012, ELECTROCHIM ACTA, V62, P327, DOI 10.1016/j.electacta.2011.12.034
   Kim TH, 2017, BIOSENS BIOELECTRON, V94, P485, DOI 10.1016/j.bios.2017.03.032
   Komori K, 2016, BIOELECTROCHEMISTRY, V111, P57, DOI 10.1016/j.bioelechem.2016.05.003
   Koo WT, 2019, CHEM-US, V5, P1938, DOI 10.1016/j.chempr.2019.04.013
   Li HY, 2020, CHEM SOC REV, V49, P6364, DOI 10.1039/c9cs00778d
   Liu XJ, 2006, BIOELECTROCHEMISTRY, V68, P98, DOI 10.1016/j.bioelechem.2005.05.004
   Liu XJ, 2019, J ELECTROANAL CHEM, V833, P505, DOI 10.1016/j.jelechem.2018.12.027
   Murphy M, 2020, ELECTROANAL, V32, P2422, DOI 10.1002/elan.202060240
   Nikolaev KG, 2021, J ANAL CHEM+, V76, P510, DOI 10.1134/S1061934821040080
   Sardaremelli S, 2021, J MOL RECOGNIT, V34, DOI 10.1002/jmr.2928
   Shimada H, 2017, ANAL CHEM, V89, P5743, DOI 10.1021/acs.analchem.6b04229
   Soldatkin OO, 2013, ELECTROANAL, V25, P468, DOI 10.1002/elan.201200475
   Soni I, 2022, COORDIN CHEM REV, V472, DOI 10.1016/j.ccr.2022.214782
   Thenmozhi K, 2017, MAT SCI ENG C-MATER, V70, P223, DOI 10.1016/j.msec.2016.08.075
   Torvinen K, 2017, FLEX PRINT ELECTRON, V2, DOI 10.1088/2058-8585/aa6d97
   Voiry D, 2018, ACS NANO, V12, P9635, DOI 10.1021/acsnano.8b07700
   Wang P, 2009, SENSOR ACTUAT B-CHEM, V137, P662, DOI 10.1016/j.snb.2008.12.055
   Wang T, 2011, SCI CHINA CHEM, V54, P1645, DOI 10.1007/s11426-011-4360-5
   Wang Y, 2018, INT J ELECTROCHEM SC, V13, P2921, DOI 10.20964/2018.03.20
   Wang ZX, 2020, J MATER CHEM A, V8, P2934, DOI 10.1039/c9ta12776c
   Xu JH, 2017, MICROCHIM ACTA, V184, P1, DOI 10.1007/s00604-016-2007-0
   Yalciner F, 2011, NANO-MICRO LETT, V3, P91, DOI 10.3786/nml.v3i2.p91-98
   Yang SM, 2017, J ELECTROCHEM SOC, V164, pB710, DOI 10.1149/2.2001713jes
   Yuan SR, 2010, APPL BIOCHEM BIOTECH, V162, P2189, DOI 10.1007/s12010-010-8993-1
   Zheng W, 2017, J IRAN CHEM SOC, V14, P925, DOI 10.1007/s13738-016-1042-4
NR 36
TC 0
Z9 0
U1 17
U2 21
PU MDPI
PI BASEL
PA ST ALBAN-ANLAGE 66, CH-4052 BASEL, SWITZERLAND
EI 1420-3049
J9 MOLECULES
JI Molecules
PD DEC
PY 2022
VL 27
IS 23
AR 8599
DI 10.3390/molecules27238599
PG 9
WC Biochemistry & Molecular Biology; Chemistry, Multidisciplinary
WE Science Citation Index Expanded (SCI-EXPANDED)
SC Biochemistry & Molecular Biology; Chemistry
GA 6X1CK
UT WOS:000896159600001
PM 36500690
OA gold, Green Published
DA 2023-06-30
ER

PT J
AU Nandeshwar, R
   Kumar, MS
   Kondabagil, K
   Tallur, S
AF Nandeshwar, Ruchira
   Kumar, M. Santhosh
   Kondabagil, Kiran
   Tallur, Siddharth
TI Electrochemical Immunosensor Platform Using Low-Cost ENIG PCB Finish
   Electrodes: Application for SARS-CoV-2 Spike Protein Sensing
SO IEEE ACCESS
LA English
DT Article
DE Electrodes; Gold; Proteins; Potassium; Coronaviruses; Corrosion;
   Biosensors; ENIG PCB; immunosensor; functionalization; SARS-CoV-2; spike
   protein
ID WALLED CARBON NANOTUBES; PRINTED GOLD ELECTRODE; BIOSENSOR; CYSTEAMINE;
   BIOMARKER; GLUCOSE; SENSOR
AB In recent years, lab-on-chip systems based on printed circuit board (PCB) substrates are gaining attraction primarily due to their low cost of manufacturing. Adapting inexpensive PCBs for development of immunosensors usually requires additional processing steps such as gold electroplating and electropolymerisation, that add to the manufacturing costs. In this work, we demonstrate methods to leverage electroless nickel immersion gold (ENIG) finish PCBs as electrodes for developing electrochemical immunosensors. We evaluated the performance of various parameters that impact sensor performance such as methods to clean impurities on PCB surface, optimization of redox probe concentration, and have successfully immobilized antibodies on the electrodes with cysteamine + glutaraldehyde aided process. Based on these methods, we demonstrate an application of ENIG finish PCB electrodes for detection of SARS-CoV-2 spike protein spiked in artificial saliva samples.
C1 [Nandeshwar, Ruchira; Tallur, Siddharth] Indian Inst Technol IIT Bombay, Dept Elect Engn, Mumbai 400076, Maharashtra, India.
   [Kumar, M. Santhosh; Kondabagil, Kiran] Indian Inst Technol ITT Bombay, Dept Biosci & Bioengn, Mumbai 400076, Maharashtra, India.
C3 Indian Institute of Technology System (IIT System); Indian Institute of
   Technology (IIT) - Bombay; Indian Institute of Technology System (IIT
   System); Indian Institute of Technology (IIT) - Bombay
RP Tallur, S (通讯作者)，Indian Inst Technol IIT Bombay, Dept Elect Engn, Mumbai 400076, Maharashtra, India.
EM stallur@ee.iitb.ac.in
FU Ministry of Education, Government of India; Council of Scientific and
   Industrial Research (CSIR) University Grants Commission (UGC), Ministry
   of Education, Government of India
FX The Ph.D. scholarship for Ruchira Nandeshwar is supported by the
   Ministry of Education (formerly Ministry of Human Resource Development),
   Government of India. The Ph.D. scholarship for M. Santhosh Kumar is
   supported by the Council of Scienti~c and Industrial Research (CSIR)
   University Grants Commission (UGC), Ministry of Education (formerly
   Ministry of Human Resource Development), Government of India.
CR Accogli A, 2017, ECS TRANSACTIONS, V75, P1, DOI 10.1149/07534.0001ecst
   Alhans R, 2018, MAT SCI ENG C-MATER, V90, P273, DOI 10.1016/j.msec.2018.04.072
   Amani J, 2018, MICROCHIM ACTA, V185, DOI 10.1007/s00604-017-2532-5
   Anastasova S, 2018, BIOSENS BIOELECTRON, V102, P668, DOI 10.1016/j.bios.2017.10.038
   Arduini F, 2013, SENSOR ACTUAT B-CHEM, V179, P201, DOI 10.1016/j.snb.2012.10.016
   Attar A, 2016, ELECTROANAL, V28, P1839, DOI 10.1002/elan.201600179
   Barlev-Gross M, 2021, ANAL BIOANAL CHEM, V413, P3501, DOI 10.1007/s00216-021-03298-4
   Bhavsar K, 2009, BIOSENS BIOELECTRON, V25, P506, DOI 10.1016/j.bios.2009.07.017
   Bui QV, 2011, J ELECTRON MATER, V40, P1937, DOI 10.1007/s11664-011-1682-1
   Butterworth A, 2019, BIOSENSORS-BASEL, V9, DOI 10.3390/bios9010022
   Clark RB, 2020, ACS SENSORS, V5, P3591, DOI 10.1021/acssensors.0c01894
   Dutta G., 2018, PROCEEDINGS, P741, DOI DOI 10.3390/PROCEEDINGS2130741
   Dutta G, 2019, MICROMACHINES-BASEL, V10, DOI 10.3390/mi10090575
   Eom DH, 2004, JPN J APPL PHYS 1, V43, P3335, DOI 10.1143/JJAP.43.3335
   Evans D, 2018, SENSORS-BASEL, V18, DOI 10.3390/s18114011
   Evans D, 2017, SCI REP-UK, V7, DOI [10.1038/s41598-017-00783-8, 10.1038/srep34613]
   Fabiani L, 2021, BIOSENS BIOELECTRON, V171, DOI 10.1016/j.bios.2020.112686
   Fani M., 2020, BIOTECHNOL APPL BIOC, V68, P1
   Ferrario A, 2012, PROCEDIA CHEM, V6, P36, DOI 10.1016/j.proche.2012.10.128
   Fiory AT, 2002, J ELECTRON MATER, V31, P981, DOI 10.1007/s11664-002-0031-9
   Garyfallou GZ, 2017, SENSORS-BASEL, V17, DOI 10.3390/s17112464
   Giovannini G, 2021, ACS SENSORS, V6, P1408, DOI 10.1021/acssensors.1c00312
   Gowri A, 2021, TRAC-TREND ANAL CHEM, V137, DOI 10.1016/j.trac.2021.116205
   Guth F, 2016, PROCEDIA ENGINEER, V168, P452, DOI 10.1016/j.proeng.2016.11.543
   Huang KJ, 2010, ANAL CHIM ACTA, V659, P102, DOI 10.1016/j.aca.2009.11.023
   Jacobs M, 2014, BIOSENS BIOELECTRON, V55, P7, DOI 10.1016/j.bios.2013.11.022
   Kassanos P., 2018, PROC IEEE BIOMED CIR, P1, DOI [10.1109/BIOCAS.2018.8584789, DOI 10.1109/BIOCAS.2018.8584789]
   Kaur S, 2019, ELECTROANAL, V31, P2507, DOI 10.1002/elan.201900187
   KOHN M, 1949, ANAL CHIM ACTA, V3, P297, DOI 10.1016/S0003-2670(00)87345-6
   Korent A, 2020, J ELECTROCHEM SOC, V167, DOI 10.1149/1945-7111/ab9929
   Kumar MS, 2021, SENSOR ACTUAT B-CHEM, V343, DOI 10.1016/j.snb.2021.130169
   Kuntamung K, 2021, ANALYST, V146, P2203, DOI 10.1039/d0an02149k
   Lee T, 2019, COLLOID SURFACE B, V175, P343, DOI 10.1016/j.colsurfb.2018.11.078
   Li JR, 2021, ACS SENSORS, V6, P1270, DOI 10.1021/acssensors.0c02561
   Lim SA, 2016, RSC ADV, V6, P24995, DOI 10.1039/c6ra00333h
   Lopez-Gallego F, 2005, J BIOTECHNOL, V119, P70, DOI 10.1016/j.jbiotec.2005.05.021
   Mavrikou S, 2020, SENSORS-BASEL, V20, DOI 10.3390/s20113121
   Moreira FTC, 2016, SENSOR ACTUAT B-CHEM, V223, P927, DOI 10.1016/j.snb.2015.09.157
   Moschou D, 2017, LAB CHIP, V17, P1388, DOI 10.1039/c7lc00121e
   Moschou D, 2015, SENSORS-BASEL, V15, P18102, DOI 10.3390/s150818102
   Nandakumar V, 2011, IEEE SENS J, V11, P210, DOI 10.1109/JSEN.2010.2055847
   Narakathu BB, 2015, IEEE SENS J, V15, P6374, DOI 10.1109/JSEN.2015.2457239
   Palomar Q, 2020, MICROCHIM ACTA, V187, DOI 10.1007/s00604-020-04339-y
   Pandey P, 2018, MATER TODAY-PROC, V5, P15311, DOI 10.1016/j.matpr.2018.05.011
   Peng X, 2020, NEW J PHYS, V22, DOI 10.1088/1367-2630/abbe53
   Rahmati Z, 2021, MICROCHEM J, V170, DOI 10.1016/j.microc.2021.106718
   Rahmati Z, 2021, MICROCHIM ACTA, V188, DOI 10.1007/s00604-021-04762-9
   Shamkhalichenar H, 2020, BIOSENSORS-BASEL, V10, DOI 10.3390/bios10110159
   Simoes FR, 2017, MICRO NANO TECHNOL, P155
   Vezza VJ, 2021, CHEM COMMUN, V57, P3704, DOI 10.1039/d1cc00936b
   Wan H, 2015, SENSOR ACTUAT B-CHEM, V209, P336, DOI 10.1016/j.snb.2014.11.127
   Wirde M, 1999, LANGMUIR, V15, P6370, DOI 10.1021/la9903245
   Wright A, 2021, EPEC BUILD PRINT ELE
   Yakoh A, 2021, BIOSENS BIOELECTRON, V176, DOI 10.1016/j.bios.2020.112912
   Yorganci E, 2011, ARTIF CELL BLOOD SUB, V39, P317, DOI 10.3109/10731199.2011.563363
   Zeng WH, 2020, BIOCHEM BIOPH RES CO, V527, P618, DOI 10.1016/j.bbrc.2020.04.136
   Zhou M, 2019, SENSOR ACTUAT B-CHEM, V291, P164, DOI 10.1016/j.snb.2019.04.060
NR 57
TC 8
Z9 8
U1 2
U2 12
PU IEEE-INST ELECTRICAL ELECTRONICS ENGINEERS INC
PI PISCATAWAY
PA 445 HOES LANE, PISCATAWAY, NJ 08855-4141 USA
SN 2169-3536
J9 IEEE ACCESS
JI IEEE Access
PY 2021
VL 9
BP 154368
EP 154377
DI 10.1109/ACCESS.2021.3128668
PG 10
WC Computer Science, Information Systems; Engineering, Electrical &
   Electronic; Telecommunications
WE Science Citation Index Expanded (SCI-EXPANDED)
SC Computer Science; Engineering; Telecommunications
GA XC4LO
UT WOS:000721986400001
OA gold
DA 2023-06-30
ER

PT J
AU Keyvanfard, M
   Jalilian, Z
   Karimi-Maleh, H
   Alizad, K
AF Keyvanfard, Mohsen
   Jalilian, Zeynab
   Karimi-Maleh, Hassan
   Alizad, Khadijeh
TI VoltammetricDetermination of Glutathionein Pharmaceutical and Biological
   Samples Using Multiwall Carbon Nanotubes Paste Electrode in the Presence
   of Rutin as a Mediator
SO IRANIAN JOURNAL OF PHARMACEUTICAL RESEARCH
LA English
DT Article
DE Glutathione; Rutin; Multiwall carbon nanotubes; Modified electrode;
   Voltammetry
ID VOLTAMMETRIC DETERMINATION; IONIC LIQUID; ELECTROCATALYTIC
   DETERMINATION; FOLIC-ACID; DNA BIOSENSOR; SENSOR; NOREPINEPHRINE
AB A new sensitive and selective electrochemical sensor was developed for electrocatalytic determination of glutathione (GSH) in pharmaceutical and biological samples. GSH is a tripeptidethiol present in all eukaryotic and probiotic cells. A voltammetric study of GSH has been carried out at the surface of carbon paste electrode modified with multiwall carbon nanotubes in the presence of rutin as a mediator. The electrochemical oxidation of GSH was investigated by cyclic voltammetry, chronoamperometry and square wave voltammetry (SWV) techniques. Under the optimized conditions, the peak current was linear to GSH concentration over the concentration range of 0.3 to 180 mu mol L-1 using SWV. The detection limit was 0.09 mu mol L-1. The proposed method was successfully applied to the determination of GSH in the urine, tablet and hemolysed erythrocyte samples.
C1 [Keyvanfard, Mohsen; Alizad, Khadijeh] Islamic Azad Univ, Majlesi Branch, Dept Chem, Esfahan, Iran.
   [Jalilian, Zeynab] Islamic Azad Univ, Shahreza Branch, Dept Chem, Esfahan, Iran.
   [Karimi-Maleh, Hassan] Quchan Univ Technol, Lab Nanotechnol, Dept Chem Engn, Quchan, Iran.
C3 Islamic Azad University; Islamic Azad University
RP Keyvanfard, M (通讯作者)，Islamic Azad Univ, Majlesi Branch, Dept Chem, Esfahan, Iran.
EM keyvan45638@yahoo.com
RI Karimi-maleh, Hassan/N-1727-2019; Keyvanfard, Mohsen/AAN-5630-2021
OI Karimi-maleh, Hassan/0000-0002-1027-481X; 
FU Majlesi and Shahreza Branches, Islamic Azad University
FX The authors wish to thank Majlesi and Shahreza Branches, Islamic Azad
   University, for their support.
CR Anik U, 2008, TURK J CHEM, V32, P711
   Ashjari M, 2017, J TAIWAN INST CHEM E, V80, P989, DOI 10.1016/j.jtice.2017.08.046
   Bard A. J., 2001, ELECTROCHEMICAL METH
   Beitollahi H, 2008, ANAL CHEM, V80, P9848, DOI 10.1021/ac801854j
   Cheraghi S, 2017, APPL SURF SCI, V420, P882, DOI 10.1016/j.apsusc.2017.05.218
   Cheraghi S, 2017, J FOOD COMPOS ANAL, V62, P254, DOI 10.1016/j.jfca.2017.06.006
   Cheraghi S, 2017, NEW J CHEM, V41, P4985, DOI 10.1039/c7nj00609h
   ELLMAN GL, 1959, ARCH BIOCHEM BIOPHYS, V82, P70, DOI 10.1016/0003-9861(59)90090-6
   Ensafi AA, 2011, DRUG TEST ANAL, V3, P325, DOI 10.1002/dta.232
   Ensafi AA, 2010, J ELECTROANAL CHEM, V640, P75, DOI 10.1016/j.jelechem.2010.01.010
   Gadhari NS, 2010, ELECTROCHIM ACTA, V56, P627, DOI 10.1016/j.electacta.2010.09.100
   Galus Z., 1976, FUNDUMENTALS ELECTRO
   Isfahani AS, 2014, CURR NANOSCI, V10, P512, DOI 10.2174/1573413710666140321235942
   Karimi-Maleh H, 2017, ANAL METHODS-UK, V9, P6228, DOI 10.1039/c7ay02057k
   Karimi-Maleh H, 2015, IND ENG CHEM RES, V54, P3634, DOI 10.1021/ie504438z
   Karimi-Maleh H, 2012, INT J ELECTROCHEM SC, V7, P6816
   Keyvanfard M, 2013, CHINESE J CATAL, V34, P1883, DOI 10.1016/S1872-2067(12)60661-5
   Keyvanfard M, 2013, J BRAZIL CHEM SOC, V24, P32, DOI 10.1590/S0103-50532013000100006
   Keyvanfard M, 2012, ANAL METHODS-UK, V4, P3268, DOI 10.1039/c2ay05802b
   Keyvanfard M, 2012, J SOLID STATE ELECTR, V16, P2949, DOI 10.1007/s10008-011-1570-x
   Merkoci A, 2005, TRAC-TREND ANAL CHEM, V24, P826, DOI 10.1016/j.trac.2005.03.019
   Mo ZR, 2010, FOOD CHEM, V121, P233, DOI 10.1016/j.foodchem.2009.11.077
   Reddy S, 1999, FREE RADICAL BIO MED, V27, P1465
   Rezaei B, 2008, IEEE SENS J, V8, P1523, DOI 10.1109/JSEN.2008.923585
   Rubianes MD, 2003, ELECTROCHEM COMMUN, V5, P689, DOI 10.1016/S1388-2481(03)00168-1
   Safari F, 2017, IRAN J PHARM RES, V16, P1019
   Sanghavi BJ, 2011, ELECTROCHIM ACTA, V56, P4188, DOI 10.1016/j.electacta.2011.01.097
   Sullivan DM, 2000, BIOCHEMISTRY-US, V39, P11121, DOI 10.1021/bi0007674
   Taheri AR, 2011, INT J ELECTROCHEM SC, V6, P171
   Tahernejad-Javazmi F, 2018, TALANTA, V176, P208, DOI 10.1016/j.talanta.2017.08.027
   Yola ML, 2017, J ELECTROCHEM SOC, V164, pB223, DOI 10.1149/2.1411706jes
   Yola ML, 2014, BIOSENS BIOELECTRON, V60, P277, DOI 10.1016/j.bios.2014.04.045
NR 32
TC 1
Z9 1
U1 0
U2 5
PU SHAHEED BEHESHTI UNIV, SCH PHARMACY
PI TEHRAN
PA NO 10 SHAMS ALLEY, VALI-E ASR ST, TEHRAN, 00000, IRAN
SN 1735-0328
EI 1726-6890
J9 IRAN J PHARM RES
JI Iran. J. Pharm. Res.
PY 2020
VL 19
IS 2
BP 251
EP 258
DI 10.22037/ijpr.2016.1947
PG 8
WC Pharmacology & Pharmacy
WE Science Citation Index Expanded (SCI-EXPANDED)
SC Pharmacology & Pharmacy
GA NW2JM
UT WOS:000574836200025
PM 33224230
DA 2023-06-30
ER

PT J
AU Rahi, A
   Sattarahmady, N
   Heli, H
AF Rahi, A.
   Sattarahmady, N.
   Heli, H.
TI An ultrasensitive electrochemical genosensor for Brucella based on
   palladium nanoparticles
SO ANALYTICAL BIOCHEMISTRY
LA English
DT Article
DE Palladium; Nanoparticles; Genosensor; Brucella; DNA biosensor
ID SELF-ASSEMBLED MONOLAYERS; ISOTHERMAL AMPLIFICATION LAMP; REAL-TIME PCR;
   AMPEROMETRIC IMMUNOSENSOR; GOLD NANOSTRUCTURE; SEROLOGICAL TESTS; RAPID
   DETECTION; BLOOD-SAMPLES; ASSAY; DIAGNOSIS
AB Palladium nanoparticles were potentiostatically electrodeposited on a gold surface at a highly negative potential. The nanostructure, as a transducer, was utilized to immobilize a Brucella-specific probe and the process of immobilization and hybridization was detected by electrochemical methods. The proposed method for detection of the complementary sequence and a non-complementary sequence was applied. The fabricated genosensor was evaluated for the assay of the bacteria in the cultured and human samples with and without PCR. The genosensor could detect the complementary sequence with a sensitivity of 0.02 mu A dm(3) mol(-1), a linear concentration range of 1.0 x 10(-12) to 1.0 x 10(-19) mol dm(-3), and a detection limit of 2.7 x 10(-20) mol dm(-3). (C) 2016 Elsevier Inc. All rights reserved.
C1 [Rahi, A.; Sattarahmady, N.; Heli, H.] Shiraz Univ Med Sci, Nanomed & Nanobiol Res Ctr, Shiraz, Iran.
   [Sattarahmady, N.] Shiraz Univ Med Sci, Sch Med, Dept Med Phys, Shiraz, Iran.
C3 Shiraz University of Medical Science; Shiraz University of Medical
   Science
RP Sattarahmady, N; Heli, H (通讯作者)，Shiraz Univ Med Sci, Nanomed & Nanobiol Res Ctr, Shiraz, Iran.
EM sattarahmady@yahoo.com; hheli7@yahoo.com
RI Heli, Hossein/T-7318-2017; Satatrahmady, Naghmeh/V-1566-2017; Heli,
   Hossein/T-8014-2017; sattarahmady, naghmaeh/B-5013-2012; Rahi,
   Amid/AAH-4695-2019
OI Satatrahmady, Naghmeh/0000-0002-9872-4423; Heli,
   Hossein/0000-0003-1753-1193; Rahi, Amid/0000-0002-9190-5977
FU Research Council of Shiraz University of Medical Sciences [9697]; Iran
   National Science Foundation (INSF)
FX We would like to thank the Research Council of Shiraz University of
   Medical Sciences (9697), and the Iran National Science Foundation (INSF)
   for supporting this research.
CR Al Dahouk S, 2013, REV SCI TECH OIE, V32, P177
   Amin AS, 2001, VET MICROBIOL, V83, P37, DOI 10.1016/S0378-1135(01)00401-1
   [Anonymous], [No title captured]
   Bang GS, 2005, BIOSENS BIOELECTRON, V21, P863, DOI 10.1016/j.bios.2005.02.002
   BATCHELOR BI, 1992, J HOSP INFECT, V22, P159, DOI 10.1016/0195-6701(92)90100-Z
   Biancifiori F, 2000, MICROBIOLOGICA, V23, P399
   Bounaadja L, 2009, VET MICROBIOL, V137, P156, DOI 10.1016/j.vetmic.2008.12.023
   Bricker BJ, 2002, VET MICROBIOL, V90, P435, DOI 10.1016/S0378-1135(02)00228-6
   Carvalho A, 2002, LANGMUIR, V18, P2406, DOI 10.1021/la015596y
   Doganay Mehmet, 2003, International Journal of Infectious Diseases, V7, P173, DOI 10.1016/S1201-9712(03)90049-X
   Farjami E, 2010, ANALYST, V135, P1443, DOI 10.1039/c0an00049c
   Gooding JJ, 2002, ELECTROANAL, V14, P1149, DOI 10.1002/1521-4109(200209)14:17<1149::AID-ELAN1149>3.0.CO;2-8
   Gupta AK, 2014, J ELECTROANAL CHEM, V717, P83, DOI 10.1016/j.jelechem.2013.12.029
   Hansel C., 2015, VET REC OPEN, V2, P84
   Heli H, 2016, TALANTA, V156, P172, DOI 10.1016/j.talanta.2016.04.065
   Heli H, 2016, J ELECTROANAL CHEM, V768, P134, DOI 10.1016/j.jelechem.2016.01.042
   Heli H, 2016, MAT SCI ENG C-MATER, V63, P150, DOI 10.1016/j.msec.2016.02.068
   Hinic V, 2009, BMC VET RES, V5, DOI 10.1186/1746-6148-5-22
   Huelseweh B, 2006, PROTEOMICS, V6, P2972, DOI 10.1002/pmic.200500721
   Karthik K, 2014, VET QUART, V34, P174, DOI 10.1080/01652176.2014.966172
   Li ZZ, 2002, ANAL SCI, V18, P625, DOI 10.2116/analsci.18.625
   Liebes Y, 2009, SENSOR ACTUAT B-CHEM, V140, P568, DOI 10.1016/j.snb.2009.04.050
   Love JC, 2003, J AM CHEM SOC, V125, P2597, DOI 10.1021/ja028692+
   Love JC, 2005, CHEM REV, V105, P1103, DOI 10.1021/cr0300789
   Lucero NE, 2003, J MED MICROBIOL, V52, P883, DOI 10.1099/jmm.0.05217-0
   MARIN CM, 1989, VET REC, V125, P504, DOI 10.1136/vr.125.20.504
   McGiven JA, 2008, J IMMUNOL METHODS, V337, P7, DOI 10.1016/j.jim.2008.05.004
   Meisel S, 2012, APPL ENVIRON MICROB, V78, P5575, DOI 10.1128/AEM.00637-12
   Metzgar D, 2013, J CLIN MICROBIOL, V51, P2670, DOI 10.1128/JCM.00966-13
   Mitka S, 2007, J CLIN MICROBIOL, V45, P1211, DOI 10.1128/JCM.00010-06
   Mudasir, 2010, SPECTROCHIM ACTA A, V77, P528, DOI 10.1016/j.saa.2010.06.032
   Munoz PM, 2005, CLIN DIAGN LAB IMMUN, V12, P141, DOI 10.1128/CDLI.12.1.141-151.2005
   Navarro E, 2004, EXPERT REV MOL DIAGN, V4, P115, DOI 10.1586/14737159.4.1.115
   Navarro E, 2002, FEMS IMMUNOL MED MIC, V34, P147, DOI 10.1111/j.1574-695X.2002.tb00616.x
   Newby D.T., 2015, APPL ENVIRON MICROB, V69, P4753
   O' Leary S, 2006, RES VET SCI, V81, P170, DOI 10.1016/j.rvsc.2005.12.001
   Brett AMO, 2005, COMP ANAL C, V44, P179
   Parolo C., 2015, ELECTROCHEMICAL BIOS, P195
   Poester F. P., 2010, Open Veterinary Science Journal, V4, P46, DOI 10.2174/1874318801004010046
   Qasem JA, 2015, SAUDI J BIOL SCI, V22, P220, DOI 10.1016/j.sjbs.2014.09.014
   Qu Q, 2009, J MICROBIOL METH, V79, P121, DOI 10.1016/j.mimet.2009.07.015
   Rahi A, 2016, TALANTA, V156, P218, DOI 10.1016/j.talanta.2016.05.029
   Rahi A, 2016, ANAL BIOCHEM, V497, P39, DOI 10.1016/j.ab.2015.12.018
   Rahi A, 2015, SCI REP-UK, V5, DOI 10.1038/srep18060
   Sattarahmady N, 2015, BIOCHEM ENG J, V97, P1, DOI 10.1016/j.bej.2015.01.010
   Sattarahmady N., SENS ACTU B IN PRESS
   Sattarahmady N, 2015, J IRAN CHEM SOC, V12, P1569, DOI 10.1007/s13738-015-0629-5
   Schmoock G, 2011, DIAGN MICR INFEC DIS, V71, P341, DOI 10.1016/j.diagmicrobio.2011.08.013
   Soleimani M, 2013, J APPL MICROBIOL, V115, P828, DOI 10.1111/jam.12290
   Song LY, 2012, J MICROBIOL METH, V90, P292, DOI 10.1016/j.mimet.2012.05.024
   Soreta TR, 2007, LANGMUIR, V23, P10823, DOI 10.1021/la7006777
   Soreta TR, 2010, LANGMUIR, V26, P12293, DOI 10.1021/la101398g
   Sumerkan B, 2001, CLIN MICROBIOL INFEC, V7, P369, DOI 10.1046/j.1198-743x.2001.00275.x
   Wang L, 2011, BIOSENS BIOELECTRON, V30, P151, DOI 10.1016/j.bios.2011.09.003
   Wang SF, 2007, BIOELECTROCHEMISTRY, V70, P296, DOI 10.1016/j.bioelechem.2005.12.005
   Yagupsky P, 1999, J CLIN MICROBIOL, V37, P3437, DOI 10.1128/JCM.37.11.3437-3442.1999
   Zerva L, 2001, J CLIN MICROBIOL, V39, P1661, DOI 10.1128/JCM.39.4.1661-1664.2001
   Zhang WY, 2010, EMERG INFECT DIS, V16, P2001, DOI 10.3201/eid1612.091081
NR 58
TC 31
Z9 33
U1 0
U2 36
PU ACADEMIC PRESS INC ELSEVIER SCIENCE
PI SAN DIEGO
PA 525 B ST, STE 1900, SAN DIEGO, CA 92101-4495 USA
SN 0003-2697
EI 1096-0309
J9 ANAL BIOCHEM
JI Anal. Biochem.
PD OCT 1
PY 2016
VL 510
BP 11
EP 17
DI 10.1016/j.ab.2016.07.012
PG 7
WC Biochemical Research Methods; Biochemistry & Molecular Biology;
   Chemistry, Analytical
WE Science Citation Index Expanded (SCI-EXPANDED)
SC Biochemistry & Molecular Biology; Chemistry
GA DT7FN
UT WOS:000381652600002
PM 27423961
DA 2023-06-30
ER

PT J
AU Li, LY
   Wen, YL
   Xu, L
   Xu, Q
   Song, SP
   Zuo, XL
   Yan, J
   Zhang, WJ
   Liu, G
AF Li, Lanying
   Wen, Yanli
   Xu, Li
   Xu, Qin
   Song, Shiping
   Zuo, Xiaolei
   Yan, Juan
   Zhang, Weijia
   Liu, Gang
TI Development of mercury (II) ion biosensors based on mercury-specific
   oligonucleotide probes
SO BIOSENSORS & BIOELECTRONICS
LA English
DT Review
DE Biosensors, Hg2+; Mercury-specific oligonucleotide; T-Hg2+-T; Mercury
   contamination
ID DOUBLE-STRANDED DNA; SELECTIVE DETECTION; COLORIMETRIC DETECTION; GOLD
   NANOPARTICLES; GRAPHENE OXIDE; ELECTROCHEMICAL BIOSENSOR; SENSITIVE
   DETECTION; SERS DETECTION; HG2+ IONS; ULTRASENSITIVE DETECTION
AB Mercury (II) ion (Hg2+) contamination can be accumulated along the food chain and cause serious threat to the public health. Plenty of research effort thus has been devoted to the development of fast, sensitive and selective biosensors for monitoring Hg2+. Thymine was demonstrated to specifically combine with Hg2+ and form a thymine-Hg2+-thymine (T-Hg2+-T) structure, with binding constant even higher than T-A Watson-Crick pair in DNA duplex. Recently, various novel Hg2+ biosensors have been developed based on T-rich Mercury-Specific Oligonucleotide (MSO) probes, and exhibited advanced selectivity and excellent sensitivity for Hg2+ detection. In this review, we explained recent development of MSO-based Hg2+ biosensors mainly in 3 groups: fluorescent biosensors, colorimetric biosensors and electrochemical biosensors. (C) 2015 Elsevier B.V. All rights reserved.
C1 [Li, Lanying; Wen, Yanli; Xu, Li; Xu, Qin; Liu, Gang] Shanghai Inst Measurement & Testing Technol, Div Chem & Ionizing Radiat Measurement Technol, Lab Biometrol, Shanghai 201203, Peoples R China.
   [Yan, Juan; Zhang, Weijia] Shanghai Ocean Univ, Coll Food Sci & Technol, Shanghai 201306, Peoples R China.
   [Song, Shiping; Zuo, Xiaolei] Chinese Acad Sci, Shanghai Inst Appl Phys, Phys Biol Lab, Shanghai 201800, Peoples R China.
C3 Shanghai Ocean University; Chinese Academy of Sciences; Shanghai
   Institute of Applied Physics, CAS
RP Yan, J (通讯作者)，Shanghai Ocean Univ, Coll Food Sci & Technol, 999 Hucheng Huan Rd, Shanghai 201306, Peoples R China.
EM liug@simt.com.cn
RI Liu, Gang/GQZ-5720-2022
OI Liu, Gang/0000-0002-0859-3985
FU National Natural Science Foundation of China (NSFC) [21305091,
   21205079]; Science and Technology Commission of Shanghai Municipality
   [12ZR1448300]; General Administration of Quality Supervision, Inspection
   and Quarantine of the People's Republic of China [201310016]
FX The authors would like to thank the financial support from the National
   Natural Science Foundation of China (NSFC Grants 21305091 and 21205079),
   Science and Technology Commission of Shanghai Municipality (Grant
   12ZR1448300), and General Administration of Quality Supervision,
   Inspection and Quarantine of the People's Republic of China (Grant
   201310016).
CR Babkina SS, 2005, ANAL CHEM, V77, P5678, DOI 10.1021/ac050727b
   BLOOM N, 1988, ANAL CHIM ACTA, V208, P151, DOI 10.1016/S0003-2670(00)80743-6
   Cao RG, 2009, ELECTROCHEM COMMUN, V11, P1815, DOI 10.1016/j.elecom.2009.07.029
   Chao J, 2015, SCI CHINA CHEM, V58, P834, DOI 10.1007/s11426-015-5402-1
   Chen CG, 2012, ANAL CHIM ACTA, V738, P45, DOI 10.1016/j.aca.2012.06.019
   Chen GH, 2014, ANAL CHEM, V86, P6843, DOI 10.1021/ac5008688
   Chen GZ, 2011, CHEM COMMUN, V47, P12500, DOI 10.1039/c1cc15084g
   Chiang CK, 2008, ANAL CHEM, V80, P3716, DOI 10.1021/ac800142k
   Chung CH, 2013, BIOSENS BIOELECTRON, V41, P827, DOI 10.1016/j.bios.2012.10.026
   Chung E, 2013, LAB CHIP, V13, P260, DOI 10.1039/c2lc41079f
   Cui X, 2015, BIOSENS BIOELECTRON, V63, P506, DOI 10.1016/j.bios.2014.07.085
   Ding XF, 2013, ACS APPL MATER INTER, V5, P7072, DOI 10.1021/am401373e
   [EPA U. S. EPA U. S.], 2001, EPA823F01011
   Fong BMW, 2007, J ANAL TOXICOL, V31, P281, DOI 10.1093/jat/31.5.281
   Gao ZF, 2015, BIOSENS BIOELECTRON, V65, P360, DOI 10.1016/j.bios.2014.10.061
   Ge ZL, 2011, SCI CHINA CHEM, V54, P1273, DOI 10.1007/s11426-011-4327-6
   Han D, 2010, CHEM COMMUN, V46, P5587, DOI 10.1039/c0cc00895h
   Han D, 2009, ANALYST, V134, P1857, DOI 10.1039/b908457f
   He SJ, 2008, CHEM COMMUN, P4885, DOI 10.1039/b811528a
   He SJ, 2010, ADV FUNCT MATER, V20, P453, DOI 10.1002/adfm.200901639
   He XX, 2012, ANAL METHODS-UK, V4, P345, DOI 10.1039/c2ay05823e
   Kim IB, 2006, J AM CHEM SOC, V128, P2818, DOI 10.1021/ja058431a
   Lee JS, 2008, ANAL CHEM, V80, P6805, DOI 10.1021/ac801046a
   Lee JS, 2007, ANGEW CHEM INT EDIT, V46, P4093, DOI 10.1002/anie.200700269
   Leopold K, 2010, ANAL CHIM ACTA, V663, P127, DOI 10.1016/j.aca.2010.01.048
   Li DD, 2013, NANOTECHNOLOGY, V24, DOI 10.1088/0957-4484/24/23/235502
   Li D, 2010, ACCOUNTS CHEM RES, V43, P631, DOI 10.1021/ar900245u
   Li F, 2013, ADV FUNCT MATER, V23, P4140, DOI 10.1002/adfm.201203816
   Li HX, 2004, P NATL ACAD SCI USA, V101, P14036, DOI 10.1073/pnas.0406115101
   Li T, 2009, CHEM COMMUN, P3551, DOI 10.1039/b903993g
   Li Y, 2015, BIOSENS BIOELECTRON, V67, P364, DOI 10.1016/j.bios.2014.08.056
   Liu B, 2008, BIOSENS BIOELECTRON, V24, P756, DOI 10.1016/j.bios.2008.06.054
   Liu CW, 2008, CHEM COMMUN, P2242, DOI 10.1039/b719856f
   Liu CW, 2009, ANAL CHEM, V81, P2383, DOI 10.1021/ac8022185
   Liu G, 2008, J AM CHEM SOC, V130, P6820, DOI 10.1021/ja800554t
   Liu G, 2013, BIOSENS BIOELECTRON, V42, P516, DOI 10.1016/j.bios.2012.11.005
   Liu G, 2011, BIOSENS BIOELECTRON, V28, P308, DOI 10.1016/j.bios.2011.07.037
   Liu G, 2011, CHINESE J ANAL CHEM, V39, P953, DOI 10.3724/SP.J.1096.2011.00953
   Liu J, 2014, ANAL METHODS-UK, V6, P2024, DOI 10.1039/c3ay42266f
   LIU JW, 2007, ANGEW CHEM, V119, P7731, DOI DOI 10.1002/ANGE.200702006
   Liu M, 2015, BIOSENS BIOELECTRON, V69, P142, DOI 10.1016/j.bios.2015.02.009
   Liu M, 2014, ACS APPL MATER INTER, V6, P7371, DOI 10.1021/am5006282
   Liu SJ, 2009, ANAL CHEM, V81, P5724, DOI 10.1021/ac900527f
   Luo YM, 2012, ANAL METHODS-UK, V4, P1310, DOI 10.1039/c2ay05922c
   Ma ZY, 2014, CHEM COMMUN, V50, P12088, DOI 10.1039/c4cc05373g
   Miao P, 2009, ELECTROCHEM COMMUN, V11, P1904, DOI 10.1016/j.elecom.2009.08.013
   Miyake Y, 2006, J AM CHEM SOC, V128, P2172, DOI 10.1021/ja056354d
   Moon SY, 2005, J ORG CHEM, V70, P2394, DOI 10.1021/jo0482054
   Morel FMM, 1998, ANNU REV ECOL SYST, V29, P543, DOI 10.1146/annurev.ecolsys.29.1.543
   Niu SY, 2010, ANAL LETT, V43, P2432, DOI 10.1080/00032711003717455
   Niu XH, 2011, SENSOR ACTUAT B-CHEM, V158, P383, DOI 10.1016/j.snb.2011.06.040
   Nolan EM, 2008, CHEM REV, V108, P3443, DOI 10.1021/cr068000q
   Nolan EM, 2003, J AM CHEM SOC, V125, P14270, DOI 10.1021/ja037995g
   Ono A, 2004, ANGEW CHEM INT EDIT, V43, P4300, DOI 10.1002/anie.200454172
   Onyido I, 2004, CHEM REV, V104, P5911, DOI 10.1021/cr030443w
   Park H, 2012, ELECTROCHEM COMMUN, V24, P100, DOI 10.1016/j.elecom.2012.08.027
   Ren W, 2012, NANOSCALE, V4, P5902, DOI 10.1039/c2nr31410j
   Ren XS, 2009, LANGMUIR, V25, P29, DOI 10.1021/la803191v
   Ros-Lis JV, 2005, ANGEW CHEM INT EDIT, V44, P4405, DOI 10.1002/anie.200500583
   Rurack K, 2000, CHEM COMMUN, P2103, DOI 10.1039/b006430k
   RYE HS, 1992, NUCLEIC ACIDS RES, V20, P2803, DOI 10.1093/nar/20.11.2803
   Shi L, 2012, TALANTA, V100, P401, DOI 10.1016/j.talanta.2012.07.097
   Shi XL, 2015, ANALYST, V140, P2608, DOI 10.1039/c5an00120j
   Song SP, 2009, ANGEW CHEM INT EDIT, V48, P8670, DOI 10.1002/anie.200901887
   Song T, 2015, APPL SURF SCI, V347, P505, DOI 10.1016/j.apsusc.2015.04.143
   Su S, 2014, ACS APPL MATER INTER, V6, P1152, DOI 10.1021/am404811j
   Tanaka Y, 2007, J AM CHEM SOC, V129, P244, DOI 10.1021/ja065552h
   Tang XM, 2012, ANALYST, V137, P309, DOI 10.1039/c1an15908a
   Tang ZW, 2010, SMALL, V6, P1205, DOI 10.1002/smll.201000024
   Tian Y, 2015, SCI CHINA CHEM, V58, P514, DOI 10.1007/s11426-014-5258-9
   Tortolini C, 2015, BIOSENS BIOELECTRON, V67, P524, DOI 10.1016/j.bios.2014.09.031
   Vannela R, 2007, ENVIRON ENG SCI, V24, P73, DOI 10.1089/ees.2007.24.73
   Varghese N, 2009, CHEMPHYSCHEM, V10, P206, DOI 10.1002/cphc.200800459
   Wan J, 2014, ELECTROANAL, V26, P823, DOI 10.1002/elan.201300628
   Wan J, 2013, SENSOR ACTUAT B-CHEM, V178, P615, DOI 10.1016/j.snb.2012.12.123
   Wang B, 2010, ANALYST, V135, P1986, DOI 10.1039/c0an00174k
   Wang DF, 2014, ELECTROCHIM ACTA, V150, P123, DOI 10.1016/j.electacta.2014.10.121
   Wang GK, 2015, SENSOR ACTUAT B-CHEM, V211, P1, DOI 10.1016/j.snb.2015.01.051
   Wang G, 2009, ANAL BIOANAL CHEM, V394, P1827, DOI 10.1007/s00216-009-2832-7
   Wang H, 2008, ANAL CHEM, V80, P9021, DOI 10.1021/ac801382k
   Wang J, 2008, CHEM COMMUN, P4759, DOI 10.1039/b806885b
   Wang M, 2007, TALANTA, V71, P2034, DOI 10.1016/j.talanta.2006.09.012
   Wang W, 2014, ANAL CHEM, V86, P3712, DOI 10.1021/ac404015j
   Wang Y, 2010, ACS APPL MATER INTER, V2, P339, DOI 10.1021/am9007243
   Wang YZ, 2014, CHEM COMMUN, V50, P9112, DOI 10.1039/c4cc03323j
   Wang ZD, 2008, CHEM COMMUN, P6005, DOI 10.1039/b812755g
   Wegner SV, 2007, J AM CHEM SOC, V129, P3474, DOI 10.1021/ja068342d
   Wen YL, 2013, METHODS, V64, P276, DOI 10.1016/j.ymeth.2013.07.035
   Wen YL, 2011, ANAL CHEM, V83, P7418, DOI 10.1021/ac201491p
   Wu DH, 2010, BIOSENS BIOELECTRON, V25, P1025, DOI 10.1016/j.bios.2009.09.017
   Wu JK, 2011, ANAL CHIM ACTA, V694, P115, DOI 10.1016/j.aca.2011.02.045
   Wu JK, 2010, ELECTROANAL, V22, P479, DOI 10.1002/elan.200900441
   Wu M, 2011, LANGMUIR, V27, P2731, DOI 10.1021/la1037926
   Xie J, 2014, NANOSCALE, V6, P9215, DOI 10.1039/c4nr01097c
   Xiong EH, 2015, ANAL CHIM ACTA, V853, P242, DOI 10.1016/j.aca.2014.10.015
   Xu H, 2010, ACS APPL MATER INTER, V2, P3211, DOI 10.1021/am1006854
   Xu LG, 2015, BIOSENS BIOELECTRON, V67, P472, DOI 10.1016/j.bios.2014.08.088
   Xu XW, 2009, BIOSENS BIOELECTRON, V24, P3153, DOI 10.1016/j.bios.2009.03.025
   Xuan F, 2013, ANAL CHEM, V85, P4586, DOI 10.1021/ac400228q
   Xue XJ, 2008, J AM CHEM SOC, V130, P3244, DOI 10.1021/ja076716c
   Yan H, 2004, SCIENCE, V306, P2048, DOI 10.1126/science.1106754
   Yang F, 2014, ADV MATER, V26, P4671, DOI 10.1002/adma.201400451
   Yang RH, 2008, J AM CHEM SOC, V130, P8351, DOI 10.1021/ja800604z
   Yang Y, 2010, NANO LETT, V10, P1393, DOI 10.1021/nl100169p
   Yang YK, 2005, J AM CHEM SOC, V127, P16760, DOI 10.1021/ja054855t
   Yang Y, 2009, ANAL CHIM ACTA, V636, P83, DOI 10.1016/j.aca.2009.01.038
   Yin JJ, 2013, ANALYST, V138, P2350, DOI 10.1039/c3an00029j
   Yu CJ, 2009, BIOSENS BIOELECTRON, V25, P204, DOI 10.1016/j.bios.2009.06.038
   Yuan M, 2012, BIOSENS BIOELECTRON, V31, P330, DOI 10.1016/j.bios.2011.10.043
   Zhang J, 2010, SMALL, V6, P201, DOI 10.1002/smll.200901012
   Zhang YL, 2015, BIOSENS BIOELECTRON, V68, P14, DOI 10.1016/j.bios.2014.12.042
   Zhang Y, 2013, BIOSENS BIOELECTRON, V48, P180, DOI 10.1016/j.bios.2013.04.013
   Zhang ZP, 2011, BIOSENS BIOELECTRON, V26, P3320, DOI 10.1016/j.bios.2011.01.006
   Zhao Y, 2006, J AM CHEM SOC, V128, P9988, DOI 10.1021/ja062001i
   Zheng XX, 2012, NUCL SCI TECH, V23, P317
   Zhou J, 2012, BIOSENS BIOELECTRON, V35, P394, DOI 10.1016/j.bios.2012.03.025
   Zhou Y, 2015, RSC ADV, V5, P12994, DOI 10.1039/c4ra14024a
   Zhu X, 2011, BIOSENS BIOELECTRON, V26, P2666, DOI 10.1016/j.bios.2010.03.013
   Zhu Z, 2011, CHEM COMMUN, V47, P8010, DOI 10.1039/c1cc12384j
   Zhu ZQ, 2009, ANAL CHEM, V81, P7660, DOI 10.1021/ac9010809
NR 120
TC 77
Z9 79
U1 14
U2 401
PU ELSEVIER ADVANCED TECHNOLOGY
PI OXFORD
PA OXFORD FULFILLMENT CENTRE THE BOULEVARD, LANGFORD LANE, KIDLINGTON,
   OXFORD OX5 1GB, OXON, ENGLAND
SN 0956-5663
EI 1873-4235
J9 BIOSENS BIOELECTRON
JI Biosens. Bioelectron.
PD JAN 15
PY 2016
VL 75
BP 433
EP 445
DI 10.1016/j.bios.2015.09.003
PG 13
WC Biophysics; Biotechnology & Applied Microbiology; Chemistry, Analytical;
   Electrochemistry; Nanoscience & Nanotechnology
WE Science Citation Index Expanded (SCI-EXPANDED)
SC Biophysics; Biotechnology & Applied Microbiology; Chemistry;
   Electrochemistry; Science & Technology - Other Topics
GA CT5PI
UT WOS:000362862000057
PM 26356764
DA 2023-06-30
ER

PT J
AU Gupta, VK
   Golestani, F
   Ahmadzadeh, S
   Karimi-Maleh, H
   Fazli, G
   Khosravi, S
AF Gupta, Vinod Kumar
   Golestani, Fereshteh
   Ahmadzadeh, Saeid
   Karimi-Maleh, Hassan
   Fazli, Gozal
   Khosravi, Sahebe
TI NiO/CNTs Nanocomposite Modified Ionic Liquid Carbon Paste Electrode as a
   Voltammetric Sensor for Determination of Quercetin
SO INTERNATIONAL JOURNAL OF ELECTROCHEMICAL SCIENCE
LA English
DT Article
DE Quercetin; NiO/CNTs nanocomposite; Ionic liquids; Modified electrode
ID NICOTINAMIDE ADENINE-DINUCLEOTIDE; HIGH-SENSITIVE BIOSENSOR;
   ELECTROCHEMICAL-BEHAVIOR; SELECTIVE DETERMINATION; ASCORBIC-ACID;
   FOLIC-ACID; SUDAN I; ELECTROCATALYTIC DETERMINATION;
   FERROCENEDICARBOXYLIC ACID; NANOTUBES
AB A high sensitive carbon paste electrode modified with NiO/CNTs and ionic liquid (ILs/NiO/CNT/CPE) was describe for voltammetric determination of quercetin. Compared to unmodified carbon paste electrode, the electrochemical response was greatly improved for quercetin electrooxidation. Result shows, the oxidation peak current was increased to about 6.5 times at the surface of ILs/NiO/CNT/CPE compared to CPE. The linear response range and detection limit were found to be 0.08-400 mu M and 0.03 mu M, respectively. ILs/NiO/CNT/CPE was successfully applied for the determination of quercetin in real samples such as onions, apple and capsule. The results showed that the proposed method is highly selective, sensitive with a fast response for quercetin analysis.
C1 [Gupta, Vinod Kumar] Indian Inst Technol, Dept Chem, Roorkee 247667, Uttar Pradesh, India.
   [Gupta, Vinod Kumar] King Fahd Univ Petr & Minerals, Res Inst, Ctr Environm & Water, Dhahran 31261, Saudi Arabia.
   [Golestani, Fereshteh; Karimi-Maleh, Hassan] Grad Univ Adv Technol, Dept Chem, Kerman, Iran.
   [Ahmadzadeh, Saeid] Kerman Univ Med Sci, Inst Neuropharmacol, Pharmaceut Res Ctr, Kerman, Iran.
   [Karimi-Maleh, Hassan] Islamic Azad Univ, Mazandaran Sci & Res Branch, Dept Chem, Mazandaran, Iran.
   [Karimi-Maleh, Hassan] Gonbad Kavous Univ, Fac Sci, Dept Biol, Gonbad Kavous, Iran.
   [Khosravi, Sahebe] Grad Univ Adv Technol, Inst Sci & High Technol & Environm Sci, Dept Nanophys, Kerman, Iran.
C3 Indian Institute of Technology System (IIT System); Indian Institute of
   Technology (IIT) - Roorkee; King Fahd University of Petroleum &
   Minerals; Graduate University of Advanced Technology; Kerman University
   of Medical Sciences; Islamic Azad University; Graduate University of
   Advanced Technology
RP Gupta, VK (通讯作者)，Indian Inst Technol, Dept Chem, Roorkee 247667, Uttar Pradesh, India.
EM vinodfcy@gmail.com; h.karimi.maleh@gmail.com
RI Karimi-maleh, Hassan/N-1727-2019; Ahmadzadeh, Saeid/B-6471-2017
OI Karimi-maleh, Hassan/0000-0002-1027-481X; Ahmadzadeh,
   Saeid/0000-0001-8574-9448
FU Graduate University of Advanced Technology, Kerman, Iran
FX The authors wish to thank Graduate University of Advanced Technology,
   Kerman, Iran, for their support
CR Afsharmanesh E, 2013, J MOL LIQ, V181, P8, DOI 10.1016/j.molliq.2013.02.002
   [Anonymous], 2013, ASTHMA
   Ansari M, 2013, INT J ELECTROCHEM SC, V8, P1938
   Beitollah H, 2012, J MOL LIQ, V173, P137, DOI 10.1016/j.molliq.2012.06.026
   Beitollahi H, 2014, ELECTROANAL, V26, P1090, DOI 10.1002/elan.201400074
   Beitollahi H, 2013, MAT SCI ENG C-MATER, V33, P3214, DOI 10.1016/j.msec.2013.03.050
   Beitollahi H, 2008, ANAL CHEM, V80, P9848, DOI 10.1021/ac801854j
   Biasutto L, 2010, MOLECULES, V15, P6570, DOI 10.3390/molecules15096570
   Bijad M, 2013, FOOD ANAL METHOD, V6, P1639, DOI 10.1007/s12161-013-9585-9
   Elyasi M, 2013, FOOD CHEM, V141, P4311, DOI 10.1016/j.foodchem.2013.07.020
   Ensafi AA, 2013, COLLOID SURFACE B, V104, P186, DOI 10.1016/j.colsurfb.2012.12.011
   Ensafi AA, 2011, COLLOID SURFACE B, V87, P480, DOI 10.1016/j.colsurfb.2011.06.013
   Ensafi AA, 2011, DRUG TEST ANAL, V3, P325, DOI 10.1002/dta.232
   Ensafi AA, 2013, MAT SCI ENG C-MATER, V33, P831, DOI 10.1016/j.msec.2012.11.008
   Ensafi AA, 2013, IONICS, V19, P137, DOI 10.1007/s11581-012-0705-0
   Ensafi AA, 2012, J MOL LIQ, V174, P42, DOI 10.1016/j.molliq.2012.07.027
   Ensafi AA, 2010, INT J ELECTROCHEM SC, V5, P392
   Ensafi AA, 2010, J ELECTROANAL CHEM, V640, P75, DOI 10.1016/j.jelechem.2010.01.010
   Fischer C, 1997, PLANT CELL, V9, P1767, DOI 10.1105/tpc.9.10.1767
   Fouladgar M, 2013, IONICS, V19, P1163, DOI 10.1007/s11581-012-0832-7
   Goyal RN, 2008, TALANTA, V76, P662, DOI 10.1016/j.talanta.2008.04.011
   Goyal RN, 2008, ELECTROCHIM ACTA, V53, P5354, DOI 10.1016/j.electacta.2008.02.059
   Goyal RN, 2010, SENSOR ACTUAT B-CHEM, V149, P252, DOI 10.1016/j.snb.2010.05.019
   Gupta VK, 2007, ANAL CHIM ACTA, V590, P81, DOI 10.1016/j.aca.2007.03.014
   Gupta VK, 2007, TALANTA, V72, P1469, DOI 10.1016/j.talanta.2007.01.064
   Gupta VK, 2007, TALANTA, V71, P1964, DOI 10.1016/j.talanta.2006.08.038
   Gupta VK, 2011, CRIT REV ANAL CHEM, V41, P282, DOI 10.1080/10408347.2011.589773
   Gupta VK, 2006, ANAL CHIM ACTA, V566, P5, DOI 10.1016/j.aca.2006.02.038
   Gupta VK, 2000, ANAL CHIM ACTA, V420, P19, DOI 10.1016/S0003-2670(00)01013-8
   Ishii K, 2003, J CHROMATOGR B, V794, P49, DOI 10.1016/S1570-0232(03)00398-2
   Jain R, 2010, ANAL BIOCHEM, V407, P79, DOI 10.1016/j.ab.2010.07.027
   Jamali T, 2014, LWT-FOOD SCI TECHNOL, V57, P679, DOI 10.1016/j.lwt.2014.01.023
   Karimi-Maleh H, 2014, SENSOR ACTUAT B-CHEM, V204, P647, DOI 10.1016/j.snb.2014.08.037
   Karimi-Maleh H, 2014, FOOD ANAL METHOD, V7, P2169, DOI 10.1007/s12161-014-9867-x
   Karimi-Maleh H, 2014, J MOL LIQ, V196, P258, DOI 10.1016/j.molliq.2014.03.049
   Karimi-Maleh H, 2014, SENSOR ACTUAT B-CHEM, V199, P47, DOI 10.1016/j.snb.2014.03.050
   Karimi-Maleh H, 2014, ELECTROANAL, V26, P962, DOI 10.1002/elan.201400013
   Karimi-Maleh H, 2014, BIOSENS BIOELECTRON, V60, P1, DOI 10.1016/j.bios.2014.03.055
   Karimi-Maleh H, 2014, MEASUREMENT, V51, P91, DOI 10.1016/j.measurement.2014.01.028
   Karimi-Maleh H, 2014, ENVIRON SCI POLLUT R, V21, P5879, DOI 10.1007/s11356-014-2529-0
   Karimi-Maleh H, 2013, BIOSENS BIOELECTRON, V48, P270, DOI 10.1016/j.bios.2013.04.029
   Keyvanfard M, 2014, CHINESE J CATAL, V35, P1166, DOI 10.1016/S1872-2067(14)60065-6
   Khalilzadeh MA, 2010, CHINESE CHEM LETT, V21, P1467, DOI 10.1016/j.cclet.2010.06.020
   Lei R, 2008, TALANTA, V75, P1068, DOI 10.1016/j.talanta.2008.01.010
   Mohadesi A, 2011, ANAL METHODS-UK, V3, P2562, DOI 10.1039/c1ay05344b
   Mohamrnadi S, 2013, SENSOR LETT, V11, P388, DOI 10.1166/sl.2013.2723
   Moradi R, 2013, PHYS CHEM CHEM PHYS, V15, P5888, DOI [10.1039/c3cp00033h, 10.1039/c3cp00033]
   Najafi M, 2014, FOOD CHEM, V158, P125, DOI 10.1016/j.foodchem.2014.02.082
   Nematollahi D, 2003, J ELECTROANAL CHEM, V547, P191, DOI 10.1016/S0022-0728(03)00188-8
   Pahlavan A, 2014, MAT SCI ENG C-MATER, V45, P210, DOI 10.1016/j.msec.2014.09.013
   Sadeghi R, 2013, PHYS CHEM LIQ, V51, P704, DOI 10.1080/00319104.2013.782547
   Salmanpour S, 2012, MAT SCI ENG C-MATER, V32, P1912, DOI 10.1016/j.msec.2012.05.038
   Sanati AL, 2014, MAT SCI ENG C-MATER, V35, P379, DOI 10.1016/j.msec.2013.11.031
   Shahmiri MR, 2013, SENSOR ACTUAT B-CHEM, V177, P70, DOI 10.1016/j.snb.2012.10.098
   Sun Y, 2003, J SEP SCI, V26, P1203, DOI 10.1002/jssc.200301437
   Swann R. V., 2011, PHARM PHARM, V1, P323
   Taherkhani A, 2014, IONICS, V20, P421, DOI 10.1007/s11581-013-0992-0
   Tajik S, 2014, J ELECTROANAL CHEM, V720, P134, DOI [10.1016/j.jelchem.2014.03.039, 10.1016/j.jelechem.2014.03.039]
   Tavana T, 2012, J MOL LIQ, V168, P69, DOI 10.1016/j.molliq.2012.01.009
   Vahedi J, 2013, IONICS, V19, P1907, DOI 10.1007/s11581-013-0940-z
   Verschoyle RD, 2007, NUTR CANCER, V59, P152, DOI 10.1080/01635580701458186
   Zare HR, 2005, J ELECTROANAL CHEM, V584, P77, DOI 10.1016/j.jelechem.2005.07.005
NR 62
TC 34
Z9 34
U1 0
U2 37
PU ESG
PI BELGRADE
PA BORIVOJA STEVANOVICA 25-7, BELGRADE, 11000, SERBIA
SN 1452-3981
J9 INT J ELECTROCHEM SC
JI Int. J. Electrochem. Sci.
PD APR
PY 2015
VL 10
IS 4
BP 3657
EP 3667
PG 11
WC Electrochemistry
WE Science Citation Index Expanded (SCI-EXPANDED)
SC Electrochemistry
GA CF0GZ
UT WOS:000352222500071
DA 2023-06-30
ER

PT J
AU Cunci, L
   Vargas, MM
   Cunci, R
   Gomez-Moreno, R
   Perez, I
   Baerga-Ortiz, A
   Gonzalez, CI
   Cabrera, CR
AF Cunci, Lisandro
   Vargas, Marina Martinez
   Cunci, Roman
   Gomez-Moreno, Ramon
   Perez, Ivan
   Baerga-Ortiz, Abel
   Gonzalez, Carlos I.
   Cabrera, Carlos R.
TI Real-time detection of telomerase activity in cancer cells using a
   label-free electrochemical impedimetric biosensing microchip
SO RSC ADVANCES
LA English
DT Article
ID INTRACELLULAR TELOMERASE; SENSITIVE DETECTION; IMMORTAL CELLS; ASSAY;
   DNA; AMPLIFICATION; GRAPHENE; NANOPARTICLE; STRATEGY; SIGNAL
AB The enzyme telomerase is present in about 85% of human cancers which makes it not only a good target for cancer treatment but also an excellent marker for cancer detection. Using a single stranded DNA probe specific for telomerase binding and reverse transcription tethered to an interdigital gold electrode array surface, the chromosome protection provided by the telomerase was replicated and followed by electrochemical impedance spectroscopy as an unlabeled biosensor. Using this system designed inhouse, easy and affordable, impedance measurements were taken while incubating at 37 degrees C and promoting the probe elongation. This resulted in up to 14-fold increase in the charge transfer resistance when testing a telomerase-positive nuclear extract from Jurkat cells compared to the heat-inactivated telomerase-negative nuclear extract. The electron transfer process at the Au electrodes was studied before the elongation, at different times after the elongation, and after desorption of non-specific binding.
C1 [Cunci, Lisandro; Vargas, Marina Martinez; Gomez-Moreno, Ramon; Perez, Ivan; Baerga-Ortiz, Abel; Gonzalez, Carlos I.; Cabrera, Carlos R.] Univ Puerto Rico, San Juan, PR 00926 USA.
   [Cunci, Lisandro; Perez, Ivan; Cabrera, Carlos R.] Univ Puerto Rico, Dept Chem, San Juan, PR 00931 USA.
   [Cunci, Lisandro; Perez, Ivan; Cabrera, Carlos R.] Univ Puerto Rico, Ctr Adv Nanoscale Mat, San Juan, PR 00931 USA.
   [Vargas, Marina Martinez; Gomez-Moreno, Ramon; Baerga-Ortiz, Abel; Gonzalez, Carlos I.] Univ Puerto Rico, Dept Biochem, San Juan, PR 00936 USA.
   [Cunci, Roman] Buenos Aires Inst Technol, Dept Comp Engn, Buenos Aires, DF, Argentina.
   [Gonzalez, Carlos I.] Univ Puerto Rico, Dept Biol, San Juan, PR 00931 USA.
C3 University of Puerto Rico; University of Puerto Rico; University of
   Puerto Rico Medical Sciences Campus; University of Puerto Rico;
   University of Puerto Rico Rio Piedras; University of Puerto Rico;
   University of Puerto Rico; University of Puerto Rico Medical Sciences
   Campus
RP Cunci, L (通讯作者)，Univ Puerto Rico, Mol Sci Res Bldg,1390 Ponce de Leon Ave,STE 2, San Juan, PR 00926 USA.
EM lisandro.cunci@upr.edu; carlos.cabrera2@upr.edu
RI Gonzalez, Carlos/V-7628-2019; Cunci, Lisandro/H-6643-2014
OI Cunci, Lisandro/0000-0002-7315-177X; Cabrera Martinez,
   Carlos/0000-0002-3342-8666
FU NSF-Chemistry Grant [CHE-1152940]; NASA-URC Grant [NNX10AQ17A]; NSF-NSEC
   Center for Hierarchical Manufacturing [CHM-CMMI-053117]; NSF-EPSCoR
   Institute for Functional Nanomaterials (IFN) [EPS-1002410]; NIGMS grant
   [R25GM061838]; NSF grant [CHE-0953254]; National Institutes of Health
   [GM008102-3052, KO1 HL-04355, U54 CA96297, FIPI, PES-UPR]; Direct For
   Mathematical & Physical Scien; Division Of Chemistry [0953254] Funding
   Source: National Science Foundation; Division Of Chemistry; Direct For
   Mathematical & Physical Scien [1152940] Funding Source: National Science
   Foundation; NASA [126632, NNX10AQ17A] Funding Source: Federal RePORTER
FX This research work was supported in part by NSF-Chemistry Grant no.
   CHE-1152940 and NASA-URC Grant no. NNX10AQ17A. The authors also want to
   acknowledge the financial support of the NSF-NSEC Center for
   Hierarchical Manufacturing Grant no. CHM-CMMI-053117, and the help of
   John Nicholson at their Conte Nanotechnology Cleanroom Laboratory at the
   University of Massachusetts, Amherst for the microfabrication of the
   IDA. We thank the Materials Characterization Center at the University of
   Puerto Rico, Molecular Sciences Research Building, for the SEM images.
   L. Cunci acknowledges the Graduate Research Fellowship from NSF-EPSCoR
   Institute for Functional Nanomaterials (IFN) through Grant no.
   EPS-1002410. R. Gomez-Moreno and M. Martinez Vargas are supported by
   NIGMS grant R25GM061838 and A. Baerga-Ortiz is supported by NSF grant
   CHE-0953254. This work was also supported by grants from the National
   Institutes of Health to C. I. Gonzalez (GM008102-3052, KO1 HL-04355, U54
   CA96297, FIPI, PES-UPR). The funders had no role in study design, data
   collection and analysis, decision to publish, or preparation of the
   manuscript.
CR Basuray S, 2009, ACS NANO, V3, P1823, DOI 10.1021/nn9004632
   Bonanni A, 2012, ACS NANO, V6, P8546, DOI 10.1021/nn301359y
   Bonanni A, 2011, ACS NANO, V5, P2356, DOI 10.1021/nn200091p
   Borini S, 2013, ACS NANO, V7, P11166, DOI 10.1021/nn404889b
   Cesare AJ, 2010, NAT REV GENET, V11, P319, DOI 10.1038/nrg2763
   Chen J, 2012, LAB CHIP, V12, P1753, DOI 10.1039/c2lc21273k
   Cohen SB, 2007, SCIENCE, V315, P1850, DOI 10.1126/science.1138596
   Eskiocak U, 2007, ANAL CHEM, V79, P8807, DOI 10.1021/ac071014r
   Feliciano-Ramos I, 2010, J ELECTROANAL CHEM, V650, P98, DOI 10.1016/j.jelechem.2010.09.001
   Gao ZQ, 2013, ANAL CHEM, V85, P1624, DOI 10.1021/ac302883c
   Guo SJ, 2010, ACS NANO, V4, P3959, DOI 10.1021/nn100852h
   HAYFLICK L, 1961, EXP CELL RES, V25, P585, DOI 10.1016/0014-4827(61)90192-6
   KIM NW, 1994, SCIENCE, V266, P2011, DOI 10.1126/science.7605428
   KORETZKY GA, 1992, J IMMUNOL, V149, P1138
   Kulla E, 2008, SENSORS-BASEL, V8, P347, DOI 10.3390/s8010347
   Li Y, 2010, BIOSENS BIOELECTRON, V25, P2543, DOI 10.1016/j.bios.2010.04.009
   Lien KY, 2010, LAB CHIP, V10, P2875, DOI 10.1039/c005178k
   MARI B, 1992, EMBO J, V11, P3875, DOI 10.1002/j.1460-2075.1992.tb05480.x
   Mukherjee Devi, 2004, V257, P193
   Okada M, 2006, NAT CELL BIOL, V8, P446, DOI 10.1038/ncb1396
   Pang Jian-Xin, 2002, Di Yi Jun Yi Da Xue Xue Bao, V22, P481
   Qian RC, 2014, J AM CHEM SOC, V136, P8205, DOI 10.1021/ja5042995
   Qian RC, 2013, J AM CHEM SOC, V135, P13282, DOI 10.1021/ja406532e
   Qingwen Li, 2001, Electroanalysis, V13, P1342, DOI 10.1002/1521-4109(200111)13:16<1342::AID-ELAN1342>3.0.CO;2-B
   Quach QH, 2013, CHEM COMMUN, V49, P6596, DOI 10.1039/c3cc42571a
   Sato S, 2012, ANAL CHEM, V84, P1772, DOI 10.1021/ac202233m
   Shao ZY, 2008, ELECTROCHEM COMMUN, V10, P1502, DOI 10.1016/j.elecom.2008.07.051
   Skvortsov DA, 2011, ACTA NATURAE, V3, P48, DOI 10.32607/20758251-2011-3-1-48-68
   Sun LP, 2009, NANOSCALE RES LETT, V4, P216, DOI 10.1007/s11671-008-9228-z
   Tian LL, 2013, J AM CHEM SOC, V135, P1661, DOI 10.1021/ja309198j
   Tian T, 2013, CHEM COMMUN, V49, P2652, DOI 10.1039/c3cc38818b
   Wang HB, 2012, CHEM COMMUN, V48, P5916, DOI 10.1039/c2cc31878d
   Wang J, 1999, LANGMUIR, V15, P6541, DOI 10.1021/la9905315
   Wu L, 2012, ADV MATER, V24, P2447, DOI 10.1002/adma.201200412
   Xiao Y, 2004, J AM CHEM SOC, V126, P7430, DOI 10.1021/ja031875r
   Yang WQ, 2011, CHEM COMMUN, V47, P3129, DOI 10.1039/c0cc05230b
   Yi Z, 2014, BIOSENS BIOELECTRON, V53, P310, DOI 10.1016/j.bios.2013.09.072
   Zhang WL, 2014, ACS NANO, V8, P1419, DOI 10.1021/nn405240g
   Zhou XM, 2012, CHEM SOC REV, V41, P4643, DOI 10.1039/c2cs35045a
   Zhou XM, 2009, ANAL CHEM, V81, P255, DOI 10.1021/ac801914b
NR 40
TC 14
Z9 14
U1 0
U2 81
PU ROYAL SOC CHEMISTRY
PI CAMBRIDGE
PA THOMAS GRAHAM HOUSE, SCIENCE PARK, MILTON RD, CAMBRIDGE CB4 0WF, CAMBS,
   ENGLAND
SN 2046-2069
J9 RSC ADV
JI RSC Adv.
PY 2014
VL 4
IS 94
BP 52357
EP 52365
DI 10.1039/c4ra09689d
PG 9
WC Chemistry, Multidisciplinary
WE Science Citation Index Expanded (SCI-EXPANDED)
SC Chemistry
GA AS6RB
UT WOS:000344389000072
PM 25598969
OA Green Accepted
DA 2023-06-30
ER

PT J
AU Sahraei, N
   Mazloum-Ardakani, M
   Mohiti, J
   Moradi, A
   Khoshroo, A
   Emadi, E
   Vajhadin, F
AF Sahraei, Nafiseh
   Mazloum-Ardakani, Mohammad
   Mohiti, Javad
   Moradi, Alireza
   Khoshroo, Alireza
   Emadi, Elaheh
   Vajhadin, Fereshteh
TI Flexible Paper-Based Immunosensor for the Detection of Specific
   Cancer-Derived Exosomes
SO JOURNAL OF THE ELECTROCHEMICAL SOCIETY
LA English
DT Article
ID ELECTROCHEMICAL SENSOR; QUANTIFICATION; NANOPARTICLES; COFE2O4/CHITOSAN;
   PROGENITORS; ADSORPTION; ELECTRODE; VESICLES; REMOVAL; INK
AB This study aims at an electrochemical paper-based device for the selective and sensitive detection of exosomes as an economic and flexible platform. Using a laser cutter, a three-electrode platform was patterned on a hydrophobic paper, and then synthetic carbon and silver ink were screen-printed on the paper. Anti-human CD9 antibody was covalently attached to the surface of a carbon ink electrode enriched with graphene oxide aerogel/CoFe2O4@chitosan nanocomposite. The immobilization, incubation and binding time of the capture antibody were investigated as effective parameters. Under optimum conditions, the differential pulse voltammetry (DPV) was used to establish a calibration plot that covered 500 to 5 x 10(6) exosoms mu l(-1) with a detection limit of 100 exosome mu l(-1). This method was implemented successfully for the detection of exosomes in a serum sample. As the results show, the fabricated biosensor is capable of detecting exosomes for the early diagnosis of cancers.
C1 [Sahraei, Nafiseh; Mazloum-Ardakani, Mohammad; Vajhadin, Fereshteh] Yazd Univ, Fac Sci, Dept Chem, Yazd, Iran.
   [Mohiti, Javad] Shahid Sadoughi Univ Med Sci, Sch Med, Dept Biochem & Mol Biol, Yazd, Iran.
   [Moradi, Alireza] Shahid Sadoughi Univ Med Sci, Pharmaceut Sci Res Ctr, Yazd, Iran.
   [Moradi, Alireza] Shahid Sadoughi Univ Med Sci, Fac Pharm, Yazd, Iran.
   [Khoshroo, Alireza] Hamadan Univ Med Sci, Nutr Hlth Res Ctr, Hamadan, Iran.
   [Emadi, Elaheh] Shahid Sadoughi Univ Med Sci, Fac Med, Dept Genet, Yazd, Iran.
C3 University of Yazd; Hamadan University of Medical Sciences
RP Mazloum-Ardakani, M (通讯作者)，Yazd Univ, Fac Sci, Dept Chem, Yazd, Iran.
EM mazloum@yazd.ac.ir
RI Vajhadin, Fereshteh/HJY-9523-2023; Moradi, Alireza/O-8755-2018
OI Moradi, Alireza/0000-0001-6094-3674; Mazloum-Ardakani,
   Mohammad/0000-0001-8077-0141
CR Altundemir S, 2017, BIOMICROFLUIDICS, V11, DOI 10.1063/1.4991504
   Ansari H, 2019, CELL CHEM TECHNOL, V53, P191
   Bard A. J., 1980, ELECTROCHEMICAL METH, V2
   Boonkaew S, 2019, MICROCHIM ACTA, V186, DOI 10.1007/s00604-019-3245-8
   Chan HN, 2017, LAB CHIP, V17, P2713, DOI 10.1039/c7lc00397h
   Chen XS, 2018, BIOSENS BIOELECTRON, V102, P582, DOI 10.1016/j.bios.2017.12.012
   Chia BS, 2017, TRAC-TREND ANAL CHEM, V86, P93, DOI 10.1016/j.trac.2016.10.012
   Dave K, 2019, APPL SURF SCI, V463, P587, DOI 10.1016/j.apsusc.2018.08.219
   de Vrij J, 2013, NANOMEDICINE-UK, V8, P1443, DOI [10.2217/nnm.12.173, 10.2217/NNM.12.173]
   Devi R, 2020, NANOSCALE ADV, V2, P239, DOI 10.1039/c9na00578a
   Doldan X, 2016, ANAL CHEM, V88, P10466, DOI 10.1021/acs.analchem.6b02421
   dos Santos JMN, 2019, CARBOHYD POLYM, V217, P6, DOI 10.1016/j.carbpol.2019.04.054
   EL Andaloussi S, 2013, NAT REV DRUG DISCOV, V12, P348, DOI 10.1038/nrd3978
   Ensafi AA, 2017, J TAIWAN INST CHEM E, V78, P45, DOI 10.1016/j.jtice.2017.05.031
   Es'haghzade Z, 2017, J TAIWAN INST CHEM E, V71, P91, DOI 10.1016/j.jtice.2016.11.015
   Fan Ruolan, 2022, ECS Sens Plus, V1, DOI 10.1149/2754-2726/ac5b2e
   Gautam A., 2022, ECS SENSORS PLUS, V1, DOI [10.1149/2754-2726/ac973e, DOI 10.1149/2754-2726/AC973E]
   Glasco DL, 2022, J ELECTROCHEM SOC, V169, DOI 10.1149/1945-7111/ac80d7
   Glasco DL., 2022, ECS SENSOR PLUS, V1, DOI [10.1149/2754-2726/ac5c7a, DOI 10.1149/2754-2726/AC5C7A]
   Gupta R, 2020, J ELECTROCHEM SOC, V167, DOI 10.1149/1945-7111/ab8fda
   Hassanpour S, 2019, MICROCHEM J, V146, P345, DOI 10.1016/j.microc.2019.01.018
   Homayonfard A, 2018, WATER SCI TECHNOL, V78, P2297, DOI 10.2166/wst.2018.510
   Jia YL, 2017, ONCOTARGET, V8, P41717, DOI 10.18632/oncotarget.16684
   Kasetsirikul S., 2021, RES SQUARE, DOI [10.21203/RS.3.RS-956090/V1, DOI 10.21203/RS.3.RS-956090/V1]
   Kashefi-Kheyrabadi L, 2020, BIOSENS BIOELECTRON, V169, DOI 10.1016/j.bios.2020.112622
   Kaur G, 2017, PHYS STATUS SOLIDI A, V214, DOI 10.1002/pssa.201700468
   Khoshroo A, 2020, SENSOR ACTUAT B-CHEM, V325, DOI 10.1016/j.snb.2020.128778
   Koritzinsky EH, 2017, J CELL PHYSIOL, V232, P1587, DOI 10.1002/jcp.25387
   Lai RC, 2011, REGEN MED, V6, P481, DOI [10.2217/rme.11.35, 10.2217/RME.11.35]
   Li R, 2021, J ELECTROANAL CHEM, V882, DOI 10.1016/j.jelechem.2021.115011
   Li SM, 2014, ELECTROCHIM ACTA, V129, P33, DOI 10.1016/j.electacta.2014.02.039
   Lian Q, 2015, RUSS J PHYS CHEM A+, V89, P2132, DOI 10.1134/S0036024415110096
   Liu C, 2018, AAPS J, V20, DOI 10.1208/s12248-018-0201-1
   Liu Q, 2021, TALANTA, V232, DOI 10.1016/j.talanta.2021.122451
   Liu XJ, 2021, ANAL CHEM, V93, P11792, DOI 10.1021/acs.analchem.1c02286
   Logozzi M, 2020, CANCERS, V12, DOI 10.3390/cancers12092566
   Lui KO, 2013, CELL RES, V23, P1172, DOI 10.1038/cr.2013.112
   Maier D, 2019, ACS SENSORS, V4, P2945, DOI 10.1021/acssensors.9b01403
   Marcano DC, 2010, ACS NANO, V4, P4806, DOI 10.1021/nn1006368
   Mazloum-Ardakani M, 2020, J SOLID STATE ELECTR, V24, P571, DOI 10.1007/s10008-019-04457-5
   Mazloum-Ardakani M, 2020, ELECTROANAL, V32, P455, DOI 10.1002/elan.201900454
   Mohammadifar M, 2019, SLAS TECHNOL, V24, P499, DOI 10.1177/2472630319846876
   Moonla Chochanon, 2022, ECS Sensors Plus, V1, DOI 10.1149/2754-2726/ac7533
   Nagraik R, 2021, SENS INT, V2
   Pavithra M, 2018, SENSOR ACTUAT B-CHEM, V257, P496, DOI 10.1016/j.snb.2017.10.177
   Ratajczak J, 2006, LEUKEMIA, V20, P847, DOI 10.1038/sj.leu.2404132
   Ratajczak K, 2020, CARBOHYD POLYM, V229, DOI 10.1016/j.carbpol.2019.115463
   Reddy DHK, 2016, COORDIN CHEM REV, V315, P90, DOI 10.1016/j.ccr.2016.01.012
   Ren ZJ, 2021, CARBOHYD POLYM, V273, DOI 10.1016/j.carbpol.2021.118533
   Rungsawang T, 2016, ELECTROANAL, V28, P462, DOI 10.1002/elan.201500406
   Russo A, 2011, ADV MATER, V23, P3426, DOI 10.1002/adma.201101328
   Sahraei N., 2022, J ELECTROCHEM SCI EN, V12, P409, DOI [10.5599/jese.1404, DOI 10.5599/JESE.1404]
   Sahraei NF, 2022, J ELECTROANAL CHEM, V920, DOI 10.1016/j.jelechem.2022.116590
   Santos F. D. S., 2022, ECS SENS PLUS, V1, DOI [10.1149/2754-2726/ac5cdf, DOI 10.1149/2754-2726/AC5CDF]
   Simonescu CM, 2021, NANOMATERIALS-BASEL, V11, DOI 10.3390/nano11030711
   Singh Sima, 2022, ECS Sensors Plus, V1, DOI 10.1149/2754-2726/ac70e2
   Siswana MP, 2006, ELECTROCHIM ACTA, V52, P114, DOI 10.1016/j.electacta.2006.03.090
   Staubach S, 2009, PROTEOMICS, V9, P2820, DOI 10.1002/pmic.200800793
   Stefan-van Staden R.I., 2022, SENSORS ECS SENSORS, V1, DOI [10.1149/2754-2726/ac5ddd, DOI 10.1149/2754-2726/AC5DDD]
   Su J, 2022, ANAL CHEM, V94, P3235, DOI 10.1021/acs.analchem.1c04910
   Tanaka Y, 2013, CANCER-AM CANCER SOC, V119, P1159, DOI 10.1002/cncr.27895
   Thakur A, 2017, BIOSENS BIOELECTRON, V94, P400, DOI 10.1016/j.bios.2017.03.036
   Wang LL, 2021, SENSOR ACTUAT B-CHEM, V332, DOI 10.1016/j.snb.2021.129471
   Wang T, 2021, CARBOHYD POLYM, V254, DOI 10.1016/j.carbpol.2020.117298
   Xu Z, 2012, ACS NANO, V6, P7103, DOI 10.1021/nn3021772
   Zang DJ, 2013, ANALYST, V138, P2704, DOI 10.1039/c3an00109a
   Zhang HX, 2021, TALANTA, V224, DOI 10.1016/j.talanta.2020.121879
   Zhao LW, 2020, J CONTROL RELEASE, V318, P1, DOI 10.1016/j.jconrel.2019.12.005
   Zhu YL, 2021, SURF INTERFACES, V25, DOI 10.1016/j.surfin.2021.101266
NR 69
TC 1
Z9 1
U1 10
U2 10
PU ELECTROCHEMICAL SOC INC
PI PENNINGTON
PA 65 SOUTH MAIN STREET, PENNINGTON, NJ 08534 USA
SN 0013-4651
EI 1945-7111
J9 J ELECTROCHEM SOC
JI J. Electrochem. Soc.
PD DEC 1
PY 2022
VL 169
IS 12
AR 127514
DI 10.1149/1945-7111/aca836
PG 9
WC Electrochemistry; Materials Science, Coatings & Films
WE Science Citation Index Expanded (SCI-EXPANDED)
SC Electrochemistry; Materials Science
GA 6Z5YO
UT WOS:000897852100001
DA 2023-06-30
ER

PT J
AU Caglayan, MO
   Sahin, S
   Ustundag, Z
AF Caglayan, Mustafa Oguzhan
   Sahin, Samet
   Ustundag, Zafer
TI An Overview of Aptamer-Based Sensor Platforms for the Detection of
   Bisphenol-A
SO CRITICAL REVIEWS IN ANALYTICAL CHEMISTRY
LA English
DT Review; Early Access
DE Bisphenol A; endocrine disruptive compounds; aptamers; biosensor
ID ENDOCRINE-DISRUPTING CHEMICALS; MOLECULARLY IMPRINTED POLYMER;
   GLASSY-CARBON ELECTRODE; SOLID-PHASE EXTRACTION; STRANDED-DNA APTAMERS;
   LABEL-FREE DETECTION; ELECTROCHEMICAL APTASENSOR; ULTRASENSITIVE
   DETECTION; LIQUID-CHROMATOGRAPHY; SENSITIVE DETECTION
AB Endocrine disruptive compounds are natural or anthropogenic environmental micropollutants that alter the function of the endocrine system ultimately damaging the metabolism. Bisphenol A (BPA) is the most common of these pollutants and it is often used in epoxy coatings and polycarbonates as a plasticizer. Therefore, monitoring BPA levels in different environments is very important and challenging. In recent years, an increasing number of BPA detection methods have been proposed. This article presents a critical review of aptamer-based electrochemical, fluorescence-based, colorimetric, and several other BPA detection platforms published in the last decade. Furthermore, a statistical evaluation has been made using principle component analysis showing analytical performance parameters do not create very different clusters. Comparisons to other BPA detection methods are also presented so that the reader has an overall literature overview.
C1 [Caglayan, Mustafa Oguzhan; Sahin, Samet] Bilecik Seyh Edebali Univ, Dept Bioengn, TR-11230 Bilecik, Turkey.
   [Ustundag, Zafer] Kutahya Dumlupinar Univ, Dept Chem, Kutahya, Turkey.
C3 Bilecik Seyh Edebali University; Dumlupinar University
RP Caglayan, MO (通讯作者)，Bilecik Seyh Edebali Univ, Dept Bioengn, TR-11230 Bilecik, Turkey.
EM oguzhan.caglayan@bilecik.edu.tr
RI Şahin, Samet/AFN-2226-2022
OI Şahin, Samet/0000-0002-0568-4283
CR Abnous K, 2018, BIOSENS BIOELECTRON, V119, P204, DOI 10.1016/j.bios.2018.08.024
   Acharya PB, 2022, CRIT REV ANAL CHEM, DOI 10.1080/10408347.2022.2094197
   Akki SU, 2015, ENVIRON SCI TECHNOL, V49, P9905, DOI 10.1021/acs.est.5b02401
   Ali H, 2019, NEW J CHEM, V43, P1536, DOI 10.1039/c8nj05883k
   Allsop TDP, 2019, BIOSENS BIOELECTRON, V135, P102, DOI 10.1016/j.bios.2019.02.043
   Alnaimat AS, 2019, MICROCHEM J, V147, P598, DOI 10.1016/j.microc.2019.03.026
   Alsager OA, 2017, ANAL CHEM, V89, P7416, DOI 10.1021/acs.analchem.7b00906
   Arnold SM, 2013, J EXPO SCI ENV EPID, V23, P137, DOI 10.1038/jes.2012.66
   Azadbakht A, 2016, ANAL BIOCHEM, V512, P58, DOI 10.1016/j.ab.2016.08.006
   Baghayeri M, 2021, MATER CHEM PHYS, V261, DOI 10.1016/j.matchemphys.2021.124247
   Baghayeri M, 2018, MICROCHIM ACTA, V185, DOI 10.1007/s00604-018-2838-y
   Beiranvand ZS, 2017, ANAL BIOCHEM, V518, P35, DOI 10.1016/j.ab.2016.10.001
   Bergman A, 2013, ENVIRON HEALTH PERSP, V121, pA104, DOI 10.1289/ehp.1205448
   Bolz U, 2001, ENVIRON POLLUT, V115, P291, DOI 10.1016/S0269-7491(01)00100-2
   Cabaton N, 2009, TOXICOLOGY, V255, P15, DOI 10.1016/j.tox.2008.09.024
   Cao HX, 2018, MICROCHIM ACTA, V185, DOI 10.1007/s00604-018-2997-x
   Chen CF, 2022, ANAL LETT, V55, P1782, DOI 10.1080/00032719.2022.2026374
   Chen D, 2016, ENVIRON SCI TECHNOL, V50, P5438, DOI 10.1021/acs.est.5b05387
   Chen JH, 2016, BIOSENS BIOELECTRON, V77, P277, DOI 10.1016/j.bios.2015.09.042
   Chen S, 2017, J AGR FOOD CHEM, V65, P4859, DOI 10.1021/acs.jafc.7b02061
   Cheng C, 2016, ACS APPL MATER INTER, V8, P17784, DOI 10.1021/acsami.6b03743
   Chin KY, 2018, INT J MED SCI, V15, P1043, DOI 10.7150/ijms.25634
   Chung E, 2015, BIOSENS BIOELECTRON, V64, P560, DOI 10.1016/j.bios.2014.09.087
   Cui HC, 2015, MICROCHIM ACTA, V182, P2361, DOI 10.1007/s00604-015-1556-y
   Deiminiat B, 2017, SENSOR ACTUAT B-CHEM, V242, P158, DOI 10.1016/j.snb.2016.11.041
   Deng PH, 2013, MICROCHIM ACTA, V180, P861, DOI 10.1007/s00604-013-1001-z
   Derikvandi Z, 2016, ANAL BIOCHEM, V512, P47, DOI 10.1016/j.ab.2016.06.007
   Dhanjai, 2018, ANAL CHIM ACTA, V998, P1, DOI 10.1016/j.aca.2017.09.048
   Diamanti-Kandarakis E, 2009, ENDOCR REV, V30, P293, DOI 10.1210/er.2009-0002
   El Moussawi SN, 2019, FOOD CHEM, V288, P228, DOI 10.1016/j.foodchem.2019.02.116
   ELLINGTON AD, 1990, NATURE, V346, P818, DOI 10.1038/346818a0
   Ensafi AA, 2018, MICROCHIM ACTA, V185, DOI 10.1007/s00604-018-2810-x
   Erler C, 2010, J PEDIATR NURS, V25, P400, DOI 10.1016/j.pedn.2009.05.006
   Feng JJ, 2016, BIOSENS BIOELECTRON, V81, P138, DOI 10.1016/j.bios.2016.02.055
   Fernandes PMV, 2020, MICROCHIM ACTA, V187, DOI 10.1007/s00604-020-4223-x
   Flint S, 2012, J ENVIRON MANAGE, V104, P19, DOI 10.1016/j.jenvman.2012.03.021
   FREYMUTH F, 1986, J CLIN MICROBIOL, V24, P1013, DOI 10.1128/JCM.24.6.1013-1016.1986
   Fromme H, 2002, WATER RES, V36, P1429, DOI 10.1016/S0043-1354(01)00367-0
   Fukata H, 2006, TOXICOL MECH METHOD, V16, P427, DOI 10.1080/15376520600697404
   Furhacker M, 2000, CHEMOSPHERE, V41, P751, DOI 10.1016/S0045-6535(99)00466-X
   Gao HJ, 2022, NANOMATERIALS-BASEL, V12, DOI 10.3390/nano12010078
   Geiger A, 1996, NUCLEIC ACIDS RES, V24, P1029, DOI 10.1093/nar/24.6.1029
   Giamberardino A, 2013, PLOS ONE, V8, DOI 10.1371/journal.pone.0079087
   Gold L, 1997, P NATL ACAD SCI USA, V94, P59, DOI 10.1073/pnas.94.1.59
   Grumetto L, 2013, J FOOD PROTECT, V76, P1590, DOI 10.4315/0362-028X.JFP-13-054
   Gu HJ, 2016, SCI REP-UK, V6, DOI 10.1038/srep21665
   Gugoasa LAD, 2019, J ELECTROCHEM SOC, V167, DOI 10.1149/2.0062003JES
   Guo XF, 2016, ANAL BIOANAL CHEM, V408, P3823, DOI 10.1007/s00216-016-9470-7
   Guo ZZ, 2019, ANAL BIOANAL CHEM, V411, P7807, DOI 10.1007/s00216-019-02179-1
   Hassani S, 2020, FRONT BIOENG BIOTECH, V8, DOI 10.3389/fbioe.2020.574846
   He MQ, 2017, ANAL BIOANAL CHEM, V409, P1797, DOI 10.1007/s00216-016-0123-7
   Heemken OP, 2001, CHEMOSPHERE, V45, P245, DOI 10.1016/S0045-6535(00)00570-1
   Hu LY, 2017, TALANTA, V168, P196, DOI 10.1016/j.talanta.2017.03.055
   Huang LL, 2013, ANAL CHIM ACTA, V787, P203, DOI 10.1016/j.aca.2013.05.024
   Huang PN, 2015, ANAL METHODS-UK, V7, P4246, DOI [10.1039/c5ay00818b, 10.1039/C5AY00818B]
   Huo XN, 2015, INT J ENV RES PUB HE, V12, P11101, DOI 10.3390/ijerph120911101
   Jayasena SD, 1999, CLIN CHEM, V45, P1628
   JENISON RD, 1994, SCIENCE, V263, P1425, DOI 10.1126/science.7510417
   Jiang D, 2018, J ELECTROANAL CHEM, V818, P191, DOI 10.1016/j.jelechem.2018.04.042
   Jiang XH, 2013, MICROCHIM ACTA, V180, P1021, DOI 10.1007/s00604-013-1025-4
   Jo M, 2011, OLIGONUCLEOTIDES, V21, P85, DOI 10.1089/oli.2010.0267
   Kang B, 2011, APPL PHYS LETT, V98, DOI 10.1063/1.3555345
   Kang JH, 2006, TOXICOLOGY, V226, P79, DOI 10.1016/j.tox.2006.06.009
   Kashefi-Kheyrabadi L, 2018, BIOSENS BIOELECTRON, V117, P457, DOI 10.1016/j.bios.2018.06.036
   Kazane I, 2016, ANAL CHEM, V88, P7268, DOI 10.1021/acs.analchem.6b01574
   Kim JJ, 2020, INT J ENV RES PUB HE, V17, DOI 10.3390/ijerph17010112
   Kim SG, 2016, ACS APPL MATER INTER, V8, P6602, DOI 10.1021/acsami.5b11159
   Klecka GM, 2009, ENVIRON SCI TECHNOL, V43, P6145, DOI 10.1021/es900598e
   Kleywegt S, 2011, SCI TOTAL ENVIRON, V409, P1481, DOI 10.1016/j.scitotenv.2011.01.010
   Kuang H, 2014, ACS APPL MATER INTER, V6, P364, DOI 10.1021/am4043678
   Kunene K, 2020, WASTE BIOMASS VALORI, V11, P1085, DOI 10.1007/s12649-018-0505-5
   Lee EH, 2017, ACS APPL MATER INTER, V9, P14889, DOI 10.1021/acsami.7b02377
   Lee ES, 2018, SENSOR ACTUAT B-CHEM, V260, P371, DOI 10.1016/j.snb.2018.01.018
   Li HY, 2019, MICROCHIM ACTA, V186, DOI 10.1007/s00604-019-4006-4
   Li MM, 2019, ANALYST, V144, P5691, DOI 10.1039/c9an01266d
   Li X, 2016, NANOMATERIALS-BASEL, V6, DOI 10.3390/nano6100190
   Li Y, 2016, SENSOR ACTUAT B-CHEM, V222, P815, DOI 10.1016/j.snb.2015.08.130
   Liang XX, 2020, FOOD CHEM TOXICOL, V135, DOI 10.1016/j.fct.2019.111015
   Lichnovsky J, 2017, IOP C SER EARTH ENV, V92, DOI 10.1088/1755-1315/92/1/012037
   Lim HJ, 2017, BIOSENS BIOELECTRON, V94, P10, DOI 10.1016/j.bios.2017.02.029
   Lin XG, 2017, BIOSENS BIOELECTRON, V91, P104, DOI 10.1016/j.bios.2016.12.024
   Liu BY, 2017, LANCET PLANET HEALTH, V1, pE114, DOI [10.1016/S2542-5196(17)30049-9, 10.1016/s2542-5196(17)30049-9]
   Liu Q, 2020, RSC ADV, V10, P6156, DOI 10.1039/c9ra10936f
   Liu Y, 2019, SENSORS-BASEL, V19, DOI 10.3390/s19071619
   Liu YJ, 2016, J ELECTROANAL CHEM, V781, P265, DOI 10.1016/j.jelechem.2016.06.048
   Ma YB, 2017, BIOSENS BIOELECTRON, V92, P21, DOI 10.1016/j.bios.2017.01.041
   Marchesini GR, 2005, ANAL CHIM ACTA, V528, P37, DOI 10.1016/j.aca.2004.06.066
   Marks H, 2016, J BIOMED OPT, V21, DOI 10.1117/1.JBO.21.12.127005
   Marks HL, 2014, ANAL CHEM, V86, P11614, DOI 10.1021/ac502541v
   McKeague M, 2010, INT J MOL SCI, V11, P4864, DOI 10.3390/ijms11124864
   Mei HC, 2012, ANAL CHEM, V84, P7323, DOI 10.1021/ac300281u
   Mei ZL, 2013, BIOSENS BIOELECTRON, V39, P26, DOI 10.1016/j.bios.2012.06.027
   Mendonsa SD, 2004, J AM CHEM SOC, V126, P20, DOI 10.1021/ja037832s
   Michalowicz J, 2014, ENVIRON TOXICOL PHAR, V37, P738, DOI 10.1016/j.etap.2014.02.003
   Mirzajani H, 2017, BIOSENS BIOELECTRON, V89, P1059, DOI 10.1016/j.bios.2016.09.109
   Moriyama K, 2002, J CLIN ENDOCR METAB, V87, P5185, DOI 10.1210/jc.2002-020209
   Nazari M, 2019, J BIOSCIENCES, V44, DOI 10.1007/s12038-019-9921-3
   Niazi JH, 2008, BIOORGAN MED CHEM, V16, P7245, DOI 10.1016/j.bmc.2008.06.033
   Oppeneer SJ, 2015, PUBLIC HEALTH NUTR, V18, P1847, DOI 10.1017/S1368980014002213
   Park JW, 2012, CHEM COMMUN, V48, P2071, DOI 10.1039/c2cc16473f
   Peng XY, 2018, FOOD AGR IMMUNOL, V29, P216, DOI 10.1080/09540105.2017.1365822
   Peng Y, 2019, J AGR FOOD CHEM, V67, P12613, DOI 10.1021/acs.jafc.9b01543
   Peyre L, 2014, FOOD CHEM TOXICOL, V70, P9, DOI 10.1016/j.fct.2014.04.011
   Plahuta M, 2017, CHEMOSPHERE, V174, P342, DOI 10.1016/j.chemosphere.2017.01.137
   Ragavan KV, 2013, TRAC-TREND ANAL CHEM, V52, P248, DOI 10.1016/j.trac.2013.09.006
   Ragavan KV, 2013, CHEM COMMUN, V49, P5960, DOI 10.1039/c3cc42002g
   Rajabnejad SH, 2020, MICROCHEM J, V155, DOI 10.1016/j.microc.2020.104722
   Razavipanah I, 2019, MICROCHEM J, V146, P1054, DOI 10.1016/j.microc.2019.02.018
   Ribes A, 2017, CHEM-EUR J, V23, P8581, DOI 10.1002/chem.201701024
   Rochester JR, 2015, ENVIRON HEALTH PERSP, V123, P643, DOI 10.1289/ehp.1408989
   Rochester JR, 2013, REPROD TOXICOL, V42, P132, DOI 10.1016/j.reprotox.2013.08.008
   Rosenmai AK, 2014, TOXICOL SCI, V139, P35, DOI 10.1093/toxsci/kfu030
   Santoro A, 2019, CURR NEUROPHARMACOL, V17, P1109, DOI 10.2174/1570159X17666190726112101
   Schiano ME, 2022, APPL SCI-BASEL, V12, DOI 10.3390/app12083752
   Schonfelder G, 2002, ENVIRON HEALTH PERSP, V110, pA703, DOI 10.1289/ehp.021100703
   Segner H, 2003, ECOTOX ENVIRON SAFE, V54, P302, DOI 10.1016/S0147-6513(02)00039-8
   Sheedy C, 2007, BIOTECHNOL ADV, V25, P333, DOI 10.1016/j.biotechadv.2007.02.003
   Sheng W, 2018, ANAL METHODS-UK, V10, P5313, DOI [10.1039/c8ay01260a, 10.1039/C8AY01260A]
   Shi L, 2018, BIOSENS BIOELECTRON, V102, P41, DOI 10.1016/j.bios.2017.11.012
   Snyder SA, 2008, OZONE-SCI ENG, V30, P65, DOI 10.1080/01919510701799278
   Sofen LE, 2019, J ELECTROCHEM SOC, V167, DOI 10.1149/2.0242003JES
   Stoltenburg R, 2005, ANAL BIOANAL CHEM, V383, P83, DOI 10.1007/s00216-005-3388-9
   Stossi F, 2014, CHEM BIOL, V21, P743, DOI 10.1016/j.chembiol.2014.03.013
   Stuart JD, 2005, J CHROMATOGR A, V1079, P136, DOI 10.1016/j.chroma.2005.03.075
   Su Y, 2018, ANAL BIOANAL CHEM, V410, P1885, DOI 10.1007/s00216-017-0801-0
   Sui YP, 2012, ENVIRON HEALTH PERSP, V120, P399, DOI 10.1289/ehp.1104426
   Sun FX, 2016, ANAL BIOANAL CHEM, V408, P6913, DOI 10.1007/s00216-016-9791-6
   Sun JY, 2016, ELECTROANAL, V28, P439, DOI 10.1002/elan.201500287
   Sundaram E, 2021, FOOD CHEM, V345, DOI 10.1016/j.foodchem.2020.128627
   Thoene M, 2020, NUTRIENTS, V12, DOI 10.3390/nu12020532
   Toppari J, 1996, ENVIRON HEALTH PERSP, V104, P741, DOI 10.2307/3432709
   TUERK C, 1990, SCIENCE, V249, P505, DOI 10.1126/science.2200121
   Uzek R, 2019, MICROCHIM ACTA, V186, DOI 10.1007/s00604-019-3323-y
   Nguyen VT, 2017, CURR OPIN BIOTECH, V45, P15, DOI 10.1016/j.copbio.2016.11.020
   Vandenberg LN, 2007, REPROD TOXICOL, V24, P139, DOI 10.1016/j.reprotox.2007.07.010
   Varmira K, 2017, SENS BIOSENSING RES, V15, P17, DOI DOI 10.1016/J.SBSR.2017.07.002
   Verdian-Doghaei A, 2014, ANAL BIOCHEM, V466, P72, DOI 10.1016/j.ab.2014.08.014
   Vogel Sarah A, 2009, Am J Public Health, V99 Suppl 3, pS559, DOI 10.2105/AJPH.2008.159228
   Wang CY, 2018, ANAL METHODS-UK, V10, P5622, DOI [10.1039/c8ay01966e, 10.1039/C8AY01966E]
   Wang X, 2014, FOOD CHEM, V157, P464, DOI 10.1016/j.foodchem.2014.02.079
   Watabe Y, 2004, J CHROMATOGR A, V1032, P45, DOI 10.1016/j.chroma.2003.11.079
   World Health Organization [WHO], 2010, TREATM TUB GUID, P426
   Wu L, 2019, J ELECTROCHEM SOC, V166, pB562, DOI 10.1149/2.0141908jes
   Xiong L, 2018, FOOD CHEM, V244, P371, DOI 10.1016/j.foodchem.2017.10.030
   Xiong ZW, 2018, ANAL METHODS-UK, V10, P2450, DOI 10.1039/c8ay00677f
   Xu J, 2019, CHEMOSPHERE, V228, P110, DOI 10.1016/j.chemosphere.2019.04.110
   Xu JY, 2015, MICROCHIM ACTA, V182, P2131, DOI 10.1007/s00604-015-1547-z
   Xu WZ, 2016, J SEP SCI, V39, P4851, DOI 10.1002/jssc.201600803
   Xu Z, 2020, ANAL METHODS-UK, V12, P4479, DOI 10.1039/d0ay01124j
   Xue CS, 2019, ANAL BIOANAL CHEM, V411, P5655, DOI 10.1007/s00216-019-01996-8
   Xue F, 2013, MICROCHIM ACTA, V180, P109, DOI 10.1007/s00604-012-0909-z
   Yang JC, 2014, TALANTA, V130, P207, DOI 10.1016/j.talanta.2014.06.056
   Yang J, 2013, ANAL CHEM, V85, P1525, DOI 10.1021/ac302721j
   Yin HS, 2011, J SOLID STATE ELECTR, V15, P167, DOI 10.1007/s10008-010-1089-6
   Yu P, 2016, BIOSENS BIOELECTRON, V79, P22, DOI 10.1016/j.bios.2015.12.007
   Yu ZH, 2019, SENSOR ACTUAT B-CHEM, V284, P73, DOI 10.1016/j.snb.2018.12.126
   Zhang DW, 2016, ANAL BIOCHEM, V499, P51, DOI 10.1016/j.ab.2016.01.011
   Zhang W., 2017, CANC PREV CURR RES J, V1, P111
   Zhang YY, 2013, ELECTROANAL, V25, P1787, DOI 10.1002/elan.201300057
   Zhang YH, 2021, FOOD CHEM, V346, DOI 10.1016/j.foodchem.2020.128895
   Zhao WR, 2017, J ELECTROANAL CHEM, V786, P102, DOI 10.1016/j.jelechem.2017.01.003
   Zheng J, 2008, SPECTROSC SPECT ANAL, V28, P1583
   Zhou L, 2014, FOOD CHEM, V162, P34, DOI 10.1016/j.foodchem.2014.04.058
   Zhu WX, 2016, ELECTROCHIM ACTA, V188, P85, DOI 10.1016/j.electacta.2015.11.131
   Zhu Y, 2015, ANAL CHIM ACTA, V883, P81, DOI 10.1016/j.aca.2015.05.002
   Zhu YY, 2018, FOOD AGR IMMUNOL, V29, P1106, DOI 10.1080/09540105.2018.1515893
   Zhu YY, 2015, ACS APPL MATER INTER, V7, P7492, DOI 10.1021/acsami.5b00199
   Zuker M, 2003, NUCLEIC ACIDS RES, V31, P3406, DOI 10.1093/nar/gkg595
NR 168
TC 3
Z9 3
U1 25
U2 55
PU TAYLOR & FRANCIS INC
PI PHILADELPHIA
PA 530 WALNUT STREET, STE 850, PHILADELPHIA, PA 19106 USA
SN 1040-8347
EI 1547-6510
J9 CRIT REV ANAL CHEM
JI Crit. Rev. Anal. Chem.
PD 2022 AUG 16
PY 2022
DI 10.1080/10408347.2022.2113359
EA AUG 2022
PG 22
WC Chemistry, Analytical
WE Science Citation Index Expanded (SCI-EXPANDED)
SC Chemistry
GA 3Y9SF
UT WOS:000844061900001
PM 36001397
DA 2023-06-30
ER

PT J
AU Rusling, JF
   Forster, RJ
AF Rusling, James F.
   Forster, Robert J.
TI Biosensors Designed for Clinical Applications
SO BIOMEDICINES
LA English
DT Review
DE electrochemical sensors; clinical analysis; biomarkers;
   electrochemiluminescence; cancer; cardiovascular and neurological
   diseases; epilepsy; microfluidics; point of care
ID FREE IMPEDANCE DETECTION; CIRCULATING TUMOR-CELLS; OF-CARE DIAGNOSTICS;
   C-REACTIVE PROTEIN; PROSTATE-CANCER; LABEL-FREE; ULTRASENSITIVE
   DETECTION; DIRECT ELECTROCHEMILUMINESCENCE; ELECTROCHEMICAL BIOSENSOR;
   REAL-TIME
AB Emerging and validated biomarkers promise to revolutionize clinical practice, shifting the emphasis away from the management of chronic disease towards prevention, early diagnosis and early intervention. The challenge of detecting these low abundance protein and nucleic acid biomarkers within the clinical context demands the development of highly sensitive, even single molecule, assays that are also capable of selectively measuring a small number of defined analytes in complex samples such as whole blood, interstitial fluid, saliva or urine. Success relies on significant innovations in nanomaterials, bioreceptor engineering, transduction strategies and microfluidics. Primarily using examples from our work, this article discusses some recent advance in the selective and sensitive detection of disease biomarkers, highlights key innovations in sensor materials and identifies issues and challenges that need to be carefully considered especially for researchers entering the field.
C1 [Rusling, James F.] Univ Connecticut, Dept Chem, Storrs, CT 06269 USA.
   [Rusling, James F.] Natl Univ Ireland, Sch Chem, Galway H 91, Ireland.
   [Rusling, James F.] UConn Hlth Ctr, Farmington, CT 06032 USA.
   [Rusling, James F.] Univ Connecticut, Inst Mat Sci, Storrs, CT 06269 USA.
   [Forster, Robert J.] Dublin City Univ, Sch Chem Sci, Dublin D9, Ireland.
   [Forster, Robert J.] FutureNeuro SFI Res Ctr, Dublin D9, Ireland.
C3 University of Connecticut; University of Connecticut; University of
   Connecticut; Dublin City University
RP Rusling, JF (通讯作者)，Univ Connecticut, Dept Chem, Storrs, CT 06269 USA.; Rusling, JF (通讯作者)，Natl Univ Ireland, Sch Chem, Galway H 91, Ireland.; Rusling, JF (通讯作者)，UConn Hlth Ctr, Farmington, CT 06032 USA.; Rusling, JF (通讯作者)，Univ Connecticut, Inst Mat Sci, Storrs, CT 06269 USA.
EM James.Rusling@uconn.edu; robert.forster@dcu.ie
OI Rusling, James/0000-0002-6117-3306
FU National Institute of Biomedical Imaging and Bioengineering (NIBIB) of
   the US NIH [EB016707]; University of Connecticut; Science Foundation
   Ireland (SFI) [16/RC/3948]; European Regional Development Fund;
   Enterprise Ireland Commercialization Award [CF-2019-1075-P]
FX JFR's work described in this article was supported by Grant No. EB016707
   from the National Institute of Biomedical Imaging and Bioengineering
   (NIBIB) of the US NIH and by Academic Plan Grant and CLAS Strategic Plan
   Grants from University of Connecticut. RJF's work described herein
   emanated from research supported in part by a research grant from
   Science Foundation Ireland (SFI) under Grant Number 16/RC/3948 and
   cofunded under the European Regional Development Fund and by FutureNeuro
   industry partners and Enterprise Ireland Commercialization Award
   CF-2019-1075-P.
CR Sanchez JLA, 2017, ANAL CHEM, V89, P3378, DOI 10.1021/acs.analchem.6b03973
   Alix-Panabieres C, 2013, CLIN CHEM, V59, P110, DOI 10.1373/clinchem.2012.194258
   Atkinson AJ, 2001, CLIN PHARMACOL THER, V69, P89, DOI 10.1067/mcp.2000.113989
   Bertoncello P, 2009, BIOSENS BIOELECTRON, V24, P3191, DOI 10.1016/j.bios.2009.02.013
   Boyce S, 2013, BMC MED INFORM DECIS, V13, DOI 10.1186/1472-6947-13-126
   Bryan T, 2013, BIOSENS BIOELECTRON, V39, P94, DOI 10.1016/j.bios.2012.06.051
   Byrne JC, 2009, J PROTEOME RES, V8, P942, DOI 10.1021/pr800570s
   Capaldo P, 2016, ACS SENSORS, V1, P1003, DOI 10.1021/acssensors.6b00262
   Chiado A, 2020, LAB CHIP, V20, P665, DOI 10.1039/c9lc01108k
   Chin CD, 2011, NAT MED, V17, P1015, DOI 10.1038/nm.2408
   Cleveland WS, 1992, STAT MODELS S
   Conroy PJ, 2009, SEMIN CELL DEV BIOL, V20, P10, DOI 10.1016/j.semcdb.2009.01.010
   Damiati S, 2018, GENES-BASEL, V9, DOI 10.3390/genes9020089
   Damiati S, 2017, BIOSENS BIOELECTRON, V94, P500, DOI 10.1016/j.bios.2017.03.045
   de Eguilaz MR, 2020, ELECTROCHEM COMMUN, V116, DOI 10.1016/j.elecom.2020.106762
   Dennany L, 2003, J AM CHEM SOC, V125, P5213, DOI 10.1021/ja0296529
   Dennany L, 2004, J AM CHEM SOC, V126, P8835, DOI 10.1021/ja048615+
   Dennany L, 2006, ELECTROCHEM COMMUN, V8, P1588, DOI 10.1016/j.elecom.2006.07.022
   Devadoss A, 2010, LANGMUIR, V26, P2130, DOI 10.1021/la902676p
   Dhanapala L, 2020, BIOSENSORS-BASEL, V10, DOI 10.3390/bios10090115
   Drancourt M, 2016, CLIN MICROBIOL REV, V29, P429, DOI 10.1128/CMR.00090-15
   Fakanya WM, 2014, BIOSENSORS-BASEL, V4, P340, DOI 10.3390/bios4040340
   Fanning DM, 2010, BJU INT, V105, P631, DOI 10.1111/j.1464-410X.2009.08810.x
   Forster R.J., 2019, ANAL ELECTROGENERATE, P247
   Forster RJ, 1998, J PHYS CHEM B, V102, P10004, DOI 10.1021/jp9828890
   Forster RJ, 2019, WOODH PUB SER ELECT, P765, DOI 10.1016/B978-0-08-102420-1.00036-4
   Forster RJ, 2009, ANNU REV ANAL CHEM, V2, P359, DOI 10.1146/annurev-anchem-060908-155305
   Gorin MA, 2017, NAT REV UROL, V14, P90, DOI 10.1038/nrurol.2016.224
   He Y, 2016, ELECTROANAL, V28, P1658, DOI 10.1002/elan.201600043
   Henning TP, 1998, CHEM ANAL SERIES MON, V148, P3
   Ho CMB, 2015, LAB CHIP, V15, P3627, DOI 10.1039/c5lc00685f
   Horak J, 2015, SENSOR ACTUAT B-CHEM, V209, P478, DOI 10.1016/j.snb.2014.12.006
   Hu XX, 2021, ONCOL LETT, V21, DOI 10.3892/ol.2021.12683
   Jones A, 2020, ANAL CHEM, V92, P345, DOI 10.1021/acs.analchem.9b05080
   Jones AL, 2021, ANAL CHEM, V93, P1059, DOI 10.1021/acs.analchem.0c04034
   Kadimisetty K, 2018, ANAL CHEM, V90, P7569, DOI 10.1021/acs.analchem.8b01198
   Kadimisetty K, 2016, BIOSENS BIOELECTRON, V77, P188, DOI 10.1016/j.bios.2015.09.017
   Kaushal V., 2015, CLIN CANCER RES, V11, P593
   Kenny A, 2019, BIOMOLECULES, V9, DOI 10.3390/biom9110734
   Kinahan DJ, 2014, LAB CHIP, V14, P2249, DOI 10.1039/c4lc00380b
   Kingsmore SF, 2006, NAT REV DRUG DISCOV, V5, P310, DOI 10.1038/nrd2006
   Krause CE, 2013, CHEMISTRYOPEN, V2, P141, DOI 10.1002/open.201300018
   Kuskel A, 2016, SCI REP-UK, V6, DOI 10.1038/srep39736
   Ludwig JA, 2005, NAT REV CANCER, V5, P845, DOI 10.1038/nrc1739
   Mahajan VS, 2011, CIRCULATION, V124, P2350, DOI 10.1161/CIRCULATIONAHA.111.023697
   Malhotra R, 2012, ANAL CHEM, V84, P6249, DOI 10.1021/ac301392g
   Manne U, 2005, DRUG DISCOV TODAY, V10, P965, DOI 10.1016/S1359-6446(05)03487-2
   Mantovani A, 2008, NATURE, V454, P436, DOI 10.1038/nature07205
   Mantzoros CS, 1997, BRIT J CANCER, V76, P1115, DOI 10.1038/bjc.1997.520
   National Cancer Institute, 2019, CANC STAT FACTS PROS
   Nwankire CE, 2015, BIOSENS BIOELECTRON, V68, P382, DOI 10.1016/j.bios.2014.12.049
   O'Reilly EJ, 2015, RSC ADV, V5, P67874, DOI 10.1039/c5ra08450d
   Ouyang TL, 2019, ANAL CHEM, V91, P3179, DOI 10.1021/acs.analchem.8b05909
   Pal RP, 2013, UROL ONCOL-SEMIN ORI, V31, P1408, DOI 10.1016/j.urolonc.2012.05.012
   Patel V, 2013, ORAL ONCOL, V49, P93, DOI 10.1016/j.oraloncology.2012.08.001
   Prostate Conditions Education Council, 2019, GLEAS SCOR PROST CAN
   Qiu ZL, 2019, ANAL CHEM, V91, P1260, DOI 10.1021/acs.analchem.8b05455
   Raoof R, 2018, EBIOMEDICINE, V38, P127, DOI 10.1016/j.ebiom.2018.10.068
   Ren W, 2019, ANAL CHEM, V91, P2876, DOI 10.1021/acs.analchem.8b04848
   Rivnak AJ, 2015, J IMMUNOL METHODS, V424, P20, DOI 10.1016/j.jim.2015.04.017
   Roda A, 2011, ANAL CHEM, V83, P3178, DOI 10.1021/ac200360k
   Rusling JF, 2018, ACS SENSORS, V3, P522, DOI 10.1021/acssensors.8b00079
   Rusling JF, 2010, ANALYST, V135, P2496, DOI 10.1039/c0an00204f
   Saini S, 2016, CELL ONCOL, V39, P97, DOI 10.1007/s13402-016-0268-6
   Sarioglu AF, 2015, NAT METHODS, V12, P685, DOI [10.1038/nmeth.3404, 10.1038/NMETH.3404]
   Sharafeldin M, 2021, BIOSENS BIOELECTRON, V171, DOI 10.1016/j.bios.2020.112681
   Sharafeldin M, 2020, SENSORS-BASEL, V20, DOI 10.3390/s20164514
   Sharafeldin M, 2019, ANAL CHEM, V91, P7394, DOI 10.1021/acs.analchem.9b01284
   Sharafeldin M, 2018, MICROMACHINES-BASEL, V9, DOI 10.3390/mi9080394
   Shariat SF, 2002, J CLIN ONCOL, V20, P833, DOI 10.1200/JCO.20.3.833
   Shariat SF, 2008, CAN J UROL, V15, P4363
   Song YL, 2017, CHEM SCI, V8, P1736, DOI 10.1039/c6sc04671a
   Spain E, 2018, ACS OMEGA, V3, P17116, DOI 10.1021/acsomega.8b01758
   Spain E, 2016, BIOSENS BIOELECTRON, V77, P759, DOI 10.1016/j.bios.2015.10.058
   Spain E, 2013, BIOSENS BIOELECTRON, V41, P65, DOI 10.1016/j.bios.2012.06.046
   Spano D, 2012, SEMIN CANCER BIOL, V22, P234, DOI 10.1016/j.semcancer.2012.03.006
   Srinivasaraghavan V., 2015, THESIS STATE U BLACK
   Sun AC, 2016, SENSOR ACTUAT B-CHEM, V235, P126, DOI 10.1016/j.snb.2016.05.010
   Tang CK, 2017, LAB CHIP, V17, P484, DOI 10.1039/c6lc01238h
   Varambally S, 2008, NEOPLASIA, V10, P1285, DOI 10.1593/neo.08922
   Venkatanarayanan A, 2013, ANAL CHEM, V85, P2216, DOI 10.1021/ac302943q
   Wang J, 2001, ELECTROANAL, V13, P983, DOI 10.1002/1521-4109(200108)13:12<983::AID-ELAN983>3.0.CO;2-#
   Wang SQ, 2016, EXPERT REV MOL DIAGN, V16, P449, DOI 10.1586/14737159.2016.1142877
   Waylen LN, 2020, COMMUN BIOL, V3, DOI 10.1038/s42003-020-01341-1
   Williams SCP, 2013, P NATL ACAD SCI USA, V110, P4861, DOI 10.1073/pnas.1304186110
   Yu JD, 2010, CANCER CELL, V17, P443, DOI 10.1016/j.ccr.2010.03.018
   Yu X, 2006, J AM CHEM SOC, V128, P11199, DOI 10.1021/ja062117e
   Zanghelini F, 2017, BIOSENS BIOELECTRON, V92, P313, DOI 10.1016/j.bios.2016.11.006
   Zanut A, 2020, NAT COMMUN, V11, DOI 10.1038/s41467-020-16476-2
   Zarei M, 2017, TRAC-TREND ANAL CHEM, V91, P26, DOI 10.1016/j.trac.2017.04.001
   Zhang L, 2017, BIOSENS BIOELECTRON, V92, P434, DOI 10.1016/j.bios.2016.10.083
NR 91
TC 9
Z9 9
U1 4
U2 49
PU MDPI
PI BASEL
PA ST ALBAN-ANLAGE 66, CH-4052 BASEL, SWITZERLAND
EI 2227-9059
J9 BIOMEDICINES
JI Biomedicines
PD JUL
PY 2021
VL 9
IS 7
AR 702
DI 10.3390/biomedicines9070702
PG 27
WC Biochemistry & Molecular Biology; Medicine, Research & Experimental;
   Pharmacology & Pharmacy
WE Science Citation Index Expanded (SCI-EXPANDED)
SC Biochemistry & Molecular Biology; Research & Experimental Medicine;
   Pharmacology & Pharmacy
GA TN6JO
UT WOS:000676338900001
PM 34206405
OA gold, Green Published
DA 2023-06-30
ER

PT J
AU Hadi, M
   Mostaanzadeh, H
AF Hadi, Mojtaba
   Mostaanzadeh, Hossein
TI Sensitive Detection of Histamine at Metal-Organic Framework (Ni-BTC)
   Crystals and Multi-Walled Carbon Nanotubes Modified Glassy Carbon
   Electrode
SO RUSSIAN JOURNAL OF ELECTROCHEMISTRY
LA English
DT Article
DE Ni-based metal-organic framework; multi-walled carbon nanotubes;
   Ni-BTC/CNT modified electrode; histamine detection
ID BIOGENIC-AMINES; AMPEROMETRIC DETECTION; SPECTROPHOTOMETRIC
   DETERMINATION; ELECTROCHEMICAL OXIDATION; CERAMIC ELECTRODE; HUMAN
   URINE; BIOSENSOR; MUSCLE; FOODS
AB In this study a new electrochemical histamine sensor was proposed by using Ni-based metalorganic framework (Ni-BTC, BTC = 1,3,5-benzenetricarboxylate) crystals and multi-walled carbon nanotubes modified glassy carbon electrode. The modified electrode exhibited excellent electrocatalytic activity for the electro-oxidation of histamine with relatively high sensitivity and stability. The electro-oxidation of histamine was irreversible and exhibited an absorption-controlled behavior. A calibration curve for histamine in the concentration range from 1.00 to 160.00 mu M with a detection limit of 0.41 mu M (at signal to noise 3) and sensitivity of 0.19 mu A mu M-1 was obtained. The suggested sensor was successfully used for quantitative determination of histamine in spiked human urine samples with satisfactory results.
C1 [Hadi, Mojtaba; Mostaanzadeh, Hossein] Univ Qom, Dept Chem, Fac Sci, Qom, Iran.
RP Hadi, M (通讯作者)，Univ Qom, Dept Chem, Fac Sci, Qom, Iran.
EM m.hadi@qom.ac.ir
CR Alonso-Lomillo MA, 2010, ANAL CHIM ACTA, V665, P26, DOI 10.1016/j.aca.2010.03.012
   Bard A. J., 2001, ELECTROCHEMICAL METH
   Bodmer S, 1999, INFLAMM RES, V48, P296, DOI 10.1007/s000110050463
   Carralero V, 2005, ELECTROANAL, V17, P289, DOI 10.1002/elan.200403101
   Casella IG, 2001, FOOD CHEM, V73, P367, DOI 10.1016/S0308-8146(01)00117-0
   Dadakova E, 2009, FOOD CHEM, V116, P365, DOI 10.1016/j.foodchem.2009.02.018
   Degefu H, 2014, ELECTROCHIM ACTA, V121, P307, DOI 10.1016/j.electacta.2013.12.133
   FLEISCHMANN M, 1971, J ELECTROANAL CHEM, V31, P39, DOI 10.1016/S0022-0728(71)80040-2
   Fotouhi L, 2016, CRIT REV ANAL CHEM, V46, P323, DOI 10.1080/10408347.2015.1063978
   Gao F, 2015, ANAL CHIM ACTA, V901, P68, DOI 10.1016/j.aca.2015.10.025
   Garcia-Villar N, 2009, J CHROMATOGR A, V1216, P6387, DOI 10.1016/j.chroma.2009.07.029
   Geto A, 2014, SYNTHETIC MET, V191, P135, DOI 10.1016/j.synthmet.2014.03.005
   Hadi M, 2016, S AFR J CHEM-S-AFR T, V69, P79, DOI 10.17159/0379-4350/2016/v69a10
   HAMPSON NA, 1972, J ELECTROANAL CHEM, V34, P91
   Kang L, 2014, CHINESE CHEM LETT, V25, P957, DOI 10.1016/j.cclet.2014.05.032
   Keow CM, 2007, FOOD CHEM, V105, P1636, DOI 10.1016/j.foodchem.2007.04.027
   Koita D, 2014, ELECTROANAL, V26, P2224, DOI 10.1002/elan.201400155
   Lyons TD, 1955, T KANS ACAD SCI, V58, P435
   Marieb E.N., 2001, HUMAN ANATOMY PHYSL
   Muresan LM, 2011, PURE APPL CHEM, V83, P325, DOI 10.1351/PAC-CON-10-07-08
   Niculescu M, 2000, ELECTROANAL, V12, P369, DOI 10.1002/(SICI)1521-4109(20000301)12:5<369::AID-ELAN369>3.0.CO;2-J
   Pastore P, 2005, J CHROMATOGR A, V1098, P111, DOI 10.1016/j.chroma.2005.08.065
   Pessatti TLP, 2004, METH MOL B, V268, P311
   Rowsell JLC, 2004, MICROPOR MESOPOR MAT, V73, P3, DOI 10.1016/j.micromeso.2004.03.034
   SAKAI T, 1984, ANALYST, V109, P1569, DOI 10.1039/an9840901569
   Salimi A, 2006, ELECTROCHIM ACTA, V51, P1952, DOI 10.1016/j.electacta.2005.07.002
   Salimi A, 2007, ANAL CHEM, V79, P7431, DOI 10.1021/ac0702948
   Salimi A, 2006, ELECTROANAL, V18, P2129, DOI 10.1002/elan.200603639
   Sarada BV, 2000, ANAL CHEM, V72, P1632, DOI 10.1021/ac9908748
   Svarc-Gajic J, 2010, ELECTROANAL, V22, P2931, DOI 10.1002/elan.201000352
   Svarc-Gajic J, 2011, FOOD CHEM, V124, P1172, DOI 10.1016/j.foodchem.2010.07.030
   TAYLOR SL, 1986, CRC CR REV TOXICOL, V17, P91, DOI 10.3109/10408448609023767
   Telsnig D, 2013, ELECTROANAL, V25, P47, DOI 10.1002/elan.201200378
   Wang X, 2014, ACS APPL MATER INTER, V6, P11573, DOI 10.1021/am5019918
   Wang Y, 2015, J MATER CHEM B, V3, P3747, DOI 10.1039/c4tb01869a
   Wang Y, 2013, ANALYST, V138, P5113, DOI 10.1039/c3an00598d
   Weng QF, 2001, ELECTROANAL, V13, P1459, DOI 10.1002/1521-4109(200111)13:17<1459::AID-ELAN1459>3.0.CO;2-Y
   Young JA, 2013, ELECTROANAL, V25, P1589, DOI 10.1002/elan.201300114
   Zhang YF, 2013, CHEM COMMUN, V49, P6885, DOI 10.1039/c3cc43292k
   Zhou EC, 2014, ELECTROANAL, V26, P2526, DOI 10.1002/elan.201400341
   Zhou J, 2015, ANAL CHIM ACTA, V899, P57, DOI 10.1016/j.aca.2015.09.054
NR 41
TC 16
Z9 16
U1 5
U2 100
PU PLEIADES PUBLISHING INC
PI MOSCOW
PA PLEIADES PUBLISHING INC, MOSCOW, 00000, RUSSIA
SN 1023-1935
EI 1608-3342
J9 RUSS J ELECTROCHEM+
JI Russ. J. Electrochem.
PD DEC
PY 2018
VL 54
IS 12
BP 1045
EP 1052
DI 10.1134/S1023193518120066
PG 8
WC Electrochemistry
WE Science Citation Index Expanded (SCI-EXPANDED)
SC Electrochemistry
GA HN2VX
UT WOS:000460044100001
DA 2023-06-30
ER

PT J
AU Kiziltan, D
   Vural, T
   Bayram, C
   Ozturk, S
   Bozdogan, B
   Yaman, YT
   Abaci, S
   Denkbas, EB
AF Kiziltan, Damla
   Vural, Tayfun
   Bayram, Cem
   Ozturk, Serhat
   Bozdogan, Betul
   Yaman, Yesim Tugce
   Abaci, Serdar
   Denkbas, Emir Baki
TI Development of Titania Nanotube-based Electrochemical Immunosensor and
   Determination of Prostate Specific Antigen
SO ANALYTICAL SCIENCES
LA English
DT Article
DE Prostate specific antigen; electrochemical biosensor; titanium
   electrode; gold nanoparticle; chitosan
ID GOLD NANOPARTICLES; CHITOSAN; BIOSENSORS; POLYMER; CANCER; PSA
AB Early diagnosis of cancer is the most important factor that increases the success of treatment. Therefore, the development of new diagnostic tools is a necessity. In this study, a new electrode surface was developed via modification of a disposable titanium electrode with anodic oxidation and coating of gold nanoparticle and chitosan. Titanium electrodes were anodized by several anodization parameters to obtain a nanoporous surface and characterized by scanning electron microscopy. Electrodes anodized in optimum conditions were modified with gold nanoparticles and chitosan for enhancing conductivity and functionalizing the surface of electrode, respectively. To detect prostate specific antigen (PSA), antiPSA was bound onto the functional electrode surface. Modified electrodes were characterized with scanning electron microscopy and cyclic voltammetry and used for chronoamperometric detection of PSA. Limit of detection (LOD) of the designed electrode was found to be 7.8 ng mL(-1) for PSA in a linear range of 0 - 100 ng mL(-1).
C1 [Kiziltan, Damla; Denkbas, Emir Baki] Hacettepe Univ, Bioengn Div, Ankara, Turkey.
   [Vural, Tayfun; Ozturk, Serhat; Denkbas, Emir Baki] Hacettepe Univ, Chem Dept, Biochem Div, Ankara, Turkey.
   [Bayram, Cem] Hacettepe Univ, Adv Technol Applicat & Res Ctr, HUNITEK, Ankara, Turkey.
   [Bozdogan, Betul] Hacettepe Univ, Nanotechnol & Nanomed Div, Ankara, Turkey.
   [Yaman, Yesim Tugce; Abaci, Serdar] Hacettepe Univ, Chem Dept, Analyt Chem Div, Ankara, Turkey.
C3 Hacettepe University; Hacettepe University; Hacettepe University;
   Hacettepe University; Hacettepe University
RP Denkbas, EB (通讯作者)，Hacettepe Univ, Bioengn Div, Ankara, Turkey.; Denkbas, EB (通讯作者)，Hacettepe Univ, Chem Dept, Biochem Div, Ankara, Turkey.
EM denkbas@hacettepe.edu.tr
RI VURAL, TAYFUN/J-1591-2013; Ozturk, Serhat/AAV-7745-2021; Bayram,
   Cem/D-7403-2013; Ozturk, Serhat/AAE-4603-2019; Bozdoğan,
   Betül/Y-7482-2019
OI VURAL, TAYFUN/0000-0001-9504-5532; Ozturk, Serhat/0000-0003-0312-4394;
   Bayram, Cem/0000-0001-8717-4668; Bozdoğan, Betül/0000-0003-1546-3895
CR [Anonymous], BIOSENS BIOELECTRON
   [Anonymous], WORLD HLTH STAT
   [Anonymous], SENSORS
   [Anonymous], DEF BIOM
   Bahadir EB, 2015, TALANTA, V132, P162, DOI 10.1016/j.talanta.2014.08.063
   Caliskan N, 2014, MAT SCI ENG C-MATER, V35, P100, DOI 10.1016/j.msec.2013.10.033
   Dai XA, 2006, ANAL SCI, V22, P567, DOI 10.2116/analsci.22.567
   Grieshaber D, 2008, SENSORS-BASEL, V8, P1400, DOI 10.3390/s8031400
   Haiss W, 2007, ANAL CHEM, V79, P4215, DOI 10.1021/ac0702084
   Hammond JL, 2016, ESSAYS BIOCHEM, V60, P69, DOI 10.1042/EBC20150008
   Hasanzadeh M, 2016, TRAC-TREND ANAL CHEM, V80, P167, DOI 10.1016/j.trac.2015.07.018
   Holzinger M, 2014, FRONT CHEM, V2, DOI 10.3389/fchem.2014.00063
   Huang HZ, 2003, COLLOID SURFACE A, V226, P77, DOI 10.1016/S0927-7757(03)00382-0
   Jayanthi VSPKSA, 2017, BIOSENS BIOELECTRON, V91, P15, DOI 10.1016/j.bios.2016.12.014
   Justino CIL, 2016, TRAC-TREND ANAL CHEM, V85, P36, DOI 10.1016/j.trac.2016.04.004
   Kumar SA, 2010, THIN SOLID FILMS, V518, P5832, DOI 10.1016/j.tsf.2010.05.076
   Li SS, 2017, POLYMERS-BASEL, V9, DOI 10.3390/polym9080359
   Li Y, 2013, J HARD TISSUE BIOL, V22, P351, DOI 10.2485/jhtb.22.351
   Li YX, 2011, ANAL SCI, V27, P1223, DOI 10.2116/analsci.27.1223
   Lilja H, 2008, NAT REV CANCER, V8, P268, DOI 10.1038/nrc2351
   Lin JH, 2007, ANAL SCI, V23, P1059, DOI 10.2116/analsci.23.1059
   Liu CB, 2011, CARBON, V49, P5312, DOI 10.1016/j.carbon.2011.07.051
   Ma Y, 2017, MICROCHIM ACTA, V184, P4469, DOI 10.1007/s00604-017-2458-y
   Nukatsuka I, 2008, ANAL SCI, V24, P267, DOI 10.2116/analsci.24.267
   Redepenning J, 2003, J BIOMED MATER RES A, V66A, P411, DOI 10.1002/jbm.a.10571
   Roy P, 2011, ANGEW CHEM INT EDIT, V50, P2904, DOI 10.1002/anie.201001374
   Siegel RL, 2020, CA-CANCER J CLIN, V70, P7, DOI [10.3322/caac.21590, 10.3322/caac.21551, 10.3322/caac.21654, 10.3322/caac.20073]
   Song S, 2006, INT J NANOMED, V1, P433, DOI 10.2147/nano.2006.1.4.433
   Tang P, 2013, UROL ONCOL-SEMIN ORI, V31, P744, DOI 10.1016/j.urolonc.2011.06.012
   Wang XB, 2013, ELECTROCHIM ACTA, V112, P473, DOI 10.1016/j.electacta.2013.08.099
   Wilt TJ, 2014, JNCI-J NATL CANCER I, V106, DOI 10.1093/jnci/dju010
   Wu J, 2007, TRAC-TREND ANAL CHEM, V26, P679, DOI 10.1016/j.trac.2007.05.007
   Xu Q, 2006, BIOSENS BIOELECTRON, V22, P768, DOI 10.1016/j.bios.2006.02.010
   Yilmaz E, 2010, APPL SURF SCI, V256, P6630, DOI 10.1016/j.apsusc.2010.04.060
   Yoon HC, 2004, ANAL SCI, V20, P1249, DOI 10.2116/analsci.20.1249
   Yoshida K, 1999, CLIN CHIM ACTA, V280, P195, DOI 10.1016/S0009-8981(98)00189-2
   Zhang RC, 2017, SCI REP-UK, V7, DOI 10.1038/srep46682
   Zhang YL, 2015, ANAL SCI, V31, P73, DOI 10.2116/analsci.31.73
   Zhang Z, 2011, J MATER CHEM, V21, P7705, DOI 10.1039/c0jm04164e
NR 39
TC 5
Z9 5
U1 1
U2 13
PU SPRINGERNATURE
PI LONDON
PA CAMPUS, 4 CRINAN ST, LONDON, N1 9XW, ENGLAND
SN 0910-6340
EI 1348-2246
J9 ANAL SCI
JI Anal. Sci.
PD JUL
PY 2018
VL 34
IS 7
BP 789
EP 794
DI 10.2116/analsci.17P407
PG 6
WC Chemistry, Analytical
WE Science Citation Index Expanded (SCI-EXPANDED)
SC Chemistry
GA GP3QX
UT WOS:000440769400007
PM 29998960
OA gold
DA 2023-06-30
ER

PT J
AU Kim, KJ
   Choi, JH
   Pyo, SH
   Yun, KS
   Lee, JY
   Choi, JW
   Oh, BK
AF Kim, Kyeong-Jun
   Choi, Jin-Ha
   Pyo, Su-Hyun
   Yun, Kwang-Seok
   Lee, Ji-Young
   Choi, Jeong-Woo
   Oh, Byung-Keun
TI Nanostructure Modified Microelectrode for Electrochemical Detection of
   Dopamine with Ascorbic Acid and Uric Acid
SO JOURNAL OF NANOSCIENCE AND NANOTECHNOLOGY
LA English
DT Article
DE Dopamine; Micro Electrode; Surface Modification; Electrochemical Sensor
ID NOREPINEPHRINE; FILM
AB Dopamine (DA) is one kind of neurotransmitter in central nervous system which is indicator of neural disease. For this reason, determination of DA concentration in central nervous system is very important for early diagnosis of neural disease. In this study, we designed micro electrode array and fabricated by MEMS technology. Furthermore, we fabricated 3-D conducting nanostructure on electrode surface for enhanced sensitivity and selectivity due to increased surface area. Compared with macro and normal micro electrode, the 3-D nanostructure modified micro electrode shows better electrical performance. These surface modified pin type electrode was applied to detect low concentration of DA and successfully detect various concentration of DA from 100 mu M to 1 mu M with linear relationship in the presence of ascorbic acid and uric acid. From these results, our newly designed electrode shows possibility to be applied as brain biosensor for neural disease diagnosis such as Parkinson's diseases.
C1 [Kim, Kyeong-Jun; Choi, Jin-Ha; Lee, Ji-Young; Choi, Jeong-Woo; Oh, Byung-Keun] Sogang Univ, Dept Chem & Biomol Engn, Seoul 121742, South Korea.
   [Pyo, Su-Hyun; Choi, Jeong-Woo; Oh, Byung-Keun] Sogang Univ, Interdisciplinary Program Integrated Biotechnol, Seoul 121742, South Korea.
   [Yun, Kwang-Seok] Sogang Univ, Dept Elect Engn, Seoul 121742, South Korea.
C3 Sogang University; Sogang University; Sogang University
RP Choi, JW; Oh, BK (通讯作者)，Sogang Univ, Dept Chem & Biomol Engn, Seoul 121742, South Korea.; Choi, JW; Oh, BK (通讯作者)，Sogang Univ, Interdisciplinary Program Integrated Biotechnol, Seoul 121742, South Korea.
FU Original Technology Research Program for Brain Science through the
   National Research Foundation of Korea (NRF) - Ministry of Education,
   Science and Technology [2012-0006592]; Basic Science Research Program
   through the National Research Foundation of Korea (NRF) - Ministry of
   Science, ICT and Future Planning [2014M3A7B4051907]
FX This work was supported by the Original Technology Research Program for
   Brain Science through the National Research Foundation of Korea (NRF)
   funded by the Ministry of Education, Science and Technology
   (2012-0006592) and Basic Science Research Program through the National
   Research Foundation of Korea (NRF) funded by the Ministry of Science,
   ICT and Future Planning (2014M3A7B4051907).
CR BARANSKI AS, 1991, J ELECTROANAL CHEM, V300, P309, DOI 10.1016/0022-0728(91)85402-B
   BARD AJ, 1991, SCIENCE, V254, P68, DOI 10.1126/science.254.5028.68
   Carrera V, 2007, J CHROMATOGR B, V847, P88, DOI 10.1016/j.jchromb.2006.09.032
   Chan FL, 2008, J MICROMECH MICROENG, V18, DOI 10.1088/0960-1317/18/7/075028
   Deng CY, 2011, ELECTROCHIM ACTA, V56, P8851, DOI 10.1016/j.electacta.2011.07.075
   El-Said WA, 2010, ELECTROCHEM COMMUN, V12, P1756, DOI 10.1016/j.elecom.2010.10.015
   Giamouzis G, 2010, J CARD FAIL, V16, P922, DOI 10.1016/j.cardfail.2010.07.246
   Hsu MS, 2012, ACS APPL MATER INTER, V4, P5570, DOI 10.1021/am301452b
   Kim J, 2008, ANAL CHIM ACTA, V619, P87, DOI 10.1016/j.aca.2008.02.042
   Kumbhat S, 2007, BIOSENS BIOELECTRON, V23, P421, DOI 10.1016/j.bios.2007.05.004
   Lee TH, 1996, J NEUROSCI METH, V67, P221
   Liu AH, 2006, ADV FUNCT MATER, V16, P371, DOI 10.1002/adfm.200500202
   Roy A, 2003, PSYCHIAT RES, V117, P191, DOI 10.1016/S0165-1781(02)00323-2
   SHANNAK K, 1994, BRAIN RES, V639, P33, DOI 10.1016/0006-8993(94)91761-2
   VANKAMMEN DP, 1991, SCHIZOPHR RES, V4, P173, DOI 10.1016/0920-9964(91)90032-M
   Xue Y, 2013, J NANOSCI NANOTECHNO, V13, P1563, DOI 10.1166/jnn.2013.6024
NR 16
TC 4
Z9 4
U1 2
U2 27
PU AMER SCIENTIFIC PUBLISHERS
PI VALENCIA
PA 26650 THE OLD RD, STE 208, VALENCIA, CA 91381-0751 USA
SN 1533-4880
EI 1533-4899
J9 J NANOSCI NANOTECHNO
JI J. Nanosci. Nanotechnol.
PD MAR
PY 2016
VL 16
IS 3
BP 3058
EP 3061
DI 10.1166/jnn.2016.11078
PG 4
WC Chemistry, Multidisciplinary; Nanoscience & Nanotechnology; Materials
   Science, Multidisciplinary; Physics, Applied; Physics, Condensed Matter
WE Science Citation Index Expanded (SCI-EXPANDED)
SC Chemistry; Science & Technology - Other Topics; Materials Science;
   Physics
GA DJ4CU
UT WOS:000374153800153
PM 27455760
DA 2023-06-30
ER

PT J
AU Fayemi, OE
   Adekunle, AS
   Ebenso, EE
AF Fayemi, Omolola E.
   Adekunle, Abolanle S.
   Ebenso, Eno E.
TI Electrochemical Detection of Phenanthrene Using Nickel Oxide Doped PANI
   Nanofiber Based Modified Electrodes
SO JOURNAL OF NANOMATERIALS
LA English
DT Article
ID POLYANILINE NANOFIBERS; PRUSSIAN-BLUE; SENSOR; BIOSENSOR; NITRITE;
   ELECTROOXIDATION; PHTHALOCYANINES; NANOCOMPOSITE; NANOPARTICLES;
   CONDUCTIVITY
AB A nickel oxide doped polyaniline nanofibers (PANI-NiO) based electrochemical sensor was constructed for detection of phenanthrene. Successful synthesis of PANI-NiO nanocomposite was confirmed with techniques such as SEM, XRD, EDX, FTIR, and UV-visible spectroscopy. The electrocatalytic oxidation of phenanthrene on PANI-NiO on modified glassy carbon electrode (GCE-PANI-NiO) was studied using cyclic voltammetry, square wave voltammetry, and impedance spectroscopy and discussed. Results showed that detection of phenanthrene was enhanced by the nanostructure of PANI-NiO film. The square wave voltammetry analysis shows a very low detection limit of 0.732pM for phenanthrene with the linear range of 7.6 pM-1.4 x 10(-11) M. The Tafel value of 227 mVdec(-1) suggests adsorption of phenanthrene oxidation intermediates on the GCE-PANI-NiO electrode. The GCE-PANI-NiO modified electrodes gave better performance towards phenanthrene in terms of current response, oxidation potential, current recovery, stability, and resistance to electrode fouling effects.
C1 [Fayemi, Omolola E.; Adekunle, Abolanle S.; Ebenso, Eno E.] North Worth Univ, Fac Agr Sci & Technol, Sch Math & Phys Sci, Dept Chem, Mafikeng Campus,Private Bag X2046, ZA-2735 Mmabatho, South Africa.
   [Fayemi, Omolola E.; Adekunle, Abolanle S.; Ebenso, Eno E.] North Worth Univ, Fac Agr Sci & Technol, Mat Sci Innovat & Modelling MaSIM Res Focus Area, Mafikeng Campus,Private Bag X2046, ZA-2735 Mmabatho, South Africa.
   [Adekunle, Abolanle S.] Obafemi Awolowo Univ, Dept Chem, Ife, Nigeria.
C3 Obafemi Awolowo University
RP Ebenso, EE (通讯作者)，North Worth Univ, Fac Agr Sci & Technol, Sch Math & Phys Sci, Dept Chem, Mafikeng Campus,Private Bag X2046, ZA-2735 Mmabatho, South Africa.; Ebenso, EE (通讯作者)，North Worth Univ, Fac Agr Sci & Technol, Mat Sci Innovat & Modelling MaSIM Res Focus Area, Mafikeng Campus,Private Bag X2046, ZA-2735 Mmabatho, South Africa.
EM eno.ebenso@nwu.ac.za
RI Fayemi, Omolola/X-5124-2019; Adekunle, Abolanle/GSE-1112-2022; Adekunle,
   Abolanle/AAE-8984-2019; Ebenso, Eno E./D-2585-2011; EBENSO, ENO
   E/AAB-6762-2022
OI Fayemi, Omolola/0000-0002-0049-5184; Adekunle,
   Abolanle/0000-0002-2174-7600; Ebenso, Eno E./0000-0002-0411-9258;
   EBENSO, ENO E/0000-0002-0411-9258
FU North-West University (Mafikeng Campus), Material Science Innovation &
   Modelling (MaSIM) Focus Area, Faculty of Agriculture, Science and
   Technology; Sasol Inzalo/National Research Foundation (NRF); North-West
   University; National Research Foundation of South Africa
FX This project was supported by the North-West University (Mafikeng
   Campus), Material Science Innovation & Modelling (MaSIM) Focus Area,
   Faculty of Agriculture, Science and Technology. Omolola E. Fayemi thanks
   Sasol Inzalo/National Research Foundation (NRF) for Ph.D. degree
   research funding. Abolanle S. Adekunle thanks the North-West University
   for postdoctoral fellowship and Obafemi Awolowo University, Nigeria, for
   the research leave visit. Eno E. Ebenso acknowledges the National
   Research Foundation of South Africa for Incentive Funding for Rated
   Researchers.
CR Abdolahi A, 2012, MATERIALS, V5, P1487, DOI 10.3390/ma5081487
   Adekunle AS, 2015, RSC ADV, V5, P27759, DOI 10.1039/c5ra02008e
   Adekunle AS, 2010, J ELECTROANAL CHEM, V645, P41, DOI 10.1016/j.jelechem.2010.04.010
   Agboola B, 2007, ANAL CHIM ACTA, V587, P116, DOI 10.1016/j.aca.2007.01.031
   Al-Mashat L, 2010, J PHYS CHEM C, V114, P16168, DOI 10.1021/jp103134u
   Bard A. J., 2001, ELECTROCHEMICAL METH
   BOUKAMP BA, 1986, SOLID STATE IONICS, V20, P31, DOI 10.1016/0167-2738(86)90031-7
   Cai GF, 2012, NANOSCALE, V4, P5724, DOI 10.1039/c2nr31397a
   Chakrabarty S., 2009, J PHYS SCI, V13, P245
   Garjonyte R, 2000, BIOSENS BIOELECTRON, V15, P445, DOI 10.1016/S0956-5663(00)00101-9
   Geng DS, 2015, J MATER CHEM A, V3, P1795, DOI 10.1039/c4ta06008c
   Giovanelli D, 2003, TALANTA, V61, P211, DOI 10.1016/S0039-9140(03)00269-8
   Hasanzadeh M, 2010, ELECTROANAL, V22, P168, DOI 10.1002/elan.200900294
   Hotovy I, 2000, VACUUM, V58, P300, DOI 10.1016/S0042-207X(00)00182-2
   Huang JX, 2003, J AM CHEM SOC, V125, P314, DOI 10.1021/ja028371y
   Ichiyanagi Y, 2003, PHYSICA B, V329, P862, DOI 10.1016/S0921-4526(02)02578-4
   Jing XL, 2006, J POLYM SCI POL CHEM, V44, P1014, DOI 10.1002/pola.21217
   Kuilla T, 2010, PROG POLYM SCI, V35, P1350, DOI 10.1016/j.progpolymsci.2010.07.005
   Langer JJ, 2004, SURF SCI, V573, P140, DOI 10.1016/j.susc.2004.05.140
   Li D, 2004, ADV MATER, V16, P2062, DOI 10.1002/adma.200400606
   Li D, 2009, ACCOUNTS CHEM RES, V42, P135, DOI 10.1021/ar800080n
   Li MY, 2006, BIOMATERIALS, V27, P2705, DOI 10.1016/j.biomaterials.2005.11.037
   MacDiarmid AG, 2001, REV MOD PHYS, V73, P701, DOI 10.1103/RevModPhys.73.701
   Makhlouf SA, 1997, J APPL PHYS, V81, P5561, DOI 10.1063/1.364661
   Mathebe NGR, 2004, TALANTA, V64, P115, DOI 10.1016/j.talanta.2003.11.050
   Miller EL, 1997, J ELECTROCHEM SOC, V144, P3072, DOI 10.1149/1.1837961
   Morrin A, 2005, ELECTROANAL, V17, P423, DOI 10.1002/elan.200403185
   Nurk G, 2003, J ELECTROANAL CHEM, V553, P1, DOI 10.1016/S0022-0728(03)00200-6
   Radhakrishnan S, 2011, J APPL POLYM SCI, V122, P1510, DOI 10.1002/app.34236
   Radhakrishnan S, 2014, APPL CATAL B-ENVIRON, V148, P22, DOI 10.1016/j.apcatb.2013.10.044
   Rassie C, 2011, INT J ELECTROCHEM SC, V6, P1949
   Somerset V, 2010, ELECTROCHIM ACTA, V55, P4240, DOI 10.1016/j.electacta.2009.01.029
   Sun YK, 2004, COLLOID SURFACE A, V245, P15, DOI 10.1016/j.colsurfa.2004.05.009
   Tovide O, 2014, ELECTROCHIM ACTA, V128, P138, DOI 10.1016/j.electacta.2013.12.134
   Vestreng V., 2002, EMISSION DATA REPORT
   Virji S, 2004, NANO LETT, V4, P491, DOI 10.1021/nl035122e
   Wang GM, 2012, NANOSCALE, V4, P3123, DOI 10.1039/c2nr30302g
   Wei MC, 2015, RSC ADV, V5, P48811, DOI 10.1039/c5ra02803e
   WU CG, 1994, SCIENCE, V264, P1757, DOI 10.1126/science.264.5166.1757
   Xia XH, 2008, NANOTECHNOLOGY, V19, DOI 10.1088/0957-4484/19/46/465701
   Xing SX, 2006, POLYMER, V47, P2305, DOI 10.1016/j.polymer.2006.02.008
   Xu SS, 2006, ENVIRON SCI TECHNOL, V40, P702, DOI 10.1021/es0517062
   Xu ZA, 2005, LANGMUIR, V21, P10808, DOI 10.1021/la051445+
   Yan J, 2010, CARBON, V48, P487, DOI 10.1016/j.carbon.2009.09.066
   Yang HX, 1999, J POWER SOURCES, V79, P256, DOI 10.1016/S0378-7753(99)00158-5
   Yang T, 2009, BIOSENS BIOELECTRON, V24, P2165, DOI 10.1016/j.bios.2008.11.011
   Yu QZ, 2008, MATER SCI ENG B-ADV, V150, P70, DOI 10.1016/j.mseb.2008.02.008
   ZAGAL J, 1992, J ELECTROANAL CHEM, V339, P13, DOI 10.1016/0022-0728(92)80442-7
   Zhang K, 2010, CHEM MATER, V22, P1392, DOI 10.1021/cm902876u
   Zhong WB, 2005, MACROMOL RAPID COMM, V26, P395, DOI 10.1002/marc.200400463
   Zhou HH, 2005, BIOSENS BIOELECTRON, V20, P1305, DOI 10.1016/j.bios.2004.04.024
NR 51
TC 9
Z9 9
U1 2
U2 52
PU HINDAWI LTD
PI LONDON
PA ADAM HOUSE, 3RD FLR, 1 FITZROY SQ, LONDON, W1T 5HF, ENGLAND
SN 1687-4110
EI 1687-4129
J9 J NANOMATER
JI J. Nanomater.
PY 2016
VL 2016
AR 9614897
DI 10.1155/2016/9614897
PG 12
WC Nanoscience & Nanotechnology; Materials Science, Multidisciplinary
WE Science Citation Index Expanded (SCI-EXPANDED)
SC Science & Technology - Other Topics; Materials Science
GA DH2MN
UT WOS:000372620100001
OA gold
DA 2023-06-30
ER

PT J
AU Chen, YX
   Zhang, HH
   Xue, HG
   Hu, XY
   Wang, GX
   Wang, CY
AF Chen, Yuxing
   Zhang, Huaihao
   Xue, Huaiguo
   Hu, Xiaoya
   Wang, Guoxiu
   Wang, Chengyin
TI Construction of a non-enzymatic glucose sensor based on copolymer
   P4VP-co-PAN and Fe2O3 nanoparticles
SO MATERIALS SCIENCE & ENGINEERING C-MATERIALS FOR BIOLOGICAL APPLICATIONS
LA English
DT Article
DE Electrochemical sensor; Chronoamperometry; P4VP-co-PAN; Fe2O3-NPs;
   Glucose; Blood
ID DIRECT ELECTRON-TRANSFER; MAGNETIC NANOPARTICLES; DIRECT
   ELECTROCHEMISTRY; BIOSENSOR; OXIDASE; HEMOGLOBIN; FILM;
   POLY(4-VINYLPYRIDINE-CO-ACRYLONITRILE); ELECTROCHEMILUMINESCENCE;
   SEPARATION
AB An electrochemical sensor based on a copolymer poly(4-vinylpyridine)-co-poly(acrylonitrile), P4VP-co-PAN, and Fe2O3 nanoparticle film modified glassy carbon electrode was developed for the determination of glucose. We studied the response of glucose with the proposed electrode, and determined the optimum conditions by changing the potential, pH and P4VP-co-PAN. The current response measurements were performed in PBS (c = 0.1 M) with a potential of 0.7 V. The current response of this glucose sensor showed a linear relationship with the concentration in the range of 2.5 mu M-0.58 mM (r = 0.997). The experimental results demonstrate that this method has such merits as simple operation, low cost, high sensitivity, long term stability and good reproducibility, with satisfactory results. (C) 2013 Elsevier B.V. All rights reserved.
C1 [Chen, Yuxing; Zhang, Huaihao; Xue, Huaiguo; Hu, Xiaoya; Wang, Chengyin] Yangzhou Univ, Coll Chem & Chem Engn, Jiangsu Key Lab Environm Engn & Monitoring, Yangzhou 225002, Peoples R China.
   [Wang, Guoxiu] Univ Technol Sydney, Dept Chem & Forens Sci, Sydney, NSW 2007, Australia.
C3 Yangzhou University; University of Technology Sydney
RP Wang, CY (通讯作者)，Yangzhou Univ, Coll Chem & Chem Engn, Jiangsu Key Lab Environm Engn & Monitoring, 180 Si Wang Ting Rd, Yangzhou 225002, Peoples R China.
EM wangcy@yzu.edu.cn
RI Wang, Chengyin/F-1061-2014; Wang, Guoxiu/O-5345-2019; Nanozymes,
   Nanozymes/D-8197-2019
OI Wang, Guoxiu/0000-0003-4295-8578; 
FU National Natural Science Foundation of China [20975091, 21173183,
   21106124, 21375116]; Priority Academic Program Development of Jiangsu
   Higher Education Institutions (PAPD)
FX The work was supported by the National Natural Science Foundation of
   China (Grant Nos. 20975091, 21173183, 21106124 and 21375116), a project
   funded by the Priority Academic Program Development of Jiangsu Higher
   Education Institutions (PAPD).
CR Baratella D, 2013, BIOSENS BIOELECTRON, V45, P13, DOI 10.1016/j.bios.2013.01.043
   Cao DF, 2006, BIOPHYS CHEM, V121, P209, DOI 10.1016/j.bpc.2005.11.003
   Cao X, 2011, ANALYST, V136, P4241, DOI 10.1039/c1an15367f
   Castle Jessica R, 2010, J Diabetes Sci Technol, V4, P221
   Ceylan S, 2008, ANGEW CHEM INT EDIT, V47, P8950, DOI 10.1002/anie.200801474
   Chen XJ, 2011, SENSOR ACTUAT B-CHEM, V159, P220, DOI 10.1016/j.snb.2011.06.076
   Cheng YX, 2009, ELECTROCHIM ACTA, V54, P2588, DOI 10.1016/j.electacta.2008.10.072
   Cherevko S, 2009, SENSOR ACTUAT B-CHEM, V142, P216, DOI 10.1016/j.snb.2009.07.023
   Ding Y, 2010, BIOSENS BIOELECTRON, V26, P542, DOI 10.1016/j.bios.2010.07.050
   Gao HL, 2008, CHINESE J ANAL CHEM, V36, P1614, DOI 10.1016/S1872-2040(09)60008-6
   Gross T M, 2000, Diabetes Technol Ther, V2, P49, DOI 10.1089/152091500316737
   Hu FX, 2013, SENSOR ACTUAT B-CHEM, V176, P713, DOI 10.1016/j.snb.2012.08.072
   Huang JF, 2008, ELECTROANAL, V20, P2229, DOI 10.1002/elan.200804306
   Karyakin AA, 2002, ANAL CHEM, V74, P1597, DOI 10.1021/ac0155409
   Li JP, 2010, ANAL CHIM ACTA, V665, P98, DOI 10.1016/j.aca.2010.03.020
   Li JP, 2009, SENSOR ACTUAT B-CHEM, V139, P400, DOI 10.1016/j.snb.2009.03.004
   Lin YH, 2004, NANO LETT, V4, P191, DOI 10.1021/nl0347233
   Liu XQ, 2008, ELECTROCHEM COMMUN, V10, P1250, DOI 10.1016/j.elecom.2008.06.009
   Luo LQ, 2010, SENSOR ACTUAT B-CHEM, V145, P293, DOI 10.1016/j.snb.2009.12.018
   Mahshid SS, 2011, ELECTROCHIM ACTA, V58, P551, DOI 10.1016/j.electacta.2011.09.083
   MARIOLI JM, 1993, ELECTROANAL, V5, P11, DOI 10.1002/elan.1140050104
   Mu Y, 2011, BIOSENS BIOELECTRON, V26, P2948, DOI 10.1016/j.bios.2010.11.042
   OIKAWA E, 1987, J APPL POLYM SCI, V34, P337, DOI 10.1002/app.1987.070340127
   Pan DW, 2005, SENSOR ACTUAT B-CHEM, V104, P68, DOI 10.1016/j.snb.2004.04.100
   Peng HP, 2013, BIOSENS BIOELECTRON, V42, P293, DOI 10.1016/j.bios.2012.10.074
   Rubio-Retama J, 2007, LANGMUIR, V23, P10280, DOI 10.1021/la7009594
   Wang AJ, 2012, MAT SCI ENG C-MATER, V32, P1640, DOI 10.1016/j.msec.2012.04.055
   Wang CX, 2010, J PHYS CHEM C, V114, P4408, DOI 10.1021/jp912232p
   Wang J, 2008, ANAL CHEM, V80, P997, DOI 10.1021/ac701790z
   Wang J, 2008, CHEM REV, V108, P814, DOI 10.1021/cr068123a
   Wang SF, 2007, ANAL BIOANAL CHEM, V387, P703, DOI 10.1007/s00216-006-0976-2
   Wei H, 2008, ANAL CHEM, V80, P2250, DOI 10.1021/ac702203f
   Wu JW, 2013, BIOSENS BIOELECTRON, V46, P30, DOI 10.1016/j.bios.2013.02.021
   Xia C, 2010, ELECTROCHEM COMMUN, V12, P1581, DOI 10.1016/j.elecom.2010.09.002
   Xiong ZG, 2010, CHINESE J ANAL CHEM, V38, P800, DOI 10.1016/S1872-2040(09)60053-0
   Yang LQ, 2009, BIOSENS BIOELECTRON, V25, P889, DOI 10.1016/j.bios.2009.09.002
   YOSHIKAWA M, 1987, J APPL POLYM SCI, V33, P2369, DOI 10.1002/app.1987.070330709
   Zhang HL, 2007, ELECTROANAL, V19, P1869, DOI 10.1002/elan.200703942
   Zhao G, 2006, ELECTROCHEM COMMUN, V8, P148, DOI 10.1016/j.elecom.2005.11.001
   Zhuo Y, 2009, BIOMATERIALS, V30, P2284, DOI 10.1016/j.biomaterials.2009.01.002
NR 40
TC 29
Z9 29
U1 2
U2 91
PU ELSEVIER SCIENCE BV
PI AMSTERDAM
PA PO BOX 211, 1000 AE AMSTERDAM, NETHERLANDS
SN 0928-4931
EI 1873-0191
J9 MAT SCI ENG C-MATER
JI Mater. Sci. Eng. C-Mater. Biol. Appl.
PD FEB 1
PY 2014
VL 35
BP 420
EP 425
DI 10.1016/j.msec.2013.11.030
PG 6
WC Materials Science, Biomaterials
WE Science Citation Index Expanded (SCI-EXPANDED)
SC Materials Science
GA AB2AX
UT WOS:000331596500053
PM 24411396
DA 2023-06-30
ER

PT J
AU Kumar, P
   Roy, AS
   Ramamurthy, PC
AF Kumar, Prajwal
   Roy, Aashis S.
   Ramamurthy, Praveen C.
TI The design of polyaniline based sensor for the qualitative estimation of
   malonaldehyde
SO MEASUREMENT
LA English
DT Article
DE Polyaniline; Biosensor; Sodium salt of malonaldehyde; Differential pulse
   adsorptive stripping voltammetry; Lower limit of detection (LLOD)
AB The detection of contaminated food in every stage of processing required new technology for fast identification and isolation of toxicity in food. Since effect of food contaminant are severe to human health, the need of pioneer technologies also increasing over last few decades. In the current study, MDA was prepared by hydrolysis of 1,1,3,3-tetramethoxypropane in HCl media and used in the electrochemical studies. The electrochemical sensor was fabricated with modified glassy carbon electrode with polyaniline. These sensors were used for detection of sodium salt of malonaldehyde and observed that a high sensitivity in the concentration range similar to 1 x 10(-1) M and 1 x 10(-2) M. Tafel plots show the variation of over potential from -1.73 V to -3.74 V up to 10(-5) mol/L indicating the lower limit of detection of the system. (C) 2013 Elsevier Ltd. All rights reserved.
C1 [Kumar, Prajwal; Roy, Aashis S.; Ramamurthy, Praveen C.] Indian Inst Sci, Dept Mat Engn, Bangalore 560012, Karnataka, India.
C3 Indian Institute of Science (IISC) - Bangalore
RP Ramamurthy, PC (通讯作者)，Indian Inst Sci, Dept Mat Engn, Bangalore 560012, Karnataka, India.
EM onegroupb203@gmail.com
RI Ramamurthy, Praveen C/AAJ-1678-2020; Roy, Aashish/HSB-3297-2023;
   Ramamurthy, Praveen C/HMD-6568-2023
OI Ramamurthy, Praveen C/0000-0003-1880-5889; Roy,
   Aashish/0000-0001-9079-0592; 
FU DST [SR/S3/ME/025/2008]; Ministry of Communication and Information
   Technology
FX Authors gratefully acknowledge the financial support from DST No.
   SR/S3/ME/025/2008, and by the Ministry of Communication and Information
   Technology under a grant for the Centre of Excellence in
   Nanoelectronics, Phase II.
CR Bono R, 2010, CHEM RES TOXICOL, V23, P1342, DOI 10.1021/tx100083x
   Claisen L., 1903, EUR J INORG CHEM, V36, P3664
   Collins AR, 2005, AM J CLIN NUTR, V81, p261S, DOI 10.1093/ajcn/81.1.261S
   FRANKEL EN, 1983, BIOCHIM BIOPHYS ACTA, V754, P264, DOI 10.1016/0005-2760(83)90141-8
   Ismail YA, 2011, SENSOR ACTUAT B-CHEM, V160, P1180, DOI 10.1016/j.snb.2011.09.044
   LACOMBE A, 1990, J AGR FOOD CHEM, V38, P418, DOI 10.1021/jf00092a017
   Opoka W, 2011, BIOL TRACE ELEM RES, V142, P671, DOI 10.1007/s12011-010-8790-2
   Ramamurthy PC, 2004, POLYM ENG SCI, V44, P28, DOI 10.1002/pen.20002
   Saito Y, 2005, TOXICOLOGY, V210, P235, DOI 10.1016/j.tox.2005.02.006
   Schwenke M.N., 1978, MUTAT RES, V51, P11
   SMITH Z, 1983, SPECTROCHIM ACTA A, V39, P1117, DOI 10.1016/0584-8539(83)80135-4
   Zhang YJ, 2002, CARCINOGENESIS, V23, P207, DOI 10.1093/carcin/23.1.207
NR 12
TC 2
Z9 2
U1 2
U2 32
PU ELSEVIER SCI LTD
PI OXFORD
PA THE BOULEVARD, LANGFORD LANE, KIDLINGTON, OXFORD OX5 1GB, OXON, ENGLAND
SN 0263-2241
EI 1873-412X
J9 MEASUREMENT
JI Measurement
PD JAN
PY 2014
VL 47
BP 1
EP 4
DI 10.1016/j.measurement.2013.08.026
PG 4
WC Engineering, Multidisciplinary; Instruments & Instrumentation
WE Science Citation Index Expanded (SCI-EXPANDED)
SC Engineering; Instruments & Instrumentation
GA 268UR
UT WOS:000328196600001
DA 2023-06-30
ER

PT J
AU Yin, HS
   Meng, XM
   Xu, ZN
   Chen, LJ
   Ai, SY
AF Yin, Huanshun
   Meng, Xiaomeng
   Xu, Zhenning
   Chen, Lijian
   Ai, Shiyun
TI Electrochemical behavior of phenacetin on CdSe microspheres modified
   glassy carbon electrode and its simultaneous determination with
   paracetamol and 4-aminophenol
SO ANALYTICAL METHODS
LA English
DT Article
ID DNA BIOSENSOR; RISK-FACTORS; ELECTROCHEMILUMINESCENCE; ACETAMINOPHEN;
   OXIDATION; ASSAY
AB A selective and sensitive electrochemistry method was developed for the determination of phenacetin on CdSe microspheres modified glassy carbon electrode (GCE). The electrode exhibited an effectively catalytic response to the oxidation of phenacetin, which was testified by the increased oxidation peak current and the decreased oxidation peak potential compared with the bare GCE. The scan rate investigation demonstrated that the electrochemical oxidation was an adsorption-controlled process in the range from 20 to 500 mV s(-1). Under optimal determination conditions, the oxidation peak current of phenacetin was proportional to its concentration in the range of 0.5 to 800 mu M. The limit of detection was estimated to be 0.1 mu M (S/N = 3). The developed method showed good reproducibility, acceptable stability and excellent anti-interference performance. The fabricated electrode was successfully used to determine phenacetin in pharmaceutical formulation samples.
C1 [Yin, Huanshun; Meng, Xiaomeng; Xu, Zhenning; Chen, Lijian; Ai, Shiyun] Shandong Agr Univ, Coll Chem & Mat Sci, Tai An 271018, Shandong, Peoples R China.
C3 Shandong Agricultural University
RP Ai, SY (通讯作者)，Shandong Agr Univ, Coll Chem & Mat Sci, Tai An 271018, Shandong, Peoples R China.
EM ashy@sdau.edu.cn
RI Chen, Li-Jian/ABE-3473-2021
OI Chen, Li-Jian/0000-0001-8671-8766
FU National Natural Science Foundation of China [21075078, 21105056];
   Natural Science Foundation of Shandong province, China [ZR2010BM005,
   ZR2011BQ001]
FX This work was supported by the National Natural Science Foundation of
   China (No. 21075078, 21105056) and the Natural Science Foundation of
   Shandong province, China (No. ZR2010BM005, ZR2011BQ001).
CR Abbott FV, 2000, BEHAV BRAIN RES, V112, P177, DOI 10.1016/S0166-4328(00)00179-0
   Bartoli A, 1996, THER DRUG MONIT, V18, P586, DOI 10.1097/00007691-199610000-00011
   Bosch ME, 2006, J PHARMACEUT BIOMED, V42, P291, DOI 10.1016/j.jpba.2006.04.007
   Breiby DW, 2009, LANGMUIR, V25, P10970, DOI 10.1021/la9011795
   Cheng JH, 2008, PHYSICA E, V40, P2000, DOI 10.1016/j.physe.2007.09.053
   Chu HW, 2008, ELECTROCHIM ACTA, V53, P2862, DOI 10.1016/j.electacta.2007.10.068
   CURRY S, 1982, ANN EMERG MED, V11, P214, DOI 10.1016/S0196-0644(82)80502-7
   Fan H, 2010, SENSOR ACTUAT B-CHEM, V149, P98, DOI 10.1016/j.snb.2010.06.023
   Fu X, 2009, J MICROBIOL METH, V79, P367, DOI 10.1016/j.mimet.2009.09.019
   Funston AM, 2008, ADV MATER, V20, P4274, DOI 10.1002/adma.200703186
   GAN ZB, 2010, MATER LETT, V64, P1601
   Hu LF, 2009, CHROMATOGRAPHIA, V70, P585, DOI 10.1365/s10337-009-1163-3
   Hultengren N, 1965, Acta Chir Scand, V130, P314
   Jiang H, 2010, ELECTROCHIM ACTA, V56, P553, DOI 10.1016/j.electacta.2010.09.013
   Jie GF, 2009, BIOSENS BIOELECTRON, V24, P3352, DOI 10.1016/j.bios.2009.04.039
   Ju P, 2011, J LUMIN, V131, P1724, DOI 10.1016/j.jlumin.2011.03.070
   Jurica J, 2010, J PHARMACEUT BIOMED, V52, P557, DOI 10.1016/j.jpba.2010.01.028
   KNEEZEL LD, 1976, JOHNS HOPKINS MED J, V139, P175
   Liu XD, 2009, MATER LETT, V63, P673, DOI 10.1016/j.matlet.2008.12.031
   Liu XA, 2009, TALANTA, V78, P691, DOI 10.1016/j.talanta.2008.12.035
   Luczak T, 2008, ELECTROCHIM ACTA, V53, P5725, DOI 10.1016/j.electacta.2008.03.052
   Majidi H, 2011, ELECTROCHIM ACTA, V56, P2703, DOI 10.1016/j.electacta.2010.12.044
   Martin FL, 1998, DRUG CHEM TOXICOL, V21, P477, DOI 10.3109/01480549809002217
   MCCREDIE M, 1983, J UROLOGY, V130, P28, DOI 10.1016/S0022-5347(17)50936-2
   MCCREDIE M, 1986, KIDNEY INT, V30, P81, DOI 10.1038/ki.1986.154
   Miah MR, 2009, ELECTROCHIM ACTA, V54, P1570, DOI 10.1016/j.electacta.2008.09.041
   Mugford CA, 1997, TOXICOL LETT, V93, P15, DOI 10.1016/S0378-4274(97)00063-5
   MURRAY S, 1991, J CHROMATOGR-BIOMED, V568, P341, DOI 10.1016/0378-4347(91)80172-9
   Nagaraja P, 1998, J PHARMACEUT BIOMED, V17, P501, DOI 10.1016/S0731-7085(97)00237-9
   Prabakar SJR, 2007, TALANTA, V72, P1818, DOI 10.1016/j.talanta.2007.02.015
   Rengaraj S, 2010, ELECTROCHIM ACTA, V56, P501, DOI 10.1016/j.electacta.2010.09.019
   Tan YG, 2001, SENSOR ACTUAT B-CHEM, V73, P179, DOI 10.1016/S0925-4005(00)00697-3
   Tang YW, 2009, ELECTROCHIM ACTA, V54, P2742, DOI 10.1016/j.electacta.2008.11.047
   Uges D., 1981, PHARM WEEKBLAD, V3, P1309
   Zhang XR, 2011, BIOSENS BIOELECTRON, V26, P2737, DOI 10.1016/j.bios.2010.09.051
NR 35
TC 19
Z9 19
U1 0
U2 76
PU ROYAL SOC CHEMISTRY
PI CAMBRIDGE
PA THOMAS GRAHAM HOUSE, SCIENCE PARK, MILTON RD, CAMBRIDGE CB4 0WF, CAMBS,
   ENGLAND
SN 1759-9660
EI 1759-9679
J9 ANAL METHODS-UK
JI Anal. Methods
PD MAY
PY 2012
VL 4
IS 5
BP 1445
EP 1451
DI 10.1039/c2ay05912f
PG 7
WC Chemistry, Analytical; Food Science & Technology; Spectroscopy
WE Science Citation Index Expanded (SCI-EXPANDED)
SC Chemistry; Food Science & Technology; Spectroscopy
GA 936PR
UT WOS:000303603000038
DA 2023-06-30
ER

PT J
AU Qiu, LP
   Wang, CC
   Hu, P
   Wu, ZS
   Shen, GL
   Yu, RQ
AF Qiu, Li-Ping
   Wang, Cun-Chang
   Hu, Peng
   Wu, Zai-Sheng
   Shen, Guo-Li
   Yu, Ru-Qin
TI A label-free electrochemical immunoassay for IgG detection based on the
   electron transfer
SO TALANTA
LA English
DT Article
DE Label free; Electrochemistry; Immunoassay; Electron transfer; Methylene
   blue; Gold nanoparticles
ID LINKED-IMMUNOSORBENT-ASSAY; RETRACTED ARTICLE. SEE; GOLD NANOPARTICLES;
   FREE IMMUNOSENSOR; THIONINE; PROTEIN; DNA; BIOSENSOR; ANTIBODY; PLATFORM
AB In this study a highly selective label-free electrochemical immunoassay strategy based on the charge transport through the multilayer films associated with the electrocatalytic reduction of [Fe(CN)(6)](3-) is proposed using human immunoglobulin G (human IgG) as the model analyte The antibody-antigen complex formed on the sensing interface can efficiently induce change of the surface charge characteristics the conductivity of multilayer film and/or electron transfer distance resulting in an immunoreaction signal The current reduction is proportional to the amount of analyte Under the optimized experimental conditions the proposed sensing strategy provides a linear dynamic range from 10 to 10(4) ng mL(-1) and a detection limit of 3 ng mL(-1) indicating an improved analytical performance This possibly makes it a potential alternative in bioanalysis of proteins and other molecules (C) 2010 Elsevier B V All rights reserved
C1 [Qiu, Li-Ping; Hu, Peng; Wu, Zai-Sheng; Shen, Guo-Li; Yu, Ru-Qin] Hunan Univ, Coll Chem & Chem Engn, State Key Lab Chemo Biosensing & Chemometr, Changsha 410082, Hunan, Peoples R China.
   [Wang, Cun-Chang] Xiangnan Univ, Dept Chem, Chenzhou 423000, Peoples R China.
C3 Hunan University; Xiangnan University
RP Wu, ZS (通讯作者)，Hunan Univ, Coll Chem & Chem Engn, State Key Lab Chemo Biosensing & Chemometr, Changsha 410082, Hunan, Peoples R China.
RI Qiu, Liping/C-3102-2016
FU National Natural Science Foundation of China [20775023]; Scientific
   Research Fund of Hunan Provincial Education Department [08A065]
FX The work was financially supported by the National Natural Science
   Foundation (Grant 20775023) of China and Scientific Research Fund of
   Hunan Provincial Education Department (08A065)
CR Backmann N, 2005, P NATL ACAD SCI USA, V102, P14587, DOI 10.1073/pnas.0504917102
   Bier FF, 1997, ANAL CHIM ACTA, V344, P119, DOI 10.1016/S0003-2670(97)00050-0
   Boon EM, 2000, NAT BIOTECHNOL, V18, P1096, DOI 10.1038/80301
   CLARK MF, 1977, J GEN VIROL, V34, P475, DOI 10.1099/0022-1317-34-3-475
   Daniel MC, 2004, CHEM REV, V104, P293, DOI 10.1021/cr030698+
   Ding YH, 2006, LANGMUIR, V22, P2292, DOI 10.1021/la052897p
   Du Y, 2010, BIOSENS BIOELECTRON, V25, P1902, DOI 10.1016/j.bios.2010.01.003
   Ghosh P, 2008, ADV DRUG DELIVER REV, V60, P1307, DOI 10.1016/j.addr.2008.03.016
   HAMID IA, 1998, SENSOR ACTUAT B-CHEM, V49, P202
   He PL, 2009, FOOD CHEM, V112, P707, DOI 10.1016/j.foodchem.2008.05.116
   Huang MF, 2004, ANAL CHEM, V76, P192, DOI 10.1021/ac034908u
   Jie GF, 2008, ANAL CHEM, V80, P4033, DOI 10.1021/ac800052g
   Kats M, 2002, ANAL BIOCHEM, V307, P212, DOI 10.1016/S0003-2697(02)00026-X
   Liang WB, 2009, CLIN BIOCHEM, V42, P1524, DOI 10.1016/j.clinbiochem.2009.07.009
   Liu X, 2008, J AM CHEM SOC, V130, P2780, DOI 10.1021/ja711298b
   Loquet A, 2008, J AM CHEM SOC, V130, P3579, DOI 10.1021/ja078014t
   Nicotra VE, 2008, DYES PIGMENTS, V76, P315, DOI 10.1016/j.dyepig.2006.09.001
   Salvador JP, 2007, ANAL CHEM, V79, P3734, DOI 10.1021/ac061757x
   Wang ZH, 2003, ANAL CHEM, V75, P6119, DOI 10.1021/ac0347258
   Wangoo N, 2008, ANAL CHIM ACTA, V610, P142, DOI 10.1016/j.aca.2008.01.033
   Wu ZS, 2007, ANAL CHEM, V79, P2933, DOI 10.1021/ac0622936
   Xie C, 2009, J AM CHEM SOC, V131, P12763, DOI 10.1021/ja903873n
   Yang R, 1999, ELECTROCHIM ACTA, V44, P1585, DOI 10.1016/S0013-4686(98)00283-7
   Zhang J, 2010, ANAL CHEM, V82, P1117, DOI 10.1021/ac902914r
   Zhuo Y, 2005, ANAL CHIM ACTA, V548, P205, DOI 10.1016/j.aca.2005.05.058
NR 25
TC 30
Z9 31
U1 1
U2 31
PU ELSEVIER SCIENCE BV
PI AMSTERDAM
PA PO BOX 211, 1000 AE AMSTERDAM, NETHERLANDS
SN 0039-9140
J9 TALANTA
JI Talanta
PD NOV 15
PY 2010
VL 83
IS 1
BP 42
EP 47
DI 10.1016/j.talanta.2010.08.036
PG 6
WC Chemistry, Analytical
WE Science Citation Index Expanded (SCI-EXPANDED)
SC Chemistry
GA 690AQ
UT WOS:000284972800007
PM 21035641
DA 2023-06-30
ER

PT J
AU Zheng, YQ
   Song, XX
   Fredj, Z
   Bian, SM
   Sawan, M
AF Zheng, Yuqiao
   Song, Xixi
   Fredj, Zina
   Bian, Sumin
   Sawan, Mohamad
TI Challenges and perspectives of multi-virus biosensing techniques: A
   review
SO ANALYTICA CHIMICA ACTA
LA English
DT Review
DE Multi-virus detection; Biosensors; Optical; Electrochemical; Mechanical;
   Pandemic control
ID QUANTUM-NONDEMOLITION MEASUREMENTS; HUMAN-IMMUNODEFICIENCY-VIRUS;
   LABEL-FREE; MULTIPLEXED DETECTION; MICROARRAY BIOSENSOR; INFLUENZA;
   IMMOBILIZATION; NANOPARTICLES; SENSOR; H1N1
AB In the context of globalization, individuals have an increased chance of being infected by multiple viruses simultaneously, thereby highlighting the importance of developing multiplexed devices. In addition to sufficient sensitivity and rapid response, multi-virus sensing techniques are expected to offer additional advantages including high throughput, one-time sampling for parallel analysis, and full automation with data visualization. In this paper, we review the optical, electrochemical, and mechanical platforms that enable multi-virus bio-sensing. The working mechanisms of each platform, including the detection principle, transducer configuration, bio-interface design, and detected signals, are reviewed. The advantages and limitations, as well as the challenges in implementing various detection strategies in real-life scenarios, were evaluated. Future perspectives on multiplexed biosensing techniques are critically discussed. Earlier access to multi-virus biosensors will efficiently serve for immediate pandemic control, such as in emerging SARS-CoV-2 and monkeypox cases.
C1 [Zheng, Yuqiao] Zhejiang Univ, Hangzhou 310058, Zhejiang, Peoples R China.
   [Zheng, Yuqiao; Song, Xixi; Fredj, Zina; Bian, Sumin; Sawan, Mohamad] Westlake Univ, Res Ctr Industries Future, Hangzhou 310030, Zhejiang, Peoples R China.
C3 Zhejiang University; Westlake University
RP Bian, SM; Sawan, M (通讯作者)，Westlake Univ, Res Ctr Industries Future, Hangzhou 310030, Zhejiang, Peoples R China.
EM biansumin@westlake.edu.cn; sawan@westlake.edu.cn
RI Fredj, Zina/HDN-7018-2022
OI Fredj, Zina/0000-0003-4265-2990
FU Research Center for Industries of the Future of Westlake University
   [210230006022219/001]; National Natural Science Foundation of China
   [82104122]; Leading Innovative and Entrepreneur Team Introduction
   Program of Zhejiang [2020R01005]; Westlake University [10318A992001]
FX This research was supported by the Research Center for Industries of the
   Future of Westlake University [Grant No. 210230006022219/001] ; the
   National Natural Science Foundation of China [Grant No. 82104122] ; the
   Leading Innovative and Entrepreneur Team Introduction Program of
   Zhejiang [Grant No. 2020R01005] ; and Westlake University [Grant No.
   10318A992001] .
CR Akkapinyo C, 2020, ANAL CHIM ACTA, V1095, P162, DOI 10.1016/j.aca.2019.10.016
   Anusha JR, 2019, BIOSENS BIOELECTRON, V142, DOI 10.1016/j.bios.2019.111511
   Asghari A, 2021, APPL PHYS REV, V8, DOI 10.1063/5.0022211
   Ayyanar N, 2021, IEEE T NANOBIOSCI, V20, P338, DOI 10.1109/TNB.2021.3065006
   Bakhshpour M, 2022, BIOSENS BIOELECTRON, V201, DOI 10.1016/j.bios.2021.113961
   Balandin AA, 2013, NAT NANOTECHNOL, V8, P549, DOI [10.1038/nnano.2013.144, 10.1038/NNANO.2013.144]
   Batista AD, 2022, ADV MATER INTERFACES, V9, DOI 10.1002/admi.202101925
   Berry ME, 2021, ANALYST, V146, P6084, DOI 10.1039/d1an00865j
   Bhatta D, 2011, BIOSENS BIOELECTRON, V30, P78, DOI 10.1016/j.bios.2011.08.031
   Bian SM, 2022, BIOSENS BIOELECTRON, V204, DOI 10.1016/j.bios.2022.114054
   Bian SM, 2021, BIOSENSORS-BASEL, V11, DOI 10.3390/bios11120516
   Bisoffi M, 2013, J CLIN MICROBIOL, V51, P1685, DOI 10.1128/JCM.03041-12
   Boonkaew S, 2021, BIOSENS BIOELECTRON, V193, DOI 10.1016/j.bios.2021.113543
   Braginsky VB, 1996, REV MOD PHYS, V68, P1, DOI 10.1103/RevModPhys.68.1
   Brazaca LC, 2021, ANAL CHIM ACTA, V1159, DOI 10.1016/j.aca.2021.338384
   Breshears LE, 2022, SLAS TECHNOL, V27, P4, DOI 10.1016/j.slast.2021.12.004
   Burg TP, 2003, APPL PHYS LETT, V83, P2698, DOI 10.1063/1.1611625
   Campbell CT, 2007, BIOMATERIALS, V28, P2380, DOI 10.1016/j.biomaterials.2007.01.047
   Cao MC, 2021, BIOSENS BIOELECTRON, V182, DOI 10.1016/j.bios.2021.113173
   Cetin AE, 2021, SENSOR ACTUAT B-CHEM, V344, DOI 10.1016/j.snb.2021.130301
   Cetin AE, 2014, LIGHT-SCI APPL, V3, DOI 10.1038/lsa.2014.3
   Chalklen T, 2020, SENSORS-BASEL, V20, DOI 10.3390/s20195605
   Chen T., 2021, SCI REP-UK, V11
   Chen YT, 2019, SENSOR ACTUAT B-CHEM, V291, P81, DOI 10.1016/j.snb.2019.04.059
   Consoles M, 2020, LASER PHOTONICS REV, V14, DOI 10.1002/lpor.202000180
   Daaboul GG, 2011, BIOSENS BIOELECTRON, V26, P2221, DOI 10.1016/j.bios.2010.09.038
   Daaboul GG, 2014, ACS NANO, V8, P6047, DOI 10.1021/nn501312q
   Duan QL, 2021, SENSORS-BASEL, V21, DOI 10.3390/s21165262
   Dutta G, 2021, ELECTROCHIM ACTA, V378, DOI 10.1016/j.electacta.2021.138137
   Faccio G, 2018, SENSORS-BASEL, V18, DOI 10.3390/s18041204
   Galeotti F, 2018, NANOSCALE, V10, P22673, DOI 10.1039/c8nr06002a
   Gao SP, 2022, ANAL CHIM ACTA, V1189, DOI 10.1016/j.aca.2021.338907
   Gomez-Gomez M, 2022, SENSORS-BASEL, V22, DOI 10.3390/s22030708
   Grangier P, 1998, NATURE, V396, P537, DOI 10.1038/25059
   Haider F, 2022, IEEE T NANOBIOSCI, V21, P29, DOI 10.1109/TNB.2021.3108834
   Han JH, 2016, SENSOR ACTUAT B-CHEM, V228, P36, DOI 10.1016/j.snb.2015.07.068
   Han S, 2020, ANAL CHEM, V92, P4780, DOI 10.1021/acs.analchem.9b03520
   Hengoju S, 2022, BIOSENS BIOELECTRON, V200, DOI 10.1016/j.bios.2021.113910
   Herfst S, 2012, SCIENCE, V336, P1534, DOI 10.1126/science.1213362
   Hu XJ, 2013, BIOMACROMOLECULES, V14, P153, DOI 10.1021/bm301518p
   Ito T, 2010, BIOCHEMISTRY-US, V49, P2604, DOI 10.1021/bi100094g
   Jiang DG, 2021, ANAL CHIM ACTA, V1171, DOI 10.1016/j.aca.2021.338645
   Jin M, 2021, NAT COMMUN, V12, DOI 10.1038/s41467-021-22271-4
   Kadadou D, 2022, J ENVIRON CHEM ENG, V10, DOI 10.1016/j.jece.2021.107070
   Kao LTH, 2011, BIOSENS BIOELECTRON, V26, P2006, DOI 10.1016/j.bios.2010.08.076
   Khan MZH, 2020, BIOSENS BIOELECTRON, V166, DOI 10.1016/j.bios.2020.112431
   Khoris IM, 2021, ACS APPL MATER INTER, V13, P36868, DOI 10.1021/acsami.1c08813
   Kim JY, 2014, BIOSENS BIOELECTRON, V55, P162, DOI 10.1016/j.bios.2013.12.014
   Kim S, 2022, BIOSENS BIOELECTRON, V197, DOI 10.1016/j.bios.2021.113803
   Kongpatpanich K., 2022, MICROPOR MESOPOR MAT, V343, DOI DOI 10.1016/j.micromeso.2022.112187
   Lachance-Quirion D, 2020, SCIENCE, V367, P425, DOI 10.1126/science.aaz9236
   Layqah LA, 2019, MICROCHIM ACTA, V186, DOI 10.1007/s00604-019-3345-5
   Le TT, 2017, ANAL CHEM, V89, P6781, DOI 10.1021/acs.analchem.7b01149
   Lee D., 2022, SCI REP-UK, V12
   Lee JS, 2020, 2D MATER, V7, DOI 10.1088/2053-1583/ab9a64
   Li HT, 2017, SENSORS-BASEL, V17, DOI 10.3390/s17010074
   Li MX, 2016, CHEM COMMUN, V52, P14230, DOI 10.1039/c6cc08441a
   Li SQ, 2010, J APPL PHYS, V107, DOI 10.1063/1.3431523
   Li ZH, 2019, BIOTECHNOL ADV, V37, DOI 10.1016/j.biotechadv.2019.107440
   Lin WP, 2022, SENSOR ACTUAT B-CHEM, V350, DOI 10.1016/j.snb.2021.130875
   Liu YZ, 2014, TALANTA, V128, P305, DOI 10.1016/j.talanta.2014.04.051
   Lopez CA, 2011, BIOSENS BIOELECTRON, V26, P3432, DOI 10.1016/j.bios.2011.01.019
   Lotfiani A, 2020, OPT COMMUN, V477, DOI 10.1016/j.optcom.2020.126323
   Machado GL, 2022, PART PART SYST CHAR, V39, DOI 10.1002/ppsc.202100157
   Mani V, 2022, BIOSENS BIOELECTRON, V216, DOI 10.1016/j.bios.2022.114680
   Marn AM, 2021, BIOSENSORS-BASEL, V11, DOI 10.3390/bios11120483
   Marusov G, 2012, ENVIRON SCI TECHNOL, V46, P348, DOI 10.1021/es201239f
   Masterson AN, 2021, ANAL CHEM, V93, P8754, DOI 10.1021/acs.analchem.0c05300
   Mauranyapin NP, 2017, NAT PHOTONICS, V11, P477, DOI [10.1038/nphoton.2017.99, 10.1038/NPHOTON.2017.99]
   Meng M, 2022, IMMUN INFLAMM DIS, V10, DOI 10.1002/iid3.597
   Narita F, 2021, ADV MATER, V33, DOI 10.1002/adma.202005448
   Neng J, 2018, J AGR FOOD CHEM, V66, P5707, DOI 10.1021/acs.jafc.8b00026
   Ozkumur E, 2010, IEEE J SEL TOP QUANT, V16, P635, DOI 10.1109/JSTQE.2009.2037438
   Omair Z, 2019, PLASMONICS, V14, P1611, DOI 10.1007/s11468-019-00946-5
   Pal S, 2013, BIOSENS BIOELECTRON, V44, P229, DOI 10.1016/j.bios.2013.01.004
   Park S, 2022, NANO LETT, V22, P50, DOI 10.1021/acs.nanolett.1c03108
   Paslaru E, 2014, COLLOID SURFACE B, V115, P139, DOI 10.1016/j.colsurfb.2013.11.041
   Pazos-Perez N, 2016, SCI REP-UK, V6, DOI 10.1038/srep29014
   Pei ZC, 2010, ANAL BIOCHEM, V398, P161, DOI 10.1016/j.ab.2009.11.038
   Petryayeva E, 2011, ANAL CHIM ACTA, V706, P8, DOI 10.1016/j.aca.2011.08.020
   Pontin A, 2018, PHYS REV A, V97, DOI 10.1103/PhysRevA.97.033833
   Presnova G, 2017, BIOSENS BIOELECTRON, V88, P283, DOI 10.1016/j.bios.2016.08.054
   Qu JH, 2020, ANAL CHIM ACTA, V1104, P10, DOI 10.1016/j.aca.2019.12.067
   Richter MM, 2004, CHEM REV, V104, P3003, DOI 10.1021/cr020373d
   Rosario R, 2014, REV ANAL CHEM, V33, P213, DOI 10.1515/revac-2014-0017
   Sadighbayan D, 2020, TRAC-TREND ANAL CHEM, V133, DOI 10.1016/j.trac.2020.116067
   Sampaio I, 2022, BIOSENS BIOELECTRON, V216, DOI 10.1016/j.bios.2022.114630
   Seymour E, 2021, ACS SENSORS, V6, P229, DOI 10.1021/acssensors.0c02203
   Shen J.Q., 2023, IEEE J SEL TOP QUANT, P1
   Shi L, 2015, BIO-MED MATER ENG, V26, pS2207, DOI 10.3233/BME-151526
   Singh Y, 2021, OPT QUANT ELECTRON, V53, DOI 10.1007/s11082-021-03328-6
   Singhal C, 2020, ACS BIOMATER SCI ENG, V6, P5886, DOI 10.1021/acsbiomaterials.0c00976
   SoltanRezaee M, 2020, SCI REP-UK, V10, DOI 10.1038/s41598-020-60296-9
   Song JF, 2013, OPT EXPRESS, V21, P17931, DOI 10.1364/OE.21.017931
   Stakenborg T, 2022, BIOSENS BIOELECTRON, V217, DOI 10.1016/j.bios.2022.114663
   Takemura K., 2021, BIOSENS BIOELECTRON, V11
   Tan YL, 2021, CHEM SCI, V12, P8445, DOI 10.1039/d1sc00616a
   Tao Y, 2022, SENSORS-BASEL, V22, DOI 10.3390/s22103768
   Teixeira W., 2022, BIOSENS BIOELECTRON, V213
   Tian T, 2022, BIOSENS BIOELECTRON, V196, DOI 10.1016/j.bios.2021.113701
   Timurdogan E, 2011, BIOSENS BIOELECTRON, V28, P189, DOI 10.1016/j.bios.2011.07.014
   Usachev EV, 2015, J AEROSOL SCI, V90, P136, DOI 10.1016/j.jaerosci.2015.08.009
   Valentine J, 2008, NATURE, V455, P376, DOI 10.1038/nature07247
   Tran V, 2019, ANGEW CHEM INT EDIT, V58, P442, DOI 10.1002/anie.201810917
   Waggoner PS, 2009, LAB CHIP, V9, P3095, DOI 10.1039/b907309b
   Wang CW, 2019, ACS APPL MATER INTER, V11, P19495, DOI 10.1021/acsami.9b03920
   Wang L., 2021, SENSOR ACTUAT B-CHEM, V348
   Wang LY, 2021, BIOSENS BIOELECTRON, V189, DOI 10.1016/j.bios.2021.113360
   Wang Y.L., 2021, SENS ACTUATOR A, V327, P9
   Welch N. G., 2017, BIOINTERPHASES, V12, p02D301
   Whitney AV, 2005, J PHYS CHEM B, V109, P20522, DOI 10.1021/jp0540656
   Wu N, 2022, SENSOR ACTUAT B-CHEM, V352, DOI 10.1016/j.snb.2021.131041
   Xiong E, 2021, ANGEW CHEM INT EDIT, V60, P5307, DOI 10.1002/anie.202014506
   Xu H, 2015, BIO-MED MATER ENG, V26, pS2091, DOI 10.3233/BME-151515
   Xu JS, 2019, J MICROMECH MICROENG, V29, DOI 10.1088/1361-6439/ab0cf5
   Xu T, 2011, SENSOR ACTUAT B-CHEM, V151, P370, DOI 10.1016/j.snb.2010.08.013
   Yang C, 2009, IEEE J SOLID-ST CIRC, V44, P2844, DOI 10.1109/JSSC.2009.2028054
   Yu XC, 2022, P NATL ACAD SCI USA, V119, DOI 10.1073/pnas.2108678119
   Yu XC, 2018, LIGHT-SCI APPL, V7, DOI 10.1038/lsa.2018.3
   Zhang D, 2019, THERANOSTICS, V9, P4849, DOI 10.7150/thno.35824
   Zhang DD, 2010, BIOSENS BIOELECTRON, V25, P1088, DOI 10.1016/j.bios.2009.09.032
   Zhang H.Y., 2022, FRONT BIOENG BIOTECH, V10
   Zhang HY, 2021, BIOCONJUGATE CHEM, V32, P533, DOI 10.1021/acs.bioconjchem.0c00718
   Zhang HY, 2019, BIOSENS BIOELECTRON, V141, DOI 10.1016/j.bios.2019.111476
   Zhang YF, 2022, SENSOR ACTUAT B-CHEM, V352, DOI 10.1016/j.snb.2021.130996
   Zhao KR, 2021, SENSOR ACTUAT B-CHEM, V346, DOI 10.1016/j.snb.2021.130485
   Zhao Z, 2021, TRAC-TREND ANAL CHEM, V139, DOI 10.1016/j.trac.2021.116253
   Zheng Y.Q., 2022, BIOSENS BIOELECTRON, V12
   Zhou ZZ, 2022, ANAL CHIM ACTA, V1197, DOI 10.1016/j.aca.2022.339526
   Zhu XD, 2007, APPL OPTICS, V46, P1890, DOI 10.1364/AO.46.001890
NR 130
TC 0
Z9 0
U1 24
U2 24
PU ELSEVIER
PI AMSTERDAM
PA RADARWEG 29, 1043 NX AMSTERDAM, NETHERLANDS
SN 0003-2670
EI 1873-4324
J9 ANAL CHIM ACTA
JI Anal. Chim. Acta
PD MAR 1
PY 2023
VL 1244
AR 340860
DI 10.1016/j.aca.2023.340860
EA FEB 2023
PG 18
WC Chemistry, Analytical
WE Science Citation Index Expanded (SCI-EXPANDED)
SC Chemistry
GA 8R5ZN
UT WOS:000927973200001
PM 36737150
OA Bronze, Green Published
DA 2023-06-30
ER

PT J
AU Zhu, L
   Liu, Y
   Yang, PY
   Liu, BH
AF Zhu, Lina
   Liu, Yun
   Yang, Pengyuan
   Liu, Baohong
TI Label-free Aptasensor based on Electrodeposition of Gold Nanoparticles
   on Graphene and Its Application in the Quantification of Adenosine
   Triphosphate
SO ELECTROCHIMICA ACTA
LA English
DT Article
DE Graphene; Electrodeposition; Gold nanoparticles; Aptamer; Adenosine
   triphosphate
ID ELECTROCHEMILUMINESCENT BIOSENSOR; SENSITIVE DETECTION; EXONUCLEASE III;
   APTAMER; ATP; AMPLIFICATION; PROTEIN; CARBON; ASSAY; DNA
AB A novel and sensitive label-free aptasensor has been developed based on direct electrodeposition of gold nanoparticles (AuNPs) on NH2-reduced graphene oxide (rGo-NH2) modified electrode for the determination of adenosine triphosphate (ATP). The constructed AuNPs/rGo-NH2 nanocomposite not only has the merits of large specific surface area and good biocompatibility, but also has high conductivity and excellent electrochemical activity. These deposited AuNPs produced a strong electrochemical signal, which can be used as redox probes for the detection of ATP. The AuNPs/rGo-NH2 based-aptasensor is sensitive, selective and has a wide linear range from 10 pM to 100 nM, with the detection limit down to 10 pM. This sensing strategy will have potential applications in clinical diagnostics and biotechnology. (C) 2015 Elsevier Ltd. All rights reserved.
C1 [Zhu, Lina; Liu, Yun; Yang, Pengyuan; Liu, Baohong] Fudan Univ, Dept Chem, Shanghai 200433, Peoples R China.
   [Zhu, Lina; Liu, Yun; Yang, Pengyuan; Liu, Baohong] Fudan Univ, Inst Biomed Sci, Shanghai 200433, Peoples R China.
   [Zhu, Lina] Fudan Univ, Ctr Anal & Measurement, Shanghai 200433, Peoples R China.
   [Liu, Baohong] Fudan Univ, State Key Lab Mol Engn Polymers, Shanghai 200433, Peoples R China.
C3 Fudan University; Fudan University; Fudan University; Fudan University
RP Liu, Y (通讯作者)，Fudan Univ, Dept Chem, Shanghai 200433, Peoples R China.
FU NSFC [21005019, 21175028, 21375022]; Shanghai Natural Science Foundation
   [15ZR1402600]; Fudan University's Youth Science Foundation [10FX006]
FX This work was supported by and NSFC (21005019, 21175028, and 21375022),
   Shanghai Natural Science Foundation (15ZR1402600) and Fudan University's
   Youth Science Foundation (10FX006).
CR Agteresch HJ, 1999, DRUGS, V58, P211, DOI 10.2165/00003495-199958020-00002
   Allen MJ, 2010, CHEM REV, V110, P132, DOI 10.1021/cr900070d
   Bu NN, 2013, BIOSENS BIOELECTRON, V43, P200, DOI 10.1016/j.bios.2012.11.027
   Cho EJ, 2005, J AM CHEM SOC, V127, P2022, DOI 10.1021/ja043490u
   Cruz-Aguado JA, 2004, J AM CHEM SOC, V126, P6878, DOI 10.1021/ja0490424
   Deng Q, 2001, ANAL CHEM, V73, P5415, DOI 10.1021/ac0105437
   Dikin DA, 2007, NATURE, V448, P457, DOI 10.1038/nature06016
   DORON A, 1995, LANGMUIR, V11, P1313, DOI 10.1021/la00004a044
   ELLINGTON AD, 1990, NATURE, V346, P818, DOI 10.1038/346818a0
   Geim AK, 2007, NAT MATER, V6, P183, DOI 10.1038/nmat1849
   GRABAR KC, 1995, ANAL CHEM, V67, P735, DOI 10.1021/ac00100a008
   Hu LZ, 2009, ANAL CHEM, V81, P9807, DOI 10.1021/ac901925x
   HUIZENGA DE, 1995, BIOCHEMISTRY-US, V34, P656, DOI 10.1021/bi00002a033
   Kang M, 2013, ELECTROANAL, V25, P2691, DOI 10.1002/elan.201300399
   Kashefi-Kheyrabadi L, 2012, BIOSENS BIOELECTRON, V37, P94, DOI 10.1016/j.bios.2012.04.045
   Lee SJ, 2008, ANAL CHEM, V80, P2867, DOI 10.1021/ac800050a
   Li BL, 2007, CHEM COMMUN, P73, DOI 10.1039/b612080f
   Li D, 2008, SCIENCE, V320, P1170, DOI 10.1126/science.1158180
   Li Z, 2013, ANALYST, V138, P4732, DOI 10.1039/c3an00449j
   Lin ZY, 2011, CHEM COMMUN, V47, P8064, DOI 10.1039/c1cc12080h
   Liu F, 2011, CHEM BIODIVERS, V8, P311, DOI 10.1002/cbdv.201000130
   Liu S, 2011, CARBON, V49, P3158, DOI 10.1016/j.carbon.2011.03.036
   Liu S, 2011, BIOSENS BIOELECTRON, V26, P4491, DOI 10.1016/j.bios.2011.05.008
   Liu SF, 2013, CHEM COMMUN, V49, P2335, DOI 10.1039/c3cc39082a
   Liu XQ, 2012, CHEM-EUR J, V18, P2207, DOI 10.1002/chem.201103342
   Liu XQ, 2011, ACS NANO, V5, P7648, DOI 10.1021/nn202799d
   Mir M, 2006, ELECTROCHEM COMMUN, V8, P505, DOI 10.1016/j.elecom.2005.12.022
   Novoselov KS, 2004, SCIENCE, V306, P666, DOI 10.1126/science.1102896
   Qiu CC, 2012, ELECTROCHIM ACTA, V67, P140, DOI 10.1016/j.electacta.2012.02.011
   Shangguan D, 2008, J PROTEOME RES, V7, P2133, DOI 10.1021/pr700894d
   Tang LH, 2009, ADV FUNCT MATER, V19, P2782, DOI 10.1002/adfm.200900377
   Tian JN, 2013, MICROCHIM ACTA, V180, P203, DOI 10.1007/s00604-012-0919-x
   Wang YL, 2008, CHEM COMMUN, P2520, DOI 10.1039/b801055b
   Wu C, 2014, BIOSENS BIOELECTRON, V53, P26, DOI 10.1016/j.bios.2013.09.040
   Yang H, 2009, ELECTROCHEM COMMUN, V11, P38, DOI 10.1016/j.elecom.2008.10.024
   Yang X, 2011, J MATER CHEM, V21, P8096, DOI 10.1039/c1jm10697j
   Yu F, 2008, ANAL CHIM ACTA, V610, P257, DOI 10.1016/j.aca.2008.01.051
   Zhang HF, 2012, J MATER CHEM, V22, P23900, DOI 10.1039/c2jm35379b
   Zhang SS, 2009, ANAL CHEM, V81, P8695, DOI 10.1021/ac901759g
   Zhao Q, 2009, ANAL CHEM, V81, P7484, DOI 10.1021/ac900961y
   Zheng D, 2009, NANO LETT, V9, P3258, DOI 10.1021/nl901517b
   Zuo XL, 2007, J AM CHEM SOC, V129, P1042, DOI 10.1021/ja067024b
NR 42
TC 18
Z9 19
U1 0
U2 158
PU PERGAMON-ELSEVIER SCIENCE LTD
PI OXFORD
PA THE BOULEVARD, LANGFORD LANE, KIDLINGTON, OXFORD OX5 1GB, ENGLAND
SN 0013-4686
EI 1873-3859
J9 ELECTROCHIM ACTA
JI Electrochim. Acta
PD AUG 1
PY 2015
VL 172
BP 88
EP 93
DI 10.1016/j.electacta.2015.04.100
PG 6
WC Electrochemistry
WE Science Citation Index Expanded (SCI-EXPANDED)
SC Electrochemistry
GA CJ6WQ
UT WOS:000355636300013
DA 2023-06-30
ER

PT J
AU Herrasti, Z
   Martinez, F
   Baldrich, E
AF Herrasti, Zorione
   Martinez, Fernando
   Baldrich, Eva
TI Carbon nanotube wiring for signal amplification of electrochemical
   magneto immunosensors: application to myeloperoxidase detection
SO ANALYTICAL AND BIOANALYTICAL CHEMISTRY
LA English
DT Article
DE Carbon nanotube (CNT) wiring; Magnetic particles (MP); Myeloperoxidase
   (MPO); Electrochemical biosensor; Tetramethylbenzidine (TMB)
ID COMPOSITE FILM; ELECTRODE; ENTRAPMENT; PARTICLES; DISEASE; RISK
AB In this work, chronoamperometric myelo-peroxidase (MPO) detection was accomplished using immunofunctionalized magnetic microparticles (MPs), disposable carbon screen-printed electrodes (C-SPEs), and a ready-to-use commercially available tetramethylbenzidine (TMB)-based enzymatic substrate. In order to reach the limit of detection (LOD) needed to study real blood serum samples, assay performance was additionally improved by exploiting CNT wiring, which amplified the signal and decreased the LOD. The optimized assay can be performed in 30 min and yields LODs of 6 and 55 ng mL(-1) in PBS and undiluted human serum, respectively, making it useful for the identification of patients at risk of cardiovascular disease. These results demonstrate that electrode nanostructuring can be accomplished "post-assay," which favors the development of enhanced magneto immunosensors based on the exploitation of cheap and simple SPE devices.
C1 [Herrasti, Zorione; Martinez, Fernando] IK4 Ikerlan Technol Res Ctr, Arrasate Mondragon 20500, Spain.
   [Baldrich, Eva] Esfera UAB, CSIC, CNM, IMB, Bellaterra 08193, Spain.
   [Baldrich, Eva] Univ Autonoma Barcelona, Diagnost Nanotools Mol Biol & Biochem Res Ctr Nan, VHIR, Barcelona 08035, Spain.
C3 Autonomous University of Barcelona; Consejo Superior de Investigaciones
   Cientificas (CSIC); CSIC - Centro Nacional de Microelectronica (CNM);
   CSIC - Instituto de Microelectronica de Barcelona (IMB-CNM); Autonomous
   University of Barcelona; Hospital Universitari Vall d'Hebron; Vall
   d'Hebron Institut de Recerca (VHIR)
RP Baldrich, E (通讯作者)，Univ Autonoma Barcelona, Diagnost Nanotools Mol Biol & Biochem Res Ctr Nan, VHIR, Passeig Vall dHebron 119-129, Barcelona 08035, Spain.
EM eva.baldrich@vhir.org
RI Martinez, Fernando/L-5158-2014; Baldrich, Eva/Y-7283-2019
OI Baldrich, Eva/0000-0003-1393-215X
FU Miguel Servet program - Fondo de Investigaciones Sanitarias of the
   Instituto de Salud Carlos III [CP13/00052]
FX E.B. is supported by the Miguel Servet program, funded by the Fondo de
   Investigaciones Sanitarias of the Instituto de Salud Carlos III
   (CP13/00052).
CR Baldrich E, 2011, ANAL CHEM, V83, P9244, DOI 10.1021/ac201137q
   Baldrich E, 2011, BIOSENS BIOELECTRON, V26, P1876, DOI 10.1016/j.bios.2010.03.020
   Baldus S, 2003, CIRCULATION, V108, P1440, DOI 10.1161/01.CIR.0000090690.67322.51
   Barallat J, 2013, ANAL CHEM, V85, P9049, DOI 10.1021/ac401549d
   Brennan M, 2003, NEW ENGL J MED, V349, P1595, DOI 10.1056/NEJMoa035003
   Herrasti Z, 2014, ANALYST, V139, P1334, DOI 10.1039/c3an02276e
   Lau D, 2006, PHARMACOL THERAPEUT, V111, P16, DOI 10.1016/j.pharmthera.2005.06.023
   Lin KC, 2010, BIOSENS BIOELECTRON, V25, P2336, DOI 10.1016/j.bios.2010.03.032
   Liu B, 2011, MICROCHIM ACTA, V173, P513, DOI 10.1007/s00604-011-0575-6
   Lu LS, 2011, COLLOID SURFACE B, V86, P339, DOI 10.1016/j.colsurfb.2011.04.017
   Lu LS, 2010, B KOREAN CHEM SOC, V31, P3259, DOI 10.5012/bkcs.2010.31.11.3259
   McDonnell B, 2011, ANAL BIOCHEM, V410, P1, DOI 10.1016/j.ab.2010.09.039
   Meuwese MC, 2007, J AM COLL CARDIOL, V50, P159, DOI 10.1016/j.jacc.2007.03.033
   Olive-Monllau R, 2013, SENSOR ACTUAT B-CHEM, V185, P685, DOI 10.1016/j.snb.2013.05.066
   Qureshi A, 2012, SENSOR ACTUAT B-CHEM, V171, P62, DOI 10.1016/j.snb.2012.05.077
   Venkatraman VL, 2009, BIOSENS BIOELECTRON, V24, P3078, DOI 10.1016/j.bios.2009.03.029
   WHO SPC C-POND and UNDP, 2013, REPORT WORKSHOP
NR 17
TC 20
Z9 21
U1 0
U2 40
PU SPRINGER HEIDELBERG
PI HEIDELBERG
PA TIERGARTENSTRASSE 17, D-69121 HEIDELBERG, GERMANY
SN 1618-2642
EI 1618-2650
J9 ANAL BIOANAL CHEM
JI Anal. Bioanal. Chem.
PD SEP
PY 2014
VL 406
IS 22
BP 5487
EP 5493
DI 10.1007/s00216-014-7954-x
PG 7
WC Biochemical Research Methods; Chemistry, Analytical
WE Science Citation Index Expanded (SCI-EXPANDED)
SC Biochemistry & Molecular Biology; Chemistry
GA AN8TK
UT WOS:000340877200027
PM 24994664
DA 2023-06-30
ER

PT J
AU Vagin, MY
   Sekretaryova, AN
   Reategui, RS
   Lundstrom, I
   Winquist, F
   Eriksson, M
AF Vagin, Mikhail Yu.
   Sekretaryova, Alina N.
   Reategui, Rafael Sanchez
   Lundstrom, Ingemar
   Winquist, Fredrik
   Eriksson, Mats
TI Arrays of Screen-Printed Graphite Microband Electrodes as a Versatile
   Electroanalysis Platform
SO CHEMELECTROCHEM
LA English
DT Article
DE graphite screen printing; microarrays; microband; sensors; voltammetry
ID EDGE BAND ULTRAMICROELECTRODES; MICROELECTRODE ARRAYS; CYCLIC
   VOLTAMMETRY; ELECTROCHEMICAL CHARACTERIZATION; CHRONOAMPEROMETRIC
   CURVES; ULTRAMICROBAND ELECTRODES; DIGITAL-SIMULATION; CARBON INK;
   FABRICATION; GLUCOSE
AB Arrays of microband electrodes were developed by screen printing followed by cutting, which enabled the realization of microband arrays at the cut edge. The microband arrays of different designs were characterized by physical and electro-chemical methods. In both cases, the methods showed that the microband width was around 5 mm. Semi-steady-state cyclic voltammetry responses were observed for redox probes, and chronocoulometric measurements showed the establishment of convergent diffusion regimes characterized by current densities similar to those of a single microelectrode. The analytical performance of the electrode system and its versatility were illustrated with two electrochemical assays: detection of ascorbic acid through direct oxidation and a mediated glucose biosensor fabricated by dip coating. Due to convergent mass transport, both systems showed an enhancement in their analytical characteristics. The developed approach can be adapted to automated electrode recovery.
C1 [Vagin, Mikhail Yu.; Sekretaryova, Alina N.; Reategui, Rafael Sanchez; Lundstrom, Ingemar; Winquist, Fredrik; Eriksson, Mats] Linkoping Univ, Dept Phys Chem & Biol, S-58183 Linkoping, Sweden.
C3 Linkoping University
RP Vagin, MY (通讯作者)，Linkoping Univ, Dept Phys Chem & Biol, S-58183 Linkoping, Sweden.
EM mikva@ifm.liu.se
RI Vagin, Mikhail/M-5162-2013; Eriksson, Mats/B-9204-2013; Eriksson,
   Mats/M-4789-2016; Sekretaryova, Alina/AAD-3288-2019
OI Vagin, Mikhail/0000-0001-8478-4663; Eriksson, Mats/0000-0002-5996-2584;
   Eriksson, Mats/0000-0002-0873-2877; Sekretareva,
   Alina/0000-0001-7312-0116
FU Swedish Research Council Formas; Security Link Research Centre
FX The authors would like to thank the Swedish Research Council Formas and
   the Security Link Research Centre for financial support of the project
   and David Nilsson (Acreo Swedish ICT) for production of the
   screen-printed microband arrays.
CR Amatore C, 2012, CHEMPHYSCHEM, V13, P1562, DOI 10.1002/cphc.201100942
   AOKI K, 1987, J ELECTROANAL CHEM, V225, P19, DOI 10.1016/0022-0728(87)80002-5
   AOKI K, 1987, J ELECTROANAL CHEM, V230, P61, DOI 10.1016/0022-0728(87)80131-6
   Authier L, 2001, ANAL CHEM, V73, P4450, DOI 10.1021/ac0103221
   Bard A. J., 2001, ELECTROCHEMICAL METH
   Berduque A, 2007, TALANTA, V71, P1022, DOI 10.1016/j.talanta.2006.05.090
   BOND AM, 1986, J PHYS CHEM-US, V90, P2911, DOI 10.1021/j100404a026
   CASSIDY J, 1986, ELECTROCHIM ACTA, V31, P629, DOI 10.1016/0013-4686(86)87029-3
   Caston SL, 2002, J ELECTROANAL CHEM, V529, P124, DOI 10.1016/S0022-0728(02)00948-8
   Chang JL, 2006, ELECTROANAL, V18, P941, DOI 10.1002/elan.200503471
   Chang JL, 2006, ELECTROCHEM COMMUN, V8, P571, DOI 10.1016/j.elecom.2006.01.028
   CHIDSEY CE, 1986, ANAL CHEM, V58, P601, DOI 10.1021/ac00294a026
   Chou CH, 2010, SENSOR ACTUAT B-CHEM, V147, P669, DOI 10.1016/j.snb.2010.03.090
   Chou CH, 2009, ELECTROANAL, V21, P206, DOI 10.1002/elan.200804376
   Choudry NA, 2010, ELECTROCHEM COMMUN, V12, P6, DOI 10.1016/j.elecom.2009.10.021
   Compton RG, 2008, CHEM PHYS LETT, V459, P1, DOI 10.1016/j.cplett.2008.03.095
   CRASTON DH, 1991, TALANTA, V38, P17, DOI 10.1016/0039-9140(91)80005-K
   Fletcher S, 1999, ELECTROCHEM COMMUN, V1, P502, DOI 10.1016/S1388-2481(99)00100-9
   Forsberg P, 2011, DIAM RELAT MATER, V20, P1121, DOI 10.1016/j.diamond.2011.06.024
   FORSTER RJ, 1994, CHEM SOC REV, V23, P289, DOI 10.1039/cs9942300289
   Forster RJ, 2007, HANDBOOK OF ELECTROCHEMISTRY, P155, DOI 10.1016/B978-044451958-0.50007-0
   Hill HAO, 1989, ANAL CHEM, V61, P2200, DOI 10.1021/ac00194a017
   Hocevar SB, 2004, ELECTROANAL, V16, P1711, DOI 10.1002/elan.200303019
   Honeychurch KC, 2011, TALANTA, V84, P717, DOI 10.1016/j.talanta.2011.01.073
   Jobst G, 1996, ANAL CHEM, V68, P3173, DOI 10.1021/ac950630x
   Kadara RO, 2009, ELECTROCHEM COMMUN, V11, P1377, DOI 10.1016/j.elecom.2009.05.010
   KITTLESEN GP, 1984, J AM CHEM SOC, V106, P7389, DOI 10.1021/ja00336a016
   Konash A, 2009, J SOLID STATE ELECTR, V13, P551, DOI 10.1007/s10008-008-0751-8
   KONOPKA SJ, 1970, ANAL CHEM, V42, P1741, DOI 10.1021/ac50160a042
   Koster O, 2001, SENSOR ACTUAT B-CHEM, V76, P573, DOI 10.1016/S0925-4005(01)00637-2
   Lanyon YH, 2007, ANAL CHEM, V79, P3048, DOI 10.1021/ac061878x
   Le Drogoff B, 2001, ELECTROANAL, V13, P1491, DOI 10.1002/1521-4109(200112)13:18<1491::AID-ELAN1491>3.0.CO;2-Z
   Matsumoto N, 2002, ANAL CHEM, V74, P362, DOI 10.1021/ac015536x
   Menshykau D, 2009, ANALYST, V134, P343, DOI 10.1039/b816223a
   Metters JP, 2013, ANALYST, V138, P2516, DOI 10.1039/c3an00268c
   Metters JP, 2012, SENSOR ACTUAT B-CHEM, V169, P136, DOI 10.1016/j.snb.2012.04.045
   MORITA M, 1988, ANAL CHEM, V60, P2770, DOI 10.1021/ac00175a026
   Nagale MP, 1998, ANAL CHEM, V70, P2902, DOI 10.1021/ac971040x
   Nagale MP, 1998, ANAL CHEM, V70, P2908, DOI 10.1021/ac971041p
   Pemberton RM, 2011, BIOSENS BIOELECTRON, V26, P2448, DOI 10.1016/j.bios.2010.10.030
   Pemberton RM, 2009, BIOSENS BIOELECTRON, V24, P1246, DOI 10.1016/j.bios.2008.07.035
   Pemberton RM, 2009, ANAL BIOCHEM, V385, P334, DOI 10.1016/j.ab.2008.10.037
   Pemberton RM, 2010, MICROCHIM ACTA, V170, P321, DOI 10.1007/s00604-010-0326-0
   PENNER RM, 1987, ANAL CHEM, V59, P2625, DOI 10.1021/ac00148a020
   Rawson FJ, 2007, ELECTROCHIM ACTA, V52, P7248, DOI 10.1016/j.electacta.2007.05.062
   Rawson FJ, 2009, TALANTA, V77, P1149, DOI 10.1016/j.talanta.2008.08.020
   RELLER H, 1984, J ELECTROANAL CHEM, V161, P247, DOI 10.1016/S0022-0728(84)80184-9
   Rene A, 2013, ANALYST, V138, P2192, DOI 10.1039/c3an36212d
   Rene A, 2012, SENSOR ACTUAT B-CHEM, V174, P225, DOI 10.1016/j.snb.2012.07.109
   Salazar P, 2010, BIOSENS BIOELECTRON, V26, P748, DOI 10.1016/j.bios.2010.06.045
   SAMUELSSON M, 1991, ANAL CHEM, V63, P931, DOI 10.1021/ac00009a020
   Schuvailo OM, 2006, ANAL CHIM ACTA, V573, P110, DOI 10.1016/j.aca.2006.03.034
   SEDDON BJ, 1991, ELECTROCHIM ACTA, V36, P763, DOI 10.1016/0013-4686(91)85272-9
   Sekretaryova AN, 2012, ANAL CHEM, V84, P1220, DOI 10.1021/ac203056m
   SHEA TV, 1987, ANAL CHEM, V59, P2101, DOI 10.1021/ac00144a021
   Shi J, 2011, ANAL BIOCHEM, V411, P185, DOI 10.1016/j.ab.2010.12.019
   Soh KL, 2008, DIAM RELAT MATER, V17, P240, DOI 10.1016/j.diamond.2007.12.023
   Szunerits S, 2002, ANAL CHEM, V74, P1718, DOI 10.1021/ac010933t
   Wang J, 2007, ANAL CHIM ACTA, V585, P11, DOI 10.1016/j.aca.2006.12.001
   WEHMEYER KR, 1985, ANAL CHEM, V57, P1913, DOI 10.1021/ac00286a026
   Welford PJ, 2001, ANAL CHEM, V73, P6088, DOI 10.1021/ac010434s
NR 61
TC 12
Z9 12
U1 0
U2 30
PU WILEY-V C H VERLAG GMBH
PI WEINHEIM
PA POSTFACH 101161, 69451 WEINHEIM, GERMANY
SN 2196-0216
J9 CHEMELECTROCHEM
JI ChemElectroChem
PD APR 15
PY 2014
VL 1
IS 4
BP 755
EP 762
DI 10.1002/celc.201300204
PG 8
WC Electrochemistry
WE Science Citation Index Expanded (SCI-EXPANDED)
SC Electrochemistry
GA AK3AZ
UT WOS:000338296100010
OA Green Submitted
DA 2023-06-30
ER

PT J
AU Li, JJ
   Yuan, R
   Chai, YQ
   Che, X
   Li, WJ
   Zhong, X
AF Li, Jingjing
   Yuan, Ruo
   Chai, Yaqin
   Che, Xin
   Li, Wenjuan
   Zhong, Xia
TI Nonenzymatic glucose sensor based on a glassy carbon electrode modified
   with chains of platinum hollow nanoparticles and porous gold
   nanoparticles in a chitosan membrane
SO MICROCHIMICA ACTA
LA English
DT Article
DE Nonenzymatic glucose sensor; Porous Au nanoparticles-chitosan membranes;
   Pt nanoparticles; Pt hollow nanoparticles
ID NANOSTRUCTURES; OXIDASE; MORPHOLOGY; NANOTUBES; BIOSENSOR; PREPARE
AB A nonenzymatic glucose sensor is presented that is based on a glassy carbon electrode modified with platinum hollow nanoparticle chains (Pt HNPCs) dispersed onto porous gold nanoparticles in a chitosan membrane. The Pt HNPCs were characterized by transmission electron microscopy. The preparation of the electrode was monitored via scanning electron microscopy, cyclic voltammetry, electrochemical impedance spectroscopy, and chronoamperometry. The Pt HNPCs display excellent redox electrochemical activity, good catalytic efficiency for the oxidation of both hydrogen peroxide and glucose. The porous sensor membranes are easily formed, high stable, and provide a large surface for immobilization of the Pt HNPCs. The resulting glucose sensor has a linear response towards glucose over the concentration range from 3.0 to 7.7 mM, with a detection limit of 1.0 mu M (at an S/N of 3).
C1 [Li, Jingjing; Yuan, Ruo; Chai, Yaqin; Che, Xin; Li, Wenjuan; Zhong, Xia] Southwest Univ, Key Lab Luminescence & Real Time Anal, Minist Educ, Chongqing 400715, Peoples R China.
   [Li, Jingjing; Yuan, Ruo; Chai, Yaqin; Che, Xin; Li, Wenjuan; Zhong, Xia] Southwest Univ, Key Lab Ecoenvironm Gorges Reservoir Reg 3, Coll Chem & Chem Engn, Chongqing 400715, Peoples R China.
C3 Southwest University - China; Southwest University - China
RP Yuan, R (通讯作者)，Southwest Univ, Key Lab Luminescence & Real Time Anal, Minist Educ, Chongqing 400715, Peoples R China.
EM ljjzd@swu.edu.cn; yuanruo@swu.edu.cn
FU NNSF of China [20675064]; Ministry of Education of China [708073];
   Natural Science Foundation of Chongqing City [CSTC-2009BA1003]; High
   Technology Project Foundation of Southwest University, China [XSGX02]
FX This work was supported by the NNSF of China (20675064), the Ministry of
   Education of China (Project 708073), the Natural Science Foundation of
   Chongqing City (CSTC-2009BA1003) and High Technology Project Foundation
   of Southwest University (XSGX02), China.
CR Chao AC, 2006, J MEMBRANE SCI, V280, P163, DOI 10.1016/j.memsci.2006.01.016
   Chen JY, 2004, J AM CHEM SOC, V126, P10854, DOI 10.1021/ja0468224
   Chen JY, 2005, ANGEW CHEM INT EDIT, V44, P2589, DOI 10.1002/anie.200462668
   Chen XM, 2009, BIOSENS BIOELECTRON, V24, P3475, DOI 10.1016/j.bios.2009.04.046
   Cheng ZL, 2001, BIOSENS BIOELECTRON, V16, P179, DOI 10.1016/S0956-5663(01)00137-3
   Clasen C, 2006, BIOMACROMOLECULES, V7, P3210, DOI 10.1021/bm060486x
   ENUSTUN BV, 1963, J AM CHEM SOC, V85, P3317, DOI 10.1021/ja00904a001
   Hussain F, 2005, ANAL BIOCHEM, V339, P137, DOI 10.1016/j.ab.2005.01.016
   Jia JB, 2002, ANAL CHEM, V74, P2217, DOI 10.1021/ac011116w
   Kijima T, 2004, ANGEW CHEM INT EDIT, V43, P228, DOI 10.1002/anie.200352630
   Liang SM, 2007, J MEMBRANE SCI, V287, P19, DOI 10.1016/j.memsci.2006.10.002
   Mi FL, 2001, BIOMATERIALS, V22, P165, DOI 10.1016/S0142-9612(00)00167-8
   Mizutani F, 1997, BIOSENS BIOELECTRON, V12, P1013, DOI 10.1016/S0956-5663(97)00057-2
   Morikawa M, 2002, CHEM-EUR J, V8, P5580, DOI 10.1002/1521-3765(20021216)8:24<5580::AID-CHEM5580>3.0.CO;2-V
   Park S, 2003, ANAL CHEM, V75, P3046, DOI 10.1021/ac0263465
   Shankaran DR, 2003, BIOSENS BIOELECTRON, V18, P721, DOI 10.1016/S0956-5663(03)00005-8
   Shen QM, 2008, J PHYS CHEM C, V112, P16385, DOI 10.1021/jp8060043
   Song CH, 2006, J MATER RES, V21, P2817, DOI 10.1557/JMR.2006.0343
   Song YJ, 2004, J AM CHEM SOC, V126, P635, DOI 10.1021/ja037474t
   Wan Y, 2007, CHEM REV, V107, P2821, DOI 10.1021/cr068020s
   Wang GF, 2010, MICROCHIM ACTA, V168, P87, DOI 10.1007/s00604-009-0260-1
   Wang J, 2008, ANAL CHEM, V80, P997, DOI 10.1021/ac701790z
   WILSON R, 1992, BIOSENS BIOELECTRON, V7, P165, DOI 10.1016/0956-5663(92)87013-F
   Wittstock G, 1998, J ELECTROANAL CHEM, V444, P61, DOI 10.1016/S0022-0728(97)00559-7
   Wu HX, 2010, ELECTROCHIM ACTA, V55, P3734, DOI 10.1016/j.electacta.2010.02.017
   Xu JJ, 2000, ANAL CHIM ACTA, V423, P101, DOI 10.1016/S0003-2670(00)01098-9
   Xu Q, 2006, BIOSENS BIOELECTRON, V22, P768, DOI 10.1016/j.bios.2006.02.010
   Xue JG, 2007, MATER CHEM PHYS, V105, P419, DOI 10.1016/j.matchemphys.2007.05.010
   Yang ZL, 2003, ANGEW CHEM INT EDIT, V42, P4201, DOI 10.1002/anie.200250808
   Yoshimura K, 1996, MICROCHEM J, V53, P404, DOI 10.1006/mchj.1996.0057
   Zeng XF, 1999, BIOTECHNOL PROGR, V15, P1003, DOI 10.1021/bp990120e
   Zhang WD, 2010, MICROCHIM ACTA, V168, P259, DOI 10.1007/s00604-010-0288-2
NR 32
TC 36
Z9 37
U1 1
U2 66
PU SPRINGER WIEN
PI WIEN
PA SACHSENPLATZ 4-6, PO BOX 89, A-1201 WIEN, AUSTRIA
SN 0026-3672
J9 MICROCHIM ACTA
JI Microchim. Acta
PD FEB
PY 2011
VL 172
IS 1-2
BP 163
EP 169
DI 10.1007/s00604-010-0485-z
PG 7
WC Chemistry, Analytical
WE Science Citation Index Expanded (SCI-EXPANDED)
SC Chemistry
GA 712KL
UT WOS:000286665500021
DA 2023-06-30
ER

PT J
AU Steichen, M
   Decrem, Y
   Godfroid, E
   Buess-Herman, C
AF Steichen, M.
   Decrem, Y.
   Godfroid, E.
   Buess-Herman, C.
TI Electrochemical DNA hybridization detection using peptide nucleic acids
   and [Ru(NH3)(6)](3+) on gold electrodes
SO BIOSENSORS & BIOELECTRONICS
LA English
DT Article; Proceedings Paper
CT 9th World Congress on Biosensors
CY MAY 10-12, 2006
CL Toronto, CANADA
DE DNA biosensor; gold electrode; PNA; Helicobacter pylori; single-base
   mismatch; ac voltammetry
ID SEQUENCE-SPECIFIC DETECTION; GASTRIC BIOPSY SPECIMENS; ION-CHANNEL
   SENSORS; ANTIBIOTIC-RESISTANCE; TRANSFER KINETICS; PNA; BIOSENSORS;
   MONOLAYERS; TRANSDUCTION; QUANTITATION
AB An electrochemical DNA hybridization detection method based on the electrostatic interactions of [Ru(NH3)(6)](3+) cations with the anionic phosphate backbone of DNA is proposed. PNA molecules are immobilized as capture probes on the gold substrate. The cationic ruthenium complexes do not interact electrostatically with the PNA probes due to the absence of the anionic phosphate groups on the PNA probes. But after hybridization, [Ru(NH3)(6)](3+) is adsorbed on the DNA backbone, giving a clear hybridization detection signal in ac voltammetry. The analytical parameters (sensitivity, selectivity and reproducibility) are evaluated. Very good discrimination against the single-base mismatch A2143G, internal to the 23S rRNA gene of Helicobacter pylori, is observed. Moreover the system is successfully applied to the detection of complementary PCR amplicons. (c) 2006 Elsevier B.V. All rights reserved.
C1 Univ Libre Bruxelles, Serv Chim Analyt & chim interfaces, B-1050 Brussels, Belgium.
   Univ Libre Bruxelles, Serv Genet Appl, B-6041 Gosselies, Belgium.
C3 Universite Libre de Bruxelles; Universite Libre de Bruxelles
RP Buess-Herman, C (通讯作者)，Univ Libre Bruxelles, Serv Chim Analyt & chim interfaces, CP 255,Blvd Triomphe 2, B-1050 Brussels, Belgium.
EM cbuess@ulb.ac.be
CR Aoki H, 2000, ELECTROANAL, V12, P1272, DOI 10.1002/1521-4109(200011)12:16<1272::AID-ELAN1272>3.0.CO;2-F
   Aoki H, 2002, ELECTROANAL, V14, P1405, DOI 10.1002/1521-4109(200211)14:19/20<1405::AID-ELAN1405>3.0.CO;2-G
   Ariksoysal DO, 2005, ANAL CHEM, V77, P4908, DOI 10.1021/ac050022+
   Arlinghaus HF, 1997, ANAL CHEM, V69, P3747, DOI 10.1021/ac970267p
   Arlinghaus HF, 2004, APPL SURF SCI, V231, P392, DOI 10.1016/j.apsusc.2004.03.145
   Ausubel FM, 2003, CURRENT PROTOCOLS MO
   Bard A. J., 2001, ELECTROCHEMICAL METH
   Brevnov DA, 2001, J ELECTROANAL CHEM, V500, P100, DOI 10.1016/S0022-0728(00)00316-8
   Fan CH, 2003, P NATL ACAD SCI USA, V100, P9134, DOI 10.1073/pnas.1633515100
   Herne TM, 1997, J AM CHEM SOC, V119, P8916, DOI 10.1021/ja9719586
   HO PS, 1987, J BIOMOL STRUCT DYN, V4, P521, DOI 10.1080/07391102.1987.10507657
   Inouye M, 2005, P NATL ACAD SCI USA, V102, P11606, DOI 10.1073/pnas.0502078102
   Jensen KK, 1997, BIOCHEMISTRY-US, V36, P5072, DOI 10.1021/bi9627525
   LAGE AP, 1995, J CLIN MICROBIOL, V33, P2752, DOI 10.1128/JCM.33.10.2752-2756.1995
   Lage AP, 1996, J CLIN MICROBIOL, V34, P530, DOI 10.1128/JCM.34.3.530-533.1996
   Lapierre MA, 2003, ANAL CHEM, V75, P6327, DOI 10.1021/ac0349429
   LAVIRON E, 1979, J ELECTROANAL CHEM, V97, P135, DOI 10.1016/S0022-0728(79)80057-1
   Le Floch F, 2005, ADV MATER, V17, P1251, DOI 10.1002/adma.200401474
   Levicky R, 1998, J AM CHEM SOC, V120, P9787, DOI 10.1021/ja981897r
   Li XH, 2005, ANAL CHEM, V77, P5766, DOI 10.1021/ac050741o
   Long YT, 2004, ANAL CHEM, V76, P4059, DOI 10.1021/ac049482d
   Lucarelli F, 2004, BIOSENS BIOELECTRON, V19, P515, DOI 10.1016/S0956-5663(03)00256-2
   Megraud F, 2004, GUT, V53, P1374, DOI 10.1136/gut.2003.022111
   Muzikar M, 2004, ANAL CHEM, V76, P3607, DOI 10.1021/ac0499524
   Ozkan D, 2002, ELECTROCHEM COMMUN, V4, P796, DOI 10.1016/S1388-2481(02)00448-4
   Palecek E, 1998, BIOSENS BIOELECTRON, V13, P621, DOI 10.1016/S0956-5663(98)00017-7
   Palecek E, 2002, TALANTA, V56, P809, DOI 10.1016/S0039-9140(01)00649-X
   Patolsky F, 2000, ANGEW CHEM INT EDIT, V39, P940, DOI 10.1002/(SICI)1521-3773(20000303)39:5<940::AID-ANIE940>3.0.CO;2-Y
   Patolsky F, 2001, NAT BIOTECHNOL, V19, P253, DOI 10.1038/85704
   Schwarz FP, 1999, NUCLEIC ACIDS RES, V27, P4792, DOI 10.1093/nar/27.24.4792
   Steel AB, 1998, ANAL CHEM, V70, P4670, DOI 10.1021/ac980037q
   Steel AB, 1999, BIOCONJUGATE CHEM, V10, P419, DOI 10.1021/bc980115g
   Steichen M, 2005, ELECTROCHEM COMMUN, V7, P416, DOI 10.1016/j.elecom.2005.02.015
   STEICHEN M, 2006, UNPUB ELECTROCHEM CO
   Su L, 2004, ANAL CHEM, V76, P5953, DOI 10.1021/ac0494331
   van Amsterdam K, 2006, FEMS MICROBIOL REV, V30, P131, DOI 10.1111/j.1574-6976.2005.00006.x
   Wang J, 1998, BIOSENS BIOELECTRON, V13, P757, DOI 10.1016/S0956-5663(98)00039-6
   Wang J, 2006, BIOSENS BIOELECTRON, V21, P1887, DOI 10.1016/j.bios.2005.10.027
   Wang J, 1999, CHEM-EUR J, V5, P1681, DOI 10.1002/(SICI)1521-3765(19990604)5:6<1681::AID-CHEM1681>3.0.CO;2-U
   Wang J, 2002, ANAL CHIM ACTA, V469, P63, DOI 10.1016/S0003-2670(01)01399-X
   Wong ELS, 2005, SENSOR ACTUAT B-CHEM, V111, P515, DOI 10.1016/j.snb.2005.03.072
   Yu HZ, 2003, ANAL CHEM, V75, P3902, DOI 10.1021/ac034318w
   Zhang J, 2006, J AM CHEM SOC, V128, P8575, DOI 10.1021/ja061521a
NR 43
TC 106
Z9 110
U1 0
U2 52
PU ELSEVIER ADVANCED TECHNOLOGY
PI OXFORD
PA OXFORD FULFILLMENT CENTRE THE BOULEVARD, LANGFORD LANE, KIDLINGTON,
   OXFORD OX5 1GB, OXON, ENGLAND
SN 0956-5663
EI 1873-4235
J9 BIOSENS BIOELECTRON
JI Biosens. Bioelectron.
PD APR 15
PY 2007
VL 22
IS 9-10
BP 2237
EP 2243
DI 10.1016/j.bios.2006.10.041
PG 7
WC Biophysics; Biotechnology & Applied Microbiology; Chemistry, Analytical;
   Electrochemistry; Nanoscience & Nanotechnology
WE Science Citation Index Expanded (SCI-EXPANDED); Conference Proceedings Citation Index - Science (CPCI-S)
SC Biophysics; Biotechnology & Applied Microbiology; Chemistry;
   Electrochemistry; Science & Technology - Other Topics
GA 154XN
UT WOS:000245541600059
PM 17166712
DA 2023-06-30
ER

PT J
AU Szunerits, S
   Mishyn, V
   Grabowska, I
   Boukherroub, R
AF Szunerits, Sabine
   Mishyn, Vladyslav
   Grabowska, Iwona
   Boukherroub, Rabah
TI Electrochemical cardiovascular platforms: Current state of the art and
   beyond
SO BIOSENSORS & BIOELECTRONICS
LA English
DT Review
DE Cardiac biomarkers; Immunosensors; Electrochemistry; Aptamers
ID CARDIAC TROPONIN-I; LABEL-FREE DETECTION; MULTIWALLED CARBON NANOTUBES;
   MEDICINE PRACTICE GUIDELINES; PEPTIDE-BASED BIOSENSOR; REACTIVE PROTEIN
   CRP; GOLD NANOPARTICLES; NATRIURETIC PEPTIDE; GRAPHENE OXIDE;
   HORSERADISH-PEROXIDASE
AB Cardiovascular diseases (CVD) remain the leading cause of death within industrialized nations as well as an increasing cause of mortality and morbidity in many developing countries. Smoking, alcohol consumption and increased level of blood cholesterol are the main CVD risk factors. Other factors, such as the prevalence of overweight/obesity and diabetes, have increased considerably in recent decades and are indirect causes of CVD. Among CVDs, the acute coronary syndrome (ACS) represents the most common cause of emergency hospital admission. Since the prognosis of ACS is directly associated with timely initiation of revascularization, missed, misdiagnosis or late diagnosis have unfavorable medical implications. Early ACS diagnosis can reduce complications and risk of recurrence, finally decreasing the economic burden posed on the health care system as a whole. To decrease the risk of ACS and related CVDs and to reduce associated costs to healthcare systems, a fast management of patients with chest pain has become crucial and urgent. Despite great efforts, biochemical diagnostic approaches of CVDs remain difficult and controversial medical challenges as cardiac biomarkers should be rapidly released into the blood at the time of ischemia and persistent for a sufficient length of time to allow diagnostics, with tests that should be rapid, easy to perform and relatively inexpensive. Early biomarker assessments have involved testing for the total enzyme activity of aspartate aminotransferase (AST), lactate dehydrogenase (LDH) and creatine kinase (CK), which cardiac troponins being the main accepted biomarkers for diagnosing myocardial injury and acute myocardial infarction (AMI).
   To allow rapid diagnosis, it is necessary to replace the traditional biochemical assays by cardiac biosensor platforms. Among the numerous of possibilities existing today, electrochemical biosensors are important players as they have many of the required characteristics for point-of-care tests. Electrochemical based cardiac biosensors are highly adapted for monitoring the onset and progress of cardiovascular diseases in a fast and accurate manner, while being cheap and scalable devices. This review outlines the state of the art in the development of cardiac electrochemical sensors for the detection of different cardiac biomarkers ranging from troponin to BNP, N-terminal proBNP, and others.
C1 [Szunerits, Sabine; Mishyn, Vladyslav; Boukherroub, Rabah] Univ Valenciennes, Univ Lille, Cent Lille, ISEN,IEMN,CNRS,UMR 8520, F-59000 Lille, France.
   [Grabowska, Iwona] Polish Acad Sci, Inst Anim Reprod & Food Res, Tuwima 10, PL-10748 Olsztyn, Poland.
C3 Centre National de la Recherche Scientifique (CNRS); CNRS - Institute
   for Engineering & Systems Sciences (INSIS); Universite de Lille - ISITE;
   Centrale Lille; Universite de Lille; Universite Polytechnique
   Hauts-de-France; Polish Academy of Sciences; Institute of Animal
   Reproduction & Food Research of the Polish Academy of Sciences
RP Szunerits, S; Boukherroub, R (通讯作者)，Univ Valenciennes, Univ Lille, Cent Lille, ISEN,IEMN,CNRS,UMR 8520, F-59000 Lille, France.
EM Sabine.szunerits@univ-lille.fr; rabah.boukherroub@univ-lille.fr
RI Boukherroub, Rabah/I-4826-2017; Grabowska, Iwona/H-7178-2017
OI Boukherroub, Rabah/0000-0002-9795-9888; Grabowska,
   Iwona/0000-0002-5056-7828; Szunerits, Sabine/0000-0002-1567-4943;
   Mishyn, Vladyslav/0000-0002-7500-7923
FU Centre National de la Recherche Scientifique (CNRS), the University of
   Lille; Hauts-de-France region; CPER "Photonics for Society"; Agence
   Nationale de la Recherche (ANR) through FLAG-ERA JTC 2015-Graphtivity
   project
FX Financial support from the Centre National de la Recherche Scientifique
   (CNRS), the University of Lille, the Hauts-de-France region, the CPER
   "Photonics for Society", and the Agence Nationale de la Recherche (ANR)
   through FLAG-ERA JTC 2015-Graphtivity project are acknowledged.
CR Acharya AP, 2013, CHEM COMMUN, V49, P10379, DOI 10.1039/c3cc44783a
   Ahammad AJS, 2011, INT J ELECTROCHEM SC, V6, P1906
   Apple FS, 2007, CLIN CHEM, V53, P547, DOI 10.1373/clinchem.2006.084715
   Ara MN, 2012, PLOS ONE, V7, DOI 10.1371/journal.pone.0050174
   Azevedo AM, 2003, BIOTECHNOL ANN REV, V9, P199, DOI 10.1016/S1387-2656(03)09003-3
   Bhalla V, 2012, SENSOR ACTUAT B-CHEM, V161, P761, DOI 10.1016/j.snb.2011.11.029
   Billah M, 2008, MICROCHIM ACTA, V160, P447, DOI 10.1007/s00604-007-0793-0
   Bruls DM, 2009, LAB CHIP, V9, P3504, DOI 10.1039/b913960e
   Bruno JG, 2014, MICROCHEM J, V115, P32, DOI 10.1016/j.microc.2014.02.003
   Buch M, 2008, ELECTROANAL, V20, P2592, DOI 10.1002/elan.200804358
   Buckley LF, 2018, EUR HEART J, V39, P2063, DOI 10.1093/eurheartj/ehy128
   Bunyakul N, 2015, SENSORS-BASEL, V15, P547, DOI 10.3390/s150100547
   Campuzano S, 2017, TRAC-TREND ANAL CHEM, V86, P14, DOI 10.1016/j.trac.2016.10.002
   Centi S, 2009, ELECTROANAL, V21, P1309, DOI 10.1002/elan.200804560
   Chekin F, 2018, SENSOR ACTUAT B-CHEM, V262, P180, DOI 10.1016/j.snb.2018.01.215
   Chen XJ, 2008, ANAL CHEM, V80, P2133, DOI 10.1021/ac7021376
   Cheng Y, 2011, BIOSENS BIOELECTRON, V26, P4538, DOI 10.1016/j.bios.2011.05.019
   Choi DH, 2010, BIOSENS BIOELECTRON, V25, P1999, DOI 10.1016/j.bios.2010.01.019
   Chon H, 2014, CHEM COMMUN, V50, P1058, DOI 10.1039/c3cc47850e
   Chu CH, 2017, SCI REP-UK, V7, DOI 10.1038/s41598-017-05426-6
   Chua JH, 2009, ANAL CHEM, V81, P6266, DOI 10.1021/ac901157x
   Colley KJ, 2011, EPMA J, V2, P27, DOI 10.1007/s13167-011-0063-4
   Danese E, 2016, ANN TRANSL MED, V4, DOI 10.21037/atm.2016.05.19
   de Vasconcelos EA, 2009, BIOSENS BIOELECTRON, V25, P870, DOI 10.1016/j.bios.2009.08.050
   Dorraj GS, 2015, J BIOTECHNOL, V208, P80, DOI 10.1016/j.jbiotec.2015.05.002
   Dutra RF, 2007, CLIN CHIM ACTA, V376, P114, DOI 10.1016/j.cca.2006.07.029
   de Avila BEF, 2014, ELECTROANAL, V26, P254, DOI 10.1002/elan.201300479
   Ference BA, 2017, EUR HEART J, V38, P2459, DOI 10.1093/eurheartj/ehx144
   Gomes SLR, 2013, MICROCHEM J, V109, P10, DOI 10.1016/j.microc.2012.05.033
   Grabowska I, 2018, ACS OMEGA, V3, P12010, DOI 10.1021/acsomega.8b01558
   Guo HS, 2005, TALANTA, V68, P61, DOI 10.1016/j.talanta.2005.04.067
   Gupta RK, 2014, RSC ADV, V4, P22642, DOI 10.1039/c4ra01779j
   Gupta RK, 2014, BIOSENS BIOELECTRON, V59, P112, DOI 10.1016/j.bios.2014.03.027
   Hamm CW, 1997, NEW ENGL J MED, V337, P1648, DOI 10.1056/NEJM199712043372302
   Hennessey H, 2009, ANAL CHIM ACTA, V643, P45, DOI 10.1016/j.aca.2009.04.009
   Horii M, 2013, J CARDIOL, V61, P410, DOI 10.1016/j.jjcc.2013.01.015
   Ibupoto ZH, 2012, SENSOR ACTUAT B-CHEM, V166, P809, DOI 10.1016/j.snb.2012.03.083
   Jo H, 2015, ANAL CHEM, V87, P9869, DOI 10.1021/acs.analchem.5b02312
   Kaisti M, 2017, BIOSENS BIOELECTRON, V98, P437, DOI 10.1016/j.bios.2017.07.010
   Kar P, 2012, LAB CHIP, V12, P821, DOI 10.1039/c2lc20892j
   Kazemi SH, 2016, MAT SCI ENG C-MATER, V69, P447, DOI 10.1016/j.msec.2016.07.005
   Kim K, 2016, BIOSENS BIOELECTRON, V77, P695, DOI 10.1016/j.bios.2015.10.008
   Kong T, 2012, BIOSENS BIOELECTRON, V34, P267, DOI 10.1016/j.bios.2012.02.019
   Kunduru V, 2010, NANOMED-NANOTECHNOL, V6, P642, DOI 10.1016/j.nano.2010.03.002
   LADUE JS, 1954, SCIENCE, V120, P497, DOI 10.1126/science.120.3117.497
   Lee I, 2012, BIOSENSORS-BASEL, V2, P205, DOI 10.3390/bios2020205
   Lee JK, 2009, BIOCHIP J, V3, P287
   Lei YM, 2017, BIOSENS BIOELECTRON, V91, P1, DOI 10.1016/j.bios.2016.12.018
   Lin MC, 2009, BIOMICROFLUIDICS, V3, DOI 10.1063/1.3194283
   Liu GZ, 2016, ANAL CHIM ACTA, V909, P1, DOI 10.1016/j.aca.2015.12.023
   Liu YF, 2014, NANO LETT, V14, P6983, DOI 10.1021/nl5032524
   Liyanage T, 2017, ANALYST, V142, P2442, DOI 10.1039/c7an00430c
   Maalouf R, 2016, HEART FAIL REV, V21, P567, DOI 10.1007/s10741-016-9544-9
   Masson JF, 2004, TALANTA, V62, P865, DOI 10.1016/j.talanta.2003.09.032
   Matsuura H, 2005, SENSOR ACTUAT B-CHEM, V108, P603, DOI 10.1016/j.snb.2004.11.042
   Matsuura H, 2005, ANAL CHEM, V77, P4235, DOI 10.1021/ac040190m
   Miller CS, 2014, J DENT RES, V93, P72, DOI 10.1177/0022034514537522
   Moreira FTC, 2011, BIOSENS BIOELECTRON, V28, P243, DOI 10.1016/j.bios.2011.07.026
   Morrow DA, 2007, CLIN CHEM, V53, P552, DOI 10.1373/clinchem.2006.084194
   Munje RD, 2015, ANAL METHODS-UK, V7, P10136, DOI 10.1039/c5ay02052b
   O'Regan TM, 2002, ANAL CHIM ACTA, V460, P141, DOI 10.1016/S0003-2670(02)00230-1
   Otaki Y, 2017, CLIN CHIM ACTA, V474, P44, DOI 10.1016/j.cca.2017.09.007
   Palazzuoli A, 2010, VASC HEALTH RISK MAN, V6, P411
   Panteghini Mauro, 1995, Current Opinion in Rheumatology, V7, P469, DOI 10.1097/00002281-199511000-00003
   Pawula M, 2016, TALANTA, V146, P823, DOI 10.1016/j.talanta.2015.06.006
   Penttila I, 2000, CLIN CHEM LAB MED, V38, P187, DOI 10.1515/CCLM.2000.027
   Periyakaruppan A, 2013, ANAL CHEM, V85, P3858, DOI 10.1021/ac302801z
   Prasad S, 2013, JALA-J LAB AUTOM, V18, P143, DOI 10.1177/2211068212460038
   Qureshi A, 2010, PHYS CHEM CHEM PHYS, V12, P9176, DOI 10.1039/c004133e
   Sayed ASM, 2013, DIS MARKERS, V2013, P561, DOI 10.1155/2013/217948
   Serafin V, 2018, TALANTA, V179, P131, DOI 10.1016/j.talanta.2017.10.063
   Shan M, 2014, GOLD BULL, V47, P57, DOI 10.1007/s13404-013-0113-x
   Shanmugam NR, 2017, BIOSENS BIOELECTRON, V89, P764, DOI 10.1016/j.bios.2016.10.046
   Shanmugam NR, 2016, SCI REP-UK, V6, DOI 10.1038/srep33423
   Sharma A, 2016, BIOSENS BIOELECTRON, V82, P78, DOI 10.1016/j.bios.2016.03.056
   Silva BVM, 2013, TALANTA, V117, P431, DOI 10.1016/j.talanta.2013.08.059
   Silva BVM, 2010, BIOSENS BIOELECTRON, V26, P1062, DOI 10.1016/j.bios.2010.08.051
   Singal S, 2016, MICROCHIM ACTA, V183, P1375, DOI 10.1007/s00604-016-1759-x
   Sinning Christoph, 2008, Congest Heart Fail, V14, P46
   Suprun EV, 2011, ELECTROANAL, V23, P1051, DOI 10.1002/elan.201000668
   Tadepalli S, 2015, SCI REP-UK, V5, DOI 10.1038/srep16206
   Tuteja SK, 2015, BIOSENS BIOELECTRON, V66, P129, DOI 10.1016/j.bios.2014.10.072
   Tuteja SK, 2014, ACS APPL MATER INTER, V6, P14767, DOI 10.1021/am503524e
   Tuteja SK, 2014, ANAL CHIM ACTA, V809, P148, DOI 10.1016/j.aca.2013.11.047
   Tweedie M., 2006, IEEE ENG MED BIOL SO, V1, P4610
   Venkatraman VL, 2009, BIOSENS BIOELECTRON, V24, P3078, DOI 10.1016/j.bios.2009.03.029
   Wainstein MV, 2017, DIABETOL METAB SYNDR, V9, DOI 10.1186/s13098-017-0266-5
   Wang B, 2016, J ELECTROANAL CHEM, V781, P212, DOI 10.1016/j.jelechem.2016.08.005
   Wang Q, 2014, ANAL CHEM, V86, P6572, DOI 10.1021/ac501088q
   Wang YT, 2008, BIOSENS BIOELECTRON, V24, P162, DOI 10.1016/j.bios.2008.04.010
   Wang Y, 2015, MICROCHIM ACTA, V182, P331, DOI 10.1007/s00604-014-1338-y
   Wu B, 2016, CHEM COMMUN, V52, P3568, DOI 10.1039/c5cc10486f
   Wu WY, 2010, SENSOR ACTUAT B-CHEM, V147, P298, DOI 10.1016/j.snb.2010.03.027
   Zapp E, 2014, BIOCONJUGATE CHEM, V25, P1638, DOI 10.1021/bc500341a
   Zhang D, 2018, BIOSENS BIOELECTRON, V106, P204, DOI 10.1016/j.bios.2018.01.062
   Zhang GJ, 2012, BIOSENS BIOELECTRON, V35, P218, DOI 10.1016/j.bios.2012.02.052
   Zhang GJ, 2011, BIOSENS BIOELECTRON, V28, P459, DOI 10.1016/j.bios.2011.07.007
   Zhang J, 2018, MICROCHIM ACTA, V185, DOI 10.1007/s00604-018-2905-4
   Zhou F, 2010, CLIN CHEM, V56, P1701, DOI 10.1373/clinchem.2010.147256
   Zhuo Y, 2011, BIOSENS BIOELECTRON, V26, P2188, DOI 10.1016/j.bios.2010.09.033
   Zuo JJ, 2016, ELECTROANAL, V28, P2044, DOI 10.1002/elan.201600059
NR 101
TC 40
Z9 42
U1 12
U2 134
PU ELSEVIER ADVANCED TECHNOLOGY
PI OXFORD
PA OXFORD FULFILLMENT CENTRE THE BOULEVARD, LANGFORD LANE, KIDLINGTON,
   OXFORD OX5 1GB, OXON, ENGLAND
SN 0956-5663
EI 1873-4235
J9 BIOSENS BIOELECTRON
JI Biosens. Bioelectron.
PD APR 15
PY 2019
VL 131
BP 287
EP 298
DI 10.1016/j.bios.2019.02.010
PG 12
WC Biophysics; Biotechnology & Applied Microbiology; Chemistry, Analytical;
   Electrochemistry; Nanoscience & Nanotechnology
WE Science Citation Index Expanded (SCI-EXPANDED)
SC Biophysics; Biotechnology & Applied Microbiology; Chemistry;
   Electrochemistry; Science & Technology - Other Topics
GA HR7AH
UT WOS:000463303800039
PM 30851492
OA Bronze, Green Published
DA 2023-06-30
ER

PT J
AU Mohankumar, P
   Ajayan, J
   Mohanraj, T
   Yasodharan, R
AF Mohankumar, P.
   Ajayan, J.
   Mohanraj, T.
   Yasodharan, R.
TI Recent developments in biosensors for healthcare and biomedical
   applications: A review
SO MEASUREMENT
LA English
DT Review
DE Bioresorbable wearable and Flexible body biosensors; Micro fluidic;
   Nanomaterials; Surface Plasmon Resonance
ID SURFACE-PLASMON RESONANCE; NANOCOMPOSITE CARBON-PASTE; TRACK-ETCH
   MEMBRANES; OXIDE THIN-FILM; CAPILLARY-ELECTROPHORESIS; ELECTROCHEMICAL
   SENSOR; SOL-GEL; AMPEROMETRIC BIOSENSOR; WEARABLE BIOSENSORS; SELECTIVE
   DETECTION
AB The development of biosensors is gaining tremendous attention in the fields of biomedicine and healthcare due to their wide use in clinical care, medicine and food processing. Biosensors have been used for the detection of diseases, diagnosis, treatment, patient health monitoring and human health management. Biosensors have been emerged as the future of cardiac healthcare. Biosensors can also be used for the recognition of microorganisms like bacteria, fungi and viruses. In this review article, recent developments in biosensors such as bioresorbable biosensors, flexible and wearable biosensors, electrochemical biosensors, enzymatic biosensors, FET biosensors, metal oxide biosensors, micro fluidic biosensors, plasmonic biosensors and polymer organic biosensors for healthcare and biomedical applications is intensively studied. This article also highlights the recent advances being made in the development of materials for the fabrication of biosensors.
C1 [Mohankumar, P.; Yasodharan, R.] Dept Mechatron Engn, Coimbatore, Tamil Nadu, India.
   [Ajayan, J.] Dept Elect & Commun Engn, Coimbatore, Tamil Nadu, India.
   [Mohanraj, T.] Dept Mech Engn, Coimbatore, Tamil Nadu, India.
   [Mohankumar, P.; Ajayan, J.; Yasodharan, R.] SNS Coll Technol, Coimbatore, Tamil Nadu, India.
   [Mohanraj, T.] Amrita Vishwa Vidyapeetham, Amrita Sch Engn, Coimbatore, Tamil Nadu, India.
C3 SNS College of Technology; Amrita Vishwa Vidyapeetham; Amrita Vishwa
   Vidyapeetham Coimbatore
RP Mohankumar, P (通讯作者)，Dept Mechatron Engn, Coimbatore, Tamil Nadu, India.; Mohankumar, P (通讯作者)，SNS Coll Technol, Coimbatore, Tamil Nadu, India.
EM mohankumareie@gmail.com
RI Raj, Mohan/ABA-4618-2021; P, Mohankumar/HLH-0762-2023; T,
   Mohanraj/ABA-6921-2020; T, Mohanraj/AAX-9792-2020
OI P, Mohankumar/0000-0002-4107-8969; T, Mohanraj/0000-0002-4866-1428; T,
   Mohanraj/0000-0002-4866-1428
CR Afkhami A, 2014, IONICS, V20, P1145, DOI 10.1007/s11581-014-1078-3
   Ang PK, 2008, J AM CHEM SOC, V130, P14392, DOI 10.1021/ja805090z
   Ansari AA, 2008, APPL PHYS LETT, V92, DOI 10.1063/1.2953686
   Ansari AA, 2009, ELECTROANAL, V21, P965, DOI 10.1002/elan.200804499
   Appelboom G, 2014, ARCH PUBLIC HEALTH, V72, DOI 10.1186/2049-3258-72-28
   Arkan E, 2017, J ELECTROANAL CHEM, V801, P480, DOI 10.1016/j.jelechem.2017.08.034
   Arlett JL, 2011, NAT NANOTECHNOL, V6, P203, DOI 10.1038/nnano.2011.44
   Bagheri H, 2018, IONICS, V24, P833, DOI 10.1007/s11581-017-2252-1
   Bagheri H, 2015, J MOL LIQ, V212, P96, DOI 10.1016/j.molliq.2015.09.005
   Bagheri H, 2014, MAT SCI ENG C-MATER, V37, P264, DOI 10.1016/j.msec.2014.01.023
   Bahar AAM, 2019, SCI REP-UK, V9, DOI 10.1038/s41598-019-41702-3
   Bai SL, 2015, SMALL, V11, P306, DOI 10.1002/smll.201401865
   Bandodkar AJ, 2015, ANAL CHEM, V87, P394, DOI 10.1021/ac504300n
   Bao SJ, 2008, ADV FUNCT MATER, V18, P591, DOI 10.1002/adfm.200700728
   Baram Y, 2012, NEUROMODULATION, V15, P48, DOI 10.1111/j.1525-1403.2011.00412.x
   Beitollahi H, 2020, MEASUREMENT, V152, DOI 10.1016/j.measurement.2019.107302
   Benvenuto P, 2009, J ELECTROANAL CHEM, V627, P76, DOI 10.1016/j.jelechem.2008.12.022
   Besteman K, 2003, NANO LETT, V3, P727, DOI 10.1021/nl034139u
   Bi HC, 2013, SCI REP-UK, V3, DOI 10.1038/srep02714
   Boutry CM, 2012, PHILOS T R SOC A, V370, P2418, DOI 10.1098/rsta.2011.0439
   Britto PJ, 1996, BIOELECTROCH BIOENER, V41, P121, DOI 10.1016/0302-4598(96)05078-7
   Brolo AG, 2012, NAT PHOTONICS, V6, P709, DOI 10.1038/nphoton.2012.266
   Burns A, 2010, IEEE SENS J, V10, P1527, DOI 10.1109/JSEN.2010.2045498
   Calamera G, 2019, COMMUN BIOL, V2, DOI 10.1038/s42003-019-0641-x
   Carreiro S, 2016, J MED TOXICOL, V12, P255, DOI 10.1007/s13181-016-0557-5
   Carreiro S, 2015, J MED TOXICOL, V11, P73, DOI 10.1007/s13181-014-0439-7
   Caruso F, 2001, ADV MATER, V13, P11, DOI 10.1002/1521-4095(200101)13:1<11::AID-ADMA11>3.0.CO;2-N
   Caulfield B, 2019, NPJ DIGIT MED, V2, DOI 10.1038/s41746-019-0082-4
   Cecil S, 2013, ELEKTROTECH INFORMAT, V130, P191, DOI 10.1007/s00502-013-0156-y
   Chai P.R., 2016, WEARABLE DEVICES BIO
   Chan M, 2012, ARTIF INTELL MED, V56, P137, DOI 10.1016/j.artmed.2012.09.003
   Chang CC, 2010, ANAL CHEM, V82, P1207, DOI 10.1021/ac901797j
   Chang CY, 2018, SCI REP-UK, V8, DOI 10.1038/s41598-018-30180-8
   Chang L, 2017, SCI REP-UK, V7, P1, DOI 10.1038/srep43292
   Chaudhari R, 2017, SCI REP-UK, V7, DOI 10.1038/s41598-017-06060-y
   Che X, 2010, J COLLOID INTERF SCI, V345, P174, DOI 10.1016/j.jcis.2010.01.033
   Chen G, 2004, TALANTA, V64, P1018, DOI 10.1016/j.talanta.2004.04.022
   Chen JR, 2004, BIOTECHNOL ADV, V22, P505, DOI 10.1016/j.biotechadv.2004.03.004
   Chen X., 2018, NAT COMMUN, V9, P1, DOI DOI 10.1038/s41467-017-02088-w
   Chitnis T, 2019, NPJ DIGIT MED, V2, DOI 10.1038/s41746-019-0197-7
   Choi MK, 2017, SCI REP, V7, P1
   Choi O., 2019, SCI REP, V9, P1
   Choong CL, 2014, ADV MATER, V26, P3451, DOI 10.1002/adma.201305182
   Chu CH, 2017, SCI REP-UK, V7, DOI 10.1038/s41598-017-05426-6
   Chu MX, 2011, BIOMED MICRODEVICES, V13, P603, DOI 10.1007/s10544-011-9530-x
   CLARK LC, 1962, ANN NY ACAD SCI, V102, P29, DOI 10.1111/j.1749-6632.1962.tb13623.x
   Collins FS, 2004, NATURE, V431, P931, DOI 10.1038/nature03001
   Cook DJ, 2013, ANN THORAC SURG, V96, P1057, DOI 10.1016/j.athoracsur.2013.05.092
   Cooney C., 1974, ENZYME ENG
   Cooper MA, 2002, NAT REV DRUG DISCOV, V1, P515, DOI 10.1038/nrd838
   Coppede N, 2014, SCI REP-UK, V4, DOI 10.1038/srep04297
   Dagdeviren C, 2014, NAT COMMUN, V5, DOI 10.1038/ncomms5496
   Dahlin AB, 2013, NANOPHOTONICS-BERLIN, V2, P83, DOI 10.1515/nanoph-2012-0026
   Dai Y., 2018, SCI REP, V8, P1
   Danielson E., 2019, SCI REP-UK, V9, P1
   Desplantes R., 2017, SCI REP, V7, P1
   Ding YP, 2005, J ELECTROANAL CHEM, V575, P275, DOI 10.1016/j.jelechem.2004.09.020
   Dokhan B., 2007, SWISS SOC BIOM ENG A, V1
   Doong RA, 2010, BIOSENS BIOELECTRON, V25, P1439, DOI 10.1016/j.bios.2009.10.044
   Doshi SM, 2018, ACS SENSORS, V3, P1276, DOI 10.1021/acssensors.8b00378
   Dua V, 2010, ANGEW CHEM INT EDIT, V49, P2154, DOI 10.1002/anie.200905089
   Ehrensberger M.T., 2019, BIOMED ENG LETT, P1
   Engin M, 2005, MEASUREMENT, V37, P173, DOI 10.1016/j.measurement.2004.11.002
   Fang YX, 2013, CHEM COMMUN, V49, P9526, DOI 10.1039/c3cc44735a
   Feng KJ, 2006, TALANTA, V70, P561, DOI 10.1016/j.talanta.2006.01.009
   Fu XH, 2009, MICROCHIM ACTA, V165, P437, DOI 10.1007/s00604-009-0159-x
   Gao QW, 2019, J MATER SCI, V54, P5187, DOI 10.1007/s10853-018-3171-x
   Garabelli P., 2012, HEART RHYTHM SCI SES
   Ghittorelli M, 2018, NAT COMMUN, V9, DOI 10.1038/s41467-018-03932-3
   Gholamian F, 2012, MAT SCI ENG C-MATER, V32, P2344, DOI 10.1016/j.msec.2012.06.020
   Goldsmith BR, 2019, SCI REP-UK, V9, DOI 10.1038/s41598-019-38700-w
   Gou N, 2010, ENVIRON SCI TECHNOL, V44, P5964, DOI 10.1021/es100679f
   Gray ER, 2018, NPJ DIGIT MED, V1, DOI 10.1038/s41746-018-0041-5
   GUILBAULT GG, 1969, J AM CHEM SOC, V91, P2164, DOI 10.1021/ja01036a083
   Guo HY, 2017, NANOSCALE, V9, P6246, DOI 10.1039/c7nr01016h
   Guo QH, 2017, BIOSENS BIOELECTRON, V92, P654, DOI 10.1016/j.bios.2016.10.036
   Gupta AK, 2005, BIOMATERIALS, V26, P3995, DOI 10.1016/j.biomaterials.2004.10.012
   Gupta S, 2018, SENSORS-BASEL, V18, DOI 10.3390/s18093015
   Gupta S, 2017, IEEE T MED IMAGING, V36, P2193, DOI 10.1109/TMI.2017.2707390
   Gusmao R, 2017, MATER TODAY COMMUN, V11, P11, DOI 10.1016/j.mtcomm.2017.02.003
   Hafaid I., 2009, J SENS
   Hallfors NG, 2018, ANALOG INTEGR CIRC S, V96, P253, DOI 10.1007/s10470-018-1116-6
   Hao MM, 2019, MICROSYST NANOENG, V5, DOI 10.1038/s41378-019-0047-4
   Hartwell L, 2019, BIOMED MICRODEVICES, V21, DOI 10.1007/s10544-019-0392-y
   Hassaninejad-Darzi SK, 2018, MAT SCI ENG C-MATER, V91, P64, DOI 10.1016/j.msec.2018.05.022
   Henzie J, 2007, NAT NANOTECHNOL, V2, P549, DOI 10.1038/nnano.2007.252
   Heydari-Bafrooei E, 2016, BIOSENS BIOELECTRON, V85, P828, DOI 10.1016/j.bios.2016.06.012
   Homola J, 2006, SPRINGER SER CHEM SE, V4, P1, DOI 10.1007/b100321
   Hosseini M, 2010, J SOLID STATE ELECTR, V14, P1109, DOI 10.1007/s10008-009-0920-4
   Hou HS, 2019, SCI REP-UK, V9, DOI 10.1038/s41598-019-43442-w
   Hou TC, 2007, NANOTECHNOLOGY, V18, DOI 10.1088/0957-4484/18/31/315501
   Hou X, 2017, NAT REV MATER, V2, DOI 10.1038/natrevmats.2017.16
   Hu S., 2019, SCI REP, V9, P1
   Huang CC, 2017, SCI REP-UK, V7, DOI 10.1038/srep45493
   Huang H, 2016, SCI REP-UK, V6, DOI 10.1038/srep25518
   Huang YX, 2010, NANOSCALE, V2, P1485, DOI 10.1039/c0nr00142b
   Ichkitidze L., 2015, BIOMED ENG, V49
   Im HS, 2007, NAT NANOTECHNOL, V2, P430, DOI 10.1038/nnano.2007.180
   Im H, 2011, ACS NANO, V5, P6244, DOI 10.1021/nn202013v
   Jahanshahi P, 2014, SCI REP-UK, V4, DOI 10.1038/srep03851
   Jeong HY, 2010, APPL PHYS LETT, V96, DOI 10.1063/1.3432446
   Jian MQ, 2017, SCI CHINA MATER, V60, P1026, DOI 10.1007/s40843-017-9077-x
   Johnson JL, 2010, ADV MATER, V22, P4877, DOI 10.1002/adma.201001798
   Jonsson MP, 2007, NANO LETT, V7, P3462, DOI 10.1021/nl072006t
   Jung JH, 2016, SCI REP-UK, V6, DOI 10.1038/srep21473
   Kalaivani GJ, 2018, APPL SURF SCI, V449, P266, DOI 10.1016/j.apsusc.2017.12.115
   Kang SK, 2016, NATURE, V530, P71, DOI 10.1038/nature16492
   KARUBE I, 1984, J BIOTECHNOL, V1, P279, DOI 10.1016/0168-1656(84)90019-1
   Kaushik A, 2008, ELECTROCHEM COMMUN, V10, P1364, DOI 10.1016/j.elecom.2008.07.007
   Kaushik A, 2009, ELECTROCHEM COMMUN, V11, P1919, DOI 10.1016/j.elecom.2009.08.016
   Kaushik A, 2009, APPL PHYS LETT, V95, DOI 10.1063/1.3249586
   Kenry Yeo J C, 2016, MICROSYST NANOENG, V2, P1
   Khoshsafar H, 2016, J ELECTROCHEM SOC, V163, pB422, DOI 10.1149/2.0681608jes
   Kim GH, 2004, MACROMOL RES, V12, P564, DOI 10.1007/BF03218445
   Kim HJ, 2006, B KOREAN CHEM SOC, V27, P65
   Kim J, 2019, NAT BIOTECHNOL, V37, P389, DOI 10.1038/s41587-019-0045-y
   Kim JH, 2018, SCI REP-UK, V8, DOI 10.1038/s41598-017-18209-w
   Kim J, 2016, SCI REP-UK, V6, DOI 10.1038/srep25437
   Kim KH, 2018, CATAL, V8, P1
   Kim Y, 2018, NPG ASIA MATER, V10, P1086, DOI 10.1038/s41427-018-0097-3
   Kirste T, 2014, J ALZHEIMERS DIS, V38, P121, DOI 10.3233/JAD-130272
   KOOPAL CGJ, 1992, BIOSENS BIOELECTRON, V7, P461, DOI 10.1016/0956-5663(92)80003-T
   Korolyov V. A., 2012, Biomedical Engineering, V46, P79, DOI 10.1007/s10527-012-9272-y
   Kovatchev BP, 2013, DIABETES CARE, V36, P1851, DOI 10.2337/dc12-1965
   Kroger S, 1999, ANAL CHEM, V71, P3698, DOI 10.1021/ac9811827
   Kros A, 2002, ADV MATER, V14, P1779, DOI 10.1002/1521-4095(20021203)14:23<1779::AID-ADMA1779>3.0.CO;2-T
   Kros A, 2001, ADV MATER, V13, P1555, DOI 10.1002/1521-4095(200110)13:20<1555::AID-ADMA1555>3.0.CO;2-7
   Kuo YL, 2009, GAIT POSTURE, V29, P304, DOI 10.1016/j.gaitpost.2008.09.014
   Kweon OY, 2018, NPG ASIA MATER, V10, DOI 10.1038/s41427-018-0041-6
   Lahiff E, 2010, ANAL BIOANAL CHEM, V398, P1575, DOI 10.1007/s00216-010-4054-4
   Lang XY, 2013, NAT COMMUN, V4, DOI 10.1038/ncomms3169
   Lawrence NS, 2004, TALANTA, V63, P443, DOI 10.1016/j.talanta.2003.11.024
   Lee H, 2008, NAT MED, V14, P869, DOI 10.1038/nm.1711
   Lee H, 2016, NAT NANOTECHNOL, V11, P566, DOI [10.1038/nnano.2016.38, 10.1038/NNANO.2016.38]
   Lee JH, 2014, ADV MATER, V26, P765, DOI 10.1002/adma.201303570
   Lee SH, 2012, ANN BIOMED ENG, V40, P1384, DOI 10.1007/s10439-011-0457-4
   Lee SI, 2019, SCI REP-UK, V9, DOI 10.1038/s41598-018-37296-x
   Li MFF, 2014, ACS APPL MATER INTER, V6, P1313, DOI 10.1021/am4053305
   Liao YT, 2012, IEEE J SOLID-ST CIRC, V47, P335, DOI 10.1109/JSSC.2011.2170633
   Limaj O, 2016, NANO LETT, V16, P1502, DOI 10.1021/acs.nanolett.5b05316
   Lin C.F., 2019, SCI REP, V9, P1
   Liu JP, 2010, NANOSCALE RES LETT, V5, P1177, DOI 10.1007/s11671-010-9622-1
   Liu L, 2011, FRONT MECH ENG-PRC, V6, P160, DOI 10.1007/s11465-011-0216-0
   Liu P, 2016, BIOMED MICRODEVICES, V18, DOI 10.1007/s10544-016-0142-3
   Liu PF, 2002, SENSOR ACTUAT B-CHEM, V84, P194, DOI 10.1016/S0925-4005(02)00024-2
   Liu S, 2012, NPG ASIA MATER, V4, P1, DOI 10.1038/am.2012.42
   Liu YX, 2012, CHEM SOC REV, V41, P2283, DOI 10.1039/c1cs15270j
   Lochner CM, 2014, NAT COMMUN, V5, DOI 10.1038/ncomms6745
   Lockman J, 2011, EPILEPSY BEHAV, V20, P638, DOI 10.1016/j.yebeh.2011.01.019
   Lu GH, 2011, CHEM COMMUN, V47, P7761, DOI 10.1039/c1cc12658j
   Lu GH, 2009, NANOTECHNOLOGY, V20, DOI 10.1088/0957-4484/20/44/445502
   Lukowicz P, 2002, SIXTH INTERNATIONAL SYMPOSIUM ON WEARABLE COMPUTERS, PROCEEDINGS, P133, DOI 10.1109/ISWC.2002.1167230
   Luo MD, 2014, J MICROELECTROMECH S, V23, P4, DOI 10.1109/JMEMS.2013.2290111
   Maji D, 2015, SCI REP-UK, V5, DOI 10.1038/srep17776
   Mani S, 2016, SCI REP-UK, V6, DOI 10.1038/srep24128
   Mantzila AG, 2006, ELECTROCHIM ACTA, V51, P3537, DOI 10.1016/j.electacta.2005.10.009
   MANZ A, 1992, J CHROMATOGR, V593, P253, DOI 10.1016/0021-9673(92)80293-4
   Mao S, 2010, ADV MATER, V22, P3521, DOI 10.1002/adma.201000520
   Mariani S, 2018, NAT COMMUN, V9, DOI 10.1038/s41467-018-07723-8
   Marin-Morales J, 2018, SCI REP-UK, V8, DOI 10.1038/s41598-018-32063-4
   Martins AS, 2017, J ELECTROANAL CHEM, V802, P33, DOI 10.1016/j.jelechem.2017.08.040
   Massera E, 2011, CHIM OGGI, V29, P39
   McNaught A.D., 1997, COMPENDIUM CHEM TERM
   McNiven S, 1998, ANAL CHIM ACTA, V365, P69, DOI 10.1016/S0003-2670(98)00096-8
   Mitsubayashi M.D., 2002, EUR C SOL STAT TRANS, P772
   Mohankumar P., 2019, MEASUREMENT
   Mohanty N, 2008, NANO LETT, V8, P4469, DOI 10.1021/nl802412n
   Moreira FTC, 2018, SCI REP-UK, V8, DOI 10.1038/s41598-018-27884-2
   Muguruma H, 1999, TRAC-TREND ANAL CHEM, V18, P62, DOI 10.1016/S0165-9936(98)00098-3
   Mun KS, 2010, ACS NANO, V4, P2070, DOI 10.1021/nn901312f
   Munteanu R.-E., 2019, SCI REP-UK, V9, P1
   Muramatsu H, 2002, ANAL BIOANAL CHEM, V372, P314, DOI 10.1007/s00216-001-1178-6
   Nagae D, 2010, REV SCI INSTRUM, V81, DOI 10.1063/1.3478017
   Nakamura H, 2003, ANAL BIOANAL CHEM, V377, P446, DOI 10.1007/s00216-003-1947-5
   Nam H, 2015, SCI REP-UK, V5, DOI 10.1038/srep10546
   Naraprawatphong R, 2018, POLYM J, V50, P261, DOI 10.1038/s41428-017-0013-7
   Neubrech F, 2008, PHYS REV LETT, V101, DOI 10.1103/PhysRevLett.101.157403
   Newman JD, 2006, MOL BIOTECHNOL, V32, P249, DOI 10.1385/MB:32:3:249
   Ng C.L., 2019, DESIGN MODELLING TEC
   Novoselov KS, 2004, SCIENCE, V306, P666, DOI 10.1126/science.1102896
   O'Sullivan CK, 1999, BIOSENS BIOELECTRON, V14, P663, DOI 10.1016/S0956-5663(99)00040-8
   Ohno Y, 2009, NANO LETT, V9, P3318, DOI 10.1021/nl901596m
   Pandey G., 2019, SCI REP, V9, P1
   Pandey P, 2008, ANAL LETT, V41, P159, DOI 10.1080/00032710701792620
   Park J, 2014, ACS NANO, V8, P4689, DOI 10.1021/nn500441k
   Park Y, 2017, ADV MATER, V29, DOI 10.1002/adma.201606453
   Parks SE, 2014, SCI REP-UK, V4, DOI 10.1038/srep07508
   Pedano ML, 2004, ELECTROCHEM COMMUN, V6, P10, DOI 10.1016/j.elecom.2003.10.008
   Ponmozhi J, 2012, MEASUREMENT, V45, P1675, DOI 10.1016/j.measurement.2012.02.006
   Poon CCY, 2005, P ANN INT IEEE EMBS, P5877, DOI 10.1109/IEMBS.2005.1615827
   Poon C. Y., 2006, P IEEE NLM LIFE SCI, P1
   Prasad MS, 2020, ARAB J CHEM, V13, P1520, DOI 10.1016/j.arabjc.2017.12.004
   Qiu JD, 2008, ELECTROANAL, V20, P1819, DOI 10.1002/elan.200804252
   Qu FL, 2005, ANAL BIOCHEM, V344, P108, DOI 10.1016/j.ab.2005.06.007
   Rachkov A, 2000, ANAL CHIM ACTA, V405, P23, DOI 10.1016/S0003-2670(99)00743-6
   Rahman MM, 2010, SENSORS-BASEL, V10, P4855, DOI 10.3390/s100504855
   Rajapaksha RDAA, 2017, MICROSYST TECHNOL, V23, P4501, DOI 10.1007/s00542-017-3373-1
   Rakhi RB, 2016, SCI REP-UK, V6, DOI 10.1038/srep36422
   Rand D, 2009, STROKE, V40, P163, DOI 10.1161/STROKEAHA.108.523621
   Rassaei L, 2014, ANAL BIOANAL CHEM, V406, P123, DOI 10.1007/s00216-013-7307-1
   Rault T, 2017, PERVASIVE MOB COMPUT, V37, P23, DOI 10.1016/j.pmcj.2016.08.003
   Reddy B, 2018, NAT BIOMED ENG, V2, P640, DOI 10.1038/s41551-018-0288-9
   Rho S, 2008, BIOSENS BIOELECTRON, V23, P852, DOI 10.1016/j.bios.2007.09.001
   Ridhuan NS, 2018, SCI REP-UK, V8, DOI 10.1038/s41598-018-32127-5
   Rodrigo D, 2015, SCIENCE, V349, P165, DOI 10.1126/science.aab2051
   Rodriguez MC, 2008, J NANOSCI NANOTECHNO, V8, P6003, DOI 10.1166/jnn.2008.466
   Ronkainen NJ, 2010, CHEM SOC REV, V39, P1747, DOI 10.1039/b714449k
   Rubianes MD, 2007, ELECTROCHEM COMMUN, V9, P480, DOI 10.1016/j.elecom.2006.08.057
   Rubianes MD, 2003, ELECTROCHEM COMMUN, V5, P689, DOI 10.1016/S1388-2481(03)00168-1
   Rubianes MD, 2005, ELECTROANAL, V17, P73, DOI 10.1002/elan.200403121
   Saha S, 2009, BIOSENS BIOELECTRON, V24, P2040, DOI 10.1016/j.bios.2008.10.032
   Saha S, 2017, SCI REP-UK, V7, DOI 10.1038/s41598-017-06926-1
   Salahandish R, 2019, SCI REP-UK, V9, DOI 10.1038/s41598-018-37573-9
   Salimi A, 2004, ANAL BIOCHEM, V333, P49, DOI 10.1016/j.ab.2004.06.039
   Salimi A, 2004, ANALYST, V129, P225, DOI 10.1039/b315877b
   Schwartz G, 2013, NAT COMMUN, V4, DOI 10.1038/ncomms2832
   Shafiei M, 2010, J PHYS CHEM C, V114, P13796, DOI 10.1021/jp104459s
   Shehata M, 2016, BIOSENS BIOELECTRON, V79, P589, DOI 10.1016/j.bios.2015.12.090
   Sheng L, 2016, J MED BIOL ENG, V36, P265, DOI 10.1007/s40846-016-0129-9
   Shetti N.P., 2019, BIOINTERF COLLOIDS B
   Shetti NP, 2019, ANAL CHIM ACTA, V1051, P58, DOI 10.1016/j.aca.2018.11.041
   Shetti NP, 2018, ECS J SOLID STATE SC, V7, pQ3070, DOI 10.1149/2.0101807jss
   Shetti NP, 2017, J ENVIRON CHEM ENG, V5, P2083, DOI 10.1016/j.jece.2017.03.040
   Shetti NP, 2017, SENSOR ACTUAT B-CHEM, V247, P858, DOI 10.1016/j.snb.2017.03.102
   Shi QC, 2005, ELECTROANAL, V17, P857
   Shikandar DB, 2018, ECS J SOLID STATE SC, V7, pQ3215, DOI 10.1149/2.0321807jss
   Shin JH, 2019, NAT BIOMED ENG, V3, P37, DOI 10.1038/s41551-018-0300-4
   Shoute LCT, 2018, SCI REP-UK, V8, DOI 10.1038/s41598-018-30167-5
   Shrestha BK, 2017, SCI REP-UK, V7, DOI 10.1038/s41598-017-16541-9
   Singh SP, 2007, APPL PHYS LETT, V91, DOI 10.1063/1.2768302
   Solanki PR, 2011, NPG ASIA MATER, V3, P17, DOI 10.1038/asiamat.2010.137
   Solanki PR, 2009, ELECTROCHEM COMMUN, V11, P2272, DOI 10.1016/j.elecom.2009.10.007
   Son D, 2014, NAT NANOTECHNOL, V9, P397, DOI [10.1038/nnano.2014.38, 10.1038/NNANO.2014.38]
   Son KJ, 2017, MICROSYST NANOENG, V3, DOI 10.1038/micronano.2017.25
   Steele BC, 2003, J REHABIL RES DEV, V40, P45, DOI 10.1682/JRRD.2003.10.0045
   Su WJ, 2016, SCI REP-UK, V6, DOI 10.1038/srep35111
   Sun W, 2010, BIOSENS BIOELECTRON, V25, P1264, DOI 10.1016/j.bios.2009.10.011
   Sun XL, 2017, SENSOR ACTUAT B-CHEM, V251, P1, DOI 10.1016/j.snb.2017.04.130
   Sztilkovics M, 2020, SCI REP-UK, V10, DOI 10.1038/s41598-019-56898-7
   Takamatsu S, 2015, SCI REP-UK, V5, DOI 10.1038/srep15003
   Tan L, 2009, SENSOR ACTUAT B-CHEM, V142, P316, DOI 10.1016/j.snb.2009.08.011
   Tanaka M, 2015, POLYM J, V47, P114, DOI 10.1038/pj.2014.129
   Tang YF, 2018, SENSOR ACTUAT B-CHEM, V258, P906, DOI 10.1016/j.snb.2017.11.071
   Tao H, 2014, P NATL ACAD SCI USA, V111, P17385, DOI 10.1073/pnas.1407743111
   Tenne R, 2006, J MATER RES, V21, P2726, DOI 10.1557/JMR.2006.0354
   Tian XK, 2018, SENSOR ACTUAT B-CHEM, V256, P135, DOI 10.1016/j.snb.2017.10.066
   Tolvanen J, 2018, SCI REP-UK, V8, DOI 10.1038/s41598-018-31628-7
   Trovato V, 2018, J SOL-GEL SCI TECHN, V87, P27, DOI 10.1007/s10971-018-4695-x
   Tsai SW, 2003, ANALYST, V128, P237, DOI 10.1039/b207871f
   Unal B, 2019, MEASUREMENT, V135, P145, DOI 10.1016/j.measurement.2018.11.020
   UPDIKE SJ, 1967, NATURE, V214, P986, DOI 10.1038/214986a0
   Vashistha R., 2018, BIOTECH, V8
   Venter JC, 2001, SCIENCE, V292, P1838
   Vesnic-Alujevic L, 2018, SCI ENG ETHICS, V24, P887, DOI 10.1007/s11948-016-9771-4
   Vien BS, 2019, SENSORS-BASEL, V19, DOI 10.3390/s19030454
   Vong K, 2019, NAT COMMUN, V10, DOI 10.1038/s41467-019-13758-2
   Wang J, 2003, ANAL CHEM, V75, P2075, DOI 10.1021/ac030007+
   Wang J, 2004, ANALYST, V129, P512, DOI 10.1039/b401503g
   Wang J, 2003, ANAL LETT, V36, P2041, DOI 10.1081/AL-120023628
   Wang J, 2010, ELECTROCHIM ACTA, V55, P4436, DOI 10.1016/j.electacta.2010.02.078
   Wang LP, 2017, ELECTROCHIM ACTA, V249, P243, DOI 10.1016/j.electacta.2017.07.179
   Wang L, 2016, IEEE SENS J, V16, P4663, DOI 10.1109/JSEN.2016.2553045
   Wang QP, 2017, SCI REP-UK, V7, DOI 10.1038/srep45343
   Wang RH, 2008, NANO LETT, V8, P2625, DOI 10.1021/nl080366q
   Wang WT, 2018, STRUCT HEALTH MONIT, V17, P1377, DOI 10.1177/1475921718782399
   Wang Y, 2009, ELECTROCHEM COMMUN, V11, P889, DOI 10.1016/j.elecom.2009.02.013
   Webb A.J., 2016, SCI REP, V6, P1
   Weber S, 2013, BIOMED ENG-BIOMED TE, V58, DOI 10.1515/bmt-2013-4124
   Wei Q, 2010, BIOSENS BIOELECTRON, V26, P627, DOI 10.1016/j.bios.2010.07.012
   Weiss A, 2011, NEUROREHAB NEURAL RE, V25, P810, DOI 10.1177/1545968311424869
   Wen D, 2010, LANGMUIR, V26, P11401, DOI 10.1021/la100869r
   Wen D, 2009, J PHYS CHEM C, V113, P13023, DOI 10.1021/jp9003714
   WISE KD, 1971, MED BIOL ENG, V9, P339, DOI 10.1007/BF02474087
   Woltman SJ, 2007, NAT MATER, V6, P929, DOI 10.1038/nmat2010
   Wu F, 2019, SCI REP-UK, V9, DOI 10.1038/s41598-019-56105-7
   Wu KB, 2004, NANOTECHNOLOGY, V15, P287, DOI 10.1088/0957-4484/15/3/010
   Wu X, 2018, BIOELECTROCHEMISTRY, V120, P150, DOI 10.1016/j.bioelechem.2017.12.009
   Xu HX, 2002, PHYS REV LETT, V89, DOI 10.1103/PhysRevLett.89.246802
   Xu JH, 2017, MICROCHIM ACTA, V184, P1, DOI 10.1007/s00604-016-2007-0
   Yamada T, 2011, NAT NANOTECHNOL, V6, P296, DOI [10.1038/nnano.2011.36, 10.1038/NNANO.2011.36]
   Yang CH, 2008, ELECTROANAL, V20, P144, DOI 10.1002/elan.200704027
   Yang MH, 2010, CHEM COMMUN, V46, P5796, DOI 10.1039/c0cc00675k
   Yang WR, 2010, ANGEW CHEM INT EDIT, V49, P2114, DOI 10.1002/anie.200903463
   Yang YH, 2007, ANAL CHIM ACTA, V584, P268, DOI 10.1016/j.aca.2006.11.055
   Yi HC, 2008, ELECTROANAL, V20, P1143, DOI 10.1002/elan.200704141
   Yun YJ, 2015, SCI REP-UK, V5, DOI 10.1038/srep10904
   Zanon M, 2012, MED BIOL ENG COMPUT, V50, P1047, DOI 10.1007/s11517-012-0932-6
   Zhang LJ, 2007, ELECTROANAL, V19, P870, DOI 10.1002/elan.200603790
   Zhang W, 2005, J CHROMATOGR B, V818, P227, DOI 10.1016/j.jchromb.2004.12.034
   Zhang W, 2018, SCI REP-UK, V8, DOI 10.1038/s41598-018-28959-w
   Zhang W, 2009, BIOSENS BIOELECTRON, V24, P2417, DOI 10.1016/j.bios.2008.12.024
   Zhang WJ, 2015, SCI REP-UK, V5, DOI 10.1038/srep11129
   Zhang Y, 2016, SOC NETW ANAL MIN, V6, DOI 10.1007/s13278-016-0324-2
   Zhang YH, 2009, J MATER CHEM, V19, P948, DOI 10.1039/b818620k
   Zhao YD, 2003, SENSOR ACTUAT B-CHEM, V92, P279, DOI 10.1016/S0925-4005(03)00312-5
   Zhao ZW, 2010, SENSORS-BASEL, V10, P1216, DOI 10.3390/s100201216
   Zheng XQ, 2019, SCI CHINA TECHNOL SC, V62, P209, DOI 10.1007/s11431-018-9397-5
   Zijlstra P, 2012, NAT NANOTECHNOL, V7, P379, DOI [10.1038/NNANO.2012.51, 10.1038/nnano.2012.51]
   Zuo SH, 2009, BIOELECTROCHEMISTRY, V74, P223, DOI 10.1016/j.bioelechem.2008.09.004
NR 299
TC 88
Z9 89
U1 139
U2 695
PU ELSEVIER SCI LTD
PI OXFORD
PA THE BOULEVARD, LANGFORD LANE, KIDLINGTON, OXFORD OX5 1GB, OXON, ENGLAND
SN 0263-2241
EI 1873-412X
J9 MEASUREMENT
JI Measurement
PD JAN 1
PY 2021
VL 167
AR 108293
DI 10.1016/j.measurement.2020.108293
PG 28
WC Engineering, Multidisciplinary; Instruments & Instrumentation
WE Science Citation Index Expanded (SCI-EXPANDED)
SC Engineering; Instruments & Instrumentation
GA OC9TZ
UT WOS:000579500000042
HC Y
HP N
DA 2023-06-30
ER

PT J
AU Liu, JB
   Bai, WS
   Zhang, JC
   Zheng, JB
AF Liu, Jianbo
   Bai, Wushuang
   Zhang, Juncai
   Zheng, Jianbin
TI Novel synthesis of chitosan protected platinum nanoparticles based on
   gas-liquid interfacial reactions and their application for
   electrochemical sensing of hydrogen peroxide
SO ANALYTICAL METHODS
LA English
DT Article
ID HORSERADISH-PEROXIDASE; GOLD NANOPARTICLES; THIN-FILMS; BIOSENSOR;
   GRAPHENE; SENSOR; H2O2; NANOCOMPOSITE; AG; NANOSTRUCTURES
AB A gas-liquid interface will be formed when volatilized methyl aldehyde gas begins to dissolve in solution, and metal ions in solution will be reduced slowly under appropriate experimental conditions, offering an effective way for the controlled synthesis of metal nanomaterials (NPs) without aggregation. Herein, we developed a novel controllable synthesis of platinum nanoparticles (Pt NPs) based on the gas-liquid interfacial reaction. The obtained Pt NPs were characterized by transmission electron microscopy and X-ray diffraction. Then, the Pt NPs were applied for electrochemical sensing, indicating that they had excellent properties to catalyze H2O2, and could detect H2O2 with a low detection limit of 0.05 mM in a wide linear range of 0.5-375 mM. This study may provide a general platform for the controlled synthesis of nanomaterials and can be extended to other optical, electronic, and magnetic nanocompounds.
C1 [Liu, Jianbo; Zhang, Juncai] Xianyang Normal Univ, Coll Chem & Chem Engn, Xianyang 712000, Shaanxi, Peoples R China.
   [Liu, Jianbo; Bai, Wushuang; Zheng, Jianbin] Northwest Univ, Inst Analyt Sci, Shaanxi Prov Key Lab Electroanalyt Chem, Xian 710069, Shaanxi, Peoples R China.
C3 Xianyang Normal University; Northwest University Xi'an
RP Zheng, JB (通讯作者)，Northwest Univ, Inst Analyt Sci, Shaanxi Prov Key Lab Electroanalyt Chem, Xian 710069, Shaanxi, Peoples R China.
EM zhengjb@nwu.edu.cn
FU National Natural Science Foundation of China [21575113, 21275116];
   Specialized Research Fund for the Doctoral Program of Higher Education
   of China [20126101120023]; Natural Science Foundation of Shaanxi
   Province of China [2013KJXX-25, 2012JM2013]; Scientific Research
   Foundation of Shaanxi Provincial Key Laboratory [2010JS088, 11JS080,
   12JS087, 13JS097, 14JS094]
FX The authors gratefully acknowledge the financial support for this
   project by the National Natural Science Foundation of China (No.
   21575113, 21275116), the Specialized Research Fund for the Doctoral
   Program of Higher Education of China (No. 20126101120023), the Natural
   Science Foundation of Shaanxi Province of China (No. 2013KJXX-25,
   2012JM2013) and the Scientific Research Foundation of Shaanxi Provincial
   Key Laboratory (2010JS088, 11JS080, 12JS087, 13JS097, and 14JS094).
CR Bai WS, 2015, ACS SUSTAIN CHEM ENG, V3, P1600, DOI 10.1021/acssuschemeng.5b00297
   Bai WS, 2014, ACS APPL MATER INTER, V6, P5439, DOI 10.1021/am500641d
   Bo XJ, 2010, TALANTA, V82, P85, DOI 10.1016/j.talanta.2010.03.063
   Chowdhury D, 2003, J COLLOID INTERF SCI, V265, P70, DOI 10.1016/S0021-9797(03)00120-6
   Ferapontova EE, 2001, BIOSENS BIOELECTRON, V16, P147, DOI 10.1016/S0956-5663(01)00134-8
   Gu ZG, 2011, ANAL CHIM ACTA, V701, P75, DOI 10.1016/j.aca.2011.06.015
   Gutes A, 2010, SENSOR ACTUAT B-CHEM, V147, P681, DOI 10.1016/j.snb.2010.03.084
   Han Y, 2013, ELECTROCHIM ACTA, V90, P35, DOI 10.1016/j.electacta.2012.11.117
   Herricks T, 2004, NANO LETT, V4, P2367, DOI 10.1021/nl048570a
   Hocevar SB, 2004, ELECTROANAL, V16, P1711, DOI 10.1002/elan.200303019
   HONDA M, 1986, ELECTROCHIM ACTA, V31, P377, DOI 10.1016/0013-4686(86)80093-7
   Jiang GD, 2009, SENSOR ACTUAT B-CHEM, V138, P607, DOI 10.1016/j.snb.2009.03.019
   Lee KY, 2006, COLLOID SURFACE A, V275, P79, DOI 10.1016/j.colsurfa.2005.09.024
   Lei W, 2003, MICROCHIM ACTA, V143, P269, DOI 10.1007/s00604-003-0087-0
   Li QZ, 2012, ELECTROCHIM ACTA, V83, P283, DOI 10.1016/j.electacta.2012.08.007
   Liu W, 2008, J PHYS CHEM C, V112, P18840, DOI 10.1021/jp7114143
   Lu WB, 2011, BIOSENS BIOELECTRON, V26, P4791, DOI 10.1016/j.bios.2011.06.008
   Luo LQ, 2012, ELECTROCHIM ACTA, V77, P179, DOI 10.1016/j.electacta.2012.05.108
   Mano N, 2003, J AM CHEM SOC, V125, P6588, DOI 10.1021/ja0346328
   Mao CJ, 2012, BIOSENS BIOELECTRON, V31, P544, DOI 10.1016/j.bios.2011.10.001
   Mathew M, 2011, BIOSENS BIOELECTRON, V28, P210, DOI 10.1016/j.bios.2011.07.020
   Pinkernell U, 1997, ANAL CHEM, V69, P3623, DOI 10.1021/ac9701750
   Qiu JD, 2011, J PHYS CHEM C, V115, P15639, DOI 10.1021/jp200580u
   Rao CNR, 2003, J PHYS CHEM B, V107, P7391, DOI 10.1021/jp0340111
   Santos HA, 2005, J PHYS CHEM B, V109, P20105, DOI 10.1021/jp052485p
   Song MJ, 2010, J APPL ELECTROCHEM, V40, P2099, DOI 10.1007/s10800-010-0191-x
   Sun XH, 2015, CHEM COMMUN, V51, P3529, DOI 10.1039/c5cc00155b
   Tang B, 2006, TALANTA, V68, P876, DOI 10.1016/j.talanta.2005.06.053
   Tang J, 2011, TALANTA, V85, P117, DOI 10.1016/j.talanta.2011.03.038
   Toniolo R, 2001, J ELECTROANAL CHEM, V514, P123, DOI 10.1016/S0022-0728(01)00612-X
   Wang BQ, 2000, TALANTA, V51, P565, DOI 10.1016/S0039-9140(99)00315-X
   Wang HL, 2014, J AM CHEM SOC, V136, P10515, DOI 10.1021/ja505641r
   Xie Q, 2011, BIOMATERIALS, V32, P6588, DOI 10.1016/j.biomaterials.2011.05.055
   Xu J, 1996, J ELECTROANAL CHEM, V410, P235, DOI 10.1016/0022-0728(96)04545-7
   Xu Q, 2007, ANAL CHIM ACTA, V597, P151, DOI 10.1016/j.aca.2007.06.034
   Zhao W, 2009, TALANTA, V80, P1029, DOI 10.1016/j.talanta.2009.07.055
   Zhao YD, 2005, TALANTA, V65, P489, DOI 10.1016/j.talanta.2004.06.028
NR 37
TC 5
Z9 5
U1 0
U2 15
PU ROYAL SOC CHEMISTRY
PI CAMBRIDGE
PA THOMAS GRAHAM HOUSE, SCIENCE PARK, MILTON RD, CAMBRIDGE CB4 0WF, CAMBS,
   ENGLAND
SN 1759-9660
EI 1759-9679
J9 ANAL METHODS-UK
JI Anal. Methods
PY 2016
VL 8
IS 44
BP 7903
EP 7909
DI 10.1039/c6ay02376b
PG 7
WC Chemistry, Analytical; Food Science & Technology; Spectroscopy
WE Science Citation Index Expanded (SCI-EXPANDED)
SC Chemistry; Food Science & Technology; Spectroscopy
GA EC5UJ
UT WOS:000388202000007
DA 2023-06-30
ER

PT J
AU Zhan, XJ
   Tang, WL
   Dou, WC
   Zhao, GY
AF Zhan, Xuejia
   Tang, Weilu
   Dou, Wenchao
   Zhao, Guangying
TI DISPOSABLE IMMUNOSENSOR FOR ESCHERICHIA COLI O157:H7 BASED ON A
   MULTI-WALLED CARBON NANOTUBE-SODIUM ALGINATE NANOCOMPOSITE FILM MODIFIED
   SCREEN-PRINTED CARBON ELECTRODE
SO ANALYTICAL LETTERS
LA English
DT Article
DE Detect; Escherichia coli O157:H7; Immunosensor; Multiwalled carbon
   nanotubes; Sodium alginate
ID ELECTROCHEMICAL IMMUNOSENSOR; AMPEROMETRIC IMMUNOSENSOR;
   HORSERADISH-PEROXIDASE; IRRIGATION WATER; ELECTRICAL-CONDUCTIVITY;
   O157-H7; IMMUNOASSAY; BIOSENSOR; ARRAY; IMMOBILIZATION
AB A disposable immunosensor for the detection of Escherichia coli O157:H7 based on a multiwalled carbon nanotube-sodium alginate nanocomposite film was constructed. The nanocomposite was placed on a screen-printed carbon electrode, and horseradish peroxidase-labeled antibodies were immobilized to E. coli O157:H7 on the modified electrode to construct the immunosensor. The modification procedure was characterized by atomic force microscopy and cyclic voltammetry. Under optimal conditions, the proposed immunosensor exhibited good electrochemical sensitivity to E. coli O157:H7 in a concentration range of 10(3)-10(10) cfu/mL, with a relatively low detection limit of 2.94x10(2) cfu/mL (S/N=3). This immunosensor exhibited satisfactory specificity, reproducibility, stability, and accuracy, making it a potential alternative tool for early assessment of E. coli O157:H7.
C1 [Zhan, Xuejia] Shanghai Jiao Tong Univ, Sch Agr & Biol, Shanghai 200030, Peoples R China.
   [Zhan, Xuejia] Shanghai Jiao Tong Univ, Bor S Luh Food Safety Res Ctr, Shanghai 200030, Peoples R China.
   [Zhan, Xuejia] Minist Agr, Key Lab Urban Agr South, Shanghai, Peoples R China.
   [Tang, Weilu; Dou, Wenchao; Zhao, Guangying] Zhejiang Gongshang Univ, Dept Food Qual & Safety, Food Safety Key Lab Zhejiang Prov, Hangzhou, Zhejiang, Peoples R China.
C3 Shanghai Jiao Tong University; Shanghai Jiao Tong University; Ministry
   of Agriculture & Rural Affairs; Zhejiang Gongshang University
RP Zhao, GY (通讯作者)，Zhejiang Gongshang Univ, Dept Food Qual & Safety, Food Safety Key Lab Zhejiang Prov, Hangzhou, Zhejiang, Peoples R China.
EM zhaogy-user@163.com
FU National High Technology Research and Development Program ("863"
   Program) of China [2007AA091806]; National Natural Science Foundation of
   China [30571623]; Morningstar Fund of Shanghai Jiaotong University
   [13X100010018]
FX This work was supported by the National High Technology Research and
   Development Program ("863" Program) of China (No. 2007AA091806), the
   National Natural Science Foundation of China (No. 30571623), and the
   Morningstar Fund of Shanghai Jiaotong University (No. 13X100010018).
CR Ackers ML, 1998, J INFECT DIS, V177, P1588, DOI 10.1086/515323
   [Anonymous], 1997, Morbidity and Mortality Weekly Report, V46, P777
   Balkenhohl T, 2007, ANAL CHIM ACTA, V597, P50, DOI 10.1016/j.aca.2007.06.041
   Buchanan RL, 1997, FOOD TECHNOL-CHICAGO, V51, P69
   Butler D, 1996, NATURE, V384, P397, DOI 10.1038/384397a0
   Chauhan N, 2011, ANAL CHIM ACTA, V701, P66, DOI 10.1016/j.aca.2011.06.014
   Davis JJ, 1997, J ELECTROANAL CHEM, V440, P279, DOI 10.1016/S0022-0728(97)80067-8
   Ding CF, 2008, ANAL BIOCHEM, V378, P32, DOI 10.1016/j.ab.2008.03.036
   Fu XH, 2010, ANAL LETT, V43, P455, DOI 10.1080/00032710903402374
   Fugetsu B, 2008, CARBON, V46, P1256, DOI 10.1016/j.carbon.2008.04.024
   Gomes SLR, 2013, MICROCHEM J, V109, P10, DOI 10.1016/j.microc.2012.05.033
   Gutierrez F, 2012, SENSOR ACTUAT B-CHEM, V161, P191, DOI 10.1016/j.snb.2011.10.010
   Hilborn ED, 1999, ARCH INTERN MED, V159, P1758, DOI 10.1001/archinte.159.15.1758
   Ibekwe AM, 2004, CAN J MICROBIOL, V50, P1007, DOI 10.1139/W04-097
   IIJIMA S, 1991, NATURE, V354, P56, DOI 10.1038/354056a0
   Jiang XP, 2002, APPL ENVIRON MICROB, V68, P2605, DOI 10.1128/AEM.68.5.2605-2609.2002
   Johnston LM, 2005, J FOOD PROTECT, V68, P2256, DOI 10.4315/0362-028X-68.11.2256
   Kheiri F, 2011, BIOSENS BIOELECTRON, V26, P4457, DOI 10.1016/j.bios.2011.05.002
   Li Y, 2012, ANAL LETT, V45, P735, DOI 10.1080/00032719.2011.653898
   Li Y, 2012, ANAL BIOCHEM, V421, P227, DOI 10.1016/j.ab.2011.10.049
   Li ZY, 2010, J NANOSCI NANOTECHNO, V10, P696, DOI 10.1166/jnn.2010.1811
   Liu G, 2011, BIOSENS BIOELECTRON, V28, P308, DOI 10.1016/j.bios.2011.07.037
   Lowe MR, 2012, PLOS ONE, V7, DOI 10.1371/journal.pone.0041580
   Lynam C, 2009, CARBON, V47, P2337, DOI 10.1016/j.carbon.2009.04.017
   Magliulo M, 2007, J AGR FOOD CHEM, V55, P4933, DOI 10.1021/jf063600b
   Mahmoodi M, 2012, CARBON, V50, P1455, DOI 10.1016/j.carbon.2011.11.004
   Mauriz E, 2006, TALANTA, V69, P359, DOI 10.1016/j.talanta.2005.09.049
   Micheli L, 2005, BIOSENS BIOELECTRON, V21, P588, DOI 10.1016/j.bios.2004.12.017
   O'Connor D., 2002, REPORT WALKERTON INQ
   Oberst RD, 1998, APPL ENVIRON MICROB, V64, P3389
   Ou CF, 2007, ANAL CHIM ACTA, V603, P205, DOI 10.1016/j.aca.2007.08.052
   Park CH, 1996, J CLIN MICROBIOL, V34, P988, DOI 10.1128/JCM.34.4.988-990.1996
   Paton AW, 2002, J CLIN MICROBIOL, V40, P271, DOI 10.1128/JCM.40.1.271-274.2002
   Pemberton RM, 2006, ANAL LETT, V39, P1573, DOI 10.1080/00032710600713289
   Radke SA, 2005, BIOSENS BIOELECTRON, V20, P1662, DOI 10.1016/j.bios.2004.07.021
   Ramon-Azcon J, 2008, BIOSENS BIOELECTRON, V23, P1367, DOI 10.1016/j.bios.2007.12.010
   Ran XQ, 2010, COLLOID SURFACE B, V79, P421, DOI 10.1016/j.colsurfb.2010.05.012
   Romanazzo D, 2010, BIOSENS BIOELECTRON, V25, P2615, DOI 10.1016/j.bios.2010.04.029
   ROWE PC, 1991, J PEDIATR-US, V119, P218, DOI 10.1016/S0022-3476(05)80730-9
   Senel M, 2010, SENSOR ACTUAT B-CHEM, V145, P444, DOI 10.1016/j.snb.2009.12.055
   Shahrokhian S, 2006, ELECTROCHIM ACTA, V51, P2599, DOI 10.1016/j.electacta.2005.08.001
   Solomon EB, 2002, APPL ENVIRON MICROB, V68, P397, DOI 10.1128/AEM.68.1.397-400.2002
   Solomon EB, 2003, J FOOD PROTECT, V66, P2198, DOI 10.4315/0362-028X-66.12.2198
   Srinivasan S., 2012, ANALYST, V137, P4080
   Su XL, 2004, BIOSENS BIOELECTRON, V19, P563, DOI 10.1016/S0956-5663(03)00254-9
   Sun W, 2007, ELECTROCHEM COMMUN, V9, P1159, DOI 10.1016/j.elecom.2007.01.003
   Sun X, 2012, ANAL LETT, V45, P1604, DOI 10.1080/00032719.2012.677782
   Viswanathan S, 2012, TALANTA, V94, P315, DOI 10.1016/j.talanta.2012.03.049
   Viswanathan S, 2009, BIOSENS BIOELECTRON, V24, P1984, DOI 10.1016/j.bios.2008.10.006
   Wan Y, 2011, BIOSENS BIOELECTRON, V30, P93, DOI 10.1016/j.bios.2011.08.033
   Wang JX, 2002, ANAL CHEM, V74, P1993, DOI 10.1021/ac010978u
   Wang YX, 2011, SENSORS-BASEL, V11, P2728, DOI 10.3390/s110302728
   Wepasnick KA, 2011, CARBON, V49, P24, DOI 10.1016/j.carbon.2010.08.034
   Yamamoto K, 2003, ANALYST, V128, P249, DOI 10.1039/b209698f
   Yang LJ, 2004, ANAL CHEM, V76, P1107, DOI 10.1021/ac0352575
   Yang YC, 2012, ANAL LETT, V45, P724, DOI 10.1080/00032719.2011.653896
   Ye JS, 2004, J ELECTROANAL CHEM, V562, P241, DOI 10.1016/j.jelechem.2003.09.007
   Zebda A, 2011, NAT COMMUN, V2, DOI 10.1038/ncomms1365
   Zelada-Guillen GA, 2010, ANAL CHEM, V82, P9254, DOI 10.1021/ac101739b
   Zhao GY, 2011, ANAL BIOCHEM, V408, P53, DOI 10.1016/j.ab.2010.08.039
   Zhao HY, 2009, BIOSENS BIOELECTRON, V24, P2352, DOI 10.1016/j.bios.2008.12.004
   Zhao YD, 2002, SENSOR ACTUAT B-CHEM, V87, P168, DOI 10.1016/S0925-4005(02)00232-0
NR 62
TC 6
Z9 6
U1 2
U2 50
PU TAYLOR & FRANCIS INC
PI PHILADELPHIA
PA 530 WALNUT STREET, STE 850, PHILADELPHIA, PA 19106 USA
SN 0003-2719
EI 1532-236X
J9 ANAL LETT
JI Anal. Lett.
PD NOV 22
PY 2013
VL 46
IS 17
BP 2690
EP 2704
DI 10.1080/00032719.2013.811677
PG 15
WC Chemistry, Analytical
WE Science Citation Index Expanded (SCI-EXPANDED)
SC Chemistry
GA 238PQ
UT WOS:000325960300004
DA 2023-06-30
ER

PT J
AU Cho, M
   Kim, Y
   Han, SY
   Min, K
   Rahman, A
   Shim, YB
   Ban, C
AF Cho, Minseon
   Kim, Yeonwha
   Han, Se-Young
   Min, Kyungin
   Rahman, Aminur
   Shim, Yoon-Bo
   Ban, Changill
TI Detection for folding of the thrombin binding aptamer using label-free
   electrochemical methods
SO BMB REPORTS
LA English
DT Article
DE aptamer folding; impedance; thrombin; thrombin aptamer; XPS
ID FLUORESCENCE ANISOTROPY; IMPEDANCE SPECTROSCOPY; PROTEIN BIOSENSOR;
   RECOGNITION; APTASENSOR; COMPLEX; SWITCH; DNA
AB The folding of aptamer immobilized on an Au electrode was successfully detected using label-free electrochemical methods. A thrombin binding DNA aptamer was used as a model system in the presence of various monovalent cations. Impedance spectra showed that the extent to which monovalent cations assist in folding of aptamer is ordered as K+ > NH4+ > Na+ > Cs+. Our XPS analysis also showed that K+ and NH4+ caused a conformational change of the aptamer in which it forms a stable complex with these monovalent ions. Impedance results for the interaction between aptamer and thrombin indicated that thrombin interacts more with folded aptamer than with unfolded aptamer. The EQCM technique provided a quantitative analysis of these results. In particular, the present impedance results showed that thrombin participates a folding of aptamer to some extent and XPS analysis confirmed that thrombin stabilizes and induces the folding of aptamer.
C1 [Cho, Minseon; Kim, Yeonwha; Han, Se-Young; Min, Kyungin; Ban, Changill] Pohang Univ Sci & Technol, Dept Chem, Pohang, South Korea.
   [Rahman, Aminur; Shim, Yoon-Bo] Pusan Natl Univ, Dept Chem, Pusan, South Korea.
C3 Pohang University of Science & Technology (POSTECH); Pusan National
   University
RP Ban, C (通讯作者)，Pohang Univ Sci & Technol, Dept Chem, Pohang, South Korea.
EM ciban@postech.ac.kr
RI Ban, Changill/F-5426-2013
OI Shim, Yoon-Bo/0000-0002-6295-1480
CR BRIGGS D, 1996, PRACTICAL SURFACE AN, P112
   Cho M, 2006, NUCLEIC ACIDS RES, V34, DOI 10.1093/nar/gkl364
   Darain F, 2004, BIOSENS BIOELECTRON, V19, P1245, DOI 10.1016/j.bios.2003.11.014
   Darain F, 2004, BIOSENS BIOELECTRON, V20, P857, DOI 10.1016/j.bios.2004.03.028
   Fang XH, 2001, ANAL CHEM, V73, P5752, DOI 10.1021/ac010703e
   Greider CW, 1991, CURR OPIN CELL BIOL, V3, P444, DOI 10.1016/0955-0674(91)90072-7
   Hamaguchi N, 2001, ANAL BIOCHEM, V294, P126, DOI 10.1006/abio.2001.5169
   Hansen JA, 2006, J AM CHEM SOC, V128, P2228, DOI 10.1021/ja060005h
   Hermann T, 2000, SCIENCE, V287, P820, DOI 10.1126/science.287.5454.820
   Hianik T, 2005, BIOORG MED CHEM LETT, V15, P291, DOI 10.1016/j.bmcl.2004.10.083
   Ikebukuro K, 2005, BIOSENS BIOELECTRON, V20, P2168, DOI 10.1016/j.bios.2004.09.002
   Jiang YX, 2004, ANAL CHEM, V76, P5230, DOI 10.1021/ac049565u
   Kankia BI, 2001, J AM CHEM SOC, V123, P10799, DOI 10.1021/ja010008o
   Lee C, 2005, J BIOCHEM MOL BIOL, V38, P275
   Li W, 2007, ANALYST, V132, P107, DOI 10.1039/b614138b
   Liss M, 2002, ANAL CHEM, V74, P4488, DOI 10.1021/ac011294p
   Murphy MB, 2003, NUCLEIC ACIDS RES, V31, DOI 10.1093/nar/gng110
   Pavlov V, 2004, J AM CHEM SOC, V126, P11768, DOI 10.1021/ja046970u
   Radi AE, 2006, CHEM COMMUN, P3432, DOI 10.1039/b606804a
   Radi AE, 2006, J AM CHEM SOC, V128, P117, DOI 10.1021/ja053121d
   Radi AE, 2005, ANAL CHEM, V77, P6320, DOI 10.1021/ac0505775
   Rodriguez MC, 2005, CHEM COMMUN, P4267, DOI 10.1039/b506571b
   SHARFER R, 2001, BIOPOLYMERS, V56, P209
   Stadtherr K, 2005, ANAL CHEM, V77, P3437, DOI 10.1021/ac0483421
   Tombelli S, 2005, BIOSENS BIOELECTRON, V20, P2424, DOI 10.1016/j.bios.2004.11.006
   Tombelli S, 2002, ANAL LETT, V35, P599, DOI 10.1081/AL-120003164
   Ueyama H, 2002, J AM CHEM SOC, V124, P14286, DOI 10.1021/ja026892f
   WILLIAMSON JR, 1989, CELL, V59, P871, DOI 10.1016/0092-8674(89)90610-7
   Xu DK, 2005, ANAL CHEM, V77, P5107, DOI 10.1021/ac050192m
   Xu Y, 2006, ELECTROANAL, V18, P1449, DOI 10.1002/elan.200603566
NR 30
TC 13
Z9 14
U1 16
U2 92
PU KOREAN SOCIETY BIOCHEMISTRY & MOLECULAR BIOLOGY
PI SEOUL
PA KOREA SCIENCE & TECHNOLOGY CENTER, # 801,  635-4 , YEOKSAM-DONG,
   KANGNAM-KU, SEOUL, 135-703, SOUTH KOREA
SN 1976-6696
J9 BMB REP
JI BMB Rep.
PD FEB 29
PY 2008
VL 41
IS 2
BP 126
EP 131
DI 10.5483/BMBRep.2008.41.2.126
PG 6
WC Biochemistry & Molecular Biology
WE Science Citation Index Expanded (SCI-EXPANDED)
SC Biochemistry & Molecular Biology
GA 293TZ
UT WOS:000255359500006
PM 18315948
OA Green Submitted, gold
DA 2023-06-30
ER

PT J
AU Xie, JN
   Wang, S
   Aryasomayajula, L
   Varadan, VK
AF Xie, Jining
   Wang, Shouyan
   Aryasomayajula, L.
   Varadan, V. K.
TI Platinum decorated carbon nanotubes for highly sensitive amperometric
   glucose sensing
SO NANOTECHNOLOGY
LA English
DT Article
ID DIRECT ELECTRON-TRANSFER; HYDROGEN-PEROXIDE; ELECTROCHEMICAL OXIDATION;
   FUEL-CELLS; BIOSENSOR; OXIDASE; ENZYME; SENSORS; NANOPARTICLES; ARRAYS
AB Fine platinum nanoparticles (1-5 nm in diameter) were deposited on functionalized multi-walled carbon nanotubes (MWNTs) through a decoration technique. A novel type of enzymatic Pt/ MWNTs paste-based mediated glucose sensor was fabricated. Electrochemical measurements revealed a significantly improved sensitivity (around 52.7 mu AmM-1 cm(-2)) for glucose sensing without using any picoampere booster or Faraday cage. In addition, the calibration curve exhibited a good linearity in the range of 1 - 28 mM of glucose concentration. Transmission electron microscopy (TEM) and x-ray photoelectron spectroscopy (XPS) were performed to investigate the nanoscale structure and the chemical bonding information of the Pt/ MWNTs paste-based sensing material, respectively. The improved sensitivity of this novel glucose sensor could be ascribed to its higher electroactive surface area, enhanced electron transfer, efficient enzyme immobilization, unique interaction in nanoscale and a synergistic effect on the current signal from possible multi-redox reactions.
C1 Univ Arkansas, Coll Engn, Dept Elect Engn, Nanomat Res Lab, Fayetteville, AR 72701 USA.
C3 University of Arkansas System; University of Arkansas Fayetteville
RP Xie, JN (通讯作者)，Univ Arkansas, Coll Engn, Dept Elect Engn, Nanomat Res Lab, Fayetteville, AR 72701 USA.
EM jxie@uark.edu
CR Bard A. J., 2000, ELECTROCHEMICAL METH
   Becerik I, 1997, J ELECTROANAL CHEM, V436, P189, DOI 10.1016/S0022-0728(97)00343-4
   Chastain J., 1995, HDB XRAY PHOTOELECTR
   Chen XH, 2002, ANAL CHEM, V74, P368, DOI 10.1021/ac015628m
   Cui HF, 2006, NANOTECHNOLOGY, V17, P2334, DOI 10.1088/0957-4484/17/9/043
   Griffith A, 1997, J PHYS CHEM B, V101, P2092, DOI 10.1021/jp9633456
   Guan WJ, 2005, BIOSENS BIOELECTRON, V21, P508, DOI 10.1016/j.bios.2004.10.030
   Guiseppi-Elie A, 2002, NANOTECHNOLOGY, V13, P559, DOI 10.1088/0957-4484/13/5/303
   Hall SB, 1998, ELECTROCHIM ACTA, V43, P2015, DOI 10.1016/S0013-4686(97)10116-5
   Hall SB, 1998, ELECTROCHIM ACTA, V43, P579, DOI 10.1016/S0013-4686(97)00125-4
   Hall SB, 1999, ELECTROCHIM ACTA, V44, P4573, DOI 10.1016/S0013-4686(99)00183-8
   Hrapovic S, 2004, ANAL CHEM, V76, P1083, DOI 10.1021/ac035143t
   Hrapovic S, 2003, ANAL CHEM, V75, P3308, DOI 10.1021/ac026438u
   IIJIMA S, 1991, NATURE, V354, P56, DOI 10.1038/354056a0
   Kelaidopoulou A, 1999, J APPL ELECTROCHEM, V29, P101, DOI 10.1023/A:1003433206439
   Lawrence NS, 2004, ANAL CHEM, V76, P3735, DOI 10.1021/ac049943v
   Li WZ, 2003, J PHYS CHEM B, V107, P6292, DOI 10.1021/jp022505c
   Lin YH, 2004, NANO LETT, V4, P191, DOI 10.1021/nl0347233
   Liu JQ, 2005, ELECTROANAL, V17, P38, DOI 10.1002/elan.200403116
   Liu Y, 2005, BIOSENS BIOELECTRON, V21, P984, DOI 10.1016/j.bios.2005.03.003
   Liu ZL, 2002, LANGMUIR, V18, P4054, DOI 10.1021/la0116903
   Park S, 2003, ANAL CHEM, V75, P3046, DOI 10.1021/ac0263465
   Satishkumar BC, 1996, J PHYS B-AT MOL OPT, V29, P4925, DOI 10.1088/0953-4075/29/21/006
   Sotiropoulou S, 2003, BIOSENS BIOELECTRON, V18, P211, DOI 10.1016/S0956-5663(02)00183-5
   Sotiropoulou S, 2003, ANAL BIOANAL CHEM, V375, P103, DOI 10.1007/s00216-002-1617-z
   UPDIKE SJ, 1967, NATURE, V214, P986, DOI 10.1038/214986a0
   Varadan VK, 2002, SMART MATER STRUCT, V11, P610, DOI 10.1088/0964-1726/11/4/318
   Wang J, 2004, ANALYST, V129, P1, DOI 10.1039/b313431h
   WANG J, 1990, ANAL CHIM ACTA, V228, P251, DOI 10.1016/S0003-2670(00)80501-2
   Wang J, 2003, ANALYST, V128, P1382, DOI 10.1039/b309928h
   Wang SG, 2003, BIOCHEM BIOPH RES CO, V311, P572, DOI 10.1016/j.bbrc.2003.10.031
   Wang SG, 2003, ELECTROCHEM COMMUN, V5, P800, DOI 10.1016/j.elecom.2003.07.007
   Wilkins E, 1996, MED ENG PHYS, V18, P273, DOI 10.1016/1350-4533(95)00046-1
   Willner I, 2000, ANGEW CHEM INT EDIT, V39, P1180, DOI 10.1002/(SICI)1521-3773(20000403)39:7<1180::AID-ANIE1180>3.0.CO;2-E
   Xie JN, 2006, SMART MATER STRUCT, V15, pS5, DOI 10.1088/0964-1726/15/1/002
   Yang MH, 2006, BIOSENS BIOELECTRON, V21, P1125, DOI 10.1016/j.bios.2005.04.009
   Ye JS, 2004, ELECTROCHEM COMMUN, V6, P66, DOI 10.1016/j.elecom.2003.10.013
   You TY, 2003, ANAL CHEM, V75, P2080, DOI 10.1021/ac026337w
   Yuan JH, 2005, ADV FUNCT MATER, V15, P803, DOI 10.1002/adfm.200400321
NR 39
TC 69
Z9 69
U1 1
U2 34
PU IOP PUBLISHING LTD
PI BRISTOL
PA DIRAC HOUSE, TEMPLE BACK, BRISTOL BS1 6BE, ENGLAND
SN 0957-4484
J9 NANOTECHNOLOGY
JI Nanotechnology
PD FEB 14
PY 2007
VL 18
IS 6
AR 065503
DI 10.1088/0957-4484/18/6/065503
PG 9
WC Nanoscience & Nanotechnology; Materials Science, Multidisciplinary;
   Physics, Applied
WE Science Citation Index Expanded (SCI-EXPANDED)
SC Science & Technology - Other Topics; Materials Science; Physics
GA 131IJ
UT WOS:000243862100011
DA 2023-06-30
ER

PT J
AU Sajna, MS
   Cabibihan, JJ
   Malik, RA
   Sadasivuni, KK
   Geetha, M
   Alahmad, JK
   Hijazi, DA
   Alsaedi, F
AF Sajna, M. S.
   Cabibihan, John-John
   Malik, Rayaz A.
   Sadasivuni, Kishor Kumar
   Geetha, Mithra
   Alahmad, Johaina Khalid
   Hijazi, Dima Anwar
   Alsaedi, Fatimatulzahraa
TI Nonenzymatic electrochemical lactic acid sensor using CuO nanocomposite
SO MATERIALS SCIENCE AND ENGINEERING B-ADVANCED FUNCTIONAL SOLID-STATE
   MATERIALS
LA English
DT Article
DE Copper oxide; Lactic acid; Non-enzymatic; Sensor; Sweat
ID LACTATE BIOSENSOR; OXIDASE; COPPER; ELECTROFORMATION; DOPAMINE; NANORODS
AB The detection of biochemical performance and health parameters using wearable sensors have gained more attention. Lactic acid (LA) sensor was developed using the simple facile method for electrochemical detection in artificial sweat. The non-enzymatic LA sensing characteristics were assessed using cyclic voltammetry and amperometry response with a three-electrode system. The CuO nanoparticles were applied to a glassy carbon electrode (GCE) as a single-step modification using the Nafion matrix. In order to examine the CuO material used to modify the glassy carbon electrode, various analytical methods were used such as Fourier transform infrared spectroscopy (FTIR), ultraviolet-visible spectroscopy (UV-Visible), and X-ray powder diffraction (XRD). The minimum detectable concentration for lactic acid was found to be 0.05 x 103 mol/l. The present investigation provides an excellent pathway for the specific detection of LA biomolecule for medical purposes by a nonenzymatic approach.
C1 [Sajna, M. S.; Sadasivuni, Kishor Kumar; Geetha, Mithra; Alahmad, Johaina Khalid; Hijazi, Dima Anwar; Alsaedi, Fatimatulzahraa] Qatar Univ, Ctr Adv Mat, Doha, Qatar.
   [Cabibihan, John-John] Qatar Univ, Coll Engn, Doha, Qatar.
   [Malik, Rayaz A.] Weill Cornell Med, Ar Rayyan, Qatar.
C3 Qatar University; Qatar University; Qatar Foundation (QF); Weill Cornell
   Medical College Qatar
RP Sadasivuni, KK (通讯作者)，Qatar Univ, Ctr Adv Mat, Doha, Qatar.
EM kishor_kumars@yahoo.com
FU Qatar National Research Fund [NPRP11S-0110-180247]
FX Acknowledgment This work was supported by the Qatar National Research
   Fund under NPRP11S-0110-180247. The statements made herein are solely
   the re-sponsibility of the authors.
CR Ahmad R, 2017, SCI REP-UK, V7, DOI 10.1038/s41598-017-06064-8
   Alam F, 2018, BIOSENS BIOELECTRON, V117, P818, DOI 10.1016/j.bios.2018.06.054
   Ameen SM, 2017, SPRBRIEF MOLEC SCI, P1, DOI 10.1007/978-3-319-58146-0_1
   Andersen LW, 2013, MAYO CLIN PROC, V88, P1127, DOI 10.1016/j.mayocp.2013.06.012
   Balasubramanian P, 2019, SENSOR ACTUAT B-CHEM, V299, DOI 10.1016/j.snb.2019.126974
   Borshchevskaya LN, 2016, J ANAL CHEM+, V71, P755, DOI 10.1134/S1061934816080037
   Buledi JA, 2020, ELECTROANAL, V32, P1600, DOI 10.1002/elan.202000083
   Choi YM, 2020, BIOSENSORS-BASEL, V10, DOI 10.3390/bios10090111
   Cui XQ, 2007, BIOSENS BIOELECTRON, V22, P3288, DOI 10.1016/j.bios.2007.03.004
   DECHIALVO MRG, 1986, J APPL ELECTROCHEM, V16, P517
   Devi AB, 2014, CHINESE CHEM LETT, V25, P1615, DOI 10.1016/j.cclet.2014.07.014
   Favre H.A., 2013, NOMENCLATURE ORGANIC
   Huang J, 2008, MAT SCI ENG C-BIO S, V28, P1070, DOI 10.1016/j.msec.2007.04.033
   Ibupoto ZH, 2012, SENSORS-BASEL, V12, P2456, DOI 10.3390/s120302456
   Imani S, 2016, NAT COMMUN, V7, DOI 10.1038/ncomms11650
   Istrate OM, 2021, CHEMOSENSORS, V9, DOI 10.3390/chemosensors9040074
   Kim DH, 2012, ANNU REV BIOMED ENG, V14, P113, DOI [10.1146/annurev-bioeng-071811-150018, 10.1146/annurev.bioeng-071811-150018]
   Kim S, 2019, CERAM INT, V45, P23370, DOI 10.1016/j.ceramint.2019.08.037
   Kost G.J., 2008, NEW WHOLE BLOOD ANAL, V30, P153
   Krishnamoorthy K, 2018, J ALLOY COMPD, V748, P338, DOI 10.1016/j.jallcom.2018.03.118
   Lavermicocca P, 2021, FRONT MICROBIOL, V12, DOI 10.3389/fmicb.2021.711013
   Tobaldi DM, 2020, J MATER CHEM C, V8, P9529, DOI 10.1039/d0tc01975e
   Michalski R, 2021, CRIT REV ANAL CHEM, V51, P549, DOI 10.1080/10408347.2020.1750340
   Monosik R, 2012, FOOD CONTROL, V23, P238, DOI 10.1016/j.foodcont.2011.07.021
   Nations S, 2015, CHEMOSPHERE, V135, P166, DOI 10.1016/j.chemosphere.2015.03.078
   Paramparambath S, 2021, IEEE SENS J, V21, P25597, DOI 10.1109/JSEN.2021.3112009
   Parra A, 2006, ANAL CHIM ACTA, V555, P308, DOI 10.1016/j.aca.2005.09.025
   Pribil MM, 2014, ANAL CHEM, V86, P5215, DOI 10.1021/ac501547u
   Raul PK, 2014, RSC ADV, V4, P40580, DOI 10.1039/c4ra04619f
   SANCHEZ MP, 1993, ELECTROCHIM ACTA, V38, P703
   Shrestha BK, 2017, BIOSENS BIOELECTRON, V94, P686, DOI 10.1016/j.bios.2017.03.072
   Sudha V, 2021, SCI REP-UK, V11, DOI 10.1038/s41598-021-82741-z
   Velsankar K., J ENV CHEM ENG, V9
   Wang J, 1999, J PHARMACEUT BIOMED, V19, P47, DOI 10.1016/S0731-7085(98)00056-9
   Xiao HL, 2021, J ELECTROANAL CHEM, V903, DOI 10.1016/j.jelechem.2021.115806
   Yang ML, 2008, NANOTECHNOLOGY, V19, DOI 10.1088/0957-4484/19/7/075502
NR 36
TC 0
Z9 0
U1 3
U2 3
PU ELSEVIER
PI AMSTERDAM
PA RADARWEG 29, 1043 NX AMSTERDAM, NETHERLANDS
SN 0921-5107
EI 1873-4944
J9 MATER SCI ENG B-ADV
JI Mater. Sci. Eng. B-Adv. Funct. Solid-State Mater.
PD FEB
PY 2023
VL 288
AR 116217
DI 10.1016/j.mseb.2022.116217
EA DEC 2022
PG 9
WC Materials Science, Multidisciplinary; Physics, Condensed Matter
WE Science Citation Index Expanded (SCI-EXPANDED)
SC Materials Science; Physics
GA G5MG7
UT WOS:000989589600001
OA hybrid
DA 2023-06-30
ER

PT J
AU Chen, DN
   Jiang, LY
   Zhang, JX
   Tang, C
   Wang, AJ
   Feng, JJ
AF Chen, Di-Nan
   Jiang, Lu-Yao
   Zhang, Jing-Xian
   Tang, Chang
   Wang, Ai-Jun
   Feng, Jiu-Ju
TI Electrochemical label-free immunoassay of HE4 using 3D PtNi nanocubes
   assemblies as biosensing interfaces
SO MICROCHIMICA ACTA
LA English
DT Article
DE Nanocube assemblies; Label-free immunosensor; Differential pulse
   voltammetry; Human epididymis protein 4; Solvothermal method
ID OXYGEN REDUCTION; CARBON NANOTUBES; SOLVOTHERMAL SYNTHESIS;
   NANOPARTICLES; ELECTROCATALYST; IMMUNOSENSOR; PROTEIN; NANOFLOWERS;
   EFFICIENT; SENSOR
AB Human epididymis protein 4 (HE4) is a vital biomarker for early diagnosis of epithelial ovarian cancer (EOC). Herein, a new label-free biosensor was developed using K-3[Fe(CN)(6)] as the electrochemical probe for ultrasensitive immunoassay of HE4 based on PtNi nanocubes assemblies (NCAs) as efficient biosensing interfaces. The PtNi NCAs were synthesized by a simple solvothermal approach, where N-hexadecyltrimethylammonium chloride (HTAC) and 2,2'-bis(4,5-dimethylimidazole) (BDMM) behaved as co-structuring directors. Under the optimal conditions, the obtained HE4 immunosensor displayed a wide detection range from 0.001 to 100 ng mL(-1) and a low detection limit (0.11 pg mL(-1), S/N= 3). As a result, the current sensing platform would serve as a useful reference for detecting cancer biomarkers in the clinical assay and diagnosis.
C1 [Chen, Di-Nan; Jiang, Lu-Yao; Zhang, Jing-Xian; Tang, Chang; Wang, Ai-Jun; Feng, Jiu-Ju] Zhejiang Normal Univ, Coll Chem & Life Sci, Coll Geog & Environm Sci, Key Lab,Minist Educ Adv Catalysis Mat, Jinhua 321004, Zhejiang, Peoples R China.
C3 Zhejiang Normal University
RP Feng, JJ (通讯作者)，Zhejiang Normal Univ, Coll Chem & Life Sci, Coll Geog & Environm Sci, Key Lab,Minist Educ Adv Catalysis Mat, Jinhua 321004, Zhejiang, Peoples R China.
EM jjfeng@zjnu.cn
FU Zhejiang Public Welfare Technology Application Research Project
   [LGG19B050001]; National Students' Innovation and Entrepreneurship
   Training Program of Zhejiang Normal University [202210345026]
FX This research was supported by Zhejiang Public Welfare Technology
   Application Research Project (LGG19B050001) and National Students'
   Innovation and Entrepreneurship Training Program of Zhejiang Normal
   University (202210345026).
CR Bonyar A, 2020, ACS APPL NANO MATER, V3, P8506, DOI 10.1021/acsanm.0c01457
   Cadkova M, 2018, TALANTA, V182, P111, DOI 10.1016/j.talanta.2018.01.054
   Cao ZM, 2017, NAT COMMUN, V8, DOI 10.1038/ncomms15131
   Chang FF, 2017, J MATER CHEM A, V5, P12557, DOI 10.1039/c7ta03266h
   Chen FJ, 2020, SENSOR ACTUAT B-CHEM, V305, DOI 10.1016/j.snb.2019.127472
   Chen KY, 2020, ANAL CHIM ACTA, V1107, P145, DOI 10.1016/j.aca.2020.02.011
   Chen XL, 2018, J COLLOID INTERF SCI, V525, P260, DOI 10.1016/j.jcis.2018.04.051
   Chikkaveeraiah BV, 2012, ACS NANO, V6, P6546, DOI 10.1021/nn3023969
   Choi SI, 2013, NANO LETT, V13, P3420, DOI 10.1021/nl401881z
   Ding H, 2020, SENSOR ACTUAT B-CHEM, V312, DOI 10.1016/j.snb.2020.127980
   Dong LL, 2020, SENSOR ACTUAT B-CHEM, V308, DOI 10.1016/j.snb.2020.127687
   Fan Y, 2017, BIOSENS BIOELECTRON, V87, P802, DOI 10.1016/j.bios.2016.09.015
   Feng YG, 2021, BIOELECTROCHEMISTRY, V140, DOI 10.1016/j.bioelechem.2021.107753
   Gao S, 2019, INORG CHEM COMMUN, V106, P104, DOI 10.1016/j.inoche.2019.05.036
   Guan HJ, 2019, ELECTROCHIM ACTA, V295, P997, DOI 10.1016/j.electacta.2018.11.126
   Guan HJ, 2018, SENSOR ACTUAT B-CHEM, V261, P354, DOI 10.1016/j.snb.2018.01.169
   Guo DJ, 2014, J POWER SOURCES, V255, P157, DOI 10.1016/j.jpowsour.2013.12.117
   Han FX, 2022, J ALLOY COMPD, V927, DOI 10.1016/j.jallcom.2022.166867
   Han Z, 2021, J COLLOID INTERF SCI, V590, P330, DOI 10.1016/j.jcis.2021.01.053
   Huang XY, 2018, J COLLOID INTERF SCI, V531, P578, DOI 10.1016/j.jcis.2018.07.051
   Huang XY, 2018, ELECTROCHIM ACTA, V271, P397, DOI 10.1016/j.electacta.2018.03.169
   Huang XY, 2022, TALANTA, V239, DOI 10.1016/j.talanta.2021.123075
   Kim SJ, 2017, ADV MATER, V29, DOI 10.1002/adma.201700737
   Kim WH, 2022, BIOSENS BIOELECTRON, V205, DOI 10.1016/j.bios.2022.114116
   Lan QC, 2020, ACS SUSTAIN CHEM ENG, V8, P4392, DOI 10.1021/acssuschemeng.9b06858
   Laochai T, 2022, BIOSENS BIOELECTRON, V203, DOI 10.1016/j.bios.2022.114039
   Li LZ, 2022, MICROCHEM J, V179, DOI 10.1016/j.microc.2022.107463
   Li MY, 2022, J HAZARD MATER, V435, DOI 10.1016/j.jhazmat.2022.129059
   Li XJ, 2020, SENSOR ACTUAT B-CHEM, V323, DOI 10.1016/j.snb.2020.128702
   Liu D, 2022, MICROCHEM J, V177, DOI 10.1016/j.microc.2022.107287
   Lu LS, 2012, BIOSENS BIOELECTRON, V33, P216, DOI 10.1016/j.bios.2012.01.004
   Luo CH, 2018, J CANCER, V9, P1088, DOI 10.7150/jca.23639
   Medetalibeyoglu H, 2020, TALANTA, V220, DOI 10.1016/j.talanta.2020.121403
   Medetalibeyoglu H, 2020, SENSOR ACTUAT B-CHEM, V319, DOI 10.1016/j.snb.2020.128195
   Ran ZY, 2020, ACS SUSTAIN CHEM ENG, V8, P10161, DOI 10.1021/acssuschemeng.0c02238
   Ranjan P, 2022, ACS APPL MATER INTER, V14, P20802, DOI 10.1021/acsami.2c03905
   Rizwan M, 2018, BIOSENS BIOELECTRON, V107, P211, DOI 10.1016/j.bios.2018.02.037
   Senkovskiy BV, 2012, J ALLOY COMPD, V537, P190, DOI 10.1016/j.jallcom.2012.05.059
   Song DD, 2021, TALANTA, V225, DOI 10.1016/j.talanta.2020.122006
   Sun DF, 2019, BIOSENS BIOELECTRON, V132, P68, DOI 10.1016/j.bios.2019.02.045
   Sun XY, 2022, BIOELECTROCHEMISTRY, V145, DOI 10.1016/j.bioelechem.2022.108104
   Vaughan S, 2011, NAT REV CANCER, V11, P719, DOI 10.1038/nrc3144
   Velayutham R, 2022, MATER SCI ENG B-ADV, V282, DOI 10.1016/j.mseb.2022.115780
   Wang AJ, 2019, SENSOR ACTUAT B-CHEM, V292, P164, DOI 10.1016/j.snb.2019.04.128
   Wang C, 2012, CHINESE J ANAL CHEM, V40, P3, DOI 10.1016/S1872-2040(11)60518-5
   Wang S, 2015, J PHYS CHEM C, V119, P27938, DOI 10.1021/acs.jpcc.5b10083
   Wang YF, 2018, TALANTA, V186, P322, DOI 10.1016/j.talanta.2018.04.069
   Yan HX, 2018, SENSOR ACTUAT B-CHEM, V277, P234, DOI 10.1016/j.snb.2018.09.010
   Yan Q, 2019, BIOSENS BIOELECTRON, V127, P174, DOI 10.1016/j.bios.2018.12.038
   Zhang W, 2022, J COLLOID INTERF SCI, V626, P653, DOI 10.1016/j.jcis.2022.06.130
   Zhu X, 2019, BIOSENS BIOELECTRON, V146, DOI 10.1016/j.bios.2019.111756
NR 51
TC 1
Z9 1
U1 9
U2 9
PU SPRINGER WIEN
PI WIEN
PA SACHSENPLATZ 4-6, PO BOX 89, A-1201 WIEN, AUSTRIA
SN 0026-3672
EI 1436-5073
J9 MICROCHIM ACTA
JI Microchim. Acta
PD DEC
PY 2022
VL 189
IS 12
AR 455
DI 10.1007/s00604-022-05553-6
PG 9
WC Chemistry, Analytical
WE Science Citation Index Expanded (SCI-EXPANDED)
SC Chemistry
GA 6J7ME
UT WOS:000887004100002
PM 36416993
DA 2023-06-30
ER

PT J
AU Yu, QH
   Zhao, Y
   Huang, LH
   Sun, JW
   Jin, DQ
   Shu, Y
   Xu, Q
   Hu, XY
AF Yu, Qinghua
   Zhao, Ying
   Huang, Lihui
   Sun, Jiawei
   Jin, Dangqin
   Shu, Yun
   Xu, Qin
   Hu, Xiao-Ya
TI A flexible rGO electrode: a new platform for the direct voltammetric
   detection of salicylic acid
SO ANALYTICAL METHODS
LA English
DT Article
ID REDUCED GRAPHENE OXIDE; ELECTROCHEMICAL SENSORS; LIQUID-CHROMATOGRAPHY;
   POROUS GRAPHENE; PERFORMANCE; BIOSENSOR; SAMPLES
AB Flexible sensors are of considerable interest for the development of wearable smart miniature devices. This work reported a flexible electrochemical platform based on reduced graphene oxide (rGO) for the detection of salicylic acid (SA). The free-standing and flexible rGO electrode was preparedviaa simple extruded process. Dynamic mechanical deformation and bending studies illustrated the resilience and compliance of the flexible electrode against extreme mechanical deformations. Quantitative analysis of SA was performed by using differential pulse voltammetry (DPV) with this flexible rGO electrode. Linearity ranges for SA were obtained from 1.0 x 10(-10)M to 1.0 x 10(-5)M with the detection limit of 2.3 x 10(-11)M (S/N = 3). This strategy provided a new insight into the design and application of flexible electrodes. It will extend the applications of rGO in sensing, bio-electronics and lab-on-chip devices.
C1 [Yu, Qinghua; Zhao, Ying; Huang, Lihui; Jin, Dangqin; Shu, Yun; Xu, Qin; Hu, Xiao-Ya] Yangzhou Univ, Sch Chem & Chem Engn, Yangzhou 225002, Jiangsu, Peoples R China.
   [Jin, Dangqin] Yangzhou Polytech Inst, Coll Chem Engn, Yangzhou 225127, Jiangsu, Peoples R China.
   [Sun, Jiawei] Zhejiang Univ, Sch Med, Affiliated Hosp 2, Dept Gastroenterol, Hangzhou, Zhejiang, Peoples R China.
C3 Yangzhou University; Zhejiang University
RP Xu, Q; Hu, XY (通讯作者)，Yangzhou Univ, Sch Chem & Chem Engn, Yangzhou 225002, Jiangsu, Peoples R China.
EM xuqin@yzu.edu.cn
RI shu, yun/IQR-7860-2023; Shu, Yun/J-8571-2016
FU NSFC [21675140, 21575124, 21705141, 21605129]; Natural Science
   Foundation of Jiangsu Province [BK20181219]; 14th Six talent peaks
   project in Jiangsu Province [SWYY-085]; Young academic leaders of
   Jiangsu Province (2018); Talent Support Program of Yangzhou University;
   Higher Education Outstanding Scientific and Technological Innovation
   Team of Jiangsu Province [20176]; PAPD; TAPP
FX We gratefully thank NSFC (21675140, 21575124, 21705141, and 21605129),
   the Natural Science Foundation of Jiangsu Province (BK20181219), the
   14th Six talent peaks project in Jiangsu Province (SWYY-085), the Young
   academic leaders of Jiangsu Province (2018), the Talent Support Program
   of Yangzhou University, and the Higher Education Outstanding Scienti.c
   and Technological Innovation Team of Jiangsu Province (20176); the
   project was funded by the PAPD and TAPP. We also thank the Test Center
   of Yangzhou University for the SEM and TEM characterization experiments.
CR Akinwande D, 2017, EXTREME MECH LETT, V13, P42, DOI 10.1016/j.eml.2017.01.008
   Baba T, 2014, INT J QUANTUM CHEM, V114, P1128, DOI 10.1002/qua.24631
   Bao YX, 2019, J CHEM THERMODYN, V132, P488, DOI 10.1016/j.jct.2018.09.032
   Cao XD, 2019, SENSORS-BASEL, V19, DOI 10.3390/s19245483
   Chee WK, 2016, J PHYS CHEM C, V120, P4153, DOI 10.1021/acs.jpcc.5b10187
   Chen DQ, 2017, SENSORS-BASEL, V17, DOI 10.3390/s17071681
   Chen YL, 2019, TALANTA, V196, P85, DOI 10.1016/j.talanta.2018.12.033
   Devadas B, 2014, J MATER CHEM B, V2, P7515, DOI 10.1039/c4tb01325e
   Doulache M, 2014, J ANAL CHEM+, V69, P51, DOI 10.1134/S1061934814010067
   Du JF, 2016, CHEMISTRYSELECT, V1, P6888, DOI 10.1002/slct.201601406
   Elahi MY, 2011, ANAL BIOCHEM, V411, P176, DOI 10.1016/j.ab.2011.01.006
   Guan YC, 2016, SCI REP-UK, V6, DOI 10.1038/srep28913
   Jin YF, 2020, MICROCHIM ACTA, V187, DOI 10.1007/s00604-019-3814-x
   Kirillina IV, 2014, B KOREAN CHEM SOC, V35, P3411, DOI 10.5012/bkcs.2014.35.12.3411
   Li HZ, 2015, RSC ADV, V5, P31787, DOI 10.1039/c5ra00856e
   Li W., 2016, RSC ADV, V6, P110866
   Liu FP, 2019, ELECTROCHIM ACTA, V295, P615, DOI 10.1016/j.electacta.2018.10.177
   Liu H, 2017, APPL SURF SCI, V420, P390, DOI 10.1016/j.apsusc.2017.05.181
   Liu L, 2013, ANAL METHODS-UK, V5, P5812, DOI 10.1039/c3ay40888d
   Long XY, 2013, ANAL SCI, V29, P227, DOI 10.2116/analsci.29.227
   Lu LM, 2014, INT J ELECTROCHEM SC, V9, P8057
   Ma LY, 2017, ANAL LETT, V50, P2369, DOI 10.1080/00032719.2017.1291654
   Madan RK, 2014, J AM ACAD DERMATOL, V70, P788, DOI 10.1016/j.jaad.2013.12.005
   Medeiros RA, 2012, TALANTA, V97, P291, DOI 10.1016/j.talanta.2012.04.033
   Mishra RK, 2018, SENSOR ACTUAT B-CHEM, V273, P966, DOI 10.1016/j.snb.2018.07.001
   Park J, 2016, ELECTROCHIM ACTA, V194, P346, DOI 10.1016/j.electacta.2016.02.103
   Pastor V, 2012, PLANT PHYSIOL BIOCH, V53, P19, DOI 10.1016/j.plaphy.2012.01.003
   Pedico A, 2018, ACS APPL ENERG MATER, V1, P4440, DOI 10.1021/acsaem.8b00904
   Ruiz-Medina A, 2001, INT J PHARMACEUT, V216, P95, DOI 10.1016/S0378-5173(01)00569-5
   Song B, 2018, ELECTROCHIM ACTA, V267, P213, DOI 10.1016/j.electacta.2018.02.072
   Sun B, 2014, J MATER CHEM C, V2, P1209, DOI 10.1039/c3tc31680g
   Sun LJ, 2013, J ELECTROANAL CHEM, V706, P127, DOI 10.1016/j.jelechem.2013.07.038
   Supalkova V, 2006, SENSORS-BASEL, V6, P1483, DOI 10.3390/s6111483
   Tan RKL, 2017, J MATER CHEM A, V5, P17777, DOI 10.1039/c7ta05759h
   Torriero AAJ, 2004, TALANTA, V62, P247, DOI 10.1016/j.talanta.2003.07.005
   Wang CL, 2017, J ELECTROANAL CHEM, V785, P131, DOI 10.1016/j.jelechem.2016.12.008
   Wang HW, 2020, ENERG ENVIRON SCI, V13, P848, DOI 10.1039/c9ee02615k
   Wu ZS, 2009, ACS NANO, V3, P411, DOI 10.1021/nn900020u
   Xu XR, 2009, BIOMED CHROMATOGR, V23, P973, DOI 10.1002/bmc.1209
   Yang GJ, 2011, ANAL CHIM ACTA, V706, P120, DOI 10.1016/j.aca.2011.08.018
   Yu LY, 2019, TALANTA, V197, P622, DOI 10.1016/j.talanta.2018.12.090
   Yu LY, 2018, SENSOR ACTUAT B-CHEM, V259, P540, DOI 10.1016/j.snb.2017.12.103
   Yu X, 2019, CHINESE CHEM LETT, V30, P1121, DOI 10.1016/j.cclet.2019.01.009
   Yuan L, 2011, ANAL CHEM, V83, P6800, DOI 10.1021/ac201558w
   Zaabaa N. I., 2014, PROCEDIA ENG, V184, P469
   Zhang WD, 2010, J SOLID STATE ELECTR, V14, P1713, DOI 10.1007/s10008-010-1014-z
   Zhu CZ, 2015, ANAL CHEM, V87, P230, DOI 10.1021/ac5039863
   Zhu SP, 2015, NEW J CHEM, V39, P7923, DOI 10.1039/c5nj01480h
   Zhu YC, 2009, J SOLID STATE ELECTR, V13, P1417, DOI 10.1007/s10008-008-0707-z
NR 49
TC 9
Z9 9
U1 2
U2 50
PU ROYAL SOC CHEMISTRY
PI CAMBRIDGE
PA THOMAS GRAHAM HOUSE, SCIENCE PARK, MILTON RD, CAMBRIDGE CB4 0WF, CAMBS,
   ENGLAND
SN 1759-9660
EI 1759-9679
J9 ANAL METHODS-UK
JI Anal. Methods
PD AUG 21
PY 2020
VL 12
IS 31
BP 3892
EP 3900
DI 10.1039/d0ay00112k
PG 9
WC Chemistry, Analytical; Food Science & Technology; Spectroscopy
WE Science Citation Index Expanded (SCI-EXPANDED)
SC Chemistry; Food Science & Technology; Spectroscopy
GA MZ8LE
UT WOS:000559375700002
PM 32716416
DA 2023-06-30
ER

PT J
AU Kampeera, J
   Pasakon, P
   Karuwan, C
   Arunrut, N
   Sappat, A
   Sirithammajak, S
   Dechokiattawan, N
   Sumranwanich, T
   Chaivisuthangkura, P
   Ounjai, P
   Chankhamhaengdecha, S
   Wisitsoraat, A
   Tuantranont, A
   Kiatpathomchai, W
AF Kampeera, Jantana
   Pasakon, Patiya
   Karuwan, Chanpen
   Arunrut, Narong
   Sappat, Assawapong
   Sirithammajak, Sarawut
   Dechokiattawan, Nipaphorn
   Sumranwanich, Thitinun
   Chaivisuthangkura, Parin
   Ounjai, Puey
   Chankhamhaengdecha, Surang
   Wisitsoraat, Anurat
   Tuantranont, Adisorn
   Kiatpathomchai, Wansika
TI Point-of-care rapid detection of Vibrio parahaemolyticus in seafood
   using loop-mediated isothermal amplification and graphene-based
   screen-printed electrochemical sensor
SO BIOSENSORS & BIOELECTRONICS
LA English
DT Article
DE Vibrio parahaemolyticus; LAMP; Screen-printed graphene electrode;
   Point-of-care; Detection; Seafood
ID TAURA SYNDROME VIRUS; CARBON ELECTRODE; HIGH-PERFORMANCE; VISUAL
   DETECTION; DNA BIOSENSOR; FABRICATION; ASSAY; PCR; IDENTIFICATION;
   BACTERIA
AB Vibrio parahaemolyricus is one of the most important foodbome pathogens that cause various life-threatening diseases in human and animals. Here, we present a rapid detection platform for V. parahaemolyticus by combining loop-mediated isothermal amplification (LAMP) and disposable electrochemical sensors based on screen printed graphene electrodes (SPGEs). The LAMP reactions using primers targeting V. parahaemolyticus toxR gene were optimized at an isothermal temperature of 65 degrees C, providing specific detection of V. parahaemolyticus within 45 min at the detection limit of 0.3 CFU per 25 g of raw seafood. The LAMP amplicons can be effectively detected using unmodified SPGEs, redox active molecules namely Hoechst-33258 and a portable potentiostat. Therefore, the proposed system is particularly suitable as a point-of-care device for on-site detection of foodbome pathogens.
C1 [Kampeera, Jantana; Arunrut, Narong; Sirithammajak, Sarawut; Kiatpathomchai, Wansika] NSTDA, Natl Ctr Genet Engn & Biotechnol BIOTEC, Bioengn & Sensing Technol Res Team, Pathum Thani 12120, Thailand.
   [Pasakon, Patiya; Karuwan, Chanpen; Sappat, Assawapong; Wisitsoraat, Anurat; Tuantranont, Adisorn] NSTDA, Graphene & Printed Elect Dual Use Applicat Res Di, Pathum Thani 12120, Thailand.
   [Dechokiattawan, Nipaphorn; Sumranwanich, Thitinun; Ounjai, Puey; Chankhamhaengdecha, Surang] Mahidol Univ, Dept Biol, Fac Sci, Bangkok 10400, Thailand.
   [Chaivisuthangkura, Parin] Srinakharinwirot Univ, Fac Sci, Dept Biol, Bangkok 10110, Thailand.
   [Ounjai, Puey] Minist Educ, Ctr Excellence Environm Hlth & Toxicol, Bangkok 10400, Thailand.
C3 National Science & Technology Development Agency - Thailand; National
   Center Genetic Engineering & Biotechnology (BIOTEC); National Science &
   Technology Development Agency - Thailand; Mahidol University;
   Srinakharinwirot University
RP Kiatpathomchai, W (通讯作者)，NSTDA, Natl Ctr Genet Engn & Biotechnol BIOTEC, Bioengn & Sensing Technol Res Team, Pathum Thani 12120, Thailand.
EM wansika@biotec.or.th
RI Kiatpathomchai, Wansika/F-1625-2011; Sumranwanich,
   Thitinun/AAY-6928-2021; Chaivisuthangkura, Parin/J-7620-2015; Arunrut,
   Narong/D-8069-2012; Tuantranont, Adisorn/AFV-0021-2022
OI Chaivisuthangkura, Parin/0000-0002-8326-222X; Tuantranont,
   Adisorn/0000-0003-1483-616X; Sumranwanich, Thitinun/0000-0001-5224-9674
FU Agricultural Research Development Agency (Public Organization), Thailand
   [CRP5705010820]; Thailand Research Fund [RTA6180004]
FX This work was financially supported by the Agricultural Research
   Development Agency (Public Organization), Thailand (CRP5705010820) and
   the authors gratefully acknowledge the Thailand Research Fund for TRF
   Research Team Promotion Grant (RTA6180004). The authors would also like
   to thank Dr. Ratthaphol Charlermroj (Microarray Research Team, BIOTEC,
   Thailand) for providing Salmonella spp. DNA used in this study.
CR Ahmed MU, 2007, ANALYST, V132, P431, DOI 10.1039/b615242b
   Ahmed MU, 2010, FOOD CONTROL, V21, P599, DOI 10.1016/j.foodcont.2009.09.001
   Ahmed MU, 2009, ANALYST, V134, P966, DOI 10.1039/b812569d
   Akbari E, 2015, IET NANOBIOTECHNOL, V9, P273, DOI 10.1049/iet-nbt.2015.0010
   Ambrosi A, 2014, CHEM REV, V114, P7150, DOI 10.1021/cr500023c
   Arunrut N, 2016, PLOS ONE, V11, DOI 10.1371/journal.pone.0151769
   Bahadir EB, 2016, TRAC-TREND ANAL CHEM, V76, P1, DOI 10.1016/j.trac.2015.07.008
   Bhaviripudi S, 2010, NANO LETT, V10, P4128, DOI 10.1021/nl102355e
   Brownson DAC, 2010, ANALYST, V135, P2768, DOI 10.1039/c0an00590h
   Butt AA, 2004, LANCET INFECT DIS, V4, P201, DOI 10.1016/S1473-3099(04)00969-7
   Cai JM, 2010, NATURE, V466, P470, DOI 10.1038/nature09211
   Chauhan N, 2017, J MATER RES, V32, P2860, DOI 10.1557/jmr.2017.91
   Chen SY, 2010, BMC MICROBIOL, V10, DOI 10.1186/1471-2180-10-41
   Cinti S, 2017, BIOSENS BIOELECTRON, V89, P107, DOI 10.1016/j.bios.2016.07.005
   Croci L, 2007, J APPL MICROBIOL, V102, P229, DOI 10.1111/j.1365-2672.2006.03046.x
   Dileep V, 2003, LETT APPL MICROBIOL, V36, P423, DOI 10.1046/j.1472-765X.2003.01333.x
   Forsyth R, 2017, DIAGNOSTICS, V7, DOI 10.3390/diagnostics7030045
   Giuliodori AM, 2017, PLOS ONE, V12, DOI 10.1371/journal.pone.0183952
   Han F, 2008, FOODBORNE PATHOG DIS, V5, P311, DOI 10.1089/fpd.2008.0084
   Hernandez Y, 2008, NAT NANOTECHNOL, V3, P563, DOI 10.1038/nnano.2008.215
   Hernandez-Santos D, 2004, ANAL CHEM, V76, P6887, DOI 10.1021/ac048892z
   Huang YX, 2011, J MATER CHEM, V21, P12358, DOI 10.1039/c1jm11436k
   Karuwan C, 2013, RSC ADV, V3, P25792, DOI 10.1039/c3ra44187c
   Karuwan C, 2012, SENSOR ACTUAT B-CHEM, V161, P549, DOI 10.1016/j.snb.2011.10.074
   Kaysner C. A., 2004, VIBRIO
   Kiatpathomchai W, 2008, J VIROL METHODS, V153, P214, DOI 10.1016/j.jviromet.2008.06.025
   Kim YB, 1999, J CLIN MICROBIOL, V37, P1173, DOI 10.1128/JCM.37.4.1173-1177.1999
   Klatser PR, 1998, J CLIN MICROBIOL, V36, P1798, DOI 10.1128/JCM.36.6.1798-1800.1998
   Laczka O, 2014, ANAL METHODS-UK, V6, P2020, DOI 10.1039/c3ay42169d
   Lawal AT, 2015, TALANTA, V131, P424, DOI 10.1016/j.talanta.2014.07.019
   Nguyen LH, 2014, ADV NAT SCI-NANOSCI, V5, DOI 10.1088/2043-6262/5/3/035005
   Liu C, 2014, ANALYST, V139, P5460, DOI 10.1039/c4an00976b
   Lucarelli F, 2004, BIOSENS BIOELECTRON, V19, P515, DOI 10.1016/S0956-5663(03)00256-2
   Matsumoto C, 2000, J CLIN MICROBIOL, V38, P578, DOI 10.1128/JCM.38.2.578-585.2000
   Metters JP, 2011, ANALYST, V136, P1067, DOI 10.1039/c0an00894j
   Nordin N, 2017, AMB EXPRESS, V7, DOI 10.1186/s13568-017-0339-8
   Notomi T, 2000, NUCLEIC ACIDS RES, V28, DOI 10.1093/nar/28.12.e63
   Nurzulaikha R., 2015, Sensing and Bio-Sensing Research, V5, P42, DOI 10.1016/j.sbsr.2015.06.002
   Ohtsuka K, 2005, APPL ENVIRON MICROB, V71, P6730, DOI 10.1128/AEM.71.11.6730-6735.2005
   Ono T, 2006, INFECT IMMUN, V74, P1032, DOI 10.1128/IAI.74.2.1032-1042.2006
   Ostojic J, 2017, MOLECULES, V22, DOI 10.3390/molecules22071120
   Pumera M, 2011, MATER TODAY, V14, P308, DOI 10.1016/S1369-7021(11)70160-2
   Randviir EP, 2014, PHYS CHEM CHEM PHYS, V16, P4598, DOI 10.1039/c3cp55435j
   Robinson ND, 2012, PHYS SCRIPTA, VT146, DOI 10.1088/0031-8949/2012/T146/014023
   Rosec JP, 2009, INT J FOOD MICROBIOL, V129, P136, DOI 10.1016/j.ijfoodmicro.2008.11.017
   Safavieh M, 2017, NANOSCALE, V9, P1852, DOI 10.1039/c6nr06417e
   Safavieh M, 2012, BIOSENS BIOELECTRON, V31, P523, DOI 10.1016/j.bios.2011.11.032
   Sappat A, 2011, J VIROL METHODS, V175, P141, DOI 10.1016/j.jviromet.2011.05.013
   Shi L, 2018, BIOSENS BIOELECTRON, V102, P41, DOI 10.1016/j.bios.2017.11.012
   Shi L, 2017, ANAL CHIM ACTA, V968, P21, DOI 10.1016/j.aca.2017.03.013
   Shi L, 2017, BIOSENS BIOELECTRON, V89, P871, DOI 10.1016/j.bios.2016.09.104
   Shi L, 2014, ADV FUNCT MATER, V24, P7032, DOI 10.1002/adfm.201402095
   Song XX, 2017, J ELECTROCHEM SOC, V164, pB704, DOI 10.1149/2.1961713jes
   Sriprachuabwong C, 2012, J MATER CHEM, V22, P5478, DOI 10.1039/c2jm14005e
   Srisuk C, 2010, LETT APPL MICROBIOL, V50, P36, DOI 10.1111/j.1472-765X.2009.02749.x
   Su YC, 2007, FOOD MICROBIOL, V24, P549, DOI 10.1016/j.fm.2007.01.005
   Suebsing R, 2013, LETT APPL MICROBIOL, V57, P317, DOI 10.1111/lam.12114
   Suebsing R, 2013, LETT APPL MICROBIOL, V56, P428, DOI 10.1111/lam.12065
   Wang F, 2012, J CLIN MICROBIOL, V50, P91, DOI 10.1128/JCM.05612-11
   Wang XL, 2015, ANAL METHODS-UK, V7, P2623, DOI [10.1039/C4AY02932A, 10.1039/c4ay02932a]
   Wang YJ, 2015, ACS APPL MATER INTER, V7, P18872, DOI 10.1021/acsami.5b05857
   Wisitsoraat A, 2017, BIOSENS BIOELECTRON, V87, P7, DOI 10.1016/j.bios.2016.07.116
   Yamazaki W, 2008, BMC MICROBIOL, V8, DOI 10.1186/1471-2180-8-94
   Zaid MHM, 2017, SENSOR ACTUAT B-CHEM, V241, P1024, DOI 10.1016/j.snb.2016.10.045
   Zhu ZZ, 2017, NANO-MICRO LETT, V9, DOI 10.1007/s40820-017-0128-6
NR 65
TC 65
Z9 66
U1 17
U2 168
PU ELSEVIER ADVANCED TECHNOLOGY
PI OXFORD
PA OXFORD FULFILLMENT CENTRE THE BOULEVARD, LANGFORD LANE, KIDLINGTON,
   OXFORD OX5 1GB, OXON, ENGLAND
SN 0956-5663
EI 1873-4235
J9 BIOSENS BIOELECTRON
JI Biosens. Bioelectron.
PD MAY 1
PY 2019
VL 132
BP 271
EP 278
DI 10.1016/j.bios.2019.02.060
PG 8
WC Biophysics; Biotechnology & Applied Microbiology; Chemistry, Analytical;
   Electrochemistry; Nanoscience & Nanotechnology
WE Science Citation Index Expanded (SCI-EXPANDED)
SC Biophysics; Biotechnology & Applied Microbiology; Chemistry;
   Electrochemistry; Science & Technology - Other Topics
GA HT1AL
UT WOS:000464296300031
PM 30878727
DA 2023-06-30
ER

PT J
AU Yin, XL
   Duo, MM
   Xia, Y
   Huang, W
   Li, ZL
AF Yin, Xiangle
   Duo, Manman
   Xia, Yue
   Huang, Wei
   Li, Zelin
TI Amperometric sensing of hydrogen peroxide on a modified electrode with
   layered Au/TiO2 nanofilms from self-assembly at air/water interface
SO JOURNAL OF ELECTROANALYTICAL CHEMISTRY
LA English
DT Article
DE Nanoparticle; Self-assembly; Porous thin film; Hydrogen peroxide;
   Electrochemical sensor
ID HORSERADISH-PEROXIDASE; METHANOL OXIDATION; GOLD NANOPARTICLES; CARBON
   ELECTRODE; AG NANOPARTICLES; CO OXIDATION; H2O2; BIOSENSOR; SENSOR; TIO2
AB An electrochemical sensor was fabricated based on a modified glassy carbon (GC) electrode with layered Au/TiO2 nanofilms for sensing of hydrogen peroxide. Both nanofilms of Au and TiO2 nanoparticles were obtained by self-assembly at air/water interface and were successively transferred onto the GC surface layer by layer. The mesoporous structure of the layered films and the synergistic effect between Au and TiO2 nanoparticles enhanced the electrocatalytic activity towards oxidation of H2O2. Under optimized conditions, the modified electrode demonstrated good performances in detection of H2O2. The linear range, detection limit and sensitivity for H2O2 sensing were 1 mu M-7 mM, 0.1 mu M (S/N = 3) and 664.3 mu A mM(-1) cm(-2), respectively. (C) 2014 Elsevier B.V. All rights reserved.
C1 [Yin, Xiangle; Duo, Manman; Xia, Yue; Huang, Wei; Li, Zelin] Hunan Normal Univ, Key Lab Chem Biol & Tradit Chinese Med Res, Minist Educ China Chem & Chem Engn, Changsha 410081, Hunan, Peoples R China.
C3 Hunan Normal University
RP Li, ZL (通讯作者)，Hunan Normal Univ, Key Lab Chem Biol & Tradit Chinese Med Res, Minist Educ China Chem & Chem Engn, Changsha 410081, Hunan, Peoples R China.
EM lizelin@hunnu.edu.cn
RI Xia, Yue/K-4180-2016
OI Xia, Yue/0000-0001-8900-9172
FU National Natural Science Foundation of China [21173075, 21003045]; Ph.
   D. Programs Foundation of the Education Ministry of China
   [20104306110003]; Aid Program for Science and Technology Innovative
   Research Team in Higher Educational Institutions of Hunan Province;
   Construct Program of the Key Discipline in Hunan Province
FX We are grateful for the financial supports of this research from
   National Natural Science Foundation of China (Grant Nos. 21173075 and
   21003045), Ph. D. Programs Foundation of the Education Ministry of China
   (Grant No. 20104306110003), Aid Program for Science and Technology
   Innovative Research Team in Higher Educational Institutions of Hunan
   Province, and the Construct Program of the Key Discipline in Hunan
   Province.
CR Babu TGS, 2012, J APPL ELECTROCHEM, V42, P427, DOI 10.1007/s10800-012-0416-2
   Boccuzzi F, 2000, J PHYS CHEM B, V104, P5414, DOI 10.1021/jp000749w
   Chen KJ, 2012, BIOSENS BIOELECTRON, V33, P120, DOI 10.1016/j.bios.2011.12.037
   Chen XJ, 2011, BIOELECTROCHEMISTRY, V82, P87, DOI 10.1016/j.bioelechem.2011.05.004
   Crivoi A, 2013, LANGMUIR, V29, P12067, DOI 10.1021/la402544x
   Etienne M, 2013, ANAL BIOANAL CHEM, V405, P1497, DOI 10.1007/s00216-012-6334-7
   Fang YX, 2012, ELECTROCHIM ACTA, V70, P266, DOI 10.1016/j.electacta.2012.03.105
   Jakob M, 2003, NANO LETT, V3, P353, DOI 10.1021/nl0340071
   Jia CC, 2009, J PHYS CHEM C, V113, P16138, DOI 10.1021/jp904191k
   Kafi AKM, 2008, BIOSENS BIOELECTRON, V24, P566, DOI 10.1016/j.bios.2008.06.004
   Leonardi SG, 2014, CHEMELECTROCHEM, V1, P617, DOI 10.1002/celc.201300106
   Li WT, 2011, ELECTROCHIM ACTA, V56, P6919, DOI 10.1016/j.electacta.2011.06.023
   Liu W.B., 2011, J MATER SCI, V46, P5260
   Lu WB, 2011, BIOSENS BIOELECTRON, V26, P4791, DOI 10.1016/j.bios.2011.06.008
   Luo LQ, 2012, ELECTROCHIM ACTA, V77, P179, DOI 10.1016/j.electacta.2012.05.108
   Qiu JD, 2007, LANGMUIR, V23, P2133, DOI 10.1021/la062788q
   Tong ZQ, 2007, J BIOTECHNOL, V128, P567, DOI 10.1016/j.jbiotec.2006.12.008
   Valden M, 1998, CATAL LETT, V56, P7, DOI 10.1023/A:1019028205985
   Wang BJ, 2012, COLLOID SURFACE B, V97, P51, DOI 10.1016/j.colsurfb.2012.03.013
   Wang L, 2012, J SOLID STATE ELECTR, V16, P1693, DOI 10.1007/s10008-011-1576-4
   Wang Q, 2010, MICROCHIM ACTA, V169, P361, DOI 10.1007/s00604-010-0356-7
   Wang Y, 2010, BIOSENS BIOELECTRON, V25, P2442, DOI 10.1016/j.bios.2010.04.002
   Wen D, 2010, LANGMUIR, V26, P11401, DOI 10.1021/la100869r
   Wen D, 2009, J PHYS CHEM C, V113, P13023, DOI 10.1021/jp9003714
   Yan JQ, 2013, CHEM COMMUN, V49, P11767, DOI 10.1039/c3cc46832a
   Yan ZK, 2013, MICROCHIM ACTA, V180, P145, DOI 10.1007/s00604-012-0916-0
   Yang LX, 2007, J PHYS CHEM C, V111, P16613, DOI 10.1021/jp0727695
   Yang X, 2013, ELECTROCHIM ACTA, V109, P750, DOI 10.1016/j.electacta.2013.08.011
   Zhang YR, 2011, J COLLOID INTERF SCI, V359, P536, DOI 10.1016/j.jcis.2011.04.012
NR 29
TC 12
Z9 12
U1 0
U2 41
PU ELSEVIER SCIENCE SA
PI LAUSANNE
PA PO BOX 564, 1001 LAUSANNE, SWITZERLAND
SN 1572-6657
EI 1873-2569
J9 J ELECTROANAL CHEM
JI J. Electroanal. Chem.
PD APR 15
PY 2014
VL 720
BP 19
EP 23
DI 10.1016/j.jelechem.2014.02.017
PG 5
WC Chemistry, Analytical; Electrochemistry
WE Science Citation Index Expanded (SCI-EXPANDED)
SC Chemistry; Electrochemistry
GA AJ7JA
UT WOS:000337871800003
DA 2023-06-30
ER

PT J
AU Thomas, H
   Heide, R
   Terfort, A
AF Thomas, Heidi
   Heide, Robert
   Terfort, Andreas
TI Thin film reference electrodes for aqueous and organic media
SO SENSORS AND ACTUATORS B-CHEMICAL
LA English
DT Article
DE Thin-film electrode; Reference electrode; Cyclic voltammetry; Galvanic
   metal deposition; Biosensor
ID CAPILLARY-ELECTROPHORESIS; ASCORBIC-ACID; MICROELECTRODE MEASUREMENTS;
   ELECTROCHEMICAL PROPERTIES; AMPEROMETRIC DETECTION; IMPROVED STABILITY;
   SENSOR; DOPAMINE; BISMUTH; CHIP
AB The integration of reference electrodes into electrochemical (sensoric) systems is essential for the stabilization of the potentials and for the determination of reproducible potentials. For many micro-sensoric applications the 'classical' reference electrodes that are based on Ag/AgCl or Hg/Hg2Cl2 do not perform. In this work, reference electrodes based on six alternative metals (Pb, Zn, Sn, Fe, Bi, and Cu) were tested alone or in combination with their respective, sparingly soluble salts (forming systems of the second kind). The performance and the stability in aqueous and non-aqueous model systems were investigated. For all systems, at least one suitable reference electrode system could be identified. These systems were implemented in micro-electrode setups; excellent performances were demonstrated with two biochemically relevant redox-systems, vitamin C and vitamin K-3. (C) 2012 Elsevier B.V. All rights reserved.
C1 [Thomas, Heidi; Heide, Robert; Terfort, Andreas] Goethe Univ Frankfurt, Inst Anorgan & Analyt Chem, D-60438 Frankfurt, Germany.
C3 Goethe University Frankfurt
RP Terfort, A (通讯作者)，Goethe Univ Frankfurt, Inst Anorgan & Analyt Chem, Max von Laue Str 7, D-60438 Frankfurt, Germany.
EM aterfort@chemie.uni-frankfurt.de
OI Thomas, Heidi/0000-0001-7975-7513
FU DFG
FX The authors appreciate the financial support by the DFG through the
   graduate school 611 ("Functional materials"). We also would like to
   thank Aurubis AG for a generous donation of gold.
CR AMLIE RF, 1972, J ELECTROANAL CHEM, V36, P427, DOI 10.1016/0368-1874(72)80104-7
   Armyanov S, 1997, J APPL ELECTROCHEM, V27, P185, DOI 10.1023/A:1018404024196
   BAHADUR L, 1995, SEMICOND SCI TECH, V10, P358, DOI 10.1088/0268-1242/10/3/021
   Baldwin RP, 2002, ANAL CHEM, V74, P3690, DOI 10.1021/ac011188n
   Betts A.G., 1902, US Patent, Patent No. [713,278, 713278]
   Betts A.G., 1902, US Patent, Patent No. [713.277, 713277]
   Biran R, 2007, J BIOMED MATER RES A, V82A, P169, DOI 10.1002/jbm.a.31138
   Blasdale WC, 1936, IND ENG CHEM, V8, P352, DOI 10.1021/ac50103a015
   BOND AM, 1994, ELECTROANAL, V6, P275, DOI 10.1002/elan.1140060403
   BOND AM, 1986, J PHYS CHEM-US, V90, P2911, DOI 10.1021/j100404a026
   Bratten CDT, 1997, ANAL CHEM, V69, P253, DOI 10.1021/ac960743w
   BRECKENRIDGE LJ, 1995, J NEUROSCI RES, V42, P266, DOI 10.1002/jnr.490420215
   BUTTNER WJ, 1990, SENSOR ACTUAT B-CHEM, V1, P303, DOI 10.1016/0925-4005(90)80220-T
   Cai XX, 2000, ELECTROANAL, V12, P631, DOI 10.1002/1521-4109(200005)12:9<631::AID-ELAN631>3.0.CO;2-7
   Chaker H, 2009, J CRYST GROWTH, V311, P2746, DOI 10.1016/j.jcrysgro.2009.03.005
   Chatelut M, 2000, J SOLID STATE ELECTR, V4, P435, DOI 10.1007/s100089900092
   Cimermancic J.A., 2001, US Patent, Patent No. [6.284.123, 6284123]
   Ciszewski A, 1999, ANAL CHEM, V71, P1055, DOI 10.1021/ac9808223
   COETZEE JF, 1977, PURE APPL CHEM, V49, P877
   Cranenburg ECM, 2007, THROMB HAEMOSTASIS, V98, P120, DOI 10.1160/TH07-04-0266
   CRASTON DH, 1991, TALANTA, V38, P17, DOI 10.1016/0039-9140(91)80005-K
   Dawoud AA, 2007, ANAL BIOANAL CHEM, V388, P245, DOI 10.1007/s00216-007-1203-5
   De Souza D, 2006, ELECTROANAL, V18, P862, DOI 10.1002/elan.200603480
   DROSSBACH P, 1964, ELECTROCHIM ACTA, V9, P1373
   Dungchai W, 2009, ANAL CHEM, V81, P5821, DOI 10.1021/ac9007573
   ENGLARD S, 1986, ANNU REV NUTR, V6, P365, DOI 10.1146/annurev.nu.06.070186.002053
   Erdogdu G, 1996, ANAL LETT, V29, P221
   Farina D, 2008, J APPL PHYSIOL, V104, P821, DOI 10.1152/japplphysiol.00788.2007
   FARRINGTON AM, 1994, ANALYST, V119, P233, DOI 10.1039/an9941900233
   Garonzik IM, 2002, MOVEMENT DISORD, V17, pS135, DOI 10.1002/mds.10155
   GERNET S, 1989, SENSOR ACTUATOR, V18, P59, DOI 10.1016/0250-6874(89)87025-8
   Gray A.G., 1957, NEUZEITLICHE GALVANI
   Harvey D., 1999, CHEM MODERN ANAL CHE, P474
   Herrman S, 1998, FRESEN J ANAL CHEM, V362, P215, DOI 10.1007/s002160051062
   Huang J, 2008, THIN SOLID FILMS, V516, P3314, DOI 10.1016/j.tsf.2007.09.039
   Hulvey M, 2009, ANAL BIOANAL CHEM, V393, P599, DOI 10.1007/s00216-008-2468-z
   Janasek D, 2006, NATURE, V442, P374, DOI 10.1038/nature05059
   Kadara RO, 2009, SENSOR ACTUAT B-CHEM, V142, P342, DOI 10.1016/j.snb.2009.08.005
   Khoshmanesh K, 2009, ELECTROPHORESIS, V30, P3707, DOI 10.1002/elps.200900079
   Kim D, 2009, SENSOR ACTUAT B-CHEM, V135, P618, DOI 10.1016/j.snb.2008.09.022
   Kim JI, 2009, BIOSENS BIOELECTRON, V24, P1394, DOI 10.1016/j.bios.2008.08.003
   Lee B, 2006, ELECTROCHEM SOLID ST, V9, pE27, DOI 10.1149/1.2256688
   Li JP, 2007, ELECTROANAL, V19, P608, DOI 10.1002/elan.200603753
   Lim PY, 2008, THIN SOLID FILMS, V516, P6125, DOI 10.1016/j.tsf.2007.11.016
   Marc R, 1913, Z ELKTROCHEM ANGEW P, V19, P431
   MARECEK V, 1986, ANAL CHIM ACTA, V185, P359, DOI 10.1016/0003-2670(86)80067-8
   MCLEOD KJ, 1992, BIOELECTROMAGNETICS, P161, DOI 10.1002/bem.2250130716
   Monev M, 1999, J PHYS-CONDENS MAT, V11, P10033, DOI 10.1088/0953-8984/11/49/321
   Muna GW, 2005, ELECTROANAL, V17, P1160, DOI 10.1002/elan.200403230
   Niizeki Y, 1997, SOLID STATE IONICS, V104, P159, DOI 10.1016/S0167-2738(97)00416-5
   NISCH W, 1994, BIOSENS BIOELECTRON, V9, P737, DOI 10.1016/0956-5663(94)80072-3
   Nobel F.I., 1986, US Patent, Patent No. [4,565,609, 4565609]
   Okumura A, 2001, ANAL SCI, V17, P1113, DOI 10.2116/analsci.17.1113
   Ostrow B.D., 1976, US Patent, Patent No. [4,000,047, 4000047]
   Pelloux A, 1999, SENSOR ACTUAT B-CHEM, V59, P83, DOI 10.1016/S0925-4005(99)00200-2
   Phan N.H., 1996, US Patent, Patent No. [5.516.419, 5516419]
   Polk BJ, 2006, SENSOR ACTUAT B-CHEM, V114, P239, DOI 10.1016/j.snb.2005.03.121
   PONS S, 1987, ANAL CHEM, V59, pA1391, DOI 10.1021/ac00151a001
   Rasmussen K, 1998, BIOTECHNOL BIOENG, V59, P302, DOI 10.1002/(SICI)1097-0290(19980805)59:3<302::AID-BIT6>3.0.CO;2-F
   REIMER K, 1995, SENSOR ACTUAT A-PHYS, V46, P66, DOI 10.1016/0924-4247(94)00863-D
   Rho J.H., 2003, SURF SCI SOC JPN, V24, P423
   Rodilla V, 1998, CHEM-BIOL INTERACT, V115, P71, DOI 10.1016/S0009-2797(98)00059-3
   Safavi A, 2006, ANAL BIOCHEM, V359, P224, DOI 10.1016/j.ab.2006.09.008
   Satoh H, 2005, BIOTECHNOL BIOENG, V91, P133, DOI 10.1002/bit.20506
   Skogvold SM, 2006, ANAL BIOANAL CHEM, V384, P1567, DOI 10.1007/s00216-006-0334-4
   Soleymani L, 2009, ANGEW CHEM INT EDIT, V48, P8457, DOI 10.1002/anie.200902439
   Suzuki H, 1999, ANAL CHEM, V71, P5069, DOI 10.1021/ac990437t
   Suzuki H, 1998, SENSOR ACTUAT B-CHEM, V46, P146, DOI 10.1016/S0925-4005(98)00110-5
   Svancara I, 2010, ELECTROANAL, V22, P1405, DOI 10.1002/elan.200970017
   SYNNOTT JC, 1969, ANAL CHEM, V41, P1890, DOI 10.1021/ac60282a010
   Tangkuaram T, 2007, BIOSENS BIOELECTRON, V22, P2071, DOI 10.1016/j.bios.2006.09.011
   Tavcar G, 1997, ANALYST, V122, P371, DOI 10.1039/a606350k
   Tu KF, 2001, ELECTROANAL, V13, P1394
   Vandenhecke J, 2007, ANAL BIOANAL CHEM, V388, P929, DOI 10.1007/s00216-007-1284-1
   VANHOUDT P, 1992, BIOTECHNOL BIOENG, V40, P601, DOI 10.1002/bit.260400507
   VERBRUGGE MW, 1990, AICHE J, V36, P1097, DOI 10.1002/aic.690360716
   Wang J, 2000, ANAL CHEM, V72, P3218, DOI 10.1021/ac000108x
   WIGHTMAN RM, 1981, ANAL CHEM, V53, P1125
   WILBUR JL, 1994, ADV MATER, V6, P600, DOI 10.1002/adma.19940060719
   Wilke R, 2003, BIOSENS BIOELECTRON, V19, P149, DOI 10.1016/S0956-5663(03)00178-7
   XU HT, 1994, ANAL SCI, V10, P399, DOI 10.2116/analsci.10.399
   ZEI MS, 1983, J ELECTROANAL CHEM, V150, P201, DOI 10.1016/S0022-0728(83)80202-2
   Zhang MN, 2005, BIOSENS BIOELECTRON, V20, P1270, DOI 10.1016/j.bios.2004.04.018
   Zhang YL, 2006, CHEM MATER, V18, P4643, DOI 10.1021/cm0519378
   Zoski C.G., 2007, HDB ELECTROCHEMISTRY, P70
   Zou ZW, 2007, BIOSENS BIOELECTRON, V22, P1902, DOI 10.1016/j.bios.2006.08.004
NR 86
TC 5
Z9 5
U1 0
U2 31
PU ELSEVIER SCIENCE SA
PI LAUSANNE
PA PO BOX 564, 1001 LAUSANNE, SWITZERLAND
EI 0925-4005
J9 SENSOR ACTUAT B-CHEM
JI Sens. Actuator B-Chem.
PD AUG-SEP
PY 2012
VL 171
BP 155
EP 164
DI 10.1016/j.snb.2012.02.071
PG 10
WC Chemistry, Analytical; Electrochemistry; Instruments & Instrumentation
WE Science Citation Index Expanded (SCI-EXPANDED)
SC Chemistry; Electrochemistry; Instruments & Instrumentation
GA 002XQ
UT WOS:000308572700015
DA 2023-06-30
ER

PT J
AU Safarzadeh, M
   Pan, GH
AF Safarzadeh, Mina
   Pan, Genhua
TI Detection of a Double-Stranded MGMT Gene Using Electrochemically Reduced
   Graphene Oxide (ErGO) Electrodes Decorated with AuNPs and Peptide
   Nucleic Acids (PNA)
SO BIOSENSORS-BASEL
LA English
DT Article
DE electrochemical reduction of graphene oxide; rGO; PNA; detection of
   double-stranded DNA; MGMT
ID DNA METHYLATION; CANCER; REDUCTION; DISCRIMINATION; BIOSENSOR; PLASMA;
   HEXACYANOFERRATE; BIOMARKERS
AB The ability to detect double-stranded DNA (dsDNA) as a biomarker without denaturing it to single-stranded DNA (ss-DNA) continues to be a major challenge. In this work, we report a sandwich biosensor for the detection of the ds-methylated MGMT gene, a potential biomarker for brain tumors and breast cancer. The purpose of this biosensor is to achieve simultaneous recognition of the gene sequence, as well as the presence of methylation. The biosensor is based on reduced graphene oxide (rGO) electrodes decorated with gold nanoparticles (AuNPs) and uses Peptide Nucleic Acid (PNA) that binds to the ds-MGMT gene. The reduction of GO was performed in two ways: electrochemically (ErGO) and thermally (TrGO). XPS and Raman spectroscopy, as well as voltammetry techniques, showed that the ErGO was more efficiently reduced, had a higher C/O ratio, showed a smaller crystallite size of the sp(2) lattice, and was more stable during measurement. It was also revealed that the electro-deposition of the AuNPs was more successful on the ErGO surface due to the higher At% of Au on the ErGO electrode. Therefore, the ErGO/AuNPs electrode was used to develop biosensors to detect the ds-MGMT gene. PNA, which acts as a bio-recognition element, was used to form a self-assembled monolayer (SAM) on the ErGO/AuNPs surface via the amine-AuNPs interaction, recognizing the ds-MGMT gene sequence by its invasion of the double-stranded DNA and the formation of a triple helix. The methylation was then detected using biotinylated-anti-5mC, which was then measured using the amperometric technique. The selectivity study showed that the proposed biosensor was able to distinguish between blank, non-methylated, non-complementary, and target dsDNA spiked in mouse plasma. The LOD was calculated to be 0.86 pM with a wide linear range of 1 pM to 50 mu M. To the best of our knowledge, this is the first report on using PNA to detect ds-methylated DNA. This sandwich design can be modified to detect other methylated genes, making it a promising platform to detect ds-methylated biomarkers.
C1 [Safarzadeh, Mina; Pan, Genhua] Univ Plymouth, Sch Engn Comp & Math, Wolfson Nanomat & Devices Lab, Fac Sci & Engn, Plymouth PL4 8AA, Devon, England.
C3 University of Plymouth
RP Safarzadeh, M (通讯作者)，Univ Plymouth, Sch Engn Comp & Math, Wolfson Nanomat & Devices Lab, Fac Sci & Engn, Plymouth PL4 8AA, Devon, England.
EM mina.safarzadeh@plymouth.ac.uk; mina.safarzadeh@plymouth.ac.uk
FU EU Horizon 2020; Marie Sklodowska-Curie Actions-ITN-ETN AiPBAND
   [764281];  [PR16195]
FX FundingThis research was funded by EU Horizon 2020, Marie
   Sklodowska-Curie Actions-ITN-ETN AiPBAND grant number 764281. (Start
   date: 1 January 2018. End date: 30 June 2022)
   https://www.aipband-itn.eu/.
CR Ahmadi M, 2020, ANAL METHODS-UK, V12, P4541, DOI 10.1039/d0ay01128b
   Ahour F, 2013, BIOSENS BIOELECTRON, V45, P287, DOI 10.1016/j.bios.2013.01.063
   Al-Gaashani R, 2019, CERAM INT, V45, P14439, DOI 10.1016/j.ceramint.2019.04.165
   Azimzadeh M, 2016, BIOSENS BIOELECTRON, V77, P99, DOI 10.1016/j.bios.2015.09.020
   Baker ES, 2006, J AM CHEM SOC, V128, P8484, DOI 10.1021/ja060069s
   Benyidi A, 2015, ANAL BIOCHEM, V484, P24, DOI 10.1016/j.ab.2015.05.009
   Bhattacharjee R, 2018, ANALYST, V143, P4802, DOI 10.1039/c8an01348a
   Chen X, 2019, ACS APPL MATER INTER, V11, P3745, DOI 10.1021/acsami.8b20144
   Chiang HC, 2019, BIOSENSORS-BASEL, V9, DOI 10.3390/bios9020050
   Chua CK, 2012, J MATER CHEM, V22, P11054, DOI 10.1039/c2jm16054d
   D'Agata R, 2017, MOLECULES, V22, DOI 10.3390/molecules22111951
   Das PM, 2004, J CLIN ONCOL, V22, P4632, DOI 10.1200/JCO.2004.07.151
   de la Llave E, 2014, J PHYS CHEM C, V118, P468, DOI 10.1021/jp410086b
   Devadas B, 2014, J MATER CHEM B, V2, P7515, DOI 10.1039/c4tb01325e
   Devadas B, 2012, INT J ELECTROCHEM SC, V7, P3339
   Devasenathipathy R, 2014, RSC ADV, V4, P55900, DOI 10.1039/c4ra08818b
   Esteller M, 2000, NEW ENGL J MED, V343, P1350, DOI 10.1056/NEJM200011093431901
   Evron E, 2001, LANCET, V357, P1335, DOI 10.1016/S0140-6736(00)04501-3
   Goessl C, 2000, CANCER RES, V60, P5941
   Hamidi-Asl E, 2013, J IRAN CHEM SOC, V10, P1075, DOI 10.1007/s13738-013-0254-0
   Hu Q, 2018, BIOSENS BIOELECTRON, V101, P1, DOI 10.1016/j.bios.2017.09.045
   Karimzadeh A, 2018, TRAC-TREND ANAL CHEM, V107, P1, DOI 10.1016/j.trac.2018.07.018
   Kersting M, 2000, J CLIN ONCOL, V18, P3221, DOI 10.1200/JCO.2000.18.18.3221
   Khodaei R, 2019, MICROCHIM ACTA, V186, DOI 10.1007/s00604-019-3234-y
   Krishnamoorthy K, 2013, CARBON, V53, P38, DOI 10.1016/j.carbon.2012.10.013
   Kurdyukov Sergey, 2016, Biology-Basel, V5, DOI 10.3390/biology5010003
   Lam K, 2016, BBA-REV CANCER, V1866, P106, DOI 10.1016/j.bbcan.2016.07.001
   Lee CS, 2018, NANOMATERIALS-BASEL, V8, DOI 10.3390/nano8010017
   LEE WH, 1994, P NATL ACAD SCI USA, V91, P11733, DOI 10.1073/pnas.91.24.11733
   Lin TH, 2011, CHEM COMMUN, V47, P2044, DOI 10.1039/c0cc03273e
   Marcano DC, 2010, ACS NANO, V4, P4806, DOI 10.1021/nn1006368
   Marrani AG, 2020, MATER ADV, V1, DOI 10.1039/d0ma00456a
   Mikeska T, 2014, GENES-BASEL, V5, P821, DOI 10.3390/genes5030821
   Olmos-Asar JA, 2014, PHYS CHEM CHEM PHYS, V16, P15979, DOI 10.1039/c4cp01963f
   Pei SF, 2012, CARBON, V50, P3210, DOI 10.1016/j.carbon.2011.11.010
   Povedano E, 2021, ANAL CHIM ACTA, V1182, DOI 10.1016/j.aca.2021.338946
   Povedano E, 2019, ACS SENSORS, V4, P227, DOI 10.1021/acssensors.8b01339
   Puiu M, 2019, ELECTROCHEMICAL BIOSENSORS, P277, DOI 10.1016/B978-0-12-816491-4.00010-3
   Ren PG, 2011, NANOTECHNOLOGY, V22, DOI 10.1088/0957-4484/22/5/055705
   Saadati A, 2019, TRAC-TREND ANAL CHEM, V114, P56, DOI 10.1016/j.trac.2019.02.030
   Safarzadeh M, 2021, NANOMATERIALS-BASEL, V11, DOI 10.3390/nano11040985
   Schniepp HC, 2006, J PHYS CHEM B, V110, P8535, DOI 10.1021/jp060936f
   Shanmuganathan R, 2013, J MOL DIAGN, V15, P17, DOI 10.1016/j.jmoldx.2012.06.007
   Silva JM, 1999, CANCER RES, V59, P3251
   Usadel H, 2002, CANCER RES, V62, P371
   Le VH, 2020, INT J PHOTOENERGY, V2020, DOI 10.1155/2020/8927124
   Wang XY, 2017, CHEM SCI, V8, P4764, DOI 10.1039/c7sc01035d
   Wang ZJ, 2009, J PHYS CHEM C, V113, P14071, DOI 10.1021/jp906348x
   Wu BY, 2016, NANOMATERIALS-BASEL, V6, DOI 10.3390/nano6110220
   Wu JB, 2018, CHEM SOC REV, V47, P1822, DOI 10.1039/c6cs00915h
   Xiao L, 2016, SENSORS-BASEL, V16, DOI 10.3390/s16101561
   Yang D, 2009, CARBON, V47, P145, DOI 10.1016/j.carbon.2008.09.045
   Yang ZZ, 2015, NEW CARBON MATER, V30, P41, DOI 10.1016/S1872-5805(15)60174-3
NR 53
TC 0
Z9 0
U1 6
U2 22
PU MDPI
PI BASEL
PA ST ALBAN-ANLAGE 66, CH-4052 BASEL, SWITZERLAND
EI 2079-6374
J9 BIOSENSORS-BASEL
JI Biosensors-Basel
PD FEB
PY 2022
VL 12
IS 2
AR 98
DI 10.3390/bios12020098
PG 18
WC Chemistry, Analytical; Nanoscience & Nanotechnology; Instruments &
   Instrumentation
WE Science Citation Index Expanded (SCI-EXPANDED)
SC Chemistry; Science & Technology - Other Topics; Instruments &
   Instrumentation
GA ZV9SG
UT WOS:000770862900001
PM 35200358
OA Green Published, gold
DA 2023-06-30
ER

PT J
AU Le, HTN
   Park, J
   Cho, S
AF Le, Hien T. Ngoc
   Park, Jinsoo
   Cho, Sungbo
TI A Probeless Capacitive Biosensor for Direct Detection of Amyloid Beta
   1-42 in Human Serum Based on an Interdigitated Chain-Shaped Electrode
SO MICROMACHINES
LA English
DT Article
DE interdigitated chain-shaped electrode; anti-a beta antibody;
   amyloid-beta 1-42 peptide; self-assembled monolayer; capacitive
   biosensor; electrochemical impedance spectroscopy
ID ALZHEIMERS-DISEASE; GOLD; MONOLAYERS; DIAGNOSIS; GRAPHENE; BINDING; MILD
AB Amyloid beta (a beta) 1-42, a peptide that is 1-42 amino acids long, is a major component of senile plaques in the brains of patients with Alzheimer's disease. A beta detection has become an essential antecedence to predict the declining mental abilities of patients. In this paper, a probeless capacitive biosensor for the non-Faradaic detection of a beta 1-42 peptide was developed by immobilizing a specific anti-a beta antibody onto a self-assembled monolayer functionalized interdigitated chain-shaped electrode (anti-a beta/SAM/ICE). The novelty and difference of this article from previous studies is the direct detection of a beta peptide with no redox probe ((Fe(CN)(6))(3-/4-)), which can avoid the denaturation of the protein caused by the metallization (binding of a beta to metal ion Fe which is presented in the redox couple). The direct detection of a beta with no redox probe is performed by non-Faradaic capacitive measurement, which is greatly different from the Faradaic measurement of the charge transfer resistance of the redox probe. The detection of various a beta 1-42 peptide concentrations in human serum (HS) was performed by measuring the relative change in electrode interfacial capacitance due to the specific antibody-a beta binding. Capacitance change in the anti-a beta/SAM/ICE biosensor showed a linear detection range between 10 pg mL(-1) and 10(4) pg mL(-1), and a detection limit of 7.5 pg mL(-1)in HS, which was much lower than the limit of detection for CSF a beta 1-42 (similar to 500 pg mL(-1)) and other biosensors. The small dissociation constant K-d of the antibody-antigen interaction was also found to be 0.016 nM in HS, indicating the high binding affinity of the anti-a beta/SAM/ICE biosensor in the recognizing of a beta 1-42. Thus, the developed sensor can be used for label-free and direct measurement of a beta 1-42 peptide and for point-of-care diagnosis of Alzheimer's disease without redox probe.
C1 [Le, Hien T. Ngoc; Cho, Sungbo] Gachon Univ, Dept Elect Engn, Seongnam Si 13120, Gyeonggi Do, South Korea.
   [Park, Jinsoo; Cho, Sungbo] Gachon Univ, GAIHST, Dept Hlth Sci & Technol, Incheon 21999, South Korea.
C3 Gachon University; Gachon University
RP Cho, S (通讯作者)，Gachon Univ, Dept Elect Engn, Seongnam Si 13120, Gyeonggi Do, South Korea.; Cho, S (通讯作者)，Gachon Univ, GAIHST, Dept Hlth Sci & Technol, Incheon 21999, South Korea.
EM ltnh1809@gachon.ac.kr; jspark88@gc.gachon.ac.kr; sbcho@gachon.ac.kr
RI ; Le, Hien/Z-1939-2018
OI Cho, Sungbo/0000-0003-3839-6410; Le, Hien/0000-0001-9266-2447; Park,
   Jinsoo/0000-0001-6806-3209
FU National Research Foundation of Korea, Republic of Korea
   [NRF-2018M3A9F1023690, 2019R1A2C1088680, 2019R1G1A1100610]; GRRC program
   of Gyeonggi province [GRRC-Gachon2020(B01)]
FX The work was supported by the National Research Foundation of Korea,
   Republic of Korea (Grant No. NRF-2018M3A9F1023690, 2019R1A2C1088680, and
   2019R1G1A1100610) and by the GRRC program of Gyeonggi province
   [GRRC-Gachon2020(B01), AI-based Medical Image Analysis].
CR Apostolova LG, 2015, NEUROLOGY, V84, P729, DOI 10.1212/WNL.0000000000001231
   Awasthi M, 2016, J NEUROL SCI, V361, P256, DOI 10.1016/j.jns.2016.01.008
   Bai YL, 2020, MICROMACHINES-BASEL, V11, DOI 10.3390/mi11010060
   Berggren C, 2001, ELECTROANAL, V13, P173, DOI 10.1002/1521-4109(200103)13:3<173::AID-ELAN173>3.0.CO;2-B
   Blennow K, 2017, NEUROL THER, V6, pS15, DOI 10.1007/s40120-017-0073-9
   Brosel-Oliu S, 2019, ANAL CHIM ACTA, V1088, P1, DOI 10.1016/j.aca.2019.09.026
   Bullich S, 2017, NEUROIMAGE-CLIN, V15, P325, DOI 10.1016/j.nicl.2017.04.025
   Chikae M, 2008, BIOELECTROCHEMISTRY, V74, P118, DOI 10.1016/j.bioelechem.2008.06.005
   Chinnadayyala SR, 2019, SENSORS-BASEL, V19, DOI 10.3390/s19245560
   Deane R, 2009, CNS NEUROL DISORD-DR, V8, P16, DOI 10.2174/187152709787601867
   Dickerson BC, 2009, CEREB CORTEX, V19, P497, DOI 10.1093/cercor/bhn113
   Doecke JD, 2012, ARCH NEUROL-CHICAGO, V69, P1318, DOI 10.1001/archneurol.2012.1282
   Gagni P, 2013, BIOSENS BIOELECTRON, V47, P490, DOI 10.1016/j.bios.2013.03.077
   Guanglei L., 2019, ADV THER, V2, P1900054
   Gupta V.B., 2011, CHRON YOUNG SCI, V2, P21, DOI [10.4103/2229-5186.79345, DOI 10.4103/2229-5186.79345]
   Hampel H, 2004, MOL PSYCHIATR, V9, P705, DOI 10.1038/sj.mp.4001473
   Huang SY, 2014, J ELECTROCHEM SOC, V161, pB102, DOI 10.1149/2.001406jes
   Huang Y, 2008, ANAL CHEM, V80, P9157, DOI 10.1021/ac801048g
   Irizarry Michael C, 2004, NeuroRx, V1, P226
   Le HTN, 2019, BIOSENS BIOELECTRON, V144, DOI 10.1016/j.bios.2019.111694
   Lermyte F, 2019, J AM SOC MASS SPECTR, V30, P2123, DOI 10.1007/s13361-019-02283-7
   Li H, 2012, TALANTA, V93, P358, DOI 10.1016/j.talanta.2012.02.055
   Lien TTN, 2015, ANAL CHIM ACTA, V892, P69, DOI 10.1016/j.aca.2015.08.036
   Luo XL, 2013, ANAL CHEM, V85, P4129, DOI 10.1021/ac4002657
   Madhavan A, 2013, PLOS ONE, V8, DOI 10.1371/journal.pone.0062471
   Mars A, 2018, ANAL CHIM ACTA, V1036, P141, DOI 10.1016/j.aca.2018.06.075
   Morris E, 2016, EUR J NUCL MED MOL I, V43, P374, DOI 10.1007/s00259-015-3228-x
   Nair NG, 2010, J ALZHEIMERS DIS, V20, P57, DOI 10.3233/JAD-2010-1346
   Najjar A, 2019, APPL SCI-BASEL, V9, DOI 10.3390/app9030513
   NEGAHDARY M, 2019, MICROCHIM ACTA, V0186
   Newton L, 2013, J MATER CHEM C, V1, P376, DOI 10.1039/c2tc00146b
   PORTER MD, 1987, J AM CHEM SOC, V109, P3559, DOI 10.1021/ja00246a011
   Prodromidis MI, 2010, ELECTROCHIM ACTA, V55, P4227, DOI 10.1016/j.electacta.2009.01.081
   Pungetmongkol P, 2019, MICROMACHINES-BASEL, V10, DOI 10.3390/mi10030189
   Ridler C, 2018, NAT REV NEUROL, V14, P195, DOI 10.1038/nrneurol.2018.19
   Rushworth JV, 2014, BIOSENS BIOELECTRON, V56, P83, DOI 10.1016/j.bios.2013.12.036
   Shui BQ, 2018, BIOCHIMIE, V147, P13, DOI 10.1016/j.biochi.2017.12.015
   Sperling RA, 2013, NAT REV NEUROL, V9, P54, DOI 10.1038/nrneurol.2012.241
   Storck SE, 2016, J CLIN INVEST, V126, P123, DOI 10.1172/JCI81108
   Vestergaard M, 2005, J AM CHEM SOC, V127, P11892, DOI 10.1021/ja052522q
   Wahlberg E, 2017, SCI REP-UK, V7, DOI 10.1038/s41598-017-06377-8
   Yang XD, 2020, MICROMACHINES-BASEL, V11, DOI 10.3390/mi11030243
   Yoo YK, 2018, MICROMACHINES-BASEL, V9, DOI 10.3390/mi9120634
   Zhang T, 2019, CHEMISTRYOPEN, V8, P989, DOI 10.1002/open.201900167
NR 44
TC 15
Z9 15
U1 7
U2 22
PU MDPI
PI BASEL
PA ST ALBAN-ANLAGE 66, CH-4052 BASEL, SWITZERLAND
EI 2072-666X
J9 MICROMACHINES-BASEL
JI Micromachines
PD SEP
PY 2020
VL 11
IS 9
AR 791
DI 10.3390/mi11090791
PG 13
WC Chemistry, Analytical; Nanoscience & Nanotechnology; Instruments &
   Instrumentation; Physics, Applied
WE Science Citation Index Expanded (SCI-EXPANDED)
SC Chemistry; Science & Technology - Other Topics; Instruments &
   Instrumentation; Physics
GA OD9YT
UT WOS:000580200300001
PM 32825726
OA gold, Green Published
DA 2023-06-30
ER

PT J
AU Lee, SJ
   Tatavarty, R
   Gu, MB
AF Lee, Su Jin
   Tatavarty, Rameshwar
   Gu, Man Bock
TI Electrospun polystyrene-poly(styrene-co-maleic anhydride) nanofiber as a
   new aptasensor platform
SO BIOSENSORS & BIOELECTRONICS
LA English
DT Article
DE Aptamer; Protein detection; Nanofiber
ID ELECTROCHEMICAL APTASENSOR; POLYMER NANOFIBERS; MAGNETIC BEADS; QUANTUM
   DOTS; THROMBIN; BIOSENSOR; NANOSTRUCTURES; MEMBRANES; APTAMERS; ASSAY
AB Here, we report the use of an aptamer-immobilized electrospun polystyrene-poly(styrene-co-maleic anhydride) (PS-PSMA) nanofiber as a new aptasensor platform for protein detection. Two thrombin-binding aptamers (TBA29 and TBA15) were used as a model platform to facilitate efficient detection of thrombin in a sandwich manner. Thrombin concentration was measured by fluorescence microscopy and spectroscopy, in which aptamers were labeled with either fluorescein dye or quantum dots. The results indicated that thrombin was captured uniformly on the surface of the nanofiber. Using this sandwich-type biosensor, the minimum detectable concentration of thrombin was 10 pM, with a dynamic range of 0.1-50 nM, when quantum dots were used for labeling. In contrast, the limit of detection was 1 nM, with a dynamic range of 10-200 nM, when using fluorescein dye labeling. This aptamers-on-nanofiber-based biosensor showed 2500-fold higher sensitivity than a 96-microwell plate format, attributed mainly to the large surface area of the nanofibers. In addition, this novel platform also exhibited similar high sensitivity in the detection of exogenously added thrombin in diluted human serum. This aptamers-on-nanofiber system, which is competitive with other sensing platforms and clinically meaningful in terms of its detection limit, is expected to be useful for the detection of various other targets because of its ease of application and manipulation. (C) 2012 Elsevier B.V. All rights reserved.
C1 [Lee, Su Jin; Tatavarty, Rameshwar; Gu, Man Bock] Korea Univ Anam Dong, Coll Life Sci & Biotechnol, Seoul 136701, South Korea.
C3 Korea University
RP Gu, MB (通讯作者)，Korea Univ Anam Dong, Coll Life Sci & Biotechnol, Seoul 136701, South Korea.
EM mbgu@korea.ac.kr
RI Dong, Ping/H-4011-2016
FU Advanced Production Technology Development Program, Ministry for Food,
   Agriculture, Forestry, and Fisheries, Republic of Korea [110031-3]
FX This work was supported by the Advanced Production Technology
   Development Program (110031-3), Ministry for Food, Agriculture,
   Forestry, and Fisheries, Republic of Korea. We thank Prof. Hyun Kyu Song
   at Korea University for providing the spectrophotometer used in this
   study.
CR Dong S.J, 2008, BIOSENS BIOELECTRON, V23, P965
   Edwards KA, 2010, ANAL BIOANAL CHEM, V398, P2635, DOI 10.1007/s00216-010-3765-x
   Herricks TE, 2005, J MATER CHEM, V15, P3241, DOI 10.1039/b503660g
   Huang HP, 2009, BIOSENS BIOELECTRON, V25, P927, DOI 10.1016/j.bios.2009.08.008
   Huang JS, 2008, BIOSENS BIOELECTRON, V24, P632, DOI 10.1016/j.bios.2008.06.011
   Hwang ET, 2011, J MATER CHEM, V21, P6491, DOI 10.1039/c1jm10690b
   Hwang ET, 2011, J MATER CHEM, V21, P5215, DOI 10.1039/c0jm02969f
   Ikebukuro K, 2005, BIOSENS BIOELECTRON, V20, P2168, DOI 10.1016/j.bios.2004.09.002
   Jang SI, 2007, J VIROL, V81, P6151, DOI 10.1128/JVI.00414-07
   Jun SH, 2010, ANAL CHEM, V82, P7828, DOI 10.1021/ac101633e
   Kim J, 2006, CHEM ENG SCI, V61, P1017, DOI 10.1016/j.ces.2005.05.067
   Kim JH, 2011, J MATER CHEM, V21, P19203, DOI 10.1039/c1jm13558a
   Kim JS, 2011, BIOSENS BIOELECTRON, V26, P2085, DOI 10.1016/j.bios.2010.09.010
   KIM YS, 2006, BIOTECHNOL BIOPROC E, V11, P449, DOI DOI 10.1007/BF02932313
   Lee JH, 2010, ADV FUNCT MATER, V20, P2004, DOI 10.1002/adfm.200902054
   Lee SJ, 2008, ANAL CHEM, V80, P2867, DOI 10.1021/ac800050a
   Masuda M, 2000, MACROMOLECULES, V33, P9233, DOI 10.1021/ma001157e
   Michalet X, 2005, SCIENCE, V307, P538, DOI 10.1126/science.1104274
   Nair S, 2007, BIOMACROMOLECULES, V8, P1266, DOI 10.1021/bm061004k
   Niazi JH, 2008, BIOORGAN MED CHEM, V16, P1254, DOI 10.1016/j.bmc.2007.10.073
   Oillic C, 2007, BIOSENS BIOELECTRON, V22, P2086, DOI 10.1016/j.bios.2006.09.022
   Peng QW, 2011, ANALYST, V136, P140, DOI 10.1039/c0an00448k
   Qiu HJ, 2010, COLLOID SURFACE B, V79, P304, DOI 10.1016/j.colsurfb.2010.04.017
   Shamah SM, 2008, ACCOUNTS CHEM RES, V41, P130, DOI 10.1021/ar700142z
   Tennico YH, 2010, ANAL CHEM, V82, P5591, DOI 10.1021/ac101269u
   TUERK C, 1990, SCIENCE, V249, P505, DOI 10.1126/science.2200121
   Wang JL, 2011, TALANTA, V84, P783, DOI 10.1016/j.talanta.2011.02.020
   Wang XY, 2002, NANO LETT, V2, P1273, DOI 10.1021/nl020216u
   Wang YY, 2009, LANGMUIR, V25, P12787, DOI 10.1021/la901703p
   Willner I, 2007, ANGEW CHEM INT EDIT, V46, P6408, DOI 10.1002/anie.200604524
   Yang DY, 2008, ADV MATER, V20, P4770, DOI 10.1002/adma.200801302
   Yang H, 2009, ELECTROCHEM COMMUN, V11, P38, DOI 10.1016/j.elecom.2008.10.024
   Zain J, 2000, BLOOD, V95, P3133
   Zhang HQ, 2009, ANAL CHEM, V81, P7795, DOI 10.1021/ac901471w
   Zhang J, 2011, BIOSENS BIOELECTRON, V26, P2645, DOI 10.1016/j.bios.2010.11.028
   Zhao J, 2011, BIOSENS BIOELECTRON, V26, P2297, DOI 10.1016/j.bios.2010.09.056
NR 36
TC 37
Z9 37
U1 3
U2 130
PU ELSEVIER ADVANCED TECHNOLOGY
PI OXFORD
PA OXFORD FULFILLMENT CENTRE THE BOULEVARD, LANGFORD LANE, KIDLINGTON,
   OXFORD OX5 1GB, OXON, ENGLAND
SN 0956-5663
EI 1873-4235
J9 BIOSENS BIOELECTRON
JI Biosens. Bioelectron.
PD OCT-DEC
PY 2012
VL 38
IS 1
BP 302
EP 307
DI 10.1016/j.bios.2012.06.009
PG 6
WC Biophysics; Biotechnology & Applied Microbiology; Chemistry, Analytical;
   Electrochemistry; Nanoscience & Nanotechnology
WE Science Citation Index Expanded (SCI-EXPANDED)
SC Biophysics; Biotechnology & Applied Microbiology; Chemistry;
   Electrochemistry; Science & Technology - Other Topics
GA 001JC
UT WOS:000308455700048
PM 22776178
DA 2023-06-30
ER

PT J
AU Wang, C
   Yuan, R
   Chai, YQ
   Zhang, Y
   Hu, FX
   Zhang, MH
AF Wang, Cun
   Yuan, Ruo
   Chai, Yaqin
   Zhang, Yu
   Hu, Fangxin
   Zhang, Meihe
TI Au-nanoclusters incorporated 3-amino-5-mercapto-1,2,4-triazole film
   modified electrode for the simultaneous determination of ascorbic acid,
   dopamine, uric acid and nitrite
SO BIOSENSORS & BIOELECTRONICS
LA English
DT Article
DE 3-Amino-5-mercapto-1,2,4-triazole; Au-nanoclusters; Dopamine; Ascorbic
   acid; Uric acid; Nitrite
ID GLASSY-CARBON ELECTRODE; SIMULTANEOUS ELECTROCHEMICAL DETERMINATION;
   MODIFIED GOLD ELECTRODE; NANOPARTICLES; SENSOR
AB A novel biosensor has been constructed by the electrodeposition of Au-nanoclusters (nano-Au) on poly(3-amino-5-mercapto-1,2,4-triazole) (p-TA) film modified glassy carbon electrode (GCE) and employed for the simultaneous determination of dopamine (DA), ascorbic acid (AA), uric acid (UA) and nitrite (NO(2)(-)). NH(2) and SH groups exposed to the p-TA layer are helpful for the electrodeposition of nano-Au. The combination of nano-Au and p-TA endow the biosensor with large surface area, good biological compatibility, electricity and stability, high selectivity and sensitivity and flexible and controllable electrodeposition process. In the fourfold co-existence system, the linear calibration plots for AA, DA, UA and NO2- were obtained over the range of 2.1-50.1 mu M, 0.6-340.0 mu M, 1.6-110.0 mu M and 15.9-277.0 mu M with detection limits of 1.1 x 10(-6) M, 5.0 x 10(-8) M, 8.0 x 10(-8) M and 8.9 x 10(-7) M, respectively. In addition, the modified biosensor was applied to the determination of AA, DA, UA and NO(2)(-) in urine and serum samples by using standard adding method with satisfactory results. (C) 2011 Elsevier B.V. All rights reserved.
C1 [Wang, Cun; Yuan, Ruo; Chai, Yaqin; Zhang, Yu; Hu, Fangxin; Zhang, Meihe] Southwest Univ, Coll Chem & Chem Engn, Key Lab Analyt Chem Chongqing, Chongqing 400715, Peoples R China.
C3 Southwest University - China
RP Yuan, R (通讯作者)，Southwest Univ, Coll Chem & Chem Engn, Chongqing Key Lab Analyt Chem, Chongqing 400715, Peoples R China.
EM yuanruo@swu.edu.cn
FU National Natural Science Foundation of China [21075100]; Ministry of
   Education of China [708073]; Nature Science Foundation of Chongqing City
   [CSTC-2009BA1003, 2011BA7003]; specialized research fund for the
   Doctoral Program of Higher Education [20100182110015]; State Key
   Laboratory of Electroanalytical Chemistry, China [SKIEAC 2010009]
FX The National Natural Science Foundation of China (21075100), the
   Ministry of Education of China (Project 708073), the Nature Science
   Foundation of Chongqing City (CSTC-2009BA1003, 2011BA7003) specialized
   research fund for the Doctoral Program of Higher Education
   (20100182110015) and State Key Laboratory of Electroanalytical Chemistry
   (SKIEAC 2010009), China supported this work.
CR Abdelwahab AA, 2009, ANAL CHIM ACTA, V650, P247, DOI 10.1016/j.aca.2009.07.054
   Atta NF, 2010, ANAL BIOCHEM, V400, P78, DOI 10.1016/j.ab.2010.01.001
   Baraldi M, 1996, J CHEM CRYSTALLOGR, V26, P63, DOI 10.1007/BF02018699
   Deng CY, 2009, BIOSENS BIOELECTRON, V24, P2091, DOI 10.1016/j.bios.2008.10.022
   Ensafi AA, 2009, J ELECTROANAL CHEM, V633, P212, DOI 10.1016/j.jelechem.2009.06.001
   Gopalan AI, 2007, TALANTA, V71, P1774, DOI 10.1016/j.talanta.2006.08.026
   GUEVARAGUZMAN R, 1994, J NEUROCHEM, V62, P807
   Harish S, 2008, J APPL ELECTROCHEM, V38, P1583, DOI 10.1007/s10800-008-9609-0
   Huang JS, 2008, BIOSENS BIOELECTRON, V24, P632, DOI 10.1016/j.bios.2008.06.011
   Kalimuthu P, 2010, TALANTA, V80, P1686, DOI 10.1016/j.talanta.2009.10.007
   Kalimuthu P, 2009, BIOELECTROCHEMISTRY, V77, P13, DOI 10.1016/j.bioelechem.2009.04.010
   Kalimuthu P, 2009, ANAL CHIM ACTA, V647, P97, DOI 10.1016/j.aca.2009.05.036
   Li YX, 2006, SENSOR ACTUAT B-CHEM, V115, P134, DOI 10.1016/j.snb.2005.08.022
   Lin XH, 2007, SENSOR ACTUAT B-CHEM, V125, P240, DOI 10.1016/j.snb.2007.02.010
   Lin XH, 2007, SENSOR ACTUAT B-CHEM, V122, P309, DOI 10.1016/j.snb.2006.06.004
   Liu XG, 2011, J ELECTROANAL CHEM, V654, P72, DOI 10.1016/j.jelechem.2011.01.024
   Sun YX, 2006, MICROCHIM ACTA, V154, P115, DOI 10.1007/s00604-006-0485-1
   Sun YX, 2006, SENSOR ACTUAT B-CHEM, V113, P156, DOI 10.1016/j.snb.2005.02.042
   Thiagarajan S, 2007, TALANTA, V74, P212, DOI 10.1016/j.talanta.2007.05.049
   Wang P, 2007, TALANTA, V73, P431, DOI 10.1016/j.talanta.2007.04.022
   Yuan Y, 2008, B KOREAN CHEM SOC, V29, P1883
   Zhang R, 2009, SENSOR ACTUAT B-CHEM, V138, P174, DOI 10.1016/j.snb.2008.12.043
   Zhang Y, 2011, BIOSENS BIOELECTRON, V26, P3977, DOI 10.1016/j.bios.2011.03.017
   Zhu SY, 2009, BIOSENS BIOELECTRON, V25, P940, DOI 10.1016/j.bios.2009.08.022
NR 24
TC 112
Z9 117
U1 5
U2 128
PU ELSEVIER ADVANCED TECHNOLOGY
PI OXFORD
PA OXFORD FULFILLMENT CENTRE THE BOULEVARD, LANGFORD LANE, KIDLINGTON,
   OXFORD OX5 1GB, OXON, ENGLAND
SN 0956-5663
J9 BIOSENS BIOELECTRON
JI Biosens. Bioelectron.
PD DEC 15
PY 2011
VL 30
IS 1
BP 315
EP 319
DI 10.1016/j.bios.2011.08.035
PG 5
WC Biophysics; Biotechnology & Applied Microbiology; Chemistry, Analytical;
   Electrochemistry; Nanoscience & Nanotechnology
WE Science Citation Index Expanded (SCI-EXPANDED)
SC Biophysics; Biotechnology & Applied Microbiology; Chemistry;
   Electrochemistry; Science & Technology - Other Topics
GA 856BC
UT WOS:000297610200050
PM 21982642
DA 2023-06-30
ER

PT J
AU Dhiman, TK
   Lakshmi, GBVS
   Kumar, R
   Asokan, K
   Solanki, PR
AF Dhiman, Tarun Kumar
   Lakshmi, G. B. V. S.
   Kumar, Rahul
   Asokan, K.
   Solanki, Pratima R.
TI Non-Enzymatic Detection of Glucose Using a Capacitive Nanobiosensor
   Based on PVA Capped CuO Synthesized via Co-Precipitation Route
SO IEEE SENSORS JOURNAL
LA English
DT Article
DE Capacitive; CuO; glucose; PVA; non-enzymatic
ID SENSOR; NANOPARTICLES; BIOSENSOR; ELECTRODE; NANOSTRUCTURES; GRAPHENE
AB Here, we report the fabrication and application of a novel capacitive nanobiosensor for the non-enzymatic detection of glucose. Polyvinyl alcohol capped copper oxide (PVA-CuO) nanoparticles were used for the non-enzymatic detection of glucose. PVA-CuO nanoparticles were synthesized using the co-precipitation method. X-ray diffraction (XRD), field emission scanning electron microscopy (FE-SEM), contact angle and transmission electron microscopy (TEM) studies were performed to study the phase, crystallinity, shape, wettability and morphology of the prepared nanoparticles. Capacitance measurements were carried out for the detection of glucose, repeatability and reproducibility using impedance analyzer. Also, interference study was performed to see the specificity of the capacitive biosensor towards glucose detection. These results were further confirmed by electrochemical measurement (frequency response analysis). XRD study confirmed the monoclinic structure of the CuO without any impurities and average crystallite size obtained is 12 nm. FE-SEM study showed nearly rod-like nanostructure of the PVA-CuO. The contact angle study confirmed the hydrophilic nature of PVA-CuO with a contact angle of 57 degrees. TEM study confirmed the nanocrystalline nature of the material and nearly rod-like structures. Capacitance study showed a decrease in capacitance with the increase in glucose concentration. The PVA-CuO film showed similar currents in the reproducibility and repeatability studies. The interference study was performed for common interfering agents and confirmed the high specificity of the prepared capacitive biosensor towards the glucose. These results were further confirmed by frequency response analysis.
C1 [Dhiman, Tarun Kumar; Lakshmi, G. B. V. S.; Kumar, Rahul; Solanki, Pratima R.] Jawaharlal Nehru Univ, Special Ctr Nanosci, New Delhi 110067, India.
   [Kumar, Rahul] Jawaharlal Nehru Univ, Sch Phys Sci, New Delhi 110067, India.
   [Asokan, K.] Inter Univ Accelerator Ctr, Mat Sci Div, New Delhi 110067, India.
C3 Jawaharlal Nehru University, New Delhi; Jawaharlal Nehru University, New
   Delhi; Inter-University Accelerator Centre
RP Lakshmi, GBVS; Solanki, PR (通讯作者)，Jawaharlal Nehru Univ, Special Ctr Nanosci, New Delhi 110067, India.
EM lakshmigbvs@gmail.com; partima@mail.jnu.ac.in
RI Kandasami, Asokan/A-6035-2009; Solanki, Pratima R./N-1041-2013;
   Kandasami, Asokan/H-3865-2019; DHIMAN, TARUN KUMAR/AAQ-3961-2021
OI Kandasami, Asokan/0000-0002-0613-219X; Kandasami,
   Asokan/0000-0002-1602-765X; DHIMAN, TARUN KUMAR/0000-0003-0006-7267
FU Indo-Russia project [DBT/IC-2/Indo-Russia/2017-19/02]; DST-Women
   Scientist Project [SR/WOS-A/PM-108/2016(c)]; Government of India
FX This work was financially supported by the Indo-Russia project
   (DBT/IC-2/Indo-Russia/2017-19/02) and DST-Women Scientist Project
   [SR/WOS-A/PM-108/2016(c)], Government of India.
CR Al-Mokaram AMAAA, 2017, NANOMATERIALS-BASEL, V7, DOI 10.3390/nano7060129
   [Anonymous], 2015, J CHEM ENG CHEM RES
   Asadbeigi Z., 2012, 7 INT M CHEM SENS, P866
   Asha Radhakrishnan A., 2014, INDIAN J ADV CHEM SC, V2, P158
   Cash KJ, 2010, TRENDS MOL MED, V16, P584, DOI 10.1016/j.molmed.2010.08.002
   Chen C, 2013, RSC ADV, V3, P4473, DOI 10.1039/c2ra22351a
   Chou JC, 2015, IEEE SENS J, V15, P5718, DOI 10.1109/JSEN.2015.2449906
   Chou JC, 2015, IEEE SENS J, V15, P3234, DOI 10.1109/JSEN.2015.2407910
   CLARK LC, 1962, ANN NY ACAD SCI, V102, P29, DOI 10.1111/j.1749-6632.1962.tb13623.x
   Delaney TL, 2007, ANAL CHEM, V79, P3220, DOI 10.1021/ac062143v
   Ghanbari K, 2016, ANAL BIOCHEM, V498, P37, DOI 10.1016/j.ab.2016.01.006
   Huang MF, 2009, OFC: 2009 CONFERENCE ON OPTICAL FIBER COMMUNICATION, VOLS 1-5, P1457
   Huang X., 2011, TRANSDUCERS 2011 - 2011 16th International Solid-State Sensors, Actuators and Microsystems Conference, P970, DOI 10.1109/TRANSDUCERS.2011.5969384
   Ibupoto ZH, 2013, SENSORS-BASEL, V13, P7926, DOI 10.3390/s130607926
   Jiang LC, 2010, BIOSENS BIOELECTRON, V25, P1402, DOI 10.1016/j.bios.2009.10.038
   Karthik K, 2011, SOLID STATE COMMUN, V151, P564, DOI 10.1016/j.ssc.2011.01.008
   Kassanos P, 2018, IEEE SENSOR, P1031
   Khamsavi A, 2019, IEEE SENSOR LETT, V3, DOI 10.1109/LSENS.2019.2891302
   Labib M, 2009, BIOTECHNOL BIOENG, V104, P312, DOI 10.1002/bit.22395
   Li CL, 2015, NANOTECHNOLOGY, V26, DOI 10.1088/0957-4484/26/30/305503
   Li CL, 2010, BIOSENS BIOELECTRON, V26, P903, DOI 10.1016/j.bios.2010.07.007
   Li D., 2013, 2013 Transducers & Eurosensors XXVII: 17th International Conference on Solid-State Sensors, Actuators and Microsystems (TRANSDUCERS & EUROSENSORS XXVII), P365, DOI 10.1109/Transducers.2013.6626778
   Li YC, 2013, INT J ELECTROCHEM SC, V8, P6332
   Limbut W, 2006, BIOSENS BIOELECTRON, V22, P233, DOI 10.1016/j.bios.2005.12.025
   Luo SL, 2011, TALANTA, V86, P157, DOI 10.1016/j.talanta.2011.08.051
   Mross S, 2015, IEEE SENS J, V15, P7096, DOI 10.1109/JSEN.2015.2470111
   Dung NQ, 2013, BIOSENS BIOELECTRON, V42, P280, DOI 10.1016/j.bios.2012.10.044
   Park S, 2006, ANAL CHIM ACTA, V556, P46, DOI 10.1016/j.aca.2005.05.080
   Peddi K.M., 2017, INT J APPL PHARM, V9, P71
   Phiwdang K, 2013, ENRGY PROCED, V34, P740, DOI 10.1016/j.egypro.2013.06.808
   Rahim A, 2017, J MOL LIQ, V248, P425, DOI 10.1016/j.molliq.2017.10.087
   Rahman MM, 2010, SENSORS-BASEL, V10, P4855, DOI 10.3390/s100504855
   Sahoo RK, 2019, CRYSTENGCOMM, V21, P1607, DOI 10.1039/c8ce02033g
   Saito T, 1998, REACT FUNCT POLYM, V37, P263, DOI 10.1016/S1381-5148(97)00146-6
   Sarkinen T, 2018, PHYTOKEYS, P1, DOI 10.3897/phytokeys.106.21991
   Song J, 2013, ACS APPL MATER INTER, V5, P12928, DOI 10.1021/am403508f
   Umar A, 2009, ELECTROCHEM COMMUN, V11, P278, DOI 10.1016/j.elecom.2008.11.027
   UPDIKE SJ, 1967, NATURE, V214, P986, DOI 10.1038/214986a0
   Wang X, 2010, SENSOR ACTUAT B-CHEM, V144, P220, DOI 10.1016/j.snb.2009.09.067
   Xiao ZB, 2015, IEEE J BIOMED HEALTH, V19, P910, DOI 10.1109/JBHI.2015.2415836
   Yang J, 2010, TALANTA, V82, P25, DOI 10.1016/j.talanta.2010.03.047
   Ye DX, 2013, TALANTA, V116, P223, DOI 10.1016/j.talanta.2013.04.008
   Zhang J, 2015, SENSOR ACTUAT B-CHEM, V211, P385, DOI 10.1016/j.snb.2015.01.100
   Zhang P, 2012, MICROCHIM ACTA, V176, P411, DOI 10.1007/s00604-011-0733-x
   Zhang XJ, 2008, J PHYS CHEM C, V112, P16845, DOI 10.1021/jp806985k
   Zhang YC, 2014, SENSOR ACTUAT B-CHEM, V191, P86, DOI 10.1016/j.snb.2013.08.096
   Zheng BZ, 2014, SENSOR ACTUAT B-CHEM, V195, P431, DOI 10.1016/j.snb.2014.01.046
NR 47
TC 6
Z9 6
U1 2
U2 11
PU IEEE-INST ELECTRICAL ELECTRONICS ENGINEERS INC
PI PISCATAWAY
PA 445 HOES LANE, PISCATAWAY, NJ 08855-4141 USA
SN 1530-437X
EI 1558-1748
J9 IEEE SENS J
JI IEEE Sens. J.
PD SEP 15
PY 2020
VL 20
IS 18
BP 10415
EP 10423
DI 10.1109/JSEN.2020.2994356
PG 9
WC Engineering, Electrical & Electronic; Instruments & Instrumentation;
   Physics, Applied
WE Science Citation Index Expanded (SCI-EXPANDED)
SC Engineering; Instruments & Instrumentation; Physics
GA NX0DF
UT WOS:000575389000009
DA 2023-06-30
ER

PT J
AU Maiga, M
   Yalcinkaya, EE
   Sonmez, B
   Puglia, D
   Yavuz, M
   Demirkol, DO
   Kenny, JM
   Timur, S
AF Maiga, Mohomodou
   Yalcinkaya, Esra Evrim
   Sonmez, Burak
   Puglia, Debora
   Yavuz, Murat
   Demirkol, Dilek Odaci
   Kenny, Jose M.
   Timur, Suna
TI CTAB modified dellite: A novel support for enzyme immobilization in
   bio-based electrochemical detection and its in vitro antimicrobial
   activity
SO SENSORS AND ACTUATORS B-CHEMICAL
LA English
DT Article
DE Dellite; Cetyltrimethylammonium bromide (CTAB); Pyranose oxidase;
   Functionalized surface; Biosensor; Antimicrobial activity
ID BIOSENSING APPLICATIONS; PYRANOSE OXIDASE; CLAY-MINERALS;
   MONTMORILLONITE; ELECTRODES; ADSORPTION; GRAPHITE; MATRICES; AGENTS
AB A novel support material for enzyme immobilization based on cetyltrimethylammonium bromide modified Dellite (CTAB-Del) was successfully synthesized and used to manufacture pyranose oxidase (PyOx) biosensors (CTAB-Del/PyOx). The intercalation of CTAB into Dellite was confirmed by FTIR, XRD and TGA techniques. PyOx was immobilized onto the glassy carbon electrode, via glutaraldehyde crosslinking, by using CTAB-Del as a support. In order to test the analytical performance of CTAB-Del/PyOx biosensors, chronoamperometric measurements were carried out using three electrodes configurations, at a constant potential of 0.7 V in working buffer, under stirring, with successive addition of glucose. The linear response for CTAB-Del/PyOx biosensor ranged from 0.01 to 0.50 mM with an equation of y=4.42x+0.004 (R-2=0.998), and the limit of detection for glucose was calculated to be 0.081 pM (S/N = 3). In order to confirm its practical use, the CTAB-Del/PyOx biosensor was also applied for glucose measurement in various beverages. In addition, the antimicrobial activities of Del and CTAB-Del were screened in vitro by means of the disc diffusion susceptibility test, selecting a yeast, three different Gram-positive, and five different Gram-negative bacteria. The obtained results showed a moderate antibacterial activity of CTAB-Del against Gram-positive bacteria. (C) 2016 Elsevier B.V. All rights reserved.
C1 [Maiga, Mohomodou; Sonmez, Burak; Demirkol, Dilek Odaci; Timur, Suna] Ege Univ, Dept Biochem, Fac Sci, TR-35100 Izmir, Turkey.
   [Yalcinkaya, Esra Evrim] Ege Univ, Dept Chem, Fac Sci, TR-35100 Izmir, Turkey.
   [Puglia, Debora; Kenny, Jose M.] Univ Perugia, Dept Civil & Environm Engn, UdR INSTM, Str Pentima4, I-06100 Perugia, Italy.
   [Yavuz, Murat] Dicle Univ, Dept Chem, Fac Sci, TR-21280 Diyarbakir, Turkey.
   [Timur, Suna] Ege Univ, Inst Drug Abuse Toxicol & Pharmaceut Sci, TR-35100 Izmir, Turkey.
C3 Ege University; Ege University; University of Perugia; Dicle University;
   Ege University
[truncated: 3,313,533 more chars]
