# Supplementary material for: Hotspots and trends of electrochemical biosensor technology: a bibliometric analysis from 2003 to 2023
Source: RSC Adv. 2023 Oct 19;13(44):30704–17. doi: 10.1039/d3ra05889a (PMC10585615; doi:10.1039/d3ra05889a)
Supplement: RA-013-D3RA05889A-s001 [file RA-013-D3RA05889A-s001.zip › data-29.xlsx]

FN Clarivate Analytics Web of Science
VR 1.0
PT J
AU Huska, D
   Zitka, O
   Adam, V
   Beklova, M
   Krizkova, S
   Zeman, L
   Horna, A
   Havel, L
   Zehnalek, J
   Kizek, R
AF Huska, D.
   Zitka, O.
   Adam, V.
   Beklova, M.
   Krizkova, S.
   Zeman, L.
   Horna, A.
   Havel, L.
   Zehnalek, J.
   Kizek, R.
TI A sensor for investigating the interaction between biologically
   important heavy metals and glutathione
SO CZECH JOURNAL OF ANIMAL SCIENCE
LA English
DT Article
DE reduced glutathione (GSH); oxidized glutathione (GSSG); thiols; cadmium;
   zinc; copper; nickel; additive; cyclic voltammetry; electrochemical
   method
ID MODIFIED ELECTRODE SURFACE; MERCURY-ELECTRODE; VOLTAMMETRIC
   DETERMINATION; ELECTROCHEMICAL DETECTION; HYDROGEN EVOLUTION; PROTEIN
   P53; METALLOTHIONEIN; MILK; BIOSENSOR; TISSUES
AB Glutathione (GSH) is a water-soluble tripeptide playing a crucial role in the number of cellular reactions including detoxification of heavy metals. Glutathione can be found both in an oxidized (GSSG) and reduced (GSH) state. The aim of this paper was to use electrochemical methods to determine glutathiones and to investigate interactions of GSH and cadmium, zinc, copper and nickel ions or feed additive for animal nutrition. It clearly follows from the results that GSH and GSSG can be distinguished by cyclic voltammetry whereas the level of their current response is proportional to their concentration. Moreover, we studied these interactions by cyclic voltammetry. Marked changes in the GSH signal were observed and discussed. The highest decrease in a GSH reductive signal is caused by cadmium ions followed by zinc, nickel and copper ones. We also observed that the reductive GSH signal gradually decreased (about 9%) with the increasing concentration of feed additive used in our experiments. In conclusion, cyclic voltammetry offers a tool for studying interactions of thiols with different substances such as heavy metals and/or feed additives.
C1 Mendel Univ Brno, Dept Chem & Biochem, Zemedelska 1, Brno 61300, Czech Republic.
   Mendel Univ Brno, Dept Plant Biol, Brno 61300, Czech Republic.
   Mendel Univ Brno, Dept Anim Nutr, Brno 61300, Czech Republic.
   Masaryk Univ, Fac Sci, Dept Biochem, Brno, Czech Republic.
   Masaryk Univ, Fac Sci, Dept Genet & Mol Biol, Brno, Czech Republic.
   Univ Vet & Pharmaceut Sci Brno, Fac Vet Hyg & Ecol, Dept Vet Ecol & Environm Protect, Brno, Czech Republic.
   Tomas Bata Univ Zlin, Fac Technol, Dept Food Engn & Chem, Zlin, Czech Republic.
C3 Mendel University in Brno; Mendel University in Brno; Mendel University
   in Brno; Masaryk University Brno; Masaryk University Brno; University of
   Veterinary Sciences Brno; Tomas Bata University Zlin
RP Kizek, R (通讯作者)，Mendel Univ Brno, Dept Chem & Biochem, Zemedelska 1, Brno 61300, Czech Republic.
EM kizek@sci.muni.cz
RI Zehnalek, Josef/F-5551-2012; Krizkova, Sona/E-9617-2012; BEKLOVA,
   Miroslava/F-5477-2012; Huska, Dalibor/J-9493-2018; Huska,
   Dalibor/M-8285-2019; Kizek, Rene/D-7748-2012; Adam, Vojtech/D-7686-2012;
   Horna, Ales/H-6388-2012; Zitka, Ondrej/E-1107-2012; Havel,
   Ladislav/C-8954-2012; Zitka, Ondrej/L-5588-2019
OI Krizkova, Sona/0000-0002-0479-8369; Huska, Dalibor/0000-0003-3852-8751;
   Adam, Vojtech/0000-0002-8527-286X; Zitka, Ondrej/0000-0001-7607-5058;
   Havel, Ladislav/0000-0003-3378-2785; Zitka, Ondrej/0000-0001-7607-5058;
   Kizek, Rene/0000-0002-0467-6169
CR Adam V, 2005, ELECTROANAL, V17, P1649, DOI 10.1002/elan.200403264
   Adam V, 2005, CHEM LISTY, V99, P353
   Adam V, 2005, SENSORS-BASEL, V5, P70, DOI 10.3390/s5010070
   Antunovic Z, 2005, CZECH J ANIM SCI, V50, P369, DOI 10.17221/4179-CJAS
   Billova S, 2003, ANAL BIOANAL CHEM, V377, P362, DOI 10.1007/s00216-003-2109-5
   Bobcek B, 2004, CZECH J ANIM SCI, V49, P411, DOI 10.17221/4326-CJAS
   Brazdova M, 2002, BIOELECTROCHEMISTRY, V55, P115, DOI 10.1016/S1567-5394(01)00137-2
   Droge W, 2002, PHYSIOL REV, V82, P47, DOI 10.1152/physrev.00018.2001
   Hejtmankova A, 2002, CZECH J ANIM SCI, V47, P253
   Heyrovsky M, 2006, CROAT CHEM ACTA, V79, P1
   Heyrovsky M, 2004, ELECTROANAL, V16, P1067, DOI 10.1002/elan.200403008
   Heyrovsky M, 2000, ELECTROANAL, V12, P935, DOI 10.1002/1521-4109(200008)12:12<935::AID-ELAN935>3.0.CO;2-F
   Jin WR, 2000, ELECTROANAL, V12, P858, DOI 10.1002/1521-4109(200007)12:11<858::AID-ELAN858>3.0.CO;2-1
   Kizek R, 2004, BIOELECTROCHEMISTRY, V63, P19, DOI 10.1016/j.bioelechem.2003.12.001
   Kizek R, 2003, CHEM LISTY, V97, P1003
   Kizek R, 2001, ANAL CHEM, V73, P4801, DOI 10.1021/ac010126u
   Klejdus B, 2004, ANAL CHIM ACTA, V520, P117, DOI 10.1016/j.aca.2004.02.060
   Kukacka J, 2006, FASEB J, V20, pA75
   Lichovnikova M, 2004, CZECH J ANIM SCI, V49, P199, DOI 10.17221/4300-CJAS
   Mader P, 2001, COLLECT CZECH CHEM C, V66, P397, DOI 10.1135/cccc20010397
   MEISTER A, 1988, J BIOL CHEM, V263, P17205
   MEISTER A, 1983, ANNU REV BIOCHEM, V52, P711, DOI 10.1146/annurev.bi.52.070183.003431
   Petrlova J, 2006, ELECTROCHIM ACTA, V51, P5112, DOI 10.1016/j.electacta.2006.03.078
   Pintar J, 2005, CZECH J ANIM SCI, V50, P68, DOI 10.17221/3997-CJAS
   Piskorova L, 2003, CZECH J ANIM SCI, V48, P134
   Potesil D, 2005, J CHROMATOGR A, V1084, P134, DOI 10.1016/j.chroma.2005.06.019
   Potesil D, 2006, PROTEIN J, V25, P23, DOI 10.1007/s10930-006-0014-4
   Prusa R, 2006, CLIN CHEM, V52, pA174
   Prusa R, 2006, CLIN CHEM, V52, pA175
   Prusa R, 2005, CLIN CHEM, V51, pA56
   Prusa R, 2004, MOL BIOL CELL, V15, p249A
   Prusa R, 2004, CLIN CHEM, V50, pA28
   Rous P, 2000, CZECH J ANIM SCI, V45, P319
   Sikiric M, 2003, CZECH J ANIM SCI, V48, P481
   Skrivan M, 2006, CZECH J ANIM SCI, V51, P163, DOI 10.17221/3924-CJAS
   Spurny P, 2002, CZECH J ANIM SCI, V47, P160
   Strouhal M, 2003, BIOELECTROCHEMISTRY, V60, P29, DOI 10.1016/S1567-5394(03)00043-4
   Svobodova Z, 2004, CZECH J ANIM SCI, V49, P458, DOI 10.17221/4332-CJAS
   Svobodova Z, 2002, CZECH J ANIM SCI, V47, P339
   Trnkova L, 2002, BIOELECTROCHEMISTRY, V56, P57, DOI 10.1016/S1567-5394(02)00048-8
   Vacek J, 2004, BIOELECTROCHEMISTRY, V63, P347, DOI 10.1016/j.bioelechem.2003.08.007
   Vacek J, 2004, ELECTROANAL, V16, P224, DOI 10.1002/elan.200302787
   Varadyova Z, 2006, CZECH J ANIM SCI, V51, P66, DOI 10.17221/3911-CJAS
   Zehnalek J, 2004, LISTY CUKROV, V120, P220
   Zehnalek J, 2004, LISTY CUKROV REPAR, V120, P222
NR 45
TC 27
Z9 28
U1 0
U2 16
PU CZECH ACADEMY AGRICULTURAL SCIENCES
PI PRAGUE
PA TESNOV 17, PRAGUE, 117 05, CZECH REPUBLIC
SN 1212-1819
EI 1805-9309
J9 CZECH J ANIM SCI
JI Czech J. Anim. Sci.
PD FEB
PY 2007
VL 52
IS 2
BP 37
EP 43
DI 10.17221/2345-CJAS
PG 7
WC Agriculture, Dairy & Animal Science
WE Science Citation Index Expanded (SCI-EXPANDED)
SC Agriculture
GA 137IH
UT WOS:000244285800002
OA gold, Green Submitted
DA 2023-06-30
ER

PT J
AU Hatamluyi, B
   Sadeghzadeh, S
   Rezayi, M
   Sany, SBT
AF Hatamluyi, Behnaz
   Sadeghzadeh, Samira
   Rezayi, Majid
   Sany, Seyedeh Belin Tavakoly
TI Diazinon electrochemical biosensor mediated by aptamer and nanoscale
   porous carbon derived from ZIF-8
SO SENSORS AND ACTUATORS B-CHEMICAL
LA English
DT Article
DE Diazinon; Metal -organic framework; Electrochemical aptasensor;
   Organophosphorus pesticides
ID ORGANOPHOSPHORUS PESTICIDES; QUANTUM DOTS; NANOCOMPOSITE; FABRICATION;
   APTASENSOR; VEGETABLES
AB The development of high-performance sensors for the assay of organophosphate pesticides (OPs) is of significant importance due to their broad usage and harmful effects on mammals. In this study, we designed a simple platform based on aptamer immobilized in an engineered zeolitic imidazolate framework (ZIF) for accurate detection of diazinon (DZN) as a widely used pesticide. To do so, aptamer-functionalized ZIF was constructed by using nanoscale porous carbon ZIF (NPCZIF) as scaffolds to load signal dye, methylene blue (MB), and capped with an aptamer as a bio-gatekeeper via 7C-7C interaction. In this sensor, surface-covering aptamers prevented the release of MB. Therefore, the electrochemical signal of MB in the absence of DZN was low. Upon the addition of DZN, the configuration of the aptamer showed a change, resulting in a large number of MB labels being released from the pores. Therefore, the signal of MB increased. The proposed platform was highly sensitive toward DZN with a detection limit as low as 7.8 fM. The validation of the aptasensor was also studied by analyzing DZN in different food and environmental samples with recovery rates of 95.6-102.6%, indicating the feasibility and reliability of aptasensor.
C1 [Hatamluyi, Behnaz] Mashhad Univ Med Sci, Antimicrobial Resistance Res Ctr, Mashhad, Iran.
   [Hatamluyi, Behnaz] Mashhad Univ Med Sci, Student Res Comm, Mashhad, Iran.
   [Sadeghzadeh, Samira; Rezayi, Majid] Mashhad Univ Med Sci, Metab Syndrome Res Ctr, Mashhad, Iran.
   [Rezayi, Majid] Mashhad Univ Med Sci, Med Toxicol Res Ctr, Mashhad, Iran.
   [Rezayi, Majid] Mashhad Univ Med Sci, Fac Med, Dept Med Biotechnol & Nanotechnol, Mashhad, Iran.
   [Sany, Seyedeh Belin Tavakoly] Mashhad Univ Med Sci, Social Determinants Hlth Res Ctr, Mashhad, Iran.
   [Sany, Seyedeh Belin Tavakoly] Mashhad Univ Med Sci, Fac Hlth, Dept Hlth Educ & Hlth Promot, Mashhad, Iran.
C3 Mashhad University Medical Science; Mashhad University Medical Science;
   Mashhad University Medical Science; Mashhad University Medical Science;
   Mashhad University Medical Science; Mashhad University Medical Science;
   Mashhad University Medical Science
RP Sany, SBT (通讯作者)，Mashhad Univ Med Sci, Social Determinants Hlth Res Ctr, Mashhad, Iran.
EM belintavakoli332@gmail.com
FU Deputy of Research, Mashhad University of Medical Sciences, Mashhad,
   Iran [4000648]
FX This study was financially supported by the Deputy of Research, Mashhad
   University of Medical Sciences (Grant No. 4000648) , Mashhad, Iran.
CR Agrahari S, 2022, MICROCHEM J, V172, DOI 10.1016/j.microc.2021.106980
   Amouzadeh Tabrizi Mahmoud, 2022, Biosens Bioelectron, V215, P114556, DOI 10.1016/j.bios.2022.114556
   Arvand M, 2019, FOOD CHEM, V280, P115, DOI 10.1016/j.foodchem.2018.12.069
   Ashouri V, 2021, J MOL STRUCT, V1240, DOI 10.1016/j.molstruc.2021.130607
   Cao XY, 2019, ADV FUNCT MATER, V29, DOI 10.1002/adfm.201902237
   Chen M, 2017, SENSOR ACTUAT B-CHEM, V242, P1201, DOI 10.1016/j.snb.2016.08.185
   Cheng ZP, 2017, FOOD CHEM, V231, P365, DOI 10.1016/j.foodchem.2017.03.157
   Ding ML, 2022, ADV DRUG DELIVER REV, V190, DOI 10.1016/j.addr.2022.114496
   Dou XL, 2023, SPECTROCHIM ACTA A, V284, DOI 10.1016/j.saa.2022.121827
   Du C, 2022, COORDIN CHEM REV, V466, DOI 10.1016/j.ccr.2022.214604
   Hassani S, 2018, BIOSENS BIOELECTRON, V120, P122, DOI 10.1016/j.bios.2018.08.041
   Hatamluyi B, 2022, SENSOR ACTUAT B-CHEM, V371, DOI 10.1016/j.snb.2022.132552
   Hatamluyi B, 2022, BIOSENS BIOELECTRON, V207, DOI 10.1016/j.bios.2022.114209
   Hatamluyi B, 2021, TALANTA, V234, DOI 10.1016/j.talanta.2021.122662
   Karimzadeh Z, 2022, TRAC-TREND ANAL CHEM, V152, DOI 10.1016/j.trac.2022.116622
   Khosropour H, 2020, ANAL CHIM ACTA, V1111, P92, DOI 10.1016/j.aca.2020.03.047
   Kim KH, 2017, SCI TOTAL ENVIRON, V575, P525, DOI 10.1016/j.scitotenv.2016.09.009
   Lai HS, 2022, SENSOR ACTUAT B-CHEM, V369, DOI 10.1016/j.snb.2022.132360
   Liu Xuan, 2022, Food Chem, V387, P132915, DOI 10.1016/j.foodchem.2022.132915
   Lu JY, 2022, ANAL CHEM, V94, P5055, DOI 10.1021/acs.analchem.1c05222
   Mahmoudi E, 2019, BIOELECTROCHEMISTRY, V130, DOI 10.1016/j.bioelechem.2019.107348
   Pachfule P, 2016, NAT CHEM, V8, P718, DOI [10.1038/nchem.2515, 10.1038/NCHEM.2515]
   Pandey A, 2020, COORDIN CHEM REV, V409, DOI 10.1016/j.ccr.2020.213212
   Peng HS, 2022, SENSOR ACTUAT B-CHEM, V368, DOI 10.1016/j.snb.2022.132119
   Porto LS, 2022, TALANTA, V246, DOI 10.1016/j.talanta.2022.123477
   Ren L, 2022, CHEM ENG J, V434, DOI 10.1016/j.cej.2022.134701
   Ren Q, 2020, BIOSENS BIOELECTRON, V166, DOI 10.1016/j.bios.2020.112448
   Rizi KS, 2021, TALANTA, V226, DOI 10.1016/j.talanta.2021.122099
   Rodriguez G.A., 2021, POROUS SILICON BIOME, VSecond, P287
   Santos-Cancel M, 2019, ACS CHEM NEUROSCI, V10, P2070, DOI 10.1021/acschemneuro.9b00033
   Sereshti H, 2022, J MOL LIQ, V364, DOI 10.1016/j.molliq.2022.120077
   Shabtai IA, 2017, J HAZARD MATER, V335, P135, DOI 10.1016/j.jhazmat.2017.04.017
   Su S, 2016, SMALL, V12, P3794, DOI 10.1002/smll.201601066
   Sullivan JJ, 2000, J AGR FOOD CHEM, V48, P4071, DOI 10.1021/jf000432t
   Tan JS, 2019, BIOSENS BIOELECTRON, V142, DOI 10.1016/j.bios.2019.111546
   Thommes M, 2015, PURE APPL CHEM, V87, P1051, DOI 10.1515/pac-2014-1117
   Vikrant K, 2018, ACS APPL MATER INTER, V10, P8797, DOI 10.1021/acsami.8b00664
   Wang YY, 2018, ACS SUSTAIN CHEM ENG, V6, P16847, DOI 10.1021/acssuschemeng.8b04179
   Wang YH, 2017, BIOSENS BIOELECTRON, V87, P459, DOI 10.1016/j.bios.2016.08.102
   Xiu FR, 2021, TALANTA, V235, DOI 10.1016/j.talanta.2021.122811
   Xu JY, 2017, ELECTROCHIM ACTA, V251, P71, DOI 10.1016/j.electacta.2017.08.114
   Xu QY, 2022, CHINESE CHEM LETT, V33, P22, DOI 10.1016/j.cclet.2021.06.015
   Yin XL, 2021, MICROCHEM J, V168, DOI 10.1016/j.microc.2021.106411
   Yu R, 2016, FOOD CONTROL, V60, P353, DOI 10.1016/j.foodcont.2015.08.013
   Yuan Y, 2019, MICROCHIM ACTA, V186, DOI 10.1007/s00604-019-3298-8
   Zhang M, 2022, SENSOR ACTUAT B-CHEM, V361, DOI 10.1016/j.snb.2022.131690
   Zhao HY, 2022, SENSOR ACTUAT B-CHEM, V362, DOI 10.1016/j.snb.2022.131753
   Zhao JW, 2018, J HAZARD MATER, V358, P319, DOI 10.1016/j.jhazmat.2018.07.001
NR 48
TC 1
Z9 1
U1 13
U2 13
PU ELSEVIER SCIENCE SA
PI LAUSANNE
PA PO BOX 564, 1001 LAUSANNE, SWITZERLAND
EI 0925-4005
J9 SENSOR ACTUAT B-CHEM
JI Sens. Actuator B-Chem.
PD APR 15
PY 2023
VL 381
AR 133424
DI 10.1016/j.snb.2023.133424
EA FEB 2023
PG 9
WC Chemistry, Analytical; Electrochemistry; Instruments & Instrumentation
WE Science Citation Index Expanded (SCI-EXPANDED)
SC Chemistry; Electrochemistry; Instruments & Instrumentation
GA F0SW7
UT WOS:000979541800001
DA 2023-06-30
ER

PT J
AU Sharma, S
   Kumar, P
   Jabeen, S
   Samra, KS
AF Sharma, Seema
   Kumar, Prashant
   Jabeen, Shakra
   Samra, Kawaljeet Singh
TI Hierarchical granular morphology of MoS2-RGO nanocomposite for
   electrochemical sensing of ascorbic-acid
SO JOURNAL OF MATERIALS SCIENCE-MATERIALS IN ELECTRONICS
LA English
DT Article
ID URIC-ACID; GRAPHENE; SENSOR; DOPAMINE; NANOSHEETS; BIOSENSOR; OXIDE;
   TRANSITION; PLATFORM; ALLOY
AB Electrochemical sensing is one of the most powerful tools used for the detection of toxic reagents or for examining health issues. In the present work, we have studied the effect of reduced graphene oxide (RGO) in MoS2-RGO nanocomposite for sensing of ascorbic acid. For synthesizing MoS2-RGO nanocomposite, an in-situ microwave-assisted technique has been used and further confirmation of the formation of nanocomposites is done by using field emission scanning electron microscopy, X-ray diffraction, and Raman Spectroscopy. Electrochemical measurements are taken by cyclic voltammetry, differential pulse voltammetry (DPV), and impedance spectroscopy (EIS). Designed sensing material has displayed a noticeable linear increase of current with the concentration of the analyte. It has shown a very precise limit of detection of similar to 0.43 mu M/0.16 mu M and a remarkable sensitivity of similar to 2.9 mu A mu M-1 cm(-2)/1508 Omega mu M-1 cm(-2) with DPV/EIS. An inductive behavior observed in the Nyquist plots, due to the intercalation process on the surface of the electrode and dissociation of analyte in the buffer solution, was found responsible for the remarkable sensing demeanor of MoS2-RGO@GCE towards ascorbic-acid.
C1 [Sharma, Seema; Kumar, Prashant; Jabeen, Shakra; Samra, Kawaljeet Singh] Lovely Profess Univ, Dept Phys, Phagwara 144411, Punjab, India.
C3 Lovely Professional University
RP Samra, KS (通讯作者)，Lovely Profess Univ, Dept Phys, Phagwara 144411, Punjab, India.
EM samraphy@gmail.com
RI Samra, Kawaljeet Singh/CAH-8435-2022
OI Sharma, Seema/0000-0003-0385-0134; Samra, Kawaljeet
   Singh/0000-0002-3928-7868
FU Lovely Professional University [LPU/DRDSEED/SAC/65]
FX The authors extend their gratitude to Central Instrumentation Facility,
   Division of Research and Development, Lovely Professional University for
   providing research facilities. The funds provided by Lovely Professional
   University, under the scheme LPU/DRDSEED/SAC/65 are also acknowledged.
CR Abu Odeh A, 2017, MICROCHIM ACTA, V184, P2211, DOI 10.1007/s00604-017-2249-5
   Akbari E, 2018, PHYSICA B, V545, P510, DOI 10.1016/j.physb.2018.06.033
   Asan G, 2017, J FAC ENG ARCHIT GAZ, V32, P617, DOI 10.17341/gazimmfd.337608
   Aswathi R, 2018, J MATER CHEM A, V6, P14602, DOI 10.1039/c8ta00476e
   Barui AK, 2013, J FOOD SCI TECH MYS, V50, P826, DOI 10.1007/s13197-013-0934-x
   Bilal S, 2019, POLYMERS-BASEL, V11, DOI 10.3390/polym11081346
   Bisquert J, 2005, ELECTROCHIM ACTA, V51, P627, DOI 10.1016/j.electacta.2005.05.025
   Chen F, 2020, CRYSTENGCOMM, V22, P4174, DOI 10.1039/d0ce00558d
   Chen HY, 2016, CHINESE CHEM LETT, V27, P231, DOI 10.1016/j.cclet.2015.09.018
   Petit-Dominguez MD, 2018, MICROCHIM ACTA, V185, DOI 10.1007/s00604-018-2793-7
   Dostalek J, 2007, ANAL BIOANAL CHEM, V389, P1841, DOI 10.1007/s00216-007-1536-0
   ELMAHALAWY SH, 1976, J APPL CRYSTALLOGR, V9, P403, DOI 10.1107/S0021889876011709
   Fan XM, 2019, J BRAZIL CHEM SOC, V30, P1762, DOI 10.21577/0103-5053.20190081
   Gan XR, 2018, ACS APPL ENERG MATER, V1, P4754, DOI 10.1021/acsaem.8b00875
   Gautam AK, 2020, J ALLOY COMPD, V838, DOI 10.1016/j.jallcom.2020.155673
   Gomez-Pozos H, 2014, SENSORS-BASEL, V14, P403, DOI 10.3390/s140100403
   Gupta D, 2020, INORG CHEM COMMUN, V121, DOI 10.1016/j.inoche.2020.108200
   He H, 2017, SCI REP-UK, V7, DOI 10.1038/s41598-017-04329-w
   Huang MT, 2021, INT J ELECTROCHEM SC, V16, DOI 10.20964/2021.01.24
   Ibanez GA, 2011, SENSORS-BASEL, V11, P11081, DOI 10.3390/s111211081
   Jiang JW, 2015, FRONT PHYS-BEIJING, V10, P287, DOI 10.1007/s11467-015-0459-z
   Karikalan N, 2017, SCI REP-UK, V7, DOI 10.1038/srep45924
   Khalil RMA, 2019, PHYSICA E, V106, P338, DOI 10.1016/j.physe.2018.07.003
   Kudin KN, 2008, NANO LETT, V8, P36, DOI 10.1021/nl071822y
   Kudr J, 2019, MOLECULES, V24, DOI 10.3390/molecules24183374
   Kumar NA, 2015, MATER TODAY, V18, P286, DOI 10.1016/j.mattod.2015.01.016
   Lee C, 2010, ACS NANO, V4, P2695, DOI 10.1021/nn1003937
   Li DP, 2018, INORG CHEM FRONT, V5, P112, DOI 10.1039/c7qi00542c
   Li SH, 2019, RSC ADV, V9, P2997, DOI 10.1039/c8ra09511f
   Mishra A, 2021, SCI REP-UK, V11, DOI 10.1038/s41598-021-97832-0
   Park SY, 2018, SENSOR ACTUAT B-CHEM, V258, P775, DOI 10.1016/j.snb.2017.11.176
   Qiao XJ, 2018, BIOSENS BIOELECTRON, V113, P142, DOI 10.1016/j.bios.2018.05.003
   Rawat B, 2020, IEEE SENS J, V20, P6937, DOI 10.1109/JSEN.2020.2978275
   Saraf M, 2018, ACS APPL MATER INTER, V10, P16588, DOI 10.1021/acsami.8b04540
   Saraf M, 2017, DALTON T, V46, P15848, DOI 10.1039/c7dt03888g
   Sha R, 2019, SENSOR ACTUAT B-CHEM, V279, P53, DOI 10.1016/j.snb.2018.09.106
   Sinha A, 2018, TRAC-TREND ANAL CHEM, V102, P75, DOI 10.1016/j.trac.2018.01.008
   Solomon G, 2020, CRYSTALS, V10, DOI 10.3390/cryst10111040
   Stankovich S, 2007, CARBON, V45, P1558, DOI 10.1016/j.carbon.2007.02.034
   Sun HF, 2014, RSC ADV, V4, P27625, DOI 10.1039/c4ra04046e
   Tokura Y, 2000, SCIENCE, V288, P462, DOI 10.1126/science.288.5465.462
   Wang RZ, 2017, SCI REP-UK, V7, DOI 10.1038/srep43625
   Wei YY, 2020, INT J ANAL CHEM, V2020, DOI 10.1155/2020/8812443
   Wypych F, 1997, SURF SCI, V380, pL474, DOI 10.1016/S0039-6028(97)00015-0
   Xing LW, 2016, MICROCHIM ACTA, V183, P257, DOI 10.1007/s00604-015-1648-8
   Yan J, 2013, COLLOID SURFACE B, V111, P392, DOI 10.1016/j.colsurfb.2013.06.030
   Yang Y, 2022, MICROCHEM J, V172, DOI 10.1016/j.microc.2021.106904
   Zaaba NI, 2017, PROCEDIA ENGINEER, V184, P469, DOI 10.1016/j.proeng.2017.04.118
   Zhang X, 2013, BIOSENS BIOELECTRON, V44, P183, DOI 10.1016/j.bios.2013.01.020
   Zhou CL, 2013, ELECTROCHIM ACTA, V113, P454, DOI 10.1016/j.electacta.2013.09.109
NR 50
TC 2
Z9 2
U1 6
U2 11
PU SPRINGER
PI DORDRECHT
PA VAN GODEWIJCKSTRAAT 30, 3311 GZ DORDRECHT, NETHERLANDS
SN 0957-4522
EI 1573-482X
J9 J MATER SCI-MATER EL
JI J. Mater. Sci.-Mater. Electron.
PD SEP
PY 2022
VL 33
IS 26
BP 21048
EP 21059
DI 10.1007/s10854-022-08909-z
EA AUG 2022
PG 12
WC Engineering, Electrical & Electronic; Materials Science,
   Multidisciplinary; Physics, Applied; Physics, Condensed Matter
WE Science Citation Index Expanded (SCI-EXPANDED)
SC Engineering; Materials Science; Physics
GA 4N4YZ
UT WOS:000841695900002
DA 2023-06-30
ER

PT J
AU Xie, Y
   Wu, SH
   Chen, ZM
   Jiang, JZ
   Sun, JJ
AF Xie, Yu
   Wu, Shenghong
   Chen, Zhimin
   Jiang, Jinzhi
   Sun, Jianjun
TI Rapid nanomolar detection of methamphetamine in biofluids via a
   reagentless electrochemical aptamer-based biosensor
SO ANALYTICA CHIMICA ACTA
LA English
DT Article
DE Methamphetamine; Aptamer; Electrochemical sensor; Reagentless; Nanomolar
   detection; Bio fluids
ID ENHANCED RAMAN-SPECTROSCOPY; IN-SITU; DRUGS; INTERROGATION;
   NANOPARTICLES; IMMUNOASSAY; COCAINE
AB The availability of sensing platforms able to rapidly measure abused drugs directly in biological fluids in a single step would allow performing drugged driving screening on the site. The achievement of this goal is extremely important for preventing and controlling drug abuse and crime incidence. Motived by this, we constructed a simple, cost-effective and reagentless electrochemical aptamer-based (EAB) sensor with methamphetamine (MAMP) as the target molecule. This EAB sensor produced a nanomolar level of detection accuracy in unprocessed or minimally processed bio-samples. Specifically, circular dichroic spectrum was used to confirm that the truncated aptamer from the original sequence would undergo large binding-induced conformational changes. We then engineered the aptamer to work in the EAB platform and the resulting sensor enabled sensitive and specific detection of MAMP with the detection limit of 30 nM in undiluted serum, 50 nM in undiluted urine and 20 nM in 50% saliva. The sensor has good recovery rate, implying this method has good reliability and repeatability. The detection limit is far below the clinical detection threshold, it would be hopefully used for preliminary screening of drugged driving in real world.
C1 [Xie, Yu; Wu, Shenghong; Chen, Zhimin; Jiang, Jinzhi; Sun, Jianjun] Fuzhou Univ, Coll Chem, Minist Educ, Key Lab Analyt Sci Food Safety & Biol, Fuzhou 350116, Peoples R China.
C3 Fuzhou University
RP Jiang, JZ; Sun, JJ (通讯作者)，Fuzhou Univ, Coll Chem, Minist Educ, Key Lab Analyt Sci Food Safety & Biol, Fuzhou 350116, Peoples R China.
EM jiangjinzhi@fzu.edu.cn; jjsun@fzu.edu.cn
OI Sun, Jian-Jun/0000-0002-7987-5242
FU National Science Foundation of China [21874021]; Natural Science
   Foundation of Fujian Province, China [2019J01205]; Research Fund for
   International Young Scientists [22050410273]; Open Project Program of
   the State Key Laboratory of Photocatalysis on Energy and Environment
   [SKLPEE-202020]; Xia-men Pushi nanotechnology Co., Ltd (Fujian, China)
FX Acknowledgments The authors are thankful for the financial support from
   the National Science Foundation of China (grant no. 21874021) , the
   Natural Science Foundation of Fujian Province, China (grant no.
   2019J01205) , the Research Fund for International Young Scientists
   (grant no. 22050410273) , and the Open Project Program of the State Key
   Laboratory of Photocatalysis on Energy and Environment (grant no.
   SKLPEE-202020) . The authors gratefully acknowledge the sup-porting of
   Xia-men Pushi nanotechnology Co., Ltd (Fujian, China) . Many thanks to
   Prof. Yi Xiao (North Carolina State University) for the advice and
   experimental protocol about the fabrication of EAB sensors at early
   stages.
CR Andreou C, 2013, ACS NANO, V7, P7157, DOI 10.1021/nn402563f
   [Anonymous], 1987, ANALYST, V112, P199
   Bacchu MS, 2022, ANAL CHIM ACTA, V1192, DOI 10.1016/j.aca.2021.339332
   Cai ZM, 2010, LUMINESCENCE, V25, P367, DOI 10.1002/bio.1160
   Cao FQ, 2018, FORENSIC CHEM, V8, P21, DOI 10.1016/j.forc.2018.01.003
   Chang TC, 2020, MICROCHEM J, V157, DOI 10.1016/j.microc.2020.105026
   Ciesielski AL, 2020, FORENSIC CHEM, V19, DOI 10.1016/j.forc.2020.100244
   Vu CQ, 2017, ACS COMB SCI, V19, P609, DOI 10.1021/acscombsci.6b00163
   Demir B, 2016, TALANTA, V161, P789, DOI 10.1016/j.talanta.2016.09.042
   Dickerson TJ, 2004, J AM CHEM SOC, V126, P11446, DOI 10.1021/ja047690h
   Dong RL, 2015, ANAL CHEM, V87, P2937, DOI 10.1021/acs.analchem.5b00137
   Downs AM, 2020, ANAL CHEM, V92, P14063, DOI 10.1021/acs.analchem.0c03109
   Ebrahimi M, 2013, SENSOR LETT, V11, P566, DOI 10.1166/sl.2013.2824
   Ebrahimi M, 2012, BIOIMPACTS, V2, P91, DOI 10.5681/bi.2012.013
   Fan CH, 2003, P NATL ACAD SCI USA, V100, P9134, DOI 10.1073/pnas.1633515100
   Gao SX, 2019, ANAL CHEM, V91, P1610, DOI 10.1021/acs.analchem.8b05094
   Gu CM, 2016, ANALYST, V141, P4511, DOI 10.1039/c6an00537c
   Han L, 2016, SCI REP-UK, V6, DOI 10.1038/srep22199
   Han ZZ, 2015, ANAL CHEM, V87, P9500, DOI 10.1021/acs.analchem.5b02899
   He JQ, 2021, ACS SENSORS, V6, P2436, DOI 10.1021/acssensors.1c00749
   Idili A, 2021, ACS SENSORS, V6, P3093, DOI 10.1021/acssensors.1c01222
   Idili A, 2019, ACS SENSORS, V4, P3227, DOI 10.1021/acssensors.9b01703
   Idili A, 2019, CHEM SCI, V10, P8164, DOI 10.1039/c9sc01495k
   Jiang YA, 2019, ANALYST, V144, P1711, DOI 10.1039/c8an02077a
   Li H, 2019, CHEM SCI, V10, P10843, DOI 10.1039/c9sc04434e
   Lin PH, 2009, PHYS CHEM CHEM PHYS, V11, P9744, DOI 10.1039/b907763d
   Liu Y, 2010, ANAL CHEM, V82, P8131, DOI 10.1021/ac101409t
   Mandani S, 2020, SPECTROCHIM ACTA A, V231, DOI 10.1016/j.saa.2020.118077
   Mao K, 2021, WATER RES, V189, DOI 10.1016/j.watres.2020.116559
   Mao K, 2017, TALANTA, V175, P338, DOI 10.1016/j.talanta.2017.07.011
   Mao K, 2016, RSC ADV, V6, P62754, DOI 10.1039/c6ra04912e
   Masteri-Farahani M, 2019, SPECTROCHIM ACTA A, V206, P448, DOI 10.1016/j.saa.2018.08.044
   Mura P, 2015, TOXICOL ANAL CLIN, V27, P142, DOI 10.1016/j.toxac.2015.07.004
   Nameghi MA, 2019, ANAL CHIM ACTA, V1065, P107, DOI 10.1016/j.aca.2019.02.062
   Ochoa ML, 2004, ANAL CHEM, V76, P985, DOI 10.1021/ac035123r
   Oghli AH, 2015, RSC ADV, V5, P9674, DOI 10.1039/c4ra11399c
   Peat M., 1998, DRUG ABUSE HDB
   Pellitero MA, 2021, ACS SENSORS, V6, P1199, DOI 10.1021/acssensors.0c02455
   Rafiee B, 2015, SENSOR ACTUAT B-CHEM, V218, P271, DOI 10.1016/j.snb.2015.03.077
   Schoukroun-Barnes LR, 2016, ANNU REV ANAL CHEM, V9, P163, DOI 10.1146/annurev-anchem-071015-041446
   Schulz M, 2020, CRIT CARE, V24, DOI 10.1186/s13054-020-02915-5
   Shi QA, 2015, MICROCHIM ACTA, V182, P505, DOI 10.1007/s00604-014-1349-8
   Subedi B, 2014, ENVIRON SCI TECHNOL, V48, P6661, DOI 10.1021/es501709a
   Swensen JS, 2009, J AM CHEM SOC, V131, P4262, DOI 10.1021/ja806531z
   Wang JY, 2019, J CLIN LAB ANAL, V33, DOI 10.1002/jcla.22993
   Wang RF, 2016, RSC ADV, V6, P52372, DOI 10.1039/c6ra08193b
   White RJ, 2010, ANAL CHEM, V82, P73, DOI 10.1021/ac902595f
   Winek CL, 2001, FORENSIC SCI INT, V122, P107, DOI 10.1016/S0379-0738(01)00483-2
   Xiao Q, 2019, SENSOR ACTUAT B-CHEM, V297, DOI 10.1016/j.snb.2019.126740
   Xu SP, 2020, ANAL CHIM ACTA, V1120, P1, DOI [10.1016/j.aca.2020.04.066, 10.1016/j.aca.2020.04.666]
   Yeh CH, 2012, MICROFLUID NANOFLUID, V13, P319, DOI 10.1007/s10404-012-0964-0
   Zhao Y, 2021, ACS OMEGA, V6, P2045, DOI 10.1021/acsomega.0c04995
NR 52
TC 7
Z9 7
U1 21
U2 49
PU ELSEVIER
PI AMSTERDAM
PA RADARWEG 29, 1043 NX AMSTERDAM, NETHERLANDS
SN 0003-2670
EI 1873-4324
J9 ANAL CHIM ACTA
JI Anal. Chim. Acta
PD MAY 15
PY 2022
VL 1207
AR 339742
DI 10.1016/j.aca.2022.339742
EA APR 2022
PG 8
WC Chemistry, Analytical
WE Science Citation Index Expanded (SCI-EXPANDED)
SC Chemistry
GA 1W5WN
UT WOS:000806844300011
PM 35491035
DA 2023-06-30
ER

PT J
AU Rafatmah, E
   Hemmateenejad, B
AF Rafatmah, Elmira
   Hemmateenejad, Bahram
TI Dendrite gold nanostructures electrodeposited on paper fibers:
   Application to electrochemical non-enzymatic determination of glucose
SO SENSORS AND ACTUATORS B-CHEMICAL
LA English
DT Article
DE Paper-based electrode; Gold dendrites; Glucose; Electrodeposition;
   Non-enzymatic sensor
ID ENHANCED RAMAN-SCATTERING; CARBON NANOTUBES; SENSOR; NANOPARTICLES;
   SURFACE; FABRICATION; ELECTROGENERATION; REDUCTION; PLATFORM; SILVER
AB Preserving the three dimensions (3D) fibrous structure of paper-based working electrodes during the addition of conductivity to the filter paper sheets could be challenging. Protecting the paper electrode porosity could easily lead a higher surface area and therefore, higher sensitivity for electrochemical analyte sensing. Herein, various shapes of Au dendritic nanostructures have grown on the paper fibers by an electrodeposition process from HAuCl4 precursor and in the short time of 4.0 min. The effect of different experimental parameters including deposition potential, concentration of HAuCl4 solution and paper thickness on the electrodeposition results were investigated and discussed. The electrochemical behavior of the different deposited Au nanostructures was compared. Finally, the paper-based electrode modified by Au dendrites showed an efficient catalytic role for the non-enzymatic oxidation of glucose. The parameters effecting the performance of the sensor were investigated and optimized. Finally, it was used as sensor for measurement of glucose. The obtained linear calibration curve for the designed biosensor showed a wide concentration range of 10.0 mu M to 15.0 mM with the limit of detection of 0.6 mu M.
C1 [Rafatmah, Elmira; Hemmateenejad, Bahram] Shiraz Univ, Coll Sci, Dept Chem, Shiraz, Iran.
C3 Shiraz University
RP Hemmateenejad, B (通讯作者)，Shiraz Univ, Coll Sci, Dept Chem, Shiraz, Iran.
EM hemmatb@shirazu.ac.ir
RI Hemmateenejad, Bahram/AAT-9299-2020; Rafatmah, Elmira/AAJ-3927-2020;
   Hemmateenejad, Bahram/J-3347-2012
OI Rafatmah, Elmira/0000-0002-1783-4592; Hemmateenejad,
   Bahram/0000-0003-1830-6043
FU Shiraz University Research Council
FX Financial support of this work by Shiraz University Research Council is
   highly appreciated.
CR Ahn M, 2012, J ELECTROANAL CHEM, V683, P75, DOI 10.1016/j.jelechem.2012.08.012
   Bai Y, 2008, SENSOR ACTUAT B-CHEM, V134, P471, DOI 10.1016/j.snb.2008.05.028
   Borzenkov M, 2016, ACS APPL MATER INTER, V8, P9909, DOI 10.1021/acsami.6b02983
   Cao G., 2012, NANOSTRUCT NANOMATER, DOI [10.1007/s13398-014-0173-7.2, DOI 10.1007/S13398-014-0173-7.2]
   Chang G, 2014, APPL SURF SCI, V288, P524, DOI 10.1016/j.apsusc.2013.10.064
   Cherevko S, 2009, SENSOR ACTUAT B-CHEM, V142, P216, DOI 10.1016/j.snb.2009.07.023
   Desmonda C, 2016, APPL SURF SCI, V367, P362, DOI 10.1016/j.apsusc.2016.01.154
   Fukami K, 2007, J PHYS CHEM C, V111, P1150, DOI 10.1021/jp063462t
   Grozovski V, 2017, J ELECTROCHEM SOC, V164, pE3171, DOI 10.1149/2.0191711jes
   Han L, 2014, ELECTROCHIM ACTA, V138, P109, DOI 10.1016/j.electacta.2014.06.095
   Hu JF, 2012, INDIAN J CHEM TECHN, V19, P414
   Hu YJ, 2010, ELECTROCHIM ACTA, V56, P491, DOI 10.1016/j.electacta.2010.09.021
   Jiao L, 2015, PLOS ONE, V10, DOI 10.1371/journal.pone.0140603
   Kanyong P, 2016, SENSOR ACTUAT B-CHEM, V233, P528, DOI 10.1016/j.snb.2016.04.099
   Kumar A, 2015, ANALYST, V140, P1817, DOI 10.1039/c4an02333a
   Lan WJ, 2014, ANAL CHEM, V86, P9548, DOI 10.1021/ac5018088
   Li HY, 2016, ELECTROCHEM COMMUN, V68, P104, DOI 10.1016/j.elecom.2016.05.010
   Li JM, 2016, RSC ADV, V6, P58786, DOI 10.1039/c6ra09389b
   Liao XQ, 2017, ACS APPL MATER INTER, V9, P4151, DOI 10.1021/acsami.6b12991
   Lin TH, 2011, CHEM COMMUN, V47, P2044, DOI 10.1039/c0cc03273e
   Lisowski P, 2013, CHROMATOGRAPHIA, V76, P1201, DOI 10.1007/s10337-013-2413-y
   Luckham RE, 2010, ANALYST, V135, P2028, DOI 10.1039/c0an00283f
   Ma Y, 2016, NANOTECHNOLOGY, V27, DOI 10.1088/0957-4484/27/32/325602
   Maattanen A, 2012, ACS APPL MATER INTER, V4, P955, DOI 10.1021/am201609w
   Martinez AW, 2007, ANGEW CHEM INT EDIT, V46, P1318, DOI 10.1002/anie.200603817
   Martinez AW, 2010, ANAL CHEM, V82, P3, DOI 10.1021/ac9013989
   Mehn D, 2013, VIB SPECTROSC, V68, P45, DOI 10.1016/j.vibspec.2013.05.010
   Ngo YH, 2012, LANGMUIR, V28, P8782, DOI 10.1021/la3012734
   Niu ZQ, 2006, J COLLOID INTERF SCI, V303, P224, DOI 10.1016/j.jcis.2006.07.039
   Nunez-Bajo E, 2018, TALANTA, V178, P160, DOI 10.1016/j.talanta.2017.08.104
   Nunez-Bajo E, 2017, ANAL CHEM, V89, P6415, DOI 10.1021/acs.analchem.7b00144
   Park S, 2006, ANAL CHIM ACTA, V556, P46, DOI 10.1016/j.aca.2005.05.080
   Popov KI, 2012, MOD ASP ELECTROCHEM, V54, P1, DOI 10.1007/978-1-4614-2380-5_1
   Prehn R, 2012, J ELECTROCHEM SOC, V159, pF134, DOI 10.1149/2.018206jes
   Rafatmah E, 2019, ELECTROANAL, V31, P632, DOI 10.1002/elan.201800289
   Ramachandran K, 2016, SCI REP-UK, V6, DOI 10.1038/srep36583
   Sanzo G, 2016, BIOELECTROCHEMISTRY, V112, P125, DOI 10.1016/j.bioelechem.2016.02.012
   Shu HH, 2014, ELECTROCHIM ACTA, V132, P524, DOI 10.1016/j.electacta.2014.04.031
   Siva G, 2018, ACS SUSTAIN CHEM ENG, V6, P5929, DOI 10.1021/acssuschemeng.7b04326
   Sun M, 2010, BIOSENS BIOELECTRON, V26, P338, DOI 10.1016/j.bios.2010.08.010
   Tian K, 2014, MAT SCI ENG C-MATER, V41, P100, DOI 10.1016/j.msec.2014.04.013
   Tiwari JN, 2012, PROG MATER SCI, V57, P724, DOI 10.1016/j.pmatsci.2011.08.003
   Tsai WL, 2002, NATURE, V417, P139, DOI 10.1038/417139a
   Vais RD, 2016, GOLD BULL, V49, P95, DOI 10.1007/s13404-016-0187-3
   Veigas B, 2012, LAB CHIP, V12, P4802, DOI 10.1039/c2lc40739f
   Wang YX, 2013, BIOSENS BIOELECTRON, V49, P492, DOI 10.1016/j.bios.2013.05.061
   Wranglen G., 1960, ELECTROCHIM ACTA, V2, P130, DOI [10.1016/0013-4686(60)87010-7, DOI 10.1016/0013-4686(60)87010-7]
   Wu GH, 2013, TALANTA, V105, P379, DOI 10.1016/j.talanta.2012.10.066
   Xiao XX, 2014, TALANTA, V125, P366, DOI 10.1016/j.talanta.2014.03.030
   Xu XL, 2010, LANGMUIR, V26, P7627, DOI 10.1021/la904245q
   Ngo YH, 2013, J COLLOID INTERF SCI, V409, P59, DOI 10.1016/j.jcis.2013.07.051
   Zhang H, 2008, J PHYS CHEM C, V112, P13886, DOI 10.1021/jp802012h
   Zhong GX, 2015, SENSOR ACTUAT B-CHEM, V212, P72, DOI 10.1016/j.snb.2015.02.003
NR 53
TC 30
Z9 31
U1 10
U2 130
PU ELSEVIER SCIENCE SA
PI LAUSANNE
PA PO BOX 564, 1001 LAUSANNE, SWITZERLAND
EI 0925-4005
J9 SENSOR ACTUAT B-CHEM
JI Sens. Actuator B-Chem.
PD FEB 1
PY 2020
VL 304
AR 127335
DI 10.1016/j.snb.2019.127335
PG 12
WC Chemistry, Analytical; Electrochemistry; Instruments & Instrumentation
WE Science Citation Index Expanded (SCI-EXPANDED)
SC Chemistry; Electrochemistry; Instruments & Instrumentation
GA JT0QE
UT WOS:000500702500046
DA 2023-06-30
ER

PT J
AU Tarabella, G
   Marasso, SL
   Bertana, V
   Vurro, D
   D'Angelo, P
   Iannotta, S
   Cocuzza, M
AF Tarabella, Giuseppe
   Marasso, Simone Luigi
   Bertana, Valentina
   Vurro, Davide
   D'Angelo, Pasquale
   Iannotta, Salvatore
   Cocuzza, Matteo
TI Multifunctional Operation of an Organic Device with Three-Dimensional
   Architecture
SO MATERIALS
LA English
DT Article
DE 3D-printed electronics; biosensor; organic electrochemical transistor;
   multifunctional operation
ID ELECTROCHEMICAL TRANSISTORS; HUMIDITY; PEDOTPSS; GATE
AB This work aims to show the feasibility of an innovative approach for the manufacturing of organic-based devices with a true three-dimensional and customizable structure that is made possible by plastic templates, fabricated by additive manufacturing methods, and coated by conducting organic thin films. Specifically, a three-dimensional prototype based on a polyamide structure covered by poly(3,4-ethylenedioxythiophene):polystyrene sulfonate (PEDOT:PSS) using the dip-coating technique demonstrated a multifunctional character. The prototype is indeed able to operate both as a three-terminal device showing the typical response of organic electrochemical transistors (OECTs), with a higher amplification performance with respect to planar (2D) all-PEDOT:PSS OECTs, and as a two-terminal device able to efficiently implement a resistive sensing of water vaporization and perspiration, showing performances at least comparable to that of state-of-art resistive humidity sensors based on pristine PEDOT:PSS. To our knowledge, this is the first reported proof-of-concept of a true 3D structured OECT, obtained by exploiting a Selective laser sintering approach that, though simple in terms of 3D layout, paves the way for the integration of sensors based on OECTs into three-dimensional objects in various application areas.
C1 [Tarabella, Giuseppe; Marasso, Simone Luigi; Vurro, Davide; D'Angelo, Pasquale; Iannotta, Salvatore; Cocuzza, Matteo] CNR, IMEM, Parco Area Sci 37-A, I-43124 Parma, Italy.
   [Tarabella, Giuseppe] Camlin Italy Srl, Str Budellungo 2, I-43123 Parma, Italy.
   [Marasso, Simone Luigi; Bertana, Valentina; Cocuzza, Matteo] Politecn Torino, Dept Appl Sci & Technol DISAT, Chilab Mat & Microsyst Lab, Via Lungo Piazza Armi 6, I-10034 Turin, Italy.
C3 Consiglio Nazionale delle Ricerche (CNR); Istituto dei Materiali per
   l'Elettronica ed il Magnetismo (IMEM-CNR); Polytechnic University of
   Turin
RP D'Angelo, P (通讯作者)，CNR, IMEM, Parco Area Sci 37-A, I-43124 Parma, Italy.
EM g.tarabella@camlintechnologies.com; simone.marasso@polito.it;
   valentina.bertana@polito.it; davide.vurro@imem.cnr.it;
   pasquale.dangelo@imem.cnr.it; salvatore.iannotta@imem.cnr.it;
   matteo.cocuzza@infm.polito.it
RI Iannotta, Salvatore/AAH-8624-2019; Marasso, Simone Luigi/N-2892-2016;
   Bertana, Valentina/K-4163-2017; D'Angelo, Pasquale/O-5373-2019; Vurro,
   Davide/GRS-8146-2022; Cocuzza, Matteo/B-7506-2015
OI Marasso, Simone Luigi/0000-0003-4570-2674; Bertana,
   Valentina/0000-0001-5585-9398; D'Angelo, Pasquale/0000-0002-4500-4457;
   Cocuzza, Matteo/0000-0002-3506-216X
CR Baig H, 2014, SOL ENERGY, V103, P525, DOI 10.1016/j.solener.2014.03.002
   Broccard FD, 2017, J NEURAL ENG, V14, DOI 10.1088/1741-2552/aa67a9
   Chen R, 2017, NAT REV MATER, V2, DOI 10.1038/natrevmats.2016.93
   Curto VF, 2017, MICROSYST NANOENG, V3, DOI 10.1038/micronano.2017.28
   Derakhshanfar S, 2018, BIOACT MATER, V3, P144, DOI 10.1016/j.bioactmat.2017.11.008
   Donahue MJ, 2018, ADV MATER, V30, DOI 10.1002/adma.201705031
   Gkoupidenis P, 2015, ADV MATER, V27, P7176, DOI 10.1002/adma.201503674
   Gualandi I, 2018, ELECTROCHIM ACTA, V268, P476, DOI 10.1016/j.electacta.2018.02.091
   Gualandi I, 2016, SCI REP-UK, V6, DOI 10.1038/srep35419
   Havener R., 2007, P 18 SOL FREEF FABR, P60
   Hubler AC, 2011, ORG ELECTRON, V12, P419, DOI 10.1016/j.orgel.2010.12.010
   Inal S, 2018, ACCOUNTS CHEM RES, V51, P1368, DOI 10.1021/acs.accounts.7b00624
   Jimison LH, 2012, ADV MATER, V24, P5919, DOI 10.1002/adma.201202612
   Kergoat L, 2012, ANAL BIOANAL CHEM, V402, P1813, DOI 10.1007/s00216-011-5363-y
   Khodagholy D, 2013, NAT COMMUN, V4, DOI 10.1038/ncomms3133
   Kus M, 2009, SENSOR ACTUAT B-CHEM, V143, P177, DOI 10.1016/j.snb.2009.08.055
   Lee CH, 2013, JPN J APPL PHYS, V52, DOI 10.7567/JJAP.52.05DA08
   Majak D, 2019, SENSOR ACTUAT B-CHEM, V286, P111, DOI 10.1016/j.snb.2019.01.120
   Marasso SL, 2018, RAPID PROTOTYPING J, V24, P739, DOI 10.1108/RPJ-09-2016-0150
   Muth JT, 2014, ADV MATER, V26, P6307, DOI 10.1002/adma.201400334
   Pecqueur S, 2018, ORG ELECTRON, V57, P232, DOI 10.1016/j.orgel.2018.03.020
   Rivnay J, 2015, SCI ADV, V1, DOI 10.1126/sciadv.1400251
   Romeo A, 2015, APL MATER, V3, DOI 10.1063/1.4902817
   Scordo G, 2019, MATER TODAY COMMUN, V19, P12, DOI 10.1016/j.mtcomm.2018.12.017
   Sensi M, 2019, ACS OMEGA, V4, P5374, DOI 10.1021/acsomega.8b03319
   SHNITNIKOV AV, 1974, HYDROL SCI B, V19, P85, DOI DOI 10.1080/02626667409493873
   Someya T, 2004, P NATL ACAD SCI USA, V101, P9966, DOI 10.1073/pnas.0401918101
   Song S, 2010, ADV MATER, V22, P5048, DOI 10.1002/adma.201002575
   Taccola S, 2013, ACS APPL MATER INTER, V5, P6324, DOI 10.1021/am4013775
   Tarabella G, 2015, CHEM SCI, V6, P2859, DOI 10.1039/c4sc03425b
   Zafar Q, 2018, SENSOR ACTUAT B-CHEM, V255, P2652, DOI 10.1016/j.snb.2017.09.076
NR 31
TC 6
Z9 7
U1 3
U2 30
PU MDPI
PI BASEL
PA ST ALBAN-ANLAGE 66, CH-4052 BASEL, SWITZERLAND
EI 1996-1944
J9 MATERIALS
JI Materials
PD APR 2
PY 2019
VL 12
IS 8
AR 1357
DI 10.3390/ma12081357
PG 10
WC Chemistry, Physical; Materials Science, Multidisciplinary; Metallurgy &
   Metallurgical Engineering; Physics, Applied; Physics, Condensed Matter
WE Science Citation Index Expanded (SCI-EXPANDED)
SC Chemistry; Materials Science; Metallurgy & Metallurgical Engineering;
   Physics
GA HX9ZI
UT WOS:000467767400163
PM 31027275
OA Green Published, gold, Green Submitted
DA 2023-06-30
ER

PT J
AU del Cano, R
   Mateus, L
   Sanchez-Obrero, G
   Sevilla, JM
   Madueno, R
   Blazquez, M
   Pineda, T
AF del Cano, Rafael
   Mateus, Lucia
   Sanchez-Obrero, Guadalupe
   Manuel Sevilla, Jose
   Madueno, Rafael
   Blazquez, Manuel
   Pineda, Teresa
TI Hemoglobin becomes electroactive upon interaction with surface-protected
   Au nanoparticles
SO TALANTA
LA English
DT Article
DE Hemoglobin; Gold nanoparticles; Protein corona; Electron transfer;
   Electroactivity
ID HYDROGEN-PEROXIDE BIOSENSOR; GLASSY-CARBON ELECTRODE; GOLD
   NANOPARTICLES; DIRECT ELECTROCHEMISTRY; NITRIC-OXIDE;
   PHOSPHATIDYLCHOLINE FILMS; HEME-PROTEINS; ELECTROCATALYSIS;
   IMMOBILIZATION; LAYER
AB In this work, we report on the electrochemical behavior of bioconjugates prepared with gold nanoparticles (AuNP) capped with three different molecular layers (citrate anions, 6-mercaptopurine and omega-mercaptoundecanoic acid) and the protein hemoglobin (Hb). Freshly formed bioconjugates are deposited on a glassy carbon electrode and assayed for electroactivity. A pair of redox peaks with formal potential at -0.37 V is obtained, in contrast with the free Hb protein that is inactive on the glassy carbon substrate. The redox response is typical for quasi-reversible processes allowing the determination of the electron transfer rate constant for the three bioconjugates. Additional evidence of the structural integrity of protein upon forming the bioconjugate is obtained by monitoring the electrochemical response of the Hb heme Fe(III)/Fe(II) redox couple as a function of solution pH. Moreover, the Hb forming the protein corona around the AuNPs show good electrocatalytic activity for the reduction of hydrogen peroxide and oxygen. It has been found that only the first layer of Hb surrounding the AuNPs are electroactive, although some part of the second layer also contribute, pointing to the role of the AuNP in the electrochemical response.
C1 [del Cano, Rafael; Mateus, Lucia; Sanchez-Obrero, Guadalupe; Manuel Sevilla, Jose; Madueno, Rafael; Blazquez, Manuel; Pineda, Teresa] Univ Cordoba, Inst Fine Chem & Nanochem, Dept Phys Chem & Appl Thermodynam, Campus Rabanales,Ed Marie Curie 2 Planta, E-14014 Cordoba, Spain.
   [Mateus, Lucia] Corp Tecnol Bogota, Bogota, Colombia.
C3 Universidad de Cordoba
RP Pineda, T (通讯作者)，Univ Cordoba, Inst Fine Chem & Nanochem, Dept Phys Chem & Appl Thermodynam, Campus Rabanales,Ed Marie Curie 2 Planta, E-14014 Cordoba, Spain.
EM tpineda@uco.es
RI Del Caño Ochoa, Rafael/W-8626-2018; Sanchez-Obrero,
   Guadalupe/M-1580-2014; Madueno, Rafael/M-1483-2014; Blázquez,
   Manuel/K-1926-2014; Pineda, Teresa/K-1239-2014; Blazquez,
   Manuel/AAB-4814-2021
OI Del Caño Ochoa, Rafael/0000-0001-8762-8455; Sanchez-Obrero,
   Guadalupe/0000-0002-9387-7711; Madueno, Rafael/0000-0002-2579-4113;
   Blázquez, Manuel/0000-0002-7361-2804; Pineda,
   Teresa/0000-0002-1504-903X; Blazquez, Manuel/0000-0002-7361-2804; Mateus
   Montanez, Olga Lucia/0000-0002-4821-8864; Sevilla Suarez de Urbina, Jose
   Manuel/0000-0003-0056-8344
FU Junta de Andalucia [P10-FQM-6408]; University of Cordoba; Ministerio de
   Economia y Competitividad (MINECO) [CTQ2014-60227-R,
   CTQ-2015-71955-REDT]
FX We thank the Ministerio de Economia y Competitividad (MINECO) (Projects
   CTQ2014-60227-R and CTQ-2015-71955-REDT Network of excellence Sensors
   and Biosensors), Junta de Andalucia (P10-FQM-6408) and University of
   Cordoba for financial support of this work.
CR Ariga K, 2013, CHEM SOC REV, V42, P6322, DOI 10.1039/c2cs35475f
   Armstrong FA, 2000, ELECTROCHIM ACTA, V45, P2623, DOI 10.1016/S0013-4686(00)00342-X
   Armstrong FA, 2005, CURR OPIN CHEM BIOL, V9, P110, DOI 10.1016/j.cbpa.2005.02.011
   Bard A. J., 2001, ELECTROCHEMICAL METH
   Brauer G., 1965, HDB PREPARATIVE INOR
   Cedervall T, 2007, ANGEW CHEM INT EDIT, V46, P5754, DOI 10.1002/anie.200700465
   Chen SH, 2007, BIOSENS BIOELECTRON, V22, P1268, DOI 10.1016/j.bios.2006.05.022
   del Cano R, 2017, J COLLOID INTERF SCI, V505, P1165, DOI 10.1016/j.jcis.2017.07.011
   Dreaden EC, 2012, CHEM SOC REV, V41, P2740, DOI 10.1039/c1cs15237h
   Finklea H. O., 1996, ELECTROANALYTICAL CH
   Gu HY, 2001, J ELECTROANAL CHEM, V516, P119, DOI 10.1016/S0022-0728(01)00669-6
   Guo HL, 2009, SENSOR ACTUAT B-CHEM, V139, P598, DOI 10.1016/j.snb.2009.03.046
   GUO LH, 1991, ADV INORG CHEM, V36, P341, DOI 10.1016/S0898-8838(08)60043-4
   HILL HAO, 1993, METHOD ENZYMOL, V227, P501
   Huang H, 2002, ANAL BIOCHEM, V308, P141, DOI 10.1016/S0003-2697(02)00242-7
   Jimenez A, 2010, J PHYS CHEM C, V114, P21309, DOI 10.1021/jp1088977
   KAMIN RA, 1980, ANAL CHEM, V52, P1198, DOI 10.1021/ac50058a010
   Keating CD, 1999, J CHEM EDUC, V76, P949, DOI 10.1021/ed076p949
   LAVIRON E, 1979, J ELECTROANAL CHEM, V101, P19, DOI 10.1016/S0022-0728(79)80075-3
   Li FP, 2014, MICROCHIM ACTA, V181, P1541, DOI 10.1007/s00604-014-1228-3
   Liu XJ, 2004, J BIOTECHNOL, V108, P145, DOI 10.1016/j.jbiotec.2003.11.005
   Liu Y, 2011, ELECTROCHIM ACTA, V56, P3238, DOI 10.1016/j.electacta.2011.01.037
   Lu Q, 2007, J PHYS CHEM B, V111, P9808, DOI 10.1021/jp071201t
   Lundqvist M, 2008, P NATL ACAD SCI USA, V105, P14265, DOI 10.1073/pnas.0805135105
   Monopoli MP, 2011, NAT NANOTECHNOL, V6, P11, DOI 10.1038/nnano.2011.267
   Murray R. W., 1984, ELECTROANALYTICAL CH
   Peng L, 2015, SENSOR ACTUAT B-CHEM, V210, P418, DOI 10.1016/j.snb.2014.12.122
   PERUTZ MF, 1960, NATURE, V185, P416, DOI 10.1038/185416a0
   Reyes E, 2010, J PHYS CHEM C, V114, P15955, DOI 10.1021/jp9122387
   Salvati A, 2013, NAT NANOTECHNOL, V8, P137, DOI [10.1038/NNANO.2012.237, 10.1038/nnano.2012.237]
   Scheller FW, 2005, ADV COLLOID INTERFAC, V116, P111, DOI 10.1016/j.cis.2005.05.006
   Topoglidis E, 2006, ELECTROANAL, V18, P882, DOI 10.1002/elan.200503473
   Vatsyayan P., 2017, TRENDS BIOELECTROANA, P223
   Vilanova O, 2016, ACS NANO, V10, P10842, DOI 10.1021/acsnano.6b04858
   Viudez AJ, 2006, J PHYS CHEM B, V110, P17840, DOI 10.1021/jp0621651
   Viudez AJ, 2009, J PHYS CHEM C, V113, P5186, DOI 10.1021/jp810720t
   Xian YZ, 2007, ELECTROCHEM COMMUN, V9, P142, DOI 10.1016/j.elecom.2006.08.049
   Xie LL, 2013, COLLOID SURFACE B, V107, P245, DOI 10.1016/j.colsurfb.2013.02.020
   Xu YX, 2010, SENSOR ACTUAT B-CHEM, V148, P253, DOI 10.1016/j.snb.2010.05.028
   Xuan J, 2012, BIOELECTROCHEMISTRY, V84, P32, DOI 10.1016/j.bioelechem.2011.10.007
   Yang J, 1999, BIOELECTROCH BIOENER, V48, P117, DOI 10.1016/S0302-4598(98)00222-0
   Zhang JJ, 2008, ELECTROCHEM COMMUN, V10, P355, DOI 10.1016/j.elecom.2007.12.017
   Zhang LL, 2014, SENSOR ACTUAT B-CHEM, V197, P164, DOI 10.1016/j.snb.2014.02.077
   Zhao G, 2006, ELECTROCHEM COMMUN, V8, P148, DOI 10.1016/j.elecom.2005.11.001
   Zhao G, 2005, ELECTROCHEM COMMUN, V7, P724, DOI 10.1016/j.elecom.2005.04.026
   Zhou YL, 2002, LANGMUIR, V18, P8573, DOI 10.1021/la026120x
   Zhou YL, 2002, LANGMUIR, V18, P211, DOI 10.1021/la010834a
NR 47
TC 12
Z9 12
U1 2
U2 126
PU ELSEVIER SCIENCE BV
PI AMSTERDAM
PA PO BOX 211, 1000 AE AMSTERDAM, NETHERLANDS
SN 0039-9140
EI 1873-3573
J9 TALANTA
JI Talanta
PD JAN 1
PY 2018
VL 176
BP 667
EP 673
DI 10.1016/j.talanta.2017.08.090
PG 7
WC Chemistry, Analytical
WE Science Citation Index Expanded (SCI-EXPANDED)
SC Chemistry
GA FJ3DG
UT WOS:000412610100084
PM 28917805
DA 2023-06-30
ER

PT J
AU Li, N
   Larin, EM
   Kerman, K
AF Li, Nan
   Larin, Egor M.
   Kerman, Kagan
TI A Miniaturized Impedimetric Immunosensor for the Competitive Detection
   of Adrenocorticotropic Hormone
SO SENSORS
LA English
DT Article
DE electrochemical; biosensor; adrenocorticotropin hormone; impedance;
   screen-printed gold electrode
ID ACTH; BIOSENSORS; PEPTIDES; SURFACES; SENSORS
AB Adrenocorticotropic hormone (ACTH) plays an essential role in regulating corticosteroid hormone production, which has important functions in a myriad of critical physiological functions. In this proof-of-concept study, a miniaturized immunosensor was developed for the highly sensitive detection of ACTH using electrochemical impedance spectroscopy (EIS) in connection with disposable screen-printed gold electrodes (SPGEs). A film of 3,3 0 -dithiobis[sulfosuccinimidylpropionate] (DTSSP) was prepared to immobilize anti-ACTH antibodies covalently on the nanostructured SPGE surface. The surface-immobilized anti-ACTH antibodies captured the biotinylated ACTH (biotin-ACTH) and non-labelled ACTH for the competitive immunoassay. After coupling of a streptavidin-alkaline phosphatase conjugate (Streptavidin-ALP), the bio-catalysed precipitation of an insoluble and insulating product onto the sensing interface changed the charge transfer resistance (R-ct) characteristics significantly. The detection limit of 100 fg/mL was determined for ACTH in a 5 mu L sample volume, which indicated that this versatile platform can be easily adapted for miniaturized electrochemical immunosensing of cancer marker biomolecules. High selectivity and sensitivity of our immunoassay to detect ACTH in real samples demonstrated its promising potential for future development and applications using clinical samples.
C1 [Li, Nan; Larin, Egor M.; Kerman, Kagan] Univ Toronto Scarborough, Dept Phys & Environm Sci, 1265 Mil Trail, Toronto, ON M1C 1A4, Canada.
C3 University of Toronto; University Toronto Scarborough
RP Kerman, K (通讯作者)，Univ Toronto Scarborough, Dept Phys & Environm Sci, 1265 Mil Trail, Toronto, ON M1C 1A4, Canada.
EM nan.li@utoronto.ca; egor.larin@mail.utoronto.ca;
   kagan.kerman@utoronto.ca
RI Larin, Egor/AAM-3831-2020
OI Larin, Egor/0000-0003-4986-1373; Kerman, Kagan/0000-0003-3511-8570
FU NSERC Discovery Grant; Canadian Foundation for Innovation; Ontario
   Ministry of Research, Innovation and Science; Canada Research Chairs
FX The authors thank Professor Paul Le Tissier (University of Edinburgh,
   UK) for kindly donating the antibodies and reagents for this project.
   The authors also gratefully acknowledge financial support from NSERC
   Discovery Grant, Canadian Foundation for Innovation, Ontario Ministry of
   Research, Innovation and Science (Early Researcher Award) and Canada
   Research Chairs (Tier-2).
CR CROSBY SR, 1988, J CLIN ENDOCR METAB, V67, P1272, DOI 10.1210/jcem-67-6-1272
   Das J, 2013, ANAL CHEM, V85, P7333, DOI 10.1021/ac401221f
   Dounin V, 2010, ANAL CHIM ACTA, V669, P63, DOI 10.1016/j.aca.2010.04.037
   Duda T, 2012, BIOCHEMISTRY-US, V51, P9394, DOI 10.1021/bi301176c
   Gibson S., 1993, J CLIN ENDOCR METAB, V78, P835
   Gonzalez-Macia L, 2010, ANALYST, V135, P845, DOI 10.1039/b916888e
   Gooding JJ, 2003, ELECTROANAL, V15, P81, DOI 10.1002/elan.200390017
   HAKANSON R, 1971, BIOCHEM PHARMACOL, V20, P3223, DOI 10.1016/0006-2952(71)90130-4
   HALE AC, 1986, J ENDOCRINOL, V108, P49, DOI 10.1677/joe.0.1080049
   Kaatz M, 2012, ANALYST, V137, P59, DOI 10.1039/c1an15767a
   Katz E, 2003, ELECTROANAL, V15, P913, DOI 10.1002/elan.200390114
   Kertesz G, 1998, CLIN CHEM, V44, P78
   Li N, 2013, ANAL CHEM, V85, P9699, DOI 10.1021/ac402082s
   Li N, 2012, ANAL CHEM, V84, P3485, DOI 10.1021/ac3003227
   Li Q, 2012, ELECTROANAL, V24, P1272, DOI 10.1002/elan.201200074
   Liu GZ, 2011, BIOSENS BIOELECTRON, V26, P3660, DOI 10.1016/j.bios.2011.02.026
   Lucarelli F, 2005, BIOSENS BIOELECTRON, V20, P2001, DOI 10.1016/j.bios.2004.08.025
   Luo XL, 2013, CHEM SOC REV, V42, P5944, DOI 10.1039/c3cs60077g
   Maragliano R, 2015, AM J SURG PATHOL, V39, P374, DOI 10.1097/PAS.0000000000000340
   Miodek A, 2015, SENSORS-BASEL, V15, P25015, DOI 10.3390/s151025015
   Moreno M, 2011, ANALYST, V136, P1810, DOI 10.1039/c1an15070g
   Moreno-Guzman M, 2012, BIOSENS BIOELECTRON, V35, P82, DOI 10.1016/j.bios.2012.02.015
   Newell-Price J, 2006, LANCET, V367, P1605, DOI 10.1016/S0140-6736(06)68699-6
   Ojeda I, 2013, ANALYST, V138, P4284, DOI 10.1039/c3an00183k
   Pejcic B, 2006, ANALYST, V131, P1079, DOI 10.1039/b603402k
   Prabhakar VKB, 2006, POSTGRAD MED J, V82, P259, DOI 10.1136/pgmj.2005.039768
   Ravalli A, 2016, CURR DRUG DELIV, V13, P400, DOI 10.2174/1567201812666151029101217
   Rees L H, 1977, Ann N Y Acad Sci, V297, P603, DOI 10.1111/j.1749-6632.1977.tb41887.x
   REES LH, 1971, ENDOCRINOLOGY, V89, P254, DOI 10.1210/endo-89-1-254
   Sadik OA, 2004, J ENVIRON MONITOR, V6, P513, DOI 10.1039/b401794n
   Selvolini G, 2017, SENSORS-BASEL, V17, DOI 10.3390/s17040718
   Steel AB, 2000, BIOPHYS J, V79, P975, DOI 10.1016/S0006-3495(00)76351-X
   Stevens A, 2010, RESULTS PROBL CELL D, V50, P63, DOI 10.1007/400_2009_30
   Talbot JA, 2003, ANN CLIN BIOCHEM, V40, P453, DOI 10.1258/000456303322326371
   Tolba M, 2012, ANALYST, V137, P5749, DOI 10.1039/c2an35988j
   Varadhan Lakshminarayanan, 2013, J Assoc Physicians India, V61, P278
   Voccia D, 2015, J NANOSCI NANOTECHNO, V15, P3378, DOI 10.1166/jnn.2015.10201
   Voccia D, 2016, ANAL BIOANAL CHEM, V408, P7271, DOI 10.1007/s00216-016-9593-x
   Vogeser M., 1999, CLIN LAB, V45, P27
   Witte C, 2011, ELECTROANAL, V23, P339, DOI 10.1002/elan.201000410
NR 40
TC 6
Z9 6
U1 2
U2 19
PU MDPI
PI BASEL
PA ST ALBAN-ANLAGE 66, CH-4052 BASEL, SWITZERLAND
EI 1424-8220
J9 SENSORS-BASEL
JI Sensors
PD DEC
PY 2017
VL 17
IS 12
AR 2836
DI 10.3390/s17122836
PG 8
WC Chemistry, Analytical; Engineering, Electrical & Electronic; Instruments
   & Instrumentation
WE Science Citation Index Expanded (SCI-EXPANDED)
SC Chemistry; Engineering; Instruments & Instrumentation
GA FT6TD
UT WOS:000423285800136
PM 29215565
OA Green Published, Green Submitted, gold
DA 2023-06-30
ER

PT J
AU Dehdashtian, S
   Gholivand, MB
   Shamsipur, M
   Kariminia, S
AF Dehdashtian, Sara
   Gholivand, Mohammad Bagher
   Shamsipur, Mojtaba
   Kariminia, Samira
TI Construction of a sensitive and selective sensor for morphine using
   chitosan coated Fe3O4 magnetic nanoparticle as a modifier
SO MATERIALS SCIENCE & ENGINEERING C-MATERIALS FOR BIOLOGICAL APPLICATIONS
LA English
DT Article
DE Morphine; Chitosan-coated magnetic nanoparticle; Modified carbon paste
   electrode; Differential pulse voltammetry; Cyclic voltammetry;
   Electrochemical impedance spectroscopy; Chronoamperometry
ID GLASSY-CARBON ELECTRODE; LIQUID-CHROMATOGRAPHIC DETERMINATION;
   IRON-OXIDE NANOPARTICLES; AMPEROMETRIC DETECTION; HYDROGEN-PEROXIDE;
   BIOLOGICAL SAMPLES; HORSERADISH-PEROXIDASE; OPTICAL-DETECTION; COMPOSITE
   FILM; BIOSENSOR
AB A simple and sensitive sensor based on carbon paste electrode (CPE) modified by chitosan-coated magnetic nanoparticle (CMNP) was developed for the electrochemical determination of morphine (MO). The proposed sensor was characterized with scanning electron microscopy (SEM) and electrochemical impedance spectroscopy (EIS). The electrooxidation of MO was studied on modified carbon paste electrode using cyclic voltammetry, chronoamperometry and differential pulse voltammetry as diagnostic techniques. The oxidation peak potential of morphine on the CMNP/CPE appeared at 380 mV which was accompanied with smaller overpotential and increase in oxidation peak current compared to that obtained on the bare carbon paste electrode (CPE). Under optimum conditions the sensor provides two linear DPV responses in the range of 10-2000 nM and 2-720 mu M for MO with a detection limit of 3 nM. The proposed sensor was successfully applied for monitoring of MO in serum and urine samples and satisfactory results were obtained. (C) 2015 Published by Elsevier B.V.
C1 [Dehdashtian, Sara] Behbahan Khatam Al Anbia Univ Technol, Dept Chem, Behbahan, Iran.
   [Gholivand, Mohammad Bagher; Shamsipur, Mojtaba; Kariminia, Samira] Razi Univ, Fac Chem, Dept Analyt Chem, Kermanshah, Iran.
C3 Razi University
RP Gholivand, MB (通讯作者)，Razi Univ, Fac Chem, Dept Analyt Chem, Kermanshah, Iran.
EM mbgholivand@yahoo.com
RI Dehdashtian, Sara/IAM-1301-2023; Gholivand, Mohammad
   bagher/AAT-2549-2021; Gholivand, Mohammad Bagher/E-1117-2018; shamsipur,
   Mojtaba/ABE-9519-2020
OI Gholivand, Mohammad bagher/0000-0003-4415-9999; 
FU Razi University Research
FX The authors gratefully acknowledge the financial support of this work by
   the Razi University Research.
CR Abdullah J, 2006, SENSOR ACTUAT B-CHEM, V114, P604, DOI 10.1016/j.snb.2005.06.019
   Afsharmanesh E, 2013, J MOL LIQ, V181, P8, DOI 10.1016/j.molliq.2013.02.002
   [Anonymous], 2000, US PHARM NAT FORM US, P2151
   Atta N. F., 2011, INT J ELECTROCHEM SC, V6
   Atta N. F., 2012, INT J ELECTROCHEM SC, V7
   Atta NF, 2011, ELECTROANAL, V23, P737, DOI 10.1002/elan.201000600
   Babaei A, 2011, INT J ELECTROCHEM SC, V6, P1382
   Bard A. J., 2001, ELECTROCHEMICAL METH
   CHARI G, 1991, J CHROMATOGR-BIOMED, V571, P263, DOI 10.1016/0378-4347(91)80454-K
   Dams R, 2002, J CHROMATOGR B, V773, P53, DOI 10.1016/S1570-0232(01)00594-3
   dos Santos DS, 2003, MACROMOL BIOSCI, V3, P591, DOI 10.1002/mabi.200350027
   Guillot JG, 1997, J ANAL TOXICOL, V21, P127, DOI 10.1093/jat/21.2.127
   Ho KC, 2004, BIOSENS BIOELECTRON, V20, P3, DOI 10.1016/j.bios.2003.11.027
   Hrbac J, 2007, ELECTROANAL, V19, P1850, DOI 10.1002/elan.200703938
   Huang H, 2002, ANAL BIOCHEM, V308, P141, DOI 10.1016/S0003-2697(02)00242-7
   Kaushik A, 2008, ELECTROCHEM COMMUN, V10, P1364, DOI 10.1016/j.elecom.2008.07.007
   Kaushika A, 2008, BIOSENS BIOELECTRON, V24, P676, DOI 10.1016/j.bios.2008.06.032
   LAVIRON E, 1974, J ELECTROANAL CHEM, V52, P355, DOI 10.1016/S0022-0728(74)80448-1
   LEE HM, 1991, J ANAL TOXICOL, V15, P182, DOI 10.1093/jat/15.4.182
   Lei ZL, 2009, J MATER PROCESS TECH, V209, P3218, DOI 10.1016/j.jmatprotec.2008.07.044
   Lewis SW, 2000, ANALYST, V125, P1869, DOI 10.1039/b005118g
   Li F, 2010, BIOSENS BIOELECTRON, V25, P1408, DOI 10.1016/j.bios.2009.10.037
   Li YF, 2014, SENSOR ACTUAT B-CHEM, V201, P511, DOI 10.1016/j.snb.2014.05.034
   Liang YY, 2007, COLLOID POLYM SCI, V285, P1193, DOI 10.1007/s00396-007-1672-2
   Lin MS, 2005, ELECTROANAL, V17, P2068, DOI 10.1002/elan.200503335
   Lu GH, 2001, MICROCHEM J, V69, P81, DOI 10.1016/S0026-265X(01)00066-2
   Norouzi P, 2010, INT J ELECTROCHEM SC, V5, P1434
   PETER MG, 1995, J MACROMOL SCI PURE, VA32, P629, DOI 10.1080/10601329508010276
   Pournaghi-Azar MH, 2008, J ELECTROANAL CHEM, V624, P293, DOI 10.1016/j.jelechem.2008.09.016
   Qiu B, 2007, LUMINESCENCE, V22, P189, DOI 10.1002/bio.947
   Sakai G, 1998, SENSOR ACTUAT B-CHEM, V49, P5, DOI 10.1016/S0925-4005(98)00107-5
   Salimi A, 2005, ELECTROANAL, V17, P873, DOI 10.1002/elan.200403166
   Soares V. S. M. E., 1992, J LIQ CHROMATOGR, P1533
   TAGLIARO F, 1989, J CHROMATOGR-BIOMED, V488, P215, DOI 10.1016/S0378-4347(00)82947-3
   Tan XC, 2009, ELECTROANAL, V21, P1514, DOI 10.1002/elan.200804572
   Tao ML, 2010, B KOREAN CHEM SOC, V31, P1968, DOI 10.5012/bkcs.2010.31.7.1968
   Wang G, 2002, BIOELECTROCHEMISTRY, V57, P33, DOI 10.1016/S1567-5394(01)00174-8
   Wang HS, 2005, SENSORS-BASEL, V5, P266, DOI 10.3390/s5040266
   Wang SF, 2007, ANAL BIOANAL CHEM, V387, P703, DOI 10.1007/s00216-006-0976-2
   Wang YT, 2003, MEAS SCI TECHNOL, V14, P831, DOI 10.1088/0957-0233/14/6/317
   Wei X, 2002, ANAL CHEM, V74, P5039, DOI 10.1021/ac020216e
   Weng CH, 2007, SENSOR ACTUAT B-CHEM, V121, P576, DOI 10.1016/j.snb.2006.04.111
   Xu F, 2002, TALANTA, V58, P427, DOI 10.1016/S0039-9140(02)00312-0
   Zhang HL, 2007, ELECTROANAL, V19, P1869, DOI 10.1002/elan.200703942
   Zhang MG, 2005, ANAL CHEM, V77, P3960, DOI 10.1021/ac050059u
   Zhang MG, 2004, ANAL CHEM, V76, P5045, DOI 10.1021/ac049519u
   Zhao G, 2006, ELECTROCHEM COMMUN, V8, P148, DOI 10.1016/j.elecom.2005.11.001
NR 47
TC 53
Z9 56
U1 0
U2 87
PU ELSEVIER
PI AMSTERDAM
PA RADARWEG 29, 1043 NX AMSTERDAM, NETHERLANDS
SN 0928-4931
EI 1873-0191
J9 MAT SCI ENG C-MATER
JI Mater. Sci. Eng. C-Mater. Biol. Appl.
PD JAN 1
PY 2016
VL 58
BP 53
EP 59
DI 10.1016/j.msec.2015.07.049
PG 7
WC Materials Science, Biomaterials
WE Science Citation Index Expanded (SCI-EXPANDED)
SC Materials Science
GA CV4OX
UT WOS:000364247500007
PM 26478286
DA 2023-06-30
ER

PT J
AU Marquez, J
   Chazaro-Ruiz, LF
   Zimanyi, L
   Palestino, G
AF Marquez, Jessica
   Chazaro-Ruiz, Luis F.
   Zimanyi, Laszlo
   Palestino, Gabriela
TI Immobilization strategies and electrochemical evaluation of porous
   silicon based cytochrome c electrode
SO ELECTROCHIMICA ACTA
LA English
DT Article
DE biofunctionalization; cytochrome c; porous silicon; bioelectrode; cyclic
   voltammetry
ID PROTEIN; OXIDASE; MONOLAYERS; BIOSENSOR; SENSOR; CELLS; H2O2
AB Quasi-reversible and direct electrochemistry has been observed at a new electrochemical interface constructed by functionalization of porous silicon microcavities (PSiMc) with either amino (APTES) or mercapto (MPTS) propyltriethoxysilane and the redox protein cytochrome c (cyt c). The high specific surface area, tunable pore size (observed by scanning electron microscopy) and functional surface of PSiMc permitted the infiltration of molecular binders and cyt c into the porous structure. The optical response of PSiMc was evaluated during all modification steps. In all the cases a red shift in the reflectance spectra after substrate modification was observed, indicating the infiltration and immobilization of organic binders and the cyt c protein. Dose-response curves demonstrated that biofunctionalization with APTES followed by glutaraldehyde (GTA) amine activation provides higher amounts of immobilized protein with 4.73 nmol protein/cm(2) of etching area compared with 1 nmol protein/cm(2) when using MPTS as a molecular binder. Infrared spectroscopy (FTIR) also demonstrated the adsorption of the protein within the surface nanostructure. The PSiMc/cyt c hybrid devices showed high electrochemical stability due to the retaining of the protein's redox activity even after several months of its immobilization (C) 2014 Elsevier Ltd. All rights reserved.
C1 [Marquez, Jessica; Palestino, Gabriela] Univ Autonoma San Luis Potosi, Fac Chem Sci, Biopolymers & Nanostruct Lab, San Luis Potosi, Mexico.
   [Chazaro-Ruiz, Luis F.] Inst Potosino Invest Cient & Tecnol AC, Div Environm Sci, San Luis Potosi 78216, Mexico.
   [Zimanyi, Laszlo] Hungarian Acad Sci, Biol Res Ctr, Inst Biophys, H-6701 Szeged, Hungary.
C3 Universidad Autonoma de San Luis Potosi; Instituto Potosino
   Investigacion Cientifica y Tecnologica; Eotvos Lorand Research Network;
   Hungarian Academy of Sciences; Hungarian Biological Research Center
RP Marquez, J (通讯作者)，Univ Autonoma San Luis Potosi, Fac Chem Sci, Biopolymers & Nanostruct Lab, Manuel Nava 6, San Luis Potosi, Mexico.
EM palestinogabriela@fcq.uaslp.mx
RI Zimányi, László/GNP-1178-2022; Chazaro-Ruiz, Luis F/ABC-9967-2020;
   Gabriela, Palestino/Q-7369-2019
OI Zimányi, László/0000-0002-5101-2023; Chazaro-Ruiz, Luis
   F/0000-0001-8884-4512; Gabriela, Palestino/0000-0002-7535-9363
FU CONACYT through the Mexico-Hungary bilateral program; Ciencia Basica
   [193555, 153161]; CONACYT [24783]; UJAT-(PISA)
FX This work was supported by CONACYT through the Mexico-Hungary bilateral
   program (2013-2015) and Ciencia Basica (2010) projects: No. 193555 and
   No. 153161. J. Marquez is grateful to CONACYT for the Ph.D. scholarship
   (No. 24783) and for the UJAT-(PISA) 2011-2012 grant. We also thank Dulce
   Partida (IPICYT), Gladis Labrada (IPICYT), Olga Davalos (FCQ-UASLP) and
   Guillermo Vidriales (IPICYT) for technical support.
CR Aksu Y, 2011, CHEM MATER, V23, P1798, DOI 10.1021/cm103087p
   Alvarez-Paggi D, 2013, J PHYS CHEM B, V117, P6061, DOI 10.1021/jp400832m
   Bisi O, 2000, SURF SCI REP, V38, P1, DOI 10.1016/S0167-5729(99)00012-6
   Bonanno LM, 2010, ADV FUNCT MATER, V20, P573, DOI 10.1002/adfm.200901694
   Ciampi S, 2012, J PHYS CHEM C, V116, P16080, DOI 10.1021/jp303980x
   Dai ZH, 2004, ELECTROCHIM ACTA, V49, P2139, DOI 10.1016/j.electacta.2003.12.040
   Finocchio E, 2007, LANGMUIR, V23, P2505, DOI 10.1021/la062972b
   Fuku X, 2012, ANAL CHIM ACTA, V730, P49, DOI 10.1016/j.aca.2012.02.025
   Guo K, 2010, LANGMUIR, V26, P9076, DOI 10.1021/la904630c
   Hajdu K, 2012, NANOSCALE RES LETT, V7, DOI 10.1186/1556-276X-7-400
   Hajdu K, 2012, LANGMUIR, V28, P11866, DOI 10.1021/la301888p
   HEIMBURG T, 1993, BIOPHYS J, V64, pA287
   HINNEN C, 1983, J ELECTROANAL CHEM, V147, P329, DOI 10.1016/S0022-0728(83)80079-5
   Jane A, 2009, TRENDS BIOTECHNOL, V27, P230, DOI 10.1016/j.tibtech.2008.12.004
   Kermad A, 2013, MATER SCI ENG B-ADV, V178, P1159, DOI 10.1016/j.mseb.2013.07.010
   Klug J, 2013, J PHYS CHEM C, V117, P11317, DOI 10.1021/jp212613f
   Li JH, 1996, J ELECTROANAL CHEM, V416, P97, DOI 10.1016/S0022-0728(96)04732-8
   Li Y, 2010, TALANTA, V82, P1164, DOI 10.1016/j.talanta.2010.06.036
   Low SP, 2006, BIOMATERIALS, V27, P4538, DOI 10.1016/j.biomaterials.2006.04.015
   Mu C, 2007, J PHYS CHEM B, V111, P1491, DOI 10.1021/jp0657944
   Muller V, 2014, ELECTROCHIM ACTA, V116, P1, DOI 10.1016/j.electacta.2013.10.136
   Ouyang H, 2007, ANAL CHEM, V79, P1502, DOI 10.1021/ac0608366
   Pacholski C, 2005, J AM CHEM SOC, V127, P11636, DOI 10.1021/ja0511671
   Palestino G, 2008, LANGMUIR, V24, P13765, DOI 10.1021/la8015707
   REED DE, 1987, ANAL CHEM, V59, P2334, DOI 10.1021/ac00146a005
   Rhoten MC, 2002, J ELECTROANAL CHEM, V534, P143, DOI 10.1016/S0022-0728(02)01138-5
   Rhoten MC, 2000, ELECTROCHIM ACTA, V45, P2855, DOI 10.1016/S0013-4686(00)00359-5
   Rong G., 2007, INFLUENCE BIOMOLECUL, V676909-676909-676910
   Rui Q, 2010, ANAL CHIM ACTA, V670, P57, DOI 10.1016/j.aca.2010.04.065
   Scheller W, 1999, ELECTROANAL, V11, P703, DOI 10.1002/(SICI)1521-4109(199907)11:10/11<703::AID-ELAN703>3.0.CO;2-J
   Stevens JM, 2011, METALLOMICS, V3, P319, DOI 10.1039/c0mt00089b
   Sweetman MJ, 2011, LANGMUIR, V27, P9497, DOI 10.1021/la201760w
   Tammeveski K, 1998, FREE RADICAL BIO MED, V25, P973, DOI 10.1016/S0891-5849(98)00182-8
   TARLOV MJ, 1991, J AM CHEM SOC, V113, P1847, DOI 10.1021/ja00005a068
   Wang Y, 2011, MICROCHIM ACTA, V175, P87, DOI 10.1007/s00604-011-0638-8
   Washmon-Kriel L, 2000, J MOL CATAL B-ENZYM, V10, P453, DOI 10.1016/S1381-1177(99)00123-X
   Yagati AK, 2012, COLLOID SURFACE B, V92, P161, DOI 10.1016/j.colsurfb.2011.11.035
   Yang NJ, 2010, ELECTROCHEM COMMUN, V12, P1218, DOI 10.1016/j.elecom.2010.06.023
   Zhang L, 2008, BIOSENS BIOELECTRON, V23, P1610, DOI 10.1016/j.bios.2008.01.022
   Zhang X, 2007, ELECTROCHEM COMMUN, V9, P2098, DOI 10.1016/j.elecom.2007.05.025
NR 40
TC 14
Z9 14
U1 0
U2 59
PU PERGAMON-ELSEVIER SCIENCE LTD
PI OXFORD
PA THE BOULEVARD, LANGFORD LANE, KIDLINGTON, OXFORD OX5 1GB, ENGLAND
SN 0013-4686
EI 1873-3859
J9 ELECTROCHIM ACTA
JI Electrochim. Acta
PD SEP 10
PY 2014
VL 140
SI SI
BP 550
EP 556
DI 10.1016/j.electacta.2014.05.065
PG 7
WC Electrochemistry
WE Science Citation Index Expanded (SCI-EXPANDED)
SC Electrochemistry
GA AQ1FZ
UT WOS:000342528600072
DA 2023-06-30
ER

PT J
AU Barsan, MM
   Carvalho, RC
   Zhong, Y
   Sun, XL
   Brett, CMA
AF Barsan, Madalina M.
   Carvalho, Ricardo C.
   Zhong, Yu
   Sun, Xueliang
   Brett, Christopher M. A.
TI Carbon nanotube modified carbon cloth electrodes: Characterisation and
   application as biosensors
SO ELECTROCHIMICA ACTA
LA English
DT Article
DE Carbon cloth; Carbon nanotubes; Nitrogen doping; Conducting polymers;
   Biosensor
ID MEMBRANE FUEL-CELLS; FILM ELECTRODES; GROWTH; PERFORMANCE; PLATINUM;
   CATALYST; SUPPORT
AB Carbon nanotubes (CNTs) and nitrogen doped carbon nanotubes (CNx) modified carbon cloth (CCl) materials have been employed for the first time for the development of new electrode sensor materials, and characterised by cyclic voltammetry and electrochemical impedance spectroscopy. The voltammetric response of model electroactive species shows a close to reversible electrochemical behaviour, under diffusion control, at both functionalised CNT_CCl and CNx_CCl. Polymerisation of 3,4-ethylenedioxythiophene (EDOT) at CCl based electrodes was performed in order to decrease the material pore size and decrease sorption. The difference in charge values of PEDOT-modified CCl-based electrodes indicates that different amounts of polymer are deposited at each substrate. Glucose biosensors were constructed by immobilising glucose oxidase on top of PEDOT_CNT/CNx_CCl and the analytical properties together with operational stability were evaluated. Electrochemical impedance spectroscopy was used to evaluate interfacial and bulk properties of CNT/CNx_CCl, PEDOT_CNT/CNx_CCl and GOx_PEDOT_CNT/CNx_CCl electrodes, and differences in both capacitance and charge transfer resistance values are seen, revealing the advantages of CNT and CNx modification of CCl. (C) 2012 Published by Elsevier Ltd.
C1 [Barsan, Madalina M.; Carvalho, Ricardo C.; Brett, Christopher M. A.] Univ Coimbra, Dept Quim, Fac Ciencias & Tecnol, P-3004535 Coimbra, Portugal.
   [Zhong, Yu; Sun, Xueliang] Univ Western Ontario, Dept Mech & Mat Engn, London, ON N6A 5B9, Canada.
C3 Universidade de Coimbra; Western University (University of Western
   Ontario)
RP Brett, CMA (通讯作者)，Univ Coimbra, Dept Quim, Fac Ciencias & Tecnol, P-3004535 Coimbra, Portugal.
EM brett@ci.uc.pt
RI Sun, Andy/I-4535-2013; Carvalho, Ricardo/H-4687-2013; Sun,
   Xueliang/C-7257-2012; Brett, Christopher M.A./D-1676-2014; Barsan,
   Madalina M./H-4689-2013
OI Carvalho, Ricardo/0000-0003-4284-2145; Sun,
   Xueliang/0000-0003-0374-1245; Brett, Christopher
   M.A./0000-0002-1972-4434; Barsan, Madalina M./0000-0002-8492-5558
FU Fundacao para a Ciencia e a Tecnologia (FCT), Portugal
   [PTDC/QUI-QUI/116091/2009, POCI 2010]; COMPETE (European Community Fund
   FEDER); CEMUC(R) (Research Unit), Portugal [285]; FCT
   [SFRH/BPD/72656/2010]; Natural Sciences and Engineering Research Council
   of Canada (NSERC); Canada Research Chair (CRC) Program; RCC
   [SFRH/BD/46496/2008]; Fundação para a Ciência e a Tecnologia
   [SFRH/BD/46496/2008, SFRH/BPD/72656/2010] Funding Source: FCT
FX Financial support from Fundacao para a Ciencia e a Tecnologia (FCT),
   Portugal, PTDC/QUI-QUI/116091/2009, POCI 2010 and COMPETE (co-financed
   by the European Community Fund FEDER) and CEMUC (R) (Research Unit 285),
   Portugal, is gratefully acknowledged. MMB thanks FCT for postdoctoral
   grant SFRH/BPD/72656/2010 and RCC for the doctoral grant
   SFRH/BD/46496/2008. The research from Canada was supported by Natural
   Sciences and Engineering Research Council of Canada (NSERC) and Canada
   Research Chair (CRC) Program.
CR ARMSTRONG FA, 1988, ACCOUNTS CHEM RES, V21, P407, DOI 10.1021/ar00155a004
   Azamian BR, 2002, J AM CHEM SOC, V124, P12664, DOI 10.1021/ja0272989
   BACON R, 1960, J APPL PHYS, V31, P283, DOI 10.1063/1.1735559
   Barsoukov E, 2005, IMPEDANCE SPECTROSCOPY: THEORY, EXPERIMENT, AND APPLICATIONS, 2ND EDITION, pXII
   Bhattacharyya S, 2005, APPL PHYS LETT, V86, DOI 10.1063/1.1883725
   Bobacka J, 2000, J ELECTROANAL CHEM, V489, P17, DOI 10.1016/S0022-0728(00)00206-0
   Breiby DW, 2003, J POLYM SCI POL PHYS, V41, P945, DOI 10.1002/polb.10412
   Buchholz DB, 2003, CARBON, V41, P1625, DOI 10.1016/S0008-6223(03)00110-6
   Carvalho RC, 2010, ANAL BIOANAL CHEM, V398, P1675, DOI 10.1007/s00216-010-3966-3
   Chen CC, 2005, DIAM RELAT MATER, V14, P770, DOI 10.1016/j.diamond.2004.12.038
   Crispin X, 2006, CHEM MATER, V18, P4354, DOI 10.1021/cm061032+
   Desriani, 2010, OPEN ELECTROCHEM J, V2, P6
   Erlanger BF, 2001, NANO LETT, V1, P465, DOI 10.1021/nl015570r
   FITZER E, 1989, CARBON, V27, P621, DOI 10.1016/0008-6223(89)90197-8
   Ghica ME, 2005, ANAL CHIM ACTA, V532, P145, DOI 10.1016/j.aca.2004.10.058
   Guiseppi-Elie A, 2002, NANOTECHNOLOGY, V13, P559, DOI 10.1088/0957-4484/13/5/303
   Guo DJ, 2005, J SOLID STATE ELECTR, V9, P445, DOI 10.1007/s10008-004-0589-7
   Hiroshi K., U.S patent, Patent No. 6127059
   Horng YY, 2009, ELECTROCHEM COMMUN, V11, P850, DOI 10.1016/j.elecom.2009.02.010
   Hou HQ, 2004, ADV MATER, V16, P69, DOI 10.1002/adma.200306205
   Jang JW, 2006, CURR APPL PHYS, V6, P141, DOI 10.1016/j.cap.2005.07.027
   Kakhki S, 2012, SYNTHETIC MET, V161, P2718, DOI 10.1016/j.synthmet.2011.10.007
   Li WZ, 2002, CARBON, V40, P791, DOI 10.1016/S0008-6223(02)00039-8
   Li WZ, 2003, J PHYS CHEM B, V107, P6292, DOI 10.1021/jp022505c
   Lim SH, 2006, PHYS REV B, V73, DOI 10.1103/PhysRevB.73.045402
   Litster S, 2004, J POWER SOURCES, V130, P61, DOI 10.1016/j.jpowsour.2003.12.055
   Liu H, 2010, CARBON, V48, P1498, DOI 10.1016/j.carbon.2009.12.045
   Liu M, 2011, SENSOR ACTUAT B-CHEM, V159, P277, DOI 10.1016/j.snb.2011.07.005
   Madsen L.L., 1991, SYNTHETIC MET, V41-43, P2931
   Rajalakshmi N, 2005, J POWER SOURCES, V140, P250, DOI 10.1016/j.jpowsour.2004.08.042
   Rajesh B, 2002, FUEL, V81, P2177, DOI 10.1016/S0016-2361(02)00162-X
   Saha MS, 2009, ELECTROCHEM COMMUN, V11, P438, DOI 10.1016/j.elecom.2008.12.013
   Shim M, 2002, NANO LETT, V2, P285, DOI 10.1021/nl015692j
   Sotiropoulou S, 2003, ANAL BIOANAL CHEM, V375, P103, DOI 10.1007/s00216-002-1617-z
   Tang H, 2004, CARBON, V42, P191, DOI 10.1016/j.carbon.2003.09.023
   Villalpando-Paez F, 2004, CHEM PHYS LETT, V386, P137, DOI 10.1016/j.cplett.2004.01.052
   Wang C, 2004, NANO LETT, V4, P345, DOI 10.1021/nl034952p
NR 37
TC 27
Z9 27
U1 1
U2 137
PU PERGAMON-ELSEVIER SCIENCE LTD
PI OXFORD
PA THE BOULEVARD, LANGFORD LANE, KIDLINGTON, OXFORD OX5 1GB, ENGLAND
SN 0013-4686
J9 ELECTROCHIM ACTA
JI Electrochim. Acta
PD DEC 15
PY 2012
VL 85
BP 203
EP 209
DI 10.1016/j.electacta.2012.08.048
PG 7
WC Electrochemistry
WE Science Citation Index Expanded (SCI-EXPANDED)
SC Electrochemistry
GA 082EV
UT WOS:000314376000029
DA 2023-06-30
ER

PT J
AU Yuan, YL
   Yuan, R
   Chai, YQ
   Zhuo, Y
   Liu, ZY
   Mao, L
   Guan, S
   Qian, XQ
AF Yuan, Yali
   Yuan, Ruo
   Chai, Yaqin
   Zhuo, Ying
   Liu, Zhongyuan
   Mao, Li
   Guan, Shu
   Qian, Xiaoqing
TI A novel label-free electrochemical aptasensor for thrombin based on the
   {nano-Au/thionine}(n) multilayer films as redox probes
SO ANALYTICA CHIMICA ACTA
LA English
DT Article
DE Aptamer; Thrombin (TB); Redox probe; Electrochemical aptasensor
ID IMPEDANCE SPECTROSCOPY; GOLD NANOPARTICLES; APTAMER; AMPLIFICATION;
   BIOSENSOR; SENSORS; BLOOD
AB Herein, a novel label-free electrochemical aptasensor based on direct immobilization of the redox probes on an electrode surface was reported. Gold electrode coated Nafion was firstly modified with redox probe-thionine (Thi) through ion exchange adsorption. Then, with the help of chemisorption and electrostatic adsorption, negatively charged nano-Au and positively charged Thi were layer-by-layer (LBL) self-assembled onto the modified electrode surface, which formed {nano-Au/Thi(+)}(n) multilayer films for improving the amount of redox probes and immobilizing thiolated thrombin aptamers (TBA). In the presence of target thrombin (TB), the IBA on the multilayer film could catch the TB onto the electrode surface, which resulted in a barrier for electro-transfer, leading to decrease of the current. The proposed method avoided the cubsome redox probe labeling process, increased the amount of redox probe and reduced the distance between the redox probe and electrode surface. Thus, the approach showed a high sensitivity and a wider linearity to TB in the range from 0.12 nM to 46 nM with a detection limit of 40 pM. (c) 2010 Elsevier B.V. All rights reserved.
C1 [Yuan, Yali; Yuan, Ruo; Chai, Yaqin; Zhuo, Ying; Liu, Zhongyuan; Mao, Li; Guan, Shu; Qian, Xiaoqing] Southwest Univ, Coll Chem & Chem Engn, Minist Educ, Key Lab Luminescence & Real Time Anal, Chongqing 400715, Peoples R China.
C3 Southwest University - China
RP Yuan, R (通讯作者)，Southwest Univ, Coll Chem & Chem Engn, Minist Educ, Key Lab Luminescence & Real Time Anal, Chongqing 400715, Peoples R China.
EM yuanruo@swu.edu.cn
RI yuan, Yuan/ISA-0923-2023
FU NNSF of China [20675064]; Natural Science Foundation of Chongqing City
   [CSTC-2009BA1003]; Ministry of Education of China [708073]; High
   Technology Project Foundation of Southwest University, China [XSGX02]
FX This work was supported by the NNSF of China (20675064), the Natural
   Science Foundation of Chongqing City (CSTC-2009BA1003), The Ministry of
   Education of China (Project 708073), High Technology Project Foundation
   of Southwest University (XSGX02), China.
CR Bang GS, 2005, BIOSENS BIOELECTRON, V21, P863, DOI 10.1016/j.bios.2005.02.002
   Bardea A, 1999, CHEM COMMUN, P21, DOI 10.1039/a808319c
   DORON A, 1995, LANGMUIR, V11, P1313, DOI 10.1021/la00004a044
   ELLINGTON AD, 1990, NATURE, V346, P818, DOI 10.1038/346818a0
   Fan H, 2008, ELECTROANAL, V20, P2113, DOI 10.1002/elan.200804281
   Feng KJ, 2008, ELECTROCHEM COMMUN, V10, P531, DOI 10.1016/j.elecom.2008.01.024
   FRENS G, 1973, NATURE-PHYS SCI, V241, P20, DOI 10.1038/physci241020a0
   Hianik T, 2008, PROTEIN PEPTIDE LETT, V15, P799, DOI 10.2174/092986608785203656
   Hianik T, 2009, CHEM COMMUN, P6303, DOI 10.1039/b910981a
   John SA, 2004, J ELECTROANAL CHEM, V561, P119, DOI 10.1016/j.jelechem.2003.07.025
   Lai RY, 2007, ANAL CHEM, V79, P229, DOI 10.1021/ac061592s
   Levicky R, 1998, J AM CHEM SOC, V120, P9787, DOI 10.1021/ja981897r
   Li CZ, 2005, ANAL CHEM, V77, P478, DOI 10.1021/ac048672l
   Li XX, 2008, BIOSENS BIOELECTRON, V23, P1624, DOI 10.1016/j.bios.2008.01.029
   Sanchez JLA, 2006, ELECTROANAL, V18, P1957, DOI 10.1002/elan.200603610
   Lu Y, 2008, ANAL CHEM, V80, P1883, DOI 10.1021/ac7018014
   Nimjee SM, 2005, ANNU REV MED, V56, P555, DOI 10.1146/annurev.med.56.062904.144915
   Porfirieva A, 2007, ELECTROANAL, V19, P1915, DOI 10.1002/elan.200703963
   Radi AE, 2006, J AM CHEM SOC, V128, P117, DOI 10.1021/ja053121d
   Radi AE, 2005, ANAL CHEM, V77, P6320, DOI 10.1021/ac0505775
   Rahman MA, 2009, ANAL CHEM, V81, P6604, DOI 10.1021/ac900285v
   Ricci F, 2009, ANAL CHEM, V81, P1608, DOI 10.1021/ac802365x
   SIMONA A, 2008, LANGMUIR, V24, P5641
   TUERK C, 1990, SCIENCE, V249, P505, DOI 10.1126/science.2200121
   Wang JL, 2009, J ELECTROANAL CHEM, V626, P1, DOI 10.1016/j.jelechem.2008.08.008
   Wang J, 2009, BIOSENS BIOELECTRON, V24, P1598, DOI 10.1016/j.bios.2008.08.030
   White RJ, 2008, LANGMUIR, V24, P10513, DOI 10.1021/la800801v
   Willner I, 2007, ANGEW CHEM INT EDIT, V46, P6408, DOI 10.1002/anie.200604524
   Zhang SS, 2008, ANAL CHEM, V80, P8382, DOI 10.1021/ac800857p
   Zhang YL, 2007, J AM CHEM SOC, V129, P15448, DOI 10.1021/ja0773047
   Zhang YL, 2009, ANAL CHEM, V81, P1982, DOI 10.1021/ac802512d
   Zuo XL, 2009, J AM CHEM SOC, V131, P6944, DOI 10.1021/ja901315w
NR 32
TC 37
Z9 39
U1 2
U2 64
PU ELSEVIER
PI AMSTERDAM
PA RADARWEG 29, 1043 NX AMSTERDAM, NETHERLANDS
SN 0003-2670
EI 1873-4324
J9 ANAL CHIM ACTA
JI Anal. Chim. Acta
PD JUN 4
PY 2010
VL 668
IS 2
BP 171
EP 176
DI 10.1016/j.aca.2010.04.020
PG 6
WC Chemistry, Analytical
WE Science Citation Index Expanded (SCI-EXPANDED)
SC Chemistry
GA 608EL
UT WOS:000278565400010
PM 20493294
DA 2023-06-30
ER

PT J
AU Ahmad, MW
   Verma, S
   Yang, DJ
   Ul Islam, M
   Choudhury, A
AF Ahmad, Md Wasi
   Verma, Sushil
   Yang, Duck-Joo
   Ul Islam, Mazhar
   Choudhury, Arup
TI Synthesis of silver nanoparticles-decorated poly(m-aminophenol)
   nanofibers and their application in a non-enzymatic glucose biosensor
SO JOURNAL OF MACROMOLECULAR SCIENCE PART A-PURE AND APPLIED CHEMISTRY
LA English
DT Article
DE Poly (m-aminophenol) nanofibers; silver nanoparticles; X-ray
   diffraction; morphology; electrochemical glucose sensor
AB Silver nanoparticles-decorated poly(m-aminophenol) nanofibers (PmAPNFs) was prepared through the initial synthesis of PmAPNFs via chemical polymerization of m-aminophenol with ammonium persulfate (APS) and NaOCl as oxidizing agents, followed by thermo-chemical reduction of Ag+ ions into Ag nanoparticles on the PmAPNFs. Different spectroscopic and morphological analyses confirmed the formation of Ag nanoparticles (AgNPs) on the surface of PmAPNFs. As-prepared PmAPNFs/AgNPs nanocomposite showed remarkable catalytic activity toward the electro-oxidation reaction of glucose in NaOH medium. The PmAPNFs/AgNPs based biosensor demonstrated a very low detection limit of 0.062 mu M (S/N = 3) together with high sensitivity (17.45 mu AmM(-1 )cm(-2)) and wide linear range (0.1 - 8 mM). It has short response time (similar to 7 s) even at lower concentration of glucose. It also exhibited strong tolerance against various electroactive interfering agents during glucose sensing process. The present PmAPNFs/AgNPs nanocomposite could be a promising material for the fabrication of highly sensitive, environment-friendly and low-cost enzyme-free glucose sensor devices.
C1 [Ahmad, Md Wasi; Ul Islam, Mazhar] Dhofar Univ, Coll Engn, Dept Chem Engn, POB 2509, Salalah 211, Oman.
   [Verma, Sushil; Choudhury, Arup] Birla Inst Technol, Dept Chem Engn, Ranchi 835215, Bihar, India.
   [Yang, Duck-Joo] Univ Texas Dallas, Dept Chem, Richardson, TX 75083 USA.
   [Yang, Duck-Joo] Univ Texas Dallas, Alan G MacDiarmid NanoTech Inst, Richardson, TX 75083 USA.
C3 Dhofar University; Birla Institute of Technology Mesra; University of
   Texas System; University of Texas Dallas; University of Texas System;
   University of Texas Dallas
RP Ahmad, MW (通讯作者)，Dhofar Univ, Coll Engn, Dept Chem Engn, POB 2509, Salalah 211, Oman.; Choudhury, A (通讯作者)，Birla Inst Technol, Dept Chem Engn, Ranchi 835215, Bihar, India.
EM mwahmad@du.edu.om; aru@bitmesra.ac.in
RI Ahmad, Md Wasi/I-1802-2013; Choudhury, Arup/O-2445-2017; Verma, Dr
   Sushil Kumar/C-3312-2015
OI Ahmad, Md Wasi/0000-0001-8201-1317; Choudhury, Arup/0000-0001-8266-3171;
   Verma, Dr Sushil Kumar/0000-0003-1400-3432
FU Research Council (TRC) of Oman [BFP/RGP/HSS/20/274]
FX This research was supported through the Block Funding Research Program
   funded by The Research Council (TRC) of Oman (BFP/RGP/HSS/20/274).
CR Afshari M, 2019, J ELECTROANAL CHEM, V833, P9, DOI 10.1016/j.jelechem.2018.11.022
   Ahammad AJS, 2016, J SOLID STATE ELECTR, V20, P1933, DOI 10.1007/s10008-016-3199-2
   Ansari SA, 2019, J ELECTROANAL CHEM, V850, DOI 10.1016/j.jelechem2019.113394
   Baghayeri M, 2020, ANAL CHIM ACTA, V1111, P49, DOI 10.1016/j.aca.2020.03.039
   Baghayeri M, 2016, SENSOR ACTUAT B-CHEM, V225, P354, DOI 10.1016/j.snb.2015.11.003
   Bas SZ, 2014, ANAL METHODS-UK, V6, P7752, DOI 10.1039/c4ay01524j
   Baskaya G, 2017, BIOSENS BIOELECTRON, V91, P728, DOI 10.1016/j.bios.2017.01.045
   Chen C, 2017, SENSORS-BASEL, V17, DOI 10.3390/s17010182
   Chen W, 2013, J MATER CHEM A, V1, P3315, DOI 10.1039/c3ta00499f
   Choudhury A, 2018, NANOTECHNOLOGY, V29, DOI 10.1088/1361-6528/aaa7e3
   Chowdhury AD, 2014, SENSOR ACTUAT B-CHEM, V190, P348, DOI 10.1016/j.snb.2013.08.071
   Dayakar T, 2018, MATER CHEM PHYS, V216, P502, DOI 10.1016/j.matchemphys.2018.05.046
   Deshmukh MA, 2020, J MATER CHEM C, V8, P5112, DOI 10.1039/c9tc06836h
   Dolatkhah A, 2018, LANGMUIR, V34, P10560, DOI 10.1021/acs.langmuir.8b02336
   DROOG JMM, 1979, J ELECTROANAL CHEM, V99, P173, DOI 10.1016/S0022-0728(79)80245-4
   Fan ZJ, 2013, ELECTROCHIM ACTA, V109, P602, DOI 10.1016/j.electacta.2013.07.153
   Feng X, 2015, BIOSENS BIOELECTRON, V70, P411, DOI 10.1016/j.bios.2015.03.046
   Gao ZY, 2012, CRYSTENGCOMM, V14, P6639, DOI 10.1039/c2ce25498k
   Gao ZQ, 2017, MICROCHIM ACTA, V184, P807, DOI 10.1007/s00604-016-2061-7
   German N, 2017, ELECTROANAL, V29, P1267, DOI 10.1002/elan.201600680
   Ghanbari K, 2016, ANAL BIOCHEM, V498, P37, DOI 10.1016/j.ab.2016.01.006
   Guimard NK, 2007, PROG POLYM SCI, V32, P876, DOI 10.1016/j.progpolymsci.2007.05.012
   Guo XS, 2014, MICROCHIM ACTA, V181, P519, DOI 10.1007/s00604-013-1143-z
   Guo YY, 2019, PROCESS BIOCHEM, V81, P92, DOI 10.1016/j.procbio.2019.03.005
   Haldorai Y, 2016, BIOSENS BIOELECTRON, V79, P543, DOI 10.1016/j.bios.2015.12.054
   Heller A, 2008, CHEM REV, V108, P2482, DOI 10.1021/cr068069y
   Hosseini H, 2014, SENSOR ACTUAT B-CHEM, V195, P85, DOI 10.1016/j.snb.2014.01.015
   Hsu CL, 2017, SENSOR ACTUAT B-CHEM, V238, P150, DOI 10.1016/j.snb.2016.07.060
   Hui N, 2015, SENSOR ACTUAT B-CHEM, V221, P606, DOI 10.1016/j.snb.2015.07.011
   Hwang DW, 2018, ANAL CHIM ACTA, V1033, P1, DOI 10.1016/j.aca.2018.05.051
   Jedrzak A, 2018, SENSOR ACTUAT B-CHEM, V256, P176, DOI 10.1016/j.snb.2017.10.079
   Kailasa S, 2019, MATER LETT, V245, P118, DOI 10.1016/j.matlet.2019.02.103
   Kassal P, 2018, SENSOR ACTUAT B-CHEM, V266, P228, DOI 10.1016/j.snb.2018.03.074
   KHALAF N, 2020, INT, V146, DOI DOI 10.1016/j.ijbiomac.019.11.193
   Komathi S, 2017, RSC ADV, V7, P15342, DOI 10.1039/c6ra24760a
   Koskun Y, 2018, ANAL CHIM ACTA, V1010, P37, DOI 10.1016/j.aca.2018.01.035
   Lee KP, 2010, MICROCHEM J, V95, P74, DOI 10.1016/j.microc.2009.10.008
   Lee WC, 2019, BIOSENS BIOELECTRON, V130, P48, DOI 10.1016/j.bios.2019.01.028
   Liang L, 2002, ANGEW CHEM INT EDIT, V41, P3665, DOI 10.1002/1521-3773(20021004)41:19<3665::AID-ANIE3665>3.0.CO;2-B
   Lindfors T, 2002, J ELECTROANAL CHEM, V518, P131, DOI 10.1016/S0022-0728(01)00704-5
   Liu S, 2016, CHEMELECTROCHEM, V3, P1799, DOI 10.1002/celc.201600439
   Liu XH, 2018, TALANTA, V186, P248, DOI 10.1016/j.talanta.2018.04.067
   Liu YW, 2017, J MATER CHEM B, V5, P1901, DOI 10.1039/c6tb02882a
   Lu XP, 2014, ANAL METHODS-UK, V6, P4643, DOI 10.1039/c4ay00421c
   Luo YL, 2011, ELECTROCHIM ACTA, V56, P8371, DOI 10.1016/j.electacta.2011.07.024
   Madhuvilakku R, 2018, ANAL CHIM ACTA, V1042, P93, DOI 10.1016/j.aca.2018.08.032
   Manikandan PN, 2016, ANAL METHODS-UK, V8, P2691, DOI 10.1039/c6ay00055j
   Mazeiko V, 2013, SENSOR ACTUAT B-CHEM, V189, P187, DOI 10.1016/j.snb.2013.03.140
   Miao ZL, 2015, J ELECTROANAL CHEM, V756, P153, DOI 10.1016/j.jelechem.2015.08.025
   Molleman B, 2015, LANGMUIR, V31, P13361, DOI 10.1021/acs.langmuir.5b03686
   Moon JM, 2018, BIOSENS BIOELECTRON, V102, P540, DOI 10.1016/j.bios.2017.11.069
   Naveen MH, 2016, ADV FUNCT MATER, V26, P1590, DOI 10.1002/adfm.201504506
   Noh HB, 2016, J MATER CHEM A, V4, P2720, DOI 10.1039/c5ta08823b
   Papi MAP, 2017, MAT SCI ENG C-MATER, V75, P88, DOI 10.1016/j.msec.2017.02.026
   Poyraz S, 2014, SENSOR ACTUAT B-CHEM, V201, P65, DOI 10.1016/j.snb.2014.04.071
   Qiao YX, 2020, J MATER CHEM B, V8, P5411, DOI 10.1039/d0tb00131g
   Qin XY, 2011, ELECTROCHEM COMMUN, V13, P785, DOI 10.1016/j.elecom.2011.05.002
   Romeo A, 2018, APPL MATER TODAY, V10, P133, DOI 10.1016/j.apmt.2017.12.016
   Roy K, 2019, GREEN PROCESS SYNTH, V8, P590, DOI 10.1515/gps-2019-0029
   Salabat A, 2017, NEW J CHEM, V41, P12892, DOI 10.1039/c7nj00678k
   Salavagione HJ, 2005, J ELECTROANAL CHEM, V576, P139, DOI 10.1016/j.jelechem.2004.10.013
   Sen T, 2016, RSC ADV, V6, P42196, DOI 10.1039/c6ra03049a
   Shoaie N, 2019, MICROCHIM ACTA, V186, DOI 10.1007/s00604-019-3588-1
   Sun F, 2019, MATER LETT, V234, P62, DOI 10.1016/j.matlet.2018.09.054
   Tack C, 2012, DIABETES TECHNOL THE, V14, P330, DOI 10.1089/dia.2011.0170
   Tang L, 2017, J MATER SCI-MATER EL, V28, P7769, DOI 10.1007/s10854-017-6472-y
   Tang WW, 2015, TALANTA, V131, P417, DOI 10.1016/j.talanta.2014.08.019
   Tian JQ, 2013, NANOSCALE, V5, P8921, DOI 10.1039/c3nr02031b
   Tian JQ, 2011, CATAL SCI TECHNOL, V1, P1393, DOI 10.1039/c1cy00212k
   Vanaja M, 2013, APPL NANOSCI, V3, P217, DOI 10.1007/s13204-012-0121-9
   Veerappan G, 2011, ACS APPL MATER INTER, V3, P857, DOI 10.1021/am101204f
   Verma SK, 2015, SENSOR ACTUAT B-CHEM, V219, P199, DOI 10.1016/j.snb.2015.04.117
   Wang JX, 2017, MAT SCI ENG C-MATER, V71, P844, DOI 10.1016/j.msec.2016.10.080
   Wang Z, 2017, CHEM-EUR J, V23, P4986, DOI 10.1002/chem.201700366
   Wu JM, 2011, ACS APPL MATER INTER, V3, P4354, DOI 10.1021/am201008n
   Xie FY, 2018, SENSOR ACTUAT B-CHEM, V255, P1254, DOI 10.1016/j.snb.2017.08.098
   Xu GY, 2018, J PHYS CHEM C, V122, P670, DOI 10.1021/acs.jpcc.7b10860
   Xu LH, 2018, IONICS, V24, P2795, DOI 10.1007/s11581-017-2405-2
   Yang HP, 2014, J ELECTROCHEM SOC, V161, pB216, DOI 10.1149/2.0521410jes
   Yang HP, 2010, BIOSENS BIOELECTRON, V26, P295, DOI 10.1016/j.bios.2010.06.036
   Yang L, 2015, J MATER CHEM A, V3, P83, DOI 10.1039/c4ta05220j
   Zhai DY, 2013, ACS NANO, V7, P3540, DOI 10.1021/nn400482d
   Zhang B, 2015, MICROCHIM ACTA, V182, P625, DOI 10.1007/s00604-014-1366-7
   Zhang YW, 2011, LANGMUIR, V27, P2170, DOI 10.1021/la105092f
   Zhou D, 2017, CHEM-EUR J, V23, P5214, DOI 10.1002/chem.201700594
   Zhu H, 2016, J MATER CHEM B, V4, P7333, DOI 10.1039/c6tb02037b
   Zhuang XM, 2016, RSC ADV, V6, P92541, DOI 10.1039/c6ra14970g
NR 87
TC 6
Z9 6
U1 0
U2 14
PU TAYLOR & FRANCIS INC
PI PHILADELPHIA
PA 530 WALNUT STREET, STE 850, PHILADELPHIA, PA 19106 USA
SN 1060-1325
EI 1520-5738
J9 J MACROMOL SCI A
JI J. Macromol. Sci. Part A-Pure Appl. Chem.
PD JUL 3
PY 2021
VL 58
IS 7
BP 461
EP 471
DI 10.1080/10601325.2021.1886585
EA FEB 2021
PG 11
WC Polymer Science
WE Science Citation Index Expanded (SCI-EXPANDED)
SC Polymer Science
GA TJ3TM
UT WOS:000619077500001
DA 2023-06-30
ER

PT J
AU Boron, I
   Juarez, A
   Battaglini, F
AF Boron, Ignacio
   Juarez, Angela
   Battaglini, Fernando
TI Portable Microalgal Biosensor for Herbicide Monitoring
SO CHEMELECTROCHEM
LA English
DT Article
DE herbicide; atrazine; biosensor; photosynthesis; amperometry
ID POLYELECTROLYTE-SURFACTANT COMPLEXES; CELL-BASED BIOSENSORS;
   ELECTROCHEMICAL BIOSENSORS; TOXICITY; NANOPARTICLES; PLATFORM; TRENDS;
   FILMS
AB The need for in-situ and real-time tools to monitor the fate of pesticides in extensive areas is of great concern to preserve the environment in countries where agroindustry represents an essential part of its economy. In this work, we present the construction of a portable system based on the reversible photosynthesis inhibition produced by herbicides on microalgae, using atrazine as a model compound. The decrease in oxygen production due to the photosynthesis inhibition is electrochemically detected using an automated flow system. The system presented here involves the immobilization of microalgae in a polyelectrolyte-surfactant-carbon nanotube self-assembled material cast on a screen-printed graphite electrode; these components contribute to the stability and sensitivity of the whole device. The system presents a limit of detection of 0.11 mu M, showing an excellent performance in river samples. The sensor maintains its integrity after five months immersed in a freshwater algae medium at room temperature. These features are key to install this system along the course of a river at a low cost, allowing early detection of polluted areas and long term environmental studies.
C1 [Boron, Ignacio; Battaglini, Fernando] Univ Buenos Aires, Fac Ciencias Exactas & Nat, Inst Quim Fis Mat Medio Ambiente & Energia INQUIM, Dept Quim Inorgan Analit & Quim Fis,CONICET, Ciudad Univ,Pabellon 2,C1428EHA, Buenos Aires, DF, Argentina.
   [Juarez, Angela] Univ Buenos Aires, Fac Ciencias Exactas & Nat, IBBEA, Dept Biodiversidad & Biol Expt,CONICET, Ciudad Univ,Pabellon 2,C1428EHA, Buenos Aires, DF, Argentina.
C3 Consejo Nacional de Investigaciones Cientificas y Tecnicas (CONICET);
   University of Buenos Aires; Consejo Nacional de Investigaciones
   Cientificas y Tecnicas (CONICET); University of Buenos Aires
RP Battaglini, F (通讯作者)，Univ Buenos Aires, Fac Ciencias Exactas & Nat, Inst Quim Fis Mat Medio Ambiente & Energia INQUIM, Dept Quim Inorgan Analit & Quim Fis,CONICET, Ciudad Univ,Pabellon 2,C1428EHA, Buenos Aires, DF, Argentina.
EM battagli@qi.fcen.uba.ar
CR [Anonymous], 2015, REV201511 HLTH CAN
   ANTONIETTI M, 1994, MACROMOLECULES, V27, P6007, DOI 10.1021/ma00099a011
   Bergami E, 2017, AQUAT TOXICOL, V189, P159, DOI 10.1016/j.aquatox.2017.06.008
   Bhattacharya P, 2010, J PHYS CHEM C, V114, P16556, DOI 10.1021/jp1054759
   Boron I, 2017, ELECTROANAL, V29, P616, DOI 10.1002/elan.201600470
   Chang HJ, 2017, MICROB BIOTECHNOL, V10, P1031, DOI 10.1111/1751-7915.12791
   Cheremisinoff NP, 2011, HANDBOOK OF POLLUTION PREVENTION AND CLEANER PRODUCTION, VOL 3: BEST PRACTICES IN THE AGROCHEMICAL INDUSTRY, P215, DOI 10.1016/B978-1-4377-7825-0.00004-2
   CLARK LC, 1953, J APPL PHYSIOL, V6, P189, DOI 10.1152/jappl.1953.6.3.189
   Cortez ML, 2014, ELECTROCHIM ACTA, V118, P124, DOI 10.1016/j.electacta.2013.11.188
   De Michele R, 2014, INT J BIOCHEM CELL B, V48, P39, DOI 10.1016/j.biocel.2013.12.014
   Donmez GC, 1999, PROCESS BIOCHEM, V34, P885
   Douglas S.E., 2003, PHOTOSYNTHESIS ALGAE
   Garcia-Mendiola T, 2018, SENSOR ACTUAT B-CHEM, V256, P226, DOI 10.1016/j.snb.2017.10.105
   Gaviglio C, 2013, SENSOR ACTUAT B-CHEM, V182, P53, DOI 10.1016/j.snb.2013.02.081
   Gosset A, 2018, BIOSENS BIOELECTRON, V117, P669, DOI 10.1016/j.bios.2018.07.005
   Grattieri M, 2017, CHEMELECTROCHEM, V4, P834, DOI 10.1002/celc.201600507
   Gross J., 1991, PIGMENTS VEGETABLES
   Hadjoudja S, 2010, J COLLOID INTERF SCI, V342, P293, DOI 10.1016/j.jcis.2009.10.078
   Haigh-Florez D, 2014, BIOSENS BIOELECTRON, V54, P484, DOI 10.1016/j.bios.2013.10.062
   Heller A, 2008, CHEM REV, V108, P2482, DOI 10.1021/cr068069y
   Husu I, 2013, SENSOR ACTUAT B-CHEM, V185, P321, DOI 10.1016/j.snb.2013.05.013
   Kniss AR, 2017, NAT COMMUN, V8, DOI 10.1038/ncomms14865
   Koblizek M, 2002, BIOTECHNOL BIOENG, V78, P110, DOI 10.1002/bit.10190
   LICHTENTHALER HK, 1987, METHOD ENZYMOL, V148, P350
   Liu QJ, 2014, CHEM REV, V114, P6423, DOI 10.1021/cr2003129
   Cortez ML, 2017, ACS APPL MATER INTER, V9, P1119, DOI 10.1021/acsami.6b13456
   Cortez ML, 2011, ANAL CHEM, V83, P8011, DOI 10.1021/ac202213t
   Mohideen MM, 2020, APPL ENERG, V257, DOI 10.1016/j.apenergy.2019.114027
   Moore MT, 2000, ENVIRON POLLUT, V110, P393, DOI 10.1016/S0269-7491(00)00034-8
   Muzzio NE, 2019, ADV MATER INTERFACES, V6, DOI 10.1002/admi.201900008
   Olenina I., 2006, BALTIC SEA ENV P, V106, P1
   Qureshi A, 2012, SENSOR ACTUAT B-CHEM, V171, P62, DOI 10.1016/j.snb.2012.05.077
   Saidur MR, 2017, BIOSENS BIOELECTRON, V90, P125, DOI 10.1016/j.bios.2016.11.039
   Saini R, 2020, TOOLS, TECHNIQUES AND PROTOCOLS FOR MONITORING ENVIRONMENTAL CONTAMINANTS, P263, DOI 10.1016/B978-0-12-814679-8.00013-3
   Scheller F. W., 1992, BIOSENSORS, V1st
   Shitanda I, 2009, ELECTROCHIM ACTA, V54, P4933, DOI 10.1016/j.electacta.2009.04.005
   Songa EA, 2016, TALANTA, V155, P289, DOI 10.1016/j.talanta.2016.04.046
   Sun JZ, 2015, WATER SCI TECHNOL, V71, P801, DOI 10.2166/wst.2015.035
   Teles FRR, 2008, TALANTA, V77, P606, DOI 10.1016/j.talanta.2008.07.024
   Thevenot DR, 2001, BIOSENS BIOELECTRON, V16, P121, DOI [10.1016/S0956-5663(01)00115-4, 10.1081/AL-100103209]
   Thunemann AF, 2001, J CONTROL RELEASE, V75, P237, DOI 10.1016/S0168-3659(01)00352-2
   Thunemann AF, 2004, ADV POLYM SCI, V166, P113, DOI 10.1007/b11350
   Tsopela A, 2014, BIOSENS BIOELECTRON, V61, P290, DOI 10.1016/j.bios.2014.05.004
   Tucci M, 2019, ELECTROCHIM ACTA, V302, P102, DOI 10.1016/j.electacta.2019.02.007
   U.S. Epa, 2007, SW846 US EPA
   Wang SY, 2011, J AM CHEM SOC, V133, P5182, DOI 10.1021/ja1112904
   Webster DP, 2014, BIOSENS BIOELECTRON, V62, P320, DOI 10.1016/j.bios.2014.07.003
   Xing ZS, 2013, ARCH ENVIRON CON TOX, V64, P208, DOI 10.1007/s00244-012-9833-9
   Xiong B, 2018, J APPL POLYM SCI, V135, DOI 10.1002/app.45876
   Zaya RM, 2011, AQUAT TOXICOL, V104, P243, DOI 10.1016/j.aquatox.2011.04.021
   Zhang W., 2018, PROC INT ACAD ECOL E, V8, P1
   Zhang WenJun, 2011, Proceedings of the International Academy of Ecology and Environmental Sciences, V1, P125
   Zhao WW, 2017, BIOSENS BIOELECTRON, V92, P294, DOI 10.1016/j.bios.2016.11.009
   Zhou SQ, 2004, J PHYS CHEM B, V108, P10819, DOI 10.1021/jp0400317
NR 54
TC 9
Z9 9
U1 5
U2 21
PU WILEY-V C H VERLAG GMBH
PI WEINHEIM
PA POSTFACH 101161, 69451 WEINHEIM, GERMANY
SN 2196-0216
J9 CHEMELECTROCHEM
JI ChemElectroChem
PD APR 1
PY 2020
VL 7
IS 7
BP 1623
EP 1630
DI 10.1002/celc.202000210
PG 8
WC Electrochemistry
WE Science Citation Index Expanded (SCI-EXPANDED)
SC Electrochemistry
GA LD3RC
UT WOS:000525948800016
DA 2023-06-30
ER

PT J
AU Dhull, N
   Kaur, G
   Jain, P
   Mishra, P
   Singh, D
   Ganju, L
   Gupta, V
   Tomar, M
AF Dhull, Nidhi
   Kaur, Gurpreet
   Jain, Prateek
   Mishra, Priyanka
   Singh, Divya
   Ganju, Lilly
   Gupta, Vinay
   Tomar, Monika
TI Label-free amperometric biosensor for Escherichia coli O157:H7 detection
SO APPLIED SURFACE SCIENCE
LA English
DT Article
DE E. coli O157:H7; Label-free; Amperometric; Nickel oxide
ID IMMUNOSENSOR; DENSITY; REALIZATION; STRATEGIES; PATHOGENS
AB Foodborne pathogens pose a major threat of infectious life-threatening diseases all around the globe. Escherichia coli (E. coli) O157 is one such bacterial species that has caused several major outbreaks in the past. Advancement of a rapid sensing mechanism with high sensitivity is vital to avoid such epidemics by timely recognition of the infectious foodborne pathogens. The present work proposes the development of an amperometric biosensing platform for the detection of the pathogenic E. coli O157:H7. The developed biosensor works on the principle of antibody-antigen interactions, where the antibody is covalently bound to the surface of the nickel oxide thin film matrix prepared using sputtering technique. Accelerated charge transfer through NiO, an exceptional support provided to the antibody, and thus enhanced target capture efficiency leads to the direct detection of E. coli O157:H7 without the assistance of label. The electrochemical sensing results exhibit a wide linear range of 10(1) to 10(7) cells/mL and a low limit of detection of 10(0) i.e. 1 cell/mL along with high selectivity and specificity against other bacterial species.
C1 [Dhull, Nidhi; Kaur, Gurpreet; Gupta, Vinay] Univ Delhi, Dept Phys & Astrophys, Delhi, India.
   [Jain, Prateek] Univ N Carolina, Dept Biol, Chapel Hill, NC 27515 USA.
   [Mishra, Priyanka; Singh, Divya; Ganju, Lilly] Def Inst Physiol & Allied Sci, Lucknow Rd, Delhi, India.
   [Tomar, Monika] Univ Delhi, Dept Phys, Miranda House, Delhi, India.
C3 University of Delhi; University of North Carolina; University of North
   Carolina Chapel Hill; Defence Research & Development Organisation
   (DRDO); Defence Institute of Physiology & Allied Sciences (DIPAS);
   University of Delhi
RP Tomar, M (通讯作者)，Univ Delhi, Dept Phys, Miranda House, Delhi, India.
EM monikatomar@gmail.com
RI Jain, prateek/J-5861-2019; Kaur, Gurpreet/T-1038-2016; Gupta,
   Vinay/K-6227-2012
OI Jain, prateek/0000-0002-4555-1135; Kaur, Gurpreet/0000-0002-3470-5741;
   Gupta, Vinay/0000-0002-7823-3619
FU Department of Science & Technology (DST), Ministry of Science and
   Technology, Government of India
FX The authors are grateful to the Department of Physics and Astrophysics,
   University of Delhi for providing the characterization facilities.
   Financial support from the Department of Science & Technology (DST),
   Ministry of Science and Technology, Government of India is gratefully
   acknowledged.
CR Arora P, 2011, BIOSENS BIOELECTRON, V28, P1, DOI 10.1016/j.bios.2011.06.002
   Byrne B, 2009, SENSORS-BASEL, V9, P4407, DOI 10.3390/s90604407
   Davis R., 2010, L M RES TECHNOLOGY E
   Deisingh AK, 2004, J APPL MICROBIOL, V96, P419, DOI 10.1111/j.1365-2672.2003.02170.x
   Dhull N, 2018, VACUUM, V158, P68, DOI 10.1016/j.vacuum.2018.09.034
   Hessling M, 2017, BIOSCI BIOTECH RES C, V10, P1
   Itelima J. U., 2017, African Journal of Microbiology Research, V11, P792, DOI 10.5897/ajmr2017.8440
   Ivnitski D, 2000, ELECTROANAL, V12, P317, DOI 10.1002/(SICI)1521-4109(20000301)12:5<317::AID-ELAN317>3.0.CO;2-A
   Kaur G, 2016, BIOSENS BIOELECTRON, V80, P294, DOI 10.1016/j.bios.2016.01.071
   Kong J, 2007, ACTA BIOCH BIOPH SIN, V39, P549, DOI 10.1111/j.1745-7270.2007.00320.x
   Li Y, 2012, ANAL BIOCHEM, V421, P227, DOI 10.1016/j.ab.2011.10.049
   Lin DH, 2019, MICROCHIM ACTA, V186, DOI 10.1007/s00604-019-3282-3
   Muhammad-Tahir Z., 2003, E A B BIOELECTRONICS
   Mura S, 2012, BEILSTEIN J NANOTECH, V3, P485, DOI 10.3762/bjnano.3.55
   Qiao HX, 2009, J NANOMATER, V2009, DOI 10.1155/2009/795928
   Radke SA, 2005, BIOSENS BIOELECTRON, V20, P1662, DOI 10.1016/j.bios.2004.07.021
   Rahdar A, 2015, J NANOSTRUCT, V5, P145, DOI 10.7508/jns.2015.02.009
   Riedel Stefan, 2004, Proc (Bayl Univ Med Cent), V17, P400
   San Andres E, 2000, J APPL PHYS, V87, P1187, DOI 10.1063/1.371996
   Solanki PR, 2011, NPG ASIA MATER, V3, P17, DOI 10.1038/asiamat.2010.137
   Subramanian A, 2006, BIOSENS BIOELECTRON, V21, P998, DOI 10.1016/j.bios.2005.03.007
   Vashist SK, 2012, DIAGNOSTICS, V2, P23, DOI 10.3390/diagnostics2030023
   Wang YX, 2012, SENSORS-BASEL, V12, P3449, DOI 10.3390/s120303449
   WHO, 2016, ENT ESCH COIL
   WHO, 2018, TOP 10 CAUS DEATH
   Xia XH, 2008, SOL ENERG MAT SOL C, V92, P628, DOI 10.1016/j.solmat.2008.01.009
   Yao L, 2018, SENSOR ACTUAT B-CHEM, V259, P1013, DOI 10.1016/j.snb.2017.12.110
NR 27
TC 29
Z9 29
U1 7
U2 69
PU ELSEVIER
PI AMSTERDAM
PA RADARWEG 29, 1043 NX AMSTERDAM, NETHERLANDS
SN 0169-4332
EI 1873-5584
J9 APPL SURF SCI
JI Appl. Surf. Sci.
PD NOV 30
PY 2019
VL 495
AR 143548
DI 10.1016/j.apsusc.2019.143548
PG 7
WC Chemistry, Physical; Materials Science, Coatings & Films; Physics,
   Applied; Physics, Condensed Matter
WE Science Citation Index Expanded (SCI-EXPANDED)
SC Chemistry; Materials Science; Physics
GA IY1UR
UT WOS:000486177700101
DA 2023-06-30
ER

PT J
AU Zhao, MQ
   Wang, M
   Zhang, XG
   Zhu, YG
   Cao, J
   She, YX
   Cao, Z
   Li, GY
   Wang, J
   Abd El-Aty, AM
AF Zhao, Mingqi
   Wang, Miao
   Zhang, Xiaoguang
   Zhu, Yongan
   Cao, Jing
   She, Yongxin
   Cao, Zhen
   Li, Guangyue
   Wang, Jing
   Abd El-Aty, A. M.
TI Recognition elements based on the molecular biological techniques for
   detecting pesticides in food: A review
SO CRITICAL REVIEWS IN FOOD SCIENCE AND NUTRITION
LA English
DT Review; Early Access
DE Molecular biology techniques; recognition elements; biosensor;
   immunoassay technology
ID APTAMER-BASED SENSOR; SENSITIVE DETECTION; CELL-SURFACE; ELECTROCHEMICAL
   APTASENSOR; LABEL-FREE; ORGANOPHOSPHORUS PESTICIDES; PICHIA-PASTORIS;
   ACETYLCHOLINESTERASE; EXPRESSION; ANTIBODIES
AB Excessive use of pesticides can cause contamination of the environment and agricultural products that are directly threatening human life and health. Therefore, in the process of food safety supervision, it is crucial to conduct sensitive and rapid detection of pesticide residues. The recognition element is the vital component of sensors and methods for fast testing pesticide residues in food. Improper recognition elements may lead to defects of testing methods, such as poor stability, low sensitivity, high economic costs, and waste of time. We can use the molecular biological technique to address these challenges as a good strategy for recognition element production and modification. Herein, we review the molecular biological methods of five specific recognition elements, including aptamers, genetic engineering antibodies, DNAzymes, genetically engineered enzymes, and whole-cell-based biosensors. In addition, the application of these identification elements combined with biosensor and immunoassay methods in actual detection was also discussed. The purpose of this review was to provide a valuable reference for further development of rapid detection methods for pesticide residues.
C1 [Zhao, Mingqi; Wang, Miao; Zhu, Yongan; Cao, Jing; She, Yongxin; Cao, Zhen; Wang, Jing] Chinese Acad Agr Sci, Inst Qual Standardizat & Testing Technol Agroprod, Beijing, Peoples R China.
   [Zhao, Mingqi; Wang, Miao; Zhu, Yongan; Cao, Jing; She, Yongxin; Cao, Zhen; Wang, Jing] Minist Agr & Rural Areas, Key Lab Agrofood Safety & Qual Beijing, Beijing, Peoples R China.
   [Zhang, Xiaoguang] Hebei Xiangzhi Testing Technol Co Ltd, Shijiazhuang, Hebei, Peoples R China.
   [Zhang, Xiaoguang] Hebei Med Univ, Core Facil & Ctr, Shijiazhuang, Hebei, Peoples R China.
   [Li, Guangyue] Chinese Acad Agr Sci, Inst Plant Protect, State Key Lab Biol Plant Dis & Insect Pests, Beijing, Peoples R China.
   [Abd El-Aty, A. M.] Cairo Univ, Dept Pharmacol, Fac Vet Med, Giza, Egypt.
   [Abd El-Aty, A. M.] Ataturk Univ, Fac Med, Dept Med Pharmacol, Erzurum, Turkey.
C3 Chinese Academy of Agricultural Sciences; Hebei Medical University;
   Chinese Academy of Agricultural Sciences; Institute of Plant Protection,
   CAAS; Egyptian Knowledge Bank (EKB); Cairo University; Ataturk
   University
RP Wang, M; Wang, J (通讯作者)，Chinese Acad Agr Sci, Inst Qual Standardizat & Testing Technol Agroprod, Beijing, Peoples R China.; Wang, M; Wang, J (通讯作者)，Minist Agr & Rural Areas, Key Lab Agrofood Safety & Qual Beijing, Beijing, Peoples R China.; Li, GY (通讯作者)，Chinese Acad Agr Sci, Inst Plant Protect, State Key Lab Biol Plant Dis & Insect Pests, Beijing, Peoples R China.
EM wm0510@126.com; liguangyue@caas.cn; w_jing2001@126.com
RI 王, 淼/ITU-8408-2023; Abd El-Aty, A. M./H-8216-2018
OI Cao, Zhen/0000-0003-1259-6107; Abd El-Aty, A. M./0000-0001-6596-7907
FU National Key Point Research and Invention Program [2019YFC1605600];
   Agricultural Science and Technology Innovation Program of CAAS
   [CAAS-ZDRW202011]; National Natural Science Foundation of China
   [32072313, 31772071]; Introduction of Foreign Intelligence Programs of
   Shijiazhuang City [20210017]
FX This research was funded by the National Key Point Research and
   Invention Program (No. 2019YFC1605600), Agricultural Science and
   Technology Innovation Program of CAAS (CAAS-ZDRW202011), National
   Natural Science Foundation of China (Nos. 32072313; 31772071); and
   Introduction of Foreign Intelligence Programs of Shijiazhuang City (No.
   20210017).
CR Alatraktchi FA, 2016, NANOMEDICINE-UK, V11, P2185, DOI 10.2217/nnm-2016-0155
   Bala R, 2018, BIOSENS BIOELECTRON, V104, P45, DOI 10.1016/j.bios.2017.12.034
   Balamurugan S, 2008, ANAL BIOANAL CHEM, V390, P1009, DOI 10.1007/s00216-007-1587-2
   BERMAN JD, 1971, P NATL ACAD SCI USA, V68, P395, DOI 10.1073/pnas.68.2.395
   Bor G, 2020, ELECTROANAL, V32, P1922, DOI 10.1002/elan.202000075
   Breaker R R, 1994, Chem Biol, V1, P223, DOI 10.1016/1074-5521(94)90014-0
   Caldas SS, 2016, TALANTA, V146, P676, DOI 10.1016/j.talanta.2015.06.047
   Cao J, 2020, J AGR FOOD CHEM, V68, P7298, DOI 10.1021/acs.jafc.0c01962
   Chen AL, 2015, BIOSENS BIOELECTRON, V71, P230, DOI 10.1016/j.bios.2015.04.041
   Chen C, 2018, ANAL METHODS-UK, V10, P1928, DOI 10.1039/c8ay00428e
   Chen M, 2014, PROTEIN EXPRES PURIF, V100, P19, DOI 10.1016/j.pep.2014.04.015
   Chen X, 2018, NAT COMMUN, V9, DOI 10.1038/s41467-018-03956-9
   Cheng N, 2018, BIOSENS BIOELECTRON, V117, P75, DOI 10.1016/j.bios.2018.06.002
   Cho EJ, 2006, ANAL CHIM ACTA, V564, P82, DOI 10.1016/j.aca.2005.12.038
   Chong HQ, 2016, ACS SYNTH BIOL, V5, P1290, DOI 10.1021/acssynbio.6b00061
   Chronopoulou EG, 2019, BBA-GEN SUBJECTS, V1863, P565, DOI 10.1016/j.bbagen.2018.12.004
   Crivianu-Gaita V, 2016, BIOSENS BIOELECTRON, V85, P32, DOI 10.1016/j.bios.2016.04.091
   Daczkowski CM, 2015, BIOCHEMISTRY-US, V54, P6423, DOI 10.1021/acs.biochem.5b00624
   Dalila RN, 2019, BIOSENS BIOELECTRON, V132, P248, DOI 10.1016/j.bios.2019.03.005
   Danesh NM, 2016, BIOSENS BIOELECTRON, V75, P123, DOI 10.1016/j.bios.2015.08.017
   Desmyter A, 2015, CURR OPIN STRUC BIOL, V32, P1, DOI 10.1016/j.sbi.2015.01.001
   Diafa S, 2015, MOLECULES, V20, P16643, DOI 10.3390/molecules200916643
   Ding NN, 2021, ACS SYNTH BIOL, V10, P911, DOI 10.1021/acssynbio.0c00252
   Doshi R, 2014, SCI REP-UK, V4, DOI 10.1038/srep06760
   El-Moghazy AY, 2020, ACS APPL MATER INTER, V12, P6159, DOI 10.1021/acsami.9b16193
   ELLINGTON AD, 1990, NATURE, V346, P818, DOI 10.1038/346818a0
   Feng C, 2020, FOOD CHEM, V320, DOI 10.1016/j.foodchem.2020.126576
   Gareev KG, 2021, MAGNETOCHEMISTRY, V7, DOI 10.3390/magnetochemistry7060086
   Golge O, 2021, FOOD ANAL METHOD, V14, P1432, DOI 10.1007/s12161-021-01966-w
   Goradel NH, 2018, J CELL BIOCHEM, V119, P207, DOI 10.1002/jcb.26030
   Gorodetsky AA, 2008, BIOCONJUGATE CHEM, V19, P2285, DOI 10.1021/bc8003149
   Govindasamy M, 2018, ANAL CHIM ACTA, V1030, P52, DOI 10.1016/j.aca.2018.05.044
   Grieshaber D, 2008, SENSORS-BASEL, V8, P1400, DOI 10.3390/s8031400
   Gu HJ, 2018, J AGR FOOD CHEM, V66, P9801, DOI 10.1021/acs.jafc.8b02771
   Guo P, 2019, SENSOR ACTUAT B-CHEM, V299, DOI 10.1016/j.snb.2019.126873
   Hamami M, 2021, APPL SCI-BASEL, V11, DOI 10.3390/app11041382
   Han L, 2018, BIOSENS BIOELECTRON, V106, P1, DOI 10.1016/j.bios.2018.01.046
   Han L, 2017, CHEM COMMUN, V53, P5216, DOI 10.1039/c7cc02049j
   Hanko EKR, 2018, ACS SYNTH BIOL, V7, P1436, DOI 10.1021/acssynbio.8b00057
   He JX, 2018, ANAL BIOANAL CHEM, V410, P6633, DOI 10.1007/s00216-018-1270-9
   Hu L, 2020, J MATER CHEM B, V8, P9449, DOI 10.1039/d0tb01750g
   Hu WW, 2016, BIOSENS BIOELECTRON, V80, P398, DOI 10.1016/j.bios.2016.02.001
   Huo JQ, 2018, J AGR FOOD CHEM, V66, P11284, DOI 10.1021/acs.jafc.8b04521
   Jiang MD, 2020, FOOD CHEM, V307, DOI 10.1016/j.foodchem.2019.125534
   Jiao YC, 2017, SENSOR ACTUAT B-CHEM, V243, P1164, DOI 10.1016/j.snb.2016.12.106
   Jya B., 2020, TRAC-TREND ANAL CHEM, V131
   Kang Y, 2019, FOOD CHEM, V270, P494, DOI 10.1016/j.foodchem.2018.07.070
   Karsunke XYZ, 2012, ANAL BIOANAL CHEM, V402, P499, DOI 10.1007/s00216-011-5389-1
   Khan M, 2016, J ELECTRON MATER, V46, P1
   Khan NS, 2021, J ANAL SCI TECHNOL, V12, DOI 10.1186/s40543-021-00282-6
   Kim YS, 2011, BIOSENS BIOELECTRON, V26, P4058, DOI 10.1016/j.bios.2011.03.030
   Kong QianQian, 2021, Journal of Food Safety and Quality, V12, P584
   Kwon YS, 2015, ANAL CHIM ACTA, V868, P60, DOI 10.1016/j.aca.2015.02.020
   Labib M, 2012, ANAL CHEM, V84, P1813, DOI 10.1021/ac203412m
   Lai XX, 2020, ANAL LETT, V54, P1639, DOI 10.1080/00032719.2020.1820022
   Lake RJ, 2019, ACCOUNTS CHEM RES, V52, P3275, DOI 10.1021/acs.accounts.9b00419
   Li C, 2018, ANAL CHIM ACTA, V1020, P116, DOI 10.1016/j.aca.2018.02.072
   Li HePing, 2010, Journal of Triticeae Crops, V30, P824
   Li JD, 2021, ENZYME MICROB TECH, V144, DOI 10.1016/j.enzmictec.2020.109741
   Li TS, 2017, PLOS ONE, V12, DOI 10.1371/journal.pone.0178469
   Li XT, 2018, TALANTA, V188, P232, DOI 10.1016/j.talanta.2018.05.092
   Li X, 2012, ANAL CHEM, V84, P5229, DOI 10.1021/ac202747u
   Li ZF, 2021, SCI TOTAL ENVIRON, V753, DOI 10.1016/j.scitotenv.2020.141950
   Liang B, 2019, SENSOR ACTUAT B-CHEM, V279, P483, DOI 10.1016/j.snb.2018.09.119
   Liu BY, 2021, FOOD CONTROL, V129, DOI 10.1016/j.foodcont.2021.108208
   Liu R, 2016, INT J MOL SCI, V17, DOI 10.3390/ijms17060823
   Liu RH, 2013, J AGR FOOD CHEM, V61, P7810, DOI 10.1021/jf402999b
   Liu T, 2015, FOOD ANAL METHOD, V8, P1556, DOI 10.1007/s12161-014-0042-1
   Liu Y, 2021, CHINESE CHEM LETT, V32, P1957, DOI 10.1016/j.cclet.2021.01.016
   Liu Y, 2020, APPL MICROBIOL BIOT, V104, P7345, DOI 10.1007/s00253-020-10728-3
   Liu ZP, 2019, J SCI FOOD AGR, V99, P4383, DOI 10.1002/jsfa.9672
   Lozowicka B, 2014, FOOD CHEM TOXICOL, V64, P238, DOI 10.1016/j.fct.2013.11.038
   Lu X, 2020, J LUMIN, V226, DOI 10.1016/j.jlumin.2020.117469
   Luo XJ, 2014, BIOTECHNOL BIOENG, V111, P1920, DOI 10.1002/bit.25272
   Luo YH, 2012, ANAL BIOCHEM, V421, P130, DOI 10.1016/j.ab.2011.10.044
   Ma JP, 2020, MATERIALS, V13, DOI 10.3390/ma13245729
   Madianos L, 2018, BIOSENS BIOELECTRON, V101, P268, DOI 10.1016/j.bios.2017.10.034
   Mahmoudpour M, 2022, CRIT REV ANAL CHEM, V52, P1818, DOI 10.1080/10408347.2021.1919987
   Majdinasab M, 2021, TALANTA, V232, DOI 10.1016/j.talanta.2021.122397
   Mannan AA, 2017, ACS SYNTH BIOL, V6, P1851, DOI 10.1021/acssynbio.7b00172
   Mansouri A, 2020, J PHARMACEUT BIOMED, V177, DOI 10.1016/j.jpba.2019.112853
   Mergny JL, 2020, CHEM REV, V120, P11698, DOI 10.1021/acs.chemrev.0c01004
   Mickoleit F, 2020, SMALL, V16, DOI 10.1002/smll.201906922
   Moeyaert B, 2020, INT J BIOCHEM CELL B, V125, DOI 10.1016/j.biocel.2020.105761
   MUTERO A, 1992, J BIOL CHEM, V267, P1695
   Nguyen DK, 2021, BIOSENSORS-BASEL, V11, DOI 10.3390/bios11030092
   Nie YH, 2018, SPECTROCHIM ACTA A, V191, P271, DOI 10.1016/j.saa.2017.10.030
   Okubo Y, 2021, FOOD HYG SAFE SCI, V62, P14, DOI 10.3358/shokueishi.62.14
   Oroval M, 2017, ACS APPL MATER INTER, V9, P11332, DOI 10.1021/acsami.6b15164
   Park JW, 2012, BIOSENS BIOELECTRON, V38, P233, DOI 10.1016/j.bios.2012.05.036
   [彭媛媛 Peng Yuanyuan], 2020, [生物技术通报, Biotechnology Bulletin], V36, P201
   Plekhanova YV, 2019, J ANAL CHEM+, V74, P1159, DOI 10.1134/S1061934819120098
   Qi YY, 2020, SENSOR ACTUAT B-CHEM, V304, DOI 10.1016/j.snb.2019.127359
   Qi YY, 2016, BIOSENS BIOELECTRON, V83, P243, DOI 10.1016/j.bios.2016.04.074
   Rao MF, 2016, ANAL METHODS-UK, V8, P3140, DOI [10.1039/C6AY00224B, 10.1039/c6ay00224b]
   Reberts Y, 2018, METAB ENG, V47, P263, DOI 10.1016/j.ymben.2018.03.019
   Reinemer P, 1996, J MOL BIOL, V255, P289, DOI 10.1006/jmbi.1996.0024
   Ren E, 2018, ADV THER-GERMANY, V1, DOI 10.1002/adtp.201800080
   Riangrungroj P, 2019, SCI REP-UK, V9, DOI 10.1038/s41598-019-48907-6
   Ritcharoon B, 2020, J MICROBIOL METH, V175, DOI 10.1016/j.mimet.2020.105997
   Rotariu L, 2016, TRAC-TREND ANAL CHEM, V79, P80, DOI 10.1016/j.trac.2015.12.017
   Sato R, 2009, PROTEIN EXPRES PURIF, V64, P205, DOI 10.1016/j.pep.2008.12.003
   Schaumburg F, 2019, ANAL CHEM, V91, P9623, DOI 10.1021/acs.analchem.9b01002
   Schoukroun-Barnes LR, 2015, LANGMUIR, V31, P6563, DOI 10.1021/acs.langmuir.5b01418
   Seitz WR, 2021, SENSORS-BASEL, V21, DOI 10.3390/s21082757
   Sharma S, 2018, BIOSENS BIOELECTRON, V107, P76, DOI 10.1016/j.bios.2018.02.013
   Smith MR, 2015, IND ENG CHEM RES, V54, P4021, DOI 10.1021/ie504071f
   SOREQ H, 1990, P NATL ACAD SCI USA, V87, P9688, DOI 10.1073/pnas.87.24.9688
   Strachan G, 2000, ENVIRON SCI TECHNOL, V34, P1603, DOI 10.1021/es991053n
   Su ZP, 2022, ANAL LETT, V55, P529, DOI 10.1080/00032719.2021.1946555
   Tang XJ, 2014, BIOSENS BIOELECTRON, V60, P137, DOI 10.1016/j.bios.2014.04.001
   Tang XJ, 2014, ENZYME MICROB TECH, V55, P107, DOI 10.1016/j.enzmictec.2013.10.006
   Tolle F, 2013, CHEM SCI, V4, P60, DOI 10.1039/c2sc21510a
   TUERK C, 1990, SCIENCE, V249, P505, DOI 10.1126/science.2200121
   van de Merwe JP, 2018, AQUAT TOXICOL, V199, P263, DOI 10.1016/j.aquatox.2018.03.033
   Wang K, 2019, ANAL BIOANAL CHEM, V411, P1287, DOI 10.1007/s00216-018-01563-7
   Wang L, 2020, TRAC-TREND ANAL CHEM, V128, DOI 10.1016/j.trac.2020.115915
   Wang L, 2016, CHINESE J ANAL CHEM, V44, P799, DOI 10.1016/S1872-2040(16)60933-7
   Wang QZ, 2017, FRONT CHEM SCI ENG, V11, P15, DOI 10.1007/s11705-017-1629-z
   Weng R, 2020, FOOD CHEM, V309, DOI 10.1016/j.foodchem.2019.125503
   Wesolowski J, 2009, MED MICROBIOL IMMUN, V198, P157, DOI 10.1007/s00430-009-0116-7
   Whangsuk W, 2016, ANAL BIOCHEM, V493, P11, DOI 10.1016/j.ab.2015.09.022
   Wu S, 2021, J NANOBIOTECHNOL, V19, DOI 10.1186/s12951-021-00773-z
   Xiang L, 2019, ANAL LETT, V52, P1966, DOI 10.1080/00032719.2019.1587446
   Xing LG, 2019, BIOCHEM BIOPH RES CO, V514, P134, DOI 10.1016/j.bbrc.2019.04.067
   Xu BJ, 2021, ANAL BIOANAL CHEM, V413, P2503, DOI 10.1007/s00216-021-03205-x
   Xu CX, 2018, ECOTOX ENVIRON SAFE, V151, P220, DOI 10.1016/j.ecoenv.2018.01.003
   Xu GL, 2021, MICROCHEM J, V162, DOI 10.1016/j.microc.2020.105829
   Xu GL, 2018, TALANTA, V178, P1046, DOI 10.1016/j.talanta.2017.08.086
   Xu P, 2018, CURR OPIN BIOTECH, V53, P12, DOI 10.1016/j.copbio.2017.10.009
   Xu ZL, 2012, J AGR FOOD CHEM, V60, P5076, DOI 10.1021/jf300570q
   Yamaki Y, 2021, FOOD HYG SAFE SCI, V62, P33, DOI 10.3358/shokueishi.62.33
   Yan X, 2018, TRAC-TREND ANAL CHEM, V103, P1, DOI 10.1016/j.trac.2018.03.004
   Yang T, 2015, TRAC-TREND ANAL CHEM, V66, P90, DOI 10.1016/j.trac.2014.11.016
   Zeng GM, 2017, BIOSENS BIOELECTRON, V90, P542, DOI 10.1016/j.bios.2016.10.018
   Zhang C, 2021, ANAL METHODS-UK, V13, P1757, DOI 10.1039/d1ay00129a
   Zhang C, 2020, FOOD CHEM, V326, DOI 10.1016/j.foodchem.2020.126813
   Zhang CZ, 2014, BIOSENS BIOELECTRON, V55, P216, DOI 10.1016/j.bios.2013.12.020
   [张辉 Zhang Hui], 2016, [食品与机械, Food and Machinery], V32, P194
   Zhang JR, 2019, BIOMOLECULES, V9, DOI 10.3390/biom9100576
   Zhang XL, 2019, TRAC-TREND ANAL CHEM, V121, DOI 10.1016/j.trac.2019.115668
   Zhang Y, 2019, MOLECULES, V24, DOI 10.3390/molecules24050941
   Zhang YQ, 2018, ANAL CHEM, V90, P12886, DOI 10.1021/acs.analchem.8b03509
   Zhao FC, 2021, FOOD CHEM, V339, DOI 10.1016/j.foodchem.2020.128084
   Zhao FC, 2016, ANAL BIOANAL CHEM, V408, P6423, DOI 10.1007/s00216-016-9760-0
   Zimmermann AC, 2020, TALANTA, V211, DOI 10.1016/j.talanta.2019.120709
   Zou DC, 2019, INT DAIRY J, V91, P82, DOI 10.1016/j.idairyj.2018.11.011
NR 147
TC 5
Z9 5
U1 36
U2 144
PU TAYLOR & FRANCIS INC
PI PHILADELPHIA
PA 530 WALNUT STREET, STE 850, PHILADELPHIA, PA 19106 USA
SN 1040-8398
EI 1549-7852
J9 CRIT REV FOOD SCI
JI Crit. Rev. Food Sci. Nutr.
PD 2021 NOV 23
PY 2021
DI 10.1080/10408398.2021.2009762
EA NOV 2021
PG 24
WC Food Science & Technology; Nutrition & Dietetics
WE Science Citation Index Expanded (SCI-EXPANDED)
SC Food Science & Technology; Nutrition & Dietetics
GA XH5CR
UT WOS:000725452800001
PM 34852703
DA 2023-06-30
ER

PT J
AU Khan, A
   Khan, AAP
   Asiri, AM
   Khan, I
AF Khan, Anish
   Khan, Aftab A. P.
   Asiri, Abdullah M.
   Khan, Imran
TI Facial synthesis, characterization of graphene oxide-zirconium tungstate
   (GO-Zr(WO4)(2)) nanocomposite and its application as modified
   microsensor for dopamine
SO JOURNAL OF ALLOYS AND COMPOUNDS
LA English
DT Article
DE Electrochemistry; Composites; Selectivity; Biosensors; Carbon fiber
ID ASCORBIC-ACID; ELECTROCHEMICAL DETECTION; COMPOSITE; REDUCTION;
   ELECTRODE; RELEASE; BRAIN
AB This composite was prepared from zirconium tungstate Zr(WO4)(2) and graphene oxide (GO) by in-situ chemical reduction of a mixture containing GO and Zr(WO4)(2). The morphology and structure of the composite were confirmed by various physicochemical techniques. The materials was used in a tyrosinase-based micro biosensor where the enzyme is immobilized in a biocompatible matrix consisting of poly(o-phenylenediamine) and GO-Zr(WO4)(2). The composite was deposited on the surface of an 8-mu m thick carbon fiber microelectrode. The role of each component in the sensing layer was systematically investigated with respect to the analytical performance of the system. In its optimal configuration, the biosensor demonstrated (a) a sensitivity of 6.1 +/- 3 nA mM-1 dopamine (DA), (b) a linear response to DA (with a Michaelis-Menten constant of (4.50 +/- 0.02 mM), (c) good selectivity over ascorbic acid and uric acid, and (d) a high blocking capacity for ascorbic acid. (C) 2017 Elsevier B.V. All rights reserved.
C1 [Khan, Anish; Khan, Aftab A. P.; Asiri, Abdullah M.] King Abdulaziz Univ, Dept Chem, Jeddah 21589, Saudi Arabia.
   [Khan, Anish; Khan, Aftab A. P.; Asiri, Abdullah M.] King Abdulaziz Univ, Ctr Excellence Adv Mat Res, POB 80203, Jeddah 21589, Saudi Arabia.
   [Khan, Imran] Jamia Millia Islamia, Fac Engn & Technol, Dept Appl Sci & Humanities, New Delhi 110025, India.
C3 King Abdulaziz University; King Abdulaziz University; Jamia Millia
   Islamia
RP Khan, A (通讯作者)，King Abdulaziz Univ, Dept Chem, Jeddah 21589, Saudi Arabia.
EM anishkhan97@gmail.com
RI Khan, Aftab Aslam Parwaz/H-5931-2012; Asiri, Abdullah M./C-3458-2009;
   Khan, Anish/X-6117-2019; Khan, Anish/H-6033-2012; Khan, Imran
   Ali/GVT-0232-2022; Khan, imran/GQQ-2176-2022
OI Khan, Aftab Aslam Parwaz/0000-0002-3746-5034; Asiri, Abdullah
   M./0000-0001-7905-3209; Khan, Anish/0000-0002-3806-5956; Khan,
   Anish/0000-0002-3806-5956; Khan, Imran Ali/0000-0002-8774-2896; 
FU Center of Excellence for Advanced Materials Research (CEAMR), King
   Abdulaziz University, Jeddah, Saudi Arabia
FX This work was funded by the Center of Excellence for Advanced Materials
   Research (CEAMR), King Abdulaziz University, Jeddah, Saudi Arabia.
   Therefore the authors, acknowledge with thanks for CEAMR.
CR Cao XM, 2008, SENSOR ACTUAT B-CHEM, V129, P941, DOI 10.1016/j.snb.2007.10.008
   Castro SSL, 2008, SENSORS-BASEL, V8, P1950, DOI 10.3390/s8031950
   Cheer JF, 2007, J NEUROSCI, V27, P791, DOI 10.1523/JNEUROSCI.4152-06.2007
   Chen X, 2012, ANAL CHEM, V84, P8277, DOI 10.1021/ac3017828
   Duval C., 1963, INORGANIC THERMOGRAV, P368
   Gouda MD, 2001, ELECTROANAL, V13, P849, DOI 10.1002/1521-4109(200106)13:10<849::AID-ELAN849>3.0.CO;2-#
   Hefco V, 2003, EUR J PHARMACOL, V475, P55, DOI 10.1016/S0014-2999(03)02115-0
   Hernandez G, 2009, BEHAV BRAIN RES, V198, P91, DOI 10.1016/j.bbr.2008.10.017
   Hou SF, 2010, J PHYS CHEM C, V114, P14915, DOI 10.1021/jp1020593
   Inoue T, 2002, ANAL CHEM, V74, P1349, DOI 10.1021/ac0108515
   Jeong H, 2008, SENSORS-BASEL, V8, P6924, DOI 10.3390/s8116924
   Kang T.-F., 1997, VOLTAMMETRIC BEHAV D
   Karim MR, 2013, ADV FUNCT MATER, V23, P323, DOI 10.1002/adfm.201201418
   Khan A, 2016, COMPOS PART B-ENG, V86, P27, DOI 10.1016/j.compositesb.2015.09.018
   Khan A, 2015, J SOLID STATE ELECTR, V19, P1479, DOI 10.1007/s10008-015-2760-8
   Kim SR, 2009, CHEM PHYS LETT, V483, P124, DOI 10.1016/j.cplett.2009.10.066
   Kovtyukhova N.I., 1999, LAYER BY LAYER ASSEM
   MILLER JFA, 1964, SCIENCE, V144, P1544, DOI 10.1126/science.144.3626.1544
   MURRAY RW, 1992, MOL DESIGN ELECTRODE, V22
   Myers RD, 1998, NEUROSCI BIOBEHAV R, V22, P371, DOI 10.1016/S0149-7634(97)00025-0
   Nikolelis DP, 2004, ANAL CHEM, V76, P2174, DOI 10.1021/ac0499470
   O'Neill RD, 2008, TRAC-TREND ANAL CHEM, V27, P78, DOI 10.1016/j.trac.2007.11.008
   Rahman MM, 2012, TALANTA, V99, P924, DOI 10.1016/j.talanta.2012.07.060
   Robinson DL, 2003, CLIN CHEM, V49, P1763, DOI 10.1373/49.10.1763
   Rothwell SA, 2009, ANAL CHEM, V81, P3911, DOI 10.1021/ac900162c
   Sabbioni C, 2004, J CHROMATOGR A, V1032, P65, DOI 10.1016/j.chroma.2004.01.008
   Si P, 2011, ANALYST, V136, P5134, DOI 10.1039/c1an15772h
   Stankovich S, 2007, CARBON, V45, P1558, DOI 10.1016/j.carbon.2007.02.034
   Stoller MD, 2008, NANO LETT, V8, P3498, DOI 10.1021/nl802558y
   Swamy BEK, 2007, ANALYST, V132, P876, DOI 10.1039/b705552h
   Valentini F, 2007, ELECTROANAL, V19, P859, DOI 10.1002/elan.200603788
   Wang ZH, 2011, ELECTROANAL, V23, P2463, DOI 10.1002/elan.201100256
   WIGHTMAN RM, 1988, ANAL CHEM, V60, pA769, DOI 10.1021/ac00164a001
   Wu L, 2012, BIOSENS BIOELECTRON, V34, P57, DOI 10.1016/j.bios.2012.01.007
   Yang X, 2013, MICROCHIM ACTA, V180, P935, DOI 10.1007/s00604-013-1015-6
   Yavich L, 2000, NEUROSCI LETT, V293, P41, DOI 10.1016/S0304-3940(00)01484-1
   Zain ZM, 2010, BIOSENS BIOELECTRON, V25, P1454, DOI 10.1016/j.bios.2009.10.049
   Zhu MF, 2011, ELECTROANAL, V23, P907, DOI 10.1002/elan.201000712
   Zhuang ZJ, 2011, INT J ELECTROCHEM SC, V6, P2149
   Zou XL, 2007, ELECTROANAL, V19, P1840, DOI 10.1002/elan.200703945
NR 40
TC 6
Z9 7
U1 1
U2 71
PU ELSEVIER SCIENCE SA
PI LAUSANNE
PA PO BOX 564, 1001 LAUSANNE, SWITZERLAND
SN 0925-8388
EI 1873-4669
J9 J ALLOY COMPD
JI J. Alloy. Compd.
PD NOV 5
PY 2017
VL 723
BP 811
EP 819
DI 10.1016/j.jallcom.2017.06.221
PG 9
WC Chemistry, Physical; Materials Science, Multidisciplinary; Metallurgy &
   Metallurgical Engineering
WE Science Citation Index Expanded (SCI-EXPANDED)
SC Chemistry; Materials Science; Metallurgy & Metallurgical Engineering
GA FC7GM
UT WOS:000407009400102
DA 2023-06-30
ER

PT J
AU Ashfaq, M
   Talreja, N
   Chauhan, D
   Afreen, S
   Sultana, A
   Srituravanich, W
AF Ashfaq, Mohammad
   Talreja, Neetu
   Chauhan, Divya
   Afreen, Shagufta
   Sultana, Alviya
   Srituravanich, Werayut
TI Two-dimensional (2D) hybrid nanomaterials for diagnosis and treatment of
   cancer
SO JOURNAL OF DRUG DELIVERY SCIENCE AND TECHNOLOGY
LA English
DT Article
DE Two-dimensional (2D) NMs; Cancer; Diagnosis; Treatment; Biosensor;
   Photothermal; Two-dimensional (2D) NMs; Cancer; Diagnosis; Treatment;
   Biosensor; Photothermal
ID REDUCED GRAPHENE OXIDE; CIRCULATING TUMOR DNA; TRANSITION-METAL
   DICHALCOGENIDES; FUNCTIONALIZED MOS2 NANOSHEETS; CARBON NITRIDE
   NANOSHEET; RESPONSIVE DRUG-DELIVERY; LARGE-SCALE PRODUCTION; FEW-LAYER
   GRAPHENE; TURN-ON DETECTION; PHOTOTHERMAL THERAPY
AB Incessant rising in morbidity and mortality rates in humans due to various types of cancers requires effective treatments and early-stage diagnosis. The chemotherapy is typically unable to cure tumors or improve survival rates due to its adverse effects on normal cells. Moreover, existing technologies are less sensitive and ineffective in detecting the early stage of tumor malignancy, which is also one of the main reasons for disease progression. In this context, quantitative and qualitative analysis of cancer is essential for both early detection and treatment. Two-dimensional (2D) nanomaterials (NMs) are a potential candidate for the treatment and detection of cancer because of their distinctive physicochemical properties, including high surface area, easily functionalized surface, high photo-thermal ability high ion mobility, tunable release behaviors, and high biocompatibility. The combined effects of targeted drug delivery, photothermal/photodynamic therapy, imaging, and 2D-NMs chemotherapy have great possibilities in treating and diagnosing cancer. Herein, we discuss the synthesis of 2D-NMs using top-down (which includes mechanical, liquid, chemical oxidation, and electrochemical exfoliation) and (2) bottom-up (involves CVD and wet chemical synthesis process) approach. The biocompatibility of the 2D-NMs, anti-cancer applications which involves their role as biosensors (electrochemical, fluorescent), drug and gene delivery, and photothermal agents. Biocompatibility and possible practical solutions for cancer diagnosis as well as cures are also discussed. Therefore, this review article provides a newer insight of real time cancer diagnostic and treatment (limitation and challenges) using 2D-NMs.
C1 [Ashfaq, Mohammad] BS Abdur Rahman Crescent Inst Sci & Technol, Sch Life Sci, Chennai 600048, Tamil Nadu, India.
   [Ashfaq, Mohammad; Srituravanich, Werayut] Chulalongkorn Univ, Dept Mech Engn, Fac Engn, Bangkok 10330, Thailand.
   [Ashfaq, Mohammad; Srituravanich, Werayut] Chulalongkorn Univ, Fac Engn, Biomed Engn Res Ctr, Bangkok 10330, Thailand.
   [Talreja, Neetu] Alliance Univ, Fac Sci & Technol, Dept Sci, Bengaluru 562106, Karnataka, India.
   [Chauhan, Divya] Univ S Florida, Dept Chem & Biomed Engn, Tampa, FL 33620 USA.
   [Sultana, Alviya] Chinese Acad Sci, Qingdao Inst Bioenergy & Bioproc Technol, CAS Key Lab Biobased Mat, Qingdao, Peoples R China.
   [Afreen, Shagufta] Monash Univ, Sch Sci, Subang Jaya, Malaysia.
C3 B. S. Abdur Rahman Crescent Institute of Science & Technology;
   Chulalongkorn University; Chulalongkorn University; Alliance University;
   State University System of Florida; University of South Florida; Chinese
   Academy of Sciences; Qingdao Institute of Bioenergy & Bioprocess
   Technology, CAS; Monash University; Monash University Sunway
RP Ashfaq, M (通讯作者)，BS Abdur Rahman Crescent Inst Sci & Technol, Sch Life Sci, Chennai 600048, Tamil Nadu, India.; Srituravanich, W (通讯作者)，Chulalongkorn Univ, Dept Mech Engn, Fac Engn, Bangkok 10330, Thailand.
EM mohdashfaqbiotech@gmail.com; werayut.s@chula.ac.th
RI Ashfaq, Mohammad/ABX-9156-2022
OI Ashfaq, Mohammad/0000-0003-2644-6783; Talreja,
   Neetu/0000-0003-4891-0575; afreen, Shagufta/0000-0002-6096-1490
FU Chulalongkorn University through Chulalongkorn Academic Advancement into
   its Second Century Project (Small medical Device).; CONICYT through the
   FONDECYT projectNo [3190515, 3190581];  [31905]
FX The authors acknowledge support from Chulalongkorn University through
   Chulalongkorn Academic Advancement into its Second Century Project
   (Small medical Device). The authors also acknowledge the financial
   support by CONICYT through the FONDECYT projectNo. 3190515 and 31905
CR Afreen S, 2020, MULTIFUNCTIONAL HYBR, P335, DOI 10.1016/B978-0-12-821354-4.00015-7
   Akhavan O, 2012, BIOMATERIALS, V33, P8017, DOI 10.1016/j.biomaterials.2012.07.040
   Alimardani V, 2021, DRUG DELIV TRANSL RE, V11, P788, DOI 10.1007/s13346-020-00819-z
   Anderson DG, 2004, SCIENCE, V305, P1923, DOI 10.1126/science.1099987
   [Anonymous], 2020, SCI REP-UK, V10, P020
   Antisari MV, 2006, SCRIPTA MATER, V55, P1047, DOI 10.1016/j.scriptamat.2006.08.002
   Antwi-Boasiako AA, 2017, J RAMAN SPECTROSC, V48, P1056, DOI 10.1002/jrs.5170
   Aparna R, 2013, J RENEW SUSTAIN ENER, V5, DOI 10.1063/1.4809794
   Appel JH, 2016, ACS BIOMATER SCI ENG, V2, P361, DOI 10.1021/acsbiomaterials.5b00467
   Arruebo Manuel, 2011, Cancers (Basel), V3, P3279, DOI 10.3390/cancers3033279
   Ashfaq M., 2020, MICRO NANO TECHNOLOG, P189, DOI DOI 10.1016/B978-0-12-821354-4.00008-X
   Ashfaq M, 2022, NEW J CHEM, V46, P5581, DOI 10.1039/d1nj05931a
   Ashfaq M, 2018, MATER CHEM PHYS, V217, P216, DOI 10.1016/j.matchemphys.2018.06.056
   Ashfaq M, 2017, MAT SCI ENG C-MATER, V77, P630, DOI 10.1016/j.msec.2017.03.187
   Ashfaq M, 2017, ENVIRON SCI-NANO, V4, P138, DOI [10.1039/c6en00385k, 10.1039/C6EN00385K]
   Ashfaq M, 2016, MAT SCI ENG C-MATER, V59, P938, DOI 10.1016/j.msec.2015.10.079
   Ashfaq M, 2014, BIOCHEM ENG J, V90, P79, DOI 10.1016/j.bej.2014.05.016
   Ashfaq M, 2013, IND ENG CHEM RES, V52, P4672, DOI 10.1021/ie303273s
   Attard G, 2016, LANCET, V387, P70, DOI 10.1016/S0140-6736(14)61947-4
   Azimzadeh M, 2016, BIOSENS BIOELECTRON, V77, P99, DOI 10.1016/j.bios.2015.09.020
   Bai ZX, 2018, LANGMUIR, V34, P2235, DOI 10.1021/acs.langmuir.7b02626
   Balaji A, 2017, CANCER NANOTECHNOL, V8, DOI 10.1186/s12645-017-0035-z
   Baskar R, 2012, INT J MED SCI, V9, P193, DOI 10.7150/ijms.3635
   Behzadi S, 2017, CHEM SOC REV, V46, P4218, DOI 10.1039/c6cs00636a
   Board RE, 2007, BIOMARK INSIGHTS, V2, P307
   Bray F, 2012, LANCET ONCOL, V13, P790, DOI 10.1016/S1470-2045(12)70211-5
   Brenner DE, 2007, CANCER EPIDEM BIOMAR, V16, P1918, DOI 10.1158/1055-9965.EPI-07-2619
   Brenner H, 2014, LANCET, V383, P1490, DOI 10.1016/S0140-6736(13)61649-9
   Broustas CG, 2014, RADIAT RES, V181, P111, DOI 10.1667/RR13515.1
   Buzaglo M, 2017, CHEM MATER, V29, P9998, DOI 10.1021/acs.chemmater.7b03428
   Cabanillas ME, 2016, LANCET, V388, P2783, DOI 10.1016/S0140-6736(16)30172-6
   Cai BJ, 2018, ANAL METHODS-UK, V10, P230, DOI 10.1039/c7ay02329d
   Cai BJ, 2015, BIOSENS BIOELECTRON, V74, P329, DOI 10.1016/j.bios.2015.06.068
   Cai BJ, 2014, ACS NANO, V8, P2632, DOI 10.1021/nn4063424
   Cao Wentao, 2018, GEN CHEM
   Cao XF, 2015, J NANOSCI NANOTECHNO, V15, P2052, DOI 10.1166/jnn.2015.9145
   Capitanio U, 2016, LANCET, V387, P894, DOI 10.1016/S0140-6736(15)00046-X
   Casais-Molina ML, 2018, J NANOMATER, V2018, DOI 10.1155/2018/2058613
   Chang AH, 2010, CLIN MICROBIOL REV, V23, P837, DOI 10.1128/CMR.00012-10
   Chang HC, 2013, BIOSENS BIOELECTRON, V41, P789, DOI 10.1016/j.bios.2012.10.001
   Chauhan D., 2021, J BIOMED RES ENV SCI, V10, P977
   Chauhan D., 2021, AQUANANOTECHNOLOGY, P263
   Chauhan N, 2017, J MATER RES, V32, P2860, DOI 10.1557/jmr.2017.91
   Cheang TY, 2018, J BIOMATER APPL, V33, P216, DOI 10.1177/0885328218788242
   Chen L, 2017, ACS APPL MATER INTER, V9, P17348, DOI 10.1021/acsami.7b02657
   Chen MJ, 2016, AQUAT TOXICOL, V174, P54, DOI 10.1016/j.aquatox.2016.02.015
   Chen XJ, 2012, CHEM COMMUN, V48, P3703, DOI 10.1039/c2cc17611d
   Chen Y, 2014, CANCERS, V6, P2155, DOI 10.3390/cancers6042155
   Cheng L, 2014, ADV MATER, V26, P1886, DOI 10.1002/adma.201304497
   Cheon YA, 2016, LANGMUIR, V32, P2731, DOI 10.1021/acs.langmuir.6b00315
   Chikkaveeraiah BV, 2012, ACS NANO, V6, P6546, DOI 10.1021/nn3023969
   Chng ELK, 2014, NANOSCALE, V6, P14412, DOI 10.1039/c4nr04907a
   Chng ELK, 2014, CHEM-EUR J, V20, P6366, DOI 10.1002/chem.201304911
   Chng ELK, 2013, CHEM-EUR J, V19, P8227, DOI 10.1002/chem.201300824
   Choi W, 2017, MATER TODAY, V20, P116, DOI 10.1016/j.mattod.2016.10.002
   Chu YL, 2016, RSC ADV, V6, P22673, DOI 10.1039/c5ra27625j
   Crane EK, 2018, GYNECOL ONCOL, V149, P598, DOI 10.1016/j.ygyno.2018.01.035
   Darabdhara G, 2015, J MATER CHEM B, V3, P8366, DOI 10.1039/c5tb01704a
   de Melo-Diogo D, 2018, COLLOID SURFACE B, V171, P260, DOI 10.1016/j.colsurfb.2018.07.030
   Deng R, 2016, RSC ADV, V6, P77083, DOI 10.1039/c6ra13993k
   Dong XH, 2018, ACS APPL MATER INTER, V10, P4271, DOI 10.1021/acsami.7b17506
   Dresselhaus MS, 2010, ACS NANO, V4, P6297, DOI 10.1021/nn1029789
   Duch MC, 2011, NANO LETT, V11, P5201, DOI 10.1021/nl202515a
   de Avila BEF, 2015, ANAL CHEM, V87, P2290, DOI 10.1021/ac504032d
   Fang YX, 2010, LANGMUIR, V26, P11277, DOI 10.1021/la100575g
   Feng BY, 2013, ANAL CHEM, V85, P7732, DOI 10.1021/ac4009463
   Feng LY, 2012, ADV MATER, V24, P125, DOI 10.1002/adma.201103205
   Feng W, 2015, SCI REP-UK, V5, DOI 10.1038/srep17422
   FURCHGOTT RF, 1983, CIRC RES, V53, P557, DOI 10.1161/01.RES.53.5.557
   Fusco L, 2020, THERANOSTICS, V10, P5435, DOI 10.7150/thno.40068
   Gao EL, 2018, J MECH PHYS SOLIDS, V115, P248, DOI 10.1016/j.jmps.2018.03.014
   Gazzi A, 2019, FRONT BIOENG BIOTECH, V7, DOI 10.3389/fbioe.2019.00295
   Geim AK, 2009, SCIENCE, V324, P1530, DOI 10.1126/science.1158877
   Ginsburg O, 2017, LANCET, V389, P847, DOI [10.1016/S0140-6736(16)31392-7, 10.1]
   Goldberg M, 2007, J BIOMAT SCI-POLYM E, V18, P241, DOI 10.1163/156856207779996931
   Gu YM, 2017, MAT SCI ENG C-MATER, V70, P572, DOI 10.1016/j.msec.2016.09.035
   Guo CX, 2010, ADV MATER, V22, P5164, DOI 10.1002/adma.201001699
   Guo CY, 2013, NEURAL REGEN RES, V8, P2003, DOI 10.3969/j.issn.1673-5374.2013.21.009
   Guo S, 2014, ANAL METHODS-UK, V6, P3598, DOI 10.1039/c4ay00345d
   Guo S, 2013, ANALYST, V138, P3216, DOI 10.1039/c3an00266g
   Guo YL, 2017, J MATER CHEM B, V5, P5532, DOI 10.1039/c7tb01024a
   Hai L, 2017, J MATER CHEM B, V5, P5783, DOI 10.1039/c7tb01600j
   Han S, 2000, MOL THER, V2, P302, DOI 10.1006/mthe.2000.0142
   Hanahan D, 2014, LANCET, V383, P558, DOI 10.1016/S0140-6736(13)62226-6
   Hanlon D, 2015, NAT COMMUN, V6, DOI 10.1038/ncomms9563
   Hao JL, 2017, ADV SCI, V4, DOI 10.1002/advs.201600160
   Harbeck N, 2017, LANCET, V389, P1134, DOI [10.1016/s0140-6736(16)31891-8, 10.1016/S0140-6736(16)31891-8]
   Hare JI, 2017, ADV DRUG DELIVER REV, V108, P25, DOI 10.1016/j.addr.2016.04.025
   Hayes B, 2018, DIAGNOSTICS, V8, DOI 10.3390/diagnostics8020039
   He Y, 2012, NANOSCALE, V4, P2054, DOI 10.1039/c2nr12061e
   Hernandez Y, 2008, NAT NANOTECHNOL, V3, P563, DOI 10.1038/nnano.2008.215
   Herweijer H, 2003, GENE THER, V10, P453, DOI 10.1038/sj.gt.3301983
   Hirsch FR, 2017, LANCET, V389, P299, DOI 10.1016/S0140-6736(16)30958-8
   Housman G, 2014, CANCERS, V6, P1769, DOI 10.3390/cancers6031769
   Hu SH, 2012, ADV MATER, V24, P1748, DOI 10.1002/adma.201104070
   Huang P, 2011, THERANOSTICS, V1, P240, DOI 10.7150/thno/v01p0240
   Huang YX, 2015, NANOSCALE, V7, P2245, DOI 10.1039/c4nr07162j
   Huo CX, 2015, SCI BULL, V60, P1994, DOI 10.1007/s11434-015-0936-3
   Hwang H, 2011, NANO LETT, V11, P4826, DOI 10.1021/nl202675f
   Imani R, 2016, COLLOID SURFACE B, V147, P315, DOI 10.1016/j.colsurfb.2016.08.015
   Iranmakani S, 2020, EGYPT J RADIOL NUC M, V51, DOI 10.1186/s43055-020-00175-5
   Janot R, 2002, CARBON, V40, P2887, DOI 10.1016/S0008-6223(02)00223-3
   Jayakumar A, 2018, INT J PHARMACEUT, V551, P309, DOI 10.1016/j.ijpharm.2018.09.041
   Jayasena B, 2011, NANOSCALE RES LETT, V6, DOI 10.1186/1556-276X-6-95
   Jayson GC, 2014, LANCET, V384, P1376, DOI 10.1016/S0140-6736(13)62146-7
   Jeon IY, 2013, J AM CHEM SOC, V135, P1386, DOI 10.1021/ja3091643
   Ji DK, 2016, ADV MATER, V28, P9356, DOI 10.1002/adma.201602748
   Jin J, 2018, ACS APPL MATER INTER, V10, P8436, DOI 10.1021/acsami.7b17219
   Kabanov AV, 2009, ANGEW CHEM INT EDIT, V48, P5418, DOI 10.1002/anie.200900441
   Kaliberov SA, 2012, ADV CANCER RES, V115, P221, DOI 10.1016/B978-0-12-398342-8.00007-0
   Kalman J, 2022, ECOTOX ENVIRON SAFE, V231, DOI 10.1016/j.ecoenv.2022.113227
   Kamat AM, 2016, LANCET, V388, P2796, DOI 10.1016/S0140-6736(16)30512-8
   Kayser O, 2005, CURR PHARM BIOTECHNO, V6, P3
   Kemp JA, 2016, ADV DRUG DELIVER REV, V98, P3, DOI 10.1016/j.addr.2015.10.019
   Kilic T, 2015, ELECTROANAL, V27, P317, DOI 10.1002/elan.201400518
   Kim H, 2014, SMALL, V10, P117, DOI 10.1002/smll.201202636
   Kim H, 2011, BIOCONJUGATE CHEM, V22, P2558, DOI 10.1021/bc200397j
   Kim J, 2016, ADV DRUG DELIVER REV, V98, P99, DOI 10.1016/j.addr.2015.12.018
   Kim SH, 2015, SMALL, V11, P4884, DOI 10.1002/smll.201500947
   Kleeff J, 2016, NAT REV DIS PRIMERS, V2, DOI 10.1038/nrdp.2016.22
   Knop K, 2010, ANGEW CHEM INT EDIT, V49, P6288, DOI 10.1002/anie.200902672
   Kong LD, 2017, ACS APPL MATER INTER, V9, P15995, DOI 10.1021/acsami.7b03371
   Kou ZY, 2014, NANOSCALE RES LETT, V9, DOI 10.1186/1556-276X-9-587
   Krishnan V, 2014, CLIN PHARMACOL THER, V95, P168, DOI 10.1038/clpt.2013.174
   Kumar D, 2019, KOREAN J CHEM ENG, V36, P126, DOI 10.1007/s11814-018-0139-0
   Kumar S, 2015, BIOSENS BIOELECTRON, V73, P114, DOI 10.1016/j.bios.2015.05.040
   Lagergren J, 2017, LANCET, V390, P2383, DOI 10.1016/S0140-6736(17)31462-9
   Lala PK, 2001, LANCET ONCOL, V2, P149, DOI 10.1016/S1470-2045(00)00256-4
   Lala PK, 1998, CANCER METAST REV, V17, P91, DOI 10.1023/A:1005960822365
   Lammel T, 2013, PART FIBRE TOXICOL, V10, DOI 10.1186/1743-8977-10-27
   Lategan K, 2018, NANOMATERIALS-BASEL, V8, DOI 10.3390/nano8020125
   Latiff NM, 2017, CHEM-EUR J, V23, P684, DOI 10.1002/chem.201604430
   LaVan DA, 2003, NAT BIOTECHNOL, V21, P1184, DOI 10.1038/nbt876
   Lee SX, 2017, BIOSENS BIOELECTRON, V89, P673, DOI 10.1016/j.bios.2015.12.030
   Lee YH, 2012, ADV MATER, V24, P2320, DOI 10.1002/adma.201104798
   Leight JL, 2012, MOL BIOL CELL, V23, P781, DOI 10.1091/mbc.E11-06-0537
   Li BL, 2017, ACS APPL MATER INTER, V9, P15286, DOI 10.1021/acsami.7b02529
   Li D, 2008, SCIENCE, V320, P1170, DOI 10.1126/science.1158180
   Li HX, 2020, NANOSCALE HORIZ, V5, P218, DOI 10.1039/c9nh00476a
   Li HL, 2020, ANALYST, V145, P348, DOI 10.1039/c9an01598a
   Li J., 1998, SCI REP-UK, V3
   Li S, 2000, GENE THER, V7, P31, DOI 10.1038/sj.gt.3301110
   Li X, 2013, CHEM COMMUN, V49, P7337, DOI 10.1039/c3cc42743a
   Li XR, 2012, ADV FUNCT MATER, V22, P1981, DOI 10.1002/adfm.201103025
   Li XS, 2009, SCIENCE, V324, P1312, DOI 10.1126/science.1171245
   Liang SS, 2014, RSC ADV, V4, P16127, DOI 10.1039/c4ra01250j
   Liao KH, 2011, ACS APPL MATER INTER, V3, P2607, DOI 10.1021/am200428v
   Liao XJ, 2017, LUMINESCENCE, V32, P1411, DOI 10.1002/bio.3338
   Liao XJ, 2015, ANALYST, V140, P4245, DOI 10.1039/c5an00128e
   Liao YY, 2018, SCI REP-UK, V8, DOI 10.1038/s41598-018-33414-x
   Lim JH, 2018, MACROMOL RES, V26, P557, DOI 10.1007/s13233-018-6067-3
   Lin H, 2018, ADV SCI, V5, DOI 10.1002/advs.201800518
   Lin H, 2017, J AM CHEM SOC, V139, P16235, DOI 10.1021/jacs.7b07818
   Lin LS, 2014, J MATER CHEM B, V2, P1031, DOI 10.1039/c3tb21479f
   Lin TQ, 2013, ENERG ENVIRON SCI, V6, P1283, DOI 10.1039/c3ee24324a
   Liu CB, 2018, NANO-MICRO LETT, V10, DOI 10.1007/s40820-018-0202-8
   Liu J, 2015, ACS NANO, V9, P696, DOI 10.1021/nn506137n
   Liu JZ, 2018, J CONTROL RELEASE, V286, P64, DOI 10.1016/j.jconrel.2018.07.034
   Liu L, 2014, RSC ADV, V4, P36464, DOI 10.1039/c4ra05635c
   Liu T, 2018, ADV HEALTHC MATER, V7, DOI 10.1002/adhm.201701158
   Liu T, 2015, ACS NANO, V9, P950, DOI 10.1021/nn506757x
   Liu T, 2014, NANOSCALE, V6, P11219, DOI 10.1039/c4nr03753g
   Liu T, 2014, ADV MATER, V26, P3433, DOI 10.1002/adma.201305256
   Liu Y, 2017, SMALL, V13, DOI 10.1002/smll.201701815
   Liu Y, 2018, NPG ASIA MATER, V10, DOI 10.1038/am.2017.225
   Liu Z, 2008, J AM CHEM SOC, V130, P10876, DOI 10.1021/ja803688x
   Liu Z, 2018, THERANOSTICS, V8, P1648, DOI 10.7150/thno.23369
   Lu JJ, 2016, ANAL METHODS-UK, V8, P816, DOI 10.1039/c5ay02095f
   Luan BQ, 2015, ACS NANO, V9, P663, DOI 10.1021/nn506011j
   Luo YN, 2018, TRENDS BIOTECHNOL, V36, P1145, DOI 10.1016/j.tibtech.2018.05.012
   Lv YY, 2014, RSC ADV, V4, P13350, DOI 10.1039/c3ra45060k
   Ma XX, 2012, NANO RES, V5, P199, DOI 10.1007/s12274-012-0200-y
   Majd SM, 2018, BIOSENS BIOELECTRON, V105, P6, DOI 10.1016/j.bios.2018.01.009
   Markham MJ, 2020, J CLIN ONCOL, V38, P1081, DOI 10.1200/JCO.19.03141
   Maurya P, 2007, ANTICANCER RES, V27, P1247
   Milev A, 2008, MATER CHEM PHYS, V111, P346, DOI 10.1016/j.matchemphys.2008.04.024
   Miller KD, 2016, CA-CANCER J CLIN, V66, P271, DOI 10.3322/caac.21349
   Molaei MJ, 2021, J DRUG DELIV SCI TEC, V61, DOI 10.1016/j.jddst.2020.101830
   Morice P, 2016, LANCET, V387, P1094, DOI 10.1016/S0140-6736(15)00130-0
   Nawrot W, 2018, SENSORS-BASEL, V18, DOI 10.3390/s18082357
   Ni YR, 2014, J COLLOID INTERF SCI, V428, P162, DOI 10.1016/j.jcis.2014.04.022
   Niu P, 2012, ADV FUNCT MATER, V22, P4763, DOI 10.1002/adfm.201200922
   Novoselov KS, 2005, P NATL ACAD SCI USA, V102, P10451, DOI 10.1073/pnas.0502848102
   Novoselov KS, 2004, SCIENCE, V306, P666, DOI 10.1126/science.1102896
   Oudeng G, 2018, ACS APPL MATER INTER, V10, P350, DOI 10.1021/acsami.7b18102
   Parsa N, 2012, IRAN J PUBLIC HEALTH, V41, P1
   Paton KR, 2014, NAT MATER, V13, P624, DOI [10.1038/nmat3944, 10.1038/NMAT3944]
   Patra JK, 2018, J NANOBIOTECHNOL, V16, DOI 10.1186/s12951-018-0392-8
   Pelin M, 2017, SCI REP-UK, V7, DOI 10.1038/srep40572
   Peng J, 2013, J BIOMED NANOTECHNOL, V9, P1679, DOI 10.1166/jbn.2013.1663
   Peng MY, 2017, ACS APPL MATER INTER, V9, P13965, DOI 10.1021/acsami.7b03276
   Vinardell MP, 2015, NANOMATERIALS-BASEL, V5, P1004, DOI 10.3390/nano5021004
   Ping JF, 2015, BIOSENS BIOELECTRON, V64, P373, DOI 10.1016/j.bios.2014.08.090
   Posudievsky OY, 2016, RSC ADV, V6, P47112, DOI 10.1039/c6ra08312a
   Pratikkumar S., 2015, NANOTECHNOLOGY, V26
   Pretti C, 2014, ECOTOX ENVIRON SAFE, V101, P138, DOI 10.1016/j.ecoenv.2013.11.008
   Qayyum MS, 2019, APPL PHYS REV, V6, DOI 10.1063/1.5092547
   Qiu LY, 2006, PHARM RES-DORDR, V23, P1, DOI 10.1007/s11095-005-9046-2
   Qiu M, 2018, P NATL ACAD SCI USA, V115, P501, DOI 10.1073/pnas.1714421115
   Qu GB, 2017, ANGEW CHEM INT EDIT, V56, P14488, DOI 10.1002/anie.201706228
   Radovan D., 2018, 2D MATER, V5
   Raja IS, 2020, CANCERS, V12, DOI 10.3390/cancers12061657
   Rajesh S, 2010, BIOSENS BIOELECTRON, V26, P689, DOI 10.1016/j.bios.2010.06.063
   Cajal SRY, 2020, J MOL MED, V98, P161, DOI 10.1007/s00109-020-01874-2
   Reina A, 2009, NANO LETT, V9, P30, DOI 10.1021/nl801827v
   Rekhert JM, 2008, DRUG DISCOV TODAY, V13, P30, DOI 10.1016/j.drudis.2007.09.003
   Reynolds MM, 2013, BIOCHEM BIOPH RES CO, V431, P647, DOI 10.1016/j.bbrc.2013.01.041
   Robinson JT, 2011, J AM CHEM SOC, V133, P6825, DOI 10.1021/ja2010175
   Cunha VRR, 2016, SCI REP-UK, V6, DOI 10.1038/srep30547
   Rusling JF, 2010, ANALYST, V135, P2496, DOI 10.1039/c0an00204f
   del Burgo LS, 2014, DRUG DISCOV TODAY, V19, P1659, DOI 10.1016/j.drudis.2014.06.020
   Sajid M, 2017, SCI REP-UK, V7, DOI 10.1038/s41598-017-06265-1
   Sankararamakrishnan N, 2016, CHEM ENG J, V284, P599, DOI 10.1016/j.cej.2015.08.145
   SCHUMAN EM, 1991, SCIENCE, V254, P1503, DOI 10.1126/science.1720572
   Schurink NW, 2021, EUR RADIOL, V31, P7031, DOI 10.1007/s00330-021-07724-0
   Shapira A, 2011, DRUG RESIST UPDATE, V14, P150, DOI 10.1016/j.drup.2011.01.003
   Sharma H, 2016, ARTIF CELL NANOMED B, V44, P672, DOI 10.3109/21691401.2014.978980
   Shi G, 2014, NANO LETT, V14, P1739, DOI 10.1021/nl4037824
   Shi JJ, 2017, ASIAN J PHARM SCI, V12, P235, DOI 10.1016/j.ajps.2016.12.001
   Shim G, 2016, ADV DRUG DELIVER REV, V105, P205, DOI 10.1016/j.addr.2016.04.004
   Shim J, 2017, NANOSCALE, V9, P14836, DOI 10.1039/c7nr03092d
   Siegel R.L., CANC STAT 2021 CA CA, V71, P7
   Singh SK, 2012, ACS NANO, V6, P2731, DOI 10.1021/nn300172t
   Sivasankarapillai Vishnu Sankar, 2020, Nano-Structures & Nano-Objects, V22, DOI 10.1016/j.nanoso.2020.100457
   Song L, 2010, NANO LETT, V10, P3209, DOI 10.1021/nl1022139
   Song ZH, 2017, NPG ASIA MATER, V9, DOI 10.1038/am.2017.167
   Stankovich S, 2007, CARBON, V45, P1558, DOI 10.1016/j.carbon.2007.02.034
   Su S, 2017, BIOSENS BIOELECTRON, V94, P552, DOI 10.1016/j.bios.2017.03.040
   Sun XM, 2008, NANO RES, V1, P203, DOI 10.1007/s12274-008-8021-8
   Sun ZY, 2018, ANGEW CHEM INT EDIT, V57, P7610, DOI 10.1002/anie.201710509
   Sutradhar K.B., 2014, ISRN NANOTECHNOL, V2014, P1, DOI DOI 10.1155/2014/939378
   Symonds EL, 2018, CLIN EPIGENETICS, V10, DOI 10.1186/s13148-018-0500-5
   Tabish TA, 2021, ACTA BIOMATER, V129, P43, DOI 10.1016/j.actbio.2021.04.054
   Tabish TA, 2018, NANOMEDICINE-UK, V13, P1923, DOI 10.2217/nnm-2018-0018
   Tabish TA, 2018, REDOX BIOL, V15, P34, DOI 10.1016/j.redox.2017.11.018
   Talreja N, 2016, CLEAN-SOIL AIR WATER, V44, P1461, DOI 10.1002/clen.201500722
   Talreja N, 2014, J WATER PROCESS ENG, V3, P34, DOI 10.1016/j.jwpe.2014.08.001
   Tan CL, 2015, NAT COMMUN, V6, DOI 10.1038/ncomms8873
   Tan J, 2018, NANOSCALE RES LETT, V13, DOI 10.1186/s11671-017-2403-3
   Tao HC, 2017, J MATER CHEM A, V5, P7257, DOI 10.1039/c7ta00075h
   Tao W, 2017, ADV MATER, V29, DOI 10.1002/adma.201603276
   Teo WZ, 2014, CHEM-EUR J, V20, P9627, DOI 10.1002/chem.201402680
   Tian B, 2011, ACS NANO, V5, P7000, DOI 10.1021/nn201560b
   Tour JM, 2014, CHEM MATER, V26, P163, DOI 10.1021/cm402179h
   Tran HV, 2014, BIOSENS BIOELECTRON, V62, P25, DOI 10.1016/j.bios.2014.06.014
   Tran HV, 2013, ANAL CHEM, V85, P8469, DOI 10.1021/ac402154z
   Tsai SM, 2017, J NANOPART RES, V19, DOI 10.1007/s11051-017-3957-9
   Uzgare AR, 2003, PROSTATE, V55, P128, DOI 10.1002/pros.10212
   Vallet-Regi M, 2007, ANGEW CHEM INT EDIT, V46, P7548, DOI 10.1002/anie.200604488
   Van Cutsem E, 2016, LANCET, V388, P2654, DOI 10.1016/S0140-6736(16)30354-3
   Varrla E, 2014, NANOSCALE, V6, P11810, DOI 10.1039/c4nr03560g
   Vile RG, 2000, GENE THER, V7, P2, DOI 10.1038/sj.gt.3301084
   Vineis P, 2014, LANCET, V383, P549, DOI 10.1016/S0140-6736(13)62224-2
   Wahid MH, 2013, GREEN CHEM, V15, P650, DOI 10.1039/c2gc36892g
   Wang AX, 2013, J APPL TOXICOL, V33, P1156, DOI 10.1002/jat.2877
   Wang CY, 2016, RSC ADV, V6, P22461, DOI 10.1039/c5ra21475k
   Wang L, 2017, BIOSENS BIOELECTRON, V89, P136, DOI 10.1016/j.bios.2016.06.011
   Wang M., 2016, POLYMERS-BASEL, P8
   Wang SG, 2015, ADV MATER, V27, P7117, DOI 10.1002/adma.201503869
   Wang SG, 2015, ADV MATER, V27, P2775, DOI 10.1002/adma.201500870
   Wang SG, 2015, BIOMATERIALS, V39, P206, DOI 10.1016/j.biomaterials.2014.11.009
   Wang XH, 2014, J MATER CHEM A, V2, P15958, DOI 10.1039/c4ta03044c
   Wang XJ, 2005, NEW ENGL J MED, V353, P1224, DOI 10.1056/NEJMoa051931
   Wei TX, 2014, SCI REP-UK, V4, DOI 10.1038/srep03982
   Wen W, 2018, MATER TODAY, V21, P164, DOI 10.1016/j.mattod.2017.09.001
   Weng QH, 2014, ACS NANO, V8, P6123, DOI 10.1021/nn5014808
   Whitesides GM, 2011, LAB CHIP, V11, P191, DOI 10.1039/c0lc90101f
   Wicki A, 2015, J CONTROL RELEASE, V200, P138, DOI 10.1016/j.jconrel.2014.12.030
   Widschwendter M, 2017, GENOME MED, V9, DOI 10.1186/s13073-017-0500-7
   Winterbourn CC, 2008, NAT CHEM BIOL, V4, P278, DOI 10.1038/nchembio.85
   Wu J, 2018, TECHNOL CANCER RES T, V17, DOI 10.1177/1533034618768637
   Wu QL, 2013, NANOSCALE, V5, P9934, DOI 10.1039/c3nr02084c
   Wu YF, 2014, BIOSENS BIOELECTRON, V52, P180, DOI 10.1016/j.bios.2013.08.039
   Xi Q, 2014, ANAL CHEM, V86, P1361, DOI 10.1021/ac403944c
   Xiao F, 2012, ADV FUNCT MATER, V22, P2487, DOI 10.1002/adfm.201200191
   Xiao L, 2016, SENSORS-BASEL, V16, DOI 10.3390/s16101561
   Xie HH, 2016, SMALL, V12, P4136, DOI 10.1002/smll.201601050
   Yan SX, 2020, CHEM ENG J, V381, DOI 10.1016/j.cej.2019.122695
   Yang BW, 2018, CHEM-US, V4, P1284, DOI 10.1016/j.chempr.2018.02.012
   Yang HW, 2014, ADV MATER, V26, P3662, DOI 10.1002/adma.201305842
   Yang K, 2016, ADV DRUG DELIVER REV, V105, P228, DOI 10.1016/j.addr.2016.05.015
   Yang K, 2010, NANO LETT, V10, P3318, DOI 10.1021/nl100996u
   Yang XY, 2018, ACS APPL MATER INTER, V10, P12431, DOI 10.1021/acsami.8b00276
   Yang XY, 2012, J MATER CHEM, V22, P6649, DOI 10.1039/c2jm14718a
   Yao YG, 2012, J MATER CHEM, V22, P13494, DOI 10.1039/c2jm30587a
   Yao YH, 2020, FRONT MOL BIOSCI, V7, DOI 10.3389/fmolb.2020.00193
   Yasmin L, 2013, SCI REP-UK, V3, DOI 10.1038/srep02282
   Yi M, 2015, J MATER CHEM A, V3, P11700, DOI 10.1039/c5ta00252d
   Yi M, 2013, NANOSCALE, V5, P10660, DOI 10.1039/c3nr03714b
   Yin Feng, 2018, Nanotheranostics, V2, P371, DOI 10.7150/ntno.27308
   Yin F, 2017, COORDIN CHEM REV, V347, P77, DOI 10.1016/j.ccr.2017.06.024
   Yin F, 2017, THERANOSTICS, V7, P1133, DOI 10.7150/thno.17841
   Yin HS, 2012, BIOSENS BIOELECTRON, V33, P247, DOI 10.1016/j.bios.2012.01.014
   Yin WY, 2014, ACS NANO, V8, P6922, DOI 10.1021/nn501647j
   Yoo E, 2008, NANO LETT, V8, P2277, DOI 10.1021/nl800957b
   Yu GX, 2015, SENSORS-BASEL, V15, P2709, DOI 10.3390/s150202709
   Zeng MQ, 2018, CHEM REV, V118, P6236, DOI 10.1021/acs.chemrev.7b00633
   Zhang H, 2015, ACS NANO, V9, P9451, DOI 10.1021/acsnano.5b05040
   Zhang H, 2017, BIOSENS BIOELECTRON, V89, P96, DOI 10.1016/j.bios.2016.07.030
   Zhang LM, 2011, SMALL, V7, P460, DOI 10.1002/smll.201001522
   Zhang WT, 2015, NANOSCALE, V7, P10210, DOI 10.1039/c5nr02253c
   Zhang X., 2016, SURFACE CHEM NANOBIO, P393
   Zhang XD, 2014, ADV FUNCT MATER, V24, P1718, DOI 10.1002/adfm.201302312
   Zhang Y, 2017, NANO RES, V10, P2633, DOI 10.1007/s12274-017-1466-x
   Zhang Y, 2013, ACCOUNTS CHEM RES, V46, P2329, DOI 10.1021/ar300203n
   Zhang YQ, 2017, NANOSCALE, V9, P15835, DOI 10.1039/c7nr05278b
   Zhao R, 2017, J COLLOID INTERF SCI, V505, P1018, DOI 10.1016/j.jcis.2017.06.094
   Zhou HJ, 2012, BIOMATERIALS, V33, P6933, DOI 10.1016/j.biomaterials.2012.06.064
   Zhou Zhiguo, 2014, Sci Rep, V4, P3653, DOI 10.1038/srep03653
   Zhu CZ, 2015, 2D MATER, V2, DOI 10.1088/2053-1583/2/3/032004
   Zhu CZ, 2015, ANAL CHEM, V87, P230, DOI 10.1021/ac5039863
   Zou LL, 2016, THERANOSTICS, V6, P762, DOI 10.7150/thno.14988
   Zou WP, 2005, NAT REV CANCER, V5, P263, DOI 10.1038/nrc1586
NR 313
TC 4
Z9 4
U1 5
U2 15
PU ELSEVIER
PI AMSTERDAM
PA RADARWEG 29, 1043 NX AMSTERDAM, NETHERLANDS
SN 1773-2247
EI 2588-8943
J9 J DRUG DELIV SCI TEC
JI J. Drug Deliv. Sci. Technol.
PD APR
PY 2022
VL 70
AR 103268
DI 10.1016/j.jddst.2022.103268
EA MAR 2022
PG 26
WC Pharmacology & Pharmacy
WE Science Citation Index Expanded (SCI-EXPANDED)
SC Pharmacology & Pharmacy
GA 1C1SE
UT WOS:000792906800001
DA 2023-06-30
ER

PT J
AU Dey, J
   Roberts, A
   Mahari, S
   Gandhi, S
   Tripathi, PP
AF Dey, Jhilik
   Roberts, Akanksha
   Mahari, Subhasis
   Gandhi, Sonu
   Tripathi, Prem Prakash
TI Electrochemical Detection of Alzheimer's Disease Biomarker,
   beta-Secretase Enzyme (BACE1), With One-Step Synthesized Reduced
   Graphene Oxide
SO FRONTIERS IN BIOENGINEERING AND BIOTECHNOLOGY
LA English
DT Article
DE Alzheimer's disease; BACE1; graphene oxide; immunosensor; diagnostic
ID CEREBROSPINAL-FLUID; TAU-PROTEIN; BIOSENSOR; PROBE; SERUM
AB beta-Secretase1 (BACE1) catalyzes the rate-limiting step in the generation of amyloid-beta peptides, that is, the principal component involved in the pathology of Alzheimer's disease (AD). Recent research studies show correlation between blood and cerebrospinal fluid (CSF) levels of BACE1 with the pathophysiology of AD. In this study, we report one-step synthesized reduced graphene oxide (rGO), activated via carbodiimide chemistry, conjugated with BACE1 antibody (Ab), and immobilized on fluorine-doped tin oxide (FTO) electrodes for rapid detection of BACE1 antigen (Ag) for AD diagnosis. The synthesis and fabrication steps were characterized using different types of spectroscopic, X-ray analytic, microscopic, and voltametric techniques. Various parameters including nanomaterial/Ab concentration, response time, pH, temperature, and rate of scan were standardized for maximum current output using the modified electrode. Final validation was performed via detection of BACE1 Ag ranging from 1 fM to 1 mu M, with a detection limit of 0.64 fM in buffer samples and 1 fM in spiked serum samples, as well as negligible cross-reactivity with neurofilament Ag in buffer, spiked serum, and spiked artificial CSF. The proposed immunosensor gave a quick result in 30 s, and good repeatability and storage stability for a month, making it a promising candidate for sensitive, specific, and early diagnosis of AD. Thus, the fabricated electrochemical biosensor for BACE-1 detection improves detection performance compared to existing sensors as well as reduces detection time and cost, signifying its potential in early diagnosis of AD in clinical samples.
C1 [Dey, Jhilik; Tripathi, Prem Prakash] CSIR, Indian Inst Chem Biol, Cell Biol & Phys Div, Kolkata, India.
   [Dey, Jhilik; Tripathi, Prem Prakash] IICB Translat Res Unit Excellence, Cell Biol & Physiol Div, Kolkata, India.
   [Roberts, Akanksha; Mahari, Subhasis; Gandhi, Sonu] DBT Natl Inst Anim Biotechnol NIAB, Hyderabad, India.
C3 Council of Scientific & Industrial Research (CSIR) - India; CSIR -
   Indian Institute of Chemical Biology (IICB); Council of Scientific &
   Industrial Research (CSIR) - India; CSIR - Indian Institute of Chemical
   Biology (IICB); Department of Biotechnology (DBT) India; National
   Institute of Animal Biotechnology (NIAB)
RP Tripathi, PP (通讯作者)，CSIR, Indian Inst Chem Biol, Cell Biol & Phys Div, Kolkata, India.; Tripathi, PP (通讯作者)，IICB Translat Res Unit Excellence, Cell Biol & Physiol Div, Kolkata, India.; Gandhi, S (通讯作者)，DBT Natl Inst Anim Biotechnol NIAB, Hyderabad, India.
EM sonugandhi@gmail.com; prem.tripathi@iicb.res.in
RI Gandhi, Sanyam/AFA-4740-2022; Roberts, Akanksha/GLU-9666-2022
OI Gandhi, Sanyam/0000-0001-9394-1210; Gandhi, Sonu/0000-0003-0960-2780;
   Roberts, Akanksha/0000-0001-5978-8582
FU ICMR [34/10/2019-TN/nano/BMS]; Intensification of Research in High
   Priority Area (IRHPA) program from Science and Engineering Research
   Board (SERB), New Delhi [IPA/2020/000069]; DST-INSPIRE fellowship
   [IF180729]; Department of Science and Technology (DST), New Delhi; CSIR
   Fellowship [09/1150(0013)/2019/EMR-I]; Council of Scientific and
   Industrial Research (CSIR), New Delhi
FX PPT acknowledges the grant from ICMR no 34/10/2019-TN/nano/BMS. SG is
   grateful for the funding from Intensification of Research in High
   Priority Area (IRHPA) program from Science and Engineering Research
   Board (SERB), New Delhi (Grant Number IPA/2020/000069). AR would like to
   acknowledge DST-INSPIRE fellowship (IF180729) sponsored by the
   Department of Science and Technology (DST), New Delhi, and SM would like
   to acknowledge CSIR Fellowship (09/1150(0013)/2019/EMR-I) provided by
   the Council of Scientific and Industrial Research (CSIR), New Delhi.
CR Alexopoulos P, 2018, DEMENT GERIATR COGN, V45, P152, DOI 10.1159/000488481
   Azimzadeh M, 2017, RSC ADV, V7, P55709, DOI 10.1039/c7ra09767k
   Bungon T, 2021, FRONT MOL BIOSCI, V8, DOI 10.3389/fmolb.2021.651232
   Cervellati C, 2020, GEROSCIENCE, V42, P159, DOI 10.1007/s11357-019-00127-6
   Chauhan N, 2019, APPL SURF SCI, V474, P154, DOI 10.1016/j.apsusc.2018.04.056
   Chauhan N, 2020, SYNTHETIC MET, V263, DOI 10.1016/j.synthmet.2020.116354
   Dai YF, 2017, BIOSENSORS-BASEL, V7, DOI 10.3390/bios7010010
   Derkus B, 2017, BIOSENS BIOELECTRON, V89, P781, DOI 10.1016/j.bios.2016.10.019
   Esteves-Villanueva JO, 2014, ANALYST, V139, P2823, DOI 10.1039/c4an00204k
   Ge LH, 2020, CHEM SCI, V11, P2215, DOI 10.1039/c9sc05256a
   Geim AK, 2007, NAT MATER, V6, P183, DOI 10.1038/nmat1849
   Habte AT, 2019, ADV MATER SCI ENG, V2019, DOI 10.1155/2019/5058163
   Hampel H, 2021, BIOL PSYCHIAT, V89, P745, DOI 10.1016/j.biopsych.2020.02.001
   Hass J, 2008, J PHYS-CONDENS MAT, V20, DOI 10.1088/0953-8984/20/32/323202
   Hodson R, 2018, NATURE, V559, pS1, DOI 10.1038/d41586-018-05717-6
   Huang X, 2011, SMALL, V7, P1876, DOI 10.1002/smll.201002009
   Kim HJ, 2022, BIOSENS BIOELECTRON, V195, DOI 10.1016/j.bios.2021.113668
   Kim K, 2020, NAT COMMUN, V11, DOI 10.1038/s41467-019-13901-z
   Liu YB, 2015, BIOSENS BIOELECTRON, V71, P396, DOI 10.1016/j.bios.2015.04.068
   Mahari S, 2022, BIOELECTROCHEMISTRY, V144, DOI 10.1016/j.bioelechem.2021.108036
   Mulder SD, 2010, J ALZHEIMERS DIS, V20, P253, DOI 10.3233/JAD-2010-1367
   Narlawar SS, 2021, MATER TODAY ADV, V12, DOI 10.1016/j.mtadv.2021.100174
   O'Bryant Sid E, 2016, Alzheimers Dement (Amst), V3, P83, DOI 10.1016/j.dadm.2016.06.004
   Oh J, 2013, BIOSENS BIOELECTRON, V50, P345, DOI 10.1016/j.bios.2013.07.004
   Papageorgiou DG, 2015, CARBON, V95, P460, DOI 10.1016/j.carbon.2015.08.055
   Qiu ZG, 2021, INT J NANOMED, V16, P2311, DOI 10.2147/IJN.S302396
   Qu FL, 2016, ANAL CHEM, V88, P10559, DOI 10.1021/acs.analchem.6b02659
   Roberts A, 2021, FRONT IMMUNOL, V12, DOI 10.3389/fimmu.2021.732756
   Roberts A, 2022, BIOSENS BIOELECTRON, V198, DOI 10.1016/j.bios.2021.113837
   Roberts A, 2021, ANAL CHIM ACTA, V1188, DOI 10.1016/j.aca.2021.339207
   Roberts A, 2020, SCI REP-UK, V10, DOI 10.1038/s41598-020-71591-w
   Roberts A, 2020, FRONT BIOSCI-LANDMRK, V25, P1875, DOI 10.2741/4882
   Roberts A, 2019, BIOSENS BIOELECTRON, V141, DOI 10.1016/j.bios.2019.111398
   Robinson JT, 2008, NANO LETT, V8, P3137, DOI 10.1021/nl8013007
   Sairazi NSM, 2020, EVID-BASED COMPL ALT, V2020, DOI 10.1155/2020/6565396
   Shahdeo D., 2020, COMPR ANAL CHEM, V91, P175, DOI [10.1016/bs.coac.2020.08.007, DOI 10.1016/BS.COAC.2020.08.007]
   Shen Y, 2018, BIOL PSYCHIAT, V83, P447, DOI 10.1016/j.biopsych.2017.02.007
   Shrikrishna N.S., 2021, BIOSENSORS AGR RECEN, P137, DOI [10.1007/978-3-030-66165-6_8, DOI 10.1007/978-3-030-66165-6_8]
   Singh S, 2018, BIOIMPACTS, V8, P53, DOI 10.15171/bi.2018.07
   Stankovich S, 2006, NATURE, V442, P282, DOI 10.1038/nature04969
   Thambisetty M, 2010, BIOMARK MED, V4, P65, DOI 10.2217/BMM.09.84
   Wang SXY, 2017, BIOSENS BIOELECTRON, V92, P482, DOI 10.1016/j.bios.2016.10.077
   Wu CC, 2014, ELECTROCHIM ACTA, V134, P249, DOI 10.1016/j.electacta.2014.04.132
   Wu GX, 2012, J NEUROSCI RES, V90, P2247, DOI 10.1002/jnr.23122
   Zhu GB, 2017, BIOSENS BIOELECTRON, V89, P959, DOI 10.1016/j.bios.2016.09.080
   Zou Z, 2019, CHEM COMMUN, V55, P6433, DOI 10.1039/c9cc02065a
NR 46
TC 13
Z9 13
U1 10
U2 25
PU FRONTIERS MEDIA SA
PI LAUSANNE
PA AVENUE DU TRIBUNAL FEDERAL 34, LAUSANNE, CH-1015, SWITZERLAND
SN 2296-4185
J9 FRONT BIOENG BIOTECH
JI Front. Bioeng. Biotechnol.
PD MAR 24
PY 2022
VL 10
AR 873811
DI 10.3389/fbioe.2022.873811
PG 11
WC Biotechnology & Applied Microbiology; Multidisciplinary Sciences
WE Science Citation Index Expanded (SCI-EXPANDED)
SC Biotechnology & Applied Microbiology; Science & Technology - Other
   Topics
GA 0N0YQ
UT WOS:000782574300001
PM 35402415
OA gold, Green Published
DA 2023-06-30
ER

PT J
AU Suzuki, M
   Iwaki, Y
   Terao, K
   Kunikata, R
   Suda, A
   Inoue, KY
   Ino, K
   Matsue, T
   Yasukawa, T
AF Suzuki, Masato
   Iwaki, Yuka
   Terao, Kazuki
   Kunikata, Ryota
   Suda, Atsushi
   Inoue, Kumi Y.
   Ino, Kosuke
   Matsue, Tomokazu
   Yasukawa, Tomoyuki
TI Simultaneous Monitoring of Oxygen Consumption and Movement of Zebrafish
   Embryos Based on an LSI-based Electrochemical Multiple-biosensor
SO BUNSEKI KAGAKU
LA Japanese
DT Article
DE zebrafish embryo; electrochemical biosensor; toxicity testing; Bio-LSI;
   respiration
AB We have estimated the effect of a chemical reagent based on the oxygen consumption and the motion of zebrafish embryos by using an LSI-based amperometric sensor array device (BioLSI). Bio-LSI with 400 gold microelectrodes in a 6 mmx6 mm region enabled us to visualize the distribution of the concentration of redox species as images. We applied -0.2 V vs. Ag/AgCl to all electrodes of a Bio-LSI chip to obtain the distribution of the oxygen concentrations in the presence of zebrafish embryos. The motions of the embryos were observed and traced by a CMOS camera. The reduction currents, obtained at the electrodes immediately under the embryos, are smaller than that obtained at the electrodes without the embryos. When the embryos moved to the position above other electrodes, the positions of electrodes with the low reduction current synchronized to the position of the embryos. This was due to the consumption of oxygen by the respiration of embryos and the inhibition of the diffusion of oxygen to the electrodes. When a solution containing 2,4-dinitrophenol (DNP), that is an uncoupler of oxidative phosphorylation, was added, the reduction current drastically decreased and then gradually returned to the original level. The active motions of the embryos coupled with the decrease of the reduction current were observed immediately after adding DNP, while no motion was observed after turning toward original level. Embryos would transiently enhance the consumption of oxygen by respiration due to the compensation of its depression of ATP synthesis, and then be led to death. The present system based on the reduction currents of oxygen and the motions of embryos would provide simple and high-throughput toxicity tests for various chemical agents.
C1 [Suzuki, Masato; Iwaki, Yuka; Terao, Kazuki; Yasukawa, Tomoyuki] Univ Hyogo, Grad Sch Sci, 3-2-1 Koto, Kamigori, Hyogo 6781297, Japan.
   [Kunikata, Ryota; Suda, Atsushi] Japan Aviat Elect Ind Ltd, 3-1-1 Musashino, Akishima, Tokyo 1968555, Japan.
   [Inoue, Kumi Y.] Univ Yamanashi, Fac Engn, Grad Fac Interdisciplinary Res, 4-3-11 Takeda, Kofu, Yamanashi 4008511, Japan.
   [Ino, Kosuke] Tohoku Univ, Grad Sch Environm Studies, Aoba Ku, 6-6-11 Aoba, Sendai, Miyagi, Japan.
   [Matsue, Tomokazu] Tohoku Univ, Grad Sch Engn, Aoba Ku, 6-6-11 Aoba, Sendai, Miyagi 9808579, Japan.
   Tohoku Univ, Head Off Enterprise Partnerships, Aoba Ku, 468-1 Aoba, Sendai, Miyagi, Japan.
C3 University of Hyogo; University of Yamanashi; Tohoku University; Tohoku
   University; Tohoku University
RP Yasukawa, T (通讯作者)，Univ Hyogo, Grad Sch Sci, 3-2-1 Koto, Kamigori, Hyogo 6781297, Japan.
EM yasu@sci.u-hyogo.ac.jp
RI SUZUKI, Masato/AAU-6118-2021
OI SUZUKI, Masato/0000-0003-2040-3029
CR Abe H, 2015, ANAL CHEM, V87, P6364, DOI 10.1021/acs.analchem.5b01307
   Bansal P, 2021, BIOCHIP J, V15, P42, DOI 10.1007/s13206-021-00012-5
   Bestman JE, 2015, DIFFERENTIATION, V89, P51, DOI 10.1016/j.diff.2015.01.001
   Brannen KC, 2010, BIRTH DEFECTS RES B, V89, P66, DOI 10.1002/bdrb.20223
   Braunbeck T, 2015, ENVIRON SCI POLLUT R, V22, P16247, DOI 10.1007/s11356-014-3814-7
   Brotzmann K, 2021, ARCH TOXICOL, V95, P641, DOI 10.1007/s00204-020-02928-7
   Fernandes Y, 2018, BIOCHEM CELL BIOL, V96, P88, DOI 10.1139/bcb-2017-0122
   Hokuto T, 2016, BIOTECHNOL J, V11, P838, DOI 10.1002/biot.201500559
   Howe K, 2013, NATURE, V496, P498, DOI 10.1038/nature12111
   Huang SH, 2013, BIOMICROFLUIDICS, V7, DOI 10.1063/1.4833256
   Ino K, 2017, ANGEW CHEM INT EDIT, V56, P6818, DOI 10.1002/anie.201701541
   Inoue KY, 2015, LAB CHIP, V15, P848, DOI 10.1039/c4lc01099j
   Kanno Y, 2015, ANAL SCI, V31, P715, DOI 10.2116/analsci.31.715
   Kasai S., 2019, SCI REP-UK, V9, P1
   Khalili A, 2019, BRIEF FUNCT GENOMICS, V18, P419, DOI 10.1093/bfgp/elz006
   Kluver N, 2011, PLOS ONE, V6, DOI 10.1371/journal.pone.0029063
   Kuwata M, 2019, DEV DYNAM, V248, P437, DOI 10.1002/dvdy.36
   Lou PH, 2007, BIOCHEM J, V407, P129, DOI 10.1042/BJ20070606
   Nishimura Y, 2015, CONGENIT ANOM, V55, P1, DOI 10.1111/cga.12079
   Souders CL, 2018, AQUAT TOXICOL, V199, P162, DOI 10.1016/j.aquatox.2018.03.031
   Stackley KD, 2011, PLOS ONE, V6, DOI 10.1371/journal.pone.0025652
   Uechi T, 2019, PHARMACEUTICALS-BASE, V12, DOI 10.3390/ph12040151
   Wlodkowic D, 2021, ENVIRON SCI TECHNOL, V55, P3505, DOI 10.1021/acs.est.0c07688
   Yang F, 2016, LAB CHIP, V16, P1106, DOI 10.1039/c6lc00044d
   Yasukawa T, 2014, ANAL CHEM, V86, P304, DOI 10.1021/ac402962f
NR 25
TC 0
Z9 0
U1 1
U2 6
PU JAPAN SOC ANALYTICAL CHEMISTRY
PI TOKYO
PA 26-2 NISHIGOTANDA 1 CHOME SHINAGAWA-KU, TOKYO, 141, JAPAN
SN 0525-1931
J9 BUNSEKI KAGAKU
JI Bunseki Kagaku
PY 2021
VL 70
IS 9
BP 535
EP 540
PG 6
WC Chemistry, Analytical
WE Science Citation Index Expanded (SCI-EXPANDED)
SC Chemistry
GA UN0ET
UT WOS:000693696500005
DA 2023-06-30
ER

PT J
AU Zhuang, XM
   Tian, CY
   Luan, F
   Wu, XR
   Chen, LX
AF Zhuang, Xuming
   Tian, Chunyuan
   Luan, Feng
   Wu, Xuran
   Chen, Lingxin
TI One-step electrochemical fabrication of a nickel oxide
   nanoparticle/polyaniline nanowire/graphene oxide hybrid on a glassy
   carbon electrode for use as a non-enzymatic glucose biosensor
SO RSC ADVANCES
LA English
DT Article
ID GRAPHENE OXIDE; NIO NANOFIBERS; SENSOR; NANOPARTICLES; POLYANILINE;
   NANOSHEETS; NANOTUBES; COMPOSITES; DEPOSITION; OXIDATION
AB We propose here a novel non-enzymatic glucose biosensor composed of a nickel oxide nanoparticle/polyaniline nanowire/graphene oxide hybrid composite on a glassy carbon electrode (NiONP/PANiNW/GO/GCE). The composite, prepared by mixing aniline with graphene oxide (GO) together, was transferred onto the surface of a bare glassy carbon electrode (GCE). This was then immersed in deoxygenated 50 mM NiCl2 solution and electrodeposited at -0.8 V for 400 s to obtain the modified electrode, NiONP/PANiNW/GO/GCE. We characterized the morphology and electrochemical performance of the modified electrode using scanning electron microscopy (SEM) and cyclic voltammetry (CV), respectively. We found that the NiONP/PANiNW/GO/GCE exhibits higher electrocatalytic activity for glucose oxidation than a nickel oxide nanosheet/graphene oxide modified glassy carbon electrode (NiONS/GO/GCE) in alkaline solution. The sensitivity of the sensor towards glucose oxidation is 376.22 mu A mM(-1) cm(-2) with a linearity range of 2 mu M to 5.560 mM and a detection limit of 0.5 mM (S/N = 3). The sensor selectively detects glucose in the presence of common interfering species such as ascorbic acid, uric acid and dopamine. Furthermore, we examined the applicability of this modified electrode as a sensing probe for the detection of glucose concentration in fetal bovine serum. We conclude that the highly selective and sensitive NiONP/PANiNW/GO/GCE based nonenzymatic glucose sensor has the potential to be applied to the accurate measurement of glucose levels for various practical purposes such as clinical diagnosis and food analysis, etc.
C1 [Zhuang, Xuming; Tian, Chunyuan; Luan, Feng; Wu, Xuran; Chen, Lingxin] Yantai Univ, Coll Chem & Chem Engn, Yantai, Shandong, Peoples R China.
   [Chen, Lingxin] Chinese Acad Sci, Yantai Inst Coastal Zone Res, Key Lab Coastal Environm Proc & Ecol Remediat, Beijing 100864, Peoples R China.
C3 Yantai University; Chinese Academy of Sciences; Yantai Institute of
   Coastal Zone Research, CAS
RP Wu, XR; Chen, LX (通讯作者)，Yantai Univ, Coll Chem & Chem Engn, Yantai, Shandong, Peoples R China.; Chen, LX (通讯作者)，Chinese Acad Sci, Yantai Inst Coastal Zone Res, Key Lab Coastal Environm Proc & Ecol Remediat, Beijing 100864, Peoples R China.
EM ytdxwxr@126.com; lxchen@yic.ac.cn
RI Zhuang, Xuming/L-7543-2019; Chen, Lingxin/H-5761-2019
OI Zhuang, Xuming/0000-0002-8466-5071; Chen, Lingxin/0000-0002-3764-3515
FU National Natural Science Foundation of China [21405132, 21405131,
   21575122]; Young Scholars Fund of Yantai University [HY13B19, HY13B21]
FX The authors thank greatly the support from the National Natural Science
   Foundation of China (21405132, 21405131, 21575122) and Young Scholars
   Fund of Yantai University (Grant HY13B19, HY13B21).
CR Albanese D, 2014, FOOD ANAL METHOD, V7, P1002, DOI 10.1007/s12161-013-9705-6
   Alwarappan S, 2010, J PHYS CHEM C, V114, P12920, DOI 10.1021/jp103273z
   Baby TT, 2011, J NANOSCI NANOTECHNO, V11, P4684, DOI 10.1166/jnn.2011.4198
   Bochicchio GV, 2010, ANN SURG, V252, P597, DOI 10.1097/SLA.0b013e3181f4e499
   Chang G, 2015, ELECTROCHIM ACTA, V157, P149, DOI 10.1016/j.electacta.2015.01.085
   Espes D, 2015, CURR DIABETES REP, V15, DOI 10.1007/s11892-015-0676-4
   Guo CY, 2013, ANALYST, V138, P6727, DOI 10.1039/c3an01403g
   Karuppiah C, 2014, SENSOR ACTUAT B-CHEM, V196, P450, DOI 10.1016/j.snb.2014.02.034
   Kottegoda IRM, 2011, ELECTROCHIM ACTA, V56, P5815, DOI 10.1016/j.electacta.2011.03.143
   Lee KP, 2010, MICROCHEM J, V95, P74, DOI 10.1016/j.microc.2009.10.008
   Li CC, 2008, TALANTA, V77, P455, DOI 10.1016/j.talanta.2008.06.048
   Li M, 2014, SENSOR ACTUAT B-CHEM, V192, P261, DOI 10.1016/j.snb.2013.10.140
   Liu H, 2015, ELECTROCHIM ACTA, V174, P745, DOI 10.1016/j.electacta.2015.06.062
   Liu S, 2013, ELECTROCHIM ACTA, V102, P104, DOI 10.1016/j.electacta.2013.03.191
   Luo X, 2015, ELECTROCHEM COMMUN, V61, P89, DOI 10.1016/j.elecom.2015.10.005
   MACDIARMID AG, 1995, SYNTHETIC MET, V69, P85, DOI 10.1016/0379-6779(94)02374-8
   Martinkova P, 2015, ANAL LETT, V48, P2509, DOI 10.1080/00032719.2015.1043661
   Masoomi-Godarzi S, 2014, J ELECTROCHEM SOC, V161, pB19, DOI 10.1149/2.057401jes
   Nagesh C, 2014, MICROMACHINES-BASEL, V5, P722, DOI 10.3390/mi5030722
   Niu XH, 2012, TALANTA, V99, P1062, DOI 10.1016/j.talanta.2012.07.039
   Ozcan L, 2008, BIOSENS BIOELECTRON, V24, P512, DOI 10.1016/j.bios.2008.05.004
   Pandya A, 2013, ANALYST, V138, P2483, DOI 10.1039/c3an36833e
   Park S, 2006, ANAL CHIM ACTA, V556, P46, DOI 10.1016/j.aca.2005.05.080
   Raitman OA, 2002, J AM CHEM SOC, V124, P6487, DOI 10.1021/ja012680r
   Shambharkar BH, 2011, J APPL POLYM SCI, V122, P1905, DOI 10.1002/app.34286
   Shamsipur M, 2010, BIOELECTROCHEMISTRY, V77, P120, DOI 10.1016/j.bioelechem.2009.07.007
   Subramanian P, 2014, J MATER CHEM A, V2, P5525, DOI 10.1039/c4ta00123k
   Sun F, 2015, ELECTROANAL, V27, P1238, DOI 10.1002/elan.201400623
   Tang WW, 2015, TALANTA, V131, P417, DOI 10.1016/j.talanta.2014.08.019
   Wang GF, 2013, MICROCHIM ACTA, V180, P161, DOI 10.1007/s00604-012-0923-1
   Wang Y, 2015, ELECTROANAL, V27, P2399, DOI 10.1002/elan.201500049
   Ye JS, 2015, SENSOR ACTUAT B-CHEM, V208, P569, DOI 10.1016/j.snb.2014.11.091
   Yuan BQ, 2013, ELECTROCHIM ACTA, V104, P78, DOI 10.1016/j.electacta.2013.04.073
   Yuan BQ, 2013, ELECTROCHIM ACTA, V88, P708, DOI 10.1016/j.electacta.2012.10.102
   Zhang YQ, 2012, SENSOR ACTUAT B-CHEM, V171, P580, DOI 10.1016/j.snb.2012.05.037
   Zhang Y, 2013, ELECTROANAL, V25, P959, DOI 10.1002/elan.201200479
NR 36
TC 56
Z9 57
U1 6
U2 78
PU ROYAL SOC CHEMISTRY
PI CAMBRIDGE
PA THOMAS GRAHAM HOUSE, SCIENCE PARK, MILTON RD, CAMBRIDGE CB4 0WF, CAMBS,
   ENGLAND
SN 2046-2069
J9 RSC ADV
JI RSC Adv.
PY 2016
VL 6
IS 95
BP 92541
EP 92546
DI 10.1039/c6ra14970g
PG 6
WC Chemistry, Multidisciplinary
WE Science Citation Index Expanded (SCI-EXPANDED)
SC Chemistry
GA DY8ON
UT WOS:000385389800048
OA Green Published
DA 2023-06-30
ER

PT J
AU Wang, Y
   Okada, A
   Moriya, S
   Hasebe, Y
AF Wang, Yue
   Okada, Aya
   Moriya, Shuji
   Hasebe, Yasushi
TI Carbon Felt-Based Bioelectrocatalytic Flow Detectors: Covalent
   Modification of Tyrosinase onto a Cyanuric Chloride-Activated Carbon
   Felt
SO SENSOR LETTERS
LA English
DT Article
DE Carbon Felt; Cyanuric Chloride; Tyrosinase; Flow-Biosensor
ID AMPEROMETRIC QUANTIFICATION; MODIFIED ELECTRODES; BIOSENSOR; ACID
AB Tyrosinase was covalently immobilized on the carbon felt surface by using cyanuric chloride as a linking reagent. The resulting tyrosinase-modified carbon felt was used as a working electrode unit of electrochemical flow detector, and the activity of the immobilized TYR was evaluated as a cathodic peak current response using catechol as a standard substrate. X-ray photoelectron spectroscopy, cyclic voltammetry, electrochemical impedance spectroscopy were employed to disclose the modification mechanism. The peak current responses of the immobilized tyrosinase on cyanuric chloride-activated carbon felt were much higher than those on cyanuric chloride-untreated CF. Furthermore, when the cyanuric chloride-activated carbon felt was treated with aniline or ethanolamine to block the covalent binding site of cyanuric chloride, the peak current response to catechol was much suppressed as compared with the case without blockings. These results strongly suggest that the observed peak response is originated from the covalently attached tyrosinase via the cyanuric chloride linkage. When air-saturated 0.1 M phosphate buffer (pH 7.0) was used as a carrier at 3.0 mL/min, the calibration curve of catechol exhibited linear portion over the concentration range from 0.1 to 10 mu M, with the sensitivity of 1.97 mu A/mu M. The detection limit was found to be 4.6 nM (S/N = 3, baseline noise level is 30 nA). The tyrosinase-immobilized carbon felt remained 85% of its original activity after one month storage in 0.1 M phosphate buffer (pH 7.0) at 4 degrees C. The present enzyme immobilization method would be applied for other enzyme as a simple and easy protocol of protein immobilization onto the carbon felt surface.
C1 [Wang, Yue; Hasebe, Yasushi] Saitama Inst Technol, Grad Sch Engn, Dept Mat Sci & Engn, Fukaya, Saitama 3690293, Japan.
   [Wang, Yue] Univ Sci & Technol Liaoning, Sch Chem Engn, Anshan 114044, Lioning, Peoples R China.
   [Okada, Aya; Moriya, Shuji; Hasebe, Yasushi] Saitama Inst Technol, Fac Engn, Dept Life Sci & Green Chem, Fukaya, Saitama 3690293, Japan.
C3 Saitama Institute Technology; University of Science & Technology
   Liaoning; Saitama Institute Technology
RP Hasebe, Y (通讯作者)，Saitama Inst Technol, Grad Sch Engn, Dept Mat Sci & Engn, 1690 Fusaiji, Fukaya, Saitama 3690293, Japan.
EM hasebe@sit.ac.jp
RI Wang, Yue/ABB-6046-2021
OI Hasebe, Yasushi/0000-0002-3285-0769
FU Ministry of Education, Science and Culture of Japan
FX We would like to express our grateful acknowledgement to Professor
   Yoshio Okabe of Saitama Institute of Technology for supporting the XPS
   measurement. This work has been financially supported by bioventure
   projects and the Open Research Center Project from the Ministry of
   Education, Science and Culture of Japan.
CR Akers NL, 2005, ELECTROCHIM ACTA, V50, P2521, DOI 10.1016/j.electacta.2004.10.080
   Andreescu S, 2004, ANAL CHEM, V76, P552, DOI 10.1021/ac034480z
   Burestedt E, 1996, ANAL CHEM, V68, P1605, DOI 10.1021/ac950742o
   Chen PH, 1996, ANAL CHEM, V68, P3958, DOI 10.1021/ac960492r
   Daigle F, 1997, ANAL CHEM, V69, P4108, DOI 10.1021/ac970213f
   DAURTARTAS MF, 1979, ANAL CHEM, V51, P104
   Deng Q, 1996, ANALYST, V121, P1979, DOI 10.1039/an9962101979
   Everett WR, 1998, ANAL CHEM, V70, P807, DOI 10.1021/ac970958l
   Forzani ES, 2000, ANAL CHEM, V72, P5300, DOI 10.1021/ac0003798
   FORZANI ES, 1995, J ELECTROANAL CHEM, V382, P33, DOI 10.1016/0022-0728(94)03640-O
   Han E, 2007, BIOMACROMOLECULES, V8, P971, DOI 10.1021/bm060897d
   Hasebe Y, 2005, BUNSEKI KAGAKU, V54, P1197, DOI 10.2116/bunsekikagaku.54.1197
   Hasebe Y, 1997, ANAL CHIM ACTA, V357, P51, DOI 10.1016/S0003-2670(97)00544-8
   Hasebe Y, 2007, ANAL SCI, V23, P71, DOI 10.2116/analsci.23.71
   KANEKO H, 1991, ELECTROCHIM ACTA, V36, P1191, DOI 10.1016/0013-4686(91)85108-J
   Karajanagi SS, 2004, LANGMUIR, V20, P11594, DOI 10.1021/la047994h
   Kashiwagi Y, 2004, SYNLETT, P2513, DOI 10.1055/s-2004-834835
   KAY G, 1968, NATURE, V217, P641, DOI 10.1038/217641a0
   Liu AH, 2005, BIOSENS BIOELECTRON, V21, P809, DOI 10.1016/j.bios.2005.03.005
   MCCREERY RL, 1991, ELECTROANALYTICAL CH, V17, P221
   Moressi MB, 1999, ELECTROCHEM COMMUN, V1, P472, DOI 10.1016/S1388-2481(99)00096-X
   OKAWA Y, 1995, ANAL CHIM ACTA, V315, P137, DOI 10.1016/0003-2670(95)00293-9
   OSA T, 1998, NEW CHALLENGES ORGAN, P183
   Rudel U, 1996, ELECTROANAL, V8, P1135, DOI 10.1002/elan.1140081212
   Serra B, 2005, ANAL CHEM, V77, P8115, DOI 10.1021/ac051327r
   SVITEL J, 1988, ENVIRON SCI TECHNOL, V32, P828
   TSE DCS, 1979, J ELECTROANAL CHEM, V98, P345, DOI 10.1016/S0022-0728(79)80274-0
   UCHIYAMA S, 1988, ANAL CHEM, V60, P1835, DOI 10.1021/ac00168a039
   Wang Y, 2009, TALANTA, V79, P1135, DOI 10.1016/j.talanta.2009.02.028
   WILSON RJH, 1968, BIOCHEM J, V108, P845, DOI 10.1042/bj1080845
   Zhang JZ, 2000, ANAL CHEM, V72, P3455, DOI 10.1021/ac000373i
NR 31
TC 7
Z9 7
U1 2
U2 28
PU AMER SCIENTIFIC PUBLISHERS
PI VALENCIA
PA 26650 THE OLD RD, STE 208, VALENCIA, CA 91381-0751 USA
SN 1546-198X
EI 1546-1971
J9 SENSOR LETT
JI Sens. Lett.
PD AUG
PY 2010
VL 8
IS 4
BP 677
EP 683
DI 10.1166/sl.2010.1329
PG 7
WC Chemistry, Analytical; Electrochemistry; Instruments & Instrumentation;
   Physics, Applied
WE Science Citation Index Expanded (SCI-EXPANDED)
SC Chemistry; Electrochemistry; Instruments & Instrumentation; Physics
GA 636RE
UT WOS:000280756300020
DA 2023-06-30
ER

PT J
AU Hang, C
   Qin, YX
   Tian, GQ
   Hu, JQ
   Li, WY
   Wu, JH
AF Hang, Chen
   Qin, Yuxuan
   Tian, Gaoqi
   Hu, Junqing
   Li, Wenyao
   Wu, Jianghong
TI New Insight into the Mechanism of Simultaneous Determination of Ascorbic
   Acid, Dopamine, and Uric Acid with Graphene Encapsulated CoFe Alloys
   Electrochemical Sensor
SO ADVANCED MATERIALS INTERFACES
LA English
DT Article
DE CoFe alloys; electrochemical sensing; graphene encapsulation; Prussian
   blue analogue
ID NITROGEN-DOPED GRAPHENE; PRUSSIAN BLUE; ELECTROCATALYTIC HYDROGEN;
   ACTIVATED CARBON; ELECTRODE; OXIDE; DYSFUNCTION; COMPOSITE; EVOLUTION;
   PLATINUM
AB Herein, a novel electrochemical biosensor is simply constructed by using graphene encapsulated CoFe alloy nanocomposite (CoFe@G) as the electrode modifier for highly sensitive and simultaneous detection of ascorbic acid (AA), dopamine (DA), and uric acid (UA). Cyclic voltammetry tests show well-separated peaks for AA at -7 mV, DA at 186 mV, and UA at 325 mV. CoFe@G modifier improves the differentiation of oxidative potential gap between AA and DA, realizing selective detection of these biomolecules. The mechanism of selective detection ability is studied by electrochemical impedance spectroscopy, quartz crystal microbalance (QCM), and in situ attenuated total reflection surface-enhanced infrared absorption spectroscopy (ATR-SEIRAS) analysis. It is demonstrated that modifying CoFe@G on glassy carbon electrode (GCE) can effectively lower the oxidation potential of AA other modifiers such as GCE and Au, avoiding potential overlapping with DA and UA and realizing well-resolved signals. QCM reveals that CoFe@G shows great improvement in adsorption of AA, which adsorbs on the graphene out layer in CoFe@G through C-H and C-O chemical bonding indicated by in situ ATR-SEIRAS analysis. It is experimentally demonstrated that both electron transfer and adsorption ability determine the external applied potential to trigger oxidation reaction, but adsorption ability is dominative.
C1 [Hang, Chen; Qin, Yuxuan; Hu, Junqing; Wu, Jianghong] Shenzhen Technol Univ, Coll Hlth Sci & Environm Engn, 3002 Lantian Rd, Shenzhen 518118, Guangdong, Peoples R China.
   [Hang, Chen; Qin, Yuxuan; Tian, Gaoqi; Li, Wenyao] Shanghai Univ Engn Sci, Sch Mat Engn, 333 Longteng Rd, Shanghai 201620, Peoples R China.
   [Hu, Junqing] Shenzhen Bay Lab, Shenzhen 518132, Guangdong, Peoples R China.
C3 Shenzhen Technology University; Shanghai University of Engineering
   Science; Shenzhen Bay Laboratory
RP Wu, JH (通讯作者)，Shenzhen Technol Univ, Coll Hlth Sci & Environm Engn, 3002 Lantian Rd, Shenzhen 518118, Guangdong, Peoples R China.; Li, WY (通讯作者)，Shanghai Univ Engn Sci, Sch Mat Engn, 333 Longteng Rd, Shanghai 201620, Peoples R China.
EM liwenyao@sues.edu.cn; wujianghong@sztu.edu.cn
RI Li, Wenyao/N-2714-2014; Hu, Junqing/GOK-1366-2022
OI Li, Wenyao/0000-0003-3634-2021; 
FU National Natural Science Foundation of China [51701022, 51972055];
   Shenzhen Bay Laboratory Open Fund [SZBL2020090501002]; Shanghai "Chen
   Guang" project [16CG63]; Shanghai Local Universities Capacity Building
   Project of Science and Technology Innovation Action Program
   [21010501700]; Shenzhen Science and Technology Research Project
   [JCYJ20180508152903208]; Shenzhen Pengcheng Scholar Program
FX The work was supported by funding from the National Natural Science
   Foundation of China (51701022 and 51972055), Shenzhen Bay Laboratory
   Open Fund (SZBL2020090501002), the Shenzhen Pengcheng Scholar Program,
   Shanghai "Chen Guang"project (16CG63), Shanghai Local Universities
   Capacity Building Project of Science and Technology Innovation Action
   Program (21010501700), and the Shenzhen Science and Technology Research
   Project (JCYJ20180508152903208). The authors would like to thank Dr.
   Linbo Han for his assistance with QCM operation.
CR Amara U, 2022, MICROCHIM ACTA, V189, DOI 10.1007/s00604-022-05162-3
   Aung MH, 2014, J NEUROSCI, V34, P726, DOI 10.1523/JNEUROSCI.3483-13.2014
   Bromberg-Martin ES, 2010, NEURON, V68, P815, DOI 10.1016/j.neuron.2010.11.022
   Cai PW, 2016, ELECTROCHIM ACTA, V220, P354, DOI 10.1016/j.electacta.2016.10.070
   Ding L, 2020, WATER RES, V174, DOI 10.1016/j.watres.2020.115634
   dos Santos PL, 2018, SENSOR ACTUAT B-CHEM, V255, P2437, DOI 10.1016/j.snb.2017.09.036
   El Ridi R, 2017, J ADV RES, V8, P487, DOI 10.1016/j.jare.2017.03.003
   Gong WX, 2022, MICROCHEM J, V175, DOI 10.1016/j.microc.2022.107188
   Guo PH, 2020, ADV FUNCT MATER, V30, DOI 10.1002/adfm.202000208
   Hu B, 2018, APPL SURF SCI, V441, P694, DOI 10.1016/j.apsusc.2018.02.093
   Huang HP, 2019, MICROCHIM ACTA, V186, DOI 10.1007/s00604-019-3299-7
   Huang JS, 2008, BIOSENS BIOELECTRON, V24, P632, DOI 10.1016/j.bios.2008.06.011
   Jain K, 2021, CARBOHYD POLYM, V260, DOI 10.1016/j.carbpol.2021.117818
   Jiang JJ, 2021, ANALYST, V146, P964, DOI 10.1039/d0an01912g
   Johnson PM, 2010, NAT NEUROSCI, V13, P635, DOI 10.1038/nn.2519
   Joshi S, 2016, J ALLOY COMPD, V654, P460, DOI 10.1016/j.jallcom.2015.09.119
   Kim J, 2017, ADV ELECTRON MATER, V3, DOI 10.1002/aelm.201600260
   Kim T, 2016, CARBON, V104, P106, DOI 10.1016/j.carbon.2016.03.021
   Kokoh KB, 2002, ELECTROCHIM ACTA, V47, P3965, DOI 10.1016/S0013-4686(02)00368-7
   Kondratowicz I, 2017, COLLOID SURFACE A, V528, P65, DOI 10.1016/j.colsurfa.2017.05.063
   Kressin C, 2021, JPEN-PARENTER ENTER, V45, P874, DOI 10.1002/jpen.2102
   Lalhruaitluanga H, 2010, J HAZARD MATER, V175, P311, DOI 10.1016/j.jhazmat.2009.10.005
   Li SH, 2019, RSC ADV, V9, P2997, DOI 10.1039/c8ra09511f
   Liu JJ, 2021, CHEM COMMUN, V57, P2400, DOI 10.1039/d0cc07523j
   Liu T, 2019, J PHYS CHEM C, V123, P28319, DOI 10.1021/acs.jpcc.9b09875
   Liu Y, 2020, J MATER SCI TECHNOL, V37, P135, DOI 10.1016/j.jmst.2019.08.015
   Lv CC, 2018, BIOSENS BIOELECTRON, V117, P802, DOI 10.1016/j.bios.2018.07.020
   Patil AB, 2021, NANOTECHNOLOGY, V32, DOI 10.1088/1361-6528/abc388
   Posha B, 2021, NEW J CHEM, V45, P6263, DOI 10.1039/d1nj00555c
   Qu Z, 2021, CHEM ENG J, V404, DOI 10.1016/j.cej.2020.126570
   Shang HY, 2020, BIOSENS BIOELECTRON, V159, DOI 10.1016/j.bios.2020.112202
   Shang HY, 2020, NANOSCALE, V12, P3411, DOI 10.1039/c9nr10084a
   She GW, 2014, SMALL, V10, P4685, DOI 10.1002/smll.201401471
   Song XZ, 2021, SMALL METHODS, V5, DOI 10.1002/smtd.202001000
   Sun FM, 2018, CELL, V174, P481, DOI 10.1016/j.cell.2018.06.042
   Svintsitskiy DA, 2011, APPL SURF SCI, V257, P8542, DOI 10.1016/j.apsusc.2011.05.012
   Taleb M, 2017, MICROCHIM ACTA, V184, P4603, DOI 10.1007/s00604-017-2510-y
   Tsierkezos NG, 2016, MICROCHIM ACTA, V183, P35, DOI 10.1007/s00604-015-1585-6
   Volkov DS, 2020, NANOMATERIALS-BASEL, V10, DOI 10.3390/nano10122501
   Wan SS, 2021, J MATER CHEM A, V9, P15665, DOI 10.1039/d1ta03196a
   Wan T, 2008, POLYM BULL, V60, P431, DOI 10.1007/s00289-007-0875-5
   Wang CQ, 2014, SENSOR ACTUAT B-CHEM, V204, P302, DOI 10.1016/j.snb.2014.07.077
   Wang KD, 2019, ACS SUSTAIN CHEM ENG, V7, P18582, DOI 10.1021/acssuschemeng.9b04813
   Wang KW, 2020, MATER LETT, V277, DOI 10.1016/j.matlet.2020.128284
   Wei YN, 2018, ACS APPL MATER INTER, V10, P35260, DOI 10.1021/acsami.8b12908
   Wu QF, 2015, MAT SCI SEMICON PROC, V30, P476, DOI 10.1016/j.mssp.2014.10.014
   Xiang R, 2019, ELECTROCHIM ACTA, V302, P45, DOI 10.1016/j.electacta.2019.01.170
   XING XK, 1993, J ELECTROANAL CHEM, V346, P309, DOI 10.1016/0022-0728(93)85021-8
   Xu H, 2021, SMALL, V17, DOI 10.1002/smll.202005092
   Xu YX, 2017, ENERGY STORAGE MATER, V9, P11, DOI 10.1016/j.ensm.2017.06.002
   Yang Y, 2015, ENERG ENVIRON SCI, V8, P3563, DOI 10.1039/c5ee02460a
   Yang YJ, 2014, BIOSENS BIOELECTRON, V56, P300, DOI 10.1016/j.bios.2014.01.037
   Yue HY, 2014, ACS NANO, V8, P1639, DOI 10.1021/nn405961p
   Yuge R, 2017, CARBON, V111, P675, DOI 10.1016/j.carbon.2016.10.049
   Zhang HY, 2020, J ALLOY COMPD, V842, DOI 10.1016/j.jallcom.2020.155873
   Zhang HB, 2019, ENERG ENVIRON SCI, V12, P3348, DOI 10.1039/c9ee02787d
   Zhang WJ, 2018, BIOSENS BIOELECTRON, V121, P96, DOI 10.1016/j.bios.2018.08.043
   Zhang YJ, 2018, ELECTROCHIM ACTA, V265, P497, DOI 10.1016/j.electacta.2018.01.203
   Zhang YL, 2005, P INT COMP SOFTW APP, P313
NR 59
TC 3
Z9 3
U1 11
U2 18
PU WILEY
PI HOBOKEN
PA 111 RIVER ST, HOBOKEN 07030-5774, NJ USA
SN 2196-7350
J9 ADV MATER INTERFACES
JI Adv. Mater. Interfaces
PD JUL
PY 2022
VL 9
IS 21
AR 2200774
DI 10.1002/admi.202200774
EA JUN 2022
PG 12
WC Chemistry, Multidisciplinary; Materials Science, Multidisciplinary
WE Science Citation Index Expanded (SCI-EXPANDED)
SC Chemistry; Materials Science
GA 3C8OM
UT WOS:000817972100001
DA 2023-06-30
ER

PT J
AU Baghayeri, M
   Amiri, A
   Razghandi, H
AF Baghayeri, Mehdi
   Amiri, Amirhasan
   Razghandi, Hamid
TI Employment of Pd nanoparticles at the structure of poly aminohippuric
   acid as a nanocomposite for hydrogen peroxide detection
SO JOURNAL OF ELECTROANALYTICAL CHEMISTRY
LA English
DT Article
DE Electrochemical sensors; Palladium nanoparticles; Hydrogen peroxide;
   Poly aminohippuric acid; Metformin hydrochloride
ID ELECTROCHEMICAL DETECTION; HYBRID NANOPARTICLES; PALLADIUM; ELECTRODE;
   BIOSENSOR; IMMOBILIZATION; FABRICATION; CATALYSIS; OXYGEN; PROBE
AB Herein, we describe a facile and simple route to electrodeposition of poly aminohippuric acid on the surface of glassy carbon electrode (PAHA/GCE). The GC electrode consisting of PAHA was then covered with a Pd nanoparticles/metfomine functionalized multi-walled carbon nanotubes (Pd/Met-MWCNTs). The PAHA permits steady immobilization of Pd/Met-MWCNTs nanocomposite on the electrode surface to improve the stability and preserve the electrocatalytic functions of sensor. The Pd/Met-MWCNTs nanocomposite was characterized by Xray diffraction, transmission electron microscopy, field emission scanning electron microscopy, and FT-IR spectroscopy. Electrochemical studies showed that the modified electrode exhibit excellent electro catalytic activity towards the reduction of hydrogen peroxide. Electrochemical behaviors of hydrogen peroxide at the Pd/ Met-MWCNTs/PAHA/GCE were investigated by cyclic voltammetry. The effect of pH, number of cycles, potential range and scan rate on the reduction of hydrogen peroxide were investigated. The calibration graph was linear over concentration range from 0.13 pM and 1000 pM with respect to hydrogen peroxide with a detection limit of 0.076 pM (S/N = 3). The introduced modified electrode showed several advantages such as simple preparation method, high sensitivity, very low detection limits and acceptable stability. The proposed method was employed for the determination of hydrogen peroxide in rain water samples.
C1 [Baghayeri, Mehdi; Amiri, Amirhasan; Razghandi, Hamid] Hakim Sabzevari Univ, Fac Sci, Dept Chem, POB 397, Sabzevar, Iran.
RP Baghayeri, M (通讯作者)，Hakim Sabzevari Univ, Fac Sci, Dept Chem, POB 397, Sabzevar, Iran.
EM m.baghayeri@hsu.ac.ir
RI Baghayeri, Mehdi/ABB-3179-2021; Amiri, Amirhassan/Q-6931-2019
OI Baghayeri, Mehdi/0000-0003-3004-1324; Amiri,
   Amirhassan/0000-0002-5149-9038
CR Akyildirim O, 2017, J MOL LIQ, V243, P677, DOI 10.1016/j.molliq.2017.08.085
   Aziz MA, 2013, MICROCHIM ACTA, V180, P837, DOI 10.1007/s00604-013-1000-0
   Baghayeri M, 2017, SENSOR ACTUAT B-CHEM, V249, P321, DOI 10.1016/j.snb.2017.04.100
   Baghayeri M, 2015, BIOSENS BIOELECTRON, V74, P190, DOI 10.1016/j.bios.2015.06.016
   Centi G, 2003, CATAL TODAY, V77, P287, DOI 10.1016/S0920-5861(02)00374-7
   Chen XM, 2013, ELECTROCHIM ACTA, V97, P398, DOI 10.1016/j.electacta.2013.02.047
   Devasenathipathy R, 2017, SENSOR ACTUAT B-CHEM, V252, P862, DOI 10.1016/j.snb.2017.06.076
   Devendiran M, 2017, J ELECTROANAL CHEM, V802, P78, DOI 10.1016/j.jelechem.2017.08.016
   Ensafi AA, 2016, SENSOR ACTUAT B-CHEM, V231, P239, DOI 10.1016/j.snb.2016.03.018
   French LK, 2010, CLIN TOXICOL, V48, P533, DOI 10.3109/15563650.2010.492526
   Guler M, 2018, ELECTROCHIM ACTA, V263, P118, DOI 10.1016/j.electacta.2018.01.048
   Guo SJ, 2011, NANO TODAY, V6, P240, DOI 10.1016/j.nantod.2011.04.007
   Gupta V, 2018, ANAL CHIM ACTA, V1005, P81, DOI 10.1016/j.aca.2017.12.039
   Huang CW, 2018, SENSOR ACTUAT B-CHEM, V266, P463, DOI 10.1016/j.snb.2018.03.131
   Iranifam M, 2017, SENSOR ACTUAT B-CHEM, V243, P532, DOI 10.1016/j.snb.2016.12.013
   Ko E, 2017, J ELECTROANAL CHEM, V792, P72, DOI 10.1016/j.jelechem.2017.03.027
   Lee DH, 2006, CELL BIOL TOXICOL, V22, P39, DOI 10.1007/s10565-006-0018-z
   Liang J, 2018, ANAL LETT, V51, P512, DOI 10.1080/00032719.2017.1343832
   Lin DM, 2018, MATER TODAY CHEM, V7, P76, DOI 10.1016/j.mtchem.2018.02.001
   Liu JB, 2018, MICROCHIM ACTA, V185, DOI 10.1007/s00604-018-2717-6
   Liu Y, 2014, MICROCHIM ACTA, V181, P63, DOI 10.1007/s00604-013-1066-8
   Liu ZG, 2017, BIOSENS BIOELECTRON, V89, P444, DOI 10.1016/j.bios.2016.04.056
   Mandal B, 2013, NANOMED-NANOTECHNOL, V9, P474, DOI 10.1016/j.nano.2012.11.010
   Meng L, 2009, ANAL CHEM, V81, P7271, DOI 10.1021/ac901005p
   Morrin A, 2005, ELECTROANAL, V17, P423, DOI 10.1002/elan.200403185
   Quigley AF, 2009, ADV MATER, V21, P4393, DOI 10.1002/adma.200901165
   Raoof JB, 2012, ANAL METHODS-UK, V4, P1579, DOI 10.1039/c2ay05494a
   Rivas GA, 2017, APPL MATER TODAY, V9, P566, DOI 10.1016/j.apmt.2017.10.005
   Rodriguez-Gomez A, 2018, MOL CATAL, V445, P142, DOI 10.1016/j.mcat.2017.10.034
   Salimi A, 2007, ANAL CHIM ACTA, V594, P24, DOI 10.1016/j.aca.2007.05.010
   Sanghavi BJ, 2016, BIOSENS BIOELECTRON, V78, P244, DOI 10.1016/j.bios.2015.11.044
   Sanghavi BJ, 2015, LAB CHIP, V15, P4563, DOI 10.1039/c5lc00840a
   Sanghavi BJ, 2014, ANAL CHEM, V86, P4120, DOI 10.1021/ac500155g
   Sanghavi BJ, 2013, ANAL CHEM, V85, P8158, DOI 10.1021/ac4011205
   Sanghavi BJ, 2012, ANAL CHIM ACTA, V735, P37, DOI 10.1016/j.aca.2012.05.029
   Setter SM, 2003, CLIN THER, V25, P2991, DOI 10.1016/S0149-2918(03)90089-0
   Sharma AK, 2018, ANAL CHIM ACTA, V1015, P58, DOI 10.1016/j.aca.2018.01.057
   Shi LB, 2018, SENSOR ACTUAT B-CHEM, V256, P938, DOI 10.1016/j.snb.2017.10.035
   Sies H, 2017, REDOX BIOL, V11, P613, DOI 10.1016/j.redox.2016.12.035
   Sies H, 2014, J BIOL CHEM, V289, P8735, DOI 10.1074/jbc.R113.544635
   Solhy A, 2008, CARBON, V46, P1194, DOI 10.1016/j.carbon.2008.04.018
   Stone JR, 2006, ANTIOXID REDOX SIGN, V8, P243, DOI 10.1089/ars.2006.8.243
   Veisi H, 2014, J MOL CATAL A-CHEM, V382, P106, DOI 10.1016/j.molcata.2013.10.028
   Wang L, 2015, J AM CHEM SOC, V137, P4920, DOI 10.1021/jacs.5b01613
   Wu BH, 2011, NANO TODAY, V6, P75, DOI 10.1016/j.nantod.2010.12.008
   Zhang LF, 2008, ACS NANO, V2, P1696, DOI 10.1021/nn800275r
   Zhang RZ, 2017, BIOSENS BIOELECTRON, V89, P249, DOI 10.1016/j.bios.2016.01.080
   Zhou DM, 2010, J APPL ELECTROCHEM, V40, P1997, DOI 10.1007/s10800-010-0179-6
   Zhuang ZY, 2017, J PHOTOCH PHOTOBIO A, V344, P8, DOI 10.1016/j.jPhotochem.2017.04.009
NR 49
TC 17
Z9 17
U1 1
U2 15
PU ELSEVIER SCIENCE SA
PI LAUSANNE
PA PO BOX 564, 1001 LAUSANNE, SWITZERLAND
SN 1572-6657
EI 1873-2569
J9 J ELECTROANAL CHEM
JI J. Electroanal. Chem.
PD JAN 1
PY 2019
VL 832
BP 142
EP 151
DI 10.1016/j.jelechem.2018.10.063
PG 10
WC Chemistry, Analytical; Electrochemistry
WE Science Citation Index Expanded (SCI-EXPANDED)
SC Chemistry; Electrochemistry
GA HI9EY
UT WOS:000456759300018
DA 2023-06-30
ER

PT J
AU Tuteja, SK
   Neethirajan, S
AF Tuteja, Satish K.
   Neethirajan, Suresh
TI Exploration of two-dimensional bio-functionalized phosphorene nanosheets
   (black phosphorous) for label free haptoglobin electro-immunosensing
   applications
SO NANOTECHNOLOGY
LA English
DT Article
DE phospherene; label free immunosensor; tetragonal; black phosphorous
   nanosheets
ID QUANTUM DOTS; SENSING PLATFORM; DAIRY-COWS; GRAPHENE; NANOPARTICLES;
   METRITIS; TRANSISTORS; BIOMARKERS; BIOSENSOR
AB We report on the development of an antibody-functionalized interface based on electrochemically active liquid-exfoliated two-dimensional phosphorene (Ph) nanosheets-also known as black phosphorous nanosheets-for the label-free electrochemical immunosensing of a haptoglobin (Hp) biomarker, a clinical marker of severe inflammation. The electrodeposition has been achieved over the screen-printed electrode (SPE) using liquid-assisted ultrasonically exfoliated black phosphorus nanosheets. Subsequently, Ph-SPEs bioconjugated with Hp antibodies (Ab), using electrostatic interactions via a poly-L-lysine linker for biointerface development. Electrochemical analysis demonstrates that the Ab-modified Ph-SPEs (Ab@ Ph-SPE) exhibit enhanced electroconducting behavior as compared to the pristine electrodes. This Ab-functionalized phosphorene-based electrochemical immunosensor platform has demonstrated remarkable sensitivity and specificity, having a dynamic linear response range from 0.01-10 mg ml(-1) for Hp in standard and serum samples with a low detection limit (similar to 0.011 mg ml(-1)) using the label-free electrochemical technique. The sensor electrodes were also studied with other closely relative interferents to investigate cross reactivity and specificity. This strategy opens up avenues to POC (point-of-care) and on-farm livestock disease monitoring technologies for multiplexed diagnosis in complex biological samples such as serum. The technique is simple in fabrication and provides an analytical response in less than 60 s.
C1 [Tuteja, Satish K.; Neethirajan, Suresh] Univ Guelph, Sch Engn, BioNano Lab, Guelph, ON N1G 2W1, Canada.
C3 University of Guelph
RP Neethirajan, S (通讯作者)，Univ Guelph, Sch Engn, BioNano Lab, Guelph, ON N1G 2W1, Canada.
EM sneethir@uoguelph.ca
RI Neethirajan, Suresh/CAA-9941-2022; Neethirajan, Suresh/H-3146-2019
OI Neethirajan, Suresh/0000-0003-0990-0235
FU Natural Sciences and Engineering Research Council of Canada [400705]
FX The authors sincerely thank the Natural Sciences and Engineering
   Research Council of Canada (400705) for funding this study.
CR Aldave SH, 2016, 2D MATER, V3, DOI 10.1088/2053-1583/3/1/014007
   Burfeind O, 2014, ANIM REPROD SCI, V149, P145, DOI 10.1016/j.anireprosci.2014.07.020
   Buscema M, 2014, NANO LETT, V14, P3347, DOI 10.1021/nl5008085
   Castro Neto AH, 2009, REV MOD PHYS, V81, P109, DOI 10.1103/RevModPhys.81.109
   Chan JPW, 2004, J VET MED SCI, V66, P43, DOI 10.1292/jvms.66.43
   Fei RX, 2014, NANO LETT, V14, P2884, DOI 10.1021/nl500935z
   Ge SP, 2016, SCI REP-UK, V6, DOI 10.1038/srep27307
   Huang H, 2017, NPJ 2D MATER APPL, V1, DOI 10.1038/s41699-017-0022-6
   Huzzey JM, 2009, J DAIRY SCI, V92, P621, DOI 10.3168/jds.2008-1526
   Kirbas A, 2015, ISR J VET MED, V70, P23
   Kumar V, 2016, ACS APPL MATER INTER, V8, P22860, DOI 10.1021/acsami.6b06488
   Lee C, 2008, SCIENCE, V321, P385, DOI 10.1126/science.1157996
   Lewis EA, 2017, CHEM COMMUN, V53, P1445, DOI 10.1039/c6cc09658a
   Liu H, 2015, CHEM SOC REV, V44, P2732, DOI 10.1039/c4cs00257a
   Liu H, 2014, ACS NANO, V8, P4033, DOI 10.1021/nn501226z
   Lu WL, 2014, NANO RES, V7, P853, DOI 10.1007/s12274-014-0446-7
   Mayorga-Martinez CC, 2016, ANAL CHEM, V88, P10074, DOI 10.1021/acs.analchem.6b02422
   Mehta J, 2016, BIOSENS BIOELECTRON, V83, P339, DOI 10.1016/j.bios.2016.04.058
   Miro P, 2014, CHEM SOC REV, V43, P6537, DOI 10.1039/c4cs00102h
   Novoselov KS, 2005, NATURE, V438, P197, DOI 10.1038/nature04233
   Pawbake AS, 2016, RSC ADV, V6, P76551, DOI 10.1039/c6ra15996f
   Peng J, 2017, SMALL, V13, DOI 10.1002/smll.201603589
   Pohl A, 2015, J DAIRY SCI, V98, P4544, DOI 10.3168/jds.2014-9181
   Radisavljevic B, 2011, NAT NANOTECHNOL, V6, P147, DOI 10.1038/NNANO.2010.279
   Rodin AS, 2014, PHYS REV LETT, V112, DOI 10.1103/PhysRevLett.112.176801
   Seo S, 2016, SCI REP-UK, V6, DOI 10.1038/srep23736
   SKINNER JG, 1991, VET REC, V128, P147, DOI 10.1136/vr.128.7.147
   Sofer Z, 2016, CHEM COMMUN, V52, P1563, DOI 10.1039/c5cc09150k
   Sun J, 2015, NAT NANOTECHNOL, V10, P980, DOI [10.1038/NNANO.2015.194, 10.1038/nnano.2015.194]
   Sun ZB, 2015, ANGEW CHEM INT EDIT, V54, P11526, DOI 10.1002/anie.201506154
   Tuteja SK, 2017, J MATER CHEM B, V5, P6930, DOI 10.1039/c7tb01382e
   Wang H, 2015, J AM CHEM SOC, V137, P11376, DOI 10.1021/jacs.5b06025
   WEJMAN JC, 1984, J MOL BIOL, V174, P319, DOI 10.1016/0022-2836(84)90341-3
   Yan SC, 2016, BIOSENS BIOELECTRON, V80, P34, DOI 10.1016/j.bios.2016.01.043
   Yew YT, 2017, MATER CHEM FRONT, V1, P1130, DOI 10.1039/c6qm00341a
   Yola ML, 2014, ELECTROCHIM ACTA, V125, P38, DOI 10.1016/j.electacta.2014.01.074
   Zhang X., 2015, ANGEW CHEM, V127, P3724, DOI [10.1002/ange.201409400, DOI 10.1002/ANGE.201409400]
   Zhu CY, 2016, CHEM-EUR J, V22, P7357, DOI 10.1002/chem.201600719
   Zhu Z., 2014, PHYS REV LETT, V112
NR 39
TC 28
Z9 29
U1 7
U2 142
PU IOP PUBLISHING LTD
PI BRISTOL
PA TEMPLE CIRCUS, TEMPLE WAY, BRISTOL BS1 6BE, ENGLAND
SN 0957-4484
EI 1361-6528
J9 NANOTECHNOLOGY
JI Nanotechnology
PD APR 3
PY 2018
VL 29
IS 13
AR 135101
DI 10.1088/1361-6528/aaab15
PG 10
WC Nanoscience & Nanotechnology; Materials Science, Multidisciplinary;
   Physics, Applied
WE Science Citation Index Expanded (SCI-EXPANDED)
SC Science & Technology - Other Topics; Materials Science; Physics
GA FW2OC
UT WOS:000425142100001
PM 29443694
DA 2023-06-30
ER

PT J
AU Wang, MQ
   Ye, C
   Bao, SJ
   Zhang, Y
   Yu, YN
   Xu, MW
AF Wang, Min-Qiang
   Ye, Cui
   Bao, Shu-Juan
   Zhang, Yan
   Yu, Ya-Nan
   Xu, Mao-wen
TI Carbon nanotubes implanted manganese-based MOFs for simultaneous
   detection of biomolecules in body fluids
SO ANALYST
LA English
DT Article
ID SIMULTANEOUS ELECTROCHEMICAL DETECTION; ASCORBIC-ACID; URIC-ACID;
   GRAPHENE OXIDE; HYDROTHERMAL SYNTHESIS; DOPAMINE; NANOPARTICLES; SENSOR;
   NANOCOMPOSITE; COMPOSITE
AB Metal-organic frameworks (MOFs) have recently attracted much interest in electrochemical fields due to their controlled porosity, large internal surface area, and countless structural topologies. However, the direct application of single component MOFs is limited since they also exhibit poor electronic conductivity, low mechanical stability, and inferior electrocatalytic ability. To overcome these problems, we implanted multi-walled carbon nanotubes (MWCNTs) into manganese-based metal-organic frameworks (Mn-BDC) using a one-step solvothermal method and found that the introduction of MWCNTs can initiate the splitting of bulky Mn-BDC into thin layers. This splitting is highly significant in that it enhances the electronic conductivity and electrocatalytic ability of Mn-BDC. The constructed Mn-BDC@MWCNT composites were utilized as an electrode modifying material in the fabrication of an electrochemical sensor and then were used successfully for the determination of biomolecules in human body fluid. The sensor displayed successful detection performance with wide linear detection ranges (0.1-1150, 0.01-500, and 0.02-1100 mu M for AA, DA and UA, respectively) and low limits of detection (0.01, 0.002, and 0.005 mu M for AA, DA and UA, respectively); thus, this preliminary study presents an electrochemical biosensor constructed with a novel electrode modifying material that exhibits superior potential for the practical detection of AA, DA and UA in urine samples.
C1 [Wang, Min-Qiang; Bao, Shu-Juan; Zhang, Yan; Yu, Ya-Nan; Xu, Mao-wen] Southwest Univ, Fac Mat & Energy, Inst Clean Energy & Adv Mat, Chongqing 400715, Peoples R China.
   [Ye, Cui] Southwest Univ, Coll Chem & Chem Engn, Key Lab Luminescent & Real Time Analyt Chem, Minist Educ, Chongqing 400715, Peoples R China.
C3 Southwest University - China; Southwest University - China
RP Bao, SJ (通讯作者)，Southwest Univ, Fac Mat & Energy, Inst Clean Energy & Adv Mat, Chongqing 400715, Peoples R China.
EM baoshj@swu.edu.cn
RI Yu, Yan/GYV-4514-2022; Zhang, Yan/W-2777-2017; Xu, Maowen/K-1220-2017;
   Wang, Minqiang/ADB-2015-2022; Ye, Cui/I-3292-2016
OI Zhang, Yan/0000-0002-6607-0509; Xu, Maowen/0000-0003-4490-2260; Ye,
   Cui/0000-0001-7689-6825
FU National Natural Science Foundation of China [21163021, 31200700,
   21375108]; Chongqing Key Laboratory for Advanced Materials and
   Technologies of Clean Energies; Natural Science Foundation of Chongqing
   [cstc2013jcyjA5004]; Program for Excellent Talents in Chongqing
   [102060-20600218]
FX This work was financially supported by the National Natural Science
   Foundation of China (21163021, 31200700, 21375108); the Chongqing Key
   Laboratory for Advanced Materials and Technologies of Clean Energies;
   the Natural Science Foundation of Chongqing (cstc2013jcyjA5004) and the
   Program for Excellent Talents in Chongqing (102060-20600218).
CR Bao SJ, 2007, SMALL, V3, P1174, DOI 10.1002/smll.200700032
   Burmann P, 2014, CHEM ENG SCI, V107, P66, DOI 10.1016/j.ces.2013.12.001
   Chen LX, 2015, ANALYST, V140, P3183, DOI 10.1039/c4an02200a
   Datsyuk V, 2008, CARBON, V46, P833, DOI 10.1016/j.carbon.2008.02.012
   Filik H, 2016, ARAB J CHEM, V9, P471, DOI 10.1016/j.arabjc.2015.01.014
   Gai PB, 2013, J MATER CHEM B, V1, P2742, DOI 10.1039/c3tb20215a
   Hanke M, 2012, LANGMUIR, V28, P6877, DOI 10.1021/la300457z
   Ishida T, 2008, CHEM-EUR J, V14, P8456, DOI 10.1002/chem.200800980
   Joseph DP, 2008, NANOTECHNOLOGY, V19, DOI 10.1088/0957-4484/19/48/485707
   Ju ZC, 2015, SMALL, V11, P4753, DOI 10.1002/smll.201501294
   Li SX, 2015, J MATER CHEM A, V3, P5467, DOI 10.1039/c4ta06883a
   Liu ML, 2013, BIOSENS BIOELECTRON, V48, P75, DOI 10.1016/j.bios.2013.03.070
   Liu S, 2013, ENERG ENVIRON SCI, V6, P818, DOI 10.1039/c3ee23421e
   Prasad R, 2015, SENSOR ACTUAT B-CHEM, V220, P81, DOI 10.1016/j.snb.2015.05.065
   Qi SP, 2015, ELECTROCHIM ACTA, V161, P395, DOI 10.1016/j.electacta.2015.02.116
   Rosi NL, 2005, J AM CHEM SOC, V127, P1504, DOI 10.1021/ja045123o
   Sabo M, 2007, J MATER CHEM, V17, P3827, DOI 10.1039/b706432b
   Taei M., 2013, J APPL CHEM-USSR, V7, P116
   Tan LL, 2015, SMALL, V11, P3807, DOI 10.1002/smll.201500155
   Tang Q., 2015, ACS APPL MATER INTER, V7, P103
   Tang ZY, 2006, J AM CHEM SOC, V128, P6730, DOI 10.1021/ja0582096
   Wang C, 2012, ANAL CHIM ACTA, V741, P15, DOI 10.1016/j.aca.2012.06.045
   Wang X, 2014, ACS APPL MATER INTER, V6, P11573, DOI 10.1021/am5019918
   Wuhn A, 2001, LANGMUIR, V17, P7605, DOI 10.1021/la010237o
   Xu M, 2007, J PHYS CHEM C, V111, P19141, DOI 10.1021/jp076730b
   Xu M, 2014, ACS APPL MATER INTER, V6, P8708, DOI 10.1021/am501502v
   Yan J, 2013, COLLOID SURFACE B, V111, P392, DOI 10.1016/j.colsurfb.2013.06.030
   Yang F., 2014, SENSOR ACTUAT B-CHEM, P20
   Yuan DH, 2014, SENSOR ACTUAT B-CHEM, V191, P415, DOI 10.1016/j.snb.2013.10.013
   Zhang WH, 2012, PHYS CHEM CHEM PHYS, V14, P10125, DOI 10.1039/c2cp23748b
NR 30
TC 55
Z9 55
U1 4
U2 186
PU ROYAL SOC CHEMISTRY
PI CAMBRIDGE
PA THOMAS GRAHAM HOUSE, SCIENCE PARK, MILTON RD, CAMBRIDGE CB4 0WF, CAMBS,
   ENGLAND
SN 0003-2654
EI 1364-5528
J9 ANALYST
JI Analyst
PY 2016
VL 141
IS 4
BP 1279
EP 1285
DI 10.1039/c5an02441b
PG 7
WC Chemistry, Analytical
WE Science Citation Index Expanded (SCI-EXPANDED)
SC Chemistry
GA DD0NV
UT WOS:000369617600015
PM 26765273
DA 2023-06-30
ER

PT J
AU Fu, YC
   Li, PH
   Bu, LJ
   Wang, T
   Xie, QJ
   Xu, XH
   Lei, LH
   Zou, C
   Yao, SZ
AF Fu, Yingchun
   Li, Penghao
   Bu, Lijuan
   Wang, Ting
   Xie, Qingji
   Xu, Xiahong
   Lei, Lihong
   Zou, Can
   Yao, Shouzhuo
TI Chemical/Biochemical Preparation of New Polymeric Bionanocomposites with
   Enzyme Labels Immobilized at High Load and Activity for High-Performance
   Electrochemical Immunoassay
SO JOURNAL OF PHYSICAL CHEMISTRY C
LA English
DT Article
ID SILVER NANOPARTICLES; AU-NANOPARTICLES; HUMAN-IGG; NANOCOMPOSITE;
   IMMUNOSENSOR; BIOSENSOR; COMPOSITE; PARTICLES; GLUCOSE; FILMS
AB We report on the chemical/biochemical preparation of novel polymeric bionanocomposites (PBNCs) material consisting of polydopamine (PDA), Pt nanoparticles (PtNPs), glucose oxidase (GOx), Au nanoparticles (AuNPs), and antibody for high-performance sandwich-type electrochemical immunoassay. The preparation includes chemical synthesis of PDA-PtNPs-GOx bionanocomposites with abundant GOx and PtNPs immobilized in/on the PDA matrix and biochemical synthesis of AuNPs/PDA-PtNPs-GOx bionanocomposites with highly dispersed AuNPs on the PDA-PtNPs-GOx for successive efficient adsorption of antibody and GOx finally yielding GOx(ads)/antibody/AuNPs/PDA-PtNPs-GOx bionanocomposites (PBNCs 1). The thus prepared PBNCs 1 exhibit high load and activity of the enzyme label immobilized both in the interior and on the surface for ultrasensitive signal readout, as well as high load of antibody on the surface for significant immuno-recognition efficiency. Transmission electron microscopy, atomic force microscopy, UV-vis spectroscopy, and electrochemical quartz crystal microbalance are used to characterize the prepared bionanocomposites. We use PBNCs 1 to construct sandwich-type electrochemical immunosensors, which can detect the target antigen of human immunoglobulin G down to a concentration of 2 pg mL(-1). We believe that the chemical/biochemical preparation of new immuno-active PBNCs here may open a new avenue to develop other multifunctionalized PBNCs materials for wide applications in biosensing, bioseparation, and immuno-oriented drug delivery.
C1 [Fu, Yingchun; Li, Penghao; Bu, Lijuan; Wang, Ting; Xie, Qingji; Lei, Lihong; Zou, Can; Yao, Shouzhuo] Hunan Normal Univ, Key Lab Chem Biol & Tradit Chinese Med Res, Minist Educ China, Coll Chem & Chem Engn, Changsha 410081, Hunan, Peoples R China.
   [Xu, Xiahong; Yao, Shouzhuo] Hunan Univ, Coll Chem & Chem Engn, State Key Lab Chemo Biosensing & Chemometr, Changsha 410082, Hunan, Peoples R China.
C3 Hunan Normal University; Ministry of Education, China; Hunan University
RP Xie, QJ (通讯作者)，Hunan Normal Univ, Key Lab Chem Biol & Tradit Chinese Med Res, Minist Educ China, Coll Chem & Chem Engn, Changsha 410081, Hunan, Peoples R China.
EM xieqj@hunnu.edu.cn
OI Fu, Yingchun/0000-0003-0550-9052
FU National Natural Science Foundation of China [20675029, 20335020,
   90713018]; Ministry of Education (MOE) of China and Hunan Province
   [05K009, 2007FJ4147]; State Key Laboratory of Electroanalytical
   Chemistry
FX This work was supported by the National Natural Science Foundation of
   China (20675029, 20335020, and 90713018), the Foundations of the
   Ministry of Education (MOE) of China and Hunan Province (05K009,
   2007FJ4147), and the State Key Laboratory of Electroanalytical
   Chemistry.
CR Baron R, 2005, ANAL CHEM, V77, P1566, DOI 10.1021/ac048691v
   Basnar B, 2006, ADV MATER, V18, P713, DOI 10.1002/adma.200502320
   Chen ZP, 2007, BIOSENS BIOELECTRON, V23, P485, DOI 10.1016/j.bios.2007.06.005
   Cosnier S, 1999, ANAL CHEM, V71, P3692, DOI 10.1021/ac9901788
   Coward-Kelly G, 2007, BIOTECHNOL PROGR, V23, P52, DOI 10.1021/bp060358k
   Cui RJ, 2008, ADV FUNCT MATER, V18, P2197, DOI 10.1002/adfm.200701340
   Cui R, 2007, ANAL CHEM, V79, P8494, DOI 10.1021/ac070923d
   Fu YC, 2008, ANAL CHEM, V80, P5829, DOI 10.1021/ac800178p
   Fu YC, 2007, J ELECTROANAL CHEM, V603, P96, DOI 10.1016/j.jelechem.2007.01.016
   Fu YC, 2009, ADV FUNCT MATER, V19, P1784, DOI 10.1002/adfm.200801576
   Fu YC, 2009, J PHYS CHEM B, V113, P1332, DOI 10.1021/jp807337f
   Gangopadhyay R, 2000, CHEM MATER, V12, P608, DOI 10.1021/cm990537f
   Granot E, 2005, CHEM MATER, V17, P4600, DOI 10.1021/cm050193v
   Han XX, 2008, ANAL CHEM, V80, P3020, DOI 10.1021/ac702497t
   Huang Y, 2008, BIOSENS BIOELECTRON, V24, P600, DOI 10.1016/j.bios.2008.06.002
   Lee H, 2007, SCIENCE, V318, P426, DOI 10.1126/science.1147241
   Li DX, 2007, CHEM-EUR J, V13, P2224, DOI 10.1002/chem.200600839
   Ling J, 2009, ANAL CHEM, V81, P1707, DOI 10.1021/ac802152b
   Liu GD, 2006, ANAL CHEM, V78, P7417, DOI 10.1021/ac060653j
   Liu GD, 2006, SMALL, V2, P1139, DOI 10.1002/smll.200600206
   Liu H, 2009, ANAL CHEM, V81, P4043, DOI 10.1021/ac900245x
   Liu YG, 2008, J PHYS CHEM B, V112, P9237, DOI 10.1021/jp801938w
   Liu Z, 2008, SMALL, V4, P462, DOI 10.1002/smll.200701018
   Luo XL, 2007, CHEM-EUR J, V13, P2138, DOI 10.1002/chem.200601248
   Luo XL, 2005, CHEM COMMUN, P2169, DOI 10.1039/b419197h
   Mao X, 2007, TALANTA, V73, P420, DOI 10.1016/j.talanta.2007.04.004
   Mason JT, 2006, NAT BIOTECHNOL, V24, P555, DOI 10.1038/nbt1201
   McMahon CP, 2006, ANAL CHEM, V78, P2352, DOI 10.1021/ac0518194
   Porel S, 2005, CHEM MATER, V17, P9, DOI 10.1021/cm0485963
   Qi ZG, 1998, CHEM COMMUN, P15, DOI 10.1039/a707648g
   Riskin M, 2006, J AM CHEM SOC, V128, P1253, DOI 10.1021/ja0561183
   Rosi NL, 2005, CHEM REV, V105, P1547, DOI 10.1021/cr030067f
   Shen Y, 2007, ADV FUNCT MATER, V17, P2405, DOI 10.1002/adfm.200700200
   Shokouhimehr M, 2007, ANGEW CHEM INT EDIT, V46, P7039, DOI 10.1002/anie.200702386
   Sylvestre J, 2006, ORG PROCESS RES DEV, V10, P562, DOI 10.1021/op050243h
   Tang DP, 2008, ANAL CHEM, V80, P1582, DOI 10.1021/ac702217m
   Ventura MJ, 2008, ADV MATER, V20, P1329, DOI 10.1002/adma.200701703
   Wang ZJ, 2006, TALANTA, V69, P686, DOI 10.1016/j.talanta.2005.11.004
   Wu J, 2008, ANAL CHEM, V80, P6072, DOI 10.1021/ac800905k
   Wu J, 2007, TRAC-TREND ANAL CHEM, V26, P679, DOI 10.1016/j.trac.2007.05.007
   Wu YF, 2009, ANAL CHEM, V81, P1600, DOI 10.1021/ac802345z
   Yan W, 2008, J PHYS CHEM B, V112, P1275, DOI 10.1021/jp0765594
   Yu X, 2006, J AM CHEM SOC, V128, P11199, DOI 10.1021/ja062117e
   Zhang J, 2007, NAT PROTOC, V2, P2888, DOI 10.1038/nprot.2007.419
   Zhong ZY, 2009, BIOSENS BIOELECTRON, V24, P2246, DOI 10.1016/j.bios.2008.09.011
NR 45
TC 45
Z9 46
U1 4
U2 77
PU AMER CHEMICAL SOC
PI WASHINGTON
PA 1155 16TH ST, NW, WASHINGTON, DC 20036 USA
SN 1932-7447
J9 J PHYS CHEM C
JI J. Phys. Chem. C
PD JAN 28
PY 2010
VL 114
IS 3
BP 1472
EP 1480
DI 10.1021/jp9092767
PG 9
WC Chemistry, Physical; Nanoscience & Nanotechnology; Materials Science,
   Multidisciplinary
WE Science Citation Index Expanded (SCI-EXPANDED)
SC Chemistry; Science & Technology - Other Topics; Materials Science
GA 544QA
UT WOS:000273672500012
DA 2023-06-30
ER

PT J
AU Wu, H
   Meng, ZX
   Wang, J
   Yao, GQ
   Yang, L
   Zeng, ZY
   She, KP
   Zhao, S
   Wang, GX
   Zhang, YC
   Zang, GC
AF Wu, Hui
   Meng, Zexuan
   Wang, Jian
   Yao, Guoqing
   Yang, Lu
   Zeng, Zhongyuan
   She, Kepeng
   Zhao, Shuang
   Wang, Guixue
   Zhang, Yuchan
   Zang, Guangchao
TI Aptamer functionalized cell membrane for brain and nerve cell sensing
   with high sensitivity and stability
SO BIOSENSORS & BIOELECTRONICS
LA English
DT Article
DE Chitosan; Brain cell membrane; Aptamer cholesterol amphiphiles; Carbon
   fiber microelectrode; Dopamine
ID DOPAMINE
AB Accurate dopamine (DA) monitoring with high stability is essential for investigating the chemical basis of brain function and pathology. Electrochemical-based tissue-implantable carbon fiber electrodes (CFEs) show great potential in sensing the dynamics of neurochemicals at a sub-second timescale. However, their anti-fouling property, selectivity, and stability pose challenges. Here, we presented a novel strategy to enhance electrode biocompatibility and stability by modifying CFE with a chitosan (CS) film, brain cell membrane (M), and aptamer cholesterol amphiphiles (DNA-cho). We found that CFE was uniformly covered by a cicada-like membrane after being modified. Electrochemical characterizations indicated that DNA-cho-M-CS-CFE exhibited a wide linear range of DA concentration and showed high sensitivity, specificity, and stability. The electrode also presented excellent fouling resistance and biocompatibility. Moreover, the biosensor was used to detect DA in K+-induced brain slices and PC12 cells with a satisfactory stability and sensitivity and to prove that LPS treatment leads to the delayed and decreased release of DA. DNA-cho-M-CS-CFE showed excellent electrochemical performance and unique advantages for long-term in vivo sensing of living cells, thus providing a new feasible scheme for studying neurochemical kinetics and brain diseases.
C1 [Wu, Hui; Meng, Zexuan; Wang, Jian; Yao, Guoqing; Yang, Lu; Zeng, Zhongyuan; She, Kepeng; Zhang, Yuchan; Zang, Guangchao] Chongqing Med Univ, Inst Life Sci, Management Ctr, Lab Tissue & Cell Biol, Chongqing 400016, Peoples R China.
   [Zhao, Shuang; Wang, Guixue] Chongqing Univ, Minist Educ, Key Lab Biorheol Sci & Technol, State & Local Joint Engn Lab Vasc Implants,Bioengn, Chongqing 400030, Peoples R China.
   [Zhao, Shuang; Wang, Guixue; Zang, Guangchao] Jinfeng Lab, Chongqing 401329, Peoples R China.
   [Wang, Jian; Zang, Guangchao] Chongqing Med Univ, Dept Pathophysiol, Chongqing, Peoples R China.
C3 Chongqing Medical University; Chongqing University; Chongqing Medical
   University
RP Zhang, YC; Zang, GC (通讯作者)，Chongqing Med Univ, Inst Life Sci, Management Ctr, Lab Tissue & Cell Biol, Chongqing 400016, Peoples R China.; Wang, GX (通讯作者)，Chongqing Univ, Minist Educ, Key Lab Biorheol Sci & Technol, State & Local Joint Engn Lab Vasc Implants,Bioengn, Chongqing 400030, Peoples R China.; Wang, GX; Zang, GC (通讯作者)，Jinfeng Lab, Chongqing 401329, Peoples R China.; Zang, GC (通讯作者)，Chongqing Med Univ, Dept Pathophysiol, Chongqing, Peoples R China.
EM wanggx@cqu.edu.cn; zhangyc@cqmu.edu.cn; zangguangchao@cqmu.edu.cn
OI yang, lu/0000-0002-1131-7324; meng, zexuan/0000-0001-7641-5630
FU Natural Science Foundation of Chongqing [cstc2020jcyj-msxmX0330];
   JinFeng Laboratory Foundation, Chongqing, China [jfkyjf202203001];
   Project of Scientific Research and Innovative Experiment for College
   Student in Chongqing Medical University [SRIEP202128, SPIEP202167,
   S202010631016, CYS22333]; National Project of University Students
   Innovation and Entrepreneurship Training Program [LTMCMTS202109];
   Chongqing Municipal Education Commission Foundation [LTMCMTS202106];
   Project of Tutorial System of Medical Undergraduate in Lab Teaching &
   Management Center in Chongqing Medical University;  [SRIEP202011]; 
   [SRIEP202047]
FX This work was supported by grants the Natural Science Foundation of
   Chongqing (cstc2020jcyj-msxmX0330); the JinFeng Laboratory Foundation,
   Chongqing, China (jfkyjf202203001); the Project of Tutorial System of
   Medical Undergraduate in Lab Teaching & Management Center in Chongqing
   Medical University (LTMCMTS202109, LTMCMTS202106), the Project of
   Scientific Research and Innovative Experiment for College Student in
   Chongqing Medical University (SRIEP202011, SRIEP202047, SRIEP202128,
   SPIEP202167) , the National Project of University Students Innovation
   and Entrepreneurship Training Program (S202010631016), and Chongqing
   Municipal Education Commission Foundation (CYS22333).
CR Abdelwahab AA, 2009, ANAL CHIM ACTA, V650, P247, DOI 10.1016/j.aca.2009.07.054
   Alwarappan S, 2010, NANOMED-NANOTECHNOL, V6, P52, DOI 10.1016/j.nano.2009.06.003
   Arioz BI, 2019, FRONT IMMUNOL, V10, DOI 10.3389/fimmu.2019.01511
   Brooks AK, 2016, J NEUROINFLAMM, V13, DOI 10.1186/s12974-016-0563-1
   Chen XY, 2018, NEUROSCI BULL, V34, P341, DOI 10.1007/s12264-017-0177-3
   Fahn S, 2008, MOVEMENT DISORD, V23, pS497, DOI 10.1002/mds.22028
   He Q, 2018, SENSORS-BASEL, V18, DOI 10.3390/s18093076
   Holroyd CB, 2002, PSYCHOL REV, V109, P679, DOI [10.1037//0033-295X.109.4.679, 10.1037/0033-295X.109.4.679]
   Hou HF, 2020, ANGEW CHEM INT EDIT, V59, P18996, DOI 10.1002/anie.202008284
   Koev ST, 2007, LAB CHIP, V7, P103, DOI 10.1039/b609149k
   Lakard S, 2021, BIOSENSORS-BASEL, V11, DOI 10.3390/bios11060179
   Leventis PA, 2010, ANNU REV BIOPHYS, V39, P407, DOI 10.1146/annurev.biophys.093008.131234
   Mao H, 2015, J MATER CHEM B, V3, P5310, DOI 10.1039/c5tb00259a
   Mao L., 2020, ANGEW CHEM INT EDIT, V59, P18996
   Nakatsuka N, 2021, MOL PSYCHIATR, V26, P2753, DOI 10.1038/s41380-021-01066-5
   Pang X, 2020, ANAL BIOANAL CHEM, V412, P669, DOI 10.1007/s00216-019-02275-2
   Peltola E, 2018, ANAL CHEM, V90, P1408, DOI 10.1021/acs.analchem.7b04793
   Petersen R, 2016, FIBERS, V4, DOI 10.3390/fib4010001
   Ramchandani V.A., 2011, NAT PUBLISHING GROUP, V8
   Rusheen AE, 2020, TRAC-TREND ANAL CHEM, V132, DOI 10.1016/j.trac.2020.116049
   Sanglaow T, 2021, MOLECULES, V26, DOI 10.3390/molecules26102876
   Sarkar S, 2020, J CLIN INVEST, V130, P4195, DOI 10.1172/JCI136174
   Sheng G, 2015, RSC ADV, V5, P20741, DOI 10.1039/c4ra15755a
   Simonis M, 2017, SCI REP-UK, V7, DOI 10.1038/srep41277
   Taylor IM, 2017, BIOSENS BIOELECTRON, V89, P400, DOI 10.1016/j.bios.2016.05.084
   Wang HW, 2014, COLLOID SURFACE A, V448, P181, DOI 10.1016/j.colsurfa.2014.02.028
   Wei H, 2020, ANAL CHEM, V92, P11374, DOI 10.1021/acs.analchem.0c02240
   Wei Q, 2014, ANGEW CHEM INT EDIT, V53, P8004, DOI 10.1002/anie.201400546
   Wilson GS, 2008, CHEM REV, V108, P2462, DOI 10.1021/cr068082i
   Wise RA, 2004, NAT REV NEUROSCI, V5, P483, DOI 10.1038/nrn1406
   Wu Q, 2002, J NEUROSCI, V22, P6272
   Wu Z, 2011, ACS NANO, V5, P7696, DOI 10.1021/nn2037384
   Xiang L, 2014, ANAL CHEM, V86, P5017, DOI 10.1021/ac500622m
   Xiang L, 2014, ANAL CHEM, V86, P3909, DOI 10.1021/ac404232h
   Xu GY, 2015, MICROCHIM ACTA, V182, P679, DOI 10.1007/s00604-014-1373-8
   Yu SW, 2019, INT J PHARMACEUT, V560, P282, DOI 10.1016/j.ijpharm.2019.02.012
   Zhitkovich A, 2020, CHEM RES TOXICOL, V33, P2515, DOI 10.1021/acs.chemrestox.0c00348
NR 37
TC 0
Z9 0
U1 37
U2 37
PU ELSEVIER ADVANCED TECHNOLOGY
PI OXFORD
PA OXFORD FULFILLMENT CENTRE THE BOULEVARD, LANGFORD LANE, KIDLINGTON,
   OXFORD OX5 1GB, OXON, ENGLAND
SN 0956-5663
EI 1873-4235
J9 BIOSENS BIOELECTRON
JI Biosens. Bioelectron.
PD MAY 1
PY 2023
VL 227
AR 115149
DI 10.1016/j.bios.2023.115149
EA FEB 2023
PG 8
WC Biophysics; Biotechnology & Applied Microbiology; Chemistry, Analytical;
   Electrochemistry; Nanoscience & Nanotechnology
WE Science Citation Index Expanded (SCI-EXPANDED)
SC Biophysics; Biotechnology & Applied Microbiology; Chemistry;
   Electrochemistry; Science & Technology - Other Topics
GA G8WU9
UT WOS:000991902800001
PM 36858022
DA 2023-06-30
ER

PT J
AU Wang, JJ
   Xia, QF
   Wu, J
   Lin, YZ
   Ju, HX
AF Wang, Jiaojiao
   Xia, Qianfeng
   Wu, Jie
   Lin, Yingzi
   Ju, Huangxian
TI A sensitive electrochemical method for rapid detection of dengue virus
   by CRISPR/Cas13a-assisted catalytic hairpin assembly
SO ANALYTICA CHIMICA ACTA
LA English
DT Article
DE CRISPR; Cas13a; Dengue virus; Nucleic acid diagnostics; Catalytic
   hairpin assembly; Electrochemical analysis
ID OLIGONUCLEOTIDE SEQUENCE; DNA BIOSENSOR; NUCLEIC-ACID; INFECTION;
   RESPONSES; ASSAY
AB Dengue fever caused by Dengue virus (DENV) infection has been widely popular, especially in tropical and subtropical areas. Rapid and sensitive diagnosis is the first priority for treatment of DENV infection. This work designed a signal amplification strategy for sensitive electrochemical detection of DENV by using a clustered regularly interspaced short palindromic repeats (CRISPR)/Cas13a system for catalytic hairpin assembly on electrode surface. The presence of target RNA could activate the cleavage activity of the CRISPR/Cas13a system to release the blocker silenced swing arms, which then hybridized with hairpin 1 (H1) immobilized on electrode surface to expose the pre-locked toehold domain of H1 for the hybridization of ferrocene-labeled hairpin 2 (H2-Fc). Eventually, a large number of H2-Fc were captured to the electrode to produce amperometric signal for achieving signal amplification. This method showed a linear detection range from 5 fM to 50 nM with a detection limit of 0.78 fM. The proposed assay was successfully used to detect DENV type 1 in total RNA sample extracted, indicating great potential for application in early clinical diagnostic. (c) 2021 Elsevier B.V. All rights reserved.
C1 [Wang, Jiaojiao; Xia, Qianfeng; Lin, Yingzi] Hainan Med Univ, Sch Trop Med & Lab Med, Key Lab Trop Translat Med, Minist Educ, Haikou 571199, Peoples R China.
   [Wu, Jie; Ju, Huangxian] Nanjing Univ, Sch Chem & Chem Engn, State Key Lab Analyt Chem Life Sci, Nanjing 210023, Peoples R China.
C3 Hainan Medical University; Nanjing University
RP Lin, YZ (通讯作者)，Hainan Med Univ, Sch Trop Med & Lab Med, Key Lab Trop Translat Med, Minist Educ, Haikou 571199, Peoples R China.; Ju, HX (通讯作者)，Nanjing Univ, Sch Chem & Chem Engn, State Key Lab Analyt Chem Life Sci, Nanjing 210023, Peoples R China.
EM lin_yingzi@126.com; hxju@nju.edu.cn
RI OZSOZ, Mehmet/AAE-4145-2020; 吴, 婕/ABD-3684-2022
OI 吴, 婕/0000-0002-7494-2979; Ju, Huangxian/0000-0002-6741-5302
FU Natural Science Foundation of Hainan Province [820RC651]; National
   Natural Sci-ence Foundation of China [21635005, 21827812, 21890741]
FX This work was financially supported by Natural Science Foundation of
   Hainan Province (820RC651) , and National Natural Sci-ence Foundation of
   China (21635005, 21827812, 21890741) .
CR Abu Odeh A, 2017, MICROCHIM ACTA, V184, P2211, DOI 10.1007/s00604-017-2249-5
   Balmaseda A, 2017, P NATL ACAD SCI USA, V114, P8384, DOI 10.1073/pnas.1704984114
   Bruch R, 2021, BIOSENS BIOELECTRON, V177, DOI 10.1016/j.bios.2020.112887
   Bruch R, 2019, ADV MATER, V31, DOI 10.1002/adma.201905311
   Bruch R, 2019, TRENDS BIOTECHNOL, V37, P791, DOI 10.1016/j.tibtech.2019.04.005
   Chen X, 2012, J AM CHEM SOC, V134, P263, DOI 10.1021/ja206690a
   Creager SE, 1998, ANAL CHEM, V70, P4257, DOI 10.1021/ac980482l
   Cui Y, 2021, TALANTA, V224, DOI 10.1016/j.talanta.2020.121878
   Deng JJ, 2013, SENSORS-BASEL, V13, P7774, DOI 10.3390/s130607774
   East-Seletsky A, 2016, NATURE, V538, P270, DOI 10.1038/nature19802
   Eivazzadeh-Keihan R, 2019, MICROCHIM ACTA, V186, DOI 10.1007/s00604-019-3420-y
   Castro-Mussot ME, 2013, GAC MED MEX, V149, P531
   Gootenberg JS, 2017, SCIENCE, V356, P438, DOI 10.1126/science.aam9321
   Gubler DJ, 2004, NAT MED, V10, P129, DOI 10.1038/nm0204-129
   Kanagavalli P, 2020, BIOSENS BIOELECTRON, V150, DOI 10.1016/j.bios.2019.111878
   Konermann S, 2015, NATURE, V517, P583, DOI 10.1038/nature14136
   Lessler J, 2016, SCIENCE, V353, DOI 10.1126/science.aaf8160
   Mairuhu ATA, 2004, EUR J CLIN MICROBIOL, V23, P425, DOI 10.1007/s10096-004-1145-1
   Man Y, 2020, ANAL CHIM ACTA, V1107, P48, DOI 10.1016/j.aca.2020.02.013
   Muller DA, 2017, J INFECT DIS, V215, pS89, DOI 10.1093/infdis/jiw649
   Oliveira N, 2015, SENSORS-BASEL, V15, P15562, DOI 10.3390/s150715562
   Pal S, 2014, PLOS ONE, V9, DOI 10.1371/journal.pone.0113411
   Parida M, 2005, J CLIN MICROBIOL, V43, P2895, DOI 10.1128/JCM.43.6.2895-2903.2005
   Peeling RW, 2010, NAT REV MICROBIOL, pS30, DOI 10.1038/nrmicro2459
   Priyamvada L, 2016, P NATL ACAD SCI USA, V113, P7852, DOI 10.1073/pnas.1607931113
   Rai V, 2012, PLOS ONE, V7, DOI 10.1371/journal.pone.0042346
   Rothman AL, 2004, J CLIN INVEST, V113, P946, DOI 10.1172/JCI21512
   Sanjaya KC, 2020, ANAL CHIM ACTA, V1107, P85, DOI 10.1016/j.aca.2020.02.007
   Shan YY, 2019, ANAL CHEM, V91, P5278, DOI 10.1021/acs.analchem.9b00073
   Singhal C, 2017, BIOSENS BIOELECTRON, V97, P75, DOI 10.1016/j.bios.2017.05.047
   Souza E, 2011, SENSORS-BASEL, V11, P5616, DOI 10.3390/s110605616
   Tsai SQ, 2014, NAT BIOTECHNOL, V32, P569, DOI 10.1038/nbt.2908
   Waggoner JJ, 2013, J CLIN MICROBIOL, V51, P3418, DOI 10.1128/JCM.01359-13
   Xiao Y, 2007, NAT PROTOC, V2, P2875, DOI 10.1038/nprot.2007.413
   Xiong EH, 2018, ANALYST, V143, P2799, DOI 10.1039/c8an00609a
   Xiong E, 2017, ANAL CHEM, V89, P8830, DOI 10.1021/acs.analchem.7b01251
   Yin P, 2008, NATURE, V451, P318, DOI 10.1038/nature06451
   Yin Z, 2020, SENSOR ACTUAT B-CHEM, V310, DOI 10.1016/j.snb.2020.127854
   Yrad FM, 2019, DIAGNOSTICS, V9, DOI 10.3390/diagnostics9030074
   Zhu J, 2018, ANAL CHEM, V90, P5503, DOI 10.1021/acs.analchem.8b01217
NR 40
TC 10
Z9 10
U1 12
U2 88
PU ELSEVIER
PI AMSTERDAM
PA RADARWEG 29, 1043 NX AMSTERDAM, NETHERLANDS
SN 0003-2670
EI 1873-4324
J9 ANAL CHIM ACTA
JI Anal. Chim. Acta
PD DEC 1
PY 2021
VL 1187
AR 339131
DI 10.1016/j.aca.2021.339131
EA OCT 2021
PG 7
WC Chemistry, Analytical
WE Science Citation Index Expanded (SCI-EXPANDED)
SC Chemistry
GA WQ1VM
UT WOS:000713609600002
PM 34753581
DA 2023-06-30
ER

PT J
AU Liu, MC
   Ke, HY
   Sun, CQ
   Wang, GQ
   Wang, Y
   Zhao, GH
AF Liu, Meichuan
   Ke, Hongyang
   Sun, Caiqin
   Wang, Guoqiang
   Wang, Yu
   Zhao, Guohua
TI A simple and highly selective electrochemical label-free aptasensor of
   17 beta-estradiol based on signal amplification of bi-functional
   graphene
SO TALANTA
LA English
DT Article
DE 17 beta-Estradiol; Graphene; Electrochemical aptasensor; Signal cycling
   amplification
ID MOLECULARLY IMPRINTED POLYMER; ELECTRON-TRANSFER KINETICS;
   MICROCYSTIN-LR; SENSITIVE DETECTION; MASS-SPECTROMETRY; GOLD ELECTRODE;
   ESTRADIOL; WATER; BIOSENSOR; LIQUID
AB In the present work, a convenient signal-on electrochemical label-free aptasensor for 17 beta-estradiol (E2), a typical steroidal hormones endocrine disrupting chemicals, was proposed. 6-mercapto-1-hexanol (MCH) self-assembled monolayer (SAM) modified Au (MCH/Au) electrode was used as the substrate electrode. Graphene is used with bi-functions, not only to adsorb E2 binding aptamer, serving as the recognition element to E2, but also to be assembled onto MCH/Au electrode when sensing E2, to controllably turn on the electron transfer (eT), and further indicate the signal to E2 concentration. With the synergistic effect of DNase I enzyme, highly sensitive detection of E2 was achieved at this aptasensing system, with a linear range from 0.07 to 10 pM and a detection limit of 50 fM. An outstanding selectivity towards E2 was proven for the sensing system by simultaneously detecting 100-fold potential co-existing interferences. The stability and reproducibility were also evaluated to be satisfactory. Spiked real water analysis further indicated its reliability and potential in practical environmental monitoring.
C1 [Liu, Meichuan; Ke, Hongyang; Sun, Caiqin; Wang, Guoqiang; Wang, Yu; Zhao, Guohua] Tongji Univ, Shanghai Key Lab Chem Assessment & Sustainabil, Sch Chem Sci & Engn, 1239 Siping Rd, Shanghai 200092, Peoples R China.
C3 Tongji University
RP Zhao, GH (通讯作者)，Tongji Univ, Shanghai Key Lab Chem Assessment & Sustainabil, Sch Chem Sci & Engn, 1239 Siping Rd, Shanghai 200092, Peoples R China.
EM g.zhao@tongji.edu.cn
FU National Natural Science Foundation of China (NSFC) [21777115, 21537003,
   21377092]; Science & Technology Commission of Shanghai Municipality
   [14DZ2261100]
FX This work was financially supported by the National Natural Science
   Foundation of China (NSFC, Project Nos. 21777115, 21537003, 21377092),
   and the Science & Technology Commission of Shanghai Municipality
   (Project No. 14DZ2261100).
CR Alsager OA, 2015, ANAL CHEM, V87, P4201, DOI 10.1021/acs.analchem.5b00335
   Brocenschi RF, 2014, TALANTA, V126, P12, DOI 10.1016/j.talanta.2014.02.047
   Cesen M, 2017, SCI TOTAL ENVIRON, V590, P832, DOI 10.1016/j.scitotenv.2017.02.222
   Chen NN, 2015, TALANTA, V132, P155, DOI 10.1016/j.talanta.2014.09.008
   Cong HP, 2014, CHEM SOC REV, V43, P7295, DOI 10.1039/c4cs00181h
   Fan LF, 2015, BIOSENS BIOELECTRON, V68, P303, DOI 10.1016/j.bios.2015.01.015
   Fan ZY, 2018, CARBON, V126, P279, DOI 10.1016/j.carbon.2017.10.009
   Henry PA, 2014, ELECTROCHEM COMMUN, V48, P103, DOI 10.1016/j.elecom.2014.08.024
   Hintemann T, 2006, WATER RES, V40, P2287, DOI 10.1016/j.watres.2006.04.028
   Huang KJ, 2015, BIOSENS BIOELECTRON, V67, P184, DOI 10.1016/j.bios.2014.08.010
   Janssens G, 2013, J AGR FOOD CHEM, V61, P7242, DOI 10.1021/jf401797p
   Josephs RD, 2015, ANAL BIOANAL CHEM, V407, P3147, DOI 10.1007/s00216-014-8189-6
   Ke HY, 2014, ELECTROCHIM ACTA, V137, P146, DOI 10.1016/j.electacta.2014.06.014
   Keski-Rahkonen P, 2015, ANAL CHEM, V87, P7180, DOI 10.1021/acs.analchem.5b01042
   Kim YS, 2007, BIOSENS BIOELECTRON, V22, P2525, DOI 10.1016/j.bios.2006.10.004
   Li BY, 2013, ANALYST, V138, P7212, DOI 10.1039/c3an01483e
   Li XY, 2016, J HAZARD MATER, V304, P474, DOI 10.1016/j.jhazmat.2015.11.016
   Li ZX, 2014, BIOSENS BIOELECTRON, V52, P293, DOI 10.1016/j.bios.2013.08.056
   Lin ZY, 2012, ANALYST, V137, P819, DOI 10.1039/c1an15856b
   Liu MC, 2019, ELECTROCHIM ACTA, V293, P220, DOI 10.1016/j.electacta.2018.09.197
   Liu MC, 2017, J HAZARD MATER, V331, P309, DOI 10.1016/j.jhazmat.2017.02.031
   Liu MC, 2016, ELECTROANAL, V28, P161, DOI 10.1002/elan.201500501
   Long F, 2014, RSC ADV, V4, P2935, DOI 10.1039/c3ra45554h
   Lu CH, 2009, ANGEW CHEM INT EDIT, V48, P4785, DOI 10.1002/anie.200901479
   de Oliveira GCM, 2017, ELECTROANAL, V29, P2638, DOI 10.1002/elan.201700392
   Moraes FC, 2015, ANAL CHIM ACTA, V881, P37, DOI 10.1016/j.aca.2015.04.043
   Nezami A, 2017, TRAC-TREND ANAL CHEM, V94, P95, DOI 10.1016/j.trac.2017.07.003
   Ozcan A, 2017, SENSOR ACTUAT B-CHEM, V250, P85, DOI 10.1016/j.snb.2017.04.131
   Park KD, 2017, ADV MATER, V29, DOI 10.1002/adma.201603601
   Ripolles C, 2014, ANAL METHODS-UK, V6, P5028, DOI 10.1039/c4ay00479e
   Schwartz-Mittelman A, 2005, BIOELECTROCHEMISTRY, V65, P149, DOI 10.1016/j.bioelechem.2004.08.002
   Sims MJ, 2010, SENSOR ACTUAT B-CHEM, V144, P153, DOI 10.1016/j.snb.2009.10.055
   Szarka S, 2013, ANAL BIOANAL CHEM, V405, P3399, DOI 10.1007/s00216-013-6710-y
   Velicky M, 2014, ACS NANO, V8, P10089, DOI 10.1021/nn504298r
   Wang Y, 2018, BIOSENS BIOELECTRON, V107, P47, DOI 10.1016/j.bios.2018.02.012
   Xie XA, 2010, J PHYS CHEM C, V114, P14243, DOI 10.1021/jp102446w
   Xie Y, 2015, CHEM COMMUN, V51, P2156, DOI 10.1039/c4cc08912j
   Yan GP, 2013, BIOSENS BIOELECTRON, V44, P57, DOI 10.1016/j.bios.2013.01.010
   Yang NJ, 2017, CARBON, V115, P293, DOI 10.1016/j.carbon.2017.01.012
   Yang NJ, 2016, CARBON, V99, P90, DOI 10.1016/j.carbon.2015.11.061
   Yang NN, 1996, SCIENCE, V273, P1222, DOI 10.1126/science.273.5279.1222
   Zhang JJ, 2014, ANAL METHODS-UK, V6, P6796, DOI 10.1039/c4ay01147c
   Zhang S, 2015, RSC ADV, V5, P6512, DOI 10.1039/c4ra13066a
   Zhang XY, 2014, SENSOR ACTUAT B-CHEM, V200, P69, DOI 10.1016/j.snb.2014.04.028
   Zhu B, 2015, BIOSENS BIOELECTRON, V70, P398, DOI 10.1016/j.bios.2015.03.050
   Zou YM, 2014, WATER SCI TECHNOL, V69, P1028, DOI 10.2166/wst.2013.824
NR 46
TC 29
Z9 30
U1 12
U2 179
PU ELSEVIER
PI AMSTERDAM
PA RADARWEG 29, 1043 NX AMSTERDAM, NETHERLANDS
SN 0039-9140
EI 1873-3573
J9 TALANTA
JI Talanta
PD MAR 1
PY 2019
VL 194
BP 266
EP 272
DI 10.1016/j.talanta.2018.10.035
PG 7
WC Chemistry, Analytical
WE Science Citation Index Expanded (SCI-EXPANDED)
SC Chemistry
GA HJ1CO
UT WOS:000456899700035
PM 30609530
DA 2023-06-30
ER

PT J
AU Cho, SJ
   Noh, HB
   Won, MS
   Cho, CH
   Kim, KB
   Shim, YB
AF Cho, Seong Je
   Noh, Hui-Bog
   Won, Mi-Sook
   Cho, Chul-Ho
   Kim, Kwang Bok
   Shim, Yoon-Bo
TI A selective glucose sensor based on direct oxidation on a bimetal
   catalyst with a molecular imprinted polymer
SO BIOSENSORS & BIOELECTRONICS
LA English
DT Article
DE Glucose-imprinted polymer; Hierarchical CuCo catalyst; Nonenzymatic
   sensor; Aminophenyl boronic acid; Electrochemical glucose detection
ID ELECTROCHEMICAL SENSOR; NANOPARTICLES; BIOSENSOR; ELECTRODE
AB A selective nonenzymatic glucose sensor was developed based on the direct oxidation of glucose on hierarchical CuCo bimetal-coated with a glucose-imprinted polymer (GIP). Glucose was introduced into the GIP composed of Nafion and polyurethane along with aminophenyl boronic acid (APBA), which was formed on the bimetal electrode formed on a screen-printed electrode. The extraction of glucose from the GIP allowed for the selective permeation of glucose into the bimetal electrode surface for oxidation. The GIP-coated bimetal sensor probe was characterized using electrochemical and surface analytical methods. The GIP layer coated on the NaOH pretreated bimetal electrode exhibited a dynamic range between 1.0 mu M and 25.0 mM with a detection limit of 0.65 +/- 0.10 mu M in phosphate buffer solution (pH 7.4). The anodic responses of uric acid, acetaminophen, dopamine, ascorbic acid, L-cysteine, and other saccharides (monosaccharides: galactose, mannose, fructose, and xylose; disaccharides: sucrose, lactose, and maltose) were not detected using the GIP-coated bimetal sensor. The reliability of the sensor was evaluated by the determination of glucose in artificial and whole blood samples.
C1 [Cho, Seong Je; Cho, Chul-Ho; Kim, Kwang Bok] Samsung Elect, DMC R&D Ctr, Seoul R&D Campus,34 Seongchon Gil, Seoul 06765, South Korea.
   [Noh, Hui-Bog; Shim, Yoon-Bo] Pusan Natl Univ, Dept Chem, Busan 609735, South Korea.
   [Noh, Hui-Bog; Shim, Yoon-Bo] Pusan Natl Univ, IBST, Busan 609735, South Korea.
   [Won, Mi-Sook] KBSI, Susan Ctr, Busan 609735, South Korea.
C3 Samsung; Samsung Electronics; Pusan National University; Pusan National
   University; Korea Basic Science Institute (KBSI)
RP Shim, YB (通讯作者)，Pusan Natl Univ, Dept Chem, Busan 609735, South Korea.; Shim, YB (通讯作者)，Pusan Natl Univ, IBST, Busan 609735, South Korea.; Won, MS (通讯作者)，KBSI, Susan Ctr, Busan 609735, South Korea.
EM mswon@kbsi.re.kr; ybshim@pusan.ac.kr
FU National Research Foundation of Korea (NRF) - Korea government (MSIP)
   [2015R1A2A1A13027762]; Next Generation Mobile Team, DMC R & D center of
   Samsung Electronics Co. Ltd. (S. Korea, Seoul); National Research
   Foundation of Korea [2015R1A2A1A13027762] Funding Source: Korea
   Institute of Science & Technology Information (KISTI), National Science
   & Technology Information Service (NTIS)
FX This work was supported by the National Research Foundation of Korea
   (NRF) grant funded by the Korea government (MSIP) (No.
   2015R1A2A1A13027762) and Next Generation Mobile Team, DMC R & D center
   of Samsung Electronics Co. Ltd. (S. Korea, Seoul).
CR Ahmad R, 2013, ANAL CHEM, V85, P10448, DOI 10.1021/ac402925r
   Beden B, 1996, ELECTROCHIM ACTA, V41, P701, DOI 10.1016/0013-4686(95)00359-2
   Cho S, 2006, ELECTROCHIM ACTA, V51, P3781, DOI 10.1016/j.electacta.2005.10.042
   Cosnier S., 2015, ELECTROCHEMICAL BIOS, DOI DOI 10.1201/B15659
   Cui M, 2015, BIOSENS BIOELECTRON, V68, P563, DOI 10.1016/j.bios.2015.01.029
   Endo H, 2009, BIOSENS BIOELECTRON, V24, P1417, DOI 10.1016/j.bios.2008.08.038
   Gao HC, 2011, ACS APPL MATER INTER, V3, P3049, DOI 10.1021/am200563f
   Geddes C. D., 2006, GLUCOSE SENSING
   Goldstein BJ, 2008, TYPE 2 DIABETES PRIN
   Haupt K, 2000, CHEM REV, V100, P2495, DOI 10.1021/cr990099w
   Jeong RA, 2003, BIOSENS BIOELECTRON, V19, P313, DOI 10.1016/S0956-5663(03)00219-7
   Kim DM, 2017, BIOSENS BIOELECTRON, V91, P276, DOI 10.1016/j.bios.2016.12.046
   Kim DM, 2013, ANAL CHEM, V85, P11643, DOI 10.1021/ac403217t
   Kim DM, 2013, ANAL CHEM, V85, P6536, DOI 10.1021/ac401411y
   Lee J, 2005, ANAL CHIM ACTA, V545, P27, DOI 10.1016/j.aca.2005.04.058
   Liu Y, 2009, BIOSENS BIOELECTRON, V24, P3329, DOI 10.1016/j.bios.2009.04.032
   Long F, 2015, ELECTROCHIM ACTA, V168, P337, DOI 10.1016/j.electacta.2015.04.054
   Lu J, 2007, CHEM MATER, V19, P6240, DOI 10.1021/cm702133u
   Meng ZH, 2004, BIOSENS BIOELECTRON, V20, P1068, DOI 10.1016/j.bios.2004.02.032
   Noh HB, 2015, CHEM COMMUN, V51, P6659, DOI 10.1039/c5cc01567g
   Noh HB, 2012, ELECTROCHIM ACTA, V61, P36, DOI 10.1016/j.electacta.2011.11.066
   Noh HB, 2012, BIOMATERIALS, V33, P2600, DOI 10.1016/j.biomaterials.2011.12.026
   Patra S, 2016, ANAL CHIM ACTA, V918, P77, DOI 10.1016/j.aca.2016.02.046
   Qiu R, 2007, CHEM MATER, V19, P4174, DOI 10.1021/cm070638a
   Sadana A., 2010, HDB BIOSENSORS BIOSE
   Scognamiglio V, 2013, BIOSENS BIOELECTRON, V47, P12, DOI 10.1016/j.bios.2013.02.043
   Singh K, 2012, SCI ADV MATER, V4, P994, DOI 10.1166/sam.2012.1399
   STERNBERG R, 1988, ANAL CHEM, V60, P2781, DOI 10.1021/ac00175a028
   Sun F, 2011, ELECTROANAL, V23, P395, DOI 10.1002/elan.201000391
   Tian K, 2014, MAT SCI ENG C-MATER, V41, P100, DOI 10.1016/j.msec.2014.04.013
   Wang J, 2008, CHEM REV, V108, P814, DOI 10.1021/cr068123a
   Wang N, 2013, BIOMATERIALS, V34, P888, DOI 10.1016/j.biomaterials.2012.10.049
   WHITCOMBE MJ, 1995, J AM CHEM SOC, V117, P7105, DOI 10.1021/ja00132a010
   Zhang XJ, 2008, J PHYS CHEM C, V112, P8856, DOI 10.1021/jp800694x
   Zhang YW, 2014, BIOSENS BIOELECTRON, V60, P271, DOI 10.1016/j.bios.2014.04.035
NR 35
TC 61
Z9 63
U1 8
U2 338
PU ELSEVIER ADVANCED TECHNOLOGY
PI OXFORD
PA OXFORD FULFILLMENT CENTRE THE BOULEVARD, LANGFORD LANE, KIDLINGTON,
   OXFORD OX5 1GB, OXON, ENGLAND
SN 0956-5663
EI 1873-4235
J9 BIOSENS BIOELECTRON
JI Biosens. Bioelectron.
PD JAN 15
PY 2018
VL 99
BP 471
EP 478
DI 10.1016/j.bios.2017.08.022
PG 8
WC Biophysics; Biotechnology & Applied Microbiology; Chemistry, Analytical;
   Electrochemistry; Nanoscience & Nanotechnology
WE Science Citation Index Expanded (SCI-EXPANDED)
SC Biophysics; Biotechnology & Applied Microbiology; Chemistry;
   Electrochemistry; Science & Technology - Other Topics
GA FK2AH
UT WOS:000413284200064
PM 28822313
DA 2023-06-30
ER

PT J
AU Stankovic, DM
   Kuzmanovic, D
   Mehmeti, E
   Kalcher, K
AF Stankovic, Dalibor M.
   Kuzmanovic, Darko
   Mehmeti, Eda
   Kalcher, Kurt
TI Sensitive and selective determination of riboflavin (vitamin B2) based
   on boron-doped diamond electrode
SO MONATSHEFTE FUR CHEMIE
LA English
DT Article
DE Electrochemistry; Sensors; Drug research; Boron-doped diamond electrode
ID VOLTAMMETRIC DETERMINATION; ELECTROCHEMICAL SENSOR; SOLUBLE VITAMINS;
   MILK; B-2; ELECTROPHORESIS; BIOSENSOR; BEHAVIOR; URINE
AB In this paper, we present electrochemical behavior and determination of riboflavin in pharmaceutical tablets by square wave voltammetry using unmodified boron-doped diamond electrode. In Britton-Robinson buffer solution at pH 2, by employing cyclic voltammetry it is demonstrated that riboflavin undergoes a diffusion-controlled quasi-reversible electron transfer reaction. The experimental parameters, such as pH of the supporting electrolyte, square wave voltammetry parameters, influence of most common interferences, were examined. Under optimized experimental conditions in Britton-Robinson buffer solution at pH 2, linear calibration curves were obtained in the wide range from 0.02 to 35 A mu M, with the capability of detection of 0.0037 A mu M. Repeatability of ten measurements was calculated at four concentrations from linear range and all values were < 1.8 %. Proposed method was successfully applied for the determination of the total vitamin content in pharmaceutical preparations and urine samples. The developed approach could be beneficial for the quantification of vitamin in drugs using boron-doped diamond electrode as up-to-date electrochemical sensor and could represent inexpensive analytical alternative to separation methods.
C1 [Stankovic, Dalibor M.] Univ Belgrade, Innovat Ctr, Fac Chem, Studentski Trg 12-16, Belgrade, Serbia.
   [Kuzmanovic, Darko; Mehmeti, Eda] Univ Belgrade, Fac Chem, Studentski Trg 12-16, Belgrade, Serbia.
   [Kalcher, Kurt] Karl Franzens Univ Graz, Inst Chem Analyt Chem, A-8010 Graz, Austria.
C3 University of Belgrade; University of Belgrade; University of Graz
RP Stankovic, DM (通讯作者)，Univ Belgrade, Innovat Ctr, Fac Chem, Studentski Trg 12-16, Belgrade, Serbia.
EM dalibors@chem.bg.ac.rs
RI Stanković, Dalibor/Q-3981-2016; Mehmeti, Eda/AAR-1788-2021
OI Stanković, Dalibor/0000-0001-7465-1373; 
FU Ministry of Education and Science of the Republic of Serbia [OI 172030]
FX This work has been supported by the Ministry of Education and Science of
   the Republic of Serbia (Project No. OI 172030).
CR AlbalaHurtado S, 1997, J CHROMATOGR A, V778, P247, DOI 10.1016/S0021-9673(97)00387-7
   Anisimova LS, 2001, J ANAL CHEM+, V56, P658, DOI 10.1023/A:1016748423494
   Ball G.F.M., 2006, VITAMINS FOODS ANAL, VSecond, P291
   Bas B, 2011, TALANTA, V84, P1032, DOI 10.1016/j.talanta.2011.03.006
   Caelen I, 2004, ANAL CHEM, V76, P137, DOI 10.1021/ac034876a
   Cataldi TRI, 2002, J AGR FOOD CHEM, V50, P6643, DOI 10.1021/jf020212a
   Ensafi AA, 2012, BIOSENS BIOELECTRON, V31, P376, DOI 10.1016/j.bios.2011.10.050
   Garcia I, 2004, ANAL CHIM ACTA, V515, P55, DOI 10.1016/j.aca.2003.12.045
   Gu HY, 2001, ANAL LETT, V34, P2361, DOI 10.1081/AL-100107301
   Hu L, 2007, J CHROMATOGR B, V856, P245, DOI 10.1016/j.jchromb.2007.06.011
   Kadara RO, 2006, J AGR FOOD CHEM, V54, P4921, DOI 10.1021/jf0603376
   Kotkar RM, 2007, SENSOR ACTUAT B-CHEM, V124, P90, DOI 10.1016/j.snb.2006.12.004
   Kozhanova LA, 2002, J ANAL CHEM+, V57, P40, DOI 10.1023/A:1013657607698
   Llorent-Martinez EJ, 2006, ANAL CHIM ACTA, V555, P128, DOI 10.1016/j.aca.2005.08.054
   Mandal SM, 2009, ANAL CHIM ACTA, V640, P110, DOI 10.1016/j.aca.2009.03.009
   Ndaw S, 2000, FOOD CHEM, V71, P129, DOI 10.1016/S0308-8146(00)00135-7
   Peckova K., 2008, PROGR DRINKING WATER, P103
   Peckova K, 2011, CURR ORG CHEM, V15, P3014, DOI 10.2174/138527211798357164
   Peckova K, 2009, CRIT REV ANAL CHEM, V39, P148, DOI 10.1080/10408340903011812
   PEREZRUIZ T, 1994, ANALYST, V119, P1199, DOI 10.1039/an9941901199
   Qiao C. H., 1989, CHINESE J ONCOL, V11, P322
   RIVLIN RS, 1973, CANCER RES, V33, P1977
   Sa ES, 2015, SENSOR ACTUAT B-CHEM, V209, P423, DOI 10.1016/j.snb.2014.11.136
   Safavi A, 2010, ANAL CHIM ACTA, V674, P176, DOI 10.1016/j.aca.2010.06.012
   Shiu KK, 2000, ELECTROANAL, V12, P134, DOI 10.1002/(SICI)1521-4109(200002)12:2<134::AID-ELAN134>3.3.CO;2-M
   Slepchenko GB, 2005, PHARM CHEM J, V39, P166
   Stankovic D, 2015, MICROCHEM J, V118, P95, DOI 10.1016/j.microc.2014.08.007
   Svorc L, 2014, ANAL METHODS-UK, V6, P4853, DOI 10.1039/c4ay00704b
   Svorc L, 2014, DIAM RELAT MATER, V42, P1, DOI 10.1016/j.diamond.2013.11.012
   Vinas P, 2004, J AGR FOOD CHEM, V52, P1789, DOI 10.1021/jf030756s
NR 30
TC 19
Z9 20
U1 0
U2 67
PU SPRINGER WIEN
PI WIEN
PA SACHSENPLATZ 4-6, PO BOX 89, A-1201 WIEN, AUSTRIA
SN 0026-9247
EI 1434-4475
J9 MONATSH CHEM
JI Mon. Chem.
PD JUN
PY 2016
VL 147
IS 6
BP 995
EP 1000
DI 10.1007/s00706-016-1665-2
PG 6
WC Chemistry, Multidisciplinary
WE Science Citation Index Expanded (SCI-EXPANDED)
SC Chemistry
GA DM0XY
UT WOS:000376070500003
DA 2023-06-30
ER

PT J
AU Cinti, S
   Talarico, D
   Palleschi, G
   Moscone, D
   Arduini, F
AF Cinti, Stefano
   Talarico, Daria
   Palleschi, Giuseppe
   Moscone, Danila
   Arduini, Fabiana
TI Novel reagentless paper-based screen-printed electrochemical sensor to
   detect phosphate
SO ANALYTICA CHIMICA ACTA
LA English
DT Article
DE Paper-based electroanalytical platform; Wax-printing; Screen-printed
   electrodes; Reagentless; Phosphate; User-friendly method
ID CARBON-BLACK; INORGANIC-PHOSPHATE; ELECTRODE; EUTROPHICATION; BIOSENSOR;
   POLYMER; PERFORMANCE; NANOTUBES; MEMBRANE; SEAWATER
AB Herein we describe a novel reagentless paper-based electrochemical phosphate sensor, manufactured with a simple and inexpensive approach. By following three easy steps, consisting of wax patterning, paper chemical modification, and electrode screen-printing, the filter paper provides an effective electroanalytical platform to sense phosphate ions in standard solutions and real samples (river water). The electrochemical properties of the paper-based platform were evaluated, firstly, by using ferricyanide as a redox mediator, proving no analyte-entrapment due to the cellulose lattice. Then, the reference colorimetric method for phosphate ions, which is based on the formation of phosphomolybdic complex, was successfully adapted to a reagentless electrochemically paper-based platform. This novel and highly sustainable configuration readily allows for the determination of phosphate ions with high reproducibility and long storage stability, achieving a detection limit of 4 mu M over a wide linear range up to 300 mM. This in-house approach would be able to generically develop an affordable in situ and user-friendly sensing device without the addition of any reagent, to be applied for a broad range of analytes. (C) 2016 Elsevier B.V. All rights reserved.
C1 [Cinti, Stefano; Talarico, Daria; Palleschi, Giuseppe; Moscone, Danila; Arduini, Fabiana] Univ Roma Tor Vergata, Dipartimento Sci & Tecnol Chim, Via Ric Sci 1, I-00133 Rome, Italy.
C3 University of Rome Tor Vergata
RP Arduini, F (通讯作者)，Univ Roma Tor Vergata, Dipartimento Sci & Tecnol Chim, Via Ric Sci 1, I-00133 Rome, Italy.
EM fabiana.arduini@uniroma2.it
RI Arduini, Fabiana/F-7817-2010; Moscone, Danila/E-5404-2012
OI Arduini, Fabiana/0000-0001-8990-6922; Moscone,
   Danila/0000-0002-3351-6359; cinti, stefano/0000-0002-8274-7452
FU EU Ocean Project SMS FP7-OCEAN [613844]
FX The authors are grateful to Julian Ramirez for kindly proofreading the
   English manuscript. G.P. thanks EU Ocean 2013 Project SMS FP7-OCEAN-2013
   (grant number 613844), for financial support.
CR Abe K, 2008, ANAL CHEM, V80, P6928, DOI 10.1021/ac800604v
   Ambrosi A, 2011, CHEM-EUR J, V17, P10763, DOI 10.1002/chem.201101117
   Anderson DM, 2002, ESTUARIES, V25, P704, DOI 10.1007/BF02804901
   Arduini F, 2012, ELECTROANAL, V24, P743, DOI 10.1002/elan.201100561
   Arduini F, 2010, ELECTROCHEM COMMUN, V12, P346, DOI 10.1016/j.elecom.2009.12.028
   Asano H., ANAL
   Bard A. J., 2001, ELECTROCHEMICAL METH
   Berchmans S, 2012, ANAL CHIM ACTA, V729, P7, DOI 10.1016/j.aca.2012.03.060
   Berchmans S, 2011, SENSOR ACTUAT B-CHEM, V160, P1224, DOI 10.1016/j.snb.2011.09.052
   Cate DM, 2015, ANAL CHEM, V87, P19, DOI 10.1021/ac503968p
   Chen ZL, 1998, ANAL CHIM ACTA, V363, P191, DOI 10.1016/S0003-2670(98)00137-8
   Cinti S, 2015, ELECTROANAL, V27, P2230, DOI 10.1002/elan.201500168
   Compton R. G., 2007, UNDERSTANDING VOLTAM, DOI 10.1142/6430
   Connelly JT, 2015, ANAL CHEM, V87, P7595, DOI 10.1021/acs.analchem.5b00411
   Cuartero M, 2015, ANAL CHEM, V87, P1981, DOI 10.1021/ac504400w
   Dungchai W, 2009, ANAL CHEM, V81, P5821, DOI 10.1021/ac9007573
   Elezovic NR, 2009, ELECTROCHIM ACTA, V54, P2404, DOI 10.1016/j.electacta.2008.03.015
   Gilbert L, 2011, SENSOR ACTUAT B-CHEM, V160, P1322, DOI 10.1016/j.snb.2011.09.069
   Guo ZX, 2005, J CHROMATOGR A, V1100, P160, DOI 10.1016/j.chroma.2005.09.034
   Han M. S., 2002, ANGEW CHEM, V114, P3963, DOI DOI 10.1002/1521-3757(20021018)114:20<3963::AID-ANGE3963>3.0.C0;2-G
   Hu J, 2014, BIOSENS BIOELECTRON, V54, P585, DOI 10.1016/j.bios.2013.10.075
   Jonca J, 2013, ELECTROCHIM ACTA, V88, P165, DOI 10.1016/j.electacta.2012.10.012
   Jonca J, 2011, TALANTA, V87, P161, DOI 10.1016/j.talanta.2011.09.056
   KATSU T, 1992, ANAL CHIM ACTA, V265, P1, DOI 10.1016/0003-2670(92)85147-X
   Keskitalo ECH, 2015, WATER-SUI, V7, P2202, DOI 10.3390/w7052202
   Khan FA, 2005, BOT REV, V71, P449, DOI 10.1663/0006-8101(2005)071[0449:EAEV]2.0.CO;2
   Kolliopoulos AV, 2015, ANAL CHEM, V87, P4269, DOI 10.1021/ac504602a
   KONOPKA SJ, 1970, ANAL CHEM, V42, P1741, DOI 10.1021/ac50160a042
   Li X, 2008, ANAL CHEM, V80, P9131, DOI 10.1021/ac801729t
   Lo TWB, 2012, SENSOR ACTUAT B-CHEM, V162, P361, DOI 10.1016/j.snb.2011.12.104
   Martinez AW, 2007, ANGEW CHEM INT EDIT, V46, P1318, DOI 10.1002/anie.200603817
   Martinez AW, 2008, LAB CHIP, V8, P2146, DOI 10.1039/b811135a
   Mousty C, 2001, ANAL CHIM ACTA, V443, P1, DOI 10.1016/S0003-2670(01)01188-6
   MURPHY J, 1962, ANAL CHIM ACTA, V26, P31
   Pelton R, 2009, TRAC-TREND ANAL CHEM, V28, P925, DOI 10.1016/j.trac.2009.05.005
   Quintana JC, 2004, TALANTA, V63, P567, DOI 10.1016/j.talanta.2003.11.040
   Rahman MA, 2006, BIOSENS BIOELECTRON, V21, P1116, DOI 10.1016/j.bios.2005.04.008
   Renault C, 2014, LANGMUIR, V30, P7030, DOI 10.1021/la501212b
   Ruiz-Calero V, 2005, TALANTA, V66, P376, DOI 10.1016/j.talanta.2005.01.027
   SCHUBERT F, 1984, ANAL CHEM, V56, P1677, DOI 10.1021/ac00273a032
   Smith VH, 2006, LIMNOL OCEANOGR, V51, P351, DOI 10.4319/lo.2006.51.1_part_2.0351
   Smith VH, 2009, TRENDS ECOL EVOL, V24, P201, DOI 10.1016/j.tree.2008.11.009
   Streeter I, 2008, SENSOR ACTUAT B-CHEM, V133, P462, DOI 10.1016/j.snb.2008.03.015
   Su M, 2014, ANAL CHIM ACTA, V847, P1, DOI 10.1016/j.aca.2014.08.013
   Talarico D, 2015, ENVIRON SCI TECHNOL, V49, P7934, DOI 10.1021/acs.est.5b00218
   Talarico D, 2015, TALANTA, V141, P267, DOI 10.1016/j.talanta.2015.04.006
   Torrezani L, 2011, ELECTROANAL, V23, P2456, DOI 10.1002/elan.201100333
   Udnan Y, 2005, TALANTA, V66, P461, DOI 10.1016/j.talanta.2004.12.064
   Urdea Mickey, 2006, Nature, V444 Suppl 1, P73, DOI 10.1038/nature05448
   Vella SJ, 2012, ANAL CHEM, V84, P2883, DOI 10.1021/ac203434x
   Vellacheri R, 2010, ELECTROCHIM ACTA, V55, P2878, DOI 10.1016/j.electacta.2010.01.012
   Vicentini FC, 2015, ELECTROCHIM ACTA, V157, P125, DOI 10.1016/j.electacta.2014.11.204
   Villalba MM, 2009, J MOL CATAL B-ENZYM, V59, P1, DOI 10.1016/j.molcatb.2008.12.011
   Wong CHA, 2012, NANOSCALE, V4, P4972, DOI 10.1039/c2nr30989k
   Yetisen AK, 2013, LAB CHIP, V13, P2210, DOI 10.1039/c3lc50169h
   Zhao HX, 2011, CHEM COMMUN, V47, P2604, DOI 10.1039/c0cc04399k
   Zou ZW, 2007, BIOSENS BIOELECTRON, V22, P1902, DOI 10.1016/j.bios.2006.08.004
NR 57
TC 121
Z9 123
U1 11
U2 178
PU ELSEVIER
PI AMSTERDAM
PA RADARWEG 29, 1043 NX AMSTERDAM, NETHERLANDS
SN 0003-2670
EI 1873-4324
J9 ANAL CHIM ACTA
JI Anal. Chim. Acta
PD MAY 5
PY 2016
VL 919
BP 78
EP 84
DI 10.1016/j.aca.2016.03.011
PG 7
WC Chemistry, Analytical
WE Science Citation Index Expanded (SCI-EXPANDED)
SC Chemistry
GA DK0ZT
UT WOS:000374642400010
PM 27086102
DA 2023-06-30
ER

PT J
AU Huang, M
   Li, HY
   He, HP
   Zhang, XH
   Wang, SF
AF Huang, Min
   Li, Hanying
   He, Hanping
   Zhang, Xiuhua
   Wang, Shengfu
TI An electrochemical impedance sensor for simple and specific recognition
   of G-G mismatches in DNA
SO ANALYTICAL METHODS
LA English
DT Article
ID SINGLE-NUCLEOTIDE MISMATCHES; HIGHLY SENSITIVE DETECTION; IMPEDIMETRIC
   APTASENSOR; NAPHTHYRIDINE DIMER; ELECTRICAL DETECTION; BIOSENSOR;
   HYBRIDIZATION; SEQUENCE; BINDING; SPECTROSCOPY
AB The sequence-specific recognition of SNPs is important for disease diagnosis and human gene therapy. In this work, a simple sensor based on electrochemical impedance spectroscopy (EIS) was developed for the highly sensitive and specific detection of G-G mismatches in dsDNA using a small molecule-modified gold electrode. After the electrochemical impedance sensor was incubated with G-G mismatched dsDNA, its charge-transfer resistance (R-ct) increased significantly. Meanwhile, only a small increase in R-ct values was observed for dsDNA with other base mismatches and for complementary dsDNA. Importantly, G-G mismatched dsDNA was selectively detected based on differences in charge transfer resistance (Delta R-ct) even in the presence of other DNA and ct-DNA. Under optimal experimental conditions, the established EIS sensor was used to quantify G-G mismatched dsDNA based on the linear relationship between Delta R-ct and the logarithm of the concentration of G-G mismatched dsDNA from 1 nM to 1 mu M with a detection limit of 0.3 nmol L-1. This sensing strategy is a potential alternative tool for measuring G-G mismatched DNA for the diagnosis and early clinical detection of genetic diseases.
C1 [Huang, Min; He, Hanping; Zhang, Xiuhua; Wang, Shengfu] Hubei Univ, Hubei Collaborat Innovat Ctr Adv Organ Chem Mat, Key Lab Synth & Applicat Organ Funct Mol, Minist Educ, Youyi Rd 368, Wuhan 430062, Hubei, Peoples R China.
   [Li, Hanying; He, Hanping; Zhang, Xiuhua] Hubei Univ, Coll Chem & Chem Engn, Youyi Rd 368, Wuhan 430062, Hubei, Peoples R China.
C3 Hubei University; Hubei University
RP He, HP (通讯作者)，Hubei Univ, Hubei Collaborat Innovat Ctr Adv Organ Chem Mat, Key Lab Synth & Applicat Organ Funct Mol, Minist Educ, Youyi Rd 368, Wuhan 430062, Hubei, Peoples R China.; He, HP (通讯作者)，Hubei Univ, Coll Chem & Chem Engn, Youyi Rd 368, Wuhan 430062, Hubei, Peoples R China.
EM hehanping@hubu.edu.cn
RI zhang, Xiuhua/R-9172-2016; Zhang, Xun/HHM-9059-2022
OI zhang, Xiuhua/0000-0003-3586-9921; Zhang, Xun/0000-0001-5411-2727
FU National Natural Science Foundation of China [21575035]; Foreign Science
   and Technology Cooperation Fund of Hubei province, China [2015BHE025]
FX H. P. He gratefully acknowledges support from the National Natural
   Science Foundation of China (Grant 21575035) and the Foreign Science and
   Technology Cooperation Fund of Hubei province, China (2015BHE025).
CR Boon EM, 2000, NAT BIOTECHNOL, V18, P1096, DOI 10.1038/80301
   Burmeister J, 2004, ANAL BIOANAL CHEM, V379, P391, DOI 10.1007/s00216-004-2601-6
   Chen JH, 2008, ANAL CHEM, V80, P8028, DOI 10.1021/ac801040e
   Chen M, 2009, INT J HYDROGEN ENERG, V34, P1522, DOI 10.1016/j.ijhydene.2008.11.072
   Chua AL, 2011, BIOSENS BIOELECTRON, V26, P3825, DOI 10.1016/j.bios.2011.02.040
   Collins FS, 1997, SCIENCE, V278, P1580, DOI 10.1126/science.278.5343.1580
   Deng FF, 2014, ANAL METHODS-UK, V6, P9228, DOI 10.1039/c4ay01935k
   Eksin E, 2015, ELECTROANAL, V27, P2864, DOI 10.1002/elan.201500226
   Erdem A, 2013, INT J BIOL MACROMOL, V61, P295, DOI 10.1016/j.ijbiomac.2013.07.012
   Hayat A, 2013, TALANTA, V103, P14, DOI 10.1016/j.talanta.2012.09.048
   He HP, 2014, ANALYST, V139, P5482, DOI 10.1039/c4an00853g
   He HP, 2013, BIOSENS BIOELECTRON, V49, P282, DOI 10.1016/j.bios.2013.05.022
   He HP, 2013, BIOSENS BIOELECTRON, V42, P36, DOI 10.1016/j.bios.2012.10.042
   Ihara T, 1997, CHEM COMMUN, P1609, DOI 10.1039/a703401f
   Inouye M, 2005, P NATL ACAD SCI USA, V102, P11606, DOI 10.1073/pnas.0502078102
   Janek RP, 1998, LANGMUIR, V14, P3011, DOI 10.1021/la970980+
   Jing XY, 2014, BIOSENS BIOELECTRON, V58, P40, DOI 10.1016/j.bios.2014.02.035
   Katz E, 2003, ELECTROANAL, V15, P913, DOI 10.1002/elan.200390114
   Lander ES, 2001, NATURE, V409, P860, DOI 10.1038/35057062
   Li AX, 2007, BIOSENS BIOELECTRON, V22, P1716, DOI 10.1016/j.bios.2006.07.033
   Li J, 2015, ANAL SCI, V31, P663, DOI 10.2116/analsci.31.663
   Li XH, 2007, ANAL CHEM, V79, P2552, DOI 10.1021/ac0615504
   Liu JY, 2005, CHEM COMMUN, P2969, DOI 10.1039/b419425j
   Long YT, 2004, ANAL CHEM, V76, P4059, DOI 10.1021/ac049482d
   Nakatani K, 2004, BIOORGAN MED CHEM, V12, P3117, DOI 10.1016/j.bmc.2004.04.005
   Nakatani K, 2004, BIOORG MED CHEM LETT, V14, P1105, DOI 10.1016/j.bmcl.2003.12.079
   Nakatani K, 2001, J AM CHEM SOC, V123, P12650, DOI 10.1021/ja0109186
   Nakatani K, 2001, BIOORGAN MED CHEM, V9, P2381, DOI 10.1016/S0968-0896(01)00160-2
   Nomura Makoto, 2005, Nucleic Acids Symp Ser (Oxf), P213
   Ocana C, 2014, SENSOR ACTUAT B-CHEM, V191, P860, DOI 10.1016/j.snb.2013.10.040
   Ocana C, 2012, SENSORS-BASEL, V12, P3037, DOI 10.3390/s120303037
   Park JY, 2009, SENSORS-BASEL, V9, P9513, DOI 10.3390/s91209513
   Patolsky F, 2001, NAT BIOTECHNOL, V19, P253, DOI 10.1038/85704
   Qian Y, 2015, BIOSENS BIOELECTRON, V63, P425, DOI 10.1016/j.bios.2014.07.078
   Risch N, 1996, SCIENCE, V273, P1516, DOI 10.1126/science.273.5281.1516
   Schafer AJ, 1998, NAT BIOTECHNOL, V16, P33, DOI 10.1038/nbt0198-33
   Topkaya SN, 2012, BIOSENS BIOELECTRON, V31, P516, DOI 10.1016/j.bios.2011.11.029
   Tran DT, 2011, BIOSENS BIOELECTRON, V26, P2987, DOI 10.1016/j.bios.2010.11.053
   Venter JC, 2001, SCIENCE, V291, P1304, DOI 10.1126/science.1058040
   Yang WS, 2007, ANALYST, V132, P296, DOI 10.1039/b612201a
   Yang ZG, 2015, ANALYST, V140, P2628, DOI 10.1039/c4an02277g
   Yu XB, 2006, ANALYST, V131, P745, DOI 10.1039/b517148b
   Zainudin N, 2014, ANAL METHODS-UK, V6, P7935, DOI 10.1039/c4ay01836b
   Zhang J, 2009, BIOSENS BIOELECTRON, V25, P815, DOI 10.1016/j.bios.2009.08.032
   Zhang SB, 2009, BIOSENS BIOELECTRON, V24, P3201, DOI 10.1016/j.bios.2009.03.012
   Zheng HY, 2013, ANAL METHODS-UK, V5, P5005, DOI 10.1039/c3ay40972d
   Zhu XQ, 2015, BIOSENS BIOELECTRON, V74, P113, DOI 10.1016/j.bios.2015.04.069
NR 47
TC 14
Z9 14
U1 0
U2 12
PU ROYAL SOC CHEMISTRY
PI CAMBRIDGE
PA THOMAS GRAHAM HOUSE, SCIENCE PARK, MILTON RD, CAMBRIDGE CB4 0WF, CAMBS,
   ENGLAND
SN 1759-9660
EI 1759-9679
J9 ANAL METHODS-UK
JI Anal. Methods
PY 2016
VL 8
IS 40
BP 7413
EP 7419
DI 10.1039/c6ay01705c
PG 7
WC Chemistry, Analytical; Food Science & Technology; Spectroscopy
WE Science Citation Index Expanded (SCI-EXPANDED)
SC Chemistry; Food Science & Technology; Spectroscopy
GA DZ9TC
UT WOS:000386221000016
DA 2023-06-30
ER

PT J
AU Baek, S
   Won, BY
   Park, KS
   Park, HG
AF Baek, Songyi
   Won, Byoung Yeon
   Park, Ki Soo
   Park, Hyun Gyu
TI An electrochemical one-step system for assaying methyltransferase
   activity based on transport of a quantum dot signaling tracer
SO BIOSENSORS & BIOELECTRONICS
LA English
DT Article
DE DNA methylation; Methyltransferase; Epigenetic analysis; Electrochemical
   biosensor; Quantum dot
ID DNA METHYLATION; COLORIMETRIC ASSAY; ESCHERICHIA-COLI; DISEASE; CANCER;
   INHIBITORS; THERAPY; SENSORS; HEALTH; PCR
AB A one-step, electrochemical method for assaying methyltransferase (MTase) activity, based on the convective transport of a quantum dot (QD) signaling tracer, has been developed. The assay chip used in this system was prepared by modifying a gold matrix with CdSe/ZnS QD-tagged dsDNA, which contains a specific methylation site (5'-GATC-3') recognized by MTase. Treatment of the chip with DNA adenine methylation (Dam) MTase, generates a methylated sequence (5'-GAmTC-3') within the dsDNA. The methylated dsDNA is then subjected to a cleavage reaction, induced by DpnI, which leads to release from the gold matrix of a DNA fragment tethered to a QD. Detection of the released QD, using square wave anodic stripping voltammetry (SWASV) on a glassy carbon (GC) electrode, enables the reliable quantitation of the methylated DNA. Because it is accomplished in a simple and convenient one step and does not require any complicated secondary or tedious washing steps, the new assay method holds great promise for epigenetic analysis in facility-limited environments or point-of-care testing (POCT) applications. Crown Copyright (c) 2013 Published by Elsevier B.V. All rights reserved.
C1 [Baek, Songyi; Won, Byoung Yeon; Park, Ki Soo; Park, Hyun Gyu] Korea Adv Inst Sci & Technol, Dept Chem & Biomol Engn, Program BK21, Taejon 305701, South Korea.
C3 Korea Advanced Institute of Science & Technology (KAIST)
RP Park, HG (通讯作者)，Korea Adv Inst Sci & Technol, Dept Chem & Biomol Engn, Program BK21, Taejon 305701, South Korea.
EM hgpark@kaist.ac.kr
RI PARK, HYUN GYU/C-1597-2011; Park, Ki Soo/AAR-2461-2021
OI Park, Ki Soo/0000-0002-0545-0970; Park, Hyun Gyu/0000-0001-9978-3890
FU Industrial Source Technology Development Program of the Ministry of
   Knowledge Economy (MIKE) [2010-10038683]; NRF of Korea (Mid-career
   Researcher Program); Ministry of Education, Science and Technology
   (MEST) [2009-0080602]; Korea Small and Medium Business Administration of
   Korean government [2010-04100130]; KAIST High Risk High Return Project
   (HRHRP) [N10110072]
FX This investigation was financially supported by a grant from the
   Industrial Source Technology Development Program (No. 2010-10038683) of
   the Ministry of Knowledge Economy (MIKE), a NRF of Korea (Mid-career
   Researcher Program) grant funded by the Ministry of Education, Science
   and Technology (MEST) (No. 2009-0080602), and a research institute grant
   from the Korea Small and Medium Business Administration (No.
   2010-04100130) of Korean government and the KAIST High Risk High Return
   Project (HRHRP) (N10110072).
CR Bakker E, 2004, ANAL CHEM, V76, P3285, DOI 10.1021/ac049580z
   BERGERAT A, 1991, P NATL ACAD SCI USA, V88, P6394, DOI 10.1073/pnas.88.15.6394
   BOYE E, 1992, J BACTERIOL, V174, P1682, DOI 10.1128/jb.174.5.1682-1685.1992
   Brueckner B, 2004, TRENDS PHARMACOL SCI, V25, P551, DOI 10.1016/j.tips.2004.09.004
   Choy JS, 2010, J AM CHEM SOC, V132, P1782, DOI 10.1021/ja910264z
   Drummond TG, 2003, NAT BIOTECHNOL, V21, P1192, DOI 10.1038/nbt873
   Egger G, 2004, NATURE, V429, P457, DOI 10.1038/nature02625
   Friso S, 2002, ANAL CHEM, V74, P4526, DOI 10.1021/ac020050h
   Heithoff DM, 1999, SCIENCE, V284, P967, DOI 10.1126/science.284.5416.967
   Herman JG, 1996, P NATL ACAD SCI USA, V93, P9821, DOI 10.1073/pnas.93.18.9821
   Jeltsch A, 2002, CHEMBIOCHEM, V3, P275, DOI 10.1002/1439-7633(20020402)3:4<274::AID-CBIC274>3.0.CO;2-S
   Jones PA, 2002, NAT REV GENET, V3, P415, DOI 10.1038/nrg816
   Laird PW, 2003, NAT REV CANCER, V3, P253, DOI 10.1038/nrc1045
   Li J, 2007, ANAL CHEM, V79, P1050, DOI 10.1021/ac061694i
   Li W, 2010, ANAL CHEM, V82, P1935, DOI 10.1021/ac902670c
   Liu SN, 2011, CHEM COMMUN, V47, P2844, DOI 10.1039/c0cc05153e
   Liu T, 2010, ANAL CHEM, V82, P229, DOI 10.1021/ac902198v
   Lo YMD, 1999, CANCER RES, V59, P3899
   Robertson KD, 2000, NAT REV GENET, V1, P11, DOI 10.1038/35049533
   Shames DS, 2007, CURR MOL MED, V7, P85, DOI 10.2174/156652407779940413
   Shin S, 2011, CHEM COMMUN, V47, P6611, DOI 10.1039/c1cc11476j
   Siedlecki P, 2006, J MED CHEM, V49, P678, DOI 10.1021/jm050844z
   Song GT, 2009, ACS NANO, V3, P1183, DOI 10.1021/nn800768z
   Won BY, 2011, BIOSENS BIOELECTRON, V30, P73, DOI 10.1016/j.bios.2011.08.029
   Won BY, 2011, ANALYST, V136, P1573, DOI 10.1039/c0an00695e
NR 25
TC 31
Z9 32
U1 1
U2 135
PU ELSEVIER ADVANCED TECHNOLOGY
PI OXFORD
PA OXFORD FULFILLMENT CENTRE THE BOULEVARD, LANGFORD LANE, KIDLINGTON,
   OXFORD OX5 1GB, OXON, ENGLAND
SN 0956-5663
J9 BIOSENS BIOELECTRON
JI Biosens. Bioelectron.
PD NOV 15
PY 2013
VL 49
BP 542
EP 546
DI 10.1016/j.bios.2013.04.036
PG 5
WC Biophysics; Biotechnology & Applied Microbiology; Chemistry, Analytical;
   Electrochemistry; Nanoscience & Nanotechnology
WE Science Citation Index Expanded (SCI-EXPANDED)
SC Biophysics; Biotechnology & Applied Microbiology; Chemistry;
   Electrochemistry; Science & Technology - Other Topics
GA 204UM
UT WOS:000323396700084
PM 23777705
DA 2023-06-30
ER

PT J
AU Patel, MK
   Singh, J
   Singh, MK
   Agrawal, VV
   Ansari, SG
   Malhotra, BD
AF Patel, Manoj K.
   Singh, Jay
   Singh, Manish K.
   Agrawal, Ved Varun
   Ansari, S. G.
   Malhotra, B. D.
TI Tin Oxide Quantum Dot Based DNA Sensor for Pathogen Detection
SO JOURNAL OF NANOSCIENCE AND NANOTECHNOLOGY
LA English
DT Article
DE DNA Sensor; Electrophoretic Deposition; Laser Abalation; SnO2-QDs;
   Vibrio cholerae
ID VIBRIO-CHOLERAE; METHYLENE-BLUE; LASER-ABLATION; ELECTROCHEMICAL
   DETECTION; BIOSENSOR; WATER; HYBRIDIZATION; PROBES
AB We report the application of nano crystalline tin oxide quantum dots (SnO2-QDs) for electrochemical detection of Vibrio cholerae based on DNA hybridization technique. SnO2-QDs (similar to 1-5 nm) have been synthesized by laser ablation technique in liquid (LAL) and electrophoretically deposited onto hydrolyzed surface of indium tin oxide (ITO) coated glass electrode. A single stranded oligonucleotide probe (23 bases) have been designed form the virulent gene sequence of V cholerae and has been immobilized onto SnO2-QDs/ITO surface for the fabrication of ssDNA/SnO2-QDs/ITO bioelectrode and these bioelectrode have been further used for DNA hybridization (dsDNA/SnO(2-)QDs/ITO). The electrochemical response studies have been carried out with different concentration genomic DNA (100-500 ng/mu L), which indicated that SnO2 provides an effective surface to bind with the phosphate group of DNA, thus resulting in an enhanced electron transport. The hybridized electrode exhibits linear response with regression coefficient (R) 0.974, high sensitivity 35.20 nA/ng/cm(2), low detection limit (31.5 ng/mu L), faster response time (3 s) and high stability of 0-120 days when stored under refrigerated conditions.
C1 [Patel, Manoj K.; Singh, Manish K.; Agrawal, Ved Varun] CSIR, Natl Phys Lab, Dept Sci & Technol, Ctr Biomol Elect,Biomed Instrumentat Sect, New Delhi 110012, India.
   [Patel, Manoj K.; Ansari, S. G.] Jamia Millia Islamia, Ctr Interdisciplinary Res Basic Sci, New Delhi 10025, India.
   [Singh, Jay] Chonbuk Natl Univ, Dept BIN Fus Technol, Jeonju 561756, Jeonbuk, South Korea.
   [Singh, Jay] Chonbuk Natl Univ, Dept Polymer Nano Sci & Technol, Jeonju 561756, Jeonbuk, South Korea.
   [Singh, Manish K.] Motilal Nehru Natl Inst Technol, Dept Phys, Allahabad 211004, Uttar Pradesh, India.
   [Malhotra, B. D.] Delhi Tech Univ, Dept Biotechnol, Delhi 110042, India.
C3 Council of Scientific & Industrial Research (CSIR) - India; CSIR -
   National Physical Laboratory (NPL); Department of Science & Technology
   (India); Jamia Millia Islamia; Jeonbuk National University; Jeonbuk
   National University; National Institute of Technology (NIT System);
   Motilal Nehru National Institute of Technology; Delhi Technological
   University
RP Ansari, SG (通讯作者)，Jamia Millia Islamia, Ctr Interdisciplinary Res Basic Sci, New Delhi 10025, India.
RI Singh, Jay/AAD-5372-2022; PATEL, MANOJ/C-2967-2012; Singh,
   Jay/N-8856-2013; Singh, Manish K/C-7271-2011; Ansari, Shafeeque
   Ahmed/H-6773-2013; Agrawal, Ved Varun/A-7242-2013
OI Singh, Jay/0000-0002-3793-0450; PATEL, MANOJ/0000-0003-0764-5955; Singh,
   Jay/0000-0002-3793-0450; Singh, Manish K/0000-0002-0373-5411; Ansari,
   Shafeeque Ahmed/0000-0002-1384-0143; 
FU CSIR; UGC India; Council of Scientific and Industrial Research (CSIR)
FX Authors thank the Director, National Physical Laboratory (NPL), New
   Delhi, India for providing the research facilities. S. G. Ansari
   acknowledges the financial support for research project from CSIR, and
   UGC India. Manoj K. Patel is grateful to the Council of Scientific and
   Industrial Research (CSIR) for the award of Senior Research Fellowship
   (SRF). We are also thankful to Professor R. Gopal, Department of
   Physics, University of Allahabad for providing the laser facilities,
   Professor Z. A. Ansari, CIRBSc, Jamia Millia Islamia, New Delhi for
   valuable discussions, Mr. Sandeep Thakur, Nanoscale Centre, NPL for AFM
   measurements.
CR Abu Salah K, 2010, SENSORS-BASEL, V10, P963, DOI 10.3390/s100100963
   Arya SK, 2011, ANALYST, V136, P486, DOI 10.1039/c0an00697a
   Chaicumpa W, 1998, J CLIN MICROBIOL, V36, P3595, DOI 10.1128/JCM.36.12.3595-3600.1998
   Cheng B, 2004, J AM CHEM SOC, V126, P5972, DOI 10.1021/ja0493244
   Colwell R R, 2000, J Infect Chemother, V6, P121, DOI 10.1007/PL00012151
   Dhyani H, 2012, J MATER CHEM, V22, P4970, DOI 10.1039/c2jm15914g
   Duman M, 2010, BIOSENS BIOELECTRON, V26, P908, DOI 10.1016/j.bios.2010.06.071
   Dutta B, 2006, J CLIN MICROBIOL, V44, P3391, DOI 10.1128/JCM.00632-06
   Fahrenkopf NM, 2010, J BIOTECHNOL, V150, P312, DOI 10.1016/j.jbiotec.2010.09.946
   Gubala AJ, 2006, J MICROBIOL METH, V65, P278, DOI 10.1016/j.mimet.2005.07.017
   Hansen JA, 2006, J AM CHEM SOC, V128, P3860, DOI 10.1021/ja0574116
   Hansen JA, 2006, J AM CHEM SOC, V128, P2228, DOI 10.1021/ja060005h
   Horvath R, 2003, OPT LETT, V28, P1233, DOI 10.1364/OL.28.001233
   KAPER JB, 1995, CLIN MICROBIOL REV, V8, P48, DOI 10.1128/CMR.8.1.48
   Kara P, 2002, ELECTROANAL, V14, P1685, DOI 10.1002/elan.200290011
   Kell AJ, 2011, NANOSCALE, V3, P3747, DOI 10.1039/c1nr10435g
   Lavanya N, 2012, BIOSENS BIOELECTRON, V36, P41, DOI 10.1016/j.bios.2012.03.035
   Liu L., 2012, J NANOENG NANOMANUF, V2, P102
   Liu MQ, 2012, TALANTA, V88, P216, DOI 10.1016/j.talanta.2011.10.035
   Ma X., 2012, J NANOENGINEERING NA, V2, P143
   Mao XL, 2006, BIOSENS BIOELECTRON, V21, P1178, DOI 10.1016/j.bios.2005.04.021
   Mao X, 2009, ANAL CHEM, V81, P1660, DOI 10.1021/ac8024653
   Martinez-Govea A, 2001, CLIN DIAGN LAB IMMUN, V8, P768, DOI 10.1128/CDLI.8.4.768-771.2001
   Paraguay-Delgado F, 2005, NANOTECHNOLOGY, V16, P688, DOI 10.1088/0957-4484/16/6/011
   Patel MK, 2012, J PHYS CONF SER, V358, DOI 10.1088/1742-6596/358/1/012009
   Prabhakar N, 2008, ANALYST, V133, P1587, DOI 10.1039/b808225a
   Rao VK, 2006, ANAL SCI, V22, P1207, DOI 10.2116/analsci.22.1207
   Reidl J, 2002, FEMS MICROBIOL REV, V26, P125, DOI [10.1016/S0168-6445(02)00091-8, 10.1111/j.1574-6976.2002.tb00605.x]
   Rivera ING, 2003, ENVIRON MICROBIOL, V5, P599, DOI 10.1046/j.1462-2920.2003.00443.x
   Sanchez-Zeferino R, 2012, SCI ADV MATER, V4, P591, DOI 10.1166/sam.2012.1324
   Schild S, 2009, INFECT IMMUN, V77, P472, DOI 10.1128/IAI.01139-08
   Sharma MK, 2006, WORLD J MICROB BIOT, V22, P1155, DOI 10.1007/s11274-006-9156-y
   Singh A, 2012, ANALYST, V137, P3405, DOI 10.1039/c2an35371g
   Singh MK, 2012, SCI ADV MATER, V4, P532, DOI 10.1166/sam.2012.1314
   Singh MK, 2012, CHEM PHYS LETT, V536, P87, DOI 10.1016/j.cplett.2012.03.084
   Singh MK, 2011, J MATER CHEM, V21, P11074, DOI 10.1039/c1jm12320c
   Singh SC, 2011, J NANOPART RES, V13, P4143, DOI 10.1007/s11051-011-0359-2
   Solanki PR, 2011, ELECTROANAL, V23, P2699, DOI 10.1002/elan.201100351
   Sungkanak U, 2010, BIOSENS BIOELECTRON, V26, P784, DOI 10.1016/j.bios.2010.06.024
   Tian JP, 2011, MATH BIOSCI, V232, P31, DOI 10.1016/j.mbs.2011.04.001
   TUITE E, 1994, J AM CHEM SOC, V116, P7548, DOI 10.1021/ja00096a011
   Wang J, 1997, BIOSENS BIOELECTRON, V12, P587, DOI 10.1016/S0956-5663(96)00076-0
   Wang J, 2003, J AM CHEM SOC, V125, P3214, DOI 10.1021/ja029668z
   Wang Y, 2007, J PHOTOCH PHOTOBIO A, V190, P121, DOI 10.1016/j.jphotochem.2007.03.020
   Xu C., 2012, J NANOENG NANOMANUF, V2, P3
   Yang GW, 2007, PROG MATER SCI, V52, P648, DOI 10.1016/j.pmatsci.2006.10.016
   Zhu J, 2006, J NANOSCI NANOTECHNO, V6, P2046, DOI 10.1166/jnn.2006.326
NR 47
TC 25
Z9 25
U1 1
U2 65
PU AMER SCIENTIFIC PUBLISHERS
PI VALENCIA
PA 26650 THE OLD RD, STE 208, VALENCIA, CA 91381-0751 USA
SN 1533-4880
EI 1533-4899
J9 J NANOSCI NANOTECHNO
JI J. Nanosci. Nanotechnol.
PD MAR
PY 2013
VL 13
IS 3
BP 1671
EP 1678
DI 10.1166/jnn.2013.7123
PG 8
WC Chemistry, Multidisciplinary; Nanoscience & Nanotechnology; Materials
   Science, Multidisciplinary; Physics, Applied; Physics, Condensed Matter
WE Science Citation Index Expanded (SCI-EXPANDED)
SC Chemistry; Science & Technology - Other Topics; Materials Science;
   Physics
GA 145OU
UT WOS:000319027300007
PM 23755572
DA 2023-06-30
ER

PT J
AU Lei, R
   Stratmann, L
   Schafer, D
   Erichsen, T
   Neugebauer, S
   Li, N
   Schuhmann, W
AF Lei, Rong
   Stratmann, Lutz
   Schaefer, Dominik
   Erichsen, Thomas
   Neugebauer, Sebastian
   Li, Na
   Schuhmann, Wolfgang
TI Imaging Biocatalytic Activity of Enzyme-Polymer Spots by Means of
   Combined Scanning Electrochemical Microscopy/Electrogenerated
   Chemiluminescence
SO ANALYTICAL CHEMISTRY
LA English
DT Article
ID ELECTROGENERATED CHEMILUMINESCENCE; ELECTROCHEMICAL/CHEMILUMINESCENCE
   MICROSCOPY; ELECTROCHEMILUMINESCENT DETERMINATION; OPTICAL MICROSCOPY;
   HYDROGEN-PEROXIDE; CARBON ELECTRODE; BIOSENSOR; GLUCOSE; LUMINOL;
   VISUALIZATION
AB The purpose of this study was to develop a scanning electrochemical microscopy (SECM) and scanning electrogenerated chemiluminescence (SECL) setup to visualize the localized enzymatic activity using glucose oxidase as a model. Combination of SECM and electrogenerated chemiluminescence (ECL) was made possible by integrating a photomultiplier tube (PMT) within a SECM setup which is mounted on top of an inverted microscope. An enzyme-polymer spot formed on a glass slide and placed on top of the entrance window of the PMT was used as a model sample to evaluate the potential of the combined SECM/ECL setup. Hydrogen peroxide, which was locally generated by the glucose oxidase (GOx)-catalyzed reaction, reacted with oxidized luminol which was simultaneously electrochemically generated at the positioned SECM electrode tip. By using the phase-sensitive lock-in amplifier, the potential applied to the SECM tip was sinusoidally swept to invoke an associated oscillation of the ECL. Thus, sensitivity of SECL could be substantially enhanced. Images of the local immobilized enzyme activity obtained both by ECL and generator/collector (GC) mode of SECM were compared to elucidate the pathway in which the SECM and SECL signals are generated.
C1 [Lei, Rong; Li, Na] Peking Univ, Coll Chem & Mol Engn, Inst Analyt Chem, BNLMS,Minist Educ,Key Lab Bioorgan Chem Mol Engn, Beijing 100871, Peoples R China.
   [Lei, Rong; Stratmann, Lutz; Schaefer, Dominik; Erichsen, Thomas; Neugebauer, Sebastian; Schuhmann, Wolfgang] Ruhr Univ Bochum, D-44780 Bochum, Germany.
C3 Chinese Academy of Sciences; Peking University; Ruhr University Bochum
RP Li, N (通讯作者)，Peking Univ, Coll Chem & Mol Engn, Inst Analyt Chem, BNLMS,Minist Educ,Key Lab Bioorgan Chem Mol Engn, Beijing 100871, Peoples R China.
EM lina@pku.edu.cn; wolfgang.schuhmann@rub.de
RI Erichsen, Thomas/M-4078-2015; Schuhmann, Wolfgang/S-2626-2016
OI Erichsen, Thomas/0000-0003-3203-9885; Schuhmann,
   Wolfgang/0000-0003-2916-5223; Schafer, Dominik/0000-0003-4224-2983
FU Ministry of Education of China
FX R. Lei is grateful for the financial support of Ministry of Education of
   China in cooperation with the German Academic Exchange Service (DAAD).
CR Bard AJ, 2004, ELECTROGENERATED CHE, P359
   Fahnrich KA, 2001, TALANTA, V54, P531, DOI 10.1016/S0039-9140(01)00312-5
   Fan FRF, 1998, ANAL CHEM, V70, P2941, DOI 10.1021/ac980107t
   Jameison F, 1996, ANAL CHEM, V68, P1298, DOI 10.1021/ac950990k
   JIRKA GP, 1993, ANAL CHIM ACTA, V284, P345, DOI 10.1016/0003-2670(93)85319-F
   Kanoufi F, 2001, J PHYS CHEM B, V105, P8951, DOI 10.1021/jp0108667
   Kasai S, 2002, ANAL CHIM ACTA, V458, P263, DOI 10.1016/S0003-2670(02)00064-8
   KRANZ C, 1995, ADV MATER, V7, P568, DOI 10.1002/adma.19950070613
   Kurzawa C, 2002, ANAL CHEM, V74, P355, DOI 10.1021/ac010830a
   Laespada MEF, 1996, ANAL CHIM ACTA, V327, P253, DOI 10.1016/0003-2670(96)00078-5
   LEE WY, 1995, ANAL CHEM, V67, P1789, DOI 10.1021/ac00107a007
   Lin XQ, 1999, CHINESE J ANAL CHEM, V27, P497
   Lin ZY, 2008, ELECTROCHIM ACTA, V53, P2396, DOI 10.1016/j.electacta.2007.09.063
   Marquette CA, 2003, SENSOR ACTUAT B-CHEM, V90, P112, DOI 10.1016/S0925-4005(03)00046-7
   Marquette CA, 2003, ANAL BIOANAL CHEM, V377, P922, DOI 10.1007/s00216-003-2112-x
   MARQUETTE CA, 1990, ANAL CHIM ACTA, V381, P1
   Marquette CA, 2008, ANAL BIOANAL CHEM, V390, P155, DOI 10.1007/s00216-007-1631-2
   Martin AF, 1997, BIOSENS BIOELECTRON, V12, P479, DOI 10.1016/S0956-5663(97)00004-3
   Miao WJ, 2002, J AM CHEM SOC, V124, P14478, DOI 10.1021/ja027532v
   Miao WJ, 2008, CHEM REV, V108, P2506, DOI 10.1021/cr068083a
   Ngounou B, 2004, ELECTROCHIM ACTA, V49, P3855, DOI 10.1016/j.electacta.2003.12.059
   Qian KJ, 2004, CHINESE J CHEM, V22, P702
   SAKURA S, 1992, ANAL CHIM ACTA, V262, P49, DOI 10.1016/0003-2670(92)80007-T
   Schafer D, 2007, BIOSENS BIOELECTRON, V22, P1887, DOI 10.1016/j.bios.2006.07.039
   Shkotova LV, 2006, MAT SCI ENG C-BIO S, V26, P411, DOI 10.1016/j.msec.2005.10.031
   Strike DJ, 1999, MIKROCHIM ACTA, V131, P47, DOI 10.1007/s006040050008
   Tsafack VC, 2000, ANALYST, V125, P151, DOI 10.1039/a907709j
   Wang W, 2008, LANGMUIR, V24, P2826, DOI 10.1021/la7033966
   YOKOYAMA K, 1994, TALANTA, V41, P1035, DOI 10.1016/0039-9140(94)E0074-2
   Zhang LH, 2007, BIOSENS BIOELECTRON, V22, P1097, DOI 10.1016/j.bios.2006.03.026
   Zhao CA, 2004, ANAL CHEM, V76, P3145, DOI 10.1021/ac035492n
   ZHOU FM, 1992, J PHYS CHEM-US, V96, P4917, DOI 10.1021/j100191a036
   Zhou HF, 1999, ELECTROCHEMISTRY, V67, P1135, DOI 10.5796/electrochemistry.67.1135
   Zhou HF, 2001, ANAL BIOCHEM, V290, P83, DOI 10.1006/abio.2000.4941
   Zhu LD, 2002, SENSOR ACTUAT B-CHEM, V84, P265, DOI 10.1016/S0925-4005(02)00035-7
   Zu YB, 2001, ANAL CHEM, V73, P2153, DOI 10.1021/ac001538q
NR 36
TC 29
Z9 31
U1 2
U2 66
PU AMER CHEMICAL SOC
PI WASHINGTON
PA 1155 16TH ST, NW, WASHINGTON, DC 20036 USA
SN 0003-2700
EI 1520-6882
J9 ANAL CHEM
JI Anal. Chem.
PD JUN 15
PY 2009
VL 81
IS 12
BP 5070
EP 5074
DI 10.1021/ac900192n
PG 5
WC Chemistry, Analytical
WE Science Citation Index Expanded (SCI-EXPANDED)
SC Chemistry
GA 457XN
UT WOS:000266969700051
PM 19441829
DA 2023-06-30
ER

PT J
AU Li, ZG
   Chen, JR
   Zhang, LL
   Liu, YG
   Jia, YM
   Zhou, GH
   Luo, LQ
AF Li, Zhiguo
   Chen, Junren
   Zhang, Lingling
   Liu, Yuge
   Jia, Yongmei
   Zhou, Guohua
   Luo, Liqiang
TI Signal "on-off-off" strategy for improving the sensitivity of BRCA1
   electrochemical detection by combining gold substrate amplification, DNA
   conformational transformation and DSN enzymatic hydrolysis dual
   reduction
SO ANALYTICA CHIMICA ACTA
LA English
DT Article
DE BRCA1; Signal amplification; Stem-loop structure; DSN enzymatic
   hydrolysis; Electrochemical sensor
ID CANCER 1 GENE; LABEL-FREE; NUCLEIC-ACIDS; ELECTRODE; SENSOR;
   PERFORMANCE; GENOSENSOR; BIOSENSOR
AB In this article we proposed a new signal amplification strategy based on signal "on-off-off" for improving the detection sensitivity of breast cancer 1 (BRCA1) electrochemical sensor. First, the stem-loop structured captured DNA (C-DNA) modified by 5 ' sulfhydryl group and 3 ' methylene blue (MB), was self-assembled on electro-deposited nanoAu surface through Au-S reaction. Electrodeposition of nanoAu increased electrode area and strengthened MB electrochemical signal, which indicated "signal on". Then, BRCA1 hybridization with C-DNA made MB away from nanoAu surface, and reduced the MB signal due to the formation of stiff C-DNA/BRCA1 hybridized structure, which indicated "signal off". Finally, the double strand specific nuclease (DSN) was used to cleave C-DNA/BRCA1, and led to the further decrease of MB signal, which also indicated "signal off". Results showed that the designed sensor based on signal "on-off-off" had excellent detection sensitivity for BRCA1. The relative percentage change of MB reduction peak current was linear with BRCA1 concentration from 5 nM to 70 nM, and a low detection limit of 52 pM was achieved. The proposed sensor could distinguish single base mismatch BRCA1, two base mismatch BRCA1, and non-complementary DNA well. In addition, the sensor showed good reproducibility and stability.
C1 [Li, Zhiguo; Chen, Junren; Zhang, Lingling; Liu, Yuge; Jia, Yongmei; Zhou, Guohua] Lingnan Normal Univ, Sch Chem & Chem Engn, Zhanjiang 524048, Guangdong, Peoples R China.
   [Luo, Liqiang] Shanghai Univ, Dept Chem, Shanghai 200444, Peoples R China.
C3 LingNan Normal University; Shanghai University
RP Li, ZG (通讯作者)，Lingnan Normal Univ, Sch Chem & Chem Engn, Zhanjiang 524048, Guangdong, Peoples R China.
EM lizg@lingnan.edu.cn
RI Li, Zhiguo/D-4207-2011
OI Li, Zhiguo/0000-0003-3263-9741
FU Guangdong Basic and Applied Basic Research Foundation; Zhanjiang Science
   and Technology Development Special Fundation; Natu-ral Science
   Foundation of Lingnan Normal University;  [2022A1515011908]; 
   [2020A01041];  [LZL1803];  [LZL1808]
FX Acknowledgements This work was supported by Guangdong Basic and Applied
   Basic Research Foundation (2022A1515011908) , Zhanjiang Science and
   Technology Development Special Fundation (2020A01041) , and Natu-ral
   Science Foundation of Lingnan Normal University (LZL1803, LZL1808) .
CR Ang BH, 2022, J CLIN ONCOL, V40, P1542, DOI 10.1200/JCO.21.01647
   Cinti S, 2020, ANAL CHEM, V92, P1674, DOI 10.1021/acs.analchem.9b02560
   Cunningham JC, 2014, ANAL CHEM, V86, P6166, DOI 10.1021/ac501438y
   Djebbi K, 2022, ACS OMEGA, V7, P2224, DOI 10.1021/acsomega.1c05775
   Du Y, 2014, ANAL CHEM, V86, P8010, DOI 10.1021/ac5025254
   Ehzari H, 2021, TALANTA, V234, DOI 10.1016/j.talanta.2021.122698
   Ehzari H, 2018, MICROCHEM J, V143, P118, DOI 10.1016/j.microc.2018.07.033
   Ekstrom PO, 2004, ANAL CHEM, V76, P4406, DOI 10.1021/ac049788k
   Gao FL, 2015, ANAL CHIM ACTA, V883, P67, DOI 10.1016/j.aca.2015.04.058
   Garcia-Gonzalez R, 2014, SENSOR ACTUAT B-CHEM, V191, P784, DOI 10.1016/j.snb.2013.10.037
   Garcia-Mendiola T, 2019, MICROCHIM ACTA, V186, DOI 10.1007/s00604-019-3386-9
   Grabowska I, 2013, ANAL CHEM, V85, P10167, DOI 10.1021/ac401547h
   Hui N, 2017, ACS APPL MATER INTER, V9, P2914, DOI 10.1021/acsami.6b11682
   Khater M, 2019, ANAL CHIM ACTA, V1046, P123, DOI 10.1016/j.aca.2018.09.031
   Li CZ, 2012, ELECTROCHIM ACTA, V82, P137, DOI 10.1016/j.electacta.2012.05.057
   Li DD, 2020, BIOSENS BIOELECTRON, V148, DOI 10.1016/j.bios.2019.111826
   Li QW, 2017, J ELECTROANAL CHEM, V788, P23, DOI 10.1016/j.jelechem.2017.01.050
   Li XT, 2020, ANALYST, V145, P1783, DOI 10.1039/c9an02064k
   Li YH, 2014, COLLOID SURFACE B, V120, P15, DOI 10.1016/j.colsurfb.2014.04.007
   Li YY, 2022, ANAL CHIM ACTA, V1190, DOI 10.1016/j.aca.2021.339249
   Li ZG, 2020, J ELECTROCHEM SOC, V167, DOI 10.1149/1945-7111/abbcaf
   Liu J, 2021, ANAL METHODS-UK, V13, P712, DOI 10.1039/d0ay01712d
   Lotfi HR, 2017, ANAL CHEM, V89, P13342, DOI 10.1021/acs.analchem.7b03514
   Mujica ML, 2022, SENSOR ACTUAT B-CHEM, V357, DOI 10.1016/j.snb.2021.131304
   Peyret N., 2000, DISSERTATION
   Qi HL, 2010, MICROCHIM ACTA, V170, P33, DOI 10.1007/s00604-010-0382-5
   Ribovski L, 2017, MICROCHEM J, V133, P37, DOI 10.1016/j.microc.2017.03.011
   Rowe AA, 2011, ANAL CHEM, V83, P9462, DOI 10.1021/ac202171x
   Senel M, 2019, ANAL BIOANAL CHEM, V411, P2925, DOI 10.1007/s00216-019-01739-9
   Shahrokhian S, 2018, SENSOR ACTUAT B-CHEM, V266, P160, DOI 10.1016/j.snb.2018.03.120
   Su S, 2016, SMALL, V12, P3794, DOI 10.1002/smll.201601066
   Tang HR, 2019, BIOSENS BIOELECTRON, V131, P88, DOI 10.1016/j.bios.2019.02.023
   Wagner T, 1999, GENOMICS, V62, P369, DOI 10.1006/geno.1999.6026
   Wang HM, 2020, SENSOR ACTUAT B-CHEM, V320, DOI 10.1016/j.snb.2020.128395
   Wang JS, 2020, BIOELECTROCHEMISTRY, V136, DOI 10.1016/j.bioelechem.2020.107595
   Wang L, 2011, BIOSENS BIOELECTRON, V30, P151, DOI 10.1016/j.bios.2011.09.003
   Wang MW, 2019, ANAL CHIM ACTA, V1045, P77, DOI 10.1016/j.aca.2018.08.057
   Xiong EH, 2015, ANAL CHEM, V87, P7291, DOI 10.1021/acs.analchem.5b01402
   Yang B, 2019, BIOSENS BIOELECTRON, V142, DOI 10.1016/j.bios.2019.111544
   Yang F, 2016, BIOSENS BIOELECTRON, V82, P32, DOI 10.1016/j.bios.2016.03.054
   Zhang LL, 2015, J ELECTROANAL CHEM, V757, P203, DOI 10.1016/j.jelechem.2015.09.032
   Zhou H, 2021, J ELECTROCHEM SOC, V168, DOI 10.1149/1945-7111/abfa5b
   Ziolkowski R, 2018, J ELECTROCHEM SOC, V165, pB187, DOI 10.1149/2.0551805jes
NR 43
TC 0
Z9 0
U1 19
U2 23
PU ELSEVIER
PI AMSTERDAM
PA RADARWEG 29, 1043 NX AMSTERDAM, NETHERLANDS
SN 0003-2670
EI 1873-4324
J9 ANAL CHIM ACTA
JI Anal. Chim. Acta
PD DEC 1
PY 2022
VL 1235
AR 340461
DI 10.1016/j.aca.2022.340461
EA OCT 2022
PG 8
WC Chemistry, Analytical
WE Science Citation Index Expanded (SCI-EXPANDED)
SC Chemistry
GA 5X7EI
UT WOS:000878761400006
PM 36368816
DA 2023-06-30
ER

PT J
AU Mishra, D
   Bangruwa, N
   Srivastava, M
AF Mishra, Debabrata
   Bangruwa, Neeraj
   Srivastava, Manish
TI CISS-Based Label-Free Novel Electrochemical Impedimetric Detection of
   UVC-Induced DNA Damage
SO ACS OMEGA
LA English
DT Article
ID SELF-ASSEMBLED MONOLAYERS; ELECTRON TRANSMISSION; SPIN POLARIZATION;
   RADIATION; BIOSENSOR; GOLD
AB In this work, we demonstrate chiral-induced spin selectivity (CISS)-based label-free electrochemical impedimetric detection of radiation-induced DNA damage using the electrons' spin as a novel tool of sensing. For this, self-assembled monolayers (SAMs) of short ds-DNA (of length 7.14 nm) are prepared on arrays of multilayer thin film devices comprising a gold overlay (500 mu m diameter with 10 nm thickness) on a nickel thin film (100 nm) fabricated by the physical vapor deposition technique. Subsequently, the SAMs of ds-DNA are exposed to ultraviolet C (UVC) radiation for a prolonged period of 8 h to induce structural perturbations in DNA. The susceptibility of DNA to radiation induced damage was probed by recording the spin-dependent electrochemical impedimetric spectra, wherein a continuous sinusoidal wave of the amplitude of 10 mV was superimposed on DC bias in the frequency range of 100-105 Hz, with simultaneous spin injection through the attached DNA. The inherent correlation between the charge-transfer resistance (Rct) and the spin selectivity of electrons through DNA was taken into account for the detection of DNA damage for the first time with a limit of detection achieved up to 10 picomolar concentrations of DNA. As the spin-polarized electrons directly probe the structural symmetry, it is robust against perturbation from electronic signals usually found in conventional electrochemical biosensors.
C1 [Mishra, Debabrata; Bangruwa, Neeraj] Univ Delhi, Dept Phys & Astrophys, New Delhi 110007, India.
   [Srivastava, Manish] Indian Inst Technol, Dept Chem Engn & Technol, BHU, Varanasi 221005, India.
C3 University of Delhi; Banaras Hindu University (BHU); Indian Institute of
   Technology System (IIT System); Indian Institute of Technology BHU
   Varanasi (IIT BHU Varanasi)
RP Mishra, D (通讯作者)，Univ Delhi, Dept Phys & Astrophys, New Delhi 110007, India.
EM dmishra@physics.du.ac.in
RI Mishra, Debabrata/D-6373-2011
OI Mishra, Debabrata/0000-0001-9685-1886; BANGRUWA,
   NEERAJ/0000-0002-7101-0359
FU MHRD-DST [IMP/2018/001668]; SERB [CRG/2018/004264]; IoE, University of
   Delhi from UGC [IoE/2021/12/FRP, F.4-5 (202-FRP)/2015 (BSR)]; UGC-New
   Delhi; Science and Engineering Research Board [SB/SRS/ 2018-19/48/PS];
   DST [IFA-13-MS-02]
FX D.M. acknowledges the financial support from MHRD-DST through Grant No.
   IMP/2018/001668, partial support from SERB through grant number
   CRG/2018/004264 and IoE, University of Delhi through Grant No.
   /IoE/2021/12/FRP from UGC through Grant No. F.4-5 (202-FRP)/2015 (BSR).
   N.B. is thankful to UGC-New Delhi for providing financial support. M.S.
   acknowledges the Science and Engineering Research Board for SERB
   Research Scientist award [SB/SRS/ 2018-19/48/PS] and also DST for DST
   INSPIRE Faculty award [IFA-13-MS-02].
CR Aiello CD, 2022, ACS NANO, V16, P4989, DOI 10.1021/acsnano.1c01347
   Bangruwa N, 2021, MAGNETOCHEMISTRY, V7, DOI 10.3390/magnetochemistry7070098
   Banyay M, 2003, BIOPHYS CHEM, V104, P477, DOI 10.1016/S0301-4622(03)00035-8
   Bhartiya PK, 2022, INT J HYDROGEN ENERG, V47, P42160, DOI 10.1016/j.ijhydene.2021.08.219
   Bischof K, 2002, ECOL STU AN, V153, P227
   Dhillon S, 2017, J CHEM SCI, V129, P1277, DOI 10.1007/s12039-017-1335-x
   Dutta I, 1997, THIN SOLID FILMS, V304, P229, DOI 10.1016/S0040-6090(97)00220-4
   Eremko AA, 2013, PHYS REV B, V88, DOI 10.1103/PhysRevB.88.165409
   Faure M, 2014, LAB CHIP, V14, P2800, DOI 10.1039/c4lc00240g
   Gao Y, 2022, ANAL CHEM, V94, P4859, DOI 10.1021/acs.analchem.2c00283
   Geyer M, 2020, J CHEM PHYS, V152, DOI 10.1063/5.0005181
   Gohler B, 2011, SCIENCE, V331, P894, DOI 10.1126/science.1199339
   Gomes PJ, 2015, J PHYS CHEM B, V119, P5404, DOI 10.1021/acs.jpcb.5b01439
   Guo AM, 2012, PHYS REV LETT, V108, DOI 10.1103/PhysRevLett.108.218102
   Gupta S, 2022, INT J ENVIRON HEAL R, V32, P916, DOI 10.1080/09603123.2020.1806212
   Gutierrez R, 2012, PHYS REV B, V85, DOI 10.1103/PhysRevB.85.081404
   Huo H, 2022, TALANTA, V239, DOI 10.1016/j.talanta.2021.123081
   Jahromi SP, 2012, J NANOMATER, V2012, DOI 10.1155/2012/173825
   KRUPA SV, 1989, ENVIRON POLLUT, V61, P263, DOI 10.1016/0269-7491(89)90166-8
   Kumar A, 2017, P NATL ACAD SCI USA, V114, P2474, DOI 10.1073/pnas.1611467114
   Kumar KS, 2012, LANGMUIR, V28, P14514, DOI 10.1021/la302999t
   Lee CY, 2006, ANAL CHEM, V78, P3316, DOI 10.1021/ac052137j
   Lin LP, 2021, SCI REP-UK, V11, DOI 10.1038/s41598-021-99498-0
   Liu M, 2017, ANAL BIOANAL CHEM, V409, P6821, DOI 10.1007/s00216-017-0641-y
   Lopez-Malo A, 2005, FOOD SCI, V141, P405
   Lv SZ, 2019, ANAL CHEM, V91, P12055, DOI 10.1021/acs.analchem.9b03177
   Madsen MM, 2016, PHYS CHEM CHEM PHYS, V18, P30436, DOI 10.1039/c6cp05980e
   Mavragani IV, 2019, CANCERS, V11, DOI 10.3390/cancers11111789
   Metzger TS, 2021, J PHYS CHEM LETT, V12, P5469, DOI 10.1021/acs.jpclett.1c01518
   Mishra D, 2013, P NATL ACAD SCI USA, V110, P14872, DOI 10.1073/pnas.1311493110
   Mishra S, 2020, J PHYS CHEM C, V124, P10776, DOI 10.1021/acs.jpcc.0c02291
   Mishra S, 2019, J AM CHEM SOC, V141, P123, DOI 10.1021/jacs.8b12014
   Mondal PC, 2018, SMALL METHODS, V2, DOI 10.1002/smtd.201700313
   Mousavisani SZ, 2019, BIOSENS BIOELECTRON, V128, P159, DOI 10.1016/j.bios.2018.12.025
   Mousavisani SZ, 2018, BIOELECTROCHEMISTRY, V122, P142, DOI 10.1016/j.bioelechem.2018.03.012
   Muntean CM, 2021, ANAL LETT, V54, P150, DOI 10.1080/00032719.2020.1731524
   Patel MK, 2010, BIOSENS BIOELECTRON, V25, P2586, DOI 10.1016/j.bios.2010.04.025
   Poirier MC, 2019, CARCINOGENS, DNA DAMAGE AND CANCER RISK: MECHANISMS OF CHEMICAL CARCINOGENESIS, P1
   Qiu ZL, 2016, BIOSENS BIOELECTRON, V75, P108, DOI 10.1016/j.bios.2015.08.026
   Rosenberg RA, 2014, PHYS CHEM CHEM PHYS, V16, P15319, DOI 10.1039/c4cp01649a
   Rosenberg RA, 2015, ANGEW CHEM INT EDIT, V54, P7295, DOI 10.1002/anie.201501678
   Schleicher E, 2005, FEBS J, V272, P1855, DOI 10.1111/j.1742-4658.2005.04617.x
   Schreier WJ, 2007, SCIENCE, V315, P625, DOI 10.1126/science.1135428
   Silva LGM, 2018, J CLEAN PROD, V198, P430, DOI 10.1016/j.jclepro.2018.07.001
   Sproul CD, 2014, PHOTOCHEM PHOTOBIOL, V90, P145, DOI 10.1111/php.12194
   Svitkova V, 2022, ANAL BIOANAL CHEM, V414, P5435, DOI 10.1007/s00216-022-03917-8
   Tassinari F, 2020, J PHYS CHEM C, V124, P20974, DOI 10.1021/acs.jpcc.0c06238
   Xu MD, 2015, BIOSENS BIOELECTRON, V74, P1, DOI 10.1016/j.bios.2015.05.056
   Zangeneh MM, 2019, INT J BIOL MACROMOL, V124, P963, DOI 10.1016/j.ijbiomac.2018.11.278
   Zhang WY, 2018, ACS ENERGY LETT, V3, P2308, DOI 10.1021/acsenergylett.8b01454
   Ziyatdinova G, 2011, ANAL METHODS-UK, V3, P2777, DOI 10.1039/c1ay05403a
   Zwang TJ, 2016, J AM CHEM SOC, V138, P15551, DOI 10.1021/jacs.6b10538
NR 52
TC 3
Z9 2
U1 3
U2 8
PU AMER CHEMICAL SOC
PI WASHINGTON
PA 1155 16TH ST, NW, WASHINGTON, DC 20036 USA
SN 2470-1343
J9 ACS OMEGA
JI ACS Omega
PD OCT 25
PY 2022
VL 7
IS 42
BP 37705
EP 37713
DI 10.1021/acsomega.2c04659
EA OCT 2022
PG 9
WC Chemistry, Multidisciplinary
WE Science Citation Index Expanded (SCI-EXPANDED)
SC Chemistry
GA 7N5WC
UT WOS:000871063500001
PM 36312421
OA Green Published, gold
DA 2023-06-30
ER

PT J
AU Wen, P
   Yang, YY
   Yin, WJ
   Hu, JC
   Shen, YD
   Wang, Y
   Xu, ZL
   Xiao, ZL
   Lei, HT
   Yang, JY
   Wang, H
   Hammock, BD
AF Wen, Peng
   Yang, Yuan-Yuan
   Yin, Wen-Jia
   Hu, Jian-Cheng
   Shen, Yu-Dong
   Wang, Yu
   Xu, Zhen-Lin
   Xiao, Zhi-Li
   Lei, Hong-Tao
   Yang, Jin-Yi
   Wang, Hong
   Hammock, Bruce D.
TI Preparation of an ultrasensitive electrochemical immunosensor for the
   rapid detection of 19-nortestosterone based on polyvinyl
   alcohol/polyacrylic acid electrospun nanofiber mat
SO SENSORS AND ACTUATORS B-CHEMICAL
LA English
DT Article
DE 19-nortestosterone; Electrospinning; Nanocomposite; Nanobody;
   Electrochemical immunosensor
ID ENCAPSULATION; RESIDUES; REMOVAL; ELISA; FOOD
AB 19-nortestosterone (19-NT), being regarded as the residual marker of banned synthetic steroid hormone nan-drolone phenylpropionate, could cause adverse effects when consumed by human. To ensure food safety and minimize 19-NT toxicity, herein, an innovative electrochemical immunosensor for detection of 19-NT was constructed based on the modified polyvinyl alcohol/polyacrylic acid (PVA/PAA) nanofiber mat (NFM). The detection was achieved via a direct competition for binding to horse radish peroxidase-tagged anti-19-NT nanobody between free 19-NT and the 19-NT-ovalbumin covalently immobilized onto the NFM, and the amperometric response of immunosensor was analyzed using cyclic voltammetry. Under the optimal preparation conditions, the PVA/PAA NFM with appropriate hydrophilicity and ultra-high surface was obtained and char-acterized, and its electrochemical performance exhibited a 20-times increased response compared to the PVA/ PAA casting membrane. The established immunosensor possessed high sensitivity towards 19-NT with a detection limit of 2.14 pg/mL, a 46-fold times lower compared to the traditional ic-ELISA of pure anti-19-NT nanobody. Recovery rates from the spiked animal urine samples ranged from 97.09 % to 117.32 %. More-over, the sensor showed good reproducibility and stability over 6 weeks, suggesting that the nanofiber-based biosensor is a promising alternative for the fast and sensitive determination of 19-NT.
C1 [Wen, Peng; Yang, Yuan-Yuan; Yin, Wen-Jia; Hu, Jian-Cheng; Shen, Yu-Dong; Xu, Zhen-Lin; Xiao, Zhi-Li; Lei, Hong-Tao; Yang, Jin-Yi; Wang, Hong] South China Agr Univ, Coll Food Sci, Guangdong Prov Key Lab Food Qual & Safety, Guangzhou 510642, Peoples R China.
   [Wang, Yu] Guangzhou Inst Food Inspect, Guangzhou 510080, Peoples R China.
   [Hammock, Bruce D.] Univ Calif Davis, Dept Entomol & Nematol, Davis, CA 95616 USA.
   [Hammock, Bruce D.] Univ Calif Davis, UCD Comprehens Canc Ctr, Davis, CA 95616 USA.
C3 South China Agricultural University; University of California System;
   University of California Davis; University of California System;
   University of California Davis
RP Yang, JY; Wang, H (通讯作者)，South China Agr Univ, Coll Food Sci, Guangdong Prov Key Lab Food Qual & Safety, Guangzhou 510642, Peoples R China.
EM yjy361@163.com; gzwhongd@163.com
RI Lei, Hongtao/A-2532-2014; yang, yuanyuan/HPG-2020-2023
FU National Key Research and Devel- opment Program of China
   [2019YFE0116600]; National Natural Science Foundation of China
   [31972157]; Key -Area Research and Devel- opment Program of Guangdong
   Province [2019B020211002]
FX This work was supported by the National Key Research and Devel- opment
   Program of China (2019YFE0116600) , National Natural Science Foundation
   of China (31972157) , and Key -Area Research and Devel- opment Program
   of Guangdong Province (2019B020211002) .
CR Bahadir EB, 2015, TALANTA, V132, P162, DOI 10.1016/j.talanta.2014.08.063
   Bever CS, 2016, ANAL BIOANAL CHEM, V408, P5985, DOI 10.1007/s00216-016-9585-x
   Choi J, 2012, J BIOMED MATER RES B, V100B, P524, DOI 10.1002/jbm.b.31980
   Conneely G, 2007, SENSOR ACTUAT B-CHEM, V121, P103, DOI 10.1016/j.snb.2006.09.035
   da Silva ETSG, 2017, CHEMELECTROCHEM, V4, P778, DOI 10.1002/celc.201600758
   Dong XX, 2017, BIOSENS BIOELECTRON, V98, P305, DOI 10.1016/j.bios.2017.07.014
   Dong XX, 2017, TALANTA, V170, P502, DOI 10.1016/j.talanta.2017.04.054
   El-Moghazy AY, 2020, MICROCHIM ACTA, V187, DOI 10.1007/s00604-020-04509-y
   El-Moghazy AY, 2020, ACS APPL MATER INTER, V12, P6159, DOI 10.1021/acsami.9b16193
   El-Moghazy AY, 2018, BIOSENS BIOELECTRON, V117, P838, DOI 10.1016/j.bios.2018.07.025
   Fatoki OS, 2018, HELIYON, V4, DOI 10.1016/j.heliyon.2018.e01066
   Felix FS, 2018, BIOSENS BIOELECTRON, V102, P470, DOI 10.1016/j.bios.2017.11.029
   Guo JG, 2019, FOOD CHEM, V274, P452, DOI 10.1016/j.foodchem.2018.08.134
   Jiang JQ, 2011, J AGR FOOD CHEM, V59, P9763, DOI 10.1021/jf2012437
   Leogrande P, 2021, TALANTA, V227, DOI 10.1016/j.talanta.2021.122173
   Li IC, 2019, FOOD SCI NUTR, V7, P2319, DOI 10.1002/fsn3.1074
   Li L, 2005, NANOTECHNOLOGY, V16, P2852, DOI 10.1088/0957-4484/16/12/020
   Liu X, 2020, MICROCHIM ACTA, V187, DOI 10.1007/s00604-020-04343-2
   Mercante LA, 2017, TRAC-TREND ANAL CHEM, V91, P91, DOI 10.1016/j.trac.2017.04.004
   Munawar A, 2018, J HAZARD MATER, V342, P96, DOI 10.1016/j.jhazmat.2017.08.014
   Nguyen TTK, 2017, BIOSENS BIOELECTRON, V97, P246, DOI 10.1016/j.bios.2017.06.010
   Oturan MA, 2014, ENVIRON SCI POLLUT R, V21, P8333, DOI 10.1007/s11356-014-2841-8
   Peng CF, 2014, FOOD AGR IMMUNOL, V25, P423, DOI 10.1080/09540105.2013.821599
   Salvador JP, 2019, ANAL BIOANAL CHEM, V411, P1703, DOI 10.1007/s00216-019-01633-4
   Sapountzi E, 2017, SENSORS-BASEL, V17, DOI 10.3390/s17081887
   Teodoro KBR, 2021, ACS SENSORS, V6, P2473, DOI 10.1021/acssensors.1c00473
   Tunali-Akbay T, 2019, INT J POLYM MATER PO, V68, P947, DOI 10.1080/00914037.2018.1525539
   Wang K, 2019, ANAL BIOANAL CHEM, V411, P1287, DOI 10.1007/s00216-018-01563-7
   Wang YG, 2022, J COLLOID INTERF SCI, V606, P510, DOI 10.1016/j.jcis.2021.08.055
   Wang YG, 2021, J AM CHEM SOC, V143, P504, DOI 10.1021/jacs.0c12449
   Wang YG, 2020, SENSOR ACTUAT B-CHEM, V319, DOI 10.1016/j.snb.2020.128313
   Wang YG, 2020, ANALYST, V145, P1368, DOI 10.1039/c9an02543j
   Wen P, 2017, TRENDS FOOD SCI TECH, V70, P56, DOI 10.1016/j.tifs.2017.10.009
   Wen P, 2016, FOOD CONTROL, V59, P366, DOI 10.1016/j.foodcont.2015.06.005
   Wu MF, 2019, ANAL CHIM ACTA, V1049, P188, DOI 10.1016/j.aca.2018.10.041
   Yang YY, 2021, BIOMOLECULES, V11, DOI 10.3390/biom11020167
   Zhang C, 2020, COMPR REV FOOD SCI F, V19, P479, DOI 10.1111/1541-4337.12536
   Zhang N, 2021, BIOSENSORS-BASEL, V11, DOI 10.3390/bios11110421
   Zhang ZG, 2019, MICROMACHINES-BASEL, V10, DOI 10.3390/mi10060397
   Zhao CY, 2020, TALANTA, V217, DOI 10.1016/j.talanta.2020.121054
   Zhou H, 2021, TALANTA, V233, DOI 10.1016/j.talanta.2021.122515
NR 41
TC 1
Z9 1
U1 16
U2 44
PU ELSEVIER SCIENCE SA
PI LAUSANNE
PA PO BOX 564, 1001 LAUSANNE, SWITZERLAND
EI 0925-4005
J9 SENSOR ACTUAT B-CHEM
JI Sens. Actuator B-Chem.
PD NOV 1
PY 2022
VL 370
AR 132450
DI 10.1016/j.snb.2022.132450
EA AUG 2022
PG 9
WC Chemistry, Analytical; Electrochemistry; Instruments & Instrumentation
WE Science Citation Index Expanded (SCI-EXPANDED)
SC Chemistry; Electrochemistry; Instruments & Instrumentation
GA 3Y2DL
UT WOS:000843538700005
DA 2023-06-30
ER

PT J
AU Zhang, SP
   Abu Zahed, M
   Sharifuzzaman, M
   Yoon, S
   Hui, X
   Barman, SC
   Sharma, S
   Yoon, HS
   Park, C
   Park, JY
AF Zhang, Shipeng
   Abu Zahed, Md
   Sharifuzzaman, Md
   Yoon, Sanghyuk
   Hui, Xue
   Barman, Sharat Chandra
   Sharma, Sudeep
   Yoon, Hyo Sang
   Park, Chani
   Park, Jae Yeong
TI A wearable battery-free wireless and skin-interfaced microfluidics
   integrated electrochemical sensing patch for on-site biomarkers
   monitoring in human perspiration
SO BIOSENSORS & BIOELECTRONICS
LA English
DT Article
DE MXene-MWCNTs; Wireless RF energy Harvesting; Battery-free; Microfluidics
   integrated; Flexible biosensor; Human perspiration
ID POTASSIUM-SELECTIVE ELECTRODE; CARBON NANOTUBES; SENSOR; MXENE;
   SENSITIVITY; SWEAT
AB In this study, an ultra-high sensitive, flexible, wireless, battery-free, and fully integrated (no external analysis equipment) electrochemical sensing patch system, including a microfluidic-sweat collecting unit, was newly developed for the on-site monitoring of the [K+] concentration in human sweat. Multiwalled carbon nanotube (MWCNT) and MXene-Ti3C2TX based hybrid multi-dimensional networks were applied to obtain a high surface activation area and faster charge transfer rate, strongly adsorbing the valinomycin membrane to protect the ionophore for effective transshipment and immobilization of the [K+]. Furthermore, the controllable porosity of carbon-based materials can accelerate the kinetic process of ion diffusion. This hybrid nanonetwork structure effectively enhanced electrochemical stability and sensitivity, addressing the noise and signal drifting problems experienced with low concentration detection. The fabricated sensor exhibited a high ion concentration sensitivity of 63 mV/dec with excellent selectivity, amplified to 173 mV/dec with the integrated amplification system. The Near Field Communication (NFC) is used to transmit measurements to a smartphone wirelessly. A microfluidic channel was integrated with the electrochemical sensor patch to efficiently collect sweat on the human skin surface and mitigate the sensor surface contamination problem. Furthermore, the developed sensing patch can also be applied to other biomarkers on-site detection after modifying the working electrode with the corresponding selective membranes.
C1 [Zhang, Shipeng; Abu Zahed, Md; Sharifuzzaman, Md; Yoon, Sanghyuk; Hui, Xue; Barman, Sharat Chandra; Sharma, Sudeep; Yoon, Hyo Sang; Park, Chani; Park, Jae Yeong] Kwangwoon Univ, Dept Elect Engn, 447-1 Wolgye Dong, Seoul 01897, South Korea.
C3 Kwangwoon University
RP Park, JY (通讯作者)，Kwangwoon Univ, Dept Elect Engn, 447-1 Wolgye Dong, Seoul 01897, South Korea.
EM jaepark@kw.ac.kr
RI BARMAN, SHARAT CHANDRA/T-2663-2019; ZHANG, SHIPENG/L-1197-2018
OI BARMAN, SHARAT CHANDRA/0000-0002-2348-0495; ZHANG,
   SHIPENG/0000-0003-4973-5086; Zahed, Md Abu/0000-0003-3163-0032
FU Technology Innovation Program - Ministry of Trade, Industry and Energy
   [20000773]; Bio & Medical Technology Development Program of the NRF -
   Korean government (MSIT) [NRF-2017M3A9F1031270]; Kwangwoon University;
   Korea Evaluation Institute of Industrial Technology (KEIT) [20000773]
   Funding Source: Korea Institute of Science & Technology Information
   (KISTI), National Science & Technology Information Service (NTIS);
   National Research Foundation of Korea [4299990114056] Funding Source:
   Korea Institute of Science & Technology Information (KISTI), National
   Science & Technology Information Service (NTIS)
FX This work was supported by the Technology Innovation Program (20000773,
   Development of nano multi-sensors based on wearable patch for
   non-hematological monitoring of metabolic syndrom) funded by the
   Ministry of Trade, Industry and Energy, the Bio & Medical Technology
   Development Program of the NRF grant funded by the Korean government
   (MSIT) (NRF-2017M3A9F1031270), and by the Research Grant of Kwangwoon
   University in 2018. The authors are also grateful to the members of the
   ASER group for their technical support.
CR Abu Zahed M, 2020, BIOSENS BIOELECTRON, V160, DOI 10.1016/j.bios.2020.112220
   Alhabeb M, 2017, CHEM MATER, V29, P7633, DOI 10.1021/acs.chemmater.7b02847
   Alizadeh A, 2018, LAB CHIP, V18, P2632, DOI 10.1039/c8lc00510a
   Baker LB, 2014, PHYSIOL REP, V2, DOI 10.14814/phy2.12007
   Barnes KA, 2019, J SPORT SCI, V37, P2356, DOI 10.1080/02640414.2019.1633159
   Bobacka J, 1999, ANAL CHIM ACTA, V385, P195, DOI 10.1016/S0003-2670(98)00667-9
   Cai YC, 2018, ACS NANO, V12, P56, DOI 10.1021/acsnano.7b06251
   Dang WT, 2018, BIOSENS BIOELECTRON, V107, P192, DOI 10.1016/j.bios.2018.02.025
   De Volder MFL, 2013, SCIENCE, V339, P535, DOI 10.1126/science.1222453
   Fan XY, 2012, TALANTA, V89, P57, DOI 10.1016/j.talanta.2011.11.056
   Gao W, 2016, NATURE, V529, P509, DOI 10.1038/nature16521
   Ghosh A, 2012, CHEMSUSCHEM, V5, P480, DOI 10.1002/cssc.201100645
   Jagadish K, 2015, J NANOMATER, V2015, DOI 10.1155/2015/381275
   Ji JJ, 2019, FLATCHEM, V17, DOI 10.1016/j.flatc.2019.100128
   Joesaar A, 2019, NAT NANOTECHNOL, V14, P369, DOI 10.1038/s41565-019-0399-9
   Kalambate PK, 2019, TRAC-TREND ANAL CHEM, V120, DOI 10.1016/j.trac.2019.115643
   Kim SJ, 2018, ACS NANO, V12, P986, DOI 10.1021/acsnano.7b07460
   Kim SB, 2018, SMALL, V14, DOI 10.1002/smll.201802876
   Li XL, 2017, J MATER CHEM C, V5, P4068, DOI 10.1039/c6tc05226f
   Lin RZ, 2020, NAT COMMUN, V11, DOI 10.1038/s41467-020-14311-2
   Liu D, 2018, J MATER CHEM A, V6, P20887, DOI 10.1039/c8ta07305h
   Ma ZY, 2018, ACS APPL MATER INTER, V10, P3634, DOI 10.1021/acsami.7b17386
   Naguib M, 2011, ADV MATER, V23, P4248, DOI 10.1002/adma.201102306
   Orangi J, 2020, ACS NANO, V14, P640, DOI 10.1021/acsnano.9b07325
   Rasheed PA, 2018, SENSOR ACTUAT B-CHEM, V265, P652, DOI 10.1016/j.snb.2018.03.103
   Samardzic M, 2017, TALANTA, V162, P316, DOI 10.1016/j.talanta.2016.10.041
   Shiwaku R, 2018, SCI REP-UK, V8, DOI 10.1038/s41598-018-22265-1
   Sonner Z, 2015, BIOMICROFLUIDICS, V9, DOI 10.1063/1.4921039
   Talib NAA, 2018, RSC ADV, V8, P15522, DOI 10.1039/c8ra00109j
   Teixeira MFS, 2009, PROCEDIA CHEM, V1, P293, DOI 10.1016/j.proche.2009.07.073
   Viera AJ, 2015, AM FAM PHYSICIAN, V92, P487
   Villiger M, 2018, EUR J CLIN NUTR, V72, P69, DOI 10.1038/ejcn.2017.136
   Wang JL, 2020, NANO-MICRO LETT, V12, DOI 10.1007/s40820-019-0341-6
   Wen YY, 2019, RSC ADV, V9, P13424, DOI 10.1039/c9ra01330j
   Weng GM, 2018, ADV FUNCT MATER, V28, DOI 10.1002/adfm.201803360
   Xuan X, 2018, BIOSENS BIOELECTRON, V109, P75, DOI 10.1016/j.bios.2018.02.054
   Yang B., 1894, NITROGEN DOPED INTER
   Yoon JH, 2020, CARBON LETT, V30, P73, DOI 10.1007/s42823-019-00072-6
   Yoon Y, 2016, NANOTECHNOLOGY, V27, DOI 10.1088/0957-4484/27/17/172001
   Yuan QL, 2019, SENSOR ACTUAT B-CHEM, V285, P333, DOI 10.1016/j.snb.2019.01.058
   Zeng XZ, 2017, ANAL CHIM ACTA, V982, P72, DOI 10.1016/j.aca.2017.05.032
   Zhao LJ, 2019, INFOMAT, V1, P407, DOI 10.1002/inf2.12032
   Zheng Q, 2016, ACS NANO, V10, P6510, DOI 10.1021/acsnano.6b02693
NR 43
TC 49
Z9 49
U1 30
U2 283
PU ELSEVIER ADVANCED TECHNOLOGY
PI OXFORD
PA OXFORD FULFILLMENT CENTRE THE BOULEVARD, LANGFORD LANE, KIDLINGTON,
   OXFORD OX5 1GB, OXON, ENGLAND
SN 0956-5663
EI 1873-4235
J9 BIOSENS BIOELECTRON
JI Biosens. Bioelectron.
PD MAR 1
PY 2021
VL 175
AR 112844
DI 10.1016/j.bios.2020.112844
EA JAN 2021
PG 10
WC Biophysics; Biotechnology & Applied Microbiology; Chemistry, Analytical;
   Electrochemistry; Nanoscience & Nanotechnology
WE Science Citation Index Expanded (SCI-EXPANDED)
SC Biophysics; Biotechnology & Applied Microbiology; Chemistry;
   Electrochemistry; Science & Technology - Other Topics
GA PR9EM
UT WOS:000607533900004
PM 33248878
DA 2023-06-30
ER

PT J
AU Xia, N
   Wu, DH
   Yu, HQ
   Sun, WW
   Yi, XY
   Liu, L
AF Xia, Ning
   Wu, Daohong
   Yu, Haiqing
   Sun, Wanwan
   Yi, Xinyao
   Liu, Lin
TI Magnetic bead-based electrochemical and colorimetric assays of
   circulating tumor cells with boronic acid derivatives as the recognition
   elements and signal probes
SO TALANTA
LA English
DT Article
DE Circulating tumor cells; Aptamer; Glycosylation; Ferroceneboronic acid;
   4-Mercaptophenylboronic acid; Gold nanoparticles
ID CANCER-CELLS; ULTRASENSITIVE DETECTION; SENSITIVE DETECTION;
   PHENYLBORONIC ACID; IMPEDIMETRIC BIOSENSOR; GRAPHENE OXIDE; SIALIC-ACID;
   NANOPARTICLES; AMPLIFICATION; DNA
AB Simple, sensitive and rapid detection of circulating tumor cells (CTCs) is of great importance for early diagnosis and therapy of cancers. Overexpression of sugar units on cell surface is related to the phenotypes of many cancers. Based on the bomnate ester interaction, we reported the electrochemical and colorimetric detection of CTCs with high simplicity and sensitivity. Specifically, ferroceneboronic acid (FcBA) can be measured by differential pulse voltammetry and 4-mercaptophenylboronic acid (MPBA) can induce the aggregation and color change of gold nanoparticles (AuNPs). CTCs captured by the aptamer-modified magnetic beads (Apt-MBs) can sequestrate FcBA or MPBA molecules by the formation of bomnate ester bonds, thus leading to the decrease in the electrochemical signal of FcBA or preventing the MPBA-triggered aggregation of AuNPs. Due to the overexpression of sugar groups on the surface of CTCs, the amplification-free methods exhibited high sensitivity and obviated the use of additional antibody or aptamer for the recognition of captured cells. With MCF-7 cancer cell as the model, 50 cells can be readily determined by the electrochemical and colorimetric methods. The proposed strategy is valuable for probing of cell glycosylation and designing of novel sensing devices for detection of sugar-containing biological macromolecules and cells.
C1 [Xia, Ning; Yu, Haiqing; Sun, Wanwan; Liu, Lin] Anyang Normal Univ, Henan Prov Key Lab New Optoelect Funct Mat, Anyang 455000, Henan, Peoples R China.
   [Xia, Ning; Wu, Daohong; Yi, Xinyao] Cent South Univ, Coll Chem & Chem Engn, Changsha 410083, Hunan, Peoples R China.
C3 Anyang Normal University; Central South University
RP Liu, L (通讯作者)，Anyang Normal Univ, Henan Prov Key Lab New Optoelect Funct Mat, Anyang 455000, Henan, Peoples R China.
EM liulin@aynu.edu.cn
FU Henan Province University Innovation Talents Support Program
   [18HAS-TIT005]; National Natural Science Foundation of China [21804002];
   Science & Technology Foundation of Anyang City
FX We acknowledge the financial support of this work by the Henan Province
   University Innovation Talents Support Program (18HAS-TIT005), the
   National Natural Science Foundation of China (21804002), and the Science
   & Technology Foundation of Anyang City.
CR Akhtartavan S, 2020, J PHARMACEUT BIOMED, V178, DOI 10.1016/j.jpba.2019.112948
   Bin Seo H, 2017, J BIOL ENG, V11, DOI 10.1186/s13036-017-0054-7
   Chandra S, 2011, CHEM COMMUN, V47, P11258, DOI 10.1039/c1cc14547a
   Chen DB, 2018, BIOSENS BIOELECTRON, V117, P416, DOI 10.1016/j.bios.2018.06.041
   Chen XJ, 2014, ANAL CHEM, V86, P4278, DOI 10.1021/ac404070m
   Chowdhury AD, 2018, BIOSENS BIOELECTRON, V122, P95, DOI 10.1016/j.bios.2018.08.039
   Deshayes S, 2013, J AM CHEM SOC, V135, P15501, DOI 10.1021/ja406406h
   Ding CF, 2013, BIOSENS BIOELECTRON, V42, P486, DOI 10.1016/j.bios.2012.10.015
   Dou BT, 2019, ANAL CHEM, V91, P10792, DOI 10.1021/acs.analchem.9b02403
   Ge SG, 2015, TALANTA, V145, P12, DOI 10.1016/j.talanta.2015.05.008
   Ge SG, 2015, SENSOR ACTUAT B-CHEM, V220, P665, DOI 10.1016/j.snb.2015.06.009
   GRABAR KC, 1995, ANAL CHEM, V67, P735, DOI 10.1021/ac00100a008
   Guo QJ, 2015, MICROCHIM ACTA, V182, P1483, DOI 10.1007/s00604-015-1471-2
   Huang HW, 2017, ANAL CHEM, V89, P666, DOI 10.1021/acs.analchem.6b02966
   Jia XE, 2009, ELECTROCHEM COMMUN, V11, P141, DOI 10.1016/j.elecom.2008.10.050
   Li JR, 2017, ANALYST, V142, P4788, DOI 10.1039/c7an01102d
   Li LL, 2019, BIOSENS BIOELECTRON, V145, DOI 10.1016/j.bios.2019.111714
   Li T, 2010, BIOSENS BIOELECTRON, V25, P2686, DOI 10.1016/j.bios.2010.05.004
   Liu HL, 2013, J AM CHEM SOC, V135, P7603, DOI 10.1021/ja401000m
   Liu HY, 2013, ANAL CHEM, V85, P3385, DOI 10.1021/ac303789x
   Liu JX, 2019, SENSOR ACTUAT B-CHEM, V300, DOI 10.1016/j.snb.2019.127046
   Liu Y, 2013, ELECTROCHEM COMMUN, V33, P59, DOI [10.1016/j.elecom.2013.04.018, 10.3969/j.issn.1006-6047.2013.08.010]
   Matsumoto A, 2010, ANGEW CHEM INT EDIT, V49, P5494, DOI 10.1002/anie.201001220
   Medley CD, 2008, ANAL CHEM, V80, P1067, DOI 10.1021/ac702037y
   Miao P, 2019, ANAL CHEM, V91, P15187, DOI 10.1021/acs.analchem.9b04000
   Norouzi A, 2018, ANAL CHIM ACTA, V1017, P26, DOI 10.1016/j.aca.2018.02.037
   Otsuka H, 2003, J AM CHEM SOC, V125, P3493, DOI 10.1021/ja021303r
   Ouyang J, 2015, ADV FUNCT MATER, V25, P6122, DOI 10.1002/adfm.201502420
   Qian RC, 2015, ANAL CHIM ACTA, V894, P85, DOI 10.1016/j.aca.2015.08.054
   Safarpour H, 2020, BIOSENS BIOELECTRON, V148, DOI 10.1016/j.bios.2019.111833
   Safavipour M, 2020, TALANTA, V208, DOI 10.1016/j.talanta.2019.120369
   Seenivasan R, 2015, BIOSENS BIOELECTRON, V68, P508, DOI 10.1016/j.bios.2015.01.022
   Shen LY, 2020, ANAL CHEM, V92, P5370, DOI 10.1021/acs.analchem.0c00051
   Shen ZY, 2017, CHEM SOC REV, V46, P2038, DOI 10.1039/c6cs00803h
   Song YJ, 2011, CHEM COMMUN, V47, P4436, DOI 10.1039/c0cc05533f
   Sun DP, 2017, MICROCHIM ACTA, V184, P3487, DOI 10.1007/s00604-017-2376-z
   Sun DP, 2016, BIOSENS BIOELECTRON, V75, P301, DOI 10.1016/j.bios.2015.08.056
   Sun PP, 2018, ANALYST, V143, P5170, DOI 10.1039/c8an01327f
   Tabrizi MA, 2017, ELECTROCHIM ACTA, V246, P1147, DOI 10.1016/j.electacta.2017.06.115
   Tabrizi MA, 2017, SENSOR ACTUAT B-CHEM, V243, P823, DOI 10.1016/j.snb.2016.12.061
   Tang ST, 2018, BIOSENS BIOELECTRON, V104, P72, DOI 10.1016/j.bios.2018.01.001
   Tang YY, 2019, ANAL CHEM, V91, P7531, DOI 10.1021/acs.analchem.8b05359
   Tian L, 2018, SENSOR ACTUAT B-CHEM, V260, P676, DOI 10.1016/j.snb.2018.01.092
   Valverde A, 2018, BIOSENS BIOELECTRON, V117, P766, DOI 10.1016/j.bios.2018.07.017
   Wang H, 2018, BIOSENS BIOELECTRON, V117, P651, DOI 10.1016/j.bios.2018.07.004
   Wang JD, 2018, BIOSENS BIOELECTRON, V100, P1, DOI 10.1016/j.bios.2017.07.077
   Wang K, 2015, BIOSENS BIOELECTRON, V73, P1, DOI 10.1016/j.bios.2015.05.044
   Wang L, 2020, TRAC-TREND ANAL CHEM, V128, DOI 10.1016/j.trac.2020.115915
   Wang YT, 2018, NANOSCALE, V10, P4913, DOI 10.1039/c7nr09342j
   Wu YF, 2013, ANAL CHEM, V85, P3166, DOI 10.1021/ac303398b
   Xia N, 2017, ELECTROCHEM COMMUN, V74, P28, DOI 10.1016/j.elecom.2016.11.013
   Xu SL, 2013, TALANTA, V104, P122, DOI 10.1016/j.talanta.2012.11.040
   Yazdanparast S, 2018, MICROCHIM ACTA, V185, DOI 10.1007/s00604-018-2918-z
   Ye XS, 2015, ANAL CHEM, V87, P7141, DOI 10.1021/acs.analchem.5b00943
   Yi Z, 2013, ANALYST, V138, P2032, DOI 10.1039/c3an36474g
   Zhang JJ, 2011, ANAL CHEM, V83, P7902, DOI 10.1021/ac201804b
   Zhang J, 2019, ANAL CHEM, V91, P1005, DOI 10.1021/acs.analchem.8b04247
   Zhang K, 2013, ANALYST, V138, P6323, DOI 10.1039/c3an01255g
   Zhang LN, 2014, ANAL CHEM, V86, P2711, DOI 10.1021/ac404104j
   Zhang XX, 2014, ANAL CHEM, V86, P5567, DOI 10.1021/ac501068k
   Zheng TT, 2014, J AM CHEM SOC, V136, P2288, DOI 10.1021/ja500169y
   Zheng TT, 2013, ANAL CHEM, V85, P5609, DOI 10.1021/ac400994p
   Zheng Y, 2019, BIOSENS BIOELECTRON, V126, P261, DOI 10.1016/j.bios.2018.09.076
   Zhou YL, 2014, SENSOR ACTUAT B-CHEM, V196, P106, DOI 10.1016/j.snb.2014.01.060
NR 64
TC 20
Z9 20
U1 13
U2 148
PU ELSEVIER
PI AMSTERDAM
PA RADARWEG 29, 1043 NX AMSTERDAM, NETHERLANDS
SN 0039-9140
EI 1873-3573
J9 TALANTA
JI Talanta
PD JAN 1
PY 2021
VL 221
AR 121640
DI 10.1016/j.talanta.2020.121640
PG 8
WC Chemistry, Analytical
WE Science Citation Index Expanded (SCI-EXPANDED)
SC Chemistry
GA OD5RI
UT WOS:000579910600116
PM 33076160
DA 2023-06-30
ER

PT J
AU Masud, MK
   Na, J
   Younus, M
   Hossain, MSA
   Bando, Y
   Shiddiky, MJA
   Yamauchi, Y
AF Masud, Mostafa Kamal
   Na, Jongbeom
   Younus, Muhammad
   Hossain, Md. Shahriar A.
   Bando, Yoshio
   Shiddiky, Muhammad J. A.
   Yamauchi, Yusuke
TI Superparamagnetic nanoarchitectures for disease-specific biomarker
   detection
SO CHEMICAL SOCIETY REVIEWS
LA English
DT Review
ID SURFACE-PLASMON RESONANCE; IRON-OXIDE NANOPARTICLES; COATED MAGNETIC
   NANOPARTICLES; PEROXIDASE-LIKE ACTIVITY; CATALYTIC SIGNAL AMPLIFICATION;
   REDUCED GRAPHENE OXIDE; TARGETED DRUG-DELIVERY; PRUSSIAN BLUE; SERS
   DETECTION; ELECTROCHEMICAL DETECTION
AB The detection of clinically relevant disease-specific biomolecules, including nucleic acids, circulating tumor cells, proteins, antibodies, and extracellular vesicles, has been indispensable to understand their functions in disease diagnosis and prognosis. Therefore, a biosensor for the robust, ultrasensitive, and selective detection of these low-abundant biomolecules in body fluids (blood, urine, and saliva) is emerging in current clinical research. In recent years, nanomaterials, especially superparamagnetic nanomaterials, have played essential roles in biosensing due to their intrinsic magnetic, electrochemical, and optical properties. However, engineered multicomponent magnetic nanoparticle-based current biosensors that offer the advantages of excellent stability in a complex biomatrix; easy and alterable biorecognition of ligands, antibodies, and receptor molecules; and unified point-of-care integration have yet to be achieved. This review introduces the recent advances in superparamagnetic nanostructures for electrochemical and optical biosensing for disease-specific biomarkers. This review emphasizes the synthesis, biofunctionalization, and intrinsic properties of nanomaterials essential for robust, ultrasensitive biosensing. With a particular emphasis on nanostructure-based electrochemical and optical detection of disease-specific biomarkers such as nucleic acids (DNA and RNA), proteins, autoantibodies, and cells, this review also chronicles the needs and challenges of nanoarchitecture-based detection. These summaries provide further insights for researchers to inspire their future work on the development of nanostructures for integrating into biosensing and devices for a broad field of applications in analytical sensing and in clinic.
C1 [Masud, Mostafa Kamal; Na, Jongbeom; Hossain, Md. Shahriar A.; Yamauchi, Yusuke] Univ Queensland, AIBN, Brisbane, Qld 4072, Australia.
   [Masud, Mostafa Kamal] Shahjalal Univ Sci & Technol, Sch Life Sci, Dept Biochem & Mol Biol, Sylhet 3114, Bangladesh.
   [Na, Jongbeom; Bando, Yoshio; Yamauchi, Yusuke] Natl Inst Mat Sci, Int Ctr Mat Nanoarchitechton MANA, 1-1 Namiki, Tsukuba, Ibaraki 3050044, Japan.
   [Younus, Muhammad] Shahjalal Univ Sci & Technol, Sch Phys Sci, Dept Chem, Sylhet 3114, Bangladesh.
   [Hossain, Md. Shahriar A.] Univ Queensland, Sch Mech & Min Engn, Fac Engn Architecture & Informat Technol EAIT, Brisbane, Qld 4072, Australia.
   [Bando, Yoshio] Tianjin Univ, Inst Mol Plus, 11 Bldg,92 Weijin Rd, Tianjin 300072, Peoples R China.
   [Bando, Yoshio] Univ Wollongong, Australian Inst Innovat Mat, Squires Way, North Wollongong, NSW 2500, Australia.
   [Shiddiky, Muhammad J. A.] Griffith Univ, Sch Environm & Sci, Nathan Campus, Nathan, Qld 4111, Australia.
   [Shiddiky, Muhammad J. A.] Griffith Univ, Queensland Micro & Nanotechnol Ctr QMMC, Nathan Campus, Nathan, Qld 4111, Australia.
   [Yamauchi, Yusuke] Univ Queensland, Sch Chem Engn, Fac Engn Architecture & Informat Technol EAIT, Brisbane, Qld 4072, Australia.
C3 University of Queensland; Shahjalal University of Science & Technology
   (SUST); National Institute for Materials Science; Shahjalal University
   of Science & Technology (SUST); University of Queensland; Tianjin
   University; University of Wollongong; Griffith University; Griffith
   University; University of Queensland
RP Hossain, MSA; Yamauchi, Y (通讯作者)，Univ Queensland, AIBN, Brisbane, Qld 4072, Australia.; Yamauchi, Y (通讯作者)，Natl Inst Mat Sci, Int Ctr Mat Nanoarchitechton MANA, 1-1 Namiki, Tsukuba, Ibaraki 3050044, Japan.; Hossain, MSA (通讯作者)，Univ Queensland, Sch Mech & Min Engn, Fac Engn Architecture & Informat Technol EAIT, Brisbane, Qld 4072, Australia.; Shiddiky, MJA (通讯作者)，Griffith Univ, Sch Environm & Sci, Nathan Campus, Nathan, Qld 4111, Australia.; Shiddiky, MJA (通讯作者)，Griffith Univ, Queensland Micro & Nanotechnol Ctr QMMC, Nathan Campus, Nathan, Qld 4111, Australia.; Yamauchi, Y (通讯作者)，Univ Queensland, Sch Chem Engn, Fac Engn Architecture & Informat Technol EAIT, Brisbane, Qld 4072, Australia.
EM m.shiddiky@griffith.edu.au; y.yamauchi@uq.edu.au
RI BANDO, Yoshio/H-2875-2011; Masud, Mostafa Kamal/G-1161-2017; Yamauchi,
   Yusuke/D-2780-2015; Younus, Muhammad/GZL-1617-2022; Hossain, Shahriar
   Al/E-7823-2018; Na, Jongbeom/K-5840-2019; Shiddiky, Muhammad J.
   A./L-7165-2015
OI BANDO, Yoshio/0000-0002-6543-5529; Masud, Mostafa
   Kamal/0000-0002-5346-3135; Yamauchi, Yusuke/0000-0001-7854-927X;
   Hossain, Shahriar Al/0000-0002-5588-0354; Na,
   Jongbeom/0000-0002-3890-7877; Shiddiky, Muhammad J.
   A./0000-0003-4526-4109; HOSSAIN, MD Shahriar/0000-0002-7291-9281
FU Australian Research Council (ARC) [FT150100479, DP190102944]; Queensland
   node of the Australian National Fabrication Facility
FX The authors thank the Australian Research Council (ARC) Future Fellow
   (FT150100479) and Discovery Project (DP190102944). This work is also
   supported in part by the Queensland node of the Australian National
   Fabrication Facility, a company established under the National
   Collaborative Research Infrastructure Strategy to provide nano-and
   micro-fabrication facilities for Australia's researchers.
CR Abu-Salah KM, 2015, SENSORS-BASEL, V15, P14539, DOI 10.3390/s150614539
   Ahmed A, 2014, CLIN MICROBIOL REV, V27, P631, DOI 10.1128/CMR.00120-13
   Aldalbahi A, 2018, NANOMATERIALS-BASEL, V8, DOI 10.3390/nano8070527
   Ali A, 2016, NANOTECHNOL SCI APPL, V9, P49, DOI 10.2147/NSA.S99986
   Amini B, 2017, BIOSENS BIOELECTRON, V92, P679, DOI 10.1016/j.bios.2016.10.030
   Ansari SA, 2012, BIOTECHNOL ADV, V30, P512, DOI 10.1016/j.biotechadv.2011.09.005
   Azhar A, 2019, B CHEM SOC JPN, V92, P875, DOI 10.1246/bcsj.20180368
   Banerjee R, 2010, CURR MED CHEM, V17, P3120, DOI 10.2174/092986710791959765
   Beccati D, 2005, CHEMBIOCHEM, V6, P1196, DOI 10.1002/cbic.200400402
   Bedford EE, 2018, TALANTA, V182, P259, DOI 10.1016/j.talanta.2018.01.094
   Beveridge JS, 2011, ANNU REV ANAL CHEM, V4, P251, DOI 10.1146/annurev-anchem-061010-114041
   Bi S, 2009, CHEM COMMUN, P5567, DOI 10.1039/b910307d
   Bi S, 2009, CHEM-EUR J, V15, P4704, DOI 10.1002/chem.200801722
   Boriachek K, 2019, ANAL CHEM, V91, P3827, DOI 10.1021/acs.analchem.8b03619
   Breslow R, 2009, J BIOL CHEM, V284, P1337, DOI 10.1074/jbc.X800011200
   Cachon D. L., 2017, J MAGN MAGN MATER, V423, P436
   Cai LP, 2011, ANAL CHEM, V83, P7849, DOI 10.1021/ac2016135
   Cai YX, 2019, ADV HEALTHC MATER, V8, DOI 10.1002/adhm.201801478
   Cannon B, 2012, ANAL BIOCHEM, V431, P40, DOI 10.1016/j.ab.2012.08.017
   Cao Y, 2016, CHEM ENG J, V286, P272, DOI 10.1016/j.cej.2015.10.075
   Cao Y, 2015, FULLER NANOTUB CAR N, V23, P623, DOI 10.1080/1536383X.2014.944261
   Cardoso VF, 2018, ADV HEALTHC MATER, V7, DOI 10.1002/adhm.201700845
   Chalasani R, 2012, J MATER CHEM, V22, P14925, DOI 10.1039/c2jm32360e
   Chaudhuri RG, 2012, CHEM REV, V112, P2373, DOI 10.1021/cr100449n
   Chen AC, 2013, CHEM SOC REV, V42, P5425, DOI 10.1039/c3cs35518g
   Chen F, 2010, J MAGN MAGN MATER, V322, P2439, DOI 10.1016/j.jmmm.2010.02.053
   Chen GD, 2010, ANAL CHEM, V82, P723, DOI 10.1021/ac9024522
   Chen GY, 2016, CHEM REV, V116, P2826, DOI 10.1021/acs.chemrev.5b00148
   Chen HX, 2014, SENSOR ACTUAT B-CHEM, V201, P433, DOI 10.1016/j.snb.2014.04.040
   Chen M, 2017, TALANTA, V171, P152, DOI 10.1016/j.talanta.2017.04.072
   Chen YP, 2016, NANOSCALE, V8, P1100, DOI 10.1039/c5nr07044a
   Chen ZW, 2012, ACS NANO, V6, P4001, DOI 10.1021/nn300291r
   Chiang YD, 2013, EUR J INORG CHEM, P3141, DOI 10.1002/ejic.201300112
   Chin SF, 2009, CRYST GROWTH DES, V9, P2685, DOI 10.1021/cg8013199
   Chinnappan R, 2017, ANAL BIOCHEM, V523, P58, DOI 10.1016/j.ab.2017.02.009
   Choi J, 2016, BIOSENS BIOELECTRON, V85, P1, DOI 10.1016/j.bios.2016.04.046
   Choi J, 2006, CHEM PHYS LETT, V428, P125, DOI 10.1016/j.cplett.2006.06.092
   Chung HJ, 2015, PLOS ONE, V10, DOI 10.1371/journal.pone.0133417
   Cipolatti EP, 2014, J MOL CATAL B-ENZYM, V99, P56, DOI 10.1016/j.molcatb.2013.10.019
   Colombo M, 2012, CHEM SOC REV, V41, P4306, DOI 10.1039/c2cs15337h
   Cong HP, 2010, SMALL, V6, P169, DOI 10.1002/smll.200901360
   Cooper G. R., 2013, STANDARD METHODS CLI
   Culha M, 2003, ANAL CHEM, V75, P6196, DOI 10.1021/ac0346003
   Dai S, 2008, SOFT MATTER, V4, P435, DOI 10.1039/b714741d
   Dalui A, 2015, NANOSCALE, V7, P9062, DOI 10.1039/c5nr01728a
   Daneshpour M, 2016, BIOSENS BIOELECTRON, V77, P1095, DOI 10.1016/j.bios.2015.11.007
   delMonte F, 1997, LANGMUIR, V13, P3627, DOI 10.1021/la9700228
   Demeritte T, 2015, ACS APPL MATER INTER, V7, P13693, DOI 10.1021/acsami.5b03619
   Devi S., 2019, ADV NANOSTRUCTURED M, P91
   Di Marco M, 2010, INT J NANOMED, V5, P37
   Dong XY, 2011, TALANTA, V84, P531, DOI 10.1016/j.talanta.2011.01.060
   Dreaden EC, 2012, CHEM SOC REV, V41, P2740, DOI 10.1039/c1cs15237h
   Dutta AK, 2012, J MOL CATAL A-CHEM, V360, P71, DOI 10.1016/j.molcata.2012.04.011
   Ebert MPA, 2006, J PROTEOME RES, V5, P19, DOI 10.1021/pr050271e
   El-Sherif H, 2010, J MACROMOL SCI A, V47, P1096, DOI 10.1080/10601325.2010.511523
   Eltzov E, 2015, ELECTROANAL, V27, P2116, DOI 10.1002/elan.201500237
   Erathodiyil N, 2011, ACCOUNTS CHEM RES, V44, P925, DOI 10.1021/ar2000327
   Fang SM, 2016, ELECTROCHIM ACTA, V212, P1, DOI 10.1016/j.electacta.2016.06.128
   Fatima H, 2017, KOREAN J CHEM ENG, V34, P589, DOI 10.1007/s11814-016-0349-2
   Fernandez B. M., 2014, BIOSENS BIOELECTRON, V60, P244
   Ferrari AC, 2013, NAT NANOTECHNOL, V8, P235, DOI 10.1038/nnano.2013.46
   Fleige Simone, 2006, Molecular Aspects of Medicine, V27, P126, DOI 10.1016/j.mam.2005.12.003
   Franzreb M, 2006, APPL MICROBIOL BIOT, V70, P505, DOI 10.1007/s00253-006-0344-3
   Fu GL, 2016, ANALYST, V141, P3883, DOI 10.1039/c6an00254d
   Gao JN, 2013, NANOSCALE, V5, P7026, DOI 10.1039/c3nr00931a
   Gao LZ, 2007, NAT NANOTECHNOL, V2, P577, DOI 10.1038/nnano.2007.260
   Gao N, 2016, NANO RES, V9, P1079, DOI 10.1007/s12274-016-1000-6
   Ghorbani M, 2015, J NANOPART RES, V17, DOI 10.1007/s11051-015-3097-z
   Ghosh AB, 2016, NEW J CHEM, V40, P1595, DOI 10.1039/c5nj02705e
   Gloag L, 2019, ADV MATER, V31, DOI 10.1002/adma.201904385
   Goon IY, 2010, LANGMUIR, V26, P12247, DOI 10.1021/la101196r
   Gorgannezhad L, 2018, ELECTROANAL, V30, P2293, DOI 10.1002/elan.201800282
   Gowd GS, 2013, OPT MATER, V35, P1685, DOI 10.1016/j.optmat.2013.04.029
   Grancharov SG, 2005, J PHYS CHEM B, V109, P13030, DOI 10.1021/jp051098c
   Guo XW, 2014, SENSOR ACTUAT B-CHEM, V205, P276, DOI 10.1016/j.snb.2014.08.055
   Gupta AK, 2005, BIOMATERIALS, V26, P3995, DOI 10.1016/j.biomaterials.2004.10.012
   Guzman M. M., 2011, ANAL CHIM ACTA, V692, P125
   Hao R, 2010, ADV MATER, V22, P2729, DOI 10.1002/adma.201000260
   Haque MH, 2017, ANAL CHIM ACTA, V976, P84, DOI 10.1016/j.aca.2017.04.034
   Hayat A, 2014, SENSORS-BASEL, V14, P23439, DOI 10.3390/s141223439
   He L, 2004, J PHYS CHEM B, V108, P10973, DOI 10.1021/jp048536k
   Herr JK, 2006, ANAL CHEM, V78, P2918, DOI 10.1021/ac052015r
   Heyn H, 2012, NAT REV GENET, V13, P679, DOI 10.1038/nrg3270
   Nguyen HH, 2015, SENSORS-BASEL, V15, P10481, DOI 10.3390/s150510481
   Hossain T, 2017, BIOSENS BIOELECTRON, V94, P63, DOI 10.1016/j.bios.2017.02.026
   Hosu O, 2019, ADVANCED BIOSENSORS FOR HEALTH CARE APPLICATIONS, P171, DOI 10.1016/B978-0-12-815743-5.00006-8
   Hou YH, 2018, BIOSENS BIOELECTRON, V99, P186, DOI 10.1016/j.bios.2017.07.035
   Hu J, 2019, ANAL CHEM, V91, P1178, DOI 10.1021/acs.analchem.8b05154
   Hu M, 2012, CHEM MATER, V24, P2698, DOI 10.1021/cm300615s
   Hu M, 2010, CHEM COMMUN, V46, P1133, DOI 10.1039/b917702g
   Hu P, 2018, ADV MATER, V30, DOI 10.1002/adma.201801690
   Huang X, 2009, J MATER CHEM, V19, P4231, DOI 10.1039/b821917f
   Huang Z, 2019, J AGR FOOD CHEM, V67, P3028, DOI 10.1021/acs.jafc.8b06449
   Huczko A, 2000, APPL PHYS A-MATER, V70, P365, DOI 10.1007/s003390051050
   Hunt EA, 2015, ANNU REV ANAL CHEM, V8, P217, DOI 10.1146/annurev-anchem-071114-040343
   Hwang H, 2019, ANAL CHIM ACTA, V1061, P92, DOI 10.1016/j.aca.2019.02.018
   Islam MN, 2018, CHEMELECTROCHEM, V5, P2488, DOI 10.1002/celc.201800339
   Islam MN, 2017, BIOSENS BIOELECTRON, V98, P227, DOI 10.1016/j.bios.2017.06.051
   Islam MN, 2017, SMALL METHODS, V1, DOI 10.1002/smtd.201700131
   Jain PK, 2009, NANO LETT, V9, P1644, DOI 10.1021/nl900007k
   Jarzyna PA, 2009, BIOMATERIALS, V30, P6947, DOI 10.1016/j.biomaterials.2009.09.004
   Jiang LF, 2017, TALANTA, V170, P350, DOI 10.1016/j.talanta.2017.04.021
   Jimenez AMJ, 2017, SENSOR ACTUAT B-CHEM, V240, P503, DOI 10.1016/j.snb.2016.08.091
   Johnson AK, 2008, J NANOPART RES, V10, P1009, DOI 10.1007/s11051-007-9332-5
   Jones PA, 2002, NAT REV GENET, V3, P415, DOI 10.1038/nrg816
   Josephson L, 1999, BIOCONJUGATE CHEM, V10, P186, DOI 10.1021/bc980125h
   Kaittanis C, 2009, J AM CHEM SOC, V131, P12780, DOI 10.1021/ja9041077
   Kamata H, 2015, ADV HEALTHC MATER, V4, P2360, DOI 10.1002/adhm.201500076
   Karaagac O, 2019, J MAGN MAGN MATER, V473, P262, DOI 10.1016/j.jmmm.2018.10.063
   Katz E, 2004, ANGEW CHEM INT EDIT, V43, P6042, DOI 10.1002/anie.200400651
   Katz E, 2004, LANGMUIR, V20, P9714, DOI 10.1021/la048476+
   Katz E., 2005, ANGEW CHEM INT EDIT, V117, P4869, DOI DOI 10.1002/ange.200501126
   Katz E, 2016, ELECTROANAL, V28, P904, DOI 10.1002/elan.201500635
   Khan I, 2019, ARAB J CHEM, V12, P908, DOI 10.1016/j.arabjc.2017.05.011
   Khoshfetrat SM, 2017, BIOELECTROCHEMISTRY, V114, P24, DOI 10.1016/j.bioelechem.2016.12.001
   Kilianova M, 2013, CHEMOSPHERE, V93, P2690, DOI 10.1016/j.chemosphere.2013.08.071
   Kim M, 2015, ADV HEALTHC MATER, V4, P1311, DOI 10.1002/adhm.201500173
   Kim MS, 2017, ACS APPL MATER INTER, V9, P35133, DOI 10.1021/acsami.7b12326
   Kluchova K, 2009, BIOMATERIALS, V30, P2855, DOI 10.1016/j.biomaterials.2009.02.023
   Korner J, 2017, SCI REP-UK, V7, DOI 10.1038/s41598-017-08340-z
   Kokkinos C, 2016, TRAC-TREND ANAL CHEM, V79, P88, DOI 10.1016/j.trac.2015.11.020
   Kolch W, 2005, MASS SPECTROM REV, V24, P959, DOI 10.1002/mas.20051
   Koo KM, 2015, ANAL METHODS-UK, V7, P7042, DOI 10.1039/c5ay01479d
   Kouassi GK, 2006, ANAL CHEM, V78, P3234, DOI 10.1021/ac051621j
   Krishna VD, 2016, FRONT MICROBIOL, V7, DOI 10.3389/fmicb.2016.00400
   Krishnan S, 2011, ANGEW CHEM INT EDIT, V50, P1175, DOI 10.1002/anie.201005607
   Krizova J, 2005, J CHROMATOGR A, V1064, P247, DOI 10.1016/j.chroma.2004.12.014
   Kudr J, 2017, NANOMATERIALS-BASEL, V7, DOI 10.3390/nano7090243
   Kumar S, 2017, CHEM SOC REV, V46, P158, DOI 10.1039/c6cs00517a
   Labib M, 2016, CHEM REV, V116, P9001, DOI 10.1021/acs.chemrev.6b00220
   Laing S, 2016, CHEM SOC REV, V45, P1901, DOI 10.1039/c5cs00644a
   Lartigue L, 2009, ORG LETT, V11, P2992, DOI 10.1021/ol900949y
   Lattuada M, 2007, LANGMUIR, V23, P2158, DOI 10.1021/la062092x
   Laurent S, 2008, CHEM REV, V108, P2064, DOI 10.1021/cr068445e
   Law WC, 2011, ACS NANO, V5, P4858, DOI 10.1021/nn2009485
   Lee CW, 2006, J MAGN MAGN MATER, V304, pE412, DOI 10.1016/j.jmmm.2006.01.213
   Lee J, 2018, BIOSENS BIOELECTRON, V102, P425, DOI 10.1016/j.bios.2017.11.052
   Lei JP, 2012, CHEM SOC REV, V41, P2122, DOI 10.1039/c1cs15274b
   Leung KCF, 2012, CHEM SOC REV, V41, P1911, DOI 10.1039/c1cs15213k
   Li D, 2010, MATER LETT, V64, P2462, DOI 10.1016/j.matlet.2010.08.025
   Li FY, 2016, SCI REP-UK, V6, DOI 10.1038/srep21281
   Li H, 2011, BIOSENS BIOELECTRON, V26, P3590, DOI 10.1016/j.bios.2011.02.006
   Li J, 1996, ANAL CHIM ACTA, V335, P137, DOI 10.1016/S0003-2670(96)00337-6
   Li LH, 2019, J MATER CHEM B, V7, P815, DOI 10.1039/c8tb02828a
   Li SK, 2011, J MATER CHEM, V21, P7459, DOI 10.1039/c0jm04569a
   Li S, 2018, TALANTA, V180, P156, DOI 10.1016/j.talanta.2017.12.051
   Li Y, 2007, J CHROMATOGR A, V1172, P57, DOI 10.1016/j.chroma.2007.09.062
   Li YP, 2010, J AM CHEM SOC, V132, P4388, DOI 10.1021/ja910406a
   Li YL, 2018, BIOSENS BIOELECTRON, V102, P307, DOI 10.1016/j.bios.2017.11.047
   Li YF, 2013, NANOSCALE, V5, P5360, DOI 10.1039/c3nr01087b
   Lin KQ, 2008, OPT EXPRESS, V16, P18599, DOI 10.1364/OE.16.018599
   Liu J, 2011, SMALL, V7, P425, DOI 10.1002/smll.201001402
   Liu JX, 2017, CHEM SOC REV, V46, P5730, DOI 10.1039/c7cs00315c
   Liu L, 2013, J NANOPART RES, V15, DOI 10.1007/s11051-012-1394-3
   Liu Q, 2005, ADV MATER, V17, P1995, DOI 10.1002/adma.200500174
   Liu XN, 2018, ANAL CHEM, V90, P3430, DOI 10.1021/acs.analchem.7b05113
   Liu YP, 2011, NANOTECHNOLOGY, V22, DOI 10.1088/0957-4484/22/14/145704
   Liu YD, 2013, CHEM SOC REV, V42, P2610, DOI 10.1039/c2cs35369e
   Loaiza OA, 2011, BIOSENS BIOELECTRON, V26, P2194, DOI 10.1016/j.bios.2010.09.034
   Lou ZC, 2017, ANAL CHEM, V89, P13472, DOI 10.1021/acs.analchem.7b03768
   Lu AH, 2007, ANGEW CHEM INT EDIT, V46, P1222, DOI 10.1002/anie.200602866
   Lungu II, 2016, ROM J MORPHOL EMBRYO, V57, P23
   Luo WJ, 2010, ACS NANO, V4, P7451, DOI 10.1021/nn102592h
   Maier SA, 2001, ADV MATER, V13, P1501, DOI 10.1002/1521-4095(200110)13:19<1501::AID-ADMA1501>3.0.CO;2-Z
   Majidi S, 2016, ARTIF CELL NANOMED B, V44, P722, DOI 10.3109/21691401.2014.982802
   Mandal S, 2009, PREP BIOCHEM BIOTECH, V39, P20, DOI 10.1080/10826060802589510
   MASSART R, 1981, IEEE T MAGN, V17, P1247, DOI 10.1109/TMAG.1981.1061188
   Masson JF, 2017, ACS SENSORS, V2, P16, DOI 10.1021/acssensors.6b00763
   Masud MK, 2019, J MATER CHEM B, V7, P5412, DOI 10.1039/c9tb00989b
   Masud MK, 2019, TRENDS BIOCHEM SCI, V44, P433, DOI 10.1016/j.tibs.2018.11.012
   Masud MK, 2017, ANAL CHEM, V89, P11005, DOI 10.1021/acs.analchem.7b02880
   Masud MK, 2017, CHEM COMMUN, V53, P8231, DOI 10.1039/c7cc04789d
   Mattick JS, 2011, FEBS LETT, V585, P1600, DOI 10.1016/j.febslet.2011.05.001
   Maurer JJ, 2011, ANNU REV FOOD SCI T, V2, P259, DOI 10.1146/annurev.food.080708.100730
   Mauriz E, 2016, TRAC-TREND ANAL CHEM, V79, P191, DOI 10.1016/j.trac.2016.02.006
   McCarthy JR, 2008, ADV DRUG DELIVER REV, V60, P1241, DOI 10.1016/j.addr.2008.03.014
   Mei Z, 2016, TALANTA, V151, P23, DOI 10.1016/j.talanta.2016.01.007
   Min JH, 2014, ANAL BIOCHEM, V447, P114, DOI 10.1016/j.ab.2013.11.018
   Mitchell DT, 2002, J AM CHEM SOC, V124, P11864, DOI 10.1021/ja027247b
   Mitchell PS, 2008, P NATL ACAD SCI USA, V105, P10513, DOI 10.1073/pnas.0804549105
   Moro L, 2017, BIOTECHNOL ADV, V35, P51, DOI 10.1016/j.biotechadv.2016.11.007
   Narmani A, 2018, PROCESS BIOCHEM, V65, P46, DOI 10.1016/j.procbio.2017.10.009
   Neuberger T, 2005, J MAGN MAGN MATER, V293, P483, DOI 10.1016/j.jmmm.2005.01.064
   Ngo HT, 2016, ANAL BIOANAL CHEM, V408, P1773, DOI 10.1007/s00216-015-9121-4
   Oh JK, 2011, PROG POLYM SCI, V36, P168, DOI 10.1016/j.progpolymsci.2010.08.005
   Omidfar K, 2015, SENSOR ACTUAT B-CHEM, V220, P1311, DOI 10.1016/j.snb.2015.07.021
   Ozsolak F, 2011, NAT REV GENET, V12, P87, DOI 10.1038/nrg2934
   Pacakova B, 2017, NANOSCALE, V9, P5129, DOI 10.1039/c6nr07262c
   Pamme N, 2006, J MAGN MAGN MATER, V307, P237, DOI 10.1016/j.jmmm.2006.04.008
   Pan J, 2007, ANAL BIOANAL CHEM, V388, P279, DOI 10.1007/s00216-007-1224-0
   Pang Yuanfeng, 2016, Biosens Bioelectron, V79, P574, DOI 10.1016/j.bios.2015.12.052
   Park J, 2004, NAT MATER, V3, P891, DOI 10.1038/nmat1251
   Park JN, 2010, NANOTECHNOLOGY, V21, DOI 10.1088/0957-4484/21/22/225708
   Park KS, 2011, SMALL, V7, P1521, DOI 10.1002/smll.201001886
   Pavel I, 2008, J PHYS CHEM C, V112, P4880, DOI 10.1021/jp710261y
   Peng YL, 2014, ANAL METHODS-UK, V6, P2889, DOI 10.1039/c4ay00033a
   Pereira C, 2012, CHEM MATER, V24, P1496, DOI 10.1021/cm300301c
   Petkovic K, 2017, LAB CHIP, V17, P169, DOI 10.1039/c6lc01263a
   Pimpha N, 2012, POLYMER, V53, P2015, DOI 10.1016/j.polymer.2012.03.019
   Piriya VSA, 2017, MAT SCI ENG C-MATER, V78, P1231, DOI 10.1016/j.msec.2017.05.018
   Premaratne G, 2019, SENSOR ACTUAT B-CHEM, V299, DOI 10.1016/j.snb.2019.126956
   Prieto G, 2016, CHEM REV, V116, P14056, DOI 10.1021/acs.chemrev.6b00374
   Privman M, 2009, J AM CHEM SOC, V131, P1314, DOI 10.1021/ja8088108
   Purbia R, 2015, NANOSCALE, V7, P19789, DOI 10.1039/c5nr04729c
   Qian J, 2018, SENSOR ACTUAT B-CHEM, V258, P133, DOI 10.1016/j.snb.2017.11.103
   Qing TP, 2016, ANAL BIOANAL CHEM, V408, P2793, DOI 10.1007/s00216-015-9240-y
   Qiu YC, 2015, J MATER CHEM B, V3, P4487, DOI 10.1039/c5tb00638d
   Quesada-Gonzalez D, 2018, CHEM SOC REV, V47, P4697, DOI 10.1039/c7cs00837f
   Reddy LH, 2012, CHEM REV, V112, P5818, DOI 10.1021/cr300068p
   Reina G, 2017, CHEM SOC REV, V46, P4400, DOI 10.1039/c7cs00363c
   Ren W, 2019, ANAL CHEM, V91, P2876, DOI 10.1021/acs.analchem.8b04848
   Ren W, 2016, CHEM COMMUN, V52, P4930, DOI 10.1039/c5cc10240e
   Rodriguez M. O., 2017, BIOSENS BIOELECTRON, V87, P38
   Ryckman JD, 2011, NANO LETT, V11, P1857, DOI 10.1021/nl1028073
   Safarik Ivo, 2004, Biomagn Res Technol, V2, P7, DOI 10.1186/1477-044X-2-7
   Sasidharan M, 2011, J MATER CHEM, V21, P13881, DOI 10.1039/c1jm10864f
   Sayed D, 2011, PHYSIOL REV, V91, P827, DOI 10.1152/physrev.00006.2010
   Schirhagl R, 2014, ANAL CHEM, V86, P250, DOI 10.1021/ac401251j
   Sebba D, 2018, SCI TRANSL MED, V10, DOI 10.1126/scitranslmed.aat0944
   Sestier C, 1998, ELECTROPHORESIS, V19, P1220, DOI 10.1002/elps.1150190725
   Sharma A, 2019, SENSOR ACTUAT B-CHEM, V285, P431, DOI 10.1016/j.snb.2019.01.073
   Sharma Shrestha, 2019, Pharmaceutical Nanotechnology, V7, P220, DOI 10.2174/2211738507666190429103814
   Shen MW, 2012, NANOTECHNOLOGY, V23, DOI 10.1088/0957-4484/23/10/105601
   Shen XT, 2009, NEW J CHEM, V33, P2278, DOI 10.1039/b9nj00255c
   Shi J., 2011, BIOSENSORS EMERGING
   Shi WB, 2011, CHEM COMMUN, V47, P10785, DOI 10.1039/c1cc14300j
   Shin HY, 2015, J NANOMATER, V2015, DOI 10.1155/2015/756278
   Silva SM, 2016, CHEM COMMUN, V52, P7528, DOI 10.1039/c6cc03225g
   Sinden R. R, 2012, DNA STRUCTURE FUNCTI
   Song EQ, 2007, CLIN CHEM, V53, P2177, DOI 10.1373/clinchem.2007.092023
   Song XR, 2016, ANALYST, V141, P3126, DOI 10.1039/c6an00773b
   Srinivasan K, 2005, METHODS, V37, P345, DOI 10.1016/j.ymeth.2005.09.007
   Stanciu L, 2009, SENSORS-BASEL, V9, P2976, DOI 10.3390/s90402976
   Steel AB, 1998, ANAL CHEM, V70, P4670, DOI 10.1021/ac980037q
   STOBER W, 1968, J COLLOID INTERF SCI, V26, P62, DOI 10.1016/0021-9797(68)90272-5
   Stojanovic B. D., 2018, MAGNETIC FERROELECTR, P333, DOI DOI 10.1016/B978-0-12-811180-2.00017-7
   Storhofff JJ, 2002, LANGMUIR, V18, P6666, DOI 10.1021/la0202428
   Suaifan GARY, 2017, BIOSENS BIOELECTRON, V92, P702, DOI 10.1016/j.bios.2016.10.023
   Suaifan GARY, 2013, ANALYST, V138, P3735, DOI 10.1039/c3an36881e
   SUGIMOTO T, 1980, J COLLOID INTERF SCI, V74, P227, DOI 10.1016/0021-9797(80)90187-3
   Suh SK, 2012, J AM CHEM SOC, V134, P7337, DOI 10.1021/ja209245v
   Sun DP, 2016, BIOSENS BIOELECTRON, V75, P301, DOI 10.1016/j.bios.2015.08.056
   Sun LL, 2013, J NANOSCI NANOTECHNO, V13, P5428, DOI 10.1166/jnn.2013.7495
   Sun Q, 2013, CHEM-EUR J, V19, P6217, DOI 10.1002/chem.201300307
   Sun WB, 2017, ANAL CHIM ACTA, V978, P42, DOI 10.1016/j.aca.2017.04.047
   Sun Y, 2017, BIOSENS BIOELECTRON, V89, P906, DOI 10.1016/j.bios.2016.09.100
   Sung YJ, 2013, BIOSENS BIOELECTRON, V43, P432, DOI 10.1016/j.bios.2012.12.052
   Suthanthiraraj PPA, 2019, BIOSENS BIOELECTRON, V132, P38, DOI 10.1016/j.bios.2019.02.036
   Tabassum R, 2015, APPL OPTICS, V54, P1032, DOI 10.1364/AO.54.001032
   Tanaka S, 2019, CHEMNANOMAT, V5, P506, DOI 10.1002/cnma.201800487
   Tanaka S, 2017, RSC ADV, V7, P33994, DOI 10.1039/c7ra03179c
   Tang DP, 2010, ANAL CHEM, V82, P1527, DOI 10.1021/ac902768f
   Tang L, 2013, ANAL CHEM, V85, P1431, DOI 10.1021/ac302422k
   Tang PP, 2015, ANAL METHODS-UK, V7, P7784, DOI 10.1039/c5ay01361e
   Tang YW, 2010, J SOLID STATE ELECTR, V14, P2077, DOI 10.1007/s10008-010-1018-8
   Tavallaie R, 2018, NAT NANOTECHNOL, V13, P1066, DOI 10.1038/s41565-018-0232-x
   Teymourian H, 2013, BIOSENS BIOELECTRON, V49, P1, DOI 10.1016/j.bios.2013.04.034
   Thomas A, 2008, CHEM MATER, V20, P738, DOI 10.1021/cm702126j
   Thorat ND, 2016, ACS APPL MATER INTER, V8, P14656, DOI 10.1021/acsami.6b02616
   Tian L, 2018, SENSOR ACTUAT B-CHEM, V260, P676, DOI 10.1016/j.snb.2018.01.092
   TIEFENAUER LX, 1993, BIOCONJUGATE CHEM, V4, P347, DOI 10.1021/bc00023a007
   Unser S, 2015, SENSORS-BASEL, V15, P15684, DOI 10.3390/s150715684
   Urbanova V, 2014, CHEM MATER, V26, P6653, DOI 10.1021/cm500364x
   Vallabani NVS, 2018, 3 BIOTECH, V8, DOI 10.1007/s13205-018-1286-z
   van der Pol E, 2016, J THROMB HAEMOST, V14, P48, DOI 10.1111/jth.13190
   van Engeland M, 1998, CYTOMETRY, V31, P1, DOI 10.1002/(SICI)1097-0320(19980101)31:1<1::AID-CYTO1>3.0.CO;2-R
   Veiseh O, 2009, CANCER RES, V69, P6200, DOI 10.1158/0008-5472.CAN-09-1157
   Vered R. T., 2006, J PHYS CHEM B, V110, P25279
   Vongsetskul T, 2009, LANGMUIR, V25, P4027, DOI 10.1021/la802816s
   Wade TL, 2005, EUR PHYS J-APPL PHYS, V29, P3, DOI 10.1051/epjap:2005001
   Wang BB, 2015, ELECTROCHIM ACTA, V156, P1, DOI 10.1016/j.electacta.2014.10.157
   Wang C, 2018, ANAL BIOANAL CHEM, V410, P123, DOI 10.1007/s00216-017-0699-6
   Wang DS, 2004, NANO LETT, V4, P409, DOI 10.1021/nl035010n
   Wang GH, 2011, CHEM MATER, V23, P4537, DOI 10.1021/cm2018168
   Wang GL, 2014, ACS APPL MATER INTER, V6, P6434, DOI 10.1021/am501830v
   Wang GN, 2014, NEW J CHEM, V38, P700, DOI 10.1039/c3nj01207g
   Wang HN, 2016, J PHYS CHEM C, V120, P21047, DOI 10.1021/acs.jpcc.6b03299
   Wang J, 2006, BIOSENS BIOELECTRON, V21, P1887, DOI 10.1016/j.bios.2005.10.027
   Wang J, 1996, J AM CHEM SOC, V118, P7667, DOI 10.1021/ja9608050
   Wang JL, 2011, TALANTA, V84, P783, DOI 10.1016/j.talanta.2011.02.020
   Wang J, 2018, CHEM SOC REV, V47, P8766, DOI 10.1039/c8cs00658j
   Wang JF, 2016, ACS APPL MATER INTER, V8, P19958, DOI 10.1021/acsami.6b07528
   Wang LY, 2005, J MATER CHEM, V15, P1821, DOI 10.1039/b501375e
   Wang TH, 2003, BIOTECHNOL BIOPROC E, V8, P263, DOI 10.1007/BF02942276
   Wang XY, 2016, INORG CHEM FRONT, V3, P41, DOI 10.1039/c5qi00240k
   Wang XM, 2009, BIOELECTROCHEMISTRY, V77, P69, DOI 10.1016/j.bioelechem.2009.06.012
   Wang YY, 2009, MAT SCI ENG C-BIO S, V29, P714, DOI 10.1016/j.msec.2009.01.011
   Wanunu M, 2010, NAT NANOTECHNOL, V5, P807, DOI [10.1038/NNANO.2010.202, 10.1038/nnano.2010.202]
   Wei H, 2008, ANAL CHEM, V80, P2250, DOI 10.1021/ac702203f
   Wei QL, 2017, ADV MATER, V29, DOI 10.1002/adma.201602300
   Wei XF, 2018, ANAL CHEM, V90, P9888, DOI 10.1021/acs.analchem.8b02055
   Wittrup A, 2010, P NATL ACAD SCI USA, V107, P13342, DOI 10.1073/pnas.1002622107
   Wojdacz TK, 2010, EXPERT REV MOL DIAGN, V10, P575, DOI 10.1586/ERM.10.46
   Wu B, 2016, CHEM COMMUN, V52, P3568, DOI 10.1039/c5cc10486f
   Wu HJ, 2016, CHEM-EUR J, V22, P8864, DOI 10.1002/chem.201504358
   Wu JJX, 2019, CHEM SOC REV, V48, P1004, DOI 10.1039/c8cs00457a
   Wu Q, 2016, BIOSENS BIOELECTRON, V86, P95, DOI 10.1016/j.bios.2016.06.035
   Wu S, 2011, MATER LETT, V65, P1882, DOI 10.1016/j.matlet.2011.03.065
   Wu SJ, 2017, INT J FOOD MICROBIOL, V261, P42, DOI 10.1016/j.ijfoodmicro.2017.09.002
   Wu SX, 2012, NANOSCALE, V4, P2478, DOI 10.1039/c2nr11992g
   Wu W, 2008, NANOSCALE RES LETT, V3, P397, DOI 10.1007/s11671-008-9174-9
   Wu W, 2015, SCI TECHNOL ADV MAT, V16, DOI 10.1088/1468-6996/16/2/023501
   Wu W, 2012, ACS APPL MATER INTER, V4, P3602, DOI 10.1021/am300669a
   Xi Z, 2018, CHEM MATER, V30, P8391, DOI 10.1021/acs.chemmater.8b04152
   Xia N, 2014, MATERIALS, V7, P5366, DOI 10.3390/ma7075366
   Xiang Y, 2012, CHEM SOC REV, V41, P7291, DOI 10.1039/c2cs35048c
   Xianyu YL, 2018, TRAC-TREND ANAL CHEM, V106, P213, DOI 10.1016/j.trac.2018.07.010
   Xie WS, 2018, THERANOSTICS, V8, P3284, DOI 10.7150/thno.25220
   Xing ZC, 2010, SCI TECHNOL ADV MAT, V11, DOI 10.1088/1468-6996/11/1/014101
   Xing ZC, 2014, BIOSENS BIOELECTRON, V52, P452, DOI 10.1016/j.bios.2013.09.029
   Xu L, 2018, CHEM REV, V118, P3209, DOI 10.1021/acs.chemrev.7b00208
   Xu YH, 2018, CHEM SOC REV, V47, P586, DOI 10.1039/c7cs00500h
   Xuan SH, 2012, ACS APPL MATER INTER, V4, P2033, DOI 10.1021/am300008x
   Yadav H. M., 2019, HYBRID NANOSTRUCTURE, P159
   Yadav S, 2017, NANOSCALE, V9, P8805, DOI 10.1039/c7nr03006a
   Yan WQ, 2019, NANO-MICRO LETT, V11, DOI 10.1007/s40820-019-0239-3
   Yan XH, 2019, ARTIF CELL NANOMED B, V47, P636, DOI 10.1080/21691401.2019.1575841
   Yang D, 2018, J PHARMACEUT BIOMED, V159, P119, DOI 10.1016/j.jpba.2018.06.053
   Yang J, 2002, J CHROMATOGR B, V780, P27, DOI 10.1016/S1570-0232(02)00408-7
   Yang LF, 2018, TALANTA, V179, P531, DOI 10.1016/j.talanta.2017.11.033
   Yang YC, 2017, ACS APPL MATER INTER, V9, P10069, DOI 10.1021/acsami.6b15654
   Yi DK, 2005, J AM CHEM SOC, V127, P4990, DOI 10.1021/ja0428863
   Yildiz I, 2016, NANOTECHNOL REV, V5, P331, DOI 10.1515/ntrev-2015-0012
   You CC, 2005, CURR OPIN CHEM BIOL, V9, P639, DOI 10.1016/j.cbpa.2005.09.012
   Yu N, 2017, ANAL CHIM ACTA, V962, P24, DOI 10.1016/j.aca.2017.01.069
   Yuan YH, 2017, BIOSENS BIOELECTRON, V97, P325, DOI 10.1016/j.bios.2017.06.022
   Yue QL, 2018, NANOMEDICINE-UK, V13, P2301, DOI 10.2217/nnm-2018-0066
   Zablotskaya A, 2015, APPL ORGANOMET CHEM, V29, P376, DOI 10.1002/aoc.3302
   Zakaria MB, 2015, CHEM-ASIAN J, V10, P1457, DOI 10.1002/asia.201500232
   Zeng H, 2008, ADV FUNCT MATER, V18, P391, DOI 10.1002/adfm.200701211
   Zhan S., 2018, SANDWICH ASSAYS BASE, P69
   Zhang H, 2017, RSC ADV, V7, P52782, DOI 10.1039/c7ra10918k
   Zhang J, 2015, GENOM PROTEOM BIOINF, V13, P17, DOI 10.1016/j.gpb.2015.02.001
   Zhang SD, 2017, CHEM REV, V117, P12942, DOI 10.1021/acs.chemrev.7b00088
   Zhang T, 2018, ACS APPL MATER INTER, V10, P36796, DOI 10.1021/acsami.8b15419
   Zhang XZ, 2009, ANAL CHEM, V81, P6006, DOI 10.1021/ac802026j
   Zhang ZY, 2017, J MATER CHEM B, V5, P1454, DOI 10.1039/c6tb02696f
   Zhang ZJ, 2017, J AM CHEM SOC, V139, P5412, DOI 10.1021/jacs.7b00601
   Zheng TT, 2014, J AM CHEM SOC, V136, P2288, DOI 10.1021/ja500169y
   Zheng TT, 2013, ANAL CHEM, V85, P5609, DOI 10.1021/ac400994p
   Zheng WS, 2016, ANALYST, V141, P1196, DOI 10.1039/c5an02222c
   Zhou YP, 2016, SENSOR ACTUAT B-CHEM, V223, P9, DOI 10.1016/j.snb.2015.09.063
   Zhu CZ, 2015, ANAL CHEM, V87, P230, DOI 10.1021/ac5039863
   Zhu XQ, 2015, BIOSENS BIOELECTRON, V74, P113, DOI 10.1016/j.bios.2015.04.069
   Zhu XL, 2006, ANAL CHEM, V78, P2447, DOI 10.1021/ac051962x
   Zhuo Y, 2009, BIOMATERIALS, V30, P2284, DOI 10.1016/j.biomaterials.2009.01.002
   Zuo XL, 2009, NANO RES, V2, P617, DOI [10.1007/s12274-009-9062-3, 10.1007/S12274-009-9062-3]
NR 347
TC 149
Z9 151
U1 57
U2 375
PU ROYAL SOC CHEMISTRY
PI CAMBRIDGE
PA THOMAS GRAHAM HOUSE, SCIENCE PARK, MILTON RD, CAMBRIDGE CB4 0WF, CAMBS,
   ENGLAND
SN 0306-0012
EI 1460-4744
J9 CHEM SOC REV
JI Chem. Soc. Rev.
PD DEC 21
PY 2019
VL 48
IS 24
BP 5717
EP 5751
DI 10.1039/c9cs00174c
PG 35
WC Chemistry, Multidisciplinary
WE Science Citation Index Expanded (SCI-EXPANDED)
SC Chemistry
GA JU6YL
UT WOS:000501819700003
PM 31720618
OA Green Published
HC Y
HP N
DA 2023-06-30
ER

PT J
AU Chikhaliwala, P
   Rai, R
   Chandra, S
AF Chikhaliwala, Priyal
   Rai, Rakesh
   Chandra, Sudeshna
TI Simultaneous voltammetric immunodetection of alpha-fetoprotein and
   glypican-3 using a glassy carbon electrode modified with
   magnetite-conjugated dendrimers
SO MICROCHIMICA ACTA
LA English
DT Article
DE Biosensor; Simultaneous detection; AFP; GPC-3; Hepatocellular carcinoma;
   PAMAM dendrimer; Fe3O4 nanoparticles; Cyclic voltammetry;
   Electrochemical impedance spectroscopy; Differential pulse voltammetry
ID NANOPARTICLES; LABEL
AB The authors describe an electrochemical immunoassay for simultaneous determination of alpha-fetoprotein (AFP) and glypican-3 (GPC-3) which are important biomarkers for early detection of hepatocellular carcinoma (HCC). Magnetite (Fe3O4) nanoparticles (NPs) were decorated with hyperbranched amino functionalized dendrimers. The modified NPs were coupled to the antibodies against AFP and GPC-3. The electrochemical behaviour of the Fe3O4 NPs and dendrimer-modified NPs were studied. A glassy carbon electrode was then modified with the NP-conjugated antibodies and biomolecular interactions were studied by using cyclic voltammetry and electrochemical impedance spectroscopy. Dual differential pulse voltammetric sensing was performed by utilizing the redox probes; Prussian blue for AFP and toluidine blue for GPC-3. The biomarkers can be detected best at voltages of 0.25mV and -0.54mV (vs Ag/AgCl) for AFP and GPC-3, respectively. The low working potentials makes the method more selective over other electroactive species present in real human serum samples. Response is linear in 0.02 to 10ngmL(-1) concentration ranges of both AFP and GPC-3; and the respective detection limits are 50 and 70pgmL(-1). The method was validated by analysing spiked human serum samples. In our perception, the method is of great clinical significance as combination of GPC-3 and AFP increases the sensitivity of detection of HCC.
C1 [Chikhaliwala, Priyal] Deemed To Be Univ, Dept Biol Sci, Sunandan Divatia Sch Sci, SVKMs NMIMS, Mumbai 400056, Maharashtra, India.
   [Rai, Rakesh] Fortis Hosp, Dept HPB & Transplant Surg, Mumbai 400078, Maharashtra, India.
   [Chandra, Sudeshna] Deemed To Be Univ, Dept Chem, Sunandan Divatia Sch Sci, SVKMs NMIMS, Mumbai 400056, Maharashtra, India.
C3 SVKM's NMIMS (Deemed to be University); SVKM's NMIMS (Deemed to be
   University)
RP Chandra, S (通讯作者)，Deemed To Be Univ, Dept Chem, Sunandan Divatia Sch Sci, SVKMs NMIMS, Mumbai 400056, Maharashtra, India.
EM Sudeshna.Chandra@nmims.edu
RI CHANDRA, SUDESHNA/B-8569-2016
OI CHANDRA, SUDESHNA/0000-0002-6565-9776
FU Nanomission, Department of Science and Technology, Government of India
   [SR/NM/NB-1024/2016(C)]
FX The authors are thankful to Department of Metallurgical Engineering and
   Materials Science, Indian Institute of Technology Bombay, for XRD and
   VSM measurements. We acknowledge Dr. Kolja Them (University of Hamburg,
   Germany) for performing nanoparticle characterization by TEM. Authors
   are grateful for financial support from Nanomission, Department of
   Science and Technology [Sanction No.: SR/NM/NB-1024/2016(C)], Government
   of India for providing research project grant.
CR Arif-Tiwari H, 2014, DIAGN INTERV RADIOL, V20, P209, DOI 10.5152/dir.2014.13370
   Chandra S, 2015, J POWER SOURCES, V280, P217, DOI 10.1016/j.jpowsour.2015.01.075
   Cho IH, 2018, SENSORS-BASEL, V18, DOI 10.3390/s18010207
   Cordeiro M, 2016, DIAGNOSTICS, V6, DOI 10.3390/diagnostics6040043
   Dietrich S, 2012, MATER CHEM PHYS, V132, P292, DOI 10.1016/j.matchemphys.2011.11.015
   Ghouri Yezaz Ahmed, 2017, J Carcinog, V16, P1, DOI 10.4103/jcar.JCar_9_16
   Holzinger M, 2014, FRONT CHEM, V2, DOI 10.3389/fchem.2014.00063
   Huang ZJ, 2017, J ELECTROANAL CHEM, V785, P8, DOI 10.1016/j.jelechem.2016.11.060
   Jie GF, 2011, ANAL CHEM, V83, P3873, DOI 10.1021/ac200383z
   Khodadust R, 2013, J NANOPART RES, V15, DOI 10.1007/s11051-013-1488-6
   Kumar SA, 2008, ANAL LETT, V41, P141, DOI 10.1080/00032710701792612
   Li GY, 2018, ANAL BIOCHEM, V547, P37, DOI 10.1016/j.ab.2018.02.012
   Limei A, 2006, ANAL CHEM, V78, P1104, DOI [10.1021/ac051323m, DOI 10.1021/AC051323M]
   Lin JH, 2015, MICROCHIM ACTA, V182, P719, DOI 10.1007/s00604-014-1378-3
   Ling D, 2015, ACCOUNTS CHEM RES, V48, P1276, DOI 10.1021/acs.accounts.5b00038
   Liu QL, 2013, MOLECULES, V18, P12675, DOI 10.3390/molecules181012675
   Lou Jiatao, 2017, Biomark Cancer, V9, P1, DOI 10.1177/1179299X16684640
   Ni YH, 2010, CRYSTENGCOMM, V12, P2213, DOI 10.1039/b923857n
   Ramanaviciene A, 2002, CRIT REV ANAL CHEM, V32, P245, DOI 10.1080/10408340290765542
   Sallam KM, 2011, J RADIOANAL NUCL CH, V290, P339, DOI 10.1007/s10967-011-1188-6
   Sapsford KE, 2006, SENSORS-BASEL, V6, P925, DOI 10.3390/s6080925
   Schraml C, 2015, DIAGNOSTICS, V5, P513, DOI 10.3390/diagnostics5040513
   Shanshan Li, 2018, IOP Conference Series: Materials Science and Engineering, V382, DOI 10.1088/1757-899X/382/2/022017
   Tangkijvanich P, 2010, J GASTROEN HEPATOL, V25, P129, DOI 10.1111/j.1440-1746.2009.05988.x
   Tingting X, 2017, ANAL CHIM ACTA, V977, P36, DOI [10.1016/j.aca.2017.04.045, DOI 10.1016/J.ACA.2017.04.045]
   Vashist SK, 2012, BIONANOSCIENCE, V2, P115, DOI 10.1007/s12668-012-0047-4
   Vasile E, 2014, SCI WORLD J, DOI 10.1155/2014/103462
   Wang HL, 2008, ARCH PATHOL LAB MED, V132, P1723, DOI 10.1043/1543-2165-132.11.1723
   Wang J, 2005, ELECTROANAL, V17, P7, DOI 10.1002/elan.200403113
   Xu TT, 2017, BIOSENS BIOELECTRON, V95, P87, DOI 10.1016/j.bios.2017.04.015
   Ya Y, 2017, SENSORS-BASEL, V17, DOI 10.3390/s17030545
   Yuan YL, 2017, ANAL BIOCHEM, V534, P56, DOI 10.1016/j.ab.2017.07.015
   Zhao YJ, 2013, MOL CLIN ONCOL, V1, P593, DOI 10.3892/mco.2013.119
   Zhou M, 2009, ANAL CHEM, V81, P5603, DOI 10.1021/ac900136z
NR 34
TC 20
Z9 20
U1 7
U2 70
PU SPRINGER WIEN
PI WIEN
PA SACHSENPLATZ 4-6, PO BOX 89, A-1201 WIEN, AUSTRIA
SN 0026-3672
EI 1436-5073
J9 MICROCHIM ACTA
JI Microchim. Acta
PD APR
PY 2019
VL 186
IS 4
AR 255
DI 10.1007/s00604-019-3354-4
PG 12
WC Chemistry, Analytical
WE Science Citation Index Expanded (SCI-EXPANDED)
SC Chemistry
GA HQ1LT
UT WOS:000462160100003
PM 30904972
DA 2023-06-30
ER

PT J
AU Zeng, GM
   Zhang, C
   Huang, DL
   Lai, C
   Tang, L
   Zhou, YY
   Xu, PA
   Wang, H
   Qin, L
   Cheng, M
AF Zeng, Guangming
   Zhang, Chen
   Huang, Danlian
   Lai, Cui
   Tang, Lin
   Zhou, Yaoyu
   Xu, Piao
   Wang, Hou
   Qin, Lei
   Cheng, Min
TI Practical and regenerable electrochemical aptasensor based on nanoporous
   gold and thymine-Hg2+-thymine base pairs for Hg2+ detection
SO BIOSENSORS & BIOELECTRONICS
LA English
DT Article
DE Hg2+; Nanoporous gold; Electrochemistry; Thymine-Hg2+-thymine;
   Amplification
ID SIGNAL AMPLIFICATION; SENSITIVE DETECTION; QUANTUM DOTS; BIOSENSOR;
   NANOPARTICLES; SENSOR; NANOMATERIALS; FLUORESCENT; STRATEGY; REMOVAL
AB A simple, practical and reusable electrochemical aptasensor, based on thymine-Hg2+-thymine (T-Hg2+-T) coordination chemistry and nanoporous gold (NPG) for signal amplification, was designed for sensitive and selective detection of mercury ions (Hg2+). The thiol modified T-rich hairpin capture probe was self-assembled onto the surface of the NPG modified electrode for hybridizing with ferrocene-labeled T-rich probe in the presence of Hg2+ via T-Hg2+-T coordination chemistry. As a result, the hairpin capture probe was opened, and the ferrocene tags were close to the NPG modified electrode. Taking advantage of the amplification effect of NPG electrode for increasing the reaction sites of thiol modified capture probe, the proposed electrochemical aptasensor could detect Hg2+ quantitatively in the range of 0.01-5000 nM, with a detection limit as low as 0.0036 nM which is much lower than the maximum contamination level for He in drinking water defined by the U.S. Environmental Protection Agency. Moreover, the proposed electrochemical aptasensor can be regenerated by adding cysteine and Hg2+. The aptasensor was also used to detect Hg2+ from real water samples, and the results showed excellent agreement with the values determined by atomic fluorescence spectrometer. This aptasensor showed a promising potential for on-site detecting Hg2+ in drinking water.
C1 [Zeng, Guangming; Zhang, Chen; Huang, Danlian; Lai, Cui; Tang, Lin; Zhou, Yaoyu; Xu, Piao; Wang, Hou; Qin, Lei; Cheng, Min] Hunan Univ, Coll Environm Sci & Engn, Changsha 410082, Hunan, Peoples R China.
   [Zeng, Guangming; Zhang, Chen; Huang, Danlian; Lai, Cui; Tang, Lin; Zhou, Yaoyu; Xu, Piao; Wang, Hou; Qin, Lei; Cheng, Min] Hunan Univ, Minist Educ, Key Lab Environm Biol & Pollut Control, Changsha 410082, Hunan, Peoples R China.
   [Zhou, Yaoyu] Hunan Agr Univ, Coll Resources & Environm, Changsha 410128, Hunan, Peoples R China.
C3 Hunan University; Hunan University; Hunan Agricultural University
RP Zeng, GM; Huang, DL (通讯作者)，Hunan Univ, Coll Environm Sci & Engn, Changsha 410082, Hunan, Peoples R China.
EM zgming@hnu.edu.cn; huangdanlian@hnu.edu.cn
RI Xu, Piao/ABD-5293-2021; Zhou, Yaoyu/S-8248-2016; Zhang,
   Chen/AAY-8585-2021; cheng, min/AAM-6401-2021; Tang, Lin/M-8040-2014;
   Wang, Hou/E-5264-2013
OI Zhou, Yaoyu/0000-0002-8995-6804; Zhang, Chen/0000-0002-3579-6980; cheng,
   min/0000-0003-1086-4008; Tang, Lin/0000-0001-6996-7955; Wang,
   Hou/0000-0002-2066-1856; Wang, Guangfu/0000-0003-1199-6176
FU National Natural Science Foundation of China [51521006, 51378190,
   51278176, 51408206, 51579098, 51579096]; National Program for Support of
   Top-Notch Young Professionals of China; Program for New Century
   Excellent Talents in University [NCET-13-0186]; Scientific Research Fund
   of Hunan Provincial Education Department [521293050]; Program for
   Changjiang Scholars and Innovative Research Team in University
   [IRT-13R17]; Fundamental Research Funds for the Central Universities;
   Hunan Provincial Innovation Foundation for Postgraduate [CX20158091];
   Shanghai Tongji Gao Tingyao Environmental Science and Technology
   Development Foundation; International S & T Cooperation Program of China
   [2015DFG92750]
FX This study was financially supported by the National Natural Science
   Foundation of China (51521006, 51378190, 51278176, 51408206, 51579098
   and 51579096), the National Program for Support of Top-Notch Young
   Professionals of China (2012, 2014), the Program for New Century
   Excellent Talents in University (NCET-13-0186), Scientific Research Fund
   of Hunan Provincial Education Department (521293050), the Program for
   Changjiang Scholars and Innovative Research Team in University
   (IRT-13R17), the Fundamental Research Funds for the Central
   Universities, the Hunan Provincial Innovation Foundation for
   Postgraduate (CX20158091), Shanghai Tongji Gao Tingyao Environmental
   Science and Technology Development Foundation, and the International S &
   T Cooperation Program of China (2015DFG92750).
CR Chen AC, 2013, CHEM SOC REV, V42, P5425, DOI 10.1039/c3cs35518g
   Dave N, 2010, J AM CHEM SOC, V132, P12668, DOI [10.1021/ja106098J, 10.1021/ja106098j]
   Ding Y, 2003, J AM CHEM SOC, V125, P7772, DOI 10.1021/ja035318g
   Dong ZM, 2012, SENSORS-BASEL, V12, P7080, DOI 10.3390/s120607080
   Fan T, 2008, J HAZARD MATER, V160, P655, DOI 10.1016/j.jhazmat.2008.03.038
   Feng YA, 2010, CHEM ENG J, V162, P487, DOI 10.1016/j.cej.2010.05.049
   Fujita T, 2012, NAT MATER, V11, P775, DOI [10.1038/nmat3391, 10.1038/NMAT3391]
   Gong JL, 2009, J HAZARD MATER, V164, P1517, DOI 10.1016/j.jhazmat.2008.09.072
   Hu XJ, 2011, J HAZARD MATER, V185, P306, DOI 10.1016/j.jhazmat.2010.09.034
   Huang DL, 2008, ENVIRON SCI TECHNOL, V42, P4946, DOI 10.1021/es800072c
   Huang DW, 2013, ENVIRON SCI TECHNOL, V47, P4392, DOI 10.1021/es302967n
   Huang DW, 2013, ANAL CHEM, V85, P1164, DOI 10.1021/ac303084d
   Hudson RJM, 2004, SCIENCE, V303, P763
   Jia SM, 2011, BIOSENS BIOELECTRON, V27, P148, DOI 10.1016/j.bios.2011.06.032
   Kim HN, 2012, CHEM SOC REV, V41, P3210, DOI 10.1039/c1cs15245a
   Lai C, 2016, RSC ADV, V6, P3259, DOI 10.1039/c5ra23157d
   Lee JS, 2007, ANGEW CHEM INT EDIT, V46, P4093, DOI 10.1002/anie.200700269
   Levicky R, 1998, J AM CHEM SOC, V120, P9787, DOI 10.1021/ja981897r
   Li P, 2009, J HAZARD MATER, V168, P591, DOI 10.1016/j.jhazmat.2009.03.031
   Li Y, 2006, ANAL CHEM, V78, P6115, DOI 10.1021/ac060644a
   Liu SJ, 2009, ANAL CHEM, V81, P5724, DOI 10.1021/ac900527f
   Miyake Y, 2006, J AM CHEM SOC, V128, P2172, DOI 10.1021/ja056354d
   Niu XH, 2011, SENSOR ACTUAT B-CHEM, V158, P383, DOI 10.1016/j.snb.2011.06.040
   Nolan EM, 2008, CHEM REV, V108, P3443, DOI 10.1021/cr068000q
   Park S, 2003, ANAL CHEM, V75, P3046, DOI 10.1021/ac0263465
   Qiu ZL, 2016, BIOSENS BIOELECTRON, V75, P108, DOI 10.1016/j.bios.2015.08.026
   Seker E, 2009, MATERIALS, V2, P2188, DOI 10.3390/ma2042188
   Sezgin M, 2004, J ELECTRON IMAGING, V13, P146, DOI 10.1117/1.1631315
   Tan DD, 2013, TALANTA, V113, P26, DOI 10.1016/j.talanta.2013.03.055
   Tang L, 2008, ENVIRON SCI TECHNOL, V42, P1207, DOI 10.1021/es7024593
   Tang XM, 2012, ANALYST, V137, P309, DOI 10.1039/c1an15908a
   Wang GF, 2012, BIOSENS BIOELECTRON, V35, P108, DOI 10.1016/j.bios.2012.02.029
   Wu DH, 2010, BIOSENS BIOELECTRON, V25, P1025, DOI 10.1016/j.bios.2009.09.017
   Wu L, 2014, NANO TODAY, V9, P197, DOI 10.1016/j.nantod.2014.04.002
   Xiong EH, 2015, ANAL CHIM ACTA, V853, P242, DOI 10.1016/j.aca.2014.10.015
   Xu PA, 2012, SCI TOTAL ENVIRON, V424, P1, DOI 10.1016/j.scitotenv.2012.02.023
   Yang XR, 2010, CHEM COMMUN, V46, P3107, DOI 10.1039/c002137g
   Zeng GM, 2013, NATURE, V499, P154, DOI 10.1038/499154c
   Zeng GM, 2013, SCIENCE, V340, P1403, DOI 10.1126/science.340.6139.1403-a
   Zhang C, 2016, WATER RES, V95, P103, DOI 10.1016/j.watres.2016.03.014
   Zhang C, 2016, BIOSENS BIOELECTRON, V81, P61, DOI 10.1016/j.bios.2016.02.053
   Zhang C, 2014, RSC ADV, V4, P55511, DOI 10.1039/c4ra09563d
   Zhang C, 2014, BIOCHEM ENG J, V91, P149, DOI 10.1016/j.bej.2014.08.009
   Zhang YL, 2015, ELECTROCHIM ACTA, V170, P210, DOI 10.1016/j.electacta.2015.04.152
   Zhang Y, 2007, BIOSENS BIOELECTRON, V22, P2121, DOI 10.1016/j.bios.2006.09.030
   Zhang Y, 2015, ANAL CHEM, V87, P989, DOI 10.1021/ac503472p
   Zhou YY, 2016, SENSOR ACTUAT B-CHEM, V223, P280, DOI 10.1016/j.snb.2015.09.090
   Zhou YY, 2015, BIOSENS BIOELECTRON, V65, P382, DOI 10.1016/j.bios.2014.10.063
   Zhou YY, 2014, BIOSENS BIOELECTRON, V61, P519, DOI 10.1016/j.bios.2014.05.063
   Zhu YY, 2015, BIOSENS BIOELECTRON, V69, P174, DOI 10.1016/j.bios.2015.02.018
   Zhuang JY, 2013, BIOSENS BIOELECTRON, V39, P315, DOI 10.1016/j.bios.2012.07.015
NR 51
TC 89
Z9 95
U1 4
U2 265
PU ELSEVIER ADVANCED TECHNOLOGY
PI OXFORD
PA OXFORD FULFILLMENT CENTRE THE BOULEVARD, LANGFORD LANE, KIDLINGTON,
   OXFORD OX5 1GB, OXON, ENGLAND
SN 0956-5663
EI 1873-4235
J9 BIOSENS BIOELECTRON
JI Biosens. Bioelectron.
PD APR 15
PY 2017
VL 90
BP 542
EP 548
DI 10.1016/j.bios.2016.10.018
PG 7
WC Biophysics; Biotechnology & Applied Microbiology; Chemistry, Analytical;
   Electrochemistry; Nanoscience & Nanotechnology
WE Science Citation Index Expanded (SCI-EXPANDED)
SC Biophysics; Biotechnology & Applied Microbiology; Chemistry;
   Electrochemistry; Science & Technology - Other Topics
GA EI8OW
UT WOS:000392768000070
PM 27825522
DA 2023-06-30
ER

PT J
AU Wang, H
   Zhang, YH
   Ma, HM
   Ren, X
   Wang, YG
   Zhang, Y
   Wei, Q
AF Wang, Huan
   Zhang, Yihe
   Ma, Hongmin
   Ren, Xiang
   Wang, Yaoguang
   Zhang, Yong
   Wei, Qin
TI Electrochemical DNA probe for Hg2+ detection based on a triple-helix DNA
   and Multistage Signal Amplification Strategy
SO BIOSENSORS & BIOELECTRONICS
LA English
DT Article
DE Triple-helix DNA; Thymine-Hg2+-thymine complex; Cytosine-Ag+-cytosine
   complex; Hg2+ detection; Multistage Signal Amplification Strategy
ID GOLD NANOPARTICLES; ULTRASENSITIVE DETECTION; COLORIMETRIC DETECTION;
   APTAMER; SENSOR; NANOCLUSTERS; MERCURY(II); BIOSENSOR; DOTS
AB In this work, an ultrasensitive electrochemical sensor was developed for detection of Hg2+. Gold nanoparticles decorated bovine serum albumin reduction of graphene oxide (AuNP-BSA-rGO) were used as subsurface material for the immobilization of triple-helix DNA. The triple-helix DNA containing a thiol labelled single-stranded DNA (sDNA) and a thymine-rich DNA (T-rich DNA), which could be unwinded in the present of Hg2+ to form more stable thymine-Hg2+-thymine (T-Hg2+-T) complex. T-Hg2+-T complex was then removed and the sDNA was left on the electrode. At this time, gold nanoparticle carrying thiol labelled cytosine-rich complementary DNA (cDNA-AuNP) could bind with the free sDNA. Meanwhile, the other free cDNA on AuNP could bind with each other in the present of Ag+ to form the stable cytosine-Ag+-cytosine (C-Ag+-C) complex and circle amplification. Plenty of C-Ag+-C could form silver nanoclusters by electrochemical reduction and the striping signal of Ag could be measured for purpose of the final electrochemical detection of Hg2+. This sensor could detect Hg2+ over a wide concentration range from 0.1 to 130 nM with a detection limit of 0.03 nM. (C) 2016 Elsevier B.V. All rights reserved.
C1 [Wang, Huan; Zhang, Yihe] China Univ Geosci, Sch Mat Sci & Technol, Natl Lab Mineral Mat, Beijing Key Lab Mat Utilizat Nonmetall Minerals &, Beijing 100083, Peoples R China.
   [Ma, Hongmin; Ren, Xiang; Wang, Yaoguang; Zhang, Yong; Wei, Qin] Univ Jinan, Sch Chem & Chem Engn, Key Lab Chem Sensing & Anal Univ Shandong, Jinan 250022, Peoples R China.
C3 China University of Geosciences; University of Jinan
RP Zhang, YH (通讯作者)，China Univ Geosci, Sch Mat Sci & Technol, Natl Lab Mineral Mat, Beijing Key Lab Mat Utilizat Nonmetall Minerals &, Beijing 100083, Peoples R China.; Wei, Q (通讯作者)，Univ Jinan, Sch Chem & Chem Engn, Key Lab Chem Sensing & Anal Univ Shandong, Jinan 250022, Peoples R China.
EM zyh@cugb.edu.cn; sdjndxwq@163.com
RI Zhang, Yiming/HGB-7344-2022; Wei, Qin/AAF-3325-2019; ren,
   xiang/HLQ-5068-2023; Zhang, Yihe/Y-3216-2019; Zhang, Yong/P-9867-2015;
   li, he/ISB-4278-2023; Zhang, Li/GWM-7501-2022; Zhang, Yong/H-1774-2012
OI Zhang, Yihe/0000-0002-1407-4129; Zhang, Yong/0000-0002-5831-637X; Zhang,
   Yong/0000-0002-5831-637X
FU National Natural Science Foundation of China [21375047, 21377046,
   21575050]; Science and Technology Plan Project of Jinan [201307010];
   Science and Technology Development Plan of Shandong Province
   [2014GSF120004]; Special Project for Independent Innovation and
   Achievements Transformation of Shandong Province [2014ZZCX05101];
   Special Foundation for Taishan Scholar Professorship of Shandong
   Province and University of Jinan [ts20130937]
FX This study was supported by the National Natural Science Foundation of
   China (Nos. 21375047, 21377046 and 21575050), the Science and Technology
   Plan Project of Jinan (No. 201307010), the Science and Technology
   Development Plan of Shandong Province (No. 2014GSF120004), the Special
   Project for Independent Innovation and Achievements Transformation of
   Shandong Province (No. 2014ZZCX05101), and QW thanks the Special
   Foundation for Taishan Scholar Professorship of Shandong Province and
   University of Jinan (No. ts20130937).
CR Alvarez-Martos I, 2015, ANALYST, V140, P4089, DOI 10.1039/c5an00480b
   Chen GH, 2014, ANAL CHEM, V86, P6843, DOI 10.1021/ac5008688
   Chen ZB, 2015, SENSOR ACTUAT B-CHEM, V221, P365, DOI 10.1016/j.snb.2015.06.082
   Deng L, 2011, CHEM COMMUN, V47, P11065, DOI 10.1039/c1cc14012d
   Feng LY, 2012, CHEM COMMUN, V48, P9068, DOI 10.1039/c2cc34776h
   Gao YX, 2014, CHEM COMMUN, V50, P6447, DOI 10.1039/c4cc00069b
   Gong L, 2015, CHEM COMMUN, V51, P979, DOI 10.1039/c4cc06855f
   Guo SJ, 2010, ACS NANO, V4, P3959, DOI 10.1021/nn100852h
   Huang DW, 2013, ENVIRON SCI TECHNOL, V47, P4392, DOI 10.1021/es302967n
   Huang JH, 2014, ANAL CHEM, V86, P3209, DOI 10.1021/ac500192r
   Lee JB, 2010, NANOSCALE, V2, P188, DOI 10.1039/b9nr00142e
   Li JJ, 2013, CHEM SCI, V4, P3514, DOI 10.1039/c3sc51538a
   Li LB, 2015, BIOSENS BIOELECTRON, V74, P263, DOI 10.1016/j.bios.2015.06.050
   Li ZB, 2016, BIOSENS BIOELECTRON, V80, P339, DOI 10.1016/j.bios.2016.01.074
   Lin YY, 2015, SENSOR ACTUAT B-CHEM, V220, P1086, DOI 10.1016/j.snb.2015.06.064
   Liu JB, 2010, J AM CHEM SOC, V132, P7279, DOI 10.1021/ja100938r
   Lukman S, 2014, RSC ADV, V4, P8883, DOI 10.1039/c3ra46752j
   Mitra A, 2011, CHEM COMMUN, V47, P2565, DOI 10.1039/c0cc04967k
   Ren W, 2015, BIOSENS BIOELECTRON, V68, P266, DOI 10.1016/j.bios.2015.01.010
   Senapati T, 2011, CHEM COMMUN, V47, P10326, DOI 10.1039/c1cc13157e
   Tang SR, 2015, CHEM COMMUN, V51, P15043, DOI 10.1039/c5cc05773f
   Tang SR, 2014, BIOSENS BIOELECTRON, V59, P1, DOI 10.1016/j.bios.2014.02.074
   Wu D, 2016, BIOSENS BIOELECTRON, V82, P9, DOI 10.1016/j.bios.2016.03.061
   Wu YG, 2014, ANALYST, V139, P1550, DOI 10.1039/c3an02117c
   Xie JP, 2010, CHEM COMMUN, V46, P961, DOI 10.1039/b920748a
   Yue QL, 2013, CHEM COMMUN, V49, P1750, DOI 10.1039/c3cc38488h
   Zheng J, 2014, ANAL CHEM, V86, P2205, DOI 10.1021/ac404004m
   Zheng J, 2012, J AM CHEM SOC, V134, P19957, DOI 10.1021/ja308875r
   Zheng J, 2011, ANAL CHEM, V83, P6586, DOI 10.1021/ac201314y
NR 29
TC 31
Z9 33
U1 8
U2 303
PU ELSEVIER ADVANCED TECHNOLOGY
PI OXFORD
PA OXFORD FULFILLMENT CENTRE THE BOULEVARD, LANGFORD LANE, KIDLINGTON,
   OXFORD OX5 1GB, OXON, ENGLAND
SN 0956-5663
EI 1873-4235
J9 BIOSENS BIOELECTRON
JI Biosens. Bioelectron.
PD DEC 15
PY 2016
VL 86
BP 907
EP 912
DI 10.1016/j.bios.2016.07.098
PG 6
WC Biophysics; Biotechnology & Applied Microbiology; Chemistry, Analytical;
   Electrochemistry; Nanoscience & Nanotechnology
WE Science Citation Index Expanded (SCI-EXPANDED)
SC Biophysics; Biotechnology & Applied Microbiology; Chemistry;
   Electrochemistry; Science & Technology - Other Topics
GA DY1KG
UT WOS:000384853300124
PM 27497197
DA 2023-06-30
ER

PT J
AU Sun, W
   Xu, L
   Li, TT
   Wang, XZ
   Li, GJ
   Sun, ZF
AF Sun, Wei
   Xu, Li
   Li, Tongtong
   Wang, Xiuzhen
   Li, Guangjiu
   Sun, Zhenfan
TI Electrochemical Behaviors of Adenosine-5 '-triphosphate on Molecular
   Wire Modified Carbon Paste Electrode and Its Sensitive Detection
SO JOURNAL OF THE CHINESE CHEMICAL SOCIETY
LA English
DT Article
DE Molecular wire; Carbon paste electrode; Adenosine-5 '-triphosphate;
   Cyclic voltammetry; Diphenylacetylene; Electrooxidation
ID ATP; ADENOSINE; VOLTAMMETRY; NANOPARTICLES; TRIPHOSPHATE; NUCLEOTIDES;
   BIOSENSOR; NEURONS; SYSTEMS
AB A new electrochemical method was proposed for the determination of adenosine-5'-triphosphate (ATP) based on the electrooxidation at a molecular wire (MW) modified carbon paste electrode (CPE), which was fabricated with diphenylacetylene (DPA) as the binder. A single well-defined irreversible oxidation peak of ATP appeared on MW-CPE with adsorption-controlled process and enhanced electrochemical response in a pH 3.0 Britton-Robinson buffer solution, which was due to the presence of high conductive DPA in the electrode. The electrochemical parameters of ATP were calculated with the electron transfer coefficient (alpha) as 0.54, the electron transfer number (n) as 1.9, the apparent heterogeneous electron transfer rate constant (k(s)) as 2.67 x 10(-5) s(-1) and the surface coverage (Gamma(T)) as 4.15 x 10(-10) mol cm(-2). Under the selected conditions the oxidation peak current was proportional to ATP concentration in the range from 1.0 x 10(-7) mol L-1 to 2.0 x 10(-3) mol L-1 with the detection limit as 1.28 x 10(-8) mol L-1 (3 sigma) by sensitive differential pulse voltammetry. The proposed method showed good selectivity without the interferences of coexisting substances and was successful applied to the ATP injection samples detection.
C1 [Sun, Wei; Sun, Zhenfan] Hainan Normal Univ, Coll Chem & Chem Engn, Haikou 571158, Peoples R China.
   [Sun, Wei; Xu, Li; Li, Tongtong; Wang, Xiuzhen; Li, Guangjiu] Qingdao Univ Sci & Technol, Coll Chem & Mol Engn, Qingdao 266042, Peoples R China.
C3 Hainan Normal University; Qingdao University of Science & Technology
RP Sun, W (通讯作者)，Hainan Normal Univ, Coll Chem & Chem Engn, Haikou 571158, Peoples R China.
EM sunwei@qust.edu.cn
RI sun, wei/GYU-5320-2022; Zhou, Yu/HHN-3071-2022; Zhou,
   Yujie/HZI-3990-2023; ZHOU, yf/IAO-5497-2023; li, tong/HPC-6702-2023
OI Sun, Wei/0000-0002-9923-7328
FU National Natural Science Foundation of China [21075071]; Doctor
   Foundation of QUST [0022424]
FX We are grateful to the financial support of the National Natural Science
   Foundation of China (No. 21075071) and the Doctor Foundation of QUST
   (0022424).
CR Agteresch HJ, 1999, DRUGS, V58, P211, DOI 10.2165/00003495-199958020-00002
   Alvarez N. S., 2007, ELECTROCHEM COMMUN, V9, P1862
   Blum AS, 2003, APPL PHYS LETT, V82, P3322, DOI 10.1063/1.1573365
   Bowser DN, 2004, J NEUROSCI, V24, P8606, DOI 10.1523/JNEUROSCI.2660-04.2004
   Bucking W, 2005, SENSOR ACTUAT B-CHEM, V104, P111, DOI 10.1016/j.snb.2004.04.115
   Chen SJ, 2008, BIOSENS BIOELECTRON, V23, P1749, DOI 10.1016/j.bios.2008.02.008
   Cockayne DA, 2000, NATURE, V407, P1011, DOI 10.1038/35039519
   Cook SP, 1997, NATURE, V387, P505, DOI 10.1038/387505a0
   Du Y, 2009, BIOSENS BIOELECTRON, V24, P1979, DOI 10.1016/j.bios.2008.10.019
   Fields RD, 2000, TRENDS NEUROSCI, V23, P625, DOI 10.1016/S0166-2236(00)01674-X
   Goyal RN, 2007, ELECTROANAL, V19, P575, DOI 10.1002/elan.200603766
   Goyal RN, 2002, J ELECTROANAL CHEM, V521, P72, DOI 10.1016/S0022-0728(02)00645-9
   KATSU T, 1993, ANAL CHIM ACTA, V276, P373, DOI 10.1016/0003-2670(93)80407-C
   Kueng A, 2004, BIOSENS BIOELECTRON, V19, P1301, DOI 10.1016/j.bios.2003.11.023
   LAVIRON E, 1979, J ELECTROANAL CHEM, V100, P263, DOI 10.1016/S0022-0728(79)80167-9
   LAVIRON E, 1979, J ELECTROANAL CHEM, V101, P19, DOI 10.1016/S0022-0728(79)80075-3
   Liu GZ, 2007, ELECTROCHEM COMMUN, V9, P2218, DOI 10.1016/j.elecom.2007.06.016
   Llaudet E, 2005, ANAL CHEM, V77, P3267, DOI 10.1021/ac048106q
   Nitzan A, 2003, SCIENCE, V300, P1384, DOI 10.1126/science.1081572
   Niu QJ, 2012, J CHIN CHEM SOC-TAIP, V59, P667, DOI 10.1002/jccs.201100135
   Radecka H, 2005, CHEM ANAL-WARSAW, V50, P85
   Ruan CX, 2012, ELECTROANAL, V24, P286, DOI 10.1002/elan.201100680
   Safavi A, 2009, ELECTROCHEM COMMUN, V11, P1113, DOI 10.1016/j.elecom.2009.03.019
   Sakakibara T, 2003, ANAL BIOCHEM, V312, P48, DOI 10.1016/S0003-2697(02)00427-X
   Singhal P, 1997, ANAL CHEM, V69, P3552, DOI 10.1021/ac970333n
   Tian XJ, 2006, ANAL BIOANAL CHEM, V386, P2081, DOI 10.1007/s00216-006-0869-4
   VecianaNogues MT, 1997, FOOD CHEM, V59, P467, DOI 10.1016/S0308-8146(96)00243-9
   Wang J., 2000, ANAL ELECTROCHEMISTR, Vsecond, P37
   Yu F, 2008, ANAL CHIM ACTA, V610, P257, DOI 10.1016/j.aca.2008.01.051
NR 29
TC 6
Z9 8
U1 0
U2 22
PU CHINESE CHEMICAL SOC
PI TAIPEI
PA PO BOX 1-18, NANKANG, TAIPEI 115, TAIWAN
SN 0009-4536
J9 J CHIN CHEM SOC-TAIP
JI J. Chin. Chem. Soc.
PD DEC
PY 2012
VL 59
IS 12
BP 1571
EP 1577
DI 10.1002/jccs.201200179
PG 7
WC Chemistry, Multidisciplinary
WE Science Citation Index Expanded (SCI-EXPANDED)
SC Chemistry
GA 044AP
UT WOS:000311592100014
DA 2023-06-30
ER

PT J
AU Agarkar, T
   Tripathy, S
   Chawla, V
   Sengupta, M
   Ghosh, S
   Kumar, A
AF Agarkar, Tanvi
   Tripathy, Sayantan
   Chawla, Vipin
   Sengupta, Mrittika
   Ghosh, Souradyuti
   Kumar, Ashvani
TI A batch processed titanium-vanadium oxide nanocomposite based
   solid-state electrochemical sensor for zeptomolar nucleic acid detection
SO ANALYTICAL METHODS
LA English
DT Article; Early Access
ID ISOTHERMAL AMPLIFICATION; GOLD NANOPARTICLES; DNA; FLUORESCENCE; TIO2;
   CO; NANOSTRUCTURES; ELECTRODE; ENERGY; OXYGEN
AB Approaching a nucleic acid amplification test (NAAT) based diagnosis of a pathogen from an electrochemistry pathway is a relatively economical, decentralized, and yet highly sensitive route. This work aimed to construct an electrochemical biosensor with a 2-electrode geometry using a transition metal oxide (TMO) based sensing layer. A series of batch-processed TiO2-V2O5 (TVO) nanocomposite-based electrodes were fabricated to probe their electrochemical performance and attain a highly sensitive dual-electrode electrochemical sensor (DEES) compared to pristine V2O5. The XRD analysis of the electrodes confirmed the formation of a nanocomposite, while the XPS analysis correlated the formation of oxygen vacancies with improved electrical conduction measured via EIS and I-V characterization. Furthermore, the work demonstrated the application of the optimized electrode in electrochemical detection of end-point loop-mediated isothermal amplification (LAMP) readout for 10(1)-10(4) copies (0.1 zeptomoles to 0.1 attomoles) of SARS-CoV-2 RNA dependent RNA polymerase (RdRp) plasmid DNA and in vitro transcribed RNA in an aqueous solution. The device achieved a limit of detection as low as 2.5 and 0.25 copies per mu L for plasmid DNA and in vitro transcribed RNA, respectively. The DEES was able to successfully detect in situ LAMP performed on magneto-extracted SARS-CoV-2 plasmid and RNA from (a) an aqueous solution, (b) a sample spiked with excess human genomic DNA, and (c) a serum-spiked sample. The DEES results were then compared with those of real-time fluorescence and commercially available screen-printed electrodes (SPEs).
C1 [Agarkar, Tanvi; Kumar, Ashvani] Bennett Univ, Dept Phys, Greater Noida, India.
   [Tripathy, Sayantan; Ghosh, Souradyuti] Bennett Univ, Dept Chem, Greater Noida, India.
   [Tripathy, Sayantan; Sengupta, Mrittika; Ghosh, Souradyuti] Bennett Univ, Dept Biotechnol, Greater Noida, India.
   [Agarkar, Tanvi; Tripathy, Sayantan; Sengupta, Mrittika; Ghosh, Souradyuti] Bennett Univ, Ctr Excellence Nanosensors & Nanomed, Greater Noida, India.
   [Ghosh, Souradyuti] Kolkata Ctr, Div Radiat & Stress Biol, UGC DAE CSR, Kolkata, India.
   [Agarkar, Tanvi; Kumar, Ashvani] Pristine Diamonds Pvt Ltd, Ahmadabad, Gujarat, India.
   [Chawla, Vipin] Indian Inst Technol Roorkee, Inst Instrumentat Ctr, Roorkee, Uttar Pradesh, India.
C3 UGC DAE Consortium for Scientific Research; Indian Institute of
   Technology System (IIT System); Indian Institute of Technology (IIT) -
   Roorkee
RP Kumar, A (通讯作者)，Bennett Univ, Dept Phys, Greater Noida, India.; Ghosh, S (通讯作者)，Bennett Univ, Dept Chem, Greater Noida, India.; Ghosh, S (通讯作者)，Bennett Univ, Dept Biotechnol, Greater Noida, India.; Ghosh, S (通讯作者)，Bennett Univ, Ctr Excellence Nanosensors & Nanomed, Greater Noida, India.; Ghosh, S (通讯作者)，Kolkata Ctr, Div Radiat & Stress Biol, UGC DAE CSR, Kolkata, India.; Kumar, A (通讯作者)，Pristine Diamonds Pvt Ltd, Ahmadabad, Gujarat, India.
OI Agarkar, Tanvi/0000-0003-1597-5452
FU Bennett University PhD fellowship; Bennett University; Department of
   Science and Technology (DST) Nanomission grant [DST/NM/NB/2018/189];
   Department of Biotechnology - Biotechnology Industry Research Assistance
   Council (BIRAC) grant [BT/PR40297/COD/139/6/2020]
FX This work was supported by the Bennett University PhD fellowship to
   Tanvi Agarkar and Sayantan Tripathy, Bennett University Seed Grant
   funding to Dr Ashvani Kumar, Department of Science and Technology (DST)
   Nanomission grant (No. DST/NM/NB/2018/189) and Department of
   Biotechnology - Biotechnology Industry Research Assistance Council
   (BIRAC) grant (No. BT/PR40297/COD/139/6/2020).
CR Abu al-Soud W, 2001, J CLIN MICROBIOL, V39, P485, DOI 10.1128/JCM.39.2.485-493.2001
   Agarkar T, 2022, ELECTROCHIM ACTA, V407, DOI 10.1016/j.electacta.2022.139876
   Ahmed MU, 2013, ANALYST, V138, P907, DOI 10.1039/c2an36153a
   Ainla A, 2018, ANAL CHEM, V90, P6240, DOI 10.1021/acs.analchem.8b00850
   Alexandra M., 2016, ANALYST, V141, P4196
   [Anonymous], ZENSOR SCREEN PRINTE
   [Anonymous], ELECT DOUBLE LAYER C
   [Anonymous], WHO CORONAVIRUS COVI
   [Anonymous], NADPH COLL VIV QUANT
   Bhardwaj A, 2019, SENSOR ACTUAT B-CHEM, V284, P534, DOI 10.1016/j.snb.2019.01.003
   Bharti B, 2016, SCI REP-UK, V6, DOI 10.1038/srep32355
   Cai H, 2016, CERAM INT, V42, P12503, DOI 10.1016/j.ceramint.2016.03.243
   Cesewski E, 2020, BIOSENS BIOELECTRON, V159, DOI 10.1016/j.bios.2020.112214
   Chin SF, 2017, MICROCHIM ACTA, V184, P491, DOI 10.1007/s00604-016-2029-7
   Ciftyurek E, 2019, SENSORS-BASEL, V19, DOI 10.3390/s19214737
   COUTURIER G, 1983, SOLID STATE IONICS, V9-10, P699, DOI 10.1016/0167-2738(83)90317-X
   Crippa M, 2012, MED LAV, V103, P187
   de Lima LF, 2021, P NATL ACAD SCI USA, V118, DOI 10.1073/pnas.2106724118
   Dong YL, 2016, CATALYSTS, V6, DOI 10.3390/catal6050074
   Drobysh M, 2022, INT J MOL SCI, V23, DOI 10.3390/ijms23126768
   Drobysh M, 2022, INT J MOL SCI, V23, DOI 10.3390/ijms23020666
   Drobysh M, 2021, MICROMACHINES-BASEL, V12, DOI 10.3390/mi12040390
   Eugene K, 2011, NANOSTRUCTURED TRANS
   Fabiani L, 2021, BIOSENS BIOELECTRON, V171, DOI 10.1016/j.bios.2020.112686
   Faulkner A.J.B.L.R., 2001, ELECTROCHEMICAL METH, V2
   GALLAS JM, 1987, PHOTOCHEM PHOTOBIOL, V45, P595, DOI 10.1111/j.1751-1097.1987.tb07385.x
   GONZALEZ G, 1994, J DISPER SCI TECHNOL, V15, P123
   Gonzalez-Gonzalez E, 2021, ANAL METHODS-UK, V13, DOI 10.1039/d0ay01658f
   Harvey D, OVERVIEW ELECTROCHEM
   Hsieh KW, 2012, ANGEW CHEM INT EDIT, V51, P4896, DOI 10.1002/anie.201109115
   Inzelt G., 2013, HDB REFERENCE ELECTR
   Istrate OM, 2016, SENSOR ACTUAT B-CHEM, V223, P697, DOI 10.1016/j.snb.2015.09.142
   Jang WS, 2021, PLOS ONE, V16, DOI 10.1371/journal.pone.0248042
   Jiang L.H., 2010, OPEE 2010 2010 INT C, V1, P273
   Khoo E, 2010, J MATER CHEM, V20, P8368, DOI 10.1039/c0jm00652a
   Kim C, 2021, NAT COMMUN, V12, DOI 10.1038/s41467-020-20602-5
   Lai YQ, 2012, J ELECTROANAL CHEM, V671, P16, DOI 10.1016/j.jelechem.2012.02.011
   Lan L, 2020, JAMA-J AM MED ASSOC, V323, P1502, DOI 10.1001/jama.2020.2783
   Liu Y, 2015, J MATER CHEM A, V3, P3676, DOI 10.1039/c4ta06339b
   Liustrovaite V, 2022, J ELECTROCHEM SOC, V169, DOI 10.1149/1945-7111/ac5d91
   Lu YX, 2013, J MATER CHEM C, V1, P7380, DOI 10.1039/c3tc31508h
   MacDonald MA, 2014, ELECTROCHIM ACTA, V129, P290, DOI 10.1016/j.electacta.2014.02.046
   Mahari S., 2020, BIORXIV, DOI [10.1101/2020.04.24.059204, DOI 10.1101/2020.04.24.059204]
   Mori Y, 2004, J BIOCHEM BIOPH METH, V59, P145, DOI 10.1016/j.jbbm.2003.12.005
   Murphy JN, 2009, J AM CHEM SOC, V131, P4042, DOI 10.1021/ja808696p
   Nagatani N, 2011, ANALYST, V136, P5143, DOI 10.1039/c1an15638a
   Notomi T, 2000, NUCLEIC ACIDS RES, V28, DOI 10.1093/nar/28.12.e63
   Pandeeswari R, 2014, SENSOR ACTUAT B-CHEM, V194, P470, DOI 10.1016/j.snb.2013.12.122
   Rasheed PA, 2017, MICROCHIM ACTA, V184, P981, DOI 10.1007/s00604-017-2143-1
   Rashid MA, 2020, INORG CHEM, V59, P15707, DOI 10.1021/acs.inorgchem.0c02108
   Ratautaite V, 2022, ELECTROCHIM ACTA, V403, DOI 10.1016/j.electacta.2021.139581
   Raval D, 2019, MATER CHEM PHYS, V231, P322, DOI 10.1016/j.matchemphys.2019.04.025
   Reddy CVS, 2008, B KOREAN CHEM SOC, V29, P2061
   Rohs R, 2001, INDIAN J BIOCHEM BIO, V38, P1
   Rotariu L, 2014, SENSOR ACTUAT B-CHEM, V191, P491, DOI 10.1016/j.snb.2013.09.077
   Solanki PR, 2011, NPG ASIA MATER, V3, P17, DOI 10.1038/asiamat.2010.137
   Taghizadeh MT, 2016, RSC ADV, V6, pS6819, DOI 10.1039/c6ra07849d
   Tahara M, 2017, SCI REP-UK, V7, DOI 10.1038/s41598-017-15877-6
   Torrisi V, 2019, COATINGS, V9, DOI 10.3390/coatings9020068
   Tripathy S, 2023, TALANTA, V252, DOI 10.1016/j.talanta.2022.123809
   Tsai SP, 2003, NUCLEIC ACIDS RES, V31, DOI 10.1093/nar/gng025
   Tsaloglou MN, 2018, ANAL BIOCHEM, V543, P116, DOI 10.1016/j.ab.2017.11.025
   Vadlamani Bhaskar S., 2020, Sensors, V20, DOI 10.3390/s20205871
   Vardevanyan PO, 2013, J APPL SPECTROSC+, V80, P595, DOI 10.1007/s10812-013-9811-7
   Vezza VJ, 2021, CHEM COMMUN, V57, P3704, DOI 10.1039/d1cc00936b
   Wang J.T., 2015, SCI REP-UK, V4, P9
   Wang LD, 2018, J HAZARD MATER, V342, P579, DOI 10.1016/j.jhazmat.2017.08.080
   Wang YF, 2015, RSC ADV, V5, P34302, DOI 10.1039/c4ra17076h
   Yamaguchi Y, 2000, CHEM PHYS LETT, V316, P477, DOI 10.1016/S0009-2614(99)01365-2
   Yan L, 2014, MOL BIOSYST, V10, P970, DOI 10.1039/c3mb70304e
   Yang K.L.A., 2012, P 2012 INT C BIOM EN, V4, P647
   Yee EH, 2020, ACS SENSORS, V5, P308, DOI 10.1021/acssensors.9b02424
   Zhao X, 2008, J RARE EARTH, V26, P511, DOI 10.1016/S1002-0721(08)60128-3
   Zhou WF, 2010, J PHYS D APPL PHYS, V43, DOI 10.1088/0022-3727/43/3/035301
   Zhou Y, 2017, RSC ADV, V7, P45177, DOI 10.1039/c7ra07582k
   Zhu QX, 2016, 2016 AES INTERNATIONAL CONFERENCE ON SOUND FIELD CONTROL
   Zipfel WR, 2003, P NATL ACAD SCI USA, V100, P7075, DOI 10.1073/pnas.0832308100
NR 77
TC 0
Z9 0
U1 5
U2 19
PU ROYAL SOC CHEMISTRY
PI CAMBRIDGE
PA THOMAS GRAHAM HOUSE, SCIENCE PARK, MILTON RD, CAMBRIDGE CB4 0WF, CAMBS,
   ENGLAND
SN 1759-9660
EI 1759-9679
J9 ANAL METHODS-UK
JI Anal. Methods
PD 2022 NOV 3
PY 2022
DI 10.1039/d2ay01141g
EA NOV 2022
PG 19
WC Chemistry, Analytical; Food Science & Technology; Spectroscopy
WE Science Citation Index Expanded (SCI-EXPANDED)
SC Chemistry; Food Science & Technology; Spectroscopy
GA 5W9HQ
UT WOS:000878219500001
PM 36326012
DA 2023-06-30
ER

PT J
AU Li, HY
   Li, Q
   Zhao, SX
   Wang, XM
   Li, F
AF Li, Haiyin
   Li, Qian
   Zhao, Suixin
   Wang, Xuemei
   Li, Feng
TI Aptamer-Target Recognition-Promoted Ratiometric Electrochemical Strategy
   for Evaluating the Microcystin-LR Residue in Fish without Interferences
SO JOURNAL OF AGRICULTURAL AND FOOD CHEMISTRY
LA English
DT Article
DE microcystin-LR; ratiometric electrochemical sensor; aptamer;
   interference; food safety
ID ULTRASENSITIVE DETECTION; BIOSENSOR; APTASENSOR; ZEBRAFISH
AB Given the significance of food safety, it is highly urgent to develop a sensitive yet reliable sensor for the practical analysis of algal toxins. As most of the developed sensors are disturbed by interfering substances and the target toxin is detected in a single-signal manner based on the immunoassay technology. Herein, we developed an aptamer-based dual-signal ratiometric electrochemical sensor for the sensitive and accurate analysis of microcystin-LR (MC-LR), using it as a proof-of-concept analyte. Methylene blue-tagged ssDNA (MB-ssDNA) was immobilized at the gold electrode surface accompanied with the absence of ferrocene-tagged ssDNA (Fc-ssDNA), resulting in a high differential pulse voltammetry (DPV) current of MB and a low DPV current of Fc. The recognition of MB-ssDNA by MC-LR stimulated the formation of MC-LR@MB-ssDNA, which induced the removal of MB-ssDNA from the electrode and the exposure of SH-ssDNA, enabling Fc-ssDNA to be captured at the electrode surface via nucleic acid hybridization. In comparison with MC-LR deficiency, the DPV signal of MB dropped along with an improved DPV signal of Fc, contributing to the ratiometric detection of MC-LR, with the limit of detection down to 0.0015 nM. Furthermore, this ratiometric electrochemical sensor was successfully explored to assess the bioaccumulated amount of MC-LR in the liver and meat of fish. The aptamer-based ratiometric strategy to develop an electrochemical MC-LR assay will offer a promising avenue to develop high-performance sensors, and the sensor will find more useful application in MC-LR-related aquatic product safety studies.
C1 [Li, Haiyin; Li, Qian; Zhao, Suixin; Wang, Xuemei; Li, Feng] Qingdao Agr Univ, Coll Chem & Pharmaceut Sci, Qingdao 266109, Peoples R China.
C3 Qingdao Agricultural University
RP Li, F (通讯作者)，Qingdao Agr Univ, Coll Chem & Pharmaceut Sci, Qingdao 266109, Peoples R China.
EM lifeng@qau.edu.cn
RI Wang, Xuemei/GXF-3702-2022; wang, xu/IAN-4886-2023
OI Li, Haiyin/0000-0002-1242-8261
FU National Natural Science Foundation of China [22076090, 21775082];
   Shandong Province Higher Educational Program for Young Innovation
   Talents; Shandong Provincial Natural Science Foundation [ZR2020ZD37]
FX This work was financially supported by National Natural Science
   Foundation of China (22076090 and 21775082), the Shandong Province
   Higher Educational Program for Young Innovation Talents, and the
   Shandong Provincial Natural Science Foundation (ZR2020ZD37).
CR Abnous K, 2019, BIOSENS BIOELECTRON, V144, DOI 10.1016/j.bios.2019.111674
   Awual MR, 2015, CHEM ENG J, V266, P368, DOI 10.1016/j.cej.2014.12.094
   Bilibana MP, 2016, SENSORS-BASEL, V16, DOI 10.3390/s16111901
   Bostan HB, 2018, BIOSENS BIOELECTRON, V119, P110, DOI 10.1016/j.bios.2018.08.003
   Campas M, 2005, BIOSENS BIOELECTRON, V20, P1520, DOI 10.1016/j.bios.2004.06.002
   Chen X, 2019, ANAL CHEM, V91, P13712, DOI 10.1021/acs.analchem.9b03004
   Chinnappan R, 2019, MICROCHIM ACTA, V186, DOI 10.1007/s00604-019-3504-8
   Deng CY, 2017, ANAL CHEM, V89, P966, DOI 10.1021/acs.analchem.6b04209
   dos Santos MB, 2019, BIOSENS BIOELECTRON, V142, DOI 10.1016/j.bios.2019.111550
   Du XJ, 2019, ANAL CHEM, V91, P1728, DOI 10.1021/acs.analchem.8b05509
   Du XJ, 2018, SENSOR ACTUAT B-CHEM, V259, P316, DOI 10.1016/j.snb.2017.12.065
   Du Y, 2017, ANAL CHEM, V89, P189, DOI 10.1021/acs.analchem.6b04190
   Eyvazi S, 2021, TRENDS FOOD SCI TECH, V114, P712, DOI 10.1016/j.tifs.2021.06.024
   Feng QM, 2019, ACS SENSORS, V4, P2615, DOI 10.1021/acssensors.9b00720
   Goggins S, 2015, CHEM COMMUN, V51, P561, DOI 10.1039/c4cc07693a
   Hao N, 2018, ACS SENSORS, V3, P2159, DOI 10.1021/acssensors.8b00717
   He WM, 2021, ANGEW CHEM INT EDIT, V60, P8505, DOI 10.1002/anie.202100006
   He XJ, 2021, INORG CHEM, V60, P5563, DOI 10.1021/acs.inorgchem.0c03456
   He ZY, 2019, BIOSENS BIOELECTRON, V126, P151, DOI 10.1016/j.bios.2018.10.033
   Karkman A, 2019, NAT COMMUN, V10, DOI 10.1038/s41467-018-07992-3
   Kim KH, 2021, ACS NANO, V15, P4777, DOI 10.1021/acsnano.0c09411
   Lee EH, 2019, CHEM ENG J, V359, P1493, DOI 10.1016/j.cej.2018.11.027
   Li HY, 2021, J AGR FOOD CHEM, V69, P6087, DOI 10.1021/acs.jafc.1c01006
   Li LY, 2018, ACS APPL MATER INTER, V10, P6895, DOI 10.1021/acsami.7b17327
   Li XQ, 2021, CHEM ENG J, V415, DOI 10.1016/j.cej.2021.128975
   Liu XQ, 2019, ANALYST, V144, P1671, DOI 10.1039/c8an01971a
   Lu HW, 2020, ACS SENSORS, V5, P2959, DOI 10.1021/acssensors.0c01511
   Luo DQ, 2021, J AGR FOOD CHEM, V69, P3537, DOI 10.1021/acs.jafc.0c08208
   Lvova L, 2018, CHEM COMMUN, V54, P2747, DOI 10.1039/c7cc09830h
   Manibalan K, 2017, BIOSENS BIOELECTRON, V96, P233, DOI 10.1016/j.bios.2017.05.006
   Sohrabi H, 2021, TRAC-TREND ANAL CHEM, V143, DOI 10.1016/j.trac.2021.116344
   Taghdisi SM, 2016, BIOSENS BIOELECTRON, V85, P509, DOI 10.1016/j.bios.2016.05.048
   Tang Y, 2021, J AGR FOOD CHEM, V69, P2884, DOI 10.1021/acs.jafc.1c00925
   Tian L, 2020, ACS APPL MATER INTER, V12, P52713, DOI 10.1021/acsami.0c15898
   Tzouvadaki I, 2016, NANO LETT, V16, P4472, DOI 10.1021/acs.nanolett.6b01648
   Wang Q, 2021, J HAZARD MATER, V414, DOI 10.1016/j.jhazmat.2021.125293
   Wang ZH, 2019, MICROCHIM ACTA, V186, DOI 10.1007/s00604-019-3514-6
   Wei J, 2018, ANAL CHEM, V90, P9606, DOI 10.1021/acs.analchem.8b02546
   Xiong E, 2017, ANAL CHEM, V89, P8830, DOI 10.1021/acs.analchem.7b01251
   Yang LM, 2021, ANAL CHEM, V93, P1709, DOI 10.1021/acs.analchem.0c04308
   Yang QT, 2021, J AGR FOOD CHEM, V69, P2689, DOI 10.1021/acs.jafc.0c08212
   Yi YH, 2019, ANAL CHEM, V91, P2908, DOI 10.1021/acs.analchem.8b05047
   Zhou J, 2020, ANALYST, V145, P460, DOI 10.1039/c9an01764j
   Zhou L, 2018, ENVIRON POLLUT, V235, P245, DOI 10.1016/j.envpol.2017.12.073
   Zhu CX, 2019, CURR OPIN ELECTROCHE, V17, P47, DOI 10.1016/j.coelec.2019.04.014
NR 45
TC 20
Z9 20
U1 51
U2 164
PU AMER CHEMICAL SOC
PI WASHINGTON
PA 1155 16TH ST, NW, WASHINGTON, DC 20036 USA
SN 0021-8561
EI 1520-5118
J9 J AGR FOOD CHEM
JI J. Agric. Food Chem.
PD JAN 19
PY 2022
VL 70
IS 2
BP 680
EP 686
DI 10.1021/acs.jafc.1c06476
EA JAN 2022
PG 7
WC Agriculture, Multidisciplinary; Chemistry, Applied; Food Science &
   Technology
WE Science Citation Index Expanded (SCI-EXPANDED)
SC Agriculture; Chemistry; Food Science & Technology
GA ZL2SF
UT WOS:000743550100001
PM 35012307
HC Y
HP N
DA 2023-06-30
ER

PT J
AU Forouzanfar, S
   Alam, F
   Pala, N
   Wang, CL
AF Forouzanfar, Shahrzad
   Alam, Fahmida
   Pala, Nezih
   Wang, Chunlei
TI Highly sensitive label-free electrochemical aptasensors based on
   photoresist derived carbon for cancer biomarker detection
SO BIOSENSORS & BIOELECTRONICS
LA English
DT Article
DE Cancer biomarker; Label-free; Electrochemical; Carbon; Aptamer; PDGF-BB
ID GROWTH-FACTOR-BB; C-MEMS; SIGNAL; BIOSENSOR; DNA
AB -Label-free electrochemical aptasensors for cancer biomarker detection can be a promising means for early detection of cancer due to their high sensitivity, selectivity, and stability, and low cost. In this study, a highly sensitive and selective label-free electrochemical aptasensor based on carbon microelectromechanical systems (C-MEMS) was developed for the detection of platelet-derived growth factor-BB (PDGF-BB). The active electrodes of the aptasensors were synthesized via carbonization of SU-8 derived electrodes at high temperatures in an oxygen-free furnace. An oxygen-plasma oxidation treatment was used to functionalize the C-MEMS electrodes, which provided efficient covalent immobilization of amino terminated affinity aptamers. The turn-off and turn on detection strategies-based on capacitance and resistance measurement, respectively-were employed. The capacitance detection strategies exhibited a wide linear response range of 0.01-50 nM, with a high sensitivity of 3.33 mF cm-2 Logc-1 (unit of c, nM) and a low limit of detection of 7 pM (S/N = 3). The resistance detection strategies exhibited an even wider linear response range of 0.005-50 nM, and a lower limit of detection of 1.9 pM (S/N = 3), with a high sensitivity of 1.65 x 103 Omega Logc(-1) (unit of c, nM). Both detection strategies provided high selectivity for PDGF-BB and high stability of 90.34% after 10 days. This research demonstrates that the developed label-free electrochemical C-MEMS based PDGF-BB aptasensor is highly sensitive, selective, and robust. This aptasensor is a promising prospect for the highly demanding task of early detection of cancer biomarkers.
C1 [Forouzanfar, Shahrzad; Alam, Fahmida; Pala, Nezih] Florida Int Univ, Dept Elect & Comp Engn, Miami, FL 33199 USA.
   [Wang, Chunlei] Florida Int Univ, Dept Mech & Mat Engn, Miami, FL 33199 USA.
C3 State University System of Florida; Florida International University;
   State University System of Florida; Florida International University
RP Forouzanfar, S (通讯作者)，Florida Int Univ, Dept Elect & Comp Engn, Miami, FL 33199 USA.; Wang, CL (通讯作者)，Florida Int Univ, Dept Mech & Mat Engn, Miami, FL 33199 USA.
EM sforo003@fiu.edu; wangc@fiu.edu
RI Wang, Chunlei/E-5282-2012; Pala, Nezih/ABA-1918-2021
OI Wang, Chunlei/0000-0003-2574-7314; Pala, Nezih/0000-0001-6136-9811
FU National Science Foundation (NSF) [1611088, 1648451]; Div Of Electrical,
   Commun & Cyber Sys; Directorate For Engineering [1611088] Funding
   Source: National Science Foundation
FX This work was supported by the National Science Foundation (NSF)
   projects with the award nos. 1611088 and 1648451. The authors wish to
   thank Thomas Fieldsend for his technical and grammatical revisions to
   the manuscript.
CR Adelowo E, 2020, J POWER SOURCES, V455, DOI 10.1016/j.jpowsour.2020.227987
   Aristov N., 2015, WORLD J CHEM ED, V3, P115, DOI [10.12691/wjce-3-5-2, DOI 10.12691/WJCE-3-5-2]
   Benvidi A, 2018, MICROCHIM ACTA, V185, DOI 10.1007/s00604-017-2589-1
   Cao RH, 2004, CANCER CELL, V6, P333, DOI 10.1016/j.ccr.2004.08.034
   Chang YY, 2018, ANAL CHEM, V90, P8241, DOI 10.1021/acs.analchem.8b01766
   Chatterjee Sabarni K, 2005, Future Oncol, V1, P37, DOI 10.1517/14796694.1.1.37
   Cheng JW, 2013, J CELL BIOCHEM, V114, P1510, DOI 10.1002/jcb.24492
   Choi EY, 2010, J MATER CHEM, V20, P1907, DOI 10.1039/b919074k
   Cimpean AM, 2016, CANCER GENOM PROTEOM, V13, P511, DOI 10.21873/cgp.20014
   Cui L, 2018, BIOSENS BIOELECTRON, V102, P87, DOI 10.1016/j.bios.2017.11.025
   Elgrishi N, 2018, J CHEM EDUC, V95, P197, DOI 10.1021/acs.jchemed.7b00361
   Fang LX, 2015, BIOSENS BIOELECTRON, V71, P171, DOI 10.1016/j.bios.2015.04.031
   Ferrer-Argemi L, 2018, CARBON, V130, P87, DOI 10.1016/j.carbon.2017.12.113
   Forouzanfar S, 2020, IEEE SENS J, V20, P8965, DOI 10.1109/JSEN.2020.2988383
   Forouzanfar S, 2020, J ELECTROCHEM SOC, V167, DOI 10.1149/1945-7111/ab7f20
   Forouzanfar S, 2015, RSI INT CONF ROBOT M, P629, DOI 10.1109/ICRoM.2015.7367856
   Frackowiak E, 2007, PHYS CHEM CHEM PHYS, V9, P1774, DOI 10.1039/b618139m
   Gupta V.B., 2011, CHRON YOUNG SCI, V2, P21, DOI [10.4103/2229-5186.79345, DOI 10.4103/2229-5186.79345]
   Hajian R, 2017, J PHARM ANAL, V7, P27, DOI 10.1016/j.jpha.2016.07.005
   Huang KJ, 2016, BIOSENS BIOELECTRON, V77, P69, DOI 10.1016/j.bios.2015.09.026
   Ilgu M, 2016, ANALYST, V141, P1551, DOI 10.1039/c5an01824b
   Jannetto PJ, 2017, MASS SPECTROMETRY FOR THE CLINICAL LABORATORY, P165, DOI 10.1016/B978-0-12-800871-3.00008-0
   Jiang WT, 2017, MICROCHIM ACTA, V184, P4375, DOI 10.1007/s00604-017-2471-1
   Kajizuka M, 2010, PROG NEURO-PSYCHOPH, V34, P154, DOI 10.1016/j.pnpbp.2009.10.017
   Kawaguchi J, 2012, ONCOL REP, V27, P935, DOI 10.3892/or.2011.1612
   Lau CK, 2009, CLIN CANCER RES, V15, P3462, DOI 10.1158/1078-0432.CCR-08-2127
   LEITZEL K, 1991, CANCER RES, V51, P4149
   Liu X, 2015, ANAL METHODS-UK, V7, P8277, DOI 10.1039/c5ay01793a
   Ma F, 2019, ANAL CHEM, V91, P7505, DOI 10.1021/acs.analchem.9b01617
   Ma R, 2020, ONCOTARGETS THER, V13, P1883, DOI 10.2147/OTT.S239252
   MANNING GS, 1978, Q REV BIOPHYS, V11, P179, DOI 10.1017/S0033583500002031
   NICHOLSON RS, 1964, ANAL CHEM, V36, P706, DOI 10.1021/ac60210a007
   Pei C., 2020, ANGEW CHEM INT EDITI
   Penmatsa V., 2014, MAT SCI RES INDIA, V11, P01
   Penmatsa V, 2012, NANOSCALE, V4, P3673, DOI [10.1039/c2nr30161j, 10.1039/c2nr3016l]
   Prasad A, 2019, BIOSENS BIOELECTRON, V130, P185, DOI 10.1016/j.bios.2019.01.037
   Ranjan R, 2017, BIOSENS BIOELECTRON, V87, P918, DOI 10.1016/j.bios.2016.09.061
   Shamsipur M, 2015, BIOSENS BIOELECTRON, V74, P369, DOI 10.1016/j.bios.2015.06.079
   Syahir Amir, 2015, Microarrays (Basel), V4, P228, DOI 10.3390/microarrays4020228
   The World Health Organisation, 2020, CANCER
   Uygun ZO, 2014, SENSOR ACTUAT B-CHEM, V202, P448, DOI 10.1016/j.snb.2014.05.029
   Pinon MV, 2017, SENSOR ACTUAT A-PHYS, V262, P10, DOI 10.1016/j.sna.2017.05.023
   Wang CL, 2005, BIOSENS BIOELECTRON, V20, P2181, DOI 10.1016/j.bios.2004.09.034
   Wang CL, 2004, ELECTROCHEM SOLID ST, V7, pA435, DOI 10.1149/1.1798151
   Wang CL, 2005, J MICROELECTROMECH S, V14, P348, DOI 10.1109/JMEMS.2004.839312
   Wang Y, 2019, BIOSENS BIOELECTRON, V136, P84, DOI 10.1016/j.bios.2019.04.032
   Wang YH, 2018, COLLOID SURFACE B, V172, P407, DOI 10.1016/j.colsurfb.2018.08.064
   Willner I, 2007, ANGEW CHEM INT EDIT, V46, P6408, DOI 10.1002/anie.200604524
   Yi B, 2002, CANCER RES, V62, P917
   Zhang R, 2019, ANAL CHEM, V91, P7078, DOI 10.1021/acs.analchem.8b05966
   Zhang ZH, 2017, BIOSENS BIOELECTRON, V89, P735, DOI 10.1016/j.bios.2016.11.019
NR 51
TC 21
Z9 22
U1 3
U2 92
PU ELSEVIER ADVANCED TECHNOLOGY
PI OXFORD
PA OXFORD FULFILLMENT CENTRE THE BOULEVARD, LANGFORD LANE, KIDLINGTON,
   OXFORD OX5 1GB, OXON, ENGLAND
SN 0956-5663
EI 1873-4235
J9 BIOSENS BIOELECTRON
JI Biosens. Bioelectron.
PD DEC 15
PY 2020
VL 170
AR 112598
DI 10.1016/j.bios.2020.112598
PG 10
WC Biophysics; Biotechnology & Applied Microbiology; Chemistry, Analytical;
   Electrochemistry; Nanoscience & Nanotechnology
WE Science Citation Index Expanded (SCI-EXPANDED)
SC Biophysics; Biotechnology & Applied Microbiology; Chemistry;
   Electrochemistry; Science & Technology - Other Topics
GA PC7NI
UT WOS:000597183000008
PM 33035901
OA Bronze
DA 2023-06-30
ER

PT J
AU Li, JF
   Liu, L
   Ai, YJ
   Liu, Y
   Sun, HB
   Liang, QL
AF Li, Jifan
   Liu, Lei
   Ai, Yongjian
   Liu, Yang
   Sun, Hongbin
   Liang, Qionglin
TI Self-Polymerized Dopamine-Decorated Au NPs and Coordinated with Fe-MOF
   as a Dual Binding Sites and Dual Signal-Amplifying Electrochemical
   Aptasensor for the Detection of CEA
SO ACS APPLIED MATERIALS & INTERFACES
LA English
DT Article
DE carcinoembryonic antigen; electrochemical aptasensor; Au@PDA@Fe-MOF;
   dual binding sites; dual signal amplifying
ID METAL-ORGANIC FRAMEWORK; MUSSEL-INSPIRED POLYDOPAMINE; CARCINOEMBRYONIC
   ANTIGEN-DETECTION; SELECTIVE ENRICHMENT; BIOMARKER DETECTION; CARBON
   NANOTUBES; LABEL-FREE; IMMUNOSENSOR; NANOPARTICLES; APTAMER
AB Fabrication of functional electrochemical biosensor is a hot topic; however, precise and sensitive cancer detection in early clinical diagnosis is still a great challenge. Continuous efforts have been devoted to explore functional materials for this issue. In this work, we developed a dual binding sites and dual signal amplifying electrochemical aptasensor of self-polymerized dopamine-decorated Au and coordinated with Fe-MOF (Au@PDA@Fe-MOF) for the detection of carcinoembryonic antigen (CEA). Remarkably, Au@PDA@Fe-MOF features high sensitivity, multiple active sites, good biocompatibility, and excellent selectivity, which is attributed to abundant -COOH in porous Fe-MOF and unsaturated Fe3+ sites on the surface of Fe-MOF as the active binding sites grafting more NH2-functionalized CEA-specific aptamer and redox PDA and Fe-MOF accelerating the movement of electrons for dual signal amplifying. Meanwhile, the electrochemical aptasensor shows favorable repeatability with 1.82% relative standard deviation (RSD) under five independent aptasensors and strong stability with only 3.3% degradation after 12 days of storage. In addition, the aptasensor has wide CEA detection range from 1 fg mL(-1) to 1 mu g mL(-1) with a low detection limit of 0.33 fg mL(-1) (S/N = 3). Furthermore, the aptasensor is feasible for accurate and quantitative detection of CEA in serum samples with RSD below 2.32%. The satisfying results demonstrate promising applications of the CEA aptasensor in practical sample analysis and lay an important foundation for other biomarker
C1 [Li, Jifan; Liu, Lei; Sun, Hongbin] Northeastern Univ, Dept Chem, Shenyang 110819, Liaoning, Peoples R China.
   [Li, Jifan; Ai, Yongjian; Liu, Yang; Liang, Qionglin] Tsinghua Univ, Key Lab Bioorgan Phosphorus Chem & Chem Biol, Minist Educ, Dept Chem,Ctr Synthet & Syst Biol, Beijing 100084, Peoples R China.
C3 Northeastern University - China; Tsinghua University
RP Sun, HB (通讯作者)，Northeastern Univ, Dept Chem, Shenyang 110819, Liaoning, Peoples R China.; Liang, QL (通讯作者)，Tsinghua Univ, Key Lab Bioorgan Phosphorus Chem & Chem Biol, Minist Educ, Dept Chem,Ctr Synthet & Syst Biol, Beijing 100084, Peoples R China.
EM sunhb@mail.neu.edu.cn; liangql@tsinghua.edu.cn
RI Liang, Qionglin/A-2407-2011; Ai, Yogjian/B-5608-2018
OI Liang, Qionglin/0000-0002-6750-038X; Ai, Yogjian/0000-0003-3018-8027;
   Sun, Hongbin/0000-0002-9007-4091
FU National Natural Science Foundation of China [81872835, 21872020,
   21621003]; Ministry of Science and Technology [2017YFC0906902,
   2017ZX09301032]; China Scholarship Council [201806085012]
FX This work was financially supported by the National Natural Science
   Foundation of China (nos. 81872835, 21872020 and 21621003), the Ministry
   of Science and Technology (nos. 2017YFC0906902 and 2017ZX09301032), and
   the China Scholarship Council (no. 201806085012) is also acknowledged.
CR Bao CZ, 2019, BIOSENS BIOELECTRON, V142, DOI 10.1016/j.bios.2019.111513
   Black KCL, 2011, CHEM MATER, V23, P1130, DOI 10.1021/cm1024487
   Bloch ED, 2010, J AM CHEM SOC, V132, P14382, DOI 10.1021/ja106935d
   Chandra V, 2010, ACS NANO, V4, P3979, DOI 10.1021/nn1008897
   Chen JR, 2013, J MATER CHEM B, V1, P861, DOI 10.1039/c2tb00267a
   Chen Y, 2019, BIOSENS BIOELECTRON, V132, P294, DOI 10.1016/j.bios.2019.02.057
   Cheng ZH, 2015, ACS SUSTAIN CHEM ENG, V3, P1677, DOI 10.1021/acssuschemeng.5b00383
[truncated: 3,356,706 more chars]
