# Supplementary material for: Hotspots and trends of electrochemical biosensor technology: a bibliometric analysis from 2003 to 2023
Source: RSC Adv. 2023 Oct 19;13(44):30704–17. doi: 10.1039/d3ra05889a (PMC10585615; doi:10.1039/d3ra05889a)
Supplement: RA-013-D3RA05889A-s001 [file RA-013-D3RA05889A-s001.zip › data-3.xlsx]

FN Clarivate Analytics Web of Science
VR 1.0
PT J
AU Ye, YK
   Gao, JN
   Zhuang, H
   Zheng, HS
   Sun, HJ
   Ye, YW
   Xu, X
   Cao, XD
AF Ye, Yongkang
   Gao, Jiaona
   Zhuang, Hao
   Zheng, Haisong
   Sun, Hanju
   Ye, Yingwang
   Xu, Xuan
   Cao, Xiaodong
TI Electrochemical gene sensor based on a glassy carbon electrode modified
   with hemin-functionalized reduced graphene oxide and gold
   nanoparticle-immobilized probe DNA
SO MICROCHIMICA ACTA
LA English
DT Article
DE Electrochemical biosensor; Hemin-rGO conjugate; Bioconjugation;
   Electrochemical deposition; Field emission transmission electron
   microscopy; X-ray photoelectron spectroscopy; Ultraviolet-visible
   spectroscopy; Cyclic voltammetry; Differential pulse voltammetry
ID LABEL-FREE; SIGNAL AMPLIFICATION; ULTRASENSITIVE DETECTION; BIOSENSOR;
   NANOSHEETS; PLATFORM; NANOCOMPOSITE; PERFORMANCE; PEROXIDASE; DEPOSITION
AB The authors describe an electrochemical DNA biosensor based on a glassy carbon electrode modified with gold nanoparticles (AuNPs) and reduced graphene oxide that was functionalized with hemin (hemin-rGO). Capture DNA (a 21-mer) is immobilized on the AuNPs via gold-thiol chemistry. The detection scheme relies on the measurement of the differential pulse voltammetric current change of the oxidation-reduction reaction of hemin before and after DNA hybridization has occurred. The decrease in the voltammetric currents of iron (III) (best measured at -0.3 V vs. Ag/AgCl) is linearly related to the concentration of complementary DNA. The calibration plot covers the 1.0 aM to 0.1 pM concentration range, and the detection limit is as low as 0.14 aM (at a signal-to-noise ratio of 3). The biosensor was successfully applied to the direct determination of complementary DNA in self-prepared samples by using the standard addition method.
C1 [Ye, Yongkang; Gao, Jiaona; Sun, Hanju; Ye, Yingwang; Cao, Xiaodong] Hefei Univ Technol, Coll Food Sci & Engn, Hefei 230009, Peoples R China.
   [Zhuang, Hao] Univ Siegen, Inst Mat Engn, Paul Bonatz Str 9-11, D-57076 Siegen, Germany.
   [Zheng, Haisong] Technol Ctr Anhui Entry Exit Inspect & Quarantine, Hefei 230032, Peoples R China.
   [Xu, Xuan] Nanjing Tech Univ, Coll Chem & Mol Engn, Nanjing 211816, Jiangsu, Peoples R China.
C3 Hefei University of Technology; Universitat Siegen; Nanjing Tech
   University
RP Cao, XD (通讯作者)，Hefei Univ Technol, Coll Food Sci & Engn, Hefei 230009, Peoples R China.; Zheng, HS (通讯作者)，Technol Ctr Anhui Entry Exit Inspect & Quarantine, Hefei 230032, Peoples R China.
EM zhenghaisong@ahciq.gov.cn; xiaodongcao@hfut.edu.cn
RI Ye, Yongkang/I-4091-2018; Ye, Yongkang/Q-3275-2019
OI Ye, Yongkang/0000-0001-7703-8697; Ye, Yongkang/0000-0001-7703-8697
FU National Natural Science Foundation of China [31401573]; Natural Science
   Foundation of Anhui Province [1508085MC42, 1508085MC47]; Fundamental
   Research Funds for the Central Universities [JZ2015QSJH0217]; China
   Postdoctoral Science Foundation [2016M592050]; Science and Technology
   Program of Guangzhou, China [201604020036]; Open Research Fund of Key
   Laboratory of Environmental Medicine Engineering, Ministry of Education,
   Southeast University [2015EME003]
FX The project was supported by the National Natural Science Foundation of
   China (Grant No. 31401573), Natural Science Foundation of Anhui Province
   (No. 1508085MC42 and 1508085MC47), Fundamental Research Funds for the
   Central Universities (No. JZ2015QSJH0217), China Postdoctoral Science
   Foundation (No. 2016M592050), Science and Technology Program of
   Guangzhou, China (No. 201604020036), and Open Research Fund of Key
   Laboratory of Environmental Medicine Engineering, Ministry of Education,
   Southeast University (2015EME003).
CR Cao XD, 2016, ELECTROANAL, V28, P140, DOI 10.1002/elan.201500508
   Cao XD, 2016, FOOD CHEM, V194, P1224, DOI 10.1016/j.foodchem.2015.08.134
   Chen AY, 2016, ANAL CHEM, V88, P3203, DOI 10.1021/acs.analchem.5b04578
   Ding YT, 2013, ELECTROCHIM ACTA, V106, P35, DOI 10.1016/j.electacta.2013.05.066
   Dong HF, 2012, BIOSENS BIOELECTRON, V33, P228, DOI 10.1016/j.bios.2012.01.006
   Dong X, 2013, MICROCHIM ACTA, V180, P101, DOI 10.1007/s00604-012-0900-8
   Fang LX, 2015, J ELECTROANAL CHEM, V746, P1, DOI 10.1016/j.jelechem.2015.03.026
   Guo YJ, 2011, SENSOR ACTUAT B-CHEM, V160, P295, DOI 10.1016/j.snb.2011.07.050
   Guo YJ, 2011, ACS NANO, V5, P1282, DOI 10.1021/nn1029586
   Hu C, 2014, RSC ADV, V4, P64252, DOI 10.1039/c4ra08789e
   Hu K, 2015, MICROCHIM ACTA, V182, P949, DOI 10.1007/s00604-014-1412-5
   Hu Q, 2015, MICROCHIM ACTA, V182, P427, DOI 10.1007/s00604-014-1351-1
   Li B, 2015, BIOSENS BIOELECTRON, V72, P313, DOI 10.1016/j.bios.2015.05.034
   Li J, 2015, BIOSENS BIOELECTRON, V71, P414, DOI 10.1016/j.bios.2015.04.045
   Li RY, 2016, BIOSENS BIOELECTRON, V79, P457, DOI 10.1016/j.bios.2015.12.092
   Li SL, 2016, SENSOR ACTUAT B-CHEM, V223, P861, DOI 10.1016/j.snb.2015.09.121
   Li Y, 2015, BIOSENS BIOELECTRON, V63, P1, DOI 10.1016/j.bios.2014.07.012
   Liang G, 2015, MICROCHIM ACTA, V182, P2233, DOI 10.1007/s00604-015-1565-x
   Liang WJ, 2015, MICROCHIM ACTA, V182, P297, DOI 10.1007/s00604-014-1332-4
   Liang ZX, 2011, J PHYS CHEM C, V115, P2604, DOI 10.1021/jp1112334
   Lin H, 2011, BIOSENS BIOELECTRON, V26, P1866, DOI 10.1016/j.bios.2010.01.035
   Liu LL, 2016, MICROCHIM ACTA, V183, P379, DOI 10.1007/s00604-015-1656-8
   Liu YL, 2015, ANAL CHIM ACTA, V861, P55, DOI 10.1016/j.aca.2014.12.032
   Liu YJ, 2016, CHEM COMMUN, V52, P1796, DOI 10.1039/c5cc09800a
   Liu YJ, 2015, CHEM COMMUN, V51, P14350, DOI 10.1039/c5cc05375g
   Oprea R, 2013, ANALYST, V138, P4345, DOI 10.1039/c3an00678f
   Rasheed PA, 2016, BIOSENS BIOELECTRON, V83, P361, DOI 10.1016/j.bios.2016.04.057
   Valentini F, 2012, ELECTROCHIM ACTA, V63, P37, DOI 10.1016/j.electacta.2011.12.027
   Wan JZ, 2015, SENSOR ACTUAT B-CHEM, V213, P409, DOI 10.1016/j.snb.2015.02.123
   Wang TY, 2014, ANAL CHEM, V86, P12064, DOI 10.1021/ac5027786
   Wei W, 2014, MICROCHIM ACTA, V181, P1557, DOI 10.1007/s00604-014-1245-2
   Yang AK, 2015, MICROCHIM ACTA, V182, P341, DOI 10.1007/s00604-014-1328-0
   Yang ZT, 2015, BIOSENS BIOELECTRON, V65, P39, DOI 10.1016/j.bios.2014.10.004
   Ye YK, 2015, MICROCHIM ACTA, V182, P1783, DOI 10.1007/s00604-015-1512-x
   Zhou L, 2016, MICROCHIM ACTA, V183, P881, DOI 10.1007/s00604-015-1728-9
   Zou HL, 2015, SENSOR ACTUAT B-CHEM, V207, P535, DOI 10.1016/j.snb.2014.10.121
NR 36
TC 31
Z9 34
U1 4
U2 134
PU SPRINGER WIEN
PI WIEN
PA SACHSENPLATZ 4-6, PO BOX 89, A-1201 WIEN, AUSTRIA
SN 0026-3672
EI 1436-5073
J9 MICROCHIM ACTA
JI Microchim. Acta
PD JAN
PY 2017
VL 184
IS 1
BP 245
EP 252
DI 10.1007/s00604-016-1999-9
PG 8
WC Chemistry, Analytical
WE Science Citation Index Expanded (SCI-EXPANDED)
SC Chemistry
GA EE1PJ
UT WOS:000389353900025
DA 2023-06-30
ER

PT J
AU Du, P
   Li, HX
   Mei, ZH
   Liu, SF
AF Du, Ping
   Li, Hongxia
   Mei, Zhenhua
   Liu, Shufeng
TI Electrochemical DNA biosensor for the detection of DNA hybridization
   with the amplification of Au nanoparticles and CdS nanoparticles
SO BIOELECTROCHEMISTRY
LA English
DT Article
DE Au nanoparticles; CdS nanoparticles; Voltammetry; DNA hybridization; DNA
   biosensor
ID SURFACE-PLASMON RESONANCE; GOLD NANOPARTICLES; CARBON NANOTUBES;
   SENSITIVITY; DEPOSITION; MORPHOLOGY; SUBSTRATE; FILMS
AB In this article. colloidal gold nanoparticles (Au NPs) and carboxyl group-functionalized CdS Nanoparticles (CdS NPs) were immobilized on the Au electrode surface to fabricate a novel electrochemical DNA biosensor. Both Au NPs and CdS NPs, well known to be good biocompatible and conductive materials, could provide larger surface area and sufficient amount of binding points for DNA immobilization. Cyclic voltammetry (CV) and electrochemical impedance spectroscopy (EIS) experiments were performed to follow the whole electrode fabrication process. DNA immobilization and hybridization were characterized with differential pulse voltammetry (DPV) by using [Co(phen)(2)(Cl)(H2O)]Cl center dot 2H(2)O as an electrochemical hybridization indicator. With this approach, the target DNA could be quantified at a linear range from 2.0x10(-10) to 1.0x1.0(-8) M, with a detection limit of 2.0x10(-11) M by 3 sigma. In addition, the biosensor exhibited a good repeatability and stability for the determination of DNA sequences. (c) 2009 Elsevier B.V. All rights reserved.
C1 [Du, Ping; Li, Hongxia; Mei, Zhenhua; Liu, Shufeng] Qingdao Univ Sci & Technol, Coll Chem & Mol Engn, Minist Educ, Key Lab Ecochem Engn, Qingdao 266042, Peoples R China.
C3 Qingdao University of Science & Technology
RP Liu, SF (通讯作者)，Qingdao Univ Sci & Technol, Coll Chem & Mol Engn, Minist Educ, Key Lab Ecochem Engn, Qingdao 266042, Peoples R China.
EM sliu@qust.edu.cn
OI Liu, Shufeng/0000-0003-4063-4537
FU Natural Science Foundation of Shandong Province [Q2008B05]; Scientific
   and Technical Development [06-3-1-4-yx]; National High-tech RD Program
   [2007AA09Z113]
FX This work was supported by the Natural Science Foundation of Shandong
   Province (No.Q2008B05), the Scientific and Technical Development Project
   of Qingdao (06-3-1-4-yx), and the National High-tech R&D Program (863
   Program, No. 2007AA09Z113).
CR Bao LL, 2003, ANAL CHEM, V75, P6614, DOI 10.1021/ac034791+
   Brown KR, 1996, J AM CHEM SOC, V118, P1154, DOI 10.1021/ja952951w
   Butler JM, 2006, J FORENSIC SCI, V51, P253, DOI 10.1111/j.1556-4029.2006.00046.x
   CARTER MT, 1987, J AM CHEM SOC, V109, P7528, DOI 10.1021/ja00258a046
   CARTER MT, 1989, J AM CHEM SOC, V111, P8901, DOI 10.1021/ja00206a020
   Chang HX, 2007, ANAL CHEM, V79, P5111, DOI 10.1021/ac070639m
   Chi YW, 2003, ELECTROANAL, V15, P208, DOI 10.1002/elan.200390026
   Ding CF, 2008, BIOELECTROCHEMISTRY, V72, P28, DOI 10.1016/j.bioelechem.2007.11.001
   Drummond TG, 2003, NAT BIOTECHNOL, V21, P1192, DOI 10.1038/nbt873
   Farace G, 2002, BIOELECTROCHEMISTRY, V55, P1, DOI 10.1016/S1567-5394(01)00166-9
   FRENS G, 1973, NATURE-PHYS SCI, V241, P20, DOI 10.1038/physci241020a0
   Gerion D, 2003, ANAL CHEM, V75, P4766, DOI 10.1021/ac034482j
   Gill R, 2005, J PHYS CHEM B, V109, P23715, DOI 10.1021/jp054874p
   Granot E, 2004, J PHYS CHEM B, V108, P5875, DOI 10.1021/jp038004o
   He L, 2000, J AM CHEM SOC, V122, P9071, DOI 10.1021/ja001215b
   Jena BK, 2007, J PHYS CHEM C, V111, P6228, DOI 10.1021/jp0700837
   Jie GF, 2007, ANAL CHEM, V79, P5574, DOI 10.1021/ac062357c
   Kidambi S, 2004, J AM CHEM SOC, V126, P2658, DOI 10.1021/ja038804c
   Lao RJ, 2005, ANAL CHEM, V77, P6475, DOI 10.1021/ac050911x
   Li D, 2007, CHEM COMMUN, P3544, DOI 10.1039/b704731b
   Li Z, 2004, NANO LETT, V4, P245, DOI 10.1021/nl034958e
   Liang MM, 2006, ANAL CHEM, V78, P621, DOI 10.1021/ac051926y
   Lowe LB, 2003, J AM CHEM SOC, V125, P14258, DOI 10.1021/ja036672h
   Ma HY, 2008, ELECTROANAL, V20, P1220, DOI 10.1002/elan.200704169
   Ma RZ, 2004, J AM CHEM SOC, V126, P10382, DOI 10.1021/ja048855p
   Moses S, 2004, LANGMUIR, V20, P11134, DOI 10.1021/la0492815
   NIU SY, J INORG BIO IN PRESS
   Numnuam A, 2008, J AM CHEM SOC, V130, P410, DOI 10.1021/ja0775467
   Ostatna V, 2005, BIOELECTROCHEMISTRY, V67, P205, DOI 10.1016/j.bioelechem.2004.07.008
   Pang DW, 1998, ANAL CHEM, V70, P3162, DOI 10.1021/ac980211a
   Peng H, 2006, BIOSENS BIOELECTRON, V21, P1727, DOI 10.1016/j.bios.2005.08.011
   Reisberg S, 2006, BIOELECTROCHEMISTRY, V69, P172, DOI 10.1016/j.bioelechem.2005.12.007
   Rosi NL, 2005, CHEM REV, V105, P1547, DOI 10.1021/cr030067f
   Service RF, 1998, SCIENCE, V282, P399, DOI 10.1126/science.282.5388.399
   Staudt LM, 2001, TRENDS IMMUNOL, V22, P35, DOI 10.1016/S1471-4906(00)01792-0
   Tsai CY, 2005, MICROSYST TECHNOL, V11, P91, DOI 10.1007/S00542-004-0436-X
   Wang J, 2003, J AM CHEM SOC, V125, P3214, DOI 10.1021/ja029668z
   Willner I, 2007, BIOELECTROCHEMISTRY, V70, P2, DOI 10.1016/j.bioelechem.2006.03.013
   Xia Q, 2008, BIOPHYS CHEM, V136, P101, DOI 10.1016/j.bpc.2008.05.002
   Yamada M, 2003, J PHYS CHEM B, V107, P3703, DOI 10.1021/jp027086y
   Yang J, 2007, ANAL BIOANAL CHEM, V389, P913, DOI 10.1007/s00216-007-1450-5
   Yildiz HB, 2008, ANAL CHEM, V80, P2811, DOI 10.1021/ac702401v
   Zayats M, 2003, J AM CHEM SOC, V125, P16006, DOI 10.1021/ja0379215
   ZHANG Y, 2001, CHEM J CHINESE U, V22, P1397
   Zhao LY, 2007, J AM CHEM SOC, V129, P5730, DOI 10.1021/ja070441j
   Zhu NN, 2005, ANAL CHIM ACTA, V545, P21, DOI 10.1016/j.aca.2005.04.015
NR 46
TC 111
Z9 115
U1 1
U2 49
PU ELSEVIER SCIENCE SA
PI LAUSANNE
PA PO BOX 564, 1001 LAUSANNE, SWITZERLAND
SN 1567-5394
EI 1878-562X
J9 BIOELECTROCHEMISTRY
JI Bioelectrochemistry
PD APR
PY 2009
VL 75
IS 1
BP 37
EP 43
DI 10.1016/j.bioelechem.2009.01.003
PG 7
WC Biochemistry & Molecular Biology; Biology; Biophysics; Electrochemistry
WE Science Citation Index Expanded (SCI-EXPANDED)
SC Biochemistry & Molecular Biology; Life Sciences & Biomedicine - Other
   Topics; Biophysics; Electrochemistry
GA 432CQ
UT WOS:000265111500007
PM 19251488
DA 2023-06-30
ER

PT J
AU Zhu, XN
   Wang, ZG
   Gao, MY
   Wang, YQ
   Hu, J
   Song, ZX
   Wang, ZB
   Dong, MD
AF Zhu, Xiaona
   Wang, Zegao
   Gao, Mingyan
   Wang, Yuqing
   Hu, Jing
   Song, Zhengxun
   Wang, Zuobin
   Dong, Mingdong
TI AgPt/MoS2 hybrid as electrochemical sensor for detecting H2O2 release
   from living cells
SO NEW JOURNAL OF CHEMISTRY
LA English
DT Article
ID HYDROGEN-PEROXIDE SENSOR; MOS2 NANOSHEETS; COLORIMETRIC DETECTION; AU;
   NANOPARTICLES; BIOSENSOR; PERFORMANCE; OXIDE; AG; NANOSPHERES
AB Hydrogen peroxide (H2O2), as a biomarker in a series of physiological processes, plays a crucial role in investigating the pathogenesis of some diseases. The highly sensitive and selective detection of H2O2 release from living cells has aroused tremendous research interests. Herein, a non-enzymatic electrochemical H2O2 biosensor was constructed based on AgPt bimetallic nanoparticle-structured MoS2 nanohybrid (AgPt/MoS2) as an electrocatalyst. The AgPt/MoS2 nanohybrid was successfully synthesized by a facile wet-chemical method. Compared with AgPt nanoparticles, the AgPt/MoS2 nanohybrid exhibited significant enhancement in catalytic performance towards H2O2. The main factor is that MoS2 nanosheets as a supporting material promote AgPt nanoparticles to expose more active sites. The electrochemical response of the AgPt/MoS2 hybrid-based biosensor to H2O2 was linear in the range of 20 mu M-4 mM, and the detection limit was calculated as 1.0 mu M. To prove practicality, the biosensor was further applied to detect H2O2 release from living SMMC-7721 cells. These results indicate the potential applications of the developed biosensor in monitoring physiological processes.
C1 [Zhu, Xiaona; Gao, Mingyan; Hu, Jing; Song, Zhengxun; Wang, Zuobin] Changchun Univ Sci & Technol, Int Res Ctr Nano Handling & Mfg China, Changchun 130022, Peoples R China.
   [Wang, Zegao; Wang, Yuqing; Dong, Mingdong] Aarhus Univ, Interdisciplinary Nanosci Ctr iNANO, DK-8000 Aarhus C, Denmark.
C3 Changchun University of Science & Technology; Aarhus University
RP Wang, ZB (通讯作者)，Changchun Univ Sci & Technol, Int Res Ctr Nano Handling & Mfg China, Changchun 130022, Peoples R China.; Dong, MD (通讯作者)，Aarhus Univ, Interdisciplinary Nanosci Ctr iNANO, DK-8000 Aarhus C, Denmark.
EM WangZ@cust.edu.cn; dong@inano.au.dk
RI Dong, Mingdong/B-3341-2010
OI Dong, Mingdong/0000-0002-2025-2171; Wang, Yuqing/0000-0002-5853-932X
FU National Natural Science Foundation Program of China [62175020]; EU
   [734174]; Jilin Provincial Science and Technology Program
   [20210101038JC, 20210101069JC, 2020C022-1, 20190201287JC,
   20190702002GH]; '111' Project of China [D17017]; Fundamental Research
   Funds for the Central Universities, China [YJ201893]; State Key Lab of
   Advanced Metals and Materials, China [2019-Z03]
FX This work was supported by National Natural Science Foundation Program
   of China (No. 62175020), EU H2020 Program (MNR4SCELL No. 734174), Jilin
   Provincial Science and Technology Program (No. 20210101038JC,
   20210101069JC, 2020C022-1, 20190201287JC and 20190702002GH), and '111'
   Project of China (D17017) Fundamental Research Funds for the Central
   Universities, China (YJ201893) and State Key Lab of Advanced Metals and
   Materials, China (Grant No. 2019-Z03). We thank the support of the
   laboratory equipment provided by School of Science, International Joint
   Research Center for Nanophotonics and Biophotonics, Changchun University
   of Science and Technology.
CR Asif M, 2017, BIOSENS BIOELECTRON, V97, P352, DOI 10.1016/j.bios.2017.05.057
   Asif M, 2017, SENSOR ACTUAT B-CHEM, V239, P243, DOI 10.1016/j.snb.2016.08.010
   Asif M, 2015, ANAL CHIM ACTA, V898, P34, DOI 10.1016/j.aca.2015.09.053
   Bai ZH, 2016, BIOSENS BIOELECTRON, V82, P185, DOI 10.1016/j.bios.2016.04.004
   Balasubramanian P, 2018, ACS APPL MATER INTER, V10, P43543, DOI 10.1021/acsami.8b18510
   Benvidi A, 2016, ELECTROANAL, V28, P1625, DOI 10.1002/elan.201501076
   Cai SF, 2016, NANOSCALE, V8, P3685, DOI 10.1039/c5nr08038j
   Cheng XY, 2021, ENERGYCHEM, V3, DOI 10.1016/j.enchem.2021.100066
   Cheng Y, 2022, ENERGYCHEM, V4, DOI 10.1016/j.enchem.2022.100074
   Chinnasamy R, 2015, MAT SCI SEMICON PROC, V31, P709, DOI 10.1016/j.mssp.2014.12.054
   Dong S, 2015, ANAL CHIM ACTA, V853, P200, DOI 10.1016/j.aca.2014.08.004
   Dou BT, 2018, ANAL CHEM, V90, P5945, DOI 10.1021/acs.analchem.8b00894
   Foyer CH, 2020, NATURE, V578, P518, DOI 10.1038/d41586-020-00403-y
   Ge SG, 2015, BIOSENS BIOELECTRON, V71, P456, DOI 10.1016/j.bios.2015.04.055
   Kang XH, 2009, BIOSENS BIOELECTRON, V25, P901, DOI 10.1016/j.bios.2009.09.004
   Li C, 2018, BIOSENS BIOELECTRON, V116, P81, DOI 10.1016/j.bios.2018.05.045
   Li H, 2018, SENSOR ACTUAT B-CHEM, V260, P174, DOI 10.1016/j.snb.2017.12.179
   Li WT, 2021, ADV MATER, V33, DOI 10.1002/adma.202105163
   Li YY, 2021, MAT SCI ENG C-MATER, V118, DOI 10.1016/j.msec.2020.111443
   Lin XY, 2016, BIOSENS BIOELECTRON, V79, P685, DOI 10.1016/j.bios.2015.12.072
   Liu H, 2014, MATER LETT, V122, P182, DOI 10.1016/j.matlet.2014.02.047
   Liu JX, 2017, SENSOR ACTUAT B-CHEM, V251, P200, DOI 10.1016/j.snb.2017.05.043
   Liu XQ, 2017, ELECTROCHIM ACTA, V242, P327, DOI 10.1016/j.electacta.2017.05.037
   Lv ZS, 2019, J COLLOID INTERF SCI, V538, P349, DOI 10.1016/j.jcis.2018.11.109
   Ma B, 2018, BIOSENS BIOELECTRON, V106, P29, DOI 10.1016/j.bios.2018.01.041
   Mei JC, 2018, BIOSENS BIOELECTRON, V110, P71, DOI 10.1016/j.bios.2018.03.043
   Parlak O, 2017, BIOSENS BIOELECTRON, V89, P545, DOI 10.1016/j.bios.2016.03.024
   Peng J, 2017, BIOSENS BIOELECTRON, V89, P652, DOI 10.1016/j.bios.2015.12.034
   Radhakrishnan S, 2021, NANOTECHNOLOGY, V32, DOI 10.1088/1361-6528/abd05b
   Shi Y, 2015, J AM CHEM SOC, V137, P7365, DOI 10.1021/jacs.5b01732
   Shu Y, 2017, SENSOR ACTUAT B-CHEM, V241, P528, DOI 10.1016/j.snb.2016.10.072
   Sreeprasad TS, 2013, NANO LETT, V13, P4434, DOI 10.1021/nl402278y
   Su S, 2017, BIOSENS BIOELECTRON, V94, P552, DOI 10.1016/j.bios.2017.03.040
   Tarvin M, 2010, J CHROMATOGR A, V1217, P7564, DOI 10.1016/j.chroma.2010.10.022
   Van Thanh D, 2014, RSC ADV, V4, P15586, DOI 10.1039/c4ra00297k
   Vasuki K, 2017, MICROCHIM ACTA, V184, P2579, DOI 10.1007/s00604-017-2227-y
   Veal E, 2011, ANTIOXID REDOX SIGN, V15, P147, DOI 10.1089/ars.2011.3968
   Wang F, 2022, MATER TODAY CHEM, V24, DOI 10.1016/j.mtchem.2022.100885
   Wang L, 2009, J AM CHEM SOC, V131, P9152, DOI 10.1021/ja902485x
   Wang TY, 2013, ANAL CHEM, V85, P10289, DOI 10.1021/ac402114c
   Wang X, 2015, SENSOR ACTUAT B-CHEM, V206, P30, DOI 10.1016/j.snb.2014.09.028
   Won YH, 2011, BIOSENS BIOELECTRON, V26, P4514, DOI 10.1016/j.bios.2011.05.012
   Wu SY, 2017, BIOSENS BIOELECTRON, V92, P646, DOI 10.1016/j.bios.2016.10.037
   Xu WY, 2021, J COLLOID INTERF SCI, V586, P601, DOI 10.1016/j.jcis.2020.10.128
   Yuwen LH, 2014, NANOSCALE, V6, P5762, DOI 10.1039/c3nr06084e
   Zeng ZY, 2011, ANGEW CHEM INT EDIT, V50, P11093, DOI 10.1002/anie.201106004
   Zheng S., 2021, NATL SCI REV
   Zhou JX, 2017, ANALYST, V142, P4322, DOI 10.1039/c7an01446e
   Zhou J, 2017, ELECTROCHIM ACTA, V250, P152, DOI 10.1016/j.electacta.2017.08.044
   Zhu XN, 2019, NANOTECHNOLOGY, V30, DOI 10.1088/1361-6528/ab42fe
NR 50
TC 2
Z9 2
U1 9
U2 19
PU ROYAL SOC CHEMISTRY
PI CAMBRIDGE
PA THOMAS GRAHAM HOUSE, SCIENCE PARK, MILTON RD, CAMBRIDGE CB4 0WF, CAMBS,
   ENGLAND
SN 1144-0546
EI 1369-9261
J9 NEW J CHEM
JI New J. Chem.
PD AUG 8
PY 2022
VL 46
IS 31
BP 15032
EP 15041
DI 10.1039/d2nj02495k
EA JUL 2022
PG 10
WC Chemistry, Multidisciplinary
WE Science Citation Index Expanded (SCI-EXPANDED)
SC Chemistry
GA 3P3CG
UT WOS:000827762600001
DA 2023-06-30
ER

PT J
AU Varmira, K
   Mohammadi, G
   Mahmoudi, M
   Khodarahmi, R
   Rashidi, K
   Hedayati, M
   Goicoechea, HC
   Jalalvand, AR
AF Varmira, Kambiz
   Mohammadi, Ghobad
   Mahmoudi, Majid
   Khodarahmi, Reza
   Rashidi, Khodabakhsh
   Hedayati, Mehdi
   Goicoechea, Hector C.
   Jalalvand, Ali R.
TI Fabrication of a novel enzymatic electrochemical biosensor for
   determination of tyrosine in some food samples
SO TALANTA
LA English
DT Article
DE Tyrosine; Tyrosine hydroxylase; Levodopa; Biosensor; High tyrosine foods
ID GLASSY-CARBON ELECTRODE; ALLOY NANOPARTICLES; VOLTAMMETRIC
   DETERMINATION; COMPOSITE FILM; AMINO-ACIDS; SENSOR; CYCLODEXTRIN;
   RECOGNITION; TRYPTOPHAN; BEHAVIOR
AB In this work, fabrication of a novel and ultrasensitive electrochemical biosensor based on immobilization of tyrosine hydroxylase onto palladium-platinum bimetallic alloy nanoparticles/chitosan-1-ethyl-3-methylimidazoliurn bis(trifluoromethylsulfonyl) imide/graphene-multiwalled carbon nanotubes-IL/glassy carbon electrode for determination of L-tyrosine in some high tyrosine foods including cheese, egg and yogurt was reported. Immobilization of tyrosine hydroxylase onto the surface of the biosensor was performed by cross-linking tyrosine hydroxylase and chitosan through the addition of glutaraldehyde. Enzymatic biosensors employ the affinity and selectivity of catalytically active proteins towards their target molecules and here, the tyrosine hydroxylase selectively catalyzes the conversion of tyrosine to levodopa which can be oxidized at lower potentials than tyrosine. The modifications were characterized by electrochemical impedance spectroscopy, cyclic voltammetry, energy dispersive X-ray spectroscopic and scanning electron microscopy. Under optimal conditions, the biosensor detected tyrosine in concentration ranges of 0.01 x 10(-9) to 8.0 x 10(-9) mol L-1 and 8.0 x 10(-9) to 160.0 x 10(-9) mol L-1 with a limit of detection of 0.009 x 10(-9) mol L-1. The biosensor was able to selective determination of tyrosine even in the presence of common interferents therefore, the biosensor was highly selective. The biosensor also showed good operational stability, antifouling properties, sensitivity, repeatability and reproducibility.
C1 [Varmira, Kambiz; Mahmoudi, Majid; Rashidi, Khodabakhsh; Jalalvand, Ali R.] Kermanshah Univ Med Sci, FDA, RCOF, Kermanshah, Iran.
   [Mohammadi, Ghobad] Kermanshah Univ Med Sci, Sch Pharm, Dept Pharmaceut, Kermanshah, Iran.
   [Khodarahmi, Reza] Kermanshah Univ Med Sci, Med Biol Res Ctr, Kermanshah, Iran.
   [Hedayati, Mehdi] Shahid Beheshti Univ Med Sci, Res Inst Endocrine Sci, Cellular & Mol Endocrine Res Ctr, Tehran, Iran.
   [Goicoechea, Hector C.] Univ Nacl Litoral, Catedra Quim Analit 1, Lab Desarrollo Analit & Quimiometria LADAQ, Ciudad Univ,CC 242,S3000ZAA, Santa Fe, Argentina.
C3 Kermanshah University of Medical Sciences; Kermanshah University of
   Medical Sciences; Kermanshah University of Medical Sciences; Shahid
   Beheshti University Medical Sciences; National University of the
   Littoral
RP Jalalvand, AR (通讯作者)，Kermanshah Univ Med Sci, FDA, RCOF, Kermanshah, Iran.
EM ali.jalalvand1984@gmail.com
RI Varmira, Kambiz/S-9865-2017
OI Varmira, Kambiz/0000-0002-4776-5794
FU Kermanshah University of Medical Sciences
FX Financial supports of this project by the research council of Kermanshah
   University of Medical Sciences are gratefully acknowledged.
CR Al-Dirbashi OY, 2006, CLIN CHIM ACTA, V365, P243, DOI 10.1016/j.cca.2005.09.001
   Alonso MCS, 2003, TALANTA, V60, P369, DOI 10.1016/S0039-9140(03)00099-7
   Arancibia JA, 2003, TALANTA, V60, P1113, DOI 10.1016/S0039-9140(03)00221-2
   Babaei A, 2009, J BRAZIL CHEM SOC, V20, P1862, DOI 10.1590/S0103-50532009001000014
   Beck G, 2005, ANAESTHESIST, V54, P1012, DOI 10.1007/s00101-005-0887-1
   CARLSSON A, 1978, N-S ARCH PHARMACOL, V303, P157, DOI 10.1007/BF00508062
   Claussen JC, 2009, ACS NANO, V3, P37, DOI 10.1021/nn800682m
   Gholivand MB, 2015, TALANTA, V131, P249, DOI 10.1016/j.talanta.2014.07.040
   Gholivand MB, 2014, MAT SCI ENG C-MATER, V40, P109, DOI 10.1016/j.msec.2014.03.044
   Gonzalez AG, 1999, TALANTA, V48, P729, DOI 10.1016/S0039-9140(98)00271-9
   Huang KJ, 2008, COLLOID SURFACE B, V61, P176, DOI 10.1016/j.colsurfb.2007.08.003
   Huang Y, 2006, TALANTA, V70, P1157, DOI 10.1016/j.talanta.2006.03.009
   Jacobs CB, 2010, ANAL CHIM ACTA, V662, P105, DOI 10.1016/j.aca.2010.01.009
   Jin GP, 2004, ELECTROCHEM COMMUN, V6, P454, DOI 10.1016/j.elecom.2004.03.006
   Kanchana P, 2014, MAT SCI ENG C-MATER, V35, P85, DOI 10.1016/j.msec.2013.10.013
   Lee CJ, 2006, ANAL BIOCHEM, V359, P124, DOI 10.1016/j.ab.2006.09.004
   Li CY, 2006, COLLOID SURFACE B, V50, P147, DOI 10.1016/j.colsurfb.2006.05.004
   Liang HJ, 2005, ANAL CHIM ACTA, V542, P83, DOI 10.1016/j.aca.2005.02.007
   Lin JH, 2007, ANAL BIOCHEM, V360, P288, DOI 10.1016/j.ab.2006.10.030
   Liu LQ, 2008, ELECTROANAL, V20, P2148, DOI 10.1002/elan.200804304
   Liu YJ, 2010, APPL SURF SCI, V256, P3148, DOI 10.1016/j.apsusc.2009.11.089
   Mani V, 2013, BIOSENS BIOELECTRON, V41, P309, DOI 10.1016/j.bios.2012.08.045
   Puri BK, 2002, ANAL SCI, V18, P427, DOI 10.2116/analsci.18.427
   Quintana C, 2010, SENSOR ACTUAT B-CHEM, V149, P129, DOI 10.1016/j.snb.2010.06.011
   Saumya V, 2011, TALANTA, V85, P1056, DOI 10.1016/j.talanta.2011.05.025
   Taei M, 2014, COLLOID SURFACE B, V123, P23, DOI 10.1016/j.colsurfb.2014.09.005
   Varmira K, 2018, TALANTA, V176, P509, DOI 10.1016/j.talanta.2017.08.069
   WANG F, 1992, ANAL LETT, V25, P1469
   WANG LZ, 1995, FRESEN J ANAL CHEM, V351, P689, DOI 10.1007/BF00323351
   Xiao F, 2009, J PHYS CHEM C, V113, P849, DOI 10.1021/jp808162g
   Xu JM, 2003, TALANTA, V60, P1123, DOI 10.1016/S0039-9140(03)00214-5
   Xu Q, 2005, MICROCHIM ACTA, V151, P47, DOI 10.1007/s00604-005-0408-6
   Yang JA, 2010, BIOSENS BIOELECTRON, V26, P279, DOI 10.1016/j.bios.2010.06.014
   Yildiz HB, 2008, ANAL CHEM, V80, P2811, DOI 10.1021/ac702401v
   Yogeswaran U, 2007, CARBON, V45, P2783, DOI 10.1016/j.carbon.2007.09.029
   Yu XZ, 2008, ELECTROANAL, V20, P1246, DOI 10.1002/elan.200704179
   Zhang MG, 2004, ANAL CHEM, V76, P5045, DOI 10.1021/ac049519u
   Zhao GH, 2006, ELECTROANAL, V18, P830, DOI 10.1002/elan.200503455
   Zhu WL, 2009, TALANTA, V80, P224, DOI 10.1016/j.talanta.2009.06.056
NR 39
TC 45
Z9 45
U1 2
U2 114
PU ELSEVIER SCIENCE BV
PI AMSTERDAM
PA PO BOX 211, 1000 AE AMSTERDAM, NETHERLANDS
SN 0039-9140
EI 1873-3573
J9 TALANTA
JI Talanta
PD JUN 1
PY 2018
VL 183
BP 1
EP 10
DI 10.1016/j.talanta.2018.02.053
PG 10
WC Chemistry, Analytical
WE Science Citation Index Expanded (SCI-EXPANDED)
SC Chemistry
GA GD6VE
UT WOS:000430645800001
PM 29567149
DA 2023-06-30
ER

PT J
AU Ozer, BO
   Cete, S
AF Ozer, Bayram Oguz
   Cete, Servet
TI Development of a novel biosensor based on a polypyrrole-dodecylbenzene
   sulphonate (PPy-DBS) film for the determination of amperometric
   cholesterol
SO ARTIFICIAL CELLS NANOMEDICINE AND BIOTECHNOLOGY
LA English
DT Article
DE Biosensor; cholesterol; cholesterol oxidase; polypyrrole; sodium
   dodecylbenzene sulphonate
ID SELF-ASSEMBLED MONOLAYER; FLOW-INJECTION ANALYSIS; CONDUCTING POLYMER;
   ELECTROCHEMICAL BIOSENSORS; COVALENT IMMOBILIZATION;
   HORSERADISH-PEROXIDASE; CARBON ELECTRODE; XANTHINE-OXIDASE;
   GLUCOSE-OXIDASE; NANOPARTICLES
AB Herein a novel amperometric biosensor based on a conducting polymer with anionic dopant modified electrode was successfully developed for detection of cholesterol. Polypyrrole is deposited on a platinum surface and the sodium dodecylbenzene sulphonate (DBS) ion-doped polypyrrole film was electrochemically prepared by scanning the electrode potential between -0.8 and +0.8V at a scan rate of 20mV/s. The present electrochemical biosensor was optimized in terms of working potential, number of cycles, concentrations of monomer, and anionic dopant. Cholesterol oxidase (ChOx) was physically entrapped in PPy-DBS to construct an amperometric cholesterol biosensor. Amperometric determination is based on the electrochemical detection of H2O2 generated in the enzymatic reaction of cholesterol. Kinetic parameters, operational and storage stabilities, pH, and temperature dependencies were determined. Km and Imax were calculated as 0.11M and 0.967nM/min, respectively. The operational stability results showed that 90.0% of the response current was retained after 30 activity assays. Morphology of electrodes was characterized by SEM and AFM. Additionally, contact angle measurements were made with 1L water of polymer film and enzyme electrode. As a result, the cholesterol biosensor suggested in this study is easy to prepare and is highly cost-effective. This composite (PPy-DBS) can supply a biocompatible and electrochemical microenvironment for immobilization of the enzyme, making this material a good candidate for the fabrication of highly sensitive and selective cholesterol biosensors.
C1 [Ozer, Bayram Oguz] Gazi Univ, Inst Sci, Dept Chem, Ankara, Turkey.
   [Cete, Servet] Gazi Univ, Fac Sci, Dept Chem, TR-06500 Ankara, Turkey.
C3 Gazi University; Gazi University
RP Cete, S (通讯作者)，Gazi Univ, Fac Sci, Dept Chem, TR-06500 Ankara, Turkey.
EM scete@gazi.edu.tr
RI Ozer, Bayram Oguz/AAK-4865-2021
OI Ozer, Bayram Oguz/0000-0003-2833-3133
FU Gazi University Research Fund [05/2013-04]
FX The authors are very grateful for the financial support of Gazi
   University Research Fund (Project no: 05/2013-04).
CR Abdelwahab AA, 2010, ELECTROANAL, V22, P21, DOI 10.1002/elan.200900363
   Ahmad M, 2010, J PHYS CHEM C, V114, P243, DOI 10.1021/jp9089497
   Ahmad R, 2012, SENSOR ACTUAT B-CHEM, V169, P382, DOI 10.1016/j.snb.2012.05.027
   Ahmadalinezhad A, 2011, BIOSENS BIOELECTRON, V26, P4508, DOI 10.1016/j.bios.2011.05.011
   Ansari AA, 2008, ELECTROCHEM COMMUN, V10, P1246, DOI 10.1016/j.elecom.2008.06.003
   Arya SK, 2008, BIOSENS BIOELECTRON, V23, P1083, DOI 10.1016/j.bios.2007.10.018
   Arya SK, 2007, ANAL BIOCHEM, V363, P210, DOI 10.1016/j.ab.2007.01.029
   Basu AK, 2007, BIOELECTROCHEMISTRY, V70, P375, DOI 10.1016/j.bioelechem.2006.05.006
   Bongiovanni C, 2001, BIOELECTROCHEMISTRY, V54, P17, DOI 10.1016/S0302-4598(01)00105-2
   Brahim S, 2001, ANAL CHIM ACTA, V448, P27, DOI 10.1016/S0003-2670(01)01321-6
   Cete S, 2007, ARTIF CELL BLOOD SUB, V35, P607, DOI 10.1080/10731190701378634
   Cete S, 2006, ARTIF CELL BLOOD SUB, V34, P367, DOI 10.1080/10731190600684116
   Cete S, 2013, ARTIF CELL NANOMED B, V41, P414, DOI 10.3109/21691401.2012.759121
   Charpentier L, 1995, ANAL CHIM ACTA, V318, P89, DOI 10.1016/0003-2670(95)00311-8
   Chauhan N, 2010, AM J ANAL CHEM, V02, P41, DOI [10.4236/ajac.2010.12006, DOI 10.4236/AJAC.2010.12006]
   Dolmaci N, 2012, ARTIF CELL BLOOD SUB, V40, P275, DOI 10.3109/10731199.2011.646410
   Feng BJ, 2015, INT J ELECTROCHEM SC, V10, P4770
   Gholivand MB, 2014, BIOSENS BIOELECTRON, V53, P472, DOI 10.1016/j.bios.2013.09.074
   Gorgulu M, 2013, ARTIF CELL NANOMED B, V41, P327, DOI 10.3109/21691401.2012.744993
   Gros P, 2000, ELECTROCHIM ACTA, V46, P643
   Guiseppi-Elie A, 1995, HDB CONDUCTIVE POLYM
   HENDJI AN, 1993, SENSOR ACTUAT B-CHEM, V15, P127, DOI 10.1016/0925-4005(93)85038-C
   Khan R, 2008, ANAL CHIM ACTA, V616, P207, DOI 10.1016/j.aca.2008.04.010
   Kim JH, 2000, BIOSENS BIOELECTRON, V14, P907, DOI 10.1016/S0956-5663(99)00063-9
   KRUG A, 1994, ANAL CHIM ACTA, V287, P59, DOI 10.1016/0003-2670(94)85101-8
   Lim CT, 2007, BIOSENS BIOELECTRON, V22, P1197, DOI 10.1016/j.bios.2006.06.005
   Matharu Z, 2007, LANGMUIR, V23, P13188, DOI 10.1021/la702123a
   Moraes ML, 2009, MAT SCI ENG C-BIO S, V29, P442, DOI 10.1016/j.msec.2008.08.040
   Muhammet SM, 2009, ARTIF CELL BLOOD SUB, V37, P273, DOI 10.3109/10731190903356453
   Nauck M, 2000, CLIN CHEM, V46, P436
   Nauck M, 1997, CLIN CHEM, V43, P1622
   Rahman MM, 2015, TALANTA, V140, P96, DOI 10.1016/j.talanta.2015.03.029
   Ram MK, 2001, BIOSENS BIOELECTRON, V16, P849, DOI 10.1016/S0956-5663(01)00208-1
   Shin MC, 1996, ANAL CHIM ACTA, V329, P223, DOI 10.1016/0003-2670(96)00134-1
   Singh J, 2011, APPL PHYS LETT, V98, DOI 10.1063/1.3553765
   Singh S, 2004, ANAL CHIM ACTA, V502, P229, DOI 10.1016/j.aca.2003.09.064
   Singh S, 2006, ANAL CHIM ACTA, V568, P126, DOI 10.1016/j.aca.2005.10.008
   Soylemez S, 2014, TALANTA, V118, P84, DOI 10.1016/j.talanta.2013.10.007
   Soylemez S, 2013, COLLOID SURFACE B, V111, P549, DOI 10.1016/j.colsurfb.2013.07.013
   Soylemez S, 2013, SENSOR ACTUAT B-CHEM, V182, P322, DOI 10.1016/j.snb.2013.03.009
   Srivastava M, 2014, ANAL METHODS-UK, V6, P817, DOI 10.1039/c3ay41812j
   Teles FRR, 2008, MAT SCI ENG C-BIO S, V28, P1530, DOI 10.1016/j.msec.2008.04.010
   Tiwari A, 2008, ELECTROANAL, V20, P2119, DOI 10.1002/elan.200804296
   Turkarslan O, 2009, SENSOR ACTUAT B-CHEM, V136, P484, DOI 10.1016/j.snb.2008.10.016
   Umar A, 2009, ELECTROCHEM COMMUN, V11, P118, DOI 10.1016/j.elecom.2008.10.046
   Valentini F, 2004, SENSOR ACTUAT B-CHEM, V100, P117, DOI 10.1016/j.snb.2003.12.036
   YAO T, 1995, ELECTROANAL, V7, P143, DOI 10.1002/elan.1140070209
   Yldrmolu F, 2009, SENSORS, V9, P6435
   Yu JH, 2002, ANAL CHEM, V74, P3579, DOI 10.1021/ac011290k
   Zhao CZ, 2008, ANAL BIOCHEM, V383, P25, DOI 10.1016/j.ab.2008.08.022
   Zhou N, 2006, ANAL CHEM, V78, P5227, DOI 10.1021/ac0605492
NR 51
TC 20
Z9 20
U1 0
U2 60
PU TAYLOR & FRANCIS LTD
PI ABINGDON
PA 2-4 PARK SQUARE, MILTON PARK, ABINGDON OR14 4RN, OXON, ENGLAND
SN 2169-1401
EI 2169-141X
J9 ARTIF CELL NANOMED B
JI Artif. Cell. Nanomed. Biotechnol.
PD JUN
PY 2017
VL 45
IS 4
BP 824
EP 832
DI 10.1080/21691401.2016.1178133
PG 9
WC Biotechnology & Applied Microbiology; Engineering, Biomedical; Materials
   Science, Biomaterials
WE Science Citation Index Expanded (SCI-EXPANDED)
SC Biotechnology & Applied Microbiology; Engineering; Materials Science
GA ES4FS
UT WOS:000399487000019
PM 27571602
OA Bronze
DA 2023-06-30
ER

PT J
AU Yang, C
   Huang, Y
   Hassler, BL
   Worden, RM
   Mason, AJ
AF Yang, Chao
   Huang, Yue
   Hassler, Brian L.
   Worden, R. Mark
   Mason, Andrew J.
TI Amperometric Electrochemical Microsystem for a Miniaturized Protein
   Biosensor Array
SO IEEE TRANSACTIONS ON BIOMEDICAL CIRCUITS AND SYSTEMS
LA English
DT Article
DE Amperometric readout; bioelectronic sensor; biosensor array;
   complementary metal-oxide semiconductor (CMOS) potentiostat;
   electrochemical sensor
ID POTENTIOSTAT ARRAY; CIRCUIT; SENSOR
AB Protein-based bioelectrochemical interfaces offer great potential for rapid detection, continuous use, and miniaturized sensor arrays. This paper introduces a microsystem platform that enables multiple bioelectrochemical interfaces to be interrogated simultaneously by an onchip amperometric readout system. A post-complementary metal-oxide semiconductor (CMOS) fabrication procedure is described that permits the formation of planar electrode arrays and self assembly of biosensor interfaces on the electrodes. The onchip, 0.5-mu m CMOS readout electronics include a compact potentiostat that supports a very broad range of input currents-6 pA to 10 mu A-to accommodate diverse biosensor interfaces. The 2.3 x 2.2-mm chip operates from a 5-V supply at 0.6 mA. A prototype electrochemical sensor platform, including an onchip potentiostat and miniaturized biosensor array, was characterized by using cyclic voltammetry. The linear relationship between the oxidization peak values and the concentrations of target analytes in the solution verifies functionality of the system and demonstrates the potential for future implementations of this platform in high sensitivity, low cost, and onchip protein-based sensor arrays.
C1 [Yang, Chao] Marvell Semicond Inc, Santa Clara, CA 95054 USA.
   [Huang, Yue; Hassler, Brian L.; Worden, R. Mark; Mason, Andrew J.] Michigan State Univ, E Lansing, MI 48824 USA.
C3 Marvell Technology Group; Michigan State University
RP Yang, C (通讯作者)，Marvell Semicond Inc, Santa Clara, CA 95054 USA.
EM yangchao@marvell.com; huangyu3@msu.edu; hasslerb@msu.edu;
   worden@egr.msu.edu; mason@msu.edu
OI MASON, ANDREW/0000-0002-6548-1162
FU Engineering Research Centers Program of the National Science Foundation
   (NSF) [EEC-9986866, DBI-0649847]; Michigan Economic Development
   Corporation's MTTC program
FX This work was supported in part by the Engineering Research Centers
   Program of the National Science Foundation (NSF) under Award Number
   EEC-9986866, NSF Award Number DBI-0649847, in part by the Michigan
   Economic Development Corporation's MTTC program, and in part by the MSU
   Foundation's Strategic Partnership Grant program. The paper was
   recommended by Associate Editor Pedram Mohseni.
CR Ahmed MU, 2008, ELECTROANAL, V20, P616, DOI 10.1002/elan.200704121
   Bosch ME, 2007, COMB CHEM HIGH T SCR, V10, P413, DOI 10.2174/138620707781996402
   Breten M, 2000, ISCAS 2000: IEEE INTERNATIONAL SYMPOSIUM ON CIRCUITS AND SYSTEMS - PROCEEDINGS, VOL V, P709, DOI 10.1109/ISCAS.2000.857591
   Enz CC, 1996, P IEEE, V84, P1584, DOI 10.1109/5.542410
   Genov R, 2006, IEEE T CIRCUITS-I, V53, P2371, DOI 10.1109/TCSI.2006.884425
   Gore A, 2006, IEEE T CIRCUITS-I, V53, P2357, DOI 10.1109/TCSI.2006.884432
   Gray P. R., 2009, ANAL DESIGN ANALOG I, V5th
   Grieshaber D, 2008, SENSORS-BASEL, V8, P1400, DOI 10.3390/s8031400
   Hassler B, 2004, IEEE SENSOR, P991, DOI 10.1109/ICSENS.2004.1426339
   Hassler BL, 2006, BIOSENS BIOELECTRON, V21, P2146, DOI 10.1016/j.bios.2005.10.004
   Hassler BL, 2007, APPL BIOCHEM BIOTECH, V143, P1, DOI 10.1007/s12010-007-0027-2
   Huang Y, 2006, IEEE SENSOR, P612
   JADHAV SR, 2008, J COLLOID I IN PRESS
   KAKEROW RG, 1995, P 8 INT C SOL STAT S, P142
   Kohli N, 2007, ANAL CHEM, V79, P5196, DOI 10.1021/ac0701684
   Laiwalla F, 2006, IEEE T CIRCUITS-I, V53, P2364, DOI 10.1109/TCSI.2006.884459
   Lipshutz RJ, 1999, NAT GENET, V21, P20, DOI 10.1038/4447
   Narula HS, 2004, 2004 IEEE INTERNATIONAL SYMPOSIUM ON CIRCUITS AND SYSTEMS, VOL 1, PROCEEDINGS, P457
   Nikolaus N, 2008, MICROCHIM ACTA, V160, P15, DOI 10.1007/s00604-007-0834-8
   Peteu SF, 1998, BIOSENS BIOELECTRON, V13, P1197, DOI 10.1016/S0956-5663(98)00070-0
   Peteu SF, 1996, BIOSENS BIOELECTRON, V11, P1059, DOI 10.1016/0956-5663(96)87665-2
   Prakasha SB, 2008, SENSOR ACTUAT B-CHEM, V129, P699, DOI 10.1016/j.snb.2007.09.029
   Prashar J, 2007, J MATER RES, V22, P2189, DOI 10.1557/JMR.2007.0288
   Prodromidis MI, 2002, ELECTROANAL, V14, P241
   Roham M, 2007, 2007 3RD INTERNATIONAL IEEE/EMBS CONFERENCE ON NEURAL ENGINEERING, VOLS 1 AND 2, P159, DOI 10.1109/CNE.2007.369636
   Schena M, 1996, P NATL ACAD SCI USA, V93, P10614, DOI 10.1073/pnas.93.20.10614
   SCHENA M, 2003, MICROARRAY ANAL
   Schienle M, 2004, IEEE J SOLID-ST CIRC, V39, P2438, DOI 10.1109/JSSC.2004.837084
   Stanacevic M, 2007, IEEE T BIOMED CIRC S, V1, P63, DOI 10.1109/TBCAS.2007.893176
   TURNER RFB, 1987, IEEE J SOLID-ST CIRC, V22, P473, DOI 10.1109/JSSC.1987.1052753
   Wang Y, 2008, SENSORS-BASEL, V8, P2043, DOI 10.3390/s8042043
   Zayats M, 2002, J AM CHEM SOC, V124, P14724, DOI 10.1021/ja027919y
   Zhang JC, 2005, IEEE SENSOR, P385
   Zhang JC, 2004, IEEE SENSOR, P36, DOI 10.1109/ICSENS.2004.1426093
   Zhu XS, 2006, IEEE SENS J, V6, P1280, DOI 10.1109/JSEN.2006.881351
NR 35
TC 78
Z9 84
U1 1
U2 31
PU IEEE-INST ELECTRICAL ELECTRONICS ENGINEERS INC
PI PISCATAWAY
PA 445 HOES LANE, PISCATAWAY, NJ 08855-4141 USA
SN 1932-4545
EI 1940-9990
J9 IEEE T BIOMED CIRC S
JI IEEE Trans. Biomed. Circuits Syst.
PD JUN
PY 2009
VL 3
IS 3
BP 160
EP 168
DI 10.1109/TBCAS.2009.2015650
PG 9
WC Engineering, Biomedical; Engineering, Electrical & Electronic
WE Science Citation Index Expanded (SCI-EXPANDED)
SC Engineering
GA 551GM
UT WOS:000274195000004
PM 23853217
DA 2023-06-30
ER

PT J
AU Luo, CH
   Lei, YN
   Yan, L
   Yu, TX
   Li, Q
   Zhang, DC
   Ding, SJ
   Ju, HX
AF Luo, Caihui
   Lei, Yaning
   Yan, Li
   Yu, Tianxiao
   Li, Qing
   Zhang, Decai
   Ding, Shijia
   Ju, Huangxian
TI A Rapid and Sensitive Aptamer-Based Electrochemical Biosensor for Direct
   Detection of Escherichia Coli O111
SO ELECTROANALYSIS
LA English
DT Article
DE Biosensor; Aptamer; Escherichia coli O111; Differential pulse
   voltammetry
ID LABEL-FREE; DNA SENSOR; PATHOGEN; THROMBIN; ANTIBACTERIAL; IMMUNOSENSOR;
   APTASENSOR; SELECTION; ANTIBODY
AB A sensitive and specific electrochemical biosensor based on target-induced aptamer displacement was developed for direct detection of Escherichia coli O111. The aptamer for Escherichia coli O111 was immobilized on a gold electrode by hybridization with the capture probe anchored on the electrode surface through Au-thiol binding. In the presence of Escherichia coli O111, the aptamer was dissociated from the capture probe-aptamer duplex due to the stronger interaction between the aptamer and the Escherichia coli O111. The consequent single-strand capture probe could be hybridized with biotinylated detection probe and tagged with streptavidin-alkaline phosphatase, producing sensitive enzyme-catalyzed electrochemical response to Escherichia coli O111. The designed biosensor showed weak electrochemical signal to Salmonella typhimurium, Staphylococcus aureus and common non-pathogenic Escherichia coli, indicating high specificity for Escherichia coli O111. Under the optimal conditions, the proposed strategy could directly detect Escherichia coli O111 with the detection limit of 112 CFU?mL-1 in phosphate buffer saline and 305 CFU?mL-1 in milk within 3.5 h, demonstrated the sensitive and accurate quantification of target pathogenic bacteria. The designed biosensor could become a powerful tool for pathogenic microorganisms screening in clinical diagnostics, food safety, biothreat detection and environmental monitoring.
C1 [Luo, Caihui; Yan, Li; Yu, Tianxiao; Li, Qing; Zhang, Decai; Ding, Shijia; Ju, Huangxian] Chongqing Med Univ, Dept Lab Med, Minist Educ, Key Lab Clin Lab Diagnost, Chongqing 400016, Peoples R China.
   [Lei, Yaning] Xianning Univ, Dept Histol & Embryol, Sch Basic Med Sci, Xianning 437100, Peoples R China.
   [Ju, Huangxian] Nanjing Univ, Dept Chem, State Key Lab Analyt Chem Life Sci, Nanjing 210093, Jiangsu, Peoples R China.
C3 Chongqing Medical University; Nanjing University
RP Ding, SJ (通讯作者)，Chongqing Med Univ, Dept Lab Med, Minist Educ, Key Lab Clin Lab Diagnost, Chongqing 400016, Peoples R China.
EM dingshijia@cqmu.edu.cn; hxju@nju.edu.cn
RI Ju, Huangxian/B-2265-2010
OI Ju, Huangxian/0000-0002-6741-5302
FU National Natural Science Foundation of China [21075141]
FX This work was supported by the National Natural Science Foundation of
   China (21075141).
CR Bahsi ZB, 2009, SENSORS-BASEL, V9, P4890, DOI 10.3390/s90604890
   Bini A, 2007, ANAL CHEM, V79, P3016, DOI 10.1021/ac070096g
   Bruno JG, 2008, FOLIA MICROBIOL, V53, P295, DOI 10.1007/s12223-008-0046-6
   Ozalp VC, 2011, PHARMACEUTICALS, V4, P1137, DOI 10.3390/ph4081137
   Daly P, 2002, LETT APPL MICROBIOL, V34, P222, DOI 10.1046/j.1472-765x.2002.01074.x
   ELLINGTON AD, 1990, NATURE, V346, P818, DOI 10.1038/346818a0
   Fang XH, 2010, ACCOUNTS CHEM RES, V43, P48, DOI 10.1021/ar900101s
   Ferreira CSM, 2007, BRAZ ARCH BIOL TECHN, V50, P63, DOI 10.1590/S1516-89132007000600008
   Fukasawa M, 2009, ELECTROANAL, V21, P1297, DOI 10.1002/elan.200804555
   Galikowska E, 2011, EUR J CLIN MICROBIOL, V30, P1067, DOI 10.1007/s10096-011-1193-2
   Gehring AG, 2005, J FOOD PROTECT, V68, P146, DOI 10.4315/0362-028X-68.1.146
   He XX, 2011, BIOSENS BIOELECTRON, V28, P298, DOI 10.1016/j.bios.2011.07.035
   Horner SR, 2006, BIOSENS BIOELECTRON, V21, P1659, DOI 10.1016/j.bios.2005.07.019
   Huang Y, 2008, ANAL BIOCHEM, V382, P16, DOI 10.1016/j.ab.2008.07.008
   Johnson JR, 2000, J MICROBIOL METH, V41, P201, DOI 10.1016/S0167-7012(00)00160-3
   Joshi R, 2009, MOL CELL PROBE, V23, P20, DOI 10.1016/j.mcp.2008.10.006
   Kang Y, 2008, BIOELECTROCHEMISTRY, V73, P76, DOI 10.1016/j.bioelechem.2008.04.024
   Li W, 2009, TALANTA, V78, P954, DOI 10.1016/j.talanta.2009.01.009
   Li XX, 2008, ELECTROANAL, V20, P1475, DOI 10.1002/elan.200704193
   Liao JC, 2007, J MOL DIAGN, V9, P158, DOI 10.2353/jmoldx.2007.060052
   Liao WC, 2009, ANAL CHEM, V81, P2470, DOI 10.1021/ac8020517
   Mao XL, 2006, BIOSENS BIOELECTRON, V21, P1178, DOI 10.1016/j.bios.2005.04.021
   Nagao AT, 1998, SCAND J IMMUNOL, V47, P609
   Ochoa TJ, 2011, CURR OPIN INFECT DIS, V24, P478, DOI 10.1097/QCO.0b013e32834a8b8b
   OISHI K, 1992, J INFECT DIS, V165, P34, DOI 10.1093/infdis/165.1.34
   Palchetti I, 2008, ANAL BIOANAL CHEM, V391, P455, DOI 10.1007/s00216-008-1876-4
   Pan CF, 2009, ELECTROANAL, V21, P1321, DOI 10.1002/elan.200804563
   Peng YG, 2009, BIOSENS BIOELECTRON, V25, P94, DOI 10.1016/j.bios.2009.06.001
   So HM, 2008, SMALL, V4, P197, DOI 10.1002/smll.200700664
   Sur Dipika, 2006, J Indian Med Assoc, V104, P220
   Tang L, 2009, BIOSENS BIOELECTRON, V24, P1474, DOI 10.1016/j.bios.2008.09.031
   Tichoniuk M, 2010, BIOSENS BIOELECTRON, V26, P1618, DOI 10.1016/j.bios.2010.08.030
   TUERK C, 1990, SCIENCE, V249, P505, DOI 10.1126/science.2200121
   Villamizar RA, 2008, BIOSENS BIOELECTRON, V24, P279, DOI 10.1016/j.bios.2008.03.046
   Yang LJ, 2004, ANAL CHEM, V76, P1107, DOI 10.1021/ac0352575
   Zelada-Guillen GA, 2009, ANGEW CHEM INT EDIT, V48, P7334, DOI 10.1002/anie.200902090
   Zhang J, 2011, BIOSENS BIOELECTRON, V26, P2645, DOI 10.1016/j.bios.2010.11.028
NR 37
TC 79
Z9 89
U1 13
U2 251
PU WILEY-V C H VERLAG GMBH
PI WEINHEIM
PA POSTFACH 101161, 69451 WEINHEIM, GERMANY
SN 1040-0397
EI 1521-4109
J9 ELECTROANAL
JI Electroanalysis
PD MAY
PY 2012
VL 24
IS 5
BP 1186
EP 1191
DI 10.1002/elan.201100700
PG 6
WC Chemistry, Analytical; Electrochemistry
WE Science Citation Index Expanded (SCI-EXPANDED)
SC Chemistry; Electrochemistry
GA 934JD
UT WOS:000303439500028
DA 2023-06-30
ER

PT J
AU Zhao, MH
   Cui, L
   Zhang, CY
AF Zhao, Min-hui
   Cui, Lin
   Zhang, Chun-yang
TI Host-guest recognition coupled with triple signal amplification endows
   an electrochemiluminescent biosensor with enhanced sensitivity
SO CHEMICAL COMMUNICATIONS
LA English
DT Article
ID METAL-ORGANIC FRAMEWORKS; LABEL-FREE; DNA GLYCOSYLASE; QUANTUM DOTS;
   ELECTROCHEMICAL BIOSENSOR; ULTRASENSITIVE ASSAY; NANOPARTICLES; LUMINOL;
   GRAPHENE; EXCISION
AB We demonstrate for the first time that host-guest recognition coupled with triple signal amplification endows an electrochemiluminescent (ECL) biosensor with enhanced sensitivity for uracil DNA glycosylase (UDG) assay. This biosensor exhibits good selectivity and extremely high sensitivity, and it can be used to screen UDG inhibitors and measure the cellular UDG activity as well.
C1 [Zhao, Min-hui; Cui, Lin; Zhang, Chun-yang] Shandong Normal Univ, Collaborat Innovat Ctr Functionalized Probes Chem, Shandong Prov Key Lab Clean Prod Fine Chem, Coll Chem Chem Engn & Mat Sci,Minist Educ,Key Lab, Jinan 250014, Peoples R China.
C3 Shandong Normal University
RP Cui, L; Zhang, CY (通讯作者)，Shandong Normal Univ, Collaborat Innovat Ctr Functionalized Probes Chem, Shandong Prov Key Lab Clean Prod Fine Chem, Coll Chem Chem Engn & Mat Sci,Minist Educ,Key Lab, Jinan 250014, Peoples R China.
EM zpbzcl@126.com; cyzhang@sdnu.edu.cn
FU National Natural Science Foundation of China [21735003, 21527811,
   21605096, 21974080]; Award for Team Leader Program of Taishan Scholars
   of Shandong Province, China
FX This work was supported by the National Natural Science Foundation of
   China (Grant No. 21735003, 21527811, 21605096, and 21974080), and the
   Award for Team Leader Program of Taishan Scholars of Shandong Province,
   China.
CR BOITEUX S, 1992, BIOCHEMISTRY-US, V31, P106, DOI 10.1021/bi00116a016
   Cai FD, 2015, ENVIRON SCI TECHNOL, V49, P5013, DOI 10.1021/acs.est.5b00690
   Cai XL, 2018, CHEM SCI, V9, P6080, DOI 10.1039/c8sc02110d
   Carboni M, 2013, CHEM SCI, V4, P2396, DOI 10.1039/c3sc50230a
   Chen WS, 2017, ADV FUNCT MATER, V27, DOI 10.1002/adfm.201605795
   Chen WH, 2017, CHEM SCI, V8, P5769, DOI 10.1039/c7sc01765k
   Cheng Y, 2014, ANAL CHEM, V86, P5158, DOI 10.1021/ac500965p
   Cui H, 2003, ANAL CHEM, V75, P324, DOI 10.1021/ac0201631
   Cui L, 2018, BIOSENS BIOELECTRON, V122, P168, DOI 10.1016/j.bios.2018.09.061
   Cui L, 2015, ANAL CHEM, V87, P10635, DOI 10.1021/acs.analchem.5b03287
   Essmann V, 2015, ELECTROCHEM COMMUN, V50, P77, DOI 10.1016/j.elecom.2014.11.015
   Gao J, 2015, BIOSENS BIOELECTRON, V63, P465, DOI 10.1016/j.bios.2014.07.081
   Gao JW, 2018, CARBON, V130, P416, DOI 10.1016/j.carbon.2018.01.026
   Guo YJ, 2010, ACS NANO, V4, P4001, DOI 10.1021/nn100939n
   Hu M, 2012, CHEM MATER, V24, P2698, DOI 10.1021/cm300615s
   Huang Y, 2015, ELECTROCHIM ACTA, V155, P341, DOI 10.1016/j.electacta.2014.12.165
   Jiang JJ, 2018, BIOSENS BIOELECTRON, V114, P37, DOI 10.1016/j.bios.2018.04.035
   Jiang XY, 2017, CHEM COMMUN, V53, P9705, DOI 10.1039/c7cc05495e
   Jiang XY, 2014, BIOSENS BIOELECTRON, V54, P20, DOI 10.1016/j.bios.2013.10.006
   Jiao FP, 2016, TALANTA, V147, P98, DOI 10.1016/j.talanta.2015.09.045
   Jing T., 2014, CHEM COMMUN, V51, P929
   Liu Q, 2019, MICROCHIM ACTA, V186, DOI 10.1007/s00604-019-3280-5
   Liu XJ, 2014, BIOSENS BIOELECTRON, V54, P598, DOI 10.1016/j.bios.2013.11.062
   Liu XJ, 2013, ELECTROCHIM ACTA, V113, P514, DOI 10.1016/j.electacta.2013.09.131
   Liu YT, 2016, BIOSENS BIOELECTRON, V81, P334, DOI 10.1016/j.bios.2016.03.014
   Liu ZY, 2015, CHEM SOC REV, V44, P3117, DOI 10.1039/c5cs00086f
   Ma C, 2018, CHEM SCI, V9, P6167, DOI 10.1039/c8sc02251h
   SAKURA S, 1992, ANAL CHIM ACTA, V262, P49, DOI 10.1016/0003-2670(92)80007-T
   Shen WJ, 2015, ACS APPL MATER INTER, V7, P4127, DOI 10.1021/am508137t
   Stivers JT, 2003, CHEM REV, V103, P2729, DOI 10.1021/cr010219b
   Taylor-Pashow KML, 2009, J AM CHEM SOC, V131, P14261, DOI 10.1021/ja906198y
   Wilson R, 1996, ANAL CHEM, V68, P1254, DOI 10.1021/ac951023c
   Wu MS, 2013, CHEM SCI, V4, P1182, DOI 10.1039/c2sc22055e
   Wu YP, 2013, ANAL CHEM, V85, P6908, DOI 10.1021/ac401346x
   Xie SB, 2015, CHEM COMMUN, V51, P3387, DOI 10.1039/c4cc10363g
   Xiong CY, 2015, CHEM-EUR J, V21, P9825, DOI 10.1002/chem.201500909
   Xiong CY, 2017, ANAL CHEM, V89, P3222, DOI 10.1021/acs.analchem.7b00259
   Yang X, 2018, ANAL CHEM, V90, P3995, DOI 10.1021/acs.analchem.7b05137
   Zhang H, 2013, ANAL SCI, V29, P193, DOI 10.2116/analsci.29.193
   Zhang HR, 2017, CHEM SCI, V8, P8025, DOI 10.1039/c7sc03772d
   Zhang LL, 2012, CHEM COMMUN, V48, P8820, DOI 10.1039/c2cc34531e
   Zhang Y, 2017, ANAL CHEM, V89, P7684, DOI 10.1021/acs.analchem.7b01655
   Zhao HX, 2016, CHEM SCI, V7, P5294, DOI 10.1039/c6sc01359g
   Zhao M, 2015, BIOMATERIALS, V52, P476, DOI 10.1016/j.biomaterials.2015.02.058
NR 44
TC 10
Z9 10
U1 5
U2 125
PU ROYAL SOC CHEMISTRY
PI CAMBRIDGE
PA THOMAS GRAHAM HOUSE, SCIENCE PARK, MILTON RD, CAMBRIDGE CB4 0WF, CAMBS,
   ENGLAND
SN 1359-7345
EI 1364-548X
J9 CHEM COMMUN
JI Chem. Commun.
PD MAR 11
PY 2020
VL 56
IS 20
BP 2971
EP 2974
DI 10.1039/c9cc09999a
PG 4
WC Chemistry, Multidisciplinary
WE Science Citation Index Expanded (SCI-EXPANDED)
SC Chemistry
GA KU3HT
UT WOS:000519600700029
PM 32073050
DA 2023-06-30
ER

PT J
AU Vijayaraj, K
   Dinakaran, T
   Lee, Y
   Kim, S
   Kim, HS
   Lee, J
   Chang, SC
AF Vijayaraj, Kathiresan
   Dinakaran, Thirumalai
   Lee, Yujeong
   Kim, Suhkmann
   Kim, Hyung Sik
   Lee, Jaewon
   Chang, Seung-Cheol
TI One-step construction of a molybdenum disulfide/multi-walled carbon
   nanotubes/polypyrrole nanocomposite biosensor for the ex-vivo detection
   of dopamine in mouse brain tissue
SO BIOCHEMICAL AND BIOPHYSICAL RESEARCH COMMUNICATIONS
LA English
DT Article
DE Ex vivo sensor; Dopamine; Mouse Parkinson's disease model; Molybdenum
   disulfide; One-step electrochemical deposition
ID ELECTROCHEMICAL DETECTION; PARKINSONS-DISEASE; GRAPHENE OXIDE;
   NANOTUBES; NANOSTRUCTURES; NANOSPHERES; ELECTRODES; DISORDERS; SENSORS;
   LEVEL
AB We developed a new strategy for construction of a biosensor for the neurotransmitter dopamine. The biosensor was constructed by one-step electrochemical deposition of a nanocomposite in aqueous solution at pH 7.0, consisting of molybdenum disulfide, multi-walled carbon nanotubes, and polypyrrole. A series of analytical methods was performed to investigate the surface characteristics and the improved electrocatalytic effect of the nanocomposite, including cyclic voltammetry, electrochemical impedance spectroscopy, field-emission scanning electron microscopy, atomic force microscopy, and Raman spectroscopy. The constructed biosensor showed high sensitivity (1.130 mu A mu M(-1)cm(-2)) with a dynamic linearity range of 25-1000 nM and a detection limit of 10 nM. Additionally, the designed sensor exhibited strong anti-interference ability and satisfactory reproducibility. The practical application of the sensor was manifested for the ex vivo determination of dopamine neurotransmitters using brain tissue samples of a mouse Parkinson's disease model. (C) 2017 Elsevier Inc. All rights reserved.
C1 [Vijayaraj, Kathiresan; Dinakaran, Thirumalai] Pusan Natl Univ, Grad Dept Chem Mat, Busan 46241, South Korea.
   [Lee, Yujeong; Lee, Jaewon] Pusan Natl Univ, Coll Pharm, Mol Inflammat Res Ctr Aging Intervent, Busan 46241, South Korea.
   [Kim, Suhkmann] Pusan Natl Univ, Dept Chem, Ctr Proteome Biophys & Chem, Inst Funct Mat, Busan 46241, South Korea.
   [Kim, Hyung Sik] Sungkyunkwan Univ, Sch Pharm, Suwon 16419, South Korea.
   [Chang, Seung-Cheol] Pusan Natl Univ, Inst BioPhysio Sensor Technol, Busan 46241, South Korea.
C3 Pusan National University; Pusan National University; Pusan National
   University; Sungkyunkwan University (SKKU); Pusan National University
RP Lee, J (通讯作者)，Pusan Natl Univ, Coll Pharm, Mol Inflammat Res Ctr Aging Intervent, Busan 46241, South Korea.; Chang, SC (通讯作者)，Pusan Natl Univ, Inst BioPhysio Sensor Technol, Busan 46241, South Korea.
EM neuron@pusan.ac.kr; s.c.chang@pusan.ac.kr
RI Thirumalai, Dinakaran/K-5303-2013; chang, seung-cheol/K-8778-2017; Lee,
   Jaewon/IQR-8432-2023; Lee, Jaewon/N-9064-2013
OI Thirumalai, Dinakaran/0000-0002-9005-5990; Lee,
   Jaewon/0000-0003-3203-2130; Chang, Seung-Cheol/0000-0002-2333-9424
FU Pioneer Research Center Program through the National Research Foundation
   (NRF) - Ministry of Science, ICT & Future Planning (MSIP) of Korea
   [2013M3C1A3065522, 2009-0083538]; Cooperative Research Program for
   Agriculture Science & Technology Development Rural Development
   Administration, Republic of Korea [PJ011757032017]; National Research
   Foundation of Korea [22A20130012283, 2013M3C1A3065522] Funding Source:
   Korea Institute of Science & Technology Information (KISTI), National
   Science & Technology Information Service (NTIS)
FX This work was supported by a grant from the Pioneer Research Center
   Program through the National Research Foundation (NRF) funded by the
   Ministry of Science, ICT & Future Planning (MSIP) of Korea
   (2013M3C1A3065522 and 2009-0083538) and by the support of Cooperative
   Research Program for Agriculture Science & Technology Development
   (Project No. PJ011757032017) Rural Development Administration, Republic
   of Korea.
CR Brivio J, 2011, NANO LETT, V11, P5148, DOI 10.1021/nl2022288
   Chang BY, 2010, ANNU REV ANAL CHEM, V3, P207, DOI 10.1146/annurev.anchem.012809.102211
   Chekin F, 2016, BIOSENS BIOELECTRON, V85, P807, DOI 10.1016/j.bios.2016.05.095
   Cheng HM, 2012, ELECTROCHIM ACTA, V63, P83, DOI 10.1016/j.electacta.2011.12.083
   Devaraju S, 2017, RSC ADV, V7, P19267, DOI 10.1039/c7ra01180f
   Gopalakrishnan D, 2014, ACS NANO, V8, P5297, DOI 10.1021/nn501479e
   Hsu MS, 2012, ACS APPL MATER INTER, V4, P5570, DOI 10.1021/am301452b
   Karimi-Maleh H, 2015, IND ENG CHEM RES, V54, P3634, DOI 10.1021/ie504438z
   Khairunnisa A, 2016, J PHYS CHEM C, V120, P26425, DOI 10.1021/acs.jpcc.6b09668
   Khawula TNY, 2016, J MATER CHEM A, V4, P6411, DOI 10.1039/c6ta00114a
   Kim ME, 2016, ARCH PHARM RES, V39, P1160, DOI 10.1007/s12272-016-0802-0
   Krishnamoorthy K, 2014, MATER RES BULL, V50, P499, DOI 10.1016/j.materresbull.2013.11.019
   LANGSTON JW, 1983, NEW ENGL J MED, V309, P310
   Lei JY, 2015, PART PART SYST CHAR, V32, P886, DOI 10.1002/ppsc.201500043
   Li Y, 2013, ACS NANO, V7, P7795, DOI 10.1021/nn402682j
   Liu YC, 2004, J ELECTROANAL CHEM, V571, P255, DOI 10.1016/j.jelechem.2004.05.015
   Mercante LA, 2015, ACS APPL MATER INTER, V7, P4784, DOI 10.1021/am508709c
   Nikolaus S, 2009, BEHAV BRAIN RES, V204, P1, DOI 10.1016/j.bbr.2009.06.008
   Shuai HL, 2017, BIOSENS BIOELECTRON, V89, P989, DOI 10.1016/j.bios.2016.10.051
   Wang QH, 2012, NAT NANOTECHNOL, V7, P699, DOI [10.1038/nnano.2012.193, 10.1038/NNANO.2012.193]
   Wang TY, 2014, ANAL CHEM, V86, P12064, DOI 10.1021/ac5027786
   Wang TY, 2013, ANAL CHEM, V85, P10289, DOI 10.1021/ac402114c
   Wang WT, 2014, BIOSENS BIOELECTRON, V58, P153, DOI 10.1016/j.bios.2014.02.055
   Yang T, 2015, J MATER CHEM B, V3, P4884, DOI 10.1039/c5tb00227c
   Zhang A, 2007, CHEM REV, V107, P274, DOI 10.1021/cr050263h
   Zhou XP, 2014, J NANOSCI NANOTECHNO, V14, P7250, DOI 10.1166/jnn.2014.8929
NR 26
TC 22
Z9 22
U1 1
U2 57
PU ACADEMIC PRESS INC ELSEVIER SCIENCE
PI SAN DIEGO
PA 525 B ST, STE 1900, SAN DIEGO, CA 92101-4495 USA
SN 0006-291X
EI 1090-2104
J9 BIOCHEM BIOPH RES CO
JI Biochem. Biophys. Res. Commun.
PD DEC 9
PY 2017
VL 494
IS 1-2
BP 181
EP 187
DI 10.1016/j.bbrc.2017.10.059
PG 7
WC Biochemistry & Molecular Biology; Biophysics
WE Science Citation Index Expanded (SCI-EXPANDED)
SC Biochemistry & Molecular Biology; Biophysics
GA FO2NF
UT WOS:000416615300029
PM 29037811
DA 2023-06-30
ER

PT J
AU Sun, LN
   Chen, Y
   Chen, FF
   Ma, F
AF Sun, Lina
   Chen, Yu
   Chen, Fangfang
   Ma, Fen
TI Peptide-based electrochemical biosensor for matrix metalloproteinase-14
   and protein-overexpressing cancer cells based on analyte-induced
   cleavage of peptide
SO MICROCHEMICAL JOURNAL
LA English
DT Article
DE Matrix metalloproteinase-14; Electrochemical biosensor; Ferrocene
   carboxylic acid; MCF-7; Peptide
ID ELECTRON-TRANSFER; ASSAY; EXPRESSION; PLATFORM; ELECTROCATALYSTS;
   GENERATION; GRAPHENE; SURFACE; DOMAIN; LABEL
AB An electrochemical peptide-based biosensor is described for the determination of matrix metalloproteinase-14 (MMP-14). The method is base on MMP-14-induced cleavage of a specific peptide carrying a ferrocene group (CK11-Fc) placed on a gold electrode. CK11-Fc was first self-assembled on the electrode and the residual surface was blocked with 6-mercapto-1-hexanol. When MMP-14 was present, it specifically cleaves the CK11-Fc. Hence, Fc leaves the electrode and this causes a decrease of the electrochemical signal, best measured at 500 mV (vs. Ag/AgCl) in Tris buffer of pH 7.4. The signal decreases linearly in the 0.2 ng L-1 to 0.9 ng L-1 MMP-14 concentration range, and the detection limit is 0.1 ng L-1 (RSD = 5.7%). The biosensor was successfully applied to the determination of MMP-14 in overexpressed tumor cells (type MCF-7). Conceivably, the work has a wide potential by exploiting such peptide cleavage approaches to construct biosensors for MMPs.
C1 [Sun, Lina; Chen, Yu; Chen, Fangfang; Ma, Fen] Northwest Univ, Coll Chem & Mat Sci, Minist Educ, Key Lab Synthet & Nat Funct Mol, Xian 710127, Shaanxi, Peoples R China.
C3 Northwest University Xi'an
RP Ma, F (通讯作者)，Northwest Univ, Coll Chem & Mat Sci, Minist Educ, Key Lab Synthet & Nat Funct Mol, Xian 710127, Shaanxi, Peoples R China.
EM mafen@nwu.edu.cn
FU National Natural Science Foundation of China [21605120]; Natural Science
   Foundation of Shaanxi Province [2018JQ2010]
FX This work was supported by National Natural Science Foundation of China
   (21605120) and the Natural Science Foundation of Shaanxi Province
   (2018JQ2010).
CR Ayub K., 2018, TRAC TRENDS ANAL CHE, V107, P1
   Barton AC, 2008, ANAL CHEM, V80, P9411, DOI 10.1021/ac801394d
   Bolduc OR, 2010, ANAL CHEM, V82, P3699, DOI 10.1021/ac100035s
   Chen P, 2018, ANAL CHEM, V90, P4916, DOI 10.1021/acs.analchem.8b00597
   Cheng H, 2017, ANAL CHEM, V89, P4349, DOI 10.1021/acs.analchem.7b00277
   Chung EY, 2015, NANO LETT, V15, P5025, DOI 10.1021/acs.nanolett.5b01047
   Deng DH, 2019, SENSOR ACTUAT B-CHEM, V286, P415, DOI 10.1016/j.snb.2019.01.137
   Du Y, 2010, ANAL CHEM, V82, P1556, DOI 10.1021/ac902566u
   Faber A, 2012, ONCOL REP, V28, P172, DOI 10.3892/or.2012.1766
   Gatto E, 2012, LANGMUIR, V28, P2817, DOI 10.1021/la204423d
   Han SW, 2016, ANAL CHEM, V88, P6247, DOI 10.1021/acs.analchem.5b04867
   Hurst DR, 2004, BIOCHEM J, V377, P775, DOI 10.1042/bj20031067
   Hwang SY, 2015, J ELECTROANAL CHEM, V756, P118, DOI 10.1016/j.jelechem.2015.08.015
   Imamura T, 1998, J CANCER RES CLIN, V124, P65, DOI 10.1007/s004320050137
   Kim YP, 2008, ANAL CHEM, V80, P5094, DOI 10.1021/ac800299d
   Kotnik P, 2018, J PHARMACEUT BIOMED, V150, P137, DOI 10.1016/j.jpba.2017.11.067
   Kou BB, 2017, ANAL CHEM, V89, P9383, DOI 10.1021/acs.analchem.7b02210
   Kraatz HB, 2004, J PHYS CHEM B, V108, P20164, DOI 10.1021/jp047900c
   La M, 2015, INT J ELECTROCHEM SC, V10, P3329
   Lei Z, 2019, ANAL CHIM ACTA, V1078, P112, DOI 10.1016/j.aca.2019.05.071
   Lei Z, 2017, ANAL CHEM, V89, P6749, DOI 10.1021/acs.analchem.7b01037
   Liu GD, 2006, J AM CHEM SOC, V128, P12382, DOI 10.1021/ja0626638
   Long YT, 2005, CHEM-EUR J, V11, P5186, DOI 10.1002/chem.200500143
   Ma F, 2019, TALANTA, V205, DOI 10.1016/j.talanta.2019.120142
   Ma F, 2019, TALANTA, V194, P548, DOI 10.1016/j.talanta.2018.10.057
   Martic S, 2011, DALTON T, V40, P7264, DOI 10.1039/c0dt01707h
   Nie YM, 2017, ANAL CHEM, V89, P12821, DOI 10.1021/acs.analchem.7b03240
   Ohtsuka K, 2009, ANAL BIOCHEM, V385, P293, DOI 10.1016/j.ab.2008.11.006
   Park H, 2019, ANAL CHEM, V91, P8252, DOI 10.1021/acs.analchem.9b00926
   Patel S, 2011, CLIN BIOCHEM, V44, P869, DOI 10.1016/j.clinbiochem.2011.04.019
   Polette M, 1996, VIRCHOWS ARCH, V428, P29
   SATO H, 1994, NATURE, V370, P61, DOI 10.1038/370061a0
   Shah A, 2015, CHEM SOC REV, V44, P1015, DOI 10.1039/c4cs00297k
   Tokarzewicz A, 2017, ANAL METHODS-UK, V9, P2407, DOI 10.1039/c7ay00786h
   Tremiliosi-Filho G, 1997, J ELECTROANAL CHEM, V422, P149, DOI 10.1016/S0022-0728(96)04896-6
   Verma RP, 2007, BIOORGAN MED CHEM, V15, P2223, DOI 10.1016/j.bmc.2007.01.011
   Wang D, 2016, CHEM COMMUN, V52, P5943, DOI 10.1039/c6cc00928j
   Xia N, 2019, SENSOR ACTUAT B-CHEM, V291, P113, DOI 10.1016/j.snb.2019.04.063
   Xiao H, 2008, ANAL CHEM, V80, P5272, DOI 10.1021/ac8005268
   Yang GH, 2013, CARBON, V61, P357, DOI 10.1016/j.carbon.2013.05.016
   Yang JY, 2015, NUCLEIC ACIDS RES, V43, pW174, DOI 10.1093/nar/gkv342
NR 41
TC 12
Z9 13
U1 8
U2 38
PU ELSEVIER
PI AMSTERDAM
PA RADARWEG 29, 1043 NX AMSTERDAM, NETHERLANDS
SN 0026-265X
EI 1095-9149
J9 MICROCHEM J
JI Microchem J.
PD SEP
PY 2020
VL 157
AR 105103
DI 10.1016/j.microc.2020.105103
PG 6
WC Chemistry, Analytical
WE Science Citation Index Expanded (SCI-EXPANDED)
SC Chemistry
GA NK6QN
UT WOS:000566859500018
DA 2023-06-30
ER

PT J
AU Han, BK
   Pan, MX
   Liu, XR
   Liu, J
   Cui, T
   Chen, Q
AF Han, Bingkai
   Pan, Meixin
   Liu, Xinran
   Liu, Jian
   Cui, Teng
   Chen, Qiang
TI Electrochemical Detection for Uric Acid Based on
   -Lactoglobulin-Functionalized Multiwall Carbon Nanotubes Synthesis with
   PtNPs Nanocomposite
SO MATERIALS
LA English
DT Article
DE -lactoglobulin; multiwall carbon nanotubes; nanocomposite; urate
   oxidase; uric acid biosensor
ID GRAPHENE OXIDE; NANOPARTICLES; BIOSENSOR; ELECTRODES; SENSOR;
   IMMOBILIZATION; LIPOCALIN
AB In this work, a simple and highly selective electrochemical biosensor for determination of uric acid (UA) is synthesized by using -lactoglobulin (BLG)-functionalized multiwall carbon nanotubes (MWCNTs) and a platinum nanoparticles (PtNPs) nanocomposite. Urate oxidase (UOx) can oxidize uric acid to hydrogen peroxide and allantoin, which provides a good opportunity for electrochemical detection for UA. Under the optimized conditions, the current changes by the UOx/Bull Serum Albumin (BSA)/BLG-MWCNTs-PtNPs/Glassy Carbon (GC) electrode with the electrochemical method was proportional to the concentration of UA. According to experiments, we obtained a linear response with a concentration range from 0.02 to 0.5 mM and achieved a high sensitivity of 31.131 A mM(-1) and a low detection limit (0.8 M). Meanwhile, nanoparticles improved the performance of the biosensor and combined with BLG not only prevented the accumulation of composite nanomaterials, but also provided immobilization of uricase through electrostatic adsorption. This improves the stability and gives the constructed electrode sensing interface superior performance in UA detection.
C1 [Han, Bingkai; Pan, Meixin; Liu, Xinran; Liu, Jian; Cui, Teng; Chen, Qiang] Nankai Univ, Coll Life Sci, Key Lab Bioact Mat, Minist Educ, Weijin Rd 94, Tianjin 300071, Peoples R China.
C3 Nankai University
RP Chen, Q (通讯作者)，Nankai Univ, Coll Life Sci, Key Lab Bioact Mat, Minist Educ, Weijin Rd 94, Tianjin 300071, Peoples R China.
EM hanbingkai@mail.nankai.edu.cn; 2120171090@mail.nankai.edu.cn;
   2120181119@mail.nankai.edu.cn; 2120181142@mail.nankai.edu.cn;
   2120181137@mail.nankai.edu.cn; qiangchen@nankai.edu.cn
RI chen, qiang/HGU-5418-2022; chen, qiang/GWZ-7308-2022
FU National Natural Science Foundation of China [81671779, 81871451];
   Tianjin science and technology project [16YFZCSY00440]
FX This research was funded by the National Natural Science Foundation of
   China (grant number 81671779 and 81871451) and also by the Tianjin
   science and technology project (grant number 16YFZCSY00440).
CR Alizadeh T, 2014, SENSOR ACTUAT B-CHEM, V198, P438, DOI 10.1016/j.snb.2014.03.049
   Azmi NE, 2015, BIOSENS BIOELECTRON, V67, P129, DOI 10.1016/j.bios.2014.07.056
   Blanc R, 2000, ANAL CHIM ACTA, V403, P117, DOI 10.1016/S0003-2670(99)00569-3
   Cao Q, 2011, BIOSENS BIOELECTRON, V26, P3469, DOI 10.1016/j.bios.2011.01.027
   Chen Y, 2017, ELECTROCHIM ACTA, V258, P988, DOI 10.1016/j.electacta.2017.11.150
   Claussen JC, 2012, ADV FUNCT MATER, V22, P3399, DOI 10.1002/adfm.201200551
   Correa CC, 2013, ELECTROCHIM ACTA, V113, P332, DOI 10.1016/j.electacta.2013.09.050
   da Cruz FS, 2017, J ELECTROANAL CHEM, V806, P172, DOI 10.1016/j.jelechem.2017.10.070
   Ribeiro FAD, 2013, SENSOR ACTUAT B-CHEM, V185, P743, DOI 10.1016/j.snb.2013.05.072
   De Volder MFL, 2013, SCIENCE, V339, P535, DOI 10.1126/science.1222453
   Dhanjai, 2018, TRAC-TREND ANAL CHEM, V98, P174, DOI 10.1016/j.trac.2017.11.010
   Dong WH, 2018, J COLLOID INTERF SCI, V512, P812, DOI 10.1016/j.jcis.2017.10.071
   Du X, 2014, BIOSENS BIOELECTRON, V62, P73, DOI 10.1016/j.bios.2014.06.030
   Ghosh T, 2015, BIOELECTROCHEMISTRY, V102, P1, DOI 10.1016/j.bioelechem.2014.11.001
   Gutierrez A, 2014, ELECTROANAL, V26, P2191, DOI 10.1002/elan.201400287
   Huang L, 2014, ELECTROCHIM ACTA, V121, P233, DOI 10.1016/j.electacta.2013.12.158
   IIJIMA S, 1991, NATURE, V354, P56, DOI 10.1038/354056a0
   Kanyong P, 2012, ANAL BIOCHEM, V428, P39, DOI 10.1016/j.ab.2012.05.027
   Karadas N, 2013, SENSOR ACTUAT B-CHEM, V186, P486, DOI 10.1016/j.snb.2013.06.055
   Kotchey GP, 2012, ACCOUNTS CHEM RES, V45, P1770, DOI 10.1021/ar300106h
   Kumar V, 2014, POLYMER, V55, P2652, DOI 10.1016/j.polymer.2014.04.012
   Malhotra BD, 2005, CURR APPL PHYS, V5, P92, DOI 10.1016/j.cap.2004.06.021
   Narang J, 2015, SYNTHETIC MET, V203, P54, DOI 10.1016/j.synthmet.2015.02.019
   Ngamchuea K, 2014, J SOLID STATE ELECTR, V18, P3251, DOI 10.1007/s10008-014-2664-z
   Nurunnabi M, 2010, BIOMATERIALS, V31, P5436, DOI 10.1016/j.biomaterials.2010.03.057
   Omar MN, 2016, ANAL BIOCHEM, V509, P135, DOI 10.1016/j.ab.2016.06.030
   Park DW, 2014, NAT COMMUN, V5, DOI 10.1038/ncomms6258
   Piermarini S, 2013, SENSOR ACTUAT B-CHEM, V179, P170, DOI 10.1016/j.snb.2012.10.090
   Rafati Amir Abbas, 2014, Mater Sci Eng C Mater Biol Appl, V39, P105, DOI 10.1016/j.msec.2014.02.037
   Riihimaki-Lampen LH, 2010, J MED CHEM, V53, P514, DOI 10.1021/jm901309r
   Russier J, 2011, NANOSCALE, V3, P893, DOI 10.1039/c0nr00779j
   Sawyer L, 2000, BBA-PROTEIN STRUCT M, V1482, P136, DOI 10.1016/S0167-4838(00)00160-6
   Serafin V, 2014, SENSOR ACTUAT B-CHEM, V195, P494, DOI 10.1016/j.snb.2014.01.055
   Sharma S, 2012, BIOINSPIR BIOMIM NAN, V1, P252, DOI 10.1680/bbn.12.00010
   Sun X, 2012, SENSORS-BASEL, V12, P17247, DOI 10.3390/s121217247
   Tiwari JN, 2016, ACS NANO, V10, P46, DOI 10.1021/acsnano.5b05690
   Vilian ATE, 2014, BIOSENS BIOELECTRON, V61, P639, DOI 10.1016/j.bios.2014.05.023
   Wang B, 2015, CHEM ENG J, V260, P172, DOI 10.1016/j.cej.2014.08.076
   Wang X, 2010, SENSOR ACTUAT B-CHEM, V144, P220, DOI 10.1016/j.snb.2009.09.067
   Wu WQ, 2017, ANAL LETT, V50, P91, DOI 10.1080/00032719.2016.1174709
   Yang N, 2015, SENSOR ACTUAT B-CHEM, V207, P690, DOI 10.1016/j.snb.2014.10.040
   Yin PT, 2015, CHEM REV, V115, P2483, DOI 10.1021/cr500537t
   Zhang C, 2016, SENSOR ACTUAT B-CHEM, V222, P663, DOI 10.1016/j.snb.2015.08.114
   Zhang YY, 2018, J ELECTROANAL CHEM, V824, P201, DOI 10.1016/j.jelechem.2018.07.053
   Zhang YY, 2016, MAT SCI ENG C-MATER, V58, P1246, DOI 10.1016/j.msec.2015.09.015
   Zhang ZW, 2016, ELECTROCHIM ACTA, V212, P594, DOI 10.1016/j.electacta.2016.06.173
NR 46
TC 17
Z9 17
U1 3
U2 20
PU MDPI
PI BASEL
PA ST ALBAN-ANLAGE 66, CH-4052 BASEL, SWITZERLAND
SN 1996-1944
J9 MATERIALS
JI Materials
PD JAN 2
PY 2019
VL 12
IS 2
AR 214
DI 10.3390/ma12020214
PG 12
WC Chemistry, Physical; Materials Science, Multidisciplinary; Metallurgy &
   Metallurgical Engineering; Physics, Applied; Physics, Condensed Matter
WE Science Citation Index Expanded (SCI-EXPANDED)
SC Chemistry; Materials Science; Metallurgy & Metallurgical Engineering;
   Physics
GA HM8GY
UT WOS:000459719000018
OA Green Published, Green Submitted, gold
DA 2023-06-30
ER

PT J
AU Umar, A
   Haque, M
   Ansari, SG
   Seo, HK
   Ibrahim, AA
   Alhamami, MAM
   Algadi, H
   Ansari, ZA
AF Umar, Ahmad
   Haque, Mazharul
   Ansari, Shafeeque G. G.
   Seo, Hyung-Kee
   Ibrahim, Ahmed A. A.
   Alhamami, Mohsen A. M.
   Algadi, Hassan
   Ansari, Zubaida A. A.
TI Label-Free Myoglobin Biosensor Based on Pure and Copper-Doped Titanium
   Dioxide Nanomaterials
SO BIOSENSORS-BASEL
LA English
DT Article
DE Cu-doped TiO2; myoglobin; acute myocardial infarction; electrochemical
   biosensor
ID CARDIAC TROPONIN-I; ELECTROCHEMICAL IMMUNOSENSOR; MYOCARDIAL-INFARCTION;
   GOLD NANOPARTICLES; ZNO NANOPARTICLES; CARBON NANOTUBES; TIO2;
   BIOMARKERS; IMMUNOASSAY; APTASENSOR
AB In this study, using pure and copper-doped titanium dioxide (Cu-TiO2) nanostructures as the base matrix, enzyme-less label free myoglobin detection to identify acute myocardial infarction was performed and presented. The Cu-TiO2 nanomaterials were prepared using facile sol-gel method. In order to comprehend the morphologies, compositions, structural, optical, and electrochemical characteristics, the pure and Cu-TiO2 nanomaterials were investigated by several techniques which clearly revealed good crystallinity and high purity. To fabricate the enzyme-less label free biosensor, thick films of synthesized nanomaterials were applied to the surface of a pre-fabricated gold screen-printed electrode (Au-SPE), which serves as a working electrode to construct the myoglobin (Mb) biosensors. The interference study of the fabricated biosensor was also carried out with human serum albumin (HSA) and cytochrome c (cyt-c). Interestingly, the Cu-doped TiO2 nanomaterial-based Mb biosensor displayed a higher sensitivity of 61.51 mu Acm(-2)/nM and a lower detection limit of 14 pM with a response time of less than 10 ms.
C1 [Umar, Ahmad; Ibrahim, Ahmed A. A.; Alhamami, Mohsen A. M.] Najran Univ, Fac Sci & Arts, Dept Chem, Najran 11001, Saudi Arabia.
   [Umar, Ahmad; Ibrahim, Ahmed A. A.; Algadi, Hassan] Najran Univ, Promising Ctr Sensors & Elect Devices PCSED, Najran 11001, Saudi Arabia.
   [Umar, Ahmad] Ohio State Univ, Dept Mat Sci & Engn, Columbus, OH 43210 USA.
   [Haque, Mazharul; Ansari, Shafeeque G. G.; Ansari, Zubaida A. A.] Jamia Millia Islamia, Ctr Interdisciplinary Res Basic Sci, New Delhi 110025, India.
   [Seo, Hyung-Kee] Jeonbuk Natl Univ, Sch Chem Engn, Jeonju 56212, South Korea.
   [Algadi, Hassan] Najran Univ, Coll Engn, Dept Elect Engn, Najran 11001, Saudi Arabia.
C3 Najran University; Najran University; University System of Ohio; Ohio
   State University; Jamia Millia Islamia; Najran University
RP Umar, A (通讯作者)，Najran Univ, Fac Sci & Arts, Dept Chem, Najran 11001, Saudi Arabia.; Umar, A (通讯作者)，Najran Univ, Promising Ctr Sensors & Elect Devices PCSED, Najran 11001, Saudi Arabia.; Umar, A (通讯作者)，Ohio State Univ, Dept Mat Sci & Engn, Columbus, OH 43210 USA.; Ansari, ZA (通讯作者)，Jamia Millia Islamia, Ctr Interdisciplinary Res Basic Sci, New Delhi 110025, India.
EM umahmad@nu.edu.sa; zaansari@jmi.ac.in
RI Algadi, Hassan/AAI-9727-2021
OI Algadi, Hassan/0000-0001-6231-5575; Seo, Hyung-Kee/0000-0002-1610-087X;
   Ibrahim, Ahmed/0000-0003-1365-8226
FU Deanship of Scientific Research at Najran University, Najran, Kingdom of
   Saudi Arabia [NU/NRP/SERC/11/1]
FX The authors are thankful to the Deanship of Scientific Research at
   Najran University, Najran, Kingdom of Saudi Arabia for funding this work
   under National Priority Research project grant number NU/NRP/SERC/11/1.
CR Abdorahim M, 2016, TRAC-TREND ANAL CHEM, V82, P337, DOI 10.1016/j.trac.2016.06.015
   Al Fatease A, 2021, MOLECULES, V26, DOI 10.3390/molecules26144252
   Amiri M, 2020, ELECTROANAL, V32, P1391, DOI 10.1002/elan.201900669
   Anderson JL, 2017, NEW ENGL J MED, V376, P2053, DOI 10.1056/NEJMra1606915
   Arshad MKM, 2018, J NANOSCI NANOTECHNO, V18, P5283, DOI 10.1166/jnn.2018.15419
   Avila B., 2013, ANAL CHIM ACTA, V784, P18
   Azzouz A, 2021, BIOSENS BIOELECTRON, V193, DOI 10.1016/j.bios.2021.113617
   Bao SJ, 2008, ADV FUNCT MATER, V18, P591, DOI 10.1002/adfm.200700728
   Bertel L, 2021, SENSORS-BASEL, V21, DOI 10.3390/s21186167
   Billah MM, 2012, SENSOR ACTUAT B-CHEM, V173, P361, DOI 10.1016/j.snb.2012.07.017
   Chen Y, 2021, ANAL CHEM, V93, P10635, DOI 10.1021/acs.analchem.1c01973
   Cho IH, 2020, BIOMATER RES, V24, DOI 10.1186/s40824-019-0181-y
   Danese E, 2016, ANN TRANSL MED, V4, DOI 10.21037/atm.2016.05.19
   Haque M, 2020, IEEE ACCESS, V8, P164678, DOI 10.1109/ACCESS.2020.3021458
   Haque M, 2020, IEEE SENS J, V20, P8820, DOI 10.1109/JSEN.2020.2982713
   Hu QQ, 2022, INNOVATION-AMSTERDAM, V3, DOI 10.1016/j.xinn.2022.100214
   Jafari S, 2020, INT J NANOMED, V15, P3447, DOI 10.2147/IJN.S249441
   Jarvenpaa ML, 2012, CLIN CHIM ACTA, V414, P70, DOI 10.1016/j.cca.2012.08.027
   Jiang WS, 2017, BIOACT MATER, V2, P185, DOI 10.1016/j.bioactmat.2017.11.002
   Khan R, 2016, MAT SCI ENG C-MATER, V68, P52, DOI 10.1016/j.msec.2016.05.107
   Kumar V, 2016, ACS APPL MATER INTER, V8, P22860, DOI 10.1021/acsami.6b06488
   Kwon YC, 2011, BIOTECHNOL LETT, V33, P921, DOI 10.1007/s10529-010-0509-0
   Lee J, 2013, SENSOR ACTUAT B-CHEM, V178, P19, DOI 10.1016/j.snb.2012.11.082
   Li CH, 2017, SENSOR ACTUAT B-CHEM, V242, P1239, DOI 10.1016/j.snb.2016.09.087
   Li F, 2013, ANALYST, V138, P1844, DOI 10.1039/c3an36805j
   Mandal SS, 2013, J MATER CHEM B, V1, P3051, DOI 10.1039/c3tb20409j
   Masson JF, 2004, TALANTA, V62, P865, DOI 10.1016/j.talanta.2003.09.032
   Mavric T, 2018, ADV BIOMEMBR LIPID, V27, P63, DOI 10.1016/bs.abl.2017.12.003
   McDonnell B, 2009, CLIN BIOCHEM, V42, P549, DOI 10.1016/j.clinbiochem.2009.01.019
   Mehta PK, 2015, TRENDS CARDIOVAS MED, V25, P140, DOI 10.1016/j.tcm.2014.10.005
   Mishra SK, 2012, BIOELECTROCHEMISTRY, V88, P118, DOI 10.1016/j.bioelechem.2012.07.006
   Morrow DA, 2007, CLIN CHEM, V53, P552, DOI 10.1373/clinchem.2006.084194
   Nsabimana A, 2019, ELECTROANAL, V31, P177, DOI 10.1002/elan.201800641
   Pakapongpan S, 2011, ELECTROCHIM ACTA, V56, P6831, DOI 10.1016/j.electacta.2011.05.089
   Qureshi A, 2012, SENSOR ACTUAT B-CHEM, V171, P62, DOI 10.1016/j.snb.2012.05.077
   Rajeswari B, 2022, BIOINTERFACE RES APP, V12, P6058, DOI 10.33263/BRIAC125.60586063
   Ren XH, 2017, INT J ELECTROCHEM SC, V12, P7765, DOI 10.20964/2017.08.18
   Ribeiro JA, 2017, ANAL CHIM ACTA, V981, P41, DOI 10.1016/j.aca.2017.05.017
   Sharma D, 2018, BIOSENS BIOELECTRON, V107, P10, DOI 10.1016/j.bios.2018.02.010
   Shi CH, 2020, FRONT BIOENG BIOTECH, V8, DOI 10.3389/fbioe.2020.00531
   Singh S, 2016, MICROCHIM ACTA, V183, P1729, DOI 10.1007/s00604-016-1803-x
   Sun LB, 2017, INT J ELECTROCHEM SC, V12, P6170, DOI 10.20964/2017.07.72
   Suprun EV, 2011, ELECTROANAL, V23, P1051, DOI 10.1002/elan.201000668
   Taghdisi SM, 2016, BIOSENS BIOELECTRON, V80, P532, DOI 10.1016/j.bios.2016.02.029
   Tang J., 2017, APPL TIO2 NANOTUBES
   Tang XF, 2022, LIFE SCI, V305, DOI 10.1016/j.lfs.2022.120733
   Tian L, 2009, ANAL CHEM, V81, P5218, DOI 10.1021/ac900845a
   Tuteja SK, 2016, BIOSENS BIOELECTRON, V86, P548, DOI 10.1016/j.bios.2016.07.052
   Viticoli M, 2006, MAT SCI ENG C-BIO S, V26, P947, DOI 10.1016/j.msec.2005.09.080
   Wang YY, 2017, MICROCHIM ACTA, V184, P195, DOI 10.1007/s00604-016-2005-2
   Wu SL, 2014, ADV FUNCT MATER, V24, P5464, DOI 10.1002/adfm.201400706
   Zhang B, 2017, RSC ADV, V7, P2486, DOI 10.1039/c6ra26372k
   Zhang Q, 2015, BIOSENS BIOELECTRON, V72, P100, DOI 10.1016/j.bios.2015.04.084
NR 53
TC 1
Z9 1
U1 12
U2 12
PU MDPI
PI BASEL
PA ST ALBAN-ANLAGE 66, CH-4052 BASEL, SWITZERLAND
EI 2079-6374
J9 BIOSENSORS-BASEL
JI Biosensors-Basel
PD DEC
PY 2022
VL 12
IS 12
AR 1151
DI 10.3390/bios12121151
PG 16
WC Chemistry, Analytical; Nanoscience & Nanotechnology; Instruments &
   Instrumentation
WE Science Citation Index Expanded (SCI-EXPANDED)
SC Chemistry; Science & Technology - Other Topics; Instruments &
   Instrumentation
GA 7G2FN
UT WOS:000902347200001
PM 36551118
OA Green Published, gold
DA 2023-06-30
ER

PT J
AU Topkaya, SN
   Turunc, E
   Cetin, AE
AF Topkaya, Seda Nur
   Turunc, Ezgi
   Cetin, Arif E.
TI Multi-Walled Carbon Nanotubes and Gold Nanorod Decorated Biosensor for
   Detection of microRNA-126
SO ELECTROANALYSIS
LA English
DT Article
DE Electrochemical Biosensor; mir-126; Voltammetry; Multi-walled Carbon
   Nanotubes; Gold Nanorods
ID ELECTRODE; PLATFORM
AB In this article, we introduced a novel electrochemical biosensor for the detection of microRNA-126. The biosensor utilizes a hybridization assay combined with multi-walled carbon nanotubes and gold nanorod-decorated screen-printed carbon electrodes. For electrode preparation, gold nanorods were first immobilized onto the surface of bare and multi-walled carbon nanotube-modified screen-printed carbon electrodes, and the thiol tagged-capture probe was immobilized on the electrode surface through gold and thiol group interaction. After the immobilization, thiol tagged-capture probe hybridized with the target sequence. Under optimum conditions, we determined limit of detection (LOD) and limit of quantification (LOQ) as high as 11 nM and 36 nM, respectively.
C1 [Topkaya, Seda Nur] Izmir Katip Celebi Univ, Fac Pharm, Dept Analyt Chem, TR-35620 Izmir, Turkey.
   [Turunc, Ezgi] Izmir Katip Celebi Univ, Fac Pharm, Dept Biochem, TR-35620 Izmir, Turkey.
   [Cetin, Arif E.] Izmir Biomed & Genome Ctr, TR-35340 Izmir, Turkey.
C3 Izmir Katip Celebi University; Izmir Katip Celebi University
RP Topkaya, SN (通讯作者)，Izmir Katip Celebi Univ, Fac Pharm, Dept Analyt Chem, TR-35620 Izmir, Turkey.
EM sedanur6@gmail.com
RI Cetin, Arif Engin/ABI-4321-2020; Ozoglu, Sinem Ezgi
   Turunc/AAB-1049-2020; TOPKAYA, SEDA NUR/GLT-5663-2022
OI Cetin, Arif Engin/0000-0002-0788-8108; Ozoglu, Sinem Ezgi
   Turunc/0000-0002-7587-7443; TOPKAYA, SEDA NUR/0000-0002-7816-3155
FU Izmir Katip Celebi University [2018-GAP-ECZF-0002]
FX This work was financially supported by Izmir Katip Celebi University
   (Project No: 2018-GAP-ECZF-0002).
CR Amatatongchai M, 2015, TALANTA, V133, P134, DOI 10.1016/j.talanta.2014.07.055
   Azimzadeh M, 2016, BIOSENS BIOELECTRON, V77, P99, DOI 10.1016/j.bios.2015.09.020
   Bai LJ, 2012, CHEM COMMUN, V48, P10972, DOI 10.1039/c2cc35295h
   Campbell FW, 2010, ANAL BIOANAL CHEM, V396, P241, DOI 10.1007/s00216-009-3063-7
   Cumba LR, 2016, ANALYST, V141, P2791, DOI 10.1039/c6an00167j
   Fu X, 2019, FRONT NEUROSCI-SWITZ, V13, DOI 10.3389/fnins.2019.00866
   Gebert LFR, 2019, NAT REV MOL CELL BIO, V20, P21, DOI 10.1038/s41580-018-0045-7
   Gong NQ, 2015, REGEN BIOMATER, V2, P273, DOI 10.1093/rb/rbv024
   Gonzalez-Sanchez I, 2018, ELECTROCHEM COMMUN, V91, P36, DOI 10.1016/j.elecom.2018.05.002
   Govindasamy M, 2018, J ELECTROCHEM SOC, V165, pB370, DOI 10.1149/2.1351809jes
   Guner A, 2017, FOOD CHEM, V229, P358, DOI 10.1016/j.foodchem.2017.02.083
   Han S, 2020, ANAL CHEM, V92, P4780, DOI 10.1021/acs.analchem.9b03520
   Hu F, 2020, ANAL CHIM ACTA, V1109, P9, DOI 10.1016/j.aca.2020.02.062
   Ibuki Y, 2020, PLOS ONE, V15, DOI 10.1371/journal.pone.0231116
   Ingrosso C, 2019, J MATER CHEM B, V7, P768, DOI 10.1039/c8tb02514b
   Kanagavalli P, 2020, BIOSENS BIOELECTRON, V150, DOI 10.1016/j.bios.2019.111878
   Lee J, 2016, ANAL CHEM, V88, P5104, DOI 10.1021/acs.analchem.5b04782
   Li HY, 2019, MICROCHIM ACTA, V186, DOI 10.1007/s00604-019-4006-4
   Lin KC, 2020, TALANTA, V214, DOI 10.1016/j.talanta.2020.120810
   Liu J, 2018, INT J MOL MED, V41, P1835, DOI 10.3892/ijmm.2018.3420
   Luo X., 2020, MICROCHEM J, V161
   Mani V, 2020, INT J MOL SCI, V21, DOI 10.3390/ijms21082853
   Mazaheri M, 2018, MICROCHIM ACTA, V185, DOI 10.1007/s00604-018-2722-9
   Miao L, 2019, NUTR METAB, V16, DOI 10.1186/s12986-019-0366-3
   Miao P, 2020, SMALL, V16, DOI 10.1002/smll.202004518
   Mitchell PS, 2008, P NATL ACAD SCI USA, V105, P10513, DOI 10.1073/pnas.0804549105
   Mohanraj J, 2020, J COLLOID INTERF SCI, V566, P463, DOI 10.1016/j.jcis.2020.01.089
   Vu QK, 2021, MATER TODAY COMMUN, V26, DOI 10.1016/j.mtcomm.2020.101726
   Rouhani M, 2020, MICROCHIM ACTA, V187, DOI 10.1007/s00604-020-04482-6
   Sabahi A, 2020, TALANTA, V209, DOI 10.1016/j.talanta.2019.120595
   Schwarzkopf M, 2016, NUCLEIC ACIDS RES, V44, DOI 10.1093/nar/gkw503
   Sfragano PS, 2021, ELECTROCHEM COMMUN, V124, DOI 10.1016/j.elecom.2021.106929
   Shu Y, 2020, ACS APPL MATER INTER, V12, P49480, DOI 10.1021/acsami.0c16060
   Silva RD, 2019, J ELECTROANAL CHEM, V835, P220, DOI 10.1016/j.jelechem.2019.01.018
   Sundaresan P, 2018, INT J ELECTROCHEM SC, V13, P1441, DOI 10.20964/2018.02.05
   Taheri RA, 2018, SCI REP-UK, V8, DOI 10.1038/s41598-018-26393-6
   Topkaya SN, 2020, ELECTROANAL, V32, P112, DOI 10.1002/elan.201900391
   Topkaya SN, 2019, ELECTROANAL, V31, P1571, DOI 10.1002/elan.201900199
   Topkaya SN, 2015, BIOSENS BIOELECTRON, V64, P456, DOI 10.1016/j.bios.2014.09.060
   Voccia D, 2017, BIOSENS BIOELECTRON, V87, P1012, DOI 10.1016/j.bios.2016.09.058
   Wang F, 2019, MICROCHIM ACTA, V186, DOI 10.1007/s00604-018-3204-9
   Wang S., 2020, MED RES ARCH, V8
   Yang X, 2020, J ELECTROANAL CHEM, V878, DOI 10.1016/j.jelechem.2020.114669
   Yuan WY, 2020, GENE, V724, DOI 10.1016/j.gene.2019.144156
   Zhang H, 2020, CANCER MED-US, V9, P1230, DOI 10.1002/cam4.2676
   Zhang YM, 2017, BIOSENS BIOELECTRON, V97, P278, DOI 10.1016/j.bios.2017.06.009
   Zhao Z, 2020, MICROCHIM ACTA, V187, DOI 10.1007/s00604-020-04475-5
   Zhou T, 2020, ADV SCI, V7, DOI 10.1002/advs.201903661
NR 48
TC 4
Z9 4
U1 6
U2 37
PU WILEY-V C H VERLAG GMBH
PI WEINHEIM
PA POSTFACH 101161, 69451 WEINHEIM, GERMANY
SN 1040-0397
EI 1521-4109
J9 ELECTROANAL
JI Electroanalysis
PD SEP
PY 2021
VL 33
IS 9
BP 2078
EP 2086
DI 10.1002/elan.202100198
EA JUL 2021
PG 9
WC Chemistry, Analytical; Electrochemistry
WE Science Citation Index Expanded (SCI-EXPANDED)
SC Chemistry; Electrochemistry
GA UP2LH
UT WOS:000669910400001
DA 2023-06-30
ER

PT J
AU Pal, C
   Majumder, S
AF Pal, Chittatosh
   Majumder, Subrata
TI Label-free electrochemical biosensor for ultra-low level detection of
   Ag(I) using ssDNA functionalized multi-walled carbon nanotube
SO COLLOIDS AND SURFACES A-PHYSICOCHEMICAL AND ENGINEERING ASPECTS
LA English
DT Article
DE Silver; Biosensor; Picomolar; DNA; MWNT; Cyclic voltammetry
ID CYTOSINE-CYTOSINE PAIRS; SILVER IONS; VISUAL DETECTION; ENDS;
   ELECTRODES; GRAPHITE; DOTS
AB Prolonged exposure to silver(I) could harm both human health and the environment. This paper proposes the fabrication of a sensitive, selective, and facile electrochemical biosensor based on non-covalent ssDNA-MWNT hybridization to detect the Ag+ ions in an aqueous medium. Exploration by cyclic voltammetry revealed selective detection of Ag+ metal ions by exploiting Cytosine-Cytosine mismatch chemistry to form specific Cytosine-Ag(I)Cytosine complexes. The biosensor recorded the lowest 1 pM silver ion concentration in the aqueous medium, and real sample studies further proved its potential for trace amount determination in the aqueous medium for environmental monitoring purposes.
C1 [Pal, Chittatosh; Majumder, Subrata] Natl Inst Technol, Patna 800005, India.
C3 National Institute of Technology (NIT System); National Institute of
   Technology Patna
RP Majumder, S (通讯作者)，Natl Inst Technol, Patna 800005, India.
EM subrata@nitp.ac.in
FU Department of Science and Technology, Govt. of India [ECR/2016/000818];
   DST-SERB
FX This work was supported by the Department of Science and Tech-nology,
   Govt. of India, through the DST-SERB grant (Grant no: ECR/2016/000818) .
CR Alies B, 2019, ANAL CHEM, V91, P1692, DOI 10.1021/acs.analchem.8b04066
   [Anonymous], BIOSENSING USING NAN
   Antunes EF, 2007, CARBON, V45, P913, DOI 10.1016/j.carbon.2007.01.003
   Banerjee S, 2005, ADV MATER, V17, P17, DOI 10.1002/adma.200401340
   Banks CE, 2005, CHEM COMMUN, P829, DOI 10.1039/b413177k
   Banks CE, 2004, CHEM COMMUN, P1804, DOI 10.1039/b406174h
   Botti S., 2019, J RAMAN SPECTROSC, V10, P203, DOI [10.5772/intechopen.74065, DOI 10.5772/INTECHOPEN.74065]
   Chou A, 2005, CHEM COMMUN, P842, DOI 10.1039/b415051a
   Corio P, 2004, CHEM PHYS LETT, V383, P475, DOI 10.1016/j.cplett.2003.11.061
   Fischer LM, 2009, MICROELECTRON ENG, V86, P1282, DOI 10.1016/j.mee.2008.11.045
   Fu L, 2020, SENSOR ACTUAT B-CHEM, V304, DOI 10.1016/j.snb.2019.127390
   Gong JL, 2013, APPL PHYS LETT, V102, DOI 10.1063/1.4773569
   GORCHEV HG, 1984, WHO CHRON, V38, P104
   Guo ZB, 2017, MICROCHIM ACTA, V184, P4243, DOI 10.1007/s00604-017-2460-4
   Hadrup N, 2018, REGUL TOXICOL PHARM, V98, P257, DOI 10.1016/j.yrtph.2018.08.007
   Han BY, 2018, ANAL METHODS-UK, V10, DOI 10.1039/c8ay01044g
   Jin JC, 2018, SENSOR ACTUAT B-CHEM, V267, P627, DOI 10.1016/j.snb.2018.04.036
   Karachevtsev V.A., 2010, LOW TEMP PHYS+, P36
   Kim JH, 2017, SENSOR ACTUAT B-CHEM, V245, P741, DOI 10.1016/j.snb.2017.01.181
   Kypr J, 2009, NUCLEIC ACIDS RES, V37, P1713, DOI 10.1093/nar/gkp026
   Leal LAE, 2015, J PHYS CHEM LETT, V6, P4061, DOI 10.1021/acs.jpclett.5b01864
   Li YB, 2019, J ANAL METHODS CHEM, V2019, DOI 10.1155/2019/3712032
   Li ZJ, 2019, J BRAZIL CHEM SOC, V30, P1222, DOI 10.21577/0103-5053.20190017
   Mao LH, 2021, TALANTA, V222, DOI 10.1016/j.talanta.2020.121506
   Ning L., 2016, CHEMELECTROCHEM, V3, P1
   O'Connell MJ, 2001, CHEM PHYS LETT, V342, P265, DOI 10.1016/S0009-2614(01)00490-0
   Ono A, 2008, CHEM COMMUN, P4825, DOI 10.1039/b808686a
   Padigi SK, 2007, BIOSENS BIOELECTRON, V22, P829, DOI 10.1016/j.bios.2006.02.023
   Park J, 2014, BIOSENS BIOELECTRON, V60, P299, DOI 10.1016/j.bios.2014.04.038
   Petty JT, 2004, J AM CHEM SOC, V126, P5207, DOI 10.1021/ja031931o
   Pohl P, 2009, TRAC-TREND ANAL CHEM, V28, P117, DOI 10.1016/j.trac.2008.09.015
   Poon VKM, 2004, BURNS, V30, P140, DOI 10.1016/j.burns.2003.09.030
   Reddi GS, 1999, ANALYST, V124, P1531, DOI 10.1039/a904839a
   Saito R, 2013, SOLID STATE COMMUN, V175, P18, DOI 10.1016/j.ssc.2013.05.010
   Swasey SM, 2015, SCI REP-UK, V5, DOI 10.1038/srep10163
   US EPA, 2017, DRINKING WATER REGUL
   Wasiewska LA, 2021, SENSOR ACTUAT B-CHEM, V333, DOI 10.1016/j.snb.2021.129531
   Xiao ZR, 2021, ANALYST, V146, P597, DOI 10.1039/d0an01870h
   Xu YJ, 2019, MICROCHIM ACTA, V186, DOI 10.1007/s00604-019-3615-2
   Yang XJ, 2002, ANALYST, V127, P315, DOI 10.1039/b109959k
   Zheng M, 2003, NAT MATER, V2, P338, DOI 10.1038/nmat877
   Zheng Y, 2014, ANAL CHEM, V86, P3849, DOI 10.1021/ac403992r
NR 42
TC 3
Z9 3
U1 6
U2 16
PU ELSEVIER
PI AMSTERDAM
PA RADARWEG 29, 1043 NX AMSTERDAM, NETHERLANDS
SN 0927-7757
EI 1873-4359
J9 COLLOID SURFACE A
JI Colloid Surf. A-Physicochem. Eng. Asp.
PD JUL 20
PY 2022
VL 645
AR 128927
DI 10.1016/j.colsurfa.2022.128927
EA APR 2022
PG 6
WC Chemistry, Physical
WE Science Citation Index Expanded (SCI-EXPANDED)
SC Chemistry
GA 1I9YH
UT WOS:000797582600004
DA 2023-06-30
ER

PT J
AU Laranjo, MT
   Morawski, FM
   Dias, SLP
   Benvenutti, EV
   Arenas, LT
   Costa, TMH
AF Laranjo, Marina T.
   Morawski, Franciele M.
   Dias, Silvio L. P.
   Benvenutti, Edilson V.
   Arenas, Leliz T.
   Costa, Tania M. H.
TI Silica/Titania Graphite Composite Modified with Chitosan and Tyrosinase
   Employed as a Sensitive Biosensor for Phenolic Compounds
SO JOURNAL OF THE BRAZILIAN CHEMICAL SOCIETY
LA English
DT Article
DE sol-gel; cyclic voltammetry; chronoamperometry; electrochemical
   biosensor; enzyme immobilization
ID CARBON-PASTE ELECTRODE; ELECTROCHEMICAL BIOSENSOR; AMPEROMETRIC
   BIOSENSOR; SINUSOIDAL VOLTAGES; CATECHOL; SENSOR; IMMOBILIZATION;
   NANOTUBES; OXIDATION; BEHAVIOR
AB A mesoporous, high surface area and conductive silica/titania graphite composite modified with chitosan and functionalized with tyrosinase was prepared. The composite was obtained by the sol-gel method and the surface of the resultant material was modified with chitosan solutions containing 5, 10 and 15% by mass. The textural characterization showed that even after modification with chitosan, the composite maintains a pore volume near 0.70 cm(3) g(-1) and pore diameter between 10 and 50 nm. adequate for enzyme immobilization. The tyrosinase was immobilized on the composite that was modified with 5% chitosan solution. A carbon ceramic electrode was manufactured with this material and was used as an electrochemical biosensor for phenolic compounds, showing low detection limits in the linear range from 40 to 350 mu mol L-1 and good sensitivity of 0.284, 0.141 and 0.165 mu A mu mol(-1)L for catechol. dopamine and pyrogallol, respectively. In this composite the enzyme showed to be operative and stable after several months.
C1 [Laranjo, Marina T.; Morawski, Franciele M.; Dias, Silvio L. P.; Benvenutti, Edilson V.; Arenas, Leliz T.; Costa, Tania M. H.] Univ Fed Rio Grande do Sul, Inst Quim, LSS, CP 15003, BR-91501970 Porto Alegre, RS, Brazil.
C3 Universidade Federal do Rio Grande do Sul
RP Costa, TMH (通讯作者)，Univ Fed Rio Grande do Sul, Inst Quim, LSS, CP 15003, BR-91501970 Porto Alegre, RS, Brazil.
EM taniaha@iq.ufrgs.br
RI Benvenutti, Edilson Valmir/G-4285-2016; Costa, Tania Maria
   H/G-5008-2018; Dias, Silvio L. P./G-5890-2011; Arenas, Leliz/N-4736-2017
OI Benvenutti, Edilson Valmir/0000-0002-7889-3625; Costa, Tania Maria
   H/0000-0003-1231-3066; Arenas, Leliz/0000-0003-2013-7592
FU CNPQ (Conselho Nacional de Desenvolvimento Cientifico e Tecnologico);
   FAPERGS (Fundacao de Amparo a Pesquisa do Estado do Rio Grande do Sul);
   CAPES (Coordenacao de Aperfeicoamento Pessoal de Nivel Superior)
FX The authors are grateful to CNPQ (Conselho Nacional de Desenvolvimento
   Cientifico e Tecnologico), FAPERGS (Fundacao de Amparo a Pesquisa do
   Estado do Rio Grande do Sul), and CAPES (Coordenacao de Aperfeicoamento
   Pessoal de Nivel Superior) for financial support and fellowships.
CR Apetrei C, 2011, BIOSENS BIOELECTRON, V26, P2513, DOI 10.1016/j.bios.2010.10.047
   Apetrei IM, 2013, SENSOR ACTUAT B-CHEM, V177, P138, DOI 10.1016/j.snb.2012.10.131
   Brownson D.A., 2014, HDB GRAPHENE ELECTRO
   Caldas EM, 2017, MICROPOR MESOPOR MAT, V247, P95, DOI 10.1016/j.micromeso.2017.03.051
   Chen LY, 2008, J ELECTROANAL CHEM, V617, P7, DOI 10.1016/j.jelechem.2008.01.009
   de Menezes EW, 2012, J SOLID STATE ELECTR, V16, P3703, DOI 10.1007/s10008-012-1782-8
   Dong WJ, 2017, CHINESE J CHEM, V35, P1305, DOI 10.1002/cjoc.201600728
   Duran N, 2002, ENZYME MICROB TECH, V31, P907, DOI 10.1016/S0141-0229(02)00214-4
   Ennajih H, 2012, MICROPOR MESOPOR MAT, V152, P208, DOI 10.1016/j.micromeso.2011.11.032
   Espin JC, 2000, EUR J BIOCHEM, V267, P1270, DOI 10.1046/j.1432-1327.2000.01013.x
   Figueiredo EC, 2007, MICROCHEM J, V85, P290, DOI 10.1016/j.microc.2006.07.004
   Greef R., 1985, INSTRUMENTAL METHODS
   Gregg S. J., 1982, ADSORPTION SURFACE A
   Haghighi B, 2007, ELECTROANAL, V19, P907, DOI 10.1002/elan.200603839
   Ramos JVH, 2015, MICROPOR MESOPOR MAT, V217, P109, DOI 10.1016/j.micromeso.2015.06.010
   Jedrzak A, 2018, SENSOR ACTUAT B-CHEM, V256, P176, DOI 10.1016/j.snb.2017.10.079
   Kanamori T, 2016, ANALYST, V141, P2568, DOI 10.1039/c5an02617b
   Kirsch N, 2005, ELECTROANAL, V17, P571, DOI 10.1002/elan.200403131
   Klymenko OV, 2004, J ELECTROANAL CHEM, V571, P211, DOI 10.1016/j.jelechem.2004.05.012
   Lete C, 2017, SENSOR ACTUAT B-CHEM, V240, P801, DOI 10.1016/j.snb.2016.09.045
   Lin QQ, 2015, J PHYS CHEM C, V119, P1489, DOI 10.1021/jp511414b
   Lupu S, 2013, SENSORS-BASEL, V13, P6759, DOI 10.3390/s130506759
   Lupu S, 2013, SENSOR ACTUAT B-CHEM, V181, P136, DOI 10.1016/j.snb.2013.01.060
   Manasa G, 2017, MAT SCI ENG C-MATER, V73, P552, DOI 10.1016/j.msec.2016.12.114
   Maroneze CM, 2008, ELECTROCHIM ACTA, V53, P4167, DOI 10.1016/j.electacta.2007.12.072
   Maroneze CM, 2010, J SOLID STATE ELECTR, V14, P115, DOI 10.1007/s10008-009-0796-3
   Morawski FD, 2018, ELECTROCHIM ACTA, V264, P319, DOI 10.1016/j.electacta.2018.01.127
   Murphy-Perez E, 2011, ANALYST, V136, P1686, DOI 10.1039/c0an00977f
   Ojani R, 2009, MONATSH CHEM, V140, P503, DOI 10.1007/s00706-008-0080-8
   Pisoschi AM, 2015, OPEN CHEM, V13, P824, DOI 10.1515/chem-2015-0099
   Rahman MM, 2017, J ENVIRON MANAGE, V188, P228, DOI 10.1016/j.jenvman.2016.12.008
   Roushani M, 2017, MICROCHIM ACTA, V184, P473, DOI 10.1007/s00604-016-2034-x
   Roychoudhury A, 2016, BIOSENS BIOELECTRON, V84, P72, DOI 10.1016/j.bios.2015.11.061
   Tembe S, 2008, ANAL CHIM ACTA, V612, P212, DOI 10.1016/j.aca.2008.02.031
   Vicentini FC, 2013, SENSOR ACTUAT B-CHEM, V188, P1101, DOI 10.1016/j.snb.2013.07.109
   Vlamidis Y, 2017, J ELECTROANAL CHEM, V799, P285, DOI 10.1016/j.jelechem.2017.06.012
   Wang G, 2002, BIOELECTROCHEMISTRY, V57, P33, DOI 10.1016/S1567-5394(01)00174-8
   Wang J, 2001, ANAL ELECTROCHEMISTR
   Yuan S, 2004, ELECTROCHIM ACTA, V49, P4287, DOI 10.1016/j.electacta.2004.03.037
   Zaia DAM, 1998, QUIM NOVA, V21, P787, DOI 10.1590/S0100-40421998000600020
   Zang JB, 2007, DIAM RELAT MATER, V16, P16, DOI 10.1016/j.diamond.2006.03.010
   Zou YS, 2016, J SOLID STATE ELECTR, V20, P47, DOI 10.1007/s10008-015-3003-8
NR 42
TC 12
Z9 13
U1 1
U2 24
PU SOC BRASILEIRA QUIMICA
PI SAO PAULO
PA CAIXA POSTAL 26037, 05599-970 SAO PAULO, BRAZIL
SN 0103-5053
EI 1678-4790
J9 J BRAZIL CHEM SOC
JI J. Braz. Chem. Soc.
PD DEC
PY 2019
VL 30
IS 12
SI SI
BP 2660
EP 2671
DI 10.21577/0103-5053.20190190
PG 12
WC Chemistry, Multidisciplinary
WE Science Citation Index Expanded (SCI-EXPANDED)
SC Chemistry
GA JB9DU
UT WOS:000488882300014
OA gold, Green Published
DA 2023-06-30
ER

PT J
AU Antipchik, M
   Korzhikova-Vlakh, E
   Polyakov, D
   Tarasenko, I
   Reut, J
   Opik, A
   Syritski, V
AF Antipchik, Mariia
   Korzhikova-Vlakh, Evgenia
   Polyakov, Dmitry
   Tarasenko, Irina
   Reut, Jekaterina
   Opik, Andres
   Syritski, Vitali
TI An electrochemical biosensor for direct detection of hepatitis C virus
SO ANALYTICAL BIOCHEMISTRY
LA English
DT Article
DE Electrochemical biosensor; Hepatitis C virus (HCV) detection; CD81 cell
   receptor; Synthetic peptides; E2 envelope protein; Screen printed
   electrode (SPE)C virus-Mimetic; particles (HC VMPs)
ID SOLID-PHASE; DIAGNOSIS; RECEPTOR; ELEMENTS; BINDING; SYSTEM
AB This paper is aimed at the development of a biosensor for direct detection of Hepatitis C virus (HCV) surface antigen: envelope protein (E2). A recombinant LEL fragment of biological cell receptor CD81 and two short synthetic peptides imitating the fragment of LEL sequence of CD81 (linear and loop-like peptides) capable of specific binding to E2 were tested as molecular recognition elements of the biosensor. For this purpose the selected ligands were immobilized to the surface of a screen-printed electrode utilized as an electrochemical sensor platform. The immobilization parameters such as the ligand concentration and the immobilization time were carefully optimized for each ligand. Differential pulse voltammetry used to evaluate quantitatively binding of E2 to the ligands revealed their similar binding affinity towards E2. Thus, the linear peptide was selected as a less expensive and easily prepared ligand for the HCV biosensor preparation. The resulting HCV biosensor demonstrated selectivity towards E2 in the presence of interfering protein, conalbumin. Moreover, it was found that the prepared biosensor effectively detected E2 bound to hepatitis C virus-mimetic particles (HC VMPs) at LOD value of 2.1 center dot 10- 5 mg/mL both in 0.01 M PBS solution (pH 7.4) and in simulated blood plasma.
C1 [Antipchik, Mariia; Reut, Jekaterina; Opik, Andres; Syritski, Vitali] Tallinn Univ Technol, Dept Mat & Environm Technol, Ehitajate Tee 5, EE-19086 Tallinn, Estonia.
   [Korzhikova-Vlakh, Evgenia; Tarasenko, Irina] Russian Acad Sci, Inst Macromol Cpds, Bolshoy Prospect 31, St Petersburg 199004, Russia.
   [Polyakov, Dmitry] Inst Expt Med, St Academician Pavlov 12, St Petersburg 197376, Russia.
C3 Tallinn University of Technology; Russian Academy of Sciences; Institute
   of Macromolecular Compounds of the Russian Academy of Sciences;
   Institute of Experimental Medicine
RP Syritski, V (通讯作者)，Tallinn Univ Technol, Dept Mat & Environm Technol, Ehitajate Tee 5, EE-19086 Tallinn, Estonia.
EM vitali.syritski@taltech.ee
RI Korzhikova-Vlakh, Evgenia/CAE-9331-2022; Syritski, Vitali/H-8629-2015;
   Korzhikova-Vlakh, Evgenia/J-6788-2013; Reut, Jekaterina/A-5610-2013;
   Tarasenko, Irina I./I-7127-2017; Syritski, Vitali/HJI-7183-2023;
   Antipchik, Mariia/I-3384-2017; Polyakov, Dmitry/O-6564-2014
OI Korzhikova-Vlakh, Evgenia/0000-0002-2530-7709; Syritski,
   Vitali/0000-0003-4951-1787; Korzhikova-Vlakh,
   Evgenia/0000-0002-2530-7709; Reut, Jekaterina/0000-0002-6522-0819;
   Tarasenko, Irina I./0000-0002-8896-4028; Syritski,
   Vitali/0000-0003-4951-1787; Antipchik, Mariia/0000-0002-3427-0282;
   Polyakov, Dmitry/0000-0002-1095-3484
FU European Regional Development Fund; programme Mobilitas Pluss
   [MOBJD489]; Estonian Research Council [PRG307]
FX This work was supported by the European Regional Development Fund and
   the programme Mobilitas Pluss (grant MOBJD489) and Estonian Research
   Council grant PRG307.
CR Antipchik M, 2020, SENSORS-BASEL, V20, DOI 10.3390/s20092719
   Aronoff-Spencer E, 2016, BIOSENS BIOELECTRON, V86, P690, DOI 10.1016/j.bios.2016.07.023
   Bahadir EB, 2015, BIOSENS BIOELECTRON, V68, P62, DOI 10.1016/j.bios.2014.12.054
   Bakirhan NK, 2018, J PHARMACEUT BIOMED, V159, P406, DOI 10.1016/j.jpba.2018.07.021
   Balevicius Z, 2019, SENSOR ACTUAT B-CHEM, V297, DOI 10.1016/j.snb.2019.126770
   Ballesta-Claver J, 2011, TALANTA, V86, P178, DOI 10.1016/j.talanta.2011.08.057
   Chen F, 2009, PLOS ONE, V4, DOI 10.1371/journal.pone.0008142
   Chevaliez S, 2018, J HEPATOL, V69, P916, DOI 10.1016/j.jhep.2018.05.017
   Cunha ES, 2017, STRUCTURE, V25, P53, DOI 10.1016/j.str.2016.11.003
   Denniston MM, 2012, HEPATOLOGY, V55, P1652, DOI 10.1002/hep.25556
   El-Said WA, 2019, SPECTROCHIM ACTA A, V217, P288, DOI 10.1016/j.saa.2019.03.115
   Fang YM, 2018, J CHROMATOGR A, V1571, P1, DOI 10.1016/j.chroma.2018.07.082
   Freiman JM, 2016, ANN INTERN MED, V165, P345, DOI 10.7326/M16-0065
   Gardenier D, 2019, JNP-J NURSE PRACT, V15, P415, DOI 10.1016/j.nurpra.2018.12.009
   Gattani A, 2019, ANAL BIOCHEM, V579, P25, DOI 10.1016/j.ab.2019.05.014
   Ghanbari K, 2017, ANAL BIOCHEM, V534, P64, DOI 10.1016/j.ab.2017.07.016
   Higginbottom A, 2000, J VIROL, V74, P3642, DOI 10.1128/JVI.74.8.3642-3649.2000
   Islam T, 2019, INT J MOL SCI, V20, DOI 10.3390/ijms20010161
   Justino CIL, 2015, TRAC-TREND ANAL CHEM, V68, P2, DOI 10.1016/j.trac.2015.03.006
   Li JW, 2020, ELECTROCHEM COMMUN, V110, DOI 10.1016/j.elecom.2019.106601
   Liu SN, 2010, ANAL METHODS-UK, V2, P135, DOI 10.1039/b9ay00234k
   Ma CX, 2013, BIOSENS BIOELECTRON, V47, P467, DOI 10.1016/j.bios.2013.03.058
   Merz A, 2011, J BIOL CHEM, V286, P3018, DOI 10.1074/jbc.M110.175018
   Oliveira DA, 2019, J ELECTROANAL CHEM, V844, P6, DOI 10.1016/j.jelechem.2019.04.045
   Papatheodoridis G, 2016, J VIRAL HEPATITIS, V23, P1, DOI 10.1111/jvh.12493
   Park JH, 2013, VIROLOGY, V439, P13, DOI 10.1016/j.virol.2013.01.014
   Pawlotsky JM, 1999, J HEPATOL, V31, P71, DOI 10.1016/S0168-8278(99)80378-X
   Pawlotsky JM, 2000, HEPATOLOGY, V32, P654, DOI 10.1053/jhep.2000.16603
   Perez-Garcia A, 2019, INT J INFECT DIS, V89, P131, DOI 10.1016/j.ijid.2019.09.022
   Pileri P, 1998, SCIENCE, V282, P938, DOI 10.1126/science.282.5390.938
   Plikusiene I, 2020, BIOSENS BIOELECTRON, V156, DOI 10.1016/j.bios.2020.112112
   Pournaghi-Azar MH, 2009, ELECTROANAL, V21, P1822, DOI 10.1002/elan.200804570
   Rahman IMM, 2013, MICROCHEM J, V110, P485, DOI 10.1016/j.microc.2013.06.006
   Ramanaviciene A, 2004, BIOSENS BIOELECTRON, V20, P1076, DOI 10.1016/j.bios.2004.05.014
   Ramanavicius A, 2014, SENSOR ACTUAT B-CHEM, V197, P237, DOI 10.1016/j.snb.2014.02.072
   Tang DP, 2010, BIOSENS BIOELECTRON, V25, P1658, DOI 10.1016/j.bios.2009.12.004
   Tillmann HL, 2014, WORLD J GASTROENTERO, V20, P6701, DOI 10.3748/wjg.v20.i22.6701
   Valipour A, 2017, BIOSENS BIOELECTRON, V89, P946, DOI 10.1016/j.bios.2016.09.086
   van Tilborg M, 2018, LANCET GASTROENTEROL, V3, P856, DOI 10.1016/S2468-1253(18)30271-1
   Venkatesh AG, 2018, BIOSENS BIOELECTRON, V119, P230, DOI 10.1016/j.bios.2018.07.026
   Vieyres G, 2010, J VIROL, V84, P10159, DOI 10.1128/JVI.01180-10
   Vlakh E, 2004, J PEPT SCI, V10, P719, DOI 10.1002/psc.584
   Wang J, 2006, BIOSENS BIOELECTRON, V21, P1887, DOI 10.1016/j.bios.2005.10.027
   Wang JL, 2020, CHEMOSPHERE, V258, DOI 10.1016/j.chemosphere.2020.127279
   Wang WY, 2019, BIOCHEM ENG J, V151, DOI 10.1016/j.bej.2019.107327
   Yu ML, 2009, J GASTROEN HEPATOL, V24, P336, DOI 10.1111/j.1440-1746.2009.05789.x
NR 46
TC 6
Z9 6
U1 2
U2 31
PU ACADEMIC PRESS INC ELSEVIER SCIENCE
PI SAN DIEGO
PA 525 B ST, STE 1900, SAN DIEGO, CA 92101-4495 USA
SN 0003-2697
EI 1096-0309
J9 ANAL BIOCHEM
JI Anal. Biochem.
PD JUL 1
PY 2021
VL 624
AR 114196
DI 10.1016/j.ab.2021.114196
EA APR 2021
PG 9
WC Biochemical Research Methods; Biochemistry & Molecular Biology;
   Chemistry, Analytical
WE Science Citation Index Expanded (SCI-EXPANDED)
SC Biochemistry & Molecular Biology; Chemistry
GA RZ5HV
UT WOS:000648628900001
PM 33848501
DA 2023-06-30
ER

PT J
AU Wang, SXY
   Acha, D
   Shah, AJ
   Hills, F
   Roitt, I
   Demosthenous, A
   Bayford, RH
AF Wang, Scarlet Xiaoyan
   Acha, Desiree
   Shah, Ajit J.
   Hills, Frank
   Roitt, Ivan
   Demosthenous, Andreas
   Bayford, Richard H.
TI Detection of the tau protein in human serum by a sensitive
   four-electrode electrochemical biosensor
SO BIOSENSORS & BIOELECTRONICS
LA English
DT Article
DE Alzheimer's disease; Biomarker; Electrochemical biosensor; Impedance;
   Tau
ID MILD COGNITIVE IMPAIRMENT; ALZHEIMERS-DISEASE; CEREBROSPINAL-FLUID;
   PHOSPHORYLATED-TAU; MASS-SPECTROMETRY; DEMENTIA; TANGLES;
   BETA-AMYLOID(1-42); BIOMARKERS; DIAGNOSIS
AB This study presents a novel approach based on a four-electrode electrochemical biosensor for the detection of tau protein one of the possible markers for the prediction of Alzheimer's disease (AD). The biosensor is based on the formation of stable antibody antigen complexes on gold microband electrodes covered with a layer of a self-assembled monolayer and protein G. Antibodies were immobilized on the gold electrode surface in an optimal orientation by protein G interaction. Electrochemical impedance spectroscopy was used to analyze impedance change, which revealed a linear response with increasing tau concentrations. The assay is fast ( < 1 h for incubation and measurement) and very sensitive. The limit of quantification for the full-length 2N4R tau protein is 0.03 pM, a value unaltered when the assay was processed in bovine serum albumin or human serum. This technology could be adapted for the detection of other biomarkers to provide a multiple assay to identify AD progression in a point of care setting.
C1 [Wang, Scarlet Xiaoyan; Acha, Desiree; Shah, Ajit J.; Hills, Frank; Roitt, Ivan; Bayford, Richard H.] Middlesex Univ, Dept Nat Sci, London N17 8HR, England.
   [Demosthenous, Andreas] UCL, Dept Elect & Elect Engn, London WC1E 6BT, England.
C3 Middlesex University; University of London; University College London
RP Bayford, RH (通讯作者)，Middlesex Univ, Dept Nat Sci, London N17 8HR, England.
EM r.bayford@mdx.ac.uk
OI Demosthenous, Andreas/0000-0003-0623-963X
CR Braekhus A., 2011, TIDSSKR NOR LAEGEFOR, V131, P2218
   Bryan T, 2012, CHEM SCI, V3, P3468, DOI 10.1039/c2sc21221h
   Brys M, 2009, NEUROBIOL AGING, V30, P682, DOI 10.1016/j.neurobiolaging.2007.08.010
   CACERES A, 1990, NATURE, V343, P461, DOI 10.1038/343461a0
   Cook CN, 2015, NAT MED, V21, P219, DOI 10.1038/nm.3809
   DRUBIN DG, 1986, J CELL BIOL, V103, P2739, DOI 10.1083/jcb.103.6.2739
   Esteves-Villanueva JO, 2014, ANALYST, V139, P2823, DOI 10.1039/c4an00204k
   GOEDERT M, 1989, NEURON, V3, P519, DOI 10.1016/0896-6273(89)90210-9
   Hampel H, 2004, ARCH GEN PSYCHIAT, V61, P95, DOI 10.1001/archpsyc.61.1.95
   Hampel H, 2004, MOL PSYCHIATR, V9, P705, DOI 10.1038/sj.mp.4001473
   Hanger DP, 1998, J NEUROCHEM, V71, P2465
   HORIO T, 1986, NATURE, V321, P605, DOI 10.1038/321605a0
   Hu YY, 2002, AM J PATHOL, V160, P1269, DOI 10.1016/S0002-9440(10)62554-0
   Hye A, 2014, ALZHEIMERS DEMENT, V10, P799, DOI 10.1016/j.jalz.2014.05.1749
   Kassanos P, 2008, PHYSIOL MEAS, V29, pS241, DOI 10.1088/0967-3334/29/6/S21
   Kassanos P, 2008, 2008 IEEE BIOMEDICAL CIRCUITS AND SYSTEMS CONFERENCE - INTELLIGENT BIOMEDICAL SYSTEMS (BIOCAS), P141, DOI 10.1109/BIOCAS.2008.4696894
   KOSIK KS, 1991, TRENDS NEUROSCI, V14, P218, DOI 10.1016/0166-2236(91)90116-C
   Lee V M, 1992, Curr Opin Neurobiol, V2, P653, DOI 10.1016/0959-4388(92)90034-I
   Liu YH, 2014, INT J MOL SCI, V15, P7865, DOI 10.3390/ijms15057865
   Loo FC, 2014, SENSOR ACTUAT B-CHEM, V198, P416, DOI 10.1016/j.snb.2014.03.077
   LU Q, 1993, J NEUROSCI, V13, P508
   Mandelkow EM, 1998, TRENDS CELL BIOL, V8, P425, DOI 10.1016/S0962-8924(98)01368-3
   Martic S, 2013, ANAL BIOCHEM, V442, P130, DOI 10.1016/j.ab.2013.07.015
   Mattsson N, 2009, JAMA-J AM MED ASSOC, V302, P385, DOI 10.1001/jama.2009.1064
   Mehta PD, 2000, ARCH NEUROL-CHICAGO, V57, P100, DOI 10.1001/archneur.57.1.100
   Murray ME, 2011, LANCET NEUROL, V10, P785, DOI 10.1016/S1474-4422(11)70156-9
   Perrin RJ, 2009, NATURE, V461, P916, DOI 10.1038/nature08538
   Price JL, 1999, ANN NEUROL, V45, P358, DOI 10.1002/1531-8249(199903)45:3<358::AID-ANA12>3.0.CO;2-X
   Rains MK, 2013, ACS CHEM NEUROSCI, V4, P1194, DOI 10.1021/cn400021d
   Roloff EV, 1999, CELL MOL LIFE SCI, V55, P601, DOI 10.1007/s000180050318
   Rushworth JV, 2014, BIOSENS BIOELECTRON, V56, P83, DOI 10.1016/j.bios.2013.12.036
   Sharma R, 2016, BIOSENS BIOELECTRON, V80, P607, DOI 10.1016/j.bios.2016.02.028
   Shoji M, 2002, NEUROBIOL AGING, V23, P363, DOI 10.1016/S0197-4580(01)00309-8
   Sparks D Larry, 2012, Am J Neurodegener Dis, V1, P99
   Sunderland T, 2003, JAMA-J AM MED ASSOC, V289, P2094, DOI 10.1001/jama.289.16.2094
   Tuantranont A., 2013, SPRINGER SERIES CHEM
   Wimo A, 2013, ALZHEIMERS DEMENT, V9, P1, DOI 10.1016/j.jalz.2012.11.006
NR 37
TC 63
Z9 65
U1 14
U2 188
PU ELSEVIER ADVANCED TECHNOLOGY
PI OXFORD
PA OXFORD FULFILLMENT CENTRE THE BOULEVARD, LANGFORD LANE, KIDLINGTON,
   OXFORD OX5 1GB, OXON, ENGLAND
SN 0956-5663
EI 1873-4235
J9 BIOSENS BIOELECTRON
JI Biosens. Bioelectron.
PD JUN 15
PY 2017
VL 92
BP 482
EP 488
DI 10.1016/j.bios.2016.10.077
PG 7
WC Biophysics; Biotechnology & Applied Microbiology; Chemistry, Analytical;
   Electrochemistry; Nanoscience & Nanotechnology
WE Science Citation Index Expanded (SCI-EXPANDED)
SC Biophysics; Biotechnology & Applied Microbiology; Chemistry;
   Electrochemistry; Science & Technology - Other Topics
GA EO8NR
UT WOS:000396946600066
PM 27829556
OA Green Accepted, Green Submitted
DA 2023-06-30
ER

PT J
AU Tichoniuk, M
   Gwiazdowska, D
   Ligaj, M
   Filipiak, M
AF Tichoniuk, M.
   Gwiazdowska, D.
   Ligaj, M.
   Filipiak, M.
TI Electrochemical detection of foodborne pathogen Aeromonas hydrophila by
   DNA hybridization biosensor
SO BIOSENSORS & BIOELECTRONICS
LA English
DT Article; Proceedings Paper
CT World Congress on Biosensors
CY MAY 26-28, 2010
CL Scotland, ENGLAND
DE Electrochemical DNA biosensor; Aeromonas hydrophila; DNA hybridization;
   Self-assembled monolayer; Methylene blue
ID METHYLENE-BLUE; ELECTRODES; MONOLAYERS; SURFACE; SAFETY; FOODS; SPP.
AB The paper describes an electrochemical DNA biosensor used for the detection of Aeromonas hydrophila. This opportunistic pathogen is recognized as an emerging foodborne hazard and is associated with a variety of virulence factors including production of cytotoxic enterotoxin aerolysin. The genosensor recognition layer was prepared using mixed self-assembled monolayer (SAM) consisting of thiolated single-stranded DNA probe (ssDNA) and diluent molecules - mercaptoalcohol: mercaptoethanol (MCE) or mercaptohexanol (MCH) or mercaptononanol (MCN). The voltammetric examination of double-layer capacitance of biosensor recognition interface supported by chronocoulometric quantitation of DNA present on the electrode surface showed that mixed ssDNA and MCH monolayer revealed the lowest defectiveness. Its double-layer capacitance equaled 4.0 mu F cm(-2) and ssDNA probe surface coverage reached 8.5 x 10(11) molecules cm(-2) of gold electrode surface. Chronocoulometric quantitation of DNA and square wave voltammetry (SWV) measurements of electroactive indicator, methylene blue (MB) were performed to investigate the influence of hybridization reaction time, concentration of target DNA fragments, and presence of non-complementary DNA on the electrochemical response of genosensor recognition interface. The biosensor enabled distinction between the DNA samples isolated from A. hydrophila (present at the concentration of 2.5 mu g cm(-3)) and other microbial DNA. (C) 2010 Elsevier B.V. All rights reserved.
C1 [Tichoniuk, M.; Gwiazdowska, D.; Ligaj, M.; Filipiak, M.] Poznan Univ Econ, Chair Biochem & Microbiol, PL-61875 Poznan, Poland.
C3 Poznan University of Economics & Business
RP Tichoniuk, M (通讯作者)，Poznan Univ Econ, Chair Biochem & Microbiol, Al Niepodleglosci 10, PL-61875 Poznan, Poland.
EM mariusz.tichoniuk@ue.poznan.pl
RI Tichoniuk, Mariusz/X-1026-2019; Ligaj, Marta/T-5601-2018
OI Tichoniuk, Mariusz/0000-0002-2684-950X; Gwiazdowska,
   Daniela/0000-0002-0972-6225; Ligaj, Marta/0000-0002-8510-8568
CR Abrami L, 2000, TRENDS MICROBIOL, V8, P168, DOI 10.1016/S0966-842X(00)01722-4
   Arora S, 2006, INT J FOOD MICROBIOL, V106, P177, DOI 10.1016/j.ijfoodmicro.2005.06.019
   Bakker E, 2006, ANAL CHEM, V78, P3965, DOI 10.1021/ac060637m
   Brettar I, 2008, CURR OPIN BIOTECH, V19, P274, DOI 10.1016/j.copbio.2008.04.004
   Daskalov H, 2006, FOOD CONTROL, V17, P474, DOI 10.1016/j.foodcont.2005.02.009
   de-los-Santos-Alvarez P, 2004, ELECTROANAL, V16, P1193, DOI 10.1002/elan.200402995
   Deisingh AK, 2004, CAN J MICROBIOL, V50, P69, DOI 10.1139/w03-095
   Dharuman V, 2008, BIOSENS BIOELECTRON, V23, P1250, DOI 10.1016/j.bios.2007.11.015
   EPA Office of Water, 2006, AER HUM HLTH CRIT DO
   Finklea HO, 1996, ELECTROANAL CHEM, V19, P109
   Janda JM, 2010, CLIN MICROBIOL REV, V23, P35, DOI 10.1128/CMR.00039-09
   Kingombe CIB, 2004, INT J FOOD MICROBIOL, V94, P113, DOI 10.1016/S0168-1605(03)00105-3
   Lucarelli F, 2008, ANAL CHIM ACTA, V609, P139, DOI 10.1016/j.aca.2007.12.035
   Nasef H, 2010, ANAL BIOANAL CHEM, V396, P1423, DOI 10.1007/s00216-009-3369-5
   Odenthal KJ, 2007, ANALYST, V132, P603, DOI 10.1039/b701816a
   Palecek E, 2005, BIOELECTRONICS: FROM THEORY TO APPLICATIONS, P127, DOI 10.1002/352760376X.ch5
   Singh V, 2010, APPL BIOCHEM BIOTECH, V160, P1985, DOI 10.1007/s12010-009-8752-3
   Snevajsova P, 2010, ELECTROCHEM COMMUN, V12, P106, DOI 10.1016/j.elecom.2009.10.047
   Steel AB, 1998, ANAL CHEM, V70, P4670, DOI 10.1021/ac980037q
   Tichoniuk M, 2008, SENSORS-BASEL, V8, P2118, DOI 10.3390/s8042118
   TOMBELLI S, 2000, SENSOR ACTUAT B-CHEM, V118, P177
   TRASATTI S, 1991, PURE APPL CHEM, V63, P711, DOI 10.1351/pac199163050711
   Wang J, 1997, TALANTA, V44, P2003, DOI 10.1016/S0039-9140(96)02191-1
   Wong ELS, 2005, LANGMUIR, V21, P6957, DOI 10.1021/la050725m
   Yang WR, 2002, ELECTROANAL, V14, P1299, DOI 10.1002/1521-4109(200210)14:18<1299::AID-ELAN1299>3.0.CO;2-Y
NR 25
TC 44
Z9 45
U1 1
U2 69
PU ELSEVIER ADVANCED TECHNOLOGY
PI OXFORD
PA OXFORD FULFILLMENT CENTRE THE BOULEVARD, LANGFORD LANE, KIDLINGTON,
   OXFORD OX5 1GB, OXON, ENGLAND
SN 0956-5663
J9 BIOSENS BIOELECTRON
JI Biosens. Bioelectron.
PD DEC 15
PY 2010
VL 26
IS 4
SI SI
BP 1618
EP 1623
DI 10.1016/j.bios.2010.08.030
PG 6
WC Biophysics; Biotechnology & Applied Microbiology; Chemistry, Analytical;
   Electrochemistry; Nanoscience & Nanotechnology
WE Science Citation Index Expanded (SCI-EXPANDED); Conference Proceedings Citation Index - Science (CPCI-S)
SC Biophysics; Biotechnology & Applied Microbiology; Chemistry;
   Electrochemistry; Science & Technology - Other Topics
GA 708ZQ
UT WOS:000286403400073
PM 20829023
DA 2023-06-30
ER

PT J
AU Inamuddin
   Kanchi, S
   Kashmery, HA
AF Inamuddin
   Kanchi, Suvardhan
   Kashmery, Heba A.
TI Electrochemical Biosensor for the Detection of Amygdalin in Apple Seeds
   with a Hybrid of f-MWCNTs/CoFe2O4 Nanocomposite
SO CURRENT ANALYTICAL CHEMISTRY
LA English
DT Article
DE Amygdalin; cyclic voltammetry; cytochrome c; differential pulse
   voltammetry; electrochemical biosensor; Glassy Carbon Electrode (GCE)
ID MAGNETIC-PROPERTIES; CYTOCHROME-C; NANOPARTICLES; SENSOR; PLANTS; FRUIT;
   FOODS; ACID
AB Background: Amygdalin is a natural compound known for curing cancer. It is seen in several plants including in bitter almonds, apricots, peaches, apples, and plum seeds (kernels). Amygdalin is a toxic molecule containing a nitrile group, due to which toxic cyanide anion releases by the action of a beta-glucosidase. The consumption of amygdalin may lead to cyanide poisoning in the human body. Therefore, for the first time, this work is aimed at developing a novel electrochemical biosensor for the detection of Amygdalin (AMG) in apple seed samples.
   Methods: The proposed electrochemical biosensor was fabricated by immobilizing cytochrome c (Cyt c) on a Glassy Carbon Electrode (GCE) with nanocomposite of cobalt ferrite nanoparticles (CoFe2O4 NPs) and functionalised multiwalled carbon nanotubes (f-MWCNTs). The characterization of the synthesized nanocomposite was performed with FTIR, TEM, TGA/DSC, and XRD techniques. Moreover, various experimental parameters such as the effect of pH, deposition time, sweep rate, potential, and enzyme incubation time and interference were also studied.
   Results: The fabricated biosensor enhanced the peak current by 10-folds compared to unmodified GCE. Under optimized experimental conditions, the biosensor exhibited linear response from 2 to 20 mu M, with a linear regression equation I-pa (mu A) = 8.4989 c + 6.6307 (R-2 = 0.9927). The LOD's and LOQ's were found to be 0.0112 mu M and 0.2213 mu M, respectively.
   Conclusion: The designed biosensor was successfully applied for the analysis of AMG content in the apple seed samples. The outcomes of this study identify the efficient electrocatalytic activity of the fabricated nanocomposite as significant electronic factors as major contributors to the electron transfer mechanism, with promising scope for the design of biosensor to sense toxic molecules.
C1 [Inamuddin; Kashmery, Heba A.] King Abdulaziz Univ, Fac Sci, Chem Dept, Jeddah 21589, Saudi Arabia.
   [Kanchi, Suvardhan] Durban Univ Technol, Fac Appl Sci, Dept Chem, ZA-4000 Durban, South Africa.
C3 King Abdulaziz University; Durban University of Technology
RP Inamuddin (通讯作者)，King Abdulaziz Univ, Fac Sci, Chem Dept, Jeddah 21589, Saudi Arabia.
EM inamuddin@rediffmail.com
RI , Inamuddin/ABG-4908-2020; Kashmery, Heba/ABD-1511-2020; ,
   Inamuddin/I-9070-2017; Kanchi, Suvardhan/D-2173-2018
OI , Inamuddin/0000-0003-0524-9940; Kashmery, Heba/0000-0001-9836-2998; ,
   Inamuddin/0000-0003-0524-9940; Kanchi, Suvardhan/0000-0003-3299-7821
FU Deanship of Scientific Research (DSR), King Abdulaziz University, Jeddah
   [G:271-130-1440]
FX This project was funded by the Deanship of Scientific Research (DSR),
   King Abdulaziz University, Jeddah, under grant No. G:271-130-1440.
CR BALKON J, 1982, J ANAL TOXICOL, V6, P244, DOI 10.1093/jat/6.5.244
   Barceloux DG, 2009, DM-DIS MON, V55, P318, DOI [10.1016/j.disamonth.2009.03.006, 10.1016/j.disamonth.2009.03.003, 10.1016/j.disamonth.2009.03.005, 10.1016/j.disamonth.2009.03.011, 10.1016/j.disamonth.2009.03.004, 10.1016/j.disamonth.2009.03.010, 10.1016/j.disamonth.2009.03.002, 10.1016/j.disamonth.2009.03.007, 10.1016/j.disamonth.2009.03.008]
   Bathinapatla A, 2015, BIOSENS BIOELECTRON, V67, P200, DOI 10.1016/j.bios.2014.08.017
   Bhajanthri NK, 2016, J MOL LIQ, V222, P370, DOI 10.1016/j.molliq.2016.07.061
   Bolarinwa IF, 2014, FOOD CHEM, V152, P133, DOI 10.1016/j.foodchem.2013.11.002
   Chassagne D, 1996, J AGR FOOD CHEM, V44, P3817, DOI 10.1021/jf960381t
   Chokkareddy R, 2018, CURR ANAL CHEM, V14, P391, DOI 10.2174/1573411013666170530105000
   Chokkareddy R., 2018, INDIAN J CHEM A
   Chokkareddy R., 2018, CHEMISTRY, P220
   Chokkareddy R, 2019, HELIYON, V5, DOI 10.1016/j.heliyon.2019.e01457
   Chokkareddy R, 2017, INT J ELECTROCHEM SC, V12, P9190, DOI 10.20964/2017.10.13
   Chokkareddy R, 2017, BIOSENSORS-BASEL, V7, DOI 10.3390/bios7020021
   Dormeshkin D, 2016, PROTEIN EXPRES PURIF, V128, P60, DOI 10.1016/j.pep.2016.08.007
   Gandha K, 2015, J APPL PHYS, V117, DOI 10.1063/1.4916544
   Ganjewala Deepak, 2010, Acta Biologica Szegediensis, V54, P1
   Georgakilas V, 2002, J AM CHEM SOC, V124, P760, DOI 10.1021/ja016954m
   Ghazanfari M, 2015, MAT SCI SEMICON PROC, V40, P152, DOI 10.1016/j.mssp.2015.06.055
   Ghiulai V.M., 2008, B U AGR SCI VET MED, V62
   Haque MR, 2002, FOOD CHEM, V77, P107, DOI 10.1016/S0308-8146(01)00313-2
   Ivan MS, 2012, RES J CHEM ENVIRON, V16, P80
   Karaagac O, 2019, J MAGN MAGN MATER, V473, P262, DOI 10.1016/j.jmmm.2018.10.063
   Maaz K, 2007, J MAGN MAGN MATER, V308, P289, DOI 10.1016/j.jmmm.2006.06.003
   Rezakazemi M, 2018, J MOL LIQ, V271, P24, DOI 10.1016/j.molliq.2018.08.132
   Rezakazemi M, 2019, SEP PURIF TECHNOL, V210, P920, DOI 10.1016/j.seppur.2018.09.005
   Sahin S., 2011, J HLTH MED INFORM, V2, P106
   Swatsitang E, 2016, J ALLOY COMPD, V664, P792, DOI 10.1016/j.jallcom.2015.12.230
   Tafani M, 2002, J BIOL CHEM, V277, P10073, DOI 10.1074/jbc.M111350200
   Velusamy V, 2019, TALANTA, V192, P471, DOI 10.1016/j.talanta.2018.09.055
   VOLDRICH M, 1992, J FOOD SCI, V57, P161, DOI 10.1111/j.1365-2621.1992.tb05446.x
   Zhao YG, 2003, J BIOL CHEM, V278, P2356, DOI 10.1074/jbc.M209681200
NR 30
TC 11
Z9 11
U1 5
U2 13
PU BENTHAM SCIENCE PUBL LTD
PI SHARJAH
PA EXECUTIVE STE Y-2, PO BOX 7917, SAIF ZONE, 1200 BR SHARJAH, U ARAB
   EMIRATES
SN 1573-4110
EI 1875-6727
J9 CURR ANAL CHEM
JI Curr. Anal. Chem.
PY 2020
VL 16
IS 5
BP 660
EP 668
DI 10.2174/1573411016666200211093603
PG 9
WC Chemistry, Analytical
WE Science Citation Index Expanded (SCI-EXPANDED)
SC Chemistry
GA MK6XX
UT WOS:000548930000015
DA 2023-06-30
ER

PT J
AU Tang, ZX
   Wang, LY
   Ma, ZF
AF Tang, Zhongxue
   Wang, Liyuan
   Ma, Zhanfang
TI Triple sensitivity amplification for ultrasensitive electrochemical
   detection of prostate specific antigen
SO BIOSENSORS & BIOELECTRONICS
LA English
DT Article
DE Au-poly(methylene blue); Polydopamine-Au-HRP; Peptide; Prostate specific
   antigen; Electrochemical biosensor; Enzyme-catalyzed precipitation
   reaction
ID METHYLENE-BLUE; IMMUNOASSAY; PEPTIDE; NANOCOMPOSITES; IMMUNOSENSOR;
   NANOPARTICLES; FABRICATION; BIOSENSOR; PROTEIN; SENSOR
AB In general, current difference (AI) due to immunoreactions is significant in determining biosensor sensitivity. In this work, a new strategy of triple sensitivity amplification for ultrasensitive electrochemical detection of prostate specific antigen (PSA) was developed. Au-poly(methylene blue) (Au-PMB) was implemented as a redox species with strong current signal at-0.144 V and used to fabricate the substrate of the biosensor. Conductive reduced graphene oxide-Au nanocomposites (Au-rGO) were coated on the Au-PMB modified glassy carbon electrode (GCE) to amplify current signal. After peptides (CEHSSKLQLAK-NH2) were fixed on the Au-rGO/AuPMB/GCE, the fixed peptides reacted with glutaraldehyde to immobilize polydopamine-Au-horse radish peroxidase nanocomposites (PDA-Au-HRP). The electrochemical sensing interface for PSA was realized. Due to smaller resistance compared to antibodies, the peptides which can be cleaved specifically by PSA were employed. After the incubation of PSA, a large AI was obtained and behaved as the decrease of current signal. Then the remaining PDA-Au-HRP accelerated an enzyme-catalyzed precipitation reaction between 4-chloro-1naphthol and H2O2. A further decrease in current signal (namely the increase in Delta I) resulted from the poorly conductive precipitation adhering onto the biosensor. The designed biosensor presented a wide linear range from 1.0 fg m(-1) to 100 ngmL(-1) with an ultralow detection limit of 0.11 fg mL(-1)
C1 [Tang, Zhongxue; Wang, Liyuan; Ma, Zhanfang] Capital Normal Univ, Dept Chem, Beijing 100048, Peoples R China.
C3 Capital Normal University
RP Ma, ZF (通讯作者)，Capital Normal Univ, Dept Chem, Beijing 100048, Peoples R China.
EM mazhanfang@cnu.edu.cn
RI Ma, Zhanfang/ABC-1250-2020
FU National Natural Science Foundation of China [21273153, 21673143];
   Beijing Natural Science Foundation [2132008]; Project of the
   Construction of Scientific Research Base by the Beijing Municipal
   Education Commission
FX This research was financed by grants from the National Natural Science
   Foundation of China (21273153, 21673143), Beijing Natural Science
   Foundation (2132008), and the Project of the Construction of Scientific
   Research Base by the Beijing Municipal Education Commission.
CR Akter R, 2015, BIOSENS BIOELECTRON, V66, P539, DOI 10.1016/j.bios.2014.12.007
   Fernandes FCB, 2015, ANAL CHEM, V87, P12137, DOI 10.1021/acs.analchem.5b02976
   Fernandes FCB, 2013, BIOSENS BIOELECTRON, V50, P437, DOI 10.1016/j.bios.2013.06.043
   Bryan T, 2013, BIOSENS BIOELECTRON, V39, P94, DOI 10.1016/j.bios.2012.06.051
   Chikkaveeraiah BV, 2012, ACS NANO, V6, P6546, DOI 10.1021/nn3023969
   Cui RJ, 2008, ADV FUNCT MATER, V18, P2197, DOI 10.1002/adfm.200701340
   DeSantis C, 2013, CA-CANCER J CLIN, V63, P151, DOI 10.3322/caac.21173
   FUGGLE JC, 1977, PHYS REV B, V16, P750, DOI 10.1103/PhysRevB.16.750
   Gao Q, 2013, BIOSENS BIOELECTRON, V49, P323, DOI 10.1016/j.bios.2013.05.048
   Gao YS, 2016, ANAL BIOCHEM, V500, P80, DOI 10.1016/j.ab.2016.02.010
   Gao ZQ, 2013, ANAL CHEM, V85, P6945, DOI 10.1021/ac401433p
   Gorle DB, 2016, RSC ADV, V6, P19982, DOI 10.1039/c5ra25541d
   He Y, 2015, ACS APPL MATER INTER, V7, P13360, DOI 10.1021/acsami.5b01827
   Ju KY, 2011, BIOMACROMOLECULES, V12, P625, DOI 10.1021/bm101281b
   JUNG G, 1992, ANGEW CHEM INT EDIT, V31, P367, DOI 10.1002/anie.199203673
   Kaushik A, 2013, BIOSENS BIOELECTRON, V50, P35, DOI 10.1016/j.bios.2013.06.012
   Liu N, 2013, BIOSENS BIOELECTRON, V48, P33, DOI 10.1016/j.bios.2013.03.080
   Liu YL, 2014, CHEM REV, V114, P5057, DOI 10.1021/cr400407a
   Liu YY, 2016, BIOSENS BIOELECTRON, V79, P71, DOI 10.1016/j.bios.2015.12.013
   Liu ZM, 2013, BIOSENS BIOELECTRON, V46, P1, DOI 10.1016/j.bios.2013.02.016
   Mahshid SS, 2015, J AM CHEM SOC, V137, P15596, DOI 10.1021/jacs.5b04942
   Mellish KJ, 2002, PHOTOCHEM PHOTOBIOL, V75, P392, DOI 10.1562/0031-8655(2002)075<0392:IVPAOA>2.0.CO;2
   Mohan K, 2013, J AM CHEM SOC, V135, P7761, DOI 10.1021/ja4028082
   Nam JM, 2003, SCIENCE, V301, P1884, DOI 10.1126/science.1088755
   Ou CF, 2008, J ELECTROANAL CHEM, V624, P287, DOI 10.1016/j.jelechem.2008.09.017
   Rong QF, 2016, BIOSENS BIOELECTRON, V75, P148, DOI 10.1016/j.bios.2015.08.041
   Rong QF, 2015, SCI REP-UK, V5, DOI 10.1038/srep11440
   Santos A, 2015, BIOSENS BIOELECTRON, V68, P281, DOI 10.1016/j.bios.2014.12.059
   Siegel R.L., 2022, CA-CANCER J CLIN, V72, P7, DOI [10.3322/caac.21590, DOI 10.3322/CAAC.20107]
   Sipos AJ, 2016, LETT APPL MICROBIOL, V62, P199, DOI 10.1111/lam.12534
   Tang DP, 2006, ANAL CHIM ACTA, V564, P158, DOI 10.1016/j.aca.2006.01.094
   TURNER NH, 1990, SURF INTERFACE ANAL, V15, P215, DOI 10.1002/sia.740150305
   Walsh PC, 2010, J UROLOGY, V183, P1383, DOI 10.1016/j.juro.2009.12.085
   Wang JL, 2010, TALANTA, V81, P63, DOI 10.1016/j.talanta.2009.11.035
   Wang LY, 2016, ANAL CHIM ACTA, V911, P108, DOI 10.1016/j.aca.2016.01.016
   Xianyu YL, 2014, ACS NANO, V8, P12741, DOI 10.1021/nn505857g
   Zhai DY, 2013, ACS NANO, V7, P3540, DOI 10.1021/nn400482d
   Zhai QF, 2016, ANAL CHEM, V88, P945, DOI 10.1021/acs.analchem.5b03685
   Zhao N, 2010, ELECTROCHEM COMMUN, V12, P471, DOI 10.1016/j.elecom.2010.01.022
   Zhu CZ, 2015, ANAL CHEM, V87, P230, DOI 10.1021/ac5039863
NR 40
TC 55
Z9 55
U1 8
U2 242
PU ELSEVIER ADVANCED TECHNOLOGY
PI OXFORD
PA OXFORD FULFILLMENT CENTRE THE BOULEVARD, LANGFORD LANE, KIDLINGTON,
   OXFORD OX5 1GB, OXON, ENGLAND
SN 0956-5663
EI 1873-4235
J9 BIOSENS BIOELECTRON
JI Biosens. Bioelectron.
PD JUN 15
PY 2017
VL 92
BP 577
EP 582
DI 10.1016/j.bios.2016.10.057
PG 6
WC Biophysics; Biotechnology & Applied Microbiology; Chemistry, Analytical;
   Electrochemistry; Nanoscience & Nanotechnology
WE Science Citation Index Expanded (SCI-EXPANDED)
SC Biophysics; Biotechnology & Applied Microbiology; Chemistry;
   Electrochemistry; Science & Technology - Other Topics
GA EO8NR
UT WOS:000396946600079
PM 27829569
DA 2023-06-30
ER

PT J
AU Huang, YL
   Mo, S
   Gao, ZF
   Chen, JR
   Lei, JL
   Luo, HQ
   Li, NB
AF Huang, Yan Li
   Mo, Shi
   Gao, Zhong Feng
   Chen, Jing Rong
   Lei, Jing Lei
   Luo, Hong Qun
   Li, Nian Bing
TI Amperometric biosensor for microRNA based on the use of tetrahedral DNA
   nanostructure probes and guanine nanowire amplification
SO MICROCHIMICA ACTA
LA English
DT Article
DE Electrochemical biosensor; DNA tetrahedron; G-wire; MicroRNA-21;
   Electrocatalysis
ID ROLLING CIRCLE AMPLIFICATION; CHAIN-REACTION AMPLIFICATION;
   ULTRASENSITIVE DETECTION; LABEL-FREE; ELECTROCHEMICAL BIOSENSOR; GOLD
   NANOPARTICLES; CANCER; EXPRESSION; STRATEGY; PLATFORM
AB MicroRNAs are endogenous noncoding RNAs that play critical roles in biological processes and can be considered as molecular markers for early diagnosis and pathogenesis of diseases. The authors describe a highly sensitive electrochemical biosensor for microRNA that is based on the use of tetrahedral DNA nanostructure probes and guanine nanowire amplification. The DNA tetrahedral probe is self-assembled on a gold electrode and enhances reactivity, accessibility, and molecular recognition efficiency. Combined with the tetrahedral probe, the guanine nanowire amplifies the signal and improves the analytical performance of the biosensor. Operated best at a voltage of typically 150 mV (vs. Ag/AgCl), the sensor has a linear response to the logarithmic microRNA concentration in the 500 f. to 10 nM range, with a 176 f. detection limit. It is highly selective and can be applied to real samples. It is concluded that this strategy has a good potential with respect to the determination of microRNA in clinical diagnosis and in biological research.
C1 [Huang, Yan Li; Mo, Shi; Gao, Zhong Feng; Chen, Jing Rong; Luo, Hong Qun; Li, Nian Bing] Southwest Univ, Sch Chem & Chem Engn, Key Lab Ecoenvironm Three Gorges Reservoir Reg, Minist Educ, Chongqing 400715, Peoples R China.
   [Lei, Jing Lei] Chongqing Univ, Sch Chem & Chem Engn, Chongqing 400044, Peoples R China.
C3 Southwest University - China; Chongqing University
RP Luo, HQ; Li, NB (通讯作者)，Southwest Univ, Sch Chem & Chem Engn, Key Lab Ecoenvironm Three Gorges Reservoir Reg, Minist Educ, Chongqing 400715, Peoples R China.
EM luohq@swu.edu.cn; linb@swu.edu.cn
RI huang, yan/GWM-4747-2022; Gao, Zhong Feng/V-5348-2019; Gao, Zhong
   Feng/N-4792-2014
OI Gao, Zhong Feng/0000-0002-4667-6212; Gao, Zhong Feng/0000-0002-4667-6212
FU National Natural Science Foundation of China [21675131, 21273174];
   Municipal Natural Science Foundation of Chongqing City
   [CSTC-2013jjB00002, CSTC-2015jcyjB50001]; Innovation Foundation of
   Chongqing City for Postgraduate [CYB14052]
FX This work was financially supported by the National Natural Science
   Foundation of China (No. 21675131, 21273174) and the Municipal Natural
   Science Foundation of Chongqing City (No. CSTC-2013jjB00002,
   CSTC-2015jcyjB50001) and the Innovation Foundation of Chongqing City for
   Postgraduate (No. CYB14052).
CR Bi S, 2015, NANOSCALE, V7, P3745, DOI 10.1039/c4nr06603k
   Brennecke J, 2003, CELL, V113, P25, DOI 10.1016/S0092-8674(03)00231-9
   Chen AY, 2015, ANAL CHEM, V87, P6328, DOI 10.1021/acs.analchem.5b01168
   Chen CF, 2005, NUCLEIC ACIDS RES, V33, DOI 10.1093/nar/gni178
   Chen X, 2008, CELL RES, V18, P997, DOI 10.1038/cr.2008.282
   Cortez MA, 2009, EXPERT OPIN BIOL TH, V9, P703, DOI [10.1517/14712590902932889 , 10.1517/14712590902932889]
   Cui L, 2012, CHEM COMMUN, V48, P194, DOI 10.1039/c1cc15412e
   Gao ZF, 2016, BIOSENS BIOELECTRON, V78, P351, DOI 10.1016/j.bios.2015.11.070
   Ge ZL, 2014, ANAL CHEM, V86, P2124, DOI 10.1021/ac4037262
   Ha Tai-You, 2011, Immune Netw, V11, P11, DOI [10.4110/in.2011.11.3.135, 10.4110/in.2011.11.1.11]
   Hsu MH, 2014, ACS APPL MATER INTER, V6, P7198, DOI 10.1021/am500324z
   Iorio MV, 2005, CANCER RES, V65, P7065, DOI 10.1158/0008-5472.CAN-05-1783
   Kim SW, 2010, NUCLEIC ACIDS RES, V38, DOI 10.1093/nar/gkp1235
   Lee H, 2016, ANAL CHEM, V88, P3075, DOI 10.1021/acs.analchem.5b03902
   Li XL, 2016, ANAL CHIM ACTA, V934, P52, DOI 10.1016/j.aca.2016.06.034
   Liang L, 2014, ANGEW CHEM INT EDIT, V53, P7745, DOI 10.1002/anie.201403236
   Liu HY, 2016, MICROCHIM ACTA, V183, P297, DOI 10.1007/s00604-015-1636-z
   Liu SP, 2015, BIOSENS BIOELECTRON, V71, P57, DOI 10.1016/j.bios.2015.04.006
   Lu J, 2005, NATURE, V435, P834, DOI 10.1038/nature03702
   Lu N, 2012, J AM CHEM SOC, V134, P13148, DOI 10.1021/ja302447r
   Miao P, 2016, ELECTROCHIM ACTA, V190, P396, DOI 10.1016/j.electacta.2016.01.034
   Miao P, 2015, CHEM COMMUN, V51, P15629, DOI 10.1039/c5cc05499k
   Miao P, 2015, ACS APPL MATER INTER, V7, P6238, DOI 10.1021/acsami.5b01508
   Miao P, 2015, BIOCONJUGATE CHEM, V26, P602, DOI 10.1021/acs.bioconjchem.5b00064
   Pei H, 2011, CHEM COMMUN, V47, P6254, DOI 10.1039/c1cc11660f
   Pei H, 2010, ADV MATER, V22, P4754, DOI 10.1002/adma.201002767
   Png KJ, 2012, NATURE, V481, P190, DOI 10.1038/nature10661
   Roy S, 2016, BIOSENS BIOELECTRON, V75, P238, DOI 10.1016/j.bios.2015.08.039
   Shi Y, 2013, CHEM COMMUN, V49, P6209, DOI 10.1039/c3cc42140f
   Teo AKL, 2014, ELECTROCHIM ACTA, V126, P19, DOI 10.1016/j.electacta.2013.06.113
   Wang M, 2015, ELECTROCHIM ACTA, V165, P130, DOI 10.1016/j.electacta.2015.03.011
   Wang W, 2015, ANAL CHEM, V87, P10822, DOI 10.1021/acs.analchem.5b01930
   Xi Q, 2014, ANAL CHEM, V86, P1361, DOI 10.1021/ac403944c
   Xu FZ, 2014, ANAL CHEM, V86, P6976, DOI 10.1021/ac500955r
   Yamamichi N, 2009, CLIN CANCER RES, V15, P4009, DOI 10.1158/1078-0432.CCR-08-3257
   Yang JR, 2016, MICROCHIM ACTA, V183, P3061, DOI 10.1007/s00604-016-1958-5
   Ye LP, 2014, CHEM COMMUN, V50, P11883, DOI 10.1039/c4cc05598e
   Zeng DD, 2015, BIOSENS BIOELECTRON, V71, P434, DOI 10.1016/j.bios.2015.04.065
   Zhang DC, 2013, MICROCHIM ACTA, V180, P397, DOI 10.1007/s00604-013-0945-3
   Zhang Y, 2015, BIOSENS BIOELECTRON, V68, P343, DOI 10.1016/j.bios.2015.01.026
   Zhao HM, 2016, ANAL METHODS-UK, V8, P2005, DOI 10.1039/c5ay03296b
   Zheng J, 2015, CHEM COMMUN, V51, P6552, DOI 10.1039/c5cc01003a
   Zhou WJ, 2015, NANOSCALE, V7, P9055, DOI 10.1039/c5nr01405k
   Zhou YL, 2016, J SOLID STATE ELECTR, V20, P413, DOI 10.1007/s10008-015-3005-6
   Zhou YL, 2016, BIOSENS BIOELECTRON, V79, P79, DOI 10.1016/j.bios.2015.12.009
NR 45
TC 40
Z9 40
U1 2
U2 161
PU SPRINGER WIEN
PI WIEN
PA SACHSENPLATZ 4-6, PO BOX 89, A-1201 WIEN, AUSTRIA
SN 0026-3672
EI 1436-5073
J9 MICROCHIM ACTA
JI Microchim. Acta
PD AUG
PY 2017
VL 184
IS 8
BP 2597
EP 2604
DI 10.1007/s00604-017-2246-8
PG 8
WC Chemistry, Analytical
WE Science Citation Index Expanded (SCI-EXPANDED)
SC Chemistry
GA FB3TU
UT WOS:000406066500011
DA 2023-06-30
ER

PT J
AU Wang, RF
   Wang, RB
AF Wang, Ruo-Fan
   Wang, Reuben
TI Modification of polyacrylonitrile-derived carbon nanofibers and
   bacteriophages on screen-printed electrodes: A portable electrochemical
   biosensor for rapid detection of Escherichia coli
SO BIOELECTROCHEMISTRY
LA English
DT Article
DE Electrochemical biosensor; Electrospinning; Screen-printed electrode;
   Bacteriophage; Escherichia coli
ID IMPEDANCE; WATER
AB A facile method was developed for fabricating a disposable phage-based electrochemical biosensor for the detection of Escherichia coli. Bare screen-printed electrodes (SPEs) were modified using a two-step drop-casting method, in which polyacrylonitrile-derived electrospun carbon nanofibers (CNFs) were deposited, followed by E. coli bacteriophage immobilization. The deposition of CNFs increased the surface area for bacteriophage immobilization while maintaining a conductive link for ferro/ferricyanide redox transitions. Cyclic voltammetry and electrochemical impedance spectroscopy confirmed that the CNF modification increased the electron -transfer rate, whereas bacteriophages and E. coli blocked electron transfer at the electrode. The biosensor achieved a response within 10 min and a linear response in the E. coli concentration range of 10(2)-10(6) CFU/mL. A limit of detection (LOD) of 36 CFU/mL in phosphate-buffered saline was achieved, which is the lowest LOD reported thus far for phage-based disposable SPE sensors. The biosensor exhibited recovery rates between 106 % and 119 % for E. coli detection in apple juice. The proposed fabrication method allowed electrodes to be obtained from different production batches with remarkable consistency and reproducibility, and they remained stable at room temperature for one month. Thus, a phage-based disposable SPE that can be used for bacterial detection was developed for the first time.
C1 [Wang, Ruo-Fan; Wang, Reuben] Natl Taiwan Univ, Inst Food Safety & Hlth, Coll Publ Hlth, Taipei, Taiwan.
   [Wang, Reuben] Natl Taiwan Univ, Coll Publ Hlth, Publ Hlth Program, Taipei, Taiwan.
   [Wang, Reuben] Natl Taiwan Univ, Global Innovat Joint Degree Program GIP TRIAD, Taipei, Taiwan.
   [Wang, Reuben] Natl Taiwan Univ, Inst Food Safety & Hlth, Coll Publ Hlth, 17 Xuzhou Rd, Taipei City 100025, Taiwan.
C3 National Taiwan University; National Taiwan University; National Taiwan
   University
RP Wang, RB (通讯作者)，Natl Taiwan Univ, Inst Food Safety & Hlth, Coll Publ Hlth, 17 Xuzhou Rd, Taipei City 100025, Taiwan.
EM reubenwang@ntu.edu.tw
OI Wang, Reuben/0000-0002-6328-7331; WANG, RUO FAN/0000-0002-7570-4614
FU Taiwan Ministry of Science and Technology [MOST 109-2221-E-002-206-MY3];
   Chang Gung Memorial Hospital [CMRPF1G0211]; National Taiwan University
   Higher Education Sprout Project [NTU-110L8810, 111L8810]; Chang Gung
   University of Science and Tech- nology (Graduate Institute of Health
   Industry and Technology, Research Center for Chinese Herbal Medicine and
   Research Center for Food and Cosmetic Safety, College of Human Ecology)
   [CMRPF1G0211]
FX This work was supported by the Taiwan Ministry of Science and Technology
   [MOST 109-2221-E-002-206-MY3], Chang Gung Memorial Hospital
   [CMRPF1G0211], and the "National Taiwan University Higher Education
   Sprout Project [NTU-110L8810 and 111L8810]" within the framework of the
   Higher Education Sprout Project of the Ministry of Education (MOE). We
   thank Professor Chao-Sung Lin, Professor Hsiu-Wei Cheng, Ms. Yuan-Tzu
   Lee, and Mr. Hsueh-Ren Chen of the Instrumentation Center at National
   Taiwan University for their assistance with the SEM and TEM experiments.
   We thank both Dr. Tung-Yi Lin of the Department of Chinese Medicine,
   Chang Gung Memorial Hospital and Dr. Chun-Hui Chiu of the Chang Gung
   University of Science and Tech-nology (Graduate Institute of Health
   Industry and Technology, Research Center for Chinese Herbal Medicine and
   Research Center for Food and Cosmetic Safety, College of Human Ecology)
   for the process of grant [CMRPF1G0211] submission and instrument
   purchase.
CR Adabi M, 2015, MAT SCI ENG C-MATER, V48, P673, DOI 10.1016/j.msec.2014.12.051
   Bhardwaj N, 2016, ANAL BIOCHEM, V505, P18, DOI 10.1016/j.ab.2016.04.008
   Brownlee BJ, 2020, ACS APPL NANO MATER, V3, P10166, DOI 10.1021/acsanm.0c02121
   Deng Y, 2020, BIOTECHNIQUES, V69, P89, DOI 10.2144/btn-2020-0036
   Ding R, 2016, J COAT TECHNOL RES, V13, P981, DOI 10.1007/s11998-016-9810-8
   Farooq U, 2020, BIOSENS BIOELECTRON, V157, DOI 10.1016/j.bios.2020.112163
   Gallet R, 2011, BMC MICROBIOL, V11, DOI 10.1186/1471-2180-11-181
   Gamero M, 2012, TALANTA, V94, P328, DOI 10.1016/j.talanta.2012.03.051
   Gamero M, 2010, BIOSENS BIOELECTRON, V25, P2038, DOI 10.1016/j.bios.2010.01.032
   Ge HW, 2022, MICROB PATHOGENESIS, V162, DOI 10.1016/j.micpath.2021.105306
   Ghasemi R, 2022, SENSOR ACTUAT B-CHEM, V352, DOI 10.1016/j.snb.2021.130968
   Han L, 2019, SENSOR ACTUAT B-CHEM, V297, DOI 10.1016/j.snb.2019.126727
   Havelaar AH, 2017, J FOOD PROTECT, V80, P1832, DOI [10.4315/0362-028X.JFP-17-122, 10.4315/0362-028x.jfp-17-122]
   Huang J, 2018, ELECTROCHIM ACTA, V281, P170, DOI 10.1016/j.electacta.2018.05.136
   Hussain W, 2021, BIOSENS BIOELECTRON, V177, DOI 10.1016/j.bios.2021.112973
   Kaya HO, 2021, J ELECTROANAL CHEM, V882, DOI 10.1016/j.jelechem.2021.114989
   Liu YB, 2020, CURR OPIN BIOMED ENG, V13, P174, DOI 10.1016/j.cobme.2020.02.001
   Maduraiveeran G, 2018, BIOSENS BIOELECTRON, V103, P113, DOI 10.1016/j.bios.2017.12.031
   Meemken EM, 2021, NAT FOOD, V2, P758, DOI 10.1038/s43016-021-00360-3
   Mei BA, 2018, J PHYS CHEM C, V122, P194, DOI 10.1021/acs.jpcc.7b10582
   Mutreja R, 2016, BIOSENS BIOELECTRON, V85, P707, DOI 10.1016/j.bios.2016.05.079
   O'Connell L, 2021, ACS BIOMATER SCI ENG, V7, P1987, DOI 10.1021/acsbiomaterials.1c00013
   Patel D, 2021, J ELECTROCHEM SOC, V168, DOI 10.1149/1945-7111/abef85
   Pires SM, 2021, CURR OPIN FOOD SCI, V39, P152, DOI 10.1016/j.cofs.2021.01.006
   Moreira LFPP, 2021, FOOD CHEM, V352, DOI 10.1016/j.foodchem.2021.129430
   Price R.G., 2017, ESCHERICHIA COLI REC, P13
   Qu DY, 2004, ELECTROCHIM ACTA, V49, P657, DOI 10.1016/j.electacta.2003.08.030
   Quiton P.A., 2018, SENSORS TRANSDUCERS, V28, P38
   Ra EJ, 2005, CHEM PHYS LETT, V413, P188, DOI 10.1016/j.cplett.2005.07.061
   Rahaman MSA, 2007, POLYM DEGRAD STABIL, V92, P1421, DOI 10.1016/j.polymdegradstab.2007.03.023
   Rishi M, 2022, SENSOR ACTUAT A-PHYS, V338, DOI 10.1016/j.sna.2022.113483
   Sedki M, 2020, BIOSENS BIOELECTRON, V148, DOI 10.1016/j.bios.2019.111794
   Serwer P, 2020, PHARMACEUTICALS-BASE, V13, DOI 10.3390/ph13010018
   Shin JH, 2022, BIOELECTROCHEMISTRY, V145, DOI 10.1016/j.bioelechem.2022.108090
   Shitanda I, 2015, ELECTROCHEMISTRY, V83, P329, DOI 10.5796/electrochemistry.83.329
   Szermer-Olearnik B, 2017, J NANOBIOTECHNOL, V15, DOI 10.1186/s12951-017-0266-5
   Szot-Karpinska K, 2020, BIOELECTROCHEMISTRY, V136, DOI 10.1016/j.bioelechem.2020.107629
   Nguyen TQ, 2018, J ELECTROCHEM SOC, V165, pE826, DOI 10.1149/2.1151814jes
   Xu JT, 2020, BIOSENS BIOELECTRON, V151, DOI 10.1016/j.bios.2019.111914
   Yuan RR, 2021, SENSOR ACTUAT B-CHEM, V327, DOI 10.1016/j.snb.2020.128949
   Zhang SH, 2021, INT J FOOD MICROBIOL, V355, DOI 10.1016/j.ijfoodmicro.2021.109349
   Zheng YD, 2022, BIOELECTROCHEMISTRY, V145, DOI 10.1016/j.bioelechem.2022.108085
   Zhou Y, 2017, ANAL CHEM, V89, P5735, DOI 10.1021/acs.analchem.6b03751
NR 43
TC 2
Z9 2
U1 21
U2 49
PU ELSEVIER SCIENCE SA
PI LAUSANNE
PA PO BOX 564, 1001 LAUSANNE, SWITZERLAND
SN 1567-5394
EI 1878-562X
J9 BIOELECTROCHEMISTRY
JI Bioelectrochemistry
PD DEC
PY 2022
VL 148
AR 108229
DI 10.1016/j.bioelechem.2022.108229
EA AUG 2022
PG 10
WC Biochemistry & Molecular Biology; Biology; Biophysics; Electrochemistry
WE Science Citation Index Expanded (SCI-EXPANDED)
SC Biochemistry & Molecular Biology; Life Sciences & Biomedicine - Other
   Topics; Biophysics; Electrochemistry
GA 4F7BD
UT WOS:000848663600002
PM 35987062
DA 2023-06-30
ER

PT J
AU Liu, YJ
   Jiang, D
   Wang, SY
   Cai, GZ
   Xue, L
   Li, YB
   Liao, M
   Lin, JH
AF Liu, Yingjia
   Jiang, Dong
   Wang, Siyuan
   Cai, Gaozhe
   Xue, Li
   Li, Yanbin
   Liao, Ming
   Lin, Jianhan
TI A microfluidic biosensor for rapid detection of Salmonella typhimurium
   based on magnetic separation, enzymatic catalysis and electrochemical
   impedance analysis
SO CHINESE CHEMICAL LETTERS
LA English
DT Article
DE Biosensor; Microfluidic chip; Electrochemical impedance; Interdigitated
   microelectrode; Foodborne bacteria
ID APTASENSOR
AB Rapid screening of foodborne pathogens is of great significance to ensure food safety. A microfluidic biosensor based on immunomagnetic separation, enzyme catalysis and electrochemical impedance analysis was developed for rapid and sensitive detection of S. typhimurium. First, the bacterial sample, the magnetic nanoparticles (MNPs) modified with capture antibodies, and the enzymatic probes modified with detection antibodies and glucose oxidase (GOx) were simultaneously injected into the microfluidic chip, followed by mixing and incubation to form MNP-bacteria-probe sandwich complexes. Then, glucose with high impedance was injected into the chip and catalyzed by the GOx on the complexes into hydrogen peroxide with high impedance and gluconic acid with low impedance, which was finally measured using the low-cost interdigitated microelectrode and the electrochemical impedance analyzer to determine the target bacteria. Under the optimal conditions, this biosensor could quantitatively detect S. typhimurium at the concentrations from 1.6 x 10(2) CFU/mL to 1.6 x 10(6) CFU/mL in 1 h with the low detection limit of 73 CFU/mL. Besides, this biosensor was demonstrated with good feasibility for practical applications by detecting the S. typhimurium spiked chicken meat samples. (C) 2022 Published by Elsevier B.V. on behalf of Chinese Chemical Society and Institute of Materia Medica, Chinese Academy of Medical Sciences.
C1 [Liu, Yingjia; Jiang, Dong; Wang, Siyuan; Cai, Gaozhe; Xue, Li; Lin, Jianhan] China Agr Univ, Key Lab Agr Informat Acquisit Technol, Minist Agr & Rural Affairs, Beijing 100083, Peoples R China.
   [Li, Yanbin] Univ Arkansas, Dept Biol & Agr Engn, Fayetteville, AR 72701 USA.
   [Liao, Ming] South China Agr Univ, Coll Vet Med, Guangzhou 510642, Peoples R China.
C3 China Agricultural University; Ministry of Agriculture & Rural Affairs;
   University of Arkansas System; University of Arkansas Fayetteville;
   South China Agricultural University
RP Lin, JH (通讯作者)，China Agr Univ, Key Lab Agr Informat Acquisit Technol, Minist Agr & Rural Affairs, Beijing 100083, Peoples R China.
EM jianhan@cau.edu.cn
OI Xue, Li/0000-0002-6132-1348
FU Walmart Foundation [SA17031161]; Walmart Food Safety Collaboration
   Center
FX This study was supported by Walmart Foundation (No. SA17031161). The
   authors would like to thank Walmart Food Safety Collaboration Center and
   LinkZill company for their great support.
CR Amiri M, 2018, ACS SENSORS, V3, P1069, DOI 10.1021/acssensors.8b00239
   Chen Q, 2018, SENSOR ACTUAT B-CHEM, V258, P447, DOI 10.1016/j.snb.2017.11.087
   Dewey-Mattia D, 2018, MMWR SURVEILL SUMM, V67, P1, DOI 10.15585/mmwr.ss6710a1
   Ding JY, 2021, ANAL BIOANAL CHEM, V413, P3801, DOI 10.1007/s00216-021-03332-5
   EFSA European Food Safety Authority, 2017, EFSA J
   European Food Safety Authority, 2019, EFSA J, V17, DOI 10.2903/j.efsa.2019.5926
   Fu YC, 2014, ANAL CHEM, V86, P1965, DOI 10.1021/ac402550f
   Fulgione A, 2018, SCI REP-UK, V8, DOI 10.1038/s41598-018-34285-y
   Hadjigeorgiou AG, 2021, CHEM ENG J, V414, DOI 10.1016/j.cej.2021.128775
   Hasan MR, 2018, ANAL BIOCHEM, V554, P34, DOI 10.1016/j.ab.2018.06.001
   Kong B, 2016, NAT CHEM, V8, P171, DOI [10.1038/NCHEM.2405, 10.1038/nchem.2405]
   Lee KM, 2015, FOOD CONTROL, V47, P264, DOI 10.1016/j.foodcont.2014.07.011
   Li J, 2013, J CHEM TECHNOL BIOT, V88, P1757, DOI 10.1002/jctb.4044
   Liu XJ, 2021, BIOSENS BIOELECTRON, V173, DOI 10.1016/j.bios.2020.112832
   Liu Y, 2017, BIOSENS BIOELECTRON, V94, P131, DOI 10.1016/j.bios.2017.02.032
   Ma JP, 2017, LAB CHIP, V17, P209, DOI 10.1039/c6lc01049k
   Oliver SP, 2019, FOODBORNE PATHOG DIS, V16, P439, DOI 10.1089/fpd.2019.29012.int
   Ran B, 2017, ANAL CHEM, V89, P6114, DOI 10.1021/acs.analchem.7b00831
   Shen YF, 2021, COMPR REV FOOD SCI F, V20, P149, DOI 10.1111/1541-4337.12662
   Shenoy VJ, 2021, BIOTECHNIQUES, V70, DOI 10.2144/btn-2021-0009
   Silva NFD, 2018, BIOSENS BIOELECTRON, V99, P667, DOI 10.1016/j.bios.2017.08.019
   Soares JC, 2019, ACS APPL MATER INTER, V11, P46645, DOI 10.1021/acsami.9b19180
   Tsai MY, 2017, APPL PHYS LETT, V111, DOI 10.1063/1.4986190
   Valderrama WB, 2016, CRIT REV FOOD SCI, V56, P1519, DOI 10.1080/10408398.2013.775567
   Wang LJ, 2021, ANAL BIOCHEM, V615, DOI 10.1016/j.ab.2020.114068
   Wang LJ, 2017, FOOD CHEM, V221, P776, DOI 10.1016/j.foodchem.2016.11.104
   Wei C.J., 2018, FRONT MICROBIOL, V9
   Xianyu YL, 2018, ANGEW CHEM INT EDIT, V57, P7503, DOI 10.1002/anie.201801815
   Xing GW, 2022, CHINESE CHEM LETT, V33, P1743, DOI 10.1016/j.cclet.2021.08.073
   Xu LianYing, 2018, Scientia Agricultura Sinica, V51, P1192
   Xu M, 2016, TALANTA, V148, P200, DOI 10.1016/j.talanta.2015.10.082
   Xue L, 2021, BIOSENS BIOELECTRON, V173, DOI 10.1016/j.bios.2020.112800
   Zhang LP, 2021, SMALL, V17, DOI 10.1002/smll.202100141
   Zhao XH, 2019, MICROORGANISMS, V7, DOI 10.3390/microorganisms7100381
NR 34
TC 5
Z9 5
U1 15
U2 62
PU ELSEVIER SCIENCE INC
PI NEW YORK
PA STE 800, 230 PARK AVE, NEW YORK, NY 10169 USA
SN 1001-8417
EI 1878-5964
J9 CHINESE CHEM LETT
JI Chin. Chem. Lett.
PD JUN
PY 2022
VL 33
IS 6
BP 3156
EP 3160
DI 10.1016/j.cclet.2021.10.064
EA MAY 2022
PG 5
WC Chemistry, Multidisciplinary
WE Science Citation Index Expanded (SCI-EXPANDED)
SC Chemistry
GA 1N0HD
UT WOS:000800344000064
DA 2023-06-30
ER

PT J
AU Hu, DD
   Hu, YF
   Zhan, TY
   Zheng, YD
   Ran, PJ
   Liu, XD
   Guo, ZY
   Wei, WT
   Wang, S
AF Hu, Dandan
   Hu, Yufang
   Zhan, Tianyu
   Zheng, Yudi
   Ran, Pingjian
   Liu, Xinda
   Guo, Zhiyong
   Wei, Wenting
   Wang, Sui
TI Coenzyme A-aptamer-facilitated label-free electrochemical stripping
   strategy for sensitive detection of histone acetyltransferase activity
SO BIOSENSORS & BIOELECTRONICS
LA English
DT Article
DE Histone acetyltransferase; Coenzyme A-aptamer; Electrochemical stripping
   detection; Screening of inhibitors
ID MIMICKING COORDINATION POLYMER; INHIBITION; BIOSENSOR; ASSAY
AB Abnormal histone acetyltransferases (HAT) activity gives rise to all kinds of cellular diseases. Herein, we first report a coenzyme A (CoA)-aptamer-facilitated label-free electrochemical stripping biosensor for sensitive detection of HAT activity via square wave voltammetry (SWV) technique. The presence of HAT can lead to the transfer of the acetyl group from acetyl coenzyme A (Ac-CoA) to lysine residues of substrate peptide, thus generating CoA molecule. Later, CoA, which acts as an initiator, can embrace its aptamer via the typical target-aptamer interaction, then arousing deoxynucleotide terminal transferase (TdT)-induced silver nanoclusters (AgNCs) as signal output. Under optimized conditions, the resultant aptasensor shows obvious electrochemical stripping signal and is employed for HAT p300 analysis in a wide concentration range from 0.01 to 100 nM with a very low detection limit of 0.0028 nM (3 delta/slope). The good analytical performances of the biosensor depend on the strong interaction of CoA and its aptamer and abundant stripping resource rooted from AgNCs. Next, the proposed biosensor is used for screening HAT's inhibitors and the practical HAT detection with satisfactory results. Therefore, the new, simple and sensitive HAT biosensor presents a promising direction for HAT-targeted drug discovery and epigenetic research.
C1 [Hu, Dandan; Hu, Yufang; Zhan, Tianyu; Zheng, Yudi; Ran, Pingjian; Liu, Xinda; Guo, Zhiyong; Wei, Wenting; Wang, Sui] Ningbo Univ, State Key Lab Managing Biot & Chem Threats Qual &, State Key Lab Base Novel Funct Mat & Preparat Sci, Sch Mat Sci & Chem Engn, Ningbo 315211, Zhejiang, Peoples R China.
   [Hu, Yufang] Hunan Univ, Coll Chem & Chem Engn, State Key Lab Chemo Biosensing & Chemometr, Changsha 410082, Hunan, Peoples R China.
C3 Ningbo University; Hunan University
RP Hu, YF; Wang, S (通讯作者)，Ningbo Univ, State Key Lab Managing Biot & Chem Threats Qual &, State Key Lab Base Novel Funct Mat & Preparat Sci, Sch Mat Sci & Chem Engn, Ningbo 315211, Zhejiang, Peoples R China.
EM huyufang@nbu.edu.cn; wangsui@nbu.edu.cn
FU National Natural Science Foundation of China [21605089, 81773483];
   Ningbo Municipal Natural Science Foundation [2017A610231, 2018A610217];
   Open Subject of State Key Laboratory of Chemo/Biosensing and
   Chemometrics [2016001, 2017016]; Zhejiang Provincial Natural Science
   Foundation of China [LGF18B070002]; State Key Laboratory for Quality and
   Safety of Agro-products [ZS20190101]; State Key Laboratory of Analytical
   Chemistry for Life Science of Nanjing University [SKLACLS1804]; K.C.
   Wong Magna Fund in Ningbo University
FX Financial support from the National Natural Science Foundation of China
   (21605089 and 81773483), the Ningbo Municipal Natural Science Foundation
   (2017A610231 and 2018A610217), the Open Subject of State Key Laboratory
   of Chemo/Biosensing and Chemometrics (2016001 and 2017016), Zhejiang
   Provincial Natural Science Foundation of China (LGF18B070002), State Key
   Laboratory for Quality and Safety of Agro-products (ZS20190101) and
   State Key Laboratory of Analytical Chemistry for Life Science of Nanjing
   University (SKLACLS1804) are gratefully acknowledged. This work was also
   sponsored by K.C. Wong Magna Fund in Ningbo University.
CR Ahmadyousefi Y, 2019, BIOCHIMIE, V156, P1, DOI 10.1016/j.biochi.2018.09.009
   Ait-Si-Ali S, 1998, NUCLEIC ACIDS RES, V26, P3869, DOI 10.1093/nar/26.16.3869
   Akki SU, 2018, ENVIRON SCI TECHNOL, V52, P8989, DOI 10.1021/acs.est.8b00558
   Asadian E, 2019, SENSOR ACTUAT B-CHEM, V293, P183, DOI 10.1016/j.snb.2019.04.075
   BARKER GC, 1992, ANALYST, V117, P1811, DOI 10.1039/an9921701811
   Bennett SA, 2019, TRANSL RES, V204, P19, DOI 10.1016/j.trsl.2018.10.002
   Chen HJ, 2019, BIOSENS BIOELECTRON, V126, P535, DOI 10.1016/j.bios.2018.11.003
   Chen SY, 2015, CHEM COMMUN, V51, P4469, DOI 10.1039/c5cc00067j
   Chuh KN, 2016, CELL CHEM BIOL, V23, P86, DOI 10.1016/j.chembiol.2015.11.006
   Compton PD, 2018, J PROTEOME RES, V17, P2727, DOI 10.1021/acs.jproteome.8b00150
   Espiritu CAL, 2018, ACS INFECT DIS, V4, P1306, DOI 10.1021/acsinfecdis.8b00065
   Ghadiali JE, 2011, ANGEW CHEM INT EDIT, V50, P3417, DOI 10.1002/anie.201008263
   Goda ES, 2019, MICROCHEM J, V147, P1083, DOI 10.1016/j.microc.2019.04.011
   Han BY, 2012, ANAL BIOANAL CHEM, V402, P129, DOI 10.1007/s00216-011-5307-6
   Han YT, 2015, ANAL CHEM, V87, P9179, DOI 10.1021/acs.analchem.5b01338
   Hu YF, 2019, MICROCHIM ACTA, V186, DOI 10.1007/s00604-019-3435-4
   Hu YF, 2015, CHEM COMMUN, V51, P17611, DOI 10.1039/c5cc06593c
   Jin X, 2018, BIOSENS BIOELECTRON, V107, P237, DOI 10.1016/j.bios.2018.02.033
   Langelier MF, 2018, CURR OPIN STRUC BIOL, V53, P187, DOI 10.1016/j.sbi.2018.11.002
   Lee MJ, 2019, PHYTOMEDICINE, V57, P377, DOI 10.1016/j.phymed.2019.01.001
   Li GB, 2016, RSC ADV, V6, P61137, DOI 10.1039/c6ra11240d
   Luan YP, 2019, J MED CHEM, V62, P3171, DOI 10.1021/acs.jmedchem.8b00189
   Ma Y, 2019, BIOSENS BIOELECTRON, V134, P36, DOI 10.1016/j.bios.2019.03.047
   Magiera MM, 2018, CELL, V173, P1323, DOI 10.1016/j.cell.2018.05.018
   McCullough CE, 2016, ACS CHEM BIOL, V11, P632, DOI 10.1021/acschembio.5b00841
   Miao XY, 2019, ANAL BIOANAL CHEM, V411, P387, DOI 10.1007/s00216-018-1445-4
   Michaelides MR, 2018, ACS MED CHEM LETT, V9, P28, DOI 10.1021/acsmedchemlett.7b00395
   Nie YM, 2019, ANAL CHEM, V91, P3452, DOI 10.1021/acs.analchem.8b05001
   Qi HS, 2019, ACS APPL MATER INTER, V11, P12846, DOI 10.1021/acsami.8b22551
   Sen P, 2019, MOL CELL, V73, P684, DOI 10.1016/j.molcel.2019.01.021
   Singh NK, 2018, ACS COMB SCI, V20, P350, DOI 10.1021/acscombsci.8b00021
   Vazquez-Gonzalez M, 2018, LANGMUIR, V34, P14692, DOI 10.1021/acs.langmuir.8b00478
   Wang HX, 2017, BIOSENS BIOELECTRON, V91, P400, DOI 10.1016/j.bios.2016.12.065
   Warner DR, 2016, EXP CELL RES, V342, P32, DOI 10.1016/j.yexcr.2016.02.015
   Weerathunge P, 2019, ANAL CHEM, V91, P3270, DOI 10.1021/acs.analchem.8b03300
   Xu LH, 2019, ANAL CHIM ACTA, V1066, P28, DOI 10.1016/j.aca.2019.03.047
   Yaghoub A., 2019, BIOCHIMIE, V156, P1
   Yan JH, 2019, TALANTA, V200, P124, DOI 10.1016/j.talanta.2019.03.015
   Yin ZZ, 2019, ANAL CHEM, V91, P3539, DOI 10.1021/acs.analchem.8b05307
   Yuan ZQ, 2014, CHEM COMMUN, V50, P9800, DOI 10.1039/c4cc02981j
   Zhang W, 2018, ACS SENSORS, V3, P1233, DOI 10.1021/acssensors.8b00359
   Zou Y, 2019, TALANTA, V198, P39, DOI 10.1016/j.talanta.2019.01.083
   Zou Y, 2018, BIOSENS BIOELECTRON, V122, P205, DOI 10.1016/j.bios.2018.09.048
   Zucconi BE, 2019, BIOCHEMISTRY-US, V58, P2133, DOI 10.1021/acs.biochem.9b00160
NR 44
TC 15
Z9 15
U1 16
U2 137
PU ELSEVIER ADVANCED TECHNOLOGY
PI OXFORD
PA OXFORD FULFILLMENT CENTRE THE BOULEVARD, LANGFORD LANE, KIDLINGTON,
   OXFORD OX5 1GB, OXON, ENGLAND
SN 0956-5663
EI 1873-4235
J9 BIOSENS BIOELECTRON
JI Biosens. Bioelectron.
PD FEB 15
PY 2020
VL 150
AR 111934
DI 10.1016/j.bios.2019.111934
PG 9
WC Biophysics; Biotechnology & Applied Microbiology; Chemistry, Analytical;
   Electrochemistry; Nanoscience & Nanotechnology
WE Science Citation Index Expanded (SCI-EXPANDED)
SC Biophysics; Biotechnology & Applied Microbiology; Chemistry;
   Electrochemistry; Science & Technology - Other Topics
GA KG0MO
UT WOS:000509635500012
PM 31818759
DA 2023-06-30
ER

PT J
AU Reza, KK
   Ali, MA
   Srivastava, S
   Agrawal, VV
   Biradar, AM
AF Reza, K. Kamil
   Ali, Md. Azahar
   Srivastava, Saurabh
   Agrawal, Ved Varun
   Biradar, A. M.
TI Tyrosinase conjugated reduced graphene oxide based biointerface for
   bisphenol A sensor
SO BIOSENSORS & BIOELECTRONICS
LA English
DT Article
DE Reduced graphene oxide; Nanocomposite; Bisphenol A; Tyrosinase;
   Electrochemical sensor
ID CARBON NANOTUBES; BIOMEDICAL APPLICATIONS; INTERFACE; BIOSENSOR;
   NANOCOMPOSITE; PLATFORM; CHALLENGES; BPA
AB We have fabricated a nanocomposite of reduced graphene oxide (rGO) sheets and chitosan (Cn) polymer based highly sensitive electrochemical biosensor for detection of bisphenol A (BPA). The two-dimensional structure and chemical functionality of rGO and Cn provide an excellent electrode surface for loading of tyrosinase enzyme molecules. This rGO-Cn nanocomposite is capable of effectively utilizing their superior conductivity, larger effective surface area and superior electrochemical performance due to its synergistic effect between rGO and Cn. The structural, morphological and electrochemical characterizations of nanocomposite sheets have been performed by electron microscopy, X-ray diffraction, FTIR and Potentiostat/Galvanostat techniques. This fabricated biosensor is sensitive to nanomolar (0.74 nM) concentration of BPA and detection time is 10 s compared to conventional BPA ELISA kit (0.3 mu g/L and 2.5 h). The rGO-Cn based biosensor exhibits a higher sensitivity (83.3 mu A nM(-1) cm(-2)), wider linearity (0.01-50 mu M) with good selectivity towards BPA. This biosensor is capable to quantify real sample of BPA using packaged drinking water bottles. This rGO-Cn nanocomposite sheets emerges as a potential electrode material for detection of other estrogenic substrate. (C) 2015 Elsevier B.V. All rights reserved.
C1 [Reza, K. Kamil; Ali, Md. Azahar; Srivastava, Saurabh; Agrawal, Ved Varun; Biradar, A. M.] Natl Phys Lab CSIR, Biomed Instrumentat Sect, New Delhi 110012, India.
C3 Council of Scientific & Industrial Research (CSIR) - India; CSIR -
   National Physical Laboratory (NPL)
RP Reza, KK (通讯作者)，Natl Phys Lab CSIR, Biomed Instrumentat Sect, Dr KS Krishnan Marg, New Delhi 110012, India.
EM kamilreza@gmail.com
RI khondakar, Kamil Reza/I-4913-2014; reza, kamil/HMD-2228-2023; Ali,
   Azahar/B-5573-2017
OI khondakar, Kamil Reza/0000-0001-5136-622X; Ali, Md
   Azahar/0000-0002-4583-2818
FU Department of Science and Technology projects [DST/TSG/ME/2008/18]
FX We thank Director, National Physical Laboratory, New Delhi, India for
   providing the facilities. The financial support received under
   Department of Science and Technology projects (DST/TSG/ME/2008/18) is
   gratefully acknowledged.
CR Al-Mashat L, 2010, J PHYS CHEM C, V114, P16168, DOI 10.1021/jp103134u
   Ali MA, 2015, ACS APPL MATER INTER, V7, P5837, DOI 10.1021/am509002h
   Ali MA, 2014, LANGMUIR, V30, P4192, DOI 10.1021/la4049852
   Ali MA, 2014, ANAL CHEM, V86, P1710, DOI 10.1021/ac403543g
   Biedermann-Brem S, 2009, EUR FOOD RES TECHNOL, V228, P679, DOI 10.1007/s00217-008-0978-8
   Choi BG, 2010, ACS NANO, V4, P2910, DOI 10.1021/nn100145x
   Compton OC, 2011, ACS NANO, V5, P4380, DOI 10.1021/nn1030725
   Feng LY, 2013, ADV MATER, V25, P168, DOI 10.1002/adma.201203229
   Geim AK, 2007, NAT MATER, V6, P183, DOI 10.1038/nmat1849
   Georgakilas V, 2012, CHEM REV, V112, P6156, DOI 10.1021/cr3000412
   Guibal E, 2005, PROG POLYM SCI, V30, P71, DOI 10.1016/j.progpolymsci.2004.12.001
   Huang JD, 2011, J APPL ELECTROCHEM, V41, P1323, DOI 10.1007/s10800-011-0350-8
   Kotchey GP, 2011, ACS NANO, V5, P2098, DOI 10.1021/nn103265h
   Li QA, 2010, J HAZARD MATER, V180, P703, DOI 10.1016/j.jhazmat.2010.04.094
   Melzer D, 2012, CIRCULATION, V125, P1482, DOI 10.1161/CIRCULATIONAHA.111.069153
   NasseraAbdelhamid H., 2013, J MATER CHEM B, V1, P3950
   Nichols C, 2014, CANCER RES, V74, DOI 10.1158/1538-7445.AM2014-3192
   Pan YZ, 2011, ACS APPL MATER INTER, V3, P4819, DOI 10.1021/am2013135
   Parlak O, 2014, ADV MATER, V26, P482, DOI 10.1002/adma.201303075
   Portaccio M, 2010, BIOSENS BIOELECTRON, V25, P2003, DOI 10.1016/j.bios.2010.01.025
   Pumera M, 2011, MATER TODAY, V14, P308, DOI 10.1016/S1369-7021(11)70160-2
   Qu Y, 2013, BIOSENS BIOELECTRON, V44, P85, DOI 10.1016/j.bios.2013.01.011
   Reza KK, 2014, BIOSENS BIOELECTRON, V62, P47, DOI 10.1016/j.bios.2014.06.013
   Reza KK, 2014, MATER LETT, V126, P126, DOI 10.1016/j.matlet.2014.04.017
   Reza KK, 2013, SENSOR ACTUAT B-CHEM, V177, P627, DOI 10.1016/j.snb.2012.11.059
   Shan CS, 2010, BIOSENS BIOELECTRON, V25, P1070, DOI 10.1016/j.bios.2009.09.024
   Shearer CJ, 2014, ADV MATER, V26, P2295, DOI 10.1002/adma.201305254
   Singh N, 2015, BIOSENS BIOELECTRON, V68, P633, DOI 10.1016/j.bios.2015.01.041
   Stankovich S, 2006, NATURE, V442, P282, DOI 10.1038/nature04969
   Terrones M, 2011, ADV MATER, V23, P5302, DOI 10.1002/adma.201102036
   Trasande L., 2011, JAMA-J AM MED ASSOC, V308, P1113
   Vandenberg LN, 2007, REPROD TOXICOL, V24, P139, DOI 10.1016/j.reprotox.2007.07.010
   Wu LD, 2012, BIOSENS BIOELECTRON, V35, P193, DOI 10.1016/j.bios.2012.02.045
   Yang YQ, 2013, MATER TODAY, V16, P365, DOI 10.1016/j.mattod.2013.09.004
   Zheng ZX, 2013, ANALYST, V138, P693, DOI 10.1039/c2an36569c
NR 35
TC 64
Z9 65
U1 3
U2 267
PU ELSEVIER ADVANCED TECHNOLOGY
PI OXFORD
PA OXFORD FULFILLMENT CENTRE THE BOULEVARD, LANGFORD LANE, KIDLINGTON,
   OXFORD OX5 1GB, OXON, ENGLAND
SN 0956-5663
EI 1873-4235
J9 BIOSENS BIOELECTRON
JI Biosens. Bioelectron.
PD DEC 15
PY 2015
VL 74
BP 644
EP 651
DI 10.1016/j.bios.2015.07.020
PG 8
WC Biophysics; Biotechnology & Applied Microbiology; Chemistry, Analytical;
   Electrochemistry; Nanoscience & Nanotechnology
WE Science Citation Index Expanded (SCI-EXPANDED)
SC Biophysics; Biotechnology & Applied Microbiology; Chemistry;
   Electrochemistry; Science & Technology - Other Topics
GA CQ7HE
UT WOS:000360772800086
PM 26201981
DA 2023-06-30
ER

PT J
AU Li, TJ
   Jia, FL
   Fan, YX
   Ding, ZF
   Yang, J
AF Li, Tingjie
   Jia, Falong
   Fan, Yaxi
   Ding, Zhifeng
   Yang, Jun
TI Fabrication of nanoporous thin-film working electrodes and their
   biosensing applications
SO BIOSENSORS & BIOELECTRONICS
LA English
DT Article
DE Nanoporous; Electrochemical detection of glucose; Biosensor;
   Point-of-care
ID BLUE MODIFIED ELECTRODES; PRUSSIAN-BLUE; SURFACE-AREA; GOLD;
   MICROFLUIDICS; PLATFORMS; METHANOL; DEVICES; LAB
AB Electrochemical detection for point-of-care diagnostics is of great interest due to its high sensitivity, fast analysis time and ability to operate on a small scale. Herein, we report the fabrication of a nanoporous thin-film electrode and its application in the configuration of a simple and robust enzymatic biosensor. The nanoporous thin-film was formed in a planar gold electrode through an alloying/dealloying process. The nanoporous electrode has an electroactive surface area up to 40 times higher than that of a flat gold electrode of the same size. The nanoporous electrode was used as a substrate to build an enzymatic electrochemical biosensor for the detection of glucose in standard samples and control serum samples. The example glucose biosensor has a linear response up to 30 mM, with a high sensitivity of 0.50 mu A mM(-1) mm(-2), and excellent anti-interference ability against lactate, uric acid and ascorbic acid. Abundant catalyst and enzyme were stably entrapped in the nanoporous structure, leading to high stability and reproducibility of the biosensor. Development of such nanoporous structure enables the miniaturization of high-performance electrochemical biosensors for point-of-care diagnostics or environmental field testing. (C) 2012 Elsevier B.V. All rights reserved.
C1 [Li, Tingjie; Fan, Yaxi; Yang, Jun] Univ Western Ontario, Dept Mech & Mat Engn, London, ON N6A 5B9, Canada.
   [Jia, Falong; Ding, Zhifeng] Univ Western Ontario, Dept Chem, London, ON N6A 5B7, Canada.
   [Jia, Falong] Cent China Normal Univ, Coll Chem, Wuhan 430079, Peoples R China.
C3 Western University (University of Western Ontario); Western University
   (University of Western Ontario); Central China Normal University
RP Yang, J (通讯作者)，Univ Western Ontario, Dept Mech & Mat Engn, London, ON N6A 5B9, Canada.
EM jyang@eng.uwo.ca
RI Jia, Falong/J-9787-2013
OI Jia, Falong/0000-0002-5495-4948
CR Bard A. J., 2001, ELECTROCHEMICAL METH
   Carturan G, 1998, J SOL-GEL SCI TECHN, V13, P273, DOI 10.1023/A:1008676904085
   Chin CD, 2012, LAB CHIP, V12, P2118, DOI 10.1039/c2lc21204h
   Ducree J, 2007, J MICROMECH MICROENG, V17, pS103, DOI 10.1088/0960-1317/17/7/S07
   Dungchai W, 2009, ANAL CHEM, V81, P5821, DOI 10.1021/ac9007573
   Guisan JM, 2006, IMMOBILIZATION ENZYM
   Hones J., 2008, DIABETES TECHNOL THE, V10, P10
   Hrapovic S, 2004, ANAL CHEM, V76, P1083, DOI 10.1021/ac035143t
   Huang Y, 2012, LAB CHIP, V12, P2103, DOI 10.1039/c2lc21142d
   Italia K., 1984, J AM CHEM SOC, V106, P3423
   Jia FL, 2007, CHEM MATER, V19, P3648, DOI 10.1021/cm070425l
   Karyakin AA, 1999, ELECTROCHEM COMMUN, V1, P78, DOI 10.1016/S1388-2481(99)00010-7
   Karyakin AA, 2000, ANAL CHEM, V72, P1720, DOI 10.1021/ac990801o
   Liu ZJ, 2000, ANAL CHEM, V72, P4707, DOI 10.1021/ac990490h
   Madou M, 2006, ANNU REV BIOMED ENG, V8, P601, DOI 10.1146/annurev.bioeng.8.061505.095758
   Martinez AW, 2008, ANAL CHEM, V80, P3699, DOI 10.1021/ac800112r
   Mir M, 2009, ELECTROPHORESIS, V30, P3386, DOI 10.1002/elps.200900319
   Nie Z., 2009, LAB CHIP, V10, P477
   Ricci F, 2005, BIOSENS BIOELECTRON, V21, P389, DOI 10.1016/j.bios.2004.12.001
   TRASATTI S, 1991, PURE APPL CHEM, V63, P711, DOI 10.1351/pac199163050711
   Vandaveer I., 2004, ELECTROPHORESIS, V25, P3528
   Wang J, 2005, ELECTROANAL, V17, P7, DOI 10.1002/elan.200403113
   Wang J, 2001, ANAL CHEM, V73, P5323, DOI 10.1021/ac010808h
   Whitesides GM, 2006, NATURE, V442, P368, DOI 10.1038/nature05058
   Yu CF, 2007, CHEM MATER, V19, P6065, DOI 10.1021/cm701939v
   ZAKHARCHUK NF, 1995, J ELECTROANAL CHEM, V398, P23, DOI 10.1016/0022-0728(95)04225-2
   Zhang JT, 2007, J PHYS CHEM C, V111, P10382, DOI 10.1021/jp072333p
NR 27
TC 13
Z9 13
U1 3
U2 94
PU ELSEVIER ADVANCED TECHNOLOGY
PI OXFORD
PA OXFORD FULFILLMENT CENTRE THE BOULEVARD, LANGFORD LANE, KIDLINGTON,
   OXFORD OX5 1GB, OXON, ENGLAND
SN 0956-5663
J9 BIOSENS BIOELECTRON
JI Biosens. Bioelectron.
PD APR 15
PY 2013
VL 42
BP 5
EP 11
DI 10.1016/j.bios.2012.10.003
PG 7
WC Biophysics; Biotechnology & Applied Microbiology; Chemistry, Analytical;
   Electrochemistry; Nanoscience & Nanotechnology
WE Science Citation Index Expanded (SCI-EXPANDED)
SC Biophysics; Biotechnology & Applied Microbiology; Chemistry;
   Electrochemistry; Science & Technology - Other Topics
GA 158EH
UT WOS:000319951700002
PM 23208085
DA 2023-06-30
ER

PT J
AU Nasirizadeh, N
   Hajihosseini, S
   Shekari, Z
   Ghaani, M
AF Nasirizadeh, Navid
   hajihosseini, Saeedeh
   Shekari, Zahra
   Ghaani, Masoud
TI A Novel Electrochemical Biosensor Based on a Modified Gold Electrode for
   Hydrogen Peroxide Determination in Different Beverage Samples
SO FOOD ANALYTICAL METHODS
LA English
DT Article
DE Biosensor; Nafion; Toluidine blue; Catalase; H2O2
ID GLASSY-CARBON ELECTRODE; CHEMICALLY-MODIFIED ELECTRODES; AMPEROMETRIC
   DETECTION; PRUSSIAN BLUE; ELECTROCATALYTIC PROPERTIES;
   HORSERADISH-PEROXIDASE; PASTE ELECTRODE; SENSOR; H2O2; GEL
AB In the present work, an electrochemical biosensor is constructed based on a Nafion nano composite polymer, toluidine blue (TB) and catalase enzyme-modified gold electrode (AuE). The TB molecules were strongly adsorbed on the Nafion/AuE. The electrochemical properties of this biosensor were examined. Cyclic voltammetry was used at various scan rates to investigate the redox properties of the Nafion and TB-modified AuE (Nafion/TB/AuE). The electron transfer coefficient, alpha, and the electron transfer rate constant, k (s), were found to be 0.48 and 12.1 +/- 0.3 s(-1) in pH 7.0, respectively. The Nafion, TB, and catalase-modified AuE (Nafion/TB/catalase/AuE) exhibited excellent electrocatalytic response to the reduction of hydrogen peroxide (H2O2). Using cyclic voltammetry, kinetic parameters such as electron transfer coefficient, alpha, and heterogeneous rate constant, k', were determined for the reduction of H2O2 at this biosensor surface. Differential pulse voltammetry exhibited two linear dynamic ranges and a detection limit of 0.25 mu M for H2O2.
C1 [Nasirizadeh, Navid; hajihosseini, Saeedeh; Shekari, Zahra] Islamic Azad Univ, Sci Soc Nanotechnol, Yazd Branch, Yazd, Iran.
   [Nasirizadeh, Navid] Islamic Azad Univ, Yazd Branch, Dept Text Engn, Yazd, Iran.
   [Ghaani, Masoud] Islamic Azad Univ, Sci & Res Branch, Dept Food Sci & Technol, Yazd, Iran.
C3 Islamic Azad University; Islamic Azad University; Islamic Azad
   University
RP Nasirizadeh, N (通讯作者)，Islamic Azad Univ, Yazd Branch, Dept Text Engn, Yazd, Iran.
EM nasirizadeh@yahoo.com
RI Nasirizadeh, Navid/Q-2949-2019
OI Nasirizadeh, Navid/0000-0002-4237-5164; GHAANI,
   MASOUD/0000-0001-7359-4522
CR ANDRIEUX CP, 1978, J ELECTROANAL CHEM, V93, P163, DOI 10.1016/S0022-0728(78)80230-7
   Bai XY, 2013, ELECTROCHIM ACTA, V89, P454, DOI 10.1016/j.electacta.2012.11.086
   Bai YH, 2007, ELECTROCHEM COMMUN, V9, P2611, DOI 10.1016/j.elecom.2007.08.013
   Bard A. J., 2000, ELECTROCHEMICAL METH
   Chandra S, 2009, ANAL CHIM ACTA, V632, P63, DOI 10.1016/j.aca.2008.10.062
   Chen QG, 1999, ANALYST, V124, P901, DOI 10.1039/a901174i
   Chen SM, 2006, J ELECTROANAL CHEM, V588, P235, DOI 10.1016/j.jelechem.2006.01.001
   Gaitan M, 2010, BIOSENS BIOELECTRON, V26, P890, DOI 10.1016/j.bios.2010.07.026
   GENFA Z, 1991, Analytica Chimica Acta, V243, P207, DOI 10.1016/S0003-2670(00)82562-3
   Hamidi H, 2009, ELECTROCHIM ACTA, V54, P3495, DOI 10.1016/j.electacta.2008.12.063
   Hsu CL, 2008, FOOD CONTROL, V19, P223, DOI 10.1016/j.foodcont.2007.01.004
   HURDIS EC, 1954, ANAL CHEM, V26, P320, DOI 10.1021/ac60086a016
   Jiang XY, 2009, ELECTROANAL, V21, P1617, DOI 10.1002/elan.200804586
   KOK GL, 1978, ENVIRON SCI TECHNOL, V12, P1072, DOI 10.1021/es60145a010
   LAVIRON E, 1979, J ELECTROANAL CHEM, V101, P19, DOI 10.1016/S0022-0728(79)80075-3
   LAZRUS AL, 1985, ANAL CHEM, V57, P917, DOI 10.1021/ac00281a031
   Li YF, 2002, ANAL CHIM ACTA, V452, P285, DOI 10.1016/S0003-2670(01)01472-6
   Lin YH, 2005, ELECTROCHEM COMMUN, V7, P166, DOI 10.1016/j.elecom.2004.12.005
   Lo PH, 2008, COLLOID SURFACE B, V66, P266, DOI 10.1016/j.colsurfb.2008.07.003
   Lobnik A, 2001, SENSOR ACTUAT B-CHEM, V74, P194, DOI 10.1016/S0925-4005(00)00733-4
   Lu Q, 2010, TALANTA, V82, P1344, DOI 10.1016/j.talanta.2010.06.061
   Meng L, 2008, J ELECTROCHEM SOC, V155, pF231, DOI 10.1149/1.2969941
   Nasirizadeh N, 2013, J BRAZIL CHEM SOC, V24, P1846, DOI 10.5935/0103-5053.20130230
   Nasirizadeh N, 2013, BIOSENS BIOELECTRON, V41, P608, DOI 10.1016/j.bios.2012.09.028
   Nasirizadeh N, 2011, J SOLID STATE ELECTR, V15, P2683, DOI 10.1007/s10008-010-1259-6
   Ping JF, 2011, FOOD CHEM, V126, P2005, DOI 10.1016/j.foodchem.2010.12.073
   Pournaghi-Azar MH, 2010, SENSOR ACTUAT B-CHEM, V145, P334, DOI 10.1016/j.snb.2009.12.020
   Ricci F, 2007, BIOSENS BIOELECTRON, V22, P854, DOI 10.1016/j.bios.2006.03.004
   Rocha FRP, 2005, TALANTA, V67, P673, DOI 10.1016/j.talanta.2005.03.021
   Skoog D. A., 2016, PRINCIPLES INSTRUMEN
   Song YH, 2006, SENSOR ACTUAT B-CHEM, V114, P1001, DOI 10.1016/j.snb.2005.07.061
   Thenmozhi K, 2007, SENSOR ACTUAT B-CHEM, V125, P195, DOI 10.1016/j.snb.2007.02.006
   Thenmozhi K, 2007, ANAL BIOANAL CHEM, V387, P1075, DOI 10.1007/s00216-006-0992-2
   Tseng KS, 2005, SENSOR ACTUAT B-CHEM, V108, P738, DOI 10.1016/j.snb.2004.12.031
   Wang WJ, 2010, ELECTROCHIM ACTA, V55, P7055, DOI 10.1016/j.electacta.2010.06.074
   Zare HR, 2012, CATAL SCI TECHNOL, V2, P2492, DOI 10.1039/c2cy20388j
   Zhai XR, 2013, SENSOR ACTUAT B-CHEM, V178, P169, DOI 10.1016/j.snb.2012.12.060
   Zhang KY, 2011, J APPL ELECTROCHEM, V41, P1419, DOI 10.1007/s10800-011-0364-2
   Zheng Y, 2008, CHINESE J ANAL CHEM, V36, P604, DOI 10.1016/S1872-2040(08)60034-1
NR 39
TC 17
Z9 17
U1 0
U2 59
PU SPRINGER
PI NEW YORK
PA 233 SPRING ST, NEW YORK, NY 10013 USA
SN 1936-9751
EI 1936-976X
J9 FOOD ANAL METHOD
JI Food Anal. Meth.
PD JUL
PY 2015
VL 8
IS 6
BP 1546
EP 1555
DI 10.1007/s12161-014-0041-2
PG 10
WC Food Science & Technology
WE Science Citation Index Expanded (SCI-EXPANDED)
SC Food Science & Technology
GA CJ9CO
UT WOS:000355800200019
DA 2023-06-30
ER

PT J
AU Zhai, YX
   Zhu, XY
   Xu, BN
   Wang, Y
AF Zhai, Yongxin
   Zhu, Xiaoyu
   Xu, Beining
   Wang, Ying
TI Dual-labeling ratiometric electrochemical strategy initiated with ISDPR
   for accurate screening MecA gene
SO BIOSENSORS & BIOELECTRONICS
LA English
DT Article
DE Dual-labeling; Ratiometric biosensor; Electrochemical detection; MecA
   gene; Nucleic acid amplification; AuNPs
ID RESISTANT STAPHYLOCOCCUS-AUREUS; METHYLENE-BLUE; BIOSENSOR; NUC
AB An outstanding dual-labeling ratiometric electrochemical biosensor based on isothermal strand displacement polymerization reaction (ISDPR) for highly sensitive and selective detection of mecA gene has been proposed. Concretely, in the presence of mecA gene, the addition of methylene blue (MB)-labeled primer and polymerase induced recycling amplification to change the structure of the ferrocene (Fc)-labeled hairpin probe, thereby releasing abundant target gene to realize the signal amplification and dual-signal output. Through this process, the electrochemical responses of Fc (I-Fc) and MB (I-MB) were both substantially reduced and increased proportionally, ensuring that the value of I-MB/I-Fc, can accurately reflect the true detection level of mecA gene. Benefiting from the "signal-on/off' strategy, the fabricated biosensor exhibited outstanding sequence specificity to discriminate mismatched mecA gene, which verified to be 2.72 times that of single-label detection for perfect match/single base mismatch (PM/MM) discrimination ratio. This strategy effectively integrated the advantages of signal amplification and ratiometric modes, making the biosensor exhibit a broad working range with 10 fM - 3000 pM and a limit of detection (LOD) with 3.33 fM (S/N = 3). Moreover, the proposed biosensor has good feasibility for mecA gene determination in water samples due to acceptable recoveries (95-115%) and repeatability relative standard deviations (RSD) value of 4%. This will provide a powerful sensing platform for improving accuracy and decreasing background signal of sensor for ARGs screening in environmental monitoring.
C1 [Zhai, Yongxin; Zhu, Xiaoyu; Xu, Beining; Wang, Ying] Tongji Univ, Coll Environm Sci & Engn, State Key Lab Pollut Control & Resources Reuse, Shanghai 200092, Peoples R China.
   [Zhai, Yongxin; Zhu, Xiaoyu; Xu, Beining; Wang, Ying] Shanghai Inst Pollut Control & Ecol Secur, Shanghai 200092, Peoples R China.
C3 Tongji University
RP Wang, Y (通讯作者)，Tongji Univ, Coll Environm Sci & Engn, State Key Lab Pollut Control & Resources Reuse, Shanghai 200092, Peoples R China.
EM yingwang@tongji.edu.cn
RI ZHU, XIAOYU/HJY-7240-2023; Zhang, xiaoyu/HTM-3222-2023; Wang,
   Ying/V-7844-2018
OI Wang, Ying/0000-0002-9847-4655
FU National Natural Science Foundation of China (NSFC) [22074104]; National
   Program for Support of Top-Notch Young Professionals; Fundamental
   Research Funds for the Central Universities; Science & Technology
   Commission of Shanghai Municipality [19DZ2201200]
FX This work was supported by National Natural Science Foundation of China
   (NSFC, No. 22074104) , National Program for Support of Top-Notch Young
   Professionals, and the Fundamental Research Funds for the Central
   Universities, and Science & Technology Commission of Shanghai
   Municipality (19DZ2201200) .
CR Babaie P, 2021, J BIOMED MATER RES B, V109, P548, DOI 10.1002/jbm.b.34723
   Boujday S, 2008, J PHYS CHEM B, V112, P6708, DOI 10.1021/jp711916g
   Carrel M, 2015, EMERG INFECT DIS, V21, P1973, DOI 10.3201/eid2111.150452
   Choi Y, 2018, SMALL METHODS, V2, DOI 10.1002/smtd.201700351
   Dai G, 2021, MICROCHIM ACTA, V188, DOI 10.1007/s00604-020-04698-6
   Erdem A, 2001, ELECTROANAL, V13, P219, DOI 10.1002/1521-4109(200103)13:3<219::AID-ELAN219>3.0.CO;2-7
   Fan CH, 2003, P NATL ACAD SCI USA, V100, P9134, DOI 10.1073/pnas.1633515100
   Gao FL, 2015, ANAL CHIM ACTA, V883, P67, DOI 10.1016/j.aca.2015.04.058
   Garcia-Alvarez L, 2011, LANCET INFECT DIS, V11, P595, DOI 10.1016/S1473-3099(11)70126-8
   Gill AAS, 2019, MICROCHIM ACTA, V186, DOI 10.1007/s00604-018-3186-7
   Hua Z, 2021, BIOSENS BIOELECTRON, V179, DOI 10.1016/j.bios.2021.113076
   Jin H, 2017, BIOSENS BIOELECTRON, V91, P523, DOI 10.1016/j.bios.2017.01.011
   Kara P, 2002, ELECTROCHEM COMMUN, V4, P705, DOI 10.1016/S1388-2481(02)00428-9
   Lade H, 2021, ANTIBIOTICS-BASEL, V10, DOI 10.3390/antibiotics10040398
   Laxminarayan R, 2013, LANCET INFECT DIS, V13, P1057, DOI 10.1016/S1473-3099(13)70318-9
   Li H, 2019, CHEM SCI, V10, P10843, DOI 10.1039/c9sc04434e
   Li J, 2019, ACS APPL BIO MATER, V2, P4106, DOI 10.1021/acsabm.9b00622
   Li XY, 2021, CHEM COMMUN, V57, P8039, DOI 10.1039/d1cc03011f
   Liu JY, 2016, MICROB PATHOGENESIS, V101, P56, DOI 10.1016/j.micpath.2016.10.028
   Lu YQ, 2021, TALANTA, V222, DOI 10.1016/j.talanta.2020.121686
   Niu XL, 2018, CURR ANAL CHEM, V14, P159, DOI 10.2174/1573411013666170607123122
   Peacock SJ, 2015, ANNU REV BIOCHEM, V84, P577, DOI 10.1146/annurev-biochem-060614-034516
   Pruden A, 2013, ENVIRON HEALTH PERSP, V121, P878, DOI 10.1289/ehp.1206446
   Ricci F, 2007, CHEM COMMUN, P3768, DOI 10.1039/b708882e
   Ricci F, 2007, LANGMUIR, V23, P6827, DOI 10.1021/la700328r
   Saha K, 2012, CHEM REV, V112, P2739, DOI 10.1021/cr2001178
   Thakali O, 2020, WATER-SUI, V12, DOI 10.3390/w12061729
   Thakali O, 2020, WATER-SUI, V12, DOI 10.3390/w12020450
   Tripathy S, 2019, BIOSENS BIOELECTRON, V133, P24, DOI 10.1016/j.bios.2019.03.031
   Vikesland PJ, 2018, NAT NANOTECHNOL, V13, P651, DOI 10.1038/s41565-018-0209-9
   Wang DZ, 2012, ANAL CHEM, V84, P7008, DOI 10.1021/ac301064g
   Wang GX, 2018, BIOSENS BIOELECTRON, V101, P129, DOI 10.1016/j.bios.2017.10.024
   Wang T, 2015, SENSOR ACTUAT B-CHEM, V221, P148, DOI 10.1016/j.snb.2015.06.057
   Wang Y, 2016, BIOSENS BIOELECTRON, V86, P432, DOI 10.1016/j.bios.2016.06.036
   Yang L, 2017, ANAL CHEM, V89, P2191, DOI 10.1021/acs.analchem.6b04760
   Yang T, 2018, SENSOR ACTUAT B-CHEM, V274, P501, DOI 10.1016/j.snb.2018.07.138
   Yang WW, 2012, CHEM COMMUN, V48, P8703, DOI 10.1039/c2cc34312f
   Yaraki MT, 2020, CHEM-ASIAN J, V15, P3180, DOI 10.1002/asia.202000847
   Zhang Z, 2021, ANAL CHIM ACTA, V1147, P108, DOI 10.1016/j.aca.2020.12.057
NR 39
TC 2
Z9 2
U1 13
U2 92
PU ELSEVIER ADVANCED TECHNOLOGY
PI OXFORD
PA OXFORD FULFILLMENT CENTRE THE BOULEVARD, LANGFORD LANE, KIDLINGTON,
   OXFORD OX5 1GB, OXON, ENGLAND
SN 0956-5663
EI 1873-4235
J9 BIOSENS BIOELECTRON
JI Biosens. Bioelectron.
PD FEB 1
PY 2022
VL 197
AR 113772
DI 10.1016/j.bios.2021.113772
EA NOV 2021
PG 8
WC Biophysics; Biotechnology & Applied Microbiology; Chemistry, Analytical;
   Electrochemistry; Nanoscience & Nanotechnology
WE Science Citation Index Expanded (SCI-EXPANDED)
SC Biophysics; Biotechnology & Applied Microbiology; Chemistry;
   Electrochemistry; Science & Technology - Other Topics
GA WY6CP
UT WOS:000719366400002
PM 34768067
DA 2023-06-30
ER

PT J
AU Wang, WH
   Xiao, S
   Zeng, ML
   Xie, HZ
   Gan, N
AF Wang, Wenhai
   Xiao, Shu
   Zeng, Mengli
   Xie, Hongzhen
   Gan, Ning
TI Dual-mode colorimetric-electrochemical biosensor for Vibrio
   parahaemolyticus detection based on CuO2 nanodot-encapsulated
   metal-organic framework nanozymes
SO SENSORS AND ACTUATORS B-CHEMICAL
LA English
DT Article
DE Vibrio parahaemolyticus; Nanozyme; Tetrahedral DNA nanostructure;
   Fenton-type reaction; Biosensor; Dual -mode assay
ID PEROXIDASE-LIKE ACTIVITY; SIGNAL AMPLIFICATION; RECOGNITION
AB Rapid and accurate detection of Vibrio parahaemolyticus (VP) in a variety of testing environments is critical for preventing the spread of foodborne illnesses. Therefore, a dual-mode colorimetric-electrochemical biosensor was prepared for the rapid and sensitive detection of VP. Phenylboronic acid-decorated CuO2 nanodot-mediated organic metal-organic framework (CP@MOF) nanozymes were constructed to produce colorimetric and electrochemical signals. Furthermore, an electrode surface was fabricated using tetrahedral DNA nanostructurefunctionalized poly(amidoamine) dendrimer-Au nanoparticles to specifically bind VP. Under acidic environments, the CP@MOF nanozymes disintegrated, enabling the simultaneous release of Cu2+ and H2O2. This in turn causes a Fenton-type reaction, generating a hydroxyl radical, which then oxidizes 3,3 ',5,5 '-tetramethylbenzidine, thereby enabling visual detection of VP. Moreover, the produced copper ions can be used for the electrochemical detection of VP. This dual-mode biosensor achieved an accuracy of 88.7 %, which was higher than that of singlemode assays (81.1 %). Hence, this dual-mode assay may facilitate the effective on-site detection of pathogens in shrimp samples.
C1 [Xiao, Shu; Zeng, Mengli; Xie, Hongzhen; Gan, Ning] Ningbo Univ, Fac Mat Sci & Chem Engn, Ningbo 315211, Zhejiang, Peoples R China.
   [Wang, Wenhai] South China Univ Technol, Sch Biol & Biol Engn, Guangzhou 510006, Guangdong, Peoples R China.
C3 Ningbo University; South China University of Technology
RP Gan, N (通讯作者)，Ningbo Univ, Fac Mat Sci & Chem Engn, Ningbo 315211, Zhejiang, Peoples R China.
EM ganning@nbu.edu.cn
FU Natural Science Foundation of China [21974074]; Natural Science
   Foundation of Ningbo and Zhejiang Province [Y23B050013, 2022Z170,
   422108803, LGC20B050006, Y23C200022, 2022S011]; K. C. Wong Magna Fund at
   Ningbo University
FX This work was supported by the Natural Science Foundation of China
   [grant number 21974074] , Natural Science Foundation of Ningbo and
   Zhejiang Province [grant numbers Y23B050013, 2022Z170, 422108803,
   LGC20B050006, Y23C200022, and 2022S011] , and K. C. Wong Magna Fund at
   Ningbo University.
CR Avci G, 2020, ACS APPL MATER INTER, V12, P41567, DOI 10.1021/acsami.0c12330
   Bonny SQ, 2022, CRIT REV FOOD SCI, V62, P1317, DOI 10.1080/10408398.2020.1841728
   Chen XJ, 2014, ANAL CHEM, V86, P4278, DOI 10.1021/ac404070m
   Fonseca J, 2021, J MATER CHEM A, V9, P10562, DOI 10.1039/d1ta01043c
   Gao LZ, 2007, NAT NANOTECHNOL, V2, P577, DOI 10.1038/nnano.2007.260
   Guo CP, 2022, J MATER CHEM A, V10, P475, DOI 10.1039/d1ta06006f
   Hosseini M, 2017, NEW J CHEM, V41, P12678, DOI 10.1039/c7nj02082a
   Hou YY, 2023, SENSOR ACTUAT B-CHEM, V376, DOI 10.1016/j.snb.2022.132998
   Hou YY, 2023, ANAL CHIM ACTA, V1239, DOI 10.1016/j.aca.2022.340696
   Hou YY, 2021, ANAL CHEM, V93, P15225, DOI 10.1021/acs.analchem.1c03521
   Hubbard TP, 2016, P NATL ACAD SCI USA, V113, P6283, DOI 10.1073/pnas.1601718113
   Jiang XQ, 2021, ANAL CHEM, V93, P5954, DOI 10.1021/acs.analchem.1c00721
   Jin S, 2019, ACS ENERGY LETT, V4, P1443, DOI 10.1021/acsenergylett.9b01134
   Jones JL, 2016, APPL ENVIRON MICROB, V82, P4517, DOI 10.1128/AEM.00721-16
   Kampeera J, 2019, BIOSENS BIOELECTRON, V132, P271, DOI 10.1016/j.bios.2019.02.060
   Kumar BK, 2011, INT J FOOD MICROBIOL, V145, P244, DOI 10.1016/j.ijfoodmicro.2010.12.030
   Lee L.-H., 2018, FRONT MICROBIOL, V9
   Li Z., 2023, ANGEW CHEM INT EDIT
   Li Z, 2022, NANO RES, V15, P4411, DOI 10.1007/s12274-021-4029-0
   Lin LS, 2019, J AM CHEM SOC, V141, P9937, DOI 10.1021/jacs.9b03457
   Liu YS, 2017, MICROCHIM ACTA, V184, P4785, DOI 10.1007/s00604-017-2523-6
   Liu YS, 2017, FOOD CONTROL, V80, P380, DOI 10.1016/j.foodcont.2017.05.032
   Lv MZ, 2021, BIOSENS BIOELECTRON, V176, DOI 10.1016/j.bios.2020.112947
   Mao SM, 2021, CHEM ENG J, V404, DOI 10.1016/j.cej.2020.126533
   Mu JS, 2012, CHEM COMMUN, V48, P2540, DOI 10.1039/c2cc17013b
   Myung JH, 2011, ANGEW CHEM INT EDIT, V50, P11769, DOI 10.1002/anie.201105508
   Pettinari C, 2021, COORDIN CHEM REV, V446, DOI 10.1016/j.ccr.2021.214121
   Quan KC, 2019, SMALL, V15, DOI 10.1002/smll.201902313
   Ren RH, 2020, SENSOR ACTUAT B-CHEM, V304, DOI 10.1016/j.snb.2019.127068
   Snurr RQ, 2019, MATTER-US, V1, P26, DOI 10.1016/j.matt.2019.06.014
   Teng J, 2017, MICROCHIM ACTA, V184, P3477, DOI 10.1007/s00604-017-2383-0
   Wang FT, 2022, NANOSCALE, V14, P815, DOI 10.1039/d1nr06271a
   Wang J, 2012, NANOSCALE, V4, P451, DOI 10.1039/c2nr11657j
   Wang W., 2022, SENS ACTUATORS B, V351
   Wang YZ, 2013, NANOSCALE, V5, P7349, DOI 10.1039/c3nr01598j
   Wang Y, 2016, BIOSENS BIOELECTRON, V86, P432, DOI 10.1016/j.bios.2016.06.036
   Wei WT, 2021, BIOSENS BIOELECTRON, V186, DOI 10.1016/j.bios.2021.113305
   Wen YL, 2020, ANAL CHEM, V92, P4498, DOI 10.1021/acs.analchem.9b05616
   Wenhai W., 2021, SENSOR ACTUAT B-CHEM
   Wu W, 2018, SENSOR ACTUAT B-CHEM, V272, P550, DOI 10.1016/j.snb.2018.05.171
   Xiao L, 2019, APPL CATAL B-ENVIRON, V248, P380, DOI 10.1016/j.apcatb.2019.02.012
   Xu J, 2022, ANAL CHEM, V94, P16980, DOI 10.1021/acs.analchem.2c04278
   Yang BW, 2020, ADV MATER, V32, DOI 10.1002/adma.201907152
   Yang DX, 2021, COORDIN CHEM REV, V428, DOI 10.1016/j.ccr.2020.213619
   Yang Y, 2021, ADV MATER, V33, DOI 10.1002/adma.202005477
   Yin YJ, 2019, FOOD CONTROL, V98, P156, DOI 10.1016/j.foodcont.2018.11.034
   Yu J, 2017, MATER HORIZ, V4, P557, DOI 10.1039/c6mh00586a
   Zeng JB, 2020, NANO TODAY, V32, DOI 10.1016/j.nantod.2020.100855
   Zhang H, 2018, INT J FOOD MICROBIOL, V275, P24, DOI 10.1016/j.ijfoodmicro.2018.03.027
   Zhang L, 2021, ANGEW CHEM INT EDIT, V60, P15995, DOI 10.1002/anie.202102810
   Zhang MY, 2020, TALANTA, V214, DOI 10.1016/j.talanta.2020.120818
NR 51
TC 0
Z9 0
U1 42
U2 42
PU ELSEVIER SCIENCE SA
PI LAUSANNE
PA PO BOX 564, 1001 LAUSANNE, SWITZERLAND
EI 0925-4005
J9 SENSOR ACTUAT B-CHEM
JI Sens. Actuator B-Chem.
PD JUL 15
PY 2023
VL 387
AR 133835
DI 10.1016/j.snb.2023.133835
EA APR 2023
PG 7
WC Chemistry, Analytical; Electrochemistry; Instruments & Instrumentation
WE Science Citation Index Expanded (SCI-EXPANDED)
SC Chemistry; Electrochemistry; Instruments & Instrumentation
GA F5DZ2
UT WOS:000982564500001
DA 2023-06-30
ER

PT J
AU Singh, S
   Jain, DVS
   Singla, ML
AF Singh, Suman
   Jain, D. V. S.
   Singla, M. L.
TI One step electrochemical synthesis of gold-nanoparticles-polypyrrole
   composite for application in catechin electrochemical biosensor
SO ANALYTICAL METHODS
LA English
DT Article
ID POLYMERIZATION; IONIZATION; FLAVANOLS; PYRROLE; OXIDASE; MASS; PH
AB An electrochemical biosensor has been fabricated for catechin detection using the nanoparticle-polymer composite as a matrix. The composite has been electrochemically synthesized and tyrosinase enzyme was entrapped during polymerization of the composite material. The composite has been characterized for its morphology, optical, structural, and electrochemical behavior. Studies revealed that the presence of gold nanoparticles (AuNPs) in the polymer matrix resulted in an increase in conductivity, enhanced current intensity and diffusion coefficient. The AuNPs-PPy composite provided large surface area for enzyme immobilization and facilitated electron transfer, evident from almost 10% enhancement in biosensor response in the presence of nanoparticles (NPs). For catechin detection, the biosensor showed well defined redox peaks at 0.24 V/0.14 V for the redox reaction of the hydroxyl group present in the catechol moiety of the catechin and a weak oxidation peak at 0.62 V corresponding to the oxidation of the hydroxyl group present in the central ring of catechin. The linearity was achieved from 1 x 10(-9) M to 1 x 10(-8) M, with a sensitivity of 6.8 x 10(-5) A M-1. The limit of detection (3 x SD/sensitivity) and K-m value are 1.2 x 10(-9) M and 4.5 x 10(-9) M respectively. The response time of the biosensor was about 10-12 s with an optimum pH at 7.0. The biosensor has been tested for catechin detection in water and apple juices and the response was within 10% error.
C1 [Singh, Suman; Singla, M. L.] Cent Sci Instruments Org CSIR CSIO, Chandigarh, India.
   [Singh, Suman; Jain, D. V. S.] Panjab Univ, Chandigarh 160014, India.
C3 Council of Scientific & Industrial Research (CSIR) - India; CSIR -
   Central Scientific Instruments Organisation (CSIO); Panjab University
RP Singh, S (通讯作者)，Cent Sci Instruments Org CSIR CSIO, Chandigarh, India.
EM sumansingh01@gmail.com; singla_min@yahoo.co.in
RI Singla, Madan Lal/C-3662-2009
OI Singh, Dr. Suman/0000-0002-3804-0775
FU Department of Science and Technology (DST), Government of India, New
   Delhi, India [GAP-301]
FX The authors are thankful to Dr Pawan Kapur, Director, CSIR-CSIO for his
   constant support, guidance and permission to carry out this work. The
   authors also acknowledge the financial support received from Department
   of Science and Technology (DST), Government of India, New Delhi, India,
   for the project GAP-301.
CR Andreescu S, 2008, ANAL BIOCHEM, V375, P282, DOI 10.1016/j.ab.2007.12.035
   Ansari R., 2006, E-J CHEM, V3, DOI DOI 10.1155/2006/860413
   Baldrian P, 2004, APPL MICROBIOL BIOT, V63, P560, DOI 10.1007/s00253-003-1434-0
   Bard L. R. F. A. J., 1980, ELECTROCHEMICAL METH
   Bisetty K, 2011, INT J ELECTROCHEM SC, V6, P3631
   Chawla S, 2011, ANAL METHODS-UK, V3, P709, DOI 10.1039/c0ay00679c
   Dalluge JJ, 2000, J CHROMATOGR A, V881, P411, DOI 10.1016/S0021-9673(00)00062-5
   Fan Q, 2007, BIOSENS BIOELECTRON, V22, P816, DOI 10.1016/j.bios.2006.03.002
   Goldberg DM, 1996, ANAL CHEM, V68, P1688, DOI 10.1021/ac951083i
   Hwang JH, 2006, B KOREAN CHEM SOC, V27, P2067
   Janeiro P, 2004, ANAL CHIM ACTA, V518, P109, DOI 10.1016/j.aca.2004.05.038
   JOVANOVIC SV, 1994, J AM CHEM SOC, V116, P4846, DOI 10.1021/ja00090a032
   JOVANOVIC SV, 1998, FLAVONOIDS HLTH DIS
   Karimi S, 2012, ANAL METHODS-UK, V4, P3225, DOI 10.1039/c2ay25826a
   Mandke B. L. Rhishikesh, 2011, BIOSENSOR NANOMATERI
   Norouzi P, 2010, INT J ELECTROCHEM SC, V5, P1213
   PIERCE AR, 1969, ANAL CHEM, V41, P298, DOI 10.1021/ac60271a019
   QIU YJ, 1992, J POLYM SCI POL CHEM, V30, P1315, DOI 10.1002/pola.1992.080300709
   Rajesh, 2009, SENSOR ACTUAT B-CHEM, V136, P275, DOI 10.1016/j.snb.2008.09.014
   Ramanavicius A, 2005, SENSOR ACTUAT B-CHEM, V111, P532, DOI 10.1016/j.snb.2005.03.038
   Rossmann M. G., 2001, CRYSTALLOGRAPHY BIOL
   Sadki S, 2000, CHEM SOC REV, V29, P283, DOI 10.1039/a807124a
   Shimoda S, 1998, ELECTROCHIM ACTA, V44, P219, DOI 10.1016/S0013-4686(98)00048-6
   Singh S, 2006, ANAL CHIM ACTA, V568, P126, DOI 10.1016/j.aca.2005.10.008
   SLABBERT NP, 1977, TETRAHEDRON, V33, P821, DOI 10.1016/0040-4020(77)80200-7
   Wang BQ, 1999, ANAL CHEM, V71, P1935, DOI 10.1021/ac980940q
   Wang SF, 2008, BIOSENS BIOELECTRON, V23, P1781, DOI 10.1016/j.bios.2008.02.014
   Zeeb DJ, 2000, ANAL CHEM, V72, P5020, DOI 10.1021/ac000418f
   Zejli H, 2008, ANAL CHIM ACTA, V612, P198, DOI 10.1016/j.aca.2008.02.029
   Zhang Y, 2011, BIOTECHNOL J, V6, P492, DOI 10.1002/biot.201000395
   Zou YJ, 2008, BIOSENS BIOELECTRON, V23, P1010, DOI 10.1016/j.bios.2007.10.009
NR 31
TC 43
Z9 43
U1 1
U2 83
PU ROYAL SOC CHEMISTRY
PI CAMBRIDGE
PA THOMAS GRAHAM HOUSE, SCIENCE PARK, MILTON RD, CAMBRIDGE CB4 0WF, CAMBS,
   ENGLAND
SN 1759-9660
EI 1759-9679
J9 ANAL METHODS-UK
JI Anal. Methods
PY 2013
VL 5
IS 4
BP 1024
EP 1032
DI 10.1039/c2ay26201k
PG 9
WC Chemistry, Analytical; Food Science & Technology; Spectroscopy
WE Science Citation Index Expanded (SCI-EXPANDED)
SC Chemistry; Food Science & Technology; Spectroscopy
GA 082WL
UT WOS:000314423700029
DA 2023-06-30
ER

PT J
AU Liu, GY
   Xia, TZ
   Wei, JX
   Hou, SL
   Hou, SF
AF Liu, Guangyan
   Xia, Tianzi
   Wei, Jiaxin
   Hou, Shili
   Hou, Shifeng
TI Ammonia Modified MXene/Aniline Copolymers Electrochemical Sensors for
   Ultrasensitive Sensing Glutathione
SO CHEMELECTROCHEM
LA English
DT Article
DE Aniline; Electropolymerization; Glutathione; MXene; Sensors
ID MXENE; TI3C2; QUANTIFICATION; FABRICATION; COMPOSITE; ELECTRODE;
   STRATEGY
AB Herein, unique ammonia modified MXene/aniline copolymers (PTA) are prepared by facile and green electropolymerization with the rose-like ammonia modified MXene (N-Ti3C2Tx) and aniline to modify electrochemical sensor to detect GSH with high performance. Scanning electron microscopy (SEM), cyclic voltammetry (CV), electrochemical impedance spectroscopy (EIS), and differential pulse voltammetry (DPV) characterizations show that the PTA copolymer exhibits a net-like structure and excellent electrochemical performance. It displays that the PTA can be regarded as an outstanding electrode nanomaterial for high-performance sensors. Moreover, the PTA/GCE biosensor is fabricated through one-step electropolymerization method for detecting glutathione. Under the optimum conditions, the limit of detection of the biosensor is calculated to be 5.21x10(-14) mol L-1 with a high sensitivity of 32.9 mu A nmol(-1) L cm(-2). At the same time, the biosensor displays excellent selectivity and stability. Furthermore, the fabricated PTA/GCE biosensor is applied to detect glutathione of plasma samples with good recoveries, indicating that the sensor has broad application prospects in the field of biological and medical analysis.
C1 [Liu, Guangyan; Xia, Tianzi; Wei, Jiaxin; Hou, Shili; Hou, Shifeng] Guilin Univ Technol, Coll Chem & Bioengn, Guangxi Key Lab Electrochem & Magneto Chem Funct M, Guilin 541004, Guangxi, Peoples R China.
   [Hou, Shifeng] Shandong Agr Univ, Coll Chem & Mat Sci, Tai An 271018, Peoples R China.
C3 Guilin University of Technology; Shandong Agricultural University
RP Hou, SL; Hou, SF (通讯作者)，Guilin Univ Technol, Coll Chem & Bioengn, Guangxi Key Lab Electrochem & Magneto Chem Funct M, Guilin 541004, Guangxi, Peoples R China.; Hou, SF (通讯作者)，Shandong Agr Univ, Coll Chem & Mat Sci, Tai An 271018, Peoples R China.
EM houshili@glut.edu.cn; shifenghou@sdu.edu.cn
RI hou, shili/HII-9541-2022
OI hou, shili/0000-0003-3753-7461
FU Guangxi Science and Technology Base and Talent Special Project
   [2021AC20002]; Guangxi Key Laboratory of Electrochemical and
   Magneto-chemical Functional Materials
FX This work was supported by Guangxi Science and Technology Base and
   Talent Special Project (No. 2021AC20002), Guangxi Key Laboratory of
   Electrochemical and Magneto-chemical Functional Materials.
CR Al-Gamal AQ, 2022, J WATER PROCESS ENG, V47, DOI 10.1016/j.jwpe.2022.102770
   Boyacioglu H, 2022, APPL SURF SCI, V578, DOI 10.1016/j.apsusc.2021.152093
   Capriotti AL, 2014, FOOD CHEM, V158, P392, DOI 10.1016/j.foodchem.2014.02.130
   Chen BB, 2014, CRYST RES TECHNOL, V49, P813, DOI 10.1002/crat.201400189
   Cheng D, 2022, ACS SENSORS, V7, P2465, DOI 10.1021/acssensors.2c01221
   Cheraghi S, 2022, CHEMOSPHERE, V287, DOI 10.1016/j.chemosphere.2021.132187
   Durai L, 2021, MATER LETT, V282, DOI 10.1016/j.matlet.2020.128683
   Espinosa-Diez C, 2015, REDOX BIOL, V6, P183, DOI 10.1016/j.redox.2015.07.008
   Fahrenholz T, 2015, ANAL CHEM, V87, P1232, DOI 10.1021/ac503933t
   Garg R, 2020, MATER RES EXPRESS, V7, DOI 10.1088/2053-1591/ab750d
   Ho DH, 2021, ADV MATER, V33, DOI 10.1002/adma.202005846
   Hojjati-Najafabadi A, 2022, J WATER PROCESS ENG, V47, DOI 10.1016/j.jwpe.2022.102696
   Jiang JZ, 2022, NANO RES, V15, P6551, DOI 10.1007/s12274-022-4312-8
   Kulkarni MB, 2022, BIOSENSORS-BASEL, V12, DOI 10.3390/bios12070543
   Lang ZQ, 2020, ACS APPL MATER INTER, V12, P2400, DOI 10.1021/acsami.9b17088
   Li YL, 2021, APPL SURF SCI, V540, DOI 10.1016/j.apsusc.2020.148381
   Mendoza-Sanchez B, 2016, ADV MATER, V28, P6104, DOI 10.1002/adma.201506133
   Mohammadi AV, 2021, SCIENCE, V372, P1165, DOI 10.1126/science.abf1581
   Naguib M, 2014, ADV MATER, V26, P992, DOI 10.1002/adma.201304138
   Naguib M, 2012, ACS NANO, V6, P1322, DOI 10.1021/nn204153h
   Naguib M, 2011, ADV MATER, V23, P4248, DOI 10.1002/adma.201102306
   Pyarasani RD, 2019, J MATER SCI, V54, P974, DOI 10.1007/s10853-018-2977-x
   Rajaram R, 2020, BIOTECHNOL BIOPROC E, V25, P715, DOI 10.1007/s12257-020-0065-y
   Raoof JB, 2009, SENSOR ACTUAT B-CHEM, V143, P261, DOI 10.1016/j.snb.2009.08.046
   Song JJ, 2016, ACS APPL MATER INTER, V8, P29427, DOI 10.1021/acsami.6b09027
   Tang Y, 2017, J ELECTROCHEM SOC, V164, pA923, DOI 10.1149/2.0041706jes
   Tian Y, 2019, MATER RES EXPRESS, V6, DOI 10.1088/2053-1591/ab3bf4
   Wang W, 2022, LIFE-BASEL, V12, DOI 10.3390/life12081142
   Wang YY, 2019, ECS J SOLID STATE SC, V8, pM103, DOI 10.1149/2.0231910jss
   Wen MZ, 2022, MICROCHIM ACTA, V189, DOI 10.1007/s00604-022-05222-8
   Wu WL, 2019, J ELECTROANAL CHEM, V847, DOI 10.1016/j.jelechem.2019.113203
   Xia TZ, 2021, BIOSENS BIOELECTRON, V183, DOI 10.1016/j.bios.2021.113243
   Xu HZ, 2020, J MATER CHEM A, V8, P5853, DOI 10.1039/d0ta00572j
   Xu Q, 2018, J MATER CHEM C, V6, P6360, DOI 10.1039/c8tc02156b
   Xu ZJ, 2022, ELECTROCHIM ACTA, V434, DOI 10.1016/j.electacta.2022.141273
   Xue WJ, 2022, CHEMOSPHERE, V287, DOI 10.1016/j.chemosphere.2021.132363
   Yang FL, 2021, J MATER CHEM A, V9, P6393, DOI 10.1039/d0ta11907e
   Yao CX, 2021, SEP PURIF TECHNOL, V263, DOI 10.1016/j.seppur.2021.118365
   Zhan XX, 2020, NANOSCALE HORIZ, V5, P235, DOI 10.1039/c9nh00571d
   Zhang SL, 2020, J PHYS CHEM LETT, V11, P1247, DOI 10.1021/acs.jpclett.9b03682
NR 40
TC 1
Z9 1
U1 18
U2 18
PU WILEY-V C H VERLAG GMBH
PI WEINHEIM
PA POSTFACH 101161, 69451 WEINHEIM, GERMANY
SN 2196-0216
J9 CHEMELECTROCHEM
JI ChemElectroChem
PD DEC 27
PY 2022
VL 9
IS 24
AR e202200971
DI 10.1002/celc.202200971
PG 8
WC Electrochemistry
WE Science Citation Index Expanded (SCI-EXPANDED)
SC Electrochemistry
GA 7B2BL
UT WOS:000898945500001
OA hybrid
DA 2023-06-30
ER

PT J
AU Wang, YW
   Li, LB
   Dong, ZH
   Yu, Y
   Zhou, AE
   Zhao, XF
   Zhang, J
AF Wang, Yuwei
   Li, Linbin
   Dong, Zihe
   Yu, Yan
   Zhou, Aie
   Zhao, Xiaofen
   Zhang, Juan
TI Ultrasensitive electrochemical detection of hepatitis C virus core
   antigen using terminal deoxynucleotidyl transferase amplification
   coupled with DNA nanowires
SO MICROCHIMICA ACTA
LA English
DT Article
DE Hepatitis C virus; HCV core antigen; Electrochemical biosensor; Terminal
   deoxynucleotidyl transferase amplification; DNA nanowires
ID PROXIMITY HYBRIDIZATION; PROTEIN; QUANTIFICATION; IMMUNOASSAY; DIALYSIS;
   SINGLE; ASSAY; RNA
AB Early diagnosis of hepatitis C virus (HCV) infection is essential to prevent disease from spreading and progression. Herein, a novel electrochemical biosensor was developed for ultrasensitive detection of HCV core antigen (HCVcAg) based on terminal deoxynucleotidyl transferase (TdT) amplification and DNA nanowires (DNW). After sandwich-type antibody-antigen recognition, the antibody-conjugated DNA was pulled to the electrode surface and further extended into a long DNA sequence by robust TdT reaction. Then, large numbers of methylene blue-loaded DNW (MB@DNW) as signal labels are linked to the extended DNA sequence. This results in an amplified electrochemical signal for HCVcAg determination, typically measured at around -0.25 V (Ag/AgCl). Under the optimum conditions, the proposed biosensor achieved a wide linear range for HCVcAg from 0.1 to 312.5 pg/mL with a low limit of detection of 32 fg/mL. The good practicality of the biosensor was demonstrated by recovery experiment (recoveries from 98 to 104% with RSD of 2.5-4.4%) and comparison with enzyme-linked immunosorbent assay (ELISA). Given the highlighted performance, the biosensor is expected to act as a reliable sensing tool for HCVcAg determination in clinics.
C1 [Wang, Yuwei; Li, Linbin; Dong, Zihe; Yu, Yan; Zhou, Aie; Zhao, Xiaofen; Zhang, Juan] Chongqing Hosp Tradit Chinese Med, Dept Lab Med, Chongqing 400016, Peoples R China.
   [Wang, Yuwei; Li, Linbin; Dong, Zihe; Yu, Yan; Zhou, Aie; Zhao, Xiaofen; Zhang, Juan] Chongqing Hosp Tradit Chinese Med, Chongqing Key Lab Sichuan Chongqing Coconstruct D, Chongqing 400016, Peoples R China.
RP Zhao, XF; Zhang, J (通讯作者)，Chongqing Hosp Tradit Chinese Med, Dept Lab Med, Chongqing 400016, Peoples R China.; Zhao, XF; Zhang, J (通讯作者)，Chongqing Hosp Tradit Chinese Med, Chongqing Key Lab Sichuan Chongqing Coconstruct D, Chongqing 400016, Peoples R China.
EM zhaoxiaofen0813@163.com; juanmcq@163.com
FU Natural Science Foundation of Chongqing [cstc2020jcyj-msxmX0764];
   CombinedMedical Funding of Chongqing Health Commission & Science and
   Technology Bureau [2020FYYX060]; Xinglin Scholar Research Premotion
   Project of Chengdu University of TCM [YYZX2019067]
FX This work was supported by the Natural Science Foundation of Chongqing
   (cstc2020jcyj-msxmX0764), the CombinedMedical Funding of Chongqing
   Health Commission & Science and Technology Bureau (2020FYYX060), and the
   Xinglin Scholar Research Premotion Project of Chengdu University of TCM
   (YYZX2019067).
CR Bouvier-Alias M, 2002, HEPATOLOGY, V36, P211, DOI 10.1053/jhep.2002.34130
   Chen XL, 2020, BIOSENS BIOELECTRON, V163, DOI 10.1016/j.bios.2020.112271
   Dore GJ, 2020, NAT MED, V26, P157, DOI 10.1038/s41591-019-0706-x
   Fabrizi F, 2005, J CLIN MICROBIOL, V43, P414, DOI 10.1128/JCM.43.1.414-420.2005
   Ge DL, 2009, NATURE, V461, P399, DOI 10.1038/nature08309
   Ge ZL, 2018, J AM CHEM SOC, V140, P17808, DOI 10.1021/jacs.8b10529
   Ghanbari K, 2018, SENSOR ACTUAT B-CHEM, V258, P1066, DOI 10.1016/j.snb.2017.11.145
   Hanafiah KM, 2013, HEPATOLOGY, V57, P1333, DOI 10.1002/hep.26141
   Hariri AA, 2015, NAT CHEM, V7, P295, DOI [10.1038/nchem.2184, 10.1038/NCHEM.2184]
   Huang XY, 2019, BIOSENS BIOELECTRON, V143, DOI 10.1016/j.bios.2019.111609
   Jiang Q, 2012, J AM CHEM SOC, V134, P13396, DOI 10.1021/ja304263n
   Kaiser T, 2008, J MED VIROL, V80, P1195, DOI 10.1002/jmv.21190
   Lei S, 2020, ANAL CHIM ACTA, V1100, P40, DOI 10.1016/j.aca.2019.12.008
   Li F, 2020, BIOSENS BIOELECTRON, V166, DOI 10.1016/j.bios.2020.112476
   Li XY, 2020, FOOD CHEM, V316, DOI 10.1016/j.foodchem.2020.126303
   Li X, 2018, ANGEW CHEM INT EDIT, V57, P2046, DOI 10.1002/anie.201705019
   Li XL, 2020, BIOSENS BIOELECTRON, V147, DOI 10.1016/j.bios.2019.111488
   Liu P, 2020, ACS APPL MATER INTER, V12, P45648, DOI 10.1021/acsami.0c14621
   Liu Q, 2018, ANGEW CHEM INT EDIT, V57, P7131, DOI 10.1002/anie.201802701
   Orito E, 1996, GUT, V39, P876, DOI 10.1136/gut.39.6.876
   Rahbani JF, 2015, ACS NANO, V9, P11898, DOI 10.1021/acsnano.5b04387
   Schuttler CG, 2004, J CLIN MICROBIOL, V42, P1977, DOI 10.1128/JCM.42.5.1977-1981.2004
   Seme K, 2005, J CLIN VIROL, V32, P92, DOI 10.1016/j.jcv.2004.10.005
   Valipour A, 2017, MICROCHIM ACTA, V184, P4477, DOI 10.1007/s00604-017-2449-z
   Valipour A, 2017, MICROCHIM ACTA, V184, P2015, DOI 10.1007/s00604-017-2190-7
   Valipour A, 2017, BIOSENS BIOELECTRON, V89, P946, DOI 10.1016/j.bios.2016.09.086
   Wang B, 2020, ANAL CHEM, V92, P884, DOI 10.1021/acs.analchem.9b03662
   Wang H, 2020, TOPICS CURR CHEM, V378, DOI 10.1007/s41061-020-0284-x
   Wang L, 2020, ACS APPL MATER INTER, V12, P322, DOI 10.1021/acsami.9b18869
   Wang WJ, 2019, CHEM SOC REV, V48, P4892, DOI 10.1039/c8cs00402a
   Wang XF, 2018, ANAL CHEM, V90, P3013, DOI 10.1021/acs.analchem.7b04359
   Xiao MS, 2019, CHEM REV, V119, P11631, DOI 10.1021/acs.chemrev.9b00121
   Xue C, 2020, ANGEW CHEM INT EDIT, V59, P17540, DOI 10.1002/anie.202004805
   Zeng ZE, 2021, BIOSENS BIOELECTRON, V173, DOI 10.1016/j.bios.2020.112814
   Zhao Y, 2017, ANAL CHEM, V89, P6907, DOI 10.1021/acs.analchem.7b01551
   Zheng J, 2020, ANAL CHEM, V92, P2194, DOI 10.1021/acs.analchem.9b04877
   Zhou ZJ, 2014, ANAL CHEM, V86, P3869, DOI 10.1021/ac4040554
   Zong C, 2014, ANAL CHEM, V86, P9939, DOI 10.1021/ac502749t
NR 38
TC 2
Z9 2
U1 4
U2 31
PU SPRINGER WIEN
PI WIEN
PA SACHSENPLATZ 4-6, PO BOX 89, A-1201 WIEN, AUSTRIA
SN 0026-3672
EI 1436-5073
J9 MICROCHIM ACTA
JI Microchim. Acta
PD AUG
PY 2021
VL 188
IS 8
AR 285
DI 10.1007/s00604-021-04939-2
PG 8
WC Chemistry, Analytical
WE Science Citation Index Expanded (SCI-EXPANDED)
SC Chemistry
GA TU9BO
UT WOS:000681324600001
PM 34347172
DA 2023-06-30
ER

PT J
AU Fani, M
   Rezayi, M
   Meshkat, Z
   Rezaee, SA
   Makvandi, M
   Angali, KA
AF Fani, Mona
   Rezayi, Majid
   Meshkat, Zahra
   Rezaee, Seyed Abdolrahim
   Makvandi, Manoochehr
   Angali, Kambiz Ahmadi
TI A Novel Electrochemical DNA Biosensor Based on a Gold
   Nanoparticles-Reduced Graphene Oxide-Polypyrrole Nanocomposite to Detect
   Human T-Lymphotropic Virus-1
SO IEEE SENSORS JOURNAL
LA English
DT Article
DE DNA; Electrodes; Probes; Biosensors; Diseases; Surface treatment;
   Finance; Nanocomposite; screen-printed electrode; electrochemical DNA
   biosensor; human T-lymphotropic Virus-1
ID COMPOSITE
AB An electrochemical DNA biosensor for the Human T-Lymphotropic Virus-1 (HTLV-1) detection was developed using differential pulse voltammetry (DPV). For this purpose, single-strand DNA (ssDNA) probe was immobilized on the screen-printed carbon electrode (SPCE) modified with nanocomposite of reduced graphene oxide, polypyrrole, and gold nanoparticles (rGO-PPy-AuNPs). Then, the hybridization with the target DNA was studied by measuring the electrochemical oxidation response of the anthraquinone-2-sulfonic acid sodium salt monohydrate (AQMS). The calibration curve displayed a linear range between 10(-15) and 10(-7) mol/L, with a detection limit of 40 atto-molar towards HTLV-1 DNA concentrations. This DNA sensing platform was successfully applied to detect the DNA extracted from Peripheral Blood Mononuclear Cells (PBMC) sample. Also, the specificity of the proposed biosensor was investigated by a positive sample of HTLV-1, a positive sample of HSV-1 (non-complementary sample), a mix-sample (HTLV-1 and HSV-1) and negative sample. Moreover, the relative standard deviation (RSD) of repeatability and reproducibility tests was 2.8 % and 4.3 % respectively, that it is less than 20% and demonstrates the good reusability and stability of the proposed biosensor.
C1 [Fani, Mona; Makvandi, Manoochehr] Ahvaz Jundishapur Univ Med Sci, Hlth Res Inst, Infect & Trop Dis Res Ctr, Ahvaz 6135715794, Iran.
   [Rezayi, Majid] Mashhad Univ Med Sci, Med Toxicol Res Ctr, Mashhad 913753316, Razavi Khorasan, Iran.
   [Rezayi, Majid] Mashhad Univ Med Sci, Sch Med, Dept Med Biotechnol & Nanotechnol, Mashhad 913753316, Razavi Khorasan, Iran.
   [Meshkat, Zahra] Mashhad Univ Med Sci, Qaem Univ Hosp, Antimicrobial Resistance Res Ctr, Dept Med Bacteriol & Virol,Sch Med, Mashhad 913753316, Razavi Khorasan, Iran.
   [Rezaee, Seyed Abdolrahim] Mashhad Univ Med Sci, Fac Med, Inflammat & Inflammatory Dis Res Ctr, Mashhad 913753316, Razavi Khorasan, Iran.
   [Angali, Kambiz Ahmadi] Ahvaz Jundishapur Univ Med Sci, Environm Technol Res Ctr ETRC, Ahvaz 6135715794, Iran.
   [Angali, Kambiz Ahmadi] Ahvaz Jundishapur Univ Med Sci, Dept Stat & Epidemiol, Ahvaz 6135715794, Iran.
C3 Ahvaz Jundishapur University of Medical Sciences (AJUMS); Mashhad
   University Medical Science; Mashhad University Medical Science; Mashhad
   University Medical Science; Mashhad University Medical Science; Ahvaz
   Jundishapur University of Medical Sciences (AJUMS); Ahvaz Jundishapur
   University of Medical Sciences (AJUMS)
RP Makvandi, M (通讯作者)，Ahvaz Jundishapur Univ Med Sci, Hlth Res Inst, Infect & Trop Dis Res Ctr, Ahvaz 6135715794, Iran.
EM fani.mona@yahoo.com; rezaeimj@mums.ac.ir; meshkatz@mums.ac.ir;
   rezaeer@mums.ac.ir; manoochehrmakvandi299@gmail.com;
   angali-k@ajums.ac.ir
RI Fani, Mona/AAP-7705-2021
OI ahmadi angali, kambiz/0000-0002-6816-4517; Fani,
   Mona/0000-0001-9396-3890; ahmadi angali, kambiz/0000-0002-1530-2349
FU Infectious and Tropical Disease Research Center, Health Research
   Institute, Ahvaz Jundishapur University of Medical Sciences, Ahvaz,
   Iran; University of Medical Sciences, Mashhad, Iran; National Institutes
   for Medical Research Development (NIMAD), Tehran, Iran, through the
   Elite Researcher Grant Committee [965473]
FX This work was supported in part by the Infectious and Tropical Disease
   Research Center, Health Research Institute, Ahvaz Jundishapur University
   of Medical Sciences, Ahvaz, Iran, in part by the University of Medical
   Sciences, Mashhad, Iran, and in part by the National Institutes for
   Medical Research Development (NIMAD), Tehran, Iran, through the Elite
   Researcher Grant Committee under Award 965473.
CR Abraham AA, 2015, ELECTROCHIM ACTA, V165, P221, DOI 10.1016/j.electacta.2015.03.003
   Aderibigbe A. O., 2016, THESIS
   Ahangar LE, 2017, BIOELECTROCHEMISTRY, V117, P83, DOI 10.1016/j.bioelechem.2017.06.006
   Campos-Ferreira DS, 2013, ANAL CHIM ACTA, V804, P258, DOI 10.1016/j.aca.2013.10.038
   Esmaeili C, 2017, SENSOR ACTUAT B-CHEM, V242, P616, DOI 10.1016/j.snb.2016.11.061
   Ferreon ACM, 2010, METHOD ENZYMOL, V472, P179, DOI 10.1016/S0076-6879(10)72010-3
   Gessain A, 2012, FRONT MICROBIOL, V3, DOI 10.3389/fmicb.2012.00388
   Gotti G, 2014, ELECTROCHIM ACTA, V128, P412, DOI 10.1016/j.electacta.2013.10.172
   Guo SJ, 2007, ANAL CHIM ACTA, V598, P181, DOI 10.1016/j.aca.2007.07.054
   Hedayati-Moghaddam MR, 2011, IRAN RED CRESCENT ME, V13, P424
   Lee CS, 2018, NANOMATERIALS-BASEL, V8, DOI 10.3390/nano8010017
   Ling YP, 2019, MEASUREMENT, V135, P640, DOI 10.1016/j.measurement.2018.12.026
   Mahieux R, 2009, PATHOL BIOL, V57, P161, DOI 10.1016/j.patbio.2008.02.015
   Norouzi M, 2017, ANAL LETT, V50, P2402, DOI 10.1080/00032719.2017.1287714
   Rashid J.I.A., 2017, SENS BIOSENSING RES, V16, P19, DOI [10.1016/j.sbsr.2017.09.001, DOI 10.1016/J.SBSR.2017.09.001]
   Ulianas A, 2014, SENSOR ACTUAT B-CHEM, V190, P694, DOI 10.1016/j.snb.2013.09.040
   Ulianas A, 2012, SENSORS-BASEL, V12, P5445, DOI 10.3390/s120505445
   Verdonck K, 2007, LANCET INFECT DIS, V7, P266, DOI 10.1016/S1473-3099(07)70081-6
   WHO, 2003, WHO TECH REP SER, V916, P1
   Wu BY, 2016, NANOMATERIALS-BASEL, V6, DOI 10.3390/nano6110220
   Zhang FY, 2017, T NONFERR METAL SOC, V27, P917, DOI 10.1016/S1003-6326(17)60108-0
   Zhao ZY, 2015, ANAL LETT, V48, P1437, DOI 10.1080/00032719.2014.984189
NR 22
TC 12
Z9 12
U1 2
U2 39
PU IEEE-INST ELECTRICAL ELECTRONICS ENGINEERS INC
PI PISCATAWAY
PA 445 HOES LANE, PISCATAWAY, NJ 08855-4141 USA
SN 1530-437X
EI 1558-1748
J9 IEEE SENS J
JI IEEE Sens. J.
PD SEP 15
PY 2020
VL 20
IS 18
BP 10625
EP 10632
DI 10.1109/JSEN.2020.2993274
PG 8
WC Engineering, Electrical & Electronic; Instruments & Instrumentation;
   Physics, Applied
WE Science Citation Index Expanded (SCI-EXPANDED)
SC Engineering; Instruments & Instrumentation; Physics
GA NX0DF
UT WOS:000575389000033
DA 2023-06-30
ER

PT J
AU Yu, LY
   Zhang, Q
   Jin, DQ
   Xu, Q
   Hu, XY
AF Yu, Liangyun
   Zhang, Qi
   Jin, Dangqin
   Xu, Qin
   Hu, Xiaoya
TI A promising voltammetric biosensor based on glutamate
   dehydrogenase/Fe3O4/graphene/chitosan nanobiocomposite for sensitive
   ammonium determination in PM2.5
SO TALANTA
LA English
DT Article
DE Ammonium biosensor; Glutamate dehydrogenase; Fe3O4 nanospheres;
   Graphene; Chitosan; PM2.5
ID REDUCED GRAPHENE OXIDE; GLASSY-CARBON ELECTRODE; ELECTROCHEMICAL SENSOR;
   PARTICULATE MATTER; ION; FUNCTIONALIZATION; NANOPARTICLES; COMPONENTS;
   PARTICLES; COMPOSITE
AB A novel NH4+ voltammetric electrochemical biosensor was constructed by immobilizing glutamate dehydrogenase (GLDH)/Fe3O4/graphene (GR)/chitosan (CS) nanobiocomposite onto a glassy carbon electrode (GCE). On the GLDH/Fe3O4/GR/CS/GCE, GLDH catalyzed the reversible reaction, i.e., the reductive amination of alpha-ketoglutaric acid and the oxidative deamination of L-glutamate. The electrons produced in the enzymatic reactions were transferred to the surface of the electrode via the [Fe(CN)(6)](3-/4-) couple, which helped for the amplification of the electrochemical signal. The electrochemical detection of NH4+ was based on the fact that the enhanced response current was proportional to the NH4+ concentration. Owing to the combination of the advantages of the synergistic effects of Fe3O4 nanospheres, GR and CS, a promising platform for NH4+ sensing was provided. Under optimum conditions, the introduced biosensor had a linear range of 0.4-2.0 mu M for NH4+ with the detection and quantification limits of 0.08 and 0.27 mu M, respectively. Moreover, the biosensor exhibited good sensitivity and excellent reproducibility. It could retain 91.8% of its original response after two weeks of storage at 4 degrees C, suggesting satisfactory stability. Additionally, the proposed biosensor was successfully applied to detect NH4+ levels in PM2.5 samples, indicating its feasibility for application in NH4+ monitoring in the environmental fields.
C1 [Yu, Liangyun; Zhang, Qi; Xu, Qin; Hu, Xiaoya] Yangzhou Univ, Coll Chem & Engn, Yangzhou 225002, Jiangsu, Peoples R China.
   [Yu, Liangyun] Yancheng Inst Technol, Coll Text & Clothing, Yancheng 224051, Peoples R China.
   [Yu, Liangyun; Zhang, Qi] Yancheng Inst Technol, Jiangsu Collaborat Innovat Ctr Ecol Bldg Mat & En, Yancheng 224051, Peoples R China.
   [Jin, Dangqin] Yangzhou Polytech Inst, Dept Chem Engn, Yangzhou 225127, Jiangsu, Peoples R China.
C3 Yangzhou University; Yancheng Institute of Technology; Yancheng
   Institute of Technology
RP Xu, Q; Hu, XY (通讯作者)，Yangzhou Univ, Coll Chem & Engn, Yangzhou 225002, Jiangsu, Peoples R China.
EM xuqin@yzu.edu.cn; xyhu@yzu.edu.cn
RI , xuqin/AAK-8466-2020
OI , xuqin/0000-0001-9311-213X
FU NSFC [21575124, 21675140, 21275124, 21275125]; Fund of Yangzhou City of
   Environmental Protection Bureau [YHK1409, YHK1410]; 14th Six Talent
   Peaks Project in Jiangsu Province [SWYY-085]; Natural Science Research
   Project of Jiangsu Higher Education [17KJD150007, 16KJB150044]; 333
   High-level Talent Training Project [2016-7, BRA2017479]
FX The authors gratefully acknowledge NSFC (No. 21575124, 21675140,
   21275124 and 21275125), the PAPD of Jiangsu Higher Education
   Institutions, the Fund of Yangzhou City of Environmental Protection
   Bureau (YHK1409 and YHK1410), the high-end talent project of Yangzhou
   University, the 14th Six Talent Peaks Project in Jiangsu Province
   (SWYY-085), the Natural Science Research Project of Jiangsu Higher
   Education (17KJD150007 and 16KJB150044), Colleges and Universities in
   Jiangsu Province College Students' Innovative Entrepreneurial Training
   Program (2018), the Higher Education Outstanding Scientific and
   Technological Innovation Team of Jiangsu Province (2017-6), the Young
   Academic Leaders of Jiangsu Province (2018), the 333 High-level Talent
   Training Project (2016-7, BRA2017479). We also thank the Test Center of
   Yangzhou University for SEM, TEM and other characterizations.
CR Abass AK, 1998, ANAL CHIM ACTA, V373, P1, DOI 10.1016/S0003-2670(98)00368-7
   Bertocchi P, 1996, BIOSENS BIOELECTRON, V11, P1, DOI 10.1016/0956-5663(96)83708-0
   Duporte G, 2016, ENVIRON SCI TECHNOL, V50, P4693, DOI 10.1021/acs.est.6b00270
   Fang X, 2017, BIOSENS BIOELECTRON, V97, P218, DOI 10.1016/j.bios.2017.05.055
   Fartas FM, 2017, SENSORS-BASEL, V17, DOI 10.3390/s17051132
   Habila MA, 2016, TALANTA, V154, P539, DOI 10.1016/j.talanta.2016.03.081
   Han B, 2016, SCI TOTAL ENVIRON, V544, P319, DOI 10.1016/j.scitotenv.2015.10.053
   Hart JP, 2006, ANAL LETT, V39, P1657, DOI 10.1080/00032710600713545
   Hertel O, 2012, BIOGEOSCIENCES, V9, P4921, DOI 10.5194/bg-9-4921-2012
   Huang T, 2016, ATMOSPHERE-BASEL, V7, DOI 10.3390/atmos7040049
   Ianniello A, 2011, ATMOS CHEM PHYS, V11, P10803, DOI 10.5194/acp-11-10803-2011
   Jbeli A, 2018, CARBOHYD POLYM, V199, P31, DOI 10.1016/j.carbpol.2018.06.122
   Kaushik A, 2009, SENSOR ACTUAT B-CHEM, V138, P572, DOI 10.1016/j.snb.2009.02.005
   Kaushik A, 2009, BIOCHEM ENG J, V46, P132, DOI 10.1016/j.bej.2009.04.021
   Kaushika A, 2008, BIOSENS BIOELECTRON, V24, P676, DOI 10.1016/j.bios.2008.06.032
   Kim JS, 2011, J ATMOS CHEM, V68, P251, DOI 10.1007/s10874-012-9220-y
   Kuila T, 2011, BIOSENS BIOELECTRON, V26, P4637, DOI 10.1016/j.bios.2011.05.039
   Kwan RCH, 2005, SENSOR ACTUAT B-CHEM, V107, P616, DOI 10.1016/j.snb.2004.11.028
   Li GD, 2016, ENVIRON SCI TECHNOL, V50, P11452, DOI 10.1021/acs.est.6b02562
   Li QF, 2014, ENVIRON SCI POLLUT R, V21, P4675, DOI 10.1007/s11356-013-2417-z
   Li Y, 2015, ANAL CHIM ACTA, V884, P106, DOI 10.1016/j.aca.2015.05.022
   Liu H, 2009, LANGMUIR, V25, P12006, DOI 10.1021/la9029613
   Liu JH, 2007, MATER LETT, V61, P1529, DOI 10.1016/j.matlet.2006.06.089
   Liu JY, 2014, ACS APPL MATER INTER, V6, P19997, DOI 10.1021/am505547f
   Long SL, 2014, J ENVIRON SCI-CHINA, V26, P1040, DOI 10.1016/S1001-0742(13)60521-5
   Madrakian T, 2016, MAT SCI ENG C-MATER, V63, P637, DOI 10.1016/j.msec.2016.03.041
   Monosik R, 2013, FOOD ANAL METHOD, V6, P521, DOI 10.1007/s12161-012-9468-5
   Noorbakhsh A, 2017, ELECTROANAL, V29, P1113, DOI 10.1002/elan.201600660
   Poorahong S, 2011, BIOSENS BIOELECTRON, V26, P3670, DOI 10.1016/j.bios.2011.01.026
   Qian J, 2014, SENSOR ACTUAT B-CHEM, V201, P160, DOI 10.1016/j.snb.2014.05.020
   Radhakrishnan S, 2015, CHEM ENG J, V259, P594, DOI 10.1016/j.cej.2014.08.047
   Rahman S. A., 2012, ANAL BIOANALYTICAL E, V4, P262
   Ren F, 2014, TROP J PHARM RES, V13, P2075, DOI 10.4314/tjpr.v13i12.19
   Reza KK, 2017, MICROCHIM ACTA, V184, P1809, DOI 10.1007/s00604-017-2171-x
   Shan CS, 2010, BIOSENS BIOELECTRON, V25, P1070, DOI 10.1016/j.bios.2009.09.024
   Sheng QL, 2017, MICROCHIM ACTA, V184, P1573, DOI 10.1007/s00604-017-2219-y
   Singh J, 2013, PROCESS BIOCHEM, V48, P1724, DOI 10.1016/j.procbio.2013.07.025
   Singh R, 2011, BIOSENS BIOELECTRON, V26, P2967, DOI 10.1016/j.bios.2010.11.047
   Smarzewska S, 2015, FOOD ANAL METHOD, V8, P635, DOI 10.1007/s12161-014-9925-4
   Wang L, 2017, ATMOS RES, V192, P19, DOI 10.1016/j.atmosres.2017.03.016
   Wang S, 2015, SCI REP-UK, V5, DOI 10.1038/srep13216
   Wang WX, 2016, ENVIRON SCI POLLUT R, V23, P1691, DOI 10.1007/s11356-015-5397-3
   Wang YQ, 2017, SENSOR ACTUAT B-CHEM, V251, P40, DOI 10.1016/j.snb.2017.04.128
   Xia YJ, 2017, SCI TOTAL ENVIRON, V587, P240, DOI 10.1016/j.scitotenv.2017.02.127
   Yang JK, 2004, B KOR CHEM SOC, V25, P1499
   Yu LY, 2016, CHEM ENG J, V294, P122, DOI 10.1016/j.cej.2016.02.063
   Yu XC, 2004, J ENVIRON SCI, V16, P813
   Zhang J, 2010, BIOSENS BIOELECTRON, V26, P371, DOI 10.1016/j.bios.2010.07.127
   Zhao MJ, 2016, AEROSOL AIR QUAL RES, V16, P1378, DOI 10.4209/aaqr.2015.12.0699
   Zhu MY, 2011, J PHYS CHEM C, V115, P18923, DOI 10.1021/jp200418j
   Zhu ZZ, 2017, NANO-MICRO LETT, V9, DOI 10.1007/s40820-017-0128-6
   Zou YJ, 2016, ENVIRON POLLUT, V212, P627, DOI 10.1016/j.envpol.2016.03.022
NR 52
TC 20
Z9 20
U1 7
U2 114
PU ELSEVIER
PI AMSTERDAM
PA RADARWEG 29, 1043 NX AMSTERDAM, NETHERLANDS
SN 0039-9140
EI 1873-3573
J9 TALANTA
JI Talanta
PD MAY 15
PY 2019
VL 197
BP 622
EP 630
DI 10.1016/j.talanta.2018.12.090
PG 9
WC Chemistry, Analytical
WE Science Citation Index Expanded (SCI-EXPANDED)
SC Chemistry
GA HO1ZC
UT WOS:000460710200082
PM 30771985
DA 2023-06-30
ER

PT J
AU Lu, XB
   Wang, X
   Jin, J
   Zhang, Q
   Chen, JP
AF Lu, Xianbo
   Wang, Xue
   Jin, Jing
   Zhang, Qing
   Chen, Jiping
TI Electrochemical biosensing platform based on amino acid ionic liquid
   functionalized graphene for ultrasensitive biosensing applications
SO BIOSENSORS & BIOELECTRONICS
LA English
DT Article
DE Biosensor; Graphene; Ionic liquids; Electronic conductivity; Tyrosinase
ID GLASSY-CARBON ELECTRODE; WATER-SOLUBLE GRAPHENE; TYROSINASE BIOSENSOR;
   GOLD NANOPARTICLES; MESOPOROUS CARBON; RAPID DETECTION; COMPOSITE;
   CHITOSAN; CATECHOL; ELECTROCATALYSIS
AB In this study, a facile non-covalent method was developed for preparing water-soluble graphene with excellent electronic conductivity. Room temperature ionic liquids (ILs) with high ionic conductivity were used for the non-covalent surface functionalization of graphene through pi-pi stacking interactions. Compared to other ILs used, amino acid ionic liquids (AAILs) were found to be the most effective for improving the dispersion of graphene in water phase. Electrochemical and spectroscopic results confirmed that the obtained AAIL functionalized GR can retain the excellent electronic conductivity of pristine graphene without damaging the graphene lattice. The obtained water-soluble graphene (GR-AAIL) was exemplified to fabricate an electrochemical biosensor using tyrosinase as a model enzyme, and the sensitivity (12,600 mA cm(-2) M-1) of GR-AAIL based biosensor was about 17 times higher than that of graphene oxide and other nanomaterial based biosensor, displaying its unprecedented high sensitivity for biosensing. The detection limit for catechol (one important environmental pollutant) reached as low as 8 nM with a response time of 3 s and a linear range from 25 nM to 11,100 nM. The AAIL-GR based biosensor also demonstrated good reproducibility, repeatability, selectivity, long-term stability and high recovery for catechol detection. Amino acid ionic liquid functionalized graphene proves to be a robust and versatile electrochemical biosensing platform for fabricating biosensors with excellent performance. (C) 2014 Elsevier B.V. All rights reserved.
C1 [Lu, Xianbo; Wang, Xue; Jin, Jing; Zhang, Qing; Chen, Jiping] Chinese Acad Sci, Dalian Inst Chem Phys, Key Lab Separat Sci Analyt Chem, Dalian 116023, Peoples R China.
C3 Chinese Academy of Sciences; Dalian Institute of Chemical Physics, CAS
RP Lu, XB (通讯作者)，Chinese Acad Sci, Dalian Inst Chem Phys, Key Lab Separat Sci Analyt Chem, Dalian 116023, Peoples R China.
EM xianbolu@dicp.ac.cn; chenjp@dicp.ac.cn
RI lu, xianbo/F-4363-2011
OI lu, xianbo/0000-0003-3983-7812
FU National Natural Science Foundation of China [20907051]; National High
   Technology Research and Development Program of China [2013AA065203];
   Knowledge Innovation Program of the Chinese Academy of Sciences [DICP
   K2010C1]
FX This work was supported by the National Natural Science Foundation of
   China (No. 20907051), the National High Technology Research and
   Development Program of China (2013AA065203), and the Knowledge
   Innovation Program of the Chinese Academy of Sciences (No. DICP
   K2010C1).
CR Baughman RH, 2002, SCIENCE, V297, P787, DOI 10.1126/science.1060928
   Buzzeo MC, 2004, ANAL CHEM, V76, P4583, DOI 10.1021/ac040042w
   Feng JJ, 2005, ANAL BIOCHEM, V342, P280, DOI 10.1016/j.ab.2005.04.040
   Gholivand MB, 2014, BIOSENS BIOELECTRON, V53, P472, DOI 10.1016/j.bios.2013.09.074
   Huang KJ, 2013, MICROCHIM ACTA, V180, P751, DOI 10.1007/s00604-013-0988-5
   Li D, 2008, NAT NANOTECHNOL, V3, P101, DOI 10.1038/nnano.2007.451
   Liu F, 2013, BIOSENS BIOELECTRON, V50, P387, DOI 10.1016/j.bios.2013.06.055
   Liu N, 2013, BIOSENS BIOELECTRON, V48, P33, DOI 10.1016/j.bios.2013.03.080
   Lotya M, 2009, J AM CHEM SOC, V131, P3611, DOI 10.1021/ja807449u
   Lou WY, 2004, BIOCATAL BIOTRANSFOR, V22, P171, DOI 10.1080/10242420440001727328
   Lu XB, 2006, BIOMACROMOLECULES, V7, P975, DOI 10.1021/bm050933t
   Lu XB, 2006, ELECTROCHEM COMMUN, V8, P874, DOI 10.1016/j.elecom.2006.03.026
   Malig J, 2012, ADV MATER, V24, P800, DOI 10.1002/adma.201103697
   Moulthrop J.S., 2005, CHEM COMMUN, P1557
   Park S, 2009, NAT NANOTECHNOL, V4, P217, DOI [10.1038/nnano.2009.58, 10.1038/NNANO.2009.58]
   Perez-Lopez B, 2011, ADV FUNCT MATER, V21, P255, DOI 10.1002/adfm.201001306
   Ponomarenko LA, 2008, SCIENCE, V320, P356, DOI 10.1126/science.1154663
   Qu Y, 2013, BIOSENS BIOELECTRON, V44, P85, DOI 10.1016/j.bios.2013.01.011
   Si Y, 2008, NANO LETT, V8, P1679, DOI 10.1021/nl080604h
   Singh S, 2013, SENSOR ACTUAT B-CHEM, V182, P161, DOI 10.1016/j.snb.2013.02.111
   Sun YP, 2002, ACCOUNTS CHEM RES, V35, P1096, DOI 10.1021/ar010160v
   Wang X, 2014, CHEMELECTROCHEM, V1, P808, DOI 10.1002/celc.201300208
   Wu LD, 2012, CHEMSUSCHEM, V5, P1918, DOI 10.1002/cssc.201200274
   Wu LD, 2012, BIOSENS BIOELECTRON, V35, P193, DOI 10.1016/j.bios.2012.02.045
   Xu YX, 2008, J AM CHEM SOC, V130, P5856, DOI 10.1021/ja800745y
   Yin HS, 2011, ELECTROCHIM ACTA, V56, P2748, DOI 10.1016/j.electacta.2010.12.060
   Zhou Q, 2013, BIOSENS BIOELECTRON, V49, P25, DOI 10.1016/j.bios.2013.04.037
NR 27
TC 46
Z9 48
U1 7
U2 457
PU ELSEVIER ADVANCED TECHNOLOGY
PI OXFORD
PA OXFORD FULFILLMENT CENTRE THE BOULEVARD, LANGFORD LANE, KIDLINGTON,
   OXFORD OX5 1GB, OXON, ENGLAND
SN 0956-5663
EI 1873-4235
J9 BIOSENS BIOELECTRON
JI Biosens. Bioelectron.
PD DEC 15
PY 2014
VL 62
BP 134
EP 139
DI 10.1016/j.bios.2014.06.036
PG 6
WC Biophysics; Biotechnology & Applied Microbiology; Chemistry, Analytical;
   Electrochemistry; Nanoscience & Nanotechnology
WE Science Citation Index Expanded (SCI-EXPANDED)
SC Biophysics; Biotechnology & Applied Microbiology; Chemistry;
   Electrochemistry; Science & Technology - Other Topics
GA AN1IB
UT WOS:000340334800022
PM 24997366
DA 2023-06-30
ER

PT J
AU Yin, HS
   Yang, ZQ
   Wang, HY
   Zhou, YL
   Ai, SY
AF Yin, Huanshun
   Yang, Zhiqing
   Wang, Haiyan
   Zhou, Yunlei
   Ai, Shiyun
TI Electrochemical biosensor for hydroxymethylated DNA detection and
   beta-glucosyltransferase activity assay based on enzymatic catalysis
   triggering signal amplification
SO SENSORS AND ACTUATORS B-CHEMICAL
LA English
DT Article
DE Electrochemical biosensor; DNA hydroxymethylation; Carboxyl modified
   Fe3O4 nanoparticles; T4 beta-glucosyltransferase activity assay;
   Inhibitor screening
ID LABEL-FREE; CARBON ELECTRODE; 5-HYDROXYMETHYLCYTOSINE; QUANTIFICATION;
   PLATFORM; GLUCOSE; NANOCOMPOSITE; HYBRIDIZATION; IMMUNOSENSOR;
   APTASENSOR
AB A simple and sensitive electrochemical biosensor was fabricated for hydroxymethylated DNA detection and T4 beta-glucosyltransferase activity assay based on the glycosylation of hydroxymethylated DNA and Hpall restriction endonuclease system triggering signal amplification. After immobilizing double -stranded DNA (dsDNA) on the surface of carboxyl functionalized Fe3O4 nanoparticle, the glycosylation reaction of hydroxymethylated cytosine can be performed with the catalytic effect of T4 beta-glucosyltransferase using uridine diphosphoglucose as glucose donor. Then, 4-mercaptophenylboronic acid (4-MPBA) can be further reacted with glucose and captured on Fe3O4 nanoparticle surface. After the dsDNA was digested by Hpall, the fragment with 4-MPBA can be released from Fe304 nanoparticle surface. After magnetic separation, this fragment can be further modified on gold electrode surface through the interaction between Au and SH, which can result in a decreased electrochemical signal of [Fe(CN)(6)](3-). According to this detection strategy, the electrochemical biosensor showed high sensitivity with the low detection limits of 0.14 nM and 0.27 unit/mL for hydroxymethylated DNA and T4 beta-glucosyltransferase. The fabricated biosensor also presented high selectivity and acceptable reproducibility. In addition, the inhibition activity of 4-phenylimidazole towards T4 beta-glucosyltransferase was also investigated. This work provides a novel platform for hydroxymethylated DNA detection, T4 beta-glucosyltransferase activity assay and its inhibition screening. (C) 2016 Elsevier B.V. All rights reserved.
C1 [Yin, Huanshun; Yang, Zhiqing; Wang, Haiyan; Zhou, Yunlei; Ai, Shiyun] Shandong Agr Univ, Coll Chem & Mat Sci, Tai An 271018, Shandong, Peoples R China.
C3 Shandong Agricultural University
RP Zhou, YL (通讯作者)，Shandong Agr Univ, Coll Chem & Mat Sci, Tai An 271018, Shandong, Peoples R China.
EM zhyl@sdau.edu.cn
FU National Natural Science Foundation of China [21375079]; Natural Science
   Foundation of Shandong province, China [ZR2014BQ029, ZR2016BM10]; China
   Postdoctoral Science Foundation [2015T80732, 2014M550369]; Project of
   Development of Science and Technology of Shandong Province, China
   [2013GZX20109]
FX This work was supported by the National Natural Science Foundation of
   China (No. 21375079), the Natural Science Foundation of Shandong
   province, China (Nos. ZR2014BQ029 and ZR2016BM10), China Postdoctoral
   Science Foundation (Nos. 2015T80732 and 2014M550369) and the Project of
   Development of Science and Technology of Shandong Province, China (No.
   2013GZX20109).
CR Arvand M, 2016, BIOSENS BIOELECTRON, V77, P837, DOI 10.1016/j.bios.2015.10.055
   Booth MJ, 2015, CHEM REV, V115, P2240, DOI 10.1021/cr5002904
   Deng CH, 2004, ANAL BIOCHEM, V330, P219, DOI 10.1016/j.ab.2004.03.014
   Giovanni M, 2015, ADV FUNCT MATER, V25, P3840, DOI 10.1002/adfm.201500940
   Hu YL, 2015, ELECTROCHIM ACTA, V165, P383, DOI 10.1016/j.electacta.2015.03.036
   Ito S, 2010, NATURE, V466, P1129, DOI 10.1038/nature09303
   Jin SG, 2011, CANCER RES, V71, P7360, DOI 10.1158/0008-5472.CAN-11-2023
   Lee MY, 2015, SENSOR ACTUAT B-CHEM, V206, P584, DOI 10.1016/j.snb.2014.09.106
   Ma SX, 2016, ANAL CHEM, V88, P9934, DOI 10.1021/acs.analchem.6b01265
   Ma W, 2016, BIOSENS BIOELECTRON, V80, P344, DOI 10.1016/j.bios.2015.12.064
   Madrakian T, 2014, SENSOR ACTUAT B-CHEM, V193, P451, DOI 10.1016/j.snb.2013.11.117
   Michaeli Y, 2013, CHEM COMMUN, V49, P8599, DOI 10.1039/c3cc42543f
   Pastor WA, 2011, NATURE, V473, P394, DOI 10.1038/nature10102
   Persson M, 2008, ANAL BIOCHEM, V378, P1, DOI 10.1016/j.ab.2008.03.006
   Rottach A, 2009, J CELL BIOCHEM, V108, P43, DOI 10.1002/jcb.22253
   Serafin V, 2017, SENSOR ACTUAT B-CHEM, V240, P1251, DOI 10.1016/j.snb.2016.09.109
   Shen CC, 2015, SENSOR ACTUAT B-CHEM, V209, P695, DOI 10.1016/j.snb.2014.12.044
   Song CX, 2011, NAT BIOTECHNOL, V29, P68, DOI 10.1038/nbt.1732
   Song YH, 2012, ELECTROCHIM ACTA, V71, P58, DOI 10.1016/j.electacta.2012.03.077
   Soomro RA, 2016, SENSOR ACTUAT B-CHEM, V233, P230, DOI 10.1016/j.snb.2016.04.065
   Sun HP, 2016, BIOSENS BIOELECTRON, V79, P92, DOI 10.1016/j.bios.2015.11.068
   Szwagierczak A, 2010, NUCLEIC ACIDS RES, V38, DOI 10.1093/nar/gkq684
   Tabrizi MA, 2015, BIOSENS BIOELECTRON, V69, P100, DOI 10.1016/j.bios.2015.02.024
   Tan L, 2012, DEVELOPMENT, V139, P1895, DOI 10.1242/dev.070771
   Torati R, 2016, BIOSENS BIOELECTRON, V78, P483, DOI 10.1016/j.bios.2015.11.098
   Wagner GK, 2010, CHEMBIOCHEM, V11, P1939, DOI 10.1002/cbic.201000201
   Walter A, 2016, SENSOR ACTUAT B-CHEM, V233, P502, DOI 10.1016/j.snb.2016.04.074
   Wan JZ, 2015, SENSOR ACTUAT B-CHEM, V213, P409, DOI 10.1016/j.snb.2015.02.123
   Wang H., 2011, NUCLEIC ACIDS RES, V39, P5149
   Wang XZ, 2015, SENSOR ACTUAT B-CHEM, V208, P575, DOI 10.1016/j.snb.2014.11.092
   Wongkongkatep J, 2006, ANGEW CHEM INT EDIT, V45, P665, DOI 10.1002/anie.200503107
   Wu D, 2015, BIOSENS BIOELECTRON, V74, P391, DOI 10.1016/j.bios.2015.07.003
   Yang ZQ, 2015, BIOSENS BIOELECTRON, V66, P109, DOI 10.1016/j.bios.2014.11.015
   Yin HS, 2015, BIOSENS BIOELECTRON, V63, P26, DOI 10.1016/j.bios.2014.07.016
   Yuan L, 2014, NPG ASIA MATER, V6, DOI 10.1038/am.2014.46
   Zhou YL, 2016, BIOSENS BIOELECTRON, V86, P508, DOI 10.1016/j.bios.2016.07.004
   Zhou YL, 2016, BIOSENS BIOELECTRON, V79, P79, DOI 10.1016/j.bios.2015.12.009
   Zhou YL, 2015, ELECTROCHIM ACTA, V174, P647, DOI 10.1016/j.electacta.2015.06.043
   Zhu BC, 2015, BIOSENS BIOELECTRON, V64, P74, DOI 10.1016/j.bios.2014.08.049
   Zhu L, 2015, ELECTROCHIM ACTA, V172, P88, DOI 10.1016/j.electacta.2015.04.100
NR 40
TC 22
Z9 22
U1 6
U2 91
PU ELSEVIER SCIENCE SA
PI LAUSANNE
PA PO BOX 564, 1001 LAUSANNE, SWITZERLAND
SN 0925-4005
J9 SENSOR ACTUAT B-CHEM
JI Sens. Actuator B-Chem.
PD MAY
PY 2017
VL 243
BP 602
EP 608
DI 10.1016/j.snb.2016.12.029
PG 7
WC Chemistry, Analytical; Electrochemistry; Instruments & Instrumentation
WE Science Citation Index Expanded (SCI-EXPANDED)
SC Chemistry; Electrochemistry; Instruments & Instrumentation
GA EN4HR
UT WOS:000395969100075
DA 2023-06-30
ER

PT J
AU Geng, P
   Zhang, XA
   Teng, YQ
   Fu, Y
   Xu, LL
   Xu, M
   Jin, LT
   Zhang, W
AF Geng, Ping
   Zhang, Xinai
   Teng, Yingqiao
   Fu, Ying
   Xu, Lili
   Xu, Min
   Jin, Litong
   Zhang, Wen
TI A DNA sequence-specific electrochemical biosensor based on alginic
   acid-coated cobalt magnetic beads for the detection of E. coli
SO BIOSENSORS & BIOELECTRONICS
LA English
DT Article
DE DNA electrochemical biosensor; Magnetic beads; Hybridization detection;
   E. coli
ID ESCHERICHIA-COLI; DRINKING-WATER; COLIFORMS; NANOPARTICLES; BACTERIA;
   TYROSINASE
AB A new type of DNA sequence-specific electrochemical biosensor based on magnetic beads for the detection of Escherichia coli is reported in the present work. Alginic acid-coated cobalt magnetic beads, capped with 5'-(NH2) oligonucleotide and employed not only for magnetic separation but also as the solid adsorbent, were used as DNA probes to hybridize with the target E. coli DNA sequence. This assay was specific for E. coli detection depending on the uid A gene, which encodes for the enzyme beta-D-glucuronidase produced by E. coli strains. When daunomycin (DNR) was used as DNA hybridization indicator, the target sequences of E. coli hybridized with the probes resulted in the decrease of DNR reduction peak current, which was proportional to the E. coli concentration. The optimization of the hybridization detection was carried out and the specificity of the probes was also demonstrated. This DNA biosensor can be employed to detect a complementary target sequence for 3.0 x 10(-10) mol/L and denatured PCR products for 0.5 ng/mu L. The linear range of the developed biosensor for the detection of E. coli cells was from 1.0 x 10(2) to 2.0 x 10(3) cells/mL with a detection limit of 50 cells/mL After a brief enrichment process, a concentration of 10 cells/mL E. coli in real water samples was detected by the electrochemical biosensor. (C) 2011 Elsevier B.V. All rights reserved.
C1 [Xu, Min] E China Normal Univ, Dept Phys, Shanghai Key Lab Magnet Resonance, Shanghai 200062, Peoples R China.
   [Geng, Ping; Zhang, Xinai; Teng, Yingqiao; Fu, Ying; Xu, Lili; Jin, Litong; Zhang, Wen] E China Normal Univ, Dept Chem, Shanghai 200062, Peoples R China.
C3 East China Normal University; East China Normal University
RP Xu, M (通讯作者)，E China Normal Univ, Dept Phys, Shanghai Key Lab Magnet Resonance, Shanghai 200062, Peoples R China.
EM wzhang@chem.ecnu.edu.cn
RI xu, li/GNH-3667-2022; Fu, Ying/HMD-6838-2023
OI Fu, Ying/0000-0002-8196-6493
FU National Nature Science Foundation of China [20775026, 21075041,
   20874029]; Science and Technology Commission of Shanghai Municipality
   [1052nm06500]; Shanghai Rising-Star Program [07QA14018]; Shanghai Key
   Laboratory of Green Chemistry and Chemical Process
FX We greatly appreciate the financial support of the National Nature
   Science Foundation of China (20775026, 21075041, 20874029), Science and
   Technology Commission of Shanghai Municipality (No. 1052nm06500),
   Shanghai Rising-Star Program (07QA14018) and Shanghai Key Laboratory of
   Green Chemistry and Chemical Process.
CR Arora K, 2007, ANAL CHEM, V79, P6152, DOI 10.1021/ac070403i
   BEJ AK, 1991, APPL ENVIRON MICROB, V57, P1013, DOI 10.1128/AEM.57.4.1013-1017.1991
   Chang AC, 2001, ANAL CHEM, V73, P467, DOI 10.1021/ac000460a
   Chen WJ, 2008, ANAL CHEM, V80, P9612, DOI 10.1021/ac802042x
   Cheng GF, 2005, ANAL CHIM ACTA, V533, P11, DOI 10.1016/j.aca.2004.10.044
   Courtney S, 2006, MOL CELL PROBE, V20, P163, DOI 10.1016/j.mcp.2005.12.001
   Gfeller KY, 2005, BIOSENS BIOELECTRON, V21, P528, DOI 10.1016/j.bios.2004.11.018
   Greenberg AE, 1998, STANDARD METHODS EXA
   Ito A, 2005, J BIOSCI BIOENG, V100, P1, DOI 10.1263/jbb.100.1
   Kulagina NV, 2005, ANAL CHEM, V77, P6504, DOI 10.1021/ac050639r
   Liu ZM, 2005, ANAL CHIM ACTA, V533, P3, DOI 10.1016/j.aca.2004.10.077
   Min JH, 2002, ANAL BIOCHEM, V303, P186, DOI 10.1006/abio.2002.5593
   Mittelmann AS, 2002, ANAL CHEM, V74, P903, DOI 10.1021/ac0156215
   Neuberger T, 2005, J MAGN MAGN MATER, V293, P483, DOI 10.1016/j.jmmm.2005.01.064
   Palecek E, 2007, TALANTA, V74, P276, DOI 10.1016/j.talanta.2007.08.020
   Prodelalova J, 2004, J CHROMATOGR A, V1056, P43, DOI 10.1016/j.chroma.2004.08.090
   Ravindranath SP, 2009, ANAL CHEM, V81, P2840, DOI 10.1021/ac802158y
   Rompre A, 2002, J MICROBIOL METH, V49, P31, DOI 10.1016/S0167-7012(01)00351-7
   Ruan CM, 2002, ANAL CHEM, V74, P4814, DOI 10.1021/ac025647b
   Serra B, 2005, ANAL CHEM, V77, P8115, DOI 10.1021/ac051327r
   Shiraishi H, 2007, BIOELECTROCHEMISTRY, V70, P481, DOI 10.1016/j.bioelechem.2006.07.011
   Steichen M, 2007, BIOSENS BIOELECTRON, V22, P2237, DOI 10.1016/j.bios.2006.10.041
   Su XL, 2004, ANAL CHEM, V76, P4806, DOI 10.1021/ac049442+
   Sun H, 2006, BIOSENS BIOELECTRON, V22, P506, DOI 10.1016/j.bios.2006.08.006
   Tanaka T, 2000, ANAL CHEM, V72, P3518, DOI 10.1021/ac9912505
   Taylor JI, 2000, J CHROMATOGR A, V890, P159, DOI 10.1016/S0021-9673(00)00107-2
   Tryland I, 1998, APPL ENVIRON MICROB, V64, P1018
   Yang HH, 2004, ANAL CHEM, V76, P1316, DOI 10.1021/ac034920m
NR 28
TC 49
Z9 50
U1 3
U2 73
PU ELSEVIER ADVANCED TECHNOLOGY
PI OXFORD
PA OXFORD FULFILLMENT CENTRE THE BOULEVARD, LANGFORD LANE, KIDLINGTON,
   OXFORD OX5 1GB, OXON, ENGLAND
SN 0956-5663
EI 1873-4235
J9 BIOSENS BIOELECTRON
JI Biosens. Bioelectron.
PD MAR 15
PY 2011
VL 26
IS 7
BP 3325
EP 3330
DI 10.1016/j.bios.2011.01.007
PG 6
WC Biophysics; Biotechnology & Applied Microbiology; Chemistry, Analytical;
   Electrochemistry; Nanoscience & Nanotechnology
WE Science Citation Index Expanded (SCI-EXPANDED)
SC Biophysics; Biotechnology & Applied Microbiology; Chemistry;
   Electrochemistry; Science & Technology - Other Topics
GA 739PR
UT WOS:000288730700037
PM 21277764
DA 2023-06-30
ER

PT J
AU Madden, J
   Barrett, C
   Laffir, FR
   Thompson, M
   Galvin, P
   O' Riordan, A
AF Madden, Julia
   Barrett, Colm
   Laffir, Fathima R.
   Thompson, Michael
   Galvin, Paul
   O' Riordan, Alan
TI On-Chip Glucose Detection Based on Glucose Oxidase Immobilized on a
   Platinum-Modified, Gold Microband Electrode
SO BIOSENSORS-BASEL
LA English
DT Article
DE microband; glucose detection; enzymatic; electrochemical;
   microfabrication; silicon
ID ELECTROCHEMICAL DETECTION; BIOSENSOR; ARRAYS; ELECTROANALYSIS;
   MICROELECTRODE
AB We report the microfabrication and characterization of gold microband electrodes on silicon using standard microfabrication methods, i.e., lithography and etching techniques. A two-step electrodeposition process was carried out using the on-chip platinum reference and gold counter electrodes, thus incorporating glucose oxidase onto a platinum-modified, gold microband electrode with an o-phenylenediamine and beta-cyclodextrin mixture. The as-fabricated electrodes were studied using optical microscopy, scanning electron microscopy, and atomic force microscopy. The two-step electrodeposition process was conducted in low sample volumes (50 mu L) of both solutions required for biosensor construction. Cyclic voltammetry and electrochemical impedance spectroscopy were utilised for electrochemical characterization at each stage of the deposition process. The enzymaticbased microband biosensor demonstrated a linear response to glucose from 2.5-15 mM, using both linear sweep voltammetry and chronoamperometric measurements in buffer-based solutions. The biosensor performance was examined in 30 mu L volumes of fetal bovine serum. Whilst a reduction in the sensor sensitivity was evident within 100% serum samples (compared to buffer media), the sensor demonstrated linear glucose detection with increasing glucose concentrations (5-17 mM).
C1 [Madden, Julia; Barrett, Colm; Thompson, Michael; Galvin, Paul; O' Riordan, Alan] Univ Coll Cork, Tyndall Natl Inst, Cork T12 R5CP, Ireland.
   [Laffir, Fathima R.] Univ Limerick, Bernal Inst, Limerick V94 T9PX, Ireland.
   [Thompson, Michael] Univ Toronto, Dept Chem, Toronto, ON M5S 3H6, Canada.
C3 University College Cork; University of Limerick; University of Toronto
RP Madden, J; O' Riordan, A (通讯作者)，Univ Coll Cork, Tyndall Natl Inst, Cork T12 R5CP, Ireland.
EM julia.madden@tyndall.ie; colm.barrett@tyndall.ie; Fathima.Laffir@ul.ie;
   m.thompson@utoronto.ca; paul.galvin@tyndall.ie; alan.oriordan@tyndall.ie
RI O'Riordan, Alan J/A-8445-2008
OI Barrett, Colm/0000-0002-8334-1593; O'Riordan, Alan/0000-0002-7554-1536;
   Thompson, Michael/0000-0002-1445-9918
FU Science Foundation Ireland (SFI), through the Insight Centre for Data
   Analytics Initiative [12/RC/2289, SFI/12/RC/2289-P2]; Science Foundation
   Ireland; Department of Agriculture, Food and Marine, on behalf of the
   Government of Ireland [16/RC/3835]
FX This research was supported by Science Foundation Ireland (SFI), through
   the Insight Centre for Data Analytics Initiative (grant numbers
   12/RC/2289 and SFI/12/RC/2289-P2), and in part from a research grant
   from Science Foundation Ireland and the Department of Agriculture, Food
   and Marine, on behalf of the Government of Ireland (under the Grant
   16/RC/3835 (VistaMilk)).
CR Authier L, 2001, ANAL CHEM, V73, P4450, DOI 10.1021/ac0103221
   Barrett C., 2019, P 2019 IEEE SENS MON
   Bollella P, 2019, BIOSENS BIOELECTRON, V123, P152, DOI 10.1016/j.bios.2018.08.010
   Bruen D, 2017, SENSORS-BASEL, V17, DOI 10.3390/s17081866
   Buk V, 2019, ELECTROCHIM ACTA, V298, P97, DOI 10.1016/j.electacta.2018.12.068
   Burke LD, 1997, GOLD BULL, V30, P43, DOI 10.1007/BF03214756
   Chen JH, 2020, J ELECTROCHEM SOC, V167, DOI 10.1149/1945-7111/ab7e26
   Cinti S, 2020, BIOSENS BIOELECTRON, V165, DOI 10.1016/j.bios.2020.112334
   Ciobanu M, 2008, ANAL CHEM, V80, P2717, DOI 10.1021/ac7021184
   CLARK LC, 1962, ANN NY ACAD SCI, V102, P29, DOI 10.1111/j.1749-6632.1962.tb13623.x
   Corradini S, 2016, J VET INTERN MED, V30, P983, DOI 10.1111/jvim.14355
   Dawson K, 2013, ELECTROCHIM ACTA, V101, P169, DOI 10.1016/j.electacta.2012.09.105
   Dawson K, 2012, J PHYS CHEM C, V116, P14665, DOI 10.1021/jp302967p
   Dick JE, 2016, P NATL ACAD SCI USA, V113, P6403, DOI 10.1073/pnas.1605002113
   Ellison SLR, 2008, ANALYST, V133, P992, DOI 10.1039/b717660k
   Fekete Z, 2015, SENSOR ACTUAT B-CHEM, V215, P300, DOI 10.1016/j.snb.2015.03.055
   Forster RJ, 2007, HANDBOOK OF ELECTROCHEMISTRY, P155, DOI 10.1016/B978-044451958-0.50007-0
   Ganesana M, 2019, BIOSENS BIOELECTRON, V130, P103, DOI 10.1016/j.bios.2019.01.049
   Garjonyte R, 1999, SENSOR ACTUAT B-CHEM, V56, P85, DOI 10.1016/S0925-4005(99)00163-X
   Gu SQ, 2014, BIOSENS BIOELECTRON, V55, P106, DOI 10.1016/j.bios.2013.12.002
   Harley CC, 2010, SENSOR ACTUAT B-CHEM, V150, P498, DOI 10.1016/j.snb.2010.09.012
   Heikenfeld J, 2019, NAT BIOTECHNOL, V37, P407, DOI 10.1038/s41587-019-0040-3
   Hrapovic S, 2003, ANAL CHEM, V75, P3308, DOI 10.1021/ac026438u
   Jin D.S., 2020, ECS MEET ABSTR, VMA2020-01, P1904, DOI [10.1149/MA2020-01271904mtgabs, DOI 10.1149/MA2020-01271904MTGABS]
   Layer RW, 2000, KIRK OTHMER ENCY CHE
   Lee JY, 2016, SCI REP-UK, V6, DOI 10.1038/srep30022
   Li DL, 2019, ACS SENSORS, V4, P2250, DOI 10.1021/acssensors.9b01172
   Li DL, 2019, J ELECTROANAL CHEM, V840, P279, DOI 10.1016/j.jelechem.2019.04.006
   Li J, 2016, BIOSENS BIOELECTRON, V86, P90, DOI 10.1016/j.bios.2016.06.037
   Li ZY, 2018, ANAL BIOCHEM, V550, P123, DOI 10.1016/j.ab.2018.04.023
   Liao QL, 2019, NANOSCALE, V11, P10702, DOI 10.1039/c9nr01997a
   Lisi F, 2020, BIOSENS BIOELECTRON, V148, DOI 10.1016/j.bios.2019.111835
   Liu L, 2015, J SOLID STATE ELECTR, V19, P731, DOI 10.1007/s10008-014-2659-9
   Lourenco CF, 2019, BIOELECTROCHEMISTRY, V130, DOI 10.1016/j.bioelechem.2019.06.010
   LOWRY JP, 1994, ANAL CHEM, V66, P1754, DOI 10.1021/ac00082a025
   MALITESTA C, 1990, ANAL CHEM, V62, P2735, DOI 10.1021/ac00223a016
   Mehmeti E, 2017, MICROCHIM ACTA, V184, P1127, DOI 10.1007/s00604-017-2115-5
   Mohan AMV, 2017, BIOSENS BIOELECTRON, V91, P574, DOI 10.1016/j.bios.2017.01.016
   Mousa HM, 2019, MATER LETT, V238, P267, DOI 10.1016/j.matlet.2018.12.012
   Orozco J, 2010, SENSORS-BASEL, V10, P475, DOI 10.3390/s100100475
   Pontius K, 2020, FRONT BIOENG BIOTECH, V8, DOI 10.3389/fbioe.2020.00436
   Ribet F, 2017, BIOSENS BIOELECTRON, V90, P577, DOI 10.1016/j.bios.2016.10.007
   Robinson C, 2020, ANAL METHODS-UK, V12, P2655, DOI [10.1039/D0AY00194E, 10.1039/d0ay00194e]
   Rothwell SA, 2008, ELECTROCHEM COMMUN, V10, P1078, DOI 10.1016/j.elecom.2008.05.018
   SASSO SV, 1990, ANAL CHEM, V62, P1111, DOI 10.1021/ac00210a004
   Streeter I, 2007, J PHYS CHEM C, V111, P12058, DOI 10.1021/jp073224d
   Svorc L, 2014, SENSOR ACTUAT B-CHEM, V194, P332, DOI 10.1016/j.snb.2013.12.104
   Tsopela A, 2014, BIOSENS BIOELECTRON, V61, P290, DOI 10.1016/j.bios.2014.05.004
   Vijayaraj K, 2016, ANAL METHODS-UK, V8, P6974, DOI 10.1039/c6ay02032a
   Wahl A, 2014, J ELECTROCHEM SOC, V161, pB3055, DOI 10.1149/2.010402jes
   Wenjun Zhang, 2015, Sensing and Bio-Sensing Research, V4, P96, DOI 10.1016/j.sbsr.2015.04.006
   Xu JJ, 2000, ANAL BIOCHEM, V280, P221, DOI 10.1006/abio.2000.4502
   Yang HP, 2016, SENSOR ACTUAT B-CHEM, V230, P600, DOI 10.1016/j.snb.2016.02.113
   Zhao M, 2015, ANAL CHEM, V87, P2615, DOI 10.1021/acs.analchem.5b00012
NR 54
TC 7
Z9 8
U1 11
U2 33
PU MDPI
PI BASEL
PA ST ALBAN-ANLAGE 66, CH-4052 BASEL, SWITZERLAND
EI 2079-6374
J9 BIOSENSORS-BASEL
JI Biosensors-Basel
PD AUG
PY 2021
VL 11
IS 8
AR 249
DI 10.3390/bios11080249
PG 14
WC Chemistry, Analytical; Nanoscience & Nanotechnology; Instruments &
   Instrumentation
WE Science Citation Index Expanded (SCI-EXPANDED)
SC Chemistry; Science & Technology - Other Topics; Instruments &
   Instrumentation
GA UG1BJ
UT WOS:000688996500001
PM 34436051
OA Green Published, gold
DA 2023-06-30
ER

PT J
AU Zhang, KY
   Zhang, N
   Wang, HY
   Shi, HW
   Liu, Q
   Wang, C
   Geng, T
   Zhu, G
AF Zhang, Keying
   Zhang, Na
   Wang, Hongyan
   Shi, Hongwei
   Liu, Qiao
   Wang, Cong
   Geng, Tao
   Zhu, Guang
TI Zirconia/Poly(L-cysteine)/RGO-Modified Electrode for Sensing the CaMV
   35S Gene Sequence
SO INTERNATIONAL JOURNAL OF ELECTROCHEMICAL SCIENCE
LA English
DT Article
DE CaMV 35S gene; Biosensor; Zirconia; RGO; Methylene blue
ID REDUCED GRAPHENE OXIDE; LABEL-FREE; ELECTROCHEMICAL SENSOR; CARBON
   NANOTUBES; DNA; NANOPARTICLES; COMPOSITE; FILMS; NANOCOMPOSITES;
   PERFORMANCE
AB Herein, a zirconia (ZrO2)/poly(L-cysteine)/reduced graphene oxide (RGO)-modified electrode was reported. A ZrO2 film was electrodeposited onto the poly(L-cys)/RGO electrode surface. Probe DNA was modified on the electrode surface via the interaction of DNA phosphate groups and ZrO2. The electrochemical response changes of methylene blue were used as indicators for detecting target DNA. The performance of the biosensor was studied by electrochemical methods; methylene blue had an obvious change in its electrochemical signal when hybridized with completely matched target DNA compared with its signal when hybridized with mismatched target DNA. In addition, the biosensor had high sensitivity for completely matched target DNA, and the detection signals showed ideal linearity with a target DNA concentration range of 1.0 x 10(-13) mol/L to 1.0 x 10(-9) mol/L. The detection limit was 2.6x10(-14) mol/L (S/N = 3). Experiments showed that the proposed biosensor had excellent reproducibility and stability and could be used to successfully assay the CaMV 35S gene sequence in human serum samples.
C1 [Zhang, Na] Suzhou Univ, Anhui Key Lab Spin Electron & Nanomat, Suzhou 234000, Anhui, Peoples R China.
   Suzhou Univ, Sch Chem & Chem Engn, Suzhou 234000, Anhui, Peoples R China.
C3 Suzhou University; Suzhou University
RP Zhang, N (通讯作者)，Suzhou Univ, Anhui Key Lab Spin Electron & Nanomat, Suzhou 234000, Anhui, Peoples R China.
EM szxyzn@163.com
RI hongyan, wang/GWQ-6360-2022; zhang, ke/AAH-8217-2019
FU Key Project of Anhui Province Excellent Talent Support Program
   [gxyqZD2019079]; Natural Science Research Key Project of the Education
   Department of Anhui Province [KJ2017A434]; Anhui Key Laboratory of Spin
   Electron and Nanomaterials [2015YKF16]; Suzhou University Cultivate
   Outstanding Talent [SZXYQNL2017001]; Anhui Provincial Education
   Department [2016SCXPTTD]
FX Keying Zhang and Na Zhang contributed equally to this work. This work
   was supported by the Key Project of Anhui Province Excellent Talent
   Support Program (gxyqZD2019079); the Natural Science Research Key
   Project of the Education Department of Anhui Province (KJ2017A434); the
   Opening Project of the Anhui Key Laboratory of Spin Electron and
   Nanomaterials (2015YKF16); the funded project of Suzhou University
   Cultivate Outstanding Talent (SZXYQNL2017001); and the Research Team of
   Anhui Provincial Education Department (2016SCXPTTD).
CR Bagheri H, 2017, J HAZARD MATER, V324, P762, DOI 10.1016/j.jhazmat.2016.11.055
   Benoit V, 2001, ANAL CHEM, V73, P2412, DOI 10.1021/ac000946r
   Chau LY, 2016, J MATER CHEM B, V4, P4076, DOI 10.1039/c6tb00741d
   Chen M, 2017, SENSOR ACTUAT B-CHEM, V239, P421, DOI 10.1016/j.snb.2016.08.036
   Dobson KD, 1997, LANGMUIR, V13, P3392, DOI 10.1021/la962024i
   Dong X, 2013, MICROCHIM ACTA, V180, P101, DOI 10.1007/s00604-012-0900-8
   Fang MM, 1997, J AM CHEM SOC, V119, P12184, DOI 10.1021/ja972569e
   Gupta PK, 2017, J MATER CHEM B, V5, P2019, DOI 10.1039/c6tb02594c
   Hajihosseini S, 2016, MAT SCI ENG C-MATER, V61, P506, DOI 10.1016/j.msec.2015.12.091
   He CM, 2017, ANAL SCI, V33, P1155, DOI 10.2116/analsci.33.1155
   Jilbert AR, 2000, METH MOL B, V123, P177
   Kristianto Y., 2016, J PHYS C SERIES, V776, P1
   Li SY, 2017, TALANTA, V174, P679, DOI 10.1016/j.talanta.2017.07.008
   Li XM, 2008, ANAL CHIM ACTA, V622, P104, DOI 10.1016/j.aca.2008.05.044
   Liu CC, 2012, J PHYS CHEM C, V116, P21742, DOI 10.1021/jp302377p
   Liu SQ, 2002, BIOELECTROCHEMISTRY, V57, P149, DOI 10.1016/S1567-5394(02)00114-7
   Prasanna BP, 2016, B MATER SCI, V39, P667, DOI 10.1007/s12034-016-1196-9
   Reisberg S, 2008, TALANTA, V76, P206, DOI 10.1016/j.talanta.2008.02.044
   Su S, 2016, ACS APPL MATER INTER, V8, P6826, DOI 10.1021/acsami.5b12833
   Su S, 2014, ACS APPL MATER INTER, V6, P1152, DOI 10.1021/am404811j
   Teymourian H, 2017, ELECTROANAL, V29, P409, DOI 10.1002/elan.201600336
   Vilian ATE, 2014, ELECTROCHIM ACTA, V125, P503, DOI 10.1016/j.electacta.2014.01.092
   Wan CY, 2015, RSC ADV, V5, P5102, DOI 10.1039/c4ra12031k
   Wang N, 2016, BIOSENS BIOELECTRON, V79, P320, DOI 10.1016/j.bios.2015.12.056
   Wang QX, 2012, ELECTROCHIM ACTA, V62, P250, DOI 10.1016/j.electacta.2011.12.020
   Wang W, 2017, BIOSENS BIOELECTRON, V91, P183, DOI 10.1016/j.bios.2016.12.017
   Yang J, 2007, ANAL BIOANAL CHEM, V389, P913, DOI 10.1007/s00216-007-1450-5
   Yang T, 2017, BIOSENS BIOELECTRON, V89, P538, DOI 10.1016/j.bios.2016.03.025
   Yang T, 2011, J ELECTROANAL CHEM, V656, P140, DOI 10.1016/j.jelechem.2010.12.013
   Yang XH, 2007, BIOSENS BIOELECTRON, V22, P1106, DOI 10.1016/j.bios.2006.04.004
   Yokus O.A., 2016, SENSOR ACTUAT B-CHEM, V5, P47
   Zhang KY, 2010, ELECTROANAL, V22, P673, DOI 10.1002/elan.200900453
   Zhu NN, 2004, ANAL CHIM ACTA, V510, P163, DOI 10.1016/j.aca.2004.01.017
NR 33
TC 2
Z9 2
U1 1
U2 14
PU ESG
PI BELGRADE
PA BORIVOJA STEVANOVICA 25-7, BELGRADE, 11000, SERBIA
SN 1452-3981
J9 INT J ELECTROCHEM SC
JI Int. J. Electrochem. Sci.
PD NOV
PY 2019
VL 14
IS 11
BP 10248
EP 10258
DI 10.20964/2019.11.12
PG 11
WC Electrochemistry
WE Science Citation Index Expanded (SCI-EXPANDED)
SC Electrochemistry
GA JM0HI
UT WOS:000495904600019
OA Bronze
DA 2023-06-30
ER

PT J
AU Niu, SY
   Qin, YQ
   Han, B
AF Niu, Shu-Yan
   Qin, Ying-Qiang
   Han, Bin
TI Electrochemical DNA Biosensor Improved by
   Imidazo[4,5-f]1,10-phenanthroline Iron(III) as an Indicator based on
   Pt-nanoparticles and Carbon Nanotubes Modified Electrode
SO ASIAN JOURNAL OF CHEMISTRY
LA English
DT Article
DE Fe(phen)2IP center dot 3ClO(4)center dot 2H(2)O; Carbon nanotubes;
   Pt-nanoparticles; DNA Hybridization; Electrochemical DNA biosensor
ID PLATINUM NANOPARTICLES; ACID; HYBRIDIZATION; PROTEINS; BINDING
AB A novel and sensitive electrochemical DNA biosensor has been developed for the detection of DNA hybridization. The biosensor was proposed by using imidazo[4,5-f]1,10-phenanthroline iron(III) (Fe(phen)2IP center dot 3ClO(4)center dot 2H(2)O, abbreviated as [Fe(phen)(2)IP](3+)), as an electroactive indicator based on multi-walled carbon nanotube/platinum nanoparticles (MWCNTs/PtNano) modified glassy carbon electrode (GCE). The interaction between [Fe(phen)(2)IP](3+) and double-stranded DNA (dsDNA) was investigated by cyclic voltammetry (CV). The experiment results showed that [Fe(phen)(2)IP](3+) presented an excellent electrochemical activity on GCE and could intercalate into the double helix of double-stranded DNA. The target ssDNA of the human hepatitis B virus (HBV) was quantified in a linear range from 1.13 x 10(-11)-1.13 x 10(-9) M (r = 0.9892) with a detection limit of 5.56 x 10(-12) M (3 sigma, n = 11).
C1 [Niu, Shu-Yan; Qin, Ying-Qiang; Han, Bin] Qingdao Univ Sci & Technol, Key Lab Ecochem Engn, Minist Educ, Coll Chem & Mol Engn, Qingdao 266042, Peoples R China.
C3 Qingdao University of Science & Technology
RP Niu, SY (通讯作者)，Qingdao Univ Sci & Technol, Key Lab Ecochem Engn, Minist Educ, Coll Chem & Mol Engn, Qingdao 266042, Peoples R China.
EM wenzhangggg@126.com
FU National Natural Science Foundation of China [21075073]; Shandong
   Province Natural Science Foundation of China [ZR2010BZ006]
FX This work was supported by the National Natural Science Foundation of
   China (No. 21075073) and the Shandong Province Natural Science
   Foundation of China (No. ZR2010BZ006).
CR Arounaguiri S, 1996, INORG CHEM, V35, P4267, DOI 10.1021/ic9508684
   Davis F, 2007, ANAL CHEM, V79, P1153, DOI 10.1021/ac061070c
   de Heer WA, 2004, MRS BULL, V29, P281, DOI 10.1557/mrs2004.81
   Dresselhaus MS, 2004, MRS BULL, V29, P237, DOI 10.1557/mrs2004.74
   Erdem A, 2007, TALANTA, V74, P318, DOI 10.1016/j.talanta.2007.10.012
   Erdem A, 2006, ANAL CHEM, V78, P6656, DOI 10.1021/ac060202z
   Fissan H, 2003, J NANOPART RES, V5, P299, DOI 10.1023/A:1025511014757
   Gore MR, 2003, ANAL CHEM, V75, P6586, DOI 10.1021/ac034918v
   HARRIMAN A, 1988, J PHYS CHEM-US, V92, P1286, DOI 10.1021/j100316a054
   Ho IT, 2007, J ORG CHEM, V72, P2434, DOI 10.1021/jo062280s
   Hrapovic S, 2004, ANAL CHEM, V76, P1083, DOI 10.1021/ac035143t
   Jiao K, 2005, ELECTROANAL, V17, P997, DOI 10.1002/elan.200403208
   Jin L, 1998, MICROCHEM J, V58, P144, DOI 10.1006/mchj.1997.1535
   Kuswandi B, 2005, CHIMIA, V59, P236, DOI 10.2533/000942905777676597
   Li J, 2003, NANO LETT, V3, P597, DOI 10.1021/nl0340677
   Li XM, 2007, ANAL CHIM ACTA, V582, P158, DOI 10.1016/j.aca.2006.09.004
   Niu SY, 2008, J FLUORESC, V18, P227, DOI 10.1007/s10895-007-0266-1
   Niu SY, 2006, J ELECTROANAL CHEM, V597, P111, DOI 10.1016/j.jelechem.2006.09.005
   Pang DW, 1998, ANAL CHEM, V70, P3162, DOI 10.1021/ac980211a
   Pedano ML, 2004, ELECTROCHEM COMMUN, V6, P10, DOI 10.1016/j.elecom.2003.10.008
   Sassolas A, 2008, CHEM REV, V108, P109, DOI 10.1021/cr0684467
   Wang J, 2004, J AM CHEM SOC, V126, P3010, DOI 10.1021/ja031723w
   Wang J, 2003, ANALYST, V128, P912, DOI 10.1039/b303282e
   Wang J, 2002, ANAL CHIM ACTA, V469, P63, DOI 10.1016/S0003-2670(01)01399-X
   Wegner SV, 2007, J AM CHEM SOC, V129, P3474, DOI 10.1021/ja068342d
   Xu CL, 2006, ADV ENG MATER, V8, P73, DOI 10.1002/adem.200500179
   Xu SX, 2005, CARBON, V43, P861, DOI 10.1016/j.carbon.2004.10.038
   Yogeswaran U, 2007, ANAL BIOCHEM, V365, P122, DOI 10.1016/j.ab.2007.02.034
   Zhang SS, 2005, J INORG BIOCHEM, V99, P2340, DOI 10.1016/j.jinorgbio.2005.08.016
   Zhu ZW, 2002, MICROCHEM J, V71, P57, DOI 10.1016/S0026-265X(01)00118-7
NR 30
TC 2
Z9 2
U1 0
U2 25
PU ASIAN JOURNAL OF CHEMISTRY
PI SAHIBABAD
PA 11/100 RAJENDRA NAGAR, SECTOR 3,, SAHIBABAD 201 005, GHAZIABAD, INDIA
SN 0970-7077
EI 0975-427X
J9 ASIAN J CHEM
JI Asian J. Chem.
PD JUL
PY 2013
VL 25
IS 8
BP 4375
EP 4379
DI 10.14233/ajchem.2013.13983
PN B
PG 5
WC Chemistry, Multidisciplinary
WE Science Citation Index Expanded (SCI-EXPANDED)
SC Chemistry
GA 121LN
UT WOS:000317246400058
OA Bronze
DA 2023-06-30
ER

PT J
AU Kim, K
   Yang, H
   Jon, S
   Kim, E
   Kwak, J
AF Kim, K
   Yang, H
   Jon, S
   Kim, E
   Kwak, J
TI Protein patterning based on electrochemical activation of bioinactive
   surfaces with hydroquinone-caged biotin
SO JOURNAL OF THE AMERICAN CHEMICAL SOCIETY
LA English
DT Article
ID SELF-ASSEMBLED MONOLAYERS; MOLECULAR RECOGNITION; IMMOBILIZATION;
   FABRICATION; BIOSENSOR
C1 Pusan Natl Univ, Dept Chem, Pusan 609735, South Korea.
   Korea Res Inst Stand & Sci, Taejon 305600, South Korea.
   Gwangju Inst Sci & Technol, Dept Life Sci, Kwangju 500712, South Korea.
   Korea Adv Inst Sci & Technol, Dept Chem, Taejon 305701, South Korea.
C3 Pusan National University; Korea Research Institute of Standards &
   Science (KRISS); Gwangju Institute of Science & Technology (GIST); Korea
   Advanced Institute of Science & Technology (KAIST)
RP Yang, H (通讯作者)，Pusan Natl Univ, Dept Chem, Pusan 609735, South Korea.
EM hyang@pusan.ac.kr; Juhyoun_Kwak@kaist.ac.kr
RI Yang, Haesik/A-7231-2012; Kwak, Juhyoun/G-1079-2010; Jon,
   Sangyong/C-3725-2012
OI Kwak, Juhyoun/0000-0001-8937-6212; Yang, Haesik/0000-0001-7450-5915
CR FODOR SPA, 1991, SCIENCE, V251, P767, DOI 10.1126/science.1990438
   Hyun J, 2002, NANO LETT, V2, P1203, DOI 10.1021/n10257364
   Lahiri J, 1999, LANGMUIR, V15, P2055, DOI 10.1021/la9811970
   Lee KB, 2002, SCIENCE, V295, P1702, DOI 10.1126/science.1067172
   Nelson KE, 2001, LANGMUIR, V17, P2807, DOI 10.1021/la001111e
   Nowall WB, 1998, ANAL CHEM, V70, P2601, DOI 10.1021/ac971310b
   Patolsky F, 1999, LANGMUIR, V15, P3703, DOI 10.1021/la981682v
   Pirrung MC, 1996, BIOCONJUGATE CHEM, V7, P317, DOI 10.1021/bc960013v
   PRIME KL, 1993, J AM CHEM SOC, V115, P10714, DOI 10.1021/ja00076a032
   SPINKE J, 1993, J CHEM PHYS, V99, P7012, DOI 10.1063/1.465447
   Tender LM, 1998, ADV MATER, V10, P73, DOI 10.1002/(SICI)1521-4095(199801)10:1<73::AID-ADMA73>3.3.CO;2-B
   Torres-Rodriguez LM, 1998, CHEM COMMUN, P1993, DOI 10.1039/a804611e
   WILCHEK M, 1988, ANAL BIOCHEM, V171, P1, DOI 10.1016/0003-2697(88)90120-0
   Willner I, 2000, ANGEW CHEM INT EDIT, V39, P1180, DOI 10.1002/(SICI)1521-3773(20000403)39:7<1180::AID-ANIE1180>3.0.CO;2-E
   Yang ZP, 2000, LANGMUIR, V16, P1751, DOI 10.1021/la998079
   Yang ZP, 2000, ADV MATER, V12, P413, DOI 10.1002/(SICI)1521-4095(200003)12:6<413::AID-ADMA413>3.0.CO;2-#
   Yousaf MN, 1999, J AM CHEM SOC, V121, P4286, DOI 10.1021/ja983529t
   Zhu H, 2003, CURR OPIN CHEM BIOL, V7, P55, DOI 10.1016/S1367-5931(02)00005-4
NR 18
TC 48
Z9 49
U1 2
U2 18
PU AMER CHEMICAL SOC
PI WASHINGTON
PA 1155 16TH ST, NW, WASHINGTON, DC 20036 USA
SN 0002-7863
J9 J AM CHEM SOC
JI J. Am. Chem. Soc.
PD DEC 1
PY 2004
VL 126
IS 47
BP 15368
EP 15369
DI 10.1021/ja0459330
PG 2
WC Chemistry, Multidisciplinary
WE Science Citation Index Expanded (SCI-EXPANDED); Index Chemicus (IC)
SC Chemistry
GA 874KR
UT WOS:000225349800025
PM 15563149
DA 2023-06-30
ER

PT J
AU Chatterjee, S
   Chen, AC
AF Chatterjee, Sanghamitra
   Chen, Aicheng
TI Functionalization of carbon buckypaper for the sensitive determination
   of hydrogen peroxide in human urine
SO BIOSENSORS & BIOELECTRONICS
LA English
DT Article
DE Biosensor; Buckypaper; Horseradish peroxidase; Hydrogen peroxide; Human
   urine
ID HORSERADISH-PEROXIDASE; NANOTUBE BUCKYPAPERS; ELECTRON-TRANSFER;
   COFFEE-DRINKING; GOLD ELECTRODE; BIOSENSOR; IMMOBILIZATION; FILM;
   HEMOGLOBIN; BIOMARKERS
AB Here we report on a new approach for the electrochemical detection of hydrogen peroxide (H2O2) based on the co-immobilization of horseradish peroxidase and methylene blue on the functionalized carbon buckypaper supported by a titanium substrate. Cyclic voltammetry was used to study and optimize the performance of the resulting electrochemical biosensor. The proposed biosensor exhibited high analytical performance towards the quantification of H2O2 at the physiological pH 7.4. Under optimized conditions, the biosensor shows a wide linear response range from 0.1 x 10(-6) to 5 x 10(-4) M concentrations of H2O2. The detection limit was determined to be 7.5 x 10(-8) M (based on S/N = 3). Reproducibility and stability of the fabricated biosensor were examined with satisfactory results. The biological relevance of the developed electrochemical biosensor has been further studied by the determination of H2O2 in human urine samples of normal volunteers prior to and following the ingestion of coffee. Increased levels of urinary H2O2 concentration suggest that oxidative stress is induced by coffee drinking in humans. There is considerable interest in oxidative stress as relates to human physiology. The sensitive determination of H2O2 in human urine may serve as a valuable biomarker to effectively elucidate specific levels of oxidative stress in vivo. (C) 2012 Elsevier B.V. All rights reserved.
C1 [Chatterjee, Sanghamitra; Chen, Aicheng] Lakehead Univ, Dept Chem, Thunder Bay, ON P7B 5E1, Canada.
C3 Lakehead University
RP Chen, AC (通讯作者)，Lakehead Univ, Dept Chem, 955 Oliver Rd, Thunder Bay, ON P7B 5E1, Canada.
EM aicheng.chen@lakeheadu.ca
OI Chatterjee, Dr. Sanghamitra/0000-0002-4804-0090
FU Natural Sciences and Engineering Research Council of Canada (NSERC);
   NSERC; Canada Foundation for Innovation (CFI)
FX This work was supported by a Discovery Grant from the Natural Sciences
   and Engineering Research Council of Canada (NSERC). We greatly
   appreciate the provision of the buckypaper samples by Prof. B. Wang and
   Prof. Z. Liang of the High-Performance Materials Institute, Florida
   State University. A.C. acknowledges the NSERC and the Canada Foundation
   for Innovation (CFI) for the Canada Research Chair Award in Materials &
   Environmental Chemistry.
CR Ahmadalinezhad A, 2011, BIOSENS BIOELECTRON, V30, P287, DOI 10.1016/j.bios.2011.09.030
   Anson-Casaos A, 2010, CARBON, V48, P1480, DOI 10.1016/j.carbon.2009.12.043
   ARMSTRONG FA, 1987, J AM CHEM SOC, V109, P7211, DOI 10.1021/ja00257a063
   Arvinte A, 2009, BIOELECTROCHEMISTRY, V76, P107, DOI 10.1016/j.bioelechem.2009.04.005
   Cao QY, 2006, ANAL LETT, V39, P2725, DOI 10.1080/00032710600867267
   Chen SH, 2007, BIOSENS BIOELECTRON, V22, P1268, DOI 10.1016/j.bios.2006.05.022
   De Zwart LL, 1999, FREE RADICAL BIO MED, V26, P202, DOI 10.1016/S0891-5849(98)00196-8
   Halliwell B, 2004, BRIT J PHARMACOL, V142, P231, DOI 10.1038/sj.bjp.0705776
   Halliwell B, 2004, CURR MED CHEM, V11, P1085, DOI 10.2174/0929867043365404
   Hiramoto K, 2002, BIOL PHARM BULL, V25, P1467, DOI 10.1248/bpb.25.1467
   Hiramoto K, 1998, MUTAT RES-GEN TOX EN, V419, P43, DOI 10.1016/S1383-5718(98)00123-5
   Hussein L, 2011, BIOSENS BIOELECTRON, V26, P4133, DOI 10.1016/j.bios.2011.04.008
   Kafi AKM, 2011, J ELECTROANAL CHEM, V662, P64, DOI 10.1016/j.jelechem.2011.03.021
   Kafi AKM, 2008, BIOSENS BIOELECTRON, V24, P566, DOI 10.1016/j.bios.2008.06.004
   Kuge N, 1999, FREE RADICAL RES, V30, P119, DOI 10.1080/10715769900300121
   Kukovecz A, 2007, CARBON, V45, P1696, DOI 10.1016/j.carbon.2007.04.033
   LAVIRON E, 1979, J ELECTROANAL CHEM, V101, P19, DOI 10.1016/S0022-0728(79)80075-3
   Li WZ, 2005, LANGMUIR, V21, P9386, DOI 10.1021/la051124y
   Liu SQ, 2005, LANGMUIR, V21, P8409, DOI 10.1021/la050875x
   Long LH, 2000, FREE RADICAL RES, V32, P463, DOI 10.1080/10715760000300461
   Long LH, 1999, BIOCHEM BIOPH RES CO, V262, P605, DOI 10.1006/bbrc.1999.1263
   Mattson MP, 2000, J MOL NEUROSCI, V14, P175, DOI 10.1385/JMN:14:3:175
   Periasamy AP, 2011, BIOSENS BIOELECTRON, V29, P151, DOI 10.1016/j.bios.2011.08.010
   Prokudina NA, 2005, CARBON, V43, P1815, DOI 10.1016/j.carbon.2005.02.012
   Rinzler AG, 1998, APPL PHYS A-MATER, V67, P29, DOI 10.1007/s003390050734
   Smajda R, 2007, CARBON, V45, P1176, DOI 10.1016/j.carbon.2007.02.022
   Song YH, 2006, SENSOR ACTUAT B-CHEM, V114, P1001, DOI 10.1016/j.snb.2005.07.061
   Tang YF, 2011, ELECTROANAL, V23, P870, DOI 10.1002/elan.201000688
   Tripathi VS, 2006, BIOSENS BIOELECTRON, V21, P1529, DOI 10.1016/j.bios.2005.07.006
   VARMA SD, 1990, FREE RADICAL RES COM, V8, P73, DOI 10.3109/10715769009087976
   Vohrer U, 2004, CARBON, V42, P1159, DOI 10.1016/j.carbon.2003.12.044
   Wang B, 2009, BIOSENS BIOELECTRON, V24, P1141, DOI 10.1016/j.bios.2008.06.053
   Wen GW, 2011, CARBON, V49, P4067, DOI 10.1016/j.carbon.2011.05.014
   Whitby RLD, 2008, CARBON, V46, P949, DOI 10.1016/j.carbon.2008.02.028
   Xu GB, 1999, ELECTROANAL, V11, P1180, DOI 10.1002/(SICI)1521-4109(199911)11:16<1180::AID-ELAN1180>3.0.CO;2-T
   You JM, 2011, BIOSENS BIOELECTRON, V26, P2287, DOI 10.1016/j.bios.2010.09.053
   Zanello LP, 2006, NANO LETT, V6, P562, DOI 10.1021/nl051861e
NR 37
TC 46
Z9 47
U1 2
U2 57
PU ELSEVIER ADVANCED TECHNOLOGY
PI OXFORD
PA OXFORD FULFILLMENT CENTRE THE BOULEVARD, LANGFORD LANE, KIDLINGTON,
   OXFORD OX5 1GB, OXON, ENGLAND
SN 0956-5663
J9 BIOSENS BIOELECTRON
JI Biosens. Bioelectron.
PD MAY 15
PY 2012
VL 35
IS 1
BP 302
EP 307
DI 10.1016/j.bios.2012.03.005
PG 6
WC Biophysics; Biotechnology & Applied Microbiology; Chemistry, Analytical;
   Electrochemistry; Nanoscience & Nanotechnology
WE Science Citation Index Expanded (SCI-EXPANDED)
SC Biophysics; Biotechnology & Applied Microbiology; Chemistry;
   Electrochemistry; Science & Technology - Other Topics
GA 955QM
UT WOS:000305036000046
PM 22459585
DA 2023-06-30
ER

PT J
AU Yang, X
   Zhao, LL
   Lu, L
   Feng, MH
   Xia, JF
   Zhang, FF
   Wang, ZH
AF Yang, Xiao
   Zhao, Linlin
   Lu, Lin
   Feng, Minghui
   Xia, Jianfei
   Zhang, Feifei
   Wang, Zonghua
TI In Situ Reduction of Gold Nanoparticle-Decorated Ti3C2 MXene for
   Ultrasensitive Electrochemical Detection of MicroRNA-21 with a Cascaded
   Signal Amplification Strategy
SO JOURNAL OF THE ELECTROCHEMICAL SOCIETY
LA English
DT Article
ID SENSITIVE DETECTION; METHYLENE-BLUE; BIOSENSOR; SURFACE;
   ELECTROCHEMILUMINESCENCE; ELECTRODE
AB Sensitive detection of miRNA-21 provides remarkable results for the diagnosis of early breast cancer. Here, we fabricated a novel electrochemical biosensor for the ultrasensitive detection of miRNA-21 via in situ reduction of gold nanoparticles (AuNPs)-decorated Ti3C2 MXene, combined with a cascaded signal amplification strategy, that is, strand displacement of DNA walker-induced multi-DNA (product DNA) release and cyclic enzymatic signal amplification. First, in situ reduction of AuNPs on a Ti3C2 MXene layer was not only used as a carrier of capture DNA (C-DNA) and a way to make DNA hybridization accessible but also to provide a predominant (111) facet with high electrocatalytic activity of AuNPs that significantly ameliorated the electrochemical signal, in which MXene acted as both reductant and stabilizer. In addition, in the presence of miRNA-21, multi-DNA fragments (p-DNA) that were produced by strand displacement of the DNA walker could be captured by C-DNA on the fabricated biosensor and trigger Exo III cyclic digestion for further amplification of electrochemical signals. By cascaded signal amplification, the changes in peak signal currents (Delta I) using differential pulse voltammetry were amplified. Under optimal conditions, the electrochemical biosensor achieved a detection limit of 50 aM (S/N = 3) with a linear range from 100 aM to 1.0 nM. With its excellent analytical performance, this biosensor may have the potential to be used in early diagnosis and biomedical applications.
C1 [Yang, Xiao; Zhao, Linlin; Feng, Minghui; Xia, Jianfei; Zhang, Feifei; Wang, Zonghua] Qingdao Univ, Instrumental Anal Ctr, Shandong Sino Japanese Ctr Collaborat Res Carbon, Coll Chem & Chem Engn, Qingdao 266071, Shandong, Peoples R China.
   [Lu, Lin] Zibo Normal Coll, Zibo 255200, Shandong, Peoples R China.
C3 Qingdao University
RP Zhang, FF (通讯作者)，Qingdao Univ, Instrumental Anal Ctr, Shandong Sino Japanese Ctr Collaborat Res Carbon, Coll Chem & Chem Engn, Qingdao 266071, Shandong, Peoples R China.
EM zhangfeifei@qdu.edu.cn
RI Xia, Jianfei/D-9018-2017
OI Xia, Jianfei/0000-0001-8555-9230
FU Natural Science Foundation of Shandong Province [ZR2021MB069,
   ZR2020MB063, ZR2020MB060]; Taishan Scholar Program of Shandong Province
   [ts201511027]
FX This work was financially supported by Natural Science Foundation of
   Shandong Province (ZR2021MB069, ZR2020MB063, ZR2020MB060), Taishan
   Scholar Program of Shandong Province (ts201511027).
CR Asadi H, 2020, J ELECTROCHEM SOC, V167, DOI 10.1149/1945-7111/abd284
   Cao XY, 2019, ADV FUNCT MATER, V29, DOI 10.1002/adfm.201902237
   Chen J, 2020, CERAM INT, V46, P20088, DOI 10.1016/j.ceramint.2020.05.083
   Chen XJ, 2014, ANAL CHEM, V86, P4278, DOI 10.1021/ac404070m
   Cui BB, 2018, ACS APPL MATER INTER, V10, P23858, DOI 10.1021/acsami.8b06568
   Dai BZ, 2018, J MATER CHEM C, V6, P5690, DOI 10.1039/c8tc01404c
   Devaraj M, 2021, J ELECTROCHEM SOC, V168, DOI 10.1149/1945-7111/abec97
   Hou HP, 2022, J ELECTROCHEM SOC, V169, DOI 10.1149/1945-7111/ac58c0
   Huang CH, 2020, BIOSENS BIOELECTRON, V164, DOI 10.1016/j.bios.2020.112320
   Jin Y, 2007, BIOSENS BIOELECTRON, V22, P1126, DOI 10.1016/j.bios.2006.04.011
   Li MX, 2021, SENSOR ACTUAT B-CHEM, V345, DOI 10.1016/j.snb.2021.130348
   Li SJ, 2020, J ELECTROCHEM SOC, V167, DOI 10.1149/1945-7111/ab6d4c
   Lin XY, 2021, SENSOR ACTUAT B-CHEM, V333, DOI 10.1016/j.snb.2021.129556
   Ling K, 2018, CHEM COMMUN, V54, P1909, DOI 10.1039/c7cc09087k
   Lu J, 2019, ANAL CHEM, V91, P7353, DOI 10.1021/acs.analchem.9b01133
   Nordin N, 2016, BIOSENS BIOELECTRON, V86, P398, DOI 10.1016/j.bios.2016.06.077
   Ran JR, 2017, NAT COMMUN, V8, DOI 10.1038/ncomms13907
   Salinas G, 2020, CHEM SCI, V11, P7438, DOI 10.1039/d0sc02431g
   She WC, 2013, BIOMATERIALS, V34, P1613, DOI 10.1016/j.biomaterials.2012.11.007
   Taghdisi SM, 2019, BIOSENS BIOELECTRON, V123, P14, DOI 10.1016/j.bios.2018.09.081
   Wang HY, 2020, ANAL CHIM ACTA, V1094, P18, DOI 10.1016/j.aca.2019.10.003
   Wang PJ, 2020, J ELECTROCHEM SOC, V167, DOI 10.1149/1945-7111/ab98ac
   Wang Y, 2020, ANAL CHEM, V92, P4623, DOI 10.1021/acs.analchem.0c00164
   Wu GM, 2022, J ELECTROCHEM SOC, V169, DOI 10.1149/1945-7111/ac4931
   Wu N, 2021, ACS NANO, V15, P19522, DOI 10.1021/acsnano.1c06429
   Wu N, 2020, ANAL CHEM, V92, P11111, DOI 10.1021/acs.analchem.0c01074
   Xiao ZB, 2019, ACS NANO, V13, P3404, DOI 10.1021/acsnano.8b09296
   Xie HH, 2019, ACS SENSORS, V4, P2303, DOI 10.1021/acssensors.9b00778
   Xu S, 2020, BIOSENS BIOELECTRON, V149, DOI 10.1016/j.bios.2019.111848
   Yang K, 2021, BIOSENS BIOELECTRON, V175, DOI 10.1016/j.bios.2020.112874
   Yin YM, 2020, ANAL CHEM, V92, P9247, DOI 10.1021/acs.analchem.0c01592
   Yu LL, 2017, SENSOR ACTUAT B-CHEM, V248, P411, DOI 10.1016/j.snb.2017.03.153
   Zhang HX, 2021, J ELECTROCHEM SOC, V168, DOI 10.1149/1945-7111/ac0b5e
   Zhang H, 2019, ANAL CHIM ACTA, V1064, P33, DOI 10.1016/j.aca.2019.02.060
   Zhang HX, 2020, ANAL CHEM, V92, P5546, DOI 10.1021/acs.analchem.0c00469
   Zhang W, 2020, J ELECTROCHEM SOC, V167, DOI 10.1149/1945-7111/ab61ec
   Zheng J, 2015, CHEM COMMUN, V51, P16271, DOI 10.1039/c5cc06549f
   Zhou H, 2021, J ELECTROCHEM SOC, V168, DOI 10.1149/1945-7111/abfa5b
   Zhou J, 2013, ACS APPL MATER INTER, V5, P2773, DOI 10.1021/am400652g
   Zhou XX, 2017, J ELECTROCHEM SOC, V164, pB603, DOI 10.1149/2.0511713jes
   Zhou Y, 2018, ANAL CHEM, V90, P3543, DOI 10.1021/acs.analchem.7b05402
   Zhu L, 2014, ANAL CHEM, V86, P8857, DOI 10.1021/ac5023056
   Zhu LP, 2021, ANAL CHEM, V93, P2644, DOI 10.1021/acs.analchem.0c04839
NR 43
TC 4
Z9 4
U1 18
U2 65
PU ELECTROCHEMICAL SOC INC
PI PENNINGTON
PA 65 SOUTH MAIN STREET, PENNINGTON, NJ 08534 USA
SN 0013-4651
EI 1945-7111
J9 J ELECTROCHEM SOC
JI J. Electrochem. Soc.
PD MAY 1
PY 2022
VL 169
IS 5
AR 057505
DI 10.1149/1945-7111/ac6a7f
PG 9
WC Electrochemistry; Materials Science, Coatings & Films
WE Science Citation Index Expanded (SCI-EXPANDED)
SC Electrochemistry; Materials Science
GA 0Y7FW
UT WOS:000790553500001
OA hybrid
DA 2023-06-30
ER

PT J
AU Kanagavalli, P
   Andrew, C
   Veerapandian, M
   Jayakumar, M
AF Kanagavalli, Pandiyaraj
   Andrew, Chrysanthus
   Veerapandian, Murugan
   Jayakumar, Mani
TI In-situ redox-active hybrid graphene platform for label-free
   electrochemical biosensor: Insights from electrodeposition and
   electroless deposition
SO TRAC-TRENDS IN ANALYTICAL CHEMISTRY
LA English
DT Review
DE In-situ redox probe; Scalable biosensor; Field-deployability;
   Immunosensor; Nucleic acid sensor; Enzyme sensor
ID GOLD NANOPARTICLES; OXIDE NANOSHEETS; EXFOLIATED GRAPHENE; ASSISTED
   SYNTHESIS; PENCIL GRAPHITE; GREEN SYNTHESIS; RAPID DETECTION;
   ZINC-OXIDE; IMMUNOSENSOR; NANOCOMPOSITES
AB Label-free electrochemical biosensors are advantageous, over conventional bioassay techniques, offering rapid analytical response time, demands ultra-low sample volume, easy integration with modern gadgets useful for on-site utilities. However, achieving amplified sensitivity, reliability, and specificity without compromising inherent redox behavior is highly challenging. Indeed, developments in hybridized graphene nanostructure created new avenues for the construction of label-free electrochemical biosensor platforms. In this review, we present a comprehensive overview of the scalable fabrication demonstrated for hybridized graphene nanoarchitecture as label-free biosensor platform. Distinctly focused on electrodeposition and electroless deposition techniques utilized for the fabrication of hybridized graphene immuno-, nucleic acid- and enzyme-sensor platforms were discussed. Surface functionalization strategies investigated for anchoring bio-recognition elements on hybridized graphene materials were also presented, after introducing the fundamental properties. Lastly, we provide the advantages and drawbacks, highlighting the electrodeposited flexible hybrid graphene materials for future biosensor applications in point-of-care diagnosis. (C) 2021 Elsevier B.V. All rights reserved.
C1 [Kanagavalli, Pandiyaraj; Veerapandian, Murugan] Cent Electrochem Res Inst CECRI, CSIR, Electrod & Electrocatalysis Div, Karaikkudi 630003, Tamil Nadu, India.
   [Kanagavalli, Pandiyaraj; Andrew, Chrysanthus; Veerapandian, Murugan; Jayakumar, Mani] Acad Sci & Innovat Res AcSIR, Ghaziabad 201002, India.
   [Andrew, Chrysanthus; Jayakumar, Mani] CECRI, CSIR, Electroplating & Met Finishing Div, Karaikkudi 630003, Tamil Nadu, India.
   [Andrew, Chrysanthus] Fed Univ, Dept Chem Sci, Wukari 1020, Nigeria.
C3 Council of Scientific & Industrial Research (CSIR) - India; CSIR -
   Central Electrochemical Research Institute (CECRI); Academy of
   Scientific & Innovative Research (AcSIR); Council of Scientific &
   Industrial Research (CSIR) - India; CSIR - Central Electrochemical
   Research Institute (CECRI)
RP Jayakumar, M (通讯作者)，Acad Sci & Innovat Res AcSIR, Ghaziabad 201002, India.; Veerapandian, M (通讯作者)，CECRI, CSIR, Electroplating & Met Finishing Div, Karaikkudi 630003, Tamil Nadu, India.
EM vmurugan@cecri.res.in; jayam@cecri.res.in
RI P, Kanagavalli/HGC-1741-2022
OI P, Kanagavalli/0000-0001-9601-7162; Jayakumar, Mani/0000-0002-2265-238X
FU CSIR (HRDG) [31/20(0181)/2019-EMR-I]; CSIR, India; TWAS, Italy for the
   Postgraduate Fellowship; Department of Science and Technology (DST)
   [DST/Inspire/04/2015/002081]; SERBDST, Government of India
   [SRG/2019/000238]; CSIR-CECRI [CECRI/PESVC/Pubs./2021-037]
FX P.K thankfully acknowledges the support of CSIR (HRDG) for the award of
   SRF (31/20(0181)/2019-EMR-I). C.A sincerely acknowledges CSIR, India and
   TWAS, Italy for the Postgraduate Fellowship (22/FF/CSIR-TWAS/2017). M.V.
   gratefully acknowledges the support of the Department of Science and
   Technology (DST), for the DSTInspire Faculty Award
   (DST/Inspire/04/2015/002081) and SERBDST, Government of India for
   providing the Start-up Research Grant (SRG/2019/000238). CSIR-CECRI
   Manuscript Communication Number: CECRI/PESVC/Pubs./2021-037.
CR Abbott AP, 2006, PHYS CHEM CHEM PHYS, V8, P4265, DOI 10.1039/b607329h
   Ahmad R, 2018, MATER TODAY COMMUN, V17, P289, DOI 10.1016/j.mtcomm.2018.09.024
   Ahmad R, 2021, COLLOID SURFACE B, V197, DOI 10.1016/j.colsurfb.2020.111389
   Amani J, 2018, ANAL BIOCHEM, V548, P53, DOI 10.1016/j.ab.2018.02.024
   Ambrosi A, 2016, CHEM-EUR J, V22, P153, DOI 10.1002/chem.201503110
   Ambrosi A, 2011, CHEM-EUR J, V17, P10763, DOI 10.1002/chem.201101117
   Arduini F, 2016, TRAC-TREND ANAL CHEM, V79, P114, DOI 10.1016/j.trac.2016.01.032
   Arenas CB, 2016, SENSOR ACTUAT B-CHEM, V223, P89, DOI 10.1016/j.snb.2015.09.055
   Bai H, 2011, ADV MATER, V23, P1089, DOI 10.1002/adma.201003753
   Bennett R, 2019, ELECTROCHIM ACTA, V302, P270, DOI 10.1016/j.electacta.2019.02.039
   Brisebois PP, 2020, J MATER CHEM C, V8, P1517, DOI 10.1039/c9tc03251g
   Campeon BDL, 2020, CARBON, V158, P356, DOI 10.1016/j.carbon.2019.10.085
   Chen J, 2017, CHEM SOC REV, V46, P1272, DOI 10.1039/c6cs00313c
   Chen YP, 2017, ACCOUNTS CHEM RES, V50, P310, DOI 10.1021/acs.accounts.6b00506
   Choosang J, 2021, TALANTA, V224, DOI 10.1016/j.talanta.2020.121787
   Chua CK, 2014, CHEM SOC REV, V43, P291, DOI 10.1039/c3cs60303b
   Cincotto FH, 2015, ELECTROCHIM ACTA, V174, P332, DOI 10.1016/j.electacta.2015.06.013
   Darabdhara G, 2015, J MATER CHEM A, V3, P20254, DOI 10.1039/c5ta05730b
   Dawson KA, 2021, NAT NANOTECHNOL, V16, P229, DOI 10.1038/s41565-021-00860-0
   Demirbakan B, 2020, TALANTA, V213, DOI 10.1016/j.talanta.2020.120779
   Dominguez-Dominguez S, 2008, J PHYS CHEM C, V112, P3827, DOI 10.1021/jp710693u
   Dreyer DR, 2014, CHEM SOC REV, V43, P5288, DOI 10.1039/c4cs00060a
   Dreyer DR, 2010, ANGEW CHEM INT EDIT, V49, P9336, DOI 10.1002/anie.201003024
   DurCic S., 2019, J ELECTROANAL CHEM, V850
   Edelstein DC, 1999, ELEC SOC S, V99, P1
   Eigler S, 2014, ANGEW CHEM INT EDIT, V53, P7720, DOI 10.1002/anie.201402780
   Eissa S, 2020, SCI REP-UK, V10, DOI 10.1038/s41598-020-70384-5
   Eissa S, 2017, SCI REP-UK, V7, DOI 10.1038/s41598-017-01226-0
   Elshafey R, 2020, ELECTROANAL, V32, P2205, DOI 10.1002/elan.202000065
   Eng AYS, 2013, CHEM-EUR J, V19, P12673, DOI 10.1002/chem.201301889
   Erickson K, 2010, ADV MATER, V22, P4467, DOI 10.1002/adma.201000732
   Fan GQ, 2021, CELL DEATH DIS, V12, DOI 10.1038/s41419-020-03347-3
   Fan ZJ, 2015, ELECTROCHIM ACTA, V151, P186, DOI 10.1016/j.electacta.2014.11.022
   Feng DX, 2013, MICROCHIM ACTA, V180, P767, DOI 10.1007/s00604-013-0985-8
   Gallay P, 2016, NANOTECHNOLOGY, V27, DOI 10.1088/0957-4484/27/42/425501
   Gao L, 2015, TALANTA, V132, P215, DOI 10.1016/j.talanta.2014.09.010
   Graphene Market Size, 2020, SHAR TRENDS AN REP A
   Gu ZG, 2011, ANAL CHIM ACTA, V701, P75, DOI 10.1016/j.aca.2011.06.015
   Guo S., 2011, ANAL CHEM, V83, P20
   Guo YJ, 2013, BIOSENS BIOELECTRON, V45, P95, DOI 10.1016/j.bios.2013.01.054
   Han L, 2017, BIOSENS BIOELECTRON, V87, P466, DOI 10.1016/j.bios.2016.08.004
   Hassan HMA, 2009, J MATER CHEM, V19, P3832, DOI 10.1039/b906253j
   He HY, 1996, J PHYS CHEM-US, V100, P19954, DOI 10.1021/jp961563t
   Hermanson GT, 2013, BIOCONJUGATE TECHNIQUES, 3RD EDITION, P229, DOI 10.1016/B978-0-12-382239-0.00003-0
   Heydari-Bafrooei E, 2017, BIOSENS BIOELECTRON, V91, P284, DOI 10.1016/j.bios.2016.12.048
   Hu HT, 2011, SYNTHETIC MET, V161, P404, DOI 10.1016/j.synthmet.2010.12.018
   Hu QB, 2016, CARBOHYD POLYM, V151, P624, DOI 10.1016/j.carbpol.2016.05.109
   Huang X, 2012, CHEM SOC REV, V41, P666, DOI 10.1039/c1cs15078b
   HUMMERS WS, 1958, J AM CHEM SOC, V80, P1339, DOI 10.1021/ja01539a017
   Imran H, 2015, RSC ADV, V5, P63513, DOI 10.1039/c5ra11723b
   Jankovsky O, 2016, APPL MATER TODAY, V4, P45, DOI 10.1016/j.apmt.2016.06.001
   Jayakumar K, 2012, BIOSENS BIOELECTRON, V31, P406, DOI 10.1016/j.bios.2011.11.001
   Jin H, 2018, ANAL CHIM ACTA, V1025, P154, DOI 10.1016/j.aca.2018.03.036
   Jozghorbani M, 2021, ANAL BIOCHEM, V613, DOI 10.1016/j.ab.2020.114017
   Justino CIL, 2017, TRAC-TREND ANAL CHEM, V91, P53, DOI 10.1016/j.trac.2017.04.003
   Kacar C, 2017, ANAL BIOANAL CHEM, V409, P2873, DOI 10.1007/s00216-017-0232-y
   Kakaei K, 2014, J MATER CHEM A, V2, P15428, DOI 10.1039/c4ta03026e
   Kanagavalli P, 2020, BIOSENS BIOELECTRON, V150, DOI 10.1016/j.bios.2019.111878
   Khan MZH, 2020, BIOSENS BIOELECTRON, V166, DOI 10.1016/j.bios.2020.112431
   Khan M, 2015, J MATER CHEM A, V3, P18753, DOI 10.1039/c5ta02240a
   Kim H, 2011, CARBON, V49, P326, DOI 10.1016/j.carbon.2010.09.033
   Kim J, 2017, ANAL CHEM, V89, P232, DOI 10.1021/acs.analchem.6b04248
   Kong FY, 2011, TALANTA, V85, P2620, DOI 10.1016/j.talanta.2011.08.028
   Kosack CS, 2017, B WORLD HEALTH ORGAN, V95, P639, DOI 10.2471/BLT.16.187468
   Krishnan V, 2021, CARBOHYD POLYM, V269, DOI 10.1016/j.carbpol.2021.118333
   Lawal AT, 2019, BIOSENS BIOELECTRON, V141, DOI 10.1016/j.bios.2019.111384
   Lawal AT, 2018, BIOSENS BIOELECTRON, V106, P149, DOI 10.1016/j.bios.2018.01.030
   Li D, 2008, NAT NANOTECHNOL, V3, P101, DOI 10.1038/nnano.2007.451
   Li M, 2014, BIOSENS BIOELECTRON, V56, P223, DOI 10.1016/j.bios.2014.01.030
   Li Q, 2014, NANO TODAY, V9, P668, DOI 10.1016/j.nantod.2014.09.002
   Li T, 2012, ADV MATER, V24, P1333, DOI 10.1002/adma.201104550
   Li T, 2011, J ELECTROANAL CHEM, V655, P50, DOI 10.1016/j.jelechem.2011.02.009
   Li YL, 2020, INT J ELECTROCHEM SC, V15, P5956, DOI 10.20964/2020.07.61
   Li ZJ, 2016, MICROCHIM ACTA, V183, P1625, DOI 10.1007/s00604-016-1791-x
   Ling K, 2016, BIOSENS BIOELECTRON, V86, P8, DOI 10.1016/j.bios.2016.06.024
   Liu XJ, 2011, CATAL SCI TECHNOL, V1, P1189, DOI 10.1039/c1cy00109d
   Liu XY, 2017, BIOSENS BIOELECTRON, V87, P203, DOI 10.1016/j.bios.2016.08.051
   Loh KP, 2010, NAT CHEM, V2, P1015, DOI 10.1038/NCHEM.907
   Loh KP, 2010, J MATER CHEM, V20, P2277, DOI 10.1039/b920539j
   Maity D, 2019, MAT SCI ENG C-MATER, V105, DOI 10.1016/j.msec.2019.110075
   Mani V, 2017, SCI REP-UK, V7, DOI 10.1038/s41598-017-12050-x
   Manna B, 2016, J MATER CHEM B, V4, P4585, DOI 10.1039/c6tb00721j
   Mansouri N, 2017, INT J HYDROGEN ENERG, V42, P1337, DOI 10.1016/j.ijhydene.2016.10.002
   Mao KX, 2012, ANAL BIOCHEM, V422, P22, DOI 10.1016/j.ab.2011.12.047
   Marcano DC, 2010, ACS NANO, V4, P4806, DOI 10.1021/nn1006368
   Mattsson L, 2015, RSC ADV, V5, P13270, DOI 10.1039/c5ra00397k
   Mazaheri M, 2018, MICROCHIM ACTA, V185, DOI 10.1007/s00604-018-2722-9
   Mendez-Gonzalez D, 2017, ACS APPL MATER INTER, V9, P12272, DOI 10.1021/acsami.7b00575
   Min J., 1981, MATTER-US, V3
   Mohan VB, 2016, THIN SOLID FILMS, V616, P172, DOI 10.1016/j.tsf.2016.08.007
   Moon IK, 2010, NAT COMMUN, V1, DOI 10.1038/ncomms1067
   Morimoto N, 2016, SCI REP-UK, V6, DOI 10.1038/srep21715
   Nossol E, 2014, J MATER CHEM C, V2, P870, DOI 10.1039/c3tc32178a
   Oliveira TMBF, 2014, BIOELECTROCHEMISTRY, V98, P20, DOI 10.1016/j.bioelechem.2014.02.003
   Pan DD, 2015, ANAL CHIM ACTA, V853, P297, DOI 10.1016/j.aca.2014.11.004
   Park S, 2009, NANO LETT, V9, P1593, DOI 10.1021/nl803798y
   Pei SF, 2012, CARBON, V50, P3210, DOI 10.1016/j.carbon.2011.11.010
   Peng HP, 2014, J ELECTROANAL CHEM, V712, P89, DOI 10.1016/j.jelechem.2013.10.013
   Poh HL, 2012, NANOSCALE, V4, P3515, DOI 10.1039/c2nr30490b
   PORATH J, 1975, NATURE, V258, P598, DOI 10.1038/258598a0
   Pu J, 2020, ADV MATER, V32, DOI 10.1002/adma.201903808
   Qian J., 2014, ANALYST, V21
   Qiu JD, 2009, BIOSENS BIOELECTRON, V25, P852, DOI 10.1016/j.bios.2009.08.048
   Rao CNR, 2014, NANO TODAY, V9, P324, DOI 10.1016/j.nantod.2014.04.010
   Saini D, 2016, NANOTECHNOL REV, V5, P393, DOI 10.1515/ntrev-2015-0059
   Samanman S, 2015, ANAL CHIM ACTA, V853, P521, DOI 10.1016/j.aca.2014.10.006
   Sang SB, 2016, CRIT REV BIOTECHNOL, V36, P465, DOI 10.3109/07388551.2014.991270
   Shen JF, 2011, MATER RES BULL, V46, P2077, DOI 10.1016/j.materresbull.2011.06.042
   Sheng QL, 2011, SENSOR ACTUAT B-CHEM, V160, P1070, DOI 10.1016/j.snb.2011.09.028
   Shi GS, 2012, J COMPUT CHEM, V33, P1328, DOI 10.1002/jcc.22964
   Singh J, 2011, BIORESOURCES, V6, P2732
   SLONCZEWSKI JC, 1958, PHYS REV, V109, P272, DOI 10.1103/PhysRev.109.272
   Smith AT, 2019, NANO MATER SCI, V1, P31, DOI 10.1016/j.nanoms.2019.02.004
   Soganci K, 2021, J ELECTROANAL CHEM, V880, DOI 10.1016/j.jelechem.2020.114801
   Song YC, 2019, CHEM COMMUN, V55, P1742, DOI 10.1039/c8cc09586h
   Sorokina NE, 2001, INORG MATER+, V37, P360, DOI 10.1023/A:1017575710886
   Souza E, 2011, SENSORS-BASEL, V11, P5616, DOI 10.3390/s110605616
   Spiegler V, 2017, NAT PROD REP, V34, P627, DOI 10.1039/c6np00126b
   Sreeprasad TS, 2013, SMALL, V9, P341, DOI 10.1002/smll.201202196
   Tang D., 2011, ANAL CHEM, V83, P19
   Tang Q, 2013, NANOSCALE, V5, P4541, DOI 10.1039/c3nr33218g
   Tao D, 2019, BIOSENSORS-BASEL, V9, DOI 10.3390/bios9030084
   Ueda EKM, 2003, J CHROMATOGR A, V988, P1, DOI 10.1016/S0021-9673(02)02057-5
   Veerapandian M, 2016, TALANTA, V155, P250, DOI 10.1016/j.talanta.2016.04.047
   Veerapandian M, 2015, RSC ADV, V5, P75015, DOI 10.1039/c5ra15329h
   Veerapandian M, 2015, ACS APPL MATER INTER, V7, P14552, DOI 10.1021/acsami.5b00608
   Vijayendran RA, 2001, ANAL CHEM, V73, P471, DOI 10.1021/ac000523p
   Vukojevi ~c V., 2018, J ELECTROANAL CHEM, V823, P610
   Wang HL, 2009, J AM CHEM SOC, V131, P9910, DOI 10.1021/ja904251p
   Wang XL, 2011, J AM CHEM SOC, V133, P6338, DOI 10.1021/ja200218y
   Wang XW, 2014, CHEM SOC REV, V43, P7067, DOI 10.1039/c4cs00141a
   Wang Y., 2017, SCI REP-UK
   Wang Y, 2020, MICROSYST NANOENG, V6, DOI 10.1038/s41378-020-0146-2
   Wang ZJ, 2011, BIOSENS BIOELECTRON, V26, P3881, DOI 10.1016/j.bios.2011.03.002
   Wei Q, 2010, SENSOR ACTUAT B-CHEM, V149, P314, DOI 10.1016/j.snb.2010.06.008
   Wei SS, 2020, BIOSENSORS-BASEL, V10, DOI 10.3390/bios10030024
   Wu Q, 2016, ANAL METHODS-UK, V8, P1806, DOI 10.1039/c6ay00158k
   Wu SJ, 2015, FOOD CONTROL, V50, P597, DOI 10.1016/j.foodcont.2014.10.003
   Wu ZZ, 2017, FOOD CHEM, V230, P673, DOI 10.1016/j.foodchem.2017.03.100
   Xu GY, 2018, BIOSENS BIOELECTRON, V107, P184, DOI 10.1016/j.bios.2018.02.031
   Xu L, 2015, ANAL METHODS-UK, V7, P5649, DOI 10.1039/c5ay01164g
   Yang ZJ, 2013, ANAL CHIM ACTA, V774, P85, DOI 10.1016/j.aca.2013.02.041
   Yang ZQ, 2019, J COLLOID INTERF SCI, V533, P13, DOI 10.1016/j.jcis.2018.08.053
   Ye L, 2014, ACS APPL MATER INTER, V6, P3483, DOI 10.1021/am5004415
   Yi JL, 2020, BIOSENS BIOELECTRON, V148, DOI 10.1016/j.bios.2019.111827
   You X, 2011, J NANOSCI NANOTECHNO, V11, P5965, DOI 10.1166/jnn.2011.4451
   Yu XW, 2014, ANALYST, V139, P4525, DOI 10.1039/c4an00604f
   Yuan YL, 2011, BIOSENS BIOELECTRON, V30, P123, DOI 10.1016/j.bios.2011.08.041
   Yuan YW, 2019, J ELECTROANAL CHEM, V855, DOI 10.1016/j.jelechem.2019.113495
   Zhang JT, 2015, SCI ADV, V1, DOI 10.1126/sciadv.1500564
   Zhang J, 2011, CARBON, V49, P3538, DOI 10.1016/j.carbon.2011.04.053
   Zhang YW, 2012, RSC ADV, V2, P538, DOI 10.1039/c1ra00641j
   Zhang Y, 2016, SCI REP-UK, V6, DOI 10.1038/srep23391
   Zhang Z, 2017, J AOAC INT, V100, P548, DOI 10.5740/jaoacint.16-0251
   Zhao HY, 2015, BIOSENS BIOELECTRON, V65, P23, DOI 10.1016/j.bios.2014.10.007
   Zhou KF, 2010, ELECTROCHIM ACTA, V55, P3055, DOI 10.1016/j.electacta.2010.01.035
   Zhu YW, 2010, ADV MATER, V22, P3906, DOI 10.1002/adma.201001068
   Zhu YY, 2015, ACS APPL MATER INTER, V7, P7492, DOI 10.1021/acsami.5b00199
   Zou L, 2020, NEW CARBON MATER, V35, P12, DOI 10.1016/S1872-5805(20)60472-3
NR 159
TC 14
Z9 14
U1 15
U2 48
PU ELSEVIER SCI LTD
PI OXFORD
PA THE BOULEVARD, LANGFORD LANE, KIDLINGTON, OXFORD OX5 1GB, OXON, ENGLAND
SN 0165-9936
EI 1879-3142
J9 TRAC-TREND ANAL CHEM
JI Trac-Trends Anal. Chem.
PD OCT
PY 2021
VL 143
AR 116413
DI 10.1016/j.trac.2021.116413
EA AUG 2021
PG 13
WC Chemistry, Analytical
WE Science Citation Index Expanded (SCI-EXPANDED)
SC Chemistry
GA WM9QC
UT WOS:000711411900059
DA 2023-06-30
ER

PT J
AU Bahri, M
   Baraket, A
   Zine, N
   Ben Ali, M
   Bausells, J
   Errachid, A
AF Bahri, Mohamed
   Baraket, Abdoullatif
   Zine, Nadia
   Ben Ali, Mounir
   Bausells, Joan
   Errachid, Abdelhamid
TI Capacitance electrochemical biosensor based on silicon nitride
   transducer for TNF-alpha cytokine detection in artificial human saliva:
   Heart failure (HF)
SO TALANTA
LA English
DT Article
DE Electrochemical biosensor; Mott-Schottky; Silicon nitride transducer;
   Tumour Necrosis Factor; Human artificial saliva
ID TUMOR-NECROSIS-FACTOR; SENSITIVE IMMUNOASSAY; SERUM; NANOPARTICLES;
   IMMUNOSENSOR; POLYMER; SENSORS; CANCER; CHIP
AB In the present study, we have developed a capacitance electrochemical biosensor based on silicon nitride substrate (Si3N4/SiO2/Si[P]/Al) for Tumour Necrosis Factor Alpha (TNF-alpha) cytokines detection. Micro-contact printing, Fluorescence microscopy characterization and contact angle measurement (CAM) were carried out during the bio-functionalization of the biosensor surface. Mott-Schottky analyses were applied for TNF-alpha detection within the range of 1 pg/mL to 30 pg/mL in which the immunosensor has exhibited a good linearity, a sensitivity of 4 mV.pM(-1) and 4.4 mV.pM(-1) in PBS and artificial saliva (AS) respectively. While the LOD was found at 0.38 pg/mL and 1 pg/mL in PBS and AS respectively. The developed immunosensor has also demonstrated a high and good selectivity for TNF-alpha detection in human AS when compared to other interferences like Cortisol and Interleukin-10. The performances of the developed biosensor are very promising for biomedical application to predict the first sign of inflammation.
C1 [Bahri, Mohamed; Ben Ali, Mounir] Ctr Res Microelect & Nanotechnol Sousse, LR16CRMN01, NANOMISENE Lab, Technopole Sousse BP 334, Sahloul 4034, Sousse, Tunisia.
   [Bahri, Mohamed; Ben Ali, Mounir] Univ Sousse, Higher Inst Appl Sci & Technol Sousse, GREENS ISSAT, Ibn Khaldoun Sousse 4003, Tunisia.
   [Baraket, Abdoullatif; Zine, Nadia; Errachid, Abdelhamid] Univ Lyon 1, Univ Lyon, CNRS, Inst Sci Analyt,ENS Lyon,UMR 5280, 5 Rue Doua, F-69100 Villeurbanne, France.
   [Bausells, Joan] CSIC, CNM, IMB, Barcelona Microelect Inst, Bellaterra, Spain.
C3 Centre de Recherche en Microelectronique et Nanotechnologie; Universite
   de Sousse; Centre National de la Recherche Scientifique (CNRS); CNRS -
   Institute of Chemistry (INC); Ecole Normale Superieure de Lyon (ENS de
   LYON); UDICE-French Research Universities; Universite Claude Bernard
   Lyon 1; Consejo Superior de Investigaciones Cientificas (CSIC); CSIC -
   Centro Nacional de Microelectronica (CNM); CSIC - Instituto de
   Microelectronica de Barcelona (IMB-CNM)
RP Baraket, A (通讯作者)，Univ Lyon 1, Univ Lyon, CNRS, Inst Sci Analyt,ENS Lyon,UMR 5280, 5 Rue Doua, F-69100 Villeurbanne, France.
EM a.baraket@gmail.com
RI Mounir, BEN ALI/AAT-4903-2021; BAHRI, MOHAMED/AAY-9925-2020; Bahri,
   Mohamed/HLW-3469-2023; Bausells, Joan/K-1808-2014
OI BAHRI, MOHAMED/0000-0002-6084-3611; Bahri, Mohamed/0000-0002-6084-3611;
   Bausells, Joan/0000-0003-3706-4975; Mounir, BEN ALI/0000-0001-6008-7003
FU European project KardiaTool [768686]
FX The authors acknowledge the financial support from the European project
   KardiaTool [Grant No. 768686].
CR Ambrosy AP, 2014, J AM COLL CARDIOL, V63, P1123, DOI 10.1016/j.jacc.2013.11.053
   [Anonymous], [No title captured]
   [Anonymous], [No title captured]
   [Anonymous], [No title captured]
   [Anonymous], 2008, J AM DENT ASS
   [Anonymous], [No title captured]
   Arya SK, 2011, CHEM REV, V111, P6783, DOI 10.1021/cr100420s
   Awsiuk K, 2012, COLLOID SURFACE B, V90, P159, DOI 10.1016/j.colsurfb.2011.10.017
   Aydin EB, 2017, BIOSENS BIOELECTRON, V97, P169, DOI 10.1016/j.bios.2017.05.056
   Baraket A, 2016, MICROCHIM ACTA, V183, P2155, DOI 10.1007/s00604-016-1847-y
   Barhoumi L, 2019, SENSORS-BASEL, V19, DOI 10.3390/s19030692
   Barhoumi L, 2018, SENSOR ACTUAT B-CHEM, V266, P477, DOI 10.1016/j.snb.2018.03.135
   Barhoumi L, 2017, ELECTROANAL, V29, P1586, DOI 10.1002/elan.201700005
   Baydemir G, 2016, TALANTA, V151, P141, DOI 10.1016/j.talanta.2016.01.021
   Bellagambi FG, 2018, MICROCHEM J, V136, P177, DOI 10.1016/j.microc.2017.04.033
   Bellagambi FG, 2017, SENSOR ACTUAT B-CHEM, V251, P1026, DOI 10.1016/j.snb.2017.05.169
   Ben Messaoud N, 2018, SENSOR ACTUAT B-CHEM, V276, P304, DOI 10.1016/j.snb.2018.08.092
   Berthier F, 1999, CLIN CHEM LAB MED, V37, P593, DOI 10.1515/CCLM.1999.092
   Bougrini M, 2016, SENSOR ACTUAT B-CHEM, V234, P446, DOI 10.1016/j.snb.2016.03.166
   Brennan D, 2018, MRS COMMUN, V8, P627, DOI 10.1557/mrc.2018.134
   EVANGELISTA RA, 1991, ANAL BIOCHEM, V197, P213, DOI 10.1016/0003-2697(91)90381-3
   Foo JYY, 2012, PLOS ONE, V7, DOI 10.1371/journal.pone.0048452
   Gasser J, 2019, SCI REP-UK, V9, DOI 10.1038/s41598-019-41437-1
   Gumus P, 2014, J PERIODONTOL, V85, P270, DOI 10.1902/jop.2013.130117
   Hajji B, 2000, MICROELECTRON RELIAB, V40, P783, DOI 10.1016/S0026-2714(99)00285-1
   Hofman LF, 2001, J NUTR, V131, p1621S, DOI 10.1093/jn/131.5.1621S
   Hu S, 2006, J DENT RES, V85, P1129, DOI 10.1177/154405910608501212
   Hurst GB, 1999, ANAL CHEM, V71, P4727, DOI 10.1021/ac9905423
   Jamshaid T, 2016, TRAC-TREND ANAL CHEM, V79, P344, DOI 10.1016/j.trac.2015.10.022
   Javed Q, 2013, HEART LUNG CIRC, V22, P323, DOI 10.1016/j.hlc.2012.12.002
   Jones LJ, 2001, ANAL BIOCHEM, V293, P8, DOI 10.1006/abio.2001.5116
   Lee M, 2012, SENSOR ACTUAT B-CHEM, V175, P201, DOI 10.1016/j.snb.2012.04.090
   Lee YH, 2009, AM J DENT, V22, P241
   LEVINE B, 1990, NEW ENGL J MED, V323, P236, DOI 10.1056/NEJM199007263230405
   Liu Q, 2013, SENSOR ACTUAT B-CHEM, V188, P681, DOI 10.1016/j.snb.2013.07.053
   Longo A, 2016, PROCEDIA ENGINEER, V168, P97, DOI 10.1016/j.proeng.2016.11.156
   Luo LR, 2005, ANAL CHIM ACTA, V539, P277, DOI 10.1016/j.aca.2005.02.046
   Humberto JSM, 2018, BRAZ ORAL RES, V32, DOI 10.1590/1807-3107bor-2018.vol32.0082
   Nessark F, 2017, J MACROMOL SCI A, V54, P827, DOI 10.1080/10601325.2017.1336728
   OGATA A, 1992, J IMMUNOL METHODS, V148, P15, DOI 10.1016/0022-1759(92)90153-K
   Patton LL, 2008, J AM DENT ASSOC, V139, P896, DOI 10.14219/jada.archive.2008.0276
   Povedano E, 2018, SCI REP-UK, V8, DOI 10.1038/s41598-018-24902-1
   Rawal R, 2012, BIOSENS BIOELECTRON, V31, P144, DOI 10.1016/j.bios.2011.10.007
   Say R, 2015, SENSOR ACTUAT B-CHEM, V209, P864, DOI 10.1016/j.snb.2014.12.063
   Subirana I, 2018, SCI REP-UK, V8, DOI 10.1038/s41598-018-21482-y
   TEPPO AM, 1987, CLIN CHEM, V33, P2024
   TURPEINEN U, 1994, SCAND J CLIN LAB INV, V54, P475, DOI 10.3109/00365519409085472
   van der Linden MW, 1998, J IMMUNOL METHODS, V218, P63, DOI 10.1016/S0022-1759(98)00108-2
   Wang JL, 2009, TALANTA, V79, P72, DOI 10.1016/j.talanta.2009.03.003
   Wang J, 2006, ANAL CHEM, V78, P6974, DOI 10.1021/ac060809f
   Yanez-Sedeno P, 2019, CHEM COMMUN, V55, P2563, DOI 10.1039/c8cc08815b
NR 51
TC 24
Z9 24
U1 15
U2 77
PU ELSEVIER
PI AMSTERDAM
PA RADARWEG 29, 1043 NX AMSTERDAM, NETHERLANDS
SN 0039-9140
EI 1873-3573
J9 TALANTA
JI Talanta
PD MAR 1
PY 2020
VL 209
AR 120501
DI 10.1016/j.talanta.2019.120501
PG 7
WC Chemistry, Analytical
WE Science Citation Index Expanded (SCI-EXPANDED)
SC Chemistry
GA KG0LO
UT WOS:000509632900020
PM 31892087
OA Green Published, Bronze
DA 2023-06-30
ER

PT J
AU Huang, HP
   Xu, L
   Yue, YF
   Lyu, LL
AF Huang Hai-Ping
   Xu Liang
   Yue Ya-Feng
   Lyu Lian-Lian
TI A Novel Hydrogen Peroxide Biosensor Based on Hemoglobin/Holmium
   Phosphate Nanocomposites
SO CHINESE JOURNAL OF ANALYTICAL CHEMISTRY
LA Chinese
DT Article
DE Hemoglobin; Holmium phosphate; Hydrogen peroxide; Electrocatalysis;
   Biosensor
ID DIRECT ELECTROCHEMISTRY; IMMOBILIZATION; NANOPARTICLES; H2O2;
   MICROELECTRODE; NANOCRYSTALS; BIOCOMPOSITE; FABRICATION; BLUE
AB The nanomaterial of n-HoPO4 was synthesized via hydrothermal method with Ho2O3 as raw material, and its morphology and component were characterized by SEM and EDS. The composite material of n-HoPO4 and hemoglobin (Hb) was dropped onto the surface of the glassy carbon electrode (GCE) so as to construct the biosensor for detection of hydrogen peroxide. The whole process was characterized by cyclic voltammetry (CV) and electrochemical impedance spectroscopy (EIS). The results indicated that ( Hb/n-HoPO4/GCE) possessed good electrochemical catalytic effect towards H2O2 reduction. The n-HoPO4 showed good electrical conductivity and could promote the direct electron transfer rate between Hb and GCE. The effect of different pH value and electrochemical scan rates on the response current of the modified electrode was studied. Under the optimal conditions, the biosensor exhibited a good linear detection range from 50 to 1000 mu mol/L (correlation coefficient R = 0. 999) with the detection limit of 17 mu mol/L (S/N = 3). The biosensor showed wide detection range, good stability and reproducibility and strong anti. interference ability, and could be used for real sample detection.
C1 [Huang Hai-Ping; Xu Liang; Yue Ya-Feng; Lyu Lian-Lian] Jiangxi Univ Sci & Technol, Sch Met & Chem Engn, Ganzhou 341000, Peoples R China.
C3 Jiangxi University of Science & Technology
RP Huang, HP (通讯作者)，Jiangxi Univ Sci & Technol, Sch Met & Chem Engn, Ganzhou 341000, Peoples R China.
EM sea-ping@163.com
FU National Natural Science Foundation of China [21465013, 21005034]
FX This work was supported by the National Natural Science Foundation of
   China (Nos. 21465013, 21005034)
CR Baccarin M, 2016, MAT SCI ENG C-MATER, V58, P97, DOI 10.1016/j.msec.2015.08.013
   Bai J, 2015, ELECTROCHIM ACTA, V185, P142, DOI 10.1016/j.electacta.2015.10.100
   Chen HQ, 2014, LUMINESCENCE, V29, P642, DOI 10.1002/bio.2599
   Ding Y, 2010, BIOSENS BIOELECTRON, V25, P2009, DOI 10.1016/j.bios.2010.01.024
   Fan ZJ, 2015, ELECTROCHIM ACTA, V151, P186, DOI 10.1016/j.electacta.2014.11.022
   Gai SL, 2014, CHEM REV, V114, P2343, DOI 10.1021/cr4001594
   Gong YF, 2015, BIOSENS BIOELECTRON, V66, P392, DOI 10.1016/j.bios.2014.11.029
   Gu X, 2016, ANAL CHEM, V88, P7191, DOI 10.1021/acs.analchem.6b01378
   Guo F, 2011, COLLOID SURFACE B, V86, P140, DOI 10.1016/j.colsurfb.2011.03.032
   Hraiech S, 2008, SOLID STATE SCI
   Hu XF, 2010, BIOSENS BIOELECTRON, V25, P1843, DOI 10.1016/j.bios.2009.12.021
   Kaur M, 2013, J MATER SCI-MATER EL, V24, P1121, DOI 10.1007/s10854-012-0892-5
   Kijkowska R, 2012, CRYST RES TECHNOL, V47, P804, DOI 10.1002/crat.201200083
   Li HG, 2009, CHINESE J ANAL CHEM, V37, P806
   Li YZ, 1998, ANAL CHIM ACTA, V359, P149, DOI 10.1016/S0003-2670(97)00710-1
   Liang LL, 2016, BIOSENS BIOELECTRON, V82, P204, DOI 10.1016/j.bios.2016.03.076
   LiC X, 2009, J CHEM MAT, V21, P4598
   Onoda H, 2002, J MATER CHEM, V12, P1754, DOI 10.1039/b110121h
   Pla-Tolos J, 2016, SENSOR ACTUAT B-CHEM, V231, P837, DOI 10.1016/j.snb.2016.03.094
   [孙才英 Sun Caiying], 2010, [应用化学, Chinese Journal of Applied Chemistry], V27, P1172
   Sun W, 2014, MAT SCI ENG C-MATER, V40, P235, DOI 10.1016/j.msec.2014.03.035
   Vilian ATE, 2014, BIOSENS BIOELECTRON, V61, P639, DOI 10.1016/j.bios.2014.05.023
   Wang WW, 2014, CHINESE J ANAL CHEM, V42, P835, DOI 10.1016/S1872-2040(14)60744-1
   Wang ZH, 2016, RSC ADV, V6, P22690, DOI 10.1039/c6ra00434b
   Wen Q, 2015, CHIN OPT LETT, V13, P59
   [杨绍明 Yang Shaoming], 2015, [应用化学, Chinese Journal of Applied Chemistry], V32, P849
   Zhang LH, 2010, INORG CHEM, V49, P3305, DOI 10.1021/ic9022739
   Zhao HY, 2009, BIOSENS BIOELECTRON, V24, P2352, DOI 10.1016/j.bios.2008.12.004
   Zhao YD, 2005, TALANTA, V65, P489, DOI 10.1016/j.talanta.2004.06.028
   Zhou LJ, 2011, CHINESE J ANAL CHEM, V39, P1313, DOI 10.3724/SP.J.1096.2011.01313
   Zhou YZ, 2013, SENSOR ACTUAT B-CHEM, V182, P610, DOI 10.1016/j.snb.2013.03.057
NR 31
TC 5
Z9 5
U1 1
U2 30
PU SCIENCE PRESS
PI BEIJING
PA 16 DONGHUANGCHENGGEN NORTH ST, BEIJING, 100717, PEOPLES R CHINA
SN 0253-3820
EI 1872-2040
J9 CHINESE J ANAL CHEM
JI Chin. J. Anal. Chem.
PD JAN
PY 2017
VL 45
IS 1
BP 111
EP 117
DI 10.11895/j.issn.0253-3820.160678
PG 7
WC Chemistry, Analytical
WE Science Citation Index Expanded (SCI-EXPANDED)
SC Chemistry
GA EV6FD
UT WOS:000401864400012
DA 2023-06-30
ER

PT J
AU Radi, AE
   Lates, V
   Marty, JL
AF Radi, Abd-Elgawad
   Lates, Vasilica
   Marty, Jean-Louis
TI Mediatorless Hydrogen Peroxide Biosensor Based on Horseradish Peroxidase
   Immobilized on 4-Carboxyphenyl Film Electrografted on Gold Electrode
SO ELECTROANALYSIS
LA English
DT Article
DE Diazonium salt; Horseradish peroxidase; Direct electrochemistry;
   Hydrogen peroxide
ID GLASSY-CARBON ELECTRODES; ELECTROCHEMICAL REDUCTION; REAGENTLESS
   DETECTION; SURFACES; ANTHRAQUINONE; OXIDATION; OXYGEN
AB A novel method to fabricate a third-generation hydrogen peroxide biosensor was reported. The electrode was first derivatized by electrochemical reduction of in situ generated 4-carboxyphenyl diazonium salt (4-CPDS) in acidic aqueous solution yielded stable 4-carboxyphenyl (4-CP) layer. The horseradish peroxidase (HRP) enzyme was then covalently immobilized by amidation between NH2 terminus of enzyme and COOH terminus of 4-CP film making use of the carbodiimide chemistry. Electrodeposition conditions used to control electrode functionalization density and film electron transfer kinetics were assessed by chronoamperometry and electrochemical impedance spectroscopy. The immobilized HRP displayed excellent electrocatalytic activity towards the reduction of hydrogen peroxide (H2O2) without any mediators. The effect of various operational parameters was explored for optimum analytical performance. T e reported biosensor exhibited fast amperometric response (within 5 s) to H2O2. The detection limit of the biosensor was 5 mu M, and linear range was from 20 mu M to 20 mM. Furthermore, the biosensor exhibited high sensitivity, good reproducibility, and long-term stability.
C1 [Radi, Abd-Elgawad] Mansoura Univ, Fac Sci, Dept Chem, Dumyat 34517, Egypt.
   [Lates, Vasilica; Marty, Jean-Louis] Univ Perpignan, BIOMEM, F-66860 Perpignan, France.
C3 Egyptian Knowledge Bank (EKB); Mansoura University; Universite Perpignan
   Via Domitia
RP Radi, AE (通讯作者)，Mansoura Univ, Fac Sci, Dept Chem, Dumyat 34517, Egypt.
EM abdradi@yahoo.com
RI Radi, abd-Elgawad/AAO-2481-2021; Badets, Vasilica/S-6205-2018
OI Radi, abd-Elgawad/0000-0002-8023-7176; Badets,
   Vasilica/0000-0002-1103-2927
CR Adenier A, 2006, CHEM MATER, V18, P2021, DOI 10.1021/cm052065c
   Allongue P, 1997, J AM CHEM SOC, V119, P201, DOI 10.1021/ja963354s
   Anariba F, 2003, ANAL CHEM, V75, P3837, DOI 10.1021/ac034026v
   BEATA PB, 2006, ELECTROCHIM ACTA, V51, P2173
   BOURDILLON C, 1992, J ELECTROANAL CHEM, V336, P113, DOI 10.1016/0022-0728(92)80266-7
   FREW JE, 1986, J ELECTROANAL CHEM, V201, P1, DOI 10.1016/0022-0728(86)90083-5
   Gooding JJ, 2008, ELECTROANAL, V20, P573, DOI 10.1002/elan.200704124
   GREEN MJ, 1986, J CHEM SOC FARAD T 1, V82, P1237, DOI 10.1039/f19868201237
   Grivea S, 2007, ELECTROCHEM COMMUN, V9, P2768, DOI 10.1016/j.elecom.2007.09.004
   He PL, 2004, ELECTROANAL, V16, P1122, DOI 10.1002/elan.200403000
   JONSSONPETTERSSON G, 1991, ELECTROANAL, V3, P741, DOI 10.1002/elan.1140030804
   Mahiuddin S, 2005, LANGMUIR, V21, P5259, DOI 10.1021/la047161r
   Marwan J, 2005, CHEM MATER, V17, P2395, DOI 10.1021/cm047871i
   Nassef HM, 2006, ELECTROCHEM COMMUN, V8, P1719, DOI 10.1016/j.elecom.2006.07.045
   Nassef HM, 2006, J ELECTROANAL CHEM, V592, P139, DOI 10.1016/j.jelechem.2006.05.007
   Pinson J, 2005, CHEM SOC REV, V34, P429, DOI 10.1039/b406228k
   Polsky R, 2007, LANGMUIR, V23, P364, DOI 10.1021/la062916a
   Qian L, 2006, TALANTA, V68, P721, DOI 10.1016/j.talanta.2005.05.030
   Radi AE, 2006, J ELECTROANAL CHEM, V587, P140, DOI 10.1016/j.jelechem.2005.11.003
   SALOMAO S, 2004, PROCESS BIOCHEM, V39, P883
   Sarapuu A, 2003, J ELECTROANAL CHEM, V541, P23, DOI 10.1016/S0022-0728(02)01311-6
   Tong ZQ, 2007, J BIOTECHNOL, V128, P567, DOI 10.1016/j.jbiotec.2006.12.008
   VADGAMA P, 1992, ANALYST, V117, P1657, DOI 10.1039/an9921701657
   Vaik K, 2005, ELECTROCHIM ACTA, V50, P5126, DOI 10.1016/j.electacta.2005.01.056
   Wang G, 2003, BIOSENS BIOELECTRON, V18, P335, DOI 10.1016/S0956-5663(02)00152-5
   WOLLENBERGER U, 1991, BIOELECTROCH BIOENER, V26, P287, DOI 10.1016/0302-4598(91)80030-7
   Xiao Y, 2000, ANAL BIOCHEM, V278, P22, DOI 10.1006/abio.1999.4360
   Yang XH, 2001, CHEM COMMUN, P2628, DOI 10.1039/b107921b
NR 28
TC 22
Z9 22
U1 0
U2 13
PU WILEY-V C H VERLAG GMBH
PI WEINHEIM
PA POSTFACH 101161, 69451 WEINHEIM, GERMANY
SN 1040-0397
EI 1521-4109
J9 ELECTROANAL
JI Electroanalysis
PD DEC
PY 2008
VL 20
IS 23
BP 2557
EP 2562
DI 10.1002/elan.200804359
PG 6
WC Chemistry, Analytical; Electrochemistry
WE Science Citation Index Expanded (SCI-EXPANDED)
SC Chemistry; Electrochemistry
GA 384KS
UT WOS:000261744300010
DA 2023-06-30
ER

PT J
AU Chen, JH
   Zhou, XM
   Zeng, LW
AF Chen, Junhua
   Zhou, Xuemeng
   Zeng, Lingwen
TI Enzyme-free strip biosensor for amplified detection of Pb2+ based on a
   catalytic DNA circuit
SO CHEMICAL COMMUNICATIONS
LA English
DT Article
ID LATERAL FLOW BIOSENSOR; GOLD NANOPARTICLES; ELECTROCHEMICAL DETECTION;
   NUCLEIC-ACIDS; DIPSTICK TEST; LEAD; AMPLIFICATION; DNAZYMES; PROBES
AB A simple and enzyme-free strip biosensor for the amplified detection of Pb2+ has been constructed based on a catalytic DNA circuit. This assay is ultrasensitive, enabling the visual detection of Pb2+ concentrations as low as 10 pM without instrumentation.
C1 [Chen, Junhua; Zhou, Xuemeng; Zeng, Lingwen] Chinese Acad Sci, Guangzhou Inst Biomed & Hlth, S China Inst Stem Cell Biol & Regenerat Med, Key Lab Regenerat Biol, Guangzhou 510530, Guangdong, Peoples R China.
C3 Chinese Academy of Sciences; Guangzhou Institute of Biomedicine &
   Health, CAS
RP Zeng, LW (通讯作者)，Chinese Acad Sci, Guangzhou Inst Biomed & Hlth, S China Inst Stem Cell Biol & Regenerat Med, Key Lab Regenerat Biol, Guangzhou 510530, Guangdong, Peoples R China.
EM zeng6@yahoo.com
FU Ministry of Science and Technology 973 Project [2013CB967100]
FX Financial support was provided by the Ministry of Science and Technology
   973 Project (2013CB967100).
CR Aveyard J, 2008, ANAL CHEM, V80, P6001, DOI 10.1021/ac800699k
   Chen JH, 2012, ANAL CHEM, V84, P6321, DOI 10.1021/ac301508b
   Chen X, 2012, J AM CHEM SOC, V134, P263, DOI 10.1021/ja206690a
   Dirks RM, 2004, P NATL ACAD SCI USA, V101, P15275, DOI 10.1073/pnas.0407024101
   Guo QP, 2009, NUCLEIC ACIDS RES, V37, DOI 10.1093/nar/gkn1024
   He YQ, 2012, BIOSENS BIOELECTRON, V31, P310, DOI 10.1016/j.bios.2011.10.037
   Huang J, 2011, ANGEW CHEM INT EDIT, V50, P401, DOI 10.1002/anie.201005375
   Kalogianni DP, 2007, NUCLEIC ACIDS RES, V35, DOI 10.1093/nar/gkl1097
   Li BL, 2011, NUCLEIC ACIDS RES, V39, DOI 10.1093/nar/gkr504
   Li J, 2000, J AM CHEM SOC, V122, P10466, DOI 10.1021/ja0021316
   Liu GD, 2009, ANAL CHEM, V81, P10013, DOI 10.1021/ac901889s
   Liu JW, 2006, ANGEW CHEM INT EDIT, V45, P7955, DOI 10.1002/anie.200603106
   Liu JW, 2003, J AM CHEM SOC, V125, P6642, DOI 10.1021/ja034775u
   Liu JW, 2004, J AM CHEM SOC, V126, P12298, DOI 10.1021/ja046628h
   Mazumdar D, 2010, CHEM COMMUN, V46, P1416, DOI 10.1039/b917772h
   Needleman H, 2004, ANNU REV MED, V55, P209, DOI 10.1146/annurev.med.55.091902.103653
   Tang DP, 2011, ANAL CHEM, V83, P7255, DOI 10.1021/ac201891w
   Wang GL, 2012, ANAL CHEM, V84, P7037, DOI 10.1021/ac3012544
   Wang H, 2009, J AM CHEM SOC, V131, P8221, DOI 10.1021/ja901132y
   Wang YL, 2011, CHEM COMMUN, V47, P4394, DOI 10.1039/c0cc04140h
   Wen YQ, 2012, ANAL CHEM, V84, P7664, DOI 10.1021/ac300616z
   Xiao Y, 2007, J AM CHEM SOC, V129, P262, DOI 10.1021/ja067278x
   Xiao Z, 2012, CHEM COMMUN, V48, P8547, DOI 10.1039/c2cc33931e
   Xu H, 2009, ANAL CHEM, V81, P669, DOI 10.1021/ac8020592
   Yin P, 2008, NATURE, V451, P318, DOI 10.1038/nature06451
   Zhang DY, 2007, SCIENCE, V318, P1121, DOI 10.1126/science.1148532
   Zhang DY, 2009, J AM CHEM SOC, V131, P17303, DOI 10.1021/ja906987s
   Zhang XB, 2011, ANNU REV ANAL CHEM, V4, P105, DOI 10.1146/annurev.anchem.111808.073617
   Zhu X, 2011, CHEM COMMUN, V47, P7437, DOI 10.1039/c1cc11349f
NR 29
TC 70
Z9 72
U1 5
U2 175
PU ROYAL SOC CHEMISTRY
PI CAMBRIDGE
PA THOMAS GRAHAM HOUSE, SCIENCE PARK, MILTON RD, CAMBRIDGE CB4 0WF, CAMBS,
   ENGLAND
SN 1359-7345
EI 1364-548X
J9 CHEM COMMUN
JI Chem. Commun.
PY 2013
VL 49
IS 10
BP 984
EP 986
DI 10.1039/c2cc37598b
PG 3
WC Chemistry, Multidisciplinary
WE Science Citation Index Expanded (SCI-EXPANDED)
SC Chemistry
GA 064FW
UT WOS:000313059300009
PM 23254321
DA 2023-06-30
ER

PT J
AU Murugesan, K
   Das, S
   Dutta, K
AF Murugesan, Kowsika
   Das, Sonalee
   Dutta, Kingshuk
TI Molecularly Imprinted Polymers as Bioreceptors in Electrochemical
   Biosensor (ECBS) for Cholesterol Detection
SO POLYMER-PLASTICS TECHNOLOGY AND MATERIALS
LA English
DT Article; Early Access
DE Biosensors; Cholesterol; Conducting polymers; Electrochemical sensors;
   Molecularly Imprinted Polymers
ID GRAPHENE OXIDE; POLYANILINE; SENSOR; ELECTRODE; NANOPARTICLES; FILMS;
   ACID; CONDUCTIVITY; FABRICATION; CATALYST
AB Average Cholesterol level in an individual keeps increasing with years. The need for clinical assessment of bad cholesterol level rises as a consequence of increasing victims in coronary artery disease (CAD). Clinical diagnosis of cholesterol is time consuming, and there is a need for commercial solution of this analysis problem. Sensor technology, which caused a revolutionary change in the field of biotechnology, is widely used in many bioanalyte detection. Developing a biosensor for cholesterol detection is being attempted utilizing plenty of routes. Biosensor can be classified based on the type of analyte recognition (bioreception) and transducers. One such promising bioreceptor is molecularly imprinted polymers as it is reliable, as well as cost and time saving. Working of a biosensor can depend on the type of bioreceptors and the type of transducer coupled to it. Electrochemical transducer is mostly deployed in cholesterol sensor for better sensitivity. Electrochemical MIPs make use of polymers with good electrical properties, and further their sensitivity can be enhanced with other modifications. This revolutionary concept is having great scope for commercialization.
C1 [Murugesan, Kowsika; Das, Sonalee; Dutta, Kingshuk] Cent Inst Petrochem Engn & Technol CIPET, Sch Adv Res Petrochem SARP, Adv Polymer Design & Dev Res Lab APDDRL, Bengaluru, India.
   [Murugesan, Kowsika; Das, Sonalee; Dutta, Kingshuk] Cent Inst Petrochem Engn & Technol CIPET, Sch Adv Res Petrochem SARP, Adv Polymer Design & Dev Res Lab APDDRL, 7P,Hi Tech Def & Aerosp Pk IT Sect,Jalahobli,Benga, Bengaluru 562149, Karnataka, India.
RP Murugesan, K; Das, S; Dutta, K (通讯作者)，Cent Inst Petrochem Engn & Technol CIPET, Sch Adv Res Petrochem SARP, Adv Polymer Design & Dev Res Lab APDDRL, 7P,Hi Tech Def & Aerosp Pk IT Sect,Jalahobli,Benga, Bengaluru 562149, Karnataka, India.
EM kowsii485@gmail.com; das.sonalee31@gmail.com; dr.kingshukdutta@gmail.com
FU Department of Biotechnology, Ministry of Science and Technology, Govt.of
   India
FX The work was supported by the~Department of Biotechnology, Ministry of
   Science and Technology, Govt.of India.
CR Abdallah AB, 2023, FOOD CHEM, V401, DOI 10.1016/j.foodchem.2022.134058
   Ahamed MI, 2019, ADV MATER SCI ENG, V2019, DOI 10.1155/2019/4764198
   Ahmad M, 2010, J PHYS CHEM C, V114, P243, DOI 10.1021/jp9089497
   Ahmad S., 1993, Indian Journal of Experimental Biology, V31, P319
   Ahmed J, 2021, J ELECTROANAL CHEM, V898, DOI 10.1016/j.jelechem.2021.115631
   Al-Graiti W, 2019, ACS OMEGA, V4, P22169, DOI 10.1021/acsomega.9b03456
   Alagappan M, 2020, ARAB J CHEM, V13, P2001, DOI 10.1016/j.arabjc.2018.02.018
   Alexander S, 2017, EUR POLYM J, V86, P106, DOI 10.1016/j.eurpolymj.2016.11.024
   Ali MA, 2014, APPL BIOCHEM BIOTECH, V174, P926, DOI 10.1007/s12010-014-1179-5
   Amatatongchai M, 2019, ANAL CHIM ACTA, V1076, P64, DOI 10.1016/j.aca.2019.04.075
   Anh TTN, 2021, ADV POLYM TECH, V2021, DOI 10.1155/2021/6627645
   Anirudhan TS, 2018, MAT SCI ENG C-MATER, V92, P942, DOI 10.1016/j.msec.2018.07.041
   Arribas C, 1996, SYNTHETIC MET, V79, P23, DOI 10.1016/0379-6779(96)80125-1
   Arya SK, 2008, BIOSENS BIOELECTRON, V23, P1083, DOI 10.1016/j.bios.2007.10.018
   Assaifan AK, 2022, BIOCHIP J, V16, P197, DOI 10.1007/s13206-022-00058-z
   BelBruno JJ, 2019, CHEM REV, V119, P94, DOI 10.1021/acs.chemrev.8b00171
   Amorim DRB, 2019, J THERM ANAL CALORIM, V136, P1615, DOI 10.1007/s10973-018-7778-6
   Bhalla N, 2016, ESSAYS BIOCHEM, V60, P1, DOI 10.1042/EBC20150001
   Brie M, 1996, SENSOR ACTUAT B-CHEM, V37, P119, DOI 10.1016/S0925-4005(97)80125-6
   Cai D, 2010, NAT NANOTECHNOL, V5, P597, DOI [10.1038/NNANO.2010.114, 10.1038/nnano.2010.114]
   Cebula Z, 2019, SENSORS-BASEL, V19, DOI 10.3390/s19245411
   Chao L, 2022, SCI TOTAL ENVIRON, V831, DOI 10.1016/j.scitotenv.2022.154754
   Chatterjee T. N., 2019, 2019 IEEE INT S OLFA, DOI [10.1109/ISOEN.2019.8823168, DOI 10.1109/ISOEN.2019.8823168, https://doi.org/10.1109/isoen.2019.8823168]
   Chauhan R, 2015, FOOD CONTROL, V52, P60, DOI 10.1016/j.foodcont.2014.12.009
   Chen A, 2021, BIOSENS BIOELECTRON, V173, DOI 10.1016/j.bios.2020.112799
   Chen LX, 2011, CHEM SOC REV, V40, P2922, DOI 10.1039/c0cs00084a
   Cho SJ, 2018, BIOSENS BIOELECTRON, V99, P471, DOI 10.1016/j.bios.2017.08.022
   Choi J, 2022, J ALLOY COMPD, V914, DOI 10.1016/j.jallcom.2022.165365
   Das D, 2021, IEEE SENS J, V21, P5687, DOI 10.1109/JSEN.2020.3036663
   Derina KV, 2014, PROCEDIA CHEM, V10, P513, DOI 10.1016/j.proche.2014.10.087
   Dervisevic M, 2016, J ELECTROANAL CHEM, V776, P18, DOI 10.1016/j.jelechem.2016.06.033
   El-Schich Z, 2016, TUMOR BIOL, V37, P13763, DOI 10.1007/s13277-016-5280-y
   Erturk G, 2017, SENSORS-BASEL, V17, DOI 10.3390/s17020288
   Fan L, 2018, ADV MATER INTERFACES, V5, DOI 10.1002/admi.201801070
   Faradilla P, 2021, RSC ADV, V12, P743, DOI 10.1039/d1ra06862h
   Farea MA, 2022, J ALLOY COMPD, V917, DOI [10.1016/j.jallcom.2022.165397, 10.1016/j.jallcom.2021.165397]
   Farid MM, 2016, FOOD CHEM, V194, P61, DOI 10.1016/j.foodchem.2015.07.128
   FRIEDEWALD WT, 1972, CLIN CHEM, V18, P499
   Fu JY, 2018, INT J ELECTROCHEM SC, V13, P9231, DOI 10.20964/2018.09.146
   Fu M, 2023, ELECTROCHIM ACTA, V447, DOI 10.1016/j.electacta.2023.142167
   George PM, 2006, ADV MATER, V18, P577, DOI 10.1002/adma.200501242
   Gouvea C., 2011, BIOSENSORS HLTH ENV, DOI [https://doi.org/10.5772/16983, DOI 10.5772/16983]
   Guan GJ, 2008, SENSORS-BASEL, V8, P8291, DOI 10.3390/s8128291
   Gupta S, 2006, APPL PHYS LETT, V88, DOI 10.1063/1.2168688
   Halium EMFA, 2022, J MATER SCI-MATER EL, V33, P10165, DOI 10.1007/s10854-022-08006-1
   Han R, 2022, J COLLOID INTERF SCI, V616, P605, DOI 10.1016/j.jcis.2022.02.088
   Harraz FA, 2020, APPL SURF SCI, V508, DOI 10.1016/j.apsusc.2019.145226
   Holland ER, 1996, J PHYS-CONDENS MAT, V8, P2991, DOI 10.1088/0953-8984/8/17/011
   Hryniewicz BM, 2022, MATER TODAY CHEM, V24, DOI 10.1016/j.mtchem.2022.100817
   Huang WH, 2022, INT J ELECTROCHEM SC, V17, DOI 10.20964/2022.10.37
   Israr MQ, 2010, THIN SOLID FILMS, V519, P1106, DOI 10.1016/j.tsf.2010.08.052
   Jalalvand AR, 2023, STEROIDS, V190, DOI 10.1016/j.steroids.2022.109159
   Jalalvand AR, 2022, CHEMOMETR INTELL LAB, V226, DOI 10.1016/j.chemolab.2022.104587
   Jalalvand AR, 2020, CHEM PHYS LIPIDS, V229, DOI 10.1016/j.chemphyslip.2020.104895
   Ji J, 2015, BIOSENS BIOELECTRON, V66, P590, DOI 10.1016/j.bios.2014.12.014
   Julita E., 2021, RJC, V14, P14, DOI [https://doi.org/10.31788/rjc.2021.1436251, DOI 10.31788/RJC.2021.1436251]
   Kaladevi G, 2020, IONICS, V26, P3123, DOI 10.1007/s11581-020-03457-0
   Kandulna R, 2019, J INORG ORGANOMET P, V29, P730, DOI 10.1007/s10904-018-1047-9
   Karthikeyan M, 2009, J FLUORINE CHEM, V130, P894, DOI 10.1016/j.jfluchem.2009.06.024
   Khasim S, 2022, OPT MATER, V125, DOI 10.1016/j.optmat.2022.112109
   KIESLICH K, 1980, BIOTECHNOL LETT, V2, P211, DOI 10.1007/BF01209435
   Kumar A., 2023, BIOSENS BIOELECTRON, V13
   Lee JE, 2015, SCI REP-UK, V5, DOI 10.1038/srep08420
   Lee YW, 2013, SYNTHETIC MET, V174, P6, DOI 10.1016/j.synthmet.2013.04.009
   Lera IL, 2023, POLYM BULL, V80, P1265, DOI 10.1007/s00289-022-04100-w
   Li BJ, 2020, LANGMUIR, V36, P2209, DOI 10.1021/acs.langmuir.9b03114
   Li GY, 2019, J NANOPART RES, V21, DOI 10.1007/s11051-019-4602-6
   Li JP, 2011, BIOSENS BIOELECTRON, V26, P2097, DOI 10.1016/j.bios.2010.09.013
   Li W, 2023, CHINESE CHEM LETT, V34, DOI 10.1016/j.cclet.2022.05.019
   Lusina A, 2022, POLYMERS-BASEL, V14, DOI 10.3390/polym14030640
   MACDIARMID AG, 1985, MOL CRYST LIQ CRYST, V121, P173, DOI 10.1080/00268948508074857
   Malhotra B.D., 2018, NANOMATERIALS BIOSEN, P1, DOI DOI 10.1016/B978-0-323-44923-6.00001-7
   Matar HA, 2023, DIAM RELAT MATER, V133, DOI 10.1016/j.diamond.2023.109703
   Matharu Z, 2010, THIN SOLID FILMS, V519, P1110, DOI 10.1016/j.tsf.2010.08.053
   Mobin M, 2022, ACS OMEGA, V7, P46717, DOI 10.1021/acsomega.2c05678
   Mokwebo KV, 2018, SENSORS-BASEL, V18, DOI 10.3390/s18103368
   Molchanova MA, 2007, RUSS J BIOORG CHEM+, V33, P354, DOI 10.1134/S1068162007030132
   Navale ST, 2014, MEASUREMENT, V50, P363, DOI 10.1016/j.measurement.2014.01.012
   Naysmith A, 2023, GREEN CHEM LETT REV, V16, DOI 10.1080/17518253.2022.2158690
   Nguyen DHN, 2022, J ELECTROANAL CHEM, V921, DOI 10.1016/j.jelechem.2022.116709
   Nurdin M, 2022, MAT SCI SEMICON PROC, V151, DOI 10.1016/j.mssp.2022.106994
   Okhokhonin AV, 2022, J ELECTROANAL CHEM, V924, DOI 10.1016/j.jelechem.2022.116853
   Palaniappan S, 2008, J APPL POLYM SCI, V107, P1887, DOI 10.1002/app.27228
   Piletsky S, 2012, MOLECULARLY IMPRINTED SENSORS: OVERVIEW AND APPLICATIONS, P339, DOI 10.1016/B978-0-444-56331-6.00014-1
   Pollegioni L, 1999, EUR J BIOCHEM, V264, P140, DOI 10.1046/j.1432-1327.1999.00586.x
   Poudel A, 2022, J ELECTROANAL CHEM, V911, DOI 10.1016/j.jelechem.2022.116221
   Psychoyios VN, 2013, ELECTROANAL, V25, P367, DOI 10.1002/elan.201200591
   Rebelo AMR, 2019, ACS BIOMATER SCI ENG, V5, P2160, DOI 10.1021/acsbiomaterials.9b00039
   Rebolledo-Perales LE, 2022, ELECTROCHIM ACTA, V434, DOI 10.1016/j.electacta.2022.141258
   Rezaei B, 2015, IONICS, V21, P2969, DOI 10.1007/s11581-015-1458-3
   Santos WDR, 2007, ANAL BIOANAL CHEM, V389, P1919, DOI 10.1007/s00216-007-1601-8
   Rudewicz-Kowalczyk D, 2021, SENSORS-BASEL, V21, DOI 10.3390/s21227733
   Salajegheh M, 2019, ELECTROANAL, V31, P468, DOI 10.1002/elan.201800395
   Saltan F, 2023, POLYM-PLAST TECH MAT, V62, P960, DOI 10.1080/25740881.2023.2175221
   Schirhagl R, 2014, ANAL CHEM, V86, P250, DOI 10.1021/ac401251j
   Sehit E, 2020, BIOSENS BIOELECTRON, V165, DOI 10.1016/j.bios.2020.112432
   Shumyantseva VV, 2018, BIOSENS BIOELECTRON, V99, P216, DOI 10.1016/j.bios.2017.07.026
   Singh K., 2013, IJOC, V03, P262, DOI [https://doi.org/10.4236/ijoc.2013.34038, DOI 10.4236/IJOC.2013.34038]
   Solazzo M, 2021, BIOMATER SCI-UK, V9, P4317, DOI 10.1039/d0bm02123g
   Soliman GA, 2018, NUTRIENTS, V10, DOI 10.3390/nu10060780
   Sonuc MN, 2014, TALANTA, V120, P355, DOI 10.1016/j.talanta.2013.11.090
   Sun YH, 2022, PROG ORG COAT, V170, DOI 10.1016/j.porgcoat.2022.106995
   Taunk M, 2011, J MATER SCI-MATER EL, V22, P136, DOI 10.1007/s10854-010-0102-2
   Tig GA, 2016, CHEM PAP, V70, P695, DOI 10.1515/chempap-2016-0005
   Tong YJ, 2013, BIOSENS BIOELECTRON, V47, P553, DOI 10.1016/j.bios.2013.03.072
   Umar MF, 2022, WATER SUPPLY, V22, P8023, DOI 10.2166/ws.2022.334
   Wang HY, 2022, J ENERGY STORAGE, V52, DOI 10.1016/j.est.2022.105042
   Wang L, 2022, SYNTHETIC MET, V287, DOI 10.1016/j.synthmet.2022.117068
   Wang SF, 2005, POLYM INT, V54, P1268, DOI 10.1002/pi.1841
   Wu HY, 2019, J SOLID STATE ELECTR, V23, P1379, DOI 10.1007/s10008-019-04237-1
   Wu KY, 2022, PROG ORG COAT, V162, DOI 10.1016/j.porgcoat.2021.106592
   Xia JB, 2008, J AM CHEM SOC, V130, P1258, DOI 10.1021/ja075704o
   Xie SQ, 2022, J COLLOID INTERF SCI, V608, P3130, DOI 10.1016/j.jcis.2021.11.039
   Yan HY, 2006, INT J MOL SCI, V7, P155, DOI 10.3390/i7050155
   Yang H, 2017, BIOSENS BIOELECTRON, V92, P748, DOI 10.1016/j.bios.2016.09.081
   Yang XL, 2020, ACS SUSTAIN CHEM ENG, V8, P10726, DOI 10.1021/acssuschemeng.0c01998
   Yarman A, 2020, SENSORS-BASEL, V20, DOI 10.3390/s20092677
   Yildirimoglu F, 2009, SENSORS-BASEL, V9, P6435, DOI 10.3390/s90806435
   Yin FQ, 2023, FOOD CHEM, V410, DOI 10.1016/j.foodchem.2022.135293
   Zengin A, 2013, ANALYST, V138, P7238, DOI 10.1039/c3an01458d
   Zhou JY, 2022, NANO RES, V15, P8536, DOI 10.1007/s12274-022-4628-4
   Zhou XR, 2021, SENSOR ACTUAT A-PHYS, V321, DOI 10.1016/j.sna.2021.112591
   Zhu YQ, 2022, ELECTROCHIM ACTA, V413, DOI 10.1016/j.electacta.2022.140146
   Zou LH, 2020, DIAM RELAT MATER, V104, DOI 10.1016/j.diamond.2020.107757
NR 124
TC 0
Z9 0
U1 0
U2 0
PU TAYLOR & FRANCIS INC
PI PHILADELPHIA
PA 530 WALNUT STREET, STE 850, PHILADELPHIA, PA 19106 USA
SN 2574-0881
EI 2574-089X
J9 POLYM-PLAST TECH MAT
JI Polym.-Plast. Tech. Mater.
PD 2023 JUN 12
PY 2023
DI 10.1080/25740881.2023.2221334
EA JUN 2023
PG 21
WC Polymer Science
WE Science Citation Index Expanded (SCI-EXPANDED)
SC Polymer Science
GA I5ZJ9
UT WOS:001003560300001
DA 2023-06-30
ER

PT J
AU Hu, ZF
   Xu, R
   Yu, SH
   Li, J
   Yang, ZJ
AF Hu, Zhongfang
   Xu, Rong
   Yu, Suhua
   Li, Juan
   Yang, Zhanjun
TI Facile synthesis of a nanorod-like MoS2 nanostructure for sensitive
   electrochemical biosensing application
SO ANALYST
LA English
DT Article
ID DIRECT ELECTRON-TRANSFER; GLUCOSE BIOSENSOR; NANOPARTICLES; COMPOSITES;
   MEDIATOR; OXIDASE; SENSOR; FILM
AB A novel nanorod-like MoS2 semiconductor nanostructure was synthesized through a simple two-step method. The nanorod-like MoS2 nanostructure was exploited as an electrode material to immobilize enzymes and for electrochemical sensing application. Characterization of the nanorod-like MoS2 nanostructure and the resultant biosensor was performed by scanning electron microscopy, Fourier transform infrared spectroscopy, electrochemical impedance spectroscopy, and cyclic voltammetry. Enzyme molecules loaded at the MoS2 nanostructure retained their native structure and bioactivity. The direct electron transfer of glucose oxidase at the MoS2 nanostructure coated glassy carbon electrode was enhanced greatly. At an optimal potential of -0.45 V, the electrochemical glucose sensor had wide linear ranges of 1.5 x 10(-5)-3.25 x 10(-4) M and 3.25 x 10(-4)-1.43 x 10(-3) M, and a low detection limit of 0.005 mM (S/N = 3) with a high sensitivity of 25.06 +/- 0.5 mA M-1 cm(-2). At the same time, the present biosensor showed excellent selectivity, reproducibility and stability for glucose. What's more, the biosensor was successfully applied to the determination of practical samples.
C1 [Hu, Zhongfang; Xu, Rong; Li, Juan; Yang, Zhanjun] Yangzhou Univ, Sch Chem & Chem Engn, Yangzhou 225002, Jiangsu, Peoples R China.
   [Yu, Suhua; Yang, Zhanjun] Yangzhou Univ, Guangling Coll, Yangzhou 225002, Jiangsu, Peoples R China.
C3 Yangzhou University; Yangzhou University
RP Li, J (通讯作者)，Yangzhou Univ, Sch Chem & Chem Engn, Yangzhou 225002, Jiangsu, Peoples R China.
EM lijuan@yzu.edu.cn
RI Yang, Zhan/GQG-9995-2022
FU National Natural Science Foundation of China [21575125, 21575124,
   21475116]; Natural Science Foundation of Jiangsu Province [BK20191434];
   Qinglan Project of Jiangsu Province; high-end talent support program of
   Yangzhou University; Priority Academic Program Development of Jiangsu
   Higher Education Institution (PAPD); Six Talent Peaks Project of Jiangsu
   Province; Project for Science and Technology of Yangzhou [YZ2020068];
   Open Research Fund of State Key Laboratory of Analytical Chemistry for
   Life Science [SKLACLS1915]; 333 Project of Jiangsu Province
FX The authors acknowledge the financial support from the National Natural
   Science Foundation of China (21575125, 21575124 and 21475116), the
   Natural Science Foundation of Jiangsu Province (BK20191434), 333 Project
   and Qinglan Project of Jiangsu Province, and high-end talent support
   program of Yangzhou University for Zhanjun Yang, and Juan Li, Priority
   Academic Program Development of Jiangsu Higher Education Institution
   (PAPD), Six Talent Peaks Project of Jiangsu Province for Zhanjun Yang
   and Juan Li, Project for Science and Technology of Yangzhou (YZ2020068),
   and Open Research Fund of State Key Laboratory of Analytical Chemistry
   for Life Science (no. SKLACLS1915).
CR Ahmad R, 2017, SCI REP-UK, V7, DOI 10.1038/s41598-017-06064-8
   Behzad H., 2011, ELECTROCHIM ACTA, V56, P10101
   Chang K, 2013, ADV ENERGY MATER, V3, P839, DOI 10.1002/aenm.201201108
   Das S, 2020, IEEE PHOTONIC TECH L, V32, P67, DOI 10.1109/LPT.2019.2957260
   Gomathi P, 2011, SENSOR ACTUAT B-CHEM, V155, P897, DOI 10.1016/j.snb.2010.12.050
   Gooding JJ, 2003, J AM CHEM SOC, V125, P9006, DOI 10.1021/ja035722f
   Guan HN, 2019, COLLOID SURFACE A, V574, P260, DOI 10.1016/j.colsurfa.2019.04.076
   Guo YL, 2017, J MATER CHEM B, V5, P5532, DOI 10.1039/c7tb01024a
   He LH, 2018, ELECTROCHEM COMMUN, V94, P18, DOI 10.1016/j.elecom.2018.07.021
   He WJ, 2020, NANOSCALE RES LETT, V15, DOI 10.1186/s11671-020-3285-3
   Jia F, 2008, BIOSENS BIOELECTRON, V24, P945, DOI 10.1016/j.bios.2008.07.057
   Karyakin AA, 2012, BIOELECTROCHEMISTRY, V88, P70, DOI 10.1016/j.bioelechem.2012.05.001
   Kazici HC, 2019, CHEM ENG COMMUN, V206, P1731, DOI 10.1080/00986445.2019.1576645
   Li J, 2020, MICROCHIM ACTA, V187, DOI 10.1007/s00604-019-4047-8
   Li J, 2016, MICROCHIM ACTA, V183, P1705, DOI 10.1007/s00604-016-1800-0
   Li J, 2014, SENSOR ACTUAT B-CHEM, V190, P549, DOI 10.1016/j.snb.2013.09.046
   Liang HJ, 2019, CHINESE CHEM LETT, V30, P2245, DOI 10.1016/j.cclet.2019.05.046
   Liu LM, 2014, ANAL BIOCHEM, V445, P24, DOI 10.1016/j.ab.2013.10.005
   Luo JT, 2014, MATER LETT, V130, P14, DOI 10.1016/j.matlet.2014.05.073
   Maulik S, 2019, J ELECTRON MATER, V48, P3451, DOI 10.1007/s11664-019-07079-9
   Rajbongshi J, 2010, ELECTROCHIM ACTA, V55, P4174, DOI 10.1016/j.electacta.2010.02.045
   Sarangi SN, 2015, J BIOMED NANOTECHNOL, V11, P988, DOI 10.1166/jbn.2015.2048
   Shukla SK, 2012, TALANTA, V99, P283, DOI 10.1016/j.talanta.2012.05.052
   Su S, 2018, NEW J CHEM, V42, P6750, DOI 10.1039/c8nj00940f
   Wang J, 2006, BIOSENS BIOELECTRON, V21, P1887, DOI 10.1016/j.bios.2005.10.027
   Wang J, 2014, ADV MATER, V26, P7162, DOI 10.1002/adma.201402728
   Wang J, 2008, CHEM REV, V108, P814, DOI 10.1021/cr068123a
   Wang TY, 2014, ANAL CHEM, V86, P12064, DOI 10.1021/ac5027786
   Wei W, 2017, PLASMONICS, V12, P1205, DOI 10.1007/s11468-016-0377-0
   Wu YL, 2013, CHINESE CHEM LETT, V24, P1087, DOI 10.1016/j.cclet.2013.07.008
   Yang ZJ, 2011, BIOSENS BIOELECTRON, V26, P4337, DOI 10.1016/j.bios.2011.04.031
   Yoon J, 2017, BIOSENS BIOELECTRON, V93, P14, DOI 10.1016/j.bios.2016.11.064
   Zeng C, 2019, CERAM INT, V45, P15834, DOI 10.1016/j.ceramint.2019.05.086
   Zhang FF, 2004, J ELECTROANAL CHEM, V571, P133, DOI 10.1016/j.jelechem.2004.04.019
   Zhang Y, 2016, J ELECTROANAL CHEM, V781, P401, DOI 10.1016/j.jelechem.2016.09.011
   Zhao S, 2006, BIOELECTROCHEMISTRY, V69, P158, DOI 10.1016/j.bioelechem.2006.01.001
   Zhou JW, 2016, J MATER CHEM A, V4, P8734, DOI 10.1039/c6ta02565j
NR 37
TC 11
Z9 11
U1 5
U2 56
PU ROYAL SOC CHEMISTRY
PI CAMBRIDGE
PA THOMAS GRAHAM HOUSE, SCIENCE PARK, MILTON RD, CAMBRIDGE CB4 0WF, CAMBS,
   ENGLAND
SN 0003-2654
EI 1364-5528
J9 ANALYST
JI Analyst
PD DEC 21
PY 2020
VL 145
IS 24
BP 7864
EP 7869
DI 10.1039/d0an01553a
PG 6
WC Chemistry, Analytical
WE Science Citation Index Expanded (SCI-EXPANDED)
SC Chemistry
GA PR6KQ
UT WOS:000607343400007
PM 33025956
DA 2023-06-30
ER

PT J
AU Ameen, S
   Akhtar, MS
   Shin, HS
AF Ameen, Sadia
   Akhtar, M. Shaheer
   Shin, Hyung Shik
TI Nanocages-augmented aligned polyaniline nanowires as unique platform for
   electrochemical non-enzymatic glucose biosensor
SO APPLIED CATALYSIS A-GENERAL
LA English
DT Article
DE Polyaniline; Glucose; Biosensor; Non-enzymatic; Electrochemical
   properties; Sensitivity
ID CHEMICAL SENSOR; CAPILLARY-ELECTROPHORESIS; AMPEROMETRIC BIOSENSOR;
   ALIPHATIC-ALCOHOLS; CARBON NANOTUBES; ELECTRODE; NANOCOMPOSITE;
   NANOPARTICLES; FILM; OXIDASE
AB Non-enzymatic glucose biosensor was developed by utilizing the electrochemically grown nanocages-augmented polyaniline nanowires (NCa-PANI NWs) on silicon (Si) substrate. The NCa-PANI NWs were comprehensively analyzed in terms of the composition, optical, structural and the morphological properties. The grown NCa-PANI NWs were distributed uniformly on the entire surface of Si substrate, which confirmed the formation of highly dense NCa-PANI NWs networks during the electrochemical oxidation. A series of sensing performances for NCa-PANI NWs electrode were investigated by current (I)-voltage (V), cyclic voltammetry (CV) and amperometry measurements. The sensing results revealed that fabricated non-enzymatic sensor showed an excellent response to glucose with a stable, reliable, and high sensitivity of similar to 156.4 mA mM(-1) cm(-2), good detection limit of similar to 0.657 mu M with correlation coefficient (R) of similar to 0.99493. The fabricated glucose sensor based on NCa-PANI NWs electrode exhibited significant electrochemical stability, good reproducibility and the selectivity. (C) 2016 Elsevier B.V. All rights reserved.
C1 [Ameen, Sadia; Shin, Hyung Shik] Chonbuk Natl Univ, Solar Energy Res Ctr, Sch Chem Engn, Energy Mat & Surface Sci Lab, Jeonju 561756, South Korea.
   [Akhtar, M. Shaheer] Chonbuk Natl Univ, New & Renewable Energy Mat Dev Ctr NewREC, Jeonju, South Korea.
C3 Jeonbuk National University; Jeonbuk National University
RP Shin, HS (通讯作者)，Chonbuk Natl Univ, Solar Energy Res Ctr, Sch Chem Engn, Energy Mat & Surface Sci Lab, Jeonju 561756, South Korea.
EM hsshin@jbnu.ac.kr
RI Akhtar, M. Shaheer S/D-3967-2017
OI Akhtar, M. S./0000-0001-7698-2619
FU Chonbuk National University; NRF Project [2014R1A2A2A01006525]; "Leaders
   in Industry-University Cooperation Project" - Ministry of Education,
   Science & Technology (MEST); National Research Foundation of Korea (NRF)
FX S.A. acknowledges the Research Funds of Chonbuk National University in
   2015. This work is fully supported by NRF Project No.
   2014R1A2A2A01006525. This work is also supported by "Leaders in
   Industry-University Cooperation Project" (2015), supported by the
   Ministry of Education, Science & Technology (MEST) and the National
   Research Foundation of Korea (NRF). We acknowledge the Korea Basic
   Science Institute, Jeonju branch, for utilizing the research supported
   facilities.
CR Abaker M, 2012, SCI ADV MATER, V4, P893, DOI 10.1166/sam.2012.1383
   Ameen S, 2014, APPL CATAL B-ENVIRON, V144, P665, DOI 10.1016/j.apcatb.2013.07.053
   Ameen S, 2013, CHEM ENG J, V229, P267, DOI 10.1016/j.cej.2013.05.112
   Ameen S, 2013, RSC ADV, V3, P10460, DOI 10.1039/c3ra00016h
   Ameen S, 2012, CHEM ENG J, V181, P806, DOI 10.1016/j.cej.2011.11.111
   Ameen S, 2012, MACROMOL RES, V20, P30, DOI 10.1007/s13233-012-0009-2
   Ameen S, 2011, APPL CATAL B-ENVIRON, V103, P136, DOI 10.1016/j.apcatb.2011.01.019
   Ameen S, 2011, ELECTROCHIM ACTA, V56, P1111, DOI 10.1016/j.electacta.2010.10.085
   Ameen S, 2009, SUPERLATTICE MICROST, V46, P872, DOI 10.1016/j.spmi.2009.09.007
   Ameen S, 2009, SUPERLATTICE MICROST, V46, P745, DOI 10.1016/j.spmi.2009.07.007
   Anantha I.G., 2009, BIOMATERIALS, V30, P5999
   Boyer MI, 2000, J PHYS CHEM B, V104, P8952, DOI 10.1021/jp000946v
   Chen XJ, 2012, ANAL CHIM ACTA, V723, P94, DOI 10.1016/j.aca.2012.02.032
   Chowdhury AD, 2014, SENSOR ACTUAT B-CHEM, V190, P348, DOI 10.1016/j.snb.2013.08.071
   Cochet M, 2000, J RAMAN SPECTROSC, V31, P1029, DOI 10.1002/1097-4555(200011)31:11<1029::AID-JRS640>3.0.CO;2-A
   Colak O, 2012, INT J ELECTROCHEM SC, V7, P6988
   Garjonyte R, 2000, BIOSENS BIOELECTRON, V15, P445, DOI 10.1016/S0956-5663(00)00101-9
   GENIES EM, 1985, J ELECTROANAL CHEM, V195, P109, DOI 10.1016/0022-0728(85)80009-7
   Gopalan AI, 2009, BIOMATERIALS, V30, P5999, DOI 10.1016/j.biomaterials.2009.07.047
   Han DX, 2005, COLLOID SURFACE A, V259, P179, DOI 10.1016/j.colsurfa.2005.02.017
   Hasani M, 2008, J HAZARD MATER, V157, P161, DOI 10.1016/j.jhazmat.2007.12.096
   Heeger AJ, 2001, J PHYS CHEM B, V105, P8475, DOI 10.1021/jp011611w
   Horng YY, 2009, ELECTROCHEM COMMUN, V11, P850, DOI 10.1016/j.elecom.2009.02.010
   Jia YC, 2012, APPL SURF SCI, V258, P6627, DOI 10.1016/j.apsusc.2012.03.092
   Komathi S, 2009, BIOSENS BIOELECTRON, V24, P3131, DOI 10.1016/j.bios.2009.03.013
   Kovacs A, 2008, J CHROMATOGR A, V1194, P139, DOI 10.1016/j.chroma.2008.04.043
   Li X, 2011, J SOLID STATE CHEM, V184, P2738, DOI 10.1016/j.jssc.2011.08.008
   Mazeikiene R, 2006, ELECTROCHEM COMMUN, V8, P1082, DOI 10.1016/j.elecom.2006.04.017
   Mazeiko V, 2013, SENSOR ACTUAT B-CHEM, V189, P187, DOI 10.1016/j.snb.2013.03.140
   Megouda N, 2011, CHEM COMMUN, V47, P991, DOI 10.1039/c0cc04250a
   Morales S, 2000, J CHROMATOGR A, V896, P95, DOI 10.1016/S0021-9673(00)00581-1
   Mu Y, 2011, BIOSENS BIOELECTRON, V26, P2948, DOI 10.1016/j.bios.2010.11.042
   Nabok A., 2005, ORGANIC INORGANIC NA, P120
   Qian JM, 2004, CLIN BIOCHEM, V37, P155, DOI 10.1016/j.clinbiochem.2003.10.013
   Ramya R, 2013, J APPL POLYM SCI, V129, P735, DOI 10.1002/app.38770
   RAY A, 1989, SYNTHETIC MET, V29, pE151
   Rumbau V, 2007, ENZYME MICROB TECH, V40, P1412, DOI 10.1016/j.enzmictec.2006.10.024
   Seo HK, 2013, TALANTA, V104, P219, DOI 10.1016/j.talanta.2012.10.089
   Shimano JY, 2001, SYNTHETIC MET, V123, P251, DOI 10.1016/S0379-6779(01)00293-4
   Song MJ, 2010, MICROCHIM ACTA, V171, P249, DOI 10.1007/s00604-010-0432-z
   Tang WW, 2015, TALANTA, V131, P417, DOI 10.1016/j.talanta.2014.08.019
   Wan D, 2010, ACS APPL MATER INTER, V2, P3083, DOI 10.1021/am100591t
   Wang J, 2008, ANAL CHEM, V80, P997, DOI 10.1021/ac701790z
   Wang J, 2008, CHEM REV, V108, P814, DOI 10.1021/cr068123a
   Wang ZY, 2009, ANAL CHEM, V81, P1638, DOI 10.1021/ac802421h
   Xian YZ, 2006, BIOSENS BIOELECTRON, V21, P1996, DOI 10.1016/j.bios.2005.09.014
   Xu FG, 2010, TALANTA, V82, P1845, DOI 10.1016/j.talanta.2010.07.087
   Xu LH, 2009, MAT SCI ENG C-BIO S, V29, P1306, DOI 10.1016/j.msec.2008.10.031
   Xue HG, 2005, BIOSENS BIOELECTRON, V20, P2330, DOI 10.1016/j.bios.2004.07.018
   Yang WC, 2000, ANAL LETT, V33, P3343, DOI 10.1080/00032719.2000.10399505
   Ye X, 2008, TALANTA, V76, P865, DOI 10.1016/j.talanta.2008.04.034
   Zhai DY, 2013, ACS NANO, V7, P3540, DOI 10.1021/nn400482d
   Zhang XQ, 2007, MATER CHEM PHYS, V102, P249, DOI 10.1016/j.matchemphys.2006.12.013
   Zhang YT, 2015, BIOSENS BIOELECTRON, V66, P308, DOI 10.1016/j.bios.2014.11.040
   Zhao M, 2009, J PHYS CHEM C, V113, P4987, DOI 10.1021/jp807621y
   Zhong HA, 2011, TALANTA, V85, P104, DOI 10.1016/j.talanta.2011.03.040
NR 56
TC 28
Z9 28
U1 1
U2 52
PU ELSEVIER SCIENCE BV
PI AMSTERDAM
PA PO BOX 211, 1000 AE AMSTERDAM, NETHERLANDS
SN 0926-860X
EI 1873-3875
J9 APPL CATAL A-GEN
JI Appl. Catal. A-Gen.
PD MAY 5
PY 2016
VL 517
BP 21
EP 29
DI 10.1016/j.apcata.2016.02.023
PG 9
WC Chemistry, Physical; Environmental Sciences
WE Science Citation Index Expanded (SCI-EXPANDED)
SC Chemistry; Environmental Sciences & Ecology
GA DK8FH
UT WOS:000375162100003
DA 2023-06-30
ER

PT J
AU Xu, C
   Wu, F
   Yu, P
   Mao, LQ
AF Xu, Cong
   Wu, Fei
   Yu, Ping
   Mao, Lanqun
TI In Vivo Electrochemical Sensors for Neurochemicals: Recent Update
SO ACS SENSORS
LA English
DT Review
DE In vivo electrochemical sensors; analytical neurochemistry; enzyme-based
   biosensor; aptamer-based biosensor; ion current rectification; galvanic
   redox potentiometry; solid-state ion-selective electrodes; molecularly
   imprinted polymers; tissue response; biofouling; electrophysiological
   techniques
ID DIRECT ELECTRON-TRANSFER; CARBON-FIBER MICROELECTRODES; ION CURRENT
   RECTIFICATION; CIRCUIT POTENTIAL BIOSENSOR; APTAMER-BASED SENSORS; LIVE
   RAT-BRAIN; L-GLUTAMATE; VOLTAMMETRIC MEASUREMENTS; DOPAMINE DETECTION;
   GRAPHENE OXIDE
AB In vivo electrochemical sensing based on implantable micro electrodes is a strong driving force of analytical neurochemistry in brain. The complex and dynamic neurochemical network sets stringent standards of in vivo electrochemical sensors including high spatiotemporal resolution, selectivity, sensitivity, and minimized disturbance on brain function. Although advanced materials and novel technologies have promoted the development of in vivo electrochemical sensors drastically, gaps with the goals still exist. This Review mainly focuses on recent attempts on the key issues of in vivo electrochemical sensors including selectivity, tissue response and sensing reliability, and compatibility with electrophysiological techniques. In vivo electrochemical methods with bare carbon fiber electrodes, of which the selectivity is achieved either with electrochemical techniques such as fast-scan cyclic voltammetry and differential pulse voltammetry or based on the physiological nature will not be reviewed. Following the elaboration of each issue involved in in vivo electrochemical sensors, possible solutions supported by the latest methodological progress will be discussed, aiming to provide inspiring and practical instructions for future research.
C1 [Xu, Cong; Wu, Fei; Yu, Ping; Mao, Lanqun] Chinese Acad Sci, Inst Chem, Key Lab Analyt Chem Living Biosyst, Beijing 100190, Peoples R China.
   [Xu, Cong; Wu, Fei; Yu, Ping; Mao, Lanqun] Univ Chinese Acad Sci, Beijing 100049, Peoples R China.
C3 Chinese Academy of Sciences; Institute of Chemistry, CAS; Chinese
   Academy of Sciences; University of Chinese Academy of Sciences, CAS
RP Mao, LQ (通讯作者)，Chinese Acad Sci, Inst Chem, Key Lab Analyt Chem Living Biosyst, Beijing 100190, Peoples R China.; Mao, LQ (通讯作者)，Univ Chinese Acad Sci, Beijing 100049, Peoples R China.
EM lqmao@iccas.ac.cn
RI Wu, Fei/X-7287-2018
FU National Natural Science Foundation of China [21790390, 21790391,
   21621062, 21435007, 21775151, 21874139]; National Key Research and
   Development Project of China [2018YFE0200800]; Chinese Academy of
   Sciences [QYZDJ-SSW-SLH030]
FX We acknowledge financial support from the National Natural Science
   Foundation of China (Grant No. 21790390, 21790391, 21621062, 21435007
   for L. Mao; 21775151 for P. Yu; 21874139 for F. Wu), and National Key
   Research and Development Project of China (Grant No. 2018YFE0200800),
   and the Chinese Academy of Sciences (QYZDJ-SSW-SLH030).
CR Anselme K, 2010, ACTA BIOMATER, V6, P3824, DOI 10.1016/j.actbio.2010.04.001
   Arroyo-Curras N, 2018, ACS SENSORS, V3, P360, DOI 10.1021/acssensors.7b00787
   Azzouz A, 2019, TRAC-TREND ANAL CHEM, V110, P15, DOI 10.1016/j.trac.2018.08.002
   Baker KL, 2019, ELECTROANAL, V31, P129, DOI 10.1002/elan.201800642
   Baker KL, 2017, SENSOR ACTUAT B-CHEM, V243, P412, DOI 10.1016/j.snb.2016.11.110
   Baker KL, 2015, ANALYST, V140, P3738, DOI 10.1039/c4an02027h
   Bartz JA, 2011, TRENDS COGN SCI, V15, P301, DOI 10.1016/j.tics.2011.05.002
   Belle AM, 2013, ACS CHEM NEUROSCI, V4, P761, DOI 10.1021/cn400031v
   Brocenschi RF, 2014, TALANTA, V126, P12, DOI 10.1016/j.talanta.2014.02.047
   Bucher ES, 2015, ANNU REV ANAL CHEM, V8, P239, DOI 10.1146/annurev-anchem-071114-040426
   Burda JE, 2014, NEURON, V81, P229, DOI 10.1016/j.neuron.2013.12.034
   Burmeister JJ, 2008, BIOSENS BIOELECTRON, V23, P1382, DOI 10.1016/j.bios.2007.12.013
   Burmeister JJ, 2013, ACS CHEM NEUROSCI, V4, P721, DOI 10.1021/cn4000555
   Burmeister JJ, 2005, BIOSENS BIOELECTRON, V20, P1772, DOI 10.1016/j.bios.2004.07.003
   Burmeister JJ, 2002, J NEUROSCI METH, V119, P163, DOI 10.1016/S0165-0270(02)00172-3
   Burmeister JJ, 2001, ANAL CHEM, V73, P1037, DOI 10.1021/ac0010429
   Cahill PS, 1996, ANAL CHEM, V68, P3180, DOI 10.1021/ac960347d
   Canfarotta F, 2016, NANO RES, V9, P3463, DOI 10.1007/s12274-016-1222-7
   Cao H, 2012, IEEE SENS J, V12, P1618, DOI 10.1109/JSEN.2011.2173674
   Capadona JR, 2008, SCIENCE, V319, P1370, DOI 10.1126/science.1153307
   Capadona JR, 2012, MRS BULL, V37, P581, DOI 10.1557/mrs.2012.97
   Cartmell J, 2000, J NEUROCHEM, V75, P889, DOI 10.1046/j.1471-4159.2000.0750889.x
   Cassar IR, 2019, BIOMATERIALS, V205, P120, DOI 10.1016/j.biomaterials.2019.03.017
   Chai XL, 2013, ANGEW CHEM INT EDIT, V52, P8129, DOI 10.1002/anie.201302958
   Chandra S, 2014, ANAL CHEM, V86, P2443, DOI 10.1021/ac403283t
   Chatard C, 2018, ACS CENTRAL SCI, V4, P1751, DOI 10.1021/acscentsci.8b00797
   Chavez JL, 2017, SENSORS-BASEL, V17, DOI 10.3390/s17040681
   Chelmowski R, 2008, J AM CHEM SOC, V130, P14952, DOI 10.1021/ja8065754
   Chen JR, 2015, BIOSENS BIOELECTRON, V65, P366, DOI 10.1016/j.bios.2014.10.011
   Chen YC, 2010, BIOMATERIALS, V31, P5575, DOI 10.1016/j.biomaterials.2010.03.061
   Cheng HJ, 2016, J ELECTROANAL CHEM, V781, P90, DOI 10.1016/j.jelechem.2016.10.024
   Cheng HJ, 2016, ANAL CHEM, V88, P5489, DOI 10.1021/acs.analchem.6b00975
   Cheng YF, 2019, FRONT MICROBIOL, V10, DOI 10.3389/fmicb.2019.00191
   Clark JJ, 2010, NAT METHODS, V7, P126, DOI [10.1038/NMETH.1412, 10.1038/nmeth.1412]
   Clay M, 2018, ACS CHEM NEUROSCI, V9, P241, DOI 10.1021/acschemneuro.7b00262
   Colombo ML, 2016, J ELECTROCHEM SOC, V163, pH3072, DOI 10.1149/2.0091604jes
   Colombo ML, 2015, ANAL CHEM, V87, P5095, DOI 10.1021/ac504151e
   Conway GE, 2016, J ELECTROANAL CHEM, V775, P135, DOI 10.1016/j.jelechem.2016.05.038
   Cordeiro CA, 2018, SENSOR ACTUAT B-CHEM, V263, P605, DOI 10.1016/j.snb.2018.02.116
   CRESPI F, 1995, NEUROSCI LETT, V188, P33, DOI 10.1016/0304-3940(95)11388-D
   Cui M, 2017, ACS SENSORS, V2, P490, DOI 10.1021/acssensors.7b00103
   Das P, 2016, BIOSENS BIOELECTRON, V79, P386, DOI 10.1016/j.bios.2015.12.055
   Dash MB, 2009, J NEUROSCI, V29, P580, DOI 10.1523/JNEUROSCI.5486-08.2009
   Dauphin-Ducharme P, 2019, ACS SENSORS, V4, P2832, DOI 10.1021/acssensors.9b01616
   Day BK, 2006, J NEUROCHEM, V96, P1626, DOI 10.1111/j.1471-4159.2006.03673.x
   de Poulpiquet A, 2014, ELECTROCHIM ACTA, V126, P104, DOI 10.1016/j.electacta.2013.07.133
   Deng ZF, 2008, ANAL CHEM, V80, P5839, DOI 10.1021/ac800213x
   Ding SS, 2017, ACS SENSORS, V2, P394, DOI 10.1021/acssensors.6b00772
   Disney AA, 2015, J NEUROSCI METH, V255, P29, DOI 10.1016/j.jneumeth.2015.07.009
   Du ZJ, 2017, ACTA BIOMATER, V53, P46, DOI 10.1016/j.actbio.2017.02.010
   Dubin RA, 2008, IEEE T NANOBIOSCI, V7, P11, DOI 10.1109/TNB.2008.2000144
   Dunn MR, 2017, NAT REV CHEM, V1, DOI 10.1038/s41570017-0076
   Ereifej ES, 2018, ADV FUNCT MATER, V28, DOI 10.1002/adfm.201704420
   EWING AG, 1983, SCIENCE, V221, P169, DOI 10.1126/science.6857277
   Fan CH, 2003, P NATL ACAD SCI USA, V100, P9134, DOI 10.1073/pnas.1633515100
   Farjami E, 2013, ANAL CHEM, V85, P121, DOI 10.1021/ac302134s
   Fattahi P, 2014, ADV MATER, V26, P1846, DOI 10.1002/adma.201304496
   Feiner R, 2018, NAT REV MATER, V3, DOI 10.1038/natrevmats.2017.76
   Feng TT, 2019, ANAL CHEM, V91, P10786, DOI 10.1021/acs.analchem.9b02386
   Frost M, 2006, ANAL CHEM, V78, P7370, DOI 10.1021/ac069475k
   Ganesana M, 2019, BIOSENS BIOELECTRON, V130, P103, DOI 10.1016/j.bios.2019.01.049
   Ganesana M, 2017, ANAL CHEM, V89, P314, DOI 10.1021/acs.analchem.6b04278
   Gourine AV, 2005, NATURE, V436, P108, DOI 10.1038/nature03690
   Guan S, 2019, SCI ADV, V5, DOI 10.1126/sciadv.aav2842
   Gui AL, 2013, ACS APPL MATER INTER, V5, P4827, DOI 10.1021/am400519m
   Gui RJ, 2018, BIOSENS BIOELECTRON, V100, P56, DOI 10.1016/j.bios.2017.08.058
   Hao J, 2016, ANAL CHEM, V88, P11238, DOI 10.1021/acs.analchem.6b03854
   Harreither W, 2013, ANAL CHEM, V85, P7447, DOI 10.1021/ac401399s
   Harrison FE, 2009, FREE RADICAL BIO MED, V46, P719, DOI 10.1016/j.freeradbiomed.2008.12.018
   Hasanzadeh M, 2017, TRAC-TREND ANAL CHEM, V86, P107, DOI 10.1016/j.trac.2016.11.001
   Hascup KN, 2008, J PHARMACOL EXP THER, V324, P725, DOI 10.1124/jpet.107.131698
   He XL, 2017, J AM CHEM SOC, V139, P1396, DOI 10.1021/jacs.6b11696
   HEFTI F, 1983, J NEUROSCI METH, V7, P151, DOI 10.1016/0165-0270(83)90077-8
   Hess-Dunning A, 2018, MICROMACHINES-BASEL, V9, DOI 10.3390/mi9110583
   Holland JT, 2011, J AM CHEM SOC, V133, P19262, DOI 10.1021/ja2071237
   Hossain I, 2018, FRONT NEUROSCI-SWITZ, V12, DOI 10.3389/fnins.2018.00500
   Hou HF, 2019, SCI CHINA CHEM, V62, P1720, DOI 10.1007/s11426-019-9605-0
   Idili A, 2019, CHEM SCI, V10, P8164, DOI 10.1039/c9sc01495k
   Iwai NT, 2018, ANAL CHEM, V90, P3067, DOI 10.1021/acs.analchem.7b03099
   Ji WL, 2019, CHINESE J ANAL CHEM, V47, P1559, DOI 10.19756/j.issn.0253.3820.191463
   Jiang YA, 2019, ANALYST, V144, P1711, DOI 10.1039/c8an02077a
   Johnson MD, 2005, P ANN INT IEEE EMBS, P7325, DOI 10.1109/IEMBS.2005.1616203
   Johnson MD, 2008, J NEUROSCI METH, V174, P62, DOI 10.1016/j.jneumeth.2008.06.036
   Kang S, 2016, ACTA BIOMATER, V40, P70, DOI 10.1016/j.actbio.2016.03.006
   Kesavan S, 2014, ANAL METHODS-UK, V6, P9022, DOI 10.1039/c4ay01628a
   Kim GH, 2018, MATERIALS, V11, DOI 10.3390/ma11101995
   Kim YS, 2016, BIOSENS BIOELECTRON, V76, P2, DOI 10.1016/j.bios.2015.06.040
   Kim Y, 2018, FRONT NEUROSCI-SWITZ, V12, DOI 10.3389/fnins.2018.00456
   Konradsson-Geuken A, 2009, SYNAPSE, V63, P1069, DOI 10.1002/syn.20693
   Kozai TDY, 2015, ACS CHEM NEUROSCI, V6, P48, DOI 10.1021/cn500256e
   Laing S, 2017, NAT REV CHEM, V1, DOI 10.1038/s41570-017-0060
   Lecomte A, 2018, J NEURAL ENG, V15, DOI 10.1088/1741-2552/aa8b4f
   Ledo A, 2017, ANAL CHEM, V89, P12383, DOI 10.1021/acs.analchem.7b03452
   Ledo A, 2017, ANAL CHEM, V89, P1674, DOI 10.1021/acs.analchem.6b03772
   Lee YS, 2018, ACS APPL MATER INTER, V10, P28615, DOI 10.1021/acsami.8b08876
   Li BB, 2015, BIOSENS BIOELECTRON, V67, P121, DOI 10.1016/j.bios.2014.07.053
   Li H, 2016, J AM CHEM SOC, V138, P15809, DOI 10.1021/jacs.6b08671
   Li YC, 2016, BIOSENS BIOELECTRON, V78, P308, DOI 10.1016/j.bios.2015.11.063
   Liang B, 2015, ELECTROCHEM COMMUN, V50, P1, DOI 10.1016/j.elecom.2014.10.016
   Liu HQ, 2008, ELECTROANAL, V20, P1227, DOI 10.1002/elan.200704170
   Liu NZ, 2019, ANAL METHODS-UK, V11, P702, DOI 10.1039/c8ay02674b
   Liu XM, 2017, ANGEW CHEM INT EDIT, V56, P11802, DOI 10.1002/anie.201705900
   Liu XM, 2016, ANAL CHEM, V88, P7238, DOI 10.1021/acs.analchem.6b01476
   Llaudet E, 2005, ANAL CHEM, V77, P3267, DOI 10.1021/ac048106q
   Llaudet E, 2003, BIOSENS BIOELECTRON, V18, P43, DOI 10.1016/S0956-5663(02)00106-9
   Lourenco CF, 2017, SCI REP-UK, V7, DOI 10.1038/s41598-017-07119-6
   Lubin AA, 2010, ACCOUNTS CHEM RES, V43, P496, DOI 10.1021/ar900165x
   Luo YP, 2015, ANGEW CHEM INT EDIT, V54, P14053, DOI 10.1002/anie.201508635
   Luo YP, 2009, ELECTROCHEM COMMUN, V11, P174, DOI 10.1016/j.elecom.2008.10.056
   Luo ZM, 2015, ACS APPL MATER INTER, V7, P8539, DOI 10.1021/acsami.5b00297
   Ma WJ, 2013, ANAL CHEM, V85, P7550, DOI 10.1021/ac401576u
   McIntyre CC, 2016, J NEUROCHEM, V139, P338, DOI 10.1111/jnc.13649
   McLamore ES, 2010, J NEUROSCI METH, V189, P14, DOI 10.1016/j.jneumeth.2010.03.001
   Mendez J, 2011, MACROMOLECULES, V44, P6827, DOI 10.1021/ma201502k
   Meunier CJ, 2018, ANAL CHEM, V90, P1767, DOI 10.1021/acs.analchem.7b03717
   Meunier CJ, 2017, ACS CHEM NEUROSCI, V8, P411, DOI 10.1021/acschemneuro.6b00325
   Moon JM, 2018, BIOSENS BIOELECTRON, V102, P540, DOI 10.1016/j.bios.2017.11.069
   Nakatsuka N, 2018, SCIENCE, V362, P319, DOI 10.1126/science.aao6750
   Navarro X, 2007, PROG NEUROBIOL, V82, P163, DOI 10.1016/j.pneurobio.2007.06.005
   Nguyen JK, 2014, J NEURAL ENG, V11, DOI 10.1088/1741-2560/11/5/056014
   Odijk M, 2015, SENSOR ACTUAT B-CHEM, V207, P945, DOI 10.1016/j.snb.2014.06.138
   Owesson-White CA, 2009, EUR J NEUROSCI, V30, P1117, DOI 10.1111/j.1460-9568.2009.06916.x
   Patel J, 2013, ANAL CHEM, V85, P11610, DOI 10.1021/ac403013r
   Patriarchi T, 2018, SCIENCE, V360, P1420, DOI 10.1126/science.aat4422
   Phan NTN, 2017, NAT REV CHEM, V1, DOI 10.1038/s41570-017-0048
   Phillips PEM, 2003, NATURE, V422, P614, DOI 10.1038/nature01566
   Pihel K, 1996, ANAL CHEM, V68, P2084, DOI 10.1021/ac960153y
   Pinyou P, 2019, MATER HORIZ, V6, P1336, DOI 10.1039/c9mh00013e
   Polikov VS, 2005, J NEUROSCI METH, V148, P1, DOI 10.1016/j.jneumeth.2005.08.015
   Qiao Y, 2016, CHEM-EUR J, V22, P1340, DOI 10.1002/chem.201504042
   Rahman MA, 2012, ANAL CHEM, V84, P6654, DOI 10.1021/ac301086m
   Rasmussen M, 2016, BIOSENS BIOELECTRON, V76, P91, DOI 10.1016/j.bios.2015.06.029
   Rees HR, 2015, ANAL CHEM, V87, P3849, DOI 10.1021/ac504596y
   Roberts JG, 2018, ANAL CHEM, V90, P490, DOI 10.1021/acs.analchem.7b04732
   Roberts JG, 2013, ANAL CHEM, V85, P11568, DOI 10.1021/ac402884n
   Robinson DL, 2008, CHEM REV, V108, P2554, DOI 10.1021/cr068081q
   Rong GX, 2017, ACS SENSORS, V2, P327, DOI 10.1021/acssensors.6b00834
   Roychoudhury A, 2016, BIOSENS BIOELECTRON, V84, P72, DOI 10.1016/j.bios.2015.11.061
   Rutherford EC, 2007, J NEUROCHEM, V102, P712, DOI 10.1111/j.1471-4159.2007.04596.x
   Saksena K, 2017, J ELECTROANAL CHEM, V795, P103, DOI 10.1016/j.jelechem.2017.04.043
   Salatino JW, 2017, NAT BIOMED ENG, V1, P862, DOI 10.1038/s41551-017-0154-1
   Santos-Cancel M, 2019, ACS CHEM NEUROSCI, V10, P2070, DOI 10.1021/acschemneuro.9b00033
   Sardesai NP, 2015, ANAL CHEM, V87, P2996, DOI 10.1021/ac5047455
   Schultz W, 2007, ANNU REV NEUROSCI, V30, P259, DOI 10.1146/annurev.neuro.28.061604.135722
   Schuweiler DR, 2018, ANAL CHEM, V90, P13434, DOI 10.1021/acs.analchem.8b03241
   Schwerdt HN, 2017, P NATL ACAD SCI USA, V114, P13260, DOI 10.1073/pnas.1713756114
   Shen M, 2018, J AM CHEM SOC, V140, P7764, DOI 10.1021/jacs.8b01989
   Shen M, 2015, ANAL METHODS-UK, V7, P7095, DOI 10.1039/c5ay00512d
   Shin DS, 2016, ADV HEALTHC MATER, V5, P659, DOI 10.1002/adhm.201500571
   Smith SK, 2018, ANAL CHEM, V90, P12994, DOI 10.1021/acs.analchem.8b03694
   Smith SK, 2017, ACS CHEM NEUROSCI, V8, P272, DOI 10.1021/acschemneuro.6b00363
   Song YG, 2017, ANAL BIOANAL CHEM, V409, P161, DOI 10.1007/s00216-016-9982-1
   Soto RJ, 2017, ANAL CHEM, V89, P276, DOI 10.1021/acs.analchem.6b04251
   Sreenivas G, 1996, ANAL CHEM, V68, P1858, DOI 10.1021/ac9508816
   STAMFORD JA, 1993, J NEUROSCI METH, V50, P279, DOI 10.1016/0165-0270(93)90035-P
   Stephens ML, 2010, J NEUROSCI METH, V185, P264, DOI 10.1016/j.jneumeth.2009.10.008
   Stroncek John D., 2008, P3
   Su D, 2018, ANAL METHODS-UK, V10, P4320, DOI 10.1039/c8ay01386a
   Sun C, 2015, ANALYST, V140, P797, DOI 10.1039/c4an01602e
   Sun QQ, 2016, ANAL CHEM, V88, P8364, DOI 10.1021/acs.analchem.6b02091
   Swensen JS, 2009, J AM CHEM SOC, V131, P4262, DOI 10.1021/ja806531z
   Takmakov P, 2011, REV SCI INSTRUM, V82, DOI 10.1063/1.3610651
   Tang HL, 2019, ANAL BIOCHEM, V567, P63, DOI 10.1016/j.ab.2018.12.012
   Tian Y, 2004, ANAL CHEM, V76, P4162, DOI 10.1021/ac049707k
   Tian Y, 2002, ANAL CHEM, V74, P2428, DOI 10.1021/ac0157270
   Tsai TC, 2012, SENSOR ACTUAT B-CHEM, V171, P93, DOI 10.1016/j.snb.2011.07.052
   UPDIKE SJ, 1967, NATURE, V214, P986, DOI 10.1038/214986a0
   Vasylieva N, 2013, ANAL CHEM, V85, P2507, DOI 10.1021/ac3035794
   Vasylieva N, 2011, BIOSENS BIOELECTRON, V26, P3993, DOI 10.1016/j.bios.2011.03.012
   Viggiano A, 2012, J NEUROSCI METH, V206, P1, DOI 10.1016/j.jneumeth.2012.01.013
   Walker JA, 2019, LANGMUIR, V35, P1266, DOI 10.1021/acs.langmuir.8b00810
   Wang B, 2019, ACS APPL MATER INTER, V11, P8807, DOI 10.1021/acsami.8b20542
   Wang QQ, 2018, TRAC-TREND ANAL CHEM, V105, P218, DOI 10.1016/j.trac.2018.05.012
   Wang XY, 2016, ANAL CHEM, V88, P5885, DOI 10.1021/acs.analchem.6b00720
   Wang YX, 2016, ELECTROANAL, V28, P265, DOI 10.1002/elan.201500376
   Wei H, 2019, CHINESE J ANAL CHEM, V47, P1466, DOI 10.19756/j.issn.0253.3820.191465
   Wei Q, 2014, ANGEW CHEM INT EDIT, V53, P8004, DOI 10.1002/anie.201400546
   Wellman SM, 2018, ADV FUNCT MATER, V28, DOI 10.1002/adfm.201701269
   Wellman SM, 2017, ACS CHEM NEUROSCI, V8, P2578, DOI 10.1021/acschemneuro.7b00403
   Weltin A, 2016, ANAL BIOANAL CHEM, V408, P4503, DOI 10.1007/s00216-016-9420-4
   Wilson GS, 2008, CHEM REV, V108, P2462, DOI 10.1021/cr068082i
   Wilson LR, 2018, ANAL CHEM, V90, P888, DOI 10.1021/acs.analchem.7b03770
   Wisniewski N, 2000, FRESEN J ANAL CHEM, V366, P611, DOI 10.1007/s002160051556
   Wu F, 2018, ACS OMEGA, V3, P13267, DOI 10.1021/acsomega.8b02055
   Wu F, 2018, ANAL CHEM, V90, P13021, DOI 10.1021/acs.analchem.8b03854
   Wu F, 2018, J AM CHEM SOC, V140, P12700, DOI 10.1021/jacs.8b08020
   Wu F, 2017, CHEM SOC REV, V46, P2692, DOI 10.1039/c7cs00148g
   Wu F, 2017, J AM CHEM SOC, V139, P1565, DOI 10.1021/jacs.6b11469
   Wu JJX, 2019, CHEM SOC REV, V48, P1004, DOI 10.1039/c8cs00457a
   Xiang L, 2014, ANAL CHEM, V86, P3909, DOI 10.1021/ac404232h
   Xiao GH, 2019, ACS SENSORS, V4, P1992, DOI 10.1021/acssensors.9b00182
   Xiao TF, 2019, ANGEW CHEM INT EDIT, V58, P6616, DOI 10.1002/anie.201901035
   Xiao TF, 2018, ANAL CHEM, V90, P13783, DOI 10.1021/acs.analchem.8b04348
   Xiao TF, 2018, ANAL CHEM, V90, P4840, DOI 10.1021/acs.analchem.8b00303
   Xiao TF, 2017, ANAL CHEM, V89, P300, DOI 10.1021/acs.analchem.6b04308
   Xiao Y, 2003, SCIENCE, V299, P1877, DOI 10.1126/science.1080664
   Xiao Y, 2005, J AM CHEM SOC, V127, P17990, DOI 10.1021/ja056555h
   Xing XR, 2012, BIOSENS BIOELECTRON, V31, P277, DOI 10.1016/j.bios.2011.10.032
   Xiong TY, 2019, SCI CHINA CHEM, V62, P1346, DOI 10.1007/s11426-019-9526-4
   Xu Q, 2015, ACS APPL MATER INTER, V7, P11286, DOI 10.1021/acsami.5b01492
   Xue C, 2014, SENSOR ACTUAT B-CHEM, V196, P57, DOI 10.1016/j.snb.2014.01.100
   Xue YF, 2019, CHINESE J ANAL CHEM, V47, P1443, DOI 10.19756/j.issn.0253.3820.191467
   Yang C, 2019, ANAL CHEM, V91, P4618, DOI 10.1021/acs.analchem.8b05885
   Yang C, 2018, ANGEW CHEM INT EDIT, V57, P14255, DOI 10.1002/anie.201809992
   Yang GD, 2008, SCIENCE, V322, P587, DOI 10.1126/science.1162667
   Young AT, 2018, ADV FUNCT MATER, V28, DOI 10.1002/adfm.201700239
   Yu P, 2015, CHEM SOC REV, V44, P5959, DOI 10.1039/c5cs00082c
   Yu P, 2015, ANAL CHEM, V87, P1373, DOI 10.1021/ac504249k
   Yuce M, 2015, ANALYST, V140, P5379, DOI 10.1039/c5an00954e
   Zaidi SA, 2018, SENSOR ACTUAT B-CHEM, V265, P488, DOI 10.1016/j.snb.2018.03.076
   Zang DM, 2017, ADV MATER, V29, DOI 10.1002/adma.201602869
   Zhan LM, 2018, ACCOUNTS CHEM RES, V51, P688, DOI 10.1021/acs.accounts.7b00543
   Zhang H, 2010, J NEUROSCI, V30, P13431, DOI 10.1523/JNEUROSCI.1144-10.2010
   Zhang H, 2009, J NEUROSCI METH, V179, P191, DOI 10.1016/j.jneumeth.2009.01.023
   Zhang KL, 2017, ANAL CHEM, V89, P6794, DOI 10.1021/acs.analchem.7b01218
   Zhang LM, 2014, MICROCHIM ACTA, V181, P1471, DOI 10.1007/s00604-014-1203-z
   Zhang MN, 2007, ANAL CHEM, V79, P6559, DOI 10.1021/ac0705871
   Zhang PC, 2017, SMALL, V13, DOI 10.1002/smll.201503334
   Zhang QF, 2019, NEURON, V102, P173, DOI 10.1016/j.neuron.2019.01.031
   Zhang ZP, 2015, ANALYST, V140, P5039, DOI 10.1039/c5an00593k
   Zhao F, 2016, CHEM COMMUN, V52, P3717, DOI 10.1039/c5cc09540a
   Zhao LJ, 2019, CHINESE J ANAL CHEM, V47, P1480, DOI 10.19756/j.issn.0253.3820.191474
   Zhao LJ, 2019, SCI CHINA CHEM, V62, P1414, DOI 10.1007/s11426-019-9516-5
   Zhao LJ, 2019, ANAL CHEM, V91, P4421, DOI 10.1021/acs.analchem.8b04944
   Zhao M, 2015, ANAL CHEM, V87, P2615, DOI 10.1021/acs.analchem.5b00012
   Zheng WH, 2018, J ELECTROANAL CHEM, V813, P75, DOI 10.1016/j.jelechem.2018.02.022
   Zhou J, 2016, ANAL CHEM, V88, P2113, DOI 10.1021/acs.analchem.5b03634
   Zhou J, 2019, ACS SENSORS, V4, P931, DOI 10.1021/acssensors.9b00035
   Zhou L, 2019, ANAL CHEM, V91, P3645, DOI 10.1021/acs.analchem.8b05658
NR 229
TC 81
Z9 83
U1 44
U2 377
PU AMER CHEMICAL SOC
PI WASHINGTON
PA 1155 16TH ST, NW, WASHINGTON, DC 20036 USA
SN 2379-3694
J9 ACS SENSORS
JI ACS Sens.
PD DEC
PY 2019
VL 4
IS 12
BP 3102
EP 3118
DI 10.1021/acssensors.9b01713
PG 33
WC Chemistry, Multidisciplinary; Chemistry, Analytical; Nanoscience &
   Nanotechnology
WE Science Citation Index Expanded (SCI-EXPANDED)
SC Chemistry; Science & Technology - Other Topics
GA KA2KT
UT WOS:000505627100004
PM 31718157
DA 2023-06-30
ER

PT J
AU Qin, JF
   Hao, HY
   Yao, CZ
   Jin, TT
   Yang, HY
AF Qin, Jianfang
   Hao, Haoyong
   Yao, Chenzhong
   Jin, Tiantian
   Yang, Haiying
TI Investigating the Effects of Two Different Carbon Materials on the
   Sensitivity of an Electrochemical Impedimetric Lectin-Based Biosensor
SO INTERNATIONAL JOURNAL OF ELECTROCHEMICAL SCIENCE
LA English
DT Article
DE graphene; carbon nanosphere; impedimetric biosensor; lectin
ID CARBOHYDRATE AFFINITY; SURFACE
AB Carbon materials have proven to be promising materials in electrochemical biosensors. Here, the effect of two different carbon materials on the sensitivity of a label-free electrochemical impedimetric lectin-based biosensor was investigated. Graphene (G) and carbon nanospheres (CN-10) were individually used to fabricate a sensing surface with an incorporated electrodeposition of gold nanoparticles on a glassy carbon electrode. Lectin of Con A was covalently immobilized by a coassembly of 11-mercaptoundecanoic acid and dithiothreitol with carbodiimide chemistry. In a measurement of mannan (as the target model), the change in the interfacial electron transfer resistance of the biosensor was monitored using a redox couple of Fe(CN)6(3)(-/4-), and this change was used to compare the effect of the two different carbon materials on the sensitivity of the biosensor. The results showed that G had a better performance than that of CN-10 under the conditions in this study. This work demonstrates that the use of G as an immobilization platform is a promising approach to designing impedimetric lectin-based biosensors with high sensitivity when compared to that of CN-10.
C1 [Qin, Jianfang; Hao, Haoyong; Yao, Chenzhong; Jin, Tiantian; Yang, Haiying] Yuncheng Univ, Dept Chem, Yuncheng 044300, Peoples R China.
C3 Yuncheng University
RP Yang, HY (通讯作者)，Yuncheng Univ, Dept Chem, Yuncheng 044300, Peoples R China.
EM haiyingyang79@hotmail.com
RI Yao, Chenzhong/AGK-1222-2022
FU Natural Science Foundation [21576230]; Natural Science Foundation of
   Shanxi Province for Outstanding Young Scholars [201701D211004]
FX The authors acknowledge financial support from the Natural Science
   Foundation (No. 21576230) and the Natural Science Foundation of Shanxi
   Province for Outstanding Young Scholars (No. 201701D211004).
CR Engin E., 2016, SENSOR ACTUAT B-CHEM, V224, P170
   Fasolino A, 2007, NAT MATER, V6, P858, DOI 10.1038/nmat2011
   Hu FX, 2012, BIOSENS BIOELECTRON, V34, P202, DOI 10.1016/j.bios.2012.02.003
   Hu HT, 2010, CHEM PHYS LETT, V484, P247, DOI 10.1016/j.cplett.2009.11.024
   Jana M., 2004, J BIOCHEM BIOPH METH, V60, P163
   Kolarich D., 2011, CURR OPIN CHEM BIOL, V8, P1
   LAVIRON E, 1974, J ELECTROANAL CHEM, V52, P355, DOI 10.1016/S0022-0728(74)80448-1
   Lebed K, 2006, J COLLOID INTERF SCI, V299, P41, DOI 10.1016/j.jcis.2006.01.053
   Li WJ, 2011, ELECTROCHIM ACTA, V56, P4203, DOI 10.1016/j.electacta.2011.01.095
   Liang PH, 2007, J AM CHEM SOC, V129, P11177, DOI 10.1021/ja072931h
   Lu YH, 2009, J PHYS CHEM C, V113, P20156, DOI 10.1021/jp908829m
   Mislovicova D, 2002, BIOCONJUGATE CHEM, V13, P136, DOI 10.1021/bc015517u
   Novoselov KS, 2004, SCIENCE, V306, P666, DOI 10.1126/science.1102896
   Pasricha R, 2009, SMALL, V5, P2253, DOI 10.1002/smll.200900726
   Pei ZC, 2005, BIOSENS BIOELECTRON, V21, P60, DOI 10.1016/j.bios.2004.10.006
   Qi YY, 2019, SPECTROCHIM ACTA A, V216, P310, DOI 10.1016/j.saa.2019.03.073
   Rakus JF, 2011, ANNU REV ANAL CHEM, V4, P367, DOI 10.1146/annurev-anchem-061010-113951
   Rengaraj S, 2018, SENSOR ACTUAT B-CHEM, V265, P50, DOI 10.1016/j.snb.2018.03.020
   Si YC, 2008, CHEM MATER, V20, P6792, DOI 10.1021/cm801356a
   Stankovich S, 2006, NATURE, V442, P282, DOI 10.1038/nature04969
   Stoller MD, 2008, NANO LETT, V8, P3498, DOI 10.1021/nl802558y
   Sun W, 2011, TALANTA, V87, P106, DOI 10.1016/j.talanta.2011.09.047
   Szunerits S, 2010, ANAL CHEM, V82, P8203, DOI 10.1021/ac1016387
   Yang HY, 2016, SENSOR ACTUAT B-CHEM, V229, P297, DOI 10.1016/j.snb.2015.08.034
   Yang HY, 2012, BIOSENS BIOELECTRON, V35, P376, DOI 10.1016/j.bios.2012.03.021
   Yu H, 2017, J ELECTROANAL CHEM, V801, P488, DOI 10.1016/j.jelechem.2017.08.007
   Zhang YL, 2010, J AM CHEM SOC, V132, P9653, DOI 10.1021/ja100608w
NR 27
TC 2
Z9 2
U1 0
U2 10
PU ESG
PI BELGRADE
PA BORIVOJA STEVANOVICA 25-7, BELGRADE, 11000, SERBIA
SN 1452-3981
J9 INT J ELECTROCHEM SC
JI Int. J. Electrochem. Sci.
PD JAN
PY 2020
VL 15
IS 1
BP 639
EP 650
DI 10.20964/2020.01.59
PG 12
WC Electrochemistry
WE Science Citation Index Expanded (SCI-EXPANDED)
SC Electrochemistry
GA JZ5PS
UT WOS:000505155000054
DA 2023-06-30
ER

PT J
AU Zeynaloo, E
   Yang, YP
   Dikici, E
   Landgraf, R
   Bachas, LG
   Daunert, S
AF Zeynaloo, Elnaz
   Yang, Yu-Ping
   Dikici, Emre
   Landgraf, Ralf
   Bachas, Leonidas G.
   Daunert, Sylvia
TI Design of a mediator-free, non-enzymatic electrochemical biosensor for
   glutamate detection
SO NANOMEDICINE-NANOTECHNOLOGY BIOLOGY AND MEDICINE
LA English
DT Article
DE Glutamate biosensor; Non-enzymatic; Gold nanoparticle; Screen-printed
   carbon electrode; Periplasmic binding protein
ID NANOPARTICLES; IMMOBILIZATION; OXIDASE; ELECTRODE; INVASION; RELEASE;
   SURFACE; STROKE; GROWTH; MICRO
AB A mediator-free, non-enzymatic electrochemical biosensor was constructed by covalent immobilization of a genetically engineered periplasmic glutamate binding protein onto gold nanoparticle-modified, screen-printed carbon electrodes (GluBP/AuNP/SPCE) for the purpose of direct measurement of glutamate levels. Glutamate serves as the predominant excitatory neurotransmitter in the central nervous system. As high levels of glutamate are an indicator of many neurologic disorders, there is a need for advancements in glutamate detection technologies. The biosensor was evaluated for glutamate detection by cyclic voltammetry. Binding of glutamate to the immobilized glutamate binding protein results in a conformational change of the latter that alters the microenvironment on the surface of the sensor, which is manifested as a change in signal. Dose-response plots correlating the electrochemical signal to glutamate concentration revealed a detection limit of 0.15 mu M with a linear range of 0.1-0.8 mu M. Selectivity studies confirmed a strong preferential response of the biosensor for glutamate against common interfering compounds. (C) 2020 Elsevier Inc. All rights reserved.
C1 [Zeynaloo, Elnaz; Yang, Yu-Ping; Dikici, Emre; Landgraf, Ralf; Daunert, Sylvia] Univ Miami, Miller Sch Med, Dept Biochem & Mol Biol, Miami, FL 33136 USA.
   [Zeynaloo, Elnaz; Bachas, Leonidas G.] Univ Miami, Dept Chem, Miami, FL 33134 USA.
   [Yang, Yu-Ping; Dikici, Emre; Bachas, Leonidas G.; Daunert, Sylvia] Univ Miami, Dr JT Macdonald Fdn Biomed Nanotechnol Inst, Miami, FL USA.
   [Daunert, Sylvia] Univ Miami, Univ Miami Clin & Translat Sci Inst, Miami, FL USA.
C3 University of Miami; University of Miami; University of Miami;
   University of Miami
RP Daunert, S (通讯作者)，Univ Miami, Miller Sch Med, Dept Biochem & Mol Biol, Miami, FL 33136 USA.; Bachas, LG (通讯作者)，Univ Miami, Dept Chem, Miami, FL 33134 USA.
EM Bachas@miami.edu; sdaunert@med.miami.edu
RI Zeynaloo, Elnaz/AAT-9306-2021; Zeynaloo, Elnaz/GRO-3597-2022; Bachas,
   Leonidas G/G-2479-2015
OI Zeynaloo, Elnaz/0000-0001-7152-5857; 
FU National Science Foundation [NSF CBET-1841419]; University of Miami
FX This work was supported by the National Science Foundation (NSF
   CBET-1841419 to SD) and the University of Miami; SD is grateful to the
   Miller School of Medicine of the University of Miami for the Lucille P.
   Markey Chair in Biochemistry and Molecular Biology.
CR Aliprandi A, 2005, J CEREBR BLOOD F MET, V25, P513, DOI 10.1038/sj.jcbfm.9600039
   Ambrosi A, 2007, ANAL CHEM, V79, P5232, DOI 10.1021/ac070357m
   Armbruster David A, 2008, Clin Biochem Rev, V29 Suppl 1, pS49
   Batra B, 2013, BIOSENS BIOELECTRON, V47, P496, DOI 10.1016/j.bios.2013.03.063
   Campos F, 2011, J CEREBR BLOOD F MET, V31, P1378, DOI 10.1038/jcbfm.2011.3
   Chakraborty S, 2007, ELECTROCHEM COMMUN, V9, P1323, DOI 10.1016/j.elecom.2007.01.039
   Chaubey A, 2002, BIOSENS BIOELECTRON, V17, P441, DOI 10.1016/S0956-5663(01)00313-X
   Chiang HC, 2019, BIOSENSORS-BASEL, V9, DOI 10.3390/bios9020050
   Ding CF, 2009, TALANTA, V78, P1148, DOI 10.1016/j.talanta.2009.01.036
   Durairaj S, 2018, APPL SCI-BASEL, V8, DOI 10.3390/app8091504
   Frigo M, 2012, CURR MED CHEM, V19, P1295, DOI 10.2174/092986712799462559
   Gencoglu A, 2014, MICROFLUID NANOFLUID, V17, P781, DOI 10.1007/s10404-014-1385-z
   Hu YL, 2008, J MOL BIOL, V382, P99, DOI 10.1016/j.jmb.2008.06.091
   Hughes G, 2016, TRAC-TREND ANAL CHEM, V79, P106, DOI 10.1016/j.trac.2015.10.020
   Hussain MM, 2016, RSC ADV, V6, P80511, DOI 10.1039/c6ra12256f
   Inoshita M, 2018, NEUROPSYCH DIS TREAT, V14, P945, DOI 10.2147/NDT.S159855
   Jamal M, 2018, MICROSYST TECHNOL, V24, P4193, DOI 10.1007/s00542-018-3710-z
   Jamal M, 2018, MICROSYST TECHNOL, V24, P4217, DOI 10.1007/s00542-018-3724-6
   Jamal M, 2013, BIOSENS BIOELECTRON, V40, P213, DOI 10.1016/j.bios.2012.07.024
   Jamal M, 2010, BIOSENS BIOELECTRON, V26, P1420, DOI 10.1016/j.bios.2010.07.071
   Jiang PF, 2018, NANOMATERIALS-BASEL, V8, DOI 10.3390/nano8120977
   JOHNSSON B, 1991, ANAL BIOCHEM, V198, P268, DOI 10.1016/0003-2697(91)90424-R
   Koochekpour S, 2012, CLIN CANCER RES, V18, P5888, DOI 10.1158/1078-0432.CCR-12-1308
   Leibowitz A, 2012, INT J MOL SCI, V13, P10041, DOI 10.3390/ijms130810041
   Li L, 2013, CELL, V153, P86, DOI 10.1016/j.cell.2013.02.051
   Li SS, 2017, POLYMERS-BASEL, V9, DOI 10.3390/polym9080359
   Monge-Acuna AA, 2009, J NEUROSCI METH, V183, P176, DOI 10.1016/j.jneumeth.2009.06.042
   Nguyen HH, 2019, MATERIALS, V12, DOI 10.3390/ma12010121
   Ozel RE, 2014, BIOSENS BIOELECTRON, V52, P397, DOI 10.1016/j.bios.2013.08.054
   Okumoto S, 2005, P NATL ACAD SCI USA, V102, P8740, DOI 10.1073/pnas.0503274102
   Scheller FW, 2001, CURR OPIN BIOTECH, V12, P35, DOI 10.1016/S0958-1669(00)00169-5
   Schultz J, 2020, ANALYST, V145, P321, DOI 10.1039/c9an01609k
   Shadlaghani A, 2019, SENSORS-BASEL, V19, DOI 10.3390/s19030447
   Silva DA, 2011, PLOS COMPUT BIOL, V7, DOI 10.1371/journal.pcbi.1002054
   Sontheimer H, 2008, J NEUROCHEM, V105, P287, DOI 10.1111/j.1471-4159.2008.05301.x
   Stine KJ, 2019, APPL SCI-BASEL, V9, DOI 10.3390/app9040797
   Tang H, 2007, BIOSENS BIOELECTRON, V22, P1061, DOI 10.1016/j.bios.2006.04.027
   Tucci S, 1998, CLIN BIOCHEM, V31, P143, DOI 10.1016/S0009-9120(98)00003-4
   VANDENPOL AN, 1991, J NEUROSCI, V11, P2087
   Walton HS, 2007, NEUROCHEM INT, V50, P1052, DOI 10.1016/j.neuint.2006.10.007
   Yi JH, 2006, NEUROCHEM INT, V48, P394, DOI 10.1016/j.neuint.2005.12.001
   Yu YY, 2011, BIOELECTROCHEMISTRY, V81, P53, DOI 10.1016/j.bioelechem.2010.12.001
   Zhao G, 2019, NANOMATERIALS-BASEL, V9, DOI 10.3390/nano9010041
   Zhu CZ, 2015, ANAL CHEM, V87, P230, DOI 10.1021/ac5039863
NR 44
TC 17
Z9 17
U1 8
U2 25
PU ELSEVIER
PI AMSTERDAM
PA RADARWEG 29, 1043 NX AMSTERDAM, NETHERLANDS
SN 1549-9634
EI 1549-9642
J9 NANOMED-NANOTECHNOL
JI Nanomed.-Nanotechnol. Biol. Med.
PD JAN
PY 2021
VL 31
AR 102305
DI 10.1016/j.nano.2020.102305
PG 9
WC Nanoscience & Nanotechnology; Medicine, Research & Experimental
WE Science Citation Index Expanded (SCI-EXPANDED)
SC Science & Technology - Other Topics; Research & Experimental Medicine
GA WC6SK
UT WOS:000704385700007
PM 32992017
DA 2023-06-30
ER

PT J
AU Huang, XY
   Niu, WC
   Wu, JY
   Wang, Y
   Li, CR
   Qiu, JF
   Xue, JJ
AF Huang, Xinyi
   Niu, Wuceng
   Wu, Jiayi
   Wang, Yang
   Li, Chaorui
   Qiu, Jingfu
   Xue, Jianjiang
TI A triple-amplification differential pulse voltammetry for sensitive
   detection of DNA based on exonuclease III, strand displacement reaction
   and terminal deoxynucleotidyl transferase
SO BIOSENSORS & BIOELECTRONICS
LA English
DT Article
DE Exonuclease III; Terminal deoxynucleotidyl transferase; Hairpin DNA;
   Alkaline phosphatase; Electrochemical biosensor
ID ENZYMATIC AMPLIFICATION; BIOSENSOR
AB In this research, a sensitive and specific electrochemical biosensor for DNA detection was constructed. The highly sensitivity of this biosensor is due to the exploitation of exonuclease III-assisted double recycling and toehold-mediated strand displacement recycling to achieve the target triple recycling amplification, thus generating a large amount of Y-shaped DNA structures. Combination with a terminal deoxynucleotidyl transferase (TDT)-mediated cascaded signal amplification strategy can catalyze the repetitive incorporation of biotin-dUTP to the 3'-OH of the Y-shaped DNA. Via biotin-streptavidin interaction, multiple streptavidin-alkaline phosphatases were conjugated to the surface of an Au electrode and generated a sharply increasing electrochemical signal in a 1-naphthyl phosphate (1-NP) solution. In this method, an impressive detection limit of 0.05 fM was obtained, presenting outstanding selectivity with a dynamic response scope between 0.1 fM and 1 nM. Thus, the designed biosensor opens an avenue for DNA detection in clinical molecular diagnostics, pathogen detection, gene therapy, food safety and environmental monitoring.
C1 [Huang, Xinyi; Niu, Wuceng; Wu, Jiayi; Wang, Yang; Xue, Jianjiang] Chongqing Med Univ, Univ Town Hosp, Dept Clin Lab, Chongqing 401331, Peoples R China.
   [Li, Chaorui; Qiu, Jingfu] Chongqing Med Univ, Sch Publ Hlth & Management, Chongqing 400016, Peoples R China.
C3 Chongqing Medical University; Chongqing Medical University
RP Xue, JJ (通讯作者)，Chongqing Med Univ, Univ Town Hosp, Dept Clin Lab, Chongqing 401331, Peoples R China.
EM jianjiangxue@163.com
RI 吴, 家怡/GSI-7419-2022
FU National Natural Science Foundation of China [31071093, 31170129,
   31200064]; Science and Technology Planning Project of Yuzhong District
   of Chongqing City, China [20140119]
FX This research was supported by the National Natural Science Foundation
   of China (Grant Nos. 31071093, 31170129, and 31200064) and the Science
   and Technology Planning Project of Yuzhong District of Chongqing City,
   China (No. 20140119).
CR Ahmed A, 2014, CLIN MICROBIOL REV, V27, P631, DOI 10.1128/CMR.00120-13
   Bi S, 2016, BIOSENS BIOELECTRON, V83, P281, DOI 10.1016/j.bios.2016.04.059
   Bi S, 2012, CHEM COMMUN, V48, P1018, DOI 10.1039/c1cc16684k
   Chen JY, 2017, BIOSENS BIOELECTRON, V98, P345, DOI 10.1016/j.bios.2017.07.012
   Chen J, 2017, BIOSENS BIOELECTRON, V91, P892, DOI 10.1016/j.bios.2016.10.067
   Chen JH, 2016, NANOSCALE, V8, P9791, DOI 10.1039/c6nr01381c
   Chen JH, 2015, CHEM COMMUN, V51, P12373, DOI 10.1039/c5cc04347f
   Chen JH, 2015, ANGEW CHEM INT EDIT, V54, P446, DOI 10.1002/anie.201408334
   Chua AL, 2011, BIOSENS BIOELECTRON, V26, P3825, DOI 10.1016/j.bios.2011.02.040
   Feng QM, 2017, ACS APPL MATER INTER, V9, P17638, DOI 10.1021/acsami.7b04553
   Fern J, 2018, NAT COMMUN, V9, DOI 10.1038/s41467-018-06218-w
   Ferrier DC, 2015, BIOSENS BIOELECTRON, V68, P798, DOI 10.1016/j.bios.2015.01.031
   Hashsham SA, 2004, BIOSENS BIOELECTRON, V20, P668, DOI 10.1016/j.bios.2004.06.032
   Hsieh KW, 2012, ANGEW CHEM INT EDIT, V51, P4896, DOI 10.1002/anie.201109115
   Hu YF, 2015, BIOSENS BIOELECTRON, V63, P331, DOI 10.1016/j.bios.2014.07.066
   Huang L, 2015, BIOSENS BIOELECTRON, V66, P431, DOI 10.1016/j.bios.2014.12.005
   Li F, 2011, BIOSENS BIOELECTRON, V26, P2619, DOI 10.1016/j.bios.2010.11.020
   Li ZH, 2008, J AM CHEM SOC, V130, P12622, DOI 10.1021/ja8053018
   Lv SZ, 2018, ANAL CHEM, V90, P7086, DOI 10.1021/acs.analchem.8b01825
   Mendoza O, 2016, NANO LETT, V16, P624, DOI 10.1021/acs.nanolett.5b04354
   Shen QM, 2015, ANAL CHEM, V87, P4949, DOI 10.1021/acs.analchem.5b00679
   Shi K, 2017, BIOSENS BIOELECTRON, V87, P495, DOI 10.1016/j.bios.2016.08.056
   Southern E, 2006, NAT PROTOC, V1, P518, DOI 10.1038/nprot.2006.73
   Tadmor AD, 2011, SCIENCE, V333, P58, DOI 10.1126/science.1200758
   Wang B, 2017, NANOSCALE, V9, P2981, DOI 10.1039/c7nr00386b
   Wang JM, 2017, BIOSENS BIOELECTRON, V87, P984, DOI 10.1016/j.bios.2016.09.064
   Wang PJ, 2016, BIOSENS BIOELECTRON, V86, P536, DOI 10.1016/j.bios.2016.07.025
   Woolley AT, 1996, ANAL CHEM, V68, P4081, DOI 10.1021/ac960718q
   Xuan F, 2015, ACS NANO, V9, P5027, DOI 10.1021/nn507282f
   Yao DB, 2015, J AM CHEM SOC, V137, P14107, DOI 10.1021/jacs.5b07453
   Zeng RJ, 2019, ANAL CHEM, V91, P7835, DOI 10.1021/acs.analchem.9b01557
   Zeng RJ, 2019, BIOSENS BIOELECTRON, V133, P100, DOI 10.1016/j.bios.2019.02.067
   Zeng RJ, 2019, ANAL CHEM, V91, P2447, DOI 10.1021/acs.analchem.8b05265
   Zeng RJ, 2018, ANAL CHEM, V90, P12299, DOI 10.1021/acs.analchem.8b03889
   Zhang DY, 2013, NAT COMMUN, V4, DOI 10.1038/ncomms2965
   Zhang DY, 2011, NAT CHEM, V3, P103, DOI [10.1038/nchem.957, 10.1038/NCHEM.957]
   Zhang KY, 2018, BIOSENS BIOELECTRON, V101, P159, DOI 10.1016/j.bios.2017.10.031
   Zhang Z, 2014, BIOSENS BIOELECTRON, V60, P161, DOI 10.1016/j.bios.2014.03.067
   Zhou Q, 2018, BIOSENS BIOELECTRON, V101, P146, DOI 10.1016/j.bios.2017.10.027
   Zhu LM, 2012, BIOSENS BIOELECTRON, V35, P507, DOI 10.1016/j.bios.2012.03.026
NR 40
TC 18
Z9 19
U1 3
U2 143
PU ELSEVIER ADVANCED TECHNOLOGY
PI OXFORD
PA OXFORD FULFILLMENT CENTRE THE BOULEVARD, LANGFORD LANE, KIDLINGTON,
   OXFORD OX5 1GB, OXON, ENGLAND
SN 0956-5663
EI 1873-4235
J9 BIOSENS BIOELECTRON
JI Biosens. Bioelectron.
PD OCT 15
PY 2019
VL 143
AR 111609
DI 10.1016/j.bios.2019.111609
PG 7
WC Biophysics; Biotechnology & Applied Microbiology; Chemistry, Analytical;
   Electrochemistry; Nanoscience & Nanotechnology
WE Science Citation Index Expanded (SCI-EXPANDED)
SC Biophysics; Biotechnology & Applied Microbiology; Chemistry;
   Electrochemistry; Science & Technology - Other Topics
GA JA3YH
UT WOS:000487765000030
PM 31476597
DA 2023-06-30
ER

PT J
AU Huang, XY
   Li, JL
   Zhang, QY
   Chen, S
   Xu, W
   Wu, JY
   Niu, WC
   Xue, JJ
   Li, CR
AF Huang, Xinyi
   Li, Junlong
   Zhang, Qiongyuan
   Chen, Shuai
   Xu, Wei
   Wu, Jiayi
   Niu, Wuceng
   Xue, Jianjiang
   Li, Chaorui
TI A protease-free and signal-on electrochemical biosensor for
   ultrasensitive detection of lead ion based on GR-5 DNAzyme and catalytic
   hairpin assembly
SO JOURNAL OF ELECTROANALYTICAL CHEMISTRY
LA English
DT Article
DE Lead ion; GR-5 DNAzyme; Protease-free; Signal-on; Catalytic hairpin
   assembly; Electrochemical biosensor
ID HYDROXYL RADICAL OXIDATION; SURFACE-PLASMON RESONANCE; GRAPHENE OXIDE;
   DNA DETECTION; SENSITIVE DETECTION; NUCLEIC-ACIDS; GAS-PHASE;
   AMPLIFICATION; EXPOSURE; PERFORMANCE
AB A simple protease-free and signal-on electrochemical biosensor based on GR-5 DNAzyme and catalytic hairpin assembly (CHA) for sensitive lead ion (Pb2+) assay was constructed in this work. In the presence of Pb2+, GR-5 DNAzyme specifically reacted with Pb2+ and cleaved the substrate strand into two free DNA fragments, and one of the two fragments then opened the hairpin capture DNA (Hc) that was assembled on the Au electrode surface and triggered the CHA reaction. Exploiting the CHA strategy, a large number of the hairpin signal DNA (Hs) labeled with two methylene blues (Mbs) were captured on the Au electrode surface and generated an efficient electron transfer, resulting in the dramatic increase of methylene blue current. In this method, Pb2+ could be detected quantitatively in the range of 4 x 10(-11)-3 x 10(-6) M, and the detection limit was as low as 2.7 x 10(-11) M (S/N = 3). Experimental results demonstrated that the biosensor was highly specific for Pb2+ and exhibited remarkable improvements of electrochemical analytical performance. This biosensor was also used for the analysis of Pb2+ in the serum sample spiked with Pb2+, and the obtained result in good agreement with the correct values. The excellent performance of the biosensor shows its promising potential for the clinical diagnosis of lead poisoning.
C1 [Huang, Xinyi; Li, Junlong; Zhang, Qiongyuan; Wu, Jiayi; Niu, Wuceng; Xue, Jianjiang] Chongqing Med Univ, Dept Clin Lab, Univ Town Hosp, Chongqing 401331, Peoples R China.
   [Chen, Shuai; Xu, Wei; Li, Chaorui] Chongqing Med Univ, Sch Publ Hlth & Management, Chongqing 400016, Peoples R China.
C3 Chongqing Medical University; Chongqing Medical University
RP Xue, JJ (通讯作者)，Chongqing Med Univ, Dept Clin Lab, Univ Town Hosp, Chongqing 401331, Peoples R China.; Li, CR (通讯作者)，Chongqing Med Univ, Sch Publ Hlth & Management, Chongqing 400016, Peoples R China.
EM jianjiangxue@126.com; crli@cqmu.edu.cn
RI 吴, 家怡/GSI-7419-2022; zhang, Qiongyuan/H-7519-2018
OI zhang, Qiongyuan/0000-0002-0277-0952
FU National Natural Science Foundation of China [31071093, 31170129,
   31200064]; Science and Technology Planning Project of Yuzhong District
   of Chongqing City, China [20140119]
FX This research was supported by the National Natural Science Foundation
   of China (Grant Nos. 31071093, 31170129, and 31200064) and the Science
   and Technology Planning Project of Yuzhong District of Chongqing City,
   China (No. 20140119).
CR Aydin FA, 2010, J HAZARD MATER, V173, P669, DOI 10.1016/j.jhazmat.2009.08.137
   Bai SL, 2017, SENSOR ACTUAT B-CHEM, V239, P447, DOI 10.1016/j.snb.2016.08.026
   Breaker RR, 2004, NATURE, V432, P838, DOI 10.1038/nature03195
   Brown VJ, 2007, ENVIRON HEALTH PERSP, V115, pA417, DOI 10.1289/ehp.115-a417a
   Chen J, 2017, BIOSENS BIOELECTRON, V91, P892, DOI 10.1016/j.bios.2016.10.067
   Chen Y, 2013, CHEM COMMUN, V49, P2052, DOI 10.1039/c3cc00034f
   Doumouchtsis KK, 2009, J ENDOCRINOL INVEST, V32, P175, DOI 10.1007/BF03345710
   Ekong EB, 2006, KIDNEY INT, V70, P2074, DOI 10.1038/sj.ki.5001809
   Ghaedi M, 2007, J HAZARD MATER, V142, P272, DOI 10.1016/j.jhazmat.2006.08.012
   Guimaraes D, 2014, NEUROTOXICOLOGY, V44, P91, DOI 10.1016/j.neuro.2014.05.010
   Hong N, 2017, BIOSENS BIOELECTRON, V91, P110, DOI 10.1016/j.bios.2016.10.008
   Huang PJJ, 2014, CHEM COMMUN, V50, P4442, DOI 10.1039/c4cc00864b
   Hun X, 2015, CHEM COMMUN, V51, P7100, DOI 10.1039/c5cc00680e
   Jiang Y, 2013, J AM CHEM SOC, V135, P7430, DOI 10.1021/ja4023978
   Kara P, 2004, ANAL CHIM ACTA, V518, P69, DOI 10.1016/j.aca.2004.04.004
   Ke Y, 2018, APPL SURF SCI, V435, P1011, DOI 10.1016/j.apsusc.2017.11.202
   Krishnani KK, 2006, REV ENVIRON CONTAM T, V188, P59, DOI 10.1007/978-0-387-32964-2_2
   Lan T, 2010, CHEM COMMUN, V46, P3896, DOI 10.1039/b926910j
   Li BL, 2011, NUCLEIC ACIDS RES, V39, DOI 10.1093/nar/gkr504
   Li C, 2017, ANAL CHEM, V89, P5003, DOI 10.1021/acs.analchem.7b00329
   Li C, 2014, ANAL CHIM ACTA, V831, P60, DOI 10.1016/j.aca.2014.05.001
   Li H, 2013, BIOSENS BIOELECTRON, V42, P225, DOI 10.1016/j.bios.2012.10.070
   Li WW, 2016, ELECTROCHEM COMMUN, V71, P84, DOI 10.1016/j.elecom.2016.08.011
   Li XL, 2016, ANAL CHIM ACTA, V934, P52, DOI 10.1016/j.aca.2016.06.034
   Li XM, 2016, BIOSENS BIOELECTRON, V80, P98, DOI 10.1016/j.bios.2016.01.048
   Lin CS, 2014, ELECTROCHIM ACTA, V147, P785, DOI 10.1016/j.electacta.2014.10.092
   Liu JY, 2015, ELECTROCHIM ACTA, V161, P17, DOI 10.1016/j.electacta.2015.02.034
   Liu Kang-sheng, 2013, Chinese Medical Sciences Journal, V28, P178
   Liu NN, 2016, ANALYST, V141, P3626, DOI 10.1039/c6an00171h
   Liu SF, 2016, BIOSENS BIOELECTRON, V83, P33, DOI 10.1016/j.bios.2016.04.026
   Salcedo BL, 2017, MICROCHEM J, V132, P190, DOI 10.1016/j.microc.2017.02.003
   Luo S, 2017, CHEMOSPHERE, V172, P333, DOI 10.1016/j.chemosphere.2017.01.014
   Menezes JA, 2012, ENVIRON MONIT ASSESS, V184, P2593, DOI 10.1007/s10661-011-2137-0
   Needleman H, 2004, ANNU REV MED, V55, P209, DOI 10.1146/annurev.med.55.091902.103653
   Pelossof G, 2012, ANAL CHEM, V84, P3703, DOI 10.1021/ac3002269
   Peng LC, 2017, ANAL CHEM, V89, P5036, DOI 10.1021/acs.analchem.7b00418
   Rahman S N, 2013, Mymensingh Med J, V22, P508
   Saran R, 2015, J MOL EVOL, V81, P235, DOI 10.1007/s00239-015-9702-z
   Tao CY, 2015, CHEM COMMUN, V51, P4220, DOI 10.1039/c5cc00385g
   Tian T, 2012, CHEM COMMUN, V48, P10031, DOI 10.1039/c2cc35648a
   Wang C, 2013, BIOSENS BIOELECTRON, V47, P324, DOI 10.1016/j.bios.2013.03.020
   Wang F, 2014, CHEM REV, V114, P2881, DOI 10.1021/cr400354z
   Wang MH, 2015, MICROCHIM ACTA, V182, P2251, DOI 10.1007/s00604-015-1569-6
   Wei LM, 2016, CHEM COMMUN, V52, P5633, DOI 10.1039/c6cc00205f
   Weisskopf MG, 2007, EPIDEMIOLOGY, V18, P59, DOI 10.1097/01.ede.0000248237.35363.29
   World Health Organization, LEAD POIS HLTH
   Wu H, 2016, BIOSENS BIOELECTRON, V81, P303, DOI 10.1016/j.bios.2016.03.013
   Xiao RY, 2017, ENVIRON POLLUT, V231, P1446, DOI 10.1016/j.envpol.2017.09.006
   Yabe J, 2015, CHEMOSPHERE, V119, P941, DOI 10.1016/j.chemosphere.2014.09.028
   Yang ZH, 2017, SCI TOTAL ENVIRON, V590, P751, DOI 10.1016/j.scitotenv.2017.03.039
   Yang ZH, 2016, ENVIRON POLLUT, V211, P157, DOI 10.1016/j.envpol.2015.12.044
   Ye LL, 2016, SCI REP-UK, V6, DOI 10.1038/srep24150
   Ye TT, 2017, WATER RES, V116, P106, DOI 10.1016/j.watres.2017.03.015
   Yin P, 2008, NATURE, V451, P318, DOI 10.1038/nature06451
   Yu J, 2017, TALANTA, V164, P216, DOI 10.1016/j.talanta.2016.11.015
   Yun W, 2017, ANAL CHIM ACTA, V986, P115, DOI 10.1016/j.aca.2017.07.015
   Zhang M, 2013, BIOSENS BIOELECTRON, V41, P544, DOI 10.1016/j.bios.2012.09.022
   Zhang XZ, 2014, BIOSENS BIOELECTRON, V61, P491, DOI 10.1016/j.bios.2014.05.039
   Zhang Y, 2015, BIOSENS BIOELECTRON, V68, P343, DOI 10.1016/j.bios.2015.01.026
   Zhu XL, 2014, RSC ADV, V4, P2421, DOI 10.1039/c3ra44033h
NR 60
TC 18
Z9 22
U1 7
U2 150
PU ELSEVIER SCIENCE SA
PI LAUSANNE
PA PO BOX 564, 1001 LAUSANNE, SWITZERLAND
SN 1572-6657
EI 1873-2569
J9 J ELECTROANAL CHEM
JI J. Electroanal. Chem.
PD MAY 1
PY 2018
VL 816
BP 75
EP 82
DI 10.1016/j.jelechem.2018.03.036
PG 8
WC Chemistry, Analytical; Electrochemistry
WE Science Citation Index Expanded (SCI-EXPANDED)
SC Chemistry; Electrochemistry
GA GE4AO
UT WOS:000431156900011
DA 2023-06-30
ER

PT J
AU Liu, Z
   Lei, S
   Zou, LN
   Li, GP
   Xu, LL
   Ye, BX
AF Liu, Zi
   Lei, Sheng
   Zou, Lina
   Li, Gaiping
   Xu, Lingling
   Ye, Baoxian
TI Highly ordered 3D electrochemical DNA biosensor based on dual
   orientation controlled rolling motor and graftable tetrahedron DNA
SO BIOSENSORS & BIOELECTRONICS
LA English
DT Article
DE Highly ordered; Dual orientation control; 3D electrochemical DNA
   biosensor; Graftable tetrahedron DNA; Rolling motor
ID LABEL-FREE; SIGNAL AMPLIFICATION; AMPLIFIED DETECTION; NUCLEIC-ACIDS;
   NANOSTRUCTURE; ELECTROCHEMILUMINESCENCE; APTASENSOR; STRATEGY; WALKER;
   ANTIGEN
AB Herein, a robust and highly ordered three-dimensional electrochemical DNA (3D E-DNA) biosensor was proposed, and its orientation was controlled from top down by poly adenine oligonucleotides (polyA-ODNs)-mediated rolling motor (PRM) and graftable tetrahedron DNA (GTD). The GTD with a grafting domain was immobilized on the electrode surface to construct a well-organized sensing interface and controlled the orientation and distribution of the whole system at the "bottom" of this biosensor. The polyA-ODNs regulated the direction and density of the leg DNA attached on PRM at the "top" of the biosensor. The motion was achieved through the target induced cyclic cleaving, which triggered the motor rolling rather than walk. Impressively, the duplex strand DNA (dsDNA) formed after grafting, as a girder, provided a stable support to the soft long single strand (ssDNA), which facilitated the formation of the catalytic center, elevated the efficiency of the rolling cleavage. Under the optimal conditions, the designed biosensor exhibited a lower limit of 0.17 nM and wide linear range from 0.5 nM to 1.5 mu M for adenosine rapid detection. Unique dual orientation regulated characteristics of the system increased the probability hybridization enormously and improved the motion efficiency significantly, which offered new avenue of DNA nanomachines development in biosensor platform.
C1 [Liu, Zi; Lei, Sheng; Zou, Lina; Li, Gaiping; Xu, Lingling; Ye, Baoxian] Zhengzhou Univ, Coll Chem, Zhengzhou 450001, Henan, Peoples R China.
C3 Zhengzhou University
RP Ye, BX (通讯作者)，Zhengzhou Univ, Coll Chem, Zhengzhou 450001, Henan, Peoples R China.
EM yebx@zzu.edu.cn
FU National Natural Science Foundation of China [21575130]
FX The authors are sincerely grateful for the financial support from the
   National Natural Science Foundation of China (No. 21575130).
CR Ambrosi A, 2007, ANAL CHEM, V79, P5232, DOI 10.1021/ac070357m
   Cai S, 2013, ANAL CHIM ACTA, V761, P137, DOI 10.1016/j.aca.2012.11.061
   Chen JB, 2017, ANAL CHEM, V89, P12888, DOI 10.1021/acs.analchem.7b03529
   Chen XQ, 2014, ANAL CHEM, V86, P7337, DOI 10.1021/ac500054x
   Dong SB, 2015, ACS APPL MATER INTER, V7, P8834, DOI 10.1021/acsami.5b01438
   Feng C, 2018, ANAL CHEM, V90, P2810, DOI 10.1021/acs.analchem.7b04924
   Hsieh K, 2015, ACCOUNTS CHEM RES, V48, P911, DOI 10.1021/ar500456w
   Ji YH, 2017, BIOSENS BIOELECTRON, V96, P201, DOI 10.1016/j.bios.2017.05.008
   Jung C, 2016, NAT NANOTECHNOL, V11, P157, DOI [10.1038/nnano.2015.246, 10.1038/NNANO.2015.246]
   Kang D, 2016, ANAL CHEM, V88, P10452, DOI 10.1021/acs.analchem.6b02376
   Li C, 2018, CHEM SCI, V9, P979, DOI 10.1039/c7sc04663d
   Li DD, 2016, ANAL CHEM, V88, P7500, DOI 10.1021/acs.analchem.5b04844
   Li SP, 2018, NAT BIOTECHNOL, V36, P258, DOI 10.1038/nbt.4071
   Lin MH, 2014, ANAL CHEM, V86, P2285, DOI 10.1021/ac500251t
   Liu JQ, 2016, ANAL CHEM, V88, P11707, DOI 10.1021/acs.analchem.6b03317
   Liu XP, 2017, CHEM COMMUN, V53, P6215, DOI 10.1039/c7cc03239k
   Liu YX, 2016, BIOSENS BIOELECTRON, V86, P439, DOI 10.1016/j.bios.2016.06.089
   Liu Z, 2019, BIOSENS BIOELECTRON, V131, P113, DOI 10.1016/j.bios.2019.02.020
   Opdahl A, 2007, P NATL ACAD SCI USA, V104, P9, DOI 10.1073/pnas.0608568103
   Pei H, 2012, J AM CHEM SOC, V134, P11876, DOI 10.1021/ja304118z
   Peng HY, 2018, ANAL CHEM, V90, P190, DOI 10.1021/acs.analchem.7b04926
   Peng HY, 2017, NAT COMMUN, V8, DOI 10.1038/ncomms14378
   Schreiner SM, 2010, ANAL CHEM, V82, P2803, DOI 10.1021/ac902765g
   Song YY, 2017, SENSOR ACTUAT B-CHEM, V247, P305, DOI 10.1016/j.snb.2017.02.177
   Sun JW, 2015, BIOSENS BIOELECTRON, V70, P15, DOI 10.1016/j.bios.2015.03.014
   Tian Y, 2004, J AM CHEM SOC, V126, P11410, DOI 10.1021/ja046507h
   Wang D, 2019, ANAL CHEM, V91, P3561, DOI 10.1021/acs.analchem.8b05407
   Wang DF, 2017, NANO LETT, V17, P5368, DOI 10.1021/acs.nanolett.7b01829
   Wang F, 2014, CHEM REV, V114, P2881, DOI 10.1021/cr400354z
   Wang J, 2019, ANAL CHEM, V91, P5244, DOI 10.1021/acs.analchem.9b00007
   Wang ZG, 2011, NANO LETT, V11, P304, DOI 10.1021/nl104088s
   Wilner OI, 2012, CHEM REV, V112, P2528, DOI 10.1021/cr200104q
   Xu L, 2017, ANAL CHIM ACTA, V980, P58, DOI 10.1016/j.aca.2017.05.015
   Xu ZQ, 2019, ANAL CHEM, V91, P4883, DOI 10.1021/acs.analchem.9b00728
   Yan TT, 2018, ANAL CHEM, V90, P14493, DOI 10.1021/acs.analchem.8b04338
   Yang K, 2018, ACS APPL MATER INTER, V10, P44546, DOI 10.1021/acsami.8b16408
   You JH, 2019, MICROCHIM ACTA, V186, DOI 10.1007/s00604-018-3162-2
   Zeng DD, 2017, ACS APPL MATER INTER, V9, P24118, DOI 10.1021/acsami.7b05981
   Zhang P, 2018, J AM CHEM SOC, V140, P9361, DOI 10.1021/jacs.8b04648
   Zhang P, 2017, ANAL CHEM, V89, P1338, DOI 10.1021/acs.analchem.6b04402
   Zhang XR, 2010, CHEM COMMUN, V46, P9173, DOI 10.1039/c0cc03595e
   Zhang Y, 2018, J AM CHEM SOC, V140, P3988, DOI 10.1021/jacs.7b12772
   Zhou XY, 2017, ACS APPL MATER INTER, V9, P40087, DOI 10.1021/acsami.7b13551
   Zhou Y, 2018, ANAL CHEM, V90, P3543, DOI 10.1021/acs.analchem.7b05402
   Zhu Y, 2015, ANAL CHEM, V87, P6631, DOI 10.1021/acs.analchem.5b00676
NR 45
TC 23
Z9 24
U1 16
U2 180
PU ELSEVIER ADVANCED TECHNOLOGY
PI OXFORD
PA OXFORD FULFILLMENT CENTRE THE BOULEVARD, LANGFORD LANE, KIDLINGTON,
   OXFORD OX5 1GB, OXON, ENGLAND
SN 0956-5663
EI 1873-4235
J9 BIOSENS BIOELECTRON
JI Biosens. Bioelectron.
PD JAN 1
PY 2020
VL 147
AR 111759
DI 10.1016/j.bios.2019.111759
PG 7
WC Biophysics; Biotechnology & Applied Microbiology; Chemistry, Analytical;
   Electrochemistry; Nanoscience & Nanotechnology
WE Science Citation Index Expanded (SCI-EXPANDED)
SC Biophysics; Biotechnology & Applied Microbiology; Chemistry;
   Electrochemistry; Science & Technology - Other Topics
GA JQ2AL
UT WOS:000498753800009
PM 31670180
DA 2023-06-30
ER

PT J
AU Yang, ZJ
   Tang, Y
   Li, J
   Zhang, YC
   Hu, XY
AF Yang, Zhanjun
   Tang, Yan
   Li, Juan
   Zhang, Yongcai
   Hu, Xiaoya
TI Facile synthesis of tetragonal columnar-shaped TiO2 nanorods for the
   construction of sensitive electrochemical glucose biosensor
SO BIOSENSORS & BIOELECTRONICS
LA English
DT Article
DE TiO2 nanorods; Semiconductor material; Glucose oxidase; Direct
   electrochemistry; Glucose; Biosensor
ID CARBON NANOTUBES; OXIDASE; NANOCOMPOSITE; IMMOBILIZATION; NANOSTRUCTURE;
   ELECTRODE; ARRAYS; FILM
AB A tetragonal columnar-shaped TiO2 (TCS-TiO2) nanorods are synthesized via a facile route for the immobilization of glucose oxidase (GOx). A novel electrochemical glucose biosensor is constructed based on the direct electrochemistry of GOx at TCS-TiO2 modified glassy carbon electrode. The fabricated biosensor is characterized by scanning electron microscopy, Fourier transform infrared spectroscopy, electrochemical impedance spectra and cyclic voltammetry. The immobilized enzyme molecules on TCS-TiO2 nanorods retain its native structure and bioactivity and show a surface controlled, quasi-reversible and fast electron transfer process. The TCS-TiO2 nanorods have large surface area and provide a favorable microenvironment for enhancing the electron transfer between enzyme and electrode surface. The constructed glucose biosensor shows wide linear range from 5.0 x 10(-6) to 1.32 x 10(-3) M with a high sensitivity of 23.2 mA M-1 cm(-2). The detection limit is calculated to be 2.0 x 10(-6) M at signal-to-noise of 3. The proposed glucose biosensor also exhibits excellent selectivity, good reproducibility, and acceptable operational stability. Furthermore, the biosensor can be successfully applied in the detection of glucose in serum sample at the applied potential of -0.50 V. The TCS-TiO2 nanorods provide an efficient and promising platform for the immobilization of proteins and development of excellent biosensors. (C) 2013 Elsevier B.V. All rights reserved.
C1 [Yang, Zhanjun; Tang, Yan; Li, Juan; Zhang, Yongcai; Hu, Xiaoya] Yangzhou Univ, Coll Chem & Chem Engn, Yangzhou 225002, Peoples R China.
C3 Yangzhou University
RP Yang, ZJ (通讯作者)，Yangzhou Univ, Coll Chem & Chem Engn, Yangzhou 225002, Peoples R China.
EM zjyang@yzu.edu.cn; xyhu@yzu.edu.cn
RI Zhang, Yongcai/AGJ-3536-2022; Yang, Zhan/GQG-9995-2022
OI Zhang, Yongcai/0000-0003-1551-754X; 
FU National Natural Science Foundation of China [21075107, 21005070,
   21103148]; Priority Academic Program Development of Jiangsu Higher
   Education Institution (PAPD); Postdoctoral Science Foundation of China
   [20110491462, 2012T50519]; University Natural Science Foundation of
   Jiangsu Province [13KJB150039]
FX This work was financially supported by National Natural Science
   Foundation of China (21075107, 21005070 and 21103148), The Priority
   Academic Program Development of Jiangsu Higher Education Institution
   (PAPD), Postdoctoral Science Foundation of China (20110491462,
   2012T50519) and University Natural Science Foundation of Jiangsu
   Province (13KJB150039).
CR Ammam M, 2012, BIOTECHNOL BIOENG, V109, P1601, DOI 10.1002/bit.24438
   Attar AS, 2009, MATER CHEM PHYS, V113, P856, DOI 10.1016/j.matchemphys.2008.08.040
   Azamian BR, 2002, J AM CHEM SOC, V124, P12664, DOI 10.1021/ja0272989
   Bao SJ, 2008, ADV FUNCT MATER, V18, P591, DOI 10.1002/adfm.200700728
   Bard J, 2001, ELECTROCHEMISTRY MET
   Cai CJ, 2012, RSC ADV, V2, P8172, DOI 10.1039/c2ra20926h
   Chung YA, 2006, MATER CHEM PHYS, V100, P380, DOI 10.1016/j.matchemphys.2006.01.018
   Dai ZH, 2009, BIOSENS BIOELECTRON, V24, P1286, DOI 10.1016/j.bios.2008.07.047
   Deng CY, 2008, BIOSENS BIOELECTRON, V23, P1272, DOI 10.1016/j.bios.2007.11.009
   Deng SY, 2009, BIOSENS BIOELECTRON, V25, P373, DOI 10.1016/j.bios.2009.07.016
   Fan Q, 2007, BIOSENS BIOELECTRON, V22, P816, DOI 10.1016/j.bios.2006.03.002
   Jang HD, 2012, BIOSENS BIOELECTRON, V38, P184, DOI 10.1016/j.bios.2012.05.033
   Jia F, 2008, BIOSENS BIOELECTRON, V24, P945, DOI 10.1016/j.bios.2008.07.057
   Jiang Y.Y., 2012, SENSOR ACTUAT B-CHEM, V55, P728
   Kang XH, 2009, BIOSENS BIOELECTRON, V25, P901, DOI 10.1016/j.bios.2009.09.004
   Koo B, 2006, J PHYS CHEM B, V110, P24318, DOI 10.1021/jp065372u
   Li J, 2013, BIOSENS BIOELECTRON, V41, P698, DOI 10.1016/j.bios.2012.09.059
   Liang HC, 2009, J HAZARD MATER, V162, P1415, DOI 10.1016/j.jhazmat.2008.06.033
   Lin JH, 2009, SENSOR ACTUAT B-CHEM, V137, P768, DOI 10.1016/j.snb.2009.01.033
   Liu SQ, 2003, BIOSENS BIOELECTRON, V19, P177, DOI 10.1016/S0956-5663(03)00172-6
   Meng L, 2009, ANAL CHEM, V81, P7271, DOI 10.1021/ac901005p
   Mizutani F, 1997, BIOSENS BIOELECTRON, V12, P1013, DOI 10.1016/S0956-5663(97)00057-2
   Nadzhafova O, 2007, ELECTROCHEM COMMUN, V9, P1189, DOI 10.1016/j.elecom.2007.01.010
   Pingarron JM, 2008, ELECTROCHIM ACTA, V53, P5848, DOI 10.1016/j.electacta.2008.03.005
   SCOTT DL, 1994, ANAL CHEM, V66, P1217, DOI 10.1021/ac00080a004
   Shan CS, 2010, BIOSENS BIOELECTRON, V25, P1070, DOI 10.1016/j.bios.2009.09.024
   Shan D, 2010, BIOSENS BIOELECTRON, V25, P1427, DOI 10.1016/j.bios.2009.10.046
   Shi CH, 2003, J MOL STRUCT, V644, P139, DOI 10.1016/S0022-2860(02)00471-4
   Tang S, 2010, BIOSENS BIOELECTRON, V26, P432, DOI 10.1016/j.bios.2010.07.105
   Tian GH, 2008, J PHYS CHEM C, V112, P3083, DOI 10.1021/jp710283p
   UANG Y, 2003, BIOSENS BIOELECTRON, V20, P2435
   Vamvakaki V, 2006, ANAL CHEM, V78, P5538, DOI 10.1021/ac060551t
   Wang J, 2003, ANAL CHEM, V75, P2075, DOI 10.1021/ac030007+
   Wang J, 2008, CHEM REV, V108, P814, DOI 10.1021/cr068123a
   Wang YL, 2011, BIOSENS BIOELECTRON, V30, P107, DOI 10.1016/j.bios.2011.08.038
   Wang ZY, 2008, MATER CHEM PHYS, V111, P313, DOI 10.1016/j.matchemphys.2008.04.015
   Wen D, 2007, ELECTROCHIM ACTA, V52, P5312, DOI 10.1016/j.electacta.2007.02.006
   Willner B, 2006, CURR OPIN BIOTECH, V17, P589, DOI 10.1016/j.copbio.2006.10.008
   Wu S, 2007, ADV FUNCT MATER, V17, P585, DOI 10.1002/adfm.200600491
   Wu YH, 2007, BIOELECTROCHEMISTRY, V70, P335, DOI 10.1016/j.bioelechem.2006.05.001
   Xu XA, 2010, ACS NANO, V4, P4292, DOI 10.1021/nn1010057
   Yang LQ, 2009, BIOSENS BIOELECTRON, V25, P889, DOI 10.1016/j.bios.2009.09.002
   Yang ZJ, 2012, ELECTROCHIM ACTA, V70, P325, DOI 10.1016/j.electacta.2012.03.075
   Yang ZJ, 2011, BIOSENS BIOELECTRON, V26, P4337, DOI 10.1016/j.bios.2011.04.031
   Zhang J, 2007, BIOSENS BIOELECTRON, V22, P3036, DOI 10.1016/j.bios.2007.01.009
   Zhang S, 2009, MATER LETT, V63, P127, DOI 10.1016/j.matlet.2008.09.032
   Zhao HT, 2006, ANAL BIOCHEM, V350, P138, DOI 10.1016/j.ab.2005.11.034
   Zheng H, 2002, BIOSENS BIOELECTRON, V17, P541, DOI 10.1016/S0956-5663(02)00010-6
NR 48
TC 69
Z9 70
U1 3
U2 185
PU ELSEVIER ADVANCED TECHNOLOGY
PI OXFORD
PA OXFORD FULFILLMENT CENTRE THE BOULEVARD, LANGFORD LANE, KIDLINGTON,
   OXFORD OX5 1GB, OXON, ENGLAND
SN 0956-5663
EI 1873-4235
J9 BIOSENS BIOELECTRON
JI Biosens. Bioelectron.
PD APR 15
PY 2014
VL 54
BP 528
EP 533
DI 10.1016/j.bios.2013.11.043
PG 6
WC Biophysics; Biotechnology & Applied Microbiology; Chemistry, Analytical;
   Electrochemistry; Nanoscience & Nanotechnology
WE Science Citation Index Expanded (SCI-EXPANDED)
SC Biophysics; Biotechnology & Applied Microbiology; Chemistry;
   Electrochemistry; Science & Technology - Other Topics
GA AD2ND
UT WOS:000333071500079
PM 24325982
DA 2023-06-30
ER

PT J
AU Ghalehno, MH
   Mirzaei, M
   Torkzadeh-Mahani, M
AF Ghalehno, Maryam Hosseini
   Mirzaei, Mohammad
   Torkzadeh-Mahani, Masoud
TI Double strand DNA-based determination of menadione using a Fe3O4
   nanoparticle decorated reduced graphene oxide modified carbon paste
   electrode
SO BIOELECTROCHEMISTRY
LA English
DT Article
DE DNA biosensor; Carbon paste electrode; Menadione; Nanocomposite
ID PERFORMANCE LIQUID-CHROMATOGRAPHY; SODIUM BISULFITE; ELECTROCHEMICAL
   SENSOR; ANIMAL FEED; NANOCOMPOSITES; VITAMIN-K3; BIOSENSOR; COMPOSITE;
   VOLTAMMETRY; NANOTUBES
AB In this work an electrochemical label free DNA biosensor (ds-DNA) for the determination of menadione (MD) was developed. The biosensor was constructed using a modified nanocomposite consisting of Fe3O4 nanoparticies decorated reduced graphene oxide (Gr) on a carbon paste electrode (CPE). Scanning electron microscope (SEM), energy dispersive X-ray (EDAX) and Fourier transform infrared (FT-IR) spectroscopy confirmed the structure of the synthesized nanocomposites (electrode composition). The Gr-Fe3O4 nanocomposites formed a sensitive layer with large surface area. Electrochemical studies revealed that modification of the electrode surface with ds-DNA and Gr-Fe3O4 nanocomposite significantly increases the oxidation peak currents and reduces the peak potentials of MD. Under the optimum conditions, calibration curve was linear in the range of 0.3-100.0 nM with a detection limit of 0.13 nM. The relative standard deviation for 50.0 nM was 3.90% (n = 5). The proposed biosensor was successfully applied to the determination of MD. (C) 2018 Elsevier B.V. All rights reserved.
C1 [Ghalehno, Maryam Hosseini; Mirzaei, Mohammad] Shahid Bahonar Univ Kerman, Dept Chem, Kerman, Iran.
   [Ghalehno, Maryam Hosseini] Shahid Bahonar Univ Kerman, Young Res Soc, Kerman, Iran.
   [Torkzadeh-Mahani, Masoud] Grad Univ Adv Technol, Inst Sci High Technol & Environm Sci, Dept Biotechnol, Kerman, Iran.
C3 Shahid Bahonar University of Kerman (SBUK); Shahid Bahonar University of
   Kerman (SBUK); Graduate University of Advanced Technology
RP Torkzadeh-Mahani, M (通讯作者)，Grad Univ Adv Technol, Inst Sci High Technol & Environm Sci, Dept Biotechnol, Kerman, Iran.
EM mtmahani@gmail.com
RI Torkzadeh-Mahani, Masoud/AAC-1154-2022
FU Research Council of Shahid Bahonar University of Kerman [2671]; Graduate
   University of Advanced Technology of Kerman
FX This work was supported by grants from the Research Council (2671) of
   Shahid Bahonar University of Kerman and Graduate University of Advanced
   Technology of Kerman.
CR AKMAN SA, 1984, ANAL BIOCHEM, V141, P488, DOI 10.1016/0003-2697(84)90075-7
   Bagheri H, 2012, TALANTA, V97, P87, DOI 10.1016/j.talanta.2012.03.066
   Balandin AA, 2008, NANO LETT, V8, P902, DOI 10.1021/nl0731872
   BILLEDEAU SM, 1989, J CHROMATOGR, V472, P371, DOI 10.1016/S0021-9673(00)94136-0
   Bjomsson T., 1982, DISPOSITION FUNCTION, P114
   Cioroi M, 2015, ROM BIOTECH LETT, V20, P10431
   Demirkaya-Miloglu F, 2014, IRAN J PHARM RES, V13, P353
   Dikin DA, 2007, NATURE, V448, P457, DOI 10.1038/nature06016
   Ding YT, 2013, ELECTROCHIM ACTA, V106, P35, DOI 10.1016/j.electacta.2013.05.066
   Elgawish MS, 2013, CHEM RES TOXICOL, V26, P1409, DOI 10.1021/tx400253k
   Erogul S, 2015, ELECTROCHIM ACTA, V186, P302, DOI 10.1016/j.electacta.2015.10.174
   Ghalehno MH, 2018, MICROCHIM ACTA, V185, DOI 10.1007/s00604-018-2704-y
   He QH, 2001, ANAL SCI, V17, P1209, DOI 10.2116/analsci.17.1209
   Helaleh MIH, 1997, J AOAC INT, V80, P756
   Huang KJ, 2014, ELECTROCHIM ACTA, V118, P130, DOI 10.1016/j.electacta.2013.12.019
   Jiang C, 2008, ELECTROCHIM ACTA, V53, P2917, DOI 10.1016/j.electacta.2007.11.015
   Kumar PR, 2014, ELECTROCHIM ACTA, V146, P503, DOI 10.1016/j.electacta.2014.09.081
   LAFFI R, 1988, J ASSOC OFF ANA CHEM, V71, P826
   Lee C, 2008, SCIENCE, V321, P385, DOI 10.1126/science.1157996
   Li L, 2014, J MATER CHEM B, V2, P6669, DOI 10.1039/c4tb01178c
   Mao GY, 2014, J MATER CHEM B, V2, P4481, DOI 10.1039/c4tb00394b
   Nevado JJB, 1998, ANALYST, V123, P287, DOI 10.1039/a706114e
   Novoselov KS, 2007, SCIENCE, V315, P1379, DOI 10.1126/science.1137201
   Novoselov KS, 2005, NATURE, V438, P197, DOI 10.1038/nature04233
   Peigney A, 2001, CARBON, V39, P507, DOI 10.1016/S0008-6223(00)00155-X
   Peng HP, 2015, SENSOR ACTUAT B-CHEM, V207, P269, DOI 10.1016/j.snb.2014.10.059
   Rao CNR, 2009, J MATER CHEM, V19, P2457, DOI 10.1039/b815239j
   Risk N. M., 2002, MICROCHIM ACTA, V138, P53
   SPEEK AJ, 1984, J CHROMATOGR, V301, P441, DOI 10.1016/S0021-9673(01)89217-7
   Su J, 2011, J PHYS CHEM C, V115, P14469, DOI 10.1021/jp201666s
   Vinothkannan M, 2015, SPECTROCHIM ACTA A, V136, P256, DOI 10.1016/j.saa.2014.09.031
   VIRE JC, 1988, TALANTA, V35, P997, DOI 10.1016/0039-9140(88)80235-2
   Wang YX, 2011, ANAL BIOCHEM, V419, P76, DOI 10.1016/j.ab.2011.08.009
   Welch TW, 1996, J PHYS CHEM-US, V100, P13829, DOI 10.1021/jp960251n
   Zhang WX, 2015, ANAL CHIM ACTA, V853, P285, DOI 10.1016/j.aca.2014.10.032
   Zhang ZX, 2016, J ELECTROANAL CHEM, V775, P258, DOI 10.1016/j.jelechem.2016.06.005
   Ziyatdinova G, 2013, J SOLID STATE ELECTR, V17, P2679, DOI 10.1007/s10008-013-2170-8
NR 37
TC 8
Z9 8
U1 0
U2 50
PU ELSEVIER SCIENCE SA
PI LAUSANNE
PA PO BOX 564, 1001 LAUSANNE, SWITZERLAND
SN 1567-5394
EI 1878-562X
J9 BIOELECTROCHEMISTRY
JI Bioelectrochemistry
PD DEC
PY 2018
VL 124
BP 165
EP 171
DI 10.1016/j.bioelechem.2018.07.014
PG 7
WC Biochemistry & Molecular Biology; Biology; Biophysics; Electrochemistry
WE Science Citation Index Expanded (SCI-EXPANDED)
SC Biochemistry & Molecular Biology; Life Sciences & Biomedicine - Other
   Topics; Biophysics; Electrochemistry
GA GX2SG
[truncated: 2,993,439 more chars]
