# Supplementary material for: Hotspots and trends of electrochemical biosensor technology: a bibliometric analysis from 2003 to 2023
Source: RSC Adv. 2023 Oct 19;13(44):30704–17. doi: 10.1039/d3ra05889a (PMC10585615; doi:10.1039/d3ra05889a)
Supplement: RA-013-D3RA05889A-s001 [file RA-013-D3RA05889A-s001.zip › data-30.xlsx]

FN Clarivate Analytics Web of Science
VR 1.0
PT J
AU Congur, G
AF Congur, Gulsah
TI Electrochemical investigation of the interaction of 2,4-D and double
   stranded DNA using pencil graphite electrodes
SO TURKISH JOURNAL OF CHEMISTRY
LA English
DT Article
DE DNA-herbicide interaction; 2,4-dichlorophenoxyacetic acid; pencil
   graphite electrode; voltam metric analysis; electrochemical
   characterization; microscopic characterization
ID 2,4-DICHLOROPHENOXYACETIC ACID; IMPEDANCE SPECTROSCOPY; SELECTIVE
   DETECTION; HERBICIDE
AB 2,4-dichlorophenoxyacetic acid (2,4-D) is an auxinic herbicide used to control broadleaf weeds. It is also a threatening factor for not only aquatic life but also human health due to its genotoxicity and endocrine disruptive property. Herein, the interaction between 2,4-D and double stranded DNA was investigated by using single-use pencil graphite electrodes (PGE) in combination with electrochemical techniques. The detection mechanism was based on the monitoring of the changes at the guanine oxidation signal obtained before/after surface-confined interaction of 2,4-1) and DNA at the surface of PGE. The electrochemical characterization of the interaction was studied by using microscopic and electrochemical techniques. The response obtained by interaction in the presence of another herbicide, glyphosate, which is widely used with 2,4-D for weed control, was compared to the one occurred in the presence of 2,4-D. Electrochemical monitoring of the interaction between the herbicide whose active molecule was 2,4-D and DNA was also investigated. The detection (LOD) and quantification limits (LOQ) for 2,4-D and the herbicide could be obtained in the linear concentration ranges of 30-70 mu g/mL and 10-30 mu g/mL, respectively and LOD and LOQ values were found to be 2.85 and 9.50 mu g/ mL for both 2,4-D and the herbicide. The sensitivity of the biosensor was calculated as 0.087 mu A.mL/mu g.cm(2).This is the first study in literature by means of not only voltammetric detection of 2,4-D and DNA interaction but also the herbicide-DNA interaction at the surface of PGE based on the changes at the guanine signal.
C1 [Congur, Gulsah] Bilecik Seyh Edebali Univ, Vocat Sch Hlth Serv, Bilecik, Turkey.
   [Congur, Gulsah] Bilecik Seyh Edebali Univ, Biotechnol Applicat & Res Ctr, Bilecik, Turkey.
C3 Bilecik Seyh Edebali University; Bilecik Seyh Edebali University
RP Congur, G (通讯作者)，Bilecik Seyh Edebali Univ, Vocat Sch Hlth Serv, Bilecik, Turkey.; Congur, G (通讯作者)，Bilecik Seyh Edebali Univ, Biotechnol Applicat & Res Ctr, Bilecik, Turkey.
EM gulsah.congur@hotmail.com
OI CONGUR, GULSAH/0000-0002-0599-0993
CR Ahmadi F, 2009, DNA CELL BIOL, V28, P527, DOI 10.1089/dna.2009.0892
   Azadmehr F, 2019, MICROCHIM ACTA, V186, DOI 10.1007/s00604-019-3980-x
   Bartosik M, 2013, ELECTROCHEM COMMUN, V33, P55, DOI 10.1016/j.elecom.2013.04.009
   Carvalho WF, 2020, ENVIRON SCI POLLUT R, V27, P6515, DOI 10.1007/s11356-019-07379-x
   Chen WJ, 2015, ENVIRON MONIT ASSESS, V187, DOI 10.1007/s10661-015-4536-0
   Congur G, 2021, SENSOR ACTUAT B-CHEM, V326, DOI 10.1016/j.snb.2020.128818
   Congur G, 2014, SENSOR ACTUAT B-CHEM, V201, P59, DOI 10.1016/j.snb.2014.03.104
   CUMMINGS TE, 1978, ANAL CHEM, V50, P480, DOI 10.1021/ac50025a031
   De Rycke E, 2020, BIOSENS BIOELECTRON, V169, DOI 10.1016/j.bios.2020.112579
   Demir E, 2020, CURR ANAL CHEM, V16, P176, DOI 10.2174/1573411014666180619143729
   Erdem A, 2007, TALANTA, V74, P318, DOI 10.1016/j.talanta.2007.10.012
   Fontmorin JM, 2012, CHEM ENG J, V195, P208, DOI 10.1016/j.cej.2012.04.058
   Fusco G, 2017, BIOSENS BIOELECTRON, V93, P52, DOI 10.1016/j.bios.2016.10.016
   Gupta R, 2021, J HAZARD MATER, V401, DOI [10.1016/j.jhazmal.2020.123379, 10.1016/j.jhazmat.2020.123379]
   Hasanjani HRA, 2019, BIOSENS BIOELECTRON, V128, P1, DOI 10.1016/j.bios.2018.12.039
   Islam F, 2018, ENVIRON INT, V111, P332, DOI 10.1016/j.envint.2017.10.020
   Janek RP, 1998, LANGMUIR, V14, P3011, DOI 10.1021/la970980+
   Jiang JQ, 2020, ANAL CHIM ACTA, V1130, P1, DOI 10.1016/j.aca.2020.07.012
   Kang J, 2021, BIOELECTROCHEMISTRY, V137, DOI 10.1016/j.bioelechem.2020.107647
   Kesici E, 2019, INT J BIOL MACROMOL, V139, P1117, DOI 10.1016/j.ijbiomac.2019.08.024
   Khan MZH, 2020, BIOSENS BIOELECTRON, V166, DOI 10.1016/j.bios.2020.112431
   Koksoy B, 2021, SENSOR ACTUAT B-CHEM, V329, DOI 10.1016/j.snb.2020.129198
   Koksoy B, 2021, FOOD CHEM TOXICOL, V147, DOI 10.1016/j.fct.2020.111886
   Kumar H, 2020, ENVIRON IMPACT ASSES, V85, DOI 10.1016/j.eiar.2020.106438
   Laborde MRR, 2020, TOXICOL IN VITRO, V65, DOI 10.1016/j.tiv.2020.104783
   Liu FP, 2019, ELECTROCHIM ACTA, V295, P615, DOI 10.1016/j.electacta.2018.10.177
   Maleki N, 2005, ANAL CHIM ACTA, V530, P69, DOI 10.1016/j.aca.2004.08.058
   Miller J., 2005, STAT CHEMOMETRICS AN, V5th, P121, DOI 10.1198/tech.2004
   Mohamadi M, 2015, BIOELECTROCHEMISTRY, V101, P52, DOI 10.1016/j.bioelechem.2014.07.003
   Navratilova I, 2004, BIOELECTROCHEMISTRY, V62, P11, DOI 10.1016/j.bioelechem.2003.10.004
   Palecek E, 2017, APPL MATER TODAY, V9, P434, DOI 10.1016/j.apmt.2017.08.011
   Palecek E, 2009, ELECTROANAL, V21, P239, DOI 10.1002/elan.200804416
   Peterson RKD, 2004, WEED SCI, V52, P834, DOI 10.1614/WS-03-149R
   Polyakov MS, 2020, APPL SURF SCI, V504, DOI 10.1016/j.apsusc.2019.144276
   Prusty AK, 2017, MATER RES EXPRESS, V4, DOI 10.1088/2053-1591/aa6386
   Qian P, 2010, MICROCHIM ACTA, V168, P347, DOI 10.1007/s00604-009-0280-x
   Raju VM, 2020, MICROCHEM J, V159, DOI 10.1016/j.microc.2020.105434
   Randviir EP, 2018, ELECTROCHIM ACTA, V286, P179, DOI 10.1016/j.electacta.2018.08.021
   Robinson AP, 2012, WEED TECHNOL, V26, P657, DOI 10.1614/WT-D-12-00081.1
   de Arcaute CR, 2016, ECOTOX ENVIRON SAFE, V128, P222, DOI 10.1016/j.ecoenv.2016.02.027
   de Arcaute CR, 2018, ENVIRON POLLUT, V243, P670, DOI 10.1016/j.envpol.2018.09.040
   Saberian M, 2013, TURK J CHEM, V37, P366, DOI 10.3906/kim-1209-45
   Sariogullari H, 2019, J ELECTROANAL CHEM, V840, P10, DOI 10.1016/j.jelechem.2019.03.045
   Senocak A, 2021, BIOSENS BIOELECTRON, V174, DOI 10.1016/j.bios.2020.112819
   Senocak A, 2020, ELECTROANAL, V32, P2330, DOI 10.1002/elan.202060237
   Senocak A, 2020, SENSOR ACTUAT B-CHEM, V312, DOI 10.1016/j.snb.2020.127939
   Senocak A, 2019, ELECTROANAL, V31, P1697, DOI 10.1002/elan.201900214
   Senocak A, 2018, SENSOR ACTUAT B-CHEM, V267, P165, DOI 10.1016/j.snb.2018.04.012
   Shi HJ, 2011, ELECTROCHEM COMMUN, V13, P1404, DOI 10.1016/j.elecom.2011.08.022
   Singh KP, 2010, IONICS, V16, P529, DOI 10.1007/s11581-010-0419-0
   Skrzypczynska K, 2016, J ELECTROANAL CHEM, V766, P8, DOI 10.1016/j.jelechem.2016.01.025
   Soloneski S, 2011, HERBICIDES AND ENVIRONMENT, P515
   Sun JD, 2019, CURR OPIN ELECTROCHE, V17, P23, DOI 10.1016/j.coelec.2019.04.007
   Todd OE, 2020, PLANT SCI, V300, DOI 10.1016/j.plantsci.2020.110631
   Toprakci I, 2020, CHEM PAP, V74, P3995, DOI 10.1007/s11696-020-01218-x
   Torrinha A, 2018, TALANTA, V190, P235, DOI 10.1016/j.talanta.2018.07.086
   Vyskocil V, 2013, Sensing in Electroanalysis, V7, P141
   Wong A, 2013, SENSOR ACTUAT B-CHEM, V181, P332, DOI 10.1016/j.snb.2012.12.095
   Wu GG, 2020, ENVIRON RES, V186, DOI 10.1016/j.envres.2020.109542
NR 59
TC 0
Z9 0
U1 2
U2 16
PU SCIENTIFIC TECHNICAL RESEARCH COUNCIL TURKEY-TUBITAK
PI ANKARA
PA ATATURK BULVARI NO 221, KAVAKLIDERE, TR-06100 ANKARA, TURKEY
SN 1300-0527
J9 TURK J CHEM
JI Turk. J. Chem.
PY 2021
VL 45
IS 3
BP 600
EP 615
DI 10.3906/kim-2011-56
PG 16
WC Chemistry, Multidisciplinary; Engineering, Chemical
WE Science Citation Index Expanded (SCI-EXPANDED)
SC Chemistry; Engineering
GA TC0WL
UT WOS:000668365800009
PM 34385855
OA Bronze, Green Published
DA 2023-06-30
ER

PT J
AU Maddi, C
   Bourquard, F
   Tite, T
   Loir, AS
   Donnet, C
   Garrelie, F
   Barnier, V
   Wolski, K
   Fortgang, P
   Zehani, N
   Braiek, M
   Lagarde, F
   Chaix, C
   Jaffrezic-Renault, N
   Rojas, TC
   Sanchez-Lopez, JC
AF Maddi, C.
   Bourquard, F.
   Tite, T.
   Loir, A. -S.
   Donnet, C.
   Garrelie, F.
   Barnier, V.
   Wolski, K.
   Fortgang, P.
   Zehani, N.
   Braiek, M.
   Lagarde, F.
   Chaix, C.
   Jaffrezic-Renault, N.
   Rojas, T. C.
   Sanchez-Lopez, J. C.
TI Structure, electrochemical properties and functionalization of amorphous
   CN films deposited by femtosecond pulsed laser ablation
SO DIAMOND AND RELATED MATERIALS
LA English
DT Article; Proceedings Paper
CT 26th International Conference on Diamond and Carbon Materials (DCM)
CY SEP 06-10, 2015
CL Bad Homburg vor der Hohe, GERMANY
DE Pulsed laser deposition; Carbon nitride; Electrochemistry;
   Functionalization
ID CARBON NITRIDE FILMS; X-RAY PHOTOELECTRON; THIN-FILMS; BONDING
   STRUCTURE; CLICK CHEMISTRY; FIELD-EMISSION; SUBSTRATE; COATINGS;
   TEMPERATURE; ELECTRODES
AB Amorphous carbon nitride (a-C:N) material has attracted much attention in research and development Recently, it has become a more promising electrode material than conventional carbon based electrodes in electrochemical and biosensor applications. Nitrogen containing amorphous carbon (a-C:N) thin films have been synthesized by femtosecond pulsed laser deposition (fs-PLD) coupled with plasma assistance through Direct Current (DC) bias power supply. During the deposition process, various nitrogen pressures (0 to 10 Pa) and DC bias (0 to -350 V) were used in order to explore a wide range of nitrogen content into the films. The structure and chemical composition of the films have been studied by using Raman spectroscopy, electron energy-loss spectroscopy (EELS) and high-resolution transmission electron microscopy (HRTEM). Increasing the nitrogen pressure or adding a DC bias induced an increase of the N content, up to 21 at%. Nitrogen content increase induces a higher sp(2) character of the film. However DC bias has been found to increase the film structural disorder, which was detrimental to the electrochemical properties. Indeed the electrochemical measurements, investigated by cyclic voltammetry (CV), demonstrated that a-C:N film with moderate nitrogen content (10 at.%) exhibited the best behavior, in terms of reversibility and electron transfer kinetics. Electrochemical grafting from diazonium salts was successfully achieved on this film, with a surface coverage of covalently bonded molecules close to the dense packed monolayer of ferrocene molecules. Such a film may be a promising electrode material in electrochemical detection of electroactive pollutants on bare film, and of biopathogen molecules after surface grafting of the specific affinity receptor. (C) 2016 Elsevier B.V. All rights reserved.
C1 [Maddi, C.; Bourquard, F.; Tite, T.; Loir, A. -S.; Donnet, C.; Garrelie, F.; Fortgang, P.; Zehani, N.; Braiek, M.; Lagarde, F.; Chaix, C.; Jaffrezic-Renault, N.] Univ Lyon, Villejuif, France.
   [Maddi, C.; Bourquard, F.; Tite, T.; Loir, A. -S.; Donnet, C.; Garrelie, F.] Univ St Etienne, Lab Hubert Curien, UMR 5516, F-42000 St Etienne, France.
   [Barnier, V.; Wolski, K.] Ecole Natl Super Mines, Lab Georges Friedel, UMR 5307, F-42023 St Etienne, France.
   [Fortgang, P.; Zehani, N.; Braiek, M.; Lagarde, F.; Chaix, C.; Jaffrezic-Renault, N.] Univ Lyon 1, CNRS, Inst Sci Analyt, UMR 5280, F-69100 Villeurbanne, France.
   [Rojas, T. C.; Sanchez-Lopez, J. C.] CSIC US, Inst Ciencia Mat Sevilla, Seville 41092, Spain.
C3 Centre National de la Recherche Scientifique (CNRS); CNRS - Institute
   for Engineering & Systems Sciences (INSIS); Universite Jean Monnet;
   Centre National de la Recherche Scientifique (CNRS); CNRS - Institute
   for Engineering & Systems Sciences (INSIS); IMT - Institut
   Mines-Telecom; Mines Saint-Etienne; Centre National de la Recherche
   Scientifique (CNRS); CNRS - Institute of Chemistry (INC); UDICE-French
   Research Universities; Universite Claude Bernard Lyon 1; Consejo
   Superior de Investigaciones Cientificas (CSIC); Instituto de Ciencia de
   Materiales de Sevilla (ICMS-CSIC); University of Sevilla
RP Donnet, C (通讯作者)，Univ Lyon, Villejuif, France.; Donnet, C (通讯作者)，Univ St Etienne, Lab Hubert Curien, UMR 5516, F-42000 St Etienne, France.
EM Christophe.Donnet@univ-st-etienne.fr
RI LOIR, Anne-Sophie/N-3482-2019; Jaffrezic-Renault, Nicole J/J-4154-2017;
   Lagarde, Florence/K-1505-2016; Maddi, Chiru/AAA-3623-2021; Donnet,
   Christophe/F-2411-2011; LOIR, Anne-Sophie/J-4041-2012; GARRELIE,
   Florence/AAF-1099-2019; Wolski, Krzysztof/E-7155-2018; Tite,
   Teddy/L-1612-2016; Rojas, Teresa Cristina/B-8914-2015; Sanchez-Lopez,
   Juan Carlos/K-3424-2014
OI LOIR, Anne-Sophie/0000-0001-9169-1545; Jaffrezic-Renault, Nicole
   J/0000-0003-1354-9273; Maddi, Chiru/0000-0003-0454-776X; LOIR,
   Anne-Sophie/0000-0001-9169-1545; GARRELIE, Florence/0000-0003-4557-8677;
   Wolski, Krzysztof/0000-0002-3216-9869; Tite, Teddy/0000-0002-2839-9012;
   Rojas, Teresa Cristina/0000-0001-7684-2421; Sanchez-Lopez, Juan
   Carlos/0000-0002-3490-6455
CR Adamopoulos G, 2003, DIAM RELAT MATER, V12, P613, DOI 10.1016/S0925-9635(03)00038-4
   Amaratunga GAJ, 1996, APPL PHYS LETT, V68, P2529, DOI 10.1063/1.116173
   Aoi Y, 1999, J APPL PHYS, V86, P2318, DOI 10.1063/1.371048
   Bard A.J., 1983, ELECTROCHEMISTRY PRI
   Benchikh N, 2006, SURF COAT TECH, V200, P6272, DOI 10.1016/j.surfcoat.2005.11.056
   Benchikh N, 2005, THIN SOLID FILMS, V482, P287, DOI 10.1016/j.tsf.2004.11.162
   Bourquard F., APPL SURF S IN PRESS
   Byers JC, 2010, J PHYS CHEM C, V114, P18474, DOI 10.1021/jp103795c
   Cappelli E, 2011, APPL SURF SCI, V257, P5175, DOI 10.1016/j.apsusc.2010.12.065
   Cheng YH, 2002, APPL PHYS A-MATER, V74, P225, DOI 10.1007/s003390100871
   Cheng YH, 2002, DIAM RELAT MATER, V11, P1511, DOI 10.1016/S0925-9635(02)00055-9
   Cheng YH, 2001, APPL SURF SCI, V182, P32, DOI 10.1016/S0169-4332(01)00403-2
   Donnet C, 1999, SURF COAT TECH, V120, P594, DOI 10.1016/S0257-8972(99)00449-1
   Donnet C., 2008, TRIBOLOGY DIAMOND LI
   Evrard D, 2008, CHEM-EUR J, V14, P9286, DOI 10.1002/chem.200801168
   Ferrari AC, 2000, PHYS REV B, V61, P14095, DOI 10.1103/PhysRevB.61.14095
   Ferrari AC, 2003, PHYS REV B, V67, DOI 10.1103/PhysRevB.67.155306
   Ferrari CA., 2001, PHYS REV B, V64, P1
   Garrelie F, 2003, SURF COAT TECH, V163, P306, DOI 10.1016/S0257-8972(02)00481-4
   Girard-Lauriault PL, 2008, PLASMA PROCESS POLYM, V5, P631, DOI 10.1002/ppap.200800054
   Jribi S, 2014, ELECTROCHIM ACTA, V136, P473, DOI 10.1016/j.electacta.2014.05.042
   Khadro B, 2011, SENSOR ACTUAT B-CHEM, V155, P120, DOI 10.1016/j.snb.2010.11.034
   Kikuchi Y, 2015, CARBON, V93, P207, DOI 10.1016/j.carbon.2015.05.074
   Lee L, 2015, LANGMUIR, V31, P5071, DOI 10.1021/acs.langmuir.5b00730
   Maddi C, 2015, APPL SURF SCI, V332, P346, DOI 10.1016/j.apsusc.2015.01.123
   Majumdar A, 2009, J PHYS CHEM B, V113, P15734, DOI 10.1021/jp906654m
   McCann R, 2005, J APPL PHYS, V97, DOI 10.1063/1.1874300
   Miyajima Y, 2008, J APPL PHYS, V104, DOI 10.1063/1.2977718
   NICHOLSON RS, 1965, ANAL CHEM, V37, P1351, DOI 10.1021/ac60230a016
   NIU CM, 1993, SCIENCE, V261, P334, DOI 10.1126/science.261.5119.334
   Riedo E, 2000, J APPL PHYS, V88, P4365, DOI 10.1063/1.1309041
   Ripert M, 2013, ELECTROCHIM ACTA, V91, P82, DOI 10.1016/j.electacta.2012.12.108
   Ritzert NL, 2013, LANGMUIR, V29, P1683, DOI 10.1021/la3042549
   Sanchez-Lopez JC, 2001, J APPL PHYS, V90, P675, DOI 10.1063/1.1380998
   Satyanarayana BS, 1997, APPL PHYS LETT, V71, P1430, DOI 10.1063/1.119915
   Sbartai A, 2012, ANAL CHEM, V84, P4805, DOI 10.1021/ac3003598
   Sikora A, 2010, J APPL PHYS, V108, DOI 10.1063/1.3510483
   Sikora A, 2009, APPL PHYS A-MATER, V94, P105, DOI 10.1007/s00339-008-4893-4
   Soto G, 2001, APPL SURF SCI, V183, P246, DOI 10.1016/S0169-4332(01)00567-0
   Spaeth C, 1998, DIAM RELAT MATER, V7, P1727, DOI 10.1016/S0925-9635(98)00297-0
   Wang PF, 2014, MATER CHEM PHYS, V145, P434, DOI 10.1016/j.matchemphys.2014.02.032
   Yeap WS, 2014, CHEMELECTROCHEM, V1, P1145, DOI 10.1002/celc.201402068
   Zeng AP, 2014, DIAM RELAT MATER, V43, P12, DOI 10.1016/j.diamond.2014.01.003
   Zeze DA, 2003, PHILOS MAG, V83, P1937, DOI 10.1080/1478643031000088665
   Zhang WM, 2003, ELECTROANAL, V15, P409, DOI 10.1002/elan.200390047
   Zhou QK, 2015, APPL SURF SCI, V329, P281, DOI 10.1016/j.apsusc.2014.12.162
NR 46
TC 8
Z9 8
U1 1
U2 45
PU ELSEVIER SCIENCE SA
PI LAUSANNE
PA PO BOX 564, 1001 LAUSANNE, SWITZERLAND
SN 0925-9635
EI 1879-0062
J9 DIAM RELAT MATER
JI Diam. Relat. Mat.
PD MAY
PY 2016
VL 65
SI SI
BP 17
EP 25
DI 10.1016/j.diamond.2016.01.001
PG 9
WC Materials Science, Multidisciplinary; Materials Science, Coatings &
   Films; Physics, Applied; Physics, Condensed Matter
WE Science Citation Index Expanded (SCI-EXPANDED); Conference Proceedings Citation Index - Science (CPCI-S)
SC Materials Science; Physics
GA DM7NM
UT WOS:000376547300005
DA 2023-06-30
ER

PT J
AU Miao, JC
   Du, K
   Li, X
   Xu, XT
   Dong, X
   Fang, JL
   Cao, W
   Wei, Q
AF Miao, Juncong
   Du, Kang
   Li, Xuan
   Xu, Xiaoting
   Dong, Xue
   Fang, Jinglong
   Cao, Wei
   Wei, Qin
TI Ratiometric electrochemical immunosensor for the detection of
   procalcitonin based on the ratios of SiO2-Fc-COOH-Au and UiO-66-TB
   complexes
SO BIOSENSORS & BIOELECTRONICS
LA English
DT Article
DE UiO-66-TB; SiO2-Fc-COOH-Au; PCT; Ratiometric electrochemical
   immunosensor
ID SIGNAL AMPLIFICATION STRATEGY; METAL-ORGANIC FRAMEWORK; FACILE
   SYNTHESIS; PERFORMANCE; SIO2; FERROCENE; BLUE); ACID
AB Procalcitonin (PCT) as a disease marker is of great significance in the early diagnosis of septicemia and pyemia. Biosensor have good prospects for analysis and detection of disease markers, but developing highly sensitive detection methods for detecting PCT remains a daunting task. In this paper, we develop a ratiometric electrochemical immunosensor with Au NPs modified SiO2-Fc-COOH complex as matrix and UiO-66 loaded with Toluidine blue (TB) as a marker for quantitative detection of procalcitonin (PCT). The SiO2 modified by APTES not only has a large specific surface area but also contains abundant amino groups, which can be connected to the electrochemical probe of ferrocenecarboxylic acid (Fc-COOH). UiO-66 has the advantages of large specific surface area, high porosity and adjustable structure, which can adsorb toluidine blue electrochemical probe through electrostatic attraction. Measurement and analysis of the prepared immunosensor by Differential Pulse Voltammetry (DPV) show that the oxidation peak currents of Fc-COOH and TB appear at potentials of 0.30 V and--0.30 V respectively. As the PCT concentration increases, the oxidation peak current of TB increases and the oxidation peak current of Fc-COOH decreases. The ratios (Delta I=Delta I-TB/Delta IFc-COOH) between the double signals could show a certain linear relationship with the concentration of the PCT within a certain range. Under optimal conditions, the linear range of detection obtained by the immunosensor was 1 pg/mL-100 ng/mL and the detection limit was 0.3 pg/mL. In this work, the developed ratiometric electrochemical immunosensor not only provides a simple, reliable and sensitive strategy for quantitative detection of PCT but also provides a useful method for clinical detection of other disease markers.
C1 [Miao, Juncong; Li, Xuan; Xu, Xiaoting; Dong, Xue; Fang, Jinglong; Cao, Wei; Wei, Qin] Univ Jinan, Collaborat Innovat Ctr Green Chem Mfg & Accurate, Key Lab Interfacial React & Sensing Anal Univ Sha, Sch Chem & Chem Engn, Jinan 250022, Peoples R China.
   [Du, Kang] CECEP & CIECC Environm Investment Management Co L, Beijing 100034, Peoples R China.
C3 University of Jinan
RP Cao, W (通讯作者)，Univ Jinan, Collaborat Innovat Ctr Green Chem Mfg & Accurate, Key Lab Interfacial React & Sensing Anal Univ Sha, Sch Chem & Chem Engn, Jinan 250022, Peoples R China.
EM jn_chm302@163.com
FU National Natural Science Foundation of China [21575050]; National Key
   Scientific Instrument and Equipment Development Project of China
   [21627809]; Jinan Scientific Research Leader Workshop Project
   [2018GXRC024]
FX This study was supported by the National Natural Science Foundation of
   China (No. 21575050), National Key Scientific Instrument and Equipment
   Development Project of China (No. 21627809), Jinan Scientific Research
   Leader Workshop Project (2018GXRC024).
CR ASSICOT M, 1993, LANCET, V341, P515, DOI 10.1016/0140-6736(93)90277-N
   Bao CZ, 2019, BIOSENS BIOELECTRON, V142, DOI 10.1016/j.bios.2019.111513
   BODENHEI.JS, 1973, SPECTROCHIM ACTA A, VA 29, P1733, DOI 10.1016/0584-8539(73)80125-4
   Chakarova K, 2019, MICROPOR MESOPOR MAT, V281, P110, DOI 10.1016/j.micromeso.2019.03.006
   Chen HM, 2010, ANGEW CHEM INT EDIT, V49, P607, DOI 10.1002/anie.200904885
   Chen PP, 2018, SENSOR ACTUAT B-CHEM, V267, P525, DOI 10.1016/j.snb.2018.04.061
   Chen Y, 2020, SENSOR ACTUAT B-CHEM, V311, DOI 10.1016/j.snb.2020.127931
   Chen Y, 2019, BIOSENS BIOELECTRON, V145, DOI 10.1016/j.bios.2019.111638
   Chen Y, 2019, BIOSENS BIOELECTRON, V132, P294, DOI 10.1016/j.bios.2019.02.057
   Chen Y, 2019, BIOSENS BIOELECTRON, V126, P187, DOI 10.1016/j.bios.2018.10.057
   Fang YS, 2018, SENSOR ACTUAT B-CHEM, V258, P238, DOI 10.1016/j.snb.2017.11.062
   Feng TT, 2016, BIOSENS BIOELECTRON, V79, P48, DOI 10.1016/j.bios.2015.11.001
   Guan QQ, 2017, FUEL, V205, P130, DOI 10.1016/j.fuel.2017.05.029
   Hu ZG, 2015, INORG CHEM, V54, P4862, DOI 10.1021/acs.inorgchem.5b00435
   Huang G, 2016, ANGEW CHEM INT EDIT, V55, P7379, DOI 10.1002/anie.201600497
   Jia Y, 2019, ACS SENSORS, V4, P1909, DOI 10.1021/acssensors.9b00870
   Karzai W, 1997, INFECTION, V25, P329, DOI 10.1007/BF01740811
   Lemaire PC, 2017, ACS APPL MATER INTER, V9, P22042, DOI 10.1021/acsami.7b05214
   Li FY, 2018, BIOSENS BIOELECTRON, V100, P512, DOI 10.1016/j.bios.2017.09.048
   Li FY, 2017, BIOSENS BIOELECTRON, V87, P630, DOI 10.1016/j.bios.2016.09.018
   Li FY, 2015, BIOSENS BIOELECTRON, V68, P626, DOI 10.1016/j.bios.2015.01.049
   Li ZP, 2015, APPL SURF SCI, V345, P122, DOI 10.1016/j.apsusc.2015.03.159
   Ma F, 2019, ACS APPL MATER INTER, V11, P19902, DOI 10.1021/acsami.9b06769
   Ma HM, 2016, BIOSENS BIOELECTRON, V78, P167, DOI 10.1016/j.bios.2015.11.036
   Miao JC, 2019, ANAL CHIM ACTA, V1089, P48, DOI 10.1016/j.aca.2019.09.017
   Molinero-Fernandez A., 2019, ANAL CHEM
   Ning SX, 2019, ANAL CHIM ACTA, V1062, P87, DOI 10.1016/j.aca.2019.02.041
   Oien S, 2014, CRYST GROWTH DES, V14, P5370, DOI 10.1021/cg501386j
   Palakollu VN, 2018, SYNTHETIC MET, V245, P87, DOI 10.1016/j.synthmet.2018.08.012
   Ribeiro JA, 2018, BIOSENS BIOELECTRON, V109, P246, DOI 10.1016/j.bios.2018.03.011
   Shen WJ, 2015, ACS APPL MATER INTER, V7, P4127, DOI 10.1021/am508137t
   Sun RL, 2014, ORGANOMETALLICS, V33, P4560, DOI 10.1021/om5000453
   Trindade EKG, 2019, BIOSENS BIOELECTRON, V138, DOI 10.1016/j.bios.2019.05.016
   Vashist SK, 2016, ANAL CHIM ACTA, V938, P129, DOI 10.1016/j.aca.2016.08.007
   Wang HY, 2015, CLIN CHIM ACTA, V444, P37, DOI 10.1016/j.cca.2015.01.024
   Wang H, 2017, BIOSENS BIOELECTRON, V87, P745, DOI 10.1016/j.bios.2016.09.014
   Wang J, 2012, ANAL CHEM, V84, P4893, DOI 10.1021/ac300498v
   Wang Y, 2017, J MATER CHEM A, V5, P8385, DOI 10.1039/c7ta01066d
   Wang YG, 2018, BIOSENS BIOELECTRON, V101, P290, DOI 10.1016/j.bios.2017.10.042
   Wang YL, 2015, BIOSENS BIOELECTRON, V74, P59, DOI 10.1016/j.bios.2015.06.033
   Wu D, 2014, BIOSENS BIOELECTRON, V54, P634, DOI 10.1016/j.bios.2013.11.042
   Xing B, 2018, SENSOR ACTUAT B-CHEM, V265, P403, DOI 10.1016/j.snb.2018.03.053
   Xue JW, 2019, ACS SENSORS, V4, P2825, DOI 10.1021/acssensors.9b01552
   Yang L, 2019, ANAL CHEM, V91, P7145, DOI 10.1021/acs.analchem.9b00325
   Yang T, 2018, SENSOR ACTUAT B-CHEM, V274, P501, DOI 10.1016/j.snb.2018.07.138
   Yuan YL, 2010, J ELECTROANAL CHEM, V643, P15, DOI 10.1016/j.jelechem.2010.03.014
   Zhang TR, 2009, J PHYS CHEM C, V113, P3168, DOI 10.1021/jp810360a
   Zhang T, 2018, BIOSENS BIOELECTRON, V119, P176, DOI 10.1016/j.bios.2018.08.020
   Zou B, 2014, J COLLOID INTERF SCI, V417, P210, DOI 10.1016/j.jcis.2013.11.029
   Zou D, 2019, MATER TODAY CHEM, V12, P139, DOI 10.1016/j.mtchem.2018.12.004
NR 50
TC 45
Z9 46
U1 42
U2 307
PU ELSEVIER ADVANCED TECHNOLOGY
PI OXFORD
PA OXFORD FULFILLMENT CENTRE THE BOULEVARD, LANGFORD LANE, KIDLINGTON,
   OXFORD OX5 1GB, OXON, ENGLAND
SN 0956-5663
EI 1873-4235
J9 BIOSENS BIOELECTRON
JI Biosens. Bioelectron.
PD JAN 1
PY 2021
VL 171
AR 112713
DI 10.1016/j.bios.2020.112713
PG 7
WC Biophysics; Biotechnology & Applied Microbiology; Chemistry, Analytical;
   Electrochemistry; Nanoscience & Nanotechnology
WE Science Citation Index Expanded (SCI-EXPANDED)
SC Biophysics; Biotechnology & Applied Microbiology; Chemistry;
   Electrochemistry; Science & Technology - Other Topics
GA PM1FT
UT WOS:000603555000001
PM 33059166
DA 2023-06-30
ER

PT J
AU Wongkaew, N
   Kirschbaum, SEK
   Surareungchai, W
   Durst, RA
   Baeumner, AJ
AF Wongkaew, Nongnoot
   Kirschbaum, Stefanie E. K.
   Surareungchai, Werasak
   Durst, Richard A.
   Baeumner, Antje J.
TI A Novel Three-Electrode System Fabricated on Polymethyl Methacrylate for
   On-Chip Electrochemical Detection
SO ELECTROANALYSIS
LA English
DT Article
DE Three-electrode system; PMMA microfluidic chip; Reference electrode;
   Electrochemical detection; MicroTAS
ID AG/AGCL REFERENCE ELECTRODE; MICROFLUIDIC BIOSENSOR; DNA; SENSOR;
   CHROMATOGRAPHY; SEPARATIONS; DEVICES
AB A new strategy of three-electrode system fabrication in polymer-based microfluidic systems is described here. Standard lithography, hot embossing and UV-assisted thermal bonding were employed for fabrication and assembly of the microfluidic chip. For the electrode design the gold working (WE) and counter electrodes (CE) are placed inside a main channel through which the sample solution passes. A silver reference electrode (RE) is embedded in a small side channel containing KCl solution that is continuously pushed into the main channel. In the present work, the overall electrochemical set up and its microfabrication is described. Conditions including silver ion concentration, cyclic voltammetry (CV) settings, and the flow rate of KCl solution in the RE channel were optimized. The electrochemical performance of the three-electrode system was evaluated by CV and also by amperometric oxidation of ferro hexacyanide ([Fe(CN)6]4-) and ruthenium bipyridyl ([Ru(bipy)3]2+) at 400 mV and 1200 mV, respectively. CV analysis using ferri/ferro hexacyanide showed a stable, quasi-reversible redox reaction at the electrodes with 96 mV peak separation and an anodic/cathodic peak ratio of 1. Amperometric analysis of the electrochemical species resulted in linear correlation between analyte concentration and current response in the range of 0.515 mu M for [Fe(CN)6]4-, and 01000 mu M for [Ru(bipy)3]2+. Upon the given experimental conditions, the limit of detection was found to be 3.15 mu M and 24.83 mu M for [Fe(CN)6]4- and [Ru(bipy)3]2+, respectively. As a fully integrated three-electrode system that is fabricated on polymer substrates, it has great applications in microfluidic-based systems requiring stable electrochemical detection.
C1 [Kirschbaum, Stefanie E. K.; Durst, Richard A.; Baeumner, Antje J.] Cornell Univ, Dept Biol & Environm Engn, Ithaca, NY 14853 USA.
   [Wongkaew, Nongnoot; Surareungchai, Werasak] King Mongkuts Univ Technol Thonburi, Sch Bioresources & Technol, Bangkok 10150, Thailand.
C3 Cornell University; King Mongkuts University of Technology Thonburi
RP Baeumner, AJ (通讯作者)，Cornell Univ, Dept Biol & Environm Engn, 202 Riley Robb Hall, Ithaca, NY 14853 USA.
EM ajb23@cornell.edu
RI Baeumner, Antje J/I-8870-2016
OI Baeumner, Antje J/0000-0001-7148-3423; Durst,
   Richard/0000-0002-2281-959X
FU European Commision [244405]; Podell Emeriti Award for Research and
   Scholarship; Cornell University Center for Life Science Enterprise, a
   New York State Center for Advanced Technology; New York State and
   industrial partners; National Science Foundation [ECS-0335765]; Thailand
   Research Fund through the Royal Golden Jubilee Ph.D. program
   [PHD/0139/2548]
FX The authors acknowledge financial support for this project from the
   Project No. 244405 funded under the 7th Framework of the European
   Commision; funded in part by a Podell Emeriti Award for Research and
   Scholarship. Also, this publication was developed under the auspices of
   the Cornell University Center for Life Science Enterprise, a New York
   State Center for Advanced Technology supported by New York State and
   industrial partners. This work was performed in part at the Cornell
   NanoScale Science and Technology Facility, a member of the the National
   Nanotechnology Infrastructure Network, which is supported by the
   National Science Foundation (Grant ECS-0335765). NW and WS thank for
   financial support from the Thailand Research Fund through the Royal
   Golden Jubilee Ph.D. program (Grant No. PHD/0139/2548).
CR Anh C. H., 2010, SPRINGER HDB NANOTEC, P523
   Brody JP, 1997, SENSOR ACTUAT A-PHYS, V58, P13, DOI 10.1016/S0924-4247(97)80219-1
   Bunyakul N, 2009, ANAL BIOANAL CHEM, V393, P177, DOI 10.1007/s00216-008-2364-6
   Chen YP, 2010, ELECTROCHIM ACTA, V55, P5984, DOI 10.1016/j.electacta.2010.05.053
   Chen Y, 2008, ELECTROPHORESIS, V29, P1801, DOI 10.1002/elps.200700552
   Ciobanu M, 2004, ELECTROANAL, V16, P1351, DOI 10.1002/elan.200302960
   Dang FQ, 2006, ANAL CHEM, V78, P1452, DOI 10.1021/ac051702f
   Du XG, 2005, ELECTROPHORESIS, V26, P4625, DOI 10.1002/elps.200500274
   Dydek EV, 2012, LAB CHIP, V12, P1431, DOI 10.1039/c2lc21195e
   Goral VN, 2006, LAB CHIP, V6, P414, DOI 10.1039/b513239h
   Guan CL, 2000, TALANTA, V50, P1197, DOI 10.1016/S0039-9140(99)00225-8
   Hervas M, 2012, TRAC-TREND ANAL CHEM, V31, P109, DOI 10.1016/j.trac.2011.06.020
   Huang IY, 2003, SENSOR ACTUAT B-CHEM, V94, P53, DOI 10.1016/S0925-4005(03)00326-5
   Kahlert H, 2010, ELECTROANALYTICAL METHODS: GUIDE TO EXPERIMENTS AND APPLICATIONS, SECOND EDITION, P291, DOI 10.1007/978-3-642-02915-8_15
   Kasem KK, 2008, PLATIN MET REV, V52, P100, DOI 10.1595/147106708X297855
   Kim SK, 2006, SENSOR ACTUAT B-CHEM, V115, P212, DOI 10.1016/j.snb.2005.09.005
   Kwakye S, 2006, BIOSENS BIOELECTRON, V21, P2217, DOI 10.1016/j.bios.2005.11.017
   LILLIE RD, 1946, STAIN TECHNOL, V21, P69, DOI 10.3109/10520294609110662
   Llopis SL, 2007, ELECTROPHORESIS, V28, P984, DOI 10.1002/elps.200600435
   Maminska R, 2006, SENSOR ACTUAT B-CHEM, V115, P552, DOI 10.1016/j.snb.2005.10.018
   Mir M, 2009, ELECTROPHORESIS, V30, P3386, DOI 10.1002/elps.200900319
   Noh J, 2011, LAB CHIP, V11, P664, DOI 10.1039/c0lc00293c
   Nugen SR, 2009, BIOSENS BIOELECTRON, V24, P2428, DOI 10.1016/j.bios.2008.12.025
   Odijk M, 2009, LAB CHIP, V9, P1687, DOI 10.1039/b822962g
   Ogburn ET, 2011, ANAL CHEM, V83, P6963, DOI 10.1021/ac200476j
   Pharr CM, 1997, ANAL CHEM, V69, P4673, DOI 10.1021/ac961120l
   Rijiravanich P, 2008, ANAL CHEM, V80, P3904, DOI 10.1021/ac701867m
   Sameenoi Y, 2012, J AM CHEM SOC, V134, P10562, DOI 10.1021/ja3031104
   Sameenoi Y, 2011, ANALYST, V136, P3177, DOI 10.1039/c1an15335h
   Shih CC, 2007, J BIOMED MATER RES A, V82A, P872, DOI 10.1002/jbm.a.31140
   Shinwari MW, 2010, SENSORS-BASEL, V10, P1679, DOI 10.3390/s100301679
   Stojek Z, 2010, ELECTROANALYTICAL METHODS: GUIDE TO EXPERIMENTS AND APPLICATIONS, SECOND EDITION, P331, DOI 10.1007/978-3-642-02915-8_17
   Suzuki H, 1999, ANAL CHEM, V71, P5069, DOI 10.1021/ac990437t
   Suzuki H, 1999, ANAL CHIM ACTA, V387, P103, DOI 10.1016/S0003-2670(99)00063-X
   Triroj N, 2006, IEEE SENS J, V6, P1395, DOI 10.1109/JSEN.2006.884444
   Wheeler TD, 2010, LAB CHIP, V10, P3387, DOI [10.1039/c0lc00162g, 10.1039/c01c00162g]
   Wisitsoraat A, 2010, BIOSENS BIOELECTRON, V26, P1514, DOI 10.1016/j.bios.2010.07.101
   Zhou JH, 2010, ELECTROPHORESIS, V31, P3083, DOI 10.1002/elps.201000113
NR 38
TC 9
Z9 11
U1 4
U2 93
PU WILEY-V C H VERLAG GMBH
PI WEINHEIM
PA BOSCHSTRASSE 12, D-69469 WEINHEIM, GERMANY
SN 1040-0397
J9 ELECTROANAL
JI Electroanalysis
PD OCT
PY 2012
VL 24
IS 10
BP 1903
EP 1908
DI 10.1002/elan.201200336
PG 6
WC Chemistry, Analytical; Electrochemistry
WE Science Citation Index Expanded (SCI-EXPANDED)
SC Chemistry; Electrochemistry
GA 014VP
UT WOS:000309404100002
DA 2023-06-30
ER

PT J
AU Lavanya, N
   Leonardi, SG
   Marini, S
   Espro, C
   Kanagaraj, M
   Reddy, SL
   Sekar, C
   Neri, G
AF Lavanya, N.
   Leonardi, S. G.
   Marini, S.
   Espro, C.
   Kanagaraj, M.
   Reddy, S. Lokeswara
   Sekar, C.
   Neri, G.
TI MgNi2O3 nanoparticles as novel and versatile sensing material for
   non-enzymatic electrochemical sensing of glucose and conductometric
   determination of acetone
SO JOURNAL OF ALLOYS AND COMPOUNDS
LA English
DT Article
DE MgNi(2)O(3)nanoparticles; Co and Zn doping; Non-enzymatic glucose
   sensor; Breath acetone sensor
ID NICKEL; OXIDE; OXIDATION; BIOSENSOR; STATE
AB In the present work, we report the synthesis of pure MgNi2O3 and MgNi(2-x)A(x)O(3) (A = Co or Zn; x = 2.5,10, 25 wt%) nanoparticles by chemical precipitation method and its novel applications in the field of chemical sensors. Powder XRD, SEM, HRTEM and XPS characterization of the synthesized samples indicate formation of nearly phase pure undoped MgNi2O3 nanoparticles. At lower concentration (2.5 and 5 wt%), both Co and Zn loading yielded nearly phase pure Mg-123 samples. On the other hand, increase in dopant concentration, led to the segregation of small quantity of impurity phases Co3O4 and ZnO with the major phase being Mg-123. Results of electrical and electrochemical characterization studies indicated the influence of the dopants on the physical and chemical properties of MgNi2O3. Both the pure and doped MgNi2O3 nanoparticles have been applied for the fabrication of electrochemical and conductometric sensors for monitoring blood glucose and breath acetone respectively. Electrochemical tests indicated that the Co-MgNi2O3 is highly effective for the electrochemical detection of glucose. Under optimal conditions, glucose was monitored at concentration from 0.05 mM to 5 mM with sensitivity of 528.6 mu A mM(-1) cm(-2). With regard to breath acetone detection, the Zn-MgNi2O3 conductometric sensor showed the best performances with high response and low detection limit (0.5 ppm at SN = 3), fast response/recovery times of about 25 s and 250 s, respectively, at the operating temperature of 200 degrees C. The good electrochemical and gas sensing performances suggest that MgNi2O3 based nanomaterials can be considered as versatile and promising candidates for developing chemical sensors helpful in the management of acute complications of insulin dependent diabetes, such as hypoglycemia and ketoacidosis. (C) 2019 Elsevier B.V. All rights reserved.
C1 [Lavanya, N.; Kanagaraj, M.; Reddy, S. Lokeswara; Sekar, C.] Alagappa Univ, Dept Bioelect & Biosensors, Karaikkudi 630004, Tamil Nadu, India.
   [Lavanya, N.; Leonardi, S. G.; Marini, S.; Espro, C.; Neri, G.] Univ Messina, Dept Engn, I-98122 Messina, Italy.
C3 Alagappa University; University of Messina
RP Sekar, C (通讯作者)，Alagappa Univ, Dept Bioelect & Biosensors, Karaikkudi 630004, Tamil Nadu, India.; Neri, G (通讯作者)，Univ Messina, Dept Engn, I-98122 Messina, Italy.
EM Sekar2025@gmail.com; gneri@unime.it
RI ESPRO, Claudia/GQQ-2589-2022; Leonardi, Salvatore Gianluca/Q-1495-2019;
   Leonardi, Salvatore Gianluca/ABA-5300-2021
OI ESPRO, Claudia/0000-0003-4081-1716; Leonardi, Salvatore
   Gianluca/0000-0001-8426-9389; Leonardi, Salvatore
   Gianluca/0000-0001-8426-9389
FU DST [SERBeSB/S2/LOP-027/2013, SR/PURSE Phase 2/38(G)]; MHRD-RUSA 2.0
   [F.24-51/2014-U]
FX Authors NL and CS acknowledge the DST (SERBeSB/S2/LOP-027/2013; SR/PURSE
   Phase 2/38(G) dated:21.02.2017) and MHRD-RUSA 2.0 (No. F.24-51/2014-U,
   Policy (TNMulti-Gen), dated.09.10.2018) for the financial assistance. NL
   thanks Council for Scientific Industry and Research for Research
   Associateship (CSIR-RA).
CR Ahmad R, 2017, SCI REP-UK, V7, DOI 10.1038/s41598-017-06064-8
   Al-Omair MA, 2017, ELECTROCATALYSIS-US, V8, P340, DOI 10.1007/s12678-017-0376-8
   [Anonymous], 2012, DIABETES CARE, V35, pS11, DOI [10.2337/dc35-S011, 10.2337/dc12-s011, 10.2337/dc12-s004]
   [Anonymous], CLIN BIOCH METABOLIC
   Ci SQ, 2014, BIOSENS BIOELECTRON, V54, P251, DOI 10.1016/j.bios.2013.11.006
   Fang B, 2009, ACS APPL MATER INTER, V1, P2829, DOI 10.1021/am900576z
   Geng WC, 2018, ACS APPL MATER INTER, V10, P13702, DOI 10.1021/acsami.8b02435
   Gu FB, 2016, RSC ADV, V6, P29727, DOI 10.1039/c6ra03034c
   Hameed I, 2015, WORLD J DIABETES, V6, P598, DOI 10.4239/wjd.v6.i4.598
   Hou CT, 2012, ANALYST, V137, P5803, DOI 10.1039/c2an35954e
   Hwang DW, 2018, ANAL CHIM ACTA, V1033, P1, DOI 10.1016/j.aca.2018.05.051
   Kanagaraj M, 2018, J SUPERCOND NOV MAGN, V31, P3777, DOI 10.1007/s10948-018-4652-5
   Karmaoui M, 2016, SENSOR ACTUAT B-CHEM, V230, P697, DOI 10.1016/j.snb.2016.02.100
   Khandekar MS, 2014, CERAM INT, V40, P447, DOI 10.1016/j.ceramint.2013.06.021
   Li CL, 2010, BIOSENS BIOELECTRON, V26, P903, DOI 10.1016/j.bios.2010.07.007
   Li SM, 2017, SENSOR ACTUAT B-CHEM, V249, P611, DOI 10.1016/j.snb.2017.04.007
   Medway SL, 2006, J ELECTROANAL CHEM, V587, P172, DOI 10.1016/j.jelechem.2005.11.013
   Miller DR, 2014, SENSOR ACTUAT B-CHEM, V204, P250, DOI 10.1016/j.snb.2014.07.074
   Minh TDC, 2012, DIABETES RES CLIN PR, V97, P195, DOI 10.1016/j.diabres.2012.02.006
   Neri G, 2010, IEEE SENS J, V10, P131, DOI 10.1109/JSEN.2009.2035663
   OWEN OE, 1982, DIABETES, V31, P242, DOI 10.2337/diabetes.31.3.242
   Park S, 2006, ANAL CHIM ACTA, V556, P46, DOI 10.1016/j.aca.2005.05.080
   Pissinis D. E., 2012, OPEN J PHYS CHEM, V2, P23, DOI [DOI 10.4236/0JPC.2012.21004, 10.4236/ojpc.2012.21004, DOI 10.4236/OJPC.2012.21004]
   Ponnusamy R, 2018, J APPL PHYS, V123, DOI 10.1063/1.5010826
   Righettoni M, 2010, CHEM MATER, V22, P3152, DOI 10.1021/cm1001576
   Righettoni M, 2012, ANAL CHIM ACTA, V738, P69, DOI 10.1016/j.aca.2012.06.002
   Rydosz A, 2018, SENSORS-BASEL, V18, DOI 10.3390/s18072298
   Sakr MA, 2015, IEEE SENSOR, P938
   Seghiouer A, 1998, J ELECTROANAL CHEM, V442, P113, DOI 10.1016/S0022-0728(97)00498-1
   SULWAY MJ, 1970, LANCET, V2, P736
   Toghill KE, 2010, INT J ELECTROCHEM SC, V5, P1246
   Umpierrez G, 2016, NAT REV ENDOCRINOL, V12, P222, DOI 10.1038/nrendo.2016.15
   VUKOVIC M, 1994, J APPL ELECTROCHEM, V24, P878, DOI 10.1007/BF00348775
   Wang JX, 2006, APPL PHYS LETT, V88, DOI 10.1063/1.2210078
   Wang L, 2010, SENSOR LETT, V8, P709, DOI 10.1166/sl.2010.1334
   Wang L, 2015, J MATER CHEM A, V3, P608, DOI 10.1039/c4ta04724a
   Wang Q, 2016, CERAM INT, V42, P15889, DOI 10.1016/j.ceramint.2016.07.062
   Wang W, 2009, BIOSENS BIOELECTRON, V25, P708, DOI 10.1016/j.bios.2009.08.013
   Wu LK, 2017, J MATER CHEM A, V5, P10669, DOI 10.1039/c7ta02754k
   Xu HY, 2019, FRONT CHEM, V7, DOI 10.3389/fchem.2019.00266
   Yang SL, 2015, J ELECTROANAL CHEM, V755, P15, DOI 10.1016/j.jelechem.2015.07.021
   Zahmouli N, 2019, NANOTECHNOLOGY, V30, DOI 10.1088/1361-6528/aaf069
   Zhang H, 2018, SENSORS-BASEL, V18, DOI 10.3390/s18071990
   Zhou X, 2016, NANOSCALE, V8, P5446, DOI 10.1039/c5nr06308f
   Zhou Y, 2017, RSC ADV, V7, P45177, DOI 10.1039/c7ra07582k
NR 45
TC 20
Z9 20
U1 1
U2 78
PU ELSEVIER SCIENCE SA
PI LAUSANNE
PA PO BOX 564, 1001 LAUSANNE, SWITZERLAND
SN 0925-8388
EI 1873-4669
J9 J ALLOY COMPD
JI J. Alloy. Compd.
PD MAR 15
PY 2020
VL 817
AR 152787
DI 10.1016/j.jallcom.2019.152787
PG 11
WC Chemistry, Physical; Materials Science, Multidisciplinary; Metallurgy &
   Metallurgical Engineering
WE Science Citation Index Expanded (SCI-EXPANDED)
SC Chemistry; Materials Science; Metallurgy & Metallurgical Engineering
GA KB0CI
UT WOS:000506166400112
DA 2023-06-30
ER

PT J
AU Kongpeth, J
   Jampasa, S
   Chaumpluk, P
   Chailapakul, O
   Vilaivan, T
AF Kongpeth, Jutatip
   Jampasa, Sakda
   Chaumpluk, Piyasak
   Chailapakul, Orawon
   Vilaivan, Tirayut
TI Immobilization-free electrochemical DNA detection with
   anthraquinone-labeled pyrrolidinyl peptide nucleic acid probe
SO TALANTA
LA English
DT Article
DE Redox active label; Peptide nucleic acid; Electrochemical detection; DNA
   biosensor; Screen-printed carbon electrode
ID FUNCTIONALIZED GOLD NANOPARTICLES; SEQUENCE-SPECIFIC DETECTION; SPOT
   SYNDROME VIRUS; CARBON; HYBRIDIZATION; BIOSENSORS; ELECTRODE; CHITOSAN;
   SENSOR; PNA
AB Electrochemical detection provides a simple, rapid, sensitive and inexpensive method for DNA detection. In traditional electrochemical DNA biosensors, the probe is immobilized onto the electrode. Hybridization with the DNA target causes a change in electrochemical signal, either from the intrinsic signal of the probe/target or through a label or a redox indicator. The major drawback of this approach is the requirement for probe immobilization in a controlled fashion. In this research, we take the advantage of different electrostatic properties between PNA and DNA to develop an immobilization-free approach for highly sequence-specific electrochemical DNA sensing on a screen-printed carbon electrode (SPCE) using a square-wave voltammetric (SWV) technique. Anthraquinone-labeled pyrrolidinyl peptide nucleic acid (AQ-PNA) was employed as a probe together with an SPCE that was modified with a positively-charged polymer (poly quatemized-(dimethylamino-ethyl)methacrylate, PQDMAEMA). The electrostatic attraction between the negatively-charged PNA-DNA duplex and the positively-charged modified SPCE attributes to the higher signal of PNA-DNA duplex than that of the electrostatically neutral PNA probe, resulting in a signal change. The calibration curve of this proposed method exhibited a linear range between 0.35 and 50 nM of DNA target with a limit of detection of 0.13 nM (3SD(blank)/Slope). The sub-nanomolar detection limit together with a small sample volume required (20 mu L) allowed detection of <10 fmol (< 1 ng) of DNA. With the high specificity of the pyrrolidinyl PNA probe used, excellent discrimination between complementary and various single-mismatched DNA targets was obtained. An application of this new platform for a sensitive and specific detection of isothermally-amplified shrimp's white spot syndrome virus (WSSV) DNA was successfully demonstrated. (C) 2015 Elsevier B.V. All rights reserved.
C1 [Kongpeth, Jutatip; Vilaivan, Tirayut] Chulalongkorn Univ, Fac Sci, Dept Chem, Organ Synth Res Unit, Bangkok 10330, Thailand.
   [Jampasa, Sakda] Chulalongkorn Univ, Fac Sci, Program Petrochem, Bangkok 10330, Thailand.
   [Chaumpluk, Piyasak] Chulalongkorn Univ, Lab Plant Trunsgen Technol & Biosensor, Dept Bot, Fac Sci, Bangkok 10330, Thailand.
   [Chailapakul, Orawon] Chulalongkorn Univ, Fac Sci, Electrochem & Opt Spect Res Unit, Dept Chem, Bangkok 10330, Thailand.
C3 Chulalongkorn University; Chulalongkorn University; Chulalongkorn
   University; Chulalongkorn University
RP Vilaivan, T (通讯作者)，Chulalongkorn Univ, Fac Sci, Dept Chem, Organ Synth Res Unit, Phayathai Rd, Bangkok 10330, Thailand.
EM vtirayut@chula.ac.th
RI Vilaivan, Tirayut/H-3876-2011
OI Vilaivan, Tirayut/0000-0002-9184-9506
FU Thailand Research Fund [DPG5780002]; Center of Innovative Nanotechnology
   (CIN)
FX The authors would like to acknowledge financial supports from the
   Thailand Research Fund (DPG5780002) and Center of Innovative
   Nanotechnology (CIN). We also gratefully acknowledge Dr. Voravee Hoven
   and Miss Pornpen Sae-ung for kindly providing the PQDMAEMA samples.
CR Abi A, 2012, J AM CHEM SOC, V134, P14499, DOI 10.1021/ja304864w
   Ananthanawat C, 2010, BIOSENS BIOELECTRON, V25, P1064, DOI 10.1016/j.bios.2009.09.028
   Boontha B, 2008, ANAL CHEM, V80, P8178, DOI 10.1021/ac801336q
   Cai H, 2003, ANAL BIOANAL CHEM, V375, P287, DOI 10.1007/s00216-002-1652-9
   Cao WD, 2006, ANAL CHEM, V78, P7222, DOI 10.1021/ac060391l
   Chou PH, 2011, J VIROL METHODS, V173, P67, DOI 10.1016/j.jviromet.2011.01.009
   de-los-Santos-Alvarez P, 2004, ANAL BIOANAL CHEM, V378, P104, DOI 10.1007/s00216-003-2369-0
   Drummond T.G., 2003, NAT BIOTECHNOL, V10, P1192
   Elenis DS, 2008, ANAL BIOANAL CHEM, V392, P347, DOI 10.1007/s00216-008-1868-4
   Erdem A, 2010, ELECTROANAL, V22, P611, DOI 10.1002/elan.200900436
   Escobedo-Bonilla CM, 2008, J FISH DIS, V31, P1, DOI 10.1111/j.1365-2761.2007.00877.x
   Fan H, 2011, BIOSENS BIOELECTRON, V26, P2655, DOI 10.1016/j.bios.2010.02.021
   Farjami E, 2011, ANAL CHEM, V83, P1594, DOI 10.1021/ac1032929
   Glynou K, 2003, ANAL CHEM, V75, P4155, DOI 10.1021/ac034256+
   Gubala V, 2012, ANAL CHEM, V84, P487, DOI 10.1021/ac2030199
   He PA, 2005, ANAL LETT, V38, P2597, DOI 10.1080/00032710500369794
   Igloi GL, 1998, P NATL ACAD SCI USA, V95, P8562, DOI 10.1073/pnas.95.15.8562
   Inouye M, 2005, P NATL ACAD SCI USA, V102, P11606, DOI 10.1073/pnas.0502078102
   Jampasa S, 2014, BIOSENS BIOELECTRON, V54, P428, DOI 10.1016/j.bios.2013.11.023
   Janegitz BC, 2014, J NANOSCI NANOTECHNO, V14, P378, DOI 10.1166/jnn.2014.9234
   Janrungroatsakul W, 2013, TALANTA, V105, P1, DOI 10.1016/j.talanta.2012.11.046
   Kerman K, 2006, ANAL CHEM, V78, P2182, DOI 10.1021/ac051526a
   Khaled E, 2010, INT J ELECTROCHEM SC, V5, P158
   Khaled E, 2008, TALANTA, V77, P737, DOI 10.1016/j.talanta.2008.07.018
   Kobayashi M, 2004, ELECTROCHEM COMMUN, V6, P337, DOI 10.1016/j.elecom.2004.01.012
   Kono T, 2004, J VIROL METHODS, V115, P59, DOI 10.1016/j.jviromet.2003.09.015
   Kumamoto S, 2008, BIOCONJUGATE CHEM, V19, P65, DOI 10.1021/bc070097f
   Labuda J, 2010, PURE APPL CHEM, V82, P1161, DOI 10.1351/PAC-REP-09-08-16
   Lai RY, 2006, P NATL ACAD SCI USA, V103, P4017, DOI 10.1073/pnas.0511325103
   Lao AIK, 2009, BIOSENS BIOELECTRON, V24, P1717, DOI 10.1016/j.bios.2008.08.054
   Lazerges M, 2013, ANAL BIOANAL CHEM, V405, P3705, DOI 10.1007/s00216-012-6672-5
   Liu G, 2008, J AM CHEM SOC, V130, P6820, DOI 10.1021/ja800554t
   Liu SF, 2014, ANAL CHEM, V86, P4008, DOI 10.1021/ac500426b
   Lucarelli F, 2004, BIOSENS BIOELECTRON, V19, P515, DOI 10.1016/S0956-5663(03)00256-2
   Luo XT, 2008, ANAL CHEM, V80, P7341, DOI 10.1021/ac8010236
   Luo XT, 2009, BIOSENS BIOELECTRON, V25, P803, DOI 10.1016/j.bios.2009.08.034
   Luo XT, 2009, ANALYST, V134, P1957, DOI 10.1039/b912653h
   Luo X, 2009, ELECTROANAL, V21, P1557, DOI 10.1002/elan.200904592
   Mao X, 2009, ANAL CHEM, V81, P1660, DOI 10.1021/ac8024653
   Mekata T, 2009, LETT APPL MICROBIOL, V48, P25, DOI 10.1111/j.1472-765X.2008.02479.x
   Notomi T, 2000, NUCLEIC ACIDS RES, V28, DOI 10.1093/nar/28.12.e63
   Nunan LM, 2011, J VIROL METHODS, V171, P318, DOI 10.1016/j.jviromet.2010.11.015
   Palchetti I, 2008, ANALYST, V133, P846, DOI 10.1039/b802920m
   Pividori MI, 2000, BIOSENS BIOELECTRON, V15, P291, DOI 10.1016/S0956-5663(00)00071-3
   Sambrook J., 1989, MOL CLONING LAB MANU, V2
   Sankoh S, 2013, SENSOR ACTUAT B-CHEM, V177, P543, DOI 10.1016/j.snb.2012.11.077
   Seetang-Nun Y, 2013, MOL CELL PROBE, V27, P71, DOI 10.1016/j.mcp.2012.11.005
   Thipmanee O, 2012, BIOSENS BIOELECTRON, V38, P430, DOI 10.1016/j.bios.2012.06.021
   Tierney MT, 2000, J ORG CHEM, V65, P5355, DOI 10.1021/jo0055133
   Tsai Y.-L., 2014, PLOS ONE, V7
   Vilaivan T, 2015, ACCOUNTS CHEM RES, V48, P1645, DOI 10.1021/acs.accounts.5b00080
   Wang J, 1996, ANALYST, V121, P345, DOI 10.1039/an9962100345
   Xia XM, 2014, PLOS ONE, V9, DOI 10.1371/journal.pone.0104667
   Xiao Y, 2007, J AM CHEM SOC, V129, P11896, DOI 10.1021/ja074218y
   Xu C, 2001, ANALYST, V126, P62, DOI 10.1039/b005847p
   Xuan F, 2012, BIOSENS BIOELECTRON, V35, P230, DOI 10.1016/j.bios.2012.02.054
   Zhu NN, 2005, ANAL CHIM ACTA, V545, P21, DOI 10.1016/j.aca.2005.04.015
   Zhuang JY, 2014, ANAL CHEM, V86, P8400, DOI 10.1021/ac501986k
NR 58
TC 34
Z9 34
U1 4
U2 112
PU ELSEVIER
PI AMSTERDAM
PA RADARWEG 29, 1043 NX AMSTERDAM, NETHERLANDS
SN 0039-9140
EI 1873-3573
J9 TALANTA
JI Talanta
PD JAN 1
PY 2016
VL 146
BP 318
EP 325
DI 10.1016/j.talanta.2015.08.059
PG 8
WC Chemistry, Analytical
WE Science Citation Index Expanded (SCI-EXPANDED)
SC Chemistry
GA CU8SY
UT WOS:000363815600045
PM 26695270
DA 2023-06-30
ER

PT J
AU Hassani, S
   Akmal, MR
   Maghsoudi, AS
   Rahmani, S
   Vakhshiteh, F
   Norouzi, P
   Ganjali, MR
   Abdollahi, M
AF Hassani, Shokoufeh
   Rezaei Akmal, Milad
   Salek Maghsoudi, Armin
   Rahmani, Soheila
   Vakhshiteh, Faezeh
   Norouzi, Parviz
   Ganjali, Mohammad Reza
   Abdollahi, Mohammad
TI High-Performance Voltammetric Aptasensing Platform for Ultrasensitive
   Detection of Bisphenol A as an Environmental Pollutant
SO FRONTIERS IN BIOENGINEERING AND BIOTECHNOLOGY
LA English
DT Article
DE bisphenol A; endocrine-disrupting compounds; electrochemical aptasensor;
   environmental pollutant; toxicology
ID PRINTED CARBON ELECTRODE; LABEL-FREE DETECTION; ELECTROCHEMICAL
   APTASENSOR; GOLD-NANOPARTICLES; ENDOCRINE DISRUPTORS; APTAMER;
   FABRICATION; BIOSENSORS; NANOCOMPOSITE; IMMUNOSENSOR
AB Bisphenol A (BPA) as a pervasive endocrine-disrupting compound (EDC) has been shown to cause multiple detrimental effects including cardiovascular disorders, pregnancy complications, obesity, glucose metabolism disorders, and reproductive toxicity even at a concentration as low as tolerable daily intake (TDI) (4 mu g/kg/day). In the present study, a novel ultra-sensitive, electrochemical aptasensor was designed using a screen-printed carbon electrode (SPCE) modified by gold nanoparticles (Au NPs) conjugated to thiolated aptamers for accurate determination of BPA in biological, industrial and environmental samples. To characterize the electrochemical properties of the aptasensor, cyclic voltammetry (CV) and electrochemical impedance spectroscopy (EIS) were implemented. Detection of BPA was also performed through differential pulse voltammetry (DPV) in [Fe(CN)(6)](3-/4-)electrolyte solution. Under optimum condition, the present electrochemical aptasensor demonstrated an outstanding linear response in the concentration range of 1 pM to 10 nM with a remarkably low limit of detection of 0.113 pM. Due to the superb affinity between anti-BPA aptamers and BPA molecules, the designed aptasensor did not show any significant interaction with other analytes in real samples. Also, fabricated biosensor remained perfectly stable in long-term storage. The analytical results of the fabricated aptasensor are well compatible with those obtained by the ELISA method, indicating the trustworthiness and reasonable accuracy of the application of aptasensor in real samples. Overall, the proposed aptasensor would be a credible and economical method of precise, reproducible, and highly selective detection of minimum levels of BPA in food containers and clinical samples. This would be a promising strategy to enhance the safety of food products and reduce the risk of BPA daily exposure.
C1 [Hassani, Shokoufeh; Salek Maghsoudi, Armin; Rahmani, Soheila; Abdollahi, Mohammad] Univ Tehran Med Sci, Sch Pharm, Pharmaceut Sci Res Ctr PSRC, Toxicol & Dis Grp TDG,Inst Pharmaceut Sci TIPS, Tehran, Iran.
   [Hassani, Shokoufeh; Salek Maghsoudi, Armin; Rahmani, Soheila; Abdollahi, Mohammad] Univ Tehran Med Sci, Sch Pharm, Dept Toxicol & Pharmacol, Tehran, Iran.
   [Rezaei Akmal, Milad; Norouzi, Parviz; Ganjali, Mohammad Reza] Univ Tehran, Ctr Excellence Electrochem, Fac Chem, Tehran, Iran.
   [Vakhshiteh, Faezeh] Univ Tehran Med Sci, Sch Pharm, Nanotechnol Res Ctr, Tehran, Iran.
   [Norouzi, Parviz; Ganjali, Mohammad Reza; Abdollahi, Mohammad] Univ Tehran Med Sci, Endocrinol & Metab Mol Cellular Sci Inst, Tehran, Iran.
C3 Tehran University of Medical Sciences; Tehran University of Medical
   Sciences; University of Tehran; Tehran University of Medical Sciences;
   Tehran University of Medical Sciences
RP Abdollahi, M (通讯作者)，Univ Tehran Med Sci, Sch Pharm, Pharmaceut Sci Res Ctr PSRC, Toxicol & Dis Grp TDG,Inst Pharmaceut Sci TIPS, Tehran, Iran.; Abdollahi, M (通讯作者)，Univ Tehran Med Sci, Sch Pharm, Dept Toxicol & Pharmacol, Tehran, Iran.; Abdollahi, M (通讯作者)，Univ Tehran Med Sci, Endocrinol & Metab Mol Cellular Sci Inst, Tehran, Iran.
EM Mohammad@TUMS.Ac.Ir
RI Abdollahi, Mohammad/B-9232-2008; Vakhshiteh, Faezeh/AAL-5287-2021;
   Norouzi, Parviz/AAJ-9603-2020
OI Abdollahi, Mohammad/0000-0003-0123-1209; 
FU Institute of Pharmaceutical Sciences (TIPS) [98-01-222-42001]
FX The authors gratefully acknowledge the support from The Institute of
   Pharmaceutical Sciences (TIPS) with Grant Number of 98-01-222-42001
   received by SH, the first author.
CR Abnous K, 2018, BIOSENS BIOELECTRON, V119, P204, DOI 10.1016/j.bios.2018.08.024
   Abu Zahed M, 2020, BIOSENS BIOELECTRON, V160, DOI 10.1016/j.bios.2020.112220
   Alonso-Magdalena P, 2006, ENVIRON HEALTH PERSP, V114, P106, DOI [10.1289/ehp.8451, 10.1289/ehp.8062]
   Alonso-Magdalena P, 2011, NAT REV ENDOCRINOL, V7, P346, DOI 10.1038/nrendo.2011.56
   Arduini F, 2016, TRAC-TREND ANAL CHEM, V79, P114, DOI 10.1016/j.trac.2016.01.032
   Baghayeri M, 2018, ELECTROANAL, V30, P2160, DOI 10.1002/elan.201800158
   Benvidi A, 2018, J ELECTROANAL CHEM, V808, P311, DOI 10.1016/j.jelechem.2017.12.032
   Benvidi A, 2016, MICROCHIM ACTA, V183, P1797, DOI 10.1007/s00604-016-1810-y
   Cao XL, 2015, FOOD ADDIT CONTAM A, V32, P120, DOI 10.1080/19440049.2014.980855
   Charoenkitamorn K, 2015, TALANTA, V132, P416, DOI 10.1016/j.talanta.2014.09.020
   Chen AL, 2015, BIOSENS BIOELECTRON, V71, P230, DOI 10.1016/j.bios.2015.04.041
   Deiminiat B, 2017, SENSOR ACTUAT B-CHEM, V242, P158, DOI 10.1016/j.snb.2016.11.041
   Derikvandi Z, 2016, ANAL BIOCHEM, V512, P47, DOI 10.1016/j.ab.2016.06.007
   Duan N, 2015, ANAL METHODS-UK, V7, P5186, DOI 10.1039/c5ay00959f
   Ejaredar M, 2017, J EXPO SCI ENV EPID, V27, P175, DOI 10.1038/jes.2016.8
   Erjavec B, 2016, APPL CATAL B-ENVIRON, V183, P149, DOI 10.1016/j.apcatb.2015.10.033
   Fan HX, 2012, ANAL CHIM ACTA, V711, P24, DOI 10.1016/j.aca.2011.10.051
   Fernandez L, 2006, ELECTROCHIM ACTA, V52, P872, DOI 10.1016/j.electacta.2006.06.021
   Florea A, 2013, ELECTROCHEM COMMUN, V33, P127, DOI 10.1016/j.elecom.2013.05.008
   Garcia RS, 2004, J CHROMATOGR A, V1032, P37, DOI 10.1016/j.chroma.2003.10.039
   Han J, 2015, ANAL METHODS-UK, V7, P8220, DOI 10.1039/c5ay02058a
   Han YF, 2016, SENSOR ACTUAT A-PHYS, V250, P78, DOI 10.1016/j.sna.2016.08.028
   Hassani S, 2018, BIOSENS BIOELECTRON, V120, P122, DOI 10.1016/j.bios.2018.08.041
   Hassani S, 2018, EXCLI J, V17, P57, DOI 10.17179/excli2017-760
   Hassani S, 2017, ARCH TOXICOL, V91, P109, DOI 10.1007/s00204-016-1875-8
   Hassani S, 2013, FOOD ADDIT CONTAM A, V30, P413, DOI 10.1080/19440049.2012.761730
   Huang Y, 2016, TALANTA, V160, P241, DOI 10.1016/j.talanta.2016.07.017
   Kabir ER, 2015, ENVIRON TOXICOL PHAR, V40, P241, DOI 10.1016/j.etap.2015.06.009
   Kang JH, 2006, TOXICOLOGY, V226, P79, DOI 10.1016/j.tox.2006.06.009
   Kunene K, 2020, WASTE BIOMASS VALORI, V11, P1085, DOI 10.1007/s12649-018-0505-5
   Lee EH, 2019, FOOD CHEM, V287, P205, DOI 10.1016/j.foodchem.2019.02.079
   Li XF, 2017, ANAL METHODS-UK, V9, P2183, DOI 10.1039/c6ay02997c
   Liu XH, 2019, ELECTROCHIM ACTA, V319, P849, DOI 10.1016/j.electacta.2019.07.035
   Ma Y, 2019, ENVIRON RES, V176, DOI 10.1016/j.envres.2019.108575
   Maghsoudi AS, 2020, INT J NANOMED, V15, P2219, DOI 10.2147/IJN.S244315
   Mehrotra Parikha, 2016, J Oral Biol Craniofac Res, V6, P153, DOI 10.1016/j.jobcr.2015.12.002
   Nazari M, 2019, J BIOSCIENCES, V44, DOI 10.1007/s12038-019-9921-3
   Nomiri S, 2019, ENVIRON SCI POLLUT R, V26, P8459, DOI 10.1007/s11356-019-04228-9
   Qi J, 2019, BIOSENS BIOELECTRON, V142, DOI 10.1016/j.bios.2019.111533
   Rahmani S, 2020, CHEM RES TOXICOL, V33, P2338, DOI 10.1021/acs.chemrestox.0c00109
   Rahmani S, 2018, LIFE SCI, V214, P136, DOI 10.1016/j.lfs.2018.10.044
   Rajabnejad SH, 2020, MICROCHEM J, V155, DOI 10.1016/j.microc.2020.104722
   Razavipanah I, 2019, MICROCHEM J, V146, P1054, DOI 10.1016/j.microc.2019.02.018
   Rothlisberger P, 2018, ADV DRUG DELIVER REV, V134, P3, DOI 10.1016/j.addr.2018.04.007
   Roushani M, 2015, TALANTA, V144, P510, DOI 10.1016/j.talanta.2015.06.052
   Salek-Maghsoudi A, 2019, TOXICOLOGY, V411, P1, DOI 10.1016/j.tox.2018.10.014
   Salek-Maghsoudi A, 2018, BIOSENS BIOELECTRON, V99, P122, DOI 10.1016/j.bios.2017.07.047
   Vigneshvar S, 2016, FRONT BIOENG BIOTECH, V4, DOI 10.3389/fbioe.2016.00011
   Vilchez JL, 2001, ANAL CHIM ACTA, V431, P31, DOI 10.1016/S0003-2670(00)01315-5
   Villalonga A, 2020, ANAL BIOANAL CHEM, V412, P55, DOI 10.1007/s00216-019-02226-x
   Wan H, 2015, SENSOR ACTUAT B-CHEM, V209, P336, DOI 10.1016/j.snb.2014.11.127
   Xue CS, 2019, ANAL BIOANAL CHEM, V411, P5655, DOI 10.1007/s00216-019-01996-8
   Ye SJ, 2017, ANAL BIOANAL CHEM, V409, P7145, DOI 10.1007/s00216-017-0673-3
   Zehani N, 2015, BIOSENS BIOELECTRON, V74, P830, DOI 10.1016/j.bios.2015.07.051
   Zhang W, 2016, CHEM SOC REV, V45, P715, DOI 10.1039/c5cs00297d
   Zhang XF, 2015, MICROCHEM J, V121, P1, DOI 10.1016/j.microc.2015.01.012
NR 56
TC 17
Z9 17
U1 7
U2 38
PU FRONTIERS MEDIA SA
PI LAUSANNE
PA AVENUE DU TRIBUNAL FEDERAL 34, LAUSANNE, CH-1015, SWITZERLAND
SN 2296-4185
J9 FRONT BIOENG BIOTECH
JI Front. Bioeng. Biotechnol.
PD SEP 4
PY 2020
VL 8
AR 574846
DI 10.3389/fbioe.2020.574846
PG 12
WC Biotechnology & Applied Microbiology; Multidisciplinary Sciences
WE Science Citation Index Expanded (SCI-EXPANDED)
SC Biotechnology & Applied Microbiology; Science & Technology - Other
   Topics
GA NU7EX
UT WOS:000573804500001
PM 33015024
OA Green Published, gold
DA 2023-06-30
ER

PT J
AU Heydari, M
   Ghoreishi, SM
   Khoobi, A
AF Heydari, Mohammad
   Ghoreishi, Sayed Mehdi
   Khoobi, Asma
TI Response Surface Modeling of Electrochemical Data for Sensitive
   Determination of Sudan III in Food Products at the Surface of a
   Nanocomposite Modified Electrode
SO FOOD ANALYTICAL METHODS
LA English
DT Article
DE Zinc oxide nanoparticles; Color additives; Multivariate optimization;
   Food samples; Electrochemical studies
ID PERFORMANCE LIQUID-CHROMATOGRAPHY; TEXTILE EFFLUENT DEGRADATION;
   URIC-ACID; DYES; NANOPARTICLES; BIOSENSOR; OPTIMIZATION; FABRICATION;
   SAMPLES; SENSOR
AB In this work, application of a sensitive electrochemical technique assisted with multivariate optimization methods is presented for detection of Sudan III in food samples. At first, the synthesis and characterization of zinc oxide nanoparticles (ZnONPs) are described. The precipitation method is used for synthesis of ZnONPs with average particle sizes ranging from 20 to 30 nm. The structural analysis of the samples is performed using XRD. Also, the morphology and particle sizes of the ZnONPs are confirmed by SEM. Next, the nanoparticles are used for modification of a carbon paste electrode (CPE) surface. The modified electrode is used for investigation of electrochemical behavior of Sudan III. Electrochemical impedance spectroscopy (EIS) and differential pulse voltammetry (DPV) techniques are applied for characterization of the nanostructure modified electrode. For achieving the best response for Sudan III, effective experimental factors on the voltammetric determination of the analyte are optimized by rotatable central composite design (RCCD) and response surface methodology (RSM). The nanostructured modified electrode shows an excellent electrocatalytic property on the oxidation peak current of Sudan III. The electrochemical behavior of Sudan III at the surface of zinc oxide nanoparticles modified carbon paste electrode (ZnONPs/CPE) are investigated by differential pulse voltammetry (DPV), cyclic voltammetry (CV), and chronocoulometry. Analytical parameters such as linearity, selectivity, repeatability, and stability are also investigated. At the optimized conditions, the linear dynamic ranges for Sudan III are obtained 0.05-1.0 and 1.0-15.0 mu M and the detection limit is achieved 2.56 nM. Also, the proposed sensor is successfully applied for detection of Sudan III in real complicated samples.
C1 [Heydari, Mohammad; Ghoreishi, Sayed Mehdi; Khoobi, Asma] Univ Kashan, Fac Chem, Dept Analyt Chem, POB 87317-51167, Kashan, Iran.
C3 University Kashan
RP Ghoreishi, SM (通讯作者)，Univ Kashan, Fac Chem, Dept Analyt Chem, POB 87317-51167, Kashan, Iran.
EM s.m.ghoreishi@kashanu.ac.ir
RI Khoobi, Asma/AAC-4046-2022; Heydari, Mohammad/ABF-8925-2021
OI Khoobi, Asma/0000-0002-1298-6036; Rezvani, Mohammad
   Ali/0000-0001-6155-5147
FU University of Kashan [211037-33]
FX This study was financially supported by University of Kashan (grant no.
   211037-33).
CR Ahlstrom LH, 2005, TRAC-TREND ANAL CHEM, V24, P49, DOI 10.1016/j.trac.2004.09.004
   Araghipour N, 2008, FOOD CHEM, V108, P374, DOI 10.1016/j.foodchem.2007.10.056
   Bard A. J., 2001, ELECTROCHEMICAL METH
   Bas D, 2007, J FOOD ENG, V78, P836, DOI 10.1016/j.jfoodeng.2005.11.024
   Bazregar M, 2018, FOOD CHEM, V244, P1, DOI 10.1016/j.foodchem.2017.10.006
   Chao MY, 2012, INT J ELECTROCHEM SC, V7, P6331
   Chen SZ, 2011, TALANTA, V84, P451, DOI 10.1016/j.talanta.2011.01.047
   Coulet M, 2010, FOOD CHEM TOXICOL, V48, pS106, DOI 10.1016/j.fct.2009.10.018
   DAWSON WJ, 1988, AM CERAM SOC BULL, V67, P1673
   Devaraj M, 2016, J MOL LIQ, V221, P930, DOI 10.1016/j.molliq.2016.06.028
   Downham A, 2000, INT J FOOD SCI TECH, V35, P5, DOI 10.1046/j.1365-2621.2000.00373.x
   Ensafi AA, 2012, TALANTA, V88, P244, DOI 10.1016/j.talanta.2011.10.038
   Hassanein A, 2017, MAT SCI ENG C-MATER, V80, P494, DOI 10.1016/j.msec.2017.04.101
   He LM, 2007, ANAL CHIM ACTA, V594, P139, DOI 10.1016/j.aca.2007.05.021
   Jha SK, 2008, J BIOCHEM BIOPH METH, V70, P1145, DOI 10.1016/j.jprot.2007.12.006
   Khoobi A, 2019, J NANOSTRUCTURE CHEM, V9, P29, DOI 10.1007/s40097-019-0295-8
   Li C, 2009, J ALLOY COMPD, V475, P718, DOI 10.1016/j.jallcom.2008.07.119
   Lundstedt T, 1998, CHEMOMETR INTELL LAB, V42, P3, DOI 10.1016/S0169-7439(98)00065-3
   Ma XY, 2013, FOOD CHEM, V138, P739, DOI 10.1016/j.foodchem.2012.11.004
   Manoj D, 2018, SENSOR ACTUAT B-CHEM, V266, P873, DOI 10.1016/j.snb.2018.03.141
   Mao YX, 2014, SENSOR ACTUAT B-CHEM, V203, P759, DOI 10.1016/j.snb.2014.07.024
   Meiju D, 2007, FOOD CHEM, V105, P883, DOI 10.1016/j.foodchem.2006.12.039
   Mejia E, 2007, FOOD CHEM, V102, P1027, DOI 10.1016/j.foodchem.2006.06.038
   Mo ZR, 2010, FOOD CHEM, V121, P233, DOI 10.1016/j.foodchem.2009.11.077
   Rajendran S, 2018, SENSOR ACTUAT B-CHEM, V264, P27, DOI 10.1016/j.snb.2018.02.165
   Rajendran S, 2016, SCI REP-UK, V6, DOI 10.1038/srep31641
   Saravanan R, 2015, J MOL LIQ, V209, P374, DOI 10.1016/j.molliq.2015.05.040
   Saravanan R, 2015, RSC ADV, V5, P34645, DOI 10.1039/c5ra02557e
   Wu MM, 2018, SPECTROCHIM ACTA A, V196, P110, DOI 10.1016/j.saa.2018.02.014
   Yang Y, 2004, J CRYST GROWTH, V263, P447, DOI 10.1016/j.jcrysgro.2003.12.010
   Yin HS, 2011, FOOD CHEM, V127, P1348, DOI 10.1016/j.foodchem.2011.01.097
   Yu WD, 2005, CRYST GROWTH DES, V5, P151, DOI 10.1021/cg049973r
   Zak AK, 2011, CERAM INT, V37, P393, DOI 10.1016/j.ceramint.2010.08.017
   Zhang FF, 2004, ANAL CHIM ACTA, V519, P155, DOI 10.1016/j.aca.2004.05.070
   Zhang YT, 2006, J CHROMATOGR A, V1129, P34, DOI 10.1016/j.chroma.2006.06.028
NR 35
TC 5
Z9 5
U1 0
U2 35
PU SPRINGER
PI NEW YORK
PA 233 SPRING ST, NEW YORK, NY 10013 USA
SN 1936-9751
EI 1936-976X
J9 FOOD ANAL METHOD
JI Food Anal. Meth.
PD AUG
PY 2019
VL 12
IS 8
BP 1781
EP 1790
DI 10.1007/s12161-019-01528-1
PG 10
WC Food Science & Technology
WE Science Citation Index Expanded (SCI-EXPANDED)
SC Food Science & Technology
GA IF6FM
UT WOS:000473176500009
DA 2023-06-30
ER

PT J
AU Dinani, HS
   Pourmadadi, M
   Yazdian, F
   Rashedi, H
   Ebrahimi, SAS
   Shayeh, JS
   Ghorbani, M
AF Dinani, Homayoon Soleimani
   Pourmadadi, Mehrab
   Yazdian, Fatemeh
   Rashedi, Hamid
   Ebrahimi, Seyed Ali Seyed
   Shayeh, Javad Shabani
   Ghorbani, Mehdi
TI Fabrication of Au/Fe3O4/RGO based aptasensor for measurement of
   miRNA-128, a biomarker for acute lymphoblastic leukemia (ALL)
SO ENGINEERING IN LIFE SCIENCES
LA English
DT Article
DE acute lymphoblastic leukemia; aptamer probe; electrochemical biosensor;
   miRNA detection; RGO nanocomposite
ID REDUCED GRAPHENE OXIDE; GOLD NANOPARTICLES; QUANTUM DOTS;
   ELECTROCHEMICAL DETECTION; ULTRASENSITIVE DETECTION; MAGNETIC
   NANOPARTICLES; EXPRESSION SIGNATURES; CARBON NANOTUBES; NANOMATERIALS;
   MICRORNAS
AB Due to their high sensitivity, simplicity, portability, self-contained, and low cost, the development of electrochemical biosensors is a beneficial way to diagnose and anticipate many types of cancers. An electrochemical nanocomposite-based aptasensor is fabricated for the determination of miRNA-128 concentration as the acute lymphoblastic leukemia (ALL) biomarker for the first time. The aptamer chains were immobilized on the surface of the glassy carbon electrode (GCE) through gold nanoparticles/magnetite/reduced graphene oxide (AuNPs/Fe3O4/RGO). Fast Fourier transform infrared (FTIR), X-ray diffraction (XRD), vibrating sample magnetometer (VSM), and transmission electron microscopy (TEM) were used to characterize synthesized nanomaterials. Cyclic voltammetry (CV), square wave voltammetry (SWV), and electrochemical impedance spectroscopy (EIS) were used to characterize the modified GCE in both label-free and labeled methods. The results indicate that the modified working electrode has high selectivity and for miRNA-128 over other biomolecules. The hexacyanoferrate redox system typically operated at around 0.3 V (vs. Ag/AgCl), and the methylene blue redox system ran at about 0 V, were used as an electrochemical probe. The detection limit and linear detection range for hexacyanoferrate and methylene blue are 0.05346 fM, 0.1-0.9 fM, and 0.005483 fM, 0.01-0.09 fM, respectively. The stability and diffusion control analyses were performed as well. In both label-free and labeled methods, the modified electron showed high selectivity for miRNA-128. The use of methylene blue as a safer redox mediator caused miRNA-128 to be detected with greater accuracy at low potentials in PBS media. The findings also show the substantial improvement in detection limit and linearity by using reduced graphene oxide-magnetite-gold nanoparticles that can be verified by comparing with previous studies on the detection of other miRNAs.
C1 [Dinani, Homayoon Soleimani; Pourmadadi, Mehrab; Rashedi, Hamid] Univ Tehran, Sch Chem Engn, Coll Engn, Tehran, Iran.
   [Yazdian, Fatemeh] Univ Tehran, Fac New Sci & Technol, Dept Life Sci Engn, Tehran, Iran.
   [Ebrahimi, Seyed Ali Seyed] Univ Tehran, Sch Met & Mat Engn, Coll Engn, Tehran, Iran.
   [Shayeh, Javad Shabani] Shahid Beheshti Univ, Prot Res Ctr, Tehran, Iran.
   [Ghorbani, Mehdi] Islamic Azad Univ, Marvdasht Branch, Dept Chem Engn, Marvdasht, Iran.
C3 University of Tehran; University of Tehran; University of Tehran; Shahid
   Beheshti University; Islamic Azad University
RP Rashedi, H (通讯作者)，Univ Tehran, Sch Chem Engn, Coll Engn, Tehran, Iran.
EM hrashedi@ut.ac.ir
RI Soleimani Dinani, Homayoon/GVS-4414-2022; ebrahimi, S. A.
   seyyed/W-3252-2018
OI Soleimani Dinani, Homayoon/0000-0001-9231-9024; 
CR Aayanifard Z, 2021, ENG LIFE SCI, V21, P739, DOI 10.1002/elsc.202000118
   Akhtar H, 2022, J MOL STRUCT, V1253, DOI 10.1016/j.molstruc.2021.132016
   Arvand M, 2017, SENSOR ACTUAT B-CHEM, V238, P346, DOI 10.1016/j.snb.2016.07.066
   Bakirhan NK, 2018, MICRO NANO TECHNOL, P520, DOI 10.1016/B978-0-12-813351-4.00029-8
   Belov L, 2001, CANCER RES, V61, P4483
   Bo XJ, 2017, BIOSENS BIOELECTRON, V89, P167, DOI 10.1016/j.bios.2016.05.002
   Carvalho TMA, 2019, EUR J MED CHEM, V171, P343, DOI 10.1016/j.ejmech.2019.03.053
   Chang Z, 2017, ANAL METHODS-UK, V9, P664, DOI 10.1039/c6ay03013k
   Crulhas BP, 2017, ANAL BIOANAL CHEM, V409, P6771, DOI 10.1007/s00216-017-0630-1
   Danesh NM, 2016, BIOSENS BIOELECTRON, V75, P123, DOI 10.1016/j.bios.2015.08.017
   de Oliveira JC, 2012, LEUKEMIA RES, V36, P293, DOI 10.1016/j.leukres.2011.10.005
   Dewald GW, 2003, BRIT J HAEMATOL, V121, P287, DOI 10.1046/j.1365-2141.2003.04265.x
   Dinani HS., 2020, 2020 27 NAT 5 INT IR
   Emrani AS, 2016, BIOSENS BIOELECTRON, V79, P288, DOI 10.1016/j.bios.2015.12.025
   Evtugyn G, 2016, TRAC-TREND ANAL CHEM, V79, P168, DOI 10.1016/j.trac.2015.11.025
   Gatt M.E., 2019, CLIN IMMUNOL, P1049
   Ghossein RA, 2000, EUR J CANCER, V36, P1681, DOI 10.1016/S0959-8049(00)00152-0
   Greget R, 2012, CHEMPHYSCHEM, V13, P3092, DOI 10.1002/cphc.201200394
   Gupta R, 2015, SENSOR ACTUAT B-CHEM, V219, P139, DOI 10.1016/j.snb.2015.05.018
   Hourigan CS, 2013, NAT REV CLIN ONCOL, V10, P460, DOI 10.1038/nrclinonc.2013.100
   Hu TX, 2016, BIOSENS BIOELECTRON, V77, P451, DOI 10.1016/j.bios.2015.09.068
   Hunger SP, 2012, J CLIN ONCOL, V30, P1663, DOI 10.1200/JCO.2011.37.8018
   Kasturi S, 2021, J IND ENG CHEM, V93, P186, DOI 10.1016/j.jiec.2020.09.022
   Katz AJ, 2015, CANCER CAUSE CONTROL, V26, P1627, DOI 10.1007/s10552-015-0657-6
   Kazemi S, 2021, INT J BIOL MACROMOL, V186, P554, DOI 10.1016/j.ijbiomac.2021.06.184
   Khoshfetrat SM, 2017, BIOELECTROCHEMISTRY, V114, P24, DOI 10.1016/j.bioelechem.2016.12.001
   Lai C, 2018, ACS SENSORS, V3, P2566, DOI 10.1021/acssensors.8b00926
   Lawal AT, 2018, BIOSENS BIOELECTRON, V106, P149, DOI 10.1016/j.bios.2018.01.030
   Ley TJ, 2008, NATURE, V456, P66, DOI 10.1038/nature07485
   Li JB, 2017, RSC ADV, V7, P2315, DOI 10.1039/c6ra25627a
   Liu L, 2019, BIOSENS BIOELECTRON, V137, P45, DOI 10.1016/j.bios.2019.04.059
   Liu QT, 2015, TALANTA, V136, P114, DOI 10.1016/j.talanta.2014.12.020
   Liu SY, 2020, COORDIN CHEM REV, V424, DOI 10.1016/j.ccr.2020.213520
   Liu SP, 2018, BIOSENS BIOELECTRON, V103, P1, DOI 10.1016/j.bios.2017.12.021
   Loryuenyong V, 2013, ADV MATER SCI ENG, V2013, DOI 10.1155/2013/923403
   Lv MZ, 2021, BIOSENS BIOELECTRON, V176, DOI 10.1016/j.bios.2020.112947
   Maduraiveeran G, 2018, BIOSENS BIOELECTRON, V103, P113, DOI 10.1016/j.bios.2017.12.031
   Masitas RA, 2016, J AM CHEM SOC, V138, P15295, DOI 10.1021/jacs.6b09172
   Mazloum-Ardakani M, 2018, BIOELECTROCHEMISTRY, V121, P38, DOI 10.1016/j.bioelechem.2017.12.010
   Mehdipour G, 2022, BIOTECHNOL APPL BIOC, V69, P2102, DOI 10.1002/bab.2271
   Mi SL, 2007, P NATL ACAD SCI USA, V104, P19971, DOI 10.1073/pnas.0709313104
   Negm AS, 2018, ALEX ENG J, V57, P2319, DOI 10.1016/j.aej.2017.08.025
   Nemes K, 2015, PATHOL ONCOL RES, V21, P597, DOI 10.1007/s12253-014-9861-z
   Ozturk M, 2021, J MOL LIQ, V322, DOI 10.1016/j.molliq.2020.114574
   Paredes-Aguilera R, 2001, AM J HEMATOL, V68, P69, DOI 10.1002/ajh.1155
   Pawar RS, 2018, MICRO NANO TECHNOL, P621, DOI 10.1016/B978-0-12-813351-4.00035-3
   Pourmadadi M., 2022, PHARM NANOTECHNOL
   Pourmadadi M, 2021, FOOD TECHNOL BIOTECH, V59, P496, DOI 10.17113/ftb.59.04.21.7223
   Pourmadadi M, 2020, MICROCHEM J, V159, DOI 10.1016/j.microc.2020.105476
   Pourmadadi M, 2019, MICROCHIM ACTA, V186, DOI 10.1007/s00604-019-3957-9
   Prasad S., 2014, NANOBIOSENSORS DIS D, V3, P1, DOI [10.2147/NDD.S39421, DOI 10.2147/NDD.S39421]
   Pui CH, 2009, NEW ENGL J MED, V360, P2730, DOI 10.1056/NEJMoa0900386
   Qi M, 2016, ANAL CHEM, V88, P9614, DOI 10.1021/acs.analchem.6b02353
   Rashed WM., 2019, CRIT REV ONCOL HEMAT
   Rauf S, 2021, BIOSENS BIOELECTRON, V180, DOI 10.1016/j.bios.2021.113116
   Rivas GA, 2017, APPL MATER TODAY, V9, P566, DOI 10.1016/j.apmt.2017.10.005
   Roointan A, 2019, J PHARMACEUT BIOMED, V164, P93, DOI 10.1016/j.jpba.2018.10.017
   Rose-Inman H, 2017, HEMATOL ONCOL CLIN N, V31, P1011, DOI 10.1016/j.hoc.2017.08.006
   Rowe JM, 2005, BLOOD, V106, P3760, DOI 10.1182/blood-2005-04-1623
   Saikia I, 2016, MATER LETT, V178, P239, DOI 10.1016/j.matlet.2016.05.011
   Salahandish R, 2018, BIOSENS BIOELECTRON, V120, P129, DOI 10.1016/j.bios.2018.08.025
   Shafik Roxan E, 2018, Asian Pac J Cancer Prev, V19, P2263
   Sharifi M, 2019, BIOSENS BIOELECTRON, V126, P773, DOI 10.1016/j.bios.2018.11.026
   Singh SK, 2004, NATURE, V432, P396, DOI 10.1038/nature03128
   Singh V, 2013, PROCESS BIOCHEM, V48, P96, DOI 10.1016/j.procbio.2012.10.017
   Skoog D.A., 2017, PRINCIPLES INSTRUMEN
   Stobinski L, 2014, J ELECTRON SPECTROSC, V195, P145, DOI 10.1016/j.elspec.2014.07.003
   Strankowski M, 2016, J SPECTROSC, V2016, DOI 10.1155/2016/7520741
   Su S, 2017, BIOSENS BIOELECTRON, V94, P552, DOI 10.1016/j.bios.2017.03.040
   Su S, 2016, ACS APPL MATER INTER, V8, P6826, DOI 10.1021/acsami.5b12833
   Sun BL, 2017, BIOSENS BIOELECTRON, V88, P55, DOI 10.1016/j.bios.2016.07.047
   Taniselass S, 2019, BIOSENS BIOELECTRON, V130, P276, DOI 10.1016/j.bios.2019.01.047
   Wang YG, 2010, BLOOD CELL MOL DIS, V44, P191, DOI 10.1016/j.bcmd.2009.12.010
   Wright J. P., 2000, Solid State Sciences, V2, P747, DOI 10.1016/S1293-2558(00)01107-9
   WYCKOFF RWG, 1963, CRYSTAL STRUCTURES, V0001
   Xianyu YL, 2018, TRAC-TREND ANAL CHEM, V106, P213, DOI 10.1016/j.trac.2018.07.010
   Yadav N, 2019, FLATCHEM, V13, P40, DOI 10.1016/j.flatc.2019.02.001
   Yang TT, 2017, SENSOR ACTUAT B-CHEM, V239, P76, DOI 10.1016/j.snb.2016.08.001
   Yazdian-Robati R, 2017, INT J PHARMACEUT, V529, P44, DOI 10.1016/j.ijpharm.2017.06.058
   Yu XQ, 2017, BIOSENS BIOELECTRON, V89, P72, DOI 10.1016/j.bios.2016.01.081
   Zamani M, 2022, J ELECTROANAL CHEM, V908, DOI 10.1016/j.jelechem.2022.116116
   Zanello P., 2011, INORGANIC ELECTROCHE
   Zhang GJ, 2021, BIOSENS BIOELECTRON, V173, DOI 10.1016/j.bios.2020.112785
   Zhang QF, 2013, CHEM SOC REV, V42, P3127, DOI 10.1039/c3cs00009e
   Zhang RZ, 2017, BIOSENS BIOELECTRON, V89, P249, DOI 10.1016/j.bios.2016.01.080
   Zhao FS, 2016, INT CONF OPTIC MEMS
   Zheng DL, 2011, INT J CLIN EXP PATHO, V4, P575
   Zong M, 2013, MATER LETT, V111, P188, DOI 10.1016/j.matlet.2013.08.076
NR 88
TC 12
Z9 12
U1 11
U2 20
PU WILEY
PI HOBOKEN
PA 111 RIVER ST, HOBOKEN 07030-5774, NJ USA
SN 1618-0240
EI 1618-2863
J9 ENG LIFE SCI
JI Eng. Life Sci.
PD AUG
PY 2022
VL 22
IS 8
BP 519
EP 534
DI 10.1002/elsc.202100170
EA MAY 2022
PG 16
WC Biotechnology & Applied Microbiology
WE Science Citation Index Expanded (SCI-EXPANDED)
SC Biotechnology & Applied Microbiology
GA 3M5GG
UT WOS:000799442100001
PM 35936072
OA Green Published
DA 2023-06-30
ER

PT J
AU Tang, J
   Liu, LP
   Qin, J
   Lv, XT
   Li, JJ
   Tang, DP
   Zhuang, JY
AF Tang, Juan
   Liu, Liping
   Qin, Jiao
   Lv, Xiaoting
   Li, Jinjin
   Tang, Dianping
   Zhuang, Junyang
TI Biocatalysis-mediated MOF-to-prussian blue transformation enabling
   sensitive detection of NSCLC-associated miRNAs with dual-readout signals
SO BIOSENSORS & BIOELECTRONICS
LA English
DT Article
DE MOF materials; Dual-readout assay; Photothermal detection;
   Electrochemical detection; miRNA-21; NSCLC
ID CANCER STATISTICS; SENSOR; BIOSENSOR; NANOPARTICLES; FLUORESCENCE;
   MANAGEMENT; SYSTEM
AB Sensitive and accurate miRNAs assay is critical for early diagnosis of non-small-cell lung carcinomas (NSCLC). Herein, we demonstrate a photothermal and electrochemical dual-readout assay method for miRNA detection based on a novel biocatalysis-mediated MOF-to-prussian blue (PB) transformation (BMMPT) strategy and the catalytic hairpin assembly (CHA) amplification strategy. It is found that the Fe2+-based MOF (MOF-Fe2+) can act as the Fe2+ source to react with K-3[Fe(CN)(6)], leading to the in-situ formation of prussian blue (PB) on MOF-Fe2+. Due the inherent near-infrared (NIR) photothermal conversion ability and electrochemical signal of PB, the resulting PB@MOF-Fe2+ is employed to arouse temperature readout or electrochemical signal. The presence of target miRNA-21 triggers the CHA reaction on magnetic beads (MBs), resulting the capture of numerous glucose oxidase (GOx) tags on MBs. The GOx tags then catalyze the generation of H2O2 using glucose as substrate. The H2O2 is used to inhibit the MOF-to-PB transformation process by oxidizing Fe2+ into Fe3+, leading to the decrease in temperature and electrochemical readout aroused by PB@MOF-Fe2+. By this means, a signal-off assay mode with dual readout is established for miRNA-21. Under the optimal conditions, using temperature readout or electrochemical readout, miRNA-21 can be detected at concentrations as low as 0.3 fM and 0.32 fM, respectively. Moreover, the developed method is successfully applied to evaluate the expression level of miRNA-21 in serum of NSCLC patients. This work not only provides a practical tool for NSCLC diagnosis but also presents the new features of MOF materials as signal transduction tags.
C1 [Tang, Juan; Liu, Liping; Qin, Jiao; Li, Jinjin] Jiangxi Normal Univ, Key Lab Green Chem Jiangxi Prov, Key Lab Funct Small Mol, Minist Educ, Nanchang 330022, Peoples R China.
   [Zhuang, Junyang] Fujian Med Univ, Sch Pharm, Higher Educ Key Lab Nano Biomed Technol Fujian Pr, Fuzhou 350122, Peoples R China.
   [Lv, Xiaoting] Fujian Med Univ, Dept Resp & Crit Care Med, Affiliated Hosp 1, Fuzhou 350005, Fujian, Peoples R China.
   [Tang, Dianping] Fuzhou Univ, Dept Chem, Key Lab Anal & Detect Food Safety, Minist Educ China & Fujian Prov, Fuzhou 350108, Peoples R China.
C3 Jiangxi Normal University; Fujian Medical University; Fujian Medical
   University; Fuzhou University
RP Tang, J (通讯作者)，Jiangxi Normal Univ, Key Lab Green Chem Jiangxi Prov, Key Lab Funct Small Mol, Minist Educ, Nanchang 330022, Peoples R China.; Zhuang, JY (通讯作者)，Fujian Med Univ, Sch Pharm, Higher Educ Key Lab Nano Biomed Technol Fujian Pr, Fuzhou 350122, Peoples R China.
EM juantang@hotmail.com; Junyang.Zhuang@hotmail.com
FU National Natural Science Foundation of China [21864013, 21705092];
   ScienceFoundation for Excellent Young Scholars of Jiangxi Province
   [20202ZDB01003]; Natural Science foundation of Jiangxi Province
   [20212BCJL23057, 20202BAB203008]; Natural Science Foundation of Fujian
   Province [2021J01697, 2021J01222, 2020Y9012]; Open Project Program of
   Key Laboratory of Functional Small Organic Molecule, Ministry of
   Ed-ucation, Jiangxi Normal University [KLFS-KF-201917]
FX This work was financially supported by the National Natural Science
   Foundation of China (21864013, 21705092) , the ScienceFoundation for
   Excellent Young Scholars of Jiangxi Province (20202ZDB01003) , the
   Natural Science foundation of Jiangxi Province (20212BCJL23057,
   20202BAB203008) , the Natural Science Foundation of Fujian Province
   (2021J01697, 2021J01222, 2020Y9012) , the Open Project Program of Key
   Laboratory of Functional Small Organic Molecule, Ministry of Ed-ucation,
   Jiangxi Normal University (No. KLFS-KF-201917) .
CR Bartel DP, 2004, CELL, V116, P281, DOI 10.1016/S0092-8674(04)00045-5
   Bray F, 2018, CA-CANCER J CLIN, V68, P394, DOI 10.3322/caac.21492
   Chang JF, 2020, ANAL CHEM, V92, P8959, DOI 10.1021/acs.analchem.0c00952
   Chang JF, 2019, ANAL CHEM, V91, P3604, DOI 10.1021/acs.analchem.8b05599
   Chu YJ, 2021, ANAL CHEM, V93, P5129, DOI 10.1021/acs.analchem.0c04896
   Ferlay J, 2010, INT J CANCER, V127, P2893, DOI 10.1002/ijc.25516
   Gu CC, 2021, BIOSENS BIOELECTRON, V176, DOI 10.1016/j.bios.2020.112907
   Han QZ, 2021, ANAL CHEM, V93, P3486, DOI 10.1021/acs.analchem.0c04802
   Herbst RS, 2018, NATURE, V553, P446, DOI 10.1038/nature25183
   Huang Y, 2021, SENSOR ACTUAT B-CHEM, V327, DOI 10.1016/j.snb.2020.128871
   Hwang JH, 2021, NANO LETT, V21, P2132, DOI 10.1021/acs.nanolett.0c04883
   Ibrahim I, 2016, J PHYS CHEM C, V120, P22202, DOI 10.1021/acs.jpcc.6b06929
   Ji Z, 2020, SCIENCE, V369, P674, DOI 10.1126/science.aaz4304
   Kim H, 2021, BIOSENS BIOELECTRON, V179, DOI 10.1016/j.bios.2021.113063
   Kim K, 2020, NAT COMMUN, V11, DOI 10.1038/s41467-019-13901-z
   Larkin IN, 2020, ANAL CHEM, V92, P7845, DOI 10.1021/acs.analchem.0c01090
   Lee H, 2020, ANAL CHEM, V92, P5750, DOI 10.1021/acs.analchem.9b05043
   Li HY, 2020, CHINESE J ANAL CHEM, V48, P1325, DOI 10.19756/j.issn.0253-3820.201295
   Li J, 2019, NAT COMMUN, V10, DOI 10.1038/s41467-019-12429-6
   Liao JP, 2020, THORAC CANCER, V11, P762, DOI 10.1111/1759-7714.13337
   Liu D, 2022, CHEM ENG J, V427, DOI 10.1016/j.cej.2021.131503
   Liu Q, 2015, BIOSENS BIOELECTRON, V74, P865, DOI 10.1016/j.bios.2015.07.055
   Lv SZ, 2020, ANAL CHEM, V92, P1470, DOI 10.1021/acs.analchem.9b04710
   Meng D, 2020, SMALL, V16, DOI 10.1002/smll.202000003
   Mira TA, 2015, BIOSENS BIOELECTRON, V74, P594, DOI 10.1016/j.bios.2015.07.012
   Parkin DM, 2005, CA-CANCER J CLIN, V55, P74, DOI 10.3322/canjclin.55.2.74
   Ren RR, 2018, ANAL CHEM, V90, P11099, DOI 10.1021/acs.analchem.8b03538
   Ryan BM, 2010, NAT REV CANCER, V10, P389, DOI 10.1038/nrc2867
   Shen HR, 2021, ANAL CHEM, V93, P11816, DOI 10.1021/acs.analchem.1c02395
   Siegel RL, 2017, CA-CANCER J CLIN, V67, P177, DOI 10.3322/caac.21395
   Song S, 2022, BIOSENS BIOELECTRON, V199, DOI 10.1016/j.bios.2021.113864
   Spira A, 2004, NEW ENGL J MED, V350, P379, DOI 10.1056/NEJMra035536
   Sun L, 2019, SMALL, V15, DOI 10.1002/smll.201901156
   Wang FF, 2021, ANAL CHEM, V93, P1702, DOI 10.1021/acs.analchem.0c04307
   Wang ZX, 2011, J SURG ONCOL, V104, P847, DOI 10.1002/jso.22008
   Wei J, 2018, ANAL CHEM, V90, P9606, DOI 10.1021/acs.analchem.8b02546
   Wen SH, 2018, ANAL CHIM ACTA, V1002, P82, DOI 10.1016/j.aca.2017.11.057
   Wu JH, 2021, BIOSENS BIOELECTRON, V171, DOI 10.1016/j.bios.2020.112707
   Wu WW, 2021, BIOSENS BIOELECTRON, V175, DOI 10.1016/j.bios.2020.112835
   Yang F, 2021, BIOSENS BIOELECTRON, V173, DOI 10.1016/j.bios.2020.112820
   Yang GJ, 2019, BIOSENS BIOELECTRON, V141, DOI 10.1016/j.bios.2019.111416
   Yang J, 2020, SMALL, V16, DOI 10.1002/smll.201906846
   Yang QS, 2020, BIOSENS BIOELECTRON, V163, DOI 10.1016/j.bios.2020.112290
   Yu ZZ, 2021, ANAL CHEM, V93, P2916, DOI 10.1021/acs.analchem.0c04501
   Zhang SP, 2021, ACS APPL BIO MATER, V4, P6519, DOI 10.1021/acsabm.1c00665
   Zhang X., 2021, CHEM ENG J, V411
   Zhao L, 2021, BIOSENS BIOELECTRON, V191, DOI 10.1016/j.bios.2021.113409
   Zhao ZL, 2020, ANAL CHEM, V92, P9603, DOI 10.1021/acs.analchem.0c00790
   Zhong X, 2020, CHEM ENG J, V381, DOI 10.1016/j.cej.2019.122758
   Zhu MH, 2021, SENSOR ACTUAT B-CHEM, V348, DOI 10.1016/j.snb.2021.130676
NR 50
TC 15
Z9 15
U1 85
U2 230
PU ELSEVIER ADVANCED TECHNOLOGY
PI OXFORD
PA OXFORD FULFILLMENT CENTRE THE BOULEVARD, LANGFORD LANE, KIDLINGTON,
   OXFORD OX5 1GB, OXON, ENGLAND
SN 0956-5663
EI 1873-4235
J9 BIOSENS BIOELECTRON
JI Biosens. Bioelectron.
PD JUN 15
PY 2022
VL 206
AR 114139
DI 10.1016/j.bios.2022.114139
EA MAR 2022
PG 8
WC Biophysics; Biotechnology & Applied Microbiology; Chemistry, Analytical;
   Electrochemistry; Nanoscience & Nanotechnology
WE Science Citation Index Expanded (SCI-EXPANDED)
SC Biophysics; Biotechnology & Applied Microbiology; Chemistry;
   Electrochemistry; Science & Technology - Other Topics
GA 0N2ET
UT WOS:000782658200005
PM 35272213
DA 2023-06-30
ER

PT J
AU Ozkan-Ariksoysal, D
   Tezcanli, B
   Kosova, B
   Ozsoz, M
AF Ozkan-Ariksoysal, Dilsat
   Tezcanli, Burcin
   Kosova, Buket
   Ozsoz, Mehmet
TI Design of electrochemical biosensor systems for the detection of
   specific DNA sequences in PCR-amplified nucleic acids related to the
   catechol-O-methyltransferase val1 08/158Met polymorphism based on
   intrinsic guanine signal
SO ANALYTICAL CHEMISTRY
LA English
DT Article
ID POLYMERASE-CHAIN-REACTION; LOW-ACTIVITY ALLELES; V-LEIDEN MUTATION;
   METHYLENE-BLUE; GENE POLYMORPHISM; EXPRESSION; GENOSENSOR; GENOTYPE;
   ASSOCIATION; LOCALIZATION
AB Psychiatric disorders are common and complex diseases that show polygenic and multifactorial heredity. A single nucleotide polymorphism (Val108/158Met) in the catechol-O-methyl transferase (COMT) gene is related to many psychiatric disorders such as schizophrenia, alcoholism, bipolar disorder, and obsessive-compulsive disorder. Schizophrenia. is a complex disorder and a single nucleotide polymorphism (Val108/158Met) at the COMT gene is related to schizophrenia susceptibility. A novel hybridization-based disposable electrochemical DNA biosensor for the detection of a common functional polymorphism in the COMT gene from polymerase chain reaction (PCR) amplicons has been described without using an external label. This developed technology combined with a disposable carbon graphite electrode and differential pulse voltammetry was performed by using short synthetic oligonucleotides and PCR amplicons in length 203 bp to measure the change of guanine oxidation signal obtained at similar to+1.0 V after DNA hybridization between probe and target (synthetic target or denatured PCR samples). COMT-specific oligonucleotides were immobilized onto the carbon surface with a simple adsorption method in two different modes: (a) Guanine-containing targets were attached or (b) inosine-substituted probes were attached onto an electrode. By controlling the surface coverage of the target DNA, the hybridization event between the probes and their synthetic targets or specific PCR products was optimized.The wild-type or polymorphic allele-specific probes/targets were also interacted with an equal amount of noncomplementary and one-base mismatch-containing DNAs in order to measure the sensor selectivity. The decrease or appearance in the intrinsic guanine signal simplified the detection procedure and shortened the assay time because protocol eliminates the label-binding step. The nonspecific binding effects were minimized by using sodium dodecyl sulfate with different washing methods. The Val108/158Met COMT genotype detection were performed with real samples containing wild-type (healthy controls), polymorphic (mutant type), and heterozygous PCR products. The detection limit (S/N = 3) of the biosensor was 2.44 pmol of target sequence in the 30-mu L samples. Analytical performance of the sensor is described, along with future prospects.
C1 [Ozkan-Ariksoysal, Dilsat; Ozsoz, Mehmet] Ege Univ, Fac Pharm, Dept Analyt Chem, TR-35100 Izmir, Turkey.
   [Tezcanli, Burcin; Kosova, Buket] Ege Univ, Fac Med, Dept Med Biol, TR-35100 Izmir, Turkey.
C3 Ege University; Ege University
RP Ozkan-Ariksoysal, D (通讯作者)，Ege Univ, Fac Pharm, Dept Analyt Chem, TR-35100 Izmir, Turkey.
EM dilsat.ariksoysal@ege.edu.tr
RI ozsoz, mehmet/B-5766-2009; Ariksoysal, Dilsat/AAO-1989-2020; kaymaz,
   burçin tezcanlı/A-1225-2018; Ozsoz, Mehmet Emin Sengun/AAZ-1285-2020;
   Kosova, Buket/AAG-4736-2019; OZSOZ, Mehmet/AAE-4145-2020
OI Ariksoysal, Dilsat/0000-0002-8471-5665; kaymaz, burçin
   tezcanlı/0000-0003-1832-1454; Kosova, Buket/0000-0003-3636-6082; ozsoz,
   mehmet/0000-0003-4037-3445
CR Ariksoysal DO, 2005, ANAL CHEM, V77, P4908, DOI 10.1021/ac050022+
   BERTOCCI B, 1991, P NATL ACAD SCI USA, V88, P1416, DOI 10.1073/pnas.88.4.1416
   Borroni B, 2004, NEUROSCI LETT, V370, P127, DOI 10.1016/j.neulet.2004.08.006
   Del Giallo ML, 2005, ANAL LETT, V38, P2509, DOI 10.1080/0032710500369687
   Erdem A, 2000, ANAL CHIM ACTA, V422, P139, DOI 10.1016/S0003-2670(00)01058-8
   Erdem A, 2004, J ELECTROANAL CHEM, V567, P29, DOI 10.1016/j.jelechem.2003.10.049
   Erdem A, 2001, ELECTROANAL, V13, P219, DOI 10.1002/1521-4109(200103)13:3<219::AID-ELAN219>3.0.CO;2-7
   Fernstrom JD, 2007, J NUTR, V137, p1539S, DOI 10.1093/jn/137.6.1539S
   GROSSMAN MH, 1992, GENOMICS, V12, P822, DOI 10.1016/0888-7543(92)90316-K
   Hoda F, 1996, BIOCHEM BIOPH RES CO, V228, P780, DOI 10.1006/bbrc.1996.1731
   HUH MMO, 1979, J BIOL CHEM, V254, P299
   Kane MD, 2000, NUCLEIC ACIDS RES, V28, P4552, DOI 10.1093/nar/28.22.4552
   Karayiorgou M, 1997, P NATL ACAD SCI USA, V94, P4572, DOI 10.1073/pnas.94.9.4572
   Kelley SO, 1999, NUCLEIC ACIDS RES, V27, P4830, DOI 10.1093/nar/27.24.4830
   Kerman K, 2003, ELECTROANAL, V15, P667, DOI 10.1002/elan.200390084
   Kunugi H, 1997, NEUROSCI LETT, V221, P202, DOI 10.1016/S0304-3940(96)13289-4
   Lachman HM, 1996, PHARMACOGENETICS, V6, P243, DOI 10.1097/00008571-199606000-00007
   Lachman HM, 1996, AM J MED GENET, V67, P468, DOI 10.1002/(SICI)1096-8628(19960920)67:5<468::AID-AJMG5>3.0.CO;2-G
   Long YT, 2004, ANAL CHEM, V76, P4059, DOI 10.1021/ac049482d
   LOTTA T, 1995, BIOCHEMISTRY-US, V34, P4202, DOI 10.1021/bi00013a008
   Lucarelli F, 2002, ANAL CHIM ACTA, V469, P93, DOI 10.1016/S0003-2670(02)00605-0
   LUNDSTROM K, 1995, BBA-PROTEIN STRUCT M, V1251, P1, DOI 10.1016/0167-4838(95)00071-2
   MALHERBE P, 1992, J NEUROCHEM, V58, P1782, DOI 10.1111/j.1471-4159.1992.tb10054.x
   Meric B, 2002, ELECTROANAL, V14, P1245, DOI 10.1002/1521-4109(200210)14:18<1245::AID-ELAN1245>3.0.CO;2-V
   Ozkan D, 2002, ELECTROCHEM COMMUN, V4, P796, DOI 10.1016/S1388-2481(02)00448-4
   Ozkan D, 2002, BIOELECTROCHEMISTRY, V58, P119, DOI 10.1016/S1567-5394(02)00131-7
   Ozkan D, 2002, ANAL CHEM, V74, P5931, DOI 10.1021/ac0257905
   Ozsoz M, 2003, ANAL CHEM, V75, P2181, DOI 10.1021/ac026212r
   Panke O, 2007, BIOSENS BIOELECTRON, V22, P2656, DOI 10.1016/j.bios.2006.10.033
   Palecek E, 2002, ANAL CHIM ACTA, V469, P73, DOI 10.1016/S0003-2670(01)01605-1
   Palecek E, 2001, ANAL CHEM, V73, p74A, DOI 10.1021/ac0123936
   Pividori MI, 2000, BIOSENS BIOELECTRON, V15, P291, DOI 10.1016/S0956-5663(00)00071-3
   Sawa A, 2002, SCIENCE, V296, P692, DOI 10.1126/science.1070532
   Steichen M, 2007, BIOSENS BIOELECTRON, V22, P2237, DOI 10.1016/j.bios.2006.10.041
   Syvanen AC, 1997, PHARMACOGENETICS, V7, P65
   TENHUNEN J, 1994, EUR J BIOCHEM, V223, P1049, DOI 10.1111/j.1432-1033.1994.tb19083.x
   Ulmanen I, 1997, EUR J BIOCHEM, V243, P452, DOI 10.1111/j.1432-1033.1997.0452a.x
   Wang J, 2002, ANAL CHIM ACTA, V469, P63, DOI 10.1016/S0003-2670(01)01399-X
   Wang J, 2002, J AM CHEM SOC, V124, P4208, DOI 10.1021/ja0255709
   Weisz J, 2000, AM J PATHOL, V156, P1841, DOI 10.1016/S0002-9440(10)65057-2
   Wong ELS, 2003, ANAL CHEM, V75, P3845, DOI 10.1021/ac034129d
   Xie T, 1997, MOVEMENT DISORD, V12, P426, DOI 10.1002/mds.870120325
   Ye YK, 2003, BIOSENS BIOELECTRON, V18, P1501, DOI 10.1016/S0956-5663(03)00121-0
   Young R, 1999, AM FAM PHYSICIAN, V59, P2155
NR 44
TC 45
Z9 46
U1 1
U2 43
PU AMER CHEMICAL SOC
PI WASHINGTON
PA 1155 16TH ST, NW, WASHINGTON, DC 20036 USA
SN 0003-2700
EI 1520-6882
J9 ANAL CHEM
JI Anal. Chem.
PD FEB 1
PY 2008
VL 80
IS 3
BP 588
EP 596
DI 10.1021/ac071407q
PG 9
WC Chemistry, Analytical
WE Science Citation Index Expanded (SCI-EXPANDED)
SC Chemistry
GA 258LW
UT WOS:000252870400011
PM 18181582
DA 2023-06-30
ER

PT J
AU Kuswandi, B
   Hidayat, MA
   Noviana, E
AF Kuswandi, Bambang
   Hidayat, Mochammad Amrun
   Noviana, Eka
TI Paper-Based Electrochemical Biosensors for Food Safety Analysis
SO BIOSENSORS-BASEL
LA English
DT Review
DE electrochemical detection; paper-based device; biosensor; food safety;
   foodborne pathogens; rapid measurement
ID LABEL-FREE DETECTION; MICROFLUIDIC DEVICES; SENSITIVE DETECTION; CARBON
   NANOTUBES; RAPID DETECTION; LOW-COST; SENSOR; POINT; CARE; NANOPARTICLES
AB Nowadays, foodborne pathogens and other food contaminants are among the major contributors to human illnesses and even deaths worldwide. There is a growing need for improvements in food safety globally. However, it is a challenge to detect and identify these harmful analytes in a rapid, sensitive, portable, and user-friendly manner. Recently, researchers have paid attention to the development of paper-based electrochemical biosensors due to their features and promising potential for food safety analysis. The use of paper in electrochemical biosensors offers several advantages such as device miniaturization, low sample consumption, inexpensive mass production, capillary force-driven fluid flow, and capability to store reagents within the pores of the paper substrate. Various paper-based electrochemical biosensors have been developed to enable the detection of foodborne pathogens and other contaminants that pose health hazards to humans. In this review, we discussed several aspects of the biosensors including different device designs (e.g., 2D and 3D devices), fabrication techniques, and electrode modification approaches that are often optimized to generate measurable signals for sensitive detection of analytes. The utilization of different nanomaterials for the modification of electrode surface to improve the detection of analytes via enzyme-, antigen/antibody-, DNA-, aptamer-, and cell-based bioassays is also described. Next, we discussed the current applications of the sensors to detect food contaminants such as foodborne pathogens, pesticides, veterinary drug residues, allergens, and heavy metals. Most of the electrochemical paper analytical devices (e-PADs) reviewed are small and portable, and therefore are suitable for field applications. Lastly, e-PADs are an excellent platform for food safety analysis owing to their user-friendliness, low cost, sensitivity, and a high potential for customization to meet certain analytical needs
C1 [Kuswandi, Bambang; Hidayat, Mochammad Amrun] Univ Jember, Fac Farm, Chemo & Biosensors Grp, Jember 68121, Indonesia.
   [Noviana, Eka] Univ Gadjah Mada, Fac Pharm, Dept Pharmaceut Chem, Yogyakarta 55281, Indonesia.
C3 Universitas Jember; Gadjah Mada University
RP Kuswandi, B (通讯作者)，Univ Jember, Fac Farm, Chemo & Biosensors Grp, Jember 68121, Indonesia.; Noviana, E (通讯作者)，Univ Gadjah Mada, Fac Pharm, Dept Pharmaceut Chem, Yogyakarta 55281, Indonesia.
EM b_kuswandi.farmasi@unej.ac.id; eka.noviana@ugm.ac.id
RI Kuswandi, Bambang/O-3254-2016; Hidayat, Mochammad/I-8362-2018
OI Kuswandi, Bambang/0000-0002-1983-6110; Hidayat,
   Mochammad/0000-0002-9848-2217
FU IsDB Research Grant 2022 (Hibah Pendukung IsDB 2022) University of
   Jember [4401/UN25.3.1/LT/2022]
FX This research was funded by IsDB Research Grant 2022 (Hibah Pendukung
   IsDB 2022) University of Jember with grant number 4401/UN25.3.1/LT/2022.
CR Adkins J, 2015, ELECTROPHORESIS, V36, P1811, DOI 10.1002/elps.201500084
   Adkins JA, 2017, ANAL CHEM, V89, P3613, DOI 10.1021/acs.analchem.6b05009
   Ainla A, 2018, ANAL CHEM, V90, P6240, DOI 10.1021/acs.analchem.8b00850
   [Anonymous], 1995, COD AL INT FOOD STAN
   Arduini F, 2019, BIOSENS BIOELECTRON, V126, P346, DOI 10.1016/j.bios.2018.10.014
   Arduini F, 2016, MICROCHIM ACTA, V183, P2063, DOI 10.1007/s00604-016-1858-8
   Bagheri N, 2021, ANAL CHEM, V93, P5225, DOI 10.1021/acs.analchem.0c05469
   Bhardwaj J, 2017, SENSOR ACTUAT B-CHEM, V253, P115, DOI 10.1016/j.snb.2017.06.108
   Bi XM, 2018, SENSOR ACTUAT B-CHEM, V260, P475, DOI 10.1016/j.snb.2018.01.007
   Boonyasit Y, 2016, ANAL CHIM ACTA, V936, P1, DOI 10.1016/j.aca.2016.05.047
   Burrs SL, 2016, BIOSENS BIOELECTRON, V85, P479, DOI 10.1016/j.bios.2016.05.037
   Cao LL, 2017, BIOSENS BIOELECTRON, V92, P87, DOI 10.1016/j.bios.2017.02.002
   Caratelli V, 2022, BIOSENS BIOELECTRON, V205, DOI 10.1016/j.bios.2022.114119
   Caratelli V, 2021, BIOSENS BIOELECTRON, V183, DOI 10.1016/j.bios.2021.113210
   Caratelli V, 2020, BIOSENS BIOELECTRON, V165, DOI 10.1016/j.bios.2020.112411
   Carrilho E, 2009, ANAL CHEM, V81, P7091, DOI 10.1021/ac901071p
   Cate DM, 2015, ANAL CHEM, V87, P19, DOI 10.1021/ac503968p
   Chen CX, 2012, SENSORS-BASEL, V12, P11684, DOI 10.3390/s120911684
   Chen HY, 2020, FOOD CHEM, V327, DOI 10.1016/j.foodchem.2020.127075
   Choi JR, 2019, SENSORS-BASEL, V19, DOI 10.3390/s19040817
   Cinti S, 2019, NAT PROTOC, V14, P2437, DOI 10.1038/s41596-019-0186-y
   Cinti S, 2019, ANAL BIOANAL CHEM, V411, P4303, DOI 10.1007/s00216-019-01640-5
   Cinti S, 2018, TALANTA, V187, P59, DOI 10.1016/j.talanta.2018.05.015
   Cinti S, 2018, SENSOR ACTUAT B-CHEM, V265, P155, DOI 10.1016/j.snb.2018.03.006
   Cinti S, 2018, TALANTA, V179, P186, DOI 10.1016/j.talanta.2017.10.030
   Cinti S, 2017, ANAL CHIM ACTA, V960, P123, DOI 10.1016/j.aca.2017.01.010
   Cioffi A, 2021, ENVIRON SCI TECHNOL, V55, P8859, DOI 10.1021/acs.est.1c01931
   Colozza N, 2021, BIOSENSORS-BASEL, V11, DOI 10.3390/bios11090328
   Colozza N, 2021, SENSOR ACTUAT B-CHEM, V345, DOI 10.1016/j.snb.2021.130352
   Colozza N, 2019, BIOSENS BIOELECTRON, V129, P15, DOI 10.1016/j.bios.2019.01.002
   Cuartero M, 2015, ANAL CHEM, V87, P1981, DOI 10.1021/ac504400w
   Cunningham JC, 2016, ANNU REV ANAL CHEM, V9, P183, DOI 10.1146/annurev-anchem-071015-041605
   de Oliveira TR, 2019, TALANTA, V195, P480, DOI 10.1016/j.talanta.2018.11.047
   de Souza CC, 2022, J FOOD COMPOS ANAL, V112, DOI 10.1016/j.jfca.2022.104700
   Ding JW, 2016, ANGEW CHEM INT EDIT, V55, P13033, DOI 10.1002/anie.201606268
   Dryden MDM, 2015, PLOS ONE, V10, DOI 10.1371/journal.pone.0140349
   Dungchai W, 2011, ANALYST, V136, P77, DOI 10.1039/c0an00406e
   Dungchai W, 2009, ANAL CHEM, V81, P5821, DOI 10.1021/ac9007573
   electronicsforu, MINIATURE BLUETOOTH
   Ellerbee AK, 2009, ANAL CHEM, V81, P8447, DOI 10.1021/ac901307q
   FDA, 2022, LEAD FOOD FOODW DIET
   Fischer C, 2016, BIOSENS BIOELECTRON, V79, P193, DOI 10.1016/j.bios.2015.12.020
   Ge SG, 2015, BIOANALYSIS, V7, P633, DOI 10.4155/bio.15.3
   Hamon M, 2006, NAT REV MICROBIOL, V4, P423, DOI 10.1038/nrmicro1413
   Hasanzadeh M, 2016, MAT SCI ENG C-MATER, V61, P979, DOI 10.1016/j.msec.2015.12.031
   He T, 2020, RSC ADV, V10, P25808, DOI 10.1039/d0ra03833d
   Jemmeli D, 2020, TALANTA, V216, DOI 10.1016/j.talanta.2020.120924
   Jiang DL, 2020, FOOD ANAL METHOD, V13, P1993, DOI 10.1007/s12161-020-01769-5
   Jiang DL, 2019, BIOSENS BIOELECTRON, V130, P299, DOI 10.1016/j.bios.2019.01.050
   Jiang H, 2021, FOOD CHEM, V365, DOI 10.1016/j.foodchem.2021.130511
   Jin LL, 2020, ANAL CHIM ACTA, V1100, P215, DOI 10.1016/j.aca.2019.11.067
   Kaur J, 2017, RSC ADV, V7, P50166, DOI 10.1039/c7ra09878b
   Khan S, 2018, ACS APPL NANO MATER, V1, P483, DOI 10.1021/acsanm.7b00175
   Kong FY, 2014, BIOSENS BIOELECTRON, V56, P77, DOI 10.1016/j.bios.2013.12.067
   Kuo ZK, 2019, DIAGNOSTICS, V9, DOI 10.3390/diagnostics9040203
   Kuswandi B., 2022, BIOSENS BIOELECTRON, V12, P100246
   Lamas-Ardisana P.J., 2017, DISPOSABLE ELECTROCH
   Lee SH, 2016, SENSOR ACTUAT B-CHEM, V232, P514, DOI 10.1016/j.snb.2016.03.169
   Lee VBC, 2018, ANAL SCI, V34, P7, DOI 10.2116/analsci.34.7
   Lettieri S, 2014, APPL PHYS A-MATER, V117, P185, DOI 10.1007/s00339-014-8340-4
   Li HY, 2016, ELECTROCHEM COMMUN, V68, P104, DOI 10.1016/j.elecom.2016.05.010
   Li L, 2017, SCI BULL, V62, P1114, DOI 10.1016/j.scib.2017.07.004
   Li WB, 2016, SENSOR ACTUAT B-CHEM, V231, P230, DOI 10.1016/j.snb.2016.03.031
   Li X, 2015, ANAL CHEM, V87, P9009, DOI 10.1021/acs.analchem.5b02210
   Li ZD, 2017, BIOSENS BIOELECTRON, V98, P478, DOI 10.1016/j.bios.2017.06.061
   Liana DD, 2012, SENSORS-BASEL, V12, P11505, DOI 10.3390/s120911505
   Lim JY, 2010, J MICROBIOL BIOTECHN, V20, P5, DOI 10.4014/jmb.0908.08007
   Lim SA, 2015, BIOSENS BIOELECTRON, V70, P48, DOI 10.1016/j.bios.2015.03.022
   Lisboa TP, 2021, J SOLID STATE ELECTR, V25, P2301, DOI 10.1007/s10008-021-05002-z
   Liu BW, 2014, ELECTROANAL, V26, P1214, DOI 10.1002/elan.201400036
   Liu SP, 2016, SENSORS-BASEL, V16, DOI 10.3390/s16122086
   Ma C, 2015, BIOSENS BIOELECTRON, V63, P7, DOI 10.1016/j.bios.2014.07.014
   Mahmud MA, 2016, ANALYST, V141, P6449, DOI 10.1039/c6an02208a
   Martinez AW, 2007, ANGEW CHEM INT EDIT, V46, P1318, DOI 10.1002/anie.200603817
   Mathur A, 2018, INT J BIOL MACROMOL, V112, P364, DOI 10.1016/j.ijbiomac.2018.01.143
   Mishra A, 2022, BIOSENSORS-BASEL, V12, DOI 10.3390/bios12020088
   Mo MJ, 2022, ANAL CHIM ACTA, V1190, DOI 10.1016/j.aca.2021.339257
   Monis PT, 2006, INFECT GENET EVOL, V6, P2, DOI 10.1016/j.meegid.2005.08.004
   Narang J, 2017, BIOSENS BIOELECTRON, V88, P249, DOI 10.1016/j.bios.2016.08.043
   Nie ZH, 2010, LAB CHIP, V10, P477, DOI 10.1039/b917150a
   Nilghaz A, 2019, CELLULOSE, V26, P3589, DOI 10.1007/s10570-019-02317-z
   Ninwong B, 2020, ACS SENSORS, V5, P3999, DOI 10.1021/acssensors.0c01793
   Pokpas K, 2019, ELECTROCATALYSIS-US, V10, P352, DOI 10.1007/s12678-019-00516-7
   Popa A, 2019, SYMMETRY-BASEL, V11, DOI 10.3390/sym11030374
   Primpray V, 2019, ANAL CHIM ACTA, V1078, P16, DOI 10.1016/j.aca.2019.05.072
   Pungjunun K, 2020, SENSOR ACTUAT B-CHEM, V318, DOI 10.1016/j.snb.2020.128241
   Qian SQ, 2022, TALANTA, V247, DOI 10.1016/j.talanta.2022.123548
   Sousa ACR, 2021, FOOD CHEM, V356, DOI 10.1016/j.foodchem.2021.129692
   Rai PK, 2019, ENVIRON INT, V125, P365, DOI 10.1016/j.envint.2019.01.067
   Rana A, 2020, SENSORS-BASEL, V20, DOI 10.3390/s20072070
   Renz H, 2018, NAT REV DIS PRIMERS, V4, DOI 10.1038/nrdp.2017.98
   Rovina K, 2015, J FOOD COMPOS ANAL, V43, P25, DOI 10.1016/j.jfca.2015.04.008
   Rowe AA, 2011, PLOS ONE, V6, DOI 10.1371/journal.pone.0023783
   Ruecha N, 2014, BIOSENS BIOELECTRON, V52, P13, DOI 10.1016/j.bios.2013.08.018
   Sanchez-Calvo A, 2019, SENSOR ACTUAT B-CHEM, V290, P87, DOI 10.1016/j.snb.2019.03.089
   Scida K, 2014, ANAL CHEM, V86, P6501, DOI 10.1021/ac501004a
   Scordo G, 2018, SENSOR ACTUAT B-CHEM, V258, P1015, DOI 10.1016/j.snb.2017.11.134
   Shaffo FC, 2018, AM J PHYSIOL-LUNG C, V315, pL485, DOI 10.1152/ajplung.00211.2018
   Sharma A, 2019, SN APPL SCI, V1, DOI 10.1007/s42452-019-1485-1
   Shi JJ, 2012, J BRAZIL CHEM SOC, V23, P1124, DOI 10.1590/S0103-50532012000600018
   Shrivas K, 2020, LAB CHIP, V20, P3996, DOI 10.1039/d0lc00515k
   Silva NFD, 2019, BIOSENS BIOELECTRON, V141, DOI 10.1016/j.bios.2019.111317
   Silva-Neto HA, 2021, ANALYST, V146, P3463, DOI 10.1039/d1an00176k
   Silveira CM, 2016, BIOSENSORS-BASEL, V6, DOI 10.3390/bios6040051
   Soulis D, 2022, MICROCHIM ACTA, V189, DOI 10.1007/s00604-022-05335-0
   Soulis D, 2021, SENSORS-BASEL, V21, DOI 10.3390/s21206908
   Srisomwat C, 2021, ANAL CHEM, V93, P2879, DOI 10.1021/acs.analchem.0c04283
   Srisomwat C, 2020, SENSOR ACTUAT B-CHEM, V316, DOI 10.1016/j.snb.2020.128077
   Su WJ, 2016, SCI REP-UK, V6, DOI 10.1038/srep35111
   Sun JY, 2015, ANAL SCI, V31, P145, DOI 10.2116/analsci.31.145
   Sun XL, 2019, ACS APPL MATER INTER, V11, P16198, DOI 10.1021/acsami.9b02005
   Tang MLK, 2017, INTERN MED J, V47, P256, DOI 10.1111/imj.13362
   Tenjimbayashi M, 2017, ACS APPL MATER INTER, V9, P10371, DOI 10.1021/acsami.7b01641
   Terzi F, 2017, SENSOR ACTUAT B-CHEM, V245, P352, DOI 10.1016/j.snb.2017.01.064
   Tong SYC, 2015, CLIN MICROBIOL REV, V28, P603, DOI 10.1128/CMR.00134-14
   Trofimchuk E, 2020, J FOOD SCI, V85, P736, DOI 10.1111/1750-3841.15039
   US Food and Drug Administration, 2004, PUBLIC LAW, V108
   Vidic J, 2019, SENSORS-BASEL, V19, DOI 10.3390/s19051100
   Vodova M, 2022, FOOD CHEM, V380, DOI 10.1016/j.foodchem.2022.132141
   Wang J, 2018, SENSOR ACTUAT B-CHEM, V254, P855, DOI 10.1016/j.snb.2017.07.192
   Wang P, 2017, ELECTROCHEM COMMUN, V81, P74, DOI 10.1016/j.elecom.2017.06.006
   Wang T, 2016, ELECTROANAL, V28, P854, DOI 10.1002/elan.201500487
   Wang XH, 2017, BIOSENS BIOELECTRON, V90, P549, DOI 10.1016/j.bios.2016.10.017
   Wang Y, 2020, MICROSYST NANOENG, V6, DOI 10.1038/s41378-020-0146-2
   Wang YX, 2013, BIOSENS BIOELECTRON, V49, P492, DOI 10.1016/j.bios.2013.05.061
   Wang ZX, 2019, FOOD CHEM, V276, P707, DOI 10.1016/j.foodchem.2018.10.047
   Wojnowski W, 2019, SENSORS-BASEL, V19, DOI 10.3390/s19071580
   World Health Organization, PEST RES FOOD
   Wu G, 2015, TALANTA, V134, P194, DOI 10.1016/j.talanta.2014.10.061
   Wu LD, 2015, BIOSENS BIOELECTRON, V68, P413, DOI 10.1016/j.bios.2015.01.034
   Wu MYC, 2017, TRENDS BIOTECHNOL, V35, P288, DOI 10.1016/j.tibtech.2016.12.005
   Wu XL, 2012, BIOSENS BIOELECTRON, V33, P309, DOI 10.1016/j.bios.2012.01.017
   Wu Y., 2017, UNDEFINED SENSITIVE
   Yang N, 2020, J FOOD PROCESS ENG, V43, DOI 10.1111/jfpe.13544
   Zhou T, 2019, MICROCHEM J, V145, P703, DOI 10.1016/j.microc.2018.10.022
NR 135
TC 0
Z9 0
U1 47
U2 47
PU MDPI
PI BASEL
PA ST ALBAN-ANLAGE 66, CH-4052 BASEL, SWITZERLAND
EI 2079-6374
J9 BIOSENSORS-BASEL
JI Biosensors-Basel
PD DEC
PY 2022
VL 12
IS 12
AR 1088
DI 10.3390/bios12121088
PG 22
WC Chemistry, Analytical; Nanoscience & Nanotechnology; Instruments &
   Instrumentation
WE Science Citation Index Expanded (SCI-EXPANDED)
SC Chemistry; Science & Technology - Other Topics; Instruments &
   Instrumentation
GA 7G0WA
UT WOS:000902254900001
PM 36551055
OA gold, Green Published
DA 2023-06-30
ER

PT J
AU Kummari, S
   Kumar, VS
   Goud, KY
   Gobi, KV
AF Kummari, Shekher
   Kumar, V. Sunil
   Goud, K. Yugender
   Gobi, K. Vengatajalabathy
TI Nano-Au particle decorated poly-(3-amino-5-hydroxypyrazole) coated
   carbon paste electrode for in-vitro detection of valacyclovir
SO JOURNAL OF ELECTROANALYTICAL CHEMISTRY
LA English
DT Article
DE Sensors; Pharmaceutical and serum sample; Gold nanoparticles;
   Differential pulse voltammetry; Hydrodynamic analysis mimicking
   flow-cell; Carbon paste electrode
ID PULSE VOLTAMMETRIC DETERMINATION; ACUTE-RENAL-FAILURE; SENSITIVE
   DETECTION; GOLD NANOPARTICLES; ELECTROCHEMICAL DETECTION; SQUARE-WAVE;
   FILM; SENSOR; PHARMACEUTICALS; 5-FLUOROURACIL
AB A versatile reusable electrochemical biosensor has been formulated by using colloidal gold nanoparticle (AuNPs) suspension and conducting polymer poly-(3-amino-5-hydroxypyrazole (poly-AHP) modified carbon paste electrode (AuNPs/poly-AHP/CPE) for detection of an important anti-viral drug valacyclovir (VAL). A thin film of poly-AHP incorporated with homogeneous distribution of AuNPs on the surface of carbon paste electrode is fabricated stepwise by applying one by one. An electrochemical potentiodynamic polymerization of AHP was followed by a potentiostatic electrodissolution-induced deposition of AuNPs on poly-AHP. The sensor surface has been characterized by scanning electron microscopy (SEM), energy dispersive X-Ray spectroscopy (EDX), X-ray powder diffraction (XRD) and UV-visible spectroscopy for surface topological/morphological characteristics. Electrochemical efficiency of the present sensor system towards the detection of VAL is explored by cyclic voltammetry (CV), electrochemical impedance spectroscopy (EIS), differential pulse voltammetry (DPV) and hydrodynamic steady-state current-time analysis, and the fabricated AuNPs/poly-AHP/CPE is recognized as a capable sensor system for electrochemical determination of VAL. Applying DPV under optimized conditions, the anodic peak current exhibited a linear relationship against VAL over the range of 5-80 nM with a detection limit of as low as 1.9 nM and an analysis time of 15 s. Under hydrodynamic conditions mimicking flow-cell analysis, the low detection limit was as low as 2.5 nM (S/N > 4) with rapid analysis time of mere 5 s. Selective determination of VAL was performed in the presence of dopamine and serotonin. Practical utility of the AuNPs/poly-AHP film sensor has been demonstrated for the detection of VAL directly from artificial urine, pharmaceutical formulations and diluted human serum with good recovery limits.
C1 [Kummari, Shekher; Kumar, V. Sunil; Goud, K. Yugender; Gobi, K. Vengatajalabathy] Natl Inst Technol Warangal, Dept Chem, Warangal 506004, Telangana, India.
C3 National Institute of Technology (NIT System); National Institute of
   Technology Warangal
RP Gobi, KV (通讯作者)，Natl Inst Technol Warangal, Dept Chem, Warangal 506004, Telangana, India.
EM kvgobichem@nitw.ac.in
RI Kotagiri, Yugender Goud/C-9405-2019; KUMAR, VENISHETTY
   SUNIL/AAU-4955-2021; Kummari, Shekher/AAC-9659-2022
OI Kotagiri, Yugender Goud/0000-0002-0530-0489; KUMAR, VENISHETTY
   SUNIL/0000-0002-0951-5233; kummari, shekher/0000-0002-8202-5214
FU National Institute of Technology Warangal; Ministry of Human Resource
   Development, India
FX The authors gratefully acknowledge National Institute of Technol-ogy
   Warangal and Ministry of Human Resource Development, India for Doctoral
   Research Fellowship to Shekher Kummari and financial support.
CR Adhikari BR, 2016, J ELECTROANAL CHEM, V780, P241, DOI 10.1016/j.jelechem.2016.09.023
   Adhikari BR, 2015, SENSORS-BASEL, V15, P22490, DOI 10.3390/s150922490
   Al-Bagary RI, 2014, ANAL CHEM INSIGHTS, V9, P41, DOI [10.4137/ACICI.S13878, 10.4137/ACI.S13878]
   Baccarin M, 2016, MAT SCI ENG C-MATER, V58, P97, DOI 10.1016/j.msec.2015.08.013
   Bukkitgar SD, 2016, MAT SCI ENG C-MATER, V65, P262, DOI 10.1016/j.msec.2016.04.045
   Carlon R, 2005, INTENS CARE MED, V31, P1593, DOI 10.1007/s00134-005-2808-9
   Cristante VM, 2007, THIN SOLID FILMS, V515, P5334, DOI 10.1016/j.tsf.2007.01.023
   Gupta RK, 2012, MATER LETT, V67, P315, DOI 10.1016/j.matlet.2011.09.047
   Han J, 2017, PROG POLYM SCI, V70, P52, DOI 10.1016/j.progpolymsci.2017.04.002
   Hassanein A, 2017, MAT SCI ENG C-MATER, V80, P494, DOI 10.1016/j.msec.2017.04.101
   Huang HZ, 2004, BIOMACROMOLECULES, V5, P2340, DOI 10.1021/bm0497116
   Jain R, 2015, IONICS, V21, P3279, DOI 10.1007/s11581-015-1511-2
   Jana NR, 2001, LANGMUIR, V17, P6782, DOI [10.1021/la0104323, 10.1021/1a0104323]
   Jana NR, 2001, CHEM MATER, V13, P2313, DOI 10.1021/cm000662n
   Kannan P, 2011, ELECTROCHIM ACTA, V56, P7029, DOI 10.1016/j.electacta.2011.06.004
   Kanneti R, 2009, CHROMATOGRAPHIA, V70, P407, DOI 10.1365/s10337-009-1171-3
   Katakam Prakash, 2014, Sci Pharm, V82, P617, DOI 10.3797/scipharm.1403-20
   Khalafallah D, 2017, SOLID STATE SCI, V71, P51, DOI 10.1016/j.solidstatesciences.2017.07.002
   Kumar CHA., 2010, ARCH APPL SCI RES, V2, P278
   Kumar DS, 2015, J TEKNOL, V76, P39
   Liu XL, 2019, APPL SURF SCI, V471, P929, DOI 10.1016/j.apsusc.2018.12.065
   Martins TS, 2018, SENSOR ACTUAT B-CHEM, V276, P378, DOI 10.1016/j.snb.2018.08.131
   Nair SS, 2009, ELECTROCHIM ACTA, V54, P6837, DOI 10.1016/j.electacta.2009.06.077
   Pedro GC, 2019, ANAL CHIM ACTA, V1047, P214, DOI 10.1016/j.aca.2018.10.010
   Sangamithirai D, 2018, MAT SCI ENG C-MATER, V91, P512, DOI 10.1016/j.msec.2018.05.070
   Satyanarayana M, 2017, ELECTROCATALYSIS-US, V8, P214, DOI 10.1007/s12678-017-0357-y
   Satyanarayana M, 2015, ELECTROCHIM ACTA, V178, P608, DOI 10.1016/j.electacta.2015.08.036
   Savaser A, 2003, J LIQ CHROMATOGR R T, V26, P1755, DOI 10.1081/JLC-120021283
   Shah B, 2013, FARADAY DISCUSS, V164, P135, DOI 10.1039/c3fd00023k
   Solmaz R, 2011, PROG ORG COAT, V70, P122, DOI 10.1016/j.porgcoat.2010.11.003
   Sudhakar Reddy J., 2011, J CHEM PHARM RES, V3, P773
   Sugimoto T, 2008, QJM-INT J MED, V101, P164, DOI 10.1093/qjmed/hcm154
   Tarinc D, 2015, RUSS J ELECTROCHEM+, V51, P149, DOI 10.1134/S1023193515020135
   Uslu B, 2006, ANAL CHIM ACTA, V555, P341, DOI 10.1016/j.aca.2005.09.034
   Wang GX, 2017, BIOSENS BIOELECTRON, V92, P396, DOI 10.1016/j.bios.2016.10.088
   Yue HY, 2020, MAT SCI ENG C-MATER, V108, DOI 10.1016/j.msec.2019.110490
   Zhang C, 2010, ELECTROCHIM ACTA, V55, P4103, DOI 10.1016/j.electacta.2010.02.086
   Zhou LT, 2012, SENSOR ACTUAT B-CHEM, V174, P359, DOI 10.1016/j.snb.2012.06.051
NR 38
TC 4
Z9 4
U1 1
U2 13
PU ELSEVIER SCIENCE SA
PI LAUSANNE
PA PO BOX 564, 1001 LAUSANNE, SWITZERLAND
SN 1572-6657
EI 1873-2569
J9 J ELECTROANAL CHEM
JI J. Electroanal. Chem.
PD JAN 1
PY 2022
VL 904
AR 115859
DI 10.1016/j.jelechem.2021.115859
EA JAN 2022
PG 10
WC Chemistry, Analytical; Electrochemistry
WE Science Citation Index Expanded (SCI-EXPANDED)
SC Chemistry; Electrochemistry
GA YE7FB
UT WOS:000741285700010
DA 2023-06-30
ER

PT J
AU Moreira, FTC
   Rodriguez, BAG
   Dutra, RAF
   Sales, MGF
AF Moreira, Felismina T. C.
   Rodriguez, Blanca A. G.
   Dutra, Rosa A. F.
   Sales, M. Goreti F.
TI Redox probe-free readings of a beta-amyloid-42 plastic antibody sensory
   material assembled on copper@carbon nanotubes
SO SENSORS AND ACTUATORS B-CHEMICAL
LA English
DT Article
DE Plastic antibody; Free-redox mediator; Molecularly imprinted polymer;
   Screen-printed electrodes; beta-Amyloid 42; Biosensor
ID AMYLOID-BETA PEPTIDES; GEL-ELECTROPHORETIC DISTINCTION;
   ALZHEIMERS-DISEASE; GLOBAL PROPERTIES; FLUORESCENCE; GLUCOSE; PROTEIN;
   RADIOIMMUNOASSAY; AGGREGATION; DIAGNOSIS
AB This research work describes the synthesis of a new mediator-free electrochemical sensor, containing an electrochemically active ingredient at the carbon-working electrode. For this purpose, carbon nanotubes were modified with copper nanoparticles (CNT-CuO) and casted on the carbon-area. This electroactive film also acted as substrate to assemble the biorecognition element.
   As proof-of-concept, the 3-electrode system was made sensitive to the peptide beta-amyloid42 (A beta-42), by assembling a plastic antibody on top of the electroactive film. The plastic antibody was obtained by eletropolymerizing aniline (ANI) at neutral pH, under the presence of the template (A beta-42). Next, the template molecule was removed from the polymeric network by acidic treatment. The vacant sites so obtained preserved the shape of the imprinted protein and were able to rebind new peptide molecules.
   SEM, XRD and RAMAN analysis were performed in order to control the surface modification of the carbon electrode. The ability of the biosensor to rebind A beta-42 was monitored by square wave voltammetry (SWV). Redox peaks were centred at +0.4 V and peak currents decreased for an increasing concentration of A beta-42. The reproducibility of the analytical signal was 8.37%, expressed in terms of the relative standard deviation (RSD, n = 3) of an A beta-42 standard solution of 1.0 ng/mL. The detection limit was 0.4 (+/- 0.03) pg/mL. The application of the device was tested in serum samples, spiked with A beta-42 from 1.0 to 66.0 ng/mL. The obtained recovery data ranged from 88 to 93%.
   The greatest achievement of this work relates to the elimination of a redox probe reading-stage in electrochemical biosensing, by incorporating the electroactive element within the working electrode. Overall, this approach opens doors for direct sample readings, avoiding the incubation of active redox elements on the sensing area for analytical purposes. In addition, the developed biosensor showed excellent proprieties in terms of response time and simplicity, showing a remarkable potential for on-site application in medical research and clinical diagnosis. (C) 2018 Elsevier B.V. All rights reserved.
C1 [Moreira, Felismina T. C.; Sales, M. Goreti F.] Polytech Inst Porto, Sch Engn, BioMark CINTESIS ISEP, Porto, Portugal.
   [Rodriguez, Blanca A. G.; Dutra, Rosa A. F.] Univ Fed Pernambuco, Biomed Engn Lab, Av Prof Moraes Rego 1235,Cidade Univ, BR-50670901 Recife, PE, Brazil.
C3 Polytechnic Institute of Porto; Universidade Federal de Pernambuco
RP Sales, MGF (通讯作者)，Polytech Inst Porto, Sch Engn, BioMark CINTESIS ISEP, Porto, Portugal.; Dutra, RAF (通讯作者)，Univ Fed Pernambuco, Biomed Engn Lab, Av Prof Moraes Rego 1235,Cidade Univ, BR-50670901 Recife, PE, Brazil.
EM rosa.dutra@ufpe.br; mgf@isep.ipp.pt
RI Sales, Maria Goreti Ferreira/V-4408-2019; SALES, Maria Goreti
   FERREIRA/K-9199-2013; Dutra, Rosa Fireman/Q-1380-2019; Dutra, Rosa
   Fireman/AEQ-7637-2022; Dutra, Rosa F/O-5550-2018
OI Sales, Maria Goreti Ferreira/0000-0001-9936-7336; SALES, Maria Goreti
   FERREIRA/0000-0001-9936-7336; Dutra, Rosa Fireman/0000-0001-8314-4218;
   Dutra, Rosa F/0000-0001-8314-4218; Moreira,
   Felismina/0000-0003-4237-8952
FU Fundacao para a Ciencia e Tecnologia [SFRH/BPD/97891/2013]; FEDER
   [POCTEP/0245-BEROS-1-E]
FX One of the authors (FTCM) gratefully acknowledges Fundacao para a
   Ciencia e Tecnologia for the financial support (Post-Doc grant reference
   SFRH/BPD/97891/2013 intituled "Biomedical devices for easier and quicker
   screening procedures of the Alzheimer disease"). The Portuguese teamis
   grateful to project IBEROS, Instituto de Bioingenieria en Red para el
   Envejecimiento Saludable, POCTEP/0245-BEROS-1-E, PROGRAMA INTERREG
   2014-2020, funded through FEDER wihin the cooperation region of
   Galiza/Spain and North of Portugal. The Brazilian team is grateful to
   the National Council for Scientific and Technological Development
   (CNPq).
CR Akgul FA, 2014, MATER CHEM PHYS, V147, P987, DOI 10.1016/j.matchemphys.2014.06.047
   Apostol BL, 2003, P NATL ACAD SCI USA, V100, P5950, DOI 10.1073/pnas.2628045100
   Brining SK, 1999, ELECTROPHORESIS, V20, P1398, DOI 10.1002/(SICI)1522-2683(19990601)20:7<1398::AID-ELPS1398>3.0.CO;2-1
   Casella IG, 1997, ANAL CHIM ACTA, V357, P63, DOI 10.1016/S0003-2670(97)00538-2
   Chen LX, 2016, CHEM SOC REV, V45, P2137, DOI 10.1039/c6cs00061d
   Cheng Y, 2015, BIOORG MED CHEM LETT, V25, P4472, DOI 10.1016/j.bmcl.2015.08.081
   Chrambach A, 2000, ELECTROPHORESIS, V21, P760, DOI 10.1002/(SICI)1522-2683(20000301)21:4<760::AID-ELPS760>3.0.CO;2-5
   CUMMINS B, 1987, AM HEART J, V113, P1333, DOI 10.1016/0002-8703(87)90645-4
   Deiber JA, 2015, ELECTROPHORESIS, V36, P805, DOI 10.1002/elps.201400395
   Deiber JA, 2014, J SEP SCI, V37, P2618, DOI 10.1002/jssc.201400533
   Enache TA, 2017, BIOELECTROCHEMISTRY, V114, P13, DOI 10.1016/j.bioelechem.2016.11.003
   Ferrari AC, 2007, SOLID STATE COMMUN, V143, P47, DOI 10.1016/j.ssc.2007.03.052
   Foster J, 2008, INT PSYCHOGERIATR, V20, P853, DOI 10.1017/S1041610208006807
   Frasco MF, 2017, SENSORS-BASEL, V17, DOI 10.3390/s17030523
   Gavalas VG, 2004, ANAL BIOCHEM, V329, P247, DOI 10.1016/j.ab.2004.02.025
   Grieshaber D, 2008, SENSORS-BASEL, V8, P1400, DOI 10.3390/s8031400
   Guan YH, 2015, ACS CHEM NEUROSCI, V6, P1503, DOI 10.1021/acschemneuro.5b00176
   Haes AJ, 2005, J AM CHEM SOC, V127, P2264, DOI 10.1021/ja044087q
   Hou XH, 2006, CHEM VAPOR DEPOS, V12, P583, DOI 10.1002/cvde.200600033
   Hulten C, 1999, VET IMMUNOL IMMUNOP, V68, P267, DOI 10.1016/S0165-2427(99)00027-6
   Jiang CY, 2010, ANAL BIOANAL CHEM, V396, P1745, DOI 10.1007/s00216-009-3420-6
   Kamalesh S, 2000, J BIOMED MATER RES, V52, P467, DOI 10.1002/1097-4636(20001205)52:3<467::AID-JBM4>3.3.CO;2-Y
   Kawooya JK, 2003, ANAL BIOCHEM, V323, P103, DOI 10.1016/j.ab.2003.08.027
   Kudin KN, 2008, NANO LETT, V8, P36, DOI 10.1021/nl071822y
   Lewczuk P, 2004, ELECTROPHORESIS, V25, P3336, DOI 10.1002/elps.200406068
   Lin KC, 2013, ELECTROCHIM ACTA, V96, P164, DOI 10.1016/j.electacta.2013.02.098
   Lin YH, 2005, ELECTROCHEM COMMUN, V7, P267, DOI 10.1016/j.elecom.2005.01.007
   Male KB, 2004, ANAL CHIM ACTA, V516, P35, DOI 10.1016/j.aca.2004.03.075
   Mena ML, 2005, ANAL BIOCHEM, V336, P20, DOI 10.1016/j.ab.2004.07.038
   Merkoci A, 2005, TRAC-TREND ANAL CHEM, V24, P826, DOI 10.1016/j.trac.2005.03.019
   Moreira FTC, 2017, SENSOR ACTUAT B-CHEM, V240, P229, DOI 10.1016/j.snb.2016.08.150
   Moreira FTC, 2014, SENSOR ACTUAT B-CHEM, V196, P123, DOI 10.1016/j.snb.2014.01.038
   Neely A, 2009, ACS NANO, V3, P2834, DOI 10.1021/nn900813b
   Peccati F, 2015, PHYS CHEM CHEM PHYS, V17, P19718, DOI 10.1039/c5cp02728d
   Randrianjatovo-Gbalou I, 2015, ANAL BIOCHEM, V488, P19, DOI 10.1016/j.ab.2015.07.014
   Ryu J, 2008, ANAL CHEM, V80, P2400, DOI 10.1021/ac7019514
   SHIOMI K, 1992, BIOCHEM BIOPH RES CO, V186, P1065, DOI 10.1016/0006-291X(92)90855-F
   Sloan JH, 2011, J PHARMACEUT BIOMED, V56, P1029, DOI 10.1016/j.jpba.2011.08.006
   Suprun EV, 2017, ELECTROCHEM COMMUN, V75, P33, DOI 10.1016/j.elecom.2016.12.009
   Telpoukhovskaia MA, 2015, BIOORG MED CHEM LETT, V25, P3654, DOI 10.1016/j.bmcl.2015.06.059
   TIERNEY MC, 1988, NEUROLOGY, V38, P359, DOI 10.1212/WNL.38.3.359
   Tominaga M, 2005, ELECTROCHEM COMMUN, V7, P189, DOI 10.1016/j.elecom.2004.12.006
   Vishnu N, 2013, ANALYST, V138, P6296, DOI 10.1039/c3an01067h
   Xia WM, 2009, ARCH NEUROL-CHICAGO, V66, P190, DOI 10.1001/archneurol.2008.565
   Ye JS, 2004, ELECTROCHEM COMMUN, V6, P66, DOI 10.1016/j.elecom.2003.10.013
   Zdrazilova P, 2007, AMINO ACIDS, V33, pLII
   Zhao HT, 2006, ANAL BIOCHEM, V350, P138, DOI 10.1016/j.ab.2005.11.034
   Zijlstra N, 2016, METHODS MOL BIOL, V1345, P151, DOI 10.1007/978-1-4939-2978-8_10
NR 48
TC 32
Z9 32
U1 5
U2 131
PU ELSEVIER SCIENCE SA
PI LAUSANNE
PA PO BOX 564, 1001 LAUSANNE, SWITZERLAND
SN 0925-4005
J9 SENSOR ACTUAT B-CHEM
JI Sens. Actuator B-Chem.
PD JUL 1
PY 2018
VL 264
BP 1
EP 9
DI 10.1016/j.snb.2018.02.166
PG 9
WC Chemistry, Analytical; Electrochemistry; Instruments & Instrumentation
WE Science Citation Index Expanded (SCI-EXPANDED)
SC Chemistry; Electrochemistry; Instruments & Instrumentation
GA GA0VO
UT WOS:000428032900001
DA 2023-06-30
ER

PT J
AU Vakilian, KA
   Massah, J
AF Vakilian, Keyvan Asefpour
   Massah, Jafar
TI A fuzzy-based decision making software for enzymatic electrochemical
   nitrate biosensors
SO CHEMOMETRICS AND INTELLIGENT LABORATORY SYSTEMS
LA English
DT Article
DE Limiting cathodic current; pH difference; Mediator concentration;
   Nitrate reductase; Machine leaming
ID DRINKING-WATER NITRATE; CHRONIC KIDNEY-DISEASE; DIETARY NITRATE;
   BLOOD-PRESSURE; RISK-FACTOR; NITRITE; VEGETABLES; DEFUZZIFICATION;
   REDUCTASE; PRODUCTS
AB So far, many analytical biosensors have been introduced to determine the concentration of a wide variety of analytes in environmental and agricultural samples. However, a major part of these biosensors has not been yet developed in commercial portable devices due to the fact that implementation of these methods requires an analyst to interpret the biosensor's response for analyte concentration determination. In this study, a mobile application for iOS platform is developed to predict samples' nitrate concentration in a mediated enzyme-based three-electrode biosensor. The introduced application uses fuzzy inference system (FIS) for nitrate concentration determination. The limiting cathodic current from the cyclic voltammetry, along with the sample' pH and mediator concentration were considered as the input variables of the FIS, whilst nitrate concentration in the sample was considered as the output variable. In order to design the FIS, fuzzy rules were defined by an expert considering the nature of the problem. Furthermore, the values of the membership function parameters were optimized using a genetic algorithm-based optimization method. The performance of the fuzzy system was acceptable for nitrate concentration prediction since the normalized R-2 and MSE of the prediction in test patterns were 0.95 and 0.005, respectively. Although the FIS model has been used in an intelligent nitrate biosensor in this study, the proposed model can be used in a wide range of environmental, agricultural and food biosensors. An open source version of the software in MATLAB programming environment is available at www.plba.ir/ publications.html.
C1 [Vakilian, Keyvan Asefpour; Massah, Jafar] Univ Tehran, Coll Abouraihan, Dept Agrotechnol, Tehran, Iran.
   [Vakilian, Keyvan Asefpour] Private Lab Biosensor Applicat, Hamadan, Iran.
C3 University of Tehran
RP Massah, J (通讯作者)，Univ Tehran, Coll Abouraihan, Dept Agrotechnol, Tehran, Iran.
EM keyvan.asefpour@ut.ac.ir; jmassah@ut.ac.ir
RI Asefpour Vakilian, Keyvan/H-2275-2019
OI Asefpour Vakilian, Keyvan/0000-0001-5035-7727; Massah,
   Jafar/0000-0001-9048-5942
CR Ahluwalia A., 2016, P SOC PHOTO-OPT INS, V9877
   [Anonymous], 2015, NATL PRIMARY DRINKIN, P1
   Aristov N., 2015, WORLD J CHEM ED, V3, P115, DOI [10.12691/wjce-3-5-2, DOI 10.12691/WJCE-3-5-2]
   Bahadoran Z, 2016, J FOOD COMPOS ANAL, V51, P93, DOI 10.1016/j.jfca.2016.06.006
   Bahadoran Z, 2015, NITRIC OXIDE-BIOL CH, V47, P65, DOI 10.1016/j.niox.2015.04.002
   Baiao DD, 2016, FOOD ANAL METHOD, V9, P1002, DOI 10.1007/s12161-015-0275-7
   BARTSCH H, 1984, CARCINOGENESIS, V5, P1381, DOI 10.1093/carcin/5.11.1381
   Berry MJ, 2015, NITRIC OXIDE-BIOL CH, V48, P22, DOI 10.1016/j.niox.2014.10.007
   Bloomfield V. A., 2000, NUCL ACIDS STRUCTURE
   Bondonno CP, 2016, CRIT REV FOOD SCI, V56, P2036, DOI 10.1080/10408398.2013.811212
   Brimaud S, 2014, CHEMELECTROCHEM, V1, P1075, DOI 10.1002/celc.201400011
   Bryan NS, 2012, FOOD CHEM TOXICOL, V50, P3646, DOI 10.1016/j.fct.2012.07.062
   Bryan NS, 2017, NITRITE NITRATE HUMA
   Campanella B, 2017, ANAL CHIM ACTA, V980, P33, DOI 10.1016/j.aca.2017.04.053
   CATALDO DA, 1975, COMMUN SOIL SCI PLAN, V6, P71, DOI 10.1080/00103627509366547
   Causse J, 2017, WATER RES, V108, P312, DOI 10.1016/j.watres.2016.11.010
   Chetty AA, 2016, FOOD CHEM, V197, P503, DOI 10.1016/j.foodchem.2015.10.079
   Compare D, 2010, EUR REV MED PHARMACO, V14, P302
   Compton RG, 2011, UNDERSTANDING VOLTAMMETRY, 2ND EDITION, P1
   Dryhurst G., 2012, ELECTROCHEMISTRY BIO
   Erol OO, 2017, J FORENSIC SCI, V62, P423, DOI 10.1111/1556-4029.13275
   Gatseva P., 1997, FOLIA MED, V40, P19
   Gatseva PD, 2008, INT J HYG ENVIR HEAL, V211, P555, DOI 10.1016/j.ijheh.2007.10.002
   Gee LC, 2016, CURR HYPERTENS REP, V18, DOI 10.1007/s11906-015-0623-4
   Gokhale AA, 2015, ELECTROANAL, V27, P1127, DOI 10.1002/elan.201400547
   Goron TL, 2014, CRIT REV PLANT SCI, V33, P392, DOI 10.1080/07352689.2014.885733
   Gupta SK, 2000, ENVIRON HEALTH PERSP, V108, P363, DOI 10.2307/3454356
   Hameed IA, 2011, EXPERT SYST APPL, V38, P7135, DOI 10.1016/j.eswa.2010.12.048
   Hezel M, 2016, FREE RADICAL BIO MED, V99, P87, DOI 10.1016/j.freeradbiomed.2016.07.025
   Hooda V, 2016, REV ANAL CHEM, V35, P99, DOI 10.1515/revac-2016-0002
   Hord NG., 2017, NITRITE NITRATE HUMA, P153, DOI [10.1007/978-3-319-46189-2, DOI 10.1007/978-3-319-46189-2, 10.1007/978-3-319-46189-2.12]
   Hou H, 2017, J AQUAT FOOD PROD T, V26, P267, DOI 10.1080/10498850.2016.1138176
   Ingram TE, 2013, J AM COLL CARDIOL, V61, P2534, DOI 10.1016/j.jacc.2013.03.050
   Kalaycioglu Z, 2016, FOOD ANAL METHOD, V9, P706, DOI 10.1007/s12161-015-0241-4
   Kalimuthu P, 2016, BBA-BIOENERGETICS, V1857, P1506, DOI 10.1016/j.bbabio.2016.04.001
   Kalimuthu P, 2015, J BIOL INORG CHEM, V20, P385, DOI 10.1007/s00775-014-1171-0
   Kalimuthu P, 2013, J PHYS CHEM B, V117, P7569, DOI 10.1021/jp404076w
   Kapil V, 2015, HYPERTENSION, V65, P320, DOI 10.1161/HYPERTENSIONAHA.114.04675
   Kemmner S, 2017, NITRIC OXIDE-BIOL CH, V64, P7, DOI 10.1016/j.niox.2017.01.011
   Kuang PJ, 2017, J ELECTROCHEM SOC, V164, pE103, DOI 10.1149/2.0831706jes
   Lambeck I, 2010, BIOCHEMISTRY-US, V49, P8177, DOI 10.1021/bi1003487
   Lefrou C., 2012, ELECTROCHEMISTRY
   Liu M, 2013, SENSOR ACTUAT B-CHEM, V177, P970, DOI 10.1016/j.snb.2012.11.071
   Madasamy T., 2013, ADV CHEM LETT, V1, P2
   Mirmiran P, 2016, RENAL FAILURE, V38, P937, DOI 10.3109/0886022X.2016.1165118
   Mishra RK, 2015, SENSOR ACTUAT B-CHEM, V208, P228, DOI 10.1016/j.snb.2014.11.011
   Papadopoulos A, 2011, COMPUT ELECTRON AGR, V78, P130, DOI 10.1016/j.compag.2011.06.007
   Pavasovic M, 2004, AQUACULTURE, V242, P641, DOI 10.1016/j.aquaculture.2004.08.036
   Pokhrel J, 2013, 2013 IEEE CONSUMER COMMUNICATIONS AND NETWORKING CONFERENCE (CCNC), P224, DOI 10.1109/CCNC.2013.6488450
   Rahmati O, 2015, WATER QUAL EXPOS HEA, V7, P143, DOI 10.1007/s12403-014-0135-5
   Rammos C, 2014, BIOMED RES INT-UK, V2014, DOI 10.1155/2014/582586
   Rezaei Mohammad, 2014, Int Sch Res Notices, V2014, P439702, DOI 10.1155/2014/439702
   Runkler TA, 1997, IEEE T FUZZY SYST, V5, P72, DOI 10.1109/91.554449
   Sadeq M, 2008, INT J HYG ENVIR HEAL, V211, P546, DOI 10.1016/j.ijheh.2007.09.009
   Sohail M, 2016, TALANTA, V153, P83, DOI 10.1016/j.talanta.2016.03.002
   Taiz L., 2015, PLANT PHYSIOL, V6th ed.
   Taiz L, 2002, PLANT PHYSL
   Vakilian KA, 2018, IEEE SENS J, V18, P3080, DOI 10.1109/JSEN.2018.2809493
   Van Leekwijck W, 1999, FUZZY SET SYST, V108, P159, DOI 10.1016/S0165-0114(97)00337-0
   Wang QH, 2017, TALANTA, V165, P709, DOI 10.1016/j.talanta.2016.12.044
   Wang S, 2016, TALANTA, V146, P744, DOI 10.1016/j.talanta.2015.06.031
   Weyer PJ, 2014, J WATER HEALTH, V12, P755, DOI 10.2166/wh.2014.237
   Winchester PD, 2009, ACTA PAEDIATR, V98, P664, DOI 10.1111/j.1651-2227.2008.01207.x
   Wu GY, 2009, AMINO ACIDS, V37, P1, DOI 10.1007/s00726-009-0269-0
   Wu JP, 2016, SCI REP-UK, V6, DOI 10.1038/srep20165
   Zadeh L. A., 1978, Fuzzy Sets and Systems, V1, P3, DOI 10.1016/0165-0114(78)90029-5
   Zadeh L.A., 1996, ADV FUZZY SYSTEMS AP, V6, DOI 10.1142/2895
NR 67
TC 15
Z9 15
U1 0
U2 12
PU ELSEVIER
PI AMSTERDAM
PA RADARWEG 29, 1043 NX AMSTERDAM, NETHERLANDS
SN 0169-7439
EI 1873-3239
J9 CHEMOMETR INTELL LAB
JI Chemometrics Intell. Lab. Syst.
PD JUN 15
PY 2018
VL 177
BP 55
EP 63
DI 10.1016/j.chemolab.2018.04.016
PG 9
WC Automation & Control Systems; Chemistry, Analytical; Computer Science,
   Artificial Intelligence; Instruments & Instrumentation; Mathematics,
   Interdisciplinary Applications; Statistics & Probability
WE Science Citation Index Expanded (SCI-EXPANDED)
SC Automation & Control Systems; Chemistry; Computer Science; Instruments &
   Instrumentation; Mathematics
GA GI8DS
UT WOS:000434752600007
DA 2023-06-30
ER

PT J
AU Hahm, JI
AF Hahm, Jong-In
TI Biomedical Detection via Macro- and Nano-Sensors Fabricated with
   Metallic and Semiconducting Oxides
SO JOURNAL OF BIOMEDICAL NANOTECHNOLOGY
LA English
DT Review
DE Semiconducting Oxides; Metallic Oxides; Biosensors; Solid-State
   Biodetection; Nanobiosensors; Nanomaterials; Biomedical Detection
ID SURFACE-PLASMON RESONANCE; INDIUM TIN OXIDE; QUARTZ-CRYSTAL
   MICROBALANCE; LOW-TEMPERATURE GROWTH; NUCLEIC-ACID DETECTION; ALIGNED
   ZNO NANORODS; SINGLE-MOLECULE FRET; FIBER-OPTIC SENSOR; THIN-FILMS;
   LABEL-FREE
AB Originally developed as gas sensors, the benefits of metallic and semiconducting oxide materials are now being realized in other areas of sensing, such as chemical, environmental, and biomedical monitoring and detection. Metallic and semiconducting oxides have continuously expanded their roles to date, and have also established their significance in biosensing by utilizing a variety of modes for signal generation and detection mechanism. These sensors are typically based either on their optical, electrochemical, electrical, gravimetric, acoustic, and magnetic properties for signal transduction. This article reviews such biosensors that employ metallic and semiconducting oxides as active sensing elements to detect nucleic acids, proteins, cells, and a variety of important biomarkers, both in thin film and one-dimensional forms. Specific oxide materials (MxOy) examined comprehensively in this article include M = Fe, Cu, Si, Zn, Sn, In. The derivatives of these oxide materials resulting from incorporation of dopants are examined as well. The crystalline structures and unique properties that may be exploited for various biosensing applications are discussed, and recent efforts investigating the feasibility of using these oxide materials in biosensor technology are described. Key biosensor characteristics resulting from reduced dimensionality are overviewed under the motif of planar and one-dimensional sensors. This article also provides insight into current challenges facing biosensor applications for metallic and semiconducting oxides. In addition, future outlook in this particular field as well as different impacts on biology and medicine are addressed.
C1 Georgetown Univ, Dept Chem, Washington, DC 20057 USA.
C3 Georgetown University
RP Hahm, JI (通讯作者)，Georgetown Univ, Dept Chem, 37th & O Sts NW, Washington, DC 20057 USA.
RI Hahm, Jong-in/E-5630-2013
FU National Institutes of Health, National Research Service Award from the
   National Institute of Diabetes and Digestive and Kidney Diseases
   [1R01DK088016-01]
FX The author acknowledges support on this work by the National Institutes
   of Health, National Research Service Award (1R01DK088016-01) from the
   National Institute of Diabetes and Digestive and Kidney Diseases. The
   author also thanks D. Y. Joh and N. Aras for their careful reading of
   the manuscript.
CR Adalsteinsson V, 2008, ANAL CHEM, V80, P6594, DOI 10.1021/ac800747q
   Ahren M, 2010, LANGMUIR, V26, P5753, DOI 10.1021/la903566y
   Ali A, 2009, MATER LETT, V63, P2473, DOI 10.1016/j.matlet.2009.08.038
   Ali SMU, 2009, IEEE T NANOTECHNOL, V8, P678, DOI 10.1109/TNANO.2009.2019958
   Armstrong NR, 2003, THIN SOLID FILMS, V445, P342, DOI 10.1016/j.tsf.2003.08.067
   Bai XD, 2003, NANO LETT, V3, P1147, DOI 10.1021/nl034342p
   Batzill M, 2005, PROG SURF SCI, V79, P47, DOI 10.1016/j.progsurf.2005.09.002
   BAUER W, 1977, J PHYS CHEM SOLIDS, V38, P463, DOI 10.1016/0022-3697(77)90178-0
   BLAIR TL, 1994, ANAL CHEM, V66, P300, DOI 10.1021/ac00074a019
   Blanco-Gomez G, 2009, ANAL CHEM, V81, P1365, DOI 10.1021/ac802006d
   Bonnemain B, 1998, J DRUG TARGET, V6, P167, DOI 10.3109/10611869808997890
   Buhler G, 2007, ADV MATER, V19, P2224, DOI 10.1002/adma.200602102
   Caboni A., 2008, RES MICR EL C
   Caravan P, 1999, CHEM REV, V99, P2293, DOI 10.1021/cr980440x
   Cattani-Scholz A, 2008, ACS NANO, V2, P1653, DOI 10.1021/nn800136e
   Chen RJ, 2003, P NATL ACAD SCI USA, V100, P4984, DOI 10.1073/pnas.0837064100
   CHEN RT, 1992, APPL PHYS LETT, V60, P1541, DOI 10.1063/1.107244
   Chiba A., 1992, DEV TGS GAS SENSOR C, V4
   CHIDSEY CED, 1991, SCIENCE, V251, P919, DOI 10.1126/science.251.4996.919
   Chik H, 2004, APPL PHYS LETT, V84, P3376, DOI 10.1063/1.1728298
   Cho NH, 2011, NAT NANOTECHNOL, V6, P675, DOI [10.1038/nnano.2011.149, 10.1038/NNANO.2011.149]
   Choi A, 2010, SENSOR ACTUAT B-CHEM, V148, P577, DOI 10.1016/j.snb.2010.04.049
   Choi JH, 2001, J CRYST GROWTH, V226, P493, DOI 10.1016/S0022-0248(01)01388-4
   Choi JH, 2007, NANO LETT, V7, P861, DOI 10.1021/nl062306v
   CHOPRA KL, 1983, THIN SOLID FILMS, V102, P1, DOI 10.1016/0040-6090(83)90256-0
   Chua JH, 2009, ANAL CHEM, V81, P6266, DOI 10.1021/ac901157x
   Coutts TJ, 2000, MRS BULL, V25, P58, DOI 10.1557/mrs2000.152
   CROFT G, 1977, NATURE, V269, P585, DOI 10.1038/269585a0
   Cui XL, 2005, NANOMED-NANOTECHNOL, V1, P130, DOI 10.1016/j.nano.2005.03.005
   Cui Y, 2001, SCIENCE, V293, P1289, DOI 10.1126/science.1062711
   Curreli M, 2005, J AM CHEM SOC, V127, P6922, DOI 10.1021/ja0503478
   de Vries IJM, 2005, NAT BIOTECHNOL, V23, P1407, DOI 10.1038/nbt1154
   Dittrich PS, 2005, ANAL BIOANAL CHEM, V382, P1771, DOI 10.1007/s00216-005-3335-9
   Dittrich PS, 2006, NAT REV DRUG DISCOV, V5, P210, DOI 10.1038/nrd1985
   Dixon Matthew C, 2008, J Biomol Tech, V19, P151
   Dorfman A, 2008, J NANOSCI NANOTECHNO, V8, P410, DOI 10.1166/jnn.2008.146
   Dorfman A, 2006, ADV MATER, V18, P2685, DOI 10.1002/adma.200502616
   Dorfman A, 2006, LANGMUIR, V22, P4890, DOI 10.1021/la053270+
   Du J, 1996, SENSOR ACTUAT A-PHYS, V56, P211, DOI 10.1016/S0924-4247(96)01311-8
   EFFENHAUSER CS, 1994, ANAL CHEM, V66, P2949, DOI 10.1021/ac00090a024
   Ellmer K, 2001, J PHYS D APPL PHYS, V34, P3097, DOI 10.1088/0022-3727/34/21/301
   Epstein JR, 2002, ANAL CHIM ACTA, V469, P3, DOI 10.1016/S0003-2670(02)00030-2
   Epstein JR, 2002, ANAL CHEM, V74, P1836, DOI 10.1021/ac0156619
   Erbse AH, 2011, BIOCHEMISTRY-US, V50, P451, DOI 10.1021/bi101188b
   Bosch ME, 2007, SENSORS-BASEL, V7, P797, DOI 10.3390/s7060797
   Fang SP, 2006, J AM CHEM SOC, V128, P14044, DOI 10.1021/ja065223p
   Ferguson JA, 2000, ANAL CHEM, V72, P5618, DOI 10.1021/ac0008284
   Ferguson JA, 1996, NAT BIOTECHNOL, V14, P1681, DOI 10.1038/nbt1296-1681
   FLEET ME, 1986, J SOLID STATE CHEM, V62, P75, DOI 10.1016/0022-4596(86)90218-5
   Franzen S, 2008, J PHYS CHEM C, V112, P6027, DOI 10.1021/jp7097813
   Gardeniers JGE, 2003, LAB-ON-A CHIP: MINIATURIZED SYSTEMS FOR ( BIO ) CHEMICAL ANALYSIS AND SYNTHESIS, P37, DOI 10.1016/B978-044451100-3/50003-6
   Ghadiali JE, 2010, ACS NANO, V4, P4915, DOI 10.1021/nn101293s
   Gopich IV, 2007, J PHYS CHEM B, V111, P12925, DOI 10.1021/jp075255e
   Gordillo G, 2002, SURF REV LETT, V9, P1675, DOI 10.1142/S0218625X02004207
   Gordon RG, 2000, MRS BULL, V25, P52, DOI 10.1557/mrs2000.151
   Grote J, 2005, ANAL CHEM, V77, P1157, DOI 10.1021/ac049033d
   Gruner G, 2006, ANAL BIOANAL CHEM, V384, P322, DOI 10.1007/s00216-005-3400-4
   Gupta AK, 2005, BIOMATERIALS, V26, P3995, DOI 10.1016/j.biomaterials.2004.10.012
   Ha T, 1996, P NATL ACAD SCI USA, V93, P6264, DOI 10.1073/pnas.93.13.6264
   Hahm J, 2004, NANO LETT, V4, P51, DOI 10.1021/nl034853b
   Hansen KM, 2005, METHODS, V37, P57, DOI 10.1016/j.ymeth.2005.05.011
   Hao R, 2010, ADV MATER, V22, P2729, DOI 10.1002/adma.201000260
   He L, 2000, J AM CHEM SOC, V122, P9071, DOI 10.1021/ja001215b
   Heller A, 2008, CHEM REV, V108, P2482, DOI 10.1021/cr068069y
   Heller I, 2008, NANO LETT, V8, P591, DOI 10.1021/nl072996i
   Helms C. R., 1989, PHYS CHEM SIO2 SI SI
   Homola J, 2008, CHEM REV, V108, P462, DOI 10.1021/cr068107d
   Hook F, 2001, ANAL CHEM, V73, P5796, DOI 10.1021/ac0106501
   Howe E, 2000, BIOSENS BIOELECTRON, V15, P641, DOI 10.1016/S0956-5663(00)00116-0
   Huang MH, 2001, SCIENCE, V292, P1897, DOI 10.1126/science.1060367
   Hung LI, 2010, ADV MATER, V22, P1910, DOI 10.1002/adma.200903947
   Ibanga EJ, 2003, MATER CHEM PHYS, V80, P490, DOI 10.1016/S0254-0584(02)00552-7
   Iler R. K., 1979, SOLUBILITY POLYM COL, DOI 10.1002/ange.19800920433
   Ishikawa FN, 2009, ACS NANO, V3, P3969, DOI 10.1021/nn9011384
   Janotti A, 2007, NAT MATER, V6, P44, DOI 10.1038/nmat1795
   Jelinek R, 2004, CHEM REV, V104, P5987, DOI 10.1021/cr0300284
   Jeong U, 2007, ADV MATER, V19, P33, DOI 10.1002/adma.200600674
   Jeuken LJC, 2003, BBA-BIOENERGETICS, V1604, P67, DOI 10.1016/S0005-2728(03)00026-4
   Jiang GX, 2009, ACS NANO, V3, P4127, DOI 10.1021/nn901324y
   Jiang XC, 2002, NANO LETT, V2, P1333, DOI 10.1021/nl0257519
   Jo SH, 2004, APPL PHYS LETT, V85, P1407, DOI 10.1063/1.1784543
   Johnson JC, 2003, J PHYS CHEM B, V107, P8816, DOI 10.1021/jp034482n
   Jordan CE, 1997, ANAL CHEM, V69, P4939, DOI 10.1021/ac9709763
   Josephson L, 1999, BIOCONJUGATE CHEM, V10, P186, DOI 10.1021/bc980125h
   KAMBHAMPATI D, 2004, PROTEIN MICROARRAY T
   Kanehara M, 2009, J AM CHEM SOC, V131, P17736, DOI 10.1021/ja9064415
   KANO K, 1994, J ELECTROANAL CHEM, V372, P137, DOI 10.1016/0022-0728(93)03252-K
   Kano K, 1996, J CHROMATOGR A, V721, P53, DOI 10.1016/0021-9673(95)00757-1
   Karazhanov SZ, 2007, PHYS REV B, V76, DOI 10.1103/PhysRevB.76.075129
   Kim D, 2007, MOL CELLS, V23, P132
   Kim H, 2001, APPL PHYS LETT, V78, P1050, DOI 10.1063/1.1350595
   Kim Y, 2010, APPL PHYS LETT, V96, DOI 10.1063/1.3419859
   Ko SH, 2006, BIOSENS BIOELECTRON, V21, P1283, DOI 10.1016/j.bios.2005.05.017
   Korner W, 2010, PHYS REV B, V81, DOI 10.1103/PhysRevB.81.085324
   Koh YW, 2004, J PHYS CHEM B, V108, P11419, DOI 10.1021/jp049134f
   Koida T., 2007, J APPL PHYS, V101
   Kong YC, 2001, APPL PHYS LETT, V78, P407, DOI 10.1063/1.1342050
   Korotcenkov G, 2004, SENSOR ACTUAT B-CHEM, V99, P297, DOI 10.1016/j.snb.2003.01.001
   Kukanskis K, 1999, ANAL BIOCHEM, V274, P7, DOI 10.1006/abio.1999.4241
   Kumar N, 2005, J NANOSCI NANOTECHNO, V5, P1915, DOI 10.1166/jnn.2005.422
   Kumar N, 2006, NANOTECHNOLOGY, V17, P2875, DOI 10.1088/0957-4484/17/12/009
   Kumar N, 2010, APPL PHYS LETT, V96, DOI 10.1063/1.3309587
   Kuo CH, 2007, ADV FUNCT MATER, V17, P3773, DOI 10.1002/adfm.200700356
   Kwakye S, 2006, BIOSENS BIOELECTRON, V21, P2217, DOI 10.1016/j.bios.2005.11.017
   LAGOWSKI J, 1978, J APPL PHYS, V49, P2821, DOI 10.1063/1.325162
   Landmark KJ, 2008, ACS NANO, V2, P773, DOI 10.1021/nn800034w
   LAUFFER RB, 1987, CHEM REV, V87, P901, DOI 10.1021/cr00081a003
   Law M, 2004, SCIENCE, V305, P1269, DOI 10.1126/science.1100999
   Leung A, 2007, SENSOR ACTUAT B-CHEM, V125, P688, DOI 10.1016/j.snb.2007.03.010
   Li C, 2003, J PHYS CHEM B, V107, P12451, DOI 10.1021/jp0361531
   Li C, 2003, APPL PHYS LETT, V83, P4014, DOI 10.1063/1.1625421
   Li LM, 2010, BIOSENS BIOELECTRON, V25, P2436, DOI 10.1016/j.bios.2010.03.037
   Li WJ, 1999, J CRYST GROWTH, V203, P186, DOI 10.1016/S0022-0248(99)00076-7
   Liebau M., 1988, P SPIE INT SOC OPT E, V3539, P188
   Liu CH, 2003, ADV MATER, V15, P838, DOI 10.1002/adma.200304430
   Liu JW, 2002, J AM CHEM SOC, V124, P15208, DOI 10.1021/ja027647z
   Liu R, 2001, CHEM MATER, V13, P508, DOI 10.1021/cm0007631
   Liu XJ, 1999, ANAL CHEM, V71, P5054, DOI 10.1021/ac990561c
   Look DC, 2004, PHYS STATUS SOLIDI A, V201, P2203, DOI 10.1002/pssa.200404803
   Losego MD, 2009, J APPL PHYS, V106, DOI 10.1063/1.3174440
   Lu CW, 2007, NANO LETT, V7, P149, DOI 10.1021/nl0624263
   Luff BJ, 1997, APPL OPTICS, V36, P7066, DOI 10.1364/AO.36.007066
   Luque GL, 2005, TALANTA, V66, P467, DOI 10.1016/j.talanta.2004.07.019
   Lyu SC, 2002, CHEM PHYS LETT, V363, P134, DOI 10.1016/S0009-2614(02)01145-4
   MacBeath G, 2002, NAT GENET, V32, P526, DOI 10.1038/ng1037
   Marichy C, 2011, ADV FUNCT MATER, V21, P658, DOI 10.1002/adfm.201001572
   Marx KA, 2003, BIOMACROMOLECULES, V4, P1099, DOI 10.1021/bm020116i
   McKinley BA, 2008, CHEM REV, V108, P826, DOI 10.1021/cr068120y
   Meng Y, 2001, THIN SOLID FILMS, V394, P219
   Mho SI, 2001, J ELECTROANAL CHEM, V500, P524, DOI 10.1016/S0022-0728(00)00277-1
   MISHRA KC, 1995, PHYS REV B, V51, P13972, DOI 10.1103/PhysRevB.51.13972
   Mishra R, 2009, BIOCONJUGATE CHEM, V20, P1860, DOI 10.1021/bc9000454
   Moll N, 2007, BIOSENS BIOELECTRON, V22, P2145, DOI 10.1016/j.bios.2006.09.032
   Monk DJ, 2004, ANAL BIOANAL CHEM, V379, P931, DOI 10.1007/s00216-004-2650-x
   Morawski AM, 2004, MAGN RESON MED, V51, P480, DOI 10.1002/mrm.20010
   MORGAN H, 1992, BIOSENS BIOELECTRON, V7, P405, DOI 10.1016/0956-5663(92)85039-D
   Moser CC, 2010, BBA-BIOENERGETICS, V1797, P1573, DOI 10.1016/j.bbabio.2010.04.441
   Mryasov ON, 2001, PHYS REV B, V64, DOI 10.1103/PhysRevB.64.233111
   Muller BK, 2006, NANO LETT, V6, P2814, DOI 10.1021/nl0619406
   Mukhopadhyay R, 2005, NANO LETT, V5, P2385, DOI 10.1021/nl051449z
   Nair PR, 2008, NANO LETT, V8, P1281, DOI 10.1021/nl072593i
   Nath J, 2000, BIOTECH HISTOCHEM, V75, P54, DOI 10.3109/10520290009064150
   Nayral C, 1999, ADV MATER, V11, P61, DOI 10.1002/(SICI)1521-4095(199901)11:1<61::AID-ADMA61>3.0.CO;2-U
   Neves AA, 2007, NANO LETT, V7, P1419, DOI 10.1021/nl070126v
   Ng HT, 2003, SCIENCE, V300, P1249, DOI 10.1126/science.1082542
   Nikaido H., 1987, OUTER MEMBRANE ESCHE, P7
   Oekermann T, 2001, PHYS CHEM CHEM PHYS, V3, P3387, DOI 10.1039/b101024g
   Okamoto K, 2008, J PHYS CHEM B, V112, P7308, DOI 10.1021/jp712104h
   Okumura A, 2005, ANAL BIOCHEM, V339, P328, DOI 10.1016/j.ab.2005.01.017
   Pan CW, 2006, IEEE SENS J, V6, P269, DOI 10.1109/JSEN.2006.870160
   Park J, 2004, NAT MATER, V3, P891, DOI 10.1038/nmat1251
   Park JY, 2009, ACS NANO, V3, P3663, DOI 10.1021/nn900761s
   Park JC, 2009, ADV MATER, V21, P803, DOI 10.1002/adma.200800596
   Park S, 2006, ANAL CHIM ACTA, V556, P46, DOI 10.1016/j.aca.2005.05.080
   Park WI, 2002, APPL PHYS LETT, V80, P4232, DOI 10.1063/1.1482800
   Parthiban S, 2009, SOL ENERG MAT SOL C, V93, P92, DOI 10.1016/j.solmat.2008.08.007
   Patel NG, 2003, SENSOR ACTUAT B-CHEM, V96, P180, DOI 10.1016/S0925-4005(03)00524-0
   Patil RB, 2009, APPL SURF SCI, V255, P4271, DOI 10.1016/j.apsusc.2008.11.027
   Patolsky F, 2004, P NATL ACAD SCI USA, V101, P14017, DOI 10.1073/pnas.0406159101
   Patolsky F, 2006, NAT PROTOC, V1, P1711, DOI 10.1038/nprot.2006.227
   Pei YX, 2007, ANAL CHEM, V79, P6897, DOI 10.1021/ac070740r
   Peng KQ, 2008, APPL PHYS LETT, V93, DOI 10.1063/1.2929373
   Perez JM, 2004, CHEMBIOCHEM, V5, P261, DOI 10.1002/cbic.200300730
   Pilevar S, 1998, ANAL CHEM, V70, P2031, DOI 10.1021/ac9709965
   Piunno P. A. E., 2000, CRITICAL REV NUCL AC, V762, P257
   PIUNNO PAE, 1995, ANAL CHEM, V67, P2635, DOI 10.1021/ac00111a022
   Pyun JC, 1998, BIOSENS BIOELECTRON, V13, P839, DOI 10.1016/S0956-5663(98)00050-5
   Qiu Y, 2008, ADV FUNCT MATER, V18, P2572, DOI 10.1002/adfm.200800181
   Rahman MM, 2010, SENSORS-BASEL, V10, P4855, DOI 10.3390/s100504855
   Rasnik I, 2005, ACCOUNTS CHEM RES, V38, P542, DOI 10.1021/ar040138c
   Rensmo H, 1997, J PHYS CHEM B, V101, P2598, DOI 10.1021/jp962918b
   Rocha-Gaso MI, 2009, SENSORS-BASEL, V9, P5740, DOI [10.3390/s9095740, 10.3390/s90705740]
   Rosenzweig Z, 1996, ANAL CHEM, V68, P1408, DOI 10.1021/ac950864g
   Rybczynski J, 2004, NANO LETT, V4, P2037, DOI 10.1021/nl048763y
   Saito N, 2002, ADV MATER, V14, P418, DOI 10.1002/1521-4095(20020318)14:6<418::AID-ADMA418>3.0.CO;2-K
   Sakti SP, 2001, BIOSENS BIOELECTRON, V16, P1101, DOI 10.1016/S0956-5663(01)00190-7
   Sassolas A, 2008, CHEM REV, V108, P109, DOI 10.1021/cr0684467
   Schmidt V, 2006, SMALL, V2, P85, DOI 10.1002/smll.200500181
   Schofield AL, 2007, BIOSENS BIOELECTRON, V23, P407, DOI 10.1016/j.bios.2007.05.001
   Schwertmann U., 2000, Iron oxides in the laboratory: preparation and characterization
   SEIYAMA T, 1962, ANAL CHEM, V34, P1502, DOI 10.1021/ac60191a001
   Seker F, 2000, CHEM REV, V100, P2505, DOI 10.1021/cr980093r
   Shaposhnikov S, 2009, MUTAGENESIS, V24, P383, DOI 10.1093/mutage/gep021
   Shavel A, 2007, ADV FUNCT MATER, V17, P3870, DOI 10.1002/adfm.200700494
   SHONS A, 1972, J BIOMED MATER RES, V6, P565, DOI 10.1002/jbm.820060608
   Sipova H, 2010, ANAL CHEM, V82, P10110, DOI 10.1021/ac102131s
   Sirbuly DJ, 2005, P NATL ACAD SCI USA, V102, P7800, DOI 10.1073/pnas.0408641102
   Soenen SJH, 2011, BIOMATERIALS, V32, P195, DOI 10.1016/j.biomaterials.2010.08.075
   SOLYMOSI F, 1978, J CATAL, V54, P42, DOI 10.1016/0021-9517(78)90025-8
   Song JM, 2004, ANAL CHEM, V76, P2591, DOI 10.1021/ac0352878
   Sota H, 1998, ANAL CHEM, V70, P2019, DOI 10.1021/ac9713666
   Stern E, 2007, NANO LETT, V7, P3405, DOI 10.1021/nl071792z
   Tamarm O, 2003, BIOSENS BIOELECTRON, V18, P755, DOI 10.1016/S0956-5663(03)00022-8
   Tegenfeldt JO, 2004, ANAL BIOANAL CHEM, V378, P1678, DOI 10.1007/s00216-004-2526-0
   TERRETTAZ S, 1993, LANGMUIR, V9, P1361, DOI 10.1021/la00029a033
   Then D., 2004, CANTILEVER BASED SEN
   Thorek DLJ, 2006, ANN BIOMED ENG, V34, P23, DOI 10.1007/s10439-005-9002-7
   Tian BZ, 2007, NATURE, V449, P885, DOI 10.1038/nature06181
   Toghill KE, 2010, INT J ELECTROCHEM SC, V5, P1246
   Vayssieres L, 2003, ADV MATER, V15, P464, DOI 10.1002/adma.200390108
   Vayssieres L, 2001, CHEM MATER, V13, P4395, DOI 10.1021/cm011160s
   Vayssieres L, 2001, J PHYS CHEM B, V105, P3350, DOI 10.1021/jp010026s
   Wan Q, 2006, ADV MATER, V18, P234, DOI 10.1002/adma.200501673
   Wang H., 2008, ROB AUT MECH C IEEE
   Wang JX, 2006, APPL PHYS LETT, V88, DOI 10.1063/1.2210078
   Wang J, 2008, CHEM REV, V108, P814, DOI 10.1021/cr068123a
   Wang RH, 2004, BIOSENS BIOELECTRON, V20, P967, DOI 10.1016/j.bios.2004.06.013
   Wang X, 2004, APPL PHYS LETT, V84, P4941, DOI 10.1063/1.1760594
   Wang ZL, 2004, J PHYS-CONDENS MAT, V16, pR829, DOI 10.1088/0953-8984/16/25/R01
   Wittmer CR, 2007, BIOMATERIALS, V28, P851, DOI 10.1016/j.biomaterials.2006.09.037
   Wolfbeis OS, 2004, ANAL CHEM, V76, P3269, DOI [10.1021/ac040049d, 10.1021/a1000013k]
   Wu JJ, 2002, ADV MATER, V14, P215, DOI 10.1002/1521-4095(20020205)14:3<215::AID-ADMA215>3.0.CO;2-J
   XIE YQ, 1991, ANAL CHEM, V63, P1714, DOI 10.1021/ac00017a012
   Yang K, 2009, J PHYS CHEM C, V113, P20169, DOI 10.1021/jp901894j
   Yang M, 2004, MATER CHEM PHYS, V88, P333, DOI 10.1016/j.matchemphys.2004.07.022
   Yang PD, 2002, ADV FUNCT MATER, V12, P323, DOI 10.1002/1616-3028(20020517)12:5<323::AID-ADFM323>3.0.CO;2-G
   Young RA, 2000, CELL, V102, P9, DOI 10.1016/S0092-8674(00)00005-2
   Yuk JS, 2005, BIOSENS BIOELECTRON, V20, P2189, DOI 10.1016/j.bios.2004.07.034
   Zheng GF, 2005, NAT BIOTECHNOL, V23, P1294, DOI 10.1038/nbt1138
   Zheng Q, 2005, J AM CHEM SOC, V127, P16178, DOI 10.1021/ja054593v
   Zhou WH, 1996, ELECTROPHORESIS, V17, P319, DOI 10.1002/elps.1150170206
NR 221
TC 31
Z9 31
U1 2
U2 189
PU AMER SCIENTIFIC PUBLISHERS
PI VALENCIA
PA 26650 THE OLD RD, STE 208, VALENCIA, CA 91381-0751 USA
SN 1550-7033
EI 1550-7041
J9 J BIOMED NANOTECHNOL
JI J. Biomed. Nanotechnol.
PD JAN
PY 2013
VL 9
IS 1
BP 1
EP 25
DI 10.1166/jbn.2013.1468
PG 25
WC Nanoscience & Nanotechnology; Materials Science, Biomaterials
WE Science Citation Index Expanded (SCI-EXPANDED)
SC Science & Technology - Other Topics; Materials Science
GA 079SG
UT WOS:000314191900001
PM 23627064
OA Green Accepted
DA 2023-06-30
ER

PT J
AU Huang, BM
   Yao, CW
   Zhang, YJ
   Lu, XQ
AF Huang, Baomei
   Yao, Chengwei
   Zhang, Yunju
   Lu, Xiaoquan
TI A novel label-free solid-state electrochemiluminescence sensor based on
   the resonance energy transfer from Ru(bpy)(3)(2+) to GO for DNA
   hybridization detection
SO TALANTA
LA English
DT Article
DE Solid-state electrochemiluminescence; Ruthenium; Graphene oxide;
   Resonance energy transfer; DNA
ID ELECTROGENERATED CHEMILUMINESCENCE; MOLECULAR BEACON; GRAPHENE OXIDE;
   ULTRASENSITIVE DETECTION; NANOPARTICLES; AMPLIFICATION; SENSITIVITY;
   BIOSENSOR; BINDING; PROTEIN
AB Based on electrochemiluminescence resonance energy transfer (ERET) from Ru(bpy)(3)(2+) to graphene oxide (GO), a novel label-free solid-state ECL sensor for sensitive detection of DNA was proposed. First, Ru(bpy)(3)(2+)/AuNPs was successfully prepared by using a simple and green method and characterized by transmission electron microscopy (TEM), Energy Dispersive X-ray (EDX), and UV-vis spectroscopy. Then, the Ru(bpy)(3)(2+)/AuNPs colloid was assembled on the gold electrode surface for solid-state ECL film which also later could be used to immobilize thiol-derivatized, single-stranded DNA (HS-ssDNA) via Au-S interactions. The stepwise modification procedure was characterized by cyclic voltammetry(CV), electrochemical impedance spectroscopy (EIS), probe approach curves (PAC) and ECL, respectively. The resulting modified electrode was tested as ECL biosensor for DNA detection. Upon addition of GO, the strong noncovalent interaction between HS-ssDNA and GO led to ECL quenching because of ERET. When in the presence of target ssDNA (t-ssDNA), the distance between the HSssDNA and GO increased, which significantly hindered the ERET and, thus, resulted in the restoration of ECL. The ECL intensity of the biosensor increased linearly with t-ssDNA concentration in the range of 50-1000pM, and the detection limit is 20pM. To the best of our knowledge, this is the first application of solid-state ERET from Ru(bpy)(3)(2+) to GO and opens new opportunities for sensitive detection of biorecognition events.
C1 [Huang, Baomei; Zhang, Yunju] MianYang Normal Univ, Coll Chem & Chem Engn, Mianyang 621000, Sichuan, Peoples R China.
   [Yao, Chengwei] China Aerodynam Res & Dev Ctr, Facil Design & Instrumentat Inst, Mianyang 621000, Sichuan, Peoples R China.
   [Lu, Xiaoquan] Northwest Normal Univ, Coll Chem & Chem Engn, Key Lab Bioelectrochem & Environm Anal GansuProv, Lanzhou 730070, Peoples R China.
C3 Mianyang Teachers' College; Northwest Normal University - China
RP Huang, BM (通讯作者)，MianYang Normal Univ, Coll Chem & Chem Engn, Mianyang 621000, Sichuan, Peoples R China.
EM hbm790117@163.com
FU Scientific Research Fundation of Mianyang Normal University
   [QD2015A008]; Key fund Project of Sichuan Provincial Department of
   Education [18ZA0256]
FX This work was supported by Scientific Research Fundation of Mianyang
   Normal University (QD2015A008), and Key fund Project of Sichuan
   Provincial Department of Education (18ZA0256).
CR Bertoncello P, 2009, BIOSENS BIOELECTRON, V24, P3191, DOI 10.1016/j.bios.2009.02.013
   Campas M, 2004, TRAC-TREND ANAL CHEM, V23, P49, DOI 10.1016/S0165-9936(04)00104-9
   Cote LJ, 2009, J AM CHEM SOC, V131, P11027, DOI 10.1021/ja902348k
   Dong HF, 2010, ANAL CHEM, V82, P5511, DOI 10.1021/ac100852z
   Du Y, 2006, J PHYS CHEM B, V110, P21662, DOI 10.1021/jp064948c
   Franke-Whittle IH, 2006, J MICROBIOL METH, V65, P117, DOI 10.1016/j.mimet.2005.06.011
   Gao W, 2007, J PHYS CHEM C, V111, P12213, DOI 10.1021/jp0722814
   Ge SG, 2011, DYES PIGMENTS, V91, P304, DOI 10.1016/j.dyepig.2011.05.013
   Gorodetsky AA, 2008, BIOCONJUGATE CHEM, V19, P2285, DOI 10.1021/bc8003149
   Gui GF, 2013, BIOSENS BIOELECTRON, V47, P524, DOI 10.1016/j.bios.2013.03.075
   Guo ZH, 2004, ANAL CHEM, V76, P184, DOI 10.1021/ac034759f
   Han J, 2013, BIOSENS BIOELECTRON, V50, P161, DOI 10.1016/j.bios.2013.06.035
   Hu LZ, 2010, CHEM SOC REV, V39, P3275, DOI 10.1039/b923679c
   Huang BM, 2013, TALANTA, V106, P174, DOI 10.1016/j.talanta.2012.12.025
   Huang CF, 2013, BIOSENS BIOELECTRON, V50, P305, DOI 10.1016/j.bios.2013.07.002
   HUMMERS WS, 1958, J AM CHEM SOC, V80, P1339, DOI 10.1021/ja01539a017
   Jie GF, 2007, ANAL CHEM, V79, P5574, DOI 10.1021/ac062357c
   Knight AW, 1999, TRAC-TREND ANAL CHEM, V18, P47, DOI 10.1016/S0165-9936(98)00086-7
   Law WC, 2011, ACS NANO, V5, P4858, DOI 10.1021/nn2009485
   Li J, 2012, CHEM REC, V12, P177, DOI 10.1002/tcr.201100017
   Liao YH, 2011, SENSOR ACTUAT B-CHEM, V158, P393, DOI 10.1016/j.snb.2011.06.045
   Liu DY, 2011, BIOSENS BIOELECTRON, V26, P2703, DOI 10.1016/j.bios.2010.08.074
   Liu Z, 2008, J AM CHEM SOC, V130, P10876, DOI 10.1021/ja803688x
   Lu CH, 2010, CHEM-EUR J, V16, P4889, DOI 10.1002/chem.200903071
   Lu CH, 2009, ANGEW CHEM INT EDIT, V48, P4785, DOI 10.1002/anie.200901479
   Lu XQ, 2012, ANALYST, V137, P588, DOI 10.1039/c1an15862g
   Miao WJ, 2004, ANAL CHEM, V76, P5379, DOI 10.1021/ac0495236
   Miao WJ, 2003, ANAL CHEM, V75, P5825, DOI 10.1021/ac034596v
   Miao WJ, 2002, J AM CHEM SOC, V124, P14478, DOI 10.1021/ja027532v
   Miao WJ, 2008, CHEM REV, V108, P2506, DOI 10.1021/cr068083a
   Mohanty N, 2008, NANO LETT, V8, P4469, DOI 10.1021/nl802412n
   Pang YQ, 2005, LUMINESCENCE, V20, P8, DOI 10.1002/bio.793
   Parab HJ, 2010, BIOSENS BIOELECTRON, V26, P667, DOI 10.1016/j.bios.2010.06.067
   Sadik OA, 2009, BIOSENS BIOELECTRON, V24, P2749, DOI 10.1016/j.bios.2008.10.003
   Shan Y, 2010, CHEM COMMUN, V46, P5079, DOI 10.1039/c0cc00837k
   Shan Y, 2009, CHEM COMMUN, P905, DOI 10.1039/b821049g
   Si Y, 2008, NANO LETT, V8, P1679, DOI 10.1021/nl080604h
   Stankovich S, 2007, CARBON, V45, P1558, DOI 10.1016/j.carbon.2007.02.034
   Stankovich S, 2006, NATURE, V442, P282, DOI 10.1038/nature04969
   Su M, 2011, ANAL CHIM ACTA, V704, P16, DOI 10.1016/j.aca.2011.07.016
   Su XD, 2004, ANAL CHEM, V76, P489, DOI 10.1021/ac035175g
   Sun XP, 2005, ANAL CHEM, V77, P8166, DOI 10.1021/ac051476+
   Sun XP, 2006, ANAL CHEM, V78, P6674, DOI 10.1021/ac060325j
   Varghese N, 2009, CHEMPHYSCHEM, V10, P206, DOI 10.1002/cphc.200800459
   Wang J, 2013, BIOSENS BIOELECTRON, V41, P615, DOI 10.1016/j.bios.2012.09.041
   Wang XY, 2008, LANGMUIR, V24, P2200, DOI 10.1021/la702345p
   Wang XY, 2009, BIOSENS BIOELECTRON, V24, P3288, DOI 10.1016/j.bios.2009.04.019
   Wei H, 2008, TRAC-TREND ANAL CHEM, V27, P447, DOI 10.1016/j.trac.2008.02.009
   Wei H, 2011, LUMINESCENCE, V26, P77, DOI 10.1002/bio.1279
   Wei W, 2012, ANALYST, V137, P2101, DOI 10.1039/c2an35059a
   Xiang Y, 2010, ANAL CHEM, V82, P4122, DOI 10.1021/ac100244h
   Yu YM, 2009, LANGMUIR, V25, P13680, DOI 10.1021/la901988r
NR 52
TC 18
Z9 18
U1 7
U2 90
PU ELSEVIER
PI AMSTERDAM
PA RADARWEG 29, 1043 NX AMSTERDAM, NETHERLANDS
SN 0039-9140
EI 1873-3573
J9 TALANTA
JI Talanta
PD OCT 1
PY 2020
VL 218
AR 121126
DI 10.1016/j.talanta.2020.121126
PG 7
WC Chemistry, Analytical
WE Science Citation Index Expanded (SCI-EXPANDED)
SC Chemistry
GA NH2EL
UT WOS:000564488700001
PM 32797883
DA 2023-06-30
ER

PT J
AU Mahato, K
   Srivastava, A
   Chandra, P
AF Mahato, Kuldeep
   Srivastava, Ananya
   Chandra, Pranjal
TI Paper based diagnostics for personalized health care: Emerging
   technologies and commercial aspects
SO BIOSENSORS & BIOELECTRONICS
LA English
DT Review
DE Paper based biosensors; Personalized health care; Point of care testing;
   Medical diagnosis; Biomarker; Real sample
ID ULTRASENSITIVE MULTIPLEXED DETECTION; ELECTROCHEMICAL DETECTION;
   REAL-TIME; MICROFLUIDIC DEVICES; CANCER-CELLS; SEMIQUANTITATIVE
   DETECTION; ORIGAMI DEVICE; LIVE CELLS; URIC-ACID; BIOSENSOR
AB Personalized health care (PHC) is being appreciated globally to combat clinical complexities underlying various metabolic or infectious disorders including diabetes, cardiovascular, communicable diseases etc. Effective diagnoses majorly depend on initial identification of the causes which are nowadays being practiced in diseaseoriented approach, where personal health profile is often overlooked. The adoption of PHC has shown significantly improved diagnoses in various conditions including emergency, ambulatory, and remote area. PHC includes personalized health monitoring (PHM), which is its integral part and may provide valuable information's on various clinical conditions. In PHC, bio-fluids are analyzed using various diagnostic devices including lab based equipment and biosensors. Among all types of biosensing systems, paper based biosensors are commercially attracted due to its portability, easy availability, cheaper manufacturing cost, and transportability. Not only these, various intrinsic properties of paper has facilitated the development of paper based miniaturized sensors, which has recently gained ASSURED (Affordable, Sensitive, Specific, User-friendly, Rapid and Robust, Equipment free, Deliverable to all end-users) status for point of care diagnosis in miniaturized settings. In this review, importance of paper based biosensors and their compatibility for affordable and low cost diagnostics has been elaborated with various examples. Limitations and strategies to overcome the challenges of paper biosensor have also been discussed. We have provided elaborated tables which describe the types, model specifications, sensing mechanisms, target biomarkers, and analytical performance of the paper biosensors with their respective applications in real sample matrices. Different commercial aspects of paper biosensor have also been explained using SWOT (Strength, Weakness, Opportunities, Threats) analysis.
C1 [Mahato, Kuldeep; Chandra, Pranjal] Indian Inst Technol Guwahati, Dept Biosci & Bioengn, Gauhati 781039, Assam, India.
   [Srivastava, Ananya] Indian Inst Technol Delhi, Dept Chem, New Delhi 110016, India.
C3 Indian Institute of Technology System (IIT System); Indian Institute of
   Technology (IIT) - Guwahati; Indian Institute of Technology System (IIT
   System); Indian Institute of Technology (IIT) - Delhi
RP Chandra, P (通讯作者)，Indian Inst Technol Guwahati, Dept Biosci & Bioengn, Gauhati 781039, Assam, India.
EM pchandra13@iitg.ernet.in
RI Mahato, Kuldeep/AAO-7327-2020; Mahato, Kuldeep/L-9176-2017
OI Mahato, Kuldeep/0000-0002-1927-4795; Mahato,
   Kuldeep/0000-0002-1927-4795; Chandra, Pranjal/0000-0003-3428-3195
FU DST [SB/S2/RJN-042/2015]; DBT, Government of India
   [BT/PR16634/NER/95/225/2015]
FX This work is supported by DST Ramanujan Fellowship (SB/S2/RJN-042/2015)
   and DBT project no BT/PR16634/NER/95/225/2015, Government of India,
   awarded to Dr. Pranjal Chandra.
CR Academy P., 2016, FIBROUS MAT PAPER
   Agrawal B, 2013, BIOSENS BIOELECTRON, V47, P307, DOI 10.1016/j.bios.2013.03.025
   Ahmed S, 2016, BIOSENS BIOELECTRON, V77, P249, DOI 10.1016/j.bios.2015.09.038
   Apilux A, 2013, LAB CHIP, V13, P126, DOI 10.1039/c2lc40690j
   Arun RK, 2016, J MICROMECH MICROENG, V26, DOI 10.1088/0960-1317/26/10/105008
   Bahadir EB, 2016, TRAC-TREND ANAL CHEM, V82, P286, DOI 10.1016/j.trac.2016.06.006
   Bodelon G, 2014, ACS NANO, V8, P6221, DOI 10.1021/nn5016665
   Boonyasit Y, 2016, ANAL CHIM ACTA, V936, P1, DOI 10.1016/j.aca.2016.05.047
   Britannica O.E., 2016, PAPERMAKING
   Butts C, 2013, CURR ONCOL, V20, pE475, DOI 10.3747/co.20.1253
   Cao R, 2017, TALANTA, V165, P357, DOI 10.1016/j.talanta.2016.12.079
   Carrilho E, 2009, ANAL CHEM, V81, P7091, DOI 10.1021/ac901071p
   Carvalhal RF, 2010, ANAL CHEM, V82, P1162, DOI 10.1021/ac902647r
   Cha RT, 2012, CARBOHYD POLYM, V88, P1414, DOI 10.1016/j.carbpol.2012.02.028
   Chandra P, 2013, J NANOPART, V2013, P1, DOI DOI 10.1155/2013/535901
   Chandra P, 2015, BIOSENS BIOELECTRON, V70, P418, DOI 10.1016/j.bios.2015.03.069
   Chandra P, 2012, BIOSENS BIOELECTRON, V32, P278, DOI 10.1016/j.bios.2011.11.027
   Chandra P, 2011, BIOSENS BIOELECTRON, V26, P4442, DOI 10.1016/j.bios.2011.04.060
   Chandra P, 2010, DIG J NANOMATER BIOS, V5, P363
   Chen X, 2012, BIOSENS BIOELECTRON, V35, P363, DOI 10.1016/j.bios.2012.03.018
   Cheng CM, 2010, ANGEW CHEM INT EDIT, V49, P4771, DOI 10.1002/anie.201001005
   Chin CD, 2012, LAB CHIP, V12, P2118, DOI 10.1039/c2lc21204h
   Choi JR, 2016, LAB CHIP, V16, P611, DOI 10.1039/c5lc01388g
   Choudhary M., 2016, ELECTROANALYSIS
   Chun HJ, 2014, BIOCHIP J, V8, P218, DOI 10.1007/s13206-014-8308-7
   Cinti S, 2017, BIOSENS BIOELECTRON, V93, P46, DOI 10.1016/j.bios.2016.10.091
   Cinti S, 2017, ANAL CHIM ACTA, V960, P123, DOI 10.1016/j.aca.2017.01.010
   Credou J, 2014, J MATER CHEM B, V2, P4767, DOI 10.1039/c4tb00431k
   Dai GY, 2017, SENSOR ACTUAT B-CHEM, V238, P138, DOI 10.1016/j.snb.2016.07.008
   Damborsky P, 2016, ANALYST, V141, P6444, DOI 10.1039/c6an01746k
   Delaney JL, 2011, ANAL CHEM, V83, P1300, DOI 10.1021/ac102392t
   Dias AA, 2016, SENSOR ACTUAT B-CHEM, V226, P196, DOI 10.1016/j.snb.2015.11.040
   Doty A., 2012, ASSEY SYSTEM COMPONE, P36
   Dungchai W, 2011, ANALYST, V136, P77, DOI 10.1039/c0an00406e
   Dungchai W, 2009, ANAL CHEM, V81, P5821, DOI 10.1021/ac9007573
   Ellerbee AK, 2009, ANAL CHEM, V81, P8447, DOI 10.1021/ac901307q
   Fischer C, 2016, BIOSENS BIOELECTRON, V79, P193, DOI 10.1016/j.bios.2015.12.020
   FREE HM, 1960, CLIN CHEM, V6, P352
   Fridley GE, 2014, ANAL CHEM, V86, P6447, DOI 10.1021/ac500872j
   Fu E, 2012, ANAL CHEM, V84, P4574, DOI 10.1021/ac300689s
   Ge L, 2014, ANAL BIOANAL CHEM, V406, P5613, DOI 10.1007/s00216-014-7756-1
   Geffroy C, 2000, COLLOID SURFACE A, V172, P47, DOI 10.1016/S0927-7757(00)00499-4
   Gubala V, 2012, ANAL CHEM, V84, P487, DOI 10.1021/ac2030199
   Hood L, 2013, RAMBAM MAIMONIDES ME, V4, DOI 10.5041/RMMJ.10112
   Hossain SMZ, 2011, ANAL CHEM, V83, P8772, DOI 10.1021/ac202290d
   Ibrahim MM, 2013, CARBOHYD POLYM, V95, P414, DOI 10.1016/j.carbpol.2013.03.012
   InnovaBiosciences, 2016, LAT FLOW IMM
   Isaad J, 2011, TETRAHEDRON, V67, P4939, DOI 10.1016/j.tet.2011.04.061
   Jasrotia, 2016, AGR HEIGHTS VERTICAL, DOI DOI 10.1049/PBHE001E
   Jin SQ, 2015, BIOSENS BIOELECTRON, V63, P379, DOI 10.1016/j.bios.2014.07.070
   Jokerst JC, 2012, ANAL CHEM, V84, P2900, DOI 10.1021/ac203466y
   Karra-Chaabounia M, 2008, COLLOID SURFACE B, V66, P168, DOI 10.1016/j.colsurfb.2008.06.010
   Kashish, 2015, ANAL METHODS-UK, V7, P2616, DOI [10.1039/C5AY00167F, 10.1039/c5ay00167f]
   Kennedy J.F., 2000, CARBOHYD POLYM, V43, P206
   Klasner SA, 2010, ANAL BIOANAL CHEM, V397, P1821, DOI 10.1007/s00216-010-3718-4
   Kumar A, 2015, ANALYST, V140, P1817, DOI 10.1039/c4an02333a
   Kumar S, 2015, BIOSENS BIOELECTRON, V73, P114, DOI 10.1016/j.bios.2015.05.040
   Lei KF, 2015, TALANTA, V134, P264, DOI 10.1016/j.talanta.2014.11.031
   Li CZ, 2011, BIOSENS BIOELECTRON, V26, P4342, DOI 10.1016/j.bios.2011.04.035
   Li L, 2014, BIOSENS BIOELECTRON, V61, P76, DOI 10.1016/j.bios.2014.05.012
   Li MS, 2012, ANGEW CHEM INT EDIT, V51, P5497, DOI 10.1002/anie.201201822
   Li X, 2012, BIOMICROFLUIDICS, V6, DOI 10.1063/1.3687398
   Liang LL, 2016, SENSOR ACTUAT B-CHEM, V229, P347, DOI 10.1016/j.snb.2016.01.137
   Liu FF, 2015, SENSOR ACTUAT B-CHEM, V209, P399, DOI 10.1016/j.snb.2014.11.099
   Liu Hong, 2012, Angew Chem Int Ed Engl, V51, P6925, DOI 10.1002/anie.201202929
   Liu H, 2011, J AM CHEM SOC, V133, P17564, DOI 10.1021/ja2071779
   Liu LQ, 2007, BIOMED CHROMATOGR, V21, P861, DOI 10.1002/bmc.832
   Liu XY, 2011, LAB CHIP, V11, P2189, DOI [10.1039/c1lc20161a, 10.1039/c11c20161a]
   Ma C., 2017, CHEMELECTROCHEM
   Ma XM, 2016, ANAL CHEM, V88, P3227, DOI 10.1021/acs.analchem.5b04621
   Martinez AW, 2008, ANAL CHEM, V80, P3699, DOI 10.1021/ac800112r
   Martinez AW, 2007, ANGEW CHEM INT EDIT, V46, P1318, DOI 10.1002/anie.200603817
   Martinez AW, 2008, LAB CHIP, V8, P2146, DOI 10.1039/b811135a
   Maurya PK, 2016, ARCH PHYSIOL BIOCHEM, V122, P61, DOI 10.3109/13813455.2015.1136648
   Millipore M., 2013, RAPID LATERAL FLOW T
   Najian ABN, 2016, ANAL CHIM ACTA, V903, P142, DOI 10.1016/j.aca.2015.11.015
   Narang J, 2017, BIOSENS BIOELECTRON, V88, P249, DOI 10.1016/j.bios.2016.08.043
   Nath P, 2015, RSC ADV, V5, P69024, DOI 10.1039/c5ra14886c
   Nath P, 2014, RSC ADV, V4, P59558, DOI 10.1039/c4ra12946f
   Nery EW, 2016, J PHARMACEUT BIOMED, V117, P551, DOI 10.1016/j.jpba.2015.08.041
   Nie JF, 2012, ANAL CHEM, V84, P6331, DOI 10.1021/ac203496c
   Nie ZH, 2010, LAB CHIP, V10, P477, DOI 10.1039/b917150a
   Noh HB, 2012, BIOMATERIALS, V33, P2600, DOI 10.1016/j.biomaterials.2011.12.026
   Obama B, 2016, JAMA-J AM MED ASSOC, V316, P525, DOI 10.1001/jama.2016.9797
   Oblath EA, 2013, LAB CHIP, V13, P1325, DOI 10.1039/c3lc40961a
   Pallela R, 2016, BIOSENS BIOELECTRON, V85, P883, DOI 10.1016/j.bios.2016.05.092
   Parrilla M, 2017, BIOSENS BIOELECTRON, V90, P110, DOI 10.1016/j.bios.2016.11.034
   Posthuma-Trumpie GA, 2009, ANAL BIOANAL CHEM, V393, P569, DOI 10.1007/s00216-008-2287-2
   Prasad A, 2016, J MOL ENG MATER, V4, DOI 10.1142/S2251237316400049
   Rassaei L, 2014, ANAL BIOANAL CHEM, V406, P123, DOI 10.1007/s00216-013-7307-1
   Rezk AR, 2012, LAB CHIP, V12, P773, DOI 10.1039/c2lc21065g
   Roberts J.C., 1996, CHEM PAPER, P69
   Rohrman BA, 2012, PLOS ONE, V7, DOI 10.1371/journal.pone.0045611
   Ruecha N, 2014, BIOSENS BIOELECTRON, V52, P13, DOI 10.1016/j.bios.2013.08.018
   Safavieh M, 2017, NANOSCALE, V9, P1852, DOI 10.1039/c6nr06417e
   Scida K, 2014, ANAL CHEM, V86, P6501, DOI 10.1021/ac501004a
   Scotton C, 2014, EXP CELL RES, V325, P44, DOI 10.1016/j.yexcr.2013.12.020
   Shafiee H, 2015, SCI REP-UK, V5, DOI 10.1038/srep08719
   Shah A., 2016, GLOB HLTH OVERV
   Shi CG, 2012, ANAL CHEM, V84, P3033, DOI 10.1021/ac2033968
   Singh P, 2016, RSC ADV, V6, P92729, DOI 10.1039/c6ra20882g
   Snyderman R, 2012, BIOTECHNOL J, V7, P973, DOI 10.1002/biot.201100297
   Songjaroen T, 2012, LAB CHIP, V12, P3392, DOI 10.1039/c2lc21299d
   Soni A, 2015, BIOSENS BIOELECTRON, V67, P763, DOI 10.1016/j.bios.2014.09.042
   Struss A, 2010, ANAL CHEM, V82, P4457, DOI 10.1021/ac100231a
   Sun GQ, 2014, BIOSENS BIOELECTRON, V56, P97, DOI 10.1016/j.bios.2014.01.001
   Sun YM, 2015, BIOSENS BIOELECTRON, V68, P358, DOI 10.1016/j.bios.2015.01.017
   Taton TA, 2000, SCIENCE, V289, P1757, DOI 10.1126/science.289.5485.1757
   Teengam P, 2017, ANAL CHIM ACTA, V952, P32, DOI 10.1016/j.aca.2016.11.071
   Thakur B, 2015, CHEM COMMUN, V51, P7015, DOI 10.1039/c5cc01445j
   The Dow Chemical Company, 2016, NITR
   Vashist SK, 2016, IET HEALTH TECH SER, V1, P231, DOI 10.1049/PBHE001E_ch12
   Vella SJ, 2012, ANAL CHEM, V84, P2883, DOI 10.1021/ac203434x
   Wang CC, 2016, ANAL CHEM, V88, P6326, DOI 10.1021/acs.analchem.6b00568
   Wang JY, 2014, CHEM MATER, V26, P1941, DOI 10.1021/cm500206s
   Wang PP, 2012, BIOSENS BIOELECTRON, V32, P238, DOI 10.1016/j.bios.2011.12.021
   Wang SM, 2012, BIOSENS BIOELECTRON, V31, P212, DOI 10.1016/j.bios.2011.10.019
   Wang XH, 2015, SENSOR ACTUAT B-CHEM, V209, P677, DOI 10.1016/j.snb.2014.12.017
   Wang YH, 2013, ANAL METHODS-UK, V5, P1328, DOI 10.1039/c2ay26485d
   Wen JL, 2016, BIOSENS BIOELECTRON, V79, P656, DOI 10.1016/j.bios.2015.12.104
   Won SY, 2013, BIOSENS BIOELECTRON, V39, P204, DOI 10.1016/j.bios.2012.07.043
   Wu LD, 2015, BIOSENS BIOELECTRON, V68, P413, DOI 10.1016/j.bios.2015.01.034
   Wu YF, 2014, BIOSENS BIOELECTRON, V52, P180, DOI 10.1016/j.bios.2013.08.039
   Wu YF, 2013, ANAL CHEM, V85, P8661, DOI 10.1021/ac401445a
   Xia YY, 2016, BIOSENS BIOELECTRON, V77, P774, DOI 10.1016/j.bios.2015.10.032
   Yadav SK, 2014, BIOSENS BIOELECTRON, V55, P337, DOI 10.1016/j.bios.2013.12.031
   Yetisen AK, 2013, LAB CHIP, V13, P2210, DOI 10.1039/c3lc50169h
   Yildiz UH, 2013, ANAL CHEM, V85, P820, DOI 10.1021/ac3034008
   Yin HS, 2015, BIOSENS BIOELECTRON, V63, P26, DOI 10.1016/j.bios.2014.07.016
   You DJ, 2013, BIOSENS BIOELECTRON, V40, P180, DOI 10.1016/j.bios.2012.07.014
   Yu JH, 2011, LAB CHIP, V11, P1286, DOI 10.1039/c0lc00524j
   Yu JH, 2011, BIOSENS BIOELECTRON, V26, P3284, DOI 10.1016/j.bios.2010.12.044
   Yu T, 2016, ACS APPL MATER INTER, V8, P4434, DOI 10.1021/acsami.5b12117
   Zang DJ, 2012, CHEM COMMUN, V48, P4683, DOI 10.1039/c2cc16958d
   Zhang Y, 2016, BIOSENS BIOELECTRON, V78, P538, DOI 10.1016/j.bios.2015.12.003
   Zhao C, 2013, SCI TECHNOL ADV MAT, V14, DOI 10.1088/1468-6996/14/5/054402
   Zhao WA, 2008, ANAL CHEM, V80, P8431, DOI 10.1021/ac801008q
   Zhong ZW, 2012, MICROSYST TECHNOL, V18, P649, DOI 10.1007/s00542-012-1469-1
   Zhu Y, 2013, ANAL CHEM, V85, P1058, DOI 10.1021/ac302923k
   Zhu Y, 2012, BIOSENS BIOELECTRON, V36, P29, DOI 10.1016/j.bios.2012.03.034
   Zhybak M, 2016, BIOSENS BIOELECTRON, V77, P505, DOI 10.1016/j.bios.2015.10.009
   Zuo P, 2013, LAB CHIP, V13, P3921, DOI 10.1039/c3lc50654a
NR 142
TC 174
Z9 175
U1 6
U2 462
PU ELSEVIER ADVANCED TECHNOLOGY
PI OXFORD
PA OXFORD FULFILLMENT CENTRE THE BOULEVARD, LANGFORD LANE, KIDLINGTON,
   OXFORD OX5 1GB, OXON, ENGLAND
SN 0956-5663
EI 1873-4235
J9 BIOSENS BIOELECTRON
JI Biosens. Bioelectron.
PD OCT 15
PY 2017
VL 96
BP 246
EP 259
DI 10.1016/j.bios.2017.05.001
PG 14
WC Biophysics; Biotechnology & Applied Microbiology; Chemistry, Analytical;
   Electrochemistry; Nanoscience & Nanotechnology
WE Science Citation Index Expanded (SCI-EXPANDED)
SC Biophysics; Biotechnology & Applied Microbiology; Chemistry;
   Electrochemistry; Science & Technology - Other Topics
GA EX7HT
UT WOS:000403419700035
PM 28501745
DA 2023-06-30
ER

PT J
AU Majidi, MR
   Karami, P
   Johari-Ahar, M
   Omidi, Y
AF Majidi, M. R.
   Karami, P.
   Johari-Ahar, M.
   Omidi, Y.
TI Direct detection of tryptophan for rapid diagnosis of cancer cell
   metastasis competence by an ultra-sensitive and highly selective
   electrochemical biosensor
SO ANALYTICAL METHODS
LA English
DT Article
ID PERFORMANCE LIQUID-CHROMATOGRAPHY; CARBON-PASTE ELECTRODE;
   ARYL-HYDROCARBON RECEPTOR; VOLTAMMETRIC DETERMINATION; STRIPPING
   ANALYSIS; ACID; NANOPARTICLES; KYNURENINE; OXIDATION; LIGANDS
AB The detection of L-tryptophan (Trp) in the extracellular matrix (ECM) of solid tumors is important, particularly in metastatic tumors, which catabolize Trp to kynurenine to escape from host immune system-mediated recognition. The presence of a co-existing amino acid such as L-tyrosine (Tyr) in the ECM routinely interferes with the detection of Trp. The current study demonstrates the development of aptamer-assisted ultra-sensitive and label free biosensor (aptasensor) based on the constant current-potentiometric striping analysis (CC-PSA) technique used for quantitative Trp analysis. To prepare the aptasensor, a gold electrode was first decorated with carboxylated multiwall carbon nanotubes (MWCNTs) and then armed with Trp aptamer molecules (Apt). The engineered aptasensor was characterized electrochemically by cyclic voltammetry (CV), linear sweep voltammetry (LSV), and CC-PSA. For this biosensor, the limit of detection (LOD) was found to be 6.4 x 10(-11) M (S/N = 3) and two linear detection ranges (i.e. 1.0 x 10(-10) to 1.0 x 10(-5) and 1.0 x 10(-5) to 3.0 x 10(-4) M) were observed in the calibration graph. For proof-of-technology, the aptasensor was used for the detection of Trp in biological samples such as cow's milk and human blood serum, saliva, and urine samples. Taking a good facet of the proposed aptasensor into account, it was implemented for the detection of the Trp consumption rate in various human cancer cell lines such as HepG2 (hepatocarcinoma), 1321NI (astrocytoma), Calu-6 (lung carcinoma), NCI-H1299 (lung carcinoma), and HT29 (colorectal carcinoma).
C1 [Majidi, M. R.; Karami, P.] Univ Tabriz, Dept Analyt Chem, Fac Chem, Tabriz, Iran.
   [Karami, P.; Omidi, Y.] Tabriz Univ Med Sci, Res Ctr Pharmaceut Nanotechnol, Fac Pharm, Tabriz, Iran.
   [Johari-Ahar, M.] Ardabil Univ Med Sci ArUMS, Sch Pharm, Dept Med Chem, Ardebil, Iran.
C3 University of Tabriz; Tabriz University of Medical Science; Ardabil
   University of Medical Sciences
RP Majidi, MR (通讯作者)，Univ Tabriz, Dept Analyt Chem, Fac Chem, Tabriz, Iran.; Omidi, Y (通讯作者)，Tabriz Univ Med Sci, Res Ctr Pharmaceut Nanotechnol, Fac Pharm, Tabriz, Iran.
EM majidi@tabrizu.ac.ir; yomidi@tbzmed.ac.ir
RI Omidi, Yadollah/E-8452-2013; majidi, Mir Reza/ABG-1660-2020; Omidi,
   Yadollah/U-2397-2019; Johari-ahar, Mohammad/A-4780-2017; Johari-ahar,
   Mohammad/ABA-4932-2021
OI Omidi, Yadollah/0000-0003-0067-2475; Omidi,
   Yadollah/0000-0003-0067-2475; Johari-ahar, Mohammad/0000-0003-2867-4261;
   Johari-ahar, Mohammad/0000-0003-2867-4261; Majidi, Mir
   Reza/0000-0002-0615-4700
FU Research Centre for Pharmaceutical Nanotechnology (RCPN) at Tabriz
   University of Medical Sciences
FX Authors would like to acknowledge the technical support provided by the
   Faculty of Chemistry at University of Tabriz and the financial and
   technical supports provided by the Research Centre for Pharmaceutical
   Nanotechnology (RCPN) at Tabriz University of Medical Sciences.
CR ANGERSTEINKOZLOWSKA H, 1986, ELECTROCHIM ACTA, V31, P1051, DOI 10.1016/0013-4686(86)80020-2
   Arnulf I, 2002, NEUROPSYCHOPHARMACOL, V27, P843, DOI 10.1016/S0893-133X(02)00358-5
   Asnaashariisfahani M, 2012, ANAL METHODS-UK, V4, P3275, DOI 10.1039/c2ay25418b
   BEARCROFT CP, 1995, BIOMED CHROMATOGR, V9, P23, DOI 10.1002/bmc.1130090105
   Bing T, 2010, BIOSENS BIOELECTRON, V25, P1487, DOI 10.1016/j.bios.2009.11.003
   Cai XH, 1996, ELECTROANAL, V8, P753, DOI 10.1002/elan.1140080809
   Cevikkalp SA, 2016, FOOD CHEM, V193, P26, DOI 10.1016/j.foodchem.2015.02.108
   Chen GN, 1997, ANAL CHIM ACTA, V341, P251, DOI 10.1016/S0003-2670(96)00524-7
   Deng PH, 2014, MAT SCI ENG C-MATER, V35, P54, DOI 10.1016/j.msec.2013.10.019
   Deng PH, 2011, ANALYST, V136, P5211, DOI 10.1039/c1an15351j
   Ebrahimi M, 2013, SENSOR LETT, V11, P566, DOI 10.1166/sl.2013.2824
   ELLINGTON AD, 1990, NATURE, V346, P818, DOI 10.1038/346818a0
   Goyal RN, 2011, TALANTA, V85, P2626, DOI 10.1016/j.talanta.2011.08.031
   Guo YJ, 2010, ELECTROCHIM ACTA, V55, P3927, DOI 10.1016/j.electacta.2010.02.024
   Koblish HK, 2010, MOL CANCER THER, V9, P489, DOI 10.1158/1535-7163.MCT-09-0628
   LEHMANN J, 1971, SCAND J CLIN LAB INV, V28, P49, DOI 10.3109/00365517109090662
   Li JH, 2013, BIOSENS BIOELECTRON, V42, P198, DOI 10.1016/j.bios.2012.10.029
   Lian Y, 2015, BIOSENS BIOELECTRON, V65, P314, DOI 10.1016/j.bios.2014.10.017
   Majerfeld I, 2005, NUCLEIC ACIDS RES, V33, P5482, DOI 10.1093/nar/gki861
   Majidi M. R., 2013, CHINESE J CHEM, V60, P1473
   MALONE MA, 1995, J CHROMATOGR A, V700, P73, DOI 10.1016/0021-9673(94)01191-G
   MEFFORD IN, 1980, J CHROMATOGR, V181, P187, DOI 10.1016/S0378-4347(00)81604-7
   Moffett JR, 2003, IMMUNOL CELL BIOL, V81, P247, DOI 10.1046/j.1440-1711.2003.t01-1-01177.x
   Murray IA, 2014, NAT REV CANCER, V14, P801, DOI 10.1038/nrc3846
   NGUYEN NT, 1986, J ELECTROANAL CHEM, V199, P101, DOI 10.1016/0022-0728(86)87045-0
   Noroozifar M, 2011, BIOSENS BIOELECTRON, V28, P56, DOI 10.1016/j.bios.2011.06.042
   Opitz CA, 2011, NATURE, V478, P197, DOI 10.1038/nature10491
   Ozcan A, 2012, BIOSENS BIOELECTRON, V31, P26, DOI 10.1016/j.bios.2011.09.048
   Prendergast GC, 2008, ONCOGENE, V27, P3889, DOI 10.1038/onc.2008.35
   Prendergast GC, 2011, NATURE, V478, P192, DOI 10.1038/478192a
   Rajalakshmi K, 2014, J ELECTROANAL CHEM, V734, P31, DOI 10.1016/j.jelechem.2014.09.031
   Roiser JP, 2008, NEUROPSYCHOPHARMACOL, V33, P1992, DOI 10.1038/sj.npp.1301581
   Sanghavi BJ, 2012, ANAL CHIM ACTA, V735, P37, DOI 10.1016/j.aca.2012.05.029
   Sano M, 2014, J MASS SPECTROM, V49, P128, DOI 10.1002/jms.3313
   Tan PH, 2009, EXPERT OPIN THER TAR, V13, P987, DOI 10.1517/14728220903018940
   Tanaka S, 2010, IN VIVO, V24, P853
   Vecsei L, 2013, NAT REV DRUG DISCOV, V12, P64, DOI 10.1038/nrd3793
   Wang HS, 1996, ANAL COMMUN, V33, P275, DOI 10.1039/ac9963300275
   Yeh FY, 2014, BIOSENS BIOELECTRON, V61, P336, DOI 10.1016/j.bios.2014.05.007
   Yue EW, 2009, J MED CHEM, V52, P7364, DOI 10.1021/jm900518f
   Zhang XQ, 2009, J CHROMATOGR B, V877, P1678, DOI 10.1016/j.jchromb.2009.04.013
   Zhao JX, 2015, BIOMED CHROMATOGR, V29, P410, DOI 10.1002/bmc.3291
   ZOULIS NE, 1990, ANALYST, V115, P291, DOI 10.1039/an9901500291
NR 43
TC 21
Z9 21
U1 3
U2 54
PU ROYAL SOC CHEMISTRY
PI CAMBRIDGE
PA THOMAS GRAHAM HOUSE, SCIENCE PARK, MILTON RD, CAMBRIDGE CB4 0WF, CAMBS,
   ENGLAND
SN 1759-9660
EI 1759-9679
J9 ANAL METHODS-UK
JI Anal. Methods
PY 2016
VL 8
IS 44
BP 7910
EP 7919
DI 10.1039/c6ay02103d
PG 10
WC Chemistry, Analytical; Food Science & Technology; Spectroscopy
WE Science Citation Index Expanded (SCI-EXPANDED)
SC Chemistry; Food Science & Technology; Spectroscopy
GA EC5UJ
UT WOS:000388202000008
DA 2023-06-30
ER

PT J
AU Li, XR
   Bai, YH
   Xu, JJ
   Chen, HY
AF Li Xiao-Rong
   Bai Yu-Hui
   Xu Jing-Juan
   Chen Hong-Yuan
TI Glucose Biosensors Based on Nano-Composites of Multi-walled Carbon
   Nanotubes and Zinc Oxide Nanorods
SO CHINESE JOURNAL OF INORGANIC CHEMISTRY
LA English
DT Article
DE mulit-walled carbon nanotubes; zinc oxide nanorods; glucose oxidase;
   biosensor
ID DIRECT ELECTRON-TRANSFER; GOLD NANOPARTICLES; ZNO NANORODS; COVALENT
   IMMOBILIZATION; FABRICATION
AB We demonstrate herein a newly developed amperometric glucose biosensor by using multi-walled carbon nanotubes (MWCNTs) and zinc oxide (ZnO) nanorods composites film. The latter is generated by utilizing an electrostatic coordination approach under the assistance of the ultrasonic. The presence of ZnO nanorods in the composites enhances the abilities to electrocatalyze the oxidation of H2O2 and substantially raises the response current, which results in the composites exhibiting more efficiently electrocatalytic activity than those of MWCNTs and ZnO alone. As a result of the cross-linking reactions via glutaraldehyde, a layer of glucose oxidase (GOx) was firmly bound to the MWCNTs-ZnO film and an anti-interferent layer of poly (o-phenylenediamine) (PoPD) film was further electropolymerized on the enzyme film. At an applied potential of +0.8 V, the resulting biosensor performs a sensitive and selective electrochemical response to glucose in the presence of common interferences, such as ascorbic acid (AA) and uric acid (UA), with a linear dependence (R=0.997) on the glucose concentration in the range of 5.0x10(-6)similar to 5.0x10(-3) mol . L-1 and a detection limit of 3.5x10(-6) mol . L-1 at signal/noise=3. The response time was less than 10 s with addition of 5 mmol . L-1 glucose. The MWCNTs-ZnO/GOx/PoPD modified glassy carbon electrode presents stable, high sensitivity and also exhibits fast amperometric response to the detection of glucose, which is promising for the development of glucose sensor.
C1 [Li Xiao-Rong; Bai Yu-Hui; Xu Jing-Juan; Chen Hong-Yuan] Nanjing Univ, Key Lab Analyt Chem Life Sci MOE, Sch Chem & Chem Engn, Nanjing 210093, Peoples R China.
C3 Nanjing University
RP Xu, JJ (通讯作者)，Nanjing Univ, Key Lab Analyt Chem Life Sci MOE, Sch Chem & Chem Engn, Nanjing 210093, Peoples R China.
EM xujj@nju.edu.cn
RI xu, jingcheng/HJZ-3124-2023; xu, jing/GRR-8698-2022; Zhang,
   Yiyang/HZI-3668-2023; Chen, Hong-Yuan/E-4476-2019; Xu,
   Jing-Juan/H-1829-2015
OI Chen, Hong-Yuan/0000-0001-5217-668X; 
CR Ahmad M, 2010, J PHYS CHEM C, V114, P243, DOI 10.1021/jp9089497
   Bae SY, 2004, J PHYS CHEM B, V108, P12318, DOI 10.1021/jp048918q
   Baibarac M, 2008, PHYSICA E, V40, P2556, DOI 10.1016/j.physe.2007.09.034
   Chen LY, 2008, J ELECTROANAL CHEM, V617, P7, DOI 10.1016/j.jelechem.2008.01.009
   Chen P, 1999, J PHYS CHEM B, V103, P4559, DOI 10.1021/jp983983j
   Dai YQ, 2004, ELECTROANAL, V16, P1697, DOI 10.1002/elan.200303016
   Deng ZF, 2008, ELECTROCHEM COMMUN, V10, P818, DOI 10.1016/j.elecom.2008.03.005
   Du YP, 2008, MATER LETT, V62, P30, DOI 10.1016/j.matlet.2007.04.066
   Gao RF, 2009, ELECTROCHEM COMMUN, V11, P608, DOI 10.1016/j.elecom.2008.12.060
   Gingery D, 2008, CARBON, V46, P1966, DOI 10.1016/j.carbon.2008.08.007
   IIJIMA S, 1991, NATURE, V354, P56, DOI 10.1038/354056a0
   Jiang LQ, 2005, MATER CHEM PHYS, V91, P313, DOI 10.1016/j.matchemphys.2004.11.028
   Jiang P, 2007, ADV FUNCT MATER, V17, P1303, DOI 10.1002/adfm.200600390
   Jitianu A, 2004, CARBON, V42, P1147, DOI 10.1016/j.carbon.2003.12.041
   Khanderi J, 2009, J MATER CHEM, V19, P5039, DOI 10.1039/b904822g
   Kim H, 2002, APPL PHYS LETT, V81, P2085, DOI 10.1063/1.1504877
   Kuang Q, 2006, CARBON, V44, P1166, DOI 10.1016/j.carbon.2005.11.001
   Lee SW, 2003, CHEM COMMUN, P780, DOI 10.1039/b300878a
   LI C, 2007, NANOTECHTTOLOGY, V14, P55705
   Liu JW, 2006, ADV MATER, V18, P1740, DOI 10.1002/adma.200502346
   Liu Y, 2007, J PHYS-CONDENS MAT, V19, DOI 10.1088/0953-8984/19/19/196213
   Lu XB, 2008, BIOSENS BIOELECTRON, V24, P93, DOI 10.1016/j.bios.2008.03.025
   Luo XL, 2006, ELECTROANAL, V18, P1131, DOI 10.1002/elan.200603513
   Luo XL, 2004, ANAL BIOCHEM, V334, P284, DOI 10.1016/j.ab.2004.07.005
   Mo GQ, 2009, ELECTROCHIM ACTA, V55, P511, DOI 10.1016/j.electacta.2009.09.005
   Ni YH, 2005, MAT SCI ENG B-SOLID, V121, P42, DOI 10.1016/j.mseb.2005.02.065
   Park SS, 2008, PHYSICA E, V40, P2526, DOI 10.1016/j.physe.2007.11.026
   Qian JM, 2004, CLIN BIOCHEM, V37, P155, DOI 10.1016/j.clinbiochem.2003.10.013
   Qu LT, 2006, J AM CHEM SOC, V128, P5523, DOI 10.1021/ja060296u
   Sampath S, 1996, ANAL CHEM, V68, P2015, DOI 10.1021/ac951094b
   Satishkumar BC, 1996, J PHYS B-AT MOL OPT, V29, P4925, DOI 10.1088/0953-4075/29/21/006
   Seeger T, 2002, CHEM COMMUN, P34, DOI 10.1039/b109441f
   Senel M, 2010, SENSOR ACTUAT B-CHEM, V145, P444, DOI 10.1016/j.snb.2009.12.055
   Shi JH, 2004, CARBON, V42, P455, DOI 10.1016/j.carbon.2003.11.016
   Tian ZRR, 2002, J AM CHEM SOC, V124, P12954, DOI 10.1021/ja0279545
   Umar A, 2009, TALANTA, V78, P284, DOI 10.1016/j.talanta.2008.11.018
   Wang BQ, 1998, ANAL CHEM, V70, P3170, DOI 10.1021/ac980160h
   Wang XF, 2009, ADV FUNCT MATER, V19, P1444, DOI 10.1002/adfm.200801313
   Wang XY, 2008, J SOLID STATE CHEM, V181, P822, DOI 10.1016/j.jssc.2008.01.005
   Yang K, 2009, J PHYS CHEM C, V113, P20169, DOI 10.1021/jp901894j
   Yang PH, 2008, MICROCHIM ACTA, V162, P51, DOI 10.1007/s00604-007-0858-0
   Yang XH, 2003, ANAL CHIM ACTA, V478, P67, DOI 10.1016/S0003-2670(02)01507-6
   Yang ZP, 2008, NANO LETT, V8, P446, DOI 10.1021/nl072369t
   Zhang FF, 2004, ANAL CHIM ACTA, V519, P155, DOI 10.1016/j.aca.2004.05.070
   Zhang WD, 2009, PURE APPL CHEM, V81, P2317, DOI 10.1351/PAC-CON-08-11-25
   Zhu YN, 2004, CHINESE J ANAL CHEM, V32, P1299
NR 46
TC 6
Z9 8
U1 0
U2 15
PU CHINESE CHEMICAL SOC
PI BEIJING
PA C/O DEPT INT AFFAIRS, SECRETARY OF CHEM SOC, PO BOX 2709, BEIJING
   100080, PEOPLES R CHINA
SN 1001-4861
J9 CHINESE J INORG CHEM
JI Chin. J. Inorg. Chem.
PD NOV 10
PY 2010
VL 26
IS 11
BP 2047
EP 2056
PG 10
WC Chemistry, Inorganic & Nuclear
WE Science Citation Index Expanded (SCI-EXPANDED)
SC Chemistry
GA 686WF
UT WOS:000284727000022
DA 2023-06-30
ER

PT J
AU Sato, N
   Okuma, H
AF Sato, Naruhide
   Okuma, Hirokazu
TI Development of single-wall carbon nanotubes modified screen-printed
   electrode using a ferrocene-modified cationic surfactant for
   amperometric glucose biosensor applications
SO SENSORS AND ACTUATORS B-CHEMICAL
LA English
DT Article
DE direct electron transfer; glucose oxidase; single-walled carbon
   nanotubes; biosensor; screen-printed electrode;
   11-(ferrocenyl)-undecyltrimethylammonium bromide
ID DIRECT ELECTROCHEMICAL OXIDATION; ORGANIC THIN-FILMS; CYTOCHROME-C;
   OXIDASE; REDUCTION; FERREDOXIN; PROTEINS; ENZYMES; NADH
AB The application of electrodeposited single-wall carbon nanotubes (SWCNT) as an immobilization matrix for the construction of amperometric glucose biosensor is described. The surface of an electrode was modified by addition of SWCNT and glucose oxidase (GOD), the latter of which was immobilized using 11-(ferrocenyl)-undecyltrimethylammonium bromide (FTMA); the formation and disruption of vesicles in FTMA was controlled by constant potential electrolysis. SWCNT has promotion effects on the direct electron transfer of GOD, which was immobilized with SWCNT. The cyclic voltammetric results indicated that direct electron transfer between the active center of immobilized GOD and the surface of the electrode occurred. The electron-transfer coefficient was 0.70 +/- 0.3 and electron-transfer rate constant was evaluated to be 2.69 +/- 10.03 s(-1). This modified electrode was used to measure D-glucose concentration; a linear relationship between steady-state current and concentration was found over a range of 0.04-0.38 mM D-glucose, with a slope of 1.73 mu A/mM, and the electrode retained 78.62% of its initial response after 50 cycles. The variation coefficient was 10.6% (n = 10) for samples with a D-glucose concentration of 0.04 mM. Even after 42 days, the residual activity of the modified electrode was over 94%, and it was still useful for determination Of D-glucose. (c) 2007 Elsevier B.V. All rights reserved.
C1 [Okuma, Hirokazu] Toyo Univ, Lab Biofunct Mat Sci, Fac Life Sci, Gunma 3740193, Japan.
   [Sato, Naruhide] Toyo Univ, Grad Sch Life Sci, Tokyo 1128606, Japan.
   [Sato, Naruhide; Okuma, Hirokazu] Toyo Univ, Bionano Elect Res Ctr, Tokyo 1128606, Japan.
C3 Toyo University; Toyo University; Toyo University
RP Okuma, H (通讯作者)，Toyo Univ, Lab Biofunct Mat Sci, Fac Life Sci, 1-1-1 Izumino, Gunma 3740193, Japan.
EM okuma@itakura.toyo.ac.jp
CR Aguey-Zinsou KF, 2003, J AM CHEM SOC, V125, P530, DOI 10.1021/ja028293e
   Aguey-Zinsou KF, 2003, CHEM COMMUN, P418, DOI 10.1039/b211567k
   Albareda-Sirvent M, 2000, SENSOR ACTUAT B-CHEM, V69, P153, DOI 10.1016/S0925-4005(00)00536-0
   ALBERY WJ, 1981, J AM CHEM SOC, V103, P3904, DOI 10.1021/ja00403a049
   Armstrong FA, 2000, ELECTROCHIM ACTA, V45, P2623, DOI 10.1016/S0013-4686(00)00342-X
   ARMSTRONG FA, 1982, FEBS LETT, V145, P241, DOI 10.1016/0014-5793(82)80175-0
   Bard A. J., 2001, ELECTROCHEMICAL METH
   BOWDEN EF, 1982, J AM CHEM SOC, V104, P7641, DOI 10.1021/ja00390a041
   Cai CX, 2004, ANAL BIOCHEM, V332, P75, DOI 10.1016/j.ab.2004.05.057
   Cai CX, 2004, ANAL BIOCHEM, V325, P285, DOI 10.1016/j.ab.2003.10.040
   Chen J, 2004, CHINESE J CHEM, V22, P167
   Chen J, 2003, CHINESE CHEM LETT, V14, P1171
   CHI QJ, 1994, ELECTROCHIM ACTA, V39, P2431, DOI 10.1016/0013-4686(94)00202-9
   Elliott SJ, 2002, J AM CHEM SOC, V124, P11612, DOI 10.1021/ja027776f
   FREW JE, 1988, EUR J BIOCHEM, V172, P261, DOI 10.1111/j.1432-1033.1988.tb13882.x
   Gooding JJ, 2003, J AM CHEM SOC, V125, P9006, DOI 10.1021/ja035722f
   Guiseppi-Elie A, 2002, NANOTECHNOLOGY, V13, P559, DOI 10.1088/0957-4484/13/5/303
   Hess CR, 2003, J AM CHEM SOC, V125, P7156, DOI 10.1021/ja029538q
   IIJIMA S, 1991, NATURE, V354, P56, DOI 10.1038/354056a0
   Jhaveri SD, 2003, CHEM COMMUN, P338, DOI 10.1039/b209452e
   KAIZAWA Y, 1999, J JPN SOC COLOUR MAT, V72, P78
   Kandimalla VB, 2006, BIOMATERIALS, V27, P1167, DOI 10.1016/j.biomaterials.2005.07.018
   Kros A, 2001, SENSOR ACTUAT B-CHEM, V80, P229, DOI 10.1016/S0925-4005(01)00909-1
   LANDRUM HL, 1977, J AM CHEM SOC, V99, P3154, DOI 10.1021/ja00451a048
   LAVIRON E, 1979, J ELECTROANAL CHEM, V101, P19, DOI 10.1016/S0022-0728(79)80075-3
   Liu Y, 2005, BIOSENS BIOELECTRON, V21, P984, DOI 10.1016/j.bios.2005.03.003
   Luong JHT, 2004, ELECTROANAL, V16, P132, DOI 10.1002/elan.200302931
   Musameh M, 2002, ELECTROCHEM COMMUN, V4, P743, DOI 10.1016/S1388-2481(02)00451-4
   Okuda J, 2003, BIOSENS BIOELECTRON, V18, P699, DOI 10.1016/S0956-5663(03)00037-X
   QI H, 2006, SENSOR ACTUAT B-CHEM, V114, P270
   Rubianes MD, 2003, ELECTROCHEM COMMUN, V5, P689, DOI 10.1016/S1388-2481(03)00168-1
   SAJI T, 1994, J AM CHEM SOC, V116, P6053, DOI 10.1021/ja00092a100
   SAJI T, 1991, J AM CHEM SOC, V113, P450, DOI 10.1021/ja00002a011
   Sakai H, 2004, COLLOID SURFACE A, V232, P221, DOI 10.1016/j.colsurfa.2003.10.015
   SANTUCCI R, 1994, CURR TOP ELECTROCHEM, V3, P313
   Savitri D, 1998, BIOELECTROCH BIOENER, V47, P67, DOI 10.1016/S0302-4598(98)00158-5
   Valentini F, 2004, SENSOR ACTUAT B-CHEM, V100, P117, DOI 10.1016/j.snb.2003.12.036
   VANDIJK C, 1982, BIOELECTROCH BIOENER, V9, P743, DOI 10.1016/0302-4598(82)89010-7
   Wang J, 2003, ANAL CHEM, V75, P2075, DOI 10.1021/ac030007+
   Wang J, 2003, J AM CHEM SOC, V125, P14706, DOI 10.1021/ja037737j
   Wang JX, 2002, ANAL CHEM, V74, P1993, DOI 10.1021/ac010978u
   Xiao Y, 2003, SCIENCE, V299, P1877, DOI 10.1126/science.1080664
   Yu X, 2003, ELECTROCHEM COMMUN, V5, P408, DOI 10.1016/S1388-2481(03)00076-6
NR 43
TC 43
Z9 45
U1 0
U2 20
PU ELSEVIER SCIENCE SA
PI LAUSANNE
PA PO BOX 564, 1001 LAUSANNE, SWITZERLAND
SN 0925-4005
J9 SENSOR ACTUAT B-CHEM
JI Sens. Actuator B-Chem.
PD JAN 29
PY 2008
VL 129
IS 1
BP 188
EP 194
DI 10.1016/j.snb.2007.07.095
PG 7
WC Chemistry, Analytical; Electrochemistry; Instruments & Instrumentation
WE Science Citation Index Expanded (SCI-EXPANDED)
SC Chemistry; Electrochemistry; Instruments & Instrumentation
GA 262UC
UT WOS:000253172500030
DA 2023-06-30
ER

PT J
AU Niazi, M
   Azizi, A
   Khajavi, Z
   Sheikh, M
   Taheri, S
   Radfar, S
   Alizadeh, A
   Ghanbari, R
AF Niazi, Mohammad
   Azizi, Ava
   Khajavi, Zeynab
   Sheikh, Milad
   Taheri, Salman
   Radfar, Sasan
   Alizadeh, Abdolhamid
   Ghanbari, Reza
TI A universal ratiometric method for Micro-RNA detection based on the
   ratio of electrochemical/electrochemiluminescence signal, and
   toehold-mediated strand displacement amplification
SO ANALYTICA CHIMICA ACTA
LA English
DT Article
ID CANCER; COMPOSITES; BIOMARKERS
AB An ultra-selective and reproductive ratiometric platform was introduced based on the ratio of Ru(phen)32+ electrochemiluminescence (ECL) signal and methylene blue (MB) electrochemistry (EC) signal, which was amplified using a specific and efficient toehold-mediated strand displacement (TMSD). The stable DNA nano -clews (NCs) were efficiently loaded with MB (MB-NCs) as EC signal tags after being synthesized utilizing a simple rolling circle amplification reaction. Besides, Ti3C2-based nanocomposite could apply as a superb carrier for both Ru(phen)32+ and gold nanoparticles (Ti3C2-Au-Ru), resulting in a nearly constant ECL internal reference to eliminate the possible interferences. The Ti3C2-Au-Ru was attached to the surface of the electrode using Nafion, which exhibited excellent conductivity, and hairpin DNAs (hDNAs) were fixed on AuNPs via an Au-S bond. The designed biosensor was finally applied for miRNA-18a detection as a target model.The TMSD method made it possible to concurrently convert and amplify a single miRNA-18ainput into a large amount of output DNAs with high selectivity. These output DNAs were designed to unfold the stem-locked area of hDNAs. The opened hDNAs then hybridized with the MB-NCs to produce an EC signal. In the proposed biosensing system, by raising the target concentration of miRNA, the EC signal gradually rose, the ECL signal remained nearly constant, and the ratiometric detection method markedly promoted biosensor accuracy. Linear correlations of the ratio value of the EC/ECL with miRNA-18a concentrations between 20 aM and 50 pMwere observed, with the limit of detection of 9 aM. The biosensor was applied to detect miRNA-18a in real serum samples with satisfactory results.
C1 [Niazi, Mohammad; Azizi, Ava; Khajavi, Zeynab; Sheikh, Milad; Ghanbari, Reza] Islamic Azad Univ, Dept Biol Sci & Technol, Najafabad Branch, Najafabad, Iran.
   [Taheri, Salman; Radfar, Sasan] Univ Tehran Med Sci, Stem Cell & Regenerat Med Ctr Excellence, Tehran, Iran.
   [Alizadeh, Abdolhamid] Alzahra Univ, Fac Chem, Dept Organ Chem, Tehran 1993893973, Iran.
C3 Islamic Azad University; Tehran University of Medical Sciences; Alzahra
   University
RP Radfar, S (通讯作者)，Univ Tehran Med Sci, Stem Cell & Regenerat Med Ctr Excellence, Tehran, Iran.; Alizadeh, A (通讯作者)，Alzahra Univ, Fac Chem, Dept Organ Chem, Tehran 1993893973, Iran.
EM Mohammad.niazi.edu@gmail.com; Ava.azizi93@yahoo.com;
   Khajavi.zeynab@yahoo.com; Milad.sheikh22@yahoo.com;
   Salman.taheri86@gmail.com; Radfar.sasan@yahoo.com;
   a.alizadeh@alzahra.ac.ir; ghanbarie.reza@yahoo.com
RI Alizadeh, Abdolhamid/O-8095-2017
OI Alizadeh, Abdolhamid/0000-0001-5247-015X; Radfar,
   Sasan/0000-0002-8832-9729; Ghanbari, Reza/0000-0003-3107-5198; Niazi,
   Mohammad/0000-0002-8398-1136
CR Ammari H, 2016, ARCH RATION MECH AN, V220, P109, DOI 10.1007/s00205-015-0928-0
   Bartel DP, 2004, CELL, V116, P281, DOI 10.1016/S0092-8674(04)00045-5
   Bizzarri AR, 2018, ANAL CHIM ACTA, V1029, P86, DOI 10.1016/j.aca.2018.04.049
   Cai GN, 2019, NANOSCALE, V11, P15659, DOI 10.1039/c9nr05797h
   Cheng YW, 2019, J MATER CHEM A, V7, P9324, DOI 10.1039/c9ta00008a
   Di Leva G, 2013, CURR OPIN GENET DEV, V23, P3, DOI 10.1016/j.gde.2013.01.004
   Ding L, 2018, NAT COMMUN, V9, DOI 10.1038/s41467-017-02529-6
   Elton TS, 2013, GENE, V532, P1, DOI 10.1016/j.gene.2012.12.009
   Fang HM, 2018, ANAL CHEM, V90, P7164, DOI 10.1021/acs.analchem.8b01330
   Guo ZL, 2016, J MATER CHEM A, V4, P11446, DOI 10.1039/c6ta04414j
   He L, 2004, NAT REV GENET, V5, P522, DOI 10.1038/nrg1379
   He T, 2018, MOL ONCOL, V12, P2124, DOI 10.1002/1878-0261.12386
   Houbaviy HB, 2003, DEV CELL, V5, P351, DOI 10.1016/S1534-5807(03)00227-2
   Kim E, 2017, ADV MATER, V29, DOI 10.1002/adma.201701086
   Li GM, 2008, CELL RES, V18, P1, DOI 10.1038/cr.2008.9
   Li RY, 2017, ACS NANO, V11, P3752, DOI 10.1021/acsnano.6b08415
   Liang C, 2017, CELL DEATH DIS, V8, DOI 10.1038/cddis.2017.145
   Liao H, 2019, ADV FUNCT MATER, V29, DOI 10.1002/adfm.201904507
   Lin Y, 2018, ELECTROCHIM ACTA, V283, P798, DOI 10.1016/j.electacta.2018.07.015
   Liu SW, 2018, ANAL CHIM ACTA, V1018, P86, DOI 10.1016/j.aca.2018.01.040
   Lujambio A, 2012, NATURE, V482, P347, DOI 10.1038/nature10888
   Lyu B, 2019, ACS NANO, V13, P11392, DOI 10.1021/acsnano.9b04731
   Mitchell PS, 2008, P NATL ACAD SCI USA, V105, P10513, DOI 10.1073/pnas.0804549105
   Pang YF, 2016, BIOSENS BIOELECTRON, V79, P574, DOI 10.1016/j.bios.2015.12.052
   Pumera M, 2017, TRAC-TREND ANAL CHEM, V93, P1, DOI 10.1016/j.trac.2017.05.002
   Radfar S, 2022, CHEMISTRYSELECT, V7, DOI 10.1002/slct.202200724
   Radfar S, 2022, BIOELECTROCHEMISTRY, V145, DOI 10.1016/j.bioelechem.2022.108087
   Rezaei H, 2021, ANAL BIOCHEM, V632, DOI 10.1016/j.ab.2021.114356
   Schwarzenbach H, 2011, NAT REV CANCER, V11, P426, DOI 10.1038/nrc3066
   Shafiee MRM, 2019, J MATER SCI-MATER EL, V30, P12475, DOI 10.1007/s10854-019-01607-3
   Shahzad F, 2016, SCIENCE, V353, P1137, DOI 10.1126/science.aag2421
   Shamsi MH, 2010, ANALYST, V135, P2280, DOI 10.1039/c0an00184h
   Small EM, 2011, NATURE, V469, P336, DOI 10.1038/nature09783
   Srinivas N, 2013, NUCLEIC ACIDS RES, V41, P10641, DOI 10.1093/nar/gkt801
   Sun WJ, 2015, ANGEW CHEM INT EDIT, V54, P12029, DOI 10.1002/anie.201506030
   Sun WJ, 2014, J AM CHEM SOC, V136, P14722, DOI 10.1021/ja5088024
   Sun Y, 2021, BIOSENS BIOELECTRON, V194, DOI 10.1016/j.bios.2021.113600
   Sun Y, 2020, ANAL CHEM, V92, P10668, DOI 10.1021/acs.analchem.0c01776
   Wang C, 2016, ADV MATER, V28, P8912, DOI 10.1002/adma.201506312
   Yan J, 2017, ADV FUNCT MATER, V27, DOI 10.1002/adfm.201701264
   Yang YJ, 2015, J AM CHEM SOC, V137, P8340, DOI 10.1021/jacs.5b04007
   Zhang DY, 2011, NAT CHEM, V3, P103, DOI [10.1038/nchem.957, 10.1038/NCHEM.957]
   Zhang HX, 2020, ANAL CHEM, V92, P5546, DOI 10.1021/acs.analchem.0c00469
   Zhang KY, 2020, SENSOR ACTUAT B-CHEM, V307, DOI 10.1016/j.snb.2019.127631
   Zhang N, 2019, CELL DEATH DIFFER, V26, P843, DOI 10.1038/s41418-018-0158-8
   Zhang RY, 2019, ACS SENSORS, V4, P2058, DOI 10.1021/acssensors.9b00654
   Zhang YL, 2019, ACS NANO, V13, P2167, DOI 10.1021/acsnano.8b08821
   Zhang YJ, 2018, RSC ADV, V8, P19895, DOI 10.1039/c8ra03077d
   Zhao YX, 2015, CHEM REV, V115, P12491, DOI 10.1021/acs.chemrev.5b00428
   Zhu JB, 2013, ADV MATER, V25, P2440, DOI 10.1002/adma.201205360
   Zou GD, 2016, ACS APPL MATER INTER, V8, P22280, DOI 10.1021/acsami.6b08089
NR 51
TC 0
Z9 0
U1 21
U2 21
PU ELSEVIER
PI AMSTERDAM
PA RADARWEG 29, 1043 NX AMSTERDAM, NETHERLANDS
SN 0003-2670
EI 1873-4324
J9 ANAL CHIM ACTA
JI Anal. Chim. Acta
PD MAY 29
PY 2023
VL 1257
AR 341119
DI 10.1016/j.aca.2023.341119
EA APR 2023
PG 9
WC Chemistry, Analytical
WE Science Citation Index Expanded (SCI-EXPANDED)
SC Chemistry
GA E5JU4
UT WOS:000975910300001
PM 37062560
DA 2023-06-30
ER

PT J
AU Yu, YJ
   Zhang, Q
   Chang, CC
   Liu, Y
   Yang, ZH
   Guo, YC
   Wang, YT
   Galanakis, DK
   Levon, K
   Rafailovich, M
AF Yu, Yingjie
   Zhang, Qi
   Chang, Chung-Chueh
   Liu, Ying
   Yang, Zhenhua
   Guo, Yichen
   Wang, Yantian
   Galanakis, Dennis K.
   Levon, Kalle
   Rafailovich, Miriam
TI Design of a molecular imprinting biosensor with multi-scale roughness
   for detection across a broad spectrum of biomolecules
SO ANALYST
LA English
DT Article
ID ELECTROCHEMICAL BIOSENSORS; CARCINOEMBRYONIC ANTIGEN; SENSITIVE
   DETERMINATION; HUMAN FIBRINOGEN; DNA BIOSENSORS; NANOPARTICLES; POINT;
   HEMOGLOBIN; SENSOR; CISPLATIN(IV)
AB The molecular imprinting technique has tremendous applications in artificial enzymes, bioseparation, and sensor devices. In this study, a novel molecular imprinting (MI) biosensor platform was developed for the detection of a broad range of biomolecules with different sizes. Previously this method has been applied to 2D molecular imprinting, where the height of the self-assembled monolayer (SAM) of around 2 nm limited the maximum dimensions of the molecule that can be imprinted to create template-shaped cavities. In order to match the size of the imprinted molecules with the height of the SAM, we propose a model for 3D molecular imprinting where the analyte is sequestered within a niche created by the surface roughness. The SAM is assembled on the walls of the niche, forming a 3D pattern of the analyte uniquely molded to its contour. Surfaces with multi-scale roughness were prepared by evaporation of gold onto electropolished (smooth) and unpolished (rough) Si wafers, where the native roughness was found to have a normal distribution centered around 5 and 90 nm respectively. Our studies using molecules with size ranging on a nanometer scale, from proteins of a few nanometers to bacteria of hundreds of nanometers, showed that when the size of the analyte matched the roughness range of the gold surface, the molecular imprinting process was optimized for the best biosensing performance. After optimization, the MI biosensor platform enabled the identification and quantification of a broad range of biomolecules with great discrimination abilities. Hemoglobin under different pH values and several mutated fibrinogen molecules can also be well differentiated through the test.
C1 [Yu, Yingjie; Yang, Zhenhua; Guo, Yichen; Wang, Yantian; Rafailovich, Miriam] SUNY Stony Brook, Dept Mat Sci & Engn, Stony Brook, NY 11794 USA.
   [Zhang, Qi; Levon, Kalle] NYU, Tandon Sch Engn, Dept Chem & Biomol Engn, Brooklyn, NY 11201 USA.
   [Chang, Chung-Chueh; Liu, Ying] ThINC Facil, Adv Energy Ctr, Stony Brook, NY 11794 USA.
   [Galanakis, Dennis K.] SUNY Stony Brook, Sch Med, Dept Med, Stony Brook, NY 11794 USA.
C3 State University of New York (SUNY) System; State University of New York
   (SUNY) Stony Brook; New York University; New York University Tandon
   School of Engineering; State University of New York (SUNY) System; State
   University of New York (SUNY) Stony Brook
RP Yu, YJ; Rafailovich, M (通讯作者)，SUNY Stony Brook, Dept Mat Sci & Engn, Stony Brook, NY 11794 USA.
EM yuyingjie312@gmail.com; miriam.rafailovich@stonybrook.edu
RI Yang, Zhenhua/I-7012-2018; Guo, Yichen/S-5355-2019
OI Guo, Yichen/0000-0002-1637-4440; Zhang, Qi/0000-0003-2496-8844
FU National Science Foundation (NSF grant INSPIRE) [1344267]; Division Of
   Materials Research; Direct For Mathematical & Physical Scien [1344267]
   Funding Source: National Science Foundation
FX We greatfully acknowledge the support of the National Science Foundation
   (NSF grant INSPIRE#1344267). We would also like to acknowledge the
   Advanced Energy Center for access to the ThINC facility.
CR Abdalhai MH, 2015, J AGR FOOD CHEM, V63, P5017, DOI 10.1021/acs.jafc.5b00675
   Atar N, 2016, APPL SURF SCI, V362, P315, DOI 10.1016/j.apsusc.2015.11.222
   Atar N, 2015, SENSOR ACTUAT B-CHEM, V216, P638, DOI 10.1016/j.snb.2015.04.076
   Boehm MK, 1996, J MOL BIOL, V259, P718, DOI 10.1006/jmbi.1996.0353
   Bolisay LD, 2006, BIOMATERIALS, V27, P4165, DOI 10.1016/j.biomaterials.2006.03.018
   Cello J, 2002, SCIENCE, V297, P1016, DOI 10.1126/science.1072266
   Chen JH, 2016, SMALL, V12, P2469, DOI 10.1002/smll.201503682
   Chen JH, 2015, NANOSCALE, V7, P16230, DOI 10.1039/c5nr03779d
   Chen JH, 2015, ANALYST, V140, P4991, DOI [10.1039/c5an00637f, 10.1039/C5AN00637F]
   Chen JH, 2015, LAB CHIP, V15, P3086, DOI 10.1039/c5lc00515a
   Choi JR, 2016, LAB CHIP, V16, P611, DOI 10.1039/c5lc01388g
   Cohen-Atiya M, 2003, J ELECTROANAL CHEM, V550, P267, DOI 10.1016/S0022-0728(02)01145-2
   Dai Z, 2012, CHEM COMMUN, V48, P1769, DOI 10.1039/c2cc15398j
   Dias JT, 2016, NANOSCALE, V8, P8195, DOI 10.1039/c5nr09207h
   Duzgun A, 2013, SCI WORLD J, DOI 10.1155/2013/282756
   Erickson HP, 2009, BIOL PROCED ONLINE, V11, P32, DOI 10.1007/s12575-009-9008-x
   Ertan B, 2016, J COLLOID INTERF SCI, V470, P14, DOI 10.1016/j.jcis.2016.02.036
   Flavin K, 2009, ANAL BIOANAL CHEM, V393, P437, DOI 10.1007/s00216-008-2496-8
   Fukazawa K, 2013, BIOSENS BIOELECTRON, V40, P96, DOI 10.1016/j.bios.2012.06.033
   Galanakis D, 2015, J THROMB HAEMOST, V13, P581
   Gupta VK, 2015, SENSOR ACTUAT B-CHEM, V218, P215, DOI 10.1016/j.snb.2015.05.009
   Gupta VK, 2014, SENSOR ACTUAT B-CHEM, V194, P79, DOI 10.1016/j.snb.2013.12.077
   He PA, 2005, ANAL LETT, V38, P2597, DOI 10.1080/00032710500369794
   Holle AW, 2013, STEM CELLS, V31, P2467, DOI 10.1002/stem.1490
   Hook F, 1998, P NATL ACAD SCI USA, V95, P12271, DOI 10.1073/pnas.95.21.12271
   Huang YX, 2010, NANOSCALE, V2, P1485, DOI 10.1039/c0nr00142b
   Kell AJ, 2011, NANOSCALE, V3, P3747, DOI 10.1039/c1nr10435g
   Kluytmans J, 1997, CLIN MICROBIOL REV, V10, P505, DOI 10.1128/CMR.10.3.505
   Koo J, 2010, J THROMB HAEMOST, V8, P2727, DOI 10.1111/j.1538-7836.2010.04072.x
   Koo J, 2012, BIOMACROMOLECULES, V13, P1259, DOI 10.1021/bm2015976
   Kost GJ., 2002, PRINCIPLES PRACTICE, P3
   Kriz D, 1997, ANAL CHEM, V69, pA345, DOI 10.1021/ac971657e
   Laksanasopin T, 2015, SCI TRANSL MED, V7, DOI 10.1126/scitranslmed.aaa0056
   Mahato M, 2010, J PHYS CHEM B, V114, P495, DOI 10.1021/jp908081r
   Miao P, 2016, ELECTROCHIM ACTA, V190, P396, DOI 10.1016/j.electacta.2016.01.034
   Miao P, 2015, CHEM COMMUN, V51, P15629, DOI 10.1039/c5cc05499k
   Miao P, 2015, BIOSENS BIOELECTRON, V63, P365, DOI 10.1016/j.bios.2014.07.075
   Monier M, 2016, J COLLOID INTERF SCI, V469, P344, DOI 10.1016/j.jcis.2016.01.074
   Moreira C. D. S., 2016, RES BIOMED ENG
   MOSESSON MW, 1966, BIOCHEMISTRY-US, V5, P2829, DOI 10.1021/bi00873a008
   MOSESSON MW, 1967, BIOCHEMISTRY-US, V6, P3279, DOI 10.1021/bi00862a038
   Ordway GA, 2004, J EXP BIOL, V207, P3441, DOI 10.1242/jeb.01172
   Reshes G, 2008, BIOPHYS J, V94, P251, DOI 10.1529/biophysj.107.104398
   Rivas GA, 2005, ANAL LETT, V38, P2653, DOI 10.1080/00032710500371121
   Rizal B, 2013, ANAL CHEM, V85, P10040, DOI 10.1021/ac402441x
   Rothberg JM, 2011, NATURE, V475, P348, DOI 10.1038/nature10242
   Samuelsen EN, 1999, FISH PHYSIOL BIOCHEM, V20, P135, DOI 10.1023/A:1007755525270
   Spector DJ, 2007, VIROLOGY, V359, P116, DOI 10.1016/j.virol.2006.09.005
   Vashist SK, 2015, TRENDS BIOTECHNOL, V33, P692, DOI 10.1016/j.tibtech.2015.09.001
   Vericat C, 2010, CHEM SOC REV, V39, P1805, DOI 10.1039/b907301a
   Wang J, 2000, NUCLEIC ACIDS RES, V28, P3011, DOI 10.1093/nar/28.16.3011
   Wang J, 2006, BIOSENS BIOELECTRON, V21, P1887, DOI 10.1016/j.bios.2005.10.027
   Wang Y. T., 2007, ABSTR PAP AM CHEM SO, V234
   Wang YT, 2008, BIOSENS BIOELECTRON, V24, P162, DOI 10.1016/j.bios.2008.04.010
   Wang YT, 2010, SENSOR ACTUAT B-CHEM, V146, P381, DOI 10.1016/j.snb.2010.02.032
   Xiao HH, 2014, J CONTROL RELEASE, V173, P11, DOI 10.1016/j.jconrel.2013.10.020
   Xiao HH, 2012, J CONTROL RELEASE, V163, P304, DOI 10.1016/j.jconrel.2012.06.004
   Xiao HH, 2012, BIOMATERIALS, V33, P8657, DOI 10.1016/j.biomaterials.2012.08.015
   Xiao HH, 2012, BIOMATERIALS, V33, P6507, DOI 10.1016/j.biomaterials.2012.05.049
   Xiao HH, 2011, BIOMATERIALS, V32, P7732, DOI 10.1016/j.biomaterials.2011.06.072
   Yola ML, 2016, MAT SCI ENG C-MATER, V61, P368, DOI 10.1016/j.msec.2015.12.057
   Yola ML, 2014, BIOSENS BIOELECTRON, V60, P277, DOI 10.1016/j.bios.2014.04.045
   Yu YJ, 2016, ANALYST, V141, P4424, DOI 10.1039/c6an00375c
   Zhang Q, 2015, BIOSENS BIOELECTRON, V72, P100, DOI 10.1016/j.bios.2015.04.084
   Zhang QX, 2015, EURASIP J WIREL COMM, DOI 10.1186/s13638-015-0300-y
   Zhou TT, 2016, SENSOR ACTUAT B-CHEM, V236, P153, DOI 10.1016/j.snb.2016.05.153
   Zhou Y, 2009, BIOSENS BIOELECTRON, V24, P3275, DOI 10.1016/j.bios.2009.04.023
   Zhou YX, 2003, ABSTR PAP AM CHEM S, V225, pU128
   Zhou YX, 2003, CHEM MATER, V15, P2774, DOI 10.1021/cm030060e
NR 69
TC 50
Z9 50
U1 0
U2 35
PU ROYAL SOC CHEMISTRY
PI CAMBRIDGE
PA THOMAS GRAHAM HOUSE, SCIENCE PARK, MILTON RD, CAMBRIDGE CB4 0WF, CAMBS,
   ENGLAND
SN 0003-2654
EI 1364-5528
J9 ANALYST
JI Analyst
PY 2016
VL 141
IS 19
BP 5607
EP 5617
DI 10.1039/c6an01157h
PG 11
WC Chemistry, Analytical
WE Science Citation Index Expanded (SCI-EXPANDED)
SC Chemistry
GA DX3XD
UT WOS:000384309800016
PM 27441317
DA 2023-06-30
ER

PT J
AU Gao, AR
   Zou, NL
   Dai, PF
   Lu, N
   Li, T
   Wang, YL
   Zhao, JL
   Mao, HJ
AF Gao, Anran
   Zou, Nengli
   Dai, Pengfei
   Lu, Na
   Li, Tie
   Wang, Yuelin
   Zhao, Jianlong
   Mao, Hongju
TI Signal-to-Noise Ratio Enhancement of Silicon Nanowires Biosensor with
   Rolling Circle Amplification
SO NANO LETTERS
LA English
DT Article
DE SiNW-FETs; rolling circle amplification; biosensor; DNA detection;
   ultrasensitive
ID FIELD-EFFECT TRANSISTOR; ULTRASENSITIVE ELECTRICAL DETECTION; AMPLIFIED
   ELECTROCHEMICAL DETECTION; 1/F NOISE; DNA; NANOPARTICLES; NANOSENSORS;
   MUTATIONS
AB Herein, we describe a novel approach for rapid, label-free and specific DNA detection by applying rolling circle amplification (RCA) based on silicon nanowire field-effect transistor (SiNW-FET) for the first time. Highly responsive SiNWs were fabricated with a complementary metal oxide semiconductor (CMOS) compatible anisotropic self-stop etching technique which eliminated the need for hybrid method. The probe DNA was immobilized on the surface of SiNW, followed by sandwich hybridization with the perfectly matched target DNA and RCA primer that acted as a primer to hybridize the RCA template. The RCA reaction created a long single-stranded DNA (ssDNA) product and thus enhanced the electronic responses of SiNW significantly. The signal-to-noise, ratio (SNR) as a figure-of-merit was analyzed to estimate the signal enhancement and possible detection limit. The nanosensor showed highly sensitive concentration-dependent conductance change in response to specific target DNA sequences. Because of the binding of an abundance of repeated sequences of RCA products, the SNR of >20 for 1 fM DNA detection was achieved, implying a detection floor of 50 aM. This RCA-based SiNW biosensor also discriminated perfectly matched target DNA from one-base mismatched DNA with high selectivity due to the substantially reduced nonspecific binding onto the SiNW surface through RCA. The combination of SiNW PET sensor with RCA will increase diagnostic capacity and the ability of laboratories to detect unexpected viruses, making it a potential tool for early diagnosis of gene-related diseases.
C1 [Li, Tie] Chinese Acad Sci, Shanghai Inst Microsyst & Informat Technol, State Key Labs Transducer Technol, Shanghai 200050, Peoples R China.
   Chinese Acad Sci, Shanghai Inst Microsyst & Informat Technol, Sci & Technol Microsyst Lab, Shanghai 200050, Peoples R China.
C3 Chinese Academy of Sciences; Shanghai Institute of Microsystem &
   Information Technology, CAS; Chinese Academy of Sciences; Shanghai
   Institute of Microsystem & Information Technology, CAS
RP Li, T (通讯作者)，Chinese Acad Sci, Shanghai Inst Microsyst & Informat Technol, State Key Labs Transducer Technol, Shanghai 200050, Peoples R China.
EM tli@mail.sim.ac.cn; ylwang@mail.sim.ac.cn; hjmao@mail.sim.ac.cn
FU National Basic Research Program of China (973 Program) [2012CB933300,
   2011CB309501]; Creative Research of National Natural Science Foundation
   of China [61021064]; National Natural Science Foundation of China
   [91123037, 60936001]
FX We appreciate financial support from National Basic Research Program of
   China (973 Program No. 2012CB933300, No. 2011CB309501), Creative
   Research of National Natural Science Foundation of China (No. 61021064),
   and the National Natural Science Foundation of China (No. 91123037, No.
   60936001).
CR Agarwal A, 2008, SENSOR ACTUAT A-PHYS, V145, P207, DOI 10.1016/j.sna.2007.12.019
   BERGVELD P, 1972, IEEE T BIO-MED ENG, VBM19, P342, DOI 10.1109/TBME.1972.324137
   Bowtell DDL, 1999, NAT GENET, V21, P25, DOI 10.1038/4455
   Cha BH, 2009, BIOSENS BIOELECTRON, V25, P130, DOI 10.1016/j.bios.2009.06.015
   Chen RJ, 2004, J AM CHEM SOC, V126, P1563, DOI 10.1021/ja038702m
   Cheng YQ, 2009, ANGEW CHEM INT EDIT, V48, P3268, DOI 10.1002/anie.200805665
   Clement N, 2011, APPL PHYS LETT, V98, DOI 10.1063/1.3535958
   Cui Y, 2001, SCIENCE, V293, P1289, DOI 10.1126/science.1062711
   Dawson ED, 2007, ANAL CHEM, V79, P378, DOI 10.1021/ac061920o
   De Vico L, 2011, NANOSCALE, V3, P706, DOI 10.1039/c0nr00442a
   EDWARDS MC, 1994, PCR METH APPL, V3, pS65
   Gao AR, 2012, NANO LETT, V12, P5262, DOI 10.1021/nl302476h
   Gao AR, 2011, NANO LETT, V11, P3974, DOI 10.1021/nl202303y
   Gao XPA, 2010, NANO LETT, V10, P547, DOI 10.1021/nl9034219
   GHIBAUDO G, 1991, PHYS STATUS SOLIDI A, V124, P571, DOI 10.1002/pssa.2211240225
   Grydlik M, 2010, NEW J PHYS, V12, DOI 10.1088/1367-2630/12/6/063002
   Hahm J, 2004, NANO LETT, V4, P51, DOI 10.1021/nl034853b
   Hassibi A, 2005, J APPL PHYS, V97, DOI 10.1063/1.1861970
   Hay Burgess Deborah C, 2006, Nature, V444 Suppl 1, P1
   Im Y, 2006, SMALL, V2, P356, DOI 10.1002/smll.200500365
   Janasek D, 2006, NATURE, V442, P374, DOI 10.1038/nature05059
   JAYARAMAN R, 1989, IEEE T ELECTRON DEV, V36, P1773, DOI 10.1109/16.34242
   Kao LTH, 2011, BIOSENS BIOELECTRON, V26, P2006, DOI 10.1016/j.bios.2010.08.076
   Kim Sangsoo, 2011, Genomics & Informatics, V9, P1
   Konry T, 2009, ANAL CHEM, V81, P5777, DOI 10.1021/ac900694y
   Li D, 2007, CHEM COMMUN, P3544, DOI 10.1039/b704731b
   Li J, 2007, ANAL CHEM, V79, P9030, DOI 10.1021/ac701702t
   Li Z, 2004, NANO LETT, V4, P1055, DOI 10.1021/nl049628o
   Lin YM, 2007, PHYSICA E, V37, P72, DOI 10.1016/j.physe.2006.07.008
   Mao HL, 2006, CLIN BIOCHEM, V39, P67, DOI 10.1016/j.clinbiochem.2005.10.010
   McCarthy JJ, 2000, NAT BIOTECHNOL, V18, P505, DOI 10.1038/75360
   Mirkin CA, 1996, NATURE, V382, P607, DOI 10.1038/382607a0
   Nakamura Y, 1999, Rinsho Byori, V47, P1006
   Patolsky F, 2004, P NATL ACAD SCI USA, V101, P14017, DOI 10.1073/pnas.0406159101
   Patolsky F, 2001, NAT BIOTECHNOL, V19, P253, DOI 10.1038/85704
   Patolsky F, 2006, ANAL CHEM, V78, P4260, DOI 10.1021/ac069419j
   Phillips Jennifer, 1996, Methods (Orlando), V10, P283, DOI 10.1006/meth.1996.0104
   Polsky R, 2006, ANAL CHEM, V78, P2268, DOI 10.1021/ac0519864
   Pui TS, 2009, SMALL, V5, P208, DOI 10.1002/smll.200800919
   Rajan NK, 2011, APPL PHYS LETT, V98, DOI 10.1063/1.3608155
   Risch N, 1996, SCIENCE, V273, P1516, DOI 10.1126/science.273.5281.1516
   SCHENA M, 1995, SCIENCE, V270, P467, DOI 10.1126/science.270.5235.467
   Sievila P, 2010, NANOTECHNOLOGY, V21, DOI 10.1088/0957-4484/21/14/145301
   Soleymani L, 2009, NAT NANOTECHNOL, V4, P844, DOI [10.1038/nnano.2009.276, 10.1038/NNANO.2009.276]
   Sorensen MH, 2007, APPL PHYS LETT, V91, DOI 10.1063/1.2779930
   Stern E, 2007, NANO LETT, V7, P3405, DOI 10.1021/nl071792z
   Stern E, 2007, NATURE, V445, P519, DOI 10.1038/nature05498
   Stromberg M, 2008, NANO LETT, V8, P816, DOI 10.1021/nl072760e
   TURNER APF, 1987, BIOSENSORS FUNDAMENT, P21
   Voelker M, 2005, SMALL, V1, P206, DOI 10.1002/smll.200400077
   Wang WU, 2005, P NATL ACAD SCI USA, V102, P3208, DOI 10.1073/pnas.0406368102
   WEISSMAN MB, 1988, REV MOD PHYS, V60, P537, DOI 10.1103/RevModPhys.60.537
   Weizmann Y, 2003, J AM CHEM SOC, V125, P3452, DOI 10.1021/ja028850x
   Wu GH, 2001, NAT BIOTECHNOL, V19, P856, DOI 10.1038/nbt0901-856
   Zhang SB, 2009, BIOSENS BIOELECTRON, V24, P3201, DOI 10.1016/j.bios.2009.03.012
   Zhao WA, 2008, ANGEW CHEM INT EDIT, V47, P6330, DOI 10.1002/anie.200705982
   Zheng GF, 2010, NANO LETT, V10, P3179, DOI 10.1021/nl1020975
   Zheng GF, 2005, NAT BIOTECHNOL, V23, P1294, DOI 10.1038/nbt1138
   Zhou L, 2007, ANAL CHEM, V79, P7492, DOI 10.1021/ac071059s
NR 59
TC 67
Z9 72
U1 3
U2 216
PU AMER CHEMICAL SOC
PI WASHINGTON
PA 1155 16TH ST, NW, WASHINGTON, DC 20036 USA
SN 1530-6984
EI 1530-6992
J9 NANO LETT
JI Nano Lett.
PD SEP
PY 2013
VL 13
IS 9
BP 4123
EP 4130
DI 10.1021/nl401628y
PG 8
WC Chemistry, Multidisciplinary; Chemistry, Physical; Nanoscience &
   Nanotechnology; Materials Science, Multidisciplinary; Physics, Applied;
   Physics, Condensed Matter
WE Science Citation Index Expanded (SCI-EXPANDED)
SC Chemistry; Science & Technology - Other Topics; Materials Science;
   Physics
GA 296BA
UT WOS:000330158900025
PM 23937430
DA 2023-06-30
ER

PT J
AU Ullah, H
   Usman, F
   Rasheed, MA
   Khan, AA
   Ahmad, R
   Lee, SY
   Heo, J
   Ali, G
   Khan, M
   Cho, SO
AF Ullah, Habib
   Usman, Fahad
   Rasheed, Muhammad Asim
   Khan, Adnan Ali
   Ahmad, Rashid
   Lee, Sang Yoon
   Heo, Jun
   Ali, Ghafar
   Khan, Maaz
   Cho, Sung Oh
TI Anodic SnO2 Nanoporous Channels Functionalized with CuO Quantum Dots for
   Selective H2O2 Biosensing
SO ACS APPLIED NANO MATERIALS
LA English
DT Article; Early Access
DE SnO2 nanoporous channels; CuO; H2O2; biosensor; amperometry; DFT
ID HYDROGEN-PEROXIDE; ELECTROCHEMICAL DETECTION; GOLD NANOPARTICLES; TIN;
   PERFORMANCE; GLUCOSE; OXIDATION; LAYERS; GROWTH; SHELL
AB In this work, we explore the nonenzymatic detection of H2O2 using anodic SnO2 nanoporous channels (NPC) decorated with CuO quantum dots (QDs). The open-top and crack-free morphology of SnO2 NPC was obtained by modified anodization. The samples were characterized using X-ray diffraction (XRD), field emission scanning electron microscopy (FESEM), energy-dispersive X-ray analysis (EDAX), high-resolution transmission electron microscopy (HRTEM), Raman and X-ray photoelectron (XPS) spectroscopy. FESEM and HRTEM results show that SnO2 has a uniform channel width and pore size with an average diameter of around 40 nm. XRD, EDAX, XPS, Raman, and HRTEM measurements confirm the high purity of anodic SnO2 NPC with successful deposition of CuO QDs. Pristine (SnO2) and hybrid (SnO2-CuO) electrodes were used directly as the nonenzymatic H(2)O(2 )biosensor. The hybrid electrode demonstrated an ultrahigh sensitivity of similar to 85,250 mu A mM-1 cm-2 with an extremely low limit of detection (0.001 mu M), broad linear detection ranges of 5-95 and 25-450 mu M, and a quick response time (less than 1.9 s) toward H(2)O(2 )detection. This can be attributed to the advanced SnO2 nanoporous structure, the reduced band gap, and the formation of additional surface sites as a result of CuO QD decoration. H(2)O(2 )measurement in human blood serum demonstrates high sensitivity, good accuracy, and excellent selectivity of the fabricated hybrid electrode compared to the commercially available biosensor. Density functional theory results indicate that the formation of SnO2-CuO is energetically favorable. H(2)O(2)is strongly and selectively adsorbed over the SnO2-CuO nanostructure possessing a large negative adsorption energy (-1.89 eV) and evinces a significant decrease in the band gap (up to 1.59 eV) of the hybrid structure. The fabricated biosensor showed the highest sensitivity, excellent selectivity, good reproducibility, repeatability, and stability, thus confirming it as a favorable candidate for nonenzymatic H(2)O(2 )sensing and quantification.
C1 [Ullah, Habib; Khan, Adnan Ali; Ahmad, Rashid] Univ Malakand, Dept Chem, Chakdara 18800, Khyber Pakhtunk, Pakistan.
   [Ullah, Habib; Lee, Sang Yoon; Heo, Jun; Cho, Sung Oh] Korea Adv Inst Sci & Technol KAIST, Dept Nucl & Quantum Engn, Daejeon 34141, South Korea.
   [Usman, Fahad; Rasheed, Muhammad Asim] Pakistan Inst Engn & Appl Sci PIEAS, Dept Met & Mat Engn, Islamabad 45650, Pakistan.
   [Ali, Ghafar; Khan, Maaz] PINSTECH, Phys Div, Nanomat Res Grp, Islamabad 45650, Pakistan.
C3 University of Malakand; Korea Advanced Institute of Science & Technology
   (KAIST); Pakistan Institute of Engineering & Applied Science; Pakistan
   Institute of Nuclear Science & Technology
RP Cho, SO (通讯作者)，Korea Adv Inst Sci & Technol KAIST, Dept Nucl & Quantum Engn, Daejeon 34141, South Korea.; Ali, G (通讯作者)，PINSTECH, Phys Div, Nanomat Res Grp, Islamabad 45650, Pakistan.
EM ghafarali@kaist.ac.kr; socho@kaist.ac.kr
RI Ali, Ghafar/A-3417-2011; Khan, Maaz/AAD-1269-2020; Ahmad,
   Rashid/E-2908-2010
OI Ali, Ghafar/0000-0002-5284-6150; Khan, Maaz/0000-0002-0337-8848; Ullah,
   Habib/0000-0003-4519-2061; Khan, Adnan Ali/0000-0003-4226-6918; Ahmad,
   Rashid/0000-0001-5247-4070
FU National Research Foundation of Korea (NRF) [NRF- 2019M2D2A1A02058174,
   2020M2D8A2069727]; Korean government; Higher Education Commission (HEC)
   of Pakistan
FX ACKNOWLEDGMENTS The present study was sponsored by the National Research
   Foundation of Korea (NRF) , grant numbers NRF- 2019M2D2A1A02058174 and
   2020M2D8A2069727 funded by the Korean government. The authors (H.U.,
   R.A., and G.A.) also highly acknowledge partial support from the Higher
   Education Commission (HEC) of Pakistan for this research project.
CR Al-Hardan NH, 2018, SENSORS-BASEL, V18, DOI 10.3390/s18030716
   Ali G, 2013, NANOSCALE RES LETT, V8, DOI 10.1186/1556-276X-8-352
   [Anonymous], 2010, QUANTITATIVE CHEM AN, DOI DOI 10.1016/0021-9673(91)85187-K
   Bao SJ, 2008, ADV FUNCT MATER, V18, P591, DOI 10.1002/adfm.200700728
   Chakravarty A, 2015, LANGMUIR, V31, P5210, DOI 10.1021/acs.langmuir.5b00970
   Cheng CF, 2018, ANAL CHEM, V90, P1983, DOI 10.1021/acs.analchem.7b04070
   DELLEY B, 1990, J CHEM PHYS, V92, P508, DOI 10.1063/1.458452
   Fan GC, 2014, ANAL CHEM, V86, P10877, DOI 10.1021/ac503043w
   Feng DX, 2014, SENSOR ACTUAT B-CHEM, V201, P360, DOI 10.1016/j.snb.2014.05.015
   Gao XH, 2016, ADV SCI, V3, DOI 10.1002/advs.201600126
   Gimeno MP, 2013, ANAL METHODS-UK, V5, P1510, DOI 10.1039/c3ay26329k
   Grimme S, 2004, J COMPUT CHEM, V25, P1463, DOI 10.1002/jcc.20078
   Grimme S, 2006, J COMPUT CHEM, V27, P1787, DOI 10.1002/jcc.20495
   Haldorai Y, 2015, NEW J CHEM, V39, P8505, DOI 10.1039/c5nj01442e
   Hassan A, 2020, NANOTECHNOLOGY, V31, DOI 10.1088/1361-6528/ab8997
   Huang QY, 2018, SCI REP-UK, V8, DOI 10.1038/s41598-018-19929-3
   Joshi S, 2016, RSC ADV, V6, P43672, DOI 10.1039/c6ra07150c
   Ju J, 2015, ANAL CHEM, V87, P1903, DOI 10.1021/ac5041555
   Jung M, 2016, APPL CATAL A-GEN, V521, P190, DOI 10.1016/j.apcata.2015.11.013
   Karmaoui M, 2018, ACS OMEGA, V3, P13227, DOI 10.1021/acsomega.8b02122
   Kazici HC, 2018, J COLLOID INTERF SCI, V530, P353, DOI 10.1016/j.jcis.2018.06.079
   Khaliq N, 2021, ACS APPL MATER INTER, V13, P3653, DOI 10.1021/acsami.0c19979
   Khaliq N, 2020, SENSOR ACTUAT B-CHEM, V302, DOI 10.1016/j.snb.2019.127200
   Kim JY, 2015, NANOSCALE, V7, P8368, DOI 10.1039/c5nr00202h
   Kogularasu S, 2017, SENSOR ACTUAT B-CHEM, V253, P773, DOI 10.1016/j.snb.2017.06.172
   Kou LZ, 2014, J PHYS CHEM LETT, V5, P2675, DOI 10.1021/jz501188k
   Li GH, 2008, J PHYS CHEM C, V112, P19040, DOI 10.1021/jp8068392
   Liu MM, 2013, BIOSENS BIOELECTRON, V45, P206, DOI 10.1016/j.bios.2013.02.010
   Liu Y, 2015, J MATER CHEM A, V3, P3676, DOI 10.1039/c4ta06339b
   Lv J, 2017, SENSOR ACTUAT B-CHEM, V248, P630, DOI 10.1016/j.snb.2017.04.052
   Mariammal RN, 2012, SENSOR ACTUAT B-CHEM, V169, P199, DOI 10.1016/j.snb.2012.04.067
   MATSUBARA C, 1992, ANALYST, V117, P1781, DOI 10.1039/an9921701781
   Mohri N, 2016, J MATER CHEM A, V4, P612, DOI 10.1039/c5ta06546a
   Nithyadharseni P., 2017, ELECTROCHIM ACTA, V247, P358, DOI [10.1016/j.electacta.2017.06.170, DOI 10.1016/J.ELECTACTA.2017.06.170]
   Palacios-Padros A, 2014, J MATER CHEM A, V2, P915, DOI 10.1039/c3ta13704j
   Park M. S., 2008, ADV FUNCT MATER, V247
   Periyasamy M, 2020, J MATER CHEM C, V8, P4604, DOI 10.1039/c9tc06469a
   Pradhan AC, 2017, ACS APPL MATER INTER, V9, P35757, DOI 10.1021/acsami.7b09026
   Prasongkit J, 2015, J PHYS CHEM C, V119, P16934, DOI 10.1021/acs.jpcc.5b03635
   Pratsinis A, 2017, ACS NANO, V11, P12210, DOI 10.1021/acsnano.7b05518
   Radhakrishnan S, 2015, RSC ADV, V5, P12937, DOI 10.1039/c4ra12841a
   Shin HC, 2004, ADV MATER, V16, P237, DOI 10.1002/adma.200305660
   Shinde DV, 2013, RSC ADV, V3, P9431, DOI 10.1039/c3ra22721a
   Si P, 2011, ACS NANO, V5, P7617, DOI 10.1021/nn202714c
   Tao JM, 2018, J CHEM PHYS, V148, DOI 10.1063/1.5018572
   Teker MS, 2019, ELECTROANAL, V31, P75, DOI 10.1002/elan.201800656
   Toyo'oka T, 2003, TALANTA, V60, P467, DOI 10.1016/S0039-9140(03)00076-6
   Ullah H, 2022, J MOL LIQ, V360, DOI 10.1016/j.molliq.2022.119366
   Yang Y, 2016, SCI REP-UK, V6, DOI 10.1038/srep35158
   Yuan J, 2018, CATALYSTS, V8, DOI 10.3390/catal8040171
   Yukna RA, 1998, J PERIODONTOL, V69, P655, DOI 10.1902/jop.1998.69.6.655
   Zaraska L, 2019, SURF COAT TECH, V362, P191, DOI 10.1016/j.surfcoat.2019.01.114
   Zaraska L, 2013, ELECTROCHIM ACTA, V104, P549, DOI 10.1016/j.electacta.2012.12.059
   Zhang CM, 2018, ACS OMEGA, V3, P96, DOI 10.1021/acsomega.7b01549
   Zhang CM, 2016, ELECTROCHIM ACTA, V210, P181, DOI 10.1016/j.electacta.2016.05.151
   Zoolfakar AS, 2014, J MATER CHEM C, V2, P5247, DOI 10.1039/c4tc00345d
NR 56
TC 0
Z9 0
U1 9
U2 25
PU AMER CHEMICAL SOC
PI WASHINGTON
PA 1155 16TH ST, NW, WASHINGTON, DC 20036 USA
EI 2574-0970
J9 ACS APPL NANO MATER
JI ACS Appl. Nano Mater.
PD 2022 JUL 14
PY 2022
DI 10.1021/acsanm.2c01397
EA JUL 2022
PG 16
WC Nanoscience & Nanotechnology; Materials Science, Multidisciplinary
WE Science Citation Index Expanded (SCI-EXPANDED)
SC Science & Technology - Other Topics; Materials Science
GA 3E3OT
UT WOS:000829895500001
DA 2023-06-30
ER

PT J
AU Chou, JC
   Lin, CY
AF Chou, Jung-Chuan
   Lin, Chih-Yu
TI Sensing Properties and Stability Analysis of Miniaturized Dual-Mode Uric
   Acid Biosensor Based on TiO2 Extended Gate Field Effect Transistor
SO SENSOR LETTERS
LA English
DT Article
DE Screen-Printed Technology; Titanium Dioxide; Dual-Mode Circuit
ID SENSOR; IMMOBILIZATION; FABRICATION; OXYGEN; UREA
AB In this study, in order to control and obtain the uric acid concentration in blood more effectively and rapidly, a miniaturized dual-mode biosensor with rapid response, low cost and disposable has been developed, in this research, the major direction is to develop sensing devices with easy operation and detecting at home. The sensing devices are prepared by screen-printed technology which are based on extended gate field effect transistor (EGFET). The conductive material as electrical transmitted layer is printed on the flexible plastic substrate, and the TiO2 sensing membrane is deposited by radio frequency (R.F.) sputtering system. The high chemical stability of TiO2 sensing membrane maintains the sensing responsibility during electrochemical response in pH environment. The sensing windows are defined to circular shape with 1.5 mm diameter by printing UV glue. The structure of sensing device is UV glue/TiO2/carbon/silver/PET-substrate. The properties of sensing devices are compared with different substrates and membrane materials, and combine the enzyme immobilization technology on biosensor that applied in uric acid detection, in this study, we discuss the stability and reproducibility of device in the range covered the normal uric acid concentration in human blood. The dual-mode circuit provides potentiometric and amperometric mode combined with the sensing devices and measurement system. In concentration detection, dual-mode circuit provides potentiometer sampling and amperometric sampling for users. Moreover, dual-mode circuit which is applied to synchronic measurement and components analysis for several samples, the development of multi-biosensors are the research purpose presently.
C1 [Chou, Jung-Chuan; Lin, Chih-Yu] Natl Yunlin Univ Sci & Technol, Dept Elect Engn, Touliu 64002, Taiwan.
C3 National Yunlin University Science & Technology
RP Chou, JC (通讯作者)，Natl Yunlin Univ Sci & Technol, Dept Elect Engn, Touliu 64002, Taiwan.
EM choujc@yuntech.edu.tw
RI Chou, Jung-Chuan/I-5924-2019
OI Chou, Jung-Chuan/0000-0002-8829-3404
FU National Science Council, Republic of China [NSC 96-2221-E-224-067, NSC
   96-2628-E224-008-MY3]
FX This study was supported by National Science Council, Republic of China
   Linder contract NSC 96-2221-E-224-067 and NSC 96-2628-E224-008-MY3.
CR CHEN YS, 2006, THESIS NATL YUNLIN U
   Chou JC, 2006, RARE METAL MAT ENG, V35, P250
   Correia DPA, 2005, TALANTA, V67, P773, DOI 10.1016/j.talanta.2005.04.003
   Jayasri D, 2007, FOOD CHEM, V101, P607, DOI 10.1016/j.foodchem.2006.02.021
   Ogonczyk D, 2005, SENSOR ACTUAT B-CHEM, V106, P450, DOI 10.1016/j.snb.2004.09.005
   Palan B, 1999, SENSOR ACTUAT B-CHEM, V57, P63, DOI 10.1016/S0925-4005(99)00136-7
   Pan CW, 2003, IEEE SENS J, V3, P164, DOI 10.1109/JSEN.2002.807300
   Prasad K, 2007, SENSOR ACTUAT B-CHEM, V123, P65, DOI 10.1016/j.snb.2006.07.022
   Radhakrishnan R, 2005, SENSOR ACTUAT B-CHEM, V105, P312, DOI 10.1016/j.snb.2004.06.014
   Santhosh P, 2007, SENSOR ACTUAT B-CHEM, V125, P92, DOI 10.1016/j.snb.2007.01.044
   Tymecki L, 2005, ANAL CHIM ACTA, V538, P251, DOI 10.1016/j.aca.2005.02.011
   Wang JQ, 2003, SENSOR ACTUAT B-CHEM, V91, P5, DOI 10.1016/S0925-4005(03)00160-6
   Wang XY, 2007, ANAL CHIM ACTA, V587, P41, DOI 10.1016/j.aca.2007.01.025
   Wu L, 2007, BIOSENS BIOELECTRON, V23, P479, DOI 10.1016/j.bios.2007.06.009
   Zhang FF, 2006, TALANTA, V68, P1353, DOI 10.1016/j.talanta.2005.07.051
   Zhang FF, 2004, ANAL CHIM ACTA, V519, P155, DOI 10.1016/j.aca.2004.05.070
NR 16
TC 11
Z9 11
U1 0
U2 24
PU AMER SCIENTIFIC PUBLISHERS
PI VALENCIA
PA 26650 THE OLD RD, STE 208, VALENCIA, CA 91381-0751 USA
SN 1546-198X
EI 1546-1971
J9 SENSOR LETT
JI Sens. Lett.
PD DEC
PY 2008
VL 6
IS 6
SI SI
BP 929
EP 932
DI 10.1166/sl.2008.532
PG 4
WC Chemistry, Analytical; Electrochemistry; Instruments & Instrumentation;
   Physics, Applied
WE Science Citation Index Expanded (SCI-EXPANDED)
SC Chemistry; Electrochemistry; Instruments & Instrumentation; Physics
GA 415ZQ
UT WOS:000263975400033
DA 2023-06-30
ER

PT J
AU Chauhan, S
   Dahiya, D
   Sharma, V
   Khan, N
   Chaurasia, D
   Nadda, AK
   Varjani, S
   Pandey, A
   Bhargava, PC
AF Chauhan, Shraddha
   Dahiya, Digvijay
   Sharma, Vikas
   Khan, Nawaz
   Chaurasia, Deepshi
   Nadda, Ashok Kumar
   Varjani, Sunita
   Pandey, Ashok
   Bhargava, Preeti Chaturvedi
TI Advances from conventional to real time detection of heavy metal(loid)s
   for water monitoring: An overview of biosensing applications
SO CHEMOSPHERE
LA English
DT Article
DE Biosensors; Heavy metals; Wastewater treatment; Cost-effectiveness;
   Toxicity monitoring
ID ELECTROCHEMILUMINESCENCE BIOSENSOR; MONOCLONAL-ANTIBODY; EFFICIENT
   CAPTURE; RAPID DETECTION; IONS; POLLUTION; METALS; CELLS; SHELL; DOTS
AB The rapid growth of the industrial sector has expedited the accumulation of heavy metal(loid)s in the envi-ronment at hazardous levels. The elements such as arsenic, lead, mercury, cadmium and chromium are lethal in terms of toxicity with severe health impacts. With issues like water scarcity, limitations in wastewater treatment, and costs pertaining to detection in environmental matrices; their rapid and selective detection for reuse of ef-fluents is of the utmost priority. Biosensors are the futuristic tool for the accurate qualitative and quantitative analysis of a specific analyte and integrate biotechnology, microelectronics and nanotechnology to fabricate a miniaturized device without compromising the sensitivity, specificity and accuracy. The characteristic features of supporting matrix largely affect the biosensing ability of the device and incorporation of highly sensitive and durable metal organic frameworks (MOFs) are reported to enhance the efficiency of advanced biosensors. Electrochemical biosensors are among the most widely developed biosensors for the detection of heavy metal (loids), while direct electron transfer approach from the recognition element to the electrode has been found to decrease the chances of interference. This review provides an insight into the recent progress in biosensor technologies for the detection of prevalent heavy metal(loid)s; using advanced support systems such as func-tional metal-based nanomaterials, carbon nanotubes, quantum dots, screen printed electrodes, glass beads etc. The review also delves critically in comparison of various techno-economic studies and the latest advances in biosensor technology.
C1 [Chauhan, Shraddha; Sharma, Vikas; Khan, Nawaz; Chaurasia, Deepshi; Bhargava, Preeti Chaturvedi] CSIR Indian Inst Toxicol Res, Aquat Toxicol Lab, Environm Toxicol Grp, Vishvigyan Bhawan 31, Mahatma Gandhi Marg, Lucknow 226001, Uttar Pradesh, India.
   [Dahiya, Digvijay] Natl Inst Technol, Dept Biotechnol, Tadepalligudem 534101, Andhra Pradesh, India.
   [Nadda, Ashok Kumar] Jaypee Univ Informat Technol, Dept Biotechnol & Bioinformat, Waknaghat 173234, Solan, India.
   [Varjani, Sunita] Gujarat Pollut Control Board, Vadodara 382010, Gujarat, India.
   [Pandey, Ashok] CSIR Indian Inst Toxicol Res CSIR IITR, Ctr Innovat & Translat Res, Vishvigyan Bhawan 31, Mahatma Gandhi Marg, Lucknow 226001, Uttar Pradesh, India.
   [Pandey, Ashok] Ctr Energy & Environm Sustainabil, Lucknow 226029, Uttar Pradesh, India.
   [Pandey, Ashok] Univ Petr & Energy Studies, Sch Engn, Sustainabil Cluster, Dehra Dun 248007, Uttaranchal, India.
C3 Council of Scientific & Industrial Research (CSIR) - India; CSIR -
   Indian Institute of Toxicology Research (IITR); National Institute of
   Technology (NIT System); National Institute of Technology Andhra
   Pradesh; Jaypee University of Information Technology; Council of
   Scientific & Industrial Research (CSIR) - India; CSIR - Indian Institute
   of Toxicology Research (IITR); University of Petroleum & Energy Studies
   (UPES)
RP Bhargava, PC (通讯作者)，CSIR Indian Inst Toxicol Res, Aquat Toxicol Lab, Environm Toxicol Grp, Vishvigyan Bhawan 31, Mahatma Gandhi Marg, Lucknow 226001, Uttar Pradesh, India.
EM preetichaturvedi@iitr.res.in
RI Varjani, Sunita/A-1069-2014; CHATURVEDI, PREETI/IQS-8272-2023
OI Varjani, Sunita/0000-0001-6966-7768; Khan, Nawaz/0000-0002-4759-0613
FU CSIR-Indian Institute of Toxicology Research (IITR), Lucknow (India); 
   [MLP002]
FX The authors are thankful to the Director, CSIR-Indian Institute of
   Toxicology Research (IITR), Lucknow (India) for his constant
   encour-agement and intra institutional financial support (MLP002) for
   this work. This is IITR/SEC/2021-2022/54. Figs. 4 and 5 reprinted from
   Sorting the main bottlenecks to use paper-based microbial fuel cells as
   convenient and practical analytical devices for environmental toxicity
   testing, 265, Maria Jesus Gonz'alez-Pab'on, EduardoCort'on, Federico
   Figueredo, 129101, Copyright (2022), License No. 5231890832482 with
   permission from Elsevier. Fig. 6 reprinted from A sensitive conductivity
   sensor for arsenic detection in environmental samples, 253, Shraddha
   Chauhan, Lata Sheo Bachan Upadhyay, 111674, Copyright (2022), License
   No. 5232310150738 with permission from Elsevier. Fig. 7 reprinted from
   Visual detection of lead ions based on nanoparticle-amplified
   magnetophoresis and Mie scattering, 306, Lok Ting Chu, Hoi Man Leung,
   Pik Kwan Lo, Ting-Hsuan Chen, 127564, Copyright (2022), License No.
   5232270874093 with permission from Elsevier.
CR Abadin H., 2019, TOXICOLOGICAL PROFIL
   Ahmed SF, 2022, ENVIRON TECHNOL INNO, V25, DOI 10.1016/j.eti.2021.102114
   Alfadaly RA, 2021, MOLECULES, V26, DOI 10.3390/molecules26092549
   Ali J, 2020, ENVIRON POLLUT, V266, DOI 10.1016/j.envpol.2020.115373
   Ali M, 2022, ENVIRON POLLUT, V295, DOI 10.1016/j.envpol.2021.118686
   Anwar MZ, 2017, SCI REP-UK, V7, DOI 10.1038/s41598-017-15550-y
   Arjomandi M., 2019, ANAL METHODS ENV CHE, V2, P97, DOI DOI 10.24200/AMECJ.V2.I03.73
   Awan SA, 2022, CHEMOSPHERE, V294, DOI 10.1016/j.chemosphere.2022.133642
   Bali AS, 2021, CHEMOSPHERE, V283, DOI 10.1016/j.chemosphere.2021.131050
   Ballen SC, 2021, SENSOR ACTUAT A-PHYS, V324, DOI 10.1016/j.sna.2021.112686
   Berepiki A, 2020, ACS SYNTH BIOL, V9, P576, DOI 10.1021/acssynbio.9b00448
   Biyani M, 2017, SENSORS-BASEL, V17, DOI 10.3390/s17010045
   Blake DA, 1996, J BIOL CHEM, V271, P27677, DOI 10.1074/jbc.271.44.27677
   Bontidean I, 2003, BIOSENS BIOELECTRON, V18, P547, DOI 10.1016/S0956-5663(03)00026-5
   Caparros-Gonzalez RA, 2019, ENVIRON POLLUT, V252, P1550, DOI 10.1016/j.envpol.2019.06.084
   Chauhan S, 2022, MICROELECTRON ENG, V253, DOI 10.1016/j.mee.2021.111674
   ChemSee, DET HEAV MET
   Chen H, 2020, ANAL CHIM ACTA, V1093, P131, DOI 10.1016/j.aca.2019.09.062
   Cheraghi S, 2022, CHEMOSPHERE, V287, DOI 10.1016/j.chemosphere.2021.132187
   Chiwetalu U. J., 2020, Journal of Bioresources and Bioproducts, V5, P53, DOI 10.1016/j.jobab.2020.03.006
   Chu LT, 2020, SENSOR ACTUAT B-CHEM, V306, DOI 10.1016/j.snb.2019.127564
   Chu N, 2021, BIORESOURCE TECHNOL, V329, DOI 10.1016/j.biortech.2021.124887
   Chu N, 2021, BIORESOURCE TECHNOL, V326, DOI 10.1016/j.biortech.2021.124743
   Cui L, 2016, BIOSENS BIOELECTRON, V79, P861, DOI 10.1016/j.bios.2016.01.010
   Cui ZS, 2018, CHEMOSPHERE, V200, P322, DOI 10.1016/j.chemosphere.2018.02.097
   Dabhade A, 2021, 3 BIOTECH, V11, DOI 10.1007/s13205-021-02736-5
   Das S, 2022, CHEMOSPHERE, V291, DOI 10.1016/j.chemosphere.2021.132949
   Dhiman A, 2017, SENSOR ACTUAT B-CHEM, V246, P535, DOI 10.1016/j.snb.2017.02.060
   Divsar F, 2015, ANAL METHODS-UK, V7, P4568, DOI 10.1039/c4ay02914c
   Elcin E, 2020, ANAL LETT, V53, P2715, DOI 10.1080/00032719.2020.1755867
   Elsebai B, 2017, J HAZARD MATER, V340, P344, DOI 10.1016/j.jhazmat.2017.07.021
   Engwa G.A., 2019, POISONING MODERN WOR, P10, DOI DOI 10.5772/INTECHOPEN.82511
   Fakude CT, 2020, J ELECTROANAL CHEM, V858, DOI 10.1016/j.jelechem.2019.113796
   Fernandez M, 2016, APPL ENVIRON MICROB, V82, P4133, DOI 10.1128/AEM.00606-16
   Gao Y, 2020, CHEMOSPHERE, V261, DOI 10.1016/j.chemosphere.2020.127547
   Ghodake G, 2019, MICROCHIM ACTA, V186, DOI 10.1007/s00604-019-3877-8
   Grilo TF, 2015, WATER AIR SOIL POLL, V226, DOI 10.1007/s11270-015-2431-5
   Guo HY, 2021, SCI TOTAL ENVIRON, V771, DOI 10.1016/j.scitotenv.2020.144823
   Guo LC, 2022, CHEMOSPHERE, V297, DOI 10.1016/j.chemosphere.2022.134102
   Guo MZ, 2020, BIOSENS BIOELECTRON, V150, DOI 10.1016/j.bios.2019.111899
   Hajimohammadi R, 2022, INT J ENVIRON AN CH, V102, P2854, DOI 10.1080/03067319.2020.1760858
   Hakeem KR, 2022, CHEMOSPHERE, V292, DOI 10.1016/j.chemosphere.2021.133407
   Hassani S, 2020, FRONT BIOENG BIOTECH, V8, DOI 10.3389/fbioe.2020.574846
   Huang RF, 2015, BIOSENS BIOELECTRON, V71, P194, DOI 10.1016/j.bios.2015.04.038
   Hui CY, 2021, APPL MICROBIOL BIOT, V105, P6087, DOI 10.1007/s00253-021-11441-5
   Hui CY, 2020, RSC ADV, V10, P28106, DOI 10.1039/d0ra04815a
   Ichipi-Ifukor P. C., 2022, Bulletin of the National Research Centre, V46, DOI 10.1186/s42269-021-00688-7
   Jan AT, 2015, INT J MOL SCI, V16, P29592, DOI 10.3390/ijms161226183
   Jankovics H, 2021, SCI REP-UK, V11, DOI 10.1038/s41598-021-83053-y
   Gonzalez-Pabon MJ, 2021, CHEMOSPHERE, V265, DOI 10.1016/j.chemosphere.2020.129101
   Jin HL, 2022, ANAL BIOANAL CHEM, V414, P1899, DOI 10.1007/s00216-021-03825-3
   Jin HL, 2019, MICROCHIM ACTA, V186, DOI 10.1007/s00604-019-3372-2
   Karrari P, 2012, DARU, V20, DOI 10.1186/1560-8115-20-2
   Kaur H, 2019, NANOSCALE ADV, V1, P2123, DOI 10.1039/c9na00153k
   Khalid M, 2020, CURR OPIN TOXICOL, V20-21, P55, DOI 10.1016/j.cotox.2020.05.006
   Kulkarni SJ, 2011, INT PR CHEM BIO ENV, V5, P443
   Kumar A., 2022, ENVIRON SCI POLLUT R, P1
   Kumar A, 2019, CHEM ENG J, V359, P1252, DOI 10.1016/j.cej.2018.11.052
   Kumar S, 2019, SENSORS-BASEL, V19, DOI 10.3390/s19204476
   Kumar T, 2022, CHEMOSPHERE, V291, DOI 10.1016/j.chemosphere.2021.133098
   Kylilis N, 2019, ACS SENSORS, V4, P370, DOI 10.1021/acssensors.8b01163
   Lee JY, 2021, FASEB J, V35, DOI 10.1096/fj.202001871R
   Li J, 2018, CHEM SOC REV, V47, P2322, DOI 10.1039/c7cs00543a
   Li PS, 2021, ENVIRON SCI ECOTECH, V6, DOI 10.1016/j.ese.2021.100092
   Li YZ, 2020, REV ENVIRON CONTAM T, V251, P1, DOI 10.1007/398_2019_27
   Lim SA, 2019, RSC DETECT SCI SER, V14, P1
   Lin TJ, 2008, SENSORS-BASEL, V8, P582, DOI 10.3390/s8010582
   Liu HR, 2019, BIOMATERIALS IN TRANSLATIONAL MEDICINE, P213, DOI 10.1016/B978-0-12-813477-1.00010-4
   Liu XL, 2019, ENVIRON POLLUT, V252, P62, DOI 10.1016/j.envpol.2019.05.050
   Liu Y, 2021, ENVIRON POLLUT, V291, DOI 10.1016/j.envpol.2021.118209
   Maghsoudi AS, 2021, INT J NANOMED, V16, P803, DOI 10.2147/IJN.S294417
   MRC, 2020, PORT HEAV MET AN
   Naresh V, 2021, SENSORS-BASEL, V21, DOI 10.3390/s21041109
   Nehra M, 2021, J HAZARD MATER, V401, DOI 10.1016/j.jhazmat.2020.123369
   Nemiroski A, 2014, P NATL ACAD SCI USA, V111, P11984, DOI 10.1073/pnas.1405679111
   Nourmohammadi E, 2020, BIOMED ENG ONLINE, V19, DOI 10.1186/s12938-020-00816-w
   Nunez C, 2021, TALANTA, V223, DOI 10.1016/j.talanta.2020.121702
   Odobasic A., 2019, TRANSGENIC PLANTS EN, V27, P474, DOI [10.5772/ intechopen.84139, DOI 10.5772/INTECHOPEN.84139]
   Olias LG, 2021, RSC ADV, V11, P16307, DOI 10.1039/d1ra01138c
   Ooi L, 2020, CHEMOSPHERE, V247, DOI 10.1016/j.chemosphere.2020.125933
   Patel SKS, 2018, BIOCHEM ENG J, V132, P1, DOI 10.1016/j.bej.2017.12.013
   Payal R., 2021, APPL WATER SCI, V1, P255
   Perez D, 2021, BIORESOURCE TECHNOL, V326, DOI 10.1016/j.biortech.2021.124788
   Pola-Lopez LA, 2018, SENSOR ACTUAT B-CHEM, V254, P1061, DOI 10.1016/j.snb.2017.08.006
   Prasad S, 2021, J ENVIRON MANAGE, V285, DOI 10.1016/j.jenvman.2021.112174
   Prudkin-Silva C, 2021, ENVIRON TECHNOL INNO, V22, DOI 10.1016/j.eti.2021.101479
   Puopolo R, 2021, SCI REP-UK, V11, DOI 10.1038/s41598-021-82648-9
   Qiu RH, 2020, INT J ELECTROCHEM SC, V15, P7347, DOI 10.20964/2020.08.70
   Rabai S, 2021, ANAL BIOCHEM, V612, DOI 10.1016/j.ab.2020.113956
   Rahaman MS, 2021, ENVIRON POLLUT, V289, DOI 10.1016/j.envpol.2021.117940
   Raju NJ, 2022, ENVIRON RES, V203, DOI 10.1016/j.envres.2021.111782
   Ramnani P, 2016, CHEMOSPHERE, V143, P85, DOI 10.1016/j.chemosphere.2015.04.063
   Rampley CPN, 2020, SCI TOTAL ENVIRON, V703, DOI 10.1016/j.scitotenv.2019.134760
   Ran GJ, 2020, SENSOR ACTUAT B-CHEM, V320, DOI 10.1016/j.snb.2020.128326
   Rasheed T, 2022, J KING SAUD UNIV SCI, V34, DOI 10.1016/j.jksus.2021.101745
   Rasheed T, 2022, BIOSENS BIOELECTRON, V199, DOI 10.1016/j.bios.2021.113867
   Rasheed T, 2020, TRAC-TREND ANAL CHEM, V132, DOI 10.1016/j.trac.2020.116066
   Rasheed T, 2020, CHEMOSPHERE, V259, DOI 10.1016/j.chemosphere.2020.127369
   Rasheed T, 2019, ENVIRON INT, V122, P52, DOI 10.1016/j.envint.2018.11.038
   Rodriguez BB, 2004, ANAL BIOANAL CHEM, V380, P284, DOI 10.1007/s00216-004-2704-0
   Ron EZ, 2010, ADV BIOCHEM ENG BIOT, V117, P77, DOI 10.1007/10_2009_17
   Ryabushko VI, 2022, B ENVIRON CONTAM TOX, V108, P1039, DOI 10.1007/s00128-021-03451-w
   Saadatzadeh A, 2019, CUTAN OCUL TOXICOL, V38, P207, DOI 10.1080/15569527.2019.1590389
   Sall ML, 2020, ENVIRON SCI POLLUT R, V27, P29927, DOI 10.1007/s11356-020-09354-3
   Sanchez S, 2021, J ELECTROCHEM SOC, V168, DOI 10.1149/1945-7111/ac049e
   Schroeder HW, 2010, J ALLERGY CLIN IMMUN, V125, pS41, DOI 10.1016/j.jaci.2009.09.046
   Shi L, 2021, SENSOR ACTUAT B-CHEM, V326, DOI 10.1016/j.snb.2020.128976
   Song LL, 2016, TALANTA, V146, P285, DOI 10.1016/j.talanta.2015.08.052
   Stoltenburg R, 2007, BIOMOL ENG, V24, P381, DOI 10.1016/j.bioeng.2007.06.001
   Tripathi S, 2021, ENVIRON POLLUT, V285, DOI 10.1016/j.envpol.2021.117443
   Upadhyay LSB, 2018, ANAL LETT, V51, P1265, DOI 10.1080/00032719.2017.1375941
   Wang CT, 2021, INT J ENERG RES, V45, P6293, DOI 10.1002/er.6257
   Wang GH, 2021, BIOSENSORS-BASEL, V11, DOI 10.3390/bios11100357
   Wang H, 2021, SENSOR ACTUAT B-CHEM, V329, DOI 10.1016/j.snb.2020.129139
   Wang XY, 2021, ECOTOX ENVIRON SAFE, V207, DOI 10.1016/j.ecoenv.2020.111273
   Wang YM, 2022, ENVIRON POLLUT, V295, DOI 10.1016/j.envpol.2021.118681
   Wang YG, 2019, SENSOR ACTUAT B-CHEM, V288, P325, DOI 10.1016/j.snb.2019.03.010
   Wang Z, 2022, SCI TOTAL ENVIRON, V804, DOI 10.1016/j.scitotenv.2021.150185
   Woolf, 2022, HIST MODERN CLIN TOX, P15, DOI [10.1016/B978-0-12-822218-8.00037-5, DOI 10.1016/B978-0-12-822218-8.00037-5]
   Wu YH, 2019, ENVIRON POLLUT, V246, P608, DOI 10.1016/j.envpol.2018.12.076
   Xiong CY, 2016, CHEM COMMUN, V52, P5589, DOI 10.1039/c6cc01078d
   Xiong Y, 2021, ANAL METHODS-UK, V13, P2391, DOI [10.1039/d1ay00410g, 10.1039/D1AY00410G]
   Xu JW, 2019, NAT COMMUN, V10, DOI 10.1038/s41467-019-10472-x
   Yadav R, 2020, INT J ENVIRON AN CH, V100, P623, DOI 10.1080/03067319.2019.1638371
   Yan CC, 2022, CHEMOSPHERE, V286, DOI 10.1016/j.chemosphere.2021.131870
   Yang LM, 2020, CHEM COMMUN, V56, P5311, DOI 10.1039/d0cc01821j
   Yang YJ, 2020, CHEMOSPHERE, V255, DOI 10.1016/j.chemosphere.2020.126964
   Yin JH, 2022, APPL MICROBIOL BIOT, V106, P789, DOI 10.1007/s00253-022-11762-z
   Yin L, 2018, ENVIRON POLLUT, V238, P725, DOI 10.1016/j.envpol.2018.03.092
   Yoo EH, 2010, SENSORS-BASEL, V10, P4558, DOI 10.3390/s100504558
   Yu SJ, 2017, J HAZARD MATER, V321, P111, DOI 10.1016/j.jhazmat.2016.09.009
   Yuan AM, 2019, SMALL, V15, DOI 10.1002/smll.201901958
   Zeng LW, 2019, ANAL CHEM, V91, P1724, DOI 10.1021/acs.analchem.8b05466
   Zhang CL, 2018, SCI CHINA CHEM, V61, P281, DOI 10.1007/s11426-017-9132-7
   Zhang QL, 2018, ANALYST, V143, P549, DOI 10.1039/c7an01498h
   Zhang Y, 2020, ANAL CHEM, V92, P3990, DOI 10.1021/acs.analchem.9b05508
   Zhao Y, 2021, SENSOR ACTUAT B-CHEM, V326, DOI 10.1016/j.snb.2020.128985
   Zheng YA, 2021, J ENVIRON SCI, V106, P161, DOI 10.1016/j.jes.2021.01.003
   Zhong YQ, 2021, TALANTA, V223, DOI 10.1016/j.talanta.2020.121709
   Zhou TY, 2021, BIOTECHNOL BIOENG, V118, P210, DOI 10.1002/bit.27563
   Zhou TY, 2017, SENSORS-BASEL, V17, DOI 10.3390/s17102230
   Zhu YF, 2017, ANAL BIOANAL CHEM, V409, P4951, DOI 10.1007/s00216-017-0436-1
NR 142
TC 5
Z9 5
U1 26
U2 52
PU PERGAMON-ELSEVIER SCIENCE LTD
PI OXFORD
PA THE BOULEVARD, LANGFORD LANE, KIDLINGTON, OXFORD OX5 1GB, ENGLAND
SN 0045-6535
EI 1879-1298
J9 CHEMOSPHERE
JI Chemosphere
PD NOV
PY 2022
VL 307
AR 136124
DI 10.1016/j.chemosphere.2022.136124
EA AUG 2022
PN 4
PG 16
WC Environmental Sciences
WE Science Citation Index Expanded (SCI-EXPANDED)
SC Environmental Sciences & Ecology
GA 5A7SM
UT WOS:000863083100004
PM 35995194
DA 2023-06-30
ER

PT J
AU Juska, VB
   Pemble, ME
AF Juska, Vuslat B.
   Pemble, Martyn E.
TI A dual-enzyme, micro-band array biosensor based on the electrodeposition
   of carbon nanotubes embedded in chitosan and nanostructured Au-foams on
   microfabricated gold band electrodes
SO ANALYST
LA English
DT Article
ID GLUCOSE-OXIDASE; NONENZYMATIC GLUCOSE; BIENZYME BIOSENSOR; CONSTRUCTION;
   BIOCOMPOSITE; FABRICATION; HYDROGEN; NANOPARTICLES; VOLTAMMETRY;
   PEROXIDASE
AB We report the development of a dual-enzyme electrochemical biosensor based on microfabricated gold band array electrodes which were first modified by gold foam (Au-foam) in order to dramatically increase the active surface area. The resulting nanostructured Au-foam deposits then served as a highly porous 3D matrix for the electrodeposition of a nanocomposite film consisting of multi walled carbon nanotubes embedded in a chitosan matrix (CS:MWCNT) designed to provide a conducting, biocompatible and chemically versatile surface suitable for the attachment of a wide range of chemically or biologically active agents. Finally, a dual enzyme mixture of glucose oxidase (GOx) and horseradish peroxidase (HRP) was immobilised onto the CS:MWCNT nanocomposite film surface. It is shown that the resulting sensing platform developed demonstrates excellent analytical performance in terms of glucose detection with a sensitivity of 261.8 mu A mM(-1) cm(-2) and a reproducibility standard deviation (RSD) of 3.30% as determined over 7 measurements. Furthermore, long term stability studies showed that the electrodes exhibited an effectively unchanged response to glucose detection after some 45 days. The example of glucose detection presented here illustrates the fact that the particular combination of nanostructured materials employed represents a very flexible platform for the attachment of enzymes or indeed any other bioactive agent and as such may form the basis of the fabrication of a wide range of biosensors. Finally, since the platform used is based on lithographically-deposited gold electrodes on silicon, we note that it is also very suitable for further miniaturisation, mass production and packaging- all of which would serve to reduce production costs.
C1 [Juska, Vuslat B.; Pemble, Martyn E.] Univ Coll Cork, Tyndall Natl Inst, Lee Maltings Complex, Cork, Ireland.
   [Juska, Vuslat B.; Pemble, Martyn E.] Univ Coll Cork, Sch Chem, Cork, Ireland.
C3 University College Cork; University College Cork
RP Juska, VB (通讯作者)，Univ Coll Cork, Tyndall Natl Inst, Lee Maltings Complex, Cork, Ireland.; Juska, VB (通讯作者)，Univ Coll Cork, Sch Chem, Cork, Ireland.
EM vuslat.buk@tyndall.ie
RI JUSKA, VUSLAT B./AAM-2298-2021; Pemble, Martyn/AAP-7952-2020
OI JUSKA, VUSLAT B./0000-0001-7727-6249; Pemble, Martyn/0000-0002-2349-4520
FU Department of Agriculture, Food and the Marine, Ireland
FX The authors appreciate the financial support from the Department of
   Agriculture, Food and the Marine, 14F883, Ireland.
CR Alim S, 2019, INT J BIOL MACROMOL, V123, P1028, DOI 10.1016/j.ijbiomac.2018.11.171
   Anusha JR, 2015, SENSOR ACTUAT B-CHEM, V215, P536, DOI 10.1016/j.snb.2015.03.110
   Baker CJ, 2000, ARCH BIOCHEM BIOPHYS, V382, P232, DOI 10.1006/abbi.2000.2013
   Buk V, 2019, ELECTROCHIM ACTA, V298, P97, DOI 10.1016/j.electacta.2018.12.068
   Buk V, 2019, ELECTROCHIM ACTA, V293, P307, DOI 10.1016/j.electacta.2018.10.038
   Buk V, 2017, MAT SCI ENG C-MATER, V74, P307, DOI 10.1016/j.msec.2016.12.003
   Casaletto MP, 2006, SURF INTERFACE ANAL, V38, P215, DOI 10.1002/sia.2180
   Chang FW, 2005, APPL CATAL A-GEN, V290, P138, DOI 10.1016/j.apcata.2005.05.024
   Chen XJ, 2012, SENSOR ACTUAT B-CHEM, V163, P272, DOI 10.1016/j.snb.2012.01.053
   Chen XJ, 2011, SENSOR ACTUAT B-CHEM, V159, P220, DOI 10.1016/j.snb.2011.06.076
   Christwardana M, 2019, J IND ENG CHEM, V71, P435, DOI 10.1016/j.jiec.2018.11.056
   CocheGuerente L, 1997, CHEM MATER, V9, P1348, DOI 10.1021/cm960498x
   Cui JW, 2014, ANAL CHIM ACTA, V809, P134, DOI 10.1016/j.aca.2013.11.024
   Dai ZH, 2008, BIOSENS BIOELECTRON, V23, P1070, DOI 10.1016/j.bios.2007.10.015
   Delvaux M, 2005, BIOSENS BIOELECTRON, V20, P1587, DOI 10.1016/j.bios.2004.07.017
   Deng SY, 2009, BIOSENS BIOELECTRON, V25, P373, DOI 10.1016/j.bios.2009.07.016
   Gong CC, 2016, ANAL METHODS-UK, V8, P1513, DOI 10.1039/c5ay02762d
   Gu M, 2010, SENSOR ACTUAT B-CHEM, V148, P486, DOI 10.1016/j.snb.2010.05.057
   Jeykumari DRS, 2008, BIOSENS BIOELECTRON, V23, P1686, DOI 10.1016/j.bios.2008.02.001
   Jeykumari DRS, 2009, CARBON, V47, P957, DOI 10.1016/j.carbon.2008.11.050
   Juska VB, 2019, ACS APPL NANO MATER, V2, P5878, DOI 10.1021/acsanm.9b01325
   Lang XY, 2013, NAT COMMUN, V4, DOI 10.1038/ncomms3169
   Li DL, 2019, J ELECTROANAL CHEM, V840, P279, DOI 10.1016/j.jelechem.2019.04.006
   Li F, 2009, BIOSENS BIOELECTRON, V24, P3030, DOI 10.1016/j.bios.2009.03.017
   Lin YH, 2004, NANO LETT, V4, P191, DOI 10.1021/nl0347233
   Liu Y, 2005, BIOSENS BIOELECTRON, V21, P984, DOI 10.1016/j.bios.2005.03.003
   Lu WD, 2016, SENSOR ACTUAT B-CHEM, V231, P860, DOI 10.1016/j.snb.2016.03.058
   Ma CX, 2013, ACS NANO, V7, P5483, DOI 10.1021/nn401542x
   Madhu R, 2014, ANAL METHODS-UK, V6, P9053, DOI 10.1039/c4ay01406e
   Nam DH, 2018, ACS CATAL, V8, P1197, DOI 10.1021/acscatal.7b03152
   Niu XH, 2014, BIOSENS BIOELECTRON, V51, P22, DOI 10.1016/j.bios.2013.07.032
   Okuno J, 2007, ELECTROCHEM COMMUN, V9, P13, DOI 10.1016/j.elecom.2006.07.046
   Ryan CC, 2017, J MATER SCI, V52, P8338, DOI 10.1007/s10853-017-1051-4
   Sankar M, 2012, ACS NANO, V6, P6600, DOI 10.1021/nn302299e
   Shanmuganathan R, 2019, INT J BIOL MACROMOL, V130, P727, DOI 10.1016/j.ijbiomac.2019.02.060
   Sheng QL, 2009, BIOSENS BIOELECTRON, V24, P1621, DOI 10.1016/j.bios.2008.08.029
   Streeter I, 2007, J PHYS CHEM C, V111, P12058, DOI 10.1021/jp073224d
   Sun W, 2010, BIOSENS BIOELECTRON, V25, P1264, DOI 10.1016/j.bios.2009.10.011
   Sun YY, 2007, ELECTROCHIM ACTA, V52, P7352, DOI 10.1016/j.electacta.2007.06.007
   Tian FM, 2002, ANAL CHIM ACTA, V451, P251, DOI 10.1016/S0003-2670(01)01405-2
   Turner APF, 2015, BIOSENS BIOELECTRON, V65, pA1, DOI 10.1016/j.bios.2014.10.027
   Vlasits J, 2007, FEBS LETT, V581, P320, DOI 10.1016/j.febslet.2006.12.037
   Wang J, 2008, CHEM REV, V108, P814, DOI 10.1021/cr068123a
   Wang QX, 2011, SENSOR ACTUAT B-CHEM, V156, P599, DOI 10.1016/j.snb.2011.02.004
   Wang WJ, 2010, ELECTROCHIM ACTA, V55, P7055, DOI 10.1016/j.electacta.2010.06.074
   Ward KR, 2012, PHYS CHEM CHEM PHYS, V14, P7264, DOI 10.1039/c2cp40412e
   Yang PH, 2014, SENSOR ACTUAT B-CHEM, V194, P71, DOI 10.1016/j.snb.2013.12.074
   Zhang EH, 2019, CARBOHYD POLYM, V222, DOI 10.1016/j.carbpol.2019.115004
   Zhu LD, 2007, BIOSENS BIOELECTRON, V23, P528, DOI 10.1016/j.bios.2007.07.002
   Zhu Q, 2018, TALANTA, V190, P70, DOI 10.1016/j.talanta.2018.07.038
NR 50
TC 14
Z9 14
U1 4
U2 39
PU ROYAL SOC CHEMISTRY
PI CAMBRIDGE
PA THOMAS GRAHAM HOUSE, SCIENCE PARK, MILTON RD, CAMBRIDGE CB4 0WF, CAMBS,
   ENGLAND
SN 0003-2654
EI 1364-5528
J9 ANALYST
JI Analyst
PD JAN 21
PY 2020
VL 145
IS 2
BP 402
EP 414
DI 10.1039/c9an01664c
PG 13
WC Chemistry, Analytical
WE Science Citation Index Expanded (SCI-EXPANDED)
SC Chemistry
GA KE4XT
UT WOS:000508560800003
PM 31755482
DA 2023-06-30
ER

PT J
AU Gumpu, MB
   Krishnan, UM
   Rayappan, JBB
AF Gumpu, Manju Bhargavi
   Krishnan, Uma Maheswari
   Rayappan, John Bosco Balaguru
TI Design and development of amperometric biosensor for the detection of
   lead and mercury ions in water matrix-a permeability approach
SO ANALYTICAL AND BIOANALYTICAL CHEMISTRY
LA English
DT Article
DE Amperometry; Urease; Enzyme inhibition; Metal ions; Lead and mercury
ID SHELL NANO-INTERFACE; HEAVY-METAL IONS; ELECTROCHEMICAL SENSOR;
   INHIBITIVE DETERMINATION; OXIDE; ELECTRODE; CADMIUM; UREASE;
   PRECONCENTRATION; SYSTEM
AB Intake of water contaminated with lead (Pb2+) and mercury (Hg2+) ions leads to various toxic effects and health issues. In this context, an amperometric urease inhibition-based biosensor was developed to detect Pb2+ and Hg2+ ions in water matrix. The modified Pt/CeO2/urease electrode was fabricated by immobilizing CeO2 nanoparticles and urease using a semi-permeable adsorption layer of nafion. With urea as a substrate, urease catalytic activity was examined through cyclic voltammetry. Further, maximum amperometric inhibitive response of the modified Pt/CeO2/urease electrode was observed in the presence of Pb2+ and Hg2+ ions due to the urease inhibition at specific potentials of -0.03 and 0 V, respectively. The developed sensor exhibited a detection limit of 0.019 +/- 0.001 mu M with a sensitivity of 89.2 x 10(-3) mu A mu M-1 for Pb2+ ions. A detection limit of 0.018 +/- 0.003 with a sensitivity of 94.1 x 10(-3) mu A mu M-1 was achieved in detecting Hg2+ ions. The developed biosensor showed a fast response time (< 1 s) with a linear range of 0.5-2.2 and 0.02-0.8 mu M for Pb2+ and Hg2+ ions, respectively. The modified electrode offered a good stability for 20 days with a good repeatability and reproducibility. The developed sensor was used to detect Pb2+ and Hg2+ ions contaminating Cauvery river water and the observed results were in good co-ordination with atomic absorption spectroscopic data.
C1 [Gumpu, Manju Bhargavi; Rayappan, John Bosco Balaguru] SASTRA Univ, Nano Sensors Lab, Ctr Nanotechnol & Adv Biomat CeNTAB, Thanjavur 613401, Tamil Nadu, India.
   [Gumpu, Manju Bhargavi; Rayappan, John Bosco Balaguru] SASTRA Univ, Sch Elect & Elect Engn, Thanjavur 613401, Tamil Nadu, India.
   [Krishnan, Uma Maheswari] SASTRA Univ, Sch Chem & Biotechnol, Thanjavur 613401, Tamil Nadu, India.
C3 Shanmugha Arts, Science, Technology & Research Academy (SASTRA);
   Shanmugha Arts, Science, Technology & Research Academy (SASTRA);
   Shanmugha Arts, Science, Technology & Research Academy (SASTRA)
RP Rayappan, JBB (通讯作者)，SASTRA Univ, Nano Sensors Lab, Ctr Nanotechnol & Adv Biomat CeNTAB, Thanjavur 613401, Tamil Nadu, India.; Rayappan, JBB (通讯作者)，SASTRA Univ, Sch Elect & Elect Engn, Thanjavur 613401, Tamil Nadu, India.
EM rjbosco@ece.sastra.edu
RI Rayappan, John Bosco Balaguru/K-6842-2013
OI Rayappan, John Bosco Balaguru/0000-0003-4641-9870
FU Department of Science & Technology, New Delhi [DST/
   TM/WTI/2K14/197(a)(G), SR/FST/ETI-284/2011 (C), SR/FST/LSI-453/2010,
   SR/NM/PG-16/2007]
FX The authors are grateful to the Department of Science & Technology, New
   Delhi for their financial support (DST/ TM/WTI/2K14/197(a)(G)),
   (SR/FST/ETI-284/2011 (C)), (SR/FST/LSI-453/2010) and (SR/NM/PG-16/2007).
   We also acknowledge SASTRA University, Thanjavur for extending
   infrastructure support to carry out the study.
CR Adrrienne SE, 2010, GUIDELINES IDENTIFIC
   Aragay G, 2012, ELECTROCHIM ACTA, V84, P49, DOI 10.1016/j.electacta.2012.04.044
   Bagal-Kestwal D, 2008, BIOSENS BIOELECTRON, V24, P657, DOI 10.1016/j.bios.2008.06.027
   Begum A, 2009, E-J CHEM, V6, P47, DOI 10.1155/2009/154610
   Benini S, 1999, STRUCTURE, V7, P205, DOI 10.1016/S0969-2126(99)80026-4
   Chauhan N, 2011, ANAL CHIM ACTA, V701, P66, DOI 10.1016/j.aca.2011.06.014
   Chey CO, 2012, SENSORS-BASEL, V12, P15063, DOI 10.3390/s121115063
   Ciurli S, 1999, COORDIN CHEM REV, V190, P331, DOI 10.1016/S0010-8545(99)00093-4
   Date Y, 2012, BIOSENS BIOELECTRON, V33, P106, DOI 10.1016/j.bios.2011.12.030
   Dominguez-Renedo O, 2009, TALANTA, V79, P1306, DOI 10.1016/j.talanta.2009.05.043
   Du NN, 2012, CHEM CENT J, V6, DOI 10.1186/1752-153X-6-154
   Flora SJS, 2008, INDIAN J MED RES, V128, P501
   Ganjali MR, 2010, J HAZARD MATER, V173, P415, DOI 10.1016/j.jhazmat.2009.08.101
   Guascito MR, 2008, SENSOR ACTUAT B-CHEM, V131, P394, DOI 10.1016/j.snb.2007.11.049
   Gumpu MB, 2015, SENSOR ACTUAT B-CHEM, V213, P515, DOI 10.1016/j.snb.2015.02.122
   Gumpu MB, 2014, SENSOR ACTUAT B-CHEM, V199, P330, DOI 10.1016/j.snb.2014.04.009
   Huang MR, 2014, ACS COMB SCI, V16, P128, DOI 10.1021/co400140g
   Hwang GH, 2008, SENSOR ACTUAT B-CHEM, V135, P309, DOI 10.1016/j.snb.2008.08.039
   Ilangovan R., 2006, BIOTECHNOL BIOTEC EQ, V20, P184, DOI [DOI 10.1080/13102818.2006.10817330, 10.1080/13102818.2006.10817330]
   Jameel A. A., 2012, Advances in Applied Science Research, V3, P424
   Li F, 2013, BIOSENS BIOELECTRON, V39, P82, DOI 10.1016/j.bios.2012.06.050
   Li Y, 2011, J PHARM ANAL, V1, P258, DOI 10.1016/j.jpha.2011.09.001
   Liu CK, 2008, WATER RES, V42, P1511, DOI 10.1016/j.watres.2007.10.031
   March G, 2015, BIOSENSORS-BASEL, V5, P241, DOI 10.3390/bios5020241
   Bui MPN, 2012, ANAL SCI, V28, P699
   Mohammadi H, 2005, ANAL CHIM ACTA, V543, P143, DOI 10.1016/j.aca.2005.04.014
   Narin I, 2000, TALANTA, V52, P1041, DOI 10.1016/S0039-9140(00)00468-9
   Nesakumar N, 2013, J COLLOID INTERF SCI, V410, P158, DOI 10.1016/j.jcis.2013.08.009
   Pobozy E, 2003, WATER RES, V37, P2019, DOI 10.1016/S0043-1354(02)00615-2
   Prabhakaran D, 2007, ANAL CHEM, V79, P4056, DOI 10.1021/ac0623540
   Selvanayagam Antony Sasither, 2012, Journal of Applied Sciences, V12, P1710, DOI 10.3923/jas.2012.1710.1713
   Shen L, 2008, ANAL CHEM, V80, P6323, DOI 10.1021/ac800601y
   Simm AO, 2005, ANAL BIOANAL CHEM, V381, P979, DOI 10.1007/s00216-004-2960-z
   Singh M, 2014, J COLLOID INTERF SCI, V425, P52, DOI 10.1016/j.jcis.2014.03.041
   Solanki PR, 2011, NPG ASIA MATER, V3, P17, DOI 10.1038/asiamat.2010.137
   Soldatkin OO, 2012, BIOELECTROCHEMISTRY, V83, P25, DOI 10.1016/j.bioelechem.2011.08.001
   Upadhyay LSB, 2012, INDIAN J BIOTECHNOL, V11, P381
   Wang ZH, 2012, APPL SURF SCI, V258, P2017, DOI 10.1016/j.apsusc.2011.05.005
   Wang ZQ, 2014, SENSOR ACTUAT B-CHEM, V199, P7, DOI 10.1016/j.snb.2014.03.092
   Yusof NA, 2012, INT J ELECTROCHEM SC, V7, P10358
   Zhuang JY, 2013, BIOSENS BIOELECTRON, V39, P315, DOI 10.1016/j.bios.2012.07.015
NR 41
TC 22
Z9 23
U1 2
U2 69
PU SPRINGER HEIDELBERG
PI HEIDELBERG
PA TIERGARTENSTRASSE 17, D-69121 HEIDELBERG, GERMANY
SN 1618-2642
EI 1618-2650
J9 ANAL BIOANAL CHEM
JI Anal. Bioanal. Chem.
PD JUL
PY 2017
VL 409
IS 17
BP 4257
EP 4266
DI 10.1007/s00216-017-0376-9
PG 10
WC Biochemical Research Methods; Chemistry, Analytical
WE Science Citation Index Expanded (SCI-EXPANDED)
SC Biochemistry & Molecular Biology; Chemistry
GA EX7YN
UT WOS:000403465800016
PM 28527002
DA 2023-06-30
ER

PT J
AU Zeng, J
   Duarte, PA
   Ma, YH
   Savchenko, O
   Shoute, L
   Khaniani, Y
   Babiuk, S
   Zhuo, R
   Abdelrasoul, GN
   Charlton, C
   Kanji, JN
   Babiuk, L
   Edward, C
   Chen, J
AF Zeng, Jie
   Duarte, Pedro A.
   Ma, Yuhao
   Savchenko, Oleksandra
   Shoute, Lian
   Khaniani, Yeganeh
   Babiuk, Shawn
   Zhuo, Ran
   Abdelrasoul, Gaser N.
   Charlton, Carmen
   Kanji, Jamil N.
   Babiuk, Lorne
   Edward, Cole
   Chen, Jie
TI An impedimetric biosensor for COVID-19 serology test and modification of
   sensor performance via dielectrophoresis force
SO BIOSENSORS & BIOELECTRONICS
LA English
DT Article
DE Gold interdigitated electrodes; Impedimetric biosensor; COVID-19
   serology test; Gold nanoparticles; Dielectrophoresis force
ID APTAMER
AB Coronavirus disease 2019 (COVID-19) has caused significant global morbidity and mortality. The serology test that detects antibodies against the disease causative agent, the severe acute respiratory syndrome coronavirus 2 (SARS-CoV-2), has often neglected value in supporting immunization policies and therapeutic decision-making. The ELISA-based antibody test is time-consuming and bulky. This work described a gold micro-interdigitated electrodes (IDE) biosensor for COVID antibody detection based on Electrochemical Impedance Spectroscopy (EIS) responses. The IDE architecture allows easy surface modification with the viral structure protein, Spike (5) protein, in the gap of the electrode digits to selectively capture anti-S antibodies in buffer solutions or human sera. Two strategies were employed to resolve the low sensitivity issue of non-faradic impedimetric sensors and the sensor fouling phenomenon when using the serum. One uses secondary antibody-gold nanoparticle (AuNP) conjugates to further distinguish anti-S antibodies from the non-specific binding and obtain a more significant impedance change. The second strategy consists of increasing the concentration of target antibodies in the gap of IDEs by inducing an AC electrokinetic effect such as dielectrophoresis (DEP). AuNP and DEP methods reached a limit of detection of 200 ng/mL and 2 mu g/mL, respectively using purified antibodies in buffer, while the DEP method achieved a faster testing time of only 30 min. Both strategies could qualitatively distinguish COVID-19 antibody-positive and -negative sera. Our work, especially the impedimetric detection of COVID-19 antibodies under the assistance of the DEP force presents a promising path toward rapid, point-of-care solutions for COVID-19 serology tests.
C1 [Zeng, Jie; Duarte, Pedro A.; Ma, Yuhao; Savchenko, Oleksandra; Shoute, Lian; Abdelrasoul, Gaser N.; Chen, Jie] Univ Alberta, Dept Elect & Comp Engn, Edmonton, AB, Canada.
   [Khaniani, Yeganeh] Univ Alberta, Dept Biol Sci, Edmonton, AB, Canada.
   [Babiuk, Shawn] Canadian Food Inspect Agcy, Natl Ctr Foreign Anim Dis, Winnipeg, MB, Canada.
   [Zhuo, Ran; Charlton, Carmen; Kanji, Jamil N.] Univ Alberta, Dept Lab Med & Pathol, Edmonton, AB T6G 2B7, Canada.
   [Charlton, Carmen; Kanji, Jamil N.; Edward, Cole] Alberta Precis Labs, Publ Hlth Lab, Calgary, AB, Canada.
   [Charlton, Carmen] Univ Alberta, Li Ka Shing Inst Virol, Edmonton, AB, Canada.
   [Kanji, Jamil N.] Univ Calgary, Cumming Sch Med, Dept Med, Div Infect Dis, Calgary, AB, Canada.
   [Kanji, Jamil N.] Univ Calgary, Cumming Sch Med, Dept Pathol & Lab Med, Lab Med, Calgary, AB, Canada.
   [Babiuk, Lorne] Univ Alberta, Vaccine & Infect Dis Org, Edmonton, AB, Canada.
   [Chen, Jie] Univ Alberta, Dept Biomed Engn, Edmonton, AB, Canada.
C3 University of Alberta; University of Alberta; Canadian Food Inspection
   Agency; University of Alberta; University of Alberta; University of
   Calgary; University of Calgary; University of Alberta; University of
   Alberta
RP Chen, J (通讯作者)，Univ Alberta, Dept Elect & Comp Engn, Edmonton, AB, Canada.
EM jc65@ualberta.ca
OI Shoute, Lian/0000-0002-7195-240X
FU Alberta Innovates; MITACS grant; Hidaca Ltd.
FX \\The co-authors would like to thank the funding support from Alberta
   Innovates and the MITACS grant with Hidaca Ltd. Special thanks go to Dr.
   Shihong Xu and Shiau-Yin Wu for technical supports in FESEM imaging.
CR Abdelrasoul GN, 2020, ANAL CHIM ACTA, V1107, P135, DOI 10.1016/j.aca.2020.02.004
   Abdelrasoul GN, 2018, ACS SENSORS, V3, P2296, DOI 10.1021/acssensors.8b00558
   Ahmed SR, 2018, HELIYON, V4, DOI 10.1016/j.heliyon.2018.e00766
   Ahmed SR, 2017, RSC ADV, V7, P40849, DOI 10.1039/c7ra07175b
   Alejo JL, 2022, JAMA-J AM MED ASSOC, V327, P1085, DOI 10.1001/jama.2022.1393
   Amanat F, 2020, NAT MED, V26, P1033, DOI [10.1038/s41591-020-0913-5, 10.1101/2020.03.17.20037713]
   Asif M., 2020, CURR OPIN ELECTROCHE, DOI [10.1016/j.coelec.2020.1008.1011, DOI 10.1016/J.COELEC.2020.1008.1011]
   Bortz RH, 2021, MSPHERE, V6, DOI 10.1128/mSphere.00224-21
   Cabral-Miranda G, 2018, BIOSENS BIOELECTRON, V113, P101, DOI 10.1016/j.bios.2018.04.058
   Chen NS, 2020, LANCET, V395, P507, DOI 10.1016/S0140-6736(20)30211-7
   Dixit CK, 2011, NAT PROTOC, V6, P439, DOI 10.1038/nprot.2011.304
   Elledge SK, 2021, NAT BIOTECHNOL, V39, P928, DOI [10.1038/s41587-021-00878-8, 10.1101/2020.08.17.20176925]
   Eythorsson E, 2020, BMJ-BRIT MED J, V371, DOI 10.1136/bmj.m4529
   Gonzalez-Quintela A, 2008, CLIN EXP IMMUNOL, V151, P42, DOI 10.1111/j.1365-2249.2007.03545.x
   Green NG, 1997, J BIOCHEM BIOPH METH, V35, P89, DOI 10.1016/S0165-022X(97)00033-X
   Grieshaber D, 2008, SENSORS-BASEL, V8, P1400, DOI 10.3390/s8031400
   Guiseppi-Elie A, 2005, TOP CURR CHEM, V260, P161, DOI 10.1007/128_006
   Heggestad JT, 2021, SCI ADV, V7, DOI 10.1126/sciadv.abg4901
   Huang CL, 2020, LANCET, V395, P497, DOI [10.1016/S0140-6736(20)30183-5, 10.1016/S0140-6736(20)30252-X]
   Infantino M, 2021, INT IMMUNOPHARMACOL, V100, DOI 10.1016/j.intimp.2021.108095
   Isho B, 2020, SCI IMMUNOL, V5, DOI 10.1126/sciimmunol.abe5511
   Iyer AS, 2020, SCI IMMUNOL, V5, DOI 10.1126/sciimmunol.abe0367
   Kiew LV, 2021, BIOSENS BIOELECTRON, V183, DOI 10.1016/j.bios.2021.113213
   Kim HJ, 2016, BIOSENS BIOELECTRON, V85, P977, DOI 10.1016/j.bios.2016.06.081
   Kristiansen PA, 2021, LANCET, V397, P1347, DOI 10.1016/S0140-6736(21)00527-4
   Kucharski AJ, 2020, LANCET INFECT DIS, V20, P1151, DOI 10.1016/S1473-3099(20)30457-6
   Layqah LA, 2019, MICROCHIM ACTA, V186, DOI 10.1007/s00604-019-3345-5
   Liu WB, 2020, J CLIN MICROBIOL, V58, DOI 10.1128/JCM.00461-20
   MacKay S, 2017, SENSORS-BASEL, V17, DOI 10.3390/s17092141
   Mahari S., 2020, BIORXIV, DOI [10.1101/2020.04.24.059204, DOI 10.1101/2020.04.24.059204]
   Mahshid S, 2018, SCI REP-UK, V8, DOI 10.1038/s41598-018-24132-5
   Mak GCK, 2020, J CLIN VIROL, V129, DOI 10.1016/j.jcv.2020.104500
   Masters PS, 2006, ADV VIRUS RES, V66, P193, DOI 10.1016/S0065-3527(06)66005-3
   Mirsky VM, 1997, BIOSENS BIOELECTRON, V12, P977, DOI 10.1016/S0956-5663(97)00053-5
   Munoz J, 2017, TRAC-TREND ANAL CHEM, V97, P201, DOI 10.1016/j.trac.2017.08.012
   Perez-Saez J, 2021, LANCET INFECT DIS, V21, pE69, DOI 10.1016/S1473-3099(20)30584-3
   Rashed MZ, 2021, BIOSENS BIOELECTRON, V171, DOI 10.1016/j.bios.2020.112709
   Richardson S, 2020, JAMA-J AM MED ASSOC, V323, P2052, DOI 10.1001/jama.2020.6775
   Roh C, 2011, J CHEM TECHNOL BIOT, V86, P1475, DOI 10.1002/jctb.2721
   Roltgen K, 2020, SCI IMMUNOL, V5, DOI 10.1126/sciimmunol.abe0240
   Schildgen V, 2020, medRxiv, DOI [10.1101/2020.09.22.20199372, 10.1101/2020.09.22.20199372, DOI 10.1101/2020.09.22.20199372]
   Seo G, 2020, ACS NANO, V14, P12257, DOI [10.1021/acsnano.0c06726, 10.1021/acsnano.0c02823]
   Shoute LCT, 2018, SCI REP-UK, V8, DOI 10.1038/s41598-018-30167-5
   Stadlbauer Daniel, 2020, Curr Protoc Microbiol, V57, pe100, DOI 10.1002/cpmc.100
   Sun JM, 2020, TRENDS MOL MED, V26, P483, DOI 10.1016/j.molmed.2020.02.008
   Tan XT, 2020, BIOSENS BIOELECTRON, V169, DOI 10.1016/j.bios.2020.112572
   To KKW, 2020, LANCET INFECT DIS, V20, P565, DOI 10.1016/S1473-3099(20)30196-1
   Weitzel T., 2020, 20200527119255, DOI DOI 10.1101/2020.05.27.119255
   Wheeler SE, 2021, MICROBIOL SPECTR, V9, DOI 10.1128/Spectrum.00341-21
   Yousefi H, 2021, J AM CHEM SOC, V143, P1722, DOI 10.1021/jacs.0c10810
   Zhao H, 2021, SENSOR ACTUAT B-CHEM, V327, DOI 10.1016/j.snb.2020.128899
   Zhou F, 2020, LANCET, V395, P1054, DOI 10.1016/S0140-6736(20)30566-3
   Zhou P, 2020, NATURE, V588, pE6, DOI 10.1038/s41586-020-2951-z
NR 53
TC 7
Z9 7
U1 9
U2 9
PU ELSEVIER ADVANCED TECHNOLOGY
PI OXFORD
PA OXFORD FULFILLMENT CENTRE THE BOULEVARD, LANGFORD LANE, KIDLINGTON,
   OXFORD OX5 1GB, OXON, ENGLAND
SN 0956-5663
EI 1873-4235
J9 BIOSENS BIOELECTRON
JI Biosens. Bioelectron.
PD OCT 1
PY 2022
VL 213
AR 114476
DI 10.1016/j.bios.2022.114476
PG 10
WC Biophysics; Biotechnology & Applied Microbiology; Chemistry, Analytical;
   Electrochemistry; Nanoscience & Nanotechnology
WE Science Citation Index Expanded (SCI-EXPANDED)
SC Biophysics; Biotechnology & Applied Microbiology; Chemistry;
   Electrochemistry; Science & Technology - Other Topics
GA 3J6QG
UT WOS:000833517800007
PM 35716642
OA Green Published
DA 2023-06-30
ER

PT J
AU Zeng, XQ
   Shen, ZH
   Mernaugh, R
AF Zeng, Xiangqun
   Shen, Zhihong
   Mernaugh, Ray
TI Recombinant antibodies and their use in biosensors
SO ANALYTICAL AND BIOANALYTICAL CHEMISTRY
LA English
DT Review
DE Recombinant antibody; Biosensors; Piezoimmunosensors; QCM
ID SINGLE-DOMAIN ANTIBODIES; FRAGMENT VARIABLE ANTIBODY; CHAIN ANTIBODY;
   FAB-FRAGMENT; ELECTROCHEMICAL IMMUNOSENSOR; SENSITIVE DETECTION; FUSION
   PROTEIN; SCFV ANTIBODY; ANTIGEN; PEPTIDE
AB Inexpensive, noninvasive immunoassays can be used to quickly detect disease in humans. Immunoassay sensitivity and specificity are decidedly dependent upon high-affinity, antigen-specific antibodies. Antibodies are produced biologically. As such, antibody quality and suitability for use in immunoassays cannot be readily determined or controlled by human intervention. However, the process through which high-quality antibodies can be obtained has been shortened and streamlined by use of genetic engineering and recombinant antibody techniques. Antibodies that traditionally take several months or more to produce when animals are used can now be developed in a few weeks as recombinant antibodies produced in bacteria, yeast, or other cell types. Typically most immunoassays use two or more antibodies or antibody fragments to detect antigens that are indicators of disease. However, a label-free biosensor, for example, a quartz-crystal microbalance (QCM) needs one antibody only. As such, the cost and time needed to design and develop an immunoassay can be substantially reduced if recombinant antibodies and biosensors are used rather than traditional antibody and assay (e.g. enzyme-linked immunosorbant assay, ELISA) methods. Unlike traditional antibodies, recombinant antibodies can be genetically engineered to self-assemble on biosensor surfaces, at high density, and correctly oriented to enhance antigen-binding activity and to increase assay sensitivity, specificity, and stability. Additionally, biosensor surface chemistry and physical and electronic properties can be modified to further increase immunoassay performance above and beyond that obtained by use of traditional methods. This review describes some of the techniques investigators have used to develop highly specific and sensitive, recombinant antibody-based biosensors for detection of antigens in simple or complex biological samples. '
C1 [Zeng, Xiangqun; Shen, Zhihong] Oakland Univ, Dept Chem, Rochester, MI 48309 USA.
   [Mernaugh, Ray] Vanderbilt Univ, Dept Biochem, Nashville, TN 37232 USA.
C3 Oakland University; Vanderbilt University
RP Zeng, XQ (通讯作者)，Oakland Univ, Dept Chem, 2200 Squirrel Rd, Rochester, MI 48309 USA.
EM zeng@oakland.edu
FU NIH [R21 EB006495]; OU; Vanderbilt University Institute for Chemical
   Biology
FX Xiangqun Zeng is grateful for the support of NIH grant (R21 EB006495)
   and OU-Beaumont Multidisciplinary Research Awards. Ray Mernaugh was
   supported in part by the Vanderbilt University Institute for Chemical
   Biology.
CR Anderson GP, 2010, ANAL CHEM, V82, P7202, DOI 10.1021/ac100961x
   Benito A, 1996, J BIOL CHEM, V271, P21251, DOI 10.1074/jbc.271.35.21251
   Borrebaeck CAK, 2002, NAT BIOTECHNOL, V20, P1189, DOI 10.1038/nbt1202-1189
   Borrebaeck CAK, 2011, METHODS MOL BIOL, V785, P247, DOI 10.1007/978-1-61779-286-1_17
   BREITLING F, 1999, RECOMBINANT ANTIBODI
   BRENNAN CA, 1995, P NATL ACAD SCI USA, V92, P5783, DOI 10.1073/pnas.92.13.5783
   Capobianco JA, 2008, REV SCI INSTRUM, V79, DOI 10.1063/1.2949831
   Carmen Sara, 2002, Briefings in Functional Genomics & Proteomics, V1, P189, DOI 10.1093/bfgp/1.2.189
   Cheung NKV, 2004, J NUCL MED, V45, P867
   Conroy PJ, 2009, SEMIN CELL DEV BIOL, V20, P10, DOI 10.1016/j.semcdb.2009.01.010
   Cortez-Retamozo V, 2002, INT J CANCER, V98, P456, DOI 10.1002/ijc.10212
   De Genst E, 2004, J BIOL CHEM, V279, P53593, DOI 10.1074/jbc.M407843200
   Deshpande S.S., 1996, ENZYME IMMUNOASSAYS
   Desmyter A, 2001, J BIOL CHEM, V276, P26285, DOI 10.1074/jbc.M102107200
   Dillon PP, 2003, J IMMUNOL METHODS, V276, P151, DOI 10.1016/S0022-1759(03)00099-1
   Doi N, 1999, FEBS LETT, V453, P305, DOI 10.1016/S0014-5793(99)00732-2
   Dunne L, 2004, ABSTR PAP AM CHEM S, V228, pU60
   Emanuel PA, 2000, BIOSENS BIOELECTRON, V14, P751, DOI 10.1016/S0956-5663(99)00058-5
   Ferreira GNM, 2007, BIOSENS BIOELECTRON, V23, P384, DOI 10.1016/j.bios.2007.04.022
   Ghahroudi MA, 1997, FEBS LETT, V414, P521, DOI 10.1016/S0014-5793(97)01062-4
   Halamek J, 2002, BIOSENS BIOELECTRON, V17, P1045, DOI 10.1016/S0956-5663(02)00098-2
   Harris RD, 1999, BIOSENS BIOELECTRON, V14, P377, DOI 10.1016/S0956-5663(99)00014-7
   Helali S, 2006, ELECTROCHIM ACTA, V51, P5182, DOI 10.1016/j.electacta.2006.03.086
   Holliger P, 2005, NAT BIOTECHNOL, V23, P1126, DOI 10.1038/nbt1142
   Horacek J, 1998, FOOD AGR IMMUNOL, V10, P363, DOI 10.1080/09540109809354999
   Hu WG, 2004, J IMMUNOL METHODS, V289, P27, DOI 10.1016/j.jim.2004.03.007
   Ionescu RE, 2010, ELECTROCHIM ACTA, V55, P6228, DOI 10.1016/j.electacta.2009.11.029
   Ito K, 2007, ANAL CHIM ACTA, V588, P245, DOI 10.1016/j.aca.2007.02.005
   Jiang BH, 2005, J BIOL CHEM, V280, P4656, DOI 10.1074/jbc.M411047200
   Kontermann R, 2001, ANTIBODY ENG
   Kreitman RJ, 2001, NEW ENGL J MED, V345, P241, DOI 10.1056/NEJM200107263450402
   Ladenson RC, 2006, ANAL CHEM, V78, P4501, DOI 10.1021/ac058044j
   Le HQA, 2010, ANAL CHIM ACTA, V674, P1, DOI 10.1016/j.aca.2010.06.008
   Legendre D, 1999, NAT BIOTECHNOL, V17, P67, DOI 10.1038/5243
   Leong SSJ, 2008, CHEM ENG SCI, V63, P1401, DOI 10.1016/j.ces.2007.11.022
   Liu JL, 2007, MOL IMMUNOL, V44, P1775, DOI 10.1016/j.molimm.2006.07.299
   Liu XS, 2011, PLOS ONE, V6, DOI 10.1371/journal.pone.0023461
   Liu Y, 2009, BIOSENS BIOELECTRON, V24, P2853, DOI 10.1016/j.bios.2009.02.016
   Lowe J, 2010, J PHARMACEUT BIOMED, V52, P680, DOI 10.1016/j.jpba.2010.01.048
   Lu HH, 2007, BIOSENS BIOELECTRON, V22, P1756, DOI 10.1016/j.bios.2006.08.002
   Lu RM, 2011, BIOMATERIALS, V32, P3265, DOI 10.1016/j.biomaterials.2010.12.061
   MACKENZIE CR, 1995, IMMUNOTECHNOLOGY, V1, P139, DOI 10.1016/1380-2933(95)00015-1
   Matarraz S, 2011, CLIN TRANSL ONCOL, V13, P156, DOI 10.1007/s12094-011-0635-8
   Mechaly A, 2008, APPL ENVIRON MICROB, V74, P818, DOI 10.1128/AEM.01244-07
   Mousli M, 1998, BBA-GEN SUBJECTS, V1425, P348, DOI 10.1016/S0304-4165(98)00090-7
   Nanduri V, 2007, BIOSENS BIOELECTRON, V23, P248, DOI 10.1016/j.bios.2007.04.007
   Nuttall S. D., 2000, Current Pharmaceutical Biotechnology, V1, P253, DOI 10.2174/1389201003378906
   O'Brien PM, 2002, METHODS MOL BIOL
   Ohiro Y, 2007, ANAL BIOCHEM, V360, P266, DOI 10.1016/j.ab.2006.10.025
   PADLAN EA, 1994, MOL IMMUNOL, V31, P169, DOI 10.1016/0161-5890(94)90001-9
   Pini A, 1998, J BIOL CHEM, V273, P21769, DOI 10.1074/jbc.273.34.21769
   Ramirez E, 1999, BIOCHEM BIOPH RES CO, V262, P801, DOI 10.1006/bbrc.1999.1268
   Riechmann L, 1999, J IMMUNOL METHODS, V231, P25, DOI 10.1016/S0022-1759(99)00138-6
   Roitt I., 1998, IMMUNOLOGY
   Romanazzo D, 2010, BIOSENS BIOELECTRON, V25, P2615, DOI 10.1016/j.bios.2010.04.029
   Saerens D, 2005, ANAL CHEM, V77, P7547, DOI 10.1021/ac051092j
   Schultz J, 2000, CANCER RES, V60, P6663
   Shang YQ, 2011, ANAL CHEM, V83, P8928, DOI 10.1021/ac201430p
   Shao CY, 2007, MOL IMMUNOL, V44, P656, DOI 10.1016/j.molimm.2006.01.010
   Shen Z, 2005, ANAL CHEM, V77, P797, DOI 10.1021/ac048655w
   Shen Z, SINGLE CHIAN F UNPUB
   Shen ZH, 2005, ANAL CHEM, V77, P6834, DOI 10.1021/ac0507690
   Shen ZH, 2008, ANAL CHEM, V80, P1910, DOI 10.1021/ac7018624
   Shen ZH, 2007, ANAL CHEM, V79, P1283, DOI 10.1021/ac061211a
   Singh R, 2007, MOL CANCER THER, V6, P562, DOI 10.1158/1535-7163.MCT-06-0604
   Stich N, 2002, J NANOSCI NANOTECHNO, V2, P375, DOI 10.1166/jnn.2002.111
   Stocklein WFM, 1998, ANAL CHIM ACTA, V362, P101, DOI 10.1016/S0003-2670(97)00728-9
   Streltsov VA, 2004, P NATL ACAD SCI USA, V101, P12444, DOI 10.1073/pnas.0403509101
   Townsend S, 2006, BIOSENS BIOELECTRON, V22, P268, DOI 10.1016/j.bios.2006.01.010
   Van Emon J.M., 2007, IMMUNOASSAY OTHER BI, V1st ed.
   VANEMON JM, 1992, ANAL CHEM, V64, pA79, DOI 10.1021/ac00026a001
   WALTERS RR, 1985, ANAL CHEM, V57, P1099
   Wang JQ, 2001, ANAL CHIM ACTA, V435, P255, DOI 10.1016/S0003-2670(01)00852-2
   Weisser NE, 2009, BIOTECHNOL ADV, V27, P502, DOI 10.1016/j.biotechadv.2009.04.004
   Yan HP, 2011, ANAL CHEM, V83, P625, DOI 10.1021/ac102087w
   Zdobnova TA, 2009, J BIOMED OPT, V14, DOI 10.1117/1.3122775
   Zhang WY, 2004, ACTA BIOCH BIOPH SIN, V36, P707, DOI 10.1093/abbs/36.10.707
   Zhu XX, 2011, ANAL CHEM, V83, P3717, DOI 10.1021/ac200159x
NR 78
TC 81
Z9 85
U1 9
U2 158
PU SPRINGER HEIDELBERG
PI HEIDELBERG
PA TIERGARTENSTRASSE 17, D-69121 HEIDELBERG, GERMANY
SN 1618-2642
EI 1618-2650
J9 ANAL BIOANAL CHEM
JI Anal. Bioanal. Chem.
PD APR
PY 2012
VL 402
IS 10
BP 3027
EP 3038
DI 10.1007/s00216-011-5569-z
PG 12
WC Biochemical Research Methods; Chemistry, Analytical
WE Science Citation Index Expanded (SCI-EXPANDED)
SC Biochemistry & Molecular Biology; Chemistry
GA 909DK
UT WOS:000301542200003
PM 22159424
OA Green Accepted
DA 2023-06-30
ER

PT J
AU Li, RY
   Liu, L
   Zhu, HY
   Li, ZJ
AF Li, Ruiyi
   Liu, Ling
   Zhu, Haiyan
   Li, Zaijun
TI Synthesis of gold-palladium nanowaxberries/dodecylamine-functionalized
   graphene quantum dots-graphene micro-aerogel for voltammetric
   determination of peanut allergen Ara h 1
SO ANALYTICA CHIMICA ACTA
LA English
DT Article
DE Hybrid; DNA biosensor; Electrocatalysis; Peanut allergen Ara h 1; Peanut
   milk beverage
ID ELECTROCHEMICAL DNA BIOSENSOR; ULTRASENSITIVE DETECTION; NANOPARTICLES;
   AMPLIFICATION; NANOSTAR; STRAND
AB The paper reports synthesis of gold-palladium nanowaxberries(AuPd NWs)/dodecylamine-functionalized graphene quantum dots(D-GQDs)-graphene micro-aerogel(GMA). D-GQDs was used as a solid particle surfactant for stabilizing Pickering emulsion of toluene-in-graphene oxide aqueous dispersion. Graphene oxide sheets in the aqueous phase are reduced by hydrazine hydrate, diffused into the toluene droplet and self-assembled into graphene oxide micro-gels. Followed by freeze-drying, thermal annealing and hybridized with AuPd NWs. The as-prepared AuPd NWs/D-GQDs-GMA shows an unique three-dimensional structure with the size of microns. The small size and strong polarity make it can be directly dispersed in ethanol to form stable dispersion for sensor preparation. The hybrid of GMA, D-GQDs and AuPd NWs greatly improves the electron transfer, electroactive surface area and ion diffusion. The architecture of conductor/semiconductor/conductor achieves to a significant amplification of detection signal. The DNA biosensor based on the AuPd NWs/D-GQDs-GMA exhibits ultrasensitive differential pulse voltammetric (DPV) response towards peanut allergen Ara h 1. The DPV signal linearly increases with increasing DNA concentration in the range of 1.0 x 10(-22)-1.0 x 10(-17) M with the detection limit of 4.7 x 10(-23) M(S/N = 3). The analytical method was successfully applied to voltammetric determination of peanut allergen Ara h 1 in peanut milk beverage. (C) 2018 Elsevier B.V. All rights reserved.
C1 [Li, Ruiyi; Liu, Ling; Zhu, Haiyan; Li, Zaijun] Jiangnan Univ, Sch Chem & Mat Engn, Wuxi 214122, Peoples R China.
   [Li, Zaijun] Minist Educ, Key Lab Synthet & Biol Colloids, Wuxi 214122, Peoples R China.
C3 Jiangnan University
RP Li, ZJ (通讯作者)，Jiangnan Univ, Sch Chem & Mat Engn, Wuxi 214122, Peoples R China.
EM zaijunli@jiangnan.edu.cn
RI zhu, xueqiong/U-1320-2019
OI zhu, xueqiong/0000-0002-8389-928X
FU National Natural Science Foundation of China [21576115]; MOE SAFEA
   [B13025]
FX The authors acknowledge the financial support from the National Natural
   Science Foundation of China (No. 21576115) and MOE & SAFEA for the 111
   Project (B13025).
CR Anson F. C., 1964, ANAL CHEM, V36, P313
   Bei HX, 2015, RSC ADV, V5, P54211, DOI 10.1039/c5ra06196b
   Benvidi A, 2016, J ELECTROANAL CHEM, V768, P47, DOI 10.1016/j.jelechem.2016.02.038
   Bindslev-Jensen C, 2002, ALLERGY, V57, P741, DOI 10.1034/j.1398-9995.2002.23797.x
   Bock SA, 2001, J ALLERGY CLIN IMMUN, V107, P191, DOI 10.1067/mai.2001.112031
   Chen WW, 2017, BIOSENS BIOELECTRON, V94, P169, DOI 10.1016/j.bios.2017.02.025
   Faulds K, 2005, ANALYST, V130, P1125, DOI 10.1039/b500248f
   HUMMERS WS, 1958, J AM CHEM SOC, V80, P1339, DOI 10.1021/ja01539a017
   Jia LP, 2016, BIOSENS BIOELECTRON, V80, P392, DOI 10.1016/j.bios.2016.02.007
   Koh KH, 2017, RSC ADV, V7, P26113, DOI 10.1039/c6ra27873f
   Kuzin Y, 2015, ELECTROANAL, V27, P2800, DOI 10.1002/elan.201500312
   LAVIRON E, 1979, J ELECTROANAL CHEM, V101, P19, DOI 10.1016/S0022-0728(79)80075-3
   Levi MD, 1997, J PHYS CHEM B, V101, P4630, DOI 10.1021/jp9701909
   Li R.Y., 2016, RSC ADV, V6, DOI 10.1039/c6ra23366j.
   Li RY, 2016, BIOSENS BIOELECTRON, V79, P457, DOI 10.1016/j.bios.2015.12.092
   Li XL, 2016, ANAL CHIM ACTA, V934, P52, DOI 10.1016/j.aca.2016.06.034
   Liu C, 2014, ANALYST, V139, P5460, DOI 10.1039/c4an00976b
   Liu LS, 2017, ANAL CHEM, V89, P4309, DOI 10.1021/acs.analchem.7b00411
   Liu Q, 2017, BIOSENS BIOELECTRON, V92, P273, DOI 10.1016/j.bios.2017.02.027
   Liu X, 2016, SENSOR ACTUAT B-CHEM, V235, P603, DOI 10.1016/j.snb.2016.05.132
   Mcvey C, 2017, BIOSENS BIOELECTRON, V92, P502, DOI 10.1016/j.bios.2016.10.072
   Meng L, 2016, J POLYM SCI POL CHEM, V54, P1762, DOI 10.1002/pola.28032
   Miao P, 2015, BIOCONJUGATE CHEM, V26, P602, DOI 10.1021/acs.bioconjchem.5b00064
   Miao YM, 2017, BIOSENS BIOELECTRON, V94, P263, DOI 10.1016/j.bios.2017.03.012
   Odom DT, 2000, CHEM BIOL, V7, P475, DOI 10.1016/S1074-5521(00)00133-2
   Pacios M, 2012, SENSOR ACTUAT B-CHEM, V162, P120, DOI 10.1016/j.snb.2011.12.048
   Pan HZ, 2015, J BIOTECHNOL, V214, P133, DOI 10.1016/j.jbiotec.2015.09.015
   Sun XL, 2015, FOOD CHEM, V172, P335, DOI 10.1016/j.foodchem.2014.09.042
   Tongay S, 2011, CARBON, V49, P2033, DOI 10.1016/j.carbon.2011.01.029
   Torati R, 2016, BIOSENS BIOELECTRON, V78, P483, DOI 10.1016/j.bios.2015.11.098
   Walczyk NE, 2017, FOOD CHEM, V221, P335, DOI 10.1016/j.foodchem.2016.10.063
   Wee EJH, 2012, CHEM COMMUN, V48, P12014, DOI 10.1039/c2cc35841g
   Yan YR, 2016, RSC ADV, V6, P115317, DOI 10.1039/c6ra14363f
   Yin HS, 2017, SENSOR ACTUAT B-CHEM, V243, P602, DOI 10.1016/j.snb.2016.12.029
   Yuan R, 2016, BIOSENS BIOELECTRON, V77, P19, DOI 10.1016/j.bios.2015.09.009
   Zhan FP, 2017, BIOSENS BIOELECTRON, V92, P589, DOI 10.1016/j.bios.2016.10.055
   Zhong CL, 2016, ELECTROANAL, V28, P1578, DOI 10.1002/elan.201501178
   Zhou XY, 2014, RSC ADV, V4, P15363, DOI 10.1039/c4ra00108g
   Zhu HW, 2014, BIOMED MICRODEVICES, V16, P479, DOI 10.1007/s10544-014-9850-8
   Zhu LM, 2012, BIOSENS BIOELECTRON, V35, P507, DOI 10.1016/j.bios.2012.03.026
NR 40
TC 16
Z9 17
U1 1
U2 246
PU ELSEVIER
PI AMSTERDAM
PA RADARWEG 29, 1043 NX AMSTERDAM, NETHERLANDS
SN 0003-2670
EI 1873-4324
J9 ANAL CHIM ACTA
JI Anal. Chim. Acta
PD MAY 30
PY 2018
VL 1008
BP 38
EP 47
DI 10.1016/j.aca.2018.01.031
PG 10
WC Chemistry, Analytical
WE Science Citation Index Expanded (SCI-EXPANDED)
SC Chemistry
GA FV4JQ
UT WOS:000424539800005
PM 29420942
DA 2023-06-30
ER

PT J
AU Fang, L
   Ren, HX
   Mao, XY
   Zhang, SS
   Cai, Y
   Xu, SY
   Zhang, Y
   Li, LH
   Ye, XS
   Liang, B
AF Fang, Lu
   Ren, Hangxu
   Mao, Xiyu
   Zhang, Shanshan
   Cai, Yu
   Xu, Shiyi
   Zhang, Yi
   Li, Lihua
   Ye, Xuesong
   Liang, Bo
TI Differential Amperometric Microneedle Biosensor for Wearable Levodopa
   Monitoring of Parkinson's Disease
SO BIOSENSORS-BASEL
LA English
DT Article
DE Parkinson's disease (PD); levodopa (L-Dopa); minimal-invasive; flexible
   differential microneedle array (FDMA); biosensor
ID ELECTROCHEMICAL SENSORS; GLUCOSE; MANAGEMENT; CARBIDOPA; DOPAMINE
AB Levodopa (L-Dopa) is considered to be one of the most effective therapies available for Parkinson's disease (PD) treatment. The therapeutic window of L-Dopa is narrow due to its short half-life, and long-time L-Dopa treatment will cause some side effects such as dyskinesias, psychosis, and orthostatic hypotension. Therefore, it is of great significance to monitor the dynamic concentration of L-Dopa for PD patients with wearable biosensors to reduce the risk of complications. However, the high concentration of interferents in the body brings great challenges to the in vivo monitoring of L-Dopa. To address this issue, we proposed a minimal-invasive L-Dopa biosensor based on a flexible differential microneedle array (FDMA). One working electrode responded to L-Dopa and interfering substances, while the other working electrode only responded to electroactive interferences. The differential current response of these two electrodes was related to the concentration of L-Dopa by eliminating the common mode interference. The differential structure provided the sensor with excellent anti-interference performance and improved the sensor's accuracy. This novel flexible microneedle sensor exhibited favorable analytical performance of a wide linear dynamic range (0-20 mu M), high sensitivity (12.618 nA mu M-1 cm(-2)) as well as long-term stability (two weeks). Ultimately, the L-Dopa sensor displayed a fast response to in vivo L-Dopa dynamically with considerable anti-interference ability. All these attractive performances indicated the feasibility of this FDMA for minimal invasive and continuous monitoring of L-Dopa dynamic concentration for Parkinson's disease.
C1 [Fang, Lu; Zhang, Yi; Li, Lihua] Hangzhou Dianzi Univ, Dept Automat, Hangzhou 310018, Peoples R China.
   [Ren, Hangxu; Mao, Xiyu; Zhang, Shanshan; Cai, Yu; Xu, Shiyi; Ye, Xuesong; Liang, Bo] Zhejiang Univ, Biosensor Natl Special Lab, Key Lab Biomed Engn, Minist Educ,Coll Biomed Engn & Instrument Sci, Hangzhou 310058, Peoples R China.
C3 Hangzhou Dianzi University; Zhejiang University
RP Li, LH (通讯作者)，Hangzhou Dianzi Univ, Dept Automat, Hangzhou 310018, Peoples R China.; Ye, XS; Liang, B (通讯作者)，Zhejiang Univ, Biosensor Natl Special Lab, Key Lab Biomed Engn, Minist Educ,Coll Biomed Engn & Instrument Sci, Hangzhou 310058, Peoples R China.
EM Fanglu@hdu.edu.cn; 21815097@zju.edu.cn; 21915002@zju.edu.cn;
   12015019@zju.edu.cn; 3130104519@zju.edu.cn; xushiyi@zju.edu.cn;
   20061135@hdu.edu.cn; lilh@hdu.edu.cn; yexuesong@zju.edu.cn;
   boliang1986@zju.edu.cn
RI Zhang, shanshan/HLP-6320-2023
OI Liang, Bo/0000-0002-3670-2296
FU Natural Science Foundation of Zhejiang Province, China [LQ20F010011,
   LY18H180006]; National Natural Science Foundation of China, China
   [61501400, 81501555]; Zhejiang University K.P. Chao's High Technology
   Development Foundation
FX This work was funded by the Natural Science Foundation of Zhejiang
   Province, China (LQ20F010011, LY18H180006); the National Natural Science
   Foundation of China, China (61501400, 81501555); Zhejiang University
   K.P. Chao's High Technology Development Foundation.
CR Bandodkar AJ, 2014, TRENDS BIOTECHNOL, V32, P363, DOI 10.1016/j.tibtech.2014.04.005
   Bian SM, 2021, J PHARM ANAL, V11, P1, DOI 10.1016/j.jpha.2020.08.001
   BINDRA DS, 1989, ANAL CHEM, V61, P2566, DOI 10.1021/ac00197a022
   Bui BTS, 2010, ANAL BIOANAL CHEM, V398, P2481, DOI 10.1007/s00216-010-4158-x
   Chamsaz M, 2007, ANAL CHIM ACTA, V603, P140, DOI 10.1016/j.aca.2007.09.006
   Connolly BS, 2014, JAMA-J AM MED ASSOC, V311, P1670, DOI 10.1001/jama.2014.3654
   Dorsey ER, 2018, LANCET NEUROL, V17, P939, DOI 10.1016/S1474-4422(18)30295-3
   Erdem O, 2021, BIOSENSORS-BASEL, V11, DOI 10.3390/bios11090296
   Fahn S, 2004, NEW ENGL J MED, V351, P2498
   Fang L, 2017, BIOSENS BIOELECTRON, V97, P196, DOI 10.1016/j.bios.2017.04.043
   Ferapontova EE, 2017, ELECTROCHIM ACTA, V245, P664, DOI 10.1016/j.electacta.2017.05.183
   Frost MC, 2002, CURR OPIN CHEM BIOL, V6, P633, DOI 10.1016/S1367-5931(02)00371-X
   Goud KY, 2019, ACS SENSORS, V4, P2196, DOI 10.1021/acssensors.9b01127
   Hawkins RA, 2005, EXP NEUROL, V195, P267, DOI 10.1016/j.expneurol.2005.04.008
   He XC, 2021, NANO LETT, V21, P8880, DOI 10.1021/acs.nanolett.1c03426
   He XC, 2020, ACS SENSORS, V5, P1548, DOI 10.1021/acssensors.0c00563
   Jankovic J, 2007, CNS DRUGS, V21, P677, DOI 10.2165/00023210-200721080-00005
   Ji DZ, 2019, BIOSENS BIOELECTRON, V129, P216, DOI 10.1016/j.bios.2018.09.082
   Jin XF, 2022, BIOSENS BIOELECTRON, V196, DOI 10.1016/j.bios.2021.113760
   Kumar S, 2019, GLOB CHALL, V3, DOI 10.1002/gch2.201900041
   LeWitt PA, 2008, NEW ENGL J MED, V359, P2468, DOI 10.1056/NEJMct0800326
   Lin YH, 2004, NANO LETT, V4, P191, DOI 10.1021/nl0347233
   Lin YQ, 2014, ANAL CHEM, V86, P3895, DOI 10.1021/ac4042087
   Lotharius J, 2002, NAT REV NEUROSCI, V3, P932, DOI 10.1038/nrn983
   Madrakian T, 2009, TALANTA, V78, P1051, DOI 10.1016/j.talanta.2009.01.001
   Nomoto Masahiro, 2018, eNeurologicalSci, V13, P8, DOI 10.1016/j.ensci.2018.09.003
   Nyholm D, 2004, CLIN NEUROPHARMACOL, V27, P245, DOI 10.1097/01.wnf.0000144041.28224.b7
   Nyholm D, 2002, CLIN NEUROPHARMACOL, V25, P89, DOI 10.1097/00002826-200203000-00006
   Olanow CW, 2004, MOVEMENT DISORD, V19, P997, DOI 10.1002/mds.20243
   Oung QW, 2015, PROCEEDINGS 5TH IEEE INTERNATIONAL CONFERENCE ON CONTROL SYSTEM, COMPUTING AND ENGINEERING (ICCSCE 2015), P269, DOI 10.1109/ICCSCE.2015.7482196
   Postuma R, 2016, NEUROLOGY, V86, P353
   Postuma RB, 2015, MOVEMENT DISORD, V30, P1591, DOI 10.1002/mds.26424
   Prabhu P, 2011, SENSOR ACTUAT B-CHEM, V156, P606, DOI 10.1016/j.snb.2011.02.006
   Pringsheim T, 2014, MOVEMENT DISORD, V29, P1583, DOI 10.1002/mds.25945
   Rathee Kavita, 2016, Biochem Biophys Rep, V5, P35, DOI 10.1016/j.bbrep.2015.11.010
   Schapira AHV, 2009, EUR J NEUROL, V16, P982, DOI 10.1111/j.1468-1331.2009.02697.x
   Tai LC, 2019, NANO LETT, V19, P6346, DOI 10.1021/acs.nanolett.9b02478
   Teymourian H, 2020, CHEM SOC REV, V49, P7671, DOI 10.1039/d0cs00304b
   Wang LY, 2020, NAT BIOMED ENG, V4, P159, DOI 10.1038/s41551-019-0462-8
   Xiao TF, 2017, ANAL CHEM, V89, P300, DOI 10.1021/acs.analchem.6b04308
   Zhang L, 2001, ANAL CHIM ACTA, V431, P287, DOI 10.1016/S0003-2670(00)01327-1
   ZHANG YN, 1994, ANAL CHEM, V66, P1183, DOI 10.1021/ac00079a038
NR 42
TC 4
Z9 4
U1 16
U2 61
PU MDPI
PI BASEL
PA ST ALBAN-ANLAGE 66, CH-4052 BASEL, SWITZERLAND
EI 2079-6374
J9 BIOSENSORS-BASEL
JI Biosensors-Basel
PD FEB
PY 2022
VL 12
IS 2
AR 102
DI 10.3390/bios12020102
PG 12
WC Chemistry, Analytical; Nanoscience & Nanotechnology; Instruments &
   Instrumentation
WE Science Citation Index Expanded (SCI-EXPANDED)
SC Chemistry; Science & Technology - Other Topics; Instruments &
   Instrumentation
GA ZL7SA
UT WOS:000763872000001
PM 35200363
OA gold, Green Published
DA 2023-06-30
ER

PT J
AU Chen, SF
   Chen, XQ
   Zhang, LJ
   Gao, JJ
   Ma, Q
AF Chen, Shufan
   Chen, Xueqian
   Zhang, Lijuan
   Gao, Juanjuan
   Ma, Qiang
TI Electrochemiluminescence Detection of Escherichia coli 0157:H7 Based on
   a Novel Polydopamine Surface Imprinted Polymer Biosensor
SO ACS APPLIED MATERIALS & INTERFACES
LA English
DT Article
DE surface imprinted polymer; electrochemiluminescence; E. coli 0157:H7;
   nitrogen-doped graphene quantum dot; dopamine; electropolymerization
ID GRAPHENE QUANTUM DOTS; ELECTROCHEMICAL SENSOR; SENSITIVE DETECTION; GOLD
   NANOPARTICLES; FLUORESCENT-PROBE; DOPAMINE; RECOGNITION; O157H7; FILM;
   ELECTRODE
AB In this paper, a facilely prepared electrochemiluminescence (ECL) biosensor was developed for Eseherichia coli 0157:H7 quantitative detection based on a polydopamine (PDA) surface imprinted polymer (SIP) and nitrogen-doped graphene quantum dots (N-GQDs). N-GQDs with a high quantum yield of 43.2% were synthesized. The uniform PDA SIP film for E. coli 0157:H7 was established successfully with a facile route. The dopamine and target bacteria were electropolymerized directly on the electrode. After removal of the E. coli 0157:H7 template, the established PDA SIP can selectively recognize E. coli 0157:H7. Accordingly, E. coli 0157:H7 polyclonal antibody (pAb) was labeled with N-GQDs. The bioconjugation of SIP E. coli 01S7:H7/pAb-N-GQDs can generate intensive ECL irradiation with K(2)S(2)0(8). As a result, E. coli 0157:H7 was detected with the ECL sensing system. Under optimal conditions, the linear relationships between the ECL intensity and E. coli 0157:H7 concentration were obtained from 101 colony-forming units (CFU) mL(-1) to 10(7) CFU mL(-1), with a limit of detection of 8 CFU mL(-1). The biosensor based on this SIP film was applied in water sample detection successfully. The N-GQD-based ECL analytical method for E. coli 0157:H7 was reported for the first time. The sensing system had high selectivity to the target analyte, provided new opportunities for use, and increased the rate of disease diagnosis and treatment and the prevention of pathogens.
C1 [Chen, Shufan; Chen, Xueqian; Ma, Qiang] Jilin Univ, Coll Chem, Dept Analyt Chem, Changchun 130012, Peoples R China.
   [Zhang, Lijuan] Jilin Univ, Coll Chem, State Key Lab Supramol Struct & Mat, Changchun 130012, Peoples R China.
   [Gao, Juanjuan] Jilin Univ, Coll Chem, State Key Lab Inorgan Synth & Preparat Chem, Changchun 130012, Peoples R China.
C3 Jilin University; Jilin University; Jilin University
RP Ma, Q (通讯作者)，Jilin Univ, Coll Chem, Dept Analyt Chem, Changchun 130012, Peoples R China.
EM Qma@jlu.edu.cn
RI gao, juan/GXV-1381-2022; ma, qiang/HCI-1013-2022; Ma,
   Qiang/AAD-2446-2021
OI Ma, Qiang/0000-0002-7887-2031
FU National Natural Science Foundation of China [21075050, 21005029]; Youth
   Science Fund of Jilin Province [20140520081JH]
FX This work was financially supported by the National Natural Science
   Foundation of China (Grants 21075050 and 21005029) and the Youth Science
   Fund of Jilin Province (Grant 20140520081JH).
CR Abdalhai MH, 2015, J AGR FOOD CHEM, V63, P5017, DOI 10.1021/acs.jafc.5b00675
   Hassan ARHAA, 2015, BIOSENS BIOELECTRON, V67, P511, DOI 10.1016/j.bios.2014.09.019
   Aherne A, 1996, J AM CHEM SOC, V118, P8771, DOI 10.1021/ja960123c
   Amiri M, 2016, SENSOR ACTUAT B-CHEM, V228, P53, DOI 10.1016/j.snb.2016.01.012
   Amiri M, 2015, SENSOR ACTUAT B-CHEM, V216, P551, DOI 10.1016/j.snb.2015.04.082
   Chen LX, 2016, CHEM SOC REV, V45, P2137, DOI 10.1039/c6cs00061d
   Chen SF, 2016, BIOSENS BIOELECTRON, V85, P903, DOI 10.1016/j.bios.2016.06.010
   Dickert FL, 2002, ANAL CHEM, V74, P1302, DOI 10.1021/ac010642k
   Dong YQ, 2012, CARBON, V50, P4738, DOI 10.1016/j.carbon.2012.06.002
   Eersels K, 2015, LANGMUIR, V31, P2043, DOI 10.1021/la5046173
   Han TQ, 2015, CARBON, V91, P144, DOI 10.1016/j.carbon.2015.04.053
   Hu CF, 2013, J MATER CHEM B, V1, P39, DOI 10.1039/c2tb00189f
   Hu R., 2016, BIOSENS BIOELECTRON, V78, P31
   Hu X, 2015, FOOD CHEM, V179, P206, DOI 10.1016/j.foodchem.2015.02.007
   Huang TY, 2015, BIOSENS BIOELECTRON, V66, P84, DOI 10.1016/j.bios.2014.11.011
   Ju J, 2014, RSC ADV, V4, P52583, DOI 10.1039/c4ra10601f
   Kuwata T, 2015, ANAL CHEM, V87, P11784, DOI 10.1021/acs.analchem.5b03134
   Li F, 2010, ANAL CHEM, V82, P3399, DOI 10.1021/ac100325f
   Li L, 2015, MICROCHIM ACTA, V182, P2477, DOI 10.1007/s00604-015-1594-5
   Li MR, 2006, ELECTROCHIM ACTA, V51, P5478, DOI 10.1016/j.electacta.2006.02.023
   Li NL, 2017, BIOSENS BIOELECTRON, V89, P453, DOI 10.1016/j.bios.2016.04.020
   Li Y, 2013, BIOSENS BIOELECTRON, V49, P485, DOI 10.1016/j.bios.2013.06.008
   Liao WC, 2009, ANAL CHEM, V81, P2470, DOI 10.1021/ac8020517
   Liu K, 2006, ANAL BIOANAL CHEM, V385, P724, DOI 10.1007/s00216-006-0489-z
   Liu LL, 2015, BIOSENS BIOELECTRON, V63, P519, DOI 10.1016/j.bios.2014.07.087
   Magliulo M, 2007, J AGR FOOD CHEM, V55, P4933, DOI 10.1021/jf063600b
   Peng YY, 2014, ANAL METHODS-UK, V6, P5673, DOI 10.1039/c4ay00753k
   Ren KN, 2012, ACS NANO, V6, P4314, DOI 10.1021/nn300901z
   Rossetti C, 2014, ANAL CHEM, V86, P12291, DOI 10.1021/ac503559c
   Ruan CQ, 2013, SENSOR ACTUAT B-CHEM, V177, P826, DOI 10.1016/j.snb.2012.12.010
   Schirhagl R, 2012, ANALYST, V137, P1495, DOI 10.1039/c2an15927a
   Song CM, 2016, BIOSENS BIOELECTRON, V85, P734, DOI 10.1016/j.bios.2016.05.057
   Stewart AJ, 2015, ELECTROCHIM ACTA, V157, P8, DOI 10.1016/j.electacta.2015.01.073
   Tam TV, 2014, SENSOR ACTUAT B-CHEM, V202, P568, DOI 10.1016/j.snb.2014.05.045
   van Grinsven B, 2016, ACS SENSORS, V1, P1140, DOI 10.1021/acssensors.6b00435
   Wang JL, 2014, BIOMATERIALS, V35, P7679, DOI 10.1016/j.biomaterials.2014.05.047
   Whitcombe MJ, 2011, CHEM SOC REV, V40, P1547, DOI 10.1039/c0cs00049c
   Yari A, 2016, SENSOR ACTUAT B-CHEM, V227, P456, DOI 10.1016/j.snb.2015.12.088
   Zhag Y, 2014, ANAL CHEM, V86, P1115, DOI 10.1021/ac4028774
   Zhang HJ, 2014, ANAL CHEM, V86, P9846, DOI 10.1021/ac502446m
   Zhang L, 2015, LANGMUIR, V31, P5537, DOI 10.1021/acs.langmuir.5b00592
   Zhang LN, 2015, SENSOR ACTUAT B-CHEM, V221, P799, DOI 10.1016/j.snb.2015.07.012
   Zhang RZ, 2014, BIOSENS BIOELECTRON, V55, P83, DOI 10.1016/j.bios.2013.11.074
   Zhang YH, 2015, SENSOR ACTUAT B-CHEM, V221, P1535, DOI 10.1016/j.snb.2015.08.005
   Zhao LL, 2016, SENSOR ACTUAT B-CHEM, V232, P484, DOI 10.1016/j.snb.2016.03.153
NR 45
TC 113
Z9 116
U1 20
U2 289
PU AMER CHEMICAL SOC
PI WASHINGTON
PA 1155 16TH ST, NW, WASHINGTON, DC 20036 USA
SN 1944-8244
EI 1944-8252
J9 ACS APPL MATER INTER
JI ACS Appl. Mater. Interfaces
PD FEB 15
PY 2017
VL 9
IS 6
BP 5430
EP 5436
DI 10.1021/acsami.6b12455
PG 7
WC Nanoscience & Nanotechnology; Materials Science, Multidisciplinary
WE Science Citation Index Expanded (SCI-EXPANDED)
SC Science & Technology - Other Topics; Materials Science
GA EL2WS
UT WOS:000394481800044
PM 28098973
DA 2023-06-30
ER

PT J
AU Saiapina, OY
   Pyeshkova, VM
   Soldatkin, OO
   Melnik, VG
   Kurc, BA
   Walcarius, A
   Dzyadevych, SV
   Jaffrezic-Renault, N
AF Saiapina, O. Y.
   Pyeshkova, V. M.
   Soldatkin, O. O.
   Melnik, V. G.
   Kurc, B. Akata
   Walcarius, A.
   Dzyadevych, S. V.
   Jaffrezic-Renault, N.
TI Conductometric enzyme biosensors based on natural zeolite clinoptilolite
   for urea determination
SO MATERIALS SCIENCE & ENGINEERING C-MATERIALS FOR BIOLOGICAL APPLICATIONS
LA English
DT Article
DE Clinoptilolite; Urease; Conductometric biosensors; Urea detection
ID MODIFIED ELECTRODES; ELECTROCATALYTIC OXIDATION; VOLTAMMETRIC
   DETERMINATION; ELECTROCHEMICAL RESPONSE; ASCORBIC-ACID; ION-EXCHANGE;
   ACCUMULATION; AMMONIUM
AB Highly sensitive conductometric urea biosensors were developed by exploiting the successful combination of ammonium-sieving and ion exchange properties of clinoptilolite, with a unique biorecognition capacity of urease. To optimize the performance of urea biosensors based on clinoptilolite, the dependences of their analytical signals on pH, buffer capacity and ionic strength of phosphate buffer solution (PBS) were studied. Optimum pH for urea biosensors was found within the range of pH 6.0-7.0. The dependences of biosensors responses on buffer capacity and ionic strength of PBS were of the same profile as those obtained for the urea biosensor which was not modified with clinoptilolite.
   Analytical characteristics of urea biosensors based on clinoptilolite were evaluated by determination of the sensitivity, linear and dynamic ranges, detection limit, the apparent Michaelis-Menten constant and the response time. The optimum features in terms of sensitivity, dynamic range, and detection limit (20.36 mu S/mM, 0-64 mM, and 10(-6) M. respectively) were found for the urea biosensor, based on a primary layer of clinoptilolite followed by a secondary layer of urease and clinoptilolite in a single bioselective membrane. The apparent Michaelis-Menten constants K-m for the developed urea biosensors based on clinoptilolite varied from 2.73 to 5.67 mM. These values differed significantly from the value of K-m for the urea biosensor which was not modified with zeolite (1.89 mM). All types of zeolite-modified biosensors showed high operational and storage stability. (C) 2011 Elsevier B.V. All rights reserved.
C1 [Saiapina, O. Y.; Pyeshkova, V. M.; Soldatkin, O. O.; Dzyadevych, S. V.] Natl Acad Sci Ukraine, Lab Biomol Elect, Inst Mol Biol & Genet, UA-03680 Kiev, Ukraine.
   [Saiapina, O. Y.; Jaffrezic-Renault, N.] Univ Lyon 1, Analyt Sci Lab, F-69622 Villeurbanne, France.
   [Melnik, V. G.] Natl Acad Sci Ukraine, Inst Electrodynam, UA-03680 Kiev, Ukraine.
   [Kurc, B. Akata] Middle E Tech Univ, Cent Lab, Micro & Nanotechnol Dept, TR-06530 Ankara, Turkey.
   [Walcarius, A.] Univ Nancy 1, CNRS, LCPME, F-54600 Villers Les Nancy, France.
   [Dzyadevych, S. V.] Taras Shevchenko Kyiv Natl Univ, Inst High Technol, UA-01003 Kiev, Ukraine.
C3 National Academy of Sciences Ukraine; Institute of Molecular Biology &
   Genetics of NASU; UDICE-French Research Universities; Universite Claude
   Bernard Lyon 1; National Academy of Sciences Ukraine; Institute of
   Electrodynamics of NASU; Middle East Technical University; Centre
   National de la Recherche Scientifique (CNRS); Universite de Lorraine;
   Ministry of Education & Science of Ukraine; Taras Shevchenko National
   University Kiev
RP Saiapina, OY (通讯作者)，Natl Acad Sci Ukraine, Lab Biomol Elect, Inst Mol Biol & Genet, 150 Zabolotnogo St, UA-03680 Kiev, Ukraine.
EM osayapina4@gmail.com; nicole.jaffrezic@univ-lyon1.fr
RI WALCARIUS, Alain/G-2727-2013; Pyeshkova, Viktoriya/AAH-8687-2020;
   Jaffrezic-Renault, Nicole J/J-4154-2017; Soldatkin,
   Oleksandr/AAK-8273-2020; Akata, Burcu/ABA-1602-2020; Dzyadevych,
   Sergei/AAE-3715-2019; Melnyk, Volodymyr/S-6388-2017
OI Pyeshkova, Viktoriya/0000-0001-7071-5974; Jaffrezic-Renault, Nicole
   J/0000-0003-1354-9273; Akata, Burcu/0000-0002-4337-5537; Dzyadevych,
   Sergei/0000-0003-2915-716X; Saiapina, Olga/0000-0003-2937-9221; Melnyk,
   Volodymyr/0000-0002-4470-4339; Walcarius, Alain/0000-0003-3633-200X;
   Soldatkin, Oleksandr/0000-0003-2362-5487
FU European Union [PIRSES-GA-2008-230802]; National Academy of Sciences of
   Ukraine; NATO [CBP.NUKR.CLG 984221]; Rhone-Alpes Region through MIRA
   project
FX This work is partially supported by The European Union (Project
   PIRSES-GA-2008-230802), National Academy of Sciences of Ukraine (complex
   scientific-technical program "Sensor systems for medical-ecological and
   industrial purposes"), NATO (Project CBP.NUKR.CLG 984221) and
   Rhone-Alpes Region through MIRA project.
CR ABDELLATIF MS, 1990, J BIOTECHNOL, V14, P53, DOI 10.1016/0168-1656(90)90017-6
   AMES LL, 1960, AM MINERAL, V45, P689
   Anderson JL, 2000, ANAL CHEM, V72, P4497, DOI 10.1021/ac0007837
   Ardakani M. M., 2006, J ELECTROANAL CHEM, V586, P31, DOI DOI 10.1016/J.JELECHEM.2005.09.015
   Arkhypova V.M., 2005, SENS ELECT MICROSYST, V2, P48
   BAKER MD, 1992, J CHEM SOC FARADAY T, V88, P3187, DOI 10.1039/ft9928803187
   BAKER MD, 1992, ANAL CHEM, V64, P697, DOI 10.1021/ac00030a024
   BARRER RM, 1967, J INORG NUCL CHEM, V29, P2047, DOI 10.1016/0022-1902(67)80466-4
   Bing C, 1996, TALANTA, V43, P153, DOI 10.1016/0039-9140(95)01725-9
   Breck D. W., 1974, ZEOLITE MOL SIEVES
   CARLSSON J, 1994, ACTA VET SCAND, V35, P67
   Curkovic L, 1997, WATER RES, V31, P1379, DOI 10.1016/S0043-1354(96)00411-3
   de Melo JV, 2002, ANAL CHEM, V74, P4037, DOI 10.1021/ac025627+
   Dhawan G, 2009, BIOCHEM ENG J, V44, P42, DOI 10.1016/j.bej.2008.07.004
   Dzyadevych S. V., 2005, Biopolimery i Kletka, V21, P91
   Dzyadevych S. V., 2009, SENS ELECT MICROSYST, V3, P47
   Goriushkina T. B., 2010, SENS ELECT MICROSYST, V1, P36
   Gutierrez M, 2007, BIOSENS BIOELECTRON, V22, P2171, DOI 10.1016/j.bios.2006.10.007
   Hamlaoui ML, 2002, ANAL CHIM ACTA, V466, P39, DOI 10.1016/S0003-2670(02)00548-2
   Hedstrom A, 2001, J ENVIRON ENG, V127, P673, DOI 10.1061/(ASCE)0733-9372(2001)127:8(673)
   Jaffrezic-Renault N, 2008, SENSORS-BASEL, V8, P2569, DOI 10.3390/s8042569
   Jha VK, 2009, J HAZARD MATER, V169, P29, DOI 10.1016/j.jhazmat.2009.03.052
   KHALILZADEH B, 2009, J CHIN CHEM SOC-TAIP, V56, P789
   Kithome M, 1998, SOIL SCI SOC AM J, V62, P622, DOI 10.2136/sssaj1998.03615995006200030011x
   KOON JH, 1975, J WATER POLLUT CON F, V47, P448
   Kwabena S., 1995, ENZYME MICROB TECHNO, V17, P804
   Lee WY, 2000, ANAL CHIM ACTA, V404, P195, DOI 10.1016/S0003-2670(99)00699-6
   Liang ZP, 2005, CHINESE CHEM LETT, V16, P135
   Mazloum-Ardakani M, 2009, INT J ELECTROCHEM SC, V4, P308
   Meyer W. M., 1992, ATLAS ZEOLITES STRUC
   MIKKELSEN SR, 1989, ANAL CHEM, V61, P1737, DOI 10.1021/ac00190a029
   MING DW, 1987, CLAY CLAY MINER, V35, P463, DOI 10.1346/CCMN.1987.0350607
   Nezamzadeh A, 2007, INT J ELECTROCHEM SC, V2, P583
   Robson H, 1998, MICROPOR MESOPOR MAT, V22, P495, DOI 10.1016/S1387-1811(98)80012-7
   Rohani T, 2009, TALANTA, V78, P743, DOI 10.1016/j.talanta.2008.12.041
   Schulz-Ekloff G, 2002, MICROPOR MESOPOR MAT, V51, P91, DOI 10.1016/S1387-1811(01)00455-3
   SENARATNE C, 1994, J PHYS CHEM-US, V98, P13687, DOI 10.1021/j100102a040
   Singh M, 2008, SENSOR ACTUAT B-CHEM, V134, P345, DOI 10.1016/j.snb.2008.04.025
   Soldatkin A. P., 1998, Biopolimery i Kletka, V14, P268
   Soy E., 2010, SENS ELECT MICROSYST, V1, P29
   SPENCER K, 1986, ANN CLIN BIOCHEM, V23, P1
   Szostak R, 1989, MOL SIEVES PRINCIPLE
   Tomazovic B, 1996, ZEOLITES, V16, P301, DOI 10.1016/0144-2449(95)00118-2
   Walcarius A, 1999, ANAL CHIM ACTA, V384, P1, DOI 10.1016/S0003-2670(98)00849-6
   Walcarius A, 1999, ANALYST, V124, P1185, DOI 10.1039/a904025k
   Walcarius A, 2003, J SOLID STATE ELECTR, V7, P671, DOI 10.1007/s10008-003-0369-9
   Walcarius A, 1997, ANAL CHIM ACTA, V340, P61, DOI 10.1016/S0003-2670(96)00539-9
   WALCARIUS A, 1993, ELECTROCHIM ACTA, V38, P2267, DOI 10.1016/0013-4686(93)80108-C
   WANG J, 1988, ANAL CHIM ACTA, V207, P95, DOI 10.1016/S0003-2670(00)80786-2
   Wang J, 1996, J ELECTROANAL CHEM, V404, P237, DOI 10.1016/0022-0728(95)04357-8
NR 50
TC 46
Z9 50
U1 1
U2 18
PU ELSEVIER
PI AMSTERDAM
PA RADARWEG 29, 1043 NX AMSTERDAM, NETHERLANDS
SN 0928-4931
EI 1873-0191
J9 MAT SCI ENG C-MATER
JI Mater. Sci. Eng. C-Mater. Biol. Appl.
PD OCT 10
PY 2011
VL 31
IS 7
BP 1490
EP 1497
DI 10.1016/j.msec.2011.06.003
PG 8
WC Materials Science, Biomaterials
WE Science Citation Index Expanded (SCI-EXPANDED)
SC Materials Science
GA 834IV
UT WOS:000295953900035
DA 2023-06-30
ER

PT J
AU Ullah, H
   Ahmad, R
   Khan, AA
   Lee, NE
   Lee, JW
   Shah, AU
   Khan, M
   Ali, T
   Ali, G
   Khan, Q
   Cho, SO
AF Ullah, Habib
   Ahmad, Rashid
   Khan, Adnan Ali
   Lee, Na Eun
   Lee, Jaewoo
   Shah, Atta Ullah
   Khan, Maaz
   Ali, Tahir
   Ali, Ghafar
   Khan, Qasim
   Cho, Sung Oh
TI Anodic SnO2 Nanoporous Structure Decorated with Cu2O Nanoparticles for
   Sensitive Detection of Creatinine: Experimental and DFT Study
SO ACS OMEGA
LA English
DT Article
ID ELECTROCHEMICAL SENSOR; RECOGNITION; FABRICATION; NANOCOMPOSITE;
   PERFORMANCE; BIOSENSOR; ELECTRODE; UNIFORM; POLYMER; LAYERS
AB Advanced anodic SnO2 nanoporous structures decorated with Cu2O nanoparticles (NPs) were employed for creatinine detection. Anodization of electropolished Sn sheets in 0.3 M aqueous oxalic acid electrolyte under continuous stirring produced complete open top, crack-free, and smooth SnO2 nanoporous structures. Structural analyses confirm the high purity of rutile SnO2 with successful functionalization of Cu2O NPs. Morphological studies revealed the formation of self-organized and highly-ordered SnO2 nanopores, homogeneously decorated with Cu2O NPs. The average diameter of nanopores is similar to 35 nm, while the average Cu2O particle size is similar to 23 nm. Density functional theory results showed that SnO2@Cu2O hybrid nanostructures are energetically favorable for creatinine detection. The hybrid nanostructure electrode exhibited an ultra-high sensitivity of around 24343 mu A mM-1 cm-2 with an extremely lower detection limit of similar to 0.0023 mu M, a fast response time (less than 2 s), and wide linear detection ranges of 2.5-45 mu M and 100 mu M to 15 mM toward creatinine. This is ascribed to the creation of highly active surface sites as a result of Cu2O NP functionalization, SnO2 band gap diminution, and the formation of heterojunction and Cu(1)/Cu(ll)-creatinine complexes through secondary amines which occur in the creatinine structure. The real-time analysis of creatinine in blood serum by the fabricated electrode evinces the practicability and accuracy of the biosensor with reference to the commercially existing creatinine sensor. The proposed biosensor demonstrated excellent stability, reproducibility, and selectivity, which reflects that the SnO2@Cu2O nanostructure is a promising candidate for the non-enzymatic detection of creatinine.
C1 [Ullah, Habib; Ahmad, Rashid; Khan, Adnan Ali] Univ Malakand, Dept Chem, Chakdara 18800, Pakistan.
   [Ullah, Habib; Lee, Na Eun; Lee, Jaewoo; Cho, Sung Oh] Korea Adv Inst Sci & Technol KAIST, Dept Nucl & Quantum Engn NQe, Daejeon 34141, South Korea.
   [Khan, Maaz; Ali, Ghafar] PINSTECH, Nanomat Res Grp PD, Islamabad 45650, Pakistan.
   [Shah, Atta Ullah] Natl Inst Lasers, Islamabad 45650, Pakistan.
   [Shah, Atta Ullah] Pakistan Inst Engn & AppliedSciences PIEAS, Optron Coll, Islamabad 45650, Pakistan.
   [Ali, Tahir] PINSTECH, Micro Struct Studies Grp PD, Islamabad 45650, Pakistan.
   [Khan, Qasim] Univ Waterloo, Dept Mech & Mechatron Engn, Waterloo, ON N2L3G1, Canada.
C3 University of Malakand; Korea Advanced Institute of Science & Technology
   (KAIST); Pakistan Institute of Nuclear Science & Technology; Pakistan
   Institute of Nuclear Science & Technology; University of Waterloo
RP Ahmad, R (通讯作者)，Univ Malakand, Dept Chem, Chakdara 18800, Pakistan.; Cho, SO (通讯作者)，Korea Adv Inst Sci & Technol KAIST, Dept Nucl & Quantum Engn NQe, Daejeon 34141, South Korea.; Ali, G (通讯作者)，PINSTECH, Nanomat Res Grp PD, Islamabad 45650, Pakistan.
EM rashmad@gmail.com; ghafarali@kaist.ac.kr; socho@kaist.ac.kr
RI Ali, Ghafar/A-3417-2011; Khan, Maaz/AAD-1269-2020; Ahmad,
   Rashid/E-2908-2010
OI Ali, Ghafar/0000-0002-5284-6150; Khan, Maaz/0000-0002-0337-8848; Ahmad,
   Rashid/0000-0001-5247-4070; Khan, Adnan Ali/0000-0003-4226-6918; Lee,
   Jaewoo/0000-0002-3576-5324
FU National Research Foundation of Korea (NRF) - Korean Government; Higher
   Education Commission (HEC) of Pakistan;  [NRF-2019M2D2A1A02058174]; 
   [NRF-2020M2D8A2069727]
FX ? ACKNOWLEDGMENTS The present research project was supported by the
   National Research Foundation of Korea (NRF) funded by the Korean
   Government with grant nos. NRF-2019M2D2A1A02058174 and
   NRF-2020M2D8A2069727. The Higher Education Commission (HEC) of Pakistan
   also provided financial support for this project and is gratefully
   acknowledged by the authors.
CR Anirudhan TS, 2019, APPL SURF SCI, V466, P28, DOI 10.1016/j.apsusc.2018.10.001
   [Anonymous], 1997, GUIDE
   Boobphahom S, 2019, ANAL CHIM ACTA, V1083, P110, DOI 10.1016/j.aca.2019.07.029
   Caliskan S, 2022, J SOLID STATE ELECTR, V26, P549, DOI 10.1007/s10008-021-05107-5
   Cao N, 2020, SENSOR ACTUAT B-CHEM, V306, DOI 10.1016/j.snb.2019.127591
   Chakravarty A, 2015, LANGMUIR, V31, P5210, DOI 10.1021/acs.langmuir.5b00970
   Chen JC, 2006, SENSOR ACTUAT B-CHEM, V115, P473, DOI 10.1016/j.snb.2005.10.015
   Chung CK, 2011, ELECTROCHIM ACTA, V56, P6489, DOI 10.1016/j.electacta.2011.04.122
   Dai ZR, 2002, J PHYS CHEM B, V106, P1274, DOI 10.1021/jp013214r
   Daneshvar F, 2019, NANOTECHNOLOGY, V30, DOI 10.1088/1361-6528/aae5c6
   DELLEY B, 1990, J CHEM PHYS, V92, P508, DOI 10.1063/1.458452
   Du H, 2016, IND ENG CHEM RES, V55, P12334, DOI 10.1021/acs.iecr.6b03433
   Erenas MM, 2019, ACS SENSORS, V4, P421, DOI 10.1021/acssensors.8b01378
   Gao XH, 2019, SENSOR ACTUAT B-CHEM, V285, P201, DOI 10.1016/j.snb.2019.01.057
   Grimme S, 2004, J COMPUT CHEM, V25, P1463, DOI 10.1002/jcc.20078
   Guinovart T, 2016, ANGEW CHEM INT EDIT, V55, P2435, DOI 10.1002/anie.201510136
   Harris D.C, 2010, QUANTITATIVE CHEM AN, Veight
   Hassan A, 2020, NANOTECHNOLOGY, V31, DOI 10.1088/1361-6528/ab8997
   Hassanzadeh M, 2021, SENSOR ACTUAT A-PHYS, V331, DOI 10.1016/j.sna.2021.112936
   Huang QY, 2018, SCI REP-UK, V8, DOI 10.1038/s41598-018-19929-3
   JACOBS RM, 1991, CAN J VET RES, V55, P150
   Joshi S, 2016, RSC ADV, V6, P43672, DOI 10.1039/c6ra07150c
   Jung M, 2016, APPL CATAL A-GEN, V521, P190, DOI 10.1016/j.apcata.2015.11.013
   Kalaivani GJ, 2019, NEW J CHEM, V43, P5914, DOI 10.1039/c9nj00594c
   Kalasin S, 2020, ACS BIOMATER SCI ENG, V6, P1247, DOI 10.1021/acsbiomaterials.9b01664
   Karmaoui M, 2018, ACS OMEGA, V3, P13227, DOI 10.1021/acsomega.8b02122
   Khaliq N, 2021, ACS APPL MATER INTER, V13, P3653, DOI 10.1021/acsami.0c19979
   Khaliq N, 2020, SENSOR ACTUAT B-CHEM, V302, DOI 10.1016/j.snb.2019.127200
   Kim JY, 2015, NANOSCALE, V7, P8368, DOI 10.1039/c5nr00202h
   Kou LZ, 2014, J PHYS CHEM LETT, V5, P2675, DOI 10.1021/jz501188k
   Lad U., 2008, ELECTROCHEMICAL CREA
   Lin LY, 2021, NANOMATERIALS-BASEL, V11, DOI 10.3390/nano11020372
   Lin MS, 2011, ELECTROCHIM ACTA, V56, P1069, DOI 10.1016/j.electacta.2010.10.083
   Ling B, 2010, J PHYS CHEM C, V114, P18390, DOI 10.1021/jp106650p
   Liu Y, 2015, J MATER CHEM A, V3, P3676, DOI 10.1039/c4ta06339b
   Mariammal RN, 2012, SENSOR ACTUAT B-CHEM, V169, P199, DOI 10.1016/j.snb.2012.04.067
   Mohabbati-Kalejahi E, 2012, TALANTA, V97, P1, DOI 10.1016/j.talanta.2012.04.005
   Mohri N, 2016, J MATER CHEM A, V4, P612, DOI 10.1039/c5ta06546a
   Ngamchuea K, 2022, J ELECTROCHEM SOC, V169, DOI 10.1149/1945-7111/ac5346
   Nontawong N, 2021, SENSOR ACTUAT B-CHEM, V334, DOI 10.1016/j.snb.2021.129636
   Palacios-Padros A, 2014, J MATER CHEM A, V2, P915, DOI 10.1039/c3ta13704j
   Pan XH, 2019, RSC ADV, V9, P37201, DOI 10.1039/c9ra03999f
   Pandey I, 2018, SENSOR ACTUAT B-CHEM, V277, P562, DOI 10.1016/j.snb.2018.09.036
   Park MS, 2008, ADV FUNCT MATER, V18, P455, DOI 10.1002/adfm.200700407
   Pedrozo-Penafiel MJ, 2020, J ELECTROANAL CHEM, V878, DOI 10.1016/j.jelechem.2020.114561
   Periyasamy M, 2020, J MATER CHEM C, V8, P4604, DOI 10.1039/c9tc06469a
   Ponnaiah SK, 2020, MAT SCI ENG C-MATER, V113, DOI 10.1016/j.msec.2020.111010
   Prasongkit J, 2015, J PHYS CHEM C, V119, P16934, DOI 10.1021/acs.jpcc.5b03635
   Rahman MM, 2017, SENSOR ACTUAT B-CHEM, V242, P167, DOI 10.1016/j.snb.2016.11.053
   Randviir EP, 2013, ANALYST, V138, P6565, DOI 10.1039/c3an01431b
   Randviir EP, 2013, SENSOR ACTUAT B-CHEM, V183, P239, DOI 10.1016/j.snb.2013.03.103
   Rani MU, 2021, ELECTROCHIM ACTA, V365, DOI 10.1016/j.electacta.2020.137284
   Reddy KK, 2013, SENSOR ACTUAT B-CHEM, V183, P356, DOI 10.1016/j.snb.2013.04.015
   Safavi A, 2009, ANAL CHEM, V81, P7538, DOI 10.1021/ac900501j
   Sato N, 2021, ELECTROCHEMISTRY, V89, P313, DOI 10.5796/electrochemistry.21-00016
   Sharma S, 2018, PROC SPIE, V10680, DOI 10.1117/12.2306840
   Shin HC, 2004, ADV MATER, V16, P237, DOI 10.1002/adma.200305660
   Sierra AF, 2020, J AM CHEM SOC, V142, P4276, DOI 10.1021/jacs.9b12071
   Singh P, 2021, ACS BIOMATER SCI ENG, V7, P3446, DOI 10.1021/acsbiomaterials.1c00484
   Sivasankaran U, 2018, ANAL BIOCHEM, V544, P1, DOI 10.1016/j.ab.2017.12.017
   Sriramprabha R, 2020, ANAL CHIM ACTA, V1137, P103, DOI 10.1016/j.aca.2020.09.004
   Szaniawska E, 2018, ELECTROCHIM ACTA, V265, P400, DOI 10.1016/j.electacta.2018.01.116
   Tao JM, 2018, J CHEM PHYS, V148, DOI 10.1063/1.5018572
   Ullah H., 2022, ACS APPL NANO MATER, V5, P9096, DOI [10.1021/acsanm.2c01397, DOI 10.1021/ACSANM.2C01397]
   Ullah H, 2022, J MOL LIQ, V360, DOI 10.1016/j.molliq.2022.119366
   Wei F, 2012, ANAL CHEM, V84, P7933, DOI 10.1021/ac3016888
   Yadav S, 2012, ENZYME MICROB TECH, V50, P247, DOI 10.1016/j.enzmictec.2012.01.008
   Yadav S, 2011, ANAL BIOCHEM, V419, P277, DOI 10.1016/j.ab.2011.07.032
   Yu JD, 2015, J MATER CHEM A, V3, P22218, DOI 10.1039/c5ta04107d
   Zaraska L, 2013, ELECTROCHIM ACTA, V104, P549, DOI 10.1016/j.electacta.2012.12.059
   Zheng MJ, 2001, CHEM MATER, V13, P3859, DOI 10.1021/cm010084q
NR 71
TC 2
Z9 2
U1 10
U2 13
PU AMER CHEMICAL SOC
PI WASHINGTON
PA 1155 16TH ST, NW, WASHINGTON, DC 20036 USA
SN 2470-1343
J9 ACS OMEGA
JI ACS Omega
PD NOV 22
PY 2022
VL 7
IS 46
BP 42377
EP 42395
DI 10.1021/acsomega.2c05471
EA NOV 2022
PG 19
WC Chemistry, Multidisciplinary
WE Science Citation Index Expanded (SCI-EXPANDED)
SC Chemistry
GA 8R1GC
UT WOS:000885337200001
PM 36440133
OA Green Published, gold
DA 2023-06-30
ER

PT J
AU Ferreira, AL
   de Lima, LF
   Moraes, AS
   Rubira, RJG
   Constantino, CJL
   Leite, FL
   Delgado-Silva, AO
   Ferreira, M
AF Ferreira, Andre L.
   de Lima, Lucas F.
   Moraes, Ariana S.
   Rubira, Rafael J. G.
   Constantino, Carlos J. L.
   Leite, Fabio L.
   Delgado-Silva, Adriana O.
   Ferreira, Marystela
TI Development of a novel biosensor for Creatine Kinase (CK-MB) using
   Surface Plasmon Resonance (SPR)
SO APPLIED SURFACE SCIENCE
LA English
DT Article
DE Cardiac biomarker Creatine Kinase (CK-MB); Surface Plasmon Surface
   (SPR); Acutemyocardial infarction; Optical biosensor; Self-assembly;
   Micro-Raman
ID MYOCARDIAL-INFARCTION; GOLD NANOPARTICLES; CANCER; ADSORPTION;
   DIAGNOSIS; MARKERS; FILMS
AB In this paper, we report a new biosensor for detection of the cardiac biomarker Creatine Kinase (CK-MB) using Surface Plasmon Surface (SPR) technique, with the purpose of the diagnosis of Acute Myocardial Infarction (AMI). For this, we employed gold nanoparticles (AuNP) stabilized with Cysteamine (Cys), and functionalized with Creatine Phosphate (Pcrea), which promote an increase in the sensitivity and accuracy for creatine kinase (CK-MB) detection in saliva and urine samples. The characteristics of the electronic transfer of the sensor could be observed by Electrochemical Impedance Spectroscopy (EIS) and Cyclic Voltammetry (CV), that showed significant redox peaks on electrode surface evidencing the high electron exchange process and low resistance charge transfer between the electrolyte solution and the modified surface. The morphological characteristics were confirmed by Atomic Force Microscopy (AFM), micro-Raman and Contact Angle (CA), as well as the adsorption and interaction processes between the materials, which could be observed by Surface Plasmon Resonance (SPR). The SPR analytical curve, ranged from 5.0 ng mL(-1) to 100.0 ng mL(-1), provided some important parameters, such as limit of detection (LOD) of 0.209 ng mL(-1), limit of quantification (LOQ) of 0.696 ng mL(-1), and sensitivity of 8.67 x 10(-3) x 0.17 x 10(-3) (degrees) mL ng(-1). The specific interaction between functionalized substrate and CK-MB demonstrates a high affinity of 15.14 ng mL(-1) based on the Michaelis-Menten fitting.
C1 [Ferreira, Andre L.; Moraes, Ariana S.; Leite, Fabio L.; Delgado-Silva, Adriana O.; Ferreira, Marystela] Fed Univ Sao Carlos UFSCar, Ctr Sci & Technol Sustainabil CCTS, BR-18052780 Sorocaba, SP, Brazil.
   [de Lima, Lucas F.] State Univ Campinas UNICAMP, Inst Chem, Dept Analyt Chem, POB 6154, BR-13083970 Campinas, SP, Brazil.
   [Rubira, Rafael J. G.; Constantino, Carlos J. L.] Sao Paulo State Univ Julio de Mesquita Filho UNES, BR-19060900 Presidente Prudente, SP, Brazil.
C3 Universidade Federal de Sao Carlos; Universidade Estadual de Campinas;
   Universidade Estadual Paulista
RP Ferreira, M (通讯作者)，Fed Univ Sao Carlos UFSCar, Ctr Sci & Technol Sustainabil CCTS, BR-18052780 Sorocaba, SP, Brazil.
EM marystela@ufscar.br
RI Delgado-Silva, Adriana O/F-2674-2012; Ferreira, Marystela/B-8941-2013;
   Delgado, Adriana/ITW-1517-2023; Rubira, Rafael Jesus
   Gonçalves/AAC-6316-2020; Ferreira, André Lopes/AAI-9488-2021
OI Delgado-Silva, Adriana O/0000-0002-6545-8480; Ferreira,
   Marystela/0000-0002-9459-8167; Rubira, Rafael Jesus
   Gonçalves/0000-0003-0507-8678; Ferreira, André
   Lopes/0000-0003-3793-9428; Leite, Fabio/0000-0001-9620-9789
FU Sao Paulo Research Foundation (FAPESP) [2016/19387-0, 2019/02692-3,
   2018/04061-8]; Brazilian National Council for Scientific and
   Technological Development (CNPq) [400285/2016-9]; National Institute for
   Science and Technology on Organic Electronics (INEO) (CNPq grant)
   [465572/2014-6]; National Institute for Science and Technology on
   Organic Electronics (INEO) (FAPESP) [2014/50869-6]; National Institute
   for Science and Technology on Organic Electronics (INEO) (CAPES)
   [88887.479793/2020-00, 23038.000776/201754]
FX This work was supported by the Sao Paulo Research Foundation (FAPESP)
   [2016/19387-0, 2019/02692-3; 2018/04061-8]; Brazilian National Council
   for Scientific and Technological Development (CNPq) -Universal grant
   number 400285/2016-9, and the National Institute for Science and
   Technology on Organic Electronics (INEO) (CNPq grant 465572/2014-6,
   FAPESP grant 2014/50869-6, and CAPES grant (88887.479793/2020-00;
   23038.000776/201754).
CR Alencar WS, 2009, PHYS CHEM CHEM PHYS, V11, P5086, DOI 10.1039/b821915j
   Asadzadeh-Firouzabadi A, 2017, ANAL METHODS-UK, V9, P3852, DOI 10.1039/c7ay01098b
   Aydin S, 2019, VASC HEALTH RISK MAN, V15, P1, DOI 10.2147/VHRM.S166157
   Bagai A, 2014, AM HEART J, V168, P503, DOI 10.1016/j.ahj.2014.06.008
   Bahbah EI, 2021, FEBS J, V288, P6392, DOI 10.1111/febs.15689
   Bakirhan NK, 2018, J PHARMACEUT BIOMED, V159, P406, DOI 10.1016/j.jpba.2018.07.021
   Bliem C, 2018, METHOD ENZYMOL, V609, P23, DOI 10.1016/bs.mie.2018.06.001
   Camilo DE, 2019, MAT SCI ENG C-MATER, V102, P315, DOI 10.1016/j.msec.2019.04.055
   Cao CT, 2020, ANAL BIOANAL CHEM, V412, P4609, DOI 10.1007/s00216-020-02710-9
   Rama EC, 2016, ELECTROANAL, V28, P1700, DOI 10.1002/elan.201600126
   de Lima LF, 2020, SENSOR ACTUAT B-CHEM, V310, DOI 10.1016/j.snb.2020.127893
   de Lima LF, 2020, APPL SURF SCI, V505, DOI 10.1016/j.apsusc.2019.144278
   de Lima LF, 2020, MATER LETT, V262, DOI 10.1016/j.matlet.2019.127186
   del Cano R, 2020, NANOSCALE, V12, P658, DOI 10.1039/c9nr09137h
   Dohi T, 2015, AM J CARDIOL, V115, P563, DOI 10.1016/j.amjcard.2014.12.008
   El-Sayed M, 2017, J WATER PROCESS ENG, V16, P296, DOI 10.1016/j.jwpe.2017.02.012
   Farmani MR, 2020, SPECTROCHIM ACTA A, V229, DOI 10.1016/j.saa.2019.117960
   Firdous S, 2018, LASER PHYS LETT, V15, DOI 10.1088/1612-202X/aab43f
   Fujii E, 2002, ANAL CHEM, V74, P6106, DOI 10.1021/ac0258655
   Garay F, 2010, ANAL BIOANAL CHEM, V397, P1873, DOI 10.1007/s00216-010-3736-2
   Gorodkiewicz E, 2018, BIOSENSORS-BASEL, V8, DOI 10.3390/bios8040132
   Gupta BD, 2018, OPT LASER TECHNOL, V101, P144, DOI 10.1016/j.optlastec.2017.11.015
   Jing CY, 2007, CHEM PHYS, V332, P27, DOI 10.1016/j.chemphys.2006.11.019
   Jing JY, 2019, OPT LASER ENG, V112, P103, DOI 10.1016/j.optlaseng.2018.09.013
   Jv Y, 2010, CHEM COMMUN, V46, P8017, DOI 10.1039/c0cc02698k
   Kamra T, 2016, J COLLOID INTERF SCI, V461, P1, DOI 10.1016/j.jcis.2015.09.009
   Kucherenko IS, 2015, TALANTA, V144, P604, DOI 10.1016/j.talanta.2015.06.079
   Labib M, 2016, CHEM REV, V116, P9001, DOI 10.1021/acs.chemrev.6b00220
   Lee J, 2011, ANAL CHEM, V83, P8629, DOI 10.1021/ac2020849
   Liang XS, 2011, ANALYST, V136, P179, DOI 10.1039/c0an00432d
   Lima MR, 2014, REV MEDICA MINAS GER, V24, DOI [10.5935/2238-3182.20140023, DOI 10.5935/2238-3182.20140023]
   Lopes RD, 2013, TRIALS, V14, DOI 10.1186/1745-6215-14-123
   Mendonca CD, 2017, SENSOR ACTUAT B-CHEM, V251, P739, DOI 10.1016/j.snb.2017.05.083
   Miller JN., 2010, STAT CHEMOMETRICS AN, DOI DOI 10.7861/CLINMEDICINE.14-6-677
   Mirzaii-Dizgah I, 2012, CLIN ORAL INVEST, V16, P775, DOI 10.1007/s00784-011-0578-z
   Miyazaki CM, 2017, NANOTECHNOLOGY, V28, DOI 10.1088/1361-6528/aa6284
   Moreira FTC, 2014, BIOSENS BIOELECTRON, V56, P217, DOI 10.1016/j.bios.2013.12.052
   Mortazavi H, 2016, S. Afr. dent. j., V71, P112
   Narayan T, 2019, TALANTA, V201, P465, DOI 10.1016/j.talanta.2019.04.039
   Rehman SA, 2017, PROTEOMES, V5, DOI 10.3390/proteomes5030021
   Robinson DJ, 1999, J EMERG MED, V17, P95, DOI 10.1016/S0736-4679(98)00129-2
   Sanchez-Cortes S, 2002, BIOMACROMOLECULES, V3, P655, DOI 10.1021/bm015640o
   Sharma AK, 2018, ANAL CHIM ACTA, V1024, P161, DOI 10.1016/j.aca.2018.03.027
   Shin SR, 2016, ANAL CHEM, V88, P10019, DOI 10.1021/acs.analchem.6b02028
   Souto DEP, 2019, TALANTA, V205, DOI 10.1016/j.talanta.2019.120122
   Tolba M, 2012, ANALYST, V137, P5749, DOI 10.1039/c2an35988j
   Tong TZ, 2017, ENVIRON SCI TECHNOL, V51, P4396, DOI 10.1021/acs.est.6b06411
   Turner CE., 2014, MAGNETIC RESONANCE S, P91, DOI [10.1016/B978-0-12-401688-0.00007-0, DOI 10.1016/B978-0-12-401688-0.00007-0]
   Uluok S, 2015, J NANOPART RES, V17, DOI 10.1007/s11051-014-2849-5
   Vinhola L, 2012, J BRAZIL CHEM SOC, V23, P531, DOI 10.1590/S0103-50532012000300021
   Wang DY, 2016, ANAL METHODS-UK, V8, P2718, DOI 10.1039/c5ay03350k
NR 51
TC 16
Z9 16
U1 1
U2 46
PU ELSEVIER
PI AMSTERDAM
PA RADARWEG 29, 1043 NX AMSTERDAM, NETHERLANDS
SN 0169-4332
EI 1873-5584
J9 APPL SURF SCI
JI Appl. Surf. Sci.
PD JUL 15
PY 2021
VL 554
AR 149565
DI 10.1016/j.apsusc.2021.149565
EA MAR 2021
PG 9
WC Chemistry, Physical; Materials Science, Coatings & Films; Physics,
   Applied; Physics, Condensed Matter
WE Science Citation Index Expanded (SCI-EXPANDED)
SC Chemistry; Materials Science; Physics
GA RY2FX
UT WOS:000647734100007
DA 2023-06-30
ER

PT J
AU Mobed, A
   Hasanzadeh, M
   Hassanpour, S
   Saadati, A
   Agazadeh, M
   Mokhtarzadeh, A
AF Mobed, Ahmad
   Hasanzadeh, Mohammad
   Hassanpour, Soodabeh
   Saadati, Arezoo
   Agazadeh, Mohammad
   Mokhtarzadeh, Ahad
TI An innovative nucleic acid based biosensor toward detection of
   Legionella pneumophila using DNA immobilization and hybridization: A
   novel genosensor
SO MICROCHEMICAL JOURNAL
LA English
DT Article
DE Legionella pneumophila; Nucleic acid; Gold nanostructure; DNA
   immobilization; Biosensor
ID REAL-TIME PCR; GRAPHENE QUANTUM DOTS; GOLD NANOPARTICLE; POLY CYSTEINE;
   QUANTIFICATION; BACTERIA; SURFACE; PROBE; WATER; ASSAY
AB Legionella pneumophila is a causative agent of Pontiac fever and Legionaries' disease. L. pneumophila is a gram negative, fastidious and hard to grow bacterium. Since severe growth of this pathogen, molecular diagnostics based on DNA can be very important. Mip gene is one of the strongest constructed in Legionella pneumophila that targeted in several molecular detection methods. Also, L. pneumophila is one of the threatening pathogens that has many challenges for its rapid and specific detection. This study is an attempt to identify Legionella pneumophila specific genes using a DNA-based bioassay. In this work, gold nanostructures supported by cysteamine (Cys A/AuNPs) were deposited on the surface of gold electrode to engineer an innovative DNA based biosensor. The Cys A/AuNPs interface provides a large surface area for the effective immobilization of ssDNA, as well as it ascertains the bioactivity and stability of immobilized of pDNA. Field emission scanning electron microscope (FE-SEM), and EDS photoelectron spectroscopies were used to monitor the sensor fabrication. Cyclic voltammetry (CV) and square wave voltammetry (SWV) were used for electrochemical characterization of DNA immobilization and hybridization by cDNA as complementary target sequence. Obtained results showed good sensitivity, selectivity and stability. Finally, target DNA was quantified at a linear range from 1 mu M to 1 ZM and low limit of quantification (LLOQ) was 1 Zepto-molar. The results of this study indicate that nucleic acid based bioassay in the near future can be a good alternative to the detection of L. pneumophila.
C1 [Mobed, Ahmad; Agazadeh, Mohammad] Tabriz Univ Med Sci, Fac Med, Dept Microbiol, Tabriz, Iran.
   [Hasanzadeh, Mohammad] Tabriz Univ Med Sci, Drug Appl Res Ctr, Tabriz, Iran.
   [Hassanpour, Soodabeh; Saadati, Arezoo] Tabriz Univ Med Sci, Pharmaceut Anal Res Ctr, Tabriz, Iran.
   [Hassanpour, Soodabeh; Saadati, Arezoo] Tabriz Univ Med Sci, Fac Pharm, Tabriz, Iran.
   [Mokhtarzadeh, Ahad] Tabriz Univ Med Sci, Immunol Res Ctr, Tabriz, Iran.
C3 Tabriz University of Medical Science; Tabriz University of Medical
   Science; Tabriz University of Medical Science; Tabriz University of
   Medical Science; Tabriz University of Medical Science
RP Hasanzadeh, M (通讯作者)，Tabriz Univ Med Sci, Drug Appl Res Ctr, Tabriz, Iran.
EM hasanzadehm@tbzmed.ac.ir
RI Saadati, Arezoo/ADD-0286-2022; Mobed, Ahmad/HZJ-8181-2023; Mokhtarzadeh,
   Ahad/V-3748-2017; Mobed, Ahmad/ABD-9842-2020
OI Mobed, Ahmad/0000-0001-8939-3688; Mokhtarzadeh,
   Ahad/0000-0002-4515-8675; Mobed, Ahmad/0000-0001-8939-3688
FU Tabriz University of Medical Sciences
FX This research work was supported by Tabriz University of Medical
   Sciences.
CR Ashrafi H, 2019, MICROCHEM J, V145, P1050, DOI 10.1016/j.microc.2018.12.017
   BAIN CD, 1989, J AM CHEM SOC, V111, P7164, DOI 10.1021/ja00200a040
   BEJ AK, 1991, APPL ENVIRON MICROB, V57, P597, DOI 10.1128/AEM.57.2.597-600.1991
   Cheung MKL, 2003, LANGMUIR, V19, P5846, DOI 10.1021/la027039x
   Diculescu VC, 2016, TRAC-TREND ANAL CHEM, V79, P23, DOI 10.1016/j.trac.2016.01.019
   Doleans A, 2004, J CLIN MICROBIOL, V42, P458, DOI 10.1128/JCM.42.1.458-460.2004
   Gao HW, 2010, J IRAN CHEM SOC, V7, P119, DOI 10.1007/BF03245868
   Hasanzadeh M, 2018, ANAL SCI, V34, P355, DOI 10.2116/analsci.34.355
   Hasanzadeh M, 2018, INT J BIOL MACROMOL, V120, P2048, DOI 10.1016/j.ijbiomac.2018.09.208
   Hasanzadeh M, 2018, INT J BIOL MACROMOL, V120, P422, DOI 10.1016/j.ijbiomac.2018.08.092
   Hasanzadeh M, 2018, INT J BIOL MACROMOL, V118, P1082, DOI 10.1016/j.ijbiomac.2018.06.091
   Hasanzadeh M, 2017, MAT SCI ENG C-MATER, V76, P1424, DOI 10.1016/j.msec.2017.02.038
   Hasanzadeh M, 2017, TRAC-TREND ANAL CHEM, V86, P107, DOI 10.1016/j.trac.2016.11.001
   Jadzinsky PD, 2007, SCIENCE, V318, P430, DOI 10.1126/science.1148624
   Joux F, 2000, MICROBES INFECT, V2, P1523, DOI 10.1016/S1286-4579(00)01307-1
   KAUFMANN AF, 1981, AM J EPIDEMIOL, V114, P337, DOI 10.1093/oxfordjournals.aje.a113200
   Liu AL, 2012, TRAC-TREND ANAL CHEM, V37, P101, DOI 10.1016/j.trac.2012.03.008
   Malekzad H, 2017, INT J BIOL MACROMOL, V105, P522, DOI 10.1016/j.ijbiomac.2017.07.069
   MILLAN KM, 1993, ANAL CHEM, V65, P2317, DOI 10.1021/ac00065a025
   Miranda-Castro R, 2007, ANAL CHEM, V79, P4050, DOI 10.1021/ac062260q
   Mirzaie A, 2019, INT J BIOL MACROMOL, V123, P1091, DOI 10.1016/j.ijbiomac.2018.11.139
   Mobed A, 2019, INT J BIOL MACROMOL, V128, P692, DOI 10.1016/j.ijbiomac.2019.01.125
   Mobed A, 2019, INT J BIOL MACROMOL, V121, P1295, DOI 10.1016/j.ijbiomac.2018.09.074
   Morio F, 2008, INT J HYG ENVIR HEAL, V211, P403, DOI 10.1016/j.ijheh.2007.06.002
   Moses S, 2004, LANGMUIR, V20, P11134, DOI 10.1021/la0492815
   Osipov AV, 2005, BIOCHEM BIOPH RES CO, V328, P177, DOI 10.1016/j.bbrc.2004.12.154
   Ostatna V, 2005, BIOELECTROCHEMISTRY, V67, P205, DOI 10.1016/j.bioelechem.2004.07.008
   Palecek E, 2002, TALANTA, V56, P809, DOI 10.1016/S0039-9140(01)00649-X
   Park EJ, 2010, TALANTA, V82, P904, DOI 10.1016/j.talanta.2010.05.041
   Rai V, 2012, TALANTA, V98, P112, DOI 10.1016/j.talanta.2012.06.055
   Rantakokko-Jalava K, 2001, J CLIN MICROBIOL, V39, P2904, DOI 10.1128/JCM.39.8.2904-2910.2001
   Rashid J.I.A., 2017, SENS BIOSENSING RES, V16, P19, DOI [10.1016/j.sbsr.2017.09.001, DOI 10.1016/J.SBSR.2017.09.001]
   Reischl U, 2002, J CLIN MICROBIOL, V40, P3814, DOI 10.1128/JCM.40.10.3814-3817.2002
   Saadati A, 2019, INT J BIOL MACROMOL, V132, P748, DOI 10.1016/j.ijbiomac.2019.03.170
   Shadjou N, 2019, MICROCHEM J, V144, P383, DOI 10.1016/j.microc.2018.09.019
   Templeton KE, 2003, J CLIN MICROBIOL, V41, P4016, DOI 10.1128/JCM.41.9.4016-4021.2003
   Wang J, 1999, CHEM-EUR J, V5, P1681, DOI 10.1002/(SICI)1521-3765(19990604)5:6<1681::AID-CHEM1681>3.0.CO;2-U
   Wilson DA, 2007, J CLIN MICROBIOL, V45, P257, DOI 10.1128/JCM.01552-06
   Wilson DA, 2003, J CLIN MICROBIOL, V41, P3327, DOI 10.1128/JCM.41.7.3327-3330.2003
   Zamani-Kalajahi M, 2015, SURF ENG, V31, P194, DOI 10.1179/1743294414Y.0000000349
   Zelada-Guillen GA, 2010, ANAL CHEM, V82, P9254, DOI 10.1021/ac101739b
   Zhang DD, 2010, BIOSENS BIOELECTRON, V25, P1088, DOI 10.1016/j.bios.2009.09.032
NR 42
TC 17
Z9 17
U1 4
U2 35
PU ELSEVIER
PI AMSTERDAM
PA RADARWEG 29, 1043 NX AMSTERDAM, NETHERLANDS
SN 0026-265X
EI 1095-9149
J9 MICROCHEM J
JI Microchem J.
PD JUL
PY 2019
VL 148
BP 708
EP 716
DI 10.1016/j.microc.2019.05.027
PG 9
WC Chemistry, Analytical
WE Science Citation Index Expanded (SCI-EXPANDED)
SC Chemistry
GA IH4WK
UT WOS:000474492600086
DA 2023-06-30
ER

PT J
AU Kurbanoglu, S
   Ozkan, SA
   Merkoci, A
AF Kurbanoglu, Sevinc
   Ozkan, Sibel A.
   Merkoci, Arben
TI Nanomaterials-based enzyme electrochemical biosensors operating through
   inhibition for biosensing applications
SO BIOSENSORS & BIOELECTRONICS
LA English
DT Review
DE Nanomaterials; Enzyme; Biosensors; Enzyme inhibition
ID NAFION MODIFIED ELECTRODE; REDUCED GRAPHENE OXIDE; CARBON NANOTUBES;
   GOLD NANOPARTICLES; AMPEROMETRIC BIOSENSOR; QUANTUM DOTS;
   ORGANOPHOSPHATE PESTICIDES; HORSERADISH-PEROXIDASE; PLATINUM
   NANOPARTICLES; CARBAMATE PESTICIDES
AB In recent years great progress has been made in applying nanomaterials to design novel biosensors. Use of nanomaterials offers to biosensing platforms exceptional optical, electronic and magnetic properties. Nanomaterials can increase the surface of the transducing area of the sensors that in turn bring an increase in catalytic behaviors. They have large surface-to-volume ratio, controlled morphology and structure that also favor miniaturization, an interesting advantage when the sample volume is a critical issue. Biosensors have great potential for achieving detect-to-protect devices: devices that can be used in detections of pollutants and other treating compounds/analytes (drugs) protecting citizens' life. After a long term focused scientific and financial efforts/supports biosensors are expected now to fulfill their promise such as being able to perform sampling and analysis of complex samples with interest for clinical or environment fields. Among all types of biosensors, enzymatic biosensors, the most explored biosensing devices, have an interesting property, the inherent inhibition phenomena given the enzyme-substrate complex formation. The exploration of such phenomena is making remarkably important their application as research and applied tools in diagnostics. Different inhibition biosensor systems based on nanomaterials modification has been proposed and applied. The role of nanomaterials in inhibition-based biosensors for the analyses of different groups of drugs as well as contaminants such as pesticides, phenolic compounds and others, are discussed in this review. This deep analysis of inhibition-based biosensors that employ nanomaterials will serve researchers as a guideline for further improvements and approaching of these devices to real sample applications so as to reach society needs and such biosensor market demands.
C1 [Kurbanoglu, Sevinc; Merkoci, Arben] CSIC, Nanobioelect & Biosensors Grp, Catalan Inst Nanosci & Nanotechnol ICN2, Campus UAB, Barcelona 08193, Spain.
   [Kurbanoglu, Sevinc; Merkoci, Arben] Barcelona Inst Sci & Technol, Campus UAB, Barcelona 08193, Spain.
   [Kurbanoglu, Sevinc; Ozkan, Sibel A.] Ankara Univ, Fac Pharm, Dept Analyt Chem, TR-06100 Ankara, Turkey.
   [Merkoci, Arben] ICREA, Pg Lluis Co 23, Barcelona 08010, Spain.
C3 Autonomous University of Barcelona; Barcelona Institute of Science &
   Technology; Catalan Institute of Nanoscience & Nanotechnology (ICN2);
   Consejo Superior de Investigaciones Cientificas (CSIC); Autonomous
   University of Barcelona; Barcelona Institute of Science & Technology;
   Ankara University; ICREA
RP Merkoci, A (通讯作者)，CSIC, Nanobioelect & Biosensors Grp, Catalan Inst Nanosci & Nanotechnol ICN2, Campus UAB, Barcelona 08193, Spain.; Merkoci, A (通讯作者)，Barcelona Inst Sci & Technol, Campus UAB, Barcelona 08193, Spain.
EM arben.merkoci@icn2.cat
RI Merkoçi, Arben/C-7211-2008; OZKAN, Sibel A./Q-7183-2017; Ozkan, Sibel
   A./P-1743-2019; Kurbanoglu, Sevinc/AAG-5743-2021
OI Merkoçi, Arben/0000-0003-2486-8085; OZKAN, Sibel A./0000-0001-7494-3077;
   Ozkan, Sibel A./0000-0001-7494-3077; Kurbanoglu,
   Sevinc/0000-0002-7079-7604
FU Ankara University [BAP 14L0237002]; MINECO [MAT2014-52485-P,
   SEV-2013-0295]; Secretaria d'Universitats i Recerca del Departament
   d'Economia i Coneixement de la Generalitat de Catalunya [2014 SGR 260];
   ICREA Funding Source: Custom
FX S. Kurbanoglu acknowledges the support given by Ankara University BAP
   14L0237002 for her PhD thesis project. Nanobiosensors and Bioelectronics
   Group acknowledges the support from MINECO (project MAT2014-52485-P and
   Severo Ochoa Program, Grant SEV-2013-0295) and Secretaria d'Universitats
   i Recerca del Departament d'Economia i Coneixement de la Generalitat de
   Catalunya (2014 SGR 260).
CR Altavilla C., 2011, INORGANIC NANOPARTIC, P33
   Amine A, 2006, BIOSENS BIOELECTRON, V21, P1405, DOI 10.1016/j.bios.2005.07.012
   Amine A, 2016, BIOSENS BIOELECTRON, V76, P180, DOI 10.1016/j.bios.2015.07.010
   Amine A, 2014, TALANTA, V118, P368, DOI 10.1016/j.talanta.2013.10.025
   Ansari SA, 2012, BIOTECHNOL ADV, V30, P512, DOI 10.1016/j.biotechadv.2011.09.005
   Aragay G, 2012, CHEM REV, V112, P5317, DOI 10.1021/cr300020c
   Arduini F, 2014, ADV BIOCHEM ENG BIOT, V140, P299, DOI 10.1007/10_2013_224
   Arduini F, 2009, ANAL LETT, V42, P1258, DOI 10.1080/00032710902901913
   Attar A, 2015, BIOELECTROCHEMISTRY, V101, P84, DOI 10.1016/j.bioelechem.2014.08.003
   Balasubramanian K, 2006, ANAL BIOANAL CHEM, V385, P452, DOI 10.1007/s00216-006-0314-8
   Barberis A, 2015, BIOSENS BIOELECTRON, V67, P214, DOI 10.1016/j.bios.2014.08.019
   Benitez-Martinez S, 2016, ANALYST, V141, P2688, DOI 10.1039/c6an00357e
   Besteman K, 2003, NANO LETT, V3, P727, DOI 10.1021/nl034139u
   Brownson DAC, 2011, ANALYST, V136, P2084, DOI 10.1039/c0an00875c
   Brownson DAC, 2010, ANALYST, V135, P2768, DOI 10.1039/c0an00590h
   Castaneda MT, 2007, BIOSENS BIOELECTRON, V22, P1961, DOI 10.1016/j.bios.2006.08.031
   Cesarino I, 2012, FOOD CHEM, V135, P873, DOI 10.1016/j.foodchem.2012.04.147
   Cevik E, 2012, SENSOR ACTUAT B-CHEM, V173, P396, DOI 10.1016/j.snb.2012.07.026
   Chang TS, 2009, INT J MOL SCI, V10, P2440, DOI 10.3390/ijms10062440
   Chauhan N, 2012, ELECTROCHIM ACTA, V67, P79, DOI 10.1016/j.electacta.2012.02.012
   Chauhan N, 2011, BIOSENS BIOELECTRON, V29, P82, DOI 10.1016/j.bios.2011.07.070
   Chauhan N, 2011, ANAL CHIM ACTA, V701, P66, DOI 10.1016/j.aca.2011.06.014
   Chen D, 2010, CHEM SOC REV, V39, P3157, DOI 10.1039/b923596e
   Chen SH, 2013, MICROCHIM ACTA, V180, P15, DOI 10.1007/s00604-012-0904-4
   Chu X, 2007, TALANTA, V71, P2040, DOI 10.1016/j.talanta.2006.09.013
   Colovic MB, 2013, CURR NEUROPHARMACOL, V11, P315, DOI 10.2174/1570159X11311030006
   Cornish-Bowden A, 1988, ENZYME KINETICS
   Cornish-Bowden A., 1976, PRINCIPLES ENZYME KI, P52
   Cozzi F, 2005, PURE APPL CHEM, V77, P843, DOI 10.1351/pac200577050843
   Crew A, 2011, BIOSENS BIOELECTRON, V26, P2847, DOI 10.1016/j.bios.2010.11.018
   Datta S, 2013, 3 BIOTECH, V3, P1, DOI 10.1007/s13205-012-0071-7
   de Castro MDL, 2003, BIOSENS BIOELECTRON, V18, P279, DOI 10.1016/S0956-5663(02)00175-6
   Ding JW, 2014, SENSOR ACTUAT B-CHEM, V199, P284, DOI 10.1016/j.snb.2014.04.012
   DIXON M, 1953, BIOCHEM J, V55, P170, DOI 10.1042/bj0550170
   Dong J, 2012, J SOLID STATE ELECTR, V16, P3783, DOI 10.1007/s10008-012-1812-6
   Dresselhaus M.S., 1996, SCI FULLERENES CARBO
   Du D, 2010, BIOSENS BIOELECTRON, V25, P2503, DOI 10.1016/j.bios.2010.04.018
   Du D, 2010, SENSOR ACTUAT B-CHEM, V146, P337, DOI 10.1016/j.snb.2010.02.053
   Du D, 2010, BIOSENS BIOELECTRON, V25, P1370, DOI 10.1016/j.bios.2009.10.032
   Du D, 2010, SENSOR ACTUAT B-CHEM, V143, P524, DOI 10.1016/j.snb.2009.09.051
   Dubach J. M., 2013, TXB NANONEUROSCIENCE, P203
   Edmonds T. E., 2013, CHEM SENSORS
   El-Metwally T. H., 2010, MED ENZYMOLOGY SIMPL, P57
   El-Moghazy AY, 2016, FOOD CHEM, V203, P73, DOI 10.1016/j.foodchem.2016.02.014
   Evtugyn GA, 1998, TALANTA, V46, P465, DOI 10.1016/S0039-9140(97)00313-5
   Evtugyn GA, 2014, TALANTA, V127, P9, DOI 10.1016/j.talanta.2014.03.048
   Fernandez-Garcia M, 2004, CHEM REV, V104, P4063, DOI 10.1021/cr030032f
   Gao HC, 2015, BIOSENS BIOELECTRON, V65, P404, DOI 10.1016/j.bios.2014.10.067
   Gao X, 2016, ANALYST, V141, P1105, DOI [10.1039/C5AN02163D, 10.1039/c5an02163d]
   Gill R, 2008, ANGEW CHEM INT EDIT, V47, P7602, DOI 10.1002/anie.200800169
   Grieshaber D, 2008, SENSORS-BASEL, V8, P1400, DOI 10.3390/s8031400
   Gronow M, 1991, BIOTECHNOL SCI BUS, V20, P355
   Han E, 2015, ANAL BIOCHEM, V486, P102, DOI 10.1016/j.ab.2015.07.001
   Haruta M, 2001, APPL CATAL A-GEN, V222, P427, DOI 10.1016/S0926-860X(01)00847-X
   HEDBERG K, 1991, SCIENCE, V254, P410, DOI 10.1126/science.254.5030.410
   Hu TX, 2016, BIOSENS BIOELECTRON, V77, P451, DOI 10.1016/j.bios.2015.09.068
   HUMMERS WS, 1958, J AM CHEM SOC, V80, P1339, DOI 10.1021/ja01539a017
   Huo DQ, 2014, SENSOR ACTUAT B-CHEM, V199, P410, DOI 10.1016/j.snb.2014.04.016
   Iijima S, 2002, PHYSICA B, V323, P1, DOI 10.1016/S0921-4526(02)00869-4
   Ion AC, 2010, MAT SCI ENG C-MATER, V30, P817, DOI 10.1016/j.msec.2010.03.017
   Ivanov AN, 2011, TALANTA, V85, P216, DOI 10.1016/j.talanta.2011.03.045
   Ivanov Y, 2010, J MOL CATAL B-ENZYM, V63, P141, DOI 10.1016/j.molcatb.2010.01.005
   Jeyapragasam T, 2014, SENSOR ACTUAT B-CHEM, V191, P681, DOI 10.1016/j.snb.2013.10.054
   Jha N, 2010, NANOSCALE, V2, P806, DOI 10.1039/b9nr00336c
   Ju KJ, 2015, MICROCHIM ACTA, V182, P2427, DOI 10.1007/s00604-015-1584-7
   Kamat PV, 2010, J PHYS CHEM LETT, V1, P520, DOI 10.1021/jz900265j
   Kaur N, 2016, J ELECTROANAL CHEM, V775, P121, DOI 10.1016/j.jelechem.2016.05.037
   Kennedy J. F., 1985, HDB ENZYM BIOTECHNOL, V2, P147
   Kerman K, 2008, TRAC-TREND ANAL CHEM, V27, P585, DOI 10.1016/j.trac.2008.05.004
   Kittelson DB, 1998, J AEROSOL SCI, V29, P575, DOI 10.1016/S0021-8502(97)10037-4
   Kuila T, 2011, BIOSENS BIOELECTRON, V26, P4637, DOI 10.1016/j.bios.2011.05.039
   Kurbanoglu S, 2015, BIOSENS BIOELECTRON, V67, P670, DOI 10.1016/j.bios.2014.10.014
   Li XY, 2015, BIOSENS BIOELECTRON, V64, P1, DOI 10.1016/j.bios.2014.08.006
   Li YP, 2016, CHINESE J CHEM, V34, P82, DOI 10.1002/cjoc.201500747
   Li YR, 2010, SCI CHINA CHEM, V53, P820, DOI 10.1007/s11426-010-0105-0
   Lin YH, 2005, FRONT BIOSCI, V10, P492, DOI 10.2741/1545
   Lineweaver H, 1934, J AM CHEM SOC, V56, P658, DOI 10.1021/ja01318a036
   Liu Q, 2011, J CHROMATOGR A, V1218, P197, DOI 10.1016/j.chroma.2010.11.022
   Liu T, 2011, SENSOR ACTUAT B-CHEM, V160, P1255, DOI 10.1016/j.snb.2011.09.059
   Liu T, 2011, MICROCHIM ACTA, V175, P129, DOI 10.1007/s00604-011-0665-5
   Liu XQ, 2016, ANAL CHIM ACTA, V911, P59, DOI 10.1016/j.aca.2016.01.024
   Lu C., 2010, ENZYME INHIBITION DR
   Luo XL, 2006, ELECTROANAL, V18, P319, DOI 10.1002/elan.200503415
   Malhotra BD, 2005, CURR APPL PHYS, V5, P92, DOI 10.1016/j.cap.2004.06.021
   Marcano DC, 2010, ACS NANO, V4, P4806, DOI 10.1021/nn1006368
   Marin S, 2012, ELECTROANAL, V24, P459, DOI 10.1002/elan.201100576
   Marinov I, 2010, J MOL CATAL B-ENZYM, V62, P67, DOI 10.1016/j.molcatb.2009.09.005
   Mayorga-Martinez CC, 2014, J MATER CHEM B, V2, P2233, DOI 10.1039/c3tb21765e
   Mello LD, 2002, FOOD CHEM, V77, P237, DOI 10.1016/S0308-8146(02)00104-8
   Mena ML, 2005, ANAL BIOCHEM, V336, P20, DOI 10.1016/j.ab.2004.07.038
   Merkoci A, 2006, MICROCHIM ACTA, V152, P157, DOI 10.1007/s00604-005-0439-z
   Merkoci A, 2005, TRAC-TREND ANAL CHEM, V24, P826, DOI 10.1016/j.trac.2005.03.019
   Merkoci A, 2013, ELECTROANAL, V25, P15, DOI 10.1002/elan.201200476
   Metters J. P., 2014, NANOSENSORS CHEM BIO, P54
   Michaelis L, 1913, BIOCHEM Z, V49, P333
   Minh C. T., 1985, ION SELECTIVE ELECTR, V7, P41
   Mishra RK, 2012, BIOSENS BIOELECTRON, V32, P56, DOI 10.1016/j.bios.2011.11.028
   Mohanraj V. J., 2006, Tropical Journal of Pharmaceutical Research, V5, P561
   Mukhopadhyay K, 2003, LANGMUIR, V19, P3858, DOI 10.1021/la0268202
   Nesakumar N, 2016, BIOSENS BIOELECTRON, V77, P1070, DOI 10.1016/j.bios.2015.11.010
   Niemeyer CM, 2001, ANGEW CHEM INT EDIT, V40, P4128, DOI 10.1002/1521-3773(20011119)40:22<4128::AID-ANIE4128>3.0.CO;2-S
   Novoselov KS, 2012, NATURE, V490, P192, DOI 10.1038/nature11458
   Novoselov KS, 2004, SCIENCE, V306, P666, DOI 10.1126/science.1102896
   Oliveira TMBF, 2014, BIOELECTROCHEMISTRY, V98, P20, DOI 10.1016/j.bioelechem.2014.02.003
   Oliveira TMBF, 2013, BIOSENS BIOELECTRON, V47, P292, DOI 10.1016/j.bios.2013.03.026
   Parolo C, 2013, BIOSENS BIOELECTRON, V40, P412, DOI 10.1016/j.bios.2012.06.049
   Patel PD, 2002, TRAC-TREND ANAL CHEM, V21, P96, DOI 10.1016/S0165-9936(01)00136-4
   Ribeiro FWP, 2014, BIOELECTROCHEMISTRY, V95, P7, DOI 10.1016/j.bioelechem.2013.09.005
   Perez-Lopez B, 2012, MICROCHIM ACTA, V179, P1, DOI 10.1007/s00604-012-0871-9
   Pingarron JM, 2008, ELECTROCHIM ACTA, V53, P5848, DOI 10.1016/j.electacta.2008.03.005
   Pohanka M, 2008, J APPL BIOMED, V6, P57, DOI 10.32725/jab.2008.008
   Qiu CC, 2013, COLLOID SURFACE B, V103, P129, DOI 10.1016/j.colsurfb.2012.10.017
   Qu YH, 2010, BIOELECTROCHEMISTRY, V77, P139, DOI 10.1016/j.bioelechem.2009.08.001
   RAO CNR, 1995, MAT SCI ENG R, V15, P209, DOI 10.1016/S0927-796X(95)00181-6
   Ray S.C., 2015, APPL GRAPHENE GRAPHE, DOI 10.1016/C2014-0-02615-9
   Reina A, 2009, NANO LETT, V9, P30, DOI 10.1021/nl801827v
   Resch-Genger U, 2008, NAT METHODS, V5, P763, DOI 10.1038/NMETH.1248
   Rivas L, 2015, ANAL CHEM, V87, P5167, DOI 10.1021/acs.analchem.5b00890
   Rivas L, 2014, ELECTROANAL, V26, P1287, DOI 10.1002/elan.201400027
   Rodr?guez J.A., 2007, SYNTHESIS PROPERTIES
   Sassolas A., 2012, J ANAL CHEM+, V3, P210, DOI [DOI 10.4236/AJAC.2012.33030, 10.4236/ajac.2012.33030]
   Saxena U, 2016, BIOSENS BIOELECTRON, V75, P196, DOI 10.1016/j.bios.2015.08.042
   SCHELLER F, 1989, ANALYST, V114, P653, DOI 10.1039/an9891400653
   Scott A. O, 1998, BIOSENSORS FOOD ANAL
   Shan CS, 2009, ANAL CHEM, V81, P2378, DOI 10.1021/ac802193c
   Shulga O, 2007, ELECTROCHEM COMMUN, V9, P935, DOI 10.1016/j.elecom.2006.11.021
   Sinha R, 2010, ANAL CHIM ACTA, V661, P195, DOI 10.1016/j.aca.2009.12.020
   Sole S, 2003, CRIT REV ANAL CHEM, V33, P89, DOI 10.1080/727072334
   Su CY, 2011, ACS NANO, V5, P2332, DOI 10.1021/nn200025p
   Suarez-Martinez I., 2012, ADV CARBON NANOMATER
   Sutter PW, 2008, NAT MATER, V7, P406, DOI 10.1038/nmat2166
   Tamayo J, 2013, CHEM SOC REV, V42, P1287, DOI 10.1039/c2cs35293a
   Thevenot DR, 1999, PURE APPL CHEM, V71, P2333, DOI 10.1351/pac199971122333
   Tischer W, 1999, TRENDS BIOTECHNOL, V17, P326, DOI 10.1016/S0167-7799(99)01322-0
   Tiwari P. M., 2015, APPL NANOSCIENCE PHO, P249
   TRANMINH C, 1990, BIOSENS BIOELECTRON, V5, P461, DOI 10.1016/0956-5663(90)80035-C
   Trojanowicz M, 2002, ELECTROANAL, V14, P1311, DOI 10.1002/1521-4109(200211)14:19/20<1311::AID-ELAN1311>3.0.CO;2-7
   Tung VC, 2009, NAT NANOTECHNOL, V4, P25, DOI [10.1038/nnano.2008.329, 10.1038/NNANO.2008.329]
   Turan J, 2016, SENSOR ACTUAT B-CHEM, V228, P278, DOI 10.1016/j.snb.2016.01.034
   Turner APF, 2013, CHEM SOC REV, V42, P3184, DOI 10.1039/c3cs35528d
   Valentini F, 2004, SENSOR ACTUAT B-CHEM, V100, P117, DOI 10.1016/j.snb.2003.12.036
   Van Dyk JS, 2011, CHEMOSPHERE, V82, P291, DOI 10.1016/j.chemosphere.2010.10.033
   Vavrova J, 2012, J APPL BIOMED, V10, P1, DOI 10.2478/v10136-012-0002-2
   Vicentini FC, 2016, ENZYME MICROB TECH, V84, P17, DOI 10.1016/j.enzmictec.2015.12.004
   Wang J, 2006, BIOSENS BIOELECTRON, V21, P1887, DOI 10.1016/j.bios.2005.10.027
   Wang J, 2005, ELECTROANAL, V17, P7, DOI 10.1002/elan.200403113
   Wang K, 2011, ANALYST, V136, P3349, DOI 10.1039/c1an15227k
   Wei M, 2015, SENSOR ACTUAT B-CHEM, V211, P290, DOI 10.1016/j.snb.2015.01.112
   Wei M, 2014, MICROCHIM ACTA, V181, P121, DOI 10.1007/s00604-013-1078-4
   Wilson GS, 2000, CHEM REV, V100, P2693, DOI 10.1021/cr990003y
   Wu S, 2013, SENSOR ACTUAT B-CHEM, V177, P724, DOI 10.1016/j.snb.2012.11.069
   Wu S, 2011, BIOSENS BIOELECTRON, V27, P82, DOI 10.1016/j.bios.2011.06.020
   Yang L, 2013, TALANTA, V113, P135, DOI 10.1016/j.talanta.2013.03.025
   Yang MH, 2006, BIOSENS BIOELECTRON, V21, P1125, DOI 10.1016/j.bios.2005.04.009
   Zamfir LG, 2011, BIOSENS BIOELECTRON, V26, P3692, DOI 10.1016/j.bios.2011.02.001
   Zhai C, 2014, ENZYME MICROB TECH, V58-59, P8, DOI 10.1016/j.enzmictec.2014.02.004
   Zhai C, 2013, BIOSENS BIOELECTRON, V42, P124, DOI 10.1016/j.bios.2012.10.058
   Zhang QQ, 2016, RSC ADV, V6, P24698, DOI 10.1039/c5ra21799g
   Zhang YY, 2015, BIOSENS BIOELECTRON, V67, P287, DOI 10.1016/j.bios.2014.08.036
   Zhao HY, 2015, BIOSENS BIOELECTRON, V65, P23, DOI 10.1016/j.bios.2014.10.007
   Zhao J, 2011, ELECTROCHEM COMMUN, V13, P31, DOI 10.1016/j.elecom.2010.11.005
   Zheng YY, 2015, SENSOR ACTUAT B-CHEM, V210, P389, DOI 10.1016/j.snb.2015.01.003
   Zhou Q, 2013, BIOSENS BIOELECTRON, V49, P25, DOI 10.1016/j.bios.2013.04.037
NR 163
TC 136
Z9 139
U1 11
U2 471
PU ELSEVIER ADVANCED TECHNOLOGY
PI OXFORD
PA OXFORD FULFILLMENT CENTRE THE BOULEVARD, LANGFORD LANE, KIDLINGTON,
   OXFORD OX5 1GB, OXON, ENGLAND
SN 0956-5663
EI 1873-4235
J9 BIOSENS BIOELECTRON
JI Biosens. Bioelectron.
PD MAR 15
PY 2017
VL 89
BP 886
EP 898
DI 10.1016/j.bios.2016.09.102
PN 2
PG 13
WC Biophysics; Biotechnology & Applied Microbiology; Chemistry, Analytical;
   Electrochemistry; Nanoscience & Nanotechnology
WE Science Citation Index Expanded (SCI-EXPANDED)
SC Biophysics; Biotechnology & Applied Microbiology; Chemistry;
   Electrochemistry; Science & Technology - Other Topics
GA EG3UE
UT WOS:000390969400027
PM 27818056
OA Green Accepted
DA 2023-06-30
ER

PT J
AU Janegitz, BC
   Medeiros, RA
   Rocha, RC
   Fatibello, O
AF Janegitz, Bruno C.
   Medeiros, Roberta A.
   Rocha-Filho, Romeu C.
   Fatibello-Filho, Orlando
TI Direct electrochemistry of tyrosinase and biosensing for phenol based on
   gold nanoparticles electrodeposited on a boron-doped diamond electrode
SO DIAMOND AND RELATED MATERIALS
LA English
DT Article
DE Tyrosinase biosensor; Enzyme electrode direct electron transfer; Gold
   nanoparticle electrodeposition; Phenol determination
ID SQUARE-WAVE VOLTAMMETRY; AMPEROMETRIC BIOSENSOR; COMPOSITE; SURFACES;
   BEHAVIOR; FILM; ELECTROANALYSIS; IMMOBILIZATION; DEGRADATION; PALLADIUM
AB Tyrosinase (Tyr)-based biosensors might be interesting devices for fast analytical screening of phenols, especially if gold nanoparticles (AuNPs) are used as mediators of the direct electron transfer (DET) reaction between enzyme and electrode substrate. Therefore, by immobilizing Tyr on AuNPs electrodeposited on a boron-doped diamond (BDD) electrode. The best conditions (applied potential and deposition time) to electrodeposit AuNPs on BDD were selected by factorial design; homogeneously distributed quasi-spherical AuNPs (33 nm average diameter) were obtained by applying -0.4 V vs. Ag/AgCl (3 M KCl) for 40 s. Then, Tyr was immobilized on AuNPs previously modified using cystamine and glutaraldehyde. The occurrence of DET between the electrode surface and the Tyr active site was verified by cyclic voltammetry. yielding the following parameter values: formal redox potential, 115 mV vs. Ag/AgCl (3 M KCl); transfer coefficient, 0.45; heterogeneous electron transfer rate constant, 0.032 s(-1). Using square-wave voltammetry (SWV), a sensitive electrochemical reduction of phenol was attained: concentration range, 0.10-11.0 mu M; detection limit, 0.07 mu M; intra-day and inter-day repeatability RSDs, 3.4% and 4.24%, respectively; reasonably good stability (only 15% response decrease after 30 days). Furthermore, the obtained apparent Michaelis-Menten kinetic constant for phenol (13.0 mu M) is quite good when compared to the ones reported in the literature. Hence, the developed Tyr-AuNPs/BDD biosensor exhibits good sensitivity, stability, and reproducibility for the determination of phenol by SWV. (C) 2012 Elsevier B.V. All rights reserved.
C1 [Janegitz, Bruno C.; Medeiros, Roberta A.; Rocha-Filho, Romeu C.; Fatibello-Filho, Orlando] Univ Fed Sao Carlos, Dept Quim, BR-13560970 Sao Carlos, SP, Brazil.
C3 Universidade Federal de Sao Carlos
RP Fatibello, O (通讯作者)，Univ Fed Sao Carlos, Dept Quim, CP 676, BR-13560970 Sao Carlos, SP, Brazil.
EM bello@ufscar.br
RI Medeiros, Roberta/O-3672-2015; Janegitz, Bruno/I-3248-2012; Janegitz,
   Bruno/ABB-5833-2021; Fatibello-Filho, Orlando/D-2228-2012; Rocha-Filho,
   Romeu C./E-9681-2012; Medeiros, Roberta/AAS-4081-2021; Medeiros, Roberta
   Antigo/W-6851-2019
OI Janegitz, Bruno/0000-0001-9707-9795; Janegitz,
   Bruno/0000-0001-9707-9795; Fatibello-Filho, Orlando/0000-0002-6923-2227;
   Rocha-Filho, Romeu C./0000-0003-4699-2423; Medeiros, Roberta
   Antigo/0000-0002-0751-6187
FU FAPESP [Proc. 2011/00601-9, 2008/09893-0]; CNPq; CAPES; National
   Institute of Science and Technology of Bioanalytical (INCTBio)
FX We gratefully acknowledge the Brazilian funding agencies FAPESP (Proc.
   2011/00601-9 and 2008/09893-0), CNPq, and CAPES, as well as the National
   Institute of Science and Technology of Bioanalytical (INCTBio), for
   financial support and scholarships.
CR Anderson R.L., 1987, PRACTICAL STAT ANAL
   Andrade LS, 2008, J HAZARD MATER, V153, P252, DOI 10.1016/j.jhazmat.2007.08.046
   Andrade LS, 2009, ELECTROANAL, V21, P1475, DOI 10.1002/elan.200804551
   Andrade LS, 2006, J BRAZIL CHEM SOC, V17, P369, DOI 10.1590/S0103-50532006000200022
   Apetrei C, 2011, ELECTROCHIM ACTA, V56, P8919, DOI 10.1016/j.electacta.2011.07.127
   Bard A. J., 2001, ELECTROCHEMICAL METH
   Batchelor-McAuley C, 2006, ANALYST, V131, P106, DOI 10.1039/b513751a
   Campbell FW, 2010, ANAL BIOANAL CHEM, V396, P241, DOI 10.1007/s00216-009-3063-7
   Campuzano S, 2003, ANAL CHIM ACTA, V494, P187, DOI 10.1016/S0003-2670(03)00919-X
   Chen LY, 2008, J ELECTROANAL CHEM, V617, P7, DOI 10.1016/j.jelechem.2008.01.009
   Chikae M, 2006, ELECTROCHEM COMMUN, V8, P1375, DOI 10.1016/j.elecom.2006.06.019
   Codognoto L, 2002, DIAM RELAT MATER, V11, P1670, DOI 10.1016/S0925-9635(02)00134-6
   Dong WJ, 2010, BIOSENS BIOELECTRON, V25, P1043, DOI 10.1016/j.bios.2009.09.022
   Fiorentino D, 2010, BIOSENS BIOELECTRON, V25, P2033, DOI 10.1016/j.bios.2010.01.033
   Gandini D, 1999, NEW DIAM FRONT C TEC, V9, P303
   Guo SJ, 2009, TRAC-TREND ANAL CHEM, V28, P96, DOI 10.1016/j.trac.2008.10.014
   HALL GF, 1988, ANAL CHIM ACTA, V213, P113, DOI 10.1016/S0003-2670(00)81345-8
   Harfield JC, 2011, ELECTROANAL, V23, P931, DOI 10.1002/elan.201000658
   Hupert M, 2003, DIAM RELAT MATER, V12, P1940, DOI 10.1016/S0925-9635(03)00260-7
   Kochana J, 2008, ANAL BIOANAL CHEM, V391, P1275, DOI 10.1007/s00216-007-1798-6
   Komsiyska L, 2008, ELECTROCHIM ACTA, V54, P168, DOI 10.1016/j.electacta.2008.08.013
   LAVIRON E, 1979, J ELECTROANAL CHEM, V101, P19, DOI 10.1016/S0022-0728(79)80075-3
   Li YF, 2006, ANAL BIOCHEM, V349, P33, DOI 10.1016/j.ab.2005.11.017
   Limat M, 2009, ELECTROCHIM ACTA, V54, P2410, DOI 10.1016/j.electacta.2008.02.050
   Liu SQ, 2003, J ELECTROANAL CHEM, V540, P61, DOI 10.1016/S0022-0728(02)01276-7
   Lu LM, 2010, ANAL CHIM ACTA, V665, P146, DOI 10.1016/j.aca.2010.03.033
   Lupetti KO, 2004, ANAL LETT, V37, P1833, DOI 10.1081/AL-120039429
   Mang J, 2009, BIOSENS BIOELECTRON, V24, P1858, DOI 10.1016/j.bios.2008.09.012
   Medeiros RA, 2008, TALANTA, V76, P685, DOI 10.1016/j.talanta.2008.04.015
   Medeiros RA, 2007, ANAL LETT, V40, P3195, DOI 10.1080/00032710701672459
   Medeiros RA, 2010, ANAL CHEM, V82, P8658, DOI 10.1021/ac101921f
   Michalowicz J, 2007, POL J ENVIRON STUD, V16, P347
   Moghaddam AB, 2008, J APPL ELECTROCHEM, V38, P1233, DOI 10.1007/s10800-008-9541-3
   Mohammadi A, 2009, INT J ELECTROCHEM SC, V4, P895
   Montilla F, 2003, ELECTROCHIM ACTA, V48, P3891, DOI 10.1016/S0013-4686(03)00526-7
   Murray R. W., 1984, ELECTROANALYTICAL CH
   ONNERFJORD P, 1995, BIOSENS BIOELECTRON, V10, P607, DOI 10.1016/0956-5663(95)96937-T
   Oyama M, 2010, ANAL SCI, V26, P1, DOI 10.2116/analsci.26.1
   Peckova K, 2009, CRIT REV ANAL CHEM, V39, P148, DOI 10.1080/10408340903011812
   Price NC, 1989, FUNDAMENTALS ENZYMOL
   Roy K, 2008, BIOORG MED CHEM LETT, V18, P2604, DOI 10.1016/j.bmcl.2008.03.035
   Salazar-Banda GR, 2006, ELECTROCHIM ACTA, V51, P4612, DOI 10.1016/j.electacta.2005.12.039
   Sanz VC, 2005, ANAL CHIM ACTA, V528, P1, DOI 10.1016/j.aca.2004.10.007
   Sine G, 2005, ELECTROCHIM ACTA, V50, P2249, DOI 10.1016/j.electacta.2004.10.008
   Stradiotto NR, 2009, ELECTROANAL, V21, P2627, DOI 10.1002/elan.200900325
   Szunerits S, 2008, CR CHIM, V11, P1004, DOI 10.1016/j.crci.2008.01.015
   Tang L, 2009, ANAL BIOANAL CHEM, V393, P1677, DOI 10.1007/s00216-008-2560-4
   Tembe S, 2006, ANAL BIOCHEM, V349, P72, DOI 10.1016/j.ab.2005.11.016
   Toghill KE, 2010, ELECTROANAL, V22, P1947, DOI 10.1002/elan.201000072
   Vieira IC, 1997, ANAL LETT, V30, P895
   WANG J, 1994, ANALYST, V119, P455, DOI 10.1039/an9941900455
   Wei M, 2008, ADV FUNCT MATER, V18, P1414, DOI 10.1002/adfm.200701099
   Welch CM, 2006, ANAL BIOANAL CHEM, V384, P601, DOI 10.1007/s00216-005-0230-3
   Ye BX, 1997, TALANTA, V44, P831, DOI 10.1016/S0039-9140(96)02121-2
   Zejli H, 2008, ANAL CHIM ACTA, V612, P198, DOI 10.1016/j.aca.2008.02.029
   Zhao Q, 2005, ELECTROANAL, V17, P85, DOI 10.1002/elan.200403123
   Zhou YL, 2007, BIOSENS BIOELECTRON, V22, P822, DOI 10.1016/j.bios.2006.03.001
   Zhou YL, 2006, ELECTROCHEM COMMUN, V8, P1811, DOI 10.1016/j.elecom.2006.08.022
NR 58
TC 54
Z9 55
U1 2
U2 183
PU ELSEVIER SCIENCE SA
PI LAUSANNE
PA PO BOX 564, 1001 LAUSANNE, SWITZERLAND
SN 0925-9635
EI 1879-0062
J9 DIAM RELAT MATER
JI Diam. Relat. Mat.
PD MAY
PY 2012
VL 25
BP 128
EP 133
DI 10.1016/j.diamond.2012.02.023
PG 6
WC Materials Science, Multidisciplinary; Materials Science, Coatings &
   Films; Physics, Applied; Physics, Condensed Matter
WE Science Citation Index Expanded (SCI-EXPANDED)
SC Materials Science; Physics
GA 951RE
UT WOS:000304736900025
DA 2023-06-30
ER

PT J
AU Gutierrez, FA
   Rubianes, MD
   Rivas, GA
AF Gutierrez, F. A.
   Rubianes, M. D.
   Rivas, G. A.
TI New bioanalytical platform based on the use of avidin for the successful
   exfoliation of multi-walled carbon nanotubes and the robust anchoring of
   biomolecules. Application for hydrogen peroxide biosensing
SO ANALYTICA CHIMICA ACTA
LA English
DT Article
DE Carbon nanotubes functionalization; Multi-walled carbon nanotubes;
   Avidin; Horseradish peroxidase; Hydrogen peroxide biosensor
ID GLUCOSE-OXIDASE CHARACTERIZATION; NONCOVALENT FUNCTIONALIZATION;
   CAPACITANCE SPECTROSCOPY; SECONDARY STRUCTURE; CYTOCHROME-C; DISPERSION;
   ELECTRODE; HEMOGLOBIN; COMPOSITE; SURFACE
AB We are reporting an innovative building-block for the development of biosensors based on the non-covalent functionalization of multi-walled carbon nanotubes (MWCNTs) with avidin (MWCNTs-avidin). In this work, at variance with previous reports, avidin has the double role of simultaneously being the exfoliating agent of MWCNTs and the platform for anchoring different biotinylated biomolecules. The optimum dispersion was obtained by sonicating for 5.0 min 0.50 mgmL(-1) MWCNTs with 1.00 mgmL(-1) avidin solution prepared in 50:50 v/v ethanol/water. As proof-of-concept, we immobilized biotinylated horseradish peroxidase (b-HRP) at glassy carbon electrodes (GCE) modified with MWCNTs-avidin to develop a hydrogen peroxide biosensor using hydroquinone as redox mediator. Surface plasmon resonance, electrochemical impedance spectroscopy, cyclic voltammetry and amperometry demonstrated that, even after the partial denaturation of avidin due to the drastic conditions used to functionalize the MWCNTs, it preserves the biorecognition properties and efficiently interacts with biotinylated horseradish peroxidase (b-HRP). The analytical characteristics of the resulting hydrogen peroxide biosensor are the following: linear range between 1.0 x 10(-6) M and 1.4 x 10(-5) M, sensitivity of (1.37 +/- 0.04) x 10(5) mu AM(-1), detection limit of 24 nM and reproducibility of 2.9%. The sensor was challenged with different samples, a mouthwash solution, human blood serum and milk, with very good performance. (C) 2019 Elsevier B.V. All rights reserved.
C1 [Gutierrez, F. A.; Rubianes, M. D.; Rivas, G. A.] Univ Nacl Cordoba, Fac Ciencias Quim, INFIQC, Haya Torre S-N,Ciudad Univ, RA-5000 Cordoba, Argentina.
C3 National University of Cordoba
RP Rubianes, MD; Rivas, GA (通讯作者)，Univ Nacl Cordoba, Fac Ciencias Quim, INFIQC, Haya Torre S-N,Ciudad Univ, RA-5000 Cordoba, Argentina.
EM rubianes@fcq.unc.edu.ar; grivas@fcq.unc.edu.ar
OI Rubianes, Maria/0000-0003-0729-7401
FU PIP-CONICET; SECyT- UNC [2018-2021, PICT 2016-1261]
FX The authors thank PIP-CONICET (PIP 2015), SECyT- UNC (2018-2021) and
   PICT 2016-1261 for the financial support.
CR Ata MS, 2018, CARBON, V130, P584, DOI 10.1016/j.carbon.2018.01.066
   Baghayeri M, 2017, J ELECTROANAL CHEM, V784, P69, DOI 10.1016/j.jelechem.2016.12.006
   Baskaran D, 2005, CHEM MATER, V17, P3389, DOI 10.1021/cm047866e
   Bueno PR, 2015, PHYS CHEM CHEM PHYS, V17, P9375, DOI 10.1039/c4cp06015f
   Bueno PR, 2014, ANAL CHEM, V86, P1337, DOI 10.1021/ac403135b
   Bueno PR, 2013, ANAL CHEM, V85, P411, DOI 10.1021/ac303018d
   Bueno PR, 2012, J PHYS CHEM B, V116, P8822, DOI 10.1021/jp303700f
   Buono PR, 2014, ANAL CHEM, V86, P1997, DOI 10.1021/ac4031708
   Cheng QH, 2010, J PHYS CHEM C, V114, P8821, DOI 10.1021/jp101431h
   Dai HX, 2017, BIOSENS BIOELECTRON, V95, P131, DOI 10.1016/j.bios.2017.04.021
   Dalmasso PR, 2013, BIOSENS BIOELECTRON, V39, P76, DOI 10.1016/j.bios.2012.06.041
   Nieto CHD, 2018, SENSOR ACTUAT B-CHEM, V263, P377, DOI 10.1016/j.snb.2018.02.094
   Eguilaz M, 2016, MICROCHEM J, V128, P161, DOI 10.1016/j.microc.2016.04.018
   Eguilaz M, 2016, SENSOR ACTUAT B-CHEM, V225, P74, DOI 10.1016/j.snb.2015.11.011
   Eguilaz M, 2015, SENSOR ACTUAT B-CHEM, V216, P629, DOI 10.1016/j.snb.2015.03.112
   Feng TT, 2017, ELECTROANAL, V29, P662, DOI 10.1002/elan.201600512
   Gautam V, 2018, INT J BIOL MACROMOL, V111, P1124, DOI 10.1016/j.ijbiomac.2018.01.094
   Gong CC, 2017, SENSOR ACTUAT B-CHEM, V239, P890, DOI 10.1016/j.snb.2016.08.108
   GREEN NM, 1966, BIOCHEM J, V100, P614, DOI 10.1042/bj1000614
   Gupta S, 2018, INT J BIOL MACROMOL, V108, P687, DOI 10.1016/j.ijbiomac.2017.12.038
   Gutierrez A, 2018, ELECTROANAL, V30, P1416, DOI 10.1002/elan.201800034
   Gutierrez F, 2012, SENSOR ACTUAT B-CHEM, V161, P191, DOI 10.1016/j.snb.2011.10.010
   Herec M, 2008, BBA-BIOMEMBRANES, V1778, P872, DOI 10.1016/j.bbamem.2007.12.004
   Jalit Y, 2008, ELECTROANAL, V20, P1623, DOI 10.1002/elan.200804259
   Liu YD, 2017, BIOSENS BIOELECTRON, V87, P101, DOI 10.1016/j.bios.2016.08.015
   Luque GL, 2011, ELECTROCHIM ACTA, V56, P9121, DOI 10.1016/j.electacta.2011.07.036
   Maduraiveeran G, 2018, BIOSENS BIOELECTRON, V103, P113, DOI 10.1016/j.bios.2017.12.031
   McCreery RL, 2008, CHEM REV, V108, P2646, DOI 10.1021/cr068076m
   Mercante LA, 2017, APPL SURF SCI, V407, P162, DOI 10.1016/j.apsusc.2017.02.156
   Miranda DA, 2016, PHYS CHEM CHEM PHYS, V18, P25984, DOI 10.1039/c6cp01659f
   Nandini S, 2017, SENSOR ACTUAT B-CHEM, V245, P726, DOI 10.1016/j.snb.2017.02.003
   Palestino G, 2008, SENSOR ACTUAT B-CHEM, V135, P27, DOI 10.1016/j.snb.2008.07.013
   Primo EN, 2013, ANAL CHIM ACTA, V805, P19, DOI 10.1016/j.aca.2013.10.039
   Primo EN, 2014, BIOELECTROCHEMISTRY, V99, P8, DOI 10.1016/j.bioelechem.2014.05.002
   Primo EN, 2013, COLLOID SURFACE B, V108, P329, DOI 10.1016/j.colsurfb.2013.02.028
   Rivas GA, 2017, APPL MATER TODAY, V9, P566, DOI 10.1016/j.apmt.2017.10.005
   Arribas A, 2007, ANAL CHIM ACTA, V596, P183, DOI 10.1016/j.aca.2007.06.014
   Savalia R, 2017, BIOSENS BIOELECTRON, V98, P371, DOI 10.1016/j.bios.2017.07.011
   Setaro A., 2017, J PHYS CONDENS MATT, V29, DOI [10.1088/1361-665X/aa8886, DOI 10.1088/1361-665X/AA8886]
   Soylemez S, 2017, ACS SENSORS, V2, P1123, DOI 10.1021/acssensors.7b00323
   Tiwari JN, 2016, ACS NANO, V10, P46, DOI 10.1021/acsnano.5b05690
   Wang F, 2001, J PHYS CHEM B, V105, P7857, DOI 10.1021/jp0104177
   Wu YJ, 2017, SENSOR ACTUAT B-CHEM, V244, P1022, DOI 10.1016/j.snb.2017.01.048
   Zhao WR, 2018, J ELECTROANAL CHEM, V818, P181, DOI 10.1016/j.jelechem.2018.04.036
   Zhu ZZ, 2017, NANO-MICRO LETT, V9, DOI 10.1007/s40820-017-0128-6
NR 45
TC 17
Z9 17
U1 1
U2 71
PU ELSEVIER
PI AMSTERDAM
PA RADARWEG 29, 1043 NX AMSTERDAM, NETHERLANDS
SN 0003-2670
EI 1873-4324
J9 ANAL CHIM ACTA
JI Anal. Chim. Acta
PD AUG 13
PY 2019
VL 1065
BP 12
EP 20
DI 10.1016/j.aca.2019.03.022
PG 9
WC Chemistry, Analytical
WE Science Citation Index Expanded (SCI-EXPANDED)
SC Chemistry
GA HT9XM
UT WOS:000464926000002
PM 31005144
DA 2023-06-30
ER

PT J
AU Wang, X
   Cheng, MZ
   Yang, Q
   Wei, HY
   Xia, A
   Wang, LH
   Ben, Y
   Zhou, Q
   Yang, ZB
   Huang, XH
AF Wang, Xiang
   Cheng, Mengzhu
   Yang, Qing
   Wei, Haiyan
   Xia, Ao
   Wang, Lihong
   Ben, Yue
   Zhou, Qing
   Yang, Zhenbiao
   Huang, Xiaohua
TI A living plant cell-based biosensor for real-time monitoring invisible
   damage of plant cells under heavy metal stress
SO SCIENCE OF THE TOTAL ENVIRONMENT
LA English
DT Article
DE Heavy metals; Living plant cell-based biosensor; Vitronectin-like
   protein; Plants; Invisible damage
ID VITRONECTIN-LIKE PROTEIN; LANTHANUM III; CHLOROPLAST ULTRASTRUCTURE;
   ACID-RAIN; CONTAMINATION; GROWTH; IMMUNOASSAY; ENDOCYTOSIS; ELEMENTS;
   CHINA
AB Heavy metals inevitably cause invisible or visible damage to plants, leading to significant economic losses. Therefore, it is necessary to develop a method for timely monitoring the damage of plants under the stress of heavy metals. Here, vitronectin-like proteins (VN) on the surface of plant cells is as an important biomarker for monitoring damage of plants under the stress of heavy metals. A living plant cell-based biosensor is constructed to monitor invisible damage of plant cells induced by cadmium [Cd(II)] or lead [Pb(II)]. To fabricate this sensor, L-cysteine was first modified on the glassy carbon electrode followed by the modification of anti-IgG-Au antibody. Then, the living plant cells, incubated with the anti-VN, were modified onto the electrode. The sensor worked by determining the change in electrochemical impedance. Cd(II) and Pb(II) was detected in the linear dynamic range of 45-210 and 120-360 mu mol.L-1, respectively. And the detection limit of Cd(II) and Pb(II) of this biosensor was 18.5 nmol.L-1 [with confidence interval (95%) 18.4-18.6 nmol.L-1] and 25.6 nmol.L-1 [with confidence interval (95%) 25.4-25.8 nmol.L-1], respectively. In both Arabidopsis and soybean, when the content of VN increased by about 20 times under the stress of Cd(II) or Pb(II), which means when the electron-transfer resistance increased by 35%, chlorophyll content showed significant decrease about 17%. Therefore, by establishing a quantitative relationship among the content of biomarker, the electron-transfer resistance and chlorophyll content in plant cells, the invisible damage of plants under the stress of heavy metals was detected. These results can provide a reference method for early-onset warning systems for heavy metal pollution in the environment. (C) 2019 Elsevier B.V. All rights reserved.
C1 [Wang, Xiang; Cheng, Mengzhu; Yang, Qing; Wei, Haiyan; Xia, Ao; Ben, Yue; Huang, Xiaohua] Nanjing Normal Univ, Natl & Local Joint Engn Res Ctr Biomed Funct Mat, Jiangsu Collaborat Innovat Ctr Biomed Funct Mat, Sch Chem & Mat Sci, Nanjing 210023, Jiangsu, Peoples R China.
   [Wang, Lihong; Zhou, Qing] Jiangnan Univ, State Key Lab Food Sci & Technol, Wuxi 214122, Jiangsu, Peoples R China.
   [Yang, Zhenbiao] Univ Calif Riverside, Ctr Plant Cell Biol, Inst Integrat Genome Biol, Dept Bot & Plant Sci, Riverside, CA 92521 USA.
C3 Nanjing Normal University; Jiangnan University; University of California
   System; University of California Riverside
RP Huang, XH (通讯作者)，Nanjing Normal Univ, Natl & Local Joint Engn Res Ctr Biomed Funct Mat, Jiangsu Collaborat Innovat Ctr Biomed Funct Mat, Sch Chem & Mat Sci, Nanjing 210023, Jiangsu, Peoples R China.
EM huangxiaohuanjnu@yahoo.com
OI WANG, Xiang/0000-0001-7242-6332
FU National Natural Science Foundation of China [21371100, 21501068,
   31170477]; Programs Foundation of Ministry of Education of China
   [20130093120006]; Priority Academic ProgramDevelopment of Jiangsu Higher
   Education Institutions
FX We thank X.W. Deng (Peking University), C.H. Huang (Peking University),
   G.B. Jiang (Research Center for Eco-Environmental Sciences, Chinese
   Academy of Sciences) and H.X. Ju (Nanjing University) for their valuable
   suggestions on the project. This work was supported by the National
   Natural Science Foundation of China (21371100, 21501068, 31170477),
   Ph.D. Programs Foundation of Ministry of Education of China
   (20130093120006), the Priority Academic ProgramDevelopment of Jiangsu
   Higher Education Institutions.
CR Atassi M. Z., 1984, MOL IMMUNOLOGY
   Baek SH, 2019, BIOSENS BIOELECTRON, V123, P223, DOI 10.1016/j.bios.2018.08.064
   BUCHANAN BB, 2000, BIOCH MOL BIOL PLANT
   Cai LM, 2019, SCI TOTAL ENVIRON, V650, P725, DOI 10.1016/j.scitotenv.2018.09.081
   Cheng MZ, 2018, ECOTOX ENVIRON SAFE, V158, P94, DOI 10.1016/j.ecoenv.2018.04.021
   Fan LS, 2015, TRENDS PLANT SCI, V20, P388, DOI 10.1016/j.tplants.2015.03.014
   Fischer S, 2017, SCI REP-UK, V7, DOI 10.1038/s41598-017-03540-z
   Guo ZQ, 2019, J HAZARD MATER, V364, P143, DOI 10.1016/j.jhazmat.2018.09.045
   Han MY, 2015, J RARE EARTH, V33, P1228, DOI 10.1016/S1002-0721(14)60549-4
   Hoagland DR, 1920, SCIENCE, V52, P562, DOI 10.1126/science.52.1354.562
   Hu CY, 2019, SCI TOTAL ENVIRON, V669, P41, DOI 10.1016/j.scitotenv.2019.02.425
   Hu HQ, 2016, ENVIRON SCI POLLUT R, V23, P8902, DOI 10.1007/s11356-015-5962-9
   Hu HQ, 2016, ECOTOX ENVIRON SAFE, V127, P43, DOI 10.1016/j.ecoenv.2016.01.008
   Huang Y, 2019, SCI TOTAL ENVIRON, V651, P3034, DOI 10.1016/j.scitotenv.2018.10.185
   Juknys R, 2012, CENT EUR J BIOL, V7, P299, DOI 10.2478/s11535-012-0012-9
   Kamani H, 2017, INT J ENVIRON SCI TE, V14, P2675, DOI 10.1007/s13762-017-1327-x
   Kolotov B A, 2003, Dokl Biol Sci, V393, P550, DOI 10.1023/B:DOBS.0000010321.42939.1d
   Landrigan PJ, 2018, LANCET, V391, P462, DOI 10.1016/S0140-6736(17)32345-0
   Leavesley DI, 2013, IUBMB LIFE, V65, P807, DOI 10.1002/iub.1203
   Lee S, 2017, ENVIRON POLLUT, V231, P154, DOI 10.1016/j.envpol.2017.08.007
   Liu GL, 2009, BIOMED ENVIRON SCI, V22, P188, DOI 10.1016/S0895-3988(09)60044-1
   Lu Y, 2010, ACTA PHYSIOL PLANT, V32, P583, DOI 10.1007/s11738-009-0436-7
   Marquez A, 2017, BIOSENS BIOELECTRON, V97, P136, DOI 10.1016/j.bios.2017.05.051
   Mello LD, 2006, BIOSENS BIOELECTRON, V21, P1374, DOI 10.1016/j.bios.2005.05.012
   Pandey LK, 2019, SCI TOTAL ENVIRON, V651, P323, DOI 10.1016/j.scitotenv.2018.09.057
   Peng Q, 2009, J RARE EARTH, V27, P304, DOI 10.1016/S1002-0721(08)60238-0
   Prasad M.N.V, 1999, HEAVY METAL STRESS P, DOI [10.1002/9783527628964.ch8, DOI 10.1002/9783527628964.CH8]
   Pundir CS, 2019, BIOSENS BIOELECTRON, V123, P36, DOI 10.1016/j.bios.2018.09.067
   Qi L, 2016, ATMOSPHERE-BASEL, V7, DOI 10.3390/atmos7120153
   Wan DJ, 2018, POL J ENVIRON STUD, V27, P881, DOI 10.15244/pjoes/76285
   Wang LH, 2017, ECOTOX ENVIRON SAFE, V145, P227, DOI 10.1016/j.ecoenv.2017.07.039
   Wang LH, 2014, P NATL ACAD SCI USA, V111, P12936, DOI 10.1073/pnas.1413376111
   Weigel D., 2002, EUR J SOC THEORY, V10, P339, DOI [10.1177/1368431007080699, DOI 10.1177/1368431007080699]
   Wen KJ, 2011, CHEMOSPHERE, V84, P601, DOI 10.1016/j.chemosphere.2011.03.054
   Xiang JJ, 2010, ENVIRON POLLUT, V158, P1376, DOI 10.1016/j.envpol.2010.01.002
   Yang Q, 2016, ENVIRON EXP BOT, V130, P86, DOI 10.1016/j.envexpbot.2016.05.011
   Zhang F, 2018, CHEMOSPHERE, V202, P377, DOI 10.1016/j.chemosphere.2018.03.086
   Zhang X, 2018, J ENVIRON MANAGE, V223, P132, DOI 10.1016/j.jenvman.2018.06.025
   Zhang XB, 2016, ECOTOX ENVIRON SAFE, V126, P62, DOI 10.1016/j.ecoenv.2015.12.014
   Zhou XW, 2019, SCI TOTAL ENVIRON, V650, P3054, DOI 10.1016/j.scitotenv.2018.09.094
NR 40
TC 13
Z9 13
U1 11
U2 83
PU ELSEVIER
PI AMSTERDAM
PA RADARWEG 29, 1043 NX AMSTERDAM, NETHERLANDS
SN 0048-9697
EI 1879-1026
J9 SCI TOTAL ENVIRON
JI Sci. Total Environ.
PD DEC 20
PY 2019
VL 697
AR 134097
DI 10.1016/j.scitotenv.2019.134097
PG 10
WC Environmental Sciences
WE Science Citation Index Expanded (SCI-EXPANDED)
SC Environmental Sciences & Ecology
GA JR5MI
UT WOS:000499668600005
PM 31484090
DA 2023-06-30
ER

PT J
AU Lin, JY
   Jiang, XX
   Yu, JR
   Wei, XP
   Li, JP
AF Lin Jing-Yu
   Jiang Xin-Xin
   Yu Jia-Rui
   Wei Xiao-Ping
   Li Jian-Ping
TI A Novel Biosensor of Acetylcholinesterase Immobilized in Metal Organic
   Framework Based on Gold Nanoflower for Detection of Glyphosate
SO CHINESE JOURNAL OF ANALYTICAL CHEMISTRY
LA Chinese
DT Article
DE Biosensor; Metal organic framework; Enzyme immobilization; Glyphosate;
   Gold nanoflower; Nafion-Teflon polymer membrane
ID MOLECULARLY IMPRINTED POLYMER; ENZYME IMMOBILIZATION; NANOPARTICLES;
   PESTICIDES; SENSOR; NANOCOMPOSITES; COMPOSITES; ELECTRODE; DESIGN
AB An electrochemical biosensor based on gold nanoflower ( GNF) and metal organic framework ( MOF) immobilized acetylcholinesterase ( AChE) was constructed and used for highly sensitive detection of glyphosate. Firstly , Nafion-Teflon polymer film was formed on glassy carbon electrode ( GCE) , and GNF with good dispersion was obtained by electrodeposition. Then p-aminothiophenol ( 4-ATP ) was self-assembled on the surface of GNF, and then AChE was immobilized on the electrode by the interaction of amide bond with 4-ATP. Finally, MOF was formed by electropolymerization in a solution containing AChE and 4-ATP functionalized gold nanoparticles ( Au@ 4-ATP) , and more AChE was immobilized to prepare AChE sensor (MOF/AChE/GNF/GCE ) . The biocatalytic activity of the sensor was investigated , and glyphosate was indirectly determined by voltammetry according to the inhibitory effect of glyphosate on the hydrolysis of thioacetylcholine iodide catalyzed by AChE. The logarithm of glyphosate concentration in the range of 5. 0 x 10(-16)-1. 0 x 10(-10) mol/L exhibited a good linear relationship with the current response of differential pulse voltammetry ( DPV) , and the detection limit was 1. 3 x 10(-16) mol/L (S/N = 3 ) . The results showed that the method overcame the deficiencies of low enzyme loading, easy aggregation , poor activity , and poor conductivity of MOF itself when conventional MOF was used to immobilize enzymes, and had extremely high sensitivity. The sensor was used for determination of glyphosate in vegetables.
C1 [Lin Jing-Yu; Jiang Xin-Xin; Yu Jia-Rui; Wei Xiao-Ping; Li Jian-Ping] Guilin Univ Technol, Coll Chem & Bioengn, Guilin 541004, Peoples R China.
   [Li Jian-Ping] Guilin Univ Technol, Coll Environm Sci & Engn, Guilin 541004, Peoples R China.
C3 Guilin University of Technology; Guilin University of Technology
RP Wei, XP; Li, JP (通讯作者)，Guilin Univ Technol, Coll Chem & Bioengn, Guilin 541004, Peoples R China.; Li, JP (通讯作者)，Guilin Univ Technol, Coll Environm Sci & Engn, Guilin 541004, Peoples R China.
EM xpwei@glut.edu.cn; likianping@263.net
RI LI, WEI/ISS-1208-2023; wei, xiao/ISB-6027-2023; Wang,
   Jing/IQW-3496-2023; li, jian/IAQ-2794-2023
OI Wang, Jing/0000-0002-8296-2961; 
FU Guangxi Natural Science Foundation, China [2021GXNSFAA196011]
FX Supported by the Guangxi Natural Science Foundation, China (No.
   2021GXNSFAA196011).
CR Akdogan A, 2014, ANAL LETT, V47, P675, DOI 10.1080/00032719.2013.845901
   Alcocer MJC, 2000, J AGR FOOD CHEM, V48, P4053, DOI 10.1021/jf990917l
   Altinkaynak C, 2016, ENZYME MICROB TECH, V93-94, P105, DOI 10.1016/j.enzmictec.2016.06.011
   [Anonymous], 27632019 GB NAT STAN
   Babaei A, 2013, SENSOR ACTUAT B-CHEM, V176, P543, DOI 10.1016/j.snb.2012.09.021
   Bao J, 2019, SENSOR ACTUAT B-CHEM, V279, P95, DOI 10.1016/j.snb.2018.09.118
   Ben-Amram Y, 2010, ANALYST, V135, P2952, DOI 10.1039/c0an00268b
   Boeris V, 2014, ANAL CHIM ACTA, V814, P23, DOI 10.1016/j.aca.2014.01.034
   Crespilho FN, 2006, ELECTROCHEM COMMUN, V8, P1665, DOI 10.1016/j.elecom.2006.07.032
   Cui HF, 2018, BIOSENS BIOELECTRON, V99, P223, DOI 10.1016/j.bios.2017.07.068
   Debouttiere PJ, 2006, ADV FUNCT MATER, V16, P2330, DOI 10.1002/adfm.200600242
   Dong SY, 2018, ACS APPL MATER INTER, V10, P14665, DOI 10.1021/acsami.8b00702
   Du D, 2007, BIOSENS BIOELECTRON, V23, P130, DOI 10.1016/j.bios.2007.03.008
   Er E, 2017, SENSOR ACTUAT B-CHEM, V238, P779, DOI 10.1016/j.snb.2016.07.108
   Harshit D, 2017, FOOD CHEM, V230, P448, DOI 10.1016/j.foodchem.2017.03.083
   Honaiser T. C., 2019, Industrial Biotechnology, V15, P35, DOI 10.1089/ind.2018.0028
   Huang S, 2019, J AGR FOOD CHEM, V67, P11244, DOI 10.1021/acs.jafc.9b03624
   Jesionowski T, 2014, ADSORPTION, V20, P801, DOI 10.1007/s10450-014-9623-y
   Jia LP, 2020, BIOELECTROCHEMISTRY, V131, DOI 10.1016/j.bioelechem.2019.107392
   Jiang XX, 2017, PROG CHEM, V29, P1206, DOI 10.7536/PC170619
   Kumar P, 2015, BIOSENS BIOELECTRON, V70, P469, DOI 10.1016/j.bios.2015.03.066
   Kumar THV, 2019, ANAL CHIM ACTA, V1074, P131, DOI 10.1016/j.aca.2019.05.011
   Lee C, 2008, SCIENCE, V321, P385, DOI 10.1126/science.1157996
   Li YP, 2017, SENSOR ACTUAT B-CHEM, V238, P945, DOI 10.1016/j.snb.2016.07.152
   Liang B, 2020, BIOSENS BIOELECTRON, V148, DOI 10.1016/j.bios.2019.111825
   Liang H, 2016, NANOSCALE, V8, P6071, DOI 10.1039/c5nr08734a
   Liu P, 2003, CHINESE J INORG CHEM, V19, P350
   Lu X, 2018, SENSOR ACTUAT B-CHEM, V255, P2575, DOI 10.1016/j.snb.2017.09.063
   Schulze H, 2003, BIOSENS BIOELECTRON, V18, P201, DOI 10.1016/S0956-5663(02)00184-7
   Song YG, 2018, RSC ADV, V8, P27008, DOI 10.1039/c8ra04596h
   Tel-Vered R, 2016, SMALL, V12, P51, DOI 10.1002/smll.201501367
   Wang MF, 2010, CHINESE J ANAL CHEM, V38, P125, DOI 10.3724/SP.J.1096.2010.00125
   Wang SM, 2019, ACS APPL NANO MATER, V2, P6646, DOI 10.1021/acsanm.9b01517
   Wei M, 2015, SENSOR ACTUAT B-CHEM, V211, P290, DOI 10.1016/j.snb.2015.01.112
   Wei XP, 2017, ANAL METHODS-UK, V9, P1771, DOI 10.1039/c6ay03320b
   Wu T, 2017, MICROCHIM ACTA, V184, P2901, DOI 10.1007/s00604-017-2281-5
   Yao TT, 2019, BIOSENS BIOELECTRON, V145, DOI 10.1016/j.bios.2019.111705
   Yu GX, 2015, BIOSENS BIOELECTRON, V68, P288, DOI 10.1016/j.bios.2015.01.005
   Zdarta J, 2018, CATALYSTS, V8, DOI 10.3390/catal8020092
   Zhang N, 2014, ANALYST, V139, P4620, DOI [10.1039/c4an00855c, 10.1039/C4AN00855C]
   Zhang XY, 2014, SENSOR ACTUAT B-CHEM, V200, P69, DOI 10.1016/j.snb.2014.04.028
   Zhang Y, 2017, J SOLID STATE ELECTR, V21, P2117, DOI 10.1007/s10008-017-3560-0
   Zhao HY, 2015, BIOSENS BIOELECTRON, V65, P23, DOI 10.1016/j.bios.2014.10.007
NR 43
TC 3
Z9 3
U1 12
U2 76
PU SCIENCE PRESS
PI BEIJING
PA 16 DONGHUANGCHENGGEN NORTH ST, BEIJING, 100717, PEOPLES R CHINA
SN 0253-3820
EI 1872-2040
J9 CHINESE J ANAL CHEM
JI Chin. J. Anal. Chem.
PD NOV
PY 2021
VL 49
IS 11
BP 1834
EP 1844
DI 10.19756/j.issn.0253-3820.211095
PG 11
WC Chemistry, Analytical
WE Science Citation Index Expanded (SCI-EXPANDED)
SC Chemistry
GA WV8KY
UT WOS:000717480500007
DA 2023-06-30
ER

PT J
AU Khalil, I
   Yehye, WA
   Julkapli, NM
   Ibn Sina, A
   Chowdhury, FI
   Khandaker, MU
   Hsiao, VKS
   Basirun, WJ
AF Khalil, Ibrahim
   Yehye, Wageeh A.
   Julkapli, Nurhidayatullaili Muhd
   Ibn Sina, Abu Ali
   Chowdhury, Faisal Islam
   Khandaker, Mayeen Uddin
   Hsiao, Vincent K. S.
   Basirun, Wan Jefrey
TI Simultaneous detection of dual food adulterants using graphene oxide and
   gold nanoparticle based surface enhanced Raman scattering duplex DNA
   biosensor
SO VIBRATIONAL SPECTROSCOPY
LA English
DT Article
DE Raman tag; Intercalation; Food adulterant; Split-probe; duplex
   detection; Sandwich assay
ID SINGLE-MOLECULE SERS; MULTIPLEX PCR; HOT-SPOTS; PORCINE MATERIALS;
   PATHOGEN DNA; PLATFORM; SPECTROSCOPY; ASSAY; COLLOIDS; BUFFALO
AB Development of a facile, fast, sensitive and multiplex DNA detection for the quantitative verification of food adulterant is of high significance these days. RT-PCR, and nanoparticle based fluorescence and electrochemical detection techniques have been successfully used in clinical medicine. However, requirements of preconditioning steps and fluorescence dye labeling in RT-PCR, inherent photobleaching and overlapping spectra of fluorescent probe in fluorescent assay, are the few drawbacks that urge to find a suitable alternative. Surface-enhanced Raman scattering (SERS) provides molecule specific fingerprint spectra, could be a strategic to resolve the limitations. Here, we report a SERS based duplex DNA detection strategy for simultaneous and quantitative detection of a meat adulterant (pork) and an endangered species - Malayan Box Turtle (MBT). In the biosensing strategy, SERS active dual platforms - graphene oxide-gold nanoparticles (GO-AuNPs) and AuNPs, and uniquely designed Raman tag intercalated short-length signal probe (SP) sequences are used. The sensing principle relies on the covalent linking of SP sequences functionalized AuNPs and capture probe (CP) functionalized GO-AuNPs via hybridization with corresponding target DNA. Coupling of multi-component platforms contributes in huge SERS signal enhancement due to electromagnetic and charge transfer mechanism. The biosensor showed an improved sensitivity in simultaneous detection of both adulterants with limit of detection (LOD) is 1 x 10(-14) M. Moreover, efficiency of SERS biosensor was validated by the DNA extracted from real samples with a LOD of 1 x 10(-13) M. Furthermore, the biosensing approach showed excellent sequence specificity in discriminating DNA sequences of five non-target species and specificity towards single nucleotide differentiation.
C1 [Khalil, Ibrahim; Yehye, Wageeh A.; Julkapli, Nurhidayatullaili Muhd; Basirun, Wan Jefrey] Univ Malaya, Nanotechnol & Catalysis Res Ctr NANOCAT, Inst Adv Studies, Kuala Lumpur 50603, Malaysia.
   [Ibn Sina, Abu Ali] Univ Queensland, Ctr Personalised Nanomed, Australian Inst Bioengn & Nanotechnol AIBN, Corner Coll & Cooper Rd Bldg 75, Brisbane, Qld 4072, Australia.
   [Chowdhury, Faisal Islam] Univ Chittagong, Dept Chem, Chittagong 4331, Bangladesh.
   [Khandaker, Mayeen Uddin] Sunway Univ, Ctr Biomed Phys, Sch Healthcare & Med Sci, Bandar Sunway 47500, Selangor, Malaysia.
   [Hsiao, Vincent K. S.] Natl Chi Nan Univ, Dept Appl Mat & Optoelect Engn, Nantou 54561, Taiwan.
   [Basirun, Wan Jefrey] Univ Malaya, Fac Sci, Dept Chem, Kuala Lumpur 50603, Malaysia.
C3 Universiti Malaya; University of Queensland; University of Chittagong;
   Sunway University; National Chi Nan University; Universiti Malaya
RP Yehye, WA; Julkapli, NM (通讯作者)，Univ Malaya, Nanotechnol & Catalysis Res Ctr NANOCAT, Inst Adv Studies, Kuala Lumpur 50603, Malaysia.
EM wdabdoub@um.edu.my; nurhidayatullaili@um.edu.my
RI Yehye, Wageeh A/I-9135-2012; Julkapli, Nurhidayatullaili
   Muhd/J-3519-2016; Hsiao, Vincent K. S./M-7329-2013; Basirun, Wan
   J./B-8008-2010; Khandaker, Mayeen Uddin/F-5376-2011
OI Julkapli, Nurhidayatullaili Muhd/0000-0001-6672-7972; Hsiao, Vincent K.
   S./0000-0002-6121-7292; Basirun, Wan J./0000-0001-8050-6113; Khandaker,
   Mayeen Uddin/0000-0003-3772-294X
FU University of Malaya, Malaysia [GC001B-14SBS, PG190-2015B]
FX This research work was financially supported by the Grand Challenge
   project (GC001B-14SBS), and Postgraduate Research Grant (PPP)
   (PG190-2015B) of the University of Malaya, Malaysia.
CR Ahamad MNU, 2017, FOOD ADDIT CONTAM A, V34, P2043, DOI 10.1080/19440049.2017.1359752
   Asing, 2016, PLOS ONE, V11, DOI 10.1371/journal.pone.0163436
   Balasubramanian SK, 2010, BIOMATERIALS, V31, P9023, DOI 10.1016/j.biomaterials.2010.08.012
   Braun G, 2007, J AM CHEM SOC, V129, P6378, DOI 10.1021/ja070514z
   Cao YWC, 2002, SCIENCE, V297, P1536, DOI 10.1126/science.297.5586.1536
   Cheng S, 2013, TALANTA, V115, P506, DOI 10.1016/j.talanta.2013.05.065
   Chuang MK, 2014, NANOSCALE, V6, P1573, DOI 10.1039/c3nr05077g
   Chuong TT, 2017, P NATL ACAD SCI USA, V114, P9056, DOI 10.1073/pnas.1700317114
   Duan B, 2015, NANOSCALE, V7, P12606, DOI 10.1039/c5nr02164b
   Eremina OE, 2020, MENDELEEV COMMUN, V30, P18, DOI 10.1016/j.mencom.2020.01.006
   FRENS G, 1973, NATURE-PHYS SCI, V241, P20, DOI 10.1038/physci241020a0
   Hao E, 2004, J CHEM PHYS, V120, P357, DOI 10.1063/1.1629280
   He SJ, 2012, ANAL CHEM, V84, P4622, DOI 10.1021/ac300577d
   Hernandez-Sanchez D, 2018, PHYS CHEM CHEM PHYS, V20, P1685, DOI 10.1039/c7cp04817c
   Heuer-Jungemann A, 2015, J MATER CHEM C, V3, P9379, DOI 10.1039/c5tc01999k
   Hossain MAM, 2017, J AGR FOOD CHEM, V65, P3975, DOI 10.1021/acs.jafc.7b00730
   Hossain MAM, 2017, FOOD CONTROL, V73, P175, DOI 10.1016/j.foodcont.2016.08.008
   Hou B, 2015, MEAT SCI, V101, P90, DOI 10.1016/j.meatsci.2014.11.007
   Kang T, 2010, NANO LETT, V10, P1189, DOI 10.1021/nl1000086
   Khalil I, 2021, MOL CELL PROBE, V59, DOI 10.1016/j.mcp.2021.101758
   Khalil I, 2020, ANALYST, V145, P1414, DOI 10.1039/c9an02106j
   Khalil I, 2019, BIOSENS BIOELECTRON, V131, P214, DOI 10.1016/j.bios.2019.02.028
   Khalil I, 2016, MATERIALS, V9, DOI 10.3390/ma9060406
   Kim WH, 2019, ANALYST, V144, P1768, DOI 10.1039/c8an01745j
   Kneipp K, 2006, TOP APPL PHYS, V103, P261
   Kwon G, 2019, CELLULOSE, V26, P4935, DOI 10.1007/s10570-019-02427-8
   Li CH, 2021, NANO ENERGY, V81, DOI 10.1016/j.nanoen.2020.105585
   Li YG, 2005, NAT BIOTECHNOL, V23, P885, DOI 10.1038/nbt1106
   Li Y, 2016, MONATSH CHEM, V147, P677, DOI 10.1007/s00706-015-1576-7
   Liang X, 2015, NANOSCALE, V7, P20188, DOI 10.1039/c5nr06010a
   Lin TW, 2015, PHYS CHEM CHEM PHYS, V17, P18443, DOI 10.1039/c5cp02805a
   Liu B, 2017, ANAL METHODS-UK, V9, P2633, DOI 10.1039/c7ay00368d
   Maher R., 2012, RAMAN SPECTROSCOPY N, P215, DOI DOI 10.1007/978-3-642-20620-7_10
   Milton JA, 2013, NUCLEIC ACIDS RES, V41, DOI 10.1093/nar/gkt031
   Park SJ, 2002, SCIENCE, V295, P1503, DOI 10.1126/science.1067003
   Prinz J, 2016, SMALL, V12, P5458, DOI 10.1002/smll.201601908
   Qian XM, 2008, J AM CHEM SOC, V130, P14934, DOI 10.1021/ja8062502
   Radziuk D, 2015, PHYS CHEM CHEM PHYS, V17, P21072, DOI 10.1039/c4cp04946b
   SANCHEZCORTES S, 1995, J COLLOID INTERF SCI, V175, P358, DOI 10.1006/jcis.1995.1467
   Sun L, 2007, ANAL CHEM, V79, P3981, DOI 10.1021/ac070078z
   Thavanathan J, 2014, BIOSENS BIOELECTRON, V55, P91, DOI 10.1016/j.bios.2013.11.072
   Tjong V, 2014, CHEM SOC REV, V43, P1612, DOI 10.1039/c3cs60331h
   Wang Q, 2016, BIOSENS BIOELECTRON, V77, P1001, DOI 10.1016/j.bios.2015.10.091
   Wang XF, 2013, ENVIRON SCI-PROC IMP, V15, P2204, DOI 10.1039/c3em00457k
   Xia HB, 2016, LANGMUIR, V32, P5870, DOI 10.1021/acs.langmuir.6b01312
   Xu W, 2020, ANAL BIOANAL CHEM, V412, P4565, DOI 10.1007/s00216-020-02709-2
   Yarbakht M, 2018, TALANTA, V186, P44, DOI 10.1016/j.talanta.2018.04.009
   Yu J, 2020, ANAL CHEM, V92, P14754, DOI 10.1021/acs.analchem.0c03375
   Zhang C, 2018, SENSOR ACTUAT B-CHEM, V258, P163, DOI 10.1016/j.snb.2017.11.080
   Zhang H, 2011, ANAL CHEM, V83, P254, DOI 10.1021/ac1023843
   Zhang H, 2015, BIOSENS BIOELECTRON, V74, P872, DOI 10.1016/j.bios.2015.07.033
   Zhang J, 2007, NAT PROTOC, V2, P2888, DOI 10.1038/nprot.2007.419
   Zhang X, 2013, J PHYS CHEM C, V117, P15677, DOI 10.1021/jp403946x
   Zhang ZL, 2011, CHEM COMMUN, V47, P7407, DOI 10.1039/c1cc11062d
   Zhao XF, 2020, NANOPHOTONICS-BERLIN, V9, P4761, DOI 10.1515/nanoph-2020-0454
   Zhong ZY, 2004, J PHYS CHEM B, V108, P4046, DOI 10.1021/jp037056a
   Zhou W, 2017, ACS NANO, V11, P3532, DOI 10.1021/acsnano.7b00531
NR 57
TC 4
Z9 4
U1 2
U2 12
PU ELSEVIER
PI AMSTERDAM
PA RADARWEG 29, 1043 NX AMSTERDAM, NETHERLANDS
SN 0924-2031
EI 1873-3697
J9 VIB SPECTROSC
JI Vib. Spectrosc.
PD SEP
PY 2021
VL 116
AR 103293
DI 10.1016/j.vibspec.2021.103293
EA AUG 2021
PG 12
WC Chemistry, Analytical; Chemistry, Physical; Spectroscopy
WE Science Citation Index Expanded (SCI-EXPANDED)
SC Chemistry; Spectroscopy
GA US6MX
UT WOS:000697542000003
DA 2023-06-30
ER

PT J
AU Martinez, CCM
   Treo, EF
   Madrid, RE
   Felice, CC
AF Mayorga Martinez, Carmen C.
   Treo, Ernesto F.
   Madrid, Rossana E.
   Felice, Carmelo C.
TI Evaluation of chrono-impedance technique as transduction method for a
   carbon paste/glucose oxidase (CP/GOx) based glucose biosensor
SO BIOSENSORS & BIOELECTRONICS
LA English
DT Article; Proceedings Paper
CT World Congress on Biosensors
CY MAY 26-28, 2010
CL Glasgow, SCOTLAND
DE Carbon paste; Glucose oxidase; Electrochemical Impedance Spectroscopy;
   Amperometric biosensors
ID SPECTROSCOPY; NANOPARTICLES; ELECTRODES
AB The chrono-impedance technique (CIT) for real time determination of glucose concentration in a first generation glucose oxidase/carbon paste electrode was implemented. The biosensor was polarized with a signal composed of 900 mV DC potential and 50 mV(RMS) AC signal at 0.4 Hz. A frequency response analyzer was used to measure the complex impedance (magnitude vertical bar Z vertical bar and phase (Phi)) of the biosensor-bulk interface. Real time measurements were performed while glucose was added to the bulk within a concentration range of 0-40 mM. The cumulative impedance dose-response curves were used to construct calibration curves, both for magnitude and phase. The best fitting was obtained with a hyperbolic equation. Four biosensors were built obtaining five calibration curves for each of them. A single test measurement (unknown glucose concentration) was also obtained after each calibration procedure. Glucose concentrations were estimated with the calibration curves and also measured by colorimetry, the latter being the reference method. Besides, one-way ANOVA test evaluated repeatability. Difference between means was not statistically significant (p > 0.01) for both magnitudes (vertical bar Z vertical bar and Phi). The Student's t-test assessed the differences significance, which produced in all cases p levels lower or equal than 0.44. Thus, CIT was proved to be a reliable method to measure glucose concentration in real time. Moreover, it showed high repeatability and compared well against colorimetry (r(2) = 0.98). (C) 2010 Elsevier B.V. All rights reserved.
C1 [Mayorga Martinez, Carmen C.; Treo, Ernesto F.; Madrid, Rossana E.; Felice, Carmelo C.] Univ Nacl Tucuman, DBI, FACET, RA-4000 San Miguel De Tucuman, Argentina.
   [Mayorga Martinez, Carmen C.; Treo, Ernesto F.; Madrid, Rossana E.; Felice, Carmelo C.] Consejo Nacl Invest Cient & Tecn, INSIBIO, RA-4000 San Miguel De Tucuman, Argentina.
C3 Universidad Nacional de Tucuman; Consejo Nacional de Investigaciones
   Cientificas y Tecnicas (CONICET)
RP Martinez, CCM (通讯作者)，Univ Nacl Tucuman, DBI, FACET, CC 327 Correo Cent, RA-4000 San Miguel De Tucuman, Argentina.
EM carmen.mayorga@gmail.com
RI Mayorga-Martinez, Carmen C./O-1710-2017
OI Mayorga-Martinez, Carmen C./0000-0003-3687-0035
CR Alegret S., 2004, SENSORES ELECTROQUIM, P137
   Bardea A, 1999, CHEM COMMUN, P21, DOI 10.1039/a808319c
   Dong XD, 1997, BIOELECTROCH BIOENER, V42, P63, DOI 10.1016/S0302-4598(96)05140-9
   Galan-Vidal CA, 1997, SENSOR ACTUAT B-CHEM, V45, P55, DOI 10.1016/S0925-4005(97)00270-0
   Ghica ME, 2005, ANAL CHIM ACTA, V532, P145, DOI 10.1016/j.aca.2004.10.058
   Janata J, 1998, ANAL CHEM, V70, p179R
   Jorcin JB, 2006, ELECTROCHIM ACTA, V51, P1473, DOI 10.1016/j.electacta.2005.02.128
   Li AX, 2007, BIOSENS BIOELECTRON, V22, P1716, DOI 10.1016/j.bios.2006.07.033
   Salimi A, 2007, BIOSENS BIOELECTRON, V22, P3146, DOI 10.1016/j.bios.2007.02.002
   Shervedani RK, 2006, BIOELECTROCHEMISTRY, V69, P201, DOI 10.1016/j.bioelechem.2006.01.003
   Wang J, 2001, ELECTROANAL, V13, P13, DOI 10.1002/1521-4109(200101)13:1<13::AID-ELAN13>3.0.CO;2-F
   Yeh YL, 2008, OPT LASER ENG, V46, P666, DOI 10.1016/j.optlaseng.2008.04.008
   Zhang S, 2000, BIOSENS BIOELECTRON, V15, P273, DOI 10.1016/S0956-5663(00)00076-2
   Zhang SX, 2005, BIOELECTROCHEMISTRY, V67, P15, DOI 10.1016/j.bioelechem.2004.12.002
NR 14
TC 14
Z9 14
U1 0
U2 16
PU ELSEVIER ADVANCED TECHNOLOGY
PI OXFORD
PA OXFORD FULFILLMENT CENTRE THE BOULEVARD, LANGFORD LANE, KIDLINGTON,
   OXFORD OX5 1GB, OXON, ENGLAND
SN 0956-5663
J9 BIOSENS BIOELECTRON
JI Biosens. Bioelectron.
PD DEC 15
PY 2010
VL 26
IS 4
SI SI
BP 1239
EP 1244
DI 10.1016/j.bios.2010.06.033
PG 6
WC Biophysics; Biotechnology & Applied Microbiology; Chemistry, Analytical;
   Electrochemistry; Nanoscience & Nanotechnology
WE Science Citation Index Expanded (SCI-EXPANDED); Conference Proceedings Citation Index - Science (CPCI-S)
SC Biophysics; Biotechnology & Applied Microbiology; Chemistry;
   Electrochemistry; Science & Technology - Other Topics
GA 708ZQ
UT WOS:000286403400013
PM 20638830
DA 2023-06-30
ER

PT J
AU Gupta, G
   Jha, K
   Chaudhary, S
AF Gupta, Garima
   Jha, Kanupriya
   Chaudhary, Sarika
TI Biosensor Assays Types and Their Roles Toward Ligand-Receptor
   Interactions in Drug Discovery
SO ASSAY AND DRUG DEVELOPMENT TECHNOLOGIES
LA English
DT Article; Early Access
DE biosensors; drug-target interactions; SPR; electrochemical;
   electromechanical; 2D and 3D cell culture-based sensors; applications
ID SALMONELLA-TYPHIMURIUM; AMPEROMETRIC BIOSENSOR; PHENOTHIAZINE DRUGS;
   PROTEASE INHIBITORS; SENSITIVE DETECTION; PENICILLIN SENSOR;
   RAMAN-SCATTERING; BACTERIAL-GROWTH; BINDING-KINETICS; HIV-1 PROTEASE
AB Ligand-receptor interactions (LRIs) are the basis for all the biological processes taking place in living cells and have been exploited to develop and implement in medical field a number of highly sensitive biosensors for the detection of various biomarkers in complex biological fluids. Drug-target interactions, one of the LRIs, are important to understand the biological processes that further help in developing new and better therapeutic molecules. Biosensors based on these interactions give us an idea for the need of modification of existing drugs or to develop new drugs. Common approach to develop biosensors requires the labeling; however, label-free systems provide advantages in avoiding the chances of conformational changes, off-site labeling, and labeling-based hindrances, thus saving time and effort toward assay development. Preliminary drug screening assays are carried out in two-dimensional (2D) models, followed by animal models, which require huge capital investment to reach from bench-top to clinical trials, where only 21% of new compounds make way to phase-1 clinical trials. Three-dimensional culture or organoid culture or organ-on-chip technology has made way for predictive and complex in vitro approach that recapitulates human physiology and represents more similar in vivo behavior than 2D. Multiplexing and nanotechnology have remarkably enhanced the efficacy of biosensors and might lead to a generation of miniaturized biosensors and more than just point-of-care kits. This review provides in-depth analysis of different types of biosensor assays based on drug-target interactions, their advantages, and limitations based on cost, sensitivity, and selectivity and industrial applications.
C1 [Gupta, Garima; Jha, Kanupriya; Chaudhary, Sarika] Bennett Univ, Sch Engn & Appl Sci, Dept Biotechnol, Greater Noida, India.
   [Chaudhary, Sarika] Bennett Univ, Sch Engn & Appl Sci, Dept Biotechnol, Plot 8-11,Tech Zone 2, Greater Noida 201310, Uttar Pradesh, India.
RP Chaudhary, S (通讯作者)，Bennett Univ, Sch Engn & Appl Sci, Dept Biotechnol, Plot 8-11,Tech Zone 2, Greater Noida 201310, Uttar Pradesh, India.
OI Chaudhary, Sarika/0000-0003-4821-7017
CR Alamer S, 2017, PROC TECH, V27, P23, DOI 10.1016/j.protcy.2017.04.012
   Alexandre DL, 2018, FOOD BIOPROCESS TECH, V11, P748, DOI 10.1007/s11947-017-2051-8
   Alterman M, 2001, EUR J PHARM SCI, V13, P203, DOI 10.1016/S0928-0987(01)00109-9
   Baharvand H, 2006, INT J DEV BIOL, V50, P645, DOI 10.1387/ijdb.052072hb
   BENYA PD, 1982, CELL, V30, P215, DOI 10.1016/0092-8674(82)90027-7
   Bhalla N, 2016, ESSAYS BIOCHEM, V60, P1, DOI 10.1042/EBC20150001
   Boduroglu S, 2007, LANGMUIR, V23, P11391, DOI 10.1021/la7025413
   Boehm HJ, 2000, J MED CHEM, V43, P2664, DOI 10.1021/jm000017s
   Borovska J, 2012, BRIT J PHARMACOL, V166, P1069, DOI 10.1111/j.1476-5381.2011.01816.x
   Braunhut SJ, 2005, ASSAY DRUG DEV TECHN, V3, P77, DOI 10.1089/adt.2005.3.77
   Brett AMO, 1996, ELECTROANAL, V8, P992, DOI 10.1002/elan.1140081104
   Campanella L, 2001, ANAL LETT, V34, P855, DOI 10.1081/AL-100103597
   Chance JJ, 1996, ANAL CHEM, V68, P3104, DOI 10.1021/ac960282e
   Chang HC, 1997, ANAL CHIM ACTA, V340, P49, DOI 10.1016/S0003-2670(96)00520-X
   Chen SJ, 2004, OPT LETT, V29, P1390, DOI 10.1364/OL.29.001390
   Chouteau C, 2004, BIOSENS BIOELECTRON, V19, P1089, DOI 10.1016/j.bios.2003.10.012
   CLARK LC, 1962, ANN NY ACAD SCI, V102, P29, DOI 10.1111/j.1749-6632.1962.tb13623.x
   Cooney CG, 2006, MICROFLUID NANOFLUID, V2, P435, DOI 10.1007/s10404-006-0085-8
   Cooper MA, 2002, NAT REV DRUG DISCOV, V1, P515, DOI 10.1038/nrd838
   Costa C, 2014, SENSORS-BASEL, V14, P4856, DOI 10.3390/s140304856
   D'Orazio P, 2003, CLIN CHIM ACTA, V334, P41, DOI 10.1016/S0009-8981(03)00241-9
   Daus AW, 2012, SENSOR ACTUAT B-CHEM, V165, P53, DOI 10.1016/j.snb.2012.02.011
   de Jesus DS, 2003, J PHARMACEUT BIOMED, V33, P983, DOI 10.1016/S0731-7085(03)00378-9
   Du AS, 2021, INT J BIOL MACROMOL, V176, P1, DOI 10.1016/j.ijbiomac.2021.02.012
   Erdem A, 2002, ELECTROANAL, V14, P965, DOI 10.1002/1521-4109(200208)14:14<965::AID-ELAN965>3.0.CO;2-U
   Ghasemi-Varnamkhasti M, 2012, FOOD CONTROL, V25, P216, DOI 10.1016/j.foodcont.2011.10.020
   Grieshaber D, 2008, SENSORS-BASEL, V8, P1400, DOI 10.3390/s8031400
   Guo Q, 2013, METHODS, V60, P242, DOI 10.1016/j.ymeth.2013.03.025
   Guryanov I, 2016, MAT SCI ENG C-MATER, V68, P890, DOI 10.1016/j.msec.2016.07.072
   Hamalainen MD, 2000, J BIOMOL SCREEN, V5, P353, DOI 10.1177/108705710000500507
   HAMILL OP, 1981, PFLUG ARCH EUR J PHY, V391, P85, DOI 10.1007/BF00656997
   Hartschuh A, 2003, SCIENCE, V301, P1354, DOI 10.1126/science.1087118
   Hasenhuetl PS, 2015, MOL PHARMACOL, V88, P12, DOI 10.1124/mol.115.099036
   Heym RG, 2015, BBA-PROTEINS PROTEOM, V1854, P979, DOI 10.1016/j.bbapap.2015.04.003
   Hong Y, 2014, J BIOMED OPT, V19, DOI 10.1117/1.JBO.19.5.051202
   Howes PD, 2014, SCIENCE, V346, P53, DOI 10.1126/science.1247390
   Iwuoha EI, 1998, J PHARMACEUT BIOMED, V17, P1101, DOI 10.1016/S0731-7085(98)00076-4
   Izumi-Nakaseko H, 2018, J PHARMACOL SCI, V137, P372, DOI 10.1016/j.jphs.2018.07.011
   Jeong SH, 2012, BIOSENS BIOELECTRON, V35, P128, DOI 10.1016/j.bios.2012.02.039
   Joseph S, 2003, BIOCHEM PHARMACOL, V65, P1817, DOI 10.1016/S0006-2952(03)00186-2
   Kampranis SC, 1999, BIOCHEMISTRY-US, V38, P1967, DOI 10.1021/bi982320p
   Karlsson R, 2000, ANAL BIOCHEM, V278, P1, DOI 10.1006/abio.1999.4406
   Kinnunen P, 2012, SMALL, V8, P2477, DOI 10.1002/smll.201200110
   Kinnunen P, 2011, BIOSENS BIOELECTRON, V26, P2751, DOI 10.1016/j.bios.2010.10.010
   Labuda J, 2000, FRESEN J ANAL CHEM, V367, P364, DOI 10.1007/s002160000388
   Lee KS, 1999, ANAL CHIM ACTA, V380, P17, DOI 10.1016/S0003-2670(98)00711-9
   Lei KF., 2012, INT J ELECTROCHEM SC, V7, P12
   Lei KF, 2015, BIOSENS BIOELECTRON, V74, P878, DOI 10.1016/j.bios.2015.07.060
   Lenigk R, 2000, BIOSENS BIOELECTRON, V15, P541, DOI 10.1016/S0956-5663(00)00078-6
   Liu JG, 1998, BIOSENS BIOELECTRON, V13, P1023, DOI 10.1016/S0956-5663(98)00003-7
   Lu XN, 2013, ANAL CHEM, V85, P2320, DOI 10.1021/ac303279u
   Magner E, 1998, ANALYST, V123, P1967, DOI 10.1039/a803314e
   Majumdar T., 2013, FOOD BIOSCI, V4, P38, DOI [DOI 10.1016/J.FBIO.2013.08.002, 10.1016/j.fbio.2013.08.002]
   Markgren PO, 2000, ANAL BIOCHEM, V279, P71, DOI 10.1006/abio.1999.4467
   Marx KA, 2001, BIOSENS BIOELECTRON, V16, P773, DOI 10.1016/S0956-5663(01)00219-6
   Masdor NA, 2016, BIOSENS BIOELECTRON, V78, P328, DOI 10.1016/j.bios.2015.11.033
   Menon S, 2020, J ELECTROANAL CHEM, V878, DOI 10.1016/j.jelechem.2020.114596
   Mishra RK, 2012, BIOSENS BIOELECTRON, V32, P56, DOI 10.1016/j.bios.2011.11.028
   Mitchell J, 2010, SENSORS-BASEL, V10, P7323, DOI 10.3390/s100807323
   Nazir S, 2022, APPL SCI CONVERG TEC, V31, P40, DOI 10.5757/ASCT.2022.31.2.40
   Nelson CM, 2005, SEMIN CANCER BIOL, V15, P342, DOI 10.1016/j.semcancer.2005.05.001
   PALECEK E, 1960, NATURE, V188, P656, DOI 10.1038/188656a0
   Palecek E, 2001, ANAL CHEM, V73, p74A, DOI 10.1021/ac0123936
   Pan YX, 2019, BIOSENS BIOELECTRON, V130, P344, DOI 10.1016/j.bios.2018.09.046
   Perfezou M, 2012, CHEM SOC REV, V41, P2606, DOI 10.1039/c1cs15134g
   Poghossian A, 2001, SENSOR ACTUAT B-CHEM, V76, P519, DOI 10.1016/S0925-4005(01)00609-8
   Poghossian A, 2000, SENSOR ACTUAT B-CHEM, V68, P260, DOI 10.1016/S0925-4005(00)00442-1
   Quinn JG, 1999, ANAL LETT, V32, P1475, DOI 10.1080/00032719908542911
   Rechnitz GA., 1978, CHEM ENG NEWS ARCH, V56, P16, DOI [10.1021/cen-v056n041.p016, DOI 10.1021/CEN-V056N041.P016]
   Segala E, 2015, FEBS LETT, V589, P1399, DOI 10.1016/j.febslet.2015.04.030
   Sharma H, 2013, BIOSENS BIOELECTRON, V45, P158, DOI 10.1016/j.bios.2013.01.068
   Singh SK, 2021, J OVARIAN RES, V14, DOI 10.1186/s13048-021-00872-3
   Sinn I, 2011, LAB CHIP, V11, P2604, DOI 10.1039/c0lc00734j
   Song Z, 2021, ANAL CHEM, V93, P5963, DOI 10.1021/acs.analchem.1c00724
   Stefan RI, 2004, TALANTA, V64, P151, DOI 10.1016/j.talanta.2004.01.024
   Stefan RI, 1999, ELECTROANAL, V11, P1233, DOI 10.1002/(SICI)1521-4109(199911)11:16<1233::AID-ELAN1233>3.0.CO;2-F
   Stuart D., 2004, P SPIE INT SOC OPT E, V5327; doi, P10
   Teijeiro C, 2000, ELECTROANAL, V12, P963, DOI 10.1002/1521-4109(200008)12:12<963::AID-ELAN963>3.0.CO;2-B
   Thust M, 1996, ANAL CHIM ACTA, V323, P115, DOI 10.1016/0003-2670(95)00619-2
   Tien AN, 2016, SENSOR ACTUAT A-PHYS, V241, P231, DOI 10.1016/j.sna.2016.02.035
   Vanickova M, 2000, CHEM ANAL-WARSAW, V45, P125
   Wan JH, 2007, IEEE SENS J, V7, P470, DOI 10.1109/JSEN.2006.890135
   Wang J, 1996, ANAL CHIM ACTA, V332, P139, DOI 10.1016/0003-2670(96)00248-6
   Wang J, 1998, BIOELECTROCH BIOENER, V45, P33, DOI 10.1016/S0302-4598(98)00075-0
   Wang YT, 2022, EUR J MED CHEM, V227, DOI 10.1016/j.ejmech.2021.113966
   Wu W, 2018, SENSOR ACTUAT B-CHEM, V272, P550, DOI 10.1016/j.snb.2018.05.171
   Wu WH, 2012, NANOSCALE RES LETT, V7, DOI 10.1186/1556-276X-7-658
   Xia C, 1999, ANAL LETT, V32, P717, DOI 10.1080/00032719908542851
   Xu JH, 2001, ANAL LETT, V34, P503, DOI 10.1081/AL-100002591
   Yagiuda K, 1996, BIOSENS BIOELECTRON, V11, P703, DOI 10.1016/0956-5663(96)85920-3
   Yan Q., 2016, SYSTEMS BIOL APPL SY, P53, DOI [10.1007/978-81-322-2809-7_5, DOI 10.1007/978-81-322-2809-7_5]
   Yanik AA, 2010, NANO LETT, V10, P4962, DOI 10.1021/nl103025u
   Yao JL, 2000, PURE APPL CHEM, V72, P221, DOI 10.1351/pac200072010221
   Yu DH, 2005, ANAL LETT, V38, P1687, DOI 10.1080/00032710500205659
   Yuan JL, 2014, TALANTA, V127, P163, DOI 10.1016/j.talanta.2014.04.013
[truncated: 3,364,003 more chars]
